# Supplementary material for: Transcriptomic point of departure determination: a comparison of distribution-based and gene set-based approaches
Source: Front Genet. 2024 May 9;15:1374791. doi: 10.3389/fgene.2024.1374791 (PMC11112360; doi:10.3389/fgene.2024.1374791)
Supplement: Supplementary file 6 [file DataSheet1.zip › Data Sheet 1/imipramine_29day_Rat_Liver_rma.txt]

ProbesetID V2 V3 V4 V5 V6 V7 V8 V9 V10 V11 V12 V13
Dose 0 0 0 10 10 10 30 30 30 100 100 100
1367452_at 10.267838 10.5201645 10.312974 10.310709 10.289605 10.407266 10.267011 10.294677 10.27137 10.305085 10.197748 10.46623
1367453_at 9.994094 9.889906 10.171783 10.072816 9.588253 9.700981 10.119721 10.154754 10.26064 10.108842 10.226097 10.178227
1367454_at 9.921696 10.385822 9.899482 10.159128 9.991116 10.071059 10.164798 10.093819 9.885057 10.062091 10.225073 10.309725
1367455_at 11.376936 11.696042 11.620353 11.440098 11.463164 11.423102 11.368202 11.512073 11.420755 11.429757 11.630452 11.688948
1367456_at 11.899505 11.986554 11.988332 12.019635 11.997965 12.068717 11.918915 11.943494 11.882673 11.880974 11.894542 11.944967
1367457_at 9.252394 9.165211 9.174797 9.354713 9.107238 9.263966 9.236618 9.332686 9.173244 9.175192 9.198751 9.343932
1367458_at 8.522198 8.031614 8.43969 8.541737 8.157806 8.311457 8.535456 8.54741 8.582117 8.342982 8.658469 8.197259
1367459_at 12.004509 12.362092 12.041827 12.0974455 12.027785 12.150725 12.008198 12.1009245 12.069912 12.099619 12.097195 12.274904
1367460_at 11.332282 11.70932 11.546768 11.521971 11.478952 11.596408 11.5022135 11.463858 11.503879 11.365449 11.37272 11.6791
1367461_at 10.356623 10.435357 10.38455 10.547546 10.519834 10.507458 10.600894 10.526603 10.300094 10.35097 10.452827 10.577804
1367462_at 10.260151 10.7475605 10.706346 10.522753 9.781823 9.9055805 10.76631 10.38822 10.70576 10.6797085 10.321761 10.623437
1367463_at 10.9091835 11.547545 11.264916 11.137429 11.2380705 11.246903 10.911061 11.052993 11.066139 10.657463 10.968314 11.52229
1367464_at 9.659865 9.826174 9.881593 9.794516 9.368713 9.480003 9.735042 9.880431 9.84881 9.939707 9.689637 9.783003
1367465_at 10.278568 10.4223175 10.126905 10.263567 10.237498 10.217026 10.376083 10.361022 10.356561 10.367105 10.285014 10.408321
1367466_at 10.250215 10.122442 10.243536 10.167226 10.162284 10.294451 10.234316 10.199872 10.178415 10.039277 10.108349 10.324289
1367467_at 11.340579 11.447757 11.6244335 11.4639015 11.597107 11.513655 11.531547 11.461057 11.654928 11.697255 11.734848 11.435472
1367468_at 9.652749 9.848281 9.702023 9.8529 9.891354 9.902546 9.563189 9.639916 9.529052 9.547931 9.6226635 10.302459
1367469_at 11.999956 12.044773 11.856601 11.966184 11.750881 11.943881 11.974208 11.95704 11.892543 11.965858 11.723105 11.885287
1367470_at 10.342014 10.274984 10.422675 10.491931 10.28071 10.334926 10.403493 10.43463 10.400629 10.385069 10.492956 10.565692
1367471_at 8.761376 9.1577015 8.97492 8.951666 8.895968 8.954778 8.945331 8.957396 8.885278 8.95739 9.218869 9.266989
1367472_at 10.075182 10.520753 10.381057 10.300113 10.094825 10.136263 10.302077 10.386634 10.2952385 10.250797 10.400776 10.495072
1367473_at 9.760688 10.014535 9.826733 9.884345 9.959302 10.080709 10.055556 9.92816 9.958921 9.983035 9.884853 9.952894
1367474_at 9.634375 9.8411255 9.907352 9.946587 9.543694 9.548266 9.925724 9.858163 9.71444 9.899046 9.728113 9.894388
1367475_at 10.552094 10.524575 10.638433 10.675568 10.465701 10.5037365 10.655715 10.622395 10.592226 10.681015 10.640608 10.737458
1367476_at 11.01263 11.165515 11.04267 11.10473 11.318311 11.266659 11.078637 11.005053 11.202408 11.007667 11.061803 11.143731
1367477_at 9.79722 10.349851 10.113283 9.8990135 10.108573 10.160876 9.896782 10.087888 10.134058 9.851885 9.895134 10.229896
1367478_at 7.9218974 8.206114 8.094095 7.953443 7.889851 8.002146 7.9943423 7.7477393 8.032326 8.08695 8.143089 7.928599
1367479_at 11.029299 11.248788 11.15062 11.128489 11.271561 11.348658 11.03064 11.08806 11.085265 11.020676 11.068064 11.238639
1367480_at 9.469235 9.858662 9.432941 9.508753 9.541613 9.826196 9.456826 9.507951 9.4294195 9.5161 9.555462 9.762785
1367481_at 9.113475 9.683424 9.454097 9.339364 9.469816 9.613869 9.332352 9.446061 9.536055 9.268696 9.4234 9.57626
1367482_at 9.489429 9.473417 9.776783 9.532625 9.4465 9.698021 9.558442 9.763155 9.667391 9.678599 9.710663 9.766108
1367483_at 8.784013 9.231178 8.867893 8.914457 8.926859 8.972734 8.763681 8.891746 8.725352 8.807642 8.783419 9.039476
1367484_at 9.371366 9.540824 9.489319 9.443211 9.266277 9.238012 9.606253 9.611814 9.472212 9.500765 9.379484 9.372807
1367485_at 10.094093 10.036108 9.948056 10.122631 10.122681 10.148004 10.018024 10.219083 10.078501 10.024112 9.912338 9.97356
1367486_at 9.722118 9.912586 9.816265 9.845972 9.665296 9.763195 9.91078 9.882409 9.994865 9.862368 9.873713 9.984872
1367487_at 7.467531 7.1609654 7.221957 7.245302 7.672436 7.4103465 7.1969147 7.3705916 7.601325 7.3697996 7.426837 7.3437843
1367488_at 8.262864 8.366876 8.245105 8.278032 8.046424 8.510025 8.540428 8.515465 7.931301 8.3558445 8.184448 8.023027
1367489_at 6.4247303 6.1924577 6.6950326 6.8696647 6.628824 6.575012 6.6276774 6.6750484 6.448956 6.6707797 7.107174 6.4512115
1367490_at 7.341613 7.8186097 7.314245 7.5322394 7.276824 7.484081 7.4091535 7.4743547 7.5289245 7.3411684 7.5404425 7.631326
1367491_at 9.218861 9.66684 9.169491 9.380957 9.176874 9.245333 9.166918 9.305466 9.252971 9.381308 9.296297 9.730422
1367492_at 8.874447 9.219482 9.034271 9.083399 9.051336 9.112961 9.100441 9.222056 9.002029 8.939138 9.052929 9.1706085
1367493_at 9.451678 9.6814575 9.468329 9.59851 9.572168 9.687648 9.491285 9.46101 9.546062 9.614666 9.503322 9.708189
1367494_at 9.619684 10.139259 9.884594 9.803225 10.023304 10.129601 9.883286 9.911178 9.736207 9.773948 9.910193 10.032367
1367495_at 7.3036737 7.916503 7.64373 7.6070147 7.455399 7.8596606 7.5931487 7.636757 7.8362174 7.6275425 7.6069827 7.726379
1367496_at 11.381746 11.346801 11.428037 11.502888 11.333 11.342627 11.475034 11.447625 11.526069 11.539907 11.577948 11.491777
1367497_at 8.677465 8.94943 8.620773 9.013825 8.596487 8.710812 8.938954 8.933645 8.89079 8.7676 8.659422 9.016051
1367498_at 8.86967 9.035833 9.19295 9.231113 8.826726 9.10452 9.116215 9.113333 8.941591 8.913011 8.594353 9.244341
1367499_at 8.241806 8.03022 8.217334 8.424784 8.1378 8.190411 8.514214 8.439415 8.1939125 8.6372795 8.299997 8.195871
1367500_at 10.29663 10.444417 10.405323 10.412543 10.133686 10.389157 10.414192 10.4758215 10.388364 10.333403 10.358371 10.43118
1367501_at 8.38551 8.785069 8.639993 8.787663 8.51326 8.583693 8.736036 8.825094 8.628038 8.838545 8.788734 8.792294
1367502_at 8.327092 8.829872 8.600355 8.545045 8.434061 8.659586 8.533215 8.541093 8.509287 8.438366 8.557548 8.668873
1367503_at 10.912218 11.045253 10.951063 10.87787 11.144946 11.12099 10.872142 10.923927 10.942297 11.019601 11.023505 11.075154
1367504_at 8.161546 8.222467 8.142995 8.276091 8.161818 8.098394 8.390827 8.0804615 8.218395 8.257252 8.362207 8.122614
1367505_at 8.342489 8.014455 8.264659 8.635943 8.284499 8.454568 8.497892 8.553183 8.295057 8.48358 8.369286 8.502164
1367506_at 9.777176 10.118069 9.907537 9.888263 9.920927 9.936547 9.907448 9.850625 9.8786125 9.965947 9.913073 10.013098
1367507_at 7.335042 7.1727977 7.631736 7.575814 7.237105 7.4645824 7.3124537 7.2246327 7.3343205 7.182898 7.396234 7.235703
1367508_at 8.704299 8.923057 8.856531 8.895803 8.873051 9.026066 8.872302 8.815344 8.7276125 8.86499 8.823716 8.997592
1367509_at 9.499725 9.673432 9.672311 9.581866 9.541848 9.628057 9.696285 9.561461 9.564437 9.519631 9.591212 9.663529
1367510_at 9.699833 10.014081 9.964411 9.988239 9.814619 9.8177 9.9918375 10.0073185 10.104468 9.886571 10.120047 10.0960655
1367511_at 8.660223 8.641271 8.726392 8.856104 8.655116 8.58748 8.907432 8.928062 8.9747925 8.804601 8.894644 8.766325
1367512_at 10.971792 10.912349 11.007854 11.078849 11.206394 11.06755 11.1081915 11.129543 11.078384 10.949745 11.036473 10.952407
1367513_at 8.231247 8.45154 8.270546 8.296758 8.040709 8.043778 8.4692 8.613926 7.8028107 8.517367 8.092735 8.913408
1367514_at 7.5920253 8.354752 7.947449 7.7841535 7.993369 7.804249 8.049004 7.85735 7.871354 8.020159 8.158392 8.354935
1367515_at 8.030144 7.842293 7.7920012 7.890491 7.8211255 8.018434 8.169207 7.9242053 7.675965 7.681766 7.561172 7.464376
1367516_at 9.015151 9.076489 9.165002 9.240815 8.72591 9.069241 9.101925 9.1133175 9.090498 9.241406 8.953294 9.189429
1367517_at 7.9079027 8.2547455 8.034342 8.3957405 7.768777 7.9159436 7.820644 8.020001 7.947554 8.112899 7.5228796 8.303889
1367518_at 8.591552 8.842198 8.713105 8.636025 8.516018 8.486816 8.676448 8.744647 8.560247 8.626456 8.422134 8.776183
1367519_at 8.578573 8.727748 8.655636 8.714188 8.4983425 8.577442 8.642701 8.769494 8.671907 8.614575 8.839314 8.906043
1367520_at 9.789281 10.01699 10.05703 9.983839 10.037983 10.035683 9.990431 9.954581 10.009482 9.994378 10.054139 10.003629
1367521_at 6.772415 7.3176494 7.6363063 7.255082 7.3562613 6.8539057 7.0323987 7.3687096 7.5293756 7.4196777 7.19944 7.3021355
1367522_at 9.27779 9.237616 9.496497 9.2515545 9.2395 9.244265 9.484703 9.600151 9.4611225 9.334188 9.491723 9.312359
1367523_at 8.447041 8.883804 8.583389 8.707549 8.657111 8.849876 8.609226 8.834276 8.5835705 8.689205 8.700689 9.000507
1367524_at 7.359747 7.3349247 7.5145073 7.2905264 7.204263 7.2710786 7.23468 7.3891363 7.654972 7.4651155 7.541517 7.651865
1367525_at 9.285064 9.2610855 9.482607 9.449146 9.080273 9.096818 9.389718 9.430766 9.301078 9.290499 9.229183 9.387654
1367526_at 8.864768 9.450398 8.905447 8.818746 9.012079 9.165486 9.120554 8.950529 8.998394 8.976837 9.020358 9.122712
1367527_at 8.371023 8.488358 8.536765 8.869532 8.253096 8.318127 8.543299 8.616401 8.437607 8.237859 8.640091 8.529267
1367528_at 8.88508 9.13546 9.102122 8.812861 8.994189 8.86471 8.981281 8.728986 8.888397 9.0284395 8.997184 9.110647
1367529_at 9.330897 9.067579 9.372084 9.483612 9.2747755 9.262497 9.582711 9.495967 9.634082 9.269438 9.360446 9.165333
1367530_at 7.2683935 8.223037 7.4489822 7.4580255 7.9064503 7.789684 7.5170255 7.533671 7.6283593 7.5982285 7.5882926 7.89591
1367531_at 10.93177 10.860027 10.8219 10.845671 10.601918 10.596067 10.8685055 10.911415 10.950329 10.939604 10.820215 10.748367
1367532_at 11.302539 11.134625 11.37332 11.321885 11.317694 11.3658085 11.327274 11.338402 11.443491 11.294647 11.312341 11.304798
1367533_at 8.465951 8.490705 8.689281 8.798925 8.50358 8.624807 8.886533 8.845039 8.675149 8.912219 8.684238 8.862855
1367534_at 7.571041 7.3806796 7.6875687 7.6838713 7.625701 7.6250143 7.655972 7.987146 7.8113317 7.7681384 7.496832 7.52816
1367535_at 9.008357 8.780831 8.908725 8.887642 8.611624 8.7969675 8.77145 8.922346 9.078356 8.875361 8.900232 8.97385
1367536_at 7.718845 8.210611 7.99795 7.7379217 7.8342204 7.903194 7.839874 7.910778 8.002609 7.992679 8.063879 7.967174
1367537_at 8.033354 7.795424 8.168484 8.368362 7.471696 7.8436184 8.333321 8.154354 8.119316 8.144786 8.051657 7.9878716
1367538_at 7.409294 7.655948 7.398929 7.5114136 7.2715015 7.497542 7.3182282 7.5258245 7.462716 7.419217 7.2704983 7.542359
1367539_at 8.680616 8.505693 8.563467 8.807801 8.310356 8.53856 8.870503 8.852651 8.738845 8.551399 8.39658 8.832366
1367540_at 7.806053 8.065867 8.168429 8.097188 7.392063 7.683831 8.2342615 8.309028 7.789199 8.105844 7.845687 7.6094847
1367541_at 7.955018 8.366876 8.002342 8.216865 7.928639 7.9878097 8.163201 7.941375 7.870021 7.901097 7.917945 7.681173
1367542_at 8.425032 8.146587 8.5607815 8.694026 8.210897 8.22834 8.733917 8.750397 8.587583 8.758032 8.687721 8.0451565
1367543_at 8.682346 9.167037 8.951786 8.962636 8.603659 8.718884 8.743736 8.957396 9.09487 8.866104 8.718979 9.2477455
1367544_at 7.2360916 6.9651775 6.8869123 7.5585823 6.543314 6.844857 7.0981283 7.46495 6.7360454 6.790052 6.972758 7.2307014
1367545_at 7.339028 7.1697593 7.299232 7.619561 7.2993717 7.2923074 7.464553 7.640305 7.438575 7.282399 7.394374 7.58754
1367546_at 10.175429 10.48835 10.516003 10.394059 10.483821 10.322885 10.346164 10.4407835 10.257167 10.687387 10.57032 10.495836
1367547_at 8.162109 8.076641 7.755194 8.125261 7.950547 8.006651 8.028709 7.9863095 8.187586 8.090354 7.923817 8.060587
1367548_at 8.639666 8.853276 8.617293 8.826125 8.602569 8.672607 8.822466 8.8632555 8.641163 8.576916 8.592097 8.543946
1367549_a_at 10.703851 10.670892 10.851244 10.972632 10.796156 10.8592 10.799046 10.91701 10.667725 10.840942 10.870646 10.694531
1367550_a_at 8.801201 8.3892145 8.925816 9.07468 8.419993 8.472191 9.148712 8.999186 9.066376 8.8676605 8.802698 8.410051
1367551_a_at 9.135175 9.501714 9.356895 9.390648 9.273445 9.306229 9.4962435 9.385556 9.330086 9.21652 9.225344 9.21652
1367552_at 4.252882 4.239676 4.3042393 4.385561 4.3455024 4.3459473 4.1852827 3.9568424 4.389821 4.2587094 4.2748766 4.25389
1367553_x_at 12.475676 12.773234 12.250392 12.308499 12.6085005 12.529702 12.871684 13.009664 12.603296 13.301671 12.536936 13.066343
1367554_at 4.0832667 3.73881 3.9922986 3.8106925 4.1779766 3.8262596 3.7163393 3.9141302 4.033939 3.840568 3.993585 4.0675507
1367555_at 14.707607 14.733453 14.696714 14.676427 14.718243 14.739747 14.718243 14.696177 14.707483 14.68323 14.660657 14.732339
1367556_s_at 14.5609865 14.588273 14.627117 14.624564 14.588273 14.622002 14.61807 14.590942 14.622002 14.557278 14.506373 14.595528
1367557_s_at 13.025217 13.1333685 13.140633 13.027475 13.08238 13.013623 12.922407 12.937225 12.978399 13.03687 13.053219 12.797873
1367558_x_at 3.1974657 3.35552 3.1674888 3.2647457 3.1137059 3.1022863 3.0892644 3.055075 3.3936813 3.1359382 3.2576783 3.3180444
1367559_at 12.860859 13.080434 12.86305 12.8562 12.867542 13.010165 12.939067 12.860129 12.813866 12.770269 12.807535 12.954208
1367560_at 12.172655 12.390457 12.242781 12.170246 12.221372 12.279696 12.072843 12.214707 12.292282 12.3689995 12.354537 12.2326145
1367561_at 12.557947 12.476628 12.543215 12.520271 12.505434 12.707424 12.477644 12.615638 12.562942 12.630225 12.540103 12.562929
1367562_at 8.747991 9.220034 9.427457 9.3257475 8.360265 8.576549 9.186586 9.2291155 9.407184 9.301223 8.85056 9.013739
1367563_at 8.907421 9.391412 9.102614 9.027445 9.008558 8.969803 8.867183 8.946771 8.897218 8.755097 8.8326025 9.2310505
1367564_at 6.068034 5.692957 5.836155 5.674581 6.0820985 5.9866543 5.850067 5.8106036 5.8357973 5.900195 6.1703324 5.8061233
1367565_a_at 13.797458 13.668802 13.833262 13.800932 13.773616 13.806624 13.749327 13.796152 13.839232 13.939676 13.873583 13.78496
1367566_at 4.430009 3.824384 4.021898 3.95087 3.8708715 4.0620728 3.9323196 3.8417852 3.7455328 4.041644 4.0857754 3.8679879
1367567_at 11.904068 12.211556 11.909481 11.759706 11.966969 12.195763 11.7839775 11.993051 11.956344 12.099046 12.107299 12.218429
1367568_a_at 8.925545 9.347063 9.189948 9.321069 9.453543 9.061544 8.966582 8.917848 9.152685 9.2372875 9.043789 9.5716715
1367569_at 11.873316 12.106699 11.962413 11.839629 11.768946 12.011913 11.761514 11.824995 12.003419 12.029658 12.08113 11.723291
1367570_at 7.1462216 7.4644737 7.3874345 7.194628 7.053621 7.2408376 6.9945617 6.7674313 6.9316883 6.433599 6.69276 6.875519
1367571_a_at 5.3811426 5.6567545 5.4315004 5.459173 5.170542 4.9245872 5.2304497 5.5392 5.12912 5.7879996 5.179511 5.265155
1367572_at 5.16043 5.1332197 4.9642115 5.128497 5.184599 5.305448 4.988756 4.70112 4.8958673 4.912132 5.112216 4.77711
1367573_at 12.335832 12.4700985 12.272362 12.255282 12.458887 12.576904 12.295839 12.37972 12.359152 12.475517 12.434111 12.456677
1367574_at 8.395011 8.813364 8.9323845 8.783713 8.287188 8.350969 8.736717 8.727652 8.961513 8.905097 8.679695 8.599033
1367575_at 11.600911 11.452676 11.749539 11.6692 11.391182 11.106705 11.526684 11.63184 11.626004 11.451394 11.564086 11.440284
1367576_at 13.629703 13.630233 13.783043 13.7101965 13.816001 13.840793 13.601487 13.55343 13.529423 13.4707155 13.538636 13.68703
1367577_at 6.6715255 7.312447 7.301108 7.134086 6.464549 6.5131865 5.817494 6.833604 7.724722 7.4065967 7.856856 6.747656
1367578_at 10.270358 10.4946575 10.396588 10.2912 10.42348 10.49043 10.323189 10.492898 10.515486 10.498661 10.514926 10.574628
1367579_a_at 11.481956 11.90821 11.434951 11.590406 11.111846 11.407365 11.223663 11.258647 11.476548 11.533382 10.953393 11.365283
1367580_at 11.298936 11.888694 11.431057 11.395141 11.604246 11.68993 11.277038 11.415687 11.493496 11.500504 11.559991 11.518551
1367581_a_at 6.010266 5.8662553 6.477657 5.9570637 6.287028 6.2718034 5.6130705 6.09412 6.064915 5.8291836 5.833123 5.762925
1367582_at 11.536998 12.045782 11.752371 11.628673 11.767528 11.876234 11.666029 11.718621 11.675052 11.710777 11.756808 11.871813
1367583_at 13.410912 13.334159 13.518825 13.448988 13.276404 13.369024 13.508718 13.446887 13.453627 13.416053 13.449269 13.320483
1367584_at 7.910852 8.729305 8.118974 7.9898515 7.9397845 8.057728 7.999971 8.133804 8.360629 8.019677 7.7749243 8.346578
1367585_a_at 11.395594 11.199778 11.287468 11.337953 11.152633 11.043151 11.238248 11.305617 11.388053 11.2613735 11.282349 11.230931
1367586_at 12.903215 12.937701 12.789346 13.018354 13.049937 12.994644 12.949831 12.828963 12.807426 12.543203 12.56975 12.831761
1367587_at 3.5685017 3.051721 3.4485078 3.4253283 3.717427 3.467339 3.601498 3.364602 3.5247903 3.360345 3.4626205 3.4224193
1367588_a_at 11.532696 11.667645 11.560146 11.571568 11.489435 11.639338 11.606819 11.665934 11.519665 11.576932 11.50661 11.513591
1367589_at 9.372979 10.097976 9.551252 9.595794 9.569663 9.512224 9.561854 9.381028 9.6202135 9.766318 10.029275 9.960001
1367590_at 10.85121 11.524174 10.834056 11.047281 10.983963 11.358718 11.00944 10.916828 10.983766 10.979846 10.988536 11.016977
1367591_at 10.009507 10.575243 10.176396 10.156548 10.243404 10.104773 10.109615 10.056468 10.139575 10.1083555 10.313805 10.395781
1367592_at 3.3886633 3.758786 3.4473882 3.3542635 3.5086985 3.4084952 3.2958355 3.2826214 3.5511842 3.5480895 3.3521867 3.5455906
1367593_at 9.04494 8.491543 8.621794 8.987147 8.517651 8.544415 8.489057 8.776448 8.64089 8.687892 8.633126 8.151268
1367594_at 9.288433 9.252729 9.50806 9.367399 8.918936 9.063068 9.370438 9.485363 9.723431 9.5713825 9.469603 9.626787
1367595_s_at 13.697697 13.558875 13.633862 13.6877165 13.671972 13.702082 13.614371 13.679331 13.583007 13.608589 13.562446 13.621708
1367596_at 12.193744 12.466368 12.285236 12.188004 12.2849865 12.4702835 12.186927 12.303244 12.236787 12.354838 12.102629 12.361331
1367597_at 12.053693 12.275356 12.115485 12.082388 12.09635 12.149422 12.061798 12.1912155 12.162464 12.149675 12.142483 12.171495
1367598_at 14.152772 14.149867 14.154286 14.158603 14.198429 14.198373 14.199753 14.124184 14.159588 14.098088 14.04719 14.114077
1367599_at 12.106217 12.31323 12.134774 12.214505 12.098362 12.1401825 12.118688 12.055751 12.160296 11.954758 12.027037 12.228557
1367600_at 5.418213 5.272262 5.5037966 5.666785 5.421858 5.4388447 5.503962 5.580202 5.663451 5.7397666 5.7490373 5.4532213
1367601_at 8.054117 8.914391 8.584028 8.5063305 8.111044 8.118141 8.636152 8.603714 8.077429 9.112886 8.230633 8.94095
1367602_at 8.907729 9.7782545 9.405774 9.305702 9.470766 9.457734 9.475905 9.354837 9.109523 9.9462805 9.144716 9.574372
1367603_at 11.337368 11.477084 11.417287 11.496122 11.273258 11.301211 11.309405 11.385645 11.378568 11.348253 11.503124 11.540713
1367604_at 11.200095 11.17811 11.182385 11.320188 11.167242 11.225246 11.013617 11.274867 11.369593 11.308364 11.276224 11.392964
1367605_at 11.112026 10.862786 11.150926 11.338379 11.050081 11.082931 11.203859 11.331328 11.340296 11.320429 11.149569 10.861154
1367606_at 12.106899 12.548048 12.2891 12.204129 12.365634 12.456357 12.226581 12.337372 12.287673 12.446922 12.449931 12.509939
1367607_at 12.550277 12.733946 12.629053 12.647872 12.598813 12.6807165 12.579956 12.619717 12.575293 12.552768 12.618367 12.714259
1367608_at 5.0400496 5.076683 5.361599 5.3685055 5.1765757 4.923086 5.024379 5.0736256 5.109602 5.1159234 4.9676657 5.4472723
1367609_at 11.868141 12.050268 11.974289 12.0739975 12.19842 11.523835 11.266302 11.783764 11.888321 11.798283 11.625552 11.73759
1367610_at 12.455157 12.600721 12.499529 12.459093 12.442185 12.592391 12.432647 12.541965 12.496792 12.496378 12.590128 12.526936
1367611_at 5.2953377 4.9678116 4.9517183 5.047243 5.3941665 5.2805257 5.1614375 5.113929 5.1297345 5.5969863 5.157696 5.150259
1367612_at 14.060792 14.048345 13.961623 14.048741 14.101572 14.079489 14.058181 14.042884 14.027266 13.962813 13.983686 14.067806
1367613_at 12.917186 12.984559 12.910409 12.882756 12.985569 13.106139 12.824739 12.9141245 12.983607 12.999994 13.005174 12.844841
1367614_at 7.336084 7.603675 7.6747656 7.645735 7.298197 7.3648696 7.060572 7.1634316 7.5937214 7.2640285 6.947961 7.784753
1367615_at 4.1971483 3.9775438 4.0549765 4.14337 4.22605 4.0749617 4.27017 4.273927 4.3119216 4.3304663 4.2436075 4.047489
1367616_at 4.5334063 4.382313 4.335579 4.1441746 4.6312895 4.4176073 4.4928823 4.105692 4.2366657 4.3055696 4.4251823 4.430441
1367617_at 9.768121 9.761994 9.920361 9.902135 9.27782 9.457207 9.711018 10.052316 9.803196 9.963114 10.016544 9.538555
1367618_a_at 11.306154 11.234735 11.345611 11.263943 11.16096 11.286611 11.231996 11.369605 11.416817 11.545727 11.421256 11.218001
1367619_at 12.857361 12.849475 12.758963 12.772052 12.767118 12.859669 12.867347 12.854985 12.686906 12.907195 12.722684 12.746508
1367620_at 12.79811 12.798379 12.794553 12.762784 12.807614 12.831606 12.7889185 12.7921715 12.842824 12.790933 12.760305 12.762638
1367621_at 8.444263 8.646878 8.656165 8.610691 8.2774105 8.488242 8.63339 8.631165 8.56704 8.648339 8.63685 9.012827
1367622_at 12.297622 12.2955475 12.480122 12.361697 12.351395 12.406047 12.31644 12.34144 12.438008 12.430152 12.443646 12.285772
1367623_at 12.075215 12.312642 12.190989 12.20744 12.108261 12.248102 12.0633545 12.251202 12.149071 12.171591 12.226817 12.27791
1367624_at 11.128639 10.470424 10.946179 10.904313 10.818193 10.776509 10.599639 11.006063 10.876937 10.7587385 11.063066 10.862374
1367625_at 13.33774 13.253561 13.2765465 13.214578 13.257789 13.363931 13.233278 13.365279 13.284387 13.333031 13.367795 13.225839
1367626_at 5.1506653 4.7151613 5.2389636 4.703373 5.0612974 5.0363197 4.7920704 5.1026654 5.139259 5.1279407 5.138606 4.691923
1367627_at 8.320269 8.470622 7.8742633 8.444236 7.9736104 8.384978 8.568914 8.552122 7.995514 8.263677 7.9633713 8.45593
1367628_at 6.4763417 6.673748 6.730193 6.625834 6.3459477 6.6019406 6.0948806 6.3201284 6.5867434 6.2978916 5.836497 6.5298767
1367629_at 12.109796 12.181792 12.174428 12.106094 12.192207 12.243919 12.17899 12.045313 12.085885 12.06696 12.145137 12.211329
1367630_at 12.287073 12.632996 12.439137 12.409282 12.415965 12.522866 12.268187 12.339476 12.454804 12.409444 12.424483 12.45767
1367631_at 6.699663 6.2254906 5.93996 6.7902856 5.0792933 5.432829 5.8132105 5.7998114 6.8689656 7.5045047 6.4573927 5.387616
1367632_at 10.866825 9.639098 10.776187 10.865593 10.013571 10.480362 10.570041 10.4494 10.373673 10.529963 10.144698 10.119982
1367633_at 10.191783 9.587269 10.184849 10.123969 9.595895 9.904901 9.909783 9.826455 9.848809 10.17754 9.804632 9.878872
1367634_at 12.432041 12.669714 12.494206 12.448274 12.469125 12.575473 12.43026 12.4867525 12.541239 12.637369 12.58594 12.571395
1367635_at 12.94336 12.956008 12.843502 12.884939 12.905244 12.8340225 13.024054 12.851328 12.877098 12.913213 13.008052 12.815574
1367636_at 7.8943024 8.22378 8.154663 8.264539 8.00978 8.04801 8.157463 8.360208 8.151463 8.574394 8.46633 8.205341
1367637_a_at 11.098712 11.231486 11.122455 11.250611 11.095356 11.132547 11.257707 11.194075 11.192683 11.172213 11.013606 11.219013
1367638_at 9.550788 9.774802 9.8300085 9.781877 9.7122345 9.605292 9.795049 9.711483 9.724123 9.841174 10.0206585 9.739264
1367639_a_at 12.619422 12.6166525 12.466232 12.521098 12.76353 12.750536 12.440485 12.488975 12.579139 12.502348 12.597796 12.52468
1367640_at 12.4901905 12.787005 12.586044 12.415988 12.558559 12.722483 12.470272 12.508014 12.569213 12.733122 12.578794 12.584198
1367641_at 13.541853 13.452627 13.543211 13.4405365 13.552555 13.531828 13.468671 13.516489 13.52248 13.495196 13.556809 13.469488
1367642_at 10.9428 11.306503 11.149413 11.140597 11.009455 10.93529 11.053199 10.992292 11.074453 11.046089 11.26303 11.075457
1367643_at 11.784883 11.2870245 11.87123 11.717413 11.5166645 11.299739 11.760431 11.762787 11.8818035 12.012052 12.045426 11.697544
1367644_at 7.6516094 7.237908 7.684252 7.6887264 7.4580784 7.2137794 7.948604 7.910164 7.7000623 8.099766 7.855313 7.6649704
1367645_at 12.69939 12.8811455 12.868298 12.773124 12.831772 12.917038 12.6572075 12.848993 12.865184 12.938585 12.925709 12.822807
1367646_at 12.38151 12.172683 12.297 12.301068 12.55157 12.429932 12.163159 12.292144 12.245909 12.402632 12.314966 12.373597
1367647_at 14.207299 14.120426 14.161331 14.142974 14.177453 14.216165 14.176002 14.148451 14.15184 14.122319 14.075457 14.170724
1367648_at 6.036843 6.678372 6.3132105 5.8898883 6.4287486 6.4149194 6.2765923 6.243764 6.3218627 6.0392737 6.315389 6.4512115
1367649_at 6.230302 6.6098266 6.413296 6.559716 6.237992 6.158308 5.984814 6.4500475 6.1649327 6.6372094 6.2702737 6.7750793
1367650_at 6.567282 6.551756 6.8367133 6.871666 6.5280175 6.2516494 6.4880495 6.5520496 6.6668024 6.8505754 6.825809 6.5052185
1367651_at 10.566035 10.221517 10.457323 10.560454 10.529934 10.222353 10.57473 10.654526 10.611229 10.784154 10.952685 10.572204
1367652_at 9.83964 9.629736 9.692573 9.933439 9.4753895 9.040128 9.548865 9.914727 9.587782 10.042968 9.291745 9.41409
1367653_a_at 12.325676 12.372253 12.289892 12.325229 12.519489 12.3279295 12.11533 12.129688 12.24574 11.970951 12.157953 12.308676
1367654_at 8.769526 8.973661 8.677092 9.278898 8.448957 9.022034 9.072845 8.920584 9.3624325 9.35629 8.536335 9.271607
1367655_at 7.9976053 8.0350275 8.106133 8.181099 7.9167433 7.6862707 7.7990756 7.8947926 7.9580183 8.07312 7.7272115 8.267512
1367656_at 10.904854 11.032125 10.938796 10.791218 10.753195 10.697882 10.706061 10.853863 10.855022 10.85023 11.001962 10.721016
1367657_at 12.212872 12.653171 12.504508 12.409755 12.5976305 12.5745125 12.451183 12.457174 12.597709 12.629729 12.537624 12.474248
1367658_at 6.7229056 6.917266 6.9320483 6.957422 6.697779 6.127854 6.629635 6.807039 6.9970207 6.947622 6.8411164 6.995721
1367659_s_at 10.726581 11.540794 11.01378 10.830409 11.01316 10.626572 11.1207695 11.029221 10.783494 11.009025 12.012471 11.1661825
1367660_at 6.390171 6.2844753 6.4421954 6.270768 6.0721116 6.463732 5.7341313 6.041261 6.1290264 6.084389 6.1143017 6.170959
1367661_at 7.118796 6.886674 7.5426583 7.3130426 6.9564705 7.1148467 6.934358 7.0461993 7.4634986 7.2731857 6.86973 6.8916297
1367662_at 12.477262 12.503165 12.519688 12.491882 12.451513 12.461022 12.446763 12.478927 12.593621 12.370606 12.216185 12.483413
1367663_at 11.648788 11.726705 11.804669 11.693507 11.713633 11.81359 11.576832 11.590547 11.597798 11.62089 11.94159 11.65206
1367664_at 4.31071 3.927952 4.0549307 4.145793 4.1003523 4.2263775 4.143479 4.22832 4.257312 4.275856 4.3382764 4.1198483
1367665_at 4.548144 4.187735 4.2317085 4.1624293 4.2768865 4.6106114 4.292972 4.258186 4.349842 4.275443 4.401719 4.4041977
1367666_at 9.614419 10.468008 9.534179 9.666323 10.083803 10.191258 9.736874 9.485634 9.542506 9.753596 9.366538 9.843944
1367667_at 11.902359 12.440569 11.730268 11.810493 11.949844 11.899764 11.954931 12.120899 12.086407 11.9145355 12.280644 12.023702
1367668_a_at 6.9652615 7.077582 6.8873825 7.6407604 6.7193613 6.8445587 6.93658 6.9332895 7.2597604 6.658522 6.7156496 7.1611648
1367669_a_at 9.823065 10.320354 10.2181835 9.946438 10.183048 10.007153 10.040071 10.055726 10.101649 10.450398 10.433263 10.221474
1367670_at 10.559657 10.795821 10.5940075 10.565728 10.65712 10.596205 10.528155 10.365374 10.637454 10.615551 11.001984 10.637558
1367671_at 9.503659 10.192328 9.323984 9.552194 9.545497 9.696537 9.521671 9.453465 9.604836 9.498833 9.426265 9.497103
1367672_at 11.800897 11.8626585 11.918367 11.721003 11.810047 11.744041 11.898656 11.880857 11.793049 11.992284 12.323142 11.86305
1367673_at 10.697422 11.03949 10.881603 10.748815 10.973157 10.89071 10.628999 10.685516 10.857322 10.920418 11.114464 10.910815
1367674_at 9.33248 9.777658 9.422838 9.541229 9.473688 9.586153 9.4520855 9.480257 9.591994 9.5629425 9.629102 9.8330765
1367675_at 8.718291 9.498163 8.892245 8.876624 9.318695 9.371213 8.889421 8.847984 8.846642 8.769095 9.035726 9.483204
1367676_at 8.368101 9.037285 7.6890335 8.259354 7.4874496 8.114788 8.194269 7.9290977 7.7531147 7.58742 6.9512806 7.8764706
1367677_at 11.726732 11.599065 11.767292 11.663966 11.435423 11.623784 11.604875 11.677451 11.840946 11.541151 11.820282 11.579347
1367678_at 11.218029 11.470561 11.311718 11.013743 11.147241 11.231359 11.159803 11.266109 11.302785 10.968028 11.146997 11.32847
1367679_at 10.45472 9.668091 10.512969 10.956552 10.107535 9.185796 10.434543 10.223158 10.107529 10.4064 10.104025 10.261002
1367680_at 12.243798 12.266217 12.15726 12.201626 12.303535 12.1220455 12.184271 12.149577 12.061563 12.107105 12.365007 12.313948
1367681_at 10.053079 9.95635 10.046132 10.177867 9.906795 9.977414 10.2223015 10.073446 10.20105 10.087284 10.106234 10.018106
1367682_at 6.9267473 6.865136 6.7866836 6.6246924 6.6546917 6.80755 6.2309375 6.757477 6.8540616 6.590699 6.8408237 6.2212067
1367683_at 10.224429 10.62433 10.159215 10.136141 9.861997 10.263768 10.305245 10.2233925 10.508316 10.113731 9.653215 10.079296
1367684_at 4.545046 4.3050017 4.58662 4.143781 4.244702 4.191477 4.5135565 4.243805 4.1927896 4.6755037 3.9797618 4.425031
1367685_at 12.01324 12.50137 11.99916 11.959921 12.096948 12.344849 12.058847 12.152008 12.08329 12.151909 12.132677 12.3001795
1367686_at 11.934208 12.07978 11.894676 12.103769 11.992595 12.1986065 12.069856 12.038942 11.800517 11.981254 11.879009 12.061378
1367687_a_at 8.547229 9.0908 8.476389 8.681083 8.540562 8.617562 8.715593 8.73966 8.793936 8.745697 8.611886 8.83877
1367688_at 8.413958 8.479579 8.4824 8.715748 8.000186 8.119258 8.599995 8.6857195 8.591708 8.712736 8.593777 8.836745
1367689_a_at 7.9974265 8.7926445 7.758308 8.630348 9.061527 8.117243 8.216257 8.81344 8.352949 9.579591 10.101501 7.7299895
1367690_at 11.628043 11.678505 11.630304 11.538278 11.461415 11.624519 11.637864 11.706705 11.669343 11.889662 11.888192 11.627359
1367691_at 11.519324 10.8987875 10.952095 11.238713 10.961638 11.212552 11.414431 11.541518 10.680156 10.59868 11.514735 10.820028
1367692_at 3.8454921 3.7739556 3.7893522 3.7570221 3.703925 3.8256068 3.8161361 3.9294152 3.8840947 3.8340943 3.7540376 3.8379288
1367693_at 10.043742 10.218739 9.947378 10.095576 10.050192 10.098083 10.141627 10.13085 10.032557 10.242362 10.1656065 9.977342
1367694_at 10.958667 11.416794 11.073498 11.063777 11.198108 10.976072 11.2028265 11.0960045 11.072826 11.134549 11.702503 10.989413
1367695_at 12.205091 12.186911 12.184153 12.24182 12.327714 12.251676 12.055878 11.999244 12.214896 12.0932665 12.202974 12.090263
1367696_at 8.111373 8.051155 8.304718 8.34632 8.38637 8.164852 8.089782 8.203187 8.189789 8.292743 8.129662 8.163882
1367697_at 10.759431 10.459046 10.58223 10.709841 9.9185295 10.274118 10.877327 10.905683 10.511385 10.91792 10.6447315 10.495094
1367698_a_at 9.072451 9.422883 9.080128 9.45243 8.9404 8.841006 9.094858 9.114535 9.272014 8.967253 8.945887 9.331629
1367699_at 6.5959334 6.6235857 6.851883 6.8187885 6.7083693 6.8349714 6.9304123 7.2502394 6.972733 6.74664 6.7505727 6.623497
1367700_at 4.5335054 3.7723465 4.2330594 4.0344267 4.3276596 4.142346 4.2245107 4.048355 4.3931046 4.1937647 4.5088577 3.9877627
1367701_at 6.960521 7.354674 7.124614 7.182922 7.0660386 7.2987413 6.9863706 7.218928 7.0913134 7.1449533 7.129829 7.4469285
1367702_at 12.565375 12.51167 12.451951 12.5736475 12.585985 12.611329 12.50777 12.484148 12.500225 12.295556 12.326129 12.555703
1367703_at 3.8957222 3.9146702 4.17433 3.6775067 3.9433434 3.724873 3.6323304 3.5142677 3.765989 3.981019 3.806871 3.6286712
1367704_at 8.59646 9.112614 8.702398 8.777419 8.848734 8.835481 8.575452 8.71514 8.765522 8.762493 8.89945 9.02232
1367705_at 8.387921 9.328705 8.810759 8.573709 8.875952 8.602622 8.537817 8.724333 8.937636 8.8676605 9.127144 9.00082
1367706_at 10.792764 11.17149 10.93897 10.901499 11.011493 10.937345 10.76515 10.712692 10.944954 10.879296 10.9625225 11.199334
1367707_at 9.7947855 10.138268 9.31799 10.800934 10.118198 9.337257 9.663854 9.30237 9.757028 9.097383 8.297703 9.9409075
1367708_a_at 11.032349 11.251858 10.623955 11.765495 11.349394 10.81012 11.053915 10.612204 11.066341 10.505274 9.860937 11.13905
1367709_at 9.823398 9.44205 9.52939 9.31332 8.843502 9.610963 9.63512 10.042032 9.717494 10.064197 9.51622 9.81398
1367710_at 10.057203 10.684225 10.407878 10.347553 10.446665 10.725372 10.137095 10.213398 10.246119 10.226828 10.460104 10.444297
1367711_at 11.160142 11.430365 11.177427 11.173138 11.067564 11.246097 11.072217 11.040261 11.0389805 11.151751 11.175235 11.12521
1367712_at 6.357424 7.1100626 6.5545163 6.546997 6.469133 6.736665 6.4107656 6.392398 6.816527 6.4211326 6.642037 6.955283
1367713_at 8.948034 9.45863 9.2180195 9.301662 9.240969 9.539489 9.533695 9.444217 9.131112 9.307022 9.180376 9.503136
1367714_at 7.4462395 7.6560793 7.5241632 7.5470457 7.135365 7.500492 7.549922 7.524142 7.4939127 7.650895 7.722614 7.870533
1367715_at 10.359081 10.315483 10.269154 10.380536 10.102858 10.015938 10.481444 10.433807 10.3461275 10.479992 10.583999 10.544729
1367716_at 8.45126 8.542374 8.757931 8.776747 8.332394 8.306131 8.680801 8.758095 8.870897 8.555103 8.62089 8.744236
1367717_at 12.637407 12.707583 12.645972 12.694611 12.556759 12.607893 12.63817 12.687161 12.723205 12.60791 12.736571 12.708363
1367718_at 8.41408 9.208061 8.618255 8.712189 8.943132 9.039118 8.584099 8.518547 8.569502 8.593692 8.543637 8.663383
1367719_at 9.983972 10.07323 9.906772 10.113218 9.768505 9.938813 9.940375 10.030743 9.927816 9.980291 9.956406 10.113437
1367720_at 11.013544 11.410943 11.334314 11.184345 11.331142 11.324058 11.167876 11.127226 11.222539 11.173397 11.058752 11.404138
1367721_at 11.259921 11.793992 11.435999 11.51244 11.59668 11.524628 11.575996 11.525946 11.703062 11.878824 11.600064 11.5034
1367722_at 7.032243 7.583692 7.2502155 7.1833677 7.1306653 6.989006 6.8713045 7.016982 7.0978203 7.4983354 7.2351933 7.583703
1367723_a_at 8.136316 8.235205 7.934888 8.296056 8.0024605 7.9596953 8.047019 8.315645 8.098288 8.057633 8.1373625 8.235147
1367724_a_at 10.176949 10.498968 10.368013 10.383424 10.631295 10.573794 10.336441 10.390385 10.605613 10.691288 10.7121 10.527927
1367725_at 7.8572474 8.592358 8.356363 8.049175 7.804131 7.913648 8.086602 8.271778 8.699636 9.509421 8.44875 7.7328963
1367726_at 6.559855 6.5603423 6.566043 6.48376 6.735796 6.4809823 6.213407 6.5110583 6.6715703 6.573133 6.344685 6.5445766
1367727_at 7.9834785 8.113297 8.127682 7.944779 8.01726 7.930307 7.9246902 8.046059 7.9223356 7.959173 8.152336 7.8942313
1367728_at 7.719732 7.354674 7.577441 7.80945 7.821113 8.032274 7.797163 7.955658 7.727901 7.4569883 7.4953775 7.2488346
1367729_at 12.106677 12.342744 11.930448 12.405373 12.628123 12.248425 12.4444275 11.7358675 12.485486 11.364505 11.335978 12.247394
1367730_at 9.730391 10.044003 9.785899 9.960316 9.935405 10.120072 9.960807 9.960054 9.659115 9.621632 9.615481 10.01657
1367731_at 8.030795 8.001972 8.55616 8.44851 8.137622 8.268313 8.076443 8.262578 8.343948 8.408429 8.169914 8.50578
1367732_at 8.99329 9.226287 9.187296 9.270024 8.748328 8.938682 9.182481 9.050077 9.3298645 9.2126 8.997184 9.10902
1367733_at 7.1393313 7.884937 7.127552 8.284892 7.755272 7.1933513 7.515644 7.37492 7.097878 7.690967 8.308617 7.440279
1367734_at 7.9299283 8.258011 8.069844 8.297434 7.8034825 7.7742457 7.9735847 8.06155 8.116905 8.089357 8.1450405 7.991055
1367735_at 11.9199 12.145024 12.045212 12.030752 11.746665 11.877866 12.027874 11.930404 11.959401 11.686404 12.093111 11.939385
1367736_at 9.881748 9.7289095 9.830393 9.863777 9.554268 9.98913 9.960904 9.849413 9.724869 9.926814 9.6051655 9.934436
1367737_at 10.666137 10.947654 11.010786 10.92718 10.906462 10.723207 10.963333 10.895541 10.859203 11.1054325 11.154051 10.962393
1367738_at 6.974419 6.716294 7.046264 6.939975 7.0638533 6.880667 6.604166 6.9989033 6.6193633 6.8724227 6.9334683 7.099401
1367739_at 4.5842233 3.9965105 4.553947 4.1805663 4.269812 4.070833 4.2083077 4.356594 4.2781157 4.4153767 4.235951 4.2951937
1367740_at 6.686119 6.2095084 6.92631 7.0941124 6.3728547 6.164858 6.668248 6.7902355 6.70492 6.381695 6.6461263 6.540825
1367741_at 10.618577 10.23475 10.889432 10.377202 10.778859 10.810349 10.385524 10.500659 10.079289 11.113887 10.3966875 9.856672
1367742_at 5.407878 5.7448897 5.081396 5.23971 6.0205107 5.6552505 5.3816705 5.3157606 5.159463 5.411905 5.2187796 5.274271
1367743_at 7.3530445 6.759079 7.4242806 7.4515853 6.4498844 6.4876995 7.451045 7.6633854 7.515856 7.906207 7.882128 6.6870975
1367744_at 6.3143725 6.196024 6.245764 6.206332 6.357597 6.199541 6.2225866 6.0590453 6.025477 6.241156 5.810019 6.465749
1367745_at 8.763812 8.804171 8.725323 8.826714 8.580212 8.540691 8.726874 8.697575 8.987869 8.534854 8.505894 8.976917
1367746_a_at 8.456785 8.364715 8.764639 8.841585 8.490192 8.349136 8.772425 8.618231 8.700897 8.7727165 9.137551 8.431387
1367747_at 8.533806 8.498051 8.357484 8.502827 8.384018 8.325567 8.044659 8.473036 8.445444 8.04026 8.233067 8.714003
1367748_at 9.49373 9.301358 9.686468 9.929138 9.564309 9.445043 9.741248 9.696005 9.841037 9.601407 9.493838 9.720993
1367749_at 4.0350313 5.9087152 3.7272573 5.1576676 3.8808362 3.346843 3.5592883 3.6614177 3.478626 3.1504982 3.2966769 3.6658607
1367750_at 9.214153 9.510613 9.491835 9.465135 9.22715 9.1982565 9.145005 9.212142 9.348624 9.277042 9.193375 9.457466
1367751_at 7.766294 8.097136 7.8884463 8.031074 8.143838 8.065184 7.949234 7.796622 7.980684 7.60888 7.835631 8.543047
1367752_at 8.728661 8.882068 8.884351 8.962168 8.492225 8.522533 8.896257 8.789347 8.984062 8.668395 8.702583 8.782696
1367753_at 7.832921 7.782607 7.8868294 8.227778 7.128461 7.1379185 8.245679 8.199602 7.9817514 8.328651 8.194874 8.141137
1367754_s_at 10.511308 10.765508 10.720607 10.489628 10.982937 10.778284 10.873618 10.737704 10.73819 10.507156 11.271909 10.544435
1367755_at 13.537084 13.417896 13.630828 13.654692 13.632149 13.636603 13.662086 13.588812 13.59317 13.690575 13.606824 13.51329
1367756_at 9.447796 10.232835 9.772898 9.74052 9.555197 9.665247 9.5854435 9.620662 9.65593 9.641404 9.576537 9.898374
1367757_at 12.186695 12.3365135 12.264322 12.328843 12.376137 12.395437 12.253131 12.097229 12.264096 12.14897 12.212156 12.32958
1367758_at 8.18732 8.337035 8.317329 8.412052 7.998302 8.517901 7.7226486 8.322853 8.5627575 7.7356124 7.363717 8.1626625
1367759_at 8.978385 8.975434 8.470924 8.861323 8.543312 8.845262 8.677679 9.0855665 8.493066 8.638819 8.054757 9.105837
1367760_at 8.623969 8.827159 8.58312 8.723137 8.686827 8.695444 8.669277 8.660211 8.473898 8.682615 8.754352 8.644298
1367761_at 7.827106 8.241824 7.9925117 8.064083 7.683369 7.4751596 7.734769 7.7874503 8.036937 7.9632764 8.089044 7.8071127
1367762_at 5.130971 4.7943106 4.940957 5.1099243 5.0718975 5.042823 4.943281 4.811507 4.7873607 4.674535 5.1438274 5.042458
1367763_at 11.270924 11.379214 11.559459 11.65976 11.370011 11.248839 11.610196 11.227433 11.566151 11.651791 11.42949 11.338666
1367764_at 8.162225 8.210042 8.266447 8.4578495 8.129922 8.154737 8.315971 8.468842 8.509359 8.423796 8.3680935 7.976318
1367765_at 10.442694 9.774279 9.997775 10.465468 10.597158 10.401763 9.841906 10.090527 10.581852 9.974891 10.358645 10.564786
1367766_at 10.901645 11.070982 10.931167 10.82141 10.721579 10.840888 11.008508 10.92657 11.020637 11.162121 11.112672 10.878726
1367767_at 10.216135 10.659403 10.5936575 10.415618 10.195861 10.152009 10.3879 10.390977 10.398097 10.514828 10.540871 10.659162
1367768_at 5.120575 5.0181465 5.058078 4.798669 5.248994 5.2347536 4.87021 4.9410458 4.8759713 4.804303 5.236378 5.1401024
1367769_at 8.32292 8.956949 8.584652 8.712558 8.841011 8.774323 8.653347 8.785371 8.621004 8.7269745 8.516996 8.936005
1367770_at 10.14877 10.479275 10.244374 10.171179 10.155182 10.257249 10.1684 10.333396 10.3338375 10.636959 10.650317 10.453543
1367771_at 10.49265 10.540595 9.929362 10.699447 10.552138 9.884164 9.5314245 9.961027 10.995635 10.799271 9.797489 9.7574215
1367772_at 7.88802 8.411184 8.117355 8.209313 8.218003 8.444782 8.262276 8.31845 8.230823 8.103091 8.21038 8.5330515
1367773_at 10.833382 10.44858 10.679492 10.709762 10.504871 10.48902 10.876915 10.8380785 10.874983 10.759674 10.560909 10.595125
1367774_at 13.155283 13.074306 13.011062 13.103271 13.202806 13.226284 13.125225 13.1242075 13.123951 13.194375 13.267137 13.087616
1367775_at 12.093557 11.8625345 12.2018585 12.335086 12.458943 12.13293 12.307169 11.54205 12.100564 12.180286 12.213348 12.46481
1367776_at 7.389887 8.925013 6.1601515 6.9896913 5.57186 7.5373335 6.4017234 6.452369 6.9556766 6.528825 5.3749824 6.3436913
1367777_at 10.85508 11.62195 11.516482 11.062252 11.250801 11.058472 11.540108 11.273694 11.259216 11.619496 12.064967 11.313572
1367778_at 9.618689 9.333326 9.854696 9.840216 9.231482 9.23657 9.794785 9.897362 9.784693 9.863011 9.744379 9.655771
1367779_at 6.612338 6.5811315 6.5308795 6.679036 6.6334467 6.495956 6.987609 6.6901417 6.6099186 6.62932 6.5829635 6.764152
1367780_at 7.505854 7.941717 7.2420235 7.59083 7.020399 7.458512 7.154807 7.0079613 7.2266736 7.028517 6.774593 7.1397715
1367781_at 3.5817754 3.7070909 3.600894 3.5622017 3.566911 3.8465881 3.4602203 3.5262027 3.6381 3.6200082 3.7262433 3.6254382
1367782_at 4.377489 4.464545 4.5056043 4.2650146 4.391796 4.431624 4.34868 4.2437453 4.8817573 4.282435 4.507609 4.3596277
1367783_at 11.873536 11.653042 11.882473 11.923958 11.973114 12.022546 11.793922 11.946821 11.859467 11.764857 11.750943 11.963758
1367784_a_at 12.545424 12.773733 12.746878 12.656032 12.816778 12.80621 12.718209 12.808427 12.841681 13.007974 13.067741 12.886162
1367785_at 4.411971 4.374462 4.4389954 4.590765 4.585443 4.105813 4.276474 4.2876787 4.4996443 4.38648 4.6380796 4.404791
1367786_at 10.4538555 10.25324 10.543746 10.822186 10.240408 10.4115305 10.201274 10.31685 10.08848 10.222406 10.158236 10.227328
1367787_at 5.8301167 6.1726465 5.525328 5.4816585 5.77423 5.7954993 5.59708 5.223673 5.3449006 5.8231535 5.8380823 5.440595
1367788_at 7.655711 7.989756 7.9445763 7.9560556 7.847884 8.001592 7.8547726 7.9195375 7.7242823 7.7508316 7.921031 7.837266
1367789_at 7.568159 7.517051 7.6021395 7.747546 7.614232 7.245077 7.6214976 7.7124147 7.455638 7.4759984 7.5532312 7.798046
1367790_at 9.839559 10.2095995 10.152523 10.103743 9.766264 9.904161 9.901271 10.086579 9.9708185 10.163568 10.149952 10.070546
1367791_at 7.180937 7.327248 7.3346653 7.3991117 7.3111577 7.3829784 7.2236133 7.3487372 7.503915 7.2869935 7.2962537 7.485914
1367792_at 4.2680526 4.0897484 4.3335605 4.093709 4.3141646 4.237627 4.1195307 4.078141 4.4046755 3.9968488 4.1954765 4.3625326
1367793_at 13.071841 12.975782 13.17128 13.098709 13.101073 13.163718 12.949171 12.996849 13.101681 12.920399 13.053619 13.074756
1367794_at 6.688645 8.396252 5.8812323 6.6093736 6.3977675 6.442488 6.614979 6.1145 6.2294226 7.094803 5.905544 7.040311
1367795_at 7.6334662 8.542384 7.4204836 8.132984 7.907569 7.946294 7.7839394 7.913708 8.393444 7.897723 8.071268 7.909542
1367796_at 8.61606 8.682565 8.568223 8.735353 8.361346 8.534151 8.697474 8.686651 8.659907 8.69568 8.611659 8.915738
1367797_at 6.675974 6.8208675 6.9714184 7.13863 6.2978773 6.5640593 6.881004 7.0590596 7.0182104 7.08841 7.2856364 7.0175724
1367798_at 12.434643 12.40056 12.34229 12.322426 12.513058 12.33586 12.273942 12.342226 12.53684 12.368101 12.371555 12.445102
1367799_at 5.438102 5.194153 5.2364426 5.2991276 5.7341757 5.600765 5.3436823 5.2211733 5.039984 5.3237734 5.249036 5.2375445
1367800_at 6.4154058 6.017324 6.3053827 6.270768 6.2219744 6.401963 6.3756976 6.487569 6.1976643 6.0283704 5.727623 6.433972
1367801_at 9.525543 9.533634 9.559886 9.628746 9.409485 9.267282 9.559343 9.486524 9.800976 9.726056 9.7363825 9.499141
1367802_at 9.953229 10.31378 9.708967 9.33165 8.435443 10.404101 10.364717 10.536596 11.463409 8.460601 8.068002 9.227697
1367803_at 6.452767 6.226524 6.597622 6.5476685 6.3796377 6.850141 6.715577 6.8911977 6.538979 6.587177 6.3791738 6.18933
1367804_at 12.843865 12.845105 13.0339985 12.797172 12.924494 13.055173 12.889045 13.0952635 12.979185 13.165707 13.057408 12.979061
1367805_at 4.6672134 4.725322 4.810467 4.6784306 4.9527965 4.850438 4.761889 4.9125643 4.841687 4.9979696 4.899089 4.9875116
1367806_at 5.3971496 5.113958 5.403632 5.1320934 5.332316 5.1260576 5.1713657 5.2558584 5.366668 5.133437 5.3258486 5.1927824
1367807_at 8.225257 9.391349 9.016097 8.435143 9.324258 9.089405 9.27177 9.487979 9.2890005 9.358698 9.499209 9.478714
1367808_at 10.273577 10.766221 10.355586 10.442086 10.308051 10.603553 10.443886 10.520612 10.477454 10.452889 10.403149 10.7594795
1367809_at 4.864685 4.7644224 4.652212 5.2785797 4.88543 4.884248 4.4973745 4.8049603 4.688282 4.4671426 4.7204967 5.3967314
1367810_at 6.3030066 6.0171437 5.9782248 6.119381 6.196299 6.498375 6.180893 6.167913 6.403318 6.271475 6.245329 6.4265437
1367811_at 5.681981 7.0749464 5.4183965 5.2420416 5.0944476 5.6534195 5.385465 5.4780564 5.302411 6.2055016 5.986736 5.9138613
1367812_at 7.609 7.7023773 8.09226 7.828458 7.411384 7.5281014 8.037483 8.067886 7.846823 7.86352 7.810306 7.952345
1367813_at 7.830287 8.090968 8.41946 8.314762 8.155513 8.17236 8.128175 8.091201 8.406172 7.9182854 7.2786365 8.743549
1367814_at 8.660578 9.424402 8.786473 9.23728 9.3565235 8.767629 8.757149 8.731661 9.545361 9.014558 9.541712 8.943629
1367815_at 8.750193 8.367184 8.932408 9.03776 8.442466 8.450976 8.886204 8.828466 8.903027 8.9934635 9.376026 8.697204
1367816_at 4.781315 4.9176674 4.88859 5.3091884 5.157453 5.216028 5.172596 5.128476 4.9591765 5.191451 5.1419168 5.059737
1367817_at 7.149407 7.569864 7.596179 7.7649417 7.5189805 7.7331877 7.6177588 7.7833557 7.652385 7.5386047 7.708367 7.9257035
1367818_at 8.943482 9.542974 8.993372 9.092088 8.936801 9.146372 9.098816 8.996453 8.948763 8.774131 8.918979 9.196492
1367819_at 11.91706 12.121685 11.942037 11.925642 12.044604 12.020996 11.790545 11.764961 11.840311 11.713755 11.575647 11.933742
1367820_at 9.347891 9.319547 9.420986 9.453805 9.325632 9.354593 9.323596 9.361054 9.422757 9.350189 9.505469 9.295287
1367821_a_at 3.970731 4.0813103 3.8747828 3.6003647 4.0804696 3.7776463 3.7945235 3.850973 4.173809 3.3687952 3.8941193 3.7641008
1367822_at 5.6748896 5.485836 5.6924458 5.5591803 5.639102 5.354365 5.4406276 5.5084925 5.556865 5.529826 5.434024 5.689371
1367823_at 5.310163 4.927724 5.097469 5.019695 5.330396 5.0100684 5.236773 4.833746 5.038615 4.920586 5.181689 4.9223433
1367824_at 8.993477 8.948906 9.021018 9.063787 8.943237 8.916903 9.121026 9.131058 9.243242 9.229792 9.056764 8.966503
1367825_at 6.5793943 6.207616 6.3197947 6.1853223 6.2450023 6.3228917 6.0780363 6.266653 6.597972 6.256442 6.3656936 6.360015
1367826_at 10.079673 9.972742 9.846401 10.103904 9.568715 10.289573 10.060539 9.997991 9.876342 9.743783 9.731129 10.07171
1367827_at 9.975332 10.050488 9.992161 10.168355 9.885662 10.040641 10.077303 10.194062 10.229438 10.207348 10.099508 10.09232
1367828_at 9.744744 9.597714 9.841591 9.827985 9.5964 9.523345 9.745784 9.719381 9.747756 9.856859 10.038774 9.792301
1367829_at 11.463632 10.995906 11.466381 11.503036 11.531705 11.421945 11.376857 11.43832 11.498832 11.471802 11.433886 11.209149
1367830_a_at 7.756613 7.9218245 7.9835124 8.200798 7.6964855 7.816011 7.6786985 7.8496137 7.8498206 7.9341135 7.8169293 7.982274
1367831_at 8.97909 9.252299 9.086605 9.222349 8.635538 8.801371 9.077947 9.062725 9.036457 9.041604 9.0139 9.178957
1367832_at 11.169637 10.91854 11.112322 11.108123 11.150791 11.14952 11.212816 11.195647 10.942772 10.790277 10.666365 10.94295
1367833_at 9.686667 10.016164 9.779992 9.833613 9.57388 9.6594515 9.7666025 9.846248 9.781367 9.823246 9.918417 9.67807
1367834_at 7.6742935 8.33489 8.07674 8.016758 7.6321025 8.196251 8.015021 8.158464 8.07059 8.449571 8.362949 8.319078
1367835_at 5.8787603 5.299545 5.8015575 5.6931205 5.7453685 5.1974506 5.5630736 5.4401793 5.6897607 5.7224097 5.914955 5.5483675
1367836_at 9.466016 9.596971 9.661959 9.223949 10.319863 9.1246605 10.528582 10.397039 9.765345 9.959194 10.310368 9.805451
1367837_at 10.008297 10.174609 9.955577 10.154971 9.677849 9.924944 10.098062 10.100906 9.977819 10.152259 10.031899 9.948252
1367838_at 12.321918 12.573412 12.626228 12.458036 12.608223 12.533351 12.308976 12.339184 12.571498 12.218834 12.507841 12.522532
1367839_at 10.346759 11.147667 10.453816 10.250471 10.989291 10.431105 10.475065 10.496544 10.795142 10.7882 11.030527 10.8737755
1367840_at 8.200158 8.50644 8.302513 8.274006 8.134444 8.209977 8.389871 8.461992 8.008621 8.3972645 8.278415 8.439911
1367841_a_at 3.6850863 3.4908757 3.501521 3.4119625 3.5670729 3.6217961 3.447934 3.554306 3.5067255 3.472313 3.4356127 3.5313635
1367842_at 6.471075 6.1705437 5.7267885 6.1668897 6.304788 6.274151 5.7035894 5.884072 6.0122066 6.0080056 6.227502 6.028232
1367843_at 10.545078 10.645607 10.576224 10.4039345 10.333206 10.335864 10.502238 10.470372 10.573702 10.87313 11.0317955 10.631311
1367844_at 8.859398 9.149666 8.782173 9.083825 8.48459 8.427906 9.020896 9.077166 8.740847 8.693308 8.974635 9.030869
1367845_at 3.5404425 3.4271474 3.4370039 3.7507875 3.74345 3.6226363 3.3525407 3.4055004 3.4279237 3.3088758 3.7226796 3.6709194
1367846_at 6.128579 5.695143 6.4529624 6.466345 6.051469 6.0732536 5.996295 5.8911886 6.3522196 5.9199615 6.2407236 6.0361595
1367847_at 8.376918 8.164776 8.455183 8.35162 9.3757925 8.688421 8.380904 8.653021 8.376639 8.740743 9.292274 8.411289
1367848_at 7.6832223 8.05382 7.7784886 7.691495 7.5630383 7.3708982 7.9743958 7.951171 7.801479 7.8957443 7.985696 7.7114983
1367849_at 9.759542 9.759045 9.836155 9.914307 9.763492 9.796284 9.550776 9.606031 9.894905 9.291302 9.879019 9.626988
1367850_at 7.627592 8.3675165 8.09342 8.138222 8.236725 7.887507 7.7671394 8.172234 8.077446 7.9940066 7.9630356 8.363236
1367851_at 4.073059 4.1894217 4.1537466 4.357503 4.1596813 4.316018 4.1041045 3.7568123 4.0473566 4.269706 4.0018835 4.0250907
1367852_s_at 4.893763 4.8709307 4.7346168 4.7642865 4.7663355 4.7737007 4.702478 4.622353 4.7270174 4.7141657 5.1304965 4.6004906
1367853_at 8.216465 8.341732 7.710917 8.0958805 8.078114 8.025051 8.108801 8.357658 8.060276 8.306492 8.166088 8.430706
1367854_at 11.830827 12.091628 11.482342 12.105436 12.198587 11.78311 12.256793 11.674125 11.761606 11.558606 10.811438 11.883459
1367855_at 9.2662945 9.387865 9.554066 9.372387 9.082591 9.087358 9.570415 9.34274 9.5333 9.204578 9.589127 9.223739
1367856_at 8.715703 9.47618 9.431392 9.143529 9.608674 8.796375 9.642997 9.40453 8.730396 8.441623 8.648218 8.990106
1367857_at 12.307825 12.476515 12.014426 12.07823 12.081829 12.1152315 12.461218 12.483456 12.244423 11.760347 12.194916 12.311553
1367858_at 4.0275097 3.7855494 4.103541 4.1291943 3.9554772 4.1934786 4.1841636 3.8755345 4.0310187 3.682556 3.9498138 4.143317
1367859_at 5.351939 5.190722 5.705104 5.5817957 5.615488 5.506148 5.3686094 4.9998884 5.1759195 5.45241 5.4526668 5.759065
1367860_a_at 10.006525 9.999867 10.427908 10.338391 10.026429 10.5267935 10.00273 10.812968 10.840699 10.6181 10.160519 10.7948265
1367861_at 5.5993876 5.692957 5.875605 6.183243 5.532862 5.674807 5.609739 5.9228835 5.581395 5.7323527 5.522252 5.5064774
1367862_at 4.43208 4.1475453 4.5437627 4.5171084 4.348943 4.19293 4.65855 4.508135 5.0021367 4.2570853 4.4211698 4.095917
1367863_at 7.8557863 8.060864 8.0084715 8.196685 7.889226 8.113287 7.9467287 8.058212 7.9068604 7.97293 7.8458905 8.018524
1367864_at 5.968252 5.22467 6.0115895 5.6388946 5.822145 5.8188024 5.445455 5.8612714 5.68025 6.1822686 5.9104085 6.577577
1367865_at 7.1949534 7.464578 7.533044 7.471374 7.7960305 7.3054843 7.650068 7.664076 7.2355056 7.453526 7.294781 7.614245
1367866_at 6.476762 6.463775 6.246309 6.1090603 6.107248 5.8288107 5.936401 6.1404176 6.119339 5.941315 5.8221445 6.015724
1367867_at 8.969094 9.019584 9.055793 9.239508 9.0387535 9.300601 9.098873 9.134251 9.24923 9.004231 9.105978 9.171199
1367868_at 8.038044 7.6238146 7.92068 8.075657 7.314065 7.3157334 8.233362 8.120426 8.05456 8.182343 8.205229 7.684965
1367869_at 9.801671 10.487435 10.096305 10.336847 10.39249 10.235201 10.227493 10.150159 10.0399685 10.326436 10.295172 10.681138
1367870_at 9.548371 10.181187 9.568527 9.765335 9.4235115 9.679638 9.638601 9.707932 9.635618 9.80027 9.511646 9.827734
1367871_at 13.651033 13.747261 13.437271 13.609481 13.577658 13.459818 13.13392 13.392408 13.492153 13.637353 13.610605 13.536376
1367872_at 8.790358 8.82319 8.648666 8.807227 8.444854 8.516184 8.809349 8.87877 8.8729105 8.708386 8.62842 8.701083
1367873_at 9.4837885 9.880764 9.496986 9.623844 9.519218 9.614009 9.536704 9.664186 9.6263 9.522477 9.570803 9.632241
1367874_at 6.60168 6.4031954 6.769064 6.9159307 6.0646505 6.1967797 6.7758255 6.912012 6.8505063 6.8777294 6.398244 6.4536963
1367875_at 9.133878 8.993759 9.27135 9.284925 8.952199 9.103316 9.148712 9.302706 9.178656 9.24626 9.329777 9.195876
1367876_at 6.806482 6.916705 6.5511265 7.0070767 6.415619 6.5363894 6.8769045 6.8770914 6.951946 7.1123424 7.1295304 6.6797056
1367877_at 7.952557 8.196548 8.02013 8.144247 7.7799687 7.99506 8.069195 8.07407 7.9904118 8.181732 8.121044 7.975003
1367878_at 8.551799 9.091598 8.83058 8.700848 8.996859 9.30398 8.996024 8.7677765 8.523508 8.618919 8.763167 8.948069
1367879_at 7.1723204 7.938113 7.6425343 7.541293 7.498438 7.4962025 7.687278 7.4890676 7.53504 7.612596 7.7131624 7.778339
1367880_at 5.4714813 5.654614 5.4763923 5.711656 5.425522 5.4662046 5.3908596 5.5988092 5.8308153 5.73221 5.565509 5.4522877
1367881_at 7.722677 7.853801 7.9897842 7.9900155 7.4275002 7.339097 8.049778 7.999629 7.7012186 7.914927 8.092157 8.384956
1367882_at 7.0112553 6.34138 6.461279 6.4795136 6.820907 6.6641135 6.516451 6.5312443 6.5841994 6.8737807 6.50805 6.378392
1367883_at 7.1308374 7.22902 7.08603 7.3184257 6.7326074 7.537285 7.175875 7.337043 7.18003 7.2835307 7.203547 7.3736253
1367884_at 10.602294 10.764023 10.705312 10.708054 10.829739 10.737578 10.724341 10.700651 10.641952 10.787883 10.579322 11.152086
1367885_at 11.972535 11.834803 11.950876 12.049391 12.123477 11.963315 11.949847 11.843933 12.045592 12.009545 11.949614 11.981315
1367886_at 7.5669985 8.02943 7.5125475 7.82918 7.7124524 7.6789646 7.662735 7.7532206 7.7392254 7.646803 8.023355 7.9527397
1367887_at 12.9202585 12.837736 12.837824 12.872373 12.831738 12.861715 12.7524805 12.878619 12.816892 12.613991 12.847986 12.806341
1367888_at 4.1058702 3.8958359 3.9101872 3.7553341 4.0672455 3.8737664 4.2504344 4.043358 3.6920998 3.8468695 3.903781 3.9182563
1367889_at 8.945136 9.296946 9.133675 9.152767 9.133671 9.00342 9.124066 9.289431 9.202225 9.200184 9.217516 9.341536
1367890_at 6.8031645 7.265109 6.7362185 6.81543 6.8236203 7.100628 6.8369946 7.010138 6.772174 6.8197193 6.853764 6.9299765
1367891_a_at 5.1763344 5.3821564 5.3265467 5.78716 5.252016 5.412932 5.4086075 5.3382115 4.6827908 5.1566668 5.6378775 5.279995
1367892_at 10.502021 10.939262 10.958392 10.728162 10.579905 10.076605 10.52841 10.520524 10.810769 10.652615 10.596717 10.794165
1367893_a_at 7.0179105 7.33193 7.1716976 7.2731166 6.962052 7.1464577 7.177496 7.392895 7.1596913 7.246066 7.232663 7.223243
1367894_at 12.350462 12.362 11.995695 12.488401 12.563605 11.875407 12.191509 12.361741 12.636484 12.476016 12.046463 11.804237
1367895_at 11.218976 11.126172 11.286848 11.225937 10.994228 11.200228 11.258286 11.214889 11.167957 11.276471 11.075414 11.16257
1367896_at 13.586052 13.76133 13.6897335 13.446402 12.972778 13.385543 13.439251 13.436619 13.432482 13.318224 11.25204 13.445513
1367897_at 10.645373 10.604831 10.790906 10.717176 10.543256 10.475161 10.871473 10.750629 10.780563 10.682743 11.0637245 10.726404
1367898_at 9.936803 10.112981 9.952861 9.982126 9.829695 9.810367 9.9501915 10.169626 9.925507 10.272485 10.227821 10.200959
1367899_at 7.363571 7.585956 7.3377986 7.6861777 7.4449296 7.2903633 7.7523036 7.5725727 7.5495954 7.2503333 7.1487236 7.898328
1367900_at 8.488387 8.889329 8.459024 8.847828 8.678396 8.112155 8.416662 8.667679 8.449515 8.593851 8.251514 8.630367
1367901_at 8.947664 8.932014 8.878159 9.098197 9.124093 8.677914 9.097715 9.112642 9.128093 9.196814 9.23819 9.232649
1367902_at 7.618039 7.249098 7.4936757 7.8232837 7.6824718 7.622375 7.6006227 8.008863 7.7245274 7.4984455 7.37048 7.572921
1367903_at 9.344294 9.112879 9.607091 9.538628 9.290487 9.295792 9.517895 9.484906 9.621691 9.548805 9.815133 9.501944
1367904_at 5.935469 6.005084 5.6795244 5.669483 6.2530875 6.524564 5.79488 6.634407 6.318527 6.225801 6.1139383 5.6541657
1367905_at 10.564455 10.931407 11.040743 10.669708 10.784031 10.310794 10.825142 10.837675 10.925697 10.958954 10.878592 10.810354
1367906_at 9.754528 9.90555 10.051999 10.160199 9.835018 9.67441 10.42367 10.14953 10.294016 10.1046715 10.441782 9.907261
1367907_a_at 9.012995 9.097033 9.143122 8.98627 8.716143 8.845735 9.100447 9.103461 9.22085 9.377543 9.679578 8.933874
1367908_at 11.68641 11.729727 11.726014 11.672661 11.513299 11.584399 11.67502 11.7249 11.8284235 11.71545 11.634037 11.835637
1367909_at 11.754207 11.5420885 11.826488 11.819906 11.481714 11.603575 11.629305 11.786721 11.91945 11.793015 11.736028 11.777638
1367910_at 7.6395183 8.149433 7.807786 7.7498384 7.861792 7.9779053 7.9562435 7.898374 7.6132483 7.864215 7.7982163 7.5887036
1367911_at 7.563875 8.233342 7.6391335 7.661543 7.5867066 7.3445535 7.6192327 7.656032 7.697605 8.009048 7.87828 7.7152357
1367912_at 6.167366 6.380722 6.0711045 6.377945 6.0189533 6.0884004 6.3515286 6.2725635 6.2108417 6.417507 6.0801854 6.545209
1367913_at 6.9197984 6.665498 6.8580213 6.963219 6.430665 6.3979783 6.949446 6.809815 7.1206245 7.090588 6.995431 6.929865
1367914_at 6.477566 6.7825823 6.913018 6.9019694 6.4315104 6.587279 6.357457 6.4780154 6.719682 6.4217806 6.7010183 6.665993
1367915_at 8.8759985 9.079857 8.9596195 8.830151 8.973061 9.091953 9.026661 9.177007 9.042044 8.951548 9.195393 8.94746
1367916_at 5.6799207 5.828938 6.053486 5.675543 5.5521593 5.786293 5.6949377 5.714419 5.612219 5.703869 5.905613 5.4308825
1367917_at 13.40595 13.530885 13.500148 13.4972315 13.304762 13.404824 13.511975 13.516227 13.477408 13.567073 13.506934 13.389759
1367918_at 4.7590513 4.9734755 5.058063 4.6042614 4.677425 4.7895694 4.9418964 4.8913774 4.604151 4.865103 5.086227 4.9196873
1367919_at 6.1926894 6.3413844 5.6798835 6.0819306 5.6866646 5.939696 5.741897 5.464979 5.807273 6.1728177 5.508007 6.519251
1367920_at 6.2012405 4.610059 5.183869 6.232225 4.5713534 4.7970853 6.0173016 5.916255 6.3159046 5.5075293 5.0960665 4.6716714
1367921_at 7.673126 7.7831297 7.8239903 7.7747793 7.2749004 7.5217485 7.877859 7.7865324 7.756225 7.9100695 7.62456 7.546499
1367922_at 7.7659254 7.944784 7.7572045 7.6139445 7.761097 7.567956 7.7897944 7.87242 7.7142467 7.6899657 7.686108 7.8837223
1367923_at 5.0978794 5.3811955 5.1958017 5.1207056 5.2652273 5.1954055 5.096629 5.400867 5.512852 5.437452 5.78093 5.317949
1367924_at 7.4764423 6.694164 7.1045847 6.825506 7.2313766 7.3290973 7.190815 7.1307096 7.3044515 6.854114 7.2420325 7.038342
1367925_at 7.5725503 8.236399 7.8179584 7.849814 7.4203196 7.7003765 7.913423 7.918461 7.7370563 8.005623 7.889321 8.307682
1367926_at 8.309126 8.865684 8.345642 8.448913 8.376837 8.369063 8.36306 8.474958 8.676193 8.429832 8.653917 8.738115
1367927_at 10.405496 10.636142 10.541969 10.383469 10.412802 10.439615 10.466329 10.538629 10.635162 10.586517 10.7935 10.682165
1367928_at 3.8769705 3.8638217 3.8322856 3.9138246 3.6485984 3.7064517 3.794255 3.7038484 3.9466617 3.960023 3.848265 3.926218
1367929_at 10.124323 10.090027 9.974987 9.8755 10.163031 10.234228 9.821978 10.14303 10.011969 10.069284 9.985043 10.226219
1367930_at 3.9538622 3.8184369 3.738618 3.786394 3.6785626 3.678259 3.6529133 3.690915 3.741061 3.633769 3.5375314 3.852971
1367931_a_at 9.594692 9.77206 9.668828 9.812501 9.355713 9.576138 9.844286 9.597922 9.692802 9.786434 9.660839 9.739301
1367932_at 12.07323 11.912851 11.620286 11.708876 11.850639 11.6387825 12.066565 11.920443 11.988501 11.900013 12.294134 11.96898
1367933_at 7.753187 7.9676948 8.0852585 8.102058 8.246441 7.970304 8.1489525 8.255232 7.9232354 8.628672 8.731125 7.928743
1367934_at 5.6919947 5.7264233 5.71583 5.605927 5.863769 5.829617 5.7234087 5.7891273 5.771756 6.131963 5.726487 5.631632
1367935_at 8.79995 9.112773 9.037076 9.006894 8.886559 9.010463 8.785803 8.7622795 8.8054285 8.80099 8.711159 9.065193
1367936_at 6.982043 7.5832305 7.3798795 7.6099167 7.719951 7.29881 7.4436107 7.6207027 7.010362 7.6953807 7.363911 7.5812545
1367937_at 8.348243 8.7595215 7.567789 8.52246 8.445888 8.40496 8.282212 8.254708 8.041147 7.901595 8.282633 8.331118
1367938_at 10.736594 11.026641 11.061288 10.658426 10.69557 10.887519 10.716987 10.967165 10.676158 11.021723 11.43164 10.803731
1367939_at 11.403542 11.45193 11.001106 11.218883 11.292794 11.051348 11.072256 10.555341 11.188812 10.830469 11.074966 11.294309
1367940_at 6.037357 6.2889047 6.424572 6.2029085 5.8091493 6.0461698 6.5810604 6.0644245 6.1915255 5.6471357 5.8105555 5.859615
1367941_at 8.860792 9.10526 9.092059 9.188965 9.046924 8.977856 9.179349 9.17462 9.068706 9.079224 9.062972 9.182892
1367942_at 7.8458652 7.538175 7.8725924 8.194714 7.867774 7.2999086 7.383078 7.522969 7.7905664 7.7461247 7.34748 7.5698533
1367943_at 7.771778 7.939001 7.943584 8.023645 7.7047496 7.613013 7.896801 7.892916 7.9622793 8.132301 8.279085 7.918084
1367944_at 5.584239 5.325447 5.5221267 5.243925 5.420512 5.445716 5.2766833 5.497241 5.5765505 5.3205123 5.4839344 5.3882847
1367945_at 11.180158 11.043589 11.403746 11.2072115 11.280906 11.092095 11.411584 11.151714 11.591584 11.083291 11.429522 11.173759
1367946_at 9.563862 10.121424 9.516207 9.747018 9.273028 9.668526 9.061291 9.226118 9.631249 9.75257 9.43471 10.058699
1367947_at 8.636698 9.103672 8.74391 8.699401 8.713656 8.694426 8.7385235 8.658529 8.619934 8.567793 8.653653 8.915744
1367948_a_at 10.455611 10.388628 10.26084 10.489104 10.184739 10.23762 10.42735 10.606394 10.594268 10.435335 10.334346 10.361799
1367949_at 6.1008267 5.269307 5.9657836 5.5060654 6.175037 5.9565897 5.4832726 5.7398515 5.7035975 5.79389 5.892236 5.497412
1367950_at 7.624618 7.100543 7.407608 7.225077 7.7396374 7.38619 7.8227983 8.144924 7.3745537 7.702466 8.882021 7.374125
1367951_at 4.573555 4.2867136 4.7007704 4.3876033 4.631011 4.614738 3.9964058 4.3383727 4.629402 4.283412 4.9351177 4.765661
1367952_at 6.850686 6.818897 6.595482 6.5969977 6.5784297 6.79101 6.673783 6.8679366 6.8234005 6.718543 6.594068 6.9392195
1367953_at 4.9164214 5.2887583 5.087289 4.792262 4.715766 4.9012547 5.179696 5.341266 5.2909594 5.1707525 5.153069 5.4300838
1367954_at 6.583553 6.222293 7.1467047 5.92313 6.1570835 7.080818 6.479307 6.1790066 7.1392365 6.455683 6.7238026 6.820162
1367955_at 6.2435517 6.390339 6.4446716 6.529055 6.2217484 6.246934 6.6486754 6.8243203 6.217461 6.1865115 6.474842 6.3542194
1367956_at 5.379499 5.597341 5.644708 5.544876 4.8474092 5.3682113 5.8847804 5.982591 5.2232914 5.5817027 5.3760457 5.6255865
1367957_at 8.814558 7.218568 8.084388 8.903532 9.501045 8.05873 7.997427 8.307676 7.937242 7.191474 7.466271 9.295994
1367958_at 9.325693 9.10323 9.282891 9.289634 8.890321 8.938867 9.356333 9.340743 9.099009 9.298487 9.045242 9.075733
1367959_a_at 5.9378047 5.2562933 6.157707 5.937239 5.5471907 5.8852415 6.0982103 6.090103 6.095688 6.835711 6.005057 5.877153
1367960_at 8.122157 8.466711 8.353929 8.30738 8.349781 8.160571 8.120718 8.270218 8.73757 8.972689 8.149464 8.318939
1367961_at 4.382002 4.671807 4.5649843 4.6562166 4.4497595 4.2789917 4.5593843 4.5693016 4.646718 4.5597916 4.849287 4.600336
1367962_at 4.5962133 4.471026 4.379811 4.1527824 4.680794 4.570883 4.021129 4.302883 4.40729 4.38782 4.6862974 4.592317
1367963_at 7.330481 7.0692472 6.9404845 7.2954063 7.0528703 7.302234 7.225422 7.180926 7.098621 7.3182898 7.301353 6.8308873
1367964_at 4.866062 4.639155 4.9426274 4.8206043 4.9842095 5.010686 4.6857305 4.6572313 4.938217 4.74335 4.8164663 4.666703
1367965_at 6.44256 6.5060563 6.583079 6.2499743 6.224128 6.4646683 6.4417744 6.640368 6.4713507 6.6769085 6.7654386 6.632832
1367966_at 9.698219 9.791594 9.790316 9.858688 9.649523 9.654543 9.696648 9.788504 9.787746 9.585608 9.613697 9.992607
1367967_at 6.890888 7.363984 7.2020106 7.316473 7.078592 6.7270565 7.297021 7.3407164 7.4861164 7.377758 7.3701816 7.43918
1367968_at 3.7608461 3.6372855 3.7125897 3.5528038 3.7646902 3.7463298 3.5378602 3.4403489 3.8021784 3.7364886 3.871319 3.544838
1367969_at 10.832009 10.938135 10.87004 10.838816 10.765422 10.605099 10.709382 10.927073 11.134468 11.10379 11.321398 10.768705
1367970_at 4.311469 4.493495 4.2853947 4.62455 4.3810534 4.181305 4.4725056 4.4218187 4.3085613 4.49212 4.5715985 4.058778
1367971_at 10.1561 10.289356 10.222181 10.244783 9.963222 10.184949 10.279196 10.259597 10.12364 10.267192 10.066161 10.3385515
1367972_at 10.20265 10.177927 10.22324 10.222946 9.836283 9.919659 10.169233 10.1078 10.010775 10.25876 10.099621 10.225021
1367973_at 4.2336116 4.2312975 4.059979 4.1089554 4.0724173 4.069329 4.3650417 3.9647813 3.7155995 3.949758 3.6840107 4.378298
1367974_at 9.277755 9.452581 9.276759 9.341646 9.095693 8.807957 9.243782 9.324098 8.940003 9.078131 8.983713 8.827424
1367975_at 5.506381 5.492876 5.529664 5.094393 5.4393845 5.1953497 5.38324 5.432322 5.437609 5.3208847 5.05056 5.634484
1367976_at 7.1591706 7.4491568 7.2960043 7.598245 7.180685 7.5162215 7.802606 7.544621 7.844753 7.3618703 7.2162476 7.7621636
1367977_at 3.8072124 3.732179 3.602718 3.7669582 3.6440632 3.8268774 3.937194 3.6683335 4.0291147 4.05939 3.853492 3.9610507
1367978_at 5.800759 5.3300757 5.5708036 5.218721 5.7705793 5.651611 5.744715 5.4696407 5.698776 5.682364 5.5151997 5.4676924
1367979_s_at 11.52281 11.685778 11.297818 11.371305 11.63742 11.5108795 11.585906 11.890109 11.618766 11.637987 11.844772 11.779477
1367980_at 8.362802 8.297447 8.187313 8.3793545 7.942741 7.961879 8.30315 8.461262 8.417852 8.269871 8.086968 8.274305
1367981_at 7.5008383 7.904658 7.64356 7.6107044 7.471809 7.2528033 7.7021503 7.9134836 8.005243 7.690967 7.4739995 7.765975
1367982_at 10.473555 11.495327 10.434333 10.608288 9.801743 9.779399 9.617596 9.675163 10.866671 11.363698 10.865049 10.320888
1367983_at 5.48943 6.1119857 5.76006 5.47935 5.5624247 5.989517 5.5351186 5.5876813 5.621015 5.64412 5.3720093 5.605012
1367984_at 6.460264 6.707313 6.260176 6.93265 6.0184093 6.109518 6.582348 6.7804894 6.3921995 7.0256586 6.2172666 6.5181494
1367985_at 7.5512376 8.43418 7.377426 7.2204227 7.633505 7.3312407 8.714017 8.83882 7.7541304 9.328097 7.5217905 8.820307
1367986_at 7.169518 7.2051897 7.300289 7.794364 7.2343416 7.0305457 7.6850834 7.47288 7.430734 7.4101987 7.493414 7.349446
1367987_at 8.841091 8.794055 8.848516 8.864721 8.822287 8.847549 8.89266 9.005425 8.770502 8.598931 9.093313 8.737123
1367988_at 13.071862 13.021764 13.1446495 13.051615 13.13966 13.131 12.990265 13.095387 12.967114 12.947344 13.0419655 12.973635
1367989_at 4.2160797 4.2088156 4.4340577 4.344872 4.3535542 4.2093225 4.063567 4.1073284 4.006488 4.4922457 4.091161 3.9853475
1367990_at 5.147869 4.7656064 5.2475805 4.9597282 5.1067405 5.1044073 5.105867 5.131781 5.250802 5.075241 5.2986813 5.257106
1367991_at 9.316828 9.434798 9.562548 9.472414 9.029523 9.140111 9.446958 9.439578 9.342346 9.611604 9.317819 9.499951
1367992_at 4.921589 4.4462423 4.825585 4.515084 4.511526 4.663903 4.1345744 4.3859477 4.3954105 4.8069487 4.653448 4.41956
1367993_at 7.3375883 7.459334 7.5083923 7.4650645 7.1568184 7.1661935 7.353843 7.345196 7.6321273 7.6182637 7.656604 7.436728
1367994_at 10.462256 10.4974575 10.599292 10.603067 10.542646 10.770062 10.469572 10.521778 10.905549 10.549955 10.651318 10.910194
1367995_at 13.171319 13.074271 13.094123 13.048497 13.068171 13.06923 13.246476 13.112871 13.076325 13.0756445 13.000763 13.221129
1367996_a_at 6.98366 6.6424665 7.090047 7.402136 6.7942824 6.6223865 7.2405324 7.2497463 6.919093 7.1837296 6.728002 7.2832704
1367997_at 8.10299 8.525114 8.382795 8.278936 7.986005 8.068282 8.239687 8.207552 8.310135 8.448492 8.131369 8.41124
1367998_at 6.3644056 8.820297 6.454502 5.6804323 8.50254 8.444904 7.9495573 5.922269 8.404495 6.4557195 7.6878996 8.25501
1367999_at 12.552755 12.172477 12.512695 12.700395 12.37927 12.383103 12.580966 12.666886 12.568529 12.599884 12.366291 12.406685
1368000_at 14.319414 14.328579 14.327852 14.319414 14.266128 14.300409 14.301385 14.249834 14.265925 14.326514 14.381012 14.347645
1368001_at 4.272461 4.269743 4.0709324 4.2634706 4.1425385 3.9091747 4.204003 4.434154 4.1959686 4.1600285 4.0433593 4.222514
1368002_at 7.335697 7.8827634 7.634976 7.8078837 7.3147697 7.341021 7.225741 7.7576394 7.873119 7.538962 7.495081 7.859948
1368003_at 5.5345836 4.9149475 5.479064 5.2137027 5.8401055 5.443597 5.3090177 5.429511 5.4035354 5.5177317 5.1815906 4.7635794
1368004_at 9.69458 9.970747 9.863135 9.847765 9.674994 9.695155 9.666589 9.7722435 9.908104 9.8743925 9.801715 9.92409
1368005_at 6.0533648 5.27427 5.459917 5.2864437 5.5493646 5.4066095 5.3400164 5.3576612 5.5651026 5.724623 5.738762 5.3971534
1368006_at 7.710653 7.752361 7.764844 7.8285203 7.5412164 7.2792253 7.4774547 7.811682 7.938554 7.59997 7.599418 7.6252713
1368007_at 6.282194 6.831046 6.6290474 6.2246494 6.647223 6.6302004 6.6186876 6.3587127 6.537869 7.2328887 6.501283 6.6371336
1368008_at 5.1074657 5.483064 5.344955 5.0596304 5.223114 5.077739 4.9990907 4.9674745 5.3044405 5.3826547 5.2103243 5.136133
1368009_at 9.463659 9.99423 9.963844 9.320807 9.674406 9.573043 9.203344 9.7749405 9.202022 9.273905 9.459556 9.861168
1368010_at 7.6921344 7.5559926 7.8247943 7.9995427 7.5012636 7.457686 7.6857095 7.9905996 7.499859 7.757801 7.706022 7.766875
1368011_at 7.651497 7.759949 7.724262 7.6758356 7.501973 7.454575 7.564185 7.7530293 7.6383004 7.7425385 7.5392184 7.8534584
1368012_at 6.7236805 6.5731406 6.6579967 6.678728 6.7624354 6.456655 6.239742 6.558222 6.502805 6.4197793 6.348524 6.6692934
1368013_at 4.5770464 4.323205 4.36016 4.17953 4.371312 4.19051 4.2575636 4.1889277 4.358942 4.447706 4.661677 4.3205996
1368014_at 4.3435564 4.008708 4.3884563 3.8895621 4.1459756 4.1969776 4.1212635 4.1009655 4.2051716 4.0091276 4.3091736 3.8736792
1368015_at 6.079327 5.6345334 6.244522 5.751278 5.8916397 5.9515805 5.683802 5.8261185 5.889812 5.574219 5.9133887 5.7465043
1368016_at 12.90438 12.902515 12.89532 12.854222 12.893259 12.88137 12.8752985 12.896069 12.902065 12.907641 13.022741 12.892847
1368017_at 5.0975795 5.4309344 4.9298816 5.0167265 5.161553 5.049756 4.9098897 4.9784884 4.883519 4.9164968 5.190813 5.1786513
1368018_at 8.71456 9.425482 8.939199 9.02019 8.998359 8.794914 8.905436 8.857231 8.936344 8.992927 8.7675295 9.255536
1368019_at 7.621205 7.9816985 7.778853 7.860289 7.3745093 7.5562987 7.855645 7.980229 7.472276 7.555341 7.8492584 8.109619
1368020_at 6.8883758 7.0533433 6.697882 7.0573134 6.6840825 6.5630107 6.9091744 6.783616 7.1315665 6.795839 6.9744425 7.2221217
1368021_at 13.760977 13.917009 13.992317 13.91706 14.146306 13.937674 13.754829 13.837772 13.855467 13.91039 14.078711 13.901349
1368022_at 6.932684 6.5129657 6.7826004 6.971696 7.1927066 6.639105 6.622657 6.9335585 7.063518 6.563221 6.7725 7.314627
1368023_at 6.5070662 6.7001615 6.7887063 6.5247216 6.571144 6.6043987 6.7538958 6.711708 6.9708405 6.1958456 6.835027 6.7590714
1368024_at 6.6400013 6.1927886 6.527176 5.9780087 6.517122 6.0439153 6.4089727 6.46906 6.4804835 6.34113 6.209017 6.4022484
1368025_at 6.883225 7.020678 6.9844127 7.2107687 6.329127 7.000129 6.902348 6.622478 7.2797575 7.460735 6.638136 6.52556
1368026_at 7.579664 7.744775 7.660207 7.940581 7.220165 7.4360805 7.912152 7.7541156 7.9017854 7.698822 7.7272105 7.778339
1368027_at 6.412519 6.1635594 6.5187893 6.442651 6.6643243 6.602887 5.9692917 6.2217093 6.5491047 6.4099956 6.3862643 6.305428
1368028_at 4.455661 4.1153097 4.4923587 3.9156387 4.321691 4.380171 4.3304057 4.027703 4.101249 4.212838 4.1071196 4.050336
1368029_at 10.470684 10.68733 10.5716 10.462233 10.615411 10.574785 10.573554 10.606121 10.5997305 10.616145 10.673492 10.8825245
1368030_at 9.033495 9.241321 9.018152 8.985441 9.217608 9.113086 9.148743 9.185955 9.300869 9.238679 9.351856 9.175667
1368031_at 7.181782 7.6155233 7.229204 7.5155773 7.2413864 7.623737 7.6221533 7.512765 7.498652 7.65668 7.5855412 7.4287267
1368032_at 6.255807 7.0234466 6.333904 6.626845 6.1231217 7.1998177 6.807234 6.5015626 6.364498 7.0609374 6.340034 6.847583
1368033_at 6.3570795 6.751721 6.2550583 6.131052 6.0232563 6.3415837 6.482307 6.2795734 6.16481 6.6311984 6.261005 6.4290037
1368034_at 4.182045 4.398512 4.427745 4.2553167 4.2508454 4.2395267 4.4236383 4.2625427 4.411657 4.552761 4.192403 4.585102
1368035_a_at 10.549662 10.459173 10.370427 11.020413 10.770239 10.387165 10.543017 10.154352 10.581827 9.854227 9.317536 10.787767
1368036_at 10.483965 9.978532 10.404761 10.887484 10.232871 10.1260605 10.422704 10.314116 10.469738 10.191244 9.489108 10.362886
1368037_at 7.118533 7.5864177 6.9292173 6.8143053 6.9626365 6.942336 6.8252172 6.8322515 6.9495993 7.4188595 7.0699515 7.2161794
1368038_at 8.236257 8.218749 8.164969 8.454478 8.205619 8.198671 8.407639 8.481936 8.343353 8.181385 7.9569573 8.508476
1368039_at 5.3811183 5.3125086 5.801017 5.768328 4.945394 4.728121 5.7966437 5.8291745 5.821333 5.855451 5.3906755 5.123148
1368040_at 8.104982 8.269594 8.131443 8.228276 8.027506 8.083307 8.314312 8.260954 8.234671 7.9833794 7.917771 8.355497
1368041_at 9.616768 10.126252 9.790987 9.776768 9.888851 9.819992 9.618519 9.552531 9.8779955 9.486069 9.496784 9.863637
1368042_a_at 11.011062 10.980631 10.876041 10.8575325 10.731097 10.850077 11.058646 11.0939455 10.989296 11.006262 11.053058 10.995239
1368043_at 7.9696016 8.050041 7.8878984 8.24351 7.9931755 7.860847 8.255751 8.19542 8.010901 8.17235 7.954869 7.9485946
1368044_at 3.1847901 3.4554946 3.3977325 3.399469 3.3543146 3.3406143 3.2142036 3.3634665 3.306589 3.5625863 3.5170918 3.372723
1368045_at 9.786841 10.213596 9.829863 9.84519 10.189013 10.010283 9.811499 9.763791 9.816664 9.789534 9.862002 10.048507
1368046_at 9.883341 10.241624 10.063154 9.952147 10.208046 10.104078 9.957812 9.9647455 10.097369 9.886629 10.168847 10.003372
1368047_at 7.5313287 7.894659 7.468566 7.874129 7.4232287 7.635755 6.8120875 7.111649 7.3749857 7.6459966 8.003815 7.8976746
1368048_at 13.980782 13.931213 13.907622 13.883559 13.974045 14.109464 14.006098 14.020084 13.853047 13.86466 13.825121 14.083493
1368049_at 11.204599 11.084458 11.131813 11.0341 10.713159 11.059157 10.943308 11.279792 11.107737 11.375998 11.0258875 11.348617
1368050_at 7.4113736 8.440575 7.954143 7.868313 8.711755 8.47112 8.041037 8.180885 8.140795 8.177573 7.975421 8.384083
1368051_at 11.353972 11.488039 11.420036 11.3955145 11.341494 11.358028 11.435799 11.356944 11.481591 11.193536 11.325874 11.362312
1368052_at 4.5923204 5.0196757 5.0898347 4.8913975 4.5590363 4.9885826 4.4999895 4.781742 4.620416 5.1227098 4.6817684 5.152514
1368053_at 6.1149096 6.409288 6.1976433 6.537962 5.3355484 6.080115 6.219897 6.5125213 6.2681503 6.5901012 5.913096 5.967196
1368054_at 7.034846 7.1537533 7.220039 7.349268 6.651167 6.497717 7.151269 7.115895 7.3723507 7.1017413 7.2369623 6.790246
1368055_a_at 8.194154 8.504679 8.267975 8.3064995 7.794597 8.2024555 8.253028 8.069231 8.353549 8.264864 8.470673 8.571193
1368056_at 7.228361 7.6893215 7.4756436 7.4643064 7.347215 7.4286737 7.566521 7.5181274 7.364966 7.5429587 7.396907 7.632189
1368057_at 8.138946 8.796065 8.925949 8.28103 8.864559 8.959533 8.013812 8.22033 8.0861845 8.229499 8.330826 9.17557
1368058_at 7.562981 7.694144 7.7098527 7.6214705 7.6824718 7.581537 7.637186 7.5638075 7.6097007 7.320897 7.581946 7.7552958
1368059_at 9.639783 8.396054 9.388069 9.25221 8.692453 9.011816 7.2384152 8.453703 9.473316 8.512437 8.091965 9.352793
1368060_at 12.938598 12.760577 12.839413 12.88806 12.95446 13.014179 12.804067 12.873712 12.742412 12.756524 12.587083 12.828012
1368061_at 5.5296955 5.4228444 5.6852903 5.315441 5.6242366 5.2790346 5.2125506 5.0606794 5.485257 5.361477 5.4176564 5.592692
1368062_at 9.091522 9.462921 9.110251 9.010329 9.12792 9.229576 9.1351385 8.9831915 9.075987 9.033432 9.049187 9.374731
1368063_a_at 8.750874 8.717999 8.66811 8.778465 8.725054 8.977437 8.840709 8.663391 8.64662 8.7727785 8.609701 8.682453
1368064_a_at 11.207146 11.20718 10.931578 11.125899 10.790328 10.885984 11.261931 11.310069 11.233348 11.542611 11.265142 11.021444
1368065_at 7.267142 7.7201533 7.531985 7.2059383 7.2537155 7.3784595 7.4081645 7.741449 7.1783094 7.3709183 7.438094 7.5996428
1368066_at 5.99325 5.194887 5.661998 6.0819306 5.618295 5.19653 5.811307 5.60144 6.185546 5.6664257 5.989073 5.7635574
1368067_at 8.883179 9.046905 8.969798 8.967807 8.5117235 8.795699 8.950978 9.032256 8.931594 9.197877 9.104866 8.933874
1368068_a_at 7.194929 7.417579 7.170737 7.2871265 7.389115 7.287834 7.007613 7.177717 7.3106384 7.714037 7.497648 7.491407
1368069_at 8.085592 8.212592 8.075532 8.050709 7.9916534 7.980007 8.063328 8.146315 7.8720107 8.139143 8.441877 8.127721
1368070_at 8.1774435 7.945106 8.013063 8.086195 8.132334 8.11183 8.02058 8.203086 8.207533 7.956952 8.004233 8.019004
1368071_at 11.8876915 12.022311 12.120058 11.842474 12.016658 11.774953 12.007482 12.009242 12.113446 12.19559 12.265125 12.002816
1368072_at 6.1971498 6.2342725 5.8317485 6.0748405 6.096582 6.3450007 6.30988 6.371162 6.068349 6.260222 6.0195584 6.2364645
1368073_at 8.107049 8.092437 8.433156 8.464215 8.510961 8.196878 8.4139805 8.527898 7.984324 8.049723 8.673347 8.599005
1368074_at 6.6014156 7.1994286 6.425776 6.983447 6.537635 6.6702895 6.673881 6.711708 6.714082 6.4458356 6.6519084 6.8704166
1368075_at 10.8573265 10.684177 10.608988 10.645965 10.893145 10.772826 10.976202 10.855792 10.975765 11.030844 11.172422 10.896569
1368076_at 7.13501 7.529085 7.286243 7.490835 7.015766 7.2567377 7.3501554 7.2755127 7.2253556 7.3006744 7.2197933 7.5643735
1368077_at 13.198004 13.091014 13.195186 13.238816 13.146476 13.178201 13.0669 12.995316 13.243578 12.9743395 13.145992 13.079498
1368078_at 4.4562306 3.786251 5.266624 4.668673 4.1287594 4.077639 5.3863654 4.9379015 4.8663697 5.83885 7.0025067 5.060399
1368079_at 9.2175455 9.2030945 9.426238 9.545245 9.484809 8.9103565 9.600998 9.461185 8.91218 9.180394 9.348692 9.22164
1368080_at 3.6360998 3.6637173 3.6120372 3.6838636 3.7810743 3.6857908 3.5923603 3.5779946 3.6962292 3.7440846 3.9300718 3.8976343
1368081_at 7.5137234 6.8998003 7.142057 7.1438117 7.070825 7.092887 7.02409 7.221455 7.1358547 7.2687454 7.1190734 6.860252
1368082_at 8.797883 8.676894 8.949292 9.067152 8.167074 8.174576 8.912951 9.088358 9.019295 9.060481 8.74853 8.614742
1368083_at 8.795465 9.146026 8.908872 8.966481 8.948244 9.021931 9.0708685 9.053397 8.789572 9.016928 8.921743 9.190223
1368084_at 5.8497677 5.4842596 6.0511255 5.727213 6.1375546 6.1064496 5.6637096 5.725052 5.7914057 5.97473 5.7749977 5.81127
1368085_at 10.503081 10.424611 10.625931 10.664113 10.514724 10.356672 10.254021 10.125306 10.526553 10.252433 10.272982 10.499649
1368086_a_at 8.495237 8.082792 8.4818 8.531689 8.083902 7.623579 7.836514 8.104902 8.640484 8.458159 8.010136 8.184009
1368087_a_at 8.145196 8.333328 8.267574 8.416002 8.0898 8.302425 8.095361 8.193693 8.341106 8.469887 8.516579 8.440992
1368088_at 6.881656 7.411917 7.01734 7.1214576 7.3677497 7.219172 7.3842645 7.0917253 6.797965 7.148395 7.478536 7.0724397
1368089_at 8.305074 8.3278885 8.39894 8.380766 8.508485 8.474184 8.367613 8.460102 8.250889 8.391093 8.361734 8.434899
1368090_at 7.09227 7.477058 7.324788 6.7734404 7.180685 7.0129724 6.9354796 6.899236 7.0970573 6.839913 7.199802 7.248429
1368091_at 8.751394 8.923983 9.0286045 8.987357 8.768224 8.441382 8.840902 8.817999 8.976473 8.968045 9.254138 9.174101
1368092_at 12.451664 12.310743 12.371247 12.390766 12.4099045 12.351084 12.376356 12.279869 12.325086 12.227519 12.521283 12.446987
1368093_at 3.7430432 3.5262284 3.6126654 3.569924 3.6594527 3.6944525 3.584213 4.0279055 4.0170527 3.5707684 3.870729 3.4329681
1368094_at 6.8532863 7.191231 6.604678 6.6501527 7.283582 7.2727275 6.840901 6.9194674 6.6690598 6.969231 6.911224 6.9641232
1368095_at 9.78161 9.788905 10.178059 10.09875 9.852758 9.66955 9.811323 10.107751 10.071411 10.112911 10.242188 9.915177
1368096_at 9.432989 9.980092 9.659759 9.443907 9.792277 9.686305 9.44299 9.447917 9.543638 9.617485 9.603115 9.649436
1368097_a_at 4.242252 4.183586 4.792408 4.644252 4.7613807 4.4171762 4.2771053 4.5803285 4.233987 3.9593089 4.422906 4.5933046
1368098_a_at 7.6308827 7.826326 7.4938126 7.3514 7.691659 7.595988 6.9735146 7.305039 7.505211 7.4439273 7.2286983 7.3563476
1368099_at 7.358935 7.2291636 7.1345253 7.461282 7.257083 6.9927783 7.2556767 7.369895 7.223129 7.4506035 7.165878 7.021502
1368100_at 10.903405 10.574089 10.922576 10.855812 10.751694 10.66186 10.928947 10.915895 10.893165 10.562396 10.870938 10.557085
1368101_at 7.921853 7.712044 8.118436 8.023532 7.431672 7.6342726 8.18275 8.0932 8.167476 8.135717 8.045581 7.834847
1368102_at 8.185654 8.252403 7.9709225 8.420076 8.60906 8.4325905 8.257689 8.413853 8.093988 7.895937 7.9506087 8.310726
1368103_at 7.1497817 6.915716 7.0008388 7.4990625 7.009754 6.713821 7.2607255 7.3739657 7.107459 7.344779 7.3005385 6.938542
1368104_at 6.194808 5.8735514 5.8291674 5.810706 6.030897 5.98341 5.611621 5.896873 5.83067 5.927458 6.088847 5.871144
1368105_at 4.9840198 4.357093 4.5337515 4.4829016 4.7942886 4.702223 4.4095697 4.6739206 4.7027683 4.2311482 4.4677005 4.4853187
1368106_at 8.580397 8.605888 8.757786 8.936918 8.682832 8.944478 8.978217 9.193364 8.353466 9.007248 8.518118 8.77856
1368107_at 3.6029322 3.5913801 3.3400798 3.4502258 3.7576425 3.5702019 3.6627347 3.4817743 3.4823751 3.380687 3.4377885 3.6973414
1368108_at 4.9049597 4.7362967 4.5431666 4.561701 4.7898326 4.803531 4.3828344 4.569076 4.7095814 4.5806384 4.429638 4.250416
1368109_at 6.968012 7.2349825 6.8696275 6.9053564 6.7722015 6.668568 6.742015 6.6223755 7.335137 6.838682 7.179325 6.958934
1368110_a_at 4.2538934 3.9371254 4.076141 4.017611 4.177753 4.1494274 3.8837585 4.1833897 4.1372895 4.1522217 4.0504217 4.0233297
1368111_at 8.044699 8.05382 7.785137 8.241504 7.403122 7.8988314 8.227986 8.407946 8.213866 7.9365125 7.7551255 8.217664
1368112_at 5.4993005 5.3575945 5.3241234 5.2587905 5.183326 5.0753074 4.8928347 4.9215865 4.9409275 5.097909 5.0648875 5.181448
1368113_at 4.3113832 4.2418375 4.623311 4.428327 4.208817 4.0799217 4.573389 4.4047194 4.4480457 4.4767494 4.451686 4.2667227
1368114_at 4.14611 4.2914534 4.38316 4.2346735 4.379857 4.1964083 4.1683826 4.2235436 4.266925 3.9798841 4.128089 4.209385
1368115_at 10.329398 10.220632 10.428548 10.663157 10.439692 9.954706 10.229938 10.198639 10.839437 11.157399 10.418685 10.567432
1368116_a_at 7.4430704 8.297446 7.365628 7.629949 7.6417985 7.6965694 7.7170486 8.132598 7.7298226 7.714879 7.9424314 7.7309504
1368117_at 9.12795 9.109246 9.271423 9.286185 9.090871 9.050806 9.40933 9.379284 9.143367 9.272145 9.437558 9.326159
1368118_at 8.082188 8.43418 8.4885235 8.433243 8.340335 8.6682005 8.350298 8.631109 8.1220875 8.399429 8.226013 8.50367
1368119_at 5.927794 5.2021914 5.6336713 5.5617867 5.6432815 5.7710724 5.2760515 5.815688 5.592165 5.4752064 5.657737 5.519889
1368120_at 4.3280687 4.232328 4.1738577 4.3625703 4.4532022 4.0246325 4.2432327 4.150058 4.2160835 4.2611876 4.0313644 4.497776
1368121_at 10.273997 10.519571 10.196924 10.165658 9.775835 10.453576 10.392298 10.5214815 10.019221 11.304699 11.757686 9.798042
1368122_at 10.123552 9.9472275 10.188001 10.04661 9.887805 9.86156 10.029577 10.10308 9.795065 9.529864 10.044852 9.993807
1368123_at 6.012374 5.0215683 5.958429 5.834701 5.8784676 5.6460767 5.510555 5.681107 6.0362597 6.1998973 5.7492456 5.2288556
1368124_at 7.0594997 7.0902123 7.4166894 6.929284 7.3417087 7.2737236 7.524717 7.671594 7.1698914 7.0872865 7.3628664 7.7048216
1368125_at 6.1048737 6.0712767 6.5520053 6.174549 6.4314275 6.31707 6.4874887 6.1589665 6.5605493 6.7831073 6.813518 5.9664044
1368126_at 6.1623406 5.7454686 6.087515 6.0293436 6.35445 6.0798607 6.9377313 6.1541953 6.0032334 6.3823476 6.2457886 6.098524
1368127_at 5.8215575 6.5925207 5.9877763 6.1004677 6.4466734 6.1043 5.924094 6.2533364 5.784738 6.205707 6.7100353 6.133184
1368128_at 6.9916363 5.740268 6.6182785 7.4643245 5.982569 6.389897 5.99779 7.227498 5.959694 6.3097587 5.948392 6.4167323
1368129_at 7.2439265 7.0122914 7.3267097 7.7502956 7.1981344 7.1627793 7.644631 7.5381346 7.55668 7.424873 7.6766686 7.4332175
1368130_at 4.7884665 4.1814384 4.421091 4.467823 4.321248 4.5192814 4.4499416 4.6088305 4.88021 4.677296 4.6529207 4.448713
1368131_at 4.381929 4.231179 4.0907383 3.8051887 4.4524207 4.137046 3.870792 4.1756325 4.135104 4.0228643 4.2735796 4.1324887
1368132_at 10.122085 10.550293 10.302157 10.289681 10.384287 10.288327 10.481676 10.347629 10.41557 9.811175 10.148272 10.559095
1368133_at 7.6381803 7.8850555 7.8986278 7.8543468 7.908483 7.412396 7.5153008 7.918332 7.7461357 7.8183045 7.7752123 7.656474
1368134_a_at 8.501938 8.888045 8.71903 8.837264 8.558735 8.374413 8.654745 8.707549 8.49314 8.368735 8.574022 8.8297615
1368135_at 6.271824 5.449644 6.0455904 5.885635 5.979531 6.176629 5.5669246 5.6190205 6.0177946 5.3702207 5.433424 5.7188993
1368136_at 7.7007227 8.532207 7.448334 8.084551 7.807536 8.00957 7.695972 7.9150763 7.8505435 7.5781856 7.420258 7.8942204
1368137_at 6.3453307 6.084229 5.956369 5.8003 6.2421713 6.077763 5.8698764 5.920715 6.2493467 6.0142174 6.152117 6.218386
1368138_at 5.792072 5.0810556 5.656572 5.617028 5.6250653 5.3374662 5.0823965 5.421784 5.518353 5.663538 5.3769298 5.127181
1368139_s_at 5.23171 6.16647 5.894746 5.7081633 5.4393587 5.5394278 5.925273 5.753608 5.632998 6.0706606 5.9389386 5.859615
1368140_at 5.917578 5.7500925 6.197619 6.379977 5.4539256 5.4089236 6.8825216 6.754205 6.103355 7.1075563 5.7247815 6.229819
1368141_at 11.626676 11.650679 11.784615 11.799818 11.6348715 11.79852 11.6886835 11.715054 11.641126 11.828632 11.537795 11.599847
1368142_at 5.386971 5.3454237 5.2605715 5.3828716 5.4026804 5.1082525 5.2993994 5.3314013 5.396691 5.1810136 5.4616904 4.969967
1368143_at 6.907603 7.58749 7.0703278 7.218021 6.967818 6.8317633 7.188345 6.9780793 7.101993 7.7240286 8.414819 7.3596673
1368144_at 5.6677656 5.489378 5.415296 5.533331 5.5200195 5.408225 5.6147346 5.923923 5.237892 5.1066008 5.930603 5.486998
1368145_at 6.0703473 4.999318 5.420187 5.474944 5.717909 5.2497053 5.1090717 5.1237373 5.4607916 5.241024 5.326578 5.39289
1368146_at 10.31564 9.671969 9.41155 10.207115 10.044389 8.376181 8.592179 9.158739 10.858465 9.449412 9.125207 9.350129
1368147_at 7.968399 7.5255156 7.3954134 7.9967947 7.644412 6.1043 6.554278 6.848971 9.260448 7.3442183 7.179475 7.214652
1368148_at 4.641759 4.3783607 4.4258137 4.440094 4.53106 4.506604 4.460614 4.4351172 4.756562 4.4908104 4.743146 4.847927
1368149_at 6.001316 5.6057153 5.8866277 5.7958035 5.838427 5.8421116 6.1558743 5.759306 6.1526504 5.8022776 6.082585 5.853543
1368150_at 12.720965 12.801353 12.932624 12.877508 12.890111 12.679456 12.901285 12.811086 12.88194 12.831917 13.325562 12.852544
1368151_at 10.523104 10.272042 10.456699 10.660921 10.33107 10.441411 10.538981 10.5086155 10.415598 10.449435 10.399601 10.416593
1368152_at 7.3923793 7.438785 7.4891467 7.546433 7.3288507 7.5658355 7.5922465 7.7162347 7.4145117 7.6437774 7.640764 7.6000514
1368153_a_at 7.2387757 6.807663 7.0427756 6.849934 7.276634 7.231046 6.7505875 6.925753 6.9684563 6.887838 6.813312 7.2394605
1368154_at 8.172833 8.44683 8.113651 8.431613 7.9844065 8.015151 8.256572 8.43177 8.52549 8.459152 8.37766 8.378838
1368155_at 11.827861 12.777129 11.38075 11.808345 10.293045 11.341794 12.651321 11.831527 12.063031 11.86861 12.204473 10.224332
1368156_at 5.6611357 5.4450545 5.4761305 5.606001 5.3867416 5.3199463 5.4820004 5.5804825 5.441236 5.2093477 5.6126757 5.325656
1368157_at 6.0279126 5.369916 5.985857 5.8483176 5.681793 5.6832232 5.6752653 5.7776566 5.7119737 5.632167 5.676795 5.2845483
1368158_at 8.900955 9.876687 9.116507 9.234639 9.191505 9.571273 9.30185 9.144118 8.9978485 9.062611 9.11591 9.60531
1368159_at 8.533102 8.918591 8.645449 8.5057535 8.108918 8.3612585 8.442448 8.6682005 8.56026 8.790275 8.743901 8.561282
1368160_at 8.753254 11.140849 8.882445 8.279365 9.666995 7.587187 8.411758 8.283579 9.431616 10.636393 10.987823 8.726219
1368161_a_at 14.000581 14.049823 14.010568 13.976743 13.969275 13.98157 14.034287 13.96751 13.956462 13.908076 13.736003 14.02401
1368162_at 4.991106 5.493456 4.598547 5.3545704 4.748375 4.981204 5.195567 4.6383915 4.957471 5.0589256 5.0308332 5.171006
1368163_at 10.339189 10.855512 10.343203 10.51841 10.551117 10.36332 10.478644 10.4082 10.424213 10.521395 10.620919 10.688034
1368164_at 7.5501623 8.10725 7.6714425 7.847519 7.7898955 7.7970405 7.6325555 7.5267262 7.5865498 7.398351 7.420258 7.725337
1368165_at 7.827106 7.5217953 7.714625 7.7890573 7.784574 7.7957635 7.838718 8.138697 7.5343094 7.882045 7.8077025 7.4318943
1368166_at 6.339382 5.9599204 6.5855474 6.5356083 5.84031 6.2492666 6.1682577 6.173114 6.237371 6.266588 6.387704 6.205112
1368167_at 5.7806354 5.3839583 5.703577 6.0722313 5.5385237 5.18897 5.7614274 6.0889344 5.512623 5.314726 5.394081 5.614668
1368168_at 9.0743065 9.048292 8.199578 9.721716 8.988181 9.59175 9.160828 8.986623 9.274635 8.49184 8.165563 9.497524
1368169_at 7.1406865 7.029316 6.9176292 6.9344435 6.869274 7.101812 6.910135 7.062267 6.9953756 6.9430485 7.042177 6.621541
1368170_at 3.754138 4.097518 3.91078 4.211684 3.934596 4.0106616 3.9896085 3.9190526 3.6715376 3.8597825 4.0076895 4.5168457
1368171_at 11.09955 7.38567 9.040852 10.643309 9.915626 10.687592 7.938822 8.745975 8.234625 5.685441 5.2927265 7.8905516
1368172_a_at 8.435982 5.0413175 6.0726604 8.169807 7.15477 8.409126 5.223405 6.243527 5.56163 4.027223 3.520875 5.5280094
1368173_at 8.266215 8.286828 8.102758 8.293224 7.8278503 9.185349 8.3962965 8.552386 7.918621 8.320388 7.8484044 8.344319
1368174_at 3.8536696 4.0130777 3.7451196 3.9041069 3.8170586 3.848026 3.866639 3.77652 3.7935252 4.1373944 4.157447 4.3611813
1368175_at 7.1949534 7.13891 7.174 7.494161 6.9275036 7.009646 7.3803353 7.307315 7.076702 7.0314035 7.0851855 7.468381
1368176_at 7.643046 7.533742 8.008814 7.6813245 7.6434627 7.3663397 7.780893 7.579142 7.764389 7.528505 7.7887874 7.581714
1368177_at 7.9173336 8.322817 7.301167 7.896895 7.5838737 7.934841 8.018137 7.879559 8.091639 7.778141 7.431507 8.439098
1368178_at 9.199785 8.912353 9.074383 9.447218 9.138449 9.08462 9.190156 9.422335 9.452997 9.069954 9.608737 9.354435
1368179_at 7.4232845 7.2387505 7.242962 7.487512 7.3227115 7.1413293 7.5533824 7.7096367 7.7635074 7.6534657 7.5643616 7.5836043
1368180_s_at 13.227709 12.841355 13.2669 12.932635 13.133598 13.3992815 13.43806 13.316015 13.433432 13.811349 13.685317 13.283044
1368181_at 10.48944 11.415198 10.714828 10.542371 10.925875 10.810676 10.794221 10.7463665 10.631869 10.649051 10.937594 11.191259
1368182_at 4.4590654 4.3055134 4.015749 3.930977 4.1214314 4.180065 4.001484 3.9546971 3.9703646 4.249321 4.131771 4.5218163
1368183_at 8.080846 7.802495 8.065906 8.040668 7.9969883 7.8673415 8.013825 8.083526 7.966736 8.041557 8.285467 8.071737
1368184_at 8.863341 9.210817 9.13346 8.92655 8.978403 9.119534 8.8458805 8.7335005 8.904961 8.802039 8.849817 8.859117
1368185_at 5.117192 4.9476905 5.194793 4.6050663 4.8176785 4.881548 4.8756127 4.7546034 4.7301645 4.692226 4.9402337 4.6128526
1368186_a_at 6.326626 6.3276405 6.3394165 6.107547 6.148975 6.0935125 5.699429 6.1626515 6.266158 6.0673103 5.9275017 5.975345
1368187_at 7.9850492 8.14115 8.396529 8.295964 8.166115 7.559102 8.16992 6.8878393 8.744396 8.622366 8.571177 8.609466
1368188_at 13.586669 13.535163 13.713043 13.641167 13.663636 13.584238 13.558738 13.5854645 13.663424 13.537957 13.610084 13.575019
1368189_at 10.649981 10.792569 10.504792 10.56309 10.6636505 10.148734 11.008322 10.527407 11.008605 10.787982 10.93222 10.987954
1368190_at 5.4844546 5.435067 5.527325 5.1658163 5.8784676 5.2458105 4.883841 5.5084925 5.8497167 5.126522 5.3821754 5.0587406
1368191_a_at 10.843392 10.790495 10.878418 10.787572 10.634103 10.596238 10.815777 10.85518 11.019448 11.089076 11.061085 10.69691
1368192_at 4.761359 4.123478 4.8097277 4.9110923 4.972769 4.865567 4.602388 4.3967724 4.4578905 4.5470686 4.6838727 4.4662843
1368193_at 5.2025795 4.625358 5.044142 4.9498997 5.0952425 5.02194 4.906024 4.998243 5.072639 4.9206758 4.8448963 4.694184
1368194_at 4.732119 4.381187 4.5226965 4.811756 4.5788956 4.420187 4.6632037 4.5518317 4.6649804 4.6942987 4.7174554 4.5138683
1368195_at 6.43286 6.392487 6.716726 6.2735868 6.4044805 6.106722 6.1800547 6.395589 6.2525268 6.4314604 6.5726085 6.4147983
1368196_at 4.8430357 5.01783 4.86865 4.9365807 4.723453 5.045476 4.6944256 4.6019764 4.7630806 4.7283487 5.043067 4.752217
1368197_at 4.3117986 4.0221786 3.8024428 3.5802584 4.080857 3.986909 3.9105425 3.697316 4.19386 3.8127177 3.886354 4.215106
1368198_at 4.94708 4.1427827 4.517496 4.3651657 4.915215 4.7895694 4.695241 4.3131547 4.9188585 4.702656 4.4938803 4.2237597
1368199_at 8.242116 9.053876 8.631734 8.640526 8.586222 8.833823 8.712523 8.654722 8.402132 8.446888 8.200453 8.89758
1368200_at 5.862092 5.271044 5.398531 5.5033817 5.837012 5.2654257 5.485484 5.3920603 5.462371 5.540674 5.397496 5.5672555
1368201_at 5.8480897 6.535882 6.065459 6.48376 6.210722 6.094234 6.00619 6.421293 6.478053 6.362666 6.3843284 6.7602096
1368202_a_at 8.428601 9.107832 8.657986 8.748259 8.17774 8.361437 8.7180805 8.733248 8.730115 8.7233925 8.443838 8.884117
1368203_at 5.073476 4.8752995 4.876604 4.698604 5.086812 5.0634804 4.843972 4.8175282 4.772172 4.9752502 5.0081825 4.9017906
1368204_at 6.791817 7.3009186 6.8055463 6.982471 6.2023783 6.717011 6.7868586 6.873578 6.9336796 6.7756977 6.385126 6.5216603
1368205_at 13.408982 13.402163 13.426682 13.534169 13.5797415 13.510773 13.573978 13.5287 13.381817 13.595237 13.673641 13.630112
1368206_at 8.648537 8.997298 9.019852 8.70802 8.565315 8.588339 8.753842 8.695011 8.706404 8.819103 8.954497 8.835762
1368207_at 5.928899 6.1010895 6.265017 6.187058 6.184921 5.966433 6.099311 6.2950673 5.99664 6.1116424 6.1965957 6.2918296
1368208_at 5.566446 6.0598183 5.8514137 5.7118554 6.1591563 5.9626307 5.5788956 5.857978 5.786514 5.8503723 5.514188 5.723208
1368209_at 5.793642 5.643667 5.822709 5.6388226 5.8489676 5.820757 5.56139 5.4543676 5.6777115 5.7378893 5.8489103 5.3739967
1368210_at 4.683889 4.5619106 4.1621785 4.0924754 4.6372366 4.6026735 4.232565 4.406699 4.432 4.097811 4.353476 4.4367156
1368211_at 12.118745 12.359912 12.240667 12.149736 12.365839 12.371557 12.142805 12.228985 12.235446 12.240448 12.281619 12.414768
1368212_at 8.387059 8.865492 8.225532 8.407633 8.691695 8.950901 8.751652 8.640102 8.313524 8.469886 8.290565 8.381743
1368213_at 9.462824 9.561722 9.161576 9.314761 8.860354 8.694875 9.632438 9.491211 10.224649 10.51287 11.109868 9.680832
1368214_at 7.8073025 7.635727 7.7354507 7.940023 7.6141825 7.646431 7.925698 7.8823886 7.8345113 7.874592 7.9547486 7.770761
1368215_at 9.823569 9.817321 9.902021 9.91721 9.812205 9.657106 9.992416 10.015891 9.739203 9.966609 9.912964 9.926163
1368216_at 9.339585 9.582625 9.52592 9.571907 9.271709 9.267357 9.400585 9.633779 9.599855 9.504591 9.494199 9.537382
1368217_at 8.615629 8.723526 8.776295 8.72797 8.414528 8.580606 8.796942 8.945771 7.515178 8.898161 8.594769 8.842722
1368218_at 5.562244 5.604987 5.56045 5.607928 5.7629323 5.622344 5.854063 6.0124674 5.239536 5.860293 5.75012 6.0492234
1368219_at 6.4682407 6.8551884 6.7176986 6.9238048 6.5072775 6.3646116 6.9759374 6.993305 6.6905026 6.8761816 6.9506435 6.790246
1368220_at 8.783716 9.4812565 9.067158 8.941135 9.070436 9.079833 8.919535 8.941287 8.967115 9.083465 9.003056 9.008217
1368221_at 10.347508 9.789392 9.980206 10.461614 9.537609 10.173594 10.575963 10.3399515 9.999532 9.6980715 9.551062 9.990327
1368222_at 6.450077 6.5846734 6.4834576 6.735824 6.205533 6.9319205 7.068797 6.5162115 6.4522386 5.764063 5.833615 6.491365
1368223_at 7.479527 8.101795 6.9192986 7.671092 7.1488333 6.9563336 7.545669 7.5066147 7.711181 7.669889 7.2675123 7.395848
1368224_at 12.932613 12.698371 13.207835 12.9343195 13.1532755 13.165106 13.118456 13.019873 13.269903 13.225822 13.515153 13.139861
1368225_at 7.57281 7.826326 7.2722893 7.7727227 7.128244 7.2880044 7.4828343 7.523623 7.4158263 7.6962867 7.4761844 7.6985903
1368226_at 7.8622074 8.306948 8.111466 8.065333 8.201789 7.919659 7.9036713 7.938558 8.20166 7.964427 7.8703885 8.324244
1368227_at 8.002011 8.535695 8.634833 8.32009 9.077769 9.07549 8.842644 8.7432575 8.851458 8.546701 8.264229 8.532023
1368228_at 8.55525 9.176074 8.428827 8.603332 9.013078 9.2006035 8.875111 8.747214 8.41575 8.767051 8.688114 8.87114
1368229_at 6.63779 7.288413 6.5771537 6.3698554 6.9491673 6.906868 6.8917165 6.4666696 6.6828356 6.596799 6.484862 6.849379
1368230_a_at 8.983086 9.374352 9.1275015 9.140586 8.970624 9.089106 9.030289 9.05569 9.114393 9.068163 9.148788 9.2502
1368231_at 6.8345976 7.0800433 6.603198 6.5852203 7.1321383 6.8999734 6.456191 6.3980217 6.8352294 6.4419584 6.5768456 6.764877
1368232_at 8.110924 8.46414 8.074973 8.152145 8.017093 8.104125 8.087658 8.166942 8.369571 8.334963 8.504237 8.455412
1368233_at 8.043818 8.400944 8.127105 7.9079866 8.066559 8.280621 8.280278 8.383093 8.109819 8.26934 8.198675 8.01753
1368234_at 8.728828 8.5665245 8.582107 8.67266 8.917353 8.824226 8.767983 8.923844 8.528047 8.715992 8.416464 8.953516
1368235_at 7.4879603 8.39669 7.937694 7.7295055 8.004091 7.8601003 7.5183606 7.689262 7.8011413 7.818235 7.868147 8.218549
1368236_at 4.235496 3.9345193 3.7858808 3.8319268 3.9699485 4.1189327 3.5175576 3.9925513 3.8775725 3.7237732 4.0433593 3.720872
1368237_at 4.566143 4.3353124 4.1026363 4.1739006 4.634661 4.723116 4.3302565 4.1654067 4.1867075 4.457051 4.5595946 4.1264186
1368238_at 4.6419115 4.3188405 4.6368423 4.4851565 4.51458 4.915675 4.4575925 4.3687296 4.4361987 4.793502 4.602625 4.5228643
1368239_at 8.474955 8.307035 8.459162 8.734581 8.207256 8.163755 8.484951 8.54692 8.551245 8.630808 8.630352 8.506283
1368240_a_at 4.83065 4.787965 4.9201183 4.960897 4.524882 4.580569 4.6271553 5.3019567 4.7012515 4.6295257 4.4413958 4.5566354
1368241_a_at 8.46286 8.664275 9.02803 8.508117 8.287262 8.2001295 8.765665 8.555649 8.482768 8.9051 8.948752 8.542967
1368242_at 4.6948605 4.7988987 4.690611 4.6956477 4.4734564 4.6204658 4.6589746 4.61127 5.0493155 4.812992 5.0496035 4.556636
1368243_at 5.381421 5.1816955 5.1590743 5.20681 5.2860684 5.434361 5.263458 4.98824 5.215018 5.031059 5.415824 4.643337
1368244_at 10.056447 10.623447 10.222739 10.117996 10.527261 10.393311 10.282641 10.216197 10.1447525 10.342968 10.425507 10.598561
1368245_at 11.965604 12.634052 11.746471 12.035591 12.3826065 12.640835 12.549378 12.086129 11.742621 11.885787 12.176139 12.351027
1368246_at 5.2472544 5.4265666 4.881885 5.283113 5.015772 5.0284214 5.120372 5.3802495 4.8523045 5.2134957 4.961527 5.132692
1368247_at 6.9179816 6.1133304 6.527815 6.630136 6.995846 6.1306925 6.0120964 6.2582335 6.428296 6.7999387 7.196007 5.953026
1368248_at 5.9418445 6.389345 6.240925 5.9165106 5.7304015 5.909855 6.42746 6.09227 6.7118697 7.259548 7.216025 6.3745513
1368249_at 9.752017 10.38733 10.213151 10.187479 10.315523 9.897141 10.092596 10.0924635 10.450243 10.715885 10.599438 9.872669
1368250_at 4.291128 4.376794 4.228808 4.1477394 4.0276394 4.0975776 4.1420345 4.1475835 4.3577986 4.294746 4.11012 4.209385
1368251_at 5.3847494 5.8055406 5.4671116 5.715306 5.604899 5.8110332 5.605685 5.4805994 5.6552696 5.79251 6.1824284 6.0465975
1368252_at 3.5897343 3.4738283 3.4657607 3.521955 3.4370482 3.5225 3.3175566 3.5336914 3.5573902 3.3909874 3.8114223 3.7189271
1368253_at 12.354611 12.265046 12.33216 12.321394 12.368569 12.1605015 12.402985 12.237154 12.297393 12.312787 12.299426 12.3976
1368254_a_at 5.1904426 4.7485514 4.763576 4.4721684 4.951932 4.9509087 4.5257416 4.5437417 4.7092834 5.113775 4.831088 4.431686
1368255_at 4.2532325 4.3970304 4.268384 4.187569 4.4227057 4.1821375 4.1705303 4.287856 4.1505175 4.0338264 4.302275 4.2937756
1368256_at 3.5735748 3.3622606 3.4194152 3.5198503 3.5199451 3.3289838 3.5790777 3.3732738 3.5095613 3.3770986 3.4133658 3.6869156
1368257_at 4.1043496 3.9171383 3.9426777 3.8407543 4.1980324 4.130664 4.0226755 3.8547845 4.0556026 3.8717172 4.09482 3.9611115
1368258_at 5.1260877 5.0341873 5.320603 5.214887 5.4896436 5.212776 5.106344 4.536843 5.322852 5.1702747 5.085434 5.060399
1368259_at 7.524054 7.7789774 7.4937243 7.8208456 7.499901 7.4355536 7.3549576 7.8751082 7.542747 7.6247635 7.6513095 7.524685
1368260_at 5.8118687 6.9278817 4.950057 5.20652 4.930995 5.7923737 5.371314 5.192651 5.2670465 4.8689528 4.7866364 4.684617
1368261_at 4.415023 4.039153 4.1585217 3.9979925 4.3820047 4.1095257 4.2269063 3.850217 4.191121 4.198821 4.171512 4.0171843
1368262_at 6.4635134 6.7992682 7.011316 7.106586 6.5131383 6.4900117 7.113173 6.9314675 6.768979 7.08427 6.838143 6.780418
1368263_a_at 3.8624125 3.9146702 4.020212 3.701662 4.301677 4.2725163 3.8393059 3.4303024 3.9188159 4.1293983 3.825185 3.755582
1368264_at 7.5669503 7.605243 7.855107 7.7870793 7.295133 7.2343373 7.8901563 7.9171214 7.4212923 7.684489 8.006172 7.4742007
1368265_at 8.911179 8.842892 8.997303 9.19066 8.495625 8.830605 8.730577 9.11134 8.684803 8.342184 8.259441 9.248477
1368266_at 13.151091 13.386315 13.251622 13.127461 13.302505 13.28989 13.294981 13.136647 13.0941725 13.169256 13.237403 13.182792
1368267_at 7.8556056 8.116694 8.067117 8.024635 7.9104567 7.8420177 8.061699 7.99818 8.059208 8.013095 8.098884 8.305437
1368268_at 7.590012 7.5665045 7.587891 7.5888715 7.394847 7.911566 7.6688094 7.823888 7.7455144 7.6771626 7.486296 7.728744
1368269_at 3.6137764 3.6041994 3.6856291 3.4241176 3.9658673 3.700965 3.6629322 3.5626178 3.6851568 3.6341043 3.6403835 4.2154264
1368270_at 7.535008 7.9627085 7.6028004 7.4857264 7.9219933 7.546971 7.782592 7.949672 7.1753974 7.485201 7.361069 7.7642393
1368271_a_at 4.129747 4.8424463 5.6861515 5.801958 4.897441 5.346209 4.484354 5.0042763 5.222122 5.012721 5.8127503 4.862817
1368272_at 10.835347 10.923105 10.771465 10.801076 11.680243 11.379713 11.347466 10.838757 11.4251375 10.343152 11.290774 10.3957615
1368273_at 9.751132 9.610862 9.596071 9.767409 9.488096 9.637826 9.6884165 9.7123995 9.662139 9.686727 9.34174 9.552887
1368274_at 8.326854 8.486173 8.402467 8.308844 8.194654 8.118141 8.375611 8.480026 8.456396 8.145094 8.463796 8.575617
1368275_at 10.605705 10.577245 10.390975 10.416888 10.702236 10.260063 10.497777 10.510958 10.876189 10.952217 11.236135 10.813446
1368276_at 7.3373103 6.5856843 7.240563 7.0699496 7.3907166 7.0880475 6.949339 6.9447517 7.0829096 7.129913 7.049063 6.661305
1368277_at 8.622147 8.925244 9.00463 8.842869 8.805659 8.918102 9.055927 8.931421 8.633959 8.891253 8.877548 9.009519
1368278_at 6.272604 7.514669 6.4612336 6.619272 6.342123 6.642212 6.486532 6.4758945 6.6614947 6.6703167 6.6227655 7.1728506
1368279_at 5.1718183 4.7691436 5.6933966 6.0087156 4.5932055 5.0384307 5.9374657 5.7138195 5.2469954 5.1754837 4.9562025 4.916144
1368280_at 12.265958 12.293466 12.279447 12.365676 12.412806 12.518653 12.176966 12.251033 12.310788 12.429518 12.1611805 12.515114
1368281_at 5.779788 5.506671 5.771734 5.4287624 5.9380727 5.7346315 5.410244 5.255556 5.6531887 5.4220304 5.6897745 5.5753098
1368282_at 4.315748 4.1528096 4.514041 4.6562166 4.4840593 4.4818754 4.483157 4.5731893 4.23957 4.127873 4.330891 4.3167825
1368283_at 11.630038 11.540999 11.338032 11.964797 11.885929 11.248727 11.507098 11.667475 11.628018 11.490258 12.311899 11.509177
1368284_at 8.240299 8.12591 8.476032 8.8197 7.9569883 7.448405 8.011927 8.016705 7.749018 8.028894 7.886744 7.7250433
1368285_at 4.485974 4.525938 4.6134944 4.4591947 4.6589575 4.7895694 4.277058 4.3315597 4.5623784 4.766432 4.5024457 4.724694
1368286_at 7.255953 7.4030776 7.1113615 6.902562 6.944426 7.0033693 6.950203 7.1736364 7.0448895 6.9885507 6.8098874 7.2662683
1368287_at 4.841544 4.6142874 4.735856 4.9637775 4.8364277 4.657633 5.2501917 4.889105 4.6114264 4.331631 4.4126434 4.670091
1368288_at 14.216563 14.197496 14.179809 14.148575 14.178111 14.23456 14.198869 14.197711 14.153292 14.149863 14.110788 14.238421
1368289_at 11.577292 11.587452 11.945182 11.5842285 12.158388 11.69768 11.0955305 11.537863 11.892417 11.501104 11.809978 11.707382
1368290_at 3.7420151 4.003902 3.7926311 3.7553341 3.6785626 3.7476141 3.8194304 3.7944398 3.5412986 4.0042 3.870298 3.557791
1368291_at 9.339423 8.711509 9.136119 9.051371 8.380996 8.8411255 8.756228 8.942947 8.765033 8.722472 8.539963 9.215072
1368292_at 7.2180257 6.519744 6.8947134 6.8685284 7.139359 7.03049 6.757552 6.8636694 7.088442 7.033666 7.1658726 6.7372465
1368293_at 6.1457977 5.7342167 5.7921395 5.89509 5.855134 5.9133763 5.8147907 5.709579 5.868094 5.9093695 5.7678967 5.6247244
1368294_at 10.32791 10.559609 10.381021 10.475083 10.512485 10.446217 10.518548 10.421112 10.411817 10.205617 10.544473 10.395517
1368295_at 9.5858 9.4594 9.681467 9.8845625 9.683247 9.544927 9.919238 9.880989 9.754512 9.979142 9.873042 9.754494
1368296_at 9.252749 9.169101 9.297069 9.320677 9.1333065 9.078819 9.654776 9.6293955 9.440094 9.651167 9.746348 9.356354
1368297_at 4.8939247 4.3608236 4.8461065 4.894293 4.8081493 4.737628 4.819062 4.4921265 4.731887 4.6426373 4.801338 4.898942
1368298_at 5.6579313 5.2753134 5.743374 5.45738 5.6164937 5.613993 5.643556 5.2862263 5.440965 5.438744 5.281848 5.3434196
1368299_at 4.019924 3.9018395 3.7608888 4.0291214 4.132597 4.1666813 3.799545 3.938165 3.9074125 4.130928 3.9070065 4.0200596
1368300_at 5.6631393 5.3676333 5.822919 5.6782174 5.701052 5.6845236 5.5972548 6.1026287 5.8742743 5.5275106 5.718935 5.270262
1368301_at 6.187007 5.9319105 6.1058345 5.9072895 5.9075093 5.9244356 6.0124393 6.114189 5.9296 6.1174564 6.2103796 5.5238514
1368302_at 5.2276387 4.6800117 5.1993575 4.999849 5.013168 5.1847863 4.971215 4.991257 5.091532 4.9909415 5.083944 4.608301
1368303_at 7.1465054 8.570179 6.1765046 8.310684 7.961884 7.6869893 5.950474 6.610988 7.695287 6.559192 7.3488765 7.8654537
1368304_at 11.662919 11.526879 11.782952 11.537054 12.078959 12.005007 11.643183 11.858273 12.081488 11.726676 11.952219 12.017155
1368305_at 8.166446 8.407782 8.674121 8.273573 8.748193 8.6841755 8.488667 8.396088 8.302461 8.587353 8.864659 8.568086
1368306_at 5.9356875 5.4848 5.5736656 5.3196282 5.857935 5.8383894 5.612759 5.523825 5.688759 5.684808 5.7490373 5.6148424
1368307_at 6.3846207 5.73919 5.9842663 6.1389484 6.3650208 6.0268087 6.012753 5.978331 6.3302264 6.037572 6.1768303 5.970884
1368308_at 7.2746706 8.025341 6.783275 7.5562105 7.5540056 6.193445 6.207844 6.952594 7.313351 8.138857 7.747708 7.356203
1368309_at 7.5771513 7.676217 7.593583 7.596215 7.166233 7.4484253 7.8209577 7.703814 7.772256 7.5908093 7.549397 7.670149
1368310_at 5.4126062 5.3032875 5.4188466 5.450753 5.7477846 5.7390785 5.583415 5.229738 5.5988646 5.47987 5.537052 5.3004336
1368311_at 8.630871 8.3815975 8.489254 8.578988 8.51986 8.531972 8.423188 8.351455 8.494493 8.006739 8.171879 8.393946
1368312_at 5.0116987 4.8953695 4.843193 4.853621 5.087043 5.1490693 4.7108917 4.8675113 4.8749495 4.6942987 5.0832396 5.05136
1368313_a_at 4.5978312 4.138897 4.4653444 4.5315733 4.3593807 4.3937197 4.3153276 4.550266 4.2665815 4.3458667 4.342441 4.1886005
1368314_at 9.817499 10.527083 9.807111 9.9501095 10.082807 10.057834 10.271451 9.955066 10.191804 10.302535 10.268504 10.421361
1368315_at 6.795424 6.703279 6.8657093 6.558666 6.874995 6.8198357 6.6811957 6.6317096 6.9382486 6.9601192 7.005016 6.5402727
1368316_at 11.283342 11.224396 10.835399 11.317927 10.841937 10.793743 11.045539 10.986133 11.148879 11.346112 10.555509 10.832148
1368317_at 5.1819224 5.2202396 4.7174554 4.8311586 4.819558 5.16606 4.646981 4.3856163 4.723697 5.263059 4.6297193 5.0734534
1368318_at 7.257446 8.31175 7.911832 7.4579153 7.5162196 7.490291 7.640227 7.6373386 8.109222 8.073636 8.154139 7.755217
1368319_a_at 5.293949 5.2893114 5.556241 5.0739927 5.2685595 5.0325937 5.308453 5.2066174 5.386059 5.803461 5.8478646 4.787032
1368320_at 4.566361 4.6289682 4.6313567 4.372866 4.8045135 4.457661 4.5022454 4.618396 4.936052 4.5817604 4.90035 4.6497316
1368321_at 7.542351 7.739732 8.15081 7.9828224 7.5996084 6.8223352 8.042222 7.8220525 6.7611675 8.243223 6.7490053 8.684044
1368322_at 8.085536 8.30863 8.380092 8.324207 7.6958013 7.904184 8.468798 8.566835 8.541845 8.600327 8.469333 8.637065
1368323_at 7.475868 8.102772 7.470116 7.633634 7.5763116 7.539554 7.324242 7.436785 7.441841 7.646479 7.3568873 7.245378
1368324_at 5.162242 5.3915186 5.2633553 5.2892785 5.237392 5.207677 5.0273666 5.13977 5.305338 5.260206 5.1765203 5.336419
1368325_at 8.164728 8.032152 8.432177 8.110367 8.47468 8.032831 8.245169 8.42474 8.0506935 8.0023365 7.923482 8.016064
1368326_at 7.1129174 7.0721707 7.7102885 7.1006575 7.499243 7.6964636 7.7695055 7.8237767 6.8014646 7.2646966 7.360895 6.9046936
1368327_at 6.370094 5.5646634 6.317201 5.9955964 6.246335 5.8717957 6.147039 6.157568 6.333515 6.1011987 6.3256235 5.5712576
1368328_at 8.781062 9.3388605 8.955912 8.878636 8.643482 8.74602 8.597858 8.641075 8.854132 8.610366 8.818076 9.111047
1368329_at 5.574016 5.1563845 5.6300054 5.4340215 5.4105077 5.4158173 5.5870795 5.315282 5.632224 5.220346 5.441381 5.4110756
1368330_at 7.0463123 7.175094 7.090754 7.050254 6.818474 6.709579 7.083392 7.1249914 6.7545333 7.1793957 6.860231 7.2926607
1368331_at 11.942105 11.597892 11.988812 12.021107 11.715068 11.868153 12.045239 12.053564 12.008484 11.905426 12.00604 11.738121
1368332_at 6.677633 6.517804 6.9802985 7.3420825 6.7331047 6.1701045 6.203187 6.7640095 6.7335796 6.6255703 6.316721 6.632832
1368333_at 4.5842123 4.021285 4.490236 4.135212 4.425308 4.3204584 4.0769434 4.148173 4.82368 4.527741 4.894255 4.4872417
1368334_at 7.2944355 7.207431 7.1089497 7.3766074 7.1708903 7.342341 7.3836975 7.285948 7.3474717 7.144389 7.408689 7.6555853
1368335_at 13.696629 13.813187 13.648803 13.640768 13.643229 13.766468 13.598041 13.753197 13.683765 13.298215 13.382839 13.707862
1368336_at 11.714344 11.891211 11.898715 11.608283 11.895589 11.412884 11.618319 11.823382 11.479349 11.775599 12.126521 11.633324
1368337_at 5.9750576 5.532278 5.604647 5.8807635 5.8502045 5.77489 5.705976 5.577362 5.8394012 5.6190786 5.6549797 5.497412
1368338_at 4.5536466 4.168968 4.633393 4.761935 4.587324 4.4473767 4.6309404 4.730812 4.6178703 4.6394663 4.450733 4.775433
1368339_at 4.5505304 4.625655 4.496258 4.459194 4.4954834 4.5017376 4.469451 4.809745 4.4166656 4.6942987 4.823724 4.227441
1368340_at 7.93722 7.896952 8.131704 8.384233 7.783041 7.438458 8.081053 8.151348 8.191775 7.8595247 7.8966956 8.278114
1368341_at 7.6665606 7.6668234 7.5797687 7.9282026 7.672666 7.9529448 7.5403466 7.5510883 7.709711 7.4759984 7.619715 7.642519
1368342_at 3.9959161 4.278362 4.3948526 4.2144985 4.2838326 4.197873 4.10177 4.147681 4.1250095 4.07471 4.0480785 3.937325
1368343_at 5.3692136 4.904251 5.288399 5.2210317 5.4589996 5.2852416 5.1460037 5.0367785 5.3654757 5.289419 5.194374 5.308511
1368344_at 3.4845684 3.7443042 3.4253716 3.4970996 3.575294 3.6287706 3.5629454 3.643275 3.4369133 3.4022613 3.441818 3.5904107
1368345_at 4.5372267 4.5521126 4.3856306 4.598108 4.4771953 4.483335 4.3914747 4.42675 4.280429 4.577567 4.7333956 4.304642
1368346_at 6.752063 6.4905853 6.9318514 6.866953 6.539886 6.649359 6.8998547 6.675511 6.766526 6.7307563 6.846921 6.6315618
1368347_at 5.1975985 4.13845 4.6816487 4.613948 5.0814114 5.0040016 4.772974 4.6211877 4.912648 4.7355843 4.55734 4.2240133
1368348_at 4.08479 4.1171494 4.274771 4.241015 4.39112 4.275016 4.0769434 4.1158867 4.571207 4.1966577 4.110544 4.209385
1368349_at 5.771186 5.289181 5.63877 5.535945 5.805092 5.623276 5.8698764 5.572054 5.525101 5.5289063 5.8058267 5.497412
1368350_at 3.6386101 3.353002 3.4424322 3.4029615 3.6339023 3.4697795 3.3192883 3.377778 3.414342 3.4992208 3.380586 3.730778
1368351_at 6.363534 5.789583 5.960508 5.832287 6.3953476 6.1675525 5.888332 5.6194754 5.9885416 6.0370617 5.8663435 5.9138613
1368352_at 4.384366 4.2251883 4.402755 3.9878016 4.6297007 4.697404 4.0578957 4.3112755 4.813368 4.276867 4.6461406 5.090694
1368353_at 5.1550837 5.1173105 5.028042 5.2088165 5.552162 5.421537 5.070531 4.844426 5.2511353 4.9215302 5.111021 4.959706
1368354_at 9.616214 10.039626 10.875855 10.006849 10.769754 10.077521 9.873864 9.820084 10.5292635 10.170326 10.549465 9.962337
1368355_at 5.1814046 5.0247974 5.0547175 5.425324 5.0947247 4.9124484 5.2597632 5.1435738 5.2391133 5.1498904 5.2780824 4.352253
1368356_a_at 9.523404 9.7302 10.047221 9.997753 9.837791 10.179812 10.233917 10.251151 9.996483 10.354104 10.115916 9.725165
1368357_at 5.7990584 5.5455036 5.9980345 5.4154987 5.8226485 5.95441 5.2698784 5.7157536 5.42806 5.6955256 5.637038 5.5771637
1368358_a_at 3.692126 3.4763155 3.4566793 3.7027903 3.9332273 3.9047904 3.4783344 3.404224 3.5607255 3.4699092 3.5700486 3.44394
1368359_a_at 4.514469 4.183341 4.177143 4.043878 4.2676373 4.2634115 4.1573257 4.178285 4.194273 4.249364 4.3660765 4.389678
1368360_at 13.668696 13.660147 13.69669 13.674488 13.711308 13.7216 13.70912 13.660198 13.70752 13.631895 13.593514 13.673907
1368361_a_at 7.5512376 8.106792 7.7489805 7.857455 7.865045 8.048044 7.9431796 8.028641 7.9624133 7.7919884 7.9470253 8.270704
1368362_a_at 10.964028 10.954051 10.956389 10.953573 10.89692 10.771241 10.98512 10.87985 11.092862 10.956389 11.078092 11.082043
1368363_at 3.777668 4.0780582 3.7486517 3.634006 3.9288635 3.5813577 3.8424666 3.6317978 3.9497995 3.6784358 3.871319 3.638024
1368364_at 4.7153244 4.7789636 4.949049 4.6637893 4.790624 4.683446 4.625658 4.520131 4.3629847 4.740861 4.713926 4.6459293
1368365_at 12.114989 12.403715 12.161323 12.214531 12.134891 12.166128 12.139657 12.225341 12.172524 11.971793 12.300742 12.303293
1368366_at 4.854403 4.61552 4.8348994 4.7090845 4.864045 4.9824524 4.3972616 4.8584304 4.977563 4.851751 4.78323 4.943202
1368367_at 5.6214485 5.174377 5.6796055 5.5706663 5.6789045 5.7549915 5.2876573 5.724761 5.800933 5.627015 5.675184 5.329768
1368368_a_at 9.832658 9.9921255 10.127538 10.099827 10.243673 9.778349 10.006065 10.054469 10.27069 9.893314 10.007988 10.226707
1368369_at 4.6336956 4.5672007 4.6122828 4.5084515 4.5328507 4.5154705 4.573389 4.235959 4.4622746 4.4035006 4.593539 4.51954
1368370_at 5.5134063 6.2713165 5.913073 5.905962 5.287302 5.560859 5.2478123 5.890207 5.9223776 5.7328863 5.895554 5.433631
1368371_at 4.77761 4.282943 4.907919 4.6390123 4.902544 4.916815 4.880722 4.8071003 4.918843 4.921894 4.895509 4.980028
1368372_at 8.216941 7.717405 8.629793 8.564735 7.409139 7.4108863 7.7813263 8.086845 7.8934717 7.9224625 7.419549 7.854566
1368373_at 4.3805475 4.3459387 4.107192 4.187146 4.527649 4.5516033 4.0831842 4.2900877 3.9299085 4.344347 4.468054 4.430171
1368374_a_at 6.167054 5.531206 5.935926 6.1090117 5.9716988 5.7146487 5.9453454 5.763494 6.032528 6.125649 5.9574385 5.42867
1368375_a_at 5.350565 5.7056746 5.280656 5.0993757 5.7724814 4.9639516 5.3515706 5.0878716 5.088225 5.74269 5.5739985 5.045185
1368376_at 8.306024 9.276812 9.5672865 9.228508 8.773256 8.133877 8.452641 9.175377 9.636381 9.959757 9.12612 8.669205
1368377_at 5.2861333 4.8594484 5.0691104 4.9402633 5.1147504 4.8103237 4.9023094 4.8430395 5.038587 5.1019397 5.257034 5.2484717
1368378_at 12.200068 11.885749 12.27419 12.331967 12.035172 11.806825 12.090168 11.977513 12.272053 12.508651 12.442739 11.822815
1368379_at 8.349465 8.464205 8.413161 8.384018 8.3469715 8.22844 8.547948 8.461923 8.566327 8.368919 8.849817 8.466121
1368380_at 13.988006 13.934833 14.099523 14.002996 13.984843 14.003011 14.021805 14.04358 13.988006 13.988773 13.997415 13.983425
1368381_at 5.2064867 4.745133 5.1724257 4.9218097 4.777835 4.9391084 4.933945 4.5819063 5.2720847 4.804303 4.9736195 5.3773036
1368382_at 5.3967156 4.787256 4.816327 4.4965906 5.278138 5.1166773 4.9360685 4.6855364 5.015876 5.069472 5.1611714 5.1928926
1368383_at 6.2583475 6.450324 5.9854693 6.0572624 6.4395823 6.4094844 6.0133286 5.9379873 5.9411545 6.0981283 6.5111957 6.1529193
1368384_at 4.4681745 3.9146702 4.1229324 3.9386008 4.166966 4.1843057 4.0955353 4.162977 4.3210063 4.3331375 4.2199397 4.1279826
1368385_a_at 9.01146 9.139236 9.234848 9.187236 9.223706 9.135606 9.222464 9.2221155 9.288332 8.945706 9.1441765 9.394692
1368386_at 9.664672 9.711156 9.663402 9.83238 9.662352 9.543379 9.820851 9.797799 9.796113 9.683837 9.603882 9.937786
1368387_at 11.307525 11.538215 11.475217 11.261982 11.3294525 11.502412 11.480598 11.272424 11.218647 11.134752 11.129074 11.266993
1368388_at 5.512491 5.0717936 5.9298687 5.2421627 5.150227 5.02838 5.730512 5.3975034 5.6523576 5.780865 5.7999153 5.41388
1368389_at 9.020534 8.889268 9.132174 9.104239 8.574513 8.653434 9.383455 9.212006 9.258307 9.058049 9.016107 9.276958
1368390_at 9.024871 9.193574 9.262331 9.38741 9.058014 9.127295 9.212809 9.303316 9.199081 8.900669 9.071613 9.1554785
1368391_at 4.8677483 4.8225613 4.3531036 4.598325 5.0130014 4.5824423 4.7250614 4.69188 4.649147 4.642217 4.6990438 4.557311
1368392_at 6.7359915 6.094686 6.348993 6.447558 6.78693 6.5273337 6.214293 6.28461 6.3738785 6.6449184 6.3849087 6.106101
1368393_at 5.5824156 5.9375916 5.4701934 5.8437777 5.199822 5.310297 5.466219 5.8673105 5.606995 5.967866 5.492339 5.936706
1368394_at 5.7849283 5.674662 5.702366 5.4348307 5.9879813 5.9540024 5.6672397 5.796322 5.873728 5.5506935 5.818577 5.738031
1368395_at 5.3542647 4.784036 4.931527 5.055368 5.210224 5.369307 5.8149066 5.1942053 5.4061313 5.208443 4.956988 4.833356
1368396_at 5.4521637 5.432616 5.3224792 5.2748117 5.372247 5.421537 5.1961417 5.27161 5.790579 5.35133 5.31632 5.466617
1368397_at 12.728976 12.926304 12.889595 12.739913 12.900682 13.019349 12.977305 12.974398 12.928461 13.118308 12.896609 12.932265
1368398_at 4.4825044 4.437532 4.575495 4.4888783 4.455185 4.262033 4.2616086 4.4411583 4.551754 4.470936 4.74388 4.3451076
1368399_a_at 11.496478 11.283847 11.63362 11.47922 11.485751 11.414742 11.497177 11.733159 11.415034 11.482783 11.026551 11.587217
1368400_at 8.598818 9.2911005 8.859243 8.936061 8.7422285 8.883769 8.6187525 8.781815 8.947227 8.972655 8.740622 9.1117325
1368401_at 4.583409 4.360408 4.251173 4.3612127 4.5480733 4.5432425 4.436075 4.3804665 4.489683 4.4886227 4.5667577 4.1803074
1368402_at 9.074968 9.376984 9.179862 9.263591 8.991428 9.239034 9.326829 9.413236 9.245828 9.215811 9.129316 9.309299
1368403_at 8.670078 8.78175 8.976398 8.994404 8.593598 8.627031 9.03917 8.955366 8.718158 8.775771 8.911541 9.004646
1368404_at 4.9121866 4.45424 5.106142 5.063797 4.928946 4.6526623 4.6995554 4.718543 4.4976244 4.7613835 4.799492 4.3922567
1368405_at 7.658238 7.9036 7.8619404 7.7747793 7.677799 7.814311 7.745959 8.009829 7.905446 7.8649116 7.5541515 7.854349
1368406_at 4.3853865 4.4229784 4.1029153 4.2182665 4.2487097 4.4973087 4.339479 4.207035 4.304805 4.2012053 4.4191437 4.584752
1368407_at 5.434387 5.3598514 5.569552 5.3547907 5.707322 5.318195 4.9331937 5.355343 5.506676 5.342527 5.9601164 5.703139
1368408_at 4.4825044 5.1702085 4.945451 5.043539 4.596881 4.664585 4.8406262 4.7665763 5.2302475 4.9484 4.62919 5.1944094
1368409_at 9.762484 9.699539 10.351063 10.056597 9.8970585 10.269264 10.451532 10.266363 10.048182 10.525879 10.395115 9.90786
1368410_at 6.7897596 6.9167714 6.918114 6.9207196 6.678852 6.595173 6.9657006 6.9657993 6.6410785 6.734537 7.069113 6.7602096
1368411_a_at 4.075714 3.8864205 3.9170952 3.8904302 3.837661 3.9004664 3.7220833 3.6888108 3.7231238 3.6790054 3.9266 4.077857
1368412_a_at 4.8766026 4.9665556 4.7101483 5.430647 5.123669 4.777764 4.912729 4.5114517 4.9981523 4.9127445 5.012942 4.816802
1368413_at 4.996434 4.9515 4.856391 5.048085 4.9797792 4.9165854 5.091263 4.547261 4.900778 4.695487 4.952799 5.171835
1368414_at 5.953717 5.67297 5.8799877 5.9441566 5.891387 5.7271533 5.6753645 5.7822905 5.9634295 5.858571 6.0388117 6.104564
1368415_at 3.8431609 3.5477366 4.0584784 3.7713137 3.9505742 3.958232 3.5877228 3.723165 3.6316981 3.9725192 3.9309561 3.9667952
1368416_at 3.7171872 3.774477 3.7217345 3.6811523 3.764257 3.6963382 3.8619032 3.5848393 3.734975 3.6318922 3.6589816 3.674055
1368417_at 4.978442 4.7872562 4.944307 4.6056433 4.927599 4.9268007 4.5921516 4.6830635 5.3108935 4.7407722 4.9711866 4.927449
1368418_a_at 12.979334 13.152068 13.290984 13.058602 13.265977 13.083007 13.370599 13.1995325 13.185088 13.428572 13.735203 13.367214
1368419_at 9.411381 9.269616 9.12925 9.521423 9.250844 9.069017 9.490572 9.56163 9.329709 9.476764 9.298455 9.572489
1368420_at 13.314471 13.324628 13.419377 13.326691 13.3720455 13.283836 13.545069 13.494828 13.326247 13.494564 13.594549 13.555158
1368421_at 4.0706367 4.21613 4.3589115 3.8600137 4.0472236 4.0252066 3.9404626 3.7929978 3.5931296 4.0340676 4.070729 3.9476798
1368422_at 5.3383703 6.5624533 6.5918574 6.0535913 6.2196083 5.111952 6.0183773 6.8649783 6.789912 7.3200946 5.518568 5.9779043
1368423_at 5.8239794 5.1743774 5.5327873 5.527683 5.852426 5.4405518 5.439285 5.4330034 5.5825872 5.5135016 5.541874 5.3961544
1368424_at 7.5919795 7.8220077 7.665246 8.137484 7.567056 7.536722 8.114011 8.078338 7.779202 8.147715 8.148203 7.983391
1368425_at 5.021526 4.787256 5.216705 4.9862905 4.8931274 4.83055 4.5668983 4.8144135 4.9746037 5.176703 5.098034 4.9324784
1368426_at 11.734996 11.555964 11.810878 11.830538 11.792162 11.827048 12.001629 12.044515 11.288978 11.910101 10.862738 11.518666
1368427_at 8.312885 8.205045 8.279134 8.462357 8.137644 8.223577 8.437809 8.4810295 8.104689 8.308502 8.068266 8.343965
1368428_at 8.9262705 8.923086 9.128481 9.305424 9.392212 8.889242 8.957222 9.040695 9.200295 9.018863 9.267208 9.5799
1368429_at 3.8417907 3.8494956 3.6229072 4.0105104 3.621008 3.5693135 3.955938 4.008812 3.7041805 3.8719008 3.5806234 3.8075302
1368430_at 9.519559 9.71304 9.722097 9.73905 9.683817 9.464621 9.658202 9.773628 9.900293 9.916537 9.765356 9.841567
1368431_at 11.226328 11.056264 11.376999 11.388582 11.081217 11.048968 11.353758 11.356743 11.420842 11.421583 11.472737 11.398029
1368432_a_at 4.563544 4.5749497 4.311844 4.37248 4.451481 4.565712 4.732333 4.36435 4.601529 4.453816 4.5544004 3.98589
1368433_at 9.837234 10.113556 9.958204 9.886036 9.877277 9.76401 9.857299 9.997997 9.945632 9.896601 10.017146 10.191957
1368434_at 6.878134 7.883847 7.0559072 7.5389524 7.191501 7.741622 7.6574407 7.485268 7.359851 6.957541 7.0326834 7.778339
1368435_at 11.5760145 10.721047 12.374452 11.270584 11.678058 11.080281 11.998005 11.72851 11.050463 11.205238 12.922887 10.923326
1368436_at 9.458608 9.433859 9.542495 9.5667515 9.306726 9.3554125 9.486292 9.499296 9.652478 9.593754 9.816738 9.598601
1368437_at 5.002251 4.459815 5.2625637 4.5669036 5.070501 5.2853203 5.0223007 4.910959 4.9184427 5.2813587 5.0687265 5.05392
1368438_at 4.542341 4.250778 4.311635 4.4382205 4.8045135 4.6358166 4.303323 4.158915 4.2210083 4.4645386 4.764689 4.8506937
1368439_at 5.8143544 5.8348837 5.9926796 5.633956 5.952085 5.9200063 5.715093 5.968058 5.6805725 5.881158 6.0391755 5.423472
1368440_at 7.476623 7.5672474 7.1637707 7.3306594 7.047972 6.764778 6.8948984 7.556318 7.534403 6.824724 7.166696 6.8773866
1368441_at 6.448107 5.921197 6.5600634 6.6292343 6.2450023 6.2103057 6.289789 6.254234 6.215267 6.323469 6.216358 5.971648
1368442_at 13.567677 13.264679 13.480206 13.427613 13.397092 13.312671 13.502684 13.515156 13.4425125 13.462517 13.43554 13.370059
1368443_at 5.458334 5.2035756 5.341586 5.0575585 5.7745013 5.4212294 4.897172 5.1774707 5.188976 5.643649 5.334362 5.3598104
1368444_at 8.352854 8.382249 8.433436 8.43421 8.282619 8.254153 8.606847 8.517725 8.631201 8.462729 8.494766 8.496888
1368445_at 5.680279 5.934515 5.826003 5.4187746 5.806819 5.8188024 5.4774485 5.568658 5.6404486 5.6103077 5.5131874 5.3179455
1368446_at 6.7914286 8.538093 7.9184213 7.4273486 7.788608 6.831521 7.37912 7.0123477 8.012456 7.4767137 7.6767883 7.8868484
1368447_x_at 6.0373573 6.6415567 6.2451234 7.003254 7.0895486 6.5167513 5.852243 6.693296 7.3403907 6.470964 6.8667064 6.9378433
1368448_at 6.7350144 6.21989 6.507168 6.2944956 6.6043696 6.458978 6.2304697 6.274192 6.5302677 6.588426 6.3055754 6.2059655
1368449_at 4.8223267 4.3718805 4.6096544 4.6009874 4.666253 4.5854063 4.693899 4.634202 4.993675 4.519164 4.8564563 4.6787004
1368450_at 4.975763 4.753269 5.1624937 5.026402 4.8534846 5.1599956 4.78608 4.980235 5.1860247 5.1609964 4.989753 5.4472423
1368451_at 6.759851 5.915334 6.1484447 6.202772 6.621935 6.2911363 6.1740866 6.2389126 6.158583 6.452684 6.2022686 6.113941
1368452_at 9.516283 9.831161 9.713745 9.684941 9.822642 9.732083 9.579362 9.674931 9.701338 9.55261 9.412235 9.661774
1368453_at 10.890116 11.369475 10.871276 10.963541 11.538335 10.809993 11.255206 10.826265 11.128598 10.4524 11.382313 10.953742
1368454_at 3.8468113 3.7739556 4.186439 3.524651 4.115767 4.09518 3.8611724 3.693353 4.286878 4.061882 4.2049766 3.9717143
1368455_at 5.3201423 5.020082 5.0430202 5.3950586 5.382497 5.209882 5.226616 5.020191 5.136533 5.457683 5.157631 4.818656
1368456_at 4.035358 3.4046555 3.6769066 3.4879622 3.8889227 4.111048 3.755678 3.7306118 3.7115252 3.7723753 3.713357 3.5426219
1368457_at 3.9196584 4.1609354 4.283448 3.9044394 3.6883585 3.8397796 4.0768814 3.7839668 3.9903758 3.9430125 4.0384517 3.9743898
1368458_at 9.281922 11.815395 10.081735 9.578839 10.547436 10.40819 10.006232 9.27094 10.627376 10.813373 11.46671 10.020793
1368459_at 4.176 4.4598994 4.5308027 4.096736 4.0174503 4.2614913 4.1657963 4.0612497 4.2830257 4.228418 4.2199397 4.9060264
1368460_at 7.893453 7.5883203 8.191728 8.346215 8.683331 7.2059236 8.261569 7.906077 7.5204964 7.327981 7.255922 8.49592
1368461_at 11.163154 11.4744625 11.569864 10.727323 9.770436 9.519942 11.551907 11.335634 11.250394 10.725545 9.54511 11.295423
1368462_at 5.140853 5.4752917 5.0729775 4.957959 5.300443 5.009376 5.21961 5.3123655 5.0933776 5.3094664 5.5041203 5.4557543
1368463_at 7.3122234 7.382034 7.6445675 7.6809683 7.2807126 7.20403 7.518083 7.306746 7.5682974 7.578474 7.5794234 7.6565843
1368464_at 5.90905 5.6332445 6.3030047 6.001658 6.045702 5.7056046 5.7788453 5.7793155 6.1989727 6.1100316 6.036778 5.847629
1368465_at 3.9421253 3.5340347 3.6966305 3.6293464 3.6271713 3.7573872 3.6208825 3.7265167 3.78584 3.575747 3.4809117 3.9367194
1368466_a_at 5.5456057 6.047952 5.63327 5.7528257 5.271811 5.4923415 5.692425 5.9413147 5.379669 5.8002386 5.67469 5.7708735
1368467_at 12.84874 12.963452 12.76059 12.837672 12.795854 12.823292 12.682913 12.870246 12.775202 12.614516 12.419034 12.955304
1368468_at 4.6326814 4.6850805 4.447695 4.1192274 4.7557607 4.624434 4.476323 4.2779646 4.5272617 4.3558455 4.677788 4.636466
1368469_at 5.8225436 5.8494167 5.959303 5.8339148 5.7271385 5.4362445 5.5774646 5.7511406 5.9806294 5.8814564 5.794016 5.445391
1368470_at 8.6539345 8.72801 8.406481 8.708262 8.555109 8.611666 8.444463 8.742359 8.56574 8.562243 8.080857 8.527311
1368471_at 5.5005426 5.3099003 5.6704416 5.2072687 5.3887944 5.3995442 5.1844163 5.307053 5.602962 5.6787224 5.7129183 5.2444024
1368472_at 4.858475 4.5770855 4.8104777 4.634229 4.9767046 5.0189776 4.6091747 4.7310886 4.5561967 4.682271 4.774924 4.2042665
1368473_at 4.8651404 5.173385 4.638065 5.3149786 5.172042 4.9225616 4.8041687 4.947293 5.0570235 5.210729 5.1350255 5.0542927
1368474_at 6.9382763 6.5554614 7.4723563 7.0594387 7.068491 6.6352425 6.994802 7.298625 6.8856483 7.542784 6.6309032 7.052582
1368475_at 4.704422 4.3868823 4.364284 4.647053 4.7628684 4.7508116 4.586893 4.3804827 4.5337753 4.5243545 5.435639 4.8115993
1368476_at 6.2818556 6.705398 6.493491 6.6463943 6.157578 6.504423 6.4356704 6.587835 6.517129 6.428477 6.4950767 6.45808
1368477_at 6.930799 6.598892 6.742279 6.622787 6.861567 6.8943663 6.87355 6.7569113 6.8295574 6.79297 6.676026 6.360965
1368478_at 3.8829823 3.4947362 3.840997 3.6912801 3.6522708 3.5642416 3.448031 3.739156 3.8233511 3.5950139 3.613304 3.571269
1368479_at 3.7806368 3.7734425 3.6390972 3.6613762 3.6048794 3.7019572 3.5669172 3.5483544 3.5608852 3.7580187 3.7326891 3.807695
1368480_at 6.5321774 6.169714 6.0095162 6.1073837 6.3858075 6.1062603 6.300827 6.428946 6.3383703 5.9897933 6.595294 6.0776496
1368481_at 5.56806 5.1505265 5.1745625 4.99517 5.1712594 5.354438 5.1327095 5.1462965 5.1590075 5.00239 4.891735 4.4637527
1368482_at 6.246614 6.6565294 6.466451 6.8726587 6.291748 6.223587 6.2612467 6.2394853 6.3184443 6.191833 6.1552877 6.537835
1368483_a_at 4.535022 4.2587047 4.5323124 4.5646152 4.3593807 4.450653 4.5703692 4.262843 4.595642 4.391038 4.243556 4.381349
1368484_at 4.833796 6.040169 4.471855 4.8957167 5.2511716 4.794032 5.285894 5.058434 4.7102995 5.0357685 5.456108 5.115477
1368485_at 4.7277155 5.261242 4.671753 4.585415 4.940755 4.885479 4.2575636 4.3557982 5.069991 4.3245773 4.802973 5.2051296
1368486_at 6.5553484 6.3367157 6.436475 7.7560782 7.500936 6.2711782 8.204134 7.1829824 7.286552 5.4975576 6.019589 6.6612005
1368487_at 3.2014704 3.3661723 3.2264433 3.1256096 3.4420924 3.4379823 3.1348114 3.2589426 3.3074172 3.1567955 3.0856535 3.3448951
1368488_at 9.153288 8.677556 9.105363 9.271448 9.066668 8.721645 9.157325 9.095424 9.130053 8.786407 9.482072 9.048939
1368489_at 4.906624 4.9275703 5.067252 4.7842145 5.1262784 5.0174603 4.720538 4.781513 4.5066643 4.583652 4.895913 4.8292327
1368490_at 8.874631 10.490739 9.945917 9.199144 10.250683 10.164934 10.123833 9.977783 10.203818 10.6045 11.441436 10.087529
1368491_at 5.99849 5.637344 6.3292003 6.328332 6.01454 6.817455 5.911699 6.2987285 6.425005 6.5507717 6.4331055 6.0717945
1368492_at 7.1706176 7.620554 6.8646054 7.3988504 7.295691 7.3695073 7.167358 7.3672957 7.230899 7.055598 7.3252683 7.4544573
1368493_at 4.8476267 4.5340147 4.6382976 4.6286345 4.9436574 4.6254787 4.438778 4.587133 5.160093 4.903274 4.580823 4.8060846
1368494_at 3.8418758 4.602129 3.9559195 4.0551853 4.168445 4.2846174 4.149581 4.538313 3.9020863 4.530955 4.2721605 4.2310634
1368495_at 5.453373 4.9733844 5.1607904 5.085992 5.5135584 5.5527625 5.2143226 5.0655327 5.2696486 5.2733197 5.072958 4.960764
1368496_at 4.614421 4.1414127 4.5247436 4.278921 4.318454 4.4825554 4.484354 4.338931 4.501874 4.536622 4.6234007 3.996433
1368497_at 11.207181 10.992673 10.68079 11.100543 10.3539715 10.872504 11.296531 10.923644 11.05899 11.03815 10.820281 11.477957
1368498_a_at 3.3466318 3.271731 3.2457929 3.420469 3.4932458 3.220572 3.2396252 3.2923791 3.1342926 3.215399 3.2184086 3.6142886
1368499_at 3.4507627 3.2277448 3.305508 3.3601973 3.3403795 3.245559 3.350298 3.3668032 3.0911927 3.2811162 3.3323069 3.2525463
1368500_a_at 6.836628 6.464451 6.595088 6.3331165 6.5601106 6.5614395 6.2396846 6.2645884 6.7381372 6.480427 6.8698344 6.286238
1368501_s_at 6.842887 7.3430185 6.7854295 6.89429 6.6386275 6.223258 6.5013227 6.642864 6.4138565 6.5955215 6.2388387 6.4512115
1368502_at 4.370312 4.1245847 4.1985984 4.0784817 4.022049 4.371729 4.0775566 4.1272926 4.368456 3.9370298 4.075351 3.7987857
1368503_at 8.128937 8.553705 8.299967 8.151972 8.647882 8.362652 8.208055 8.057901 8.241041 8.051468 8.087576 8.205542
1368504_at 11.160469 10.854641 11.142828 11.278339 11.102704 10.917886 11.174721 10.9830675 11.085624 11.131056 11.166888 10.705139
1368505_at 5.514888 4.799303 4.8596706 4.7049317 5.5701838 5.397505 4.5987864 4.4517174 4.6744437 4.6270967 4.715664 4.932772
1368506_at 5.0726185 4.636649 4.719273 4.702344 5.1884427 5.2877684 4.8710766 4.3723645 4.713377 4.7395687 4.9656343 4.730193
1368507_at 11.238635 11.574762 11.367743 11.27272 11.340798 11.3277 11.329025 11.294683 11.368145 11.438179 11.493636 11.312543
1368508_at 8.498001 8.471388 8.455085 8.707923 8.513932 8.722105 8.602094 8.777818 8.628023 8.474453 8.350299 8.308392
1368509_at 5.4474688 6.7206044 6.4150934 6.4042735 5.604899 5.5818853 6.104984 6.319022 5.8752646 6.608286 6.2649674 6.1589875
1368510_at 4.6256084 4.459815 4.544387 4.3601007 4.4860907 4.725646 4.556965 4.590168 4.6078844 4.6035433 4.653022 4.497944
1368511_at 4.288762 4.099852 4.309529 4.0401955 4.0616994 4.1868114 4.236305 4.2654333 4.097544 4.2645235 4.140212 4.402053
1368512_a_at 10.510659 10.142113 10.544398 10.614065 10.319191 10.389551 10.295208 10.6550455 10.426763 9.535125 9.7835 10.641764
1368513_at 6.342136 6.639021 6.083738 6.454352 6.471986 6.354749 6.286908 6.1989503 6.5849314 6.508193 6.508686 7.0148373
1368514_at 11.383344 11.508142 11.606377 11.404775 11.445758 11.410091 11.436608 11.468392 11.281187 11.30583 11.083198 11.532403
1368515_at 5.007204 4.930581 4.871413 4.8075285 5.09389 4.8765335 4.8207664 4.9089403 4.7893615 4.9823 4.895913 5.2672796
1368516_at 6.445303 6.8148932 6.74851 6.643755 6.531217 6.5145354 6.678049 6.8018126 6.5994678 6.724047 6.5555134 6.9520926
1368517_at 6.554232 7.017324 6.8179965 6.900054 6.4347596 6.282159 6.8235693 6.9050436 6.708865 6.635576 6.6227655 7.1088753
1368518_at 7.9030156 7.8925076 8.153503 8.320701 7.9049897 7.7333617 8.112487 8.195715 7.8829727 7.9586463 7.936653 8.047999
1368519_at 5.387621 5.0344133 5.0039167 4.963379 4.980835 5.1516824 4.979962 4.8360734 5.025721 4.9403753 4.839515 5.106984
1368520_at 13.209954 12.377171 13.113854 13.096654 12.745964 12.707736 12.983956 12.896717 12.666305 12.173415 11.329079 13.077952
1368521_at 6.454648 6.5005417 6.673284 6.8505855 6.496485 6.384776 6.2713203 6.5411057 6.675006 6.3859 6.483492 6.3780074
1368522_at 4.834714 5.27141 3.9075558 4.7301407 4.2968807 4.449198 4.5606947 4.786668 4.9184036 4.415256 4.0362163 4.3169637
1368523_at 3.9303024 3.7090328 3.9635587 3.8579664 4.050128 3.886996 3.849679 3.7853956 3.9801822 3.8328784 4.193861 4.0124626
1368524_at 3.8040912 3.8116932 3.71009 3.6596735 3.5797331 3.6467783 3.7593453 3.643275 3.792492 3.4395726 3.7046156 3.4493244
1368525_at 6.703483 7.167108 6.728484 6.9152436 6.6757097 7.11174 6.9441557 6.770761 6.825263 6.9170904 6.9443836 6.9347005
1368526_at 7.472468 7.4035454 7.1145115 7.345716 7.444189 7.5522933 7.441277 7.6423264 7.248568 7.2418385 7.435953 7.10872
1368527_at 3.3182206 3.1293812 3.1417735 3.0671065 3.3320649 3.2995987 3.2143595 3.063338 3.280618 3.0371675 3.180326 3.1407719
1368528_at 8.98634 8.541769 8.605525 8.941101 8.869432 7.8805637 8.901909 8.604334 8.554612 8.725763 8.451979 8.342846
1368529_at 5.0240297 4.7172904 4.7280455 4.9466558 5.124577 4.3001432 4.999458 4.4017124 4.9949865 4.8342776 4.956024 4.095067
1368530_at 4.3224 4.2096987 4.3954096 4.0937796 4.269812 4.273943 3.9127312 4.034693 4.32996 4.4015865 4.3383875 4.029363
1368531_at 3.5819297 3.3414884 3.480451 3.2691371 3.642199 3.5804338 3.456962 3.3564203 3.3797631 3.6281457 3.56994 3.5496871
1368532_at 4.0342507 3.6958625 3.7854795 3.9310765 4.016548 3.9455261 3.9221327 3.6771276 4.0977025 3.9491117 4.202523 3.5197494
1368533_at 5.526868 5.144566 5.2219486 5.200038 5.4089985 5.398178 4.941371 5.2319384 5.1150446 5.377652 5.5011444 5.353669
1368534_at 5.859096 5.3734374 5.4198394 5.4656262 5.971974 5.5829244 5.5740075 5.509796 5.562544 5.6010365 5.397291 5.651757
1368535_at 5.313137 5.055705 5.340297 4.987974 5.5280848 5.296625 5.4162445 5.173868 5.568608 5.540674 5.7406206 4.851277
1368536_at 10.808943 10.204735 10.957996 10.820489 10.553608 10.380063 10.695357 10.734667 10.781878 10.666608 10.034197 10.324853
1368537_at 6.758333 6.4259844 6.738052 7.072332 6.453466 6.6431813 7.3142743 7.0663633 6.8861666 7.184886 6.622879 6.383229
1368538_at 7.983477 8.41412 8.246199 8.110402 8.03627 8.259786 8.222893 8.246611 8.009871 8.047705 8.290335 8.502968
1368539_at 3.220058 3.5680306 3.3671713 3.5364032 3.354993 3.60889 3.29917 3.3167756 3.320959 3.3310773 3.2828572 3.4307282
1368540_at 4.16061 4.2499247 4.234406 4.823535 4.2887635 4.2482615 4.2617617 4.1450047 4.347846 4.0651298 4.556136 5.0174494
1368541_at 6.0165787 6.5066266 6.0477095 6.0237455 6.229772 6.0125027 6.1788483 6.535265 6.146994 6.874515 6.148342 6.667861
1368542_at 4.6445036 4.912646 4.9968643 4.706731 4.5361414 4.635605 4.5012665 5.282531 4.902036 4.258058 4.532276 5.0553627
1368543_at 7.370983 6.2191577 7.554809 7.1566515 5.9487514 6.80755 7.385021 7.5123296 7.635873 7.7815537 5.893266 7.1141586
1368544_a_at 4.7882733 4.459815 4.691942 4.4913473 4.656517 4.7711835 4.5630097 4.3031187 4.3513103 4.759697 4.898915 4.292341
1368545_at 5.0562596 5.09997 5.446855 5.2444787 5.7359753 5.644673 5.2398324 5.2720747 5.137773 4.9725313 5.018157 5.0567946
1368546_at 4.8001194 4.853635 4.7438207 4.8769975 4.7182117 4.700382 5.0566635 5.420566 4.7505856 4.9490557 4.774924 4.97927
1368547_at 3.7949936 4.0178356 3.9188313 3.9112082 4.2604017 4.0656176 3.8544111 4.0095067 3.9924967 3.8784428 4.248602 4.0831833
1368548_at 3.2139556 3.3290544 3.2793603 3.1418197 3.2294965 3.3228762 3.1958215 3.1231422 3.1089816 3.0340226 3.1186817 3.54869
1368549_at 8.8682575 9.380201 9.161315 8.766668 9.149598 9.262941 9.074989 9.089963 8.741806 8.865686 8.933838 9.438217
1368550_at 4.83294 4.6666174 4.7638865 5.0142365 4.9914703 4.6294155 4.9948235 4.848631 4.931529 4.623559 4.955215 4.9271584
1368551_at 4.682875 3.937747 4.851979 4.3877463 4.910088 4.971978 4.7387395 4.8249516 4.7966633 4.659188 4.4183536 4.5176682
1368552_at 10.859423 10.9882145 10.842212 11.027019 10.697338 10.677069 10.750535 10.671389 10.837363 10.765594 10.91018 10.906205
1368553_at 4.995412 5.040716 5.0283012 5.3002205 5.0560493 4.913414 4.8770304 5.2856026 5.092226 5.1146326 4.922002 5.347953
1368554_at 5.6412077 5.2967706 5.42167 5.37125 5.4283714 5.425627 5.3570423 5.595888 5.5613947 5.5220532 5.5491514 5.40421
1368555_at 5.44819 5.71284 5.681853 5.9097238 5.4771795 5.2695565 5.1633806 5.6281343 5.4948997 5.2652025 5.1191635 5.443276
1368556_at 4.6339746 4.526745 4.545245 4.5836887 4.534716 4.5305176 4.831187 4.3667746 4.3826485 4.664969 4.8407 4.7999096
1368557_s_at 4.8200927 4.577493 4.2405252 4.6300826 4.7514563 4.554857 4.289343 4.1314073 4.4332504 4.3578386 4.4827247 4.5566354
1368558_s_at 8.110275 8.099802 7.25878 8.498968 8.127975 7.545136 7.768995 8.354897 8.056423 7.6115365 7.8039584 7.573332
1368559_at 5.480696 5.346323 5.669735 5.7069473 5.479575 5.4342237 5.4847937 5.419003 5.2863193 5.484304 5.6899366 5.760007
1368560_at 5.5429964 4.8939934 5.113201 5.0656176 4.995393 4.7832766 4.908108 5.0496025 4.958914 5.0567594 5.277947 4.876109
1368561_at 4.044961 4.133766 3.9848907 3.6698806 4.2348495 3.8689365 3.829894 3.7649963 3.867772 3.7241313 3.871319 3.9932954
1368562_at 4.9258375 4.7822084 4.594432 4.741023 5.089957 4.5826635 4.871448 4.5244575 5.2749925 4.6012883 4.5226035 4.8019905
1368563_at 6.4443483 7.978636 7.4105864 6.837428 7.484506 6.8274207 6.7270303 6.4870768 8.2910185 7.0930066 5.631505 6.6962423
1368564_at 4.609437 4.2564297 4.5691724 4.393992 4.774523 4.822474 4.303323 4.416025 4.4007077 4.466205 4.4999313 4.466272
1368565_at 4.492356 5.2093863 6.465339 4.3668804 4.616847 5.7212367 4.302433 5.3347616 5.054248 5.801091 4.4804115 4.469266
1368566_a_at 11.232095 11.484888 11.484644 11.296138 11.3169565 11.32282 11.36695 11.232526 11.459751 11.508673 11.269443 11.504976
1368567_at 7.3996177 7.855323 7.7426543 8.06632 7.36653 7.3987646 7.726306 7.6827073 7.590253 7.7555165 7.6643324 7.9777656
1368568_at 5.5861015 5.67113 5.7409444 5.616412 5.893284 5.6437206 5.62352 5.451323 5.5943274 5.4016943 5.567757 5.6282988
1368569_at 3.8223188 5.369825 4.5236835 3.8880162 5.0097184 3.7497737 4.2223496 7.43103 3.822941 3.6402962 6.8778167 6.1892242
1368570_at 7.752438 8.49695 7.972311 8.27223 7.2624393 7.443833 7.816072 8.024009 8.165021 7.8651056 7.057467 8.2506895
1368571_at 4.6789823 4.652528 5.0182977 4.9939995 4.718846 4.5786824 5.049658 5.3736544 4.940145 4.565162 4.282707 4.9776144
1368572_a_at 5.6117935 5.134005 5.295032 5.357181 5.383358 5.2836933 5.280135 5.2319183 5.556865 5.4050117 5.4808655 5.089303
1368573_at 8.244957 8.751415 8.346541 8.496096 7.999198 8.178846 8.597384 8.728447 8.358101 8.539917 8.347551 8.700139
1368574_at 10.31405 9.973542 10.269328 10.5019245 10.263719 9.98776 10.218844 10.344019 10.556736 10.174667 10.493981 10.111523
1368575_at 5.275662 4.941543 5.1001167 4.8744345 5.2402005 5.2923107 5.1320314 5.155064 5.017174 5.1208572 5.225602 5.344087
1368576_at 4.247441 3.7430575 4.3493443 4.245264 4.0543766 4.3005652 4.1613564 4.155841 4.2866106 4.4061394 4.265265 3.8446264
1368577_at 3.4869251 3.5284646 3.4516988 3.372803 3.4251642 3.3480182 3.3699198 3.2440975 3.380568 3.4213011 3.591629 3.3595233
1368578_at 4.454966 4.5482407 4.449473 4.4507127 4.847902 4.7177963 4.549097 4.49345 4.604151 4.599124 4.7001133 4.406199
1368579_at 4.578065 4.317848 4.553502 4.5288377 4.776779 4.6189466 4.37812 4.575714 4.7751565 4.6410728 4.45911 4.501213
1368580_at 6.2435517 6.0906577 6.3574176 6.3193417 6.1032543 6.134791 6.3328834 6.257365 6.512692 6.556487 6.2801495 6.1589875
1368581_at 6.0068345 5.449644 6.0654073 6.131821 5.6756005 5.6831775 5.8867307 5.788663 6.082249 6.069703 6.011168 5.774451
1368582_at 4.1941175 3.8433886 3.846587 4.033988 4.037586 4.233198 3.8255918 3.880976 4.0635624 3.888251 4.189313 3.8522022
1368583_a_at 13.988739 13.736252 13.718701 13.981362 13.73072 13.857492 13.720163 13.859867 13.88765 13.769233 13.992296 13.777121
1368584_a_at 4.695319 4.7941685 4.736081 4.8353086 4.3628707 4.6704836 4.848563 4.663575 4.4281554 4.743167 4.801789 4.8331985
1368585_at 5.8115354 5.9652505 5.7224326 5.6373777 5.71127 5.696594 5.788818 5.4160137 5.7382946 5.5835085 5.84317 5.5277624
1368586_at 5.224819 4.940914 5.2343216 4.826994 5.2359776 5.0661325 4.7880917 4.9998417 5.114127 5.041939 5.0566053 5.145156
1368587_at 13.897223 13.786988 13.87631 13.819531 13.841578 13.918191 13.810817 13.894165 13.915285 13.877419 13.766123 13.832636
1368588_at 6.489221 5.996359 6.1236296 6.595381 5.9321733 6.679202 7.0590057 6.692134 5.976567 6.0048146 5.585861 5.694312
1368589_at 8.804444 8.30051 8.565835 8.86883 8.134911 8.254153 8.802597 8.863071 9.212898 8.804842 8.89218 9.180016
1368590_at 3.9593453 3.9880476 4.0709324 4.08239 4.3013353 4.1369705 3.894693 4.411346 3.8280365 3.940304 3.7869596 4.161049
1368591_at 9.172289 8.878487 9.212865 9.296185 8.898655 8.895565 9.466522 9.348192 9.301956 9.629831 9.100317 8.589271
1368592_at 7.0060964 7.598219 7.150913 7.1015773 7.1137557 7.4703836 7.628804 7.371844 7.258849 6.6923375 6.824546 7.1379547
1368593_at 8.838415 8.8056755 8.564571 9.063017 9.067118 8.683264 8.690985 8.8225 8.774769 8.793354 8.888489 8.912621
1368594_at 5.2630916 5.1003 5.1937833 4.8046465 5.133939 5.0077844 4.9676933 5.0983396 5.276312 5.151692 5.3962603 4.928645
1368595_at 4.9019146 5.1608624 4.7970757 4.4178734 4.6498013 4.3736725 4.423383 4.5766273 4.617223 4.47386 5.0316668 4.8154354
1368596_at 7.247309 7.261277 7.5222197 7.392062 6.8701587 6.9784036 7.469541 7.527674 7.7009873 7.3982444 7.254037 6.835415
1368597_at 6.2520356 6.0142593 6.6164813 6.190743 6.107732 6.0596375 6.5736804 6.9718566 6.2525268 6.303993 6.8785243 5.83528
1368598_at 6.5342045 6.8380666 6.403143 5.9923277 6.3743224 6.384388 6.006705 5.9937334 6.1054397 6.2085342 6.378141 6.557953
1368599_at 5.72733 4.882697 5.5518565 5.546752 6.094045 5.647424 5.577879 5.4712296 5.3728065 5.564919 5.6253543 4.97927
1368600_at 11.240714 11.164933 11.253469 11.172729 10.674165 10.740438 11.185766 11.126197 11.120066 11.286624 11.192077 11.179316
1368601_at 4.578912 4.5183067 4.5440416 4.0958343 4.718846 4.5581336 4.2659574 4.2876787 4.4084063 4.5342617 4.4368706 4.210477
1368602_at 3.823336 3.8710773 3.9361353 3.7638729 4.1202364 4.097933 3.8208911 3.5307896 4.107232 3.8682923 3.817206 3.819476
1368603_at 4.8219347 4.4399614 4.534994 4.38591 4.571267 4.581401 4.561531 4.7638855 4.3128757 4.941039 4.809901 4.7547903
1368604_at 4.932969 4.983578 4.9526615 4.903606 4.8045135 4.6397367 4.644903 4.5241046 4.7393823 4.884018 5.099091 5.0004325
1368605_at 5.024062 5.245396 4.975243 5.45602 4.773554 5.091795 5.282958 5.203298 5.0010304 4.766983 5.0383153 4.873127
1368606_at 4.2294483 4.3072577 4.020212 4.0092463 4.2465553 4.0570464 3.760671 3.9234977 3.838877 3.912334 4.288327 4.083603
1368607_at 6.725137 5.062315 8.4710865 7.5897098 5.0827107 7.617177 7.792769 9.07775 9.15682 7.9645586 9.20533 8.933874
1368608_at 9.846038 10.025173 10.127029 9.862053 10.11342 10.07345 9.879807 10.006605 10.022426 9.782417 9.525481 10.015435
1368609_at 12.729889 12.677223 12.625839 12.591459 12.51194 12.476408 12.918766 12.655859 12.645444 12.749597 12.775735 12.703422
1368610_at 3.9450374 4.0544963 4.065358 3.8947842 4.2565603 4.0864725 4.0670424 3.9557743 4.0020466 3.9278674 4.1605034 3.7400293
1368611_at 4.049819 3.6007953 4.00675 3.8427968 4.0109673 4.0103707 3.8083477 3.8017225 3.8375733 3.9596405 4.052735 3.863877
1368612_at 5.496455 5.296034 5.2441177 5.754787 5.385562 5.298153 5.2181416 5.0939345 5.4399586 5.1208572 5.284976 5.4337196
1368613_at 4.2024693 3.6616204 4.1803007 3.8507962 4.3593807 4.1947603 3.8617518 3.9615955 3.8010163 4.027223 4.139664 3.8681302
1368614_at 8.040346 9.257463 7.9069643 8.033241 8.953526 8.300163 8.177077 7.881731 7.9328537 7.954682 7.6962147 8.633209
1368615_a_at 4.571745 4.5507193 4.86648 4.771535 4.7095857 4.943064 4.7922606 4.792788 4.775302 4.9178867 4.471775 4.0866327
1368616_at 6.1075516 5.876219 6.005591 6.0533276 6.016904 6.3061748 6.1545844 6.0666327 6.066454 6.031563 6.1496105 6.2188334
1368617_at 4.1346545 4.75674 3.866922 3.8660426 4.5112643 4.347387 4.4935474 4.037598 4.150732 4.3028717 3.852386 4.418341
1368618_at 9.188401 9.326715 9.652355 9.477353 9.075923 9.053021 9.201026 9.575483 9.508967 9.34636 9.533387 9.398136
1368619_at 5.5206423 5.0442076 5.245517 5.268298 5.314335 5.0110817 5.0099382 5.1504602 5.0878716 5.0977783 5.14556 4.996873
1368620_at 5.611665 5.647311 5.6138873 5.4284983 5.57186 5.561171 5.4266562 5.3664412 5.74279 5.4552584 5.742494 5.7289762
1368621_at 10.83552 10.774454 10.878501 10.914055 11.200783 10.739585 10.800852 11.061813 10.938997 10.743316 11.000139 11.002458
1368622_at 4.432687 4.092721 4.1428413 4.2211266 4.3707533 4.4798775 4.13475 4.139796 4.424597 4.224966 4.538705 4.463234
1368623_at 4.614436 4.1882687 4.657097 4.588662 4.698638 4.4171257 4.686241 4.586621 4.480488 4.643908 4.5639305 4.330723
1368624_at 3.8838086 3.681463 3.9101968 3.5438008 3.7144613 3.704186 3.6580913 3.7656505 3.854714 3.6588821 3.8063014 3.9257371
1368625_at 5.0275555 4.7261105 4.870346 4.894293 4.9681425 4.9124484 4.8773727 5.1462965 5.136533 4.873333 5.294158 5.360024
1368626_at 4.4939446 4.00629 4.45063 4.1434064 4.2697544 4.384237 4.2800965 4.232776 4.1153784 4.2700605 4.7178793 4.144683
1368627_at 12.922971 12.862786 12.753129 12.918021 12.659175 12.908025 12.805703 12.876605 12.816843 12.412269 12.208696 12.91455
1368628_at 3.9787545 3.8083844 3.9694474 3.9099681 3.8175573 3.843449 3.77903 3.6083827 3.6974468 3.8827405 3.7117572 3.692797
1368629_at 4.7495613 3.9437764 4.5785046 4.210671 4.611375 4.427767 4.301473 4.277432 4.5971026 4.421918 4.7205143 4.075132
1368630_at 3.5465102 3.7791488 3.5066228 3.6361268 3.3470986 3.4014332 3.5177534 3.467275 3.6941528 3.3591266 3.679567 3.5600884
1368631_at 4.3016815 4.4319596 4.581339 4.477884 4.484684 4.400922 4.468093 4.6221714 4.314792 4.298269 4.4659615 4.3624225
1368632_at 3.4841614 3.4248483 3.4294968 3.3944852 3.3615499 3.4000368 3.027731 3.278553 3.429246 3.3946495 3.258514 3.2080028
1368633_at 3.5431147 3.4335618 3.4128919 3.4010234 3.551757 3.3784168 3.1842847 3.2768476 3.2131515 3.326996 3.4238575 3.7332144
1368634_at 8.022213 7.6947885 7.622966 7.430666 7.6935945 7.9230742 7.5671563 7.5789313 7.4667335 7.748683 7.967029 7.749837
1368635_at 4.3509197 3.9797783 4.0982027 3.9604018 4.475052 4.387538 3.6157908 3.7790415 4.1382895 4.367283 4.0501766 4.380486
1368636_at 5.5808253 5.023843 5.249749 5.1707635 5.7561507 5.675059 5.3679185 5.4696035 5.7940354 5.540674 5.518935 5.681816
1368637_at 4.131333 4.218875 4.124332 4.517703 4.251867 4.1935587 4.2923045 4.23991 4.257702 4.3579845 3.928155 4.3658752
1368638_at 5.612217 5.16317 5.3275423 5.2954254 5.5778604 5.26023 5.3758025 5.103397 5.3009844 5.1071787 5.473425 5.4554358
1368639_at 3.6042938 3.9125097 4.10072 3.8084567 3.8282728 4.123371 3.8157887 3.7780027 4.0070977 3.9678612 4.017721 4.1359653
1368640_at 5.49417 5.0661926 5.377787 5.071545 5.1331863 5.1044073 5.41961 5.1215606 5.256812 5.080369 5.2978644 4.927153
1368641_at 4.3820024 4.9476905 4.678595 4.181288 4.0812454 4.220612 4.423602 4.658289 4.4386177 4.237048 5.0905304 4.0460258
1368642_at 9.758952 9.277301 9.802579 9.961464 9.349123 9.543636 10.042093 10.094974 9.820281 9.817991 9.775222 9.630496
1368643_at 4.017356 4.408677 4.072666 4.54428 4.1899834 4.2819624 4.1672983 4.2876787 4.013441 4.3734674 4.165288 3.8885727
1368644_at 4.374408 4.288247 4.3942738 4.214498 4.189122 4.4459176 4.1796174 4.538254 4.2205534 4.3469114 4.377129 3.8001702
1368645_at 6.236607 6.376 6.246309 6.528454 6.1150665 5.799521 6.2216597 6.2108927 6.0964913 6.2963448 5.6900134 6.1406765
1368646_at 8.33547 8.810266 8.540256 8.662779 8.682034 8.575899 8.606501 8.402323 8.740129 8.173892 8.408563 8.739206
1368647_at 7.559326 7.5393643 7.550777 7.856988 7.1463585 7.3001804 7.6365623 7.8135304 7.8296847 7.641946 7.6521783 7.7318373
1368648_at 4.542115 3.999578 4.414221 4.472224 4.450425 4.426751 4.456318 4.2551994 4.4760294 4.2318673 4.387449 4.246589
1368649_at 8.144651 8.025774 8.622274 8.4987755 7.432711 7.9613824 8.28721 8.358677 8.148212 8.489486 8.2518 8.0426445
1368650_at 7.267353 6.6217546 8.055337 7.3575497 8.094047 8.109314 7.7235446 8.569728 6.861944 7.4759984 7.22972 7.6156936
1368651_at 11.209647 10.455135 11.190612 11.333643 11.2886915 10.821225 11.346175 11.059545 10.92312 10.520366 10.255996 10.86414
1368652_at 7.085267 6.937427 6.825072 6.8807635 6.759871 6.8648877 6.7777624 6.9430423 6.92494 6.779033 7.2935653 6.869311
1368653_a_at 10.639568 10.943425 10.822869 10.839113 10.821993 10.959527 10.718494 10.609612 10.841416 10.653751 10.690957 10.935109
1368654_at 6.585109 6.3940606 6.265342 6.5965314 6.4746723 6.3887835 6.5426598 6.827658 6.2976103 6.4055495 6.3553524 6.558328
1368655_at 9.563157 9.014266 9.406787 9.720795 9.408783 9.423707 9.388684 9.640114 9.562272 9.410492 9.353676 9.340388
1368656_at 3.9813325 3.7353766 4.129669 4.1908054 4.0119843 4.0157833 3.7776308 4.134103 3.980044 3.9598198 3.9949164 3.8159895
1368657_at 3.6877272 3.7671995 3.5911117 3.5868905 3.8647408 3.6568959 3.3758776 3.5564764 3.6257703 3.4754834 3.6086228 3.5570827
1368658_at 4.8080525 5.931909 4.5599413 5.242586 4.62876 4.6973286 4.593943 4.858943 5.1929154 4.759594 4.5621967 5.437478
1368659_at 10.94084 10.632087 10.994457 9.935435 10.884756 10.725456 10.588867 10.920851 11.0803795 10.532099 10.204627 10.424136
1368660_at 5.065342 4.9055076 5.160074 4.925862 4.638954 4.9564476 4.773341 4.792758 4.966196 4.752035 4.677575 4.4868064
1368661_at 6.901526 6.1828637 6.805645 6.651605 6.8303638 6.79312 5.942586 6.4446564 6.6507206 6.596895 6.3357754 6.3250556
1368662_at 7.211562 6.6378026 7.4422555 7.135596 7.2523775 6.90259 7.4927764 7.600512 6.910814 7.0128393 7.3423543 7.662573
1368663_at 3.8452778 3.4281394 3.6058269 3.3597844 4.0323124 3.5572536 3.5100563 3.3834186 3.573832 3.3560374 3.4729908 3.5491648
1368664_at 5.636137 4.861908 5.450713 5.118002 5.5754004 5.3828945 5.1896586 5.184787 5.4577208 5.348362 5.542697 4.730193
1368665_at 8.218018 8.656933 8.208937 8.42421 8.390888 8.550941 8.425091 8.438445 8.333551 8.325098 8.545462 8.254747
1368666_a_at 4.3754854 4.0567923 4.1813936 4.2012796 3.9408004 3.5974436 4.1377277 4.044463 4.3300285 3.9358714 4.007802 3.6191049
1368667_at 5.383357 4.901878 5.028203 5.0544868 5.076745 5.1957855 5.056025 4.853164 4.8862524 5.3066106 5.803335 5.2357864
1368668_at 9.132666 9.278332 9.1276045 9.257981 8.919409 9.166298 9.227039 9.148193 8.732671 9.105154 9.051425 9.225138
1368669_at 7.983829 8.071822 8.072474 8.170052 7.164042 7.306255 8.063351 8.474251 7.6245875 8.415062 7.899333 8.054279
1368670_a_at 5.5762534 5.512985 5.7642217 5.6545153 5.7238507 5.6215672 5.4831085 5.746644 5.2453833 5.483182 5.8335123 5.447006
1368671_at 6.322423 6.3931727 6.3346186 6.107065 6.3864937 6.4254622 5.899783 5.94826 6.357252 6.3046117 6.677161 6.6827416
1368672_at 4.6336956 4.605654 4.3632913 4.438917 4.2984586 4.626419 4.2689085 3.8572717 4.4286714 4.658568 4.447749 4.5076246
1368673_at 4.1487274 3.675269 3.9703832 3.9846928 3.992662 4.122741 3.7365391 3.975244 3.9975507 4.158501 3.9887967 4.603031
1368674_at 11.3679905 11.384959 11.435705 11.551026 11.273354 11.20034 11.36965 11.3679905 11.361198 11.167637 10.576553 11.583184
1368675_at 7.5355396 7.6407847 7.372135 7.869999 7.332198 7.24775 7.337245 7.6501555 7.8618674 7.6398134 7.808855 7.623216
1368676_at 5.3786254 5.2370143 5.342599 5.078665 4.927261 5.036195 5.122683 5.186368 5.2992663 5.3894143 5.6314626 5.2323055
1368677_at 3.8154864 3.7283854 3.9577508 3.7113986 3.7325325 3.7757206 3.90103 3.6040564 3.908554 3.731199 3.836019 4.1970444
1368678_at 4.554582 4.304483 4.4751897 4.2663574 4.3812933 4.3288503 4.484354 4.3063593 4.711564 4.321002 4.417379 4.2142673
1368679_a_at 7.2534366 7.307262 7.2605743 7.48809 7.2247024 7.0662847 7.5623097 7.599325 7.589156 7.4768643 7.7316184 7.371606
1368680_a_at 4.6801677 4.094124 4.4314184 4.36121 4.348637 4.423107 4.2690763 4.5568657 4.4009047 4.605656 4.4674354 4.029489
1368681_at 6.457256 6.2615886 6.314752 6.0543027 6.4813576 6.354245 6.5450683 6.4106655 6.203771 6.2241125 6.358952 5.820903
1368682_at 4.644742 4.6947403 4.8788075 4.8594923 4.910653 4.7977138 4.6752286 4.8501215 4.807877 4.746794 4.673663 4.968881
1368683_at 3.2570376 3.2588542 3.1192014 3.4042914 3.450922 3.2853508 3.2165139 3.1362545 3.0466228 3.131436 3.3812058 3.3388195
1368684_at 5.519759 5.1973915 5.810934 5.3335576 5.2556906 5.470414 5.3170395 5.419711 5.4061317 5.408843 5.3436995 5.825741
1368685_at 5.204229 4.8036103 5.0368805 5.0220885 5.0439315 4.8827147 5.0912623 4.946846 4.8799105 4.969489 5.2491107 5.0255013
1368686_at 13.978355 13.91967 14.026264 14.004013 13.9341545 13.960911 13.948552 14.006666 13.9816475 13.960345 13.961288 13.983297
1368687_at 6.4549594 6.1633663 6.3574867 6.7306504 5.9711223 5.9879446 6.387225 6.40181 6.3334346 6.2778306 6.3603754 6.691062
1368688_at 4.6893663 4.3688445 4.805293 4.6246357 4.442736 4.69705 4.63297 4.6485195 4.688846 4.68876 4.718482 4.6147475
1368689_at 4.306128 3.7829814 4.2945223 4.1482916 4.01266 4.198718 4.02318 4.0093865 3.9262357 4.080906 4.0012126 4.079743
1368690_a_at 4.1662827 4.0997047 4.0507827 3.8903985 4.5290112 4.36121 4.190156 4.2237453 4.1555533 3.821288 3.840911 4.0460258
1368691_at 4.97628 5.0870867 5.1965847 5.477938 5.0986567 5.5759897 5.0315146 5.1026654 5.104353 4.9558096 4.9298067 4.8719177
1368692_a_at 9.111588 8.279745 8.771232 9.226527 9.053645 9.265239 9.04368 9.07495 8.730115 8.655621 8.149277 9.1554785
1368693_at 6.8569236 6.775004 7.2507033 7.4940834 6.946117 6.6025944 6.9695296 6.885207 6.7218423 7.25647 6.558436 7.2252436
1368694_at 4.2166557 3.9914508 4.0279922 4.0478306 4.139618 4.06775 3.9408708 4.0095153 4.216754 4.0758877 4.117506 3.9099925
1368695_at 12.379793 12.218197 12.289601 12.31931 12.52992 12.524543 12.1029215 12.158775 12.307211 12.086653 12.627919 12.448545
1368696_at 5.229705 4.7890015 5.3083305 4.976402 5.0337076 4.9324584 5.221814 5.1321764 5.3089347 5.26293 5.2980337 4.690154
1368697_at 3.7595642 3.8146605 3.851989 3.7553341 3.729742 3.7881804 3.9466124 3.8508677 3.6782892 3.8875983 4.020631 3.8885725
1368698_at 6.5715823 6.862478 6.6056027 6.8991756 6.357484 6.347923 6.6142883 6.622173 6.813935 6.263066 5.936037 7.287226
1368699_at 4.3033686 4.3363113 4.173684 4.1558294 4.2733407 4.3609505 4.0109625 4.1312513 4.1915894 4.233136 4.4472265 4.695347
1368700_at 4.368206 4.3216257 4.5140066 4.5739355 4.80482 4.441685 4.8103247 4.9679227 5.03314 4.6772747 4.500081 4.3717937
1368701_at 5.5841722 5.061982 5.164339 5.1167326 5.2826796 5.071347 5.131688 5.131224 5.169611 5.1209044 5.3586493 4.8041425
1368702_at 9.292222 8.271075 8.768578 9.171548 8.799547 9.015533 8.932514 9.203952 9.05787 9.1117115 8.872022 9.109903
1368703_at 7.061214 6.9409847 7.22778 7.2393475 7.1908875 7.3922386 7.0440297 7.185118 7.3809505 7.244133 7.0403266 7.585904
1368704_a_at 4.259631 4.412731 4.4275427 4.4345713 4.3254614 4.396673 4.287345 4.3943195 4.2510386 4.200383 4.2285137 4.3220634
1368705_at 5.529912 5.369895 4.98568 5.4456773 5.165121 5.307996 5.165802 5.4593725 5.1929154 5.8362374 5.2803173 4.986675
1368706_at 12.196461 11.802591 12.13965 12.243972 12.1090145 12.258874 12.201571 12.083043 12.303859 12.199481 12.230358 11.949764
1368707_at 13.528082 13.439868 13.500291 13.447697 13.525171 13.522878 13.48995 13.518413 13.463869 13.575278 13.752032 13.617344
1368708_a_at 5.0915923 4.4776425 4.6242094 4.4298663 4.8785853 4.6944532 4.513764 4.6119084 4.6331778 4.719003 4.786449 4.2722125
1368709_at 3.9625964 3.6149495 3.9165576 3.888017 4.148779 3.893724 3.576706 3.7699244 3.9989839 3.9637902 3.9241898 3.2342029
1368710_at 6.7335114 6.705398 7.0517735 7.1214576 6.9103727 6.8560786 7.142134 6.9615483 6.947453 7.15224 6.9238477 7.085224
1368711_at 8.902745 7.9575024 8.681541 8.912073 9.64878 8.9854145 9.037376 9.186893 8.444972 8.680618 9.0067215 9.678188
1368712_at 7.6034436 9.183571 7.539922 7.6697745 8.708749 8.971506 8.372303 8.038918 7.7512484 7.8968687 7.904969 8.267569
1368713_at 4.1996408 3.9687302 4.4076533 4.057398 4.5431356 4.3129516 4.2575636 4.1860266 4.483593 4.402198 4.203642 4.283237
1368714_at 3.4156003 3.462621 3.5060754 3.3672636 3.5085206 3.4325883 3.442017 3.4026916 3.4673567 3.3816946 3.5152926 3.5819952
1368715_s_at 4.152211 3.7267945 4.2362604 3.7749662 4.3163085 4.424264 3.852144 3.858853 3.5717046 4.12372 4.2556677 3.973574
1368716_at 4.434034 4.627933 4.2188644 4.280658 4.2209196 4.321742 4.1942377 4.22912 4.6926126 4.511016 4.092141 4.4855547
1368717_at 10.78798 10.1240425 10.387042 10.763588 10.455542 10.414888 10.612552 10.743447 10.494851 10.453803 10.717647 10.367852
1368718_at 4.132585 10.264557 4.008044 4.202661 8.959412 7.978088 10.286846 9.608772 9.133564 12.336969 12.313251 9.127388
1368719_at 5.3275905 4.778446 4.9844785 5.0688095 4.9675283 4.989832 5.1455345 5.2827506 5.084991 4.831471 4.895913 4.929862
1368720_at 12.705859 13.152078 13.022336 12.916238 13.15762 13.001273 12.912047 12.889505 13.101693 13.195299 13.0557785 12.967639
1368721_at 6.1472335 5.4865646 5.7962008 5.931907 5.964882 5.8560104 6.0394936 5.6989717 5.6855736 6.126238 5.8592777 5.954502
1368722_at 3.6336617 3.5817618 4.1299677 3.738494 3.7717435 3.5817742 3.690443 3.7864254 3.8072186 3.8134215 3.8583055 3.5426219
1368723_at 5.1086617 4.95837 5.08841 4.716784 4.996315 4.9596677 4.831586 4.8516293 5.1347513 4.719718 4.9266386 4.5566354
1368724_a_at 5.8382745 5.6345334 5.9527593 5.4645324 5.9861016 5.8151503 5.7346582 5.740496 5.5060687 5.924227 6.167888 5.55499
1368725_at 5.248022 4.7740583 4.949957 5.290167 5.0546393 5.113555 5.0927467 5.141611 4.834512 4.740275 4.956959 4.805866
1368726_a_at 5.9999266 6.254613 6.092675 6.014124 6.5355434 6.4044867 6.1905994 5.99251 5.8881207 5.778497 5.91086 5.9666214
1368727_at 3.6304536 3.7972398 3.7055974 3.558322 3.6965482 3.558175 3.4969463 3.6028113 3.6969025 3.298816 3.3165743 3.6862683
1368728_at 5.445113 5.37008 5.4454455 5.2674484 5.5028734 5.4144063 5.1721697 5.1462965 5.2546353 5.077052 5.3337865 5.5610437
1368729_a_at 4.4405594 4.253714 4.5907683 4.3251786 4.1599703 4.1193895 4.34868 4.486864 4.3780427 4.526532 4.522684 4.4294906
1368730_a_at 4.347331 4.297556 4.530949 4.263077 4.597175 4.538221 4.2903757 4.2991853 4.323197 4.4631176 4.4842696 4.469879
1368731_at 13.197239 13.191593 13.271861 13.24046 13.49161 13.21538 13.229264 13.180817 13.381926 13.347751 13.936877 13.19986
1368732_at 7.784589 7.1381383 7.6872745 7.7471848 7.253878 6.930987 7.4190803 7.5350327 7.6916666 7.305681 7.438117 7.470036
1368733_at 13.329854 13.371016 13.116263 13.228432 13.14795 13.096333 13.242964 12.882495 13.214133 13.099851 12.869544 13.377313
1368734_at 4.6232357 4.5418987 4.6719975 4.6191363 4.685545 4.5970907 4.810193 4.4075203 4.608322 4.646731 4.749325 4.7177277
1368735_a_at 4.212862 4.1685133 4.123154 4.116368 4.340944 4.2019205 4.117331 3.7815225 4.129962 4.086096 3.9477963 4.161316
1368736_at 3.4199312 3.8179939 3.6211698 3.6660607 4.7746577 3.7112837 5.164257 3.6890407 4.4368696 5.4214783 6.0339785 4.1870685
1368737_at 5.1437235 4.9255595 5.1185226 4.926512 5.172184 5.1219378 4.7642107 4.9526024 5.1262674 5.031229 4.9821253 5.0415764
1368738_at 3.5072122 3.659032 3.5286794 3.4714553 3.57528 3.4799137 3.3879833 3.457847 3.6471758 3.5128481 3.4866462 3.8130739
1368739_s_at 5.0322948 4.3329415 4.6632915 4.6268654 4.718846 4.950932 4.4502645 4.4865074 4.784225 4.762487 4.8356094 4.5856943
1368740_at 4.1116867 4.118719 4.1241856 3.9704683 4.2127438 4.171471 3.8916445 3.8820624 4.133826 4.301698 4.0832767 4.48386
1368741_at 13.333354 13.337821 13.385515 13.392749 13.32393 13.370136 13.537441 13.471741 13.333504 13.372772 13.592742 13.528705
1368742_at 6.850671 6.8127885 6.6823754 6.865366 6.8701587 6.7616835 6.6269593 6.7813635 7.020038 6.6904135 6.8607154 7.0772686
1368743_a_at 4.065587 3.787207 3.7459595 3.5980496 4.080071 4.126767 3.7330132 3.6953726 3.5673318 3.6900587 3.8300526 3.8644898
1368744_a_at 4.335431 4.050244 4.2874393 4.166632 4.0358267 4.1972413 4.3367643 4.0888886 4.3043723 4.583652 4.216496 3.926261
1368745_at 6.3143945 7.56341 6.2517633 7.201601 6.1344113 6.199656 6.518094 6.0227685 7.315835 6.9044456 5.242858 7.4448113
1368746_a_at 5.468759 4.9409595 5.1401467 5.1935678 5.4796286 5.505701 4.844027 5.050094 5.052293 5.564717 5.014552 5.1398115
1368747_at 4.8589106 4.485504 4.3928385 4.7956586 4.7709618 4.9120927 5.312366 5.4154778 4.501385 5.0480576 4.652971 4.9063425
1368748_at 5.8022604 6.131037 5.88198 5.8802133 5.7846584 6.079025 5.76448 5.612091 5.830314 6.010948 5.895659 5.899827
1368749_at 6.044135 5.9048986 5.6337695 5.9072895 5.9554157 6.111052 5.722419 5.7901497 6.0892653 5.843411 5.950957 5.740973
1368750_a_at 4.5431256 4.4470572 4.3063893 4.6076345 4.1262274 4.196068 4.416976 4.261409 4.1757956 4.8793883 4.1542234 4.26206
1368751_at 4.0154123 3.6431632 3.9250774 3.9682167 3.980368 3.9754744 4.0471544 3.780264 3.9009333 3.7214193 3.634471 3.5426219
1368752_at 3.8011045 3.7739556 3.9605706 3.7431061 4.192588 3.9962935 3.8617518 3.8623476 3.8991396 3.886852 3.9284368 3.8130739
1368753_at 4.564117 3.9423444 4.0951786 4.2933807 4.18198 4.1923637 4.3940563 3.9895177 4.4933386 4.098919 4.6192565 4.16681
1368754_at 6.4581184 5.9076824 6.233131 6.030384 6.176392 5.956053 6.1920986 6.041261 5.7857814 5.974556 5.912245 5.6203113
1368755_at 10.868916 10.97816 10.760655 11.292743 10.979864 10.587228 10.63814 10.759121 10.88633 11.119186 10.816553 10.675684
1368756_at 5.3383703 5.4463663 5.411394 5.188302 5.2562733 5.4827657 4.9235973 5.160436 5.0717983 5.140998 4.961709 5.23386
1368757_at 3.9377491 3.6124902 3.557422 3.5857823 3.8022673 3.7093706 3.5374334 3.8715289 3.7967238 3.809299 3.9401288 3.6512802
1368758_a_at 4.9350605 4.769855 5.0129814 4.8920503 5.038992 4.6066895 4.6817856 4.5809617 5.098502 5.069472 4.93039 4.917831
1368759_at 5.3122883 4.738784 5.6403804 5.1056213 5.4548445 5.2792006 5.1318398 4.9978228 5.083556 4.9947557 5.5010004 4.410315
1368760_at 4.3001204 3.9208212 3.6899266 3.4841459 4.2524977 4.094563 3.610427 3.8418753 3.8864655 3.6705565 3.9545155 4.0172167
1368761_at 3.813359 3.8134308 3.6938496 3.6554558 4.0092745 3.583082 3.508592 3.684333 3.605199 3.8886597 3.7679136 3.9956017
1368762_at 10.080141 10.037531 10.12095 10.633355 11.092076 9.77415 10.490845 9.963132 9.911319 10.500859 10.347647 9.792859
1368763_at 5.070874 5.177646 4.5054893 4.7602315 4.8304267 5.1107016 4.635238 4.857336 5.0979533 5.029258 4.8349714 4.897619
1368764_at 3.4569116 3.3499043 3.2999089 3.3707974 3.4598517 3.4574003 3.2830071 3.3490636 3.4579442 3.407768 3.4402704 3.5853336
1368765_at 4.8485856 4.812602 4.8079147 4.497099 4.9164886 4.9403796 4.7387652 4.691292 4.8469787 4.9151545 4.819955 4.89746
1368766_at 4.660325 3.7669713 4.686713 4.34437 4.515668 4.5000925 4.3781323 4.4127917 4.4320893 4.474929 4.404653 4.557493
1368767_at 5.7345924 4.9542866 5.2030573 5.557316 5.3858213 5.328867 5.2673874 5.2573004 5.5514994 5.430168 5.600637 5.2597985
1368768_at 5.9125357 6.016735 5.5097218 5.6094704 5.519376 5.6437206 5.414565 5.2014966 5.6818347 5.386639 5.4617057 5.961305
1368769_at 10.984591 11.218728 11.258005 11.096615 11.028702 10.989154 11.348176 11.20958 11.066184 11.184348 11.20202 11.298416
1368770_at 4.36415 4.517023 4.2702656 4.4100876 4.2878695 3.9169724 4.2398443 4.3990793 4.1717544 4.360506 4.0893936 4.0960054
1368771_at 4.7447295 4.679187 4.797963 4.6071525 4.544612 4.6735578 4.6128244 4.665522 4.509428 4.3526773 4.8834195 4.7831573
1368772_at 5.3200026 5.1910467 5.231645 5.295077 5.108028 5.077763 5.2126193 4.942732 5.084047 5.1170325 5.0479894 4.644832
1368773_at 4.1615715 4.223423 3.7497516 3.9488568 3.717427 3.8409357 3.5986981 3.6247964 3.7631462 3.8119552 3.515098 3.5845728
1368774_a_at 5.479381 5.0121436 5.408682 5.268757 5.604443 5.4494476 5.21332 5.202223 5.344924 5.477923 5.5596914 5.2794833
1368775_at 4.245574 4.110524 4.3929977 4.570632 4.173518 4.748065 4.3443904 4.9473815 4.4202604 4.3712187 4.1819253 4.3389378
1368776_at 4.3820024 4.5555696 4.8551235 4.7487354 4.50582 4.5522733 4.3517942 4.567478 4.6428638 4.3765926 4.227852 4.4402027
1368777_at 4.231297 4.0523834 4.346328 4.2704716 4.4290524 4.27008 4.1386766 3.9415402 4.1359 4.4600925 4.22707 4.1236806
1368778_at 8.686031 8.957106 8.771357 9.227867 7.96569 8.518984 8.309904 8.466158 8.6002655 6.7536798 5.588564 8.351141
1368779_a_at 7.751809 8.403215 7.779518 7.874547 7.624501 7.7628856 7.787564 7.30246 7.7859616 7.2359347 7.208263 8.193013
1368780_at 5.28446 4.885095 5.0509243 4.921277 5.203936 5.261403 4.818792 4.647232 4.880622 4.8624597 5.2449102 5.1091857
1368781_at 4.9450717 4.8216076 4.830699 4.4591255 4.8896003 4.6637516 4.4185205 4.449465 4.7509956 4.8022137 4.723058 4.7475147
1368782_at 3.9018743 3.9937391 3.7649448 3.8427968 4.049486 3.9036174 3.6956046 3.750967 4.124361 3.7372472 3.9268918 3.7392774
1368783_at 4.096408 4.090685 4.4383707 4.0461693 4.2273145 4.5222874 4.0769434 4.236934 3.9606714 4.222065 3.6915503 4.497566
1368784_at 8.914986 8.193468 8.914479 8.7768 9.254883 8.951968 9.259508 9.287351 8.987734 8.788901 9.317596 8.641268
1368785_a_at 3.6276267 3.4374251 3.406416 3.4365976 3.576809 3.5384877 3.292177 3.3921087 3.6130445 3.2772796 3.5188322 3.204258
1368786_a_at 4.250616 4.062065 4.157875 4.306654 4.4524207 4.1874247 4.1230526 4.072707 4.2840676 4.0458927 4.3267145 4.17651
1368787_at 6.043261 6.360968 5.9146023 5.8310723 6.3056574 6.181409 5.714809 5.954964 6.3393707 6.2004266 6.171744 5.9138613
1368788_at 4.8054934 4.6962156 4.598772 4.6880417 4.7527866 4.731722 4.3898954 4.4140005 4.6668453 4.5077353 4.6294804 4.1889052
1368789_at 5.5116663 4.991952 5.878511 5.7483497 5.2377067 5.2279577 5.67067 5.6687255 5.880065 5.220346 5.4334507 5.562258
1368790_at 11.877476 12.011373 11.9221 11.755859 12.067359 12.05905 11.805249 11.855933 11.843217 12.047915 12.640189 12.12421
1368791_at 5.5621204 5.2130756 5.537904 5.3763094 5.116366 5.3065634 4.959417 5.5084925 5.5008984 5.2607455 5.365774 5.270893
1368792_at 6.627454 6.1903014 6.5113235 6.581143 6.421897 6.4585485 6.7942233 6.5022693 6.5759735 6.6449184 7.023675 5.853149
1368793_at 4.8036537 4.635791 4.596543 4.3934126 4.6222353 4.7045536 4.5826697 4.47311 4.6247883 4.470999 4.496743 4.8564463
1368794_at 11.052603 10.888938 11.279946 11.235253 11.181641 11.0136385 11.051849 10.952837 11.222164 11.15282 11.278201 11.06844
1368795_at 6.6673775 5.967732 6.5359077 6.2856073 6.591066 6.442063 6.0687284 6.364746 6.3870625 6.278415 6.312411 6.373814
1368796_at 6.0469284 5.3729906 5.914935 5.738138 6.0043993 6.0577745 5.81898 5.711561 5.747761 5.8264456 5.9823093 5.7199802
1368797_at 6.5477047 8.6940155 8.032968 7.2876787 7.629482 7.1344833 7.355514 7.5818744 8.105677 9.096277 8.718433 7.8536925
1368798_at 3.8700826 3.9493022 3.8773072 4.1389685 3.6882765 3.871688 4.205227 4.023549 3.991291 4.0174065 3.9832757 3.8845167
1368799_at 5.8109493 5.7684174 5.315539 5.209687 5.4684033 5.730924 5.3032947 4.9215865 5.250023 5.439712 5.0071325 4.816262
1368800_at 3.9209228 4.1479635 4.046641 3.902701 3.8807964 3.8464563 3.8784106 3.82407 4.074362 3.8792055 4.0488377 4.0593157
1368801_at 3.974675 4.0298033 4.2948494 4.1366916 4.196167 4.2369843 4.1581373 4.305665 3.97715 3.9998167 4.0469203 3.9699922
1368802_at 4.59709 4.384409 4.365197 4.324516 4.6978493 4.5834904 4.3174706 4.213128 4.5866337 4.389777 4.5968084 4.381349
1368803_at 4.686307 4.3069706 4.520552 4.688383 4.659997 4.7895694 4.6399746 4.469351 4.4181824 4.606183 4.468752 4.4645977
1368804_at 4.2256517 3.6519375 4.1299458 3.6833248 4.4954195 4.0110865 3.8376086 4.073187 4.17569 4.1279297 4.2640195 3.9667957
1368805_at 5.1729355 4.6399546 5.0568094 4.701495 5.077182 4.928172 4.7513905 4.7906713 5.035511 4.97631 4.804391 4.6126623
1368806_at 13.458637 13.529923 13.445778 13.398195 13.555536 13.558303 13.515252 13.458637 13.393095 13.387926 13.41371 13.588722
1368807_at 5.7008038 4.9550323 5.547044 5.109833 5.4486713 5.6524067 5.3505297 5.466017 5.355788 5.6478796 5.4400616 5.2919073
1368808_at 8.605286 8.902672 8.700659 8.684761 8.649094 8.669217 8.512438 8.615938 8.759424 8.609894 8.828352 8.475746
1368809_at 8.965555 9.415938 8.990595 9.063453 8.887506 9.014018 8.941622 9.027327 9.014815 8.9988 9.013803 9.261622
1368810_a_at 4.1820445 3.9186602 4.032442 3.817066 4.1665335 4.044028 4.318731 3.858853 3.965069 4.2307715 4.1556015 4.0460258
1368811_at 5.507242 5.6115494 5.183869 5.595563 5.165492 5.3231626 5.4891515 5.33302 5.3233857 5.5371027 5.2639904 5.8868713
1368812_at 4.8156414 4.6074476 4.592338 4.880916 4.9100056 4.6001606 4.8769865 4.4811654 4.9839373 4.841718 4.826981 4.5724316
1368813_at 5.659588 5.503261 5.4647737 5.675543 5.6083207 5.5077558 5.17748 5.7785835 5.777532 5.9809923 5.53106 5.3579392
1368814_at 11.15818 11.338341 11.218402 11.112539 11.592539 11.4176 11.173827 11.059954 11.217273 11.043955 11.115874 11.254871
1368815_at 5.520935 5.0837173 5.6040087 5.273612 5.3092337 5.371934 5.299513 5.371134 5.4497213 5.3262672 5.3128967 5.3858204
1368816_at 4.332778 4.1629906 4.3181934 3.8427966 4.158841 3.9538584 3.892526 4.026573 4.452138 4.37435 4.1401396 3.9332743
1368817_at 9.559513 10.0932045 9.744205 9.791562 9.307123 9.467875 9.588957 9.643599 9.4668255 9.678504 9.82255 9.935088
1368818_at 8.317606 8.645584 8.546087 8.841347 8.071559 8.058672 8.600728 8.612606 8.487749 8.405471 8.443894 8.690304
1368819_at 10.264797 10.351463 10.298273 10.44331 10.029513 10.033406 10.577493 10.611404 10.343984 10.387596 10.511443 10.346278
1368820_at 7.2101827 7.8046365 7.377558 7.467214 7.247067 7.5491514 7.389203 7.6101956 7.396354 7.4724846 7.5110087 7.402599
1368821_at 6.0520177 6.517119 6.077945 6.014538 5.8929596 5.8132896 6.3852205 5.9730253 6.43123 6.0514994 6.230336 6.2687616
1368822_at 6.935811 7.7209325 7.0317383 6.8448024 6.6744 6.8910723 6.910135 7.0767646 7.107111 6.820115 7.2463155 7.481333
1368823_at 3.73101 3.7679632 3.5875027 3.3642218 4.1280026 3.8547757 3.4571602 3.4971433 3.7269313 3.8155022 3.639914 3.5941064
1368824_at 9.894949 10.391487 9.949112 10.103353 10.3211565 10.401331 9.996099 10.004551 9.886083 9.746336 9.732973 10.559785
1368825_at 3.6352232 3.7787228 4.0235996 3.6221406 3.6937797 3.5826864 3.6152341 3.4942288 3.5717046 3.5559657 3.7253072 3.6452663
1368826_at 12.662541 12.987245 12.738523 12.706686 12.884759 13.265484 13.266769 13.173821 13.266177 12.504965 11.063357 12.826145
1368827_at 6.340234 6.83338 7.1027584 6.969881 6.606587 6.7180076 7.2334547 6.9323916 6.6072397 7.2428484 7.264046 6.8406253
1368828_at 5.780983 5.5198207 5.992152 5.465969 5.631011 5.749604 5.83687 5.3856907 6.0568504 5.6270156 6.010889 5.464454
1368829_at 7.055606 7.4486117 7.588884 7.21836 6.4992723 6.721737 7.308216 7.3718343 7.2791686 7.207257 6.8378477 6.6681223
1368830_at 5.208297 4.7606697 5.3862457 5.1774035 5.1526937 5.2680235 5.0605783 4.6622214 5.3171587 4.983986 5.022148 4.8660727
1368831_at 9.292253 9.156985 9.507597 9.447207 8.799288 8.859332 9.468506 9.458557 9.281751 9.371917 9.208539 9.290651
1368832_at 8.088602 7.6467166 8.135578 8.059168 7.855948 7.61934 8.106535 8.164404 8.06674 7.7896867 8.069567 7.8741384
1368833_at 4.5838284 4.3866687 4.5511346 4.0789666 4.7725644 4.4812145 4.1949387 4.5908475 4.3516903 4.3574452 4.5329304 4.624077
1368834_at 5.8195505 6.046664 6.2887497 6.3738346 6.3134046 5.7980847 6.1170473 6.2302694 5.8943987 6.4711037 5.768313 6.2694783
1368835_at 9.393974 9.4873295 9.513918 9.836876 9.595793 9.559231 9.539307 9.600113 9.7894745 9.532028 9.908541 9.379698
1368836_a_at 5.648751 5.262463 5.5030127 5.279397 5.460584 5.389954 5.0551057 5.162826 5.510589 5.3304214 5.2986813 5.4520397
1368837_at 7.9225774 7.4672856 7.424339 7.956686 7.38755 7.4240785 7.575571 7.8617134 7.351871 7.4152045 7.311722 7.2562075
1368838_at 7.052725 7.677818 7.0312643 7.213377 6.99101 7.1125336 7.150123 7.039067 7.7989054 7.3898516 6.835057 7.4577055
1368839_at 7.1793656 7.529079 7.621893 7.195278 7.3769765 7.2771688 7.797786 7.6254587 7.4722486 7.41457 7.709276 7.5768933
1368840_at 11.872644 12.194884 12.139267 12.144193 12.256264 11.92181 12.154573 11.932026 12.32107 12.45923 12.285567 12.328452
1368841_at 7.0061955 7.4413795 7.073407 7.0344076 7.078641 6.90534 6.859235 6.8838615 6.991772 7.161524 7.1372128 7.769218
1368842_at 7.746391 8.183384 7.984075 7.799535 7.421838 7.4335814 7.894057 7.958655 7.924708 8.076077 7.9477468 8.347698
1368843_at 9.766385 9.926365 9.688862 9.702761 9.549717 9.662949 9.86048 9.798752 9.476077 9.686922 9.3672285 9.749867
1368844_at 8.123585 7.875862 8.378517 8.343102 8.732045 9.062706 8.494124 8.583729 8.159787 8.416595 8.341822 8.554789
1368845_at 4.03915 3.766895 3.9881907 3.734823 3.808574 3.7497742 3.7032595 3.798329 4.0556026 4.0556154 3.9849522 4.4488783
1368846_at 5.037903 4.7058067 4.861607 4.7078123 4.708905 4.6911554 4.5375333 4.7869153 4.9510465 5.0365467 4.9394684 4.779958
1368847_at 9.171914 9.505134 9.221264 9.191774 9.032539 9.018507 9.07199 9.009236 9.205976 9.214202 9.245454 9.39867
1368848_at 8.666619 8.962369 8.82904 8.893745 9.285596 8.995579 9.189157 8.849872 9.000649 9.008463 9.15109 8.709625
1368849_at 8.044715 7.4631724 8.088687 8.141597 7.6310406 7.6021767 8.095237 8.024653 8.179272 7.9660134 8.084109 7.978237
1368850_at 5.43843 5.1743774 5.365026 5.3012342 5.2853885 5.365237 4.8645945 5.3279533 5.4867835 5.4246325 5.4442596 5.205845
1368851_at 9.157751 8.548211 8.864328 9.192049 8.856123 8.873613 9.192703 9.285234 9.307943 9.079912 8.829063 8.7743635
1368852_at 10.715215 10.239405 10.522629 10.583034 10.469252 10.402388 10.751287 10.683254 10.521323 10.6137085 10.783964 10.324749
1368853_at 3.4046037 3.5646636 3.520643 3.2841656 3.3681269 3.3482428 3.4463315 3.2322721 3.3486962 3.3649194 3.4509125 3.8700945
1368854_at 3.3816626 3.5497456 3.232799 3.2513351 3.7221112 3.4843729 3.476276 3.419994 3.2828116 3.304122 3.408202 3.3287673
1368855_at 6.257591 6.0309844 6.335783 6.1107774 5.943114 5.8346214 6.0683093 6.1891904 5.972535 6.094363 6.1897163 6.2838974
1368856_at 6.019575 6.147579 6.2802153 6.1343727 5.760868 5.734632 5.955991 5.7764244 5.845554 6.060015 5.991599 6.4446936
1368857_at 3.278218 3.3450816 3.275923 3.123875 3.192246 3.2909114 3.2145102 3.1820276 3.4989846 3.197316 3.1283813 3.3930821
1368858_at 3.6480145 3.7403715 3.4848573 3.447623 3.6616163 3.594629 3.4742079 3.3793018 3.5688286 3.5704286 3.6271045 3.7180138
1368859_at 9.030812 9.185943 9.279371 9.141516 8.843254 9.006268 9.248724 9.160192 9.280087 9.456771 9.361307 9.008239
1368860_at 4.4484253 4.248746 4.622322 5.0747843 4.339715 4.25498 4.4041595 4.432697 4.4243107 4.5840597 4.5382433 4.4043827
1368861_a_at 4.673455 4.254588 4.6487 4.2865095 4.762776 4.709279 4.575058 4.531523 4.5453176 4.256245 4.4758606 4.780987
1368862_at 8.309323 8.3938 8.485918 8.483951 7.766575 7.8044305 8.556896 8.465069 8.607501 8.641702 8.530029 8.573475
1368863_at 9.545192 9.200486 9.291172 9.531064 9.418714 9.419937 9.548332 9.4773655 9.504739 9.320067 9.527628 9.671299
1368864_at 3.4896872 3.4391122 3.4592426 3.422282 3.6681383 3.5371604 3.478909 3.3818727 3.3406756 3.5780365 3.4416735 3.6435938
1368865_at 3.4717977 3.5046546 3.4489942 3.371166 3.4952798 3.4491181 3.1525707 3.5539637 3.2947068 3.3690848 3.327397 3.534781
1368866_at 6.3816304 7.01326 6.2551246 6.830551 6.6477017 6.5859632 6.509283 6.7499595 6.362882 6.9583216 6.3378277 7.0644236
1368867_at 6.7737865 6.9180617 6.9190493 7.4680295 6.516122 6.8742266 7.0757217 7.32079 7.231351 7.333503 7.0170064 7.2667384
1368868_at 5.362012 5.2641487 5.2117186 5.630933 5.3234186 5.3240175 5.1308193 5.2795672 5.2170963 5.4314165 5.2986813 5.142579
1368869_at 6.2127585 6.455921 6.6605315 6.8033338 6.223126 6.0134916 6.3308105 6.4744635 6.5353327 6.2339754 6.058571 6.2777762
1368870_at 9.225841 8.943937 9.97231 9.436632 7.9431596 9.239896 9.841938 9.744611 9.108976 8.814882 8.727526 8.495943
1368871_at 8.648126 8.5595 9.025908 9.099228 7.9358225 8.077853 9.322336 9.070499 9.027071 9.064148 9.168269 8.55536
1368872_a_at 5.3005013 5.421666 5.302672 5.286459 5.273334 4.9800596 4.846224 5.005107 5.502807 4.690773 5.3754044 5.4188128
1368873_at 4.1067147 4.245832 4.3038263 3.6849911 4.082712 3.962855 3.8194304 4.0850105 3.728526 3.821288 4.0120673 4.0283346
1368874_a_at 5.595533 6.053104 6.0358686 5.7768083 5.9044256 5.856703 5.8504705 5.587125 5.5752935 5.9700284 5.8003025 5.2941175
1368875_a_at 7.5812025 7.2807693 7.2945614 7.498566 7.4363894 7.2360725 6.962005 7.611149 7.4529386 7.55609 7.1949477 7.4336324
1368876_a_at 5.2065105 5.253295 5.2957873 5.3486457 5.1856804 5.366359 5.2763333 4.9807944 5.327702 5.0883102 5.5433517 5.389024
1368877_at 8.872159 10.379582 9.598791 9.502954 9.5814295 8.311499 8.293545 8.946561 10.274473 10.642731 8.902823 8.010727
1368878_at 9.672378 10.339358 9.5711355 9.543771 9.889276 9.616089 9.680549 9.752204 9.825983 9.879851 10.4653015 9.867003
1368879_a_at 4.203454 3.808225 4.1513367 3.8497908 4.319209 4.226162 4.1650605 4.064222 3.753485 4.0669675 4.1373763 4.0460258
1368880_at 4.780783 4.028681 4.503808 4.7535925 4.346462 4.302623 4.4293556 4.2962785 4.6482396 4.646 4.24179 3.946596
1368881_at 8.468763 8.852264 8.760838 8.573003 8.943416 8.794153 8.914032 8.820501 8.314652 8.812961 8.758963 8.412878
1368882_at 5.4298453 5.0852923 4.254098 4.3073306 5.114892 5.4582944 6.0039124 4.97139 5.2087913 4.885574 3.8591034 4.0617237
1368883_at 4.929057 4.3355074 4.930057 4.7192597 4.7759547 5.282256 4.439252 4.457786 4.3627553 4.861847 4.469816 4.944471
1368884_at 4.822697 4.6488028 4.7466073 4.926076 4.891513 4.975894 4.723981 4.8164997 5.136533 4.8912516 5.248569 4.82283
1368885_at 5.4980106 5.764152 5.343997 5.4287086 5.403011 5.3391285 5.622074 5.58403 5.4154506 5.4370904 5.3797717 5.562087
1368886_at 9.553115 9.42487 9.626198 9.4044485 9.0866785 9.074047 9.594295 9.559905 9.761226 9.488711 9.703053 9.031414
1368887_at 3.5209053 3.5926595 3.7086658 3.6260827 3.8127446 3.6371899 3.3221195 3.617179 3.6440554 3.7799947 3.673352 3.4832854
1368888_a_at 8.011785 8.138393 7.6684895 8.713348 8.376033 7.216238 8.442389 8.329002 7.9597044 8.506036 8.666842 8.366179
1368889_at 6.781724 6.984305 7.2507033 7.2654853 6.965681 7.0864635 7.3590508 7.378107 7.1651554 7.101581 7.4094157 7.265134
1368890_at 7.7734156 8.013552 7.8033104 7.8232837 7.8992696 7.8154144 7.8586025 7.98355 7.9154787 7.962004 7.7887874 7.804431
1368891_at 5.7050905 5.9015303 5.920743 6.0011263 5.743112 5.8527527 5.910674 5.7372065 6.1863 5.8841743 5.9681687 5.8126497
1368892_at 3.9608285 4.1403728 3.9161322 3.714013 3.9436843 4.088727 3.6774445 3.8076253 3.8486328 4.212303 3.9153078 3.6709194
1368893_at 4.3245344 4.2880507 4.374051 4.1350985 4.411827 4.2170143 3.9904573 4.0858974 4.1901493 4.264972 4.5984154 4.256114
1368894_at 4.3558226 4.540557 4.4340153 4.587693 4.928706 4.506379 4.452645 4.5368423 4.6822085 4.382063 4.3656926 4.734519
1368895_at 4.3468413 3.6825063 4.1571827 4.1239705 4.342825 4.1289287 4.1170354 4.123102 4.2012043 4.0524583 4.2956314 4.2416945
1368896_at 6.8281446 6.44199 7.0546236 7.036146 6.348761 7.3083696 7.78673 7.857899 7.264416 7.3328133 6.2245727 6.729925
1368897_at 4.736911 4.947691 5.2796526 5.1654625 4.414342 5.3800488 6.000929 5.682637 5.0883703 5.4673195 4.4442883 4.989231
1368898_at 5.1354156 4.908225 5.010084 4.8699603 5.029232 4.951946 4.993197 4.999654 4.9766316 5.138416 4.916959 4.813703
1368899_at 7.2832804 6.941986 7.297588 7.6489825 7.4731736 7.5982356 7.7699594 7.3672957 7.573876 7.478056 7.5318894 7.269412
1368900_at 4.801855 4.3748446 5.085598 5.0327883 4.762061 4.675357 4.8444023 5.199377 5.182087 5.2074375 4.906556 4.220028
1368901_at 4.8437047 4.924704 4.901999 5.0650277 4.874492 4.6713758 5.0343804 5.068517 4.8642807 5.07024 5.17088 5.2898593
1368902_at 5.7524934 5.5131683 5.4451857 5.3821287 5.938292 5.937119 5.3041406 5.5821815 5.6421103 5.6380444 5.657737 5.7200875
1368903_at 7.530323 7.922942 7.6254983 7.626918 7.468586 7.4841585 7.73933 7.7750273 7.428858 7.794998 7.6517 7.778339
1368904_at 5.9174175 6.3673983 5.9271975 6.031564 6.226818 6.183815 5.989029 6.147388 6.1166096 5.888377 6.201333 6.079272
1368905_at 7.0900345 8.256773 7.3895907 7.7256107 7.7483315 6.956982 7.6307817 7.573901 7.699794 10.044453 9.844081 8.292
1368906_at 3.5850003 3.589185 3.4876888 3.3487997 3.407529 3.3752327 3.4186158 3.360638 3.4594557 3.5914428 3.7284503 3.6783924
1368907_at 4.812733 4.8852973 5.0324354 4.931897 5.1331863 4.766939 4.885584 4.8532133 5.015439 5.243891 4.91286 5.0646544
1368908_at 8.112705 7.9774313 8.221091 8.307512 8.065825 8.119195 8.361584 8.381443 8.272703 8.133968 8.24069 7.9391513
1368909_a_at 6.506791 7.0214224 6.925829 7.033561 6.988874 6.9707513 7.0197597 6.837123 6.9704137 6.4216194 6.6410837 6.832098
1368910_at 5.436532 5.5171075 5.609279 5.3251843 5.4362674 5.6638923 5.7219977 5.5794187 5.1555805 5.430506 5.2058153 5.5818443
1368911_at 6.0911784 7.0028744 6.0829425 6.1961575 6.1858463 6.2388406 6.238079 6.31986 6.515197 6.151218 6.777506 6.3732953
1368912_at 4.327226 3.9146702 4.45963 4.008765 4.668266 4.1381516 4.205916 4.2007337 4.358942 3.9992251 4.414048 3.9853296
1368913_at 3.760342 3.5517507 3.434624 3.4052148 3.9670594 3.5626674 3.5707493 3.5544972 3.4793146 3.5254097 3.4302826 3.5120764
1368914_at 4.4034824 3.9559693 4.2416716 4.178852 4.158702 4.3063726 3.9342737 4.248046 4.20824 4.1909018 4.472899 4.3028507
1368915_at 11.068312 10.727053 10.807257 11.117091 11.127859 11.007469 10.952042 10.914081 10.971844 10.876977 10.917064 10.984368
1368916_at 10.398279 10.645262 10.803318 10.465142 10.8859825 10.645716 10.846539 10.701716 10.859153 10.540606 11.309368 10.750519
1368917_at 5.2840257 5.0772543 5.0118384 4.896233 5.1833544 4.9411035 4.9235973 4.950698 4.888657 5.0170984 5.1036963 4.9659786
1368918_at 5.3184257 5.093631 5.0916204 4.9778705 5.422017 5.3580747 5.125573 5.1414557 5.3214207 5.3318844 5.354723 4.980258
1368919_at 4.9419565 4.5492954 4.9087806 4.3719935 4.8343987 4.793359 4.792118 4.5964913 4.672005 4.9280953 4.9734054 4.445666
1368920_at 5.315004 4.951155 5.097523 4.550553 5.298566 5.090292 4.9150662 4.7876906 4.635604 5.001285 5.0725436 4.969134
1368921_a_at 5.6611357 5.7500925 5.4846473 5.424602 5.604899 5.6899347 5.4305983 5.202574 5.522796 5.3231273 5.4153695 5.476393
1368922_at 4.6057615 4.1954727 4.334708 4.0757995 4.5456915 4.224231 4.193181 4.102927 4.311738 4.191513 4.637838 4.299099
1368923_at 4.714938 4.3713994 4.717733 4.5588136 4.903654 4.6803484 4.4992723 4.615528 4.7213993 4.534739 4.6529207 4.165612
1368924_at 10.789503 10.2203865 10.674045 10.731757 10.661228 10.574479 10.988804 10.704815 10.5482 10.378732 10.4405155 10.221866
1368925_a_at 4.856596 4.21613 4.9017234 5.0904994 4.356632 4.505452 4.8409863 4.75464 4.6877065 4.962766 5.1800814 4.68396
1368926_at 4.6670446 4.3069415 4.5315075 4.498242 4.6328936 4.181591 4.3913307 4.2765436 4.472155 4.32345 4.311103 4.5725355
1368927_at 7.133607 6.5427113 7.2497816 7.295851 6.7712116 6.724509 7.204136 7.132324 7.4389896 7.484528 6.9296775 6.812955
1368928_at 6.318949 6.1840777 6.397427 6.507853 6.210246 6.4321017 6.4204364 6.782348 6.265612 6.6960764 6.4016867 6.3363185
1368929_at 7.36178 7.1796627 7.4299912 7.3516064 7.2739787 7.3219433 7.6307287 7.46318 7.570036 7.639789 7.799521 7.266373
1368930_at 4.1601315 4.059205 4.1121073 4.086519 4.0670943 4.2047462 4.3297606 4.139796 4.204353 4.25731 4.2717457 3.9996178
1368931_at 7.772629 8.193699 8.049076 8.030778 7.8288007 7.815056 8.02618 8.262457 7.7711844 7.5129876 7.345295 8.334212
1368932_at 5.657902 5.4373355 5.4111366 5.2990923 5.630249 5.5834055 5.467868 5.399821 5.533429 5.476306 5.2637215 5.892918
1368933_at 7.087844 6.9513936 6.8519855 7.074012 6.895892 6.9161906 6.704707 6.803562 6.750165 7.1277413 6.744607 7.0362587
1368934_at 11.280844 11.238916 10.815767 11.61113 11.496721 10.798521 11.181952 11.379299 11.20528 10.324363 11.732094 11.103265
1368935_at 4.410504 4.267847 4.2776895 4.110866 4.158171 3.9609435 4.0487814 4.175434 4.23919 4.324302 4.2235327 4.029898
1368936_at 10.702998 10.794625 10.745948 10.776456 10.686764 10.700092 10.728604 10.697002 10.780066 10.872528 10.863221 10.718866
1368937_at 5.629716 5.7500925 5.8405795 5.6049824 5.7482967 5.6166472 5.841238 5.675679 5.6664267 5.750599 5.970022 5.7472086
1368938_at 5.2895875 5.5706596 6.0147653 5.592988 5.270525 5.847603 6.155987 6.153432 5.6884694 5.3452253 5.512519 5.8872585
1368939_a_at 4.6936665 4.6591587 4.1583095 4.2814503 4.6153765 4.568456 4.04287 4.6796427 4.2883425 4.2431436 4.4236665 4.331981
1368940_at 10.229536 10.1486 10.376846 10.621014 10.351011 9.8377495 10.768363 10.369551 10.633904 10.046604 10.598978 10.006189
1368941_at 4.123766 3.8350146 4.207427 3.9716198 4.3141646 4.3900433 3.7948523 4.264637 4.563583 3.898243 4.2771235 3.8885725
1368942_at 5.1283083 4.55448 4.9680777 4.941495 4.4685283 4.8106546 4.7250466 4.760945 4.7992406 4.6488757 4.7614017 5.1112604
1368943_at 13.075399 13.15724 13.001248 12.901983 13.160765 13.220652 13.108396 13.022418 13.00793 13.159914 12.815314 13.140717
1368944_at 6.741073 7.3796234 6.7481604 6.897627 6.955423 7.041596 7.121717 7.119851 6.967406 6.9452724 6.8813586 6.8103595
1368945_at 5.595749 5.5393643 5.760606 6.199768 5.000454 5.3322554 5.817163 6.0402217 5.6658187 5.6519175 5.8634973 6.2034945
1368946_at 5.644517 5.592921 5.413826 5.4738297 5.525925 5.53822 5.4314547 5.5532866 5.1530275 5.202321 5.1726656 5.375311
1368947_at 7.1345835 7.6978974 7.629398 7.8067822 8.4986 7.735047 7.6113467 7.780242 7.636582 8.38978 8.1532345 7.5267253
1368948_at 5.8956985 5.60889 6.093165 5.4949822 5.7589803 5.6359644 5.761877 5.7583494 6.24156 5.7868786 6.110007 5.4292946
1368949_at 4.1948075 4.1323485 4.1262045 4.30969 4.1694803 4.199556 4.147249 4.335905 4.222728 4.17714 4.3711357 4.4224625
1368950_a_at 5.930875 5.397893 6.3923283 6.192254 5.8784676 5.653762 5.993458 6.0437694 6.370417 6.039323 6.1037707 6.1721272
1368951_at 4.2599726 4.0303545 4.137654 4.20331 4.182042 4.4261713 4.2118134 4.2547803 4.001629 4.1470213 4.335801 4.29459
1368952_at 4.732119 4.9476905 4.442795 4.548025 4.6457143 4.526965 4.423848 4.690449 4.912371 4.8174434 4.939465 4.6192293
1368953_at 7.90935 8.469856 7.9180737 7.844368 7.726051 7.90015 7.909374 7.910211 8.191924 8.1664295 8.300289 8.406054
1368954_at 4.7335095 4.6789784 4.3861504 4.727004 4.67551 4.7705135 4.739481 4.412708 4.780671 4.658404 4.417268 4.464326
1368955_at 7.2935815 7.4973326 7.3781295 7.4308357 6.819521 7.02316 7.647489 7.273283 7.4604335 7.404334 6.5397525 7.472406
1368956_at 5.3977203 5.0356703 5.157183 5.184997 5.3315983 5.2448606 5.1543565 5.160555 4.974556 5.1716213 5.087584 4.9967284
1368957_at 4.66922 4.490166 4.4759407 4.453294 5.433007 4.664714 4.3569345 4.4652967 4.5427365 4.611047 4.8155694 4.6333942
1368958_at 3.9399269 3.7435405 4.0651674 3.9569213 3.809799 3.7170603 3.858972 3.8007226 4.2302065 3.9613287 4.146945 4.381349
1368959_at 4.7238846 4.4294415 4.558363 4.4334226 4.7968063 4.754655 4.6720514 4.9194055 4.534073 4.586591 4.694229 4.29459
1368960_at 9.490995 9.853699 9.591683 9.26859 9.52619 9.546487 9.487579 9.421336 9.382984 9.830026 9.703153 9.497973
1368961_at 5.682032 5.539232 5.767575 5.6253786 5.667179 5.6156754 5.4086075 5.3355455 5.741075 5.600126 5.5905104 5.503576
1368962_at 5.023287 5.009794 5.2655954 4.9553576 5.1871724 5.1272874 5.0080304 5.000403 4.899967 5.05485 4.9065166 5.3466363
1368963_at 6.3309746 7.0420218 6.443604 6.4961734 6.721192 6.5038548 6.655594 6.449758 6.803348 6.399391 6.664547 6.3239775
1368964_at 4.349365 4.847791 4.134289 4.421479 4.2070537 3.8486087 4.014058 4.6039467 4.0980587 4.302429 3.9283214 4.109379
1368965_at 5.18659 5.663542 5.3787303 5.223424 5.507188 5.2795506 5.1607766 5.0757303 5.278117 5.201591 5.251947 5.431544
1368966_at 4.0039444 3.827846 4.1401844 3.8104744 3.845319 4.04467 3.7786598 3.8962018 4.042136 3.8526068 4.0240955 4.1524725
1368967_at 6.4220505 7.151524 6.4185095 6.6305385 6.872782 6.8934073 7.0108657 6.431997 6.612325 7.0430856 7.0323877 6.958934
1368968_at 4.4529533 4.110492 4.54564 4.3131776 4.3957787 3.9632354 4.2478137 4.2002044 4.4769964 4.1816688 4.362424 4.3490725
1368969_at 4.43208 4.232844 4.565051 4.4291186 4.1348553 4.3830247 4.096177 4.1288 4.5326376 4.4197807 4.4674354 4.0378404
1368970_at 4.95667 4.529908 4.817355 4.9684234 5.055414 4.740774 4.5798182 4.6790442 4.918522 4.964287 4.856594 5.43596
1368971_a_at 4.961184 5.1554265 4.719273 5.0765896 5.1331863 4.828542 4.855688 5.0129757 4.921836 4.9764237 4.820467 5.518217
1368972_at 3.730481 3.965114 3.9162934 3.529133 3.6496036 3.7660623 3.6783028 3.850833 3.9803298 3.752988 3.891784 3.7922645
1368973_at 7.408034 7.122687 7.2389894 7.50295 7.062446 7.35827 7.509398 7.7438216 7.1841164 7.3873158 7.655958 7.331544
1368974_at 4.770611 4.661399 4.673182 4.3612127 4.673906 4.487549 4.3767343 4.3616962 4.193019 4.470936 4.396674 4.430065
1368975_at 6.593844 6.274013 6.0672245 6.7382016 6.492623 6.3555737 6.275637 6.827919 6.4166903 6.879644 6.218049 6.1011453
1368976_at 5.6998334 5.2417865 5.7260656 6.0176177 5.614293 5.0805697 5.574373 5.9930854 5.770861 5.746773 6.0756564 5.534064
1368977_a_at 7.6218395 8.344054 8.206465 7.9728646 8.184824 8.140949 8.027519 8.141907 8.323854 8.2752 8.593733 8.621592
1368978_at 5.60823 5.4125237 5.6501718 5.1831717 5.2482023 5.299301 5.329532 5.4324155 5.416789 5.260919 5.2922826 5.13932
1368979_at 5.8438544 5.8452725 6.2761087 5.7334857 6.0167155 6.0331774 5.814913 5.6763973 5.6910124 6.012817 6.387764 6.1811285
1368980_at 5.712645 5.534529 6.3029084 5.9641724 5.3954263 6.063955 5.8879786 6.070948 5.873728 5.674016 5.4617057 5.6066227
1368981_at 3.4963422 3.607044 3.7483423 3.4700248 3.6312776 3.6259625 3.490533 3.2589426 3.3467832 3.4939463 3.343715 3.3397348
1368982_at 4.7998867 4.3843803 4.440486 4.3804054 4.984927 4.763323 4.3484898 4.17636 4.5001144 4.716295 4.662242 4.490363
1368983_at 4.5573473 4.190167 4.37487 4.235316 4.4404206 4.2630568 4.2384043 4.2862387 4.151887 4.1856947 4.248458 4.443095
1368984_at 7.5882707 8.19072 7.466655 7.7169666 7.6527033 7.8593864 7.776926 7.2978005 7.7474475 7.677844 7.7113924 7.618641
1368985_at 4.5961275 4.438364 4.35104 4.3684034 4.228603 4.22637 4.2650614 4.240007 4.4077215 4.774976 4.5214534 4.454649
1368986_at 4.8163033 4.9939823 4.971039 4.77353 4.5427256 4.7067366 4.834118 5.022297 5.0277066 5.123785 4.69211 4.6769743
1368987_at 5.5792007 5.2340884 5.4268723 5.0740232 5.469362 5.4380364 4.9980597 5.2883196 5.3067784 5.6649437 5.561872 5.24209
1368988_at 5.317362 4.706972 5.053334 4.899136 4.969138 4.949041 4.729731 4.8912687 4.547785 4.773432 4.6876903 5.0127563
1368989_at 4.6987863 4.0880737 4.673933 4.74687 4.693417 4.652671 5.0912623 4.307495 4.9354897 4.827982 5.0842247 4.184209
1368990_at 5.7876663 5.784369 5.4563136 5.4603395 5.822145 5.7268634 5.416272 5.4605026 5.7538366 5.372064 5.1620107 5.516456
1368991_at 6.143245 6.1060014 6.1413307 6.3369217 6.35586 5.858538 5.7539425 6.2487397 5.8163605 5.769565 5.47352 6.2874813
1368992_a_at 9.9142475 10.63674 9.581987 10.068609 10.066964 10.524254 9.974543 10.073176 10.186185 10.138016 9.686272 10.141265
1368993_at 5.14388 5.375288 5.772025 5.090955 4.4585333 5.3137403 4.863949 5.423503 5.0561905 4.9808083 5.135728 5.3979325
1368994_a_at 5.4260645 6.007633 5.5052853 5.5026383 5.7695355 5.7075696 5.539567 5.439194 5.3955607 5.4607816 5.3326244 5.7323055
1368995_at 3.5706444 3.664095 3.2737765 3.572396 3.9654508 3.6053758 3.35062 3.413884 3.3706567 3.5494084 3.442714 3.535513
1368996_at 4.500642 4.0028667 4.0709324 4.060618 4.6135116 4.308527 4.2734356 4.222154 4.1564136 4.167702 4.321818 4.6186585
1368997_at 4.4825044 4.373993 4.787139 4.940692 3.9716644 4.236289 4.723009 4.4810534 4.668502 4.837778 4.5924964 4.6232142
1368998_at 3.6234026 3.6995945 3.4735398 3.3537018 3.603708 3.5198052 3.4129205 3.3742347 3.7322714 3.6281457 3.33495 3.4193552
1368999_a_at 5.307845 4.697814 4.776463 4.8189096 5.3197575 5.2505646 4.752549 4.6023426 4.943552 4.872714 5.4129896 5.063286
1369000_at 5.2082973 5.4328756 5.522819 5.222665 5.508541 5.4076157 5.1617403 5.221401 5.591002 5.1899085 5.28432 5.3920207
1369001_at 3.760864 3.758146 3.6545258 3.8651776 3.827271 3.7266405 4.011677 3.520032 3.6780403 3.6866314 3.8181844 3.838824
1369002_at 4.364959 4.21613 4.4395666 4.0682926 4.5034504 4.1245103 4.023759 4.2331777 4.6922536 4.3369446 4.4267106 3.7848032
1369003_at 6.6442747 5.0365415 6.3596 6.6058397 5.2274613 5.4730797 6.5240045 6.6159725 6.6101584 5.7927375 6.0163527 5.105365
1369004_at 4.909108 4.823206 4.8522205 4.7899303 5.1267385 5.1443644 4.7710676 4.7230086 5.1104054 4.9829865 4.8807898 4.789992
1369005_at 4.1659765 4.5418987 4.507439 4.3341165 4.4524226 4.4363527 4.1669064 4.2676873 4.507228 4.1822686 4.474888 4.247751
1369006_at 4.124617 3.928322 3.768476 3.8176522 4.420042 4.1696873 3.9466124 3.9813926 3.831059 3.9060664 3.894581 4.157211
1369007_at 5.306319 5.2775383 5.479476 5.022547 5.363742 5.3199463 5.3959503 5.0907183 5.1800594 5.437538 5.123226 5.1401024
1369008_a_at 4.0230966 4.466881 4.294341 4.369303 4.352762 4.6494627 4.1601276 4.267161 4.1122518 4.665691 4.1856046 4.174937
1369009_at 3.7070215 3.608345 3.7509267 3.699828 3.6434166 3.962141 3.6303976 3.6589797 3.8206882 3.7237732 3.7665136 3.9097948
1369010_at 5.2340164 5.4113765 5.141753 5.0265665 4.775976 5.1540318 5.0228567 4.9034033 5.174732 5.0903687 5.2250013 5.027608
1369011_at 12.46879 12.197227 12.4634075 12.430286 12.501613 12.473537 12.707014 12.654417 12.445175 12.455092 12.494796 12.521283
1369012_at 5.9099226 5.4700236 6.1257358 6.0613446 6.0918517 5.847331 5.8012404 5.851724 6.135818 5.8465214 5.4825044 6.2307487
1369013_a_at 10.06305 10.610054 10.17391 10.125227 10.341663 10.463081 10.205017 10.181271 10.192181 10.26402 10.231321 10.563413
1369014_at 4.734318 4.3055773 4.5793467 4.55758 4.6850433 4.4856443 4.9166527 4.725423 4.480488 5.1265974 4.695113 4.733635
1369015_at 4.9946613 4.5873547 4.8443675 4.4471893 4.7918024 4.7748466 4.6632037 4.435484 4.742878 4.804303 4.7590084 4.317755
1369016_at 5.018496 5.2650833 5.1961374 4.7067 5.141779 5.035863 5.0925045 5.1026654 5.1777124 4.916564 4.915592 5.0586348
1369017_at 4.4706664 4.2832065 4.383066 4.2340446 4.3888845 4.362007 4.279183 4.4861727 4.315631 4.0708323 4.1030416 4.019617
1369018_at 5.814718 6.0257883 5.1359286 5.5434675 5.1847787 5.6064816 5.3066025 5.545713 5.090768 5.4312744 4.9599695 5.278404
1369019_at 3.6941867 3.6901605 3.6565547 3.3723986 3.5817873 3.5331244 3.5408442 3.3668032 3.682052 3.3739994 3.5637867 3.574361
1369020_at 4.9249096 4.2349787 4.8929973 4.470108 4.677215 4.521715 4.439131 4.5134315 4.283446 4.5886745 4.5253496 3.80176
1369021_at 5.739993 5.1500454 5.455606 5.544709 5.81442 6.0313206 5.371298 5.335902 5.4103208 5.6469026 5.7729883 5.230505
1369022_at 5.8964067 5.5917363 5.629101 5.313455 5.7874413 5.662123 5.5989923 5.416967 5.5733447 5.809973 5.73783 5.6426125
1369023_at 9.774786 10.332165 9.956708 9.728981 9.779967 9.608816 9.810673 9.731716 9.712673 9.783721 10.018045 10.097033
1369024_at 6.660345 6.6963534 6.887723 6.9704566 6.5943 6.3356867 7.0742726 7.0642247 6.560537 6.941212 7.0749454 7.163216
1369025_at 4.576261 4.21613 4.548404 4.294513 4.631011 4.3649955 4.5267015 4.382079 4.3255687 3.9956915 4.312283 4.3877225
1369026_at 5.9443064 5.995368 6.408042 6.0241203 6.454634 6.3797035 6.4749784 6.16148 5.668281 5.807857 6.285549 6.0308166
1369027_at 4.188179 4.4586954 4.461117 4.332323 4.4524207 4.187928 3.8056455 4.2953877 4.318679 4.4612 4.434345 4.425523
1369028_at 4.938634 5.034044 5.2601414 5.0213823 4.997614 4.642592 4.9577513 5.19932 4.9512234 5.1120234 5.6046486 5.205431
1369029_at 5.2589226 5.984953 5.263528 5.9359145 5.881065 5.4249454 5.7787313 5.9274592 5.18649 5.3557177 5.2330294 5.621557
1369030_at 4.241927 3.855254 3.9815788 3.9538515 4.1349816 4.156229 3.996188 3.8083367 4.087082 4.0946245 4.2284493 4.1373987
1369031_at 8.453838 8.310275 8.437931 8.700851 8.428779 8.468198 8.133023 8.195547 8.209772 7.9311786 8.212669 8.475182
1369032_at 7.777425 7.2925963 7.5635147 7.616183 7.666728 7.7174416 7.754404 7.799809 8.023297 7.511727 7.7190895 7.440119
1369033_at 3.466486 3.6235623 3.5253303 3.2863111 3.571983 3.672042 3.301432 3.4356246 3.5717046 3.5117106 3.9268918 3.4811654
1369034_at 4.6121426 4.411253 4.7529693 4.464076 4.6361985 4.436468 4.3486795 4.4709454 4.5890656 4.3862915 4.6764517 4.4520664
1369035_a_at 3.525306 3.5090606 3.4508965 3.3774104 3.566664 3.5822215 3.4236026 3.4295506 3.4307673 3.601316 3.326257 3.77487
1369036_at 3.7087748 3.9484196 3.6206317 3.748107 3.5223336 3.6266634 3.6430616 3.6501966 3.6713684 3.5646298 3.8062594 3.922322
1369037_at 4.6717243 4.519519 4.49877 4.639668 4.4873433 4.493987 4.752534 4.451327 4.3552303 4.6463237 4.2929273 4.702676
1369038_at 5.5698166 4.9330454 5.6329575 5.5120153 5.4214945 5.4246774 5.2215815 5.3123655 5.171792 5.5333357 5.493025 4.97927
1369039_at 7.5395346 8.286827 7.7581224 7.782762 7.716093 7.898456 7.802468 7.7934785 7.669306 7.8399854 7.579964 7.913334
1369040_at 5.5271015 5.7017965 5.4952664 5.420011 5.3862314 5.4109383 5.653332 5.547205 5.4555073 5.5545864 5.676385 6.127967
1369041_at 3.6058152 3.686144 3.512239 3.3399515 3.6332855 3.5096564 3.5397058 3.5882757 3.5011322 3.5441427 3.4238575 3.502539
1369042_at 7.254877 6.5294743 6.769209 7.0491652 6.76027 7.211511 7.0561247 7.246032 6.83787 6.9900355 6.919605 7.1634345
1369043_at 3.4687965 3.3959055 3.6685145 3.5112033 3.6838384 3.5282838 3.6944196 3.5762303 3.6965427 3.5743313 3.675432 3.4615567
1369044_a_at 6.3115897 7.0699177 6.4841695 6.775137 6.5536423 7.412426 7.3635554 6.6180096 7.0248437 5.281849 6.442378 6.4512115
1369045_at 6.6590996 6.450293 6.443114 6.361262 6.705969 6.765757 6.5370445 6.4928794 6.3645005 6.4680557 6.4506145 6.598541
1369046_at 3.9175456 3.9556932 4.121981 3.900187 4.046569 3.8247247 3.6199625 3.8781042 4.009344 3.792463 3.9994645 3.8905072
1369047_at 2.9652677 3.1461089 3.0888188 3.2243288 3.0642571 3.1572275 3.1818058 3.2247972 3.2097802 3.120323 3.0604248 3.3203185
1369048_at 4.762211 4.2896442 4.4470415 4.580291 4.6706944 4.6778464 4.38653 4.3218827 4.43364 4.5263767 4.504607 4.1603765
1369049_at 3.935416 3.9146702 3.826383 3.9869304 4.046193 3.9915454 4.354017 4.3481216 3.6207438 4.288431 3.729681 4.8154354
1369050_at 8.137806 7.917899 7.9880924 8.446836 7.829581 7.840028 7.854824 8.244923 8.298191 8.246186 7.6885867 8.292714
1369051_at 7.055646 6.274013 7.327639 7.341647 7.1157093 6.7050643 7.3316126 7.604728 7.3809505 7.43158 7.585356 6.856517
1369052_at 5.3789043 5.308854 5.2958536 5.032729 5.0397005 5.402368 5.305775 5.240944 5.1657863 5.2662687 5.2017903 5.4164224
1369053_at 4.355463 4.1830344 4.2317085 4.0858784 4.4567757 4.542542 4.094176 4.1628013 4.33111 4.149039 4.153446 4.429963
1369054_at 4.2290983 4.181161 4.505647 4.142254 4.1630507 4.080636 4.1761045 3.8866427 4.182876 4.1820498 4.3818717 4.026376
1369055_at 3.6153502 3.8997161 3.8621142 3.8427968 3.848183 3.6938543 3.6613886 3.7109346 3.6901848 3.5633757 3.9646087 3.5714276
1369056_at 3.4878674 3.5069563 3.1795866 3.3818133 3.4280503 3.3710907 3.405896 3.3570006 3.478626 3.4130473 3.28713 3.426977
1369057_at 7.635214 7.613317 7.75366 7.510885 7.4698052 7.3607554 7.584303 7.6493444 7.6900077 7.623495 7.8002667 7.40966
1369058_at 5.518189 5.134103 5.776152 5.6422987 4.9713407 5.2137747 5.23354 5.593293 5.83705 5.4812503 5.5699873 5.3113875
1369059_at 7.491288 8.197121 7.756992 7.917444 7.7337503 7.8496175 7.7368073 7.779028 7.808498 7.887685 7.788303 7.9617786
1369060_a_at 7.8203983 7.9492774 7.927805 8.176325 7.9414363 8.031534 8.069347 7.9206457 7.8634677 7.9129252 7.967108 7.8632636
1369061_at 8.691439 8.544971 8.891289 8.979553 8.3200035 8.612556 8.688313 8.935621 8.948448 9.437635 9.436506 8.292429
1369062_at 5.3383703 4.9295044 5.0821323 5.1819677 5.1111565 5.1117334 5.0579615 5.0814066 4.8840313 4.9895782 5.252284 4.7704954
1369063_at 9.738005 9.220416 10.230341 10.1420145 9.737935 9.429786 10.039158 10.122498 9.818313 9.65345 9.765052 9.591062
1369064_a_at 4.04837 3.982536 4.147581 3.9549315 3.9452033 3.7900987 3.7780828 3.796748 3.89833 4.130533 3.8625467 3.6868718
1369065_a_at 8.99227 9.25063 9.066923 9.197544 8.934626 9.055234 9.118261 9.060298 9.067527 9.08601 9.100814 8.850878
1369066_at 5.791194 5.8624034 5.930174 5.727895 5.868105 5.734632 5.99573 5.951658 5.4855733 5.9442816 5.8302298 5.9982724
1369067_at 3.6375418 3.450794 3.7625494 3.4787743 3.6861405 3.5417557 3.4129114 3.5196764 3.543124 3.5816643 3.9452255 3.8042212
1369068_at 4.8095646 4.1384497 4.1781116 4.630408 4.2085004 4.394204 4.375698 4.6357017 4.339674 4.148771 4.132674 4.13418
1369069_at 7.4962296 8.038612 7.911409 7.803365 7.610019 7.5565 7.758213 7.793631 7.7474475 7.968977 7.8671656 7.9769435
1369070_at 7.704822 7.8235993 7.8352113 8.027315 8.034418 7.791996 8.032843 7.8902845 7.71405 8.023426 7.801926 8.101811
1369071_at 4.099677 3.9993186 3.9793532 3.9602692 3.9796631 4.1395826 3.8839967 3.727132 3.8495314 3.821288 3.883007 3.5374968
1369072_at 5.963643 5.6395993 7.684537 6.2710276 7.253878 6.6390505 6.4839315 6.9084654 6.35852 6.165795 6.908041 6.0027175
1369073_at 10.257467 10.054356 10.271865 10.211032 9.921773 9.982711 10.324088 10.196895 9.873806 10.080824 9.970901 10.108356
1369074_at 12.518484 12.212833 12.524688 12.629729 12.662055 12.571839 12.619123 12.365911 12.593816 12.096131 12.563559 12.516037
1369075_a_at 4.8221025 4.645115 4.7936687 4.7978034 4.8373137 4.639029 4.294367 4.4838066 4.9130726 4.4025483 4.6916585 4.7246017
1369076_at 8.637322 9.885958 8.611261 8.604231 8.528831 8.588025 8.61371 8.7030735 8.201026 8.625924 8.664526 9.929757
1369077_at 7.16216 7.54068 7.304728 7.496287 7.3119082 7.049111 7.5563893 7.65976 7.598848 7.6876116 8.01988 7.2135644
1369078_at 8.013406 8.415363 7.9658303 7.8759174 8.143736 8.140764 8.0204735 7.9152145 8.040516 8.073461 8.035247 7.999764
1369079_at 4.799391 4.322409 4.813737 4.58149 4.876136 4.704622 4.655508 4.7078953 4.6159024 4.5215845 4.6108723 4.5566354
1369080_at 4.6328697 4.1436977 4.5499387 4.2750273 4.4524207 4.4717607 4.2752323 4.4038167 4.4029775 4.414196 4.5951495 4.1502123
1369081_at 7.0518103 6.943649 6.902084 7.159248 6.994236 7.322899 7.0039544 7.0926523 7.02603 7.0421424 7.3538384 8.145532
1369082_at 4.7525034 4.8469296 5.0252304 4.899609 4.9825945 4.934631 4.700461 5.041673 4.9882293 4.7168107 4.732688 4.6429605
1369083_at 6.6056542 5.2377515 6.139964 6.754942 5.8868656 5.700458 6.6997986 7.074004 6.991288 6.1574597 6.665279 5.6255865
1369084_a_at 7.2122307 6.974718 7.120645 6.73941 7.034339 6.944173 6.779171 6.8905783 7.0085773 6.7501664 7.0031495 7.0375743
1369085_s_at 5.690382 6.5351486 5.5159063 5.9752235 5.7971106 5.454032 5.5075827 5.763753 5.78032 6.161422 5.6318016 6.0439167
1369086_a_at 5.7105 5.77112 5.3140893 5.5184984 5.452043 5.536599 5.793626 5.9092026 5.575365 5.5999985 5.712348 5.646308
1369087_at 5.28166 5.116848 5.085457 5.182584 5.4223585 5.0759177 5.436537 5.5078425 5.280326 5.001512 5.056573 5.4730625
1369088_at 7.340249 7.254903 7.7162037 7.522872 7.5198326 7.122583 7.567498 7.680962 7.7535152 7.309229 7.7459927 7.379643
1369089_at 4.1153564 3.863104 4.148119 3.846061 4.5209827 4.3261333 3.8665428 3.9572513 3.8122723 4.0001383 4.0969133 4.3068686
1369090_at 4.16185 3.7656045 3.946535 3.6293464 4.0951314 4.0528493 3.9604368 3.858853 3.7824733 4.0001087 4.1824045 3.9141228
1369091_at 3.552903 4.3327904 3.739814 3.9346597 4.1416225 4.133246 3.5378602 3.563052 3.831062 3.7550173 3.8827271 3.535354
1369092_at 8.2556095 7.892916 8.143859 8.148388 8.143626 8.470866 8.348423 8.104122 8.08675 7.717749 7.9445333 7.8269916
1369093_at 7.3367777 7.8850756 7.450243 7.556055 7.254686 7.4302096 7.442841 7.472643 7.3795786 7.6136346 7.2064857 7.6813197
1369094_a_at 5.7020464 6.8208675 5.673296 5.3361382 5.4791875 5.651326 5.517233 5.410637 5.189598 5.181505 5.528699 6.281551
1369095_at 4.441243 4.8299103 4.43542 4.673008 4.4838724 4.4945297 4.840086 4.4290447 4.6449785 4.818304 4.55569 4.6208715
1369096_at 4.358932 3.9359365 4.2451754 4.0499034 4.065978 3.894071 4.0512543 4.2876787 4.089342 4.120885 3.9903393 4.0802555
1369097_s_at 6.0837674 7.0300803 6.2936196 6.493502 6.167247 6.2605696 6.5800323 6.3899264 6.443911 6.299493 6.3792567 6.6152067
1369098_at 4.1423697 4.26015 4.124145 4.0019636 4.1706624 4.129466 4.033082 4.010885 4.019223 3.9870012 4.1563053 3.8950007
1369099_at 7.9536424 7.540928 7.8962154 7.9978714 7.8353047 7.806801 8.170552 8.199272 7.7964377 7.764264 7.892768 7.9868975
1369100_at 4.15401 4.0623846 3.7904215 4.071724 3.8707013 4.0183163 4.1076736 3.7342663 3.9576895 3.913833 3.9746363 3.9306881
1369101_at 8.226681 7.7147064 8.342892 8.091074 7.6511884 7.480834 8.525338 8.383587 8.485256 8.606681 8.610872 7.89591
1369102_at 4.0823655 4.2273765 4.3804975 4.488038 3.909439 3.716061 4.1075287 4.066436 3.67823 4.0297785 4.076928 3.9157107
1369103_at 4.9060373 4.9741254 5.2040577 5.1716247 5.0231285 5.015086 5.1503325 5.67733 5.1323752 4.583652 4.9325666 5.6261396
1369104_at 5.3151994 5.8107157 5.5960217 5.505993 5.5383744 5.836637 6.041534 5.5373306 5.4571743 5.576286 5.605472 6.5942225
1369105_a_at 3.351283 3.9877036 3.7020128 3.79891 3.8514507 3.7371912 3.9410744 4.5472956 3.5992103 3.5399785 3.4682992 3.9667952
1369106_at 4.627012 4.5418987 4.3059387 4.333714 4.405176 4.4002876 4.34868 4.342126 4.6701593 4.772993 4.508412 4.386528
1369107_at 3.721361 3.6949985 3.7591095 3.5722249 3.757496 3.821251 3.7462475 3.6362188 3.7704918 3.6281457 3.796994 3.9433887
1369108_at 3.9655368 3.7070909 3.753667 3.79891 3.7048833 3.9047904 3.7365391 3.5384257 3.9677382 3.741772 4.299801 3.757392
1369109_at 3.7265627 3.8689694 3.346116 3.3282704 3.5116208 3.5649571 3.728306 3.4202719 3.6313083 3.2525458 3.8702679 3.5895875
1369110_x_at 9.819634 8.723306 9.555018 10.190839 10.599608 9.289884 9.492445 10.440804 9.86603 7.5357623 9.062983 8.708092
1369111_at 13.98414 14.094397 13.9367485 13.970006 14.029739 14.043088 13.968054 13.979125 13.929076 13.741861 13.812319 14.036578
1369112_at 4.23388 4.587016 4.1788664 4.204526 4.360549 4.3191295 4.250538 4.314993 3.9558308 4.1940403 4.307446 4.4398737
1369113_at 3.3290606 3.8665624 3.2636805 3.380318 3.5271575 3.1952806 3.609465 3.3526564 3.2867095 3.2618043 3.4929638 3.2001908
1369114_at 3.0666838 3.4209802 3.2246892 3.1174183 3.1490068 3.0653162 3.069633 3.083896 3.106459 3.086177 3.1409497 3.3725464
1369115_at 4.98481 4.651424 4.8032646 4.809025 4.845676 4.783625 4.9739566 4.708777 4.8205876 5.202685 4.682501 4.5644684
1369116_a_at 5.6597867 5.2644777 5.7206883 5.633469 5.7130737 5.6795125 5.6420374 5.696671 5.6362844 5.5479507 5.8586965 5.535189
1369117_at 4.0167875 3.7169712 3.9558256 3.981303 4.0144024 4.124614 3.9466124 4.024271 4.0170336 3.980059 4.2149253 4.326689
1369118_a_at 4.428626 4.7343645 4.417082 4.163903 4.471609 4.4556284 4.16143 4.0189447 3.7649245 4.2853966 4.175338 4.1487226
1369119_a_at 4.560832 4.7495327 4.670323 4.608593 4.632596 4.52699 4.5093784 4.5845613 4.608018 4.6204767 4.5546846 4.8246655
1369120_a_at 7.1124973 6.875245 6.8052955 6.6174994 7.0422754 7.055616 6.4335113 6.402095 6.7475405 6.5728693 6.8265753 6.6312294
1369121_at 5.152116 4.787256 5.2972236 4.6538167 4.9743037 5.02752 4.782812 4.781331 5.155032 4.955601 4.8472633 4.599869
1369122_at 7.4420905 7.5828357 7.4722195 7.514683 7.397965 7.51289 7.4890127 7.5980344 7.5049257 7.5381975 7.581946 7.7331653
1369123_a_at 6.103924 5.5653305 6.3555336 6.3643646 5.773721 6.054712 6.5599966 6.1063395 6.40078 6.0496974 6.28418 5.827653
1369124_at 4.101046 3.8187265 4.1383834 4.1867933 4.3589354 4.544428 3.9716294 3.949058 4.121483 3.9587064 4.2556634 3.9550025
1369125_at 3.331421 3.8574157 3.3413296 3.2536554 3.4364111 3.3533087 3.4631524 3.4031157 3.2906215 3.4009342 3.2386184 3.947365
1369126_at 3.9245589 4.161793 3.8967683 4.1722555 4.43293 3.9647593 3.8834312 3.9626575 3.5469468 4.7489357 3.7471204 4.122106
1369127_a_at 6.4341335 6.7928505 6.7626314 6.165309 6.7980833 6.6115036 6.4675384 6.4351707 6.4705443 6.7576604 6.533414 6.7602096
1369128_at 4.082426 4.537034 4.3710794 4.15541 4.1854057 4.1997347 4.066178 4.080435 4.4835124 4.1693873 4.1194797 4.011095
1369129_at 3.941849 3.7663639 3.816457 3.9086704 3.767673 3.6590283 3.891744 4.004448 3.9111097 3.9226398 3.940795 4.185692
1369130_at 4.5723186 4.718789 4.639818 4.6585746 4.8177843 4.4900465 4.6585727 4.735561 4.7519608 4.6090746 4.4049716 4.896113
1369131_at 4.1281233 4.0759125 4.100025 3.986347 4.1848474 3.9087427 3.987642 4.054211 4.0941668 3.9128413 3.8752708 3.6453
1369132_at 5.573968 5.1134686 5.22994 4.9458127 5.471237 5.3181467 4.9984703 5.242728 5.4061313 5.3861303 5.379651 5.002814
1369133_a_at 3.8144712 4.233409 3.926259 3.5824525 3.9376502 3.7428377 3.501995 3.5504856 3.6347907 3.804066 3.8913069 3.614153
1369134_x_at 3.6250916 3.674252 3.711777 3.7120905 3.591701 3.463241 3.6138432 3.9309528 3.7445726 3.7551558 3.7135618 3.630577
1369135_at 6.334543 5.608913 5.979469 5.7453203 6.128575 6.10476 5.8448453 6.087126 5.9042172 6.094033 6.0930634 5.514441
1369136_at 4.253215 3.8263516 4.2346888 3.9387753 4.378232 4.1302423 3.8194306 4.2617455 3.8019996 3.8985195 3.9308121 4.1889753
1369137_at 5.210839 4.893463 4.90813 4.859996 5.1811624 5.1322207 4.9675236 5.2819424 5.018423 5.278113 5.061941 5.157418
1369138_a_at 3.9998455 3.7869098 3.871433 3.8369951 3.746123 3.570741 3.985252 3.8368514 3.9032636 3.660369 4.2199397 3.7207415
1369139_at 3.7192905 4.141865 3.7824883 3.8527045 3.7454946 3.691183 3.571852 3.6844234 3.5765657 3.97877 3.6439967 3.7810128
1369140_at 3.9949048 3.987234 4.2096844 4.1666317 3.9643955 4.3327045 4.028199 3.9623415 4.278679 4.1873236 4.0387955 4.205247
1369141_at 3.5928535 3.4234498 3.6407213 3.5280683 3.6310663 3.7314992 3.4998717 3.5778136 3.5247827 3.6281457 3.7306023 3.9087431
1369142_at 4.0571775 3.8096082 4.0709324 3.628399 3.6997528 3.8310838 3.8080344 3.9506538 3.9122612 3.8689396 3.734798 3.956135
1369143_at 3.8694668 4.162648 4.2385116 4.0816474 4.224822 4.3387938 4.05478 3.904287 4.0394316 3.8847148 3.9205685 3.9111009
1369144_a_at 3.9387157 3.385088 3.8576722 3.6441712 4.0121393 4.023814 3.7539825 3.4975789 3.8206184 3.9675977 4.240633 3.6050146
1369145_a_at 4.4787016 4.4097023 4.514144 4.7256193 4.7444024 4.581168 4.3932385 4.5587707 4.5559306 4.5811253 4.468829 4.6348658
1369146_a_at 6.462833 8.554913 7.837572 6.8908153 8.37389 7.886387 7.7194448 7.6082077 7.7305374 8.868065 8.545322 7.9834766
1369147_at 4.6197634 4.412221 4.849346 4.438722 4.9581256 4.9124484 4.3457637 4.7205644 4.648994 4.9284406 4.609637 4.4283295
1369148_at 8.159849 8.088478 8.359368 8.489167 7.6330814 7.8176074 8.279865 8.535656 7.9540396 8.166008 7.874509 8.187187
1369149_at 4.770663 4.514882 4.9119186 4.635147 4.8886814 5.1130104 4.600131 5.0229287 5.0541463 4.9588456 5.104044 4.838701
1369150_at 8.58192 7.80632 8.504438 8.482119 9.5737705 8.559086 8.918262 8.767759 8.286408 7.599342 8.590328 8.492849
1369151_at 5.135091 5.1139975 5.0535965 4.983058 5.24819 5.100411 5.0842533 4.8907256 5.1412644 5.037759 5.195384 5.3399014
1369152_at 7.2691464 6.777568 7.473523 7.3050733 7.2785177 7.5317016 7.5506587 7.4333487 7.5137444 7.3428926 7.4508348 6.7463474
1369153_at 3.620879 3.6733077 3.5342097 3.5111637 3.5418365 3.6289206 3.386226 3.4807549 3.6571825 3.61829 3.692361 3.8329928
1369154_at 4.1673813 4.5418987 4.3702507 3.948243 3.830539 3.9455261 3.9168458 4.4061575 4.0785055 4.3382187 4.1353073 4.0651817
1369155_at 4.665362 4.4759946 4.6468625 4.464747 4.7922735 4.882108 4.34868 4.397742 4.688191 4.601297 4.9644365 4.223504
1369156_at 6.4853687 6.7383337 7.1141653 7.1871495 6.5437055 6.6517696 7.1650147 7.0397058 6.701576 7.047469 6.977426 7.122435
1369157_at 8.535757 8.434179 8.11484 8.52146 8.300461 8.487831 8.603472 8.490265 8.422127 8.636177 8.536461 8.498198
1369158_at 4.1313334 3.7514944 4.236902 4.009853 4.438342 4.0622134 4.118864 3.9060638 4.1374063 3.8970907 4.2975864 3.8535347
1369159_at 5.163102 4.4624424 5.048047 4.836903 5.0529714 5.1377373 4.564187 4.8758435 4.8381376 4.8594375 4.7528195 4.8154354
1369160_a_at 4.7081175 4.838306 4.779782 4.826505 5.0081325 4.6067085 4.6706333 4.772629 4.7865496 4.9549656 4.3522625 4.8620577
1369161_at 8.455231 9.055744 9.106522 8.7728615 8.812324 8.841705 8.9297695 9.029577 8.957719 9.25902 9.415518 9.138608
1369162_at 3.8780003 4.0623846 3.9179842 3.39704 4.014796 3.8876722 3.602286 3.6104317 3.9435444 3.696736 3.9549842 3.5631022
1369163_at 5.3998833 5.0578084 5.3256416 4.9131193 5.325508 5.133688 4.87545 5.2966204 5.2353573 5.011703 5.1498113 4.928624
1369164_a_at 4.524865 3.9786649 4.3489323 4.407883 4.440378 4.2952166 4.166435 4.332972 4.621015 4.191821 4.3550596 4.627242
1369165_at 3.9357536 3.9800463 4.1747446 3.8515718 4.1222606 4.233567 3.9105735 4.124485 4.077712 3.9853003 3.8713188 4.097972
1369166_at 4.11024 3.932146 4.2113543 4.4100876 4.0151386 4.03343 3.782408 4.020926 4.142626 4.119341 4.0692844 4.5080843
1369167_at 5.716563 5.4122605 5.591416 5.416586 5.6328154 5.5431323 5.559944 5.07637 5.8250556 5.273697 5.568184 5.46148
1369168_a_at 5.163102 4.8781095 4.719273 5.1673946 5.0027595 5.2267995 4.9968896 5.1213765 5.2116265 5.282938 5.005143 4.872476
1369169_at 9.53027 9.894123 9.599019 9.562907 9.899307 9.551483 9.851588 9.391294 9.762896 9.430821 9.729085 9.760109
1369170_at 4.377011 3.8906698 4.2871 4.0830874 3.907944 3.9338353 4.626582 4.5071173 4.6001205 4.3266077 3.9074385 3.6618187
1369171_at 11.247179 10.610987 11.319106 11.283723 11.313733 10.500722 11.166119 11.215795 11.225498 10.283309 10.4893465 11.570591
1369172_at 4.3016853 4.111698 3.7704203 4.068549 4.427345 4.1372595 4.1590576 4.11068 4.358942 4.020667 3.8378394 4.2430534
1369173_at 5.133797 5.007601 5.17204 5.416586 5.06798 5.365216 5.4542747 5.5084925 5.2995863 5.2794447 5.159293 5.2650275
1369174_at 7.5093365 7.160033 7.338981 7.7039285 6.90953 7.433804 7.442667 7.679044 7.803276 7.200842 7.27704 7.5291877
1369175_a_at 3.7619712 3.4643073 4.0632567 3.6174164 3.9072201 3.9047904 3.660524 3.6769395 3.9193306 3.5531445 3.7318203 3.8130739
1369176_at 6.5730476 6.256043 6.1139784 6.2190723 6.283197 6.172271 6.399615 6.147901 6.349155 6.2204847 6.462922 6.1319404
1369177_at 6.793589 6.889457 7.187041 7.268338 6.756326 7.1259813 7.322103 7.2457414 7.1826777 6.9111814 6.819349 7.2334294
1369178_a_at 4.072632 4.199527 4.063674 4.1438456 4.103194 4.11637 4.086569 4.075128 3.8759527 4.0365353 4.357082 4.342722
1369179_a_at 6.6353755 6.5730925 6.3462996 6.3596272 5.872132 5.9704137 6.01962 6.2811394 6.048153 6.458477 6.090414 6.3184566
1369180_at 5.0675282 4.5240755 4.6041937 4.564723 4.8292923 5.180066 4.717098 4.6839566 4.7846756 4.9000897 4.331518 5.2269373
1369181_at 5.662505 5.746698 5.829903 5.640812 5.7518396 5.4308763 5.216553 5.681665 5.773527 5.646284 5.851748 5.5931954
1369182_at 4.0012674 3.862678 4.2630463 4.117368 3.7883053 3.88153 4.138159 4.0285664 4.163939 4.140258 4.1916637 4.009433
1369183_at 4.906373 5.1006126 4.770402 4.716941 4.7822037 4.8268013 4.3940563 4.592802 4.7147884 4.9001436 4.859126 4.6717367
1369184_at 3.9421253 3.8021102 3.9863336 3.679689 3.8473856 4.2838078 3.829488 3.9786036 3.8481977 4.0607786 4.164858 3.7221596
1369185_a_at 5.1668997 5.000958 5.184463 4.6450405 4.962554 5.1214633 4.947626 4.7144704 5.007966 5.10746 4.906248 4.930772
1369186_at 7.335432 7.191231 6.950618 7.4021544 7.2296863 7.0066586 7.091438 7.2042427 6.8228574 7.026955 7.106247 7.0027075
1369187_a_at 7.0675836 6.8859816 7.2184577 7.1220026 7.054162 6.927816 6.9160085 7.2630873 7.3494287 7.268553 7.6766686 7.2488346
1369188_at 3.965148 4.153647 4.1678157 3.9483862 4.1033864 3.9740014 4.1063995 3.7523303 3.9451694 4.2872343 4.0283365 4.0460258
1369189_at 5.4490066 5.0130944 5.1506276 5.0594616 5.4349113 5.5539703 4.872658 4.6945148 5.249523 5.086594 4.995443 5.34391
1369190_at 5.6006627 5.4375196 5.640313 5.4291797 5.57186 5.5147448 5.6430135 5.4278774 5.639014 5.6803093 5.6184087 5.660245
1369191_at 3.6980672 3.7780344 3.4379923 3.5308044 3.5191636 3.5304189 3.4887595 3.3868406 3.6444867 3.5653572 3.6253116 3.4267042
1369192_at 4.8592257 4.3225875 4.92091 4.7125616 5.0199995 4.5394826 4.876438 4.656284 4.6085043 4.6534896 4.842987 4.727667
1369193_at 5.578843 5.7081923 5.2709703 5.4302907 5.389813 5.346802 5.414566 5.058434 5.3304195 5.3109703 5.703342 5.4788265
1369194_a_at 3.7892008 4.1444807 3.9317307 3.6822765 3.7794392 3.8903637 3.6178534 3.684333 3.6958365 3.7574563 3.8400853 3.802858
1369195_at 5.568073 6.359667 5.455541 6.1145706 6.0434957 6.0537295 5.9193134 5.6676335 5.7081623 5.264223 5.7579885 5.562087
1369196_at 5.5215693 5.692957 5.6288795 5.607835 5.5250835 5.4301195 5.654395 5.774626 5.5818224 5.6587 5.537797 5.464501
1369197_at 5.747173 6.073869 5.7686887 6.157046 5.548608 5.7359715 5.8035665 5.869964 5.915886 5.706317 5.4449344 5.7465043
1369198_at 5.154582 5.100357 5.304057 4.8737807 5.083009 5.211935 5.044482 4.8887596 4.8746443 5.017098 5.1354985 4.902726
1369199_at 4.754896 4.552499 4.5972943 4.799134 4.801714 4.950932 4.602825 4.4690976 4.5693536 4.616336 4.869003 4.469266
1369200_at 9.04949 9.471502 9.255183 9.551921 9.819351 9.30278 9.559213 9.38452 9.258856 9.491298 9.182238 9.840203
1369201_at 5.4367537 5.2525063 5.4770684 5.3791094 5.219681 5.2963057 5.2224064 5.25505 5.1575966 4.979311 5.6328716 5.3163204
1369202_at 3.560083 3.5734277 3.6201723 3.421611 3.4710839 3.5267322 3.5515633 3.525924 3.5686717 3.6108806 3.5320432 3.7404504
1369203_at 3.785002 3.8373976 3.755986 3.7288005 3.9387474 3.8247383 3.9433684 3.7829583 3.620603 3.5289454 3.7458959 3.885867
1369204_at 7.1849933 7.541504 7.201338 7.5717964 7.1709094 6.9747434 6.9942274 7.4122777 7.3113875 7.137541 7.167011 7.2094088
1369205_at 5.2522 4.877596 5.073171 4.926216 5.275903 5.1772017 4.5565624 4.9744754 5.136533 5.0857096 5.183782 5.22019
1369206_at 12.639485 12.577163 12.623243 12.697078 12.52112 12.602763 12.661957 12.669835 12.661571 12.685785 12.643384 12.624451
1369207_at 4.178049 4.205573 4.2972994 4.3443723 4.633539 4.538718 4.649781 4.5718756 4.7763205 4.067541 4.594012 4.144373
1369208_at 5.5302067 5.481453 5.4630985 5.9889827 6.69623 6.101152 5.7518826 5.472178 6.094709 5.584994 5.990512 4.9883614
1369209_at 6.4779735 6.570247 6.5629764 6.5644135 6.492162 6.73536 6.5671873 6.540223 6.5323095 6.540701 6.8004093 6.7477694
1369210_at 3.0080245 3.4070368 3.2234526 3.172941 3.2321234 3.1752641 3.1321766 3.2589426 3.1939492 3.2552078 3.2198331 3.7404504
1369211_at 6.0835595 5.783599 5.9903574 6.0758176 6.1096463 6.078457 5.953097 5.878499 6.0740585 5.926377 6.0188065 5.9925985
1369212_s_at 7.360489 6.8112183 7.0335894 6.675517 6.8642144 7.2764034 6.7027116 6.9828634 7.28598 7.1119523 6.856165 6.9360185
1369213_at 4.773778 4.7640786 4.687683 4.49826 5.004858 4.957619 4.4873986 4.736909 4.8761363 4.801804 4.7147164 4.8074837
1369214_a_at 5.8025036 5.275044 5.498109 5.499797 5.525749 5.8840137 5.1648645 5.601456 5.5278535 5.548053 5.8008175 5.2097793
1369215_a_at 10.408631 10.700966 10.135591 10.418737 10.014842 10.0484495 10.342908 10.320396 10.446259 10.452882 10.295057 11.064509
1369216_a_at 5.4178324 5.178549 5.532497 5.5273924 5.1972647 5.3385873 5.454824 5.3567886 5.4997253 5.800641 5.5686684 5.6975164
1369217_at 4.267187 4.1508307 4.197602 4.2391872 4.284409 4.295863 4.2789183 3.9717119 4.083933 4.107753 4.2926235 4.1738663
1369218_at 7.5045233 7.8979526 7.9269805 7.9441447 7.6888795 7.814408 8.10439 8.055633 8.140184 8.263371 8.351444 8.108511
1369219_at 6.35426 6.3057895 6.4235415 6.0918674 5.833928 5.8759103 6.0440965 6.0517406 6.127941 6.0626297 6.629278 5.887343
1369220_at 6.914094 7.9537244 6.743611 7.341815 7.268061 7.469935 7.1799016 7.2044473 7.2337003 7.103309 7.2955647 7.2699327
1369221_at 5.888014 6.5769696 5.736521 5.9278493 5.857904 5.8415236 5.826305 5.8215632 5.6939073 5.8717427 5.4417734 6.4419413
1369222_at 5.2522 4.6714354 5.2451596 5.1352634 5.219345 5.3350425 4.917251 5.054865 4.9459476 5.3880224 5.1293936 5.1222486
1369223_at 6.820607 6.3946376 6.628072 6.344484 6.74293 6.5127926 6.4797864 6.216378 6.329931 6.673785 6.9142675 6.4130445
1369224_at 8.088924 8.9075 10.423391 9.880088 10.20688 9.641146 9.791634 10.174659 10.556354 9.675228 7.420258 10.714069
1369225_at 12.243866 11.837052 11.8268175 12.302977 11.974037 12.268797 12.119942 12.251387 12.286671 11.97905 12.598608 12.116927
1369226_at 8.094437 8.421986 7.888917 8.285017 8.489817 8.077813 8.256571 8.144737 8.314199 8.083675 8.666534 8.362774
1369227_at 5.909525 5.8311214 6.129723 6.2841926 5.681952 6.0136 6.0124393 6.2699823 6.1733365 6.0298715 6.1118197 6.2266498
1369228_at 5.481808 4.994525 5.2727766 5.4288826 5.5579123 5.4511256 5.5067725 5.421748 5.4383907 5.613023 5.7861595 4.9555655
1369229_at 5.6709013 5.557111 5.484223 5.6656303 5.772214 5.8290057 5.361906 5.5676155 5.833399 5.8140993 5.759706 5.5185437
1369230_at 4.716494 4.517682 4.5054884 4.604762 4.699378 4.46145 4.5966344 4.479875 4.6280093 4.641754 4.404653 4.612782
1369231_at 4.648147 4.334135 4.4318767 4.334053 4.697281 4.796636 4.2772474 4.5168505 4.726089 4.51073 5.1119804 4.2040777
1369232_at 4.487648 4.5674076 4.355573 4.3797016 4.5962152 4.5374174 4.310343 4.277732 4.6244497 4.305048 4.211205 4.3726044
1369233_at 3.9694788 3.7324631 4.164607 4.00364 4.0522594 3.8041272 3.9201684 3.9196188 3.9615836 4.0691586 4.0506334 3.9764364
1369234_at 7.9080315 7.9247055 8.050467 7.9196978 8.052855 7.6523204 8.076445 8.081362 8.168889 7.859722 7.956264 7.985741
1369235_at 4.8648043 4.569503 4.9015293 4.764267 4.6261153 4.5826845 4.651359 4.6867867 4.932544 4.785052 4.9825363 5.1335764
1369236_at 5.31551 5.3077335 5.211645 5.5899153 5.220175 5.200859 5.188899 5.6313853 5.379607 5.220346 5.7449613 4.9476304
1369237_at 5.012029 5.245602 5.1516814 5.059926 4.8474092 5.076077 4.8372145 4.6772113 4.9050655 4.9643626 4.988696 5.107156
1369238_at 10.270096 9.654633 9.810141 10.415177 9.729014 10.292372 10.34672 10.068878 9.980163 9.01239 9.410481 9.771791
1369239_at 3.9404466 3.6720614 4.1613035 3.924127 4.066309 3.788159 3.8662372 3.840716 4.0556026 3.9675124 4.167204 4.457595
1369240_a_at 5.6217356 5.3862343 5.367978 5.577647 5.629165 5.5878296 5.6560946 5.398443 5.339943 5.5893674 5.3057785 5.329115
1369241_at 5.289437 5.05042 5.3254533 4.9004674 5.1383133 5.486023 4.8872056 5.0734453 4.936684 5.09321 5.2778063 4.9474816
1369242_at 3.4801762 3.185926 3.3547208 3.4303606 3.5454936 3.7115438 3.1304595 3.2246733 3.5261743 3.3308964 3.4376204 3.4876428
1369243_at 4.06984 4.2787404 4.0821776 3.914951 3.8127203 4.1527195 4.033663 4.2876787 4.471805 4.0305214 4.299407 3.9992626
1369244_at 6.768807 7.1047163 6.882493 6.702011 6.9014716 6.8345246 6.993313 6.834382 6.8579063 6.645214 6.9715934 6.9950953
1369245_at 4.2284 3.7203708 4.222786 4.117563 3.972393 4.208288 4.0769434 3.9963484 4.2813196 4.28922 3.990925 3.6709194
1369246_a_at 3.8446522 3.551965 3.7851655 3.5171607 3.690356 3.6844087 3.4780133 3.5612712 3.7236187 3.6999404 3.6188002 3.6473048
1369247_at 5.952295 5.861889 6.1428323 6.1456842 6.1109266 6.255485 6.1068063 6.209838 6.039717 6.2197886 6.0044727 6.3397126
1369248_a_at 8.362684 8.039916 8.198593 8.324198 8.160723 8.327562 8.296766 8.1636 8.161253 7.3877826 7.6588564 7.7504964
1369249_at 8.575796 8.747101 8.708368 8.516661 8.370264 8.299103 8.372876 8.50013 8.753817 8.267757 7.683242 8.570902
1369250_at 5.1082296 4.9887996 5.0189786 4.9672546 5.0265203 4.965673 5.1166825 5.0137787 5.0788984 4.8310766 5.4691296 5.22474
1369251_a_at 5.4460096 5.634534 5.4477215 5.138301 5.4366713 5.3868475 5.0538225 5.21107 5.2337933 5.306122 5.5953693 5.104656
1369252_a_at 5.331921 5.0131373 5.3722286 5.37631 4.932659 5.1460686 4.89617 5.3042727 5.6194763 5.378494 5.481393 5.1521225
1369253_at 3.9010332 3.7344384 3.7913737 3.5143383 4.136824 3.9047904 3.7768204 3.5669732 3.7091 4.0151734 3.7415276 3.9667952
1369254_a_at 4.0290694 3.7680295 4.1182094 4.214498 3.7797558 3.7238061 3.9094455 3.8334544 4.2370863 4.0734043 3.8192651 4.1264186
1369255_at 6.1302576 6.2056403 6.290231 6.3468204 6.8701587 6.117086 6.244901 5.915813 6.9097013 6.09573 7.0120196 6.5162315
1369256_at 5.9099755 5.600576 5.868727 5.801606 5.938121 5.9284086 5.7223544 5.483409 6.1111736 6.0015473 5.9493876 5.8455515
1369257_at 4.880666 4.4990964 4.9587154 4.7068195 4.9474106 4.831319 4.742981 4.566867 5.1354675 4.7158327 4.863372 4.543414
1369258_at 3.1757462 3.5508757 2.9777195 2.9398546 3.1861854 3.1752896 3.1358657 3.1843789 3.061763 3.1458323 2.997616 3.392086
1369259_at 6.071494 7.254903 6.6014376 5.902989 7.0832224 6.299273 6.5321255 7.839686 5.6553106 8.058291 6.1851077 7.10223
1369260_a_at 4.1652846 3.9709435 4.1409903 4.0077615 4.2328014 4.1770115 3.9182992 4.1396437 4.0345554 4.0582895 4.0614867 4.2318063
1369261_at 4.83065 5.106799 5.019467 4.8245306 5.014392 5.0445404 4.8286896 4.7675433 4.697855 4.70076 4.9333153 5.0587344
1369262_at 6.8084173 6.7548203 6.9692583 7.089764 6.804371 6.697051 7.049826 6.8199687 6.539934 6.712103 6.835072 6.966566
1369263_at 3.471032 3.5716984 3.4722617 3.3601356 3.6713064 3.3800395 3.2449522 3.2688313 3.319966 3.343791 3.2405849 3.4991763
1369264_at 4.9966965 5.0055103 5.5344357 5.2495193 5.223118 5.0478735 5.178686 5.1340294 5.2484155 5.4400086 5.27726 4.803453
1369265_at 6.5672526 7.0158052 6.5639668 6.8164496 6.5647244 6.781815 7.0049 6.706795 6.672362 6.4618926 6.7186627 6.5765476
1369266_at 5.6369205 6.7221904 5.417547 5.2518287 5.5383744 5.777053 5.2008696 5.4926286 5.1464615 5.308073 4.5302176 5.5154495
1369267_at 3.760342 4.552711 3.8292327 3.8863 3.8579783 4.0577073 3.7988687 3.9250565 3.9571843 3.869781 3.9087062 3.7769928
1369268_at 4.232402 4.0105734 4.186952 3.7572808 4.2228894 4.3588147 4.2575636 3.904287 4.358942 4.0193796 3.616437 4.0066185
1369269_at 9.358285 9.560998 9.413204 9.275537 9.133568 9.033699 9.509593 9.543151 9.467954 9.288713 9.219046 9.428236
1369270_at 8.837633 9.145791 8.996382 8.829141 9.574442 9.193592 8.822573 8.949996 8.884781 9.089126 9.173658 8.91477
1369271_at 4.210628 4.221927 4.405988 4.1691074 4.376217 4.283683 4.1000133 4.176613 4.276208 4.1388273 4.2826376 4.3085976
1369272_at 4.9067554 5.4203186 5.383252 5.496197 4.949485 5.091805 4.986187 5.281104 5.5038433 4.820446 5.1925807 4.6442547
1369273_a_at 4.6336956 3.8433886 4.236427 4.135324 4.3814 4.388403 3.9990072 4.1576376 4.298885 4.415256 4.150745 4.3764515
1369274_a_at 4.764447 4.13845 4.7100406 4.4921336 4.3491187 4.51586 4.6563225 4.369032 4.4573374 4.4022393 4.265955 4.4911313
1369275_s_at 12.799198 12.766758 12.711031 13.009926 12.819527 12.664934 12.883806 12.744248 12.787859 12.752913 12.908331 12.734965
1369276_at 4.8178687 5.148242 4.6664996 4.946644 4.80273 5.118781 4.763237 5.0469565 4.9485 4.6200376 4.706456 4.643337
1369277_at 5.9668603 5.52695 5.8653708 5.867918 5.586263 5.777917 5.871453 5.879228 6.0676847 5.986163 5.925266 5.9654884
1369278_at 7.960739 7.8051734 8.651526 8.110919 7.648788 7.5161204 8.325828 8.297146 8.669392 8.6544485 9.078705 8.0834675
1369279_at 5.76001 5.46698 5.856786 5.2676363 5.862676 5.9025836 5.1372895 5.137607 5.522705 5.7825346 5.5099096 5.7052364
1369280_at 4.1416965 4.2091494 4.2074475 4.067184 4.205114 4.174458 4.102535 3.7555032 3.9712021 4.100925 4.124989 4.296949
1369281_at 3.5548959 3.5463414 3.3378332 3.4115224 3.4251642 3.4306188 3.5209546 3.2764082 3.333528 3.5124683 3.4862566 3.6987517
1369282_at 3.4372938 3.464313 3.523425 3.3282938 3.3142095 3.2966006 3.2546234 3.2657504 3.3864412 3.6253603 3.338422 3.372723
1369283_at 4.0823655 3.9084709 4.156913 4.1116877 3.7044957 3.7565854 4.022275 3.6867669 3.7013345 3.8091223 4.041152 3.9155638
1369284_at 5.247921 5.1192927 5.418289 5.0252333 5.1359844 5.250128 4.948967 5.301956 5.1914587 5.2320166 5.167554 5.2509108
1369285_at 5.8778863 5.9452558 6.022484 5.8119073 6.210369 5.848368 6.1593366 5.499878 5.669893 5.8198133 5.7127743 5.6801596
1369286_at 12.503876 12.382504 12.638661 12.483548 12.41561 12.350113 12.378978 12.436459 12.481573 12.490508 12.440954 12.569859
1369287_at 4.874086 4.483284 4.7364783 4.562195 4.8672457 4.529342 4.674278 4.3724217 4.461668 4.347477 4.583727 4.7676144
1369288_at 4.4001155 4.4483747 4.4366627 4.318458 4.4394307 4.416789 4.3297734 4.126346 4.453285 4.389155 4.5387187 4.145199
1369289_at 9.797551 9.875599 10.071167 9.729786 9.754676 9.944852 10.110666 10.090894 9.963519 9.805796 9.929411 9.744807
1369290_at 4.6308594 4.9352403 4.5476036 4.40562 4.698927 4.631658 4.1664343 4.7355604 4.4774027 4.1399097 4.3701544 4.609864
1369291_at 10.330366 10.5375395 10.105438 10.307059 10.580088 10.356931 10.181858 10.387569 10.1785555 10.129627 10.005104 10.328469
1369292_at 4.4910793 4.341114 4.4364476 4.5212526 4.367116 4.3269615 4.498604 4.435484 4.385994 4.695307 4.584838 4.4766436
1369293_at 6.068034 5.8816085 6.29699 6.021738 5.936676 5.7363396 6.0566187 6.0598946 6.0337214 6.2772565 6.2023706 5.855771
1369294_at 4.366194 4.187841 4.25091 4.4566364 4.67551 4.7507143 4.5351367 4.6230235 4.5742188 4.153214 4.5017347 4.5566354
1369295_at 4.8868356 4.516224 4.6607957 4.6756086 4.393508 4.5250053 4.3893256 4.5954604 4.6649804 4.5934362 4.5924964 4.3515735
1369296_at 12.705696 12.651894 12.810142 12.771457 12.711039 12.7798605 12.870457 12.886181 12.810142 12.829822 12.353551 12.960997
1369297_at 3.972672 3.9077811 4.2170043 4.166632 4.0564594 4.3649955 4.2875795 4.3272457 4.4917536 4.1937647 4.224863 4.1264186
1369298_at 4.1983676 4.0674934 3.8906279 3.8639498 4.3828506 4.1871285 3.9568846 3.9179068 3.850109 4.017564 3.883302 3.9715106
1369299_at 4.75994 4.410944 4.4276156 4.254447 4.3922224 4.492323 4.834998 4.435484 4.6509857 4.2333417 4.832034 4.3422213
1369300_at 4.283618 4.2404823 4.558975 4.425285 4.136824 3.8296318 3.9896085 4.3456473 4.183511 4.0758142 4.1892858 4.060602
1369301_at 4.5974536 4.330079 4.4863415 4.3625264 4.7613807 4.498353 4.1891875 4.1379647 4.3255725 4.081623 4.4304895 4.612079
1369302_at 4.6748123 4.3403406 4.9247355 4.2424746 4.602853 4.4499903 4.279932 4.283948 4.5743074 4.610839 4.674177 4.3995285
1369303_at 3.511037 3.5418468 3.7027524 3.6803503 3.783934 3.5608366 3.6447175 3.6936498 3.6651237 3.4681265 3.677433 3.6975994
1369304_at 6.5715437 6.809564 6.8968267 6.8484044 6.7563577 6.8794737 6.7503686 7.0125456 6.7412457 6.598359 6.958825 6.4473195
1369305_at 4.508625 4.52164 4.4961033 4.548572 4.667822 4.6196384 4.4551826 4.9611845 4.685866 5.1225996 4.592038 4.464738
1369306_at 4.2011495 4.1306086 3.9880252 3.978278 4.2121778 3.6807277 4.2517653 4.1973486 3.8958173 3.9057577 3.5033855 4.1264186
1369307_at 4.932687 4.8302765 4.7546926 4.7204866 5.4312344 4.86836 4.5891724 4.7086005 4.7519836 4.8826127 4.946084 4.6671333
1369308_at 5.1928334 5.5792255 5.115514 5.32541 5.1550074 5.2043962 4.8380547 5.0706635 5.302411 5.4018035 5.449399 4.97927
1369309_a_at 4.7011414 4.430721 4.6263046 4.525289 5.2008505 4.5087986 4.7513313 4.7936487 4.872014 4.794884 4.869799 4.6922903
1369310_at 5.211908 5.589237 5.451419 5.4405994 5.0723734 5.201008 5.5139837 5.4712296 5.032629 5.7744865 5.1707287 5.474683
1369311_at 3.465359 3.5801826 3.8340719 3.8514352 3.768309 3.6310947 3.6368232 3.5186574 3.913682 3.727427 3.7931633 3.5519357
1369312_a_at 8.862461 9.003589 8.732043 8.861832 8.936241 9.057426 8.852344 8.797899 8.848024 8.723159 8.919582 8.828251
1369313_at 4.705775 4.8240294 4.6664996 4.6514792 4.571393 4.7559314 4.466548 4.629013 4.714026 4.554208 4.7107344 4.8390656
1369314_at 4.2806253 4.2549477 4.4700556 4.1392584 4.3223963 4.1520557 4.0688105 4.1161275 4.2370863 4.0157986 4.2684655 4.2663493
1369315_at 4.1244574 3.7349513 4.105671 3.9316328 4.2487626 4.1947603 4.2085266 4.1397953 4.0486403 4.1046133 4.3430076 4.0088873
1369316_s_at 6.2435517 6.163616 6.225563 6.3268023 6.283211 6.0980268 6.369596 6.327183 6.2064652 6.4671993 6.6192513 5.9898033
1369317_at 4.096755 3.7635515 3.8060293 3.795487 3.9643958 3.7732258 3.7043347 3.684333 3.7766623 3.6923773 4.006147 3.8852398
1369318_at 6.000651 6.2144227 5.6491857 5.9072895 6.1316066 5.955569 5.6862955 5.7584443 6.3616924 5.8386054 6.122873 5.9375024
1369319_at 8.935473 9.164644 8.937776 9.042574 9.26059 9.148104 8.945691 9.111177 8.99793 8.782508 8.967099 9.119453
1369320_at 4.258798 3.817941 4.1314535 3.943731 4.0657263 3.935263 4.1994495 3.925988 3.9837575 4.120577 3.8650007 3.9039223
1369321_s_at 3.2937608 3.298902 3.6105473 3.6231034 3.3403063 3.355428 3.3370316 3.4773881 3.4332154 3.2070262 3.4347422 3.5182366
1369322_at 5.4024467 4.9323006 5.5421896 5.133162 5.382265 5.190755 5.2674456 5.316795 5.0002 5.220346 5.3141828 5.4662256
1369323_at 6.913486 6.6575 6.904963 6.858978 6.973695 6.8278413 6.9364815 6.928111 7.287303 7.254612 7.226122 6.842853
1369324_at 3.5560465 3.609951 3.4593716 3.373371 3.6826718 3.6851592 3.2160046 3.2663777 3.4484203 3.2671344 3.573455 3.574013
1369325_at 6.7663097 6.9295073 6.680914 6.6750946 6.1224604 5.6615725 6.2211876 6.5210986 6.5787196 6.443866 5.703342 6.6337705
1369326_at 4.210106 4.093502 3.927751 4.2541714 4.1025925 4.079153 3.6863232 3.8698032 3.97253 3.9710078 3.881086 3.5779421
1369327_at 4.3965898 3.8639133 4.334438 4.4321632 4.2887573 4.4372435 4.189019 4.3586874 4.379428 4.307655 4.5327883 4.381987
1369328_at 5.936328 5.868327 6.363636 6.6482515 6.485796 5.9527187 7.327856 7.123492 6.777265 6.1096907 6.6309037 7.0062
1369329_at 5.359299 5.016209 5.0785255 5.1719546 5.518925 5.527669 4.8679624 5.087758 5.1375 5.062221 5.3155293 4.992735
1369330_at 5.2819633 4.948311 5.25405 5.162757 5.067151 5.009433 4.928364 5.104546 5.207174 5.1649103 5.3363333 4.8501267
1369331_a_at 4.7434745 5.1865845 4.7959933 4.7945657 4.921769 5.0652103 4.9384284 5.02901 4.9376473 4.781546 5.1210237 4.819275
1369332_a_at 3.757221 3.7842941 3.719377 3.5361335 3.6374242 3.9403696 3.5287251 3.6642234 3.7761364 3.8986886 3.686117 3.790879
1369333_a_at 3.3008 3.1716971 3.4052079 3.34807 3.4977896 3.2432969 3.436949 3.1649008 3.462694 3.29642 3.381223 3.385014
1369334_at 3.8815212 3.5807304 3.840711 3.6610947 4.0519705 4.1726704 3.6728852 3.628188 3.6488595 3.7364345 3.7845268 3.6700234
1369335_at 4.0823655 4.121828 3.55354 4.0330615 3.7084832 3.4446363 3.8617518 3.7732968 3.6761742 3.5971117 3.768685 4.0011587
1369336_at 5.592332 5.326948 5.5548477 5.494593 5.602932 5.3208923 5.222414 5.14459 5.5004663 5.4622674 5.2722874 5.1884394
1369337_at 4.325359 4.216831 4.5329785 4.291958 4.4331946 4.4843664 3.8631728 4.1427526 4.242334 4.115677 4.6058054 4.469266
1369338_at 5.9735126 6.0332217 6.130499 5.361996 5.933592 5.7058616 5.5965075 5.7576666 5.649495 5.825657 5.7619066 5.818241
1369339_at 5.812998 5.1951137 5.83808 5.586176 5.834839 5.4709196 5.5143776 5.3842416 5.4874687 5.722704 5.4381814 5.289859
1369340_at 4.4741306 4.4790173 4.503808 4.367206 4.617883 4.53026 4.138618 4.161413 4.497818 4.553872 4.4155917 4.2961497
1369341_a_at 4.3406367 4.331404 4.371525 4.4192743 4.266302 4.225132 4.212467 4.1911726 4.129113 4.458871 4.348044 4.078849
1369342_at 5.6389394 5.258748 5.4685874 5.8945627 5.516053 5.2417192 5.4471006 5.1713777 5.0864577 5.688002 5.574375 5.199384
1369343_at 3.241661 3.2795002 3.460379 3.4546142 3.1868317 3.5497556 3.2468562 3.490723 3.2814813 3.508272 3.4661393 3.3860452
1369344_at 5.6979513 5.4076543 5.2467194 4.9420447 5.742052 5.3568087 5.416825 5.480442 5.2137475 5.1050725 5.410753 5.658871
1369345_at 4.065095 4.0923133 4.0731955 3.7460873 4.049486 3.9249296 3.9004097 4.066987 4.082183 3.7880967 4.0814514 3.9480104
1369346_at 3.3702466 3.6648757 3.5094838 3.7066162 3.6903121 3.558795 3.3513193 3.4817743 3.5561285 3.3805826 3.4339204 3.3413312
1369347_s_at 5.74394 5.571056 5.582081 5.625225 5.5746536 5.686159 5.5909796 5.139171 5.6990857 5.627145 5.831941 5.393852
1369348_at 4.6113486 4.2493734 4.3247366 4.1468997 4.24693 4.174813 4.1302333 4.2213383 4.348493 4.3837867 4.1685734 3.928457
1369349_a_at 3.6213381 3.3405914 3.5875027 3.57827 3.699789 3.498937 3.58446 3.4327748 3.3566244 3.3427782 3.5413172 3.6518948
1369350_at 5.5785565 5.1643023 5.480838 5.347573 5.4252977 5.744321 5.4277334 5.3889236 5.511403 5.424429 5.5010757 5.463503
1369351_at 4.508069 3.9433177 4.144546 4.1470385 4.574697 4.2856407 4.2104263 3.853244 4.067378 4.4155655 4.1697264 4.4145956
1369352_at 6.2447658 6.432253 6.424306 6.1288905 6.5673747 6.174837 6.4235053 6.098526 6.253234 6.1500444 6.4023986 6.1987987
1369353_at 4.6651855 3.8356984 4.296607 4.5483184 4.3141646 4.501493 4.4413667 4.495003 4.6649804 5.0260983 4.3491936 4.0668106
1369354_at 6.5611844 6.1783266 6.345669 6.3700275 6.4928064 6.5428314 6.3011374 6.254744 6.704499 6.467614 6.4497766 6.0698533
1369355_at 5.0096383 4.632235 4.954375 4.7859173 4.44084 4.580569 4.7750196 4.7890368 4.8544745 4.921569 5.055799 5.0657587
1369356_at 4.2407923 3.6661966 4.2389474 3.9511108 3.717427 3.8037653 3.997434 4.129883 4.1153784 3.9226398 4.111741 4.379216
1369357_at 5.2960815 5.4624434 4.7734027 4.8012867 5.1084046 4.8890324 4.9821596 4.791366 4.5123744 5.0610404 5.034428 5.2508726
1369358_a_at 6.3598742 6.126377 6.208011 5.955786 6.4934855 6.2871623 5.780654 5.9188 6.0595818 5.782874 6.227401 6.043436
1369359_at 4.2621098 3.7290924 3.9848938 3.7387934 4.006225 3.8844724 3.7999523 3.720806 3.8737192 3.8725898 3.9252698 3.9716208
1369360_at 6.133684 5.4989285 5.765832 5.416709 5.9341073 5.9325085 5.6057897 5.7150025 5.7277546 5.498518 5.895189 5.814173
1369361_at 3.74749 3.3748229 3.4194152 3.3661087 3.7112393 3.6476402 3.4250877 3.4743347 3.4970217 3.4640136 3.547019 3.3549354
1369362_at 5.129366 5.0934205 5.3252225 5.0656767 5.152337 5.0938854 5.1465864 5.0148683 5.238547 5.2072377 5.18401 4.9584575
1369363_at 3.5827072 3.67456 3.4811451 3.4801192 3.7096293 3.6060874 3.443258 3.4483588 3.5361993 3.375203 3.515098 3.6356096
1369364_at 3.5780864 3.792881 3.671331 3.5511749 3.4314911 3.5997555 3.4247813 3.4748785 3.503657 3.4996521 3.5573456 3.548872
1369365_at 4.432842 4.5149703 4.5754323 4.3336015 4.246464 4.4368167 4.1794863 4.4031763 4.4850745 4.758283 4.4404283 4.292332
1369366_at 4.9749804 4.905448 4.3883677 4.8105607 4.7613807 5.049561 4.796237 4.82992 4.656007 4.8633437 5.040584 4.8413815
1369367_at 4.534935 3.8849473 4.2047276 3.9396815 4.4588385 4.300018 4.5271535 4.260174 4.482327 4.05487 4.2900867 4.1624846
1369368_at 4.5117693 4.338902 4.167691 4.2865295 4.2110753 4.398653 4.142633 4.526389 4.411007 4.1681366 4.597493 4.1149
1369369_at 5.0514855 4.793327 4.9273405 4.8475533 5.183173 4.969196 5.0912623 4.8051906 5.042648 4.912269 5.271668 4.885258
1369370_s_at 5.0615864 4.5027514 4.7239637 4.5625896 4.8873653 4.8938284 4.395117 4.631838 4.7685866 4.7090483 4.86233 4.6536584
1369371_a_at 4.545823 4.148419 4.2071357 4.084586 4.1463237 4.254829 4.270426 4.448346 4.419239 4.512657 4.668308 4.035895
1369372_at 4.87548 4.6440306 4.4990745 4.5081005 4.9947643 5.0633693 4.4451776 4.562452 4.89606 4.701022 4.705639 4.7903175
1369373_at 5.7083054 6.054319 6.1779833 6.269873 5.822241 5.4864836 5.776759 5.7505784 6.3193946 6.1803746 5.9593782 5.8922734
1369374_at 4.0534215 3.9771118 4.345978 4.0442934 4.041231 3.7808588 4.1489086 4.1704903 4.0745974 4.138381 4.0910015 4.0985317
1369375_a_at 3.760342 3.7070909 3.889603 3.666455 3.7540066 3.6525462 3.9969497 3.6751568 3.6092424 3.8426769 4.053149 3.6856782
1369376_a_at 4.282951 4.4012203 4.004714 3.758644 4.539801 4.277086 4.164341 3.9071112 4.3196316 4.250657 4.2661715 4.29459
1369377_at 3.4008296 3.4135783 3.314914 3.3141127 4.0526342 3.6287568 3.4046001 3.4307406 3.2572863 3.2845347 3.408452 3.292533
1369378_at 4.8619175 4.908166 4.410966 4.7784944 4.687989 4.620089 4.3181148 4.826803 4.4328775 4.4390244 4.699661 4.6485233
1369379_at 4.56174 4.3178883 4.6134944 4.5329123 5.010954 4.5848475 4.6632037 5.5193934 4.589923 4.7455726 4.511835 4.09443
1369380_at 4.886097 5.6487684 4.832936 4.926097 4.2079253 4.736453 4.6745586 4.64158 4.7140665 4.6229467 4.475466 4.5094213
1369381_a_at 3.6943986 3.6431632 3.9070892 3.6666384 3.583077 3.8530161 3.5269656 3.6473696 3.4304812 3.4604387 3.532959 3.9667952
1369382_at 6.029232 5.9657884 6.0421486 5.96713 6.171927 6.104025 6.1198635 5.956938 6.194139 6.3315535 6.031423 6.1206856
1369383_a_at 4.8953466 4.459815 4.6665 4.5736437 4.9793434 4.548195 4.2391624 4.339922 4.624054 4.641061 4.5304804 4.635504
1369384_at 3.8803768 3.7554328 3.9636197 3.8804288 3.9228542 3.6486597 4.083087 3.6885524 3.8479323 3.9947898 3.9242916 4.0121384
1369385_at 4.708044 4.200236 4.2698603 4.330592 4.8045135 4.5298276 4.4765854 4.455611 4.6379805 4.2127023 4.7086763 4.3293147
1369386_at 4.2722726 4.193388 4.179087 4.052595 3.9523833 4.316176 4.034256 4.1529956 3.9209192 4.0558295 4.1366525 4.002928
1369387_at 5.9315186 5.8850055 5.8049436 5.7521453 5.5351186 5.4756713 5.776575 6.1797533 5.915886 5.914583 6.0089645 5.836148
1369388_at 3.981588 3.7913675 3.580524 4.085332 4.2636447 3.8721054 3.6377347 3.7042372 3.9795399 4.1104264 4.264021 4.1264186
1369389_at 4.5767837 3.999004 4.2614737 3.9481158 4.2023377 4.4942517 4.5078683 4.2876787 4.1789565 4.4205656 4.3407154 4.4013
1369390_a_at 4.2050076 3.832916 4.420742 4.2371287 4.4692783 4.327425 4.3068047 4.377491 4.10553 4.4624715 4.2904406 4.760674
1369391_at 4.0880737 3.8501067 4.046788 3.681854 4.191882 4.2737436 4.0019746 4.0971694 3.9353368 3.9517152 4.078432 3.8391824
1369392_at 5.243156 5.1680493 4.79235 5.2486563 4.9579725 4.9921355 5.251415 5.1142178 4.825896 4.8481975 4.956024 5.036
1369393_at 3.797354 4.2165613 3.768921 4.327239 4.136824 4.109148 4.2556534 4.272234 3.8378675 4.0846343 4.0365405 3.829951
1369394_at 4.564369 4.7439413 4.5520725 4.7823052 4.710107 4.584925 4.499632 4.1257954 4.6978354 4.395277 4.549815 4.7982435
1369395_at 3.6278403 3.658316 3.8434982 3.514956 3.757496 3.597992 3.5415065 3.6991441 3.540647 3.545287 3.7336473 3.6781273
1369396_at 5.575821 5.2387934 5.742343 5.3512006 5.566003 5.4003096 5.655242 5.4380894 5.6448917 5.591717 5.58934 5.4128637
1369397_at 5.022355 4.706972 5.1239076 4.993445 4.839528 4.950932 5.1517572 5.058854 4.8935833 4.814359 4.9280224 4.8702164
1369398_at 5.6384354 5.4407463 5.339068 5.2088165 5.5880446 5.4376454 5.1128283 5.353449 5.428688 5.3081565 5.344035 5.070077
1369399_at 3.4075222 3.7316883 3.52258 3.56087 3.5195856 3.3708396 3.3690827 3.684042 3.5485015 3.4517603 3.277434 3.4832854
1369400_a_at 5.280195 4.485175 4.9141946 4.5819144 5.2934074 4.9894447 4.750879 4.6995263 5.192915 4.9299417 5.4089518 4.690859
1369401_at 3.394831 3.2547245 3.2063763 3.2392368 3.3500063 3.3049424 3.2408683 3.4612608 3.3482316 3.4787853 3.202116 3.4628935
1369402_at 7.2263036 6.752384 7.2733912 7.433678 6.890578 6.9525685 7.2497025 7.6634903 7.404007 7.2127686 7.3994346 7.0511007
1369403_at 4.627626 4.7179313 4.65761 4.5957117 4.521309 4.2848663 4.5894947 4.475571 4.604151 4.380872 4.652067 4.770786
1369404_a_at 4.7107797 4.5980515 4.3954096 4.5376835 4.4673486 4.526657 4.261409 4.26428 4.5679874 4.708226 4.537701 5.3048053
1369405_a_at 4.3675447 3.6869855 4.2870674 3.9925652 4.418537 4.2837095 4.064667 3.943617 3.893572 4.1585345 4.029757 4.209385
1369406_at 4.432564 4.316219 3.9694474 4.0653543 4.326139 4.183633 4.258658 4.399182 4.118598 4.1373944 4.3492455 3.7456703
1369407_at 6.492124 6.8491325 6.811975 7.0068846 6.4226522 6.6518316 6.338759 6.377609 6.676797 6.340776 6.457581 6.196065
1369408_at 4.2077208 4.0279493 4.592247 4.259944 4.3407736 4.3790627 4.033082 4.042737 4.140814 4.1784706 4.277797 4.0724564
1369409_at 8.379612 8.629011 8.332825 8.465548 8.396923 8.404221 8.548428 8.356244 8.626699 8.685658 8.641299 8.712144
1369410_at 7.2440243 8.514724 7.102964 7.325747 7.7619524 7.699554 7.417495 7.378743 7.0334883 7.2064447 7.398156 7.7309504
1369411_at 3.6261907 4.0623846 3.5365949 3.9003913 4.116802 3.9199686 3.6496613 3.781602 3.8287163 4.0786085 4.100004 3.8508239
1369412_a_at 6.5746593 6.44953 6.626638 6.362242 6.3976526 6.7771153 6.5381036 6.301841 6.665095 6.501518 6.7754946 6.6833262
1369413_at 4.6997323 4.349043 4.3954096 4.180105 4.4103947 4.4780865 4.2944345 4.1324234 4.2955837 4.500512 4.594733 3.9057486
1369414_at 8.614365 8.9727 8.930559 8.96965 8.643362 8.706045 9.006683 9.036615 8.913479 8.931097 8.891108 9.048189
1369415_at 8.611978 6.8569007 8.29562 8.582931 8.135916 8.478197 8.33259 8.564144 9.211309 7.663111 7.5623794 8.25635
1369416_at 6.3510184 6.2422237 6.3618913 5.8210354 6.387876 6.2466893 5.8866215 5.95765 6.0482383 6.2590036 5.877096 5.8036604
1369417_a_at 4.2510386 3.9339483 4.02612 3.888017 4.262553 4.208014 3.9896033 3.903298 3.8974419 3.8532913 3.9822733 4.194828
1369418_at 4.2844353 4.3783607 4.3657503 4.1906576 4.1552305 4.276985 4.4010515 4.5534506 4.029172 4.3604665 4.2827506 3.8359756
1369419_at 5.275796 5.464197 5.1718554 5.079939 5.249252 5.1950192 4.9016104 5.445856 5.183234 5.1323185 5.4216657 5.324785
1369420_at 4.275461 4.2695475 4.3395514 4.6604857 4.33414 4.6695986 4.5396595 4.4225073 4.0898514 4.198535 4.478499 4.8547
1369421_at 6.236695 6.553947 6.2873044 6.4586916 6.280846 6.549855 6.5024295 6.2466226 6.1210856 6.112339 6.3008065 6.639379
1369422_at 5.2495065 4.868114 5.087289 5.080701 5.2293887 5.2469254 5.183415 5.077065 5.1464043 5.3125854 5.156099 5.244747
1369423_at 4.5838284 4.0434933 4.449473 4.5081005 4.274239 4.2412605 4.0298076 4.380258 4.469532 4.3248186 4.1304555 4.5291343
1369424_at 12.784791 12.885466 12.791451 12.958321 12.695432 12.612928 13.024041 12.811274 12.7738285 12.732532 12.683872 12.881179
1369425_at 4.0446005 4.1268873 4.1659327 4.0933304 4.2968826 4.505211 4.0350103 4.1913404 4.240347 4.1937647 4.259379 4.4365654
1369426_at 5.049841 4.8803935 4.795855 5.0024548 4.9559894 4.8590307 5.0008287 5.1060767 5.1097207 5.0693965 5.049038 5.0165434
1369427_at 9.080615 9.028558 9.377095 9.355545 9.68104 9.119103 9.272971 9.587322 9.6231575 9.371968 9.916496 9.228455
1369428_a_at 4.39984 4.39066 4.3163357 4.337492 4.5073347 4.6598344 4.174199 4.222802 4.3255777 4.595498 4.232239 4.799344
1369429_at 3.6502423 3.7501006 3.653094 3.510277 3.717427 3.975115 3.4740207 3.674057 3.6286192 3.7904308 4.0153985 3.6557434
1369430_at 9.423135 8.829991 9.552112 9.440055 8.623812 9.148676 9.662995 9.581761 9.322778 8.711969 9.217439 9.495202
1369431_at 4.6095085 5.130207 4.437722 4.4598246 4.511074 4.560301 4.6712837 4.2428827 4.490128 4.3714037 4.539214 4.121148
1369432_at 5.2621055 5.2622514 5.251102 5.2216125 5.06767 4.7551584 5.0117116 4.900799 4.9858174 5.4900208 5.323534 5.060399
1369433_at 4.7422366 4.98862 4.5665665 4.9373336 5.1240826 5.1455917 4.6469502 4.551383 5.318946 5.579551 5.120534 4.7228723
1369434_at 3.6867812 3.8054714 3.7217858 3.7128687 3.652397 3.7315648 3.9686525 3.5622587 3.9674354 3.6720738 3.7421064 3.8028536
1369435_at 12.309638 12.321335 12.453649 12.489697 12.509683 12.467381 12.481714 12.463702 12.360557 12.41976 12.27691 12.335448
1369436_at 4.1915264 3.9519522 3.7704203 3.825161 4.1331873 4.1576195 3.8355045 3.9866467 4.171856 3.914145 4.0476255 4.3495655
1369437_at 4.6106024 4.1931705 4.6209397 4.5087743 4.49776 4.2969646 4.31236 4.2876787 4.49142 4.290421 4.5546465 3.951848
1369438_at 4.9318633 4.5800133 4.8572288 4.8892603 4.936235 4.873781 4.535835 4.686739 4.547379 4.713941 4.6024632 4.70812
1369439_at 3.611334 3.578911 3.4439313 3.549719 3.54923 3.533807 3.6214585 3.5218527 3.4900253 3.417282 3.7135618 3.558578
1369440_at 6.209432 7.1782575 6.2294044 5.943453 5.274723 5.0961175 6.879627 5.6528797 5.698776 5.707931 5.7853813 6.972117
1369441_at 4.8167706 4.358266 4.9695334 4.4828863 4.280875 4.4372005 4.4957433 4.854639 4.5431414 4.605934 4.404653 4.459704
1369442_at 3.6473389 3.3669546 3.787448 3.7879713 3.525486 3.4997096 3.6364934 3.5027654 3.6724393 3.668164 3.755796 3.550096
1369443_at 6.2473536 6.6567297 6.7908535 6.3347235 6.345727 6.186265 6.2979302 6.604895 6.6700115 6.6265626 6.459327 6.298199
1369444_at 3.8020167 3.885941 4.0588474 3.8517115 3.8808362 3.8729942 3.5218518 3.7690692 3.7450852 3.6312296 3.5576506 3.9053893
1369445_at 6.2053385 6.282536 5.844576 6.272039 5.7997766 5.948259 6.4387684 6.1520033 6.3195734 6.3723006 6.206499 5.7644963
1369446_at 6.9722834 6.9602585 6.730786 6.8824005 6.8249435 6.7167754 6.5340242 6.5751224 7.0702953 6.5046616 7.5393395 6.6637955
1369447_at 6.105124 5.4982166 5.634845 4.9442377 5.808073 5.734632 5.369862 5.113324 5.9570594 5.6160526 5.1737623 5.3242526
1369448_at 6.114292 5.758115 5.730071 5.835159 6.0532756 5.972385 5.5787125 5.5181293 5.7346354 5.68163 5.8647847 5.6534033
1369449_at 5.016258 4.8265324 4.9294624 4.8012867 5.031347 5.127837 4.7698193 4.7208433 4.838191 4.8749933 5.014552 4.90108
1369450_at 10.722857 11.100041 11.06598 10.786708 10.883949 10.895938 11.087286 10.945476 11.124275 11.242404 10.405287 11.239877
1369451_a_at 3.6922333 3.5293596 3.6255167 3.615989 3.438674 3.788159 3.5085971 3.8144479 3.6713014 3.6455119 3.7405803 3.6462774
1369452_a_at 8.259373 8.373097 8.270399 8.293688 8.402575 8.312546 8.429261 8.2463 8.307867 8.32086 8.411697 8.469114
1369453_at 7.8807473 7.5243454 7.910005 8.026779 7.1157093 7.2727485 7.7200203 7.979264 7.9511423 7.9470034 7.7391005 7.5667467
1369454_at 4.486453 3.995446 4.3140407 4.247096 4.5200424 4.2369843 4.3116083 4.1535683 4.3580465 4.338165 4.7297935 4.117691
1369455_at 7.364175 8.9872465 7.2598596 7.177238 6.411795 6.2624264 7.644654 6.8327804 6.6369143 7.1631274 7.376594 8.261419
1369456_at 3.2937608 3.1200137 3.2619004 3.288976 3.4074538 3.4376223 3.3152957 3.1105645 3.4768274 3.2452943 3.5207374 3.2420576
1369457_a_at 4.5152693 4.509558 4.499216 4.0556087 4.4228983 4.1136694 4.334027 4.21095 4.4421883 3.9945729 4.578083 4.8425665
1369458_at 4.480945 4.137436 4.6058426 4.2405806 4.486929 4.5684896 4.412559 4.4285684 4.674323 4.4716954 4.448039 4.5433645
1369459_at 6.037357 5.559636 6.0335293 6.0251193 6.0870557 5.8564777 6.029105 6.1769857 6.13259 5.958578 6.2033377 5.880249
1369460_at 5.609606 5.15843 5.694463 5.652815 5.8784676 5.427577 5.6343994 5.266447 6.043021 5.395746 5.7060747 5.195547
1369461_at 4.1158586 3.9369447 4.022676 3.9337847 3.8433056 3.981104 3.9481475 3.7026417 3.7928243 3.821288 3.8621342 4.0095
1369462_at 4.0129566 4.0570507 3.8885026 3.947993 3.95203 3.9817047 3.8480372 3.9554238 4.080657 3.947418 3.9268918 3.8025582
1369463_at 5.598391 5.245396 5.017333 5.1151376 5.365035 5.568103 5.0905323 5.2914605 5.1809716 5.2180095 5.746761 5.280614
1369464_at 4.7931757 4.3367424 4.6591682 4.133363 4.5760164 4.69267 4.211813 4.435484 4.5809727 4.470624 4.5107574 4.1629305
1369465_at 13.062136 12.259307 13.118505 13.1189 12.628449 12.799727 13.037928 13.108875 12.931853 13.001683 13.029883 12.921492
1369466_at 3.6301808 3.730057 3.5627134 3.478226 3.8510644 3.6464522 3.5881016 3.4479895 3.826299 3.6628106 3.5962842 3.6997423
1369467_a_at 9.474192 10.255629 9.494115 9.660423 10.159392 9.974683 9.961461 9.844918 9.470018 9.947235 9.272603 10.232314
1369468_at 7.15359 6.927857 7.2662888 7.068931 6.9673524 6.6824183 7.3419743 6.9950333 6.9273353 7.0481033 7.2819767 6.940791
1369469_s_at 3.5450695 3.665708 3.232799 3.230693 3.4818754 3.5826094 3.4632635 3.3647668 3.349934 3.529106 3.4424446 3.5748239
1369470_at 4.386174 4.2041125 4.417182 4.2204533 4.582037 4.1290307 4.6521077 4.2505884 4.173006 4.150337 4.3214345 4.6885953
1369471_at 5.349642 4.9715853 5.4470816 5.3627357 4.787648 4.580569 5.4794974 5.028264 5.338463 5.609635 5.6494884 5.0271215
1369472_a_at 6.5442643 7.0729895 6.6268816 6.6023893 6.6441445 6.759871 6.9260273 6.683169 6.473762 6.539965 6.6753206 6.321525
1369473_at 9.967247 10.430526 10.063949 10.090355 10.017659 9.829996 10.058337 10.021772 10.106573 9.818212 10.027169 10.035762
1369474_a_at 3.6063724 3.8681097 3.8669035 3.7243404 3.8281722 3.6750705 3.7048151 3.7228222 3.6576347 3.8256917 3.8156974 3.8860202
1369475_x_at 3.9488158 3.953612 3.729868 3.7871702 3.9308805 4.077375 3.7364497 3.893211 3.9299831 3.8149893 3.7959745 3.7404504
1369476_at 5.1140585 4.5804887 5.0054874 5.2264833 4.990473 4.777078 4.969415 5.099224 5.1432157 5.240321 5.3010063 4.7932982
1369477_at 4.5687833 4.1934566 3.9991055 3.9755483 4.218846 4.431993 4.187995 4.00802 4.490763 4.269379 4.616599 4.0546002
1369478_at 4.3187857 4.4063597 4.153657 3.9699028 4.305674 4.2369847 4.047121 4.1744223 4.1004543 4.0657225 4.117379 4.0336657
1369479_at 6.298154 6.1205397 6.672894 5.968694 6.4657626 6.4136252 6.3462896 6.1745505 6.338689 6.2442436 6.4856186 6.3890853
1369480_at 3.9566782 3.2462864 3.7704203 3.6376195 3.639954 3.664757 3.7776308 3.5335867 3.7763286 3.6820893 3.9443529 3.522887
1369481_at 3.8203964 3.3113642 3.608765 3.7998025 4.282199 3.8680384 3.7776308 3.6703193 3.7478094 3.751086 3.7363005 3.5518754
1369482_a_at 4.039142 3.9650745 3.863752 3.941687 3.7941563 3.8714702 3.9466124 3.9792747 4.037484 3.8906648 3.9146097 3.6537402
1369483_at 6.159031 6.394853 6.476039 6.3916078 6.0262475 5.791541 6.2160363 6.5747776 6.439973 6.251363 6.165927 6.0095215
1369484_at 4.33529 4.2095985 4.0709324 4.1316686 4.1683674 4.3884983 4.115073 4.292702 4.2989826 4.164522 4.404653 3.9514122
1369485_at 9.80583 10.1914015 9.8046255 9.86565 10.135306 9.666836 9.8274555 9.802864 9.881258 10.156292 10.109682 10.02735
1369486_at 3.3997557 3.3741136 3.832482 3.5495667 3.7718763 3.5175219 3.465235 3.3875446 3.529631 3.474899 3.5411317 3.3863113
1369487_a_at 4.082365 3.935543 4.004422 3.8316402 3.7967086 3.9273136 3.850442 4.006876 3.7766623 3.9557407 3.8895059 3.8007514
1369488_at 4.4096394 3.884384 4.1556544 3.9161196 4.1348104 4.156372 4.3348446 4.175558 4.2560043 4.2345457 3.9268918 4.209385
1369489_at 6.1575556 5.9099526 5.8862343 5.8883715 6.27076 5.996095 5.753197 5.7030907 5.925337 5.867916 5.8680267 5.2971697
1369490_at 3.7967646 3.8861482 3.7031288 3.6199512 3.9383123 3.8331141 3.7651575 3.5781896 3.6713014 3.8701026 3.7525918 3.5629616
1369491_at 9.181686 9.559462 9.23786 9.299135 9.1016655 8.545612 9.402282 8.985437 9.440453 9.09835 9.02175 9.596117
1369492_at 11.0887375 11.399998 11.067512 11.336062 11.384426 11.203879 11.225461 11.282329 11.053023 10.907229 10.959901 10.9753685
1369493_at 9.258707 9.417551 8.917131 9.358046 9.626872 9.3335285 8.819691 9.631306 8.055706 8.244969 10.2561035 9.346193
1369494_a_at 5.7823043 5.7627473 5.7848787 5.744393 5.9506164 5.7391024 5.4820004 5.492045 5.660836 5.792764 5.522528 5.87083
1369495_at 5.6344023 5.206541 5.8191786 5.652567 5.5849495 5.836301 5.7780027 5.623378 5.569595 5.5840635 5.5898 5.527066
1369496_at 7.265385 7.327939 7.2075143 7.454254 7.1150556 7.2405176 7.5578284 7.6375556 7.4496694 7.686649 7.5430317 7.394352
1369497_at 4.282951 4.587479 5.1359286 4.504511 4.333749 4.393448 4.5501604 4.4861727 4.5197735 4.230554 4.0930243 4.4081817
1369498_at 4.5339146 4.5140624 4.2995114 4.43914 4.5515103 4.382218 4.214429 4.096631 4.4953384 4.06972 4.3087687 4.4454823
1369499_at 5.473277 5.1743774 5.440658 5.709869 5.408622 5.402672 5.409835 5.1026654 5.2919126 5.0542283 5.116162 5.2434244
1369500_at 5.4533343 4.9670677 5.031611 5.187443 5.280126 5.4413443 4.972359 5.239431 5.06234 5.1716213 5.330533 5.155525
1369501_at 5.6707435 6.644545 5.7919774 5.856256 6.4015903 6.247593 6.0478015 5.82487 5.608998 5.9820676 5.9126306 5.928117
1369502_a_at 12.747406 12.830708 12.625982 12.8064375 12.722681 12.633393 12.6125 12.68521 12.619096 12.702826 12.206011 12.746214
1369503_at 3.3176756 3.121756 3.2321422 3.1289437 3.3755634 3.4445875 3.1576424 3.3668032 3.1868033 3.157294 3.1648986 3.1914632
1369504_at 5.706765 4.822713 5.389126 5.7288685 5.906038 6.2829547 5.7997584 5.8713355 5.773821 5.0175753 5.799615 5.283521
1369505_at 5.706578 5.1016393 5.7862897 5.5482874 5.8610034 6.154771 6.4009 6.2306933 6.0007834 6.1731434 6.561547 6.0252924
1369506_at 4.5689707 4.4296465 4.45853 4.2058425 4.471682 4.3548517 4.049303 4.245179 4.5971637 4.3916373 4.1606317 4.3931055
1369507_at 4.0699034 4.102047 4.126604 4.1420193 4.6532593 4.30315 4.033082 4.2403173 4.2890654 4.232022 4.232542 4.671921
1369508_at 5.126875 4.382786 5.089265 4.778617 5.075278 4.8188267 4.614208 4.836375 5.119211 4.9792576 4.9461694 4.458313
1369509_a_at 4.812667 4.8843803 5.0772076 5.151165 4.661026 5.066815 4.473803 4.6824856 4.6642118 4.2570524 4.9981384 4.592964
1369510_at 6.356839 5.9850965 6.391693 6.2044053 6.767504 6.515734 6.378525 6.0364513 6.5195127 6.182363 6.3679767 6.045374
1369511_at 6.033507 5.373447 5.975677 6.0430183 5.8268332 7.458247 5.213217 6.5954523 5.744755 6.6062074 5.6096663 5.775454
1369512_at 5.619541 4.9023247 5.726152 5.6118097 5.2602015 5.2496185 5.534336 5.357348 5.557046 5.7991133 5.538534 5.3138647
1369513_at 4.818199 4.3728466 4.4926553 4.619761 4.3847055 4.6471543 4.536661 4.4747777 4.33102 4.480381 4.437182 4.8670974
1369514_at 5.8083344 5.3384447 5.551872 5.199134 5.8475637 5.9212704 5.251764 5.4712296 5.5579286 5.4638 5.6046476 5.5791044
1369515_s_at 4.4156346 4.3697486 4.291314 4.0101333 4.131378 4.55651 4.180951 4.210631 4.404165 4.415256 4.6529207 4.542231
1369516_at 4.026196 3.3002324 3.876901 3.7652044 3.9017177 3.695036 4.065157 3.8513265 3.9216666 3.8234196 3.978274 4.0922337
1369517_at 5.6310844 5.2013183 5.6682806 5.4603972 4.8896003 5.194428 5.6522603 5.5074506 5.744058 5.5241914 5.6869984 5.2262025
1369518_at 5.227789 5.1006126 5.1357803 5.2105727 5.2109356 5.1116695 4.9784694 4.8117 5.086746 5.288153 5.2842975 4.9794025
1369519_at 4.484131 4.4145985 4.3110538 4.108836 4.316803 4.3472567 4.2441797 4.160023 4.38672 4.258974 4.162399 4.5553455
1369520_a_at 5.645415 5.1008854 5.462668 5.0771723 5.6003203 5.5514655 5.0210953 5.235005 5.5778527 5.345822 5.4450593 5.4334407
1369521_at 3.6643105 3.7739556 3.372161 3.4007487 3.6429653 3.6370914 3.5876162 3.3679652 3.5634515 3.4326699 3.795927 3.5732708
1369522_a_at 3.366128 3.241486 3.3796766 3.39704 3.6426482 3.4243343 3.3015206 3.1904466 3.3765676 3.5385303 3.2966769 3.5073574
1369523_at 5.77036 5.2764535 5.1938033 5.2960887 5.864451 5.6550937 5.5120873 5.2111626 5.2383223 5.569409 5.6329255 5.2299633
1369524_at 4.585331 4.226757 4.246558 4.3420377 4.6014376 4.3614635 4.3961763 4.563342 4.092271 4.165412 4.5667143 4.325486
1369525_at 5.227912 5.270525 5.5013037 5.215227 4.973444 5.1079807 4.994144 5.3361397 5.2616835 5.0854425 5.5111303 5.270341
1369526_at 8.479938 9.002372 8.5943775 8.444978 8.744157 8.921883 8.567378 8.597432 8.740348 8.908619 8.68571 8.595425
1369527_at 5.30862 5.11844 5.243416 4.870035 5.246863 5.2906866 5.1200285 4.916253 5.002104 5.1739187 5.242858 4.8457184
1369528_at 5.2838464 4.676144 5.4793353 4.9136486 4.972769 5.2544136 4.9858174 5.1016088 5.7269845 5.358871 5.399937 5.1569934
1369529_at 4.4455643 4.323828 4.0837073 4.232009 4.297783 4.1630487 4.0102615 4.1439166 4.0422907 4.1839867 4.230063 4.1712265
1369530_at 5.177954 4.784442 4.525814 4.6436486 4.716426 4.692856 4.6259375 4.4702816 4.7831125 4.6078887 4.731765 4.837468
1369531_at 5.3003216 6.2300167 5.6838074 6.577523 6.80939 7.0173893 6.8786407 6.6755114 7.3296256 8.225321 6.8021097 6.607379
1369532_at 4.8366947 4.368827 4.5707808 4.3516507 4.7422094 4.8292847 4.3225617 4.4972 4.292984 4.4155426 4.8413525 4.400093
1369533_a_at 5.791182 5.295514 5.6825914 5.2203174 5.9046645 5.6059914 5.4627285 5.444266 5.328348 5.450515 5.658521 5.371953
1369534_at 5.3153305 4.8576517 5.2045374 5.0516605 5.172408 5.010645 4.7206974 4.839471 5.3619585 4.9326167 5.2202597 4.8154354
1369535_at 5.2953377 4.876685 5.087289 4.9517756 4.8594217 4.942767 5.296751 5.0137787 5.3137975 5.0558825 5.2276754 5.3091908
1369536_at 5.120084 4.8902044 4.9781914 5.107242 4.7119718 4.664714 5.0208025 4.929859 4.8402843 5.2887783 4.895913 4.608769
1369537_at 4.996682 4.5529776 4.839366 4.685675 5.140991 5.0858116 4.5738945 4.8230963 4.946191 4.722476 4.8863463 4.7053757
1369538_at 4.5405045 4.558629 4.582696 4.4275055 4.656637 4.6084146 4.4539647 4.343645 4.5689297 4.470096 4.19751 4.415312
1369539_at 5.625907 5.7786527 5.9496784 6.41593 5.425432 5.5393257 5.9851174 6.2037168 6.1603055 5.7103825 5.8601284 5.8994274
1369540_at 4.157666 3.9319324 4.1340146 3.66053 4.1538177 4.030443 3.8812244 4.0208435 4.108265 3.8710794 4.0619392 3.68889
1369541_at 3.6804569 3.7561595 3.917595 3.682462 3.7544541 3.4630964 3.6277385 3.6826866 3.8860133 4.044385 3.8885376 4.1283274
1369542_at 5.357966 4.870903 5.1085587 4.9902153 5.400903 5.247404 5.037673 5.1712704 5.4901705 5.3415647 5.3161426 5.013262
1369543_s_at 6.2031474 6.4537187 6.1176133 6.7266364 6.380265 6.8560176 6.792758 6.690101 6.4256163 6.598974 6.6294374 6.9308615
1369544_a_at 4.261201 3.904611 4.270773 3.9042335 3.8131776 4.1819754 3.9156897 3.9473183 3.868176 4.3718586 4.103035 3.7836967
1369545_at 4.7866764 4.425195 5.0314035 4.752309 4.91864 5.0418377 4.7033687 4.5692177 4.780252 4.7254453 4.9815373 4.5070124
1369546_at 10.922693 11.307484 10.874269 10.743698 11.075174 11.014765 10.678237 10.614136 10.87212 10.329918 10.400731 10.909027
1369547_at 4.28029 4.030421 4.028283 3.8624642 4.0418377 4.3131943 3.915271 3.6843326 4.0193443 3.8538165 4.1605034 4.1477175
1369548_at 5.6295686 5.332491 5.143388 5.320355 4.901212 5.7890916 5.7717414 5.6218586 5.4005036 5.493004 5.7490373 5.0954437
1369549_at 7.063583 5.983418 6.878805 6.9281073 6.89997 6.6992025 6.6526523 6.9184184 6.8034344 6.726104 6.747326 5.7613754
1369550_at 3.7186122 3.4977112 3.7415454 3.7011182 3.6258974 3.673806 3.7263155 3.598452 3.9831178 3.8199666 3.728164 3.6333346
1369551_at 4.9618073 4.6881967 4.6582727 5.0529175 5.0207624 4.572375 4.7533884 4.83165 4.635291 5.017543 4.8465776 4.671094
1369552_at 4.95611 4.834173 4.954423 4.8387547 4.5511637 4.5084248 5.1540165 4.726432 4.9758167 4.4653134 4.6998625 4.6786976
1369553_at 4.6548433 4.232646 4.206653 4.3390326 4.7160587 4.520558 4.2441764 4.3124976 4.621572 4.469447 4.6155486 4.2598963
1369554_at 9.464168 9.55163 9.751911 9.821144 9.56495 9.620586 9.879807 9.826726 9.942286 9.995248 9.992509 9.643883
1369555_at 3.987838 4.187693 4.07563 3.992917 4.039815 4.0572534 3.9191413 3.8490233 4.2247715 4.007025 4.056608 4.340745
1369556_at 5.2074695 5.287384 5.084614 4.851428 5.373063 5.285242 4.7758636 4.969651 5.026107 5.2453814 5.0454335 5.23205
1369557_at 7.061009 7.398028 7.089062 6.967606 7.0521107 7.321177 6.7776437 7.050438 7.068119 7.0498857 7.2553687 7.197496
1369558_at 8.778429 9.206698 8.886005 9.029555 8.79804 8.914161 9.056153 8.973086 9.123191 8.540703 8.5246315 8.983609
1369559_a_at 9.7122345 10.026442 9.792848 10.02444 9.901792 9.847022 9.954488 9.944549 10.018455 10.059239 10.08967 10.077826
1369560_at 9.929548 8.974252 9.897257 9.893973 9.186723 8.940171 10.009085 9.760848 9.843446 9.733506 9.899407 9.655604
1369561_at 3.6888957 3.300895 3.464336 3.4700387 3.9310064 3.7485893 3.472468 3.5218527 3.457657 3.523509 3.3965745 3.277468
1369562_at 6.3329053 6.1271577 6.0471034 6.052729 6.070578 5.476472 6.0660577 6.193486 6.463492 6.2454944 6.5024 6.120197
1369563_at 4.510801 3.9148486 4.6664996 4.3063536 4.5102525 4.3715477 4.2389946 4.140298 4.8042116 4.4135585 4.3516397 4.163237
1369564_at 4.4904137 4.0136776 4.497325 4.6076345 4.4413323 4.483176 3.967986 4.431675 4.3699074 4.426692 4.333679 4.2890434
1369565_at 5.223956 4.980878 5.067234 4.8610306 5.1771803 4.779741 4.8613424 5.0625644 4.8469787 4.8594375 5.2250314 5.0023746
1369566_at 4.7687435 4.193304 4.522848 4.214498 4.4746294 4.6775846 4.46819 4.460235 4.4382997 4.6084194 4.4351153 4.590762
1369567_at 4.8941097 4.818956 4.6343093 4.5178485 4.851202 4.9162455 4.529289 4.6502924 4.67701 4.607851 4.730118 4.7874007
1369568_at 4.997754 5.0833635 5.1262507 5.4464254 4.755718 5.186797 5.310027 5.5268836 5.5513988 5.441512 5.169013 5.019724
1369569_at 3.8957217 4.0338793 4.161569 3.74401 4.0502443 4.1181173 3.777065 4.101572 4.368047 4.043145 4.0700626 4.066485
1369570_at 3.2884417 3.3858998 3.4268148 3.3946633 3.2634087 3.2860904 3.3953025 3.3425272 3.1643152 3.2062004 3.233655 3.495104
1369571_at 8.933226 8.72245 8.930073 8.830805 8.834138 8.776982 9.039379 8.95552 9.096929 8.904178 9.207765 8.70445
1369572_at 4.1024885 3.5848603 3.8290339 3.8470979 3.9079814 3.896721 3.649488 3.6781468 3.7350457 3.5484328 3.985043 3.6050146
1369573_at 4.354738 4.0623846 4.2084675 4.3490496 4.4003415 4.1925898 4.2668314 4.139796 4.2074537 4.3454647 4.1990633 4.046815
1369574_at 3.7936785 3.9122286 3.942173 3.7136438 3.8799324 3.752126 3.5842907 3.6642356 3.8114772 3.551628 3.7396364 3.9103787
1369575_at 3.6335826 3.6716373 3.3933408 3.4337249 3.6287687 3.4258885 3.3267682 3.252426 3.6630921 3.598831 3.515098 3.4191325
1369576_at 3.579904 3.7858992 3.5052736 3.4562616 3.8820894 3.9047904 3.607768 3.5622587 3.5758078 3.5816243 3.691737 3.4194324
1369577_at 8.975302 5.7235894 7.6550016 8.323514 6.2319226 7.44194 8.4166765 9.213995 7.9055953 7.4858913 5.6358438 6.935885
1369578_at 4.121725 4.150902 3.877864 4.0809126 4.090678 4.3006415 3.8809917 3.8842852 3.988063 4.021176 4.014487 4.387886
1369579_at 6.0791593 5.6512866 5.7851653 5.8689804 5.946816 5.6811457 5.7366514 5.994793 6.0309925 6.0682797 5.9965315 5.6741076
1369580_at 4.0414925 3.9199557 4.060636 3.7125843 4.019361 3.7121267 3.702793 3.8197587 3.8332522 3.9899282 4.0821896 3.5511205
1369581_at 11.585444 11.417892 11.560736 11.642352 11.450444 11.43966 11.564313 11.679219 11.721049 11.554998 11.54389 11.32501
1369582_at 5.9050713 5.9595313 6.1201854 5.709869 5.866108 5.888081 5.769414 5.779693 5.5024676 6.022563 6.0142517 5.840373
1369583_at 5.31864 4.755853 5.16775 5.416586 5.1875067 5.05308 5.233953 5.383689 5.2142897 5.4107447 5.200356 4.9928393
1369584_at 6.002515 5.5077024 6.0505443 5.56283 5.7548246 5.576782 5.679531 5.7962623 5.6933813 5.8555155 6.3911257 5.8920774
1369585_at 3.5848787 3.7232451 3.5451918 3.60673 3.716369 3.5622182 3.5423133 3.4095082 3.5142996 3.7789772 3.7652783 3.4739084
1369586_at 3.2372632 3.406429 3.486423 3.1332345 3.530931 3.4256525 3.3242927 3.2940683 3.4884605 3.3768275 3.3455043 3.8885725
1369587_at 4.4327297 3.9877036 4.3777633 3.8398247 4.5059967 4.2888894 3.9429827 3.7884793 4.2156334 3.9034564 4.123616 4.102002
1369588_a_at 7.7670183 8.601025 7.849886 8.0528 8.096863 8.298116 7.950795 8.005133 7.9117227 8.018361 7.9024925 8.340309
1369589_x_at 3.7956254 3.6435015 4.064795 3.872701 3.7088106 3.6963692 3.7656603 3.858853 4.016424 3.8056448 3.8551996 3.7004385
1369590_a_at 6.4954753 7.261953 7.0129952 6.99994 7.366848 6.9274793 6.672072 6.7427998 6.313803 6.8769655 6.846085 6.9918365
1369591_at 3.7686892 3.4629543 3.560147 3.429955 3.6785626 3.712715 3.3700445 3.5426056 3.6096103 3.5200584 3.844572 3.563514
1369592_at 7.1674857 6.382283 7.190373 7.317106 6.922858 6.6098056 7.0476294 7.0236244 7.319288 7.221839 7.230682 6.432149
1369593_at 3.3971362 3.4383063 3.5772488 3.4986486 3.523998 3.3492086 3.4470322 3.2766538 3.4021947 3.6268225 3.338768 3.4832854
1369594_at 6.18961 5.770792 6.6606946 6.1873784 5.778875 5.9748573 7.0840783 6.34022 6.378654 6.348934 5.7182436 5.746078
1369595_at 3.8766258 3.8887498 3.9020352 3.8479805 3.7175167 3.8271134 3.81512 3.8081784 3.7813716 3.6755447 3.9173908 3.5347126
1369596_at 4.781315 4.102989 4.7386518 4.610628 4.5685835 4.6580343 4.4338694 4.628849 4.7260885 4.706497 4.6874456 4.29459
1369597_at 8.187925 7.784093 8.245105 8.469749 7.5840735 7.6985693 8.475473 8.528332 8.59823 8.387373 8.403034 7.4348693
1369598_at 4.3820024 4.1025743 4.2419577 4.387159 4.3374157 4.3689685 4.466857 4.4229636 4.4017477 4.3321667 4.393744 4.4958067
1369599_at 5.117192 4.706972 5.183869 4.482558 4.9279976 4.920246 4.8996263 4.484841 4.764128 5.0657754 4.5260057 4.5199804
1369600_at 4.0413504 4.151886 4.2871003 4.083153 4.3698378 4.1737127 3.944667 4.162716 4.1757956 4.0692124 4.0879736 4.164227
1369601_at 5.2328377 4.7986646 5.1655855 5.300763 4.7492948 5.09227 5.5129395 5.1776614 5.3259497 5.2622995 5.707036 4.900849
1369602_at 4.558273 4.4329143 4.8844085 4.5765095 4.4273224 4.481148 4.7170997 4.706234 4.6636634 4.7658873 4.653244 4.3609943
1369603_at 3.8040912 3.7778091 3.3085077 3.5750425 3.6796741 3.5208023 3.6006327 3.8205714 3.4958375 3.6916606 3.6761625 3.8550825
1369604_at 4.7048426 4.4050617 4.5618534 4.427704 4.512871 4.562508 4.235367 4.189595 4.492067 4.5223465 4.8474464 4.1165104
1369605_at 5.4705725 5.0169816 5.1225553 4.9272246 5.2259884 4.995092 4.9212217 5.150946 5.4354506 5.147171 5.0937176 4.69299
1369606_at 4.0186343 3.6174765 3.9540038 3.8764212 3.7531416 3.7199607 3.9220185 3.8265345 3.8202488 3.8022492 4.042749 3.7352798
1369607_at 5.891593 5.529252 6.105243 5.8791733 5.776676 5.6485596 5.719261 5.5570917 6.1172624 5.5819983 5.798153 5.6855264
1369608_at 4.3627157 4.13845 4.076655 4.0274587 4.4524207 4.2210574 4.1441936 4.107446 4.2370863 4.051083 4.267632 4.14053
1369609_at 3.8054302 3.6964424 3.4534745 3.5602314 3.7825675 3.710209 3.8196666 3.707198 3.5770097 3.6883757 3.737048 3.617738
1369610_at 6.488394 6.137509 6.2160954 6.347765 6.5825133 6.729459 6.3056645 6.1940007 6.610059 6.2752 6.329639 6.141422
1369611_at 5.1201644 5.0203815 5.0106936 5.0354934 4.8943806 4.966983 5.3456264 5.3098598 5.387212 5.3174 5.5907693 5.1877966
1369612_at 4.9704113 4.6432276 5.1201086 4.7578144 4.998317 5.110693 4.80978 4.8378096 4.6778865 4.8289785 4.723767 4.483197
1369613_at 3.8883839 4.0623846 3.9016607 4.0019927 3.86079 3.725128 3.6956046 3.6121402 3.9275186 4.0191545 3.9378865 4.0476503
1369614_at 4.267345 3.6230366 4.0181103 4.3922167 4.0533657 3.8035426 3.9264364 4.535452 4.47357 4.3637915 4.130923 3.8106754
1369615_at 5.7164307 5.5556746 5.60756 5.7142034 5.759211 5.7956314 5.3304276 5.497713 5.898365 5.583668 5.6990914 5.4729524
1369616_at 4.8539023 4.84405 4.968394 5.0189996 4.422754 4.674534 4.657059 4.7047143 5.128787 4.9643626 5.036581 4.9179354
1369617_at 7.640549 7.0308027 7.5461507 7.9878926 7.571971 7.7670665 8.317669 8.376658 7.623287 7.9885583 7.5706763 7.48762
1369618_at 4.2961297 3.9146702 4.558002 4.2953258 4.2733097 4.439733 4.174608 4.1713715 4.6209164 4.491692 4.669656 4.493152
1369619_at 5.0664687 4.670067 4.973487 4.6311193 5.0944476 4.7526226 5.0648184 4.7180953 5.2484155 5.069472 4.7904 4.7172713
1369620_at 4.0253468 4.1001616 3.9114928 3.7492516 3.900778 3.8457408 3.742523 3.6926174 3.9476357 3.808172 3.9268918 3.884664
1369621_s_at 9.64396 9.794531 9.9372835 9.737708 9.863442 9.808231 9.605247 9.819227 9.792755 9.629085 9.7256155 9.797503
1369622_at 4.3180923 4.0655336 4.2871003 4.122498 4.507692 4.482862 4.147585 4.3383265 4.6197968 4.1603475 4.407323 4.172446
1369623_at 4.5853367 4.2677608 4.502763 4.4502726 4.7945023 4.4645042 4.169773 4.2937255 4.4228 4.313491 4.386613 4.421491
1369624_at 5.861309 5.946792 5.7898316 5.671179 5.9039345 5.9257264 5.7374196 5.577479 5.901791 5.946015 5.829095 5.931982
1369625_at 6.6021795 6.903698 6.4233046 6.9724307 6.9492636 6.204609 6.629815 6.5636477 7.0918317 6.849873 6.4160833 6.982334
1369626_at 8.54886 8.683958 8.646197 8.608357 8.685816 8.853629 8.69323 8.774814 8.754191 8.683653 8.956022 8.735778
1369627_at 3.9424136 3.6573277 3.6813905 3.8012133 3.8990235 3.6137857 3.5554452 3.5310292 3.5357425 3.7257273 3.7196703 3.45699
1369628_at 9.116881 8.882323 8.745241 9.012361 9.667567 9.719459 8.971201 8.732107 8.742401 8.455954 8.942653 8.2673435
1369629_at 11.335394 11.50111 11.439356 11.334655 11.729545 11.668025 11.267574 11.276081 11.458709 11.254073 11.504221 11.439446
1369630_at 12.678651 12.718788 12.80875 12.73106 12.8608265 12.768719 12.613669 12.673138 12.806332 12.750301 12.827278 12.735102
1369631_at 8.089406 8.4577465 8.058593 8.1128025 7.930877 7.8253026 7.9428163 8.083526 8.0745945 7.9734817 8.326655 8.199581
1369632_a_at 6.58977 6.409493 6.9962735 6.8228655 6.69822 6.8510447 6.634714 5.9552956 6.1720486 6.186487 5.70884 6.346697
1369633_at 11.226468 10.7328615 11.18338 11.082185 10.919215 10.66544 10.843971 10.880124 10.758777 10.770861 11.185976 10.766139
1369634_at 6.5614367 6.389743 6.387898 5.9585857 6.499875 6.495676 6.575365 6.412323 6.3581705 6.790232 6.35944 6.5759783
1369635_at 11.93248 11.96107 11.798029 11.913296 11.938526 11.804082 11.805669 11.879497 12.021221 11.993361 12.164804 11.744606
1369636_at 12.545904 12.486246 12.379751 12.546667 12.5851755 12.420036 12.356517 12.451335 12.468713 12.534728 12.752241 12.498443
1369637_at 4.9834685 4.0938864 4.8747196 4.4818587 4.8104153 4.5374174 4.370763 4.6268363 4.84245 4.532063 4.73707 4.3909454
1369638_at 5.3018208 5.2481637 5.240087 5.2675385 5.1842012 5.3023863 5.5520005 5.6899014 5.485057 5.5603466 5.3992753 5.0119796
1369639_at 3.8157742 3.5817618 3.6208353 3.445999 3.6094043 3.6719525 3.6075666 3.5454104 3.6141703 3.9917533 3.701836 3.3575494
1369640_at 5.4245787 6.1329412 5.7958837 5.3361382 5.442335 5.707808 5.8984413 5.965564 5.7878456 6.060757 5.8081236 5.2898593
1369641_at 7.8672867 7.397516 7.7016616 7.7084928 7.629858 7.854624 7.7865915 7.774155 7.820427 7.725373 7.6938157 7.4779863
1369642_at 7.513674 7.5935535 7.6496677 7.788803 7.2880235 7.694929 7.5034494 7.595541 7.7463923 7.7686825 7.5396237 7.6154304
1369643_a_at 7.6120596 7.906392 7.8275404 8.059393 7.353467 7.7162237 7.863003 7.964564 7.9021854 7.8418565 7.746776 8.248585
1369644_at 9.127178 9.315056 9.223462 9.401549 8.941644 9.188086 9.367809 9.30758 9.088861 9.311105 8.939304 9.4393215
1369645_at 3.9878385 3.6285539 3.6963384 3.8427973 4.0313797 3.9831862 3.8735642 3.7904043 3.83157 4.0906105 3.7551968 3.969388
1369646_at 3.4372938 3.349958 3.473446 3.4684753 3.5771325 3.5396252 3.5084887 3.404224 3.449307 3.566679 3.467834 3.2202535
1369647_at 6.5403028 7.0049305 6.1381435 6.571335 6.5056915 6.751906 6.4643993 6.4568005 6.6235023 6.2399797 6.6016736 6.373814
1369648_at 6.420754 6.4843373 5.99561 6.3694577 6.406651 6.5408516 6.444517 6.399416 6.4401083 5.964966 5.984041 6.5661144
1369649_at 5.0295563 4.774678 4.7381506 4.5992184 5.1580715 4.87516 4.9251337 4.5313945 5.0665946 5.0963793 4.8400254 4.9775405
1369650_at 7.1091747 7.234521 7.225731 7.0851536 7.2268662 7.3894267 7.143839 7.368736 7.219261 7.066889 7.4867334 7.416908
1369651_at 5.2337947 4.785837 4.716006 4.74015 4.7770047 4.7108035 4.566945 4.631834 5.0447707 5.089376 4.907062 4.1735353
1369652_at 3.7424457 3.9744227 3.8291178 3.5840693 3.7671413 3.8262596 3.6144004 3.6373034 3.7299984 3.6746385 3.6632497 3.713233
1369653_at 7.480911 7.3427415 7.6454744 7.396488 7.092944 6.854111 7.7854295 7.839076 7.760844 7.9457626 7.8903313 7.545327
1369654_at 10.6083355 10.830192 10.730403 10.563871 10.383401 10.585968 10.874564 10.923511 10.717969 10.750603 10.665298 11.101415
1369655_at 8.668634 7.7149715 8.207949 8.736076 7.7570767 8.133726 8.026429 8.766174 7.9051356 7.656862 7.857974 8.153664
1369656_at 6.9404473 6.9155207 7.1237383 6.936016 7.044184 6.9967117 7.3009768 7.3435936 7.1621447 7.1868205 7.085978 7.003313
1369657_at 4.2634053 4.121345 4.2595596 4.1564803 4.2215395 4.259646 4.263212 4.2351294 4.2345333 4.5897284 4.485797 4.750271
1369658_at 9.4214945 8.349639 9.187753 9.215608 8.797742 8.92594 9.695406 9.476298 9.465224 9.4752445 8.977317 8.932784
1369659_at 5.6211085 4.9734664 5.192671 5.3450246 5.528151 5.560854 5.1658497 5.3821282 5.5135717 5.266521 5.6064057 5.4375787
1369660_at 4.3324747 4.1131864 4.4547257 4.020429 4.3937607 4.2277117 4.0410986 4.0654554 4.427784 4.115635 4.290325 3.9042623
1369661_at 8.028839 8.011383 8.016074 8.081376 7.8943505 7.8629594 7.968862 7.9820595 7.95565 8.136531 8.127593 8.099703
1369662_at 3.4532206 3.9627175 3.5625172 3.553634 3.742773 3.3242867 3.615791 3.4284983 3.316862 3.4309194 3.710323 3.5083992
1369663_at 9.823544 10.073513 9.238665 9.24523 6.9126725 8.917264 6.1492987 9.899326 5.408987 8.663224 6.176545 9.834395
1369664_at 11.089536 11.614272 11.370815 11.387266 11.623731 11.2654295 11.125092 11.146366 11.184999 11.297713 10.909954 11.336117
1369665_a_at 7.8597383 7.777173 7.629398 8.157549 8.053953 7.5281014 7.2703342 7.4930983 7.602167 7.302653 7.402505 7.4155154
1369666_at 6.131925 6.321535 6.575927 6.080441 6.246081 5.9083214 6.6479926 5.9250402 5.948427 6.1220217 6.048885 6.621034
1369667_at 6.762834 6.885349 6.8696074 6.8824005 6.2570543 6.614296 7.1773133 6.818021 6.621803 7.108623 6.876236 6.7247434
1369668_x_at 3.9206607 4.029765 3.8861816 3.6425543 3.7714264 3.9108043 3.7833748 3.687766 3.8719149 4.1937647 3.7138135 4.0350275
1369669_at 7.849376 8.641632 8.162966 8.334074 8.096863 7.870118 8.253077 8.004086 8.019423 7.8437047 8.061228 8.334724
1369670_at 4.7714114 4.814763 4.350941 4.6360297 4.8612776 4.8524003 4.629468 5.0610275 4.9990144 4.2781286 4.037771 4.643337
1369671_at 12.327161 12.357009 12.329144 12.401984 12.468405 12.347825 12.338835 12.198535 12.211198 12.250557 12.0919285 12.172072
1369672_at 6.5965433 6.7314224 6.702272 6.3832016 6.4119134 6.6204176 6.2311225 6.1875477 6.5074244 6.326722 6.0701632 6.7021427
1369673_at 4.00031 4.4503784 4.733366 4.204255 4.7283144 4.0364723 4.3715363 3.9934545 4.1531453 4.257865 4.1038923 3.686155
1369674_at 3.798516 5.1603255 4.448698 3.7963948 5.9329066 3.742155 5.076952 3.5630536 3.4493122 3.5518205 3.4073966 3.7449474
1369675_at 6.493087 6.7058706 6.2158074 6.485439 6.481634 6.568166 6.6876464 6.598265 6.452506 6.409223 6.5325303 6.71955
1369676_at 7.0716085 7.134818 7.150011 7.123295 7.346104 7.2779565 7.405187 6.9780793 7.2199197 7.3368826 7.054345 7.52816
1369677_at 3.491307 3.6599252 3.7343566 3.547514 3.5212986 3.517159 3.380798 3.2552273 3.6880631 3.4553945 3.4322085 3.426977
1369678_a_at 7.5666823 6.9934373 7.7842517 7.952067 7.431936 7.2673965 7.688002 7.82819 7.7353096 7.7470756 7.85743 7.635399
1369679_a_at 9.585753 9.86056 9.439098 9.655288 9.870445 9.908388 9.673978 9.873258 9.545206 9.443215 9.521631 10.6251545
1369680_at 5.0921855 4.9554873 4.945057 4.7240753 4.931484 4.9462194 5.106433 4.9277573 4.9862022 5.035709 4.989238 5.576864
1369681_at 4.827427 4.246869 4.4125867 4.339747 4.522637 4.274357 3.8194304 4.177847 4.2356234 4.2813005 4.622965 4.155902
1369682_at 7.2340946 6.612898 7.39444 7.2767 6.350068 6.806271 7.2825785 7.2697163 6.984788 6.805514 6.809963 6.9589334
1369683_at 6.5710173 7.1236677 6.6316757 7.0903425 6.943618 6.8898354 6.9737816 6.556291 7.0167203 6.8197193 7.06735 7.040591
1369684_at 5.463894 5.2839866 5.6076803 5.484865 4.8608627 4.828388 5.161005 5.327387 5.099096 5.159676 5.189552 5.1089306
1369685_at 4.30466 4.001254 3.990904 4.12067 3.7503228 3.8989341 3.8194304 3.8873844 4.1441655 3.5983748 4.3665543 3.9098535
1369686_at 4.075851 4.495213 4.287427 4.2611027 4.1819806 4.054615 4.110055 4.2312717 3.96119 4.3078594 4.446456 4.0460258
1369687_at 4.283122 3.7973332 4.3706045 4.024124 4.259139 4.321742 4.0543714 4.0826497 4.0595617 4.149891 4.1526856 4.072523
1369688_s_at 5.091074 4.625358 4.909299 4.992638 5.0944476 4.8142543 4.9240522 5.012322 4.8195653 4.8101387 5.282839 4.570195
1369689_at 6.8298626 6.795386 6.747233 6.571767 6.9398894 6.8681655 6.5107436 6.5924554 6.7012944 6.706017 7.2119265 6.790141
1369690_at 6.7482333 7.386086 6.6169415 6.8559856 6.884636 6.8705554 6.9149084 7.031091 6.962895 6.938281 7.0581636 7.0426426
1369691_at 4.3801317 3.843388 4.386076 4.362219 4.4057417 4.25395 4.301303 4.09132 4.521697 4.138007 4.155403 4.2030325
1369692_at 3.7948344 3.8444161 3.6188195 3.8727627 4.0427456 3.86823 3.7915788 3.8814645 3.6855147 3.6948454 3.959576 3.7135928
1369693_a_at 5.1998115 5.724642 5.2047873 5.4872117 5.1902046 5.8134427 5.088251 5.3765774 5.35433 5.6270156 5.927973 5.208837
1369694_at 3.5368865 3.852771 3.7621398 3.5656908 3.7419736 3.595255 3.4926195 3.4370608 3.461154 3.5855489 3.538689 3.8661692
1369695_at 4.2037773 4.2738748 4.240673 4.2391014 4.268331 4.3673573 4.136337 4.0867705 4.3635893 4.1096897 4.31585 4.5792494
1369696_at 3.645897 3.4150774 3.5341508 3.3791244 3.6317775 3.9236314 3.4594538 3.4817743 3.5851254 3.6995547 3.8979688 3.7378452
1369697_at 3.8375487 3.7755477 3.825488 3.8293257 4.133848 3.86542 3.8204336 3.6028113 4.0542817 3.9243958 3.9647655 3.7127435
1369698_at 4.9271693 4.9301524 5.1202364 4.8877716 4.8662515 4.749594 5.1871433 5.358388 5.0205994 8.933722 9.756769 4.6706004
1369699_at 4.8229556 4.6683335 4.3905544 4.6076345 4.8115253 4.674933 4.52055 4.4367194 4.8809824 4.568558 4.8098974 5.0925074
1369700_at 5.992699 5.6710677 5.9774003 5.931333 5.8557634 5.9447002 6.2709513 6.1544495 5.809654 6.304396 6.1355095 6.303586
1369701_at 12.599769 12.188401 12.508609 12.625569 12.620655 12.357724 12.630187 12.712251 12.39121 12.279146 12.018135 12.435209
1369702_at 7.1964545 6.9737735 6.9836164 7.1161027 6.8325644 7.0383544 7.601947 7.1640124 7.172401 7.124195 7.1097283 6.916021
1369703_at 7.6089044 7.4348483 7.639331 7.5043254 7.221576 7.1195197 7.7642784 7.897075 7.8974714 8.302771 7.9927773 7.859446
1369704_at 6.6039705 6.0821686 6.411517 6.5023794 6.5741525 6.555309 6.239372 6.3100805 6.407131 6.2048783 6.594582 5.8195567
1369705_at 5.1490254 5.0832205 5.280623 5.007842 5.237579 5.249619 4.9680405 4.8046074 4.9676723 5.08304 4.9721575 5.444298
1369706_at 3.6582913 3.6120498 3.7952683 3.7985027 3.7979574 3.7313554 3.4539902 3.6555848 3.5618377 3.5681825 3.770309 3.5724792
1369707_at 4.3690476 4.325944 4.537779 4.3122106 4.51974 4.549316 4.3562574 4.0567646 4.468461 4.607508 4.704376 3.924852
1369708_a_at 5.504249 6.067161 5.2806106 5.6502132 5.639705 5.7412977 5.5393047 5.3921733 5.608906 5.596995 5.512552 5.3377824
1369709_at 4.276593 4.2461843 4.1215067 3.908421 4.398119 4.2789917 3.8705792 3.875445 3.9943128 4.214959 4.1235046 4.1264186
1369710_a_at 3.7373774 3.5499017 3.530365 3.6757543 3.7506344 3.9883106 3.4622872 3.505091 3.6460402 3.5816243 3.684458 3.649861
1369711_at 4.7728105 3.9198217 4.2809362 4.222954 4.764659 4.695969 4.1445284 4.1632752 4.6799717 4.470936 4.6018 4.0460258
1369712_at 7.846604 7.485157 7.860558 7.9556875 6.870215 7.3233004 7.9348006 8.003389 7.7477684 7.9967837 7.823122 7.038257
1369713_at 5.383454 4.7958083 5.3722286 4.973486 5.5257053 5.4861226 5.148695 5.3865547 5.3563104 5.193823 5.5355935 5.1774673
1369714_at 7.1198783 7.263745 7.183896 7.19911 6.8089595 6.877744 7.31112 7.5418453 7.532222 7.028278 7.1391287 7.3890185
1369715_at 4.416684 4.3949785 4.0525618 4.162312 4.306041 3.9222593 3.9896085 4.2392435 4.061017 3.861308 4.0250883 4.097599
1369716_s_at 9.504214 10.305574 9.931252 9.95234 10.237055 9.819133 9.612474 9.688118 10.019474 9.9240055 10.189053 10.005104
1369717_at 4.1643043 4.337215 3.9694474 4.2214437 4.1967897 4.2294483 4.214078 3.945345 4.256025 4.345869 4.349624 4.2032924
1369718_at 9.63565 8.515348 9.468756 9.631051 9.0654955 9.072814 9.966279 9.800246 9.502962 9.596502 9.88098 8.1116905
1369719_at 3.22536 3.1812623 3.0323408 3.1859872 3.24395 3.136042 3.120853 3.1520224 2.9677088 3.1539958 3.2010994 3.113537
1369720_at 9.493407 9.837943 9.621355 9.656745 9.831129 9.827655 9.552804 9.520738 9.683449 9.579319 9.655723 9.707913
1369721_at 4.9107666 5.2981014 4.6963477 4.6883993 5.0926147 4.878137 4.559916 4.7162924 4.823428 4.959443 4.7958927 4.522226
1369722_a_at 8.288501 8.483663 8.459974 8.712358 8.31132 8.123264 8.552297 8.557783 8.804614 8.672756 8.564026 8.81233
1369723_at 7.397839 7.5596423 7.3675785 7.708116 7.1424427 6.8903 7.525093 7.563003 7.7594357 7.6741223 7.6291595 7.3973293
1369724_at 5.491352 5.3391466 5.225098 5.14284 5.2471685 5.3881736 5.3949165 5.3494453 5.1798496 5.27135 5.147183 5.3272514
1369725_at 8.120156 7.9686065 8.027557 8.481095 7.6402297 8.163104 8.207195 8.140198 8.25289 7.8401847 7.901305 8.135291
1369726_at 8.857685 8.050652 9.103517 8.966472 8.42323 8.464918 9.187228 9.055567 8.947824 9.294638 9.588615 8.574822
1369727_at 13.720338 13.442433 13.79061 13.688267 13.925288 13.576688 13.935423 13.948794 13.86335 13.742095 13.918915 13.743175
1369728_at 5.1337595 5.4430447 5.497403 5.519375 5.4888315 5.523288 5.785206 5.4425187 4.986082 4.8046913 5.302597 5.3088074
1369729_at 8.352621 8.659472 8.852272 8.810825 8.9896145 8.915676 8.91317 8.932146 8.79 8.9908085 8.858118 8.927221
1369730_a_at 4.870496 4.4082737 4.4248238 4.4085407 4.799512 4.7583137 4.517926 4.5399075 4.589759 4.591272 4.6244316 4.368599
1369731_at 3.3530304 3.2705657 3.3644006 3.2439127 3.3521903 3.4949644 3.1738572 3.0417619 3.3089657 3.3932738 3.2564297 3.3962493
1369732_a_at 4.8185353 5.3203926 5.3012295 5.1593456 4.8627977 4.7278852 4.7513895 4.884419 4.7557535 4.8822536 4.5968714 4.860173
1369733_at 9.393265 8.92213 9.509427 9.4754 8.88238 8.878103 9.424025 9.563604 9.610121 9.465395 9.501934 8.684019
1369734_at 9.087927 9.35578 9.084643 8.894099 9.110765 9.168741 9.335898 9.1785145 9.096619 8.776872 9.253741 9.125467
1369735_at 6.00334 6.041161 5.788096 6.075986 6.00358 5.8399215 6.1297355 5.9354157 6.1073465 6.270854 5.910549 6.3174214
1369736_at 5.093772 5.038004 4.956409 4.9712386 5.246792 5.013191 5.116488 4.739392 5.141835 5.250694 4.7765427 4.990537
1369737_at 9.372159 9.030519 9.247925 9.395878 8.773394 9.516669 9.866941 9.40762 9.131338 8.1497555 7.979631 8.78761
1369738_s_at 9.778916 9.729993 9.670224 9.704427 9.741914 10.24315 9.940202 9.613406 9.719806 9.069855 8.892887 9.688557
1369739_at 4.2734766 3.887326 4.1829147 3.999048 4.3319645 3.9889112 4.1220336 3.9339972 4.1777606 4.123505 3.871319 4.0964885
1369740_at 5.1005917 4.822066 5.0802646 4.8012867 4.7551117 4.7036834 4.874507 4.8217325 4.8469787 4.829277 4.8371334 4.6605678
1369741_at 5.3452945 5.1239185 5.2998085 4.9917855 5.490408 5.5231214 5.4339237 5.4010096 5.374626 5.462503 5.4493704 5.3224807
1369742_at 5.141532 4.4082975 4.967775 4.899329 4.786577 4.92951 4.9235973 4.992885 4.9821935 4.917536 5.01286 4.6699286
1369743_a_at 8.055456 8.330602 8.629791 8.261386 8.195903 8.474725 8.284965 8.365543 8.299696 8.640941 8.719887 8.687012
1369744_at 4.073213 3.9146702 4.0095024 3.9110065 4.392701 4.330781 3.9186912 4.0828266 3.8860133 4.1348314 4.0608425 4.2106667
1369745_at 6.3784466 6.1425724 6.0073676 6.1635766 6.187459 6.3950186 5.9508214 5.9440274 5.9733562 6.03869 6.2189183 6.3011627
1369746_a_at 11.963678 11.047293 11.695713 11.982008 11.98411 11.705301 11.875553 12.067485 11.62014 11.762527 11.722264 11.528476
1369747_at 6.2435517 6.4544716 5.707141 5.8313155 6.5157113 6.1141863 6.26344 6.588753 6.692364 5.96369 6.128372 6.337053
1369748_at 3.3638582 3.381867 3.485034 3.301425 3.4165611 3.4479716 3.4622872 3.5473933 3.5717046 3.559565 3.485291 3.73933
1369749_a_at 4.128254 3.9251323 4.1691465 3.923434 4.2723675 4.250412 4.0446467 3.9973063 3.941412 4.4163456 4.0462666 3.9251747
1369750_at 3.8190951 3.417585 3.7182639 3.7398734 3.7762306 3.6032767 3.807883 3.7616527 3.7602773 3.8716598 3.5650952 4.021976
1369751_at 4.2596483 3.7375033 4.090566 3.4789174 4.0798984 3.788159 3.9926884 3.955076 4.1153784 3.9042923 3.9626608 3.862623
1369752_a_at 4.902768 4.609175 4.939163 4.910784 4.9123425 4.8160653 4.9037395 4.7816477 4.9629345 4.7665334 5.008706 4.6399364
1369753_at 3.9332557 4.296928 3.8820205 3.794175 4.033018 3.673806 4.033082 3.9350803 3.9529145 4.081623 4.103144 3.932589
1369754_a_at 8.069056 8.392704 8.353219 8.075777 8.387754 8.204404 8.436785 7.83414 8.287203 8.219097 8.355845 8.359748
1369755_at 3.8073642 4.128744 3.8331537 3.829741 3.8550203 3.7271938 3.661783 3.697078 3.4451244 4.163434 3.8124022 3.8129604
1369756_a_at 7.2660704 7.425205 7.6849427 7.4136734 7.7855597 7.415591 7.521857 7.766938 7.3559985 8.075787 8.565792 7.7177873
1369757_at 5.8558636 5.6410165 5.86228 5.831464 5.722767 5.790921 5.625665 5.789746 6.1184816 5.9736776 5.5912285 5.6982417
1369758_at 8.0604 9.221088 7.794591 8.568142 8.492983 7.9317 7.9295435 7.801227 8.10968 8.050648 8.211706 8.283664
1369759_at 5.634957 5.319767 5.4843535 5.480304 5.433007 5.40561 5.2019835 5.0600595 5.2858853 5.083751 5.3130054 5.159889
1369760_a_at 4.0821295 3.8178127 3.9724402 3.8897731 4.0293746 3.9373286 4.055159 3.8089159 3.7869456 3.8914852 3.9276204 3.8583138
1369761_at 3.8598263 3.594267 3.8424284 3.7395794 4.1471653 3.8633952 3.7289393 3.7353098 3.9615083 3.6679616 3.8053951 3.6908948
1369762_at 4.0197997 3.9814878 4.1388245 3.8488176 4.113636 4.011181 3.86046 3.9719634 4.010378 4.0289006 3.9722438 3.8771942
1369763_at 4.1307306 4.0194283 3.6517162 3.9215755 4.066697 4.121418 3.9485548 3.942705 3.7231238 3.8664265 3.7074668 3.9085293
1369764_at 13.217006 13.057491 13.228077 13.195767 13.132111 13.143989 13.287195 13.27662 13.27303 13.158105 13.441038 13.362919
1369765_at 3.844158 3.8157942 3.9429426 3.7478085 3.7497942 3.5603917 4.019342 3.695657 3.8929005 3.7639167 3.8678179 3.9254339
1369766_at 5.3993073 4.9404316 5.2693768 5.3697357 5.278335 5.2133207 5.1142917 4.9675856 5.1983223 5.383642 5.0429177 5.3888474
1369767_a_at 3.8204117 4.155898 4.0085697 3.529031 3.8487904 3.964474 3.6730874 3.6292913 3.8857744 3.90615 4.0527506 3.833741
1369768_at 6.243991 6.2991877 6.4344296 6.4150615 6.489547 6.670851 6.4138317 6.320966 6.4026575 6.2547016 6.3657217 6.4672885
1369769_at 4.740248 4.49149 4.7450886 4.633134 4.49776 4.74322 4.45485 4.475349 4.4609466 4.5590215 4.609804 4.4497247
1369770_at 4.3315697 4.3216815 4.2603307 3.9447658 4.3593807 3.812821 3.8617518 3.8777397 3.9925508 4.0416718 3.9348722 4.168152
1369771_at 5.410406 5.4501743 5.950799 5.758168 5.3017006 4.9350224 5.843055 5.9244375 5.7756925 5.3816566 5.910793 4.6330786
1369772_at 6.9497714 6.4897785 7.0003514 6.706696 6.719832 6.829832 7.2468534 7.101258 7.166686 7.575965 7.6766686 6.705826
1369773_at 3.735139 3.7064288 3.8697822 3.8717704 3.9969563 3.8565886 3.4828358 3.78333 3.8139997 3.4422073 3.742716 3.610446
1369774_at 4.31174 3.8466475 4.250676 4.1192274 4.268718 4.242381 4.2118134 4.3302546 4.195273 4.3100314 4.595168 4.29459
1369775_at 8.416185 8.730611 8.502502 8.389963 8.018465 8.326699 8.332096 8.445276 8.452444 8.322598 8.579346 8.587202
1369776_a_at 7.022152 6.2081532 6.7476587 6.352861 6.7401795 6.6475635 6.479336 6.818957 6.8379846 6.7056212 6.628177 6.632832
1369777_a_at 7.777958 7.5472035 7.7983646 7.9786887 6.920516 7.411041 7.839038 7.836873 7.6937003 7.7435393 7.160308 7.267991
1369778_at 3.817351 3.96528 4.210389 3.8171492 3.8536627 3.7763464 3.8860269 3.7716253 3.901013 3.7821777 3.5659845 3.661936
1369779_at 5.9761047 5.80431 6.015906 5.881841 5.6039877 5.861216 6.137902 6.1544495 6.0328274 6.0005474 6.119195 6.0581217
1369780_at 6.1844826 5.6339803 6.0664287 5.9383497 5.9269857 6.087137 5.9758263 5.951658 5.947593 6.127892 6.245799 5.513415
1369781_at 3.6425698 3.8609328 3.6952188 3.888616 3.6452007 3.6912212 3.658742 3.7437167 3.8424282 3.7576783 3.7184675 3.4641874
1369782_a_at 6.173259 5.8305387 5.7568045 5.912663 5.943848 5.796061 5.6501904 5.4811726 6.0543237 5.7500143 5.976704 5.927641
1369783_a_at 5.029623 4.9143267 4.772496 5.7972846 4.6391735 4.967016 4.757259 5.3465586 5.0886154 5.956172 5.110874 4.834556
1369784_at 3.9034305 3.6111279 3.729715 3.7276247 3.9656546 3.7720842 3.5486753 3.5638015 3.8749406 3.7652092 3.5048878 3.566188
1369785_at 8.504281 8.610369 8.42757 8.359707 8.087078 8.385497 8.62162 8.106806 8.2426195 8.584224 8.49274 7.992439
1369786_at 5.7930627 5.295077 5.5147905 5.298824 5.763469 5.7847605 5.0494123 5.1185164 5.4800158 5.2837687 5.543122 5.298569
1369787_at 3.6903572 3.7980917 3.6863782 3.891441 3.771277 3.7403338 3.5125842 3.7726858 3.5122306 3.6485305 3.9655619 3.805813
1369788_s_at 7.0713983 7.191501 7.3744226 7.3281455 6.972125 7.2731876 7.7763395 7.5181003 7.686655 8.153066 7.4953775 7.36165
1369789_at 3.4059343 3.1870267 3.5529442 3.3169727 3.324895 3.4386 3.4998717 3.668211 3.2042246 3.2873473 3.4063787 3.5056922
1369790_at 11.684508 12.015379 11.149164 11.639278 12.085045 11.614972 11.4283085 11.4606495 12.252698 12.058573 11.70765 11.100253
1369791_at 8.047993 8.320627 8.130249 8.104943 8.442944 8.145601 8.225668 8.065945 8.376043 8.104967 8.33025 7.823768
1369792_at 5.875727 5.6969395 6.094304 5.533642 5.973538 5.7645464 5.8208466 5.6752315 6.03199 6.012673 5.834516 5.687388
1369793_a_at 4.3599157 4.2889996 4.1436486 3.97122 4.2019157 4.1528654 4.2436543 3.9930353 4.1145964 3.9998596 4.147335 3.9495385
1369794_a_at 4.7842417 4.533165 5.125898 4.9268446 4.8750877 4.4961214 5.063105 4.8892584 4.7635646 4.5861955 4.723631 4.5633717
1369795_at 4.5192585 4.326538 4.571349 4.3718767 4.309901 4.365596 4.088973 4.4146175 4.403905 4.4226637 4.7571926 4.6665993
1369796_at 4.6267757 5.0030546 4.349847 3.8915951 4.5496244 4.7472944 4.456085 4.0440803 4.6179085 4.470936 4.3804903 4.4239316
1369797_at 4.3324747 4.1309533 3.9935207 4.0924177 4.2574024 4.105516 4.1259665 3.9709558 4.174917 4.1430163 4.404653 4.1766706
1369798_at 4.572484 4.24405 4.440342 4.52246 4.515813 4.4156566 4.460491 4.3309507 4.603371 4.515399 4.4957447 4.6514463
1369799_at 10.267211 10.38678 10.630527 10.665213 10.432532 10.380868 10.581091 10.215039 10.450325 10.170926 10.510592 10.536178
1369800_at 4.047376 4.0679016 3.8145268 4.081897 3.9391057 3.9213865 4.023966 3.8731132 3.9454484 3.962491 4.099851 3.733534
1369801_at 4.5335054 4.5961585 4.338512 4.249469 4.6293283 4.3649955 4.752843 4.2465 4.4577174 4.267504 4.588622 4.835269
1369802_at 4.033298 3.9891357 3.7157109 3.9207807 3.8841817 3.7603931 3.9500463 3.5684063 3.875045 3.9164553 4.2998757 3.8994658
1369803_at 4.7066617 4.3783607 4.3553357 3.9294682 4.353133 4.361163 4.2464085 4.4036865 4.3893156 4.5773664 4.4950967 4.498745
1369804_a_at 4.9303637 4.593701 4.857972 4.5467806 4.451106 4.741893 4.778598 4.9139423 4.627679 4.715143 5.034199 4.5885677
1369805_at 4.212761 3.7593904 3.94376 3.8132722 3.8968918 3.9677854 3.7193024 3.966317 4.003276 3.81485 3.878551 3.6245942
1369806_at 5.292685 5.2693014 5.288113 5.0816207 5.2988853 5.092308 5.1664195 5.2456646 5.161298 5.449647 5.245134 5.2170258
1369807_at 4.4245176 4.0623846 4.303394 4.2643423 4.378941 4.397113 4.1133213 4.3504024 4.6649804 4.3087482 4.504418 4.461776
1369808_at 4.287008 3.7899382 4.438309 3.978278 4.3001413 4.3649955 4.166435 4.09132 4.072988 4.533061 4.3039207 4.0460258
1369809_at 5.2349625 4.526415 4.9859347 4.964503 4.9164076 5.02838 4.7535906 4.753584 4.86039 5.0737004 4.9262433 5.0868287
1369810_at 6.857061 6.2523074 6.6932316 6.198767 6.5606265 6.570838 6.6304727 6.7850327 6.821512 6.80502 6.880514 5.9593487
1369811_at 4.7694645 4.762397 4.8087654 4.3860207 4.7305946 4.737425 4.5008507 4.4048367 4.388337 4.5836525 4.464548 4.6719303
1369812_at 5.8776803 5.7050285 5.424699 5.3636017 5.902015 5.7613487 5.2514143 5.6640577 5.4024105 5.6579943 5.570814 5.5357676
1369813_at 7.197941 6.876059 6.9567223 7.2237086 6.8440895 6.795639 7.4353037 7.1834855 7.410737 7.260796 7.5310564 6.62663
1369814_at 4.46559 4.3205924 4.449473 4.166632 4.582099 4.450859 4.0932527 4.3232055 4.729113 4.336758 4.311054 4.5806985
1369815_at 5.549622 5.3084526 5.6795244 5.7102456 5.6559467 5.425452 5.485591 5.363149 5.450456 5.238813 4.964298 5.910523
1369816_at 4.6987295 4.725074 5.0368805 4.7134233 4.945103 4.39226 5.121299 4.950652 4.6908555 4.7378783 5.021041 4.951455
1369817_at 4.554625 4.56137 4.5285997 4.592385 4.1411686 4.342252 4.3598433 4.5416284 4.7261834 4.8265166 4.3282266 4.6898255
1369818_at 4.3820024 4.625358 4.5278845 4.4149175 4.809167 4.841471 4.617194 4.522679 4.5302935 4.3549213 4.487604 4.5670886
1369819_at 4.7577295 4.47971 4.8788075 4.738894 4.6608253 4.7170606 4.4673758 4.7609143 4.721152 4.611094 4.9365897 4.7579374
1369820_at 4.4205837 4.519543 4.417656 4.0356684 4.243066 4.068494 4.0296574 3.9009519 4.1137066 4.1967545 4.2789264 4.26166
1369821_a_at 5.111128 4.9654026 5.3785706 5.123708 4.6673346 4.8984737 5.1849318 5.032324 5.4388 5.064651 5.17865 4.7778783
1369822_at 4.3834553 4.5538173 4.42276 4.268503 4.459486 4.408022 4.2368383 4.3823943 4.120706 4.6930847 4.333585 4.09249
1369823_at 4.719945 4.1384506 4.7696085 4.425917 4.8618 4.6064463 4.155153 4.2675896 4.3555374 4.5834064 4.3422775 4.55639
1369824_at 4.994788 4.4744916 4.732299 4.777314 4.5933323 4.8246984 4.716917 4.71941 5.1712875 4.7816067 4.96533 4.86895
1369825_at 4.734968 4.4727025 4.586696 4.3868484 4.631011 4.8066993 4.34868 4.703753 4.6106014 4.3328123 4.8232756 4.5306926
1369826_at 5.7600145 6.0398016 5.760606 5.8451195 5.967957 6.2964087 5.984028 6.0431695 6.023825 6.115498 6.0426455 5.7737336
1369827_at 5.579728 5.025234 5.15277 4.948429 5.3709745 5.362446 5.280963 5.340911 5.259859 5.381749 5.537653 4.880689
1369828_at 5.8272276 5.4560895 5.3257694 5.510436 5.5718594 5.4515815 5.532715 5.3738933 5.681535 5.494855 5.685706 5.3760967
1369829_at 4.8411045 4.618971 4.6267915 4.566208 4.7568655 4.8037143 4.439252 4.1992607 4.76186 4.7029266 4.4674354 4.637208
1369830_at 4.5560694 4.94956 4.8165555 4.824652 4.7671084 4.670302 4.920581 5.134649 4.82239 4.7489357 5.4675574 5.245774
1369831_at 5.3003416 4.9829235 5.4449215 5.163212 5.3180933 5.2124786 5.094966 5.276389 5.1367455 5.58218 5.2716827 5.357266
1369832_at 5.3034253 4.637981 5.3374662 4.9832034 5.419021 5.6437206 5.173397 5.306194 5.260582 5.450515 5.2815924 4.8631682
1369833_at 4.70091 4.018307 4.2043076 3.9478955 4.0642705 4.167173 4.176096 3.9678898 4.0937805 3.846303 4.2666564 4.30177
1369834_at 7.4995017 7.4753785 7.234034 7.771697 7.3017635 7.5169744 7.684608 7.5508575 7.5977187 7.4256406 7.784727 8.012398
1369835_at 6.372112 6.0222626 6.1564527 6.2013435 6.3657436 6.1031446 5.9780397 6.2576838 6.286752 5.9897203 6.3055706 6.247325
1369836_at 5.6965275 5.912758 6.8471184 6.3492856 6.2786236 7.1482644 6.1393137 6.880911 5.8685985 6.859847 5.1913395 4.975583
1369837_at 12.61446 12.336851 12.292744 12.496092 12.494255 12.300429 12.407266 12.5502825 12.450407 12.097194 11.704182 12.391635
1369838_at 4.082511 3.906319 4.2479835 4.214498 4.1773844 4.1385083 4.372738 4.159959 4.2139406 4.3761125 3.895619 3.8435805
1369839_at 4.712425 4.4105396 4.6878653 4.1937666 4.527796 4.790105 4.484354 4.307994 4.480488 4.426326 4.5165243 4.3590775
1369840_at 9.8873005 10.279673 10.043273 9.89 10.556989 10.097076 9.785856 10.163601 9.984112 10.175412 11.118672 10.326363
1369841_at 3.636356 3.8369637 3.6217036 3.8217063 3.6105132 3.542612 3.6552055 3.662849 3.720362 3.8296869 3.8920712 3.6672125
1369842_at 3.6751943 4.01507 3.7621968 3.6990156 3.840802 3.8688436 3.5370195 3.65218 4.0607066 3.6440923 3.6397765 4.1264186
1369843_at 3.8923464 3.7111633 4.2514505 3.8738594 4.222685 4.1470375 4.088376 4.157611 4.098497 4.036935 4.2650623 3.9657233
1369844_at 4.140912 4.123081 3.9565768 3.8988442 4.1469607 3.9488807 3.9057028 3.8668196 4.362461 4.081623 4.069049 3.9541397
1369845_at 5.313833 5.1803436 5.284316 4.786403 5.4737797 5.433923 4.968937 4.716014 5.3081527 5.3110967 5.0966945 5.077406
1369846_at 3.48958 3.5229597 3.6885154 3.4614725 3.6601677 3.6841924 3.3869286 3.452911 3.643665 3.42548 3.372513 4.009908
1369847_at 5.338915 4.844101 5.58651 5.080026 5.553903 5.187955 5.1978803 5.1113997 5.324453 5.1205306 5.242858 4.920018
1369848_at 3.779407 3.6447256 3.5610635 3.5245261 3.5877876 3.637893 3.6350057 3.286368 3.6421363 3.5081153 3.6636875 3.580586
1369849_at 5.362522 4.8330317 5.227787 5.3095264 5.185466 5.2751503 5.2254076 5.4020605 5.328271 5.083741 5.2132683 4.930106
1369850_at 5.1589622 6.05234 5.526782 4.9273386 5.762932 5.985775 5.2352285 5.5436783 5.5520935 5.9534097 6.2419972 5.4039903
1369851_at 7.26063 7.292252 7.056095 6.695338 7.1665225 7.152154 6.986861 6.7499585 6.9906063 6.99533 7.115276 6.843442
1369852_at 12.154389 12.26241 12.216923 12.184934 12.287604 12.090674 12.326121 12.259694 12.281706 12.254082 12.382543 12.405623
1369853_at 4.879 4.5806227 4.677525 4.4460745 4.71369 4.7391267 4.3848915 4.6393867 4.788436 4.470936 4.472597 4.745288
1369854_a_at 8.653441 8.3871155 8.721405 8.888746 8.667876 8.931236 8.914329 8.647877 8.998224 8.878343 8.689209 8.8020735
1369855_at 3.7632022 3.7583861 3.7731605 3.4536645 3.566911 3.6089487 3.6575031 3.8477614 3.7309308 3.7214334 4.1440926 3.727781
1369856_at 4.6717834 3.7597213 4.29243 4.3612127 4.3642926 4.1532574 4.2637835 4.040736 4.4266653 4.4485416 4.6202393 4.2547874
1369857_a_at 5.5268407 5.1841207 5.606087 5.2168245 5.7295203 5.5375857 5.251415 5.2781696 5.3953824 5.2342696 5.605724 4.9561257
1369858_at 4.282951 4.13845 4.2749414 4.2971025 4.4504166 4.3961954 3.945387 4.0395813 4.209157 4.330716 4.0628576 3.9318054
1369859_at 4.4179416 4.1302767 4.568994 4.173553 4.500941 4.1947603 4.119241 4.185129 4.093749 4.157222 4.5984807 4.055031
1369860_a_at 4.9582434 4.797822 4.543753 4.550967 4.707258 4.928507 4.7505674 4.517929 4.7609506 4.803486 4.8031473 4.438843
1369861_at 4.0956163 3.8482728 4.356412 4.543372 4.577968 4.3293977 4.131351 4.1222034 4.2868867 4.073022 3.9210205 4.0625644
1369862_at 4.682723 4.4522004 4.51873 4.03462 4.650835 4.526988 5.0892777 4.7049255 4.480488 4.767821 4.881508 4.8670163
1369863_at 8.451322 9.921849 9.280202 8.920451 9.719452 8.553235 7.4740076 7.550471 8.431087 9.100231 9.611377 8.913408
1369864_a_at 10.575211 10.136135 9.986071 10.460564 11.013513 11.112751 11.344467 10.836147 11.604586 9.284416 9.656505 9.876014
1369865_at 4.221128 4.0903826 4.3141117 4.17333 4.2364616 4.1553326 3.8869383 4.2467365 4.310664 4.21883 4.3025756 4.062072
1369866_at 4.6273212 4.6402144 4.6161923 4.55758 4.6258464 4.6173925 4.446713 4.547014 4.596113 4.7085285 4.5128713 4.5969505
1369867_at 5.4527283 6.5098805 6.698542 5.2796946 4.923217 4.94573 4.937528 4.937697 5.751425 4.432018 4.49839 5.4946775
1369868_at 9.816766 9.928601 10.07959 9.805431 10.420145 10.322679 9.924764 10.048487 9.846518 9.988312 10.240687 10.080061
1369869_at 3.744486 3.4829423 3.7660193 3.6100214 3.699011 3.7383015 3.592445 3.5138154 3.6410515 3.7466493 3.7228215 3.3955505
1369870_at 7.31501 7.215948 7.423887 7.349863 7.100027 7.055691 7.2697535 7.491255 7.635121 7.2047424 7.5721807 7.227282
1369871_at 3.6477578 4.15639 3.544682 3.5820606 3.4127767 3.6061878 3.3586183 3.4612474 3.6646476 3.5779045 3.654076 3.372723
1369872_a_at 4.531062 4.2965293 4.581 4.5822086 4.269812 4.321742 4.339626 4.2949786 4.3597307 4.305048 4.2718544 4.4128456
1369873_at 4.7189302 4.3783607 4.5875287 4.3478746 4.704647 4.6275353 4.4135075 4.3058467 4.589361 4.305048 4.5527754 4.345245
1369874_at 4.753819 3.8421376 4.51415 4.3369427 4.8196254 4.6762214 4.312963 4.251327 4.624295 4.6925864 4.373771 4.3382573
1369875_at 5.132555 4.4629707 4.813821 4.817829 4.491139 4.512869 4.763853 4.7828503 4.846221 4.6988425 4.905154 4.929582
1369876_at 3.9142468 3.704001 3.9075596 3.8239927 3.8665795 3.8463345 3.75492 3.7624836 3.9820783 3.882502 3.7524326 3.7571735
1369877_at 4.770487 4.8635902 4.412627 4.7839684 4.773855 4.846462 4.6975083 4.765315 4.728092 4.6475897 4.895913 4.7852817
1369878_at 4.2633924 3.7425618 4.0076165 3.7078762 4.3618736 4.1068563 3.9794536 3.7912633 3.7170396 3.9393086 3.958991 3.8359568
1369879_a_at 12.779211 12.691845 12.699631 12.791698 12.728182 12.727024 12.78502 12.814865 12.846169 12.730979 12.614859 12.7985115
1369880_at 4.375526 4.533037 4.508176 4.3836117 4.4462004 4.2298675 4.4178514 4.589233 4.400186 4.1701493 4.448956 3.984201
1369881_at 4.339573 4.2241507 4.287101 4.1709337 4.574033 4.4568977 4.0604095 4.140586 4.3394766 4.2504025 4.0902033 4.0197964
1369882_at 4.691434 4.4638743 4.56525 4.3612127 4.3083463 4.5706 4.406693 4.414229 4.7768636 4.6394663 4.768417 4.786875
1369883_at 3.2849395 3.2660263 3.4324546 3.2736728 3.7278318 3.4469998 3.2766945 3.2247972 3.3884087 3.465804 3.5053465 3.4968472
1369884_at 5.0186806 4.6737003 5.1894946 4.6562166 5.1007752 5.1044073 4.58656 4.656468 5.1133575 4.7541037 4.872738 4.655488
1369885_at 5.0757327 4.857088 4.9054837 4.8120284 5.2372847 4.9093924 4.7784057 4.765711 4.9757843 5.030755 5.256131 4.4531517
1369886_a_at 6.179981 5.8787107 6.2977414 6.454885 5.9136233 5.6896787 6.3635416 6.1027846 6.3398547 6.2375994 6.429854 6.3332806
1369887_at 4.6786995 4.9629283 4.9511986 4.8011575 4.5401754 4.691622 4.818805 4.5660186 4.7155027 4.4807243 4.7589025 4.5540943
1369888_at 4.121091 3.851603 4.1588073 4.1438427 4.1850514 4.2628117 4.1225643 3.9585972 4.2085233 4.223381 4.3992414 3.961265
1369889_at 4.3252354 3.5353239 3.926534 4.1168814 4.1146193 4.036886 4.128291 3.7830863 4.024962 4.116543 4.0545654 3.8252363
1369890_at 2.9776936 3.2148337 3.0961492 3.1016865 3.2676332 3.210708 3.120853 3.0335367 3.1195455 2.9840612 3.0596821 3.1280994
1369891_at 5.04379 4.8430576 5.052767 5.3669567 5.328645 4.9862833 4.826506 4.86208 5.1176443 4.7513266 5.2874684 4.917629
1369892_at 3.8006961 3.722259 3.4194152 3.793944 3.6439536 3.685111 3.651488 3.5836055 3.6790075 3.7665758 3.7412214 3.5359604
1369893_at 4.827141 4.515587 4.530544 4.694712 4.631011 4.784935 4.652994 4.6370063 4.7050905 4.605075 4.7175508 4.6537504
1369894_at 3.3417518 3.2591143 3.2533548 3.30957 3.277807 3.313467 3.266902 3.179974 3.6494982 3.4368873 3.3238952 3.3876812
1369895_s_at 6.098985 5.9978104 5.9853153 6.1474476 6.378531 6.089907 6.139835 6.1017957 5.8198323 5.9761014 6.0551815 6.059085
1369896_s_at 7.60631 7.6895657 7.653067 8.0556 7.325605 7.7105145 7.9246054 7.8311124 7.6371374 7.737011 7.5043583 7.8312073
1369897_s_at 12.369506 12.176689 12.358697 12.392895 12.145575 12.145921 12.3162155 12.404204 12.35986 12.477585 12.353679 12.352784
1369898_a_at 5.1444464 4.317074 4.650855 4.8499393 4.807353 4.733842 4.822934 4.788924 4.906134 5.016112 4.8191457 4.466062
1369899_s_at 5.817309 6.4867826 6.040796 6.0534673 5.940776 6.2672844 6.0660577 6.068035 5.9863906 6.20135 6.21389 6.1342835
1369900_at 4.1394873 4.082775 3.880241 3.9317608 4.006225 3.8711674 4.2351036 4.0278773 4.137685 4.204889 4.101962 4.085561
1369901_at 4.2471437 4.063651 4.2555437 4.393865 4.34606 4.1852965 4.1398864 4.205104 4.53934 4.168459 4.4088764 4.439435
1369902_at 7.471259 7.4303517 7.593597 7.7274337 6.9112563 7.0886736 7.806465 7.5291767 7.403584 7.383606 6.7269006 7.791515
1369903_at 4.096607 4.2784667 3.8764405 3.888017 4.167203 4.1351795 3.7794726 3.9880269 3.8634248 3.9244876 4.091488 3.5873313
1369904_at 4.774337 4.390975 4.647656 4.390112 4.562216 4.6301928 4.3794994 4.4596987 4.2593207 4.7768707 4.4858003 4.4153852
1369905_at 3.6491172 3.5978718 3.7175741 3.439879 3.9086373 3.526357 3.4219391 3.4757729 3.620603 3.5842416 3.431263 3.4106178
1369906_s_at 12.062277 11.769146 12.048683 11.932306 12.008756 12.038697 11.943375 12.035558 12.188023 11.788336 11.858643 11.716427
1369907_at 5.869188 5.449644 5.706115 5.4237566 5.8383303 5.6355486 5.4820004 5.5533943 5.4571743 5.6664286 5.4301896 5.249125
1369908_at 3.5683239 3.6157286 3.512184 3.4706311 4.3141646 3.6334085 3.495033 3.317566 3.6666746 3.586715 3.8063307 3.756966
1369909_s_at 10.843814 11.323308 11.082854 10.985121 10.5834875 10.677785 10.913268 10.934062 11.174444 11.310908 10.965523 11.379947
1369910_at 4.0075946 4.0733867 4.037508 4.0567875 4.118098 3.8928342 3.6528926 3.8344471 4.0288553 3.842907 3.9849522 4.1062627
1369911_at 5.2866817 4.681096 5.044145 4.891808 4.9533057 5.119763 5.067863 4.9603157 5.011374 5.012204 4.997362 5.0549784
1369912_at 6.4808764 6.2951827 6.368006 6.123947 6.323048 6.210966 6.5828347 6.40219 6.739454 6.572701 6.485192 6.1150517
1369913_at 4.4193225 4.2114544 4.284624 4.027728 4.278865 4.1446733 4.3027163 4.271959 4.4253545 4.193764 4.209092 4.5931644
1369914_at 4.079584 3.645247 3.977413 3.6807642 3.8122025 3.7773693 3.9571013 4.043358 3.6351898 4.090708 3.889434 3.6261072
1369915_at 6.6002464 6.865789 6.6577215 6.4003844 6.7794027 6.9682436 6.465932 6.464627 6.5076528 6.5691414 6.683263 6.959641
1369916_at 5.507272 5.107316 5.2443547 5.096069 5.304784 5.2788053 5.1137834 5.061454 5.2527423 4.9942865 5.014383 5.2552757
1369917_at 5.028777 4.7567506 5.004636 4.445506 5.080824 5.2932215 4.6180186 4.7484016 4.998292 5.113875 4.865851 4.910023
1369918_at 3.857568 3.737014 4.001077 3.7184474 3.9136176 3.84913 3.8046331 3.643275 3.842144 4.002228 3.5091972 3.9205008
1369919_at 5.3383703 5.0814314 5.250145 5.421375 5.2691603 5.2191095 5.208203 5.339376 5.5602427 5.766977 5.70107 5.201398
1369920_at 4.8882747 4.5799484 4.542892 4.5331154 4.610728 4.7105985 4.4834037 4.532014 4.8880477 4.3825846 4.645985 4.4047575
1369921_at 5.875728 5.406843 5.7721105 6.2092156 6.045262 6.635577 6.833767 6.2930384 6.6755776 8.098494 8.438654 5.8576245
1369922_at 8.639544 8.719837 9.075114 8.996885 8.362847 8.34194 9.015948 8.882178 9.028101 9.014558 9.080632 8.989645
1369923_at 5.666304 5.634534 5.603373 5.665045 5.5043936 5.958203 5.5517464 5.3458843 5.8632298 5.180322 5.10399 5.7843723
1369924_at 5.9612536 5.779622 6.001543 6.0167766 5.754835 5.7393494 6.0151825 6.051427 5.9211245 5.8608937 5.9406495 5.9222875
1369925_at 4.219762 4.0719633 3.8249898 3.907233 4.0899763 4.0212536 3.7776308 3.8563874 3.93844 4.076879 3.9178543 3.93762
1369926_at 7.4078584 7.344347 7.5243855 7.7245865 7.4249387 7.4173055 7.5470066 7.427068 8.146734 7.510995 7.7584915 7.7475967
1369927_at 11.317489 11.69051 11.28763 11.260585 11.189186 11.394355 11.24791 11.133438 11.2593 11.37669 11.399791 11.493973
1369928_at 3.8439953 3.6001208 3.815562 3.5895727 3.6812906 3.591028 3.600116 3.7340686 3.5258193 3.6661952 3.9111516 3.8824587
1369929_at 11.473686 11.465069 11.524469 11.611509 11.370475 11.336884 11.47489 11.551337 11.428309 11.557231 11.542054 11.659503
1369930_at 11.510407 12.055588 11.733291 11.597741 11.824763 11.884979 11.473899 11.448285 11.535099 11.837639 11.950599 11.8404
1369931_at 7.231003 7.1484184 7.3829503 7.335716 7.1406283 7.116907 7.1819925 7.352586 7.525045 7.419716 7.332102 7.405101
1369932_a_at 9.874888 10.631408 9.931038 9.967762 9.894911 10.016767 10.000917 9.887715 9.996387 10.060247 10.029234 10.343022
1369933_at 11.116744 11.503386 11.086917 11.059479 11.188806 11.385315 11.182086 11.333375 11.153764 11.268034 11.18543 11.36421
1369934_at 12.054428 12.318748 12.186586 12.087608 11.943575 12.1674185 12.05484 12.142446 12.150241 12.115476 12.176639 12.088976
1369935_at 7.8169594 7.8093896 7.945153 8.025085 7.7529416 7.6757293 7.977601 8.127595 8.247798 8.404386 8.341366 7.854656
1369936_at 10.889096 10.757737 10.890717 11.086816 10.326293 10.553037 10.8767805 10.967523 11.049503 11.010327 11.072037 10.606243
1369937_at 10.669371 10.906656 10.67699 10.767404 10.733499 11.103697 10.497862 10.580103 10.688267 10.632784 10.684582 10.936361
1369938_at 7.264678 7.5667777 7.1492085 7.3623567 7.3694987 7.549776 7.064996 7.3728228 7.1073604 7.46348 7.2801304 7.575846
1369939_at 11.893127 12.153069 11.891273 12.040677 11.883497 12.080311 11.929999 12.048496 11.913103 11.985097 11.775742 11.912698
1369940_at 10.481211 10.510058 10.421112 10.498822 10.662696 10.258036 10.17261 10.247823 10.477757 10.262461 10.167598 10.529772
1369941_at 10.869316 10.9088 10.645265 10.618417 10.611397 10.837247 10.746719 10.866423 10.9918785 11.101335 11.274812 10.830669
1369942_at 9.046323 8.844082 9.193531 9.119417 8.88055 8.635722 9.283679 9.093341 9.197144 9.248324 9.196525 9.3049345
1369943_at 9.870511 10.468323 10.190582 10.29098 10.286969 10.248757 10.126414 10.179614 10.190444 10.186919 10.181312 10.504447
1369944_at 8.785562 8.859855 8.605562 8.992712 8.513825 8.589235 8.76339 8.906693 8.783404 8.649912 8.50314 8.506045
1369945_at 4.893199 4.800356 4.927883 4.5345526 4.8043323 4.747133 4.4010534 4.4994946 4.7364144 4.532443 4.498356 4.625095
1369946_at 6.317849 6.572826 6.327931 6.4371443 6.1966906 6.6518316 6.3528852 6.510425 6.3264112 6.6131372 6.559713 6.432508
1369947_at 5.8687987 5.6765547 5.9512787 5.8317275 5.452447 5.578275 5.5958605 5.8112254 5.6047373 5.6318855 5.9539967 5.1668715
1369948_at 7.906904 8.319569 7.409109 7.6041017 7.786422 7.647728 7.4258976 7.6498256 7.8435545 7.9751153 7.8274765 8.030625
1369949_at 7.3087645 6.7168875 7.3001347 7.221109 7.1117682 7.002457 7.2020664 7.0606747 7.4475145 7.313319 7.407806 7.0129323
1369950_at 9.430034 9.510133 9.517244 9.499625 9.537077 9.489139 9.483097 9.557431 9.532871 9.457161 9.683982 9.559598
1369951_at 4.029826 3.7047482 3.8567984 3.9101346 4.053398 4.096996 3.8345513 3.9037235 3.9414124 3.931741 3.9442177 4.0319734
1369952_at 12.140675 12.350832 12.039959 12.043756 12.029133 12.136908 12.109513 12.134937 12.041854 12.325181 12.280217 12.472566
1369953_a_at 4.4006877 4.5715466 4.4624662 4.358358 4.438866 4.4808435 4.3807716 4.5621915 4.5255046 4.3328342 4.3749895 4.545801
1369954_at 12.891301 12.964979 12.828014 12.844656 12.991389 12.93394 12.953719 12.924427 12.734373 12.881898 13.129509 12.942489
1369955_at 6.0984964 6.1979213 6.7711635 6.381407 6.3530164 6.487505 6.3368363 6.426107 6.5217123 6.261518 6.5003686 6.5944705
1369956_at 9.192404 9.426983 9.377825 9.476723 9.304623 9.411641 9.320043 9.432423 9.335786 9.494001 9.27596 9.531248
1369957_at 5.446877 5.7039165 5.6732316 5.1552773 6.229178 5.486871 5.513225 5.8335943 5.6652718 6.247547 5.913159 5.429358
1369958_at 8.146822 8.632563 8.189537 8.784866 7.614294 8.553902 8.812359 8.530821 8.755501 9.194719 7.663825 8.499699
1369959_at 11.798552 12.170364 12.161891 11.909175 12.369265 12.316899 12.194672 12.162627 12.1360035 11.9809675 12.252984 12.354848
1369960_at 10.035195 9.759936 10.085007 10.091689 9.862967 9.882289 9.973673 9.966309 10.095592 10.013068 10.073263 9.942675
1369961_at 8.972775 9.27375 9.099182 9.119405 9.11014 9.092745 9.144375 9.220351 9.054092 9.269865 9.365025 9.049155
1369962_at 8.544994 8.69841 8.4932995 8.496106 7.976941 8.363812 8.553732 8.594936 8.48288 8.844425 8.675623 8.658379
1369963_at 5.248869 5.4831505 5.547308 5.4692025 5.053194 4.7957945 5.2525616 5.64147 5.095457 5.638725 5.8362317 5.3335323
1369964_at 7.0334587 7.1042957 7.115599 7.1708117 6.335395 6.154355 7.199951 7.2958336 6.695782 6.8487067 6.5927305 7.5057054
1369965_at 7.7220597 8.317401 7.914385 7.9402723 7.904407 7.882688 8.123465 7.6917553 7.648273 7.78063 7.929027 7.8943357
1369966_a_at 12.069149 12.447349 12.133394 12.141298 12.279725 12.402823 12.173292 12.101312 12.152253 12.299355 12.194358 12.296725
1369967_at 8.581039 9.035444 8.754225 8.697089 8.481666 8.5928545 8.6883135 8.559163 8.683728 8.502272 8.517818 8.735438
1369968_at 6.1203327 6.008313 6.4218397 6.276453 6.0079923 5.718169 6.0577703 6.275774 6.0982695 5.839676 5.581474 6.540416
1369969_at 9.035306 9.287066 8.918083 8.939789 9.259549 9.121637 9.400556 9.108654 9.144303 9.314553 9.252011 9.432514
1369970_at 10.341543 10.54962 10.39232 10.469626 10.407503 10.491079 10.296491 10.381014 10.519465 10.365636 10.514779 10.519077
1369971_a_at 8.650675 8.964591 8.587139 9.15143 8.182075 8.542184 9.109402 8.948856 9.094818 8.474125 8.60844 8.836241
1369972_at 6.2435517 7.1486483 6.7781405 6.7471647 6.7148137 6.418862 6.6076283 6.7422767 6.817037 6.8242497 7.285155 7.2708163
1369973_at 10.769164 11.380591 11.017159 11.192052 11.260364 11.048652 11.116005 10.925933 11.093309 10.911603 10.9431715 11.43127
1369974_at 6.9198747 6.676286 6.6885476 7.4244094 6.641049 6.8585076 7.434793 7.39129 6.835684 6.954169 7.094565 6.600948
1369975_at 8.335323 8.9555 8.706449 8.564633 8.517662 8.702888 8.540785 8.745975 8.575597 8.69619 8.539774 8.697488
1369976_at 10.109937 10.721969 10.244374 10.1087885 9.711455 10.252632 10.113127 10.077036 10.00573 10.191345 10.31695 10.532892
1369977_at 4.4379225 4.077798 4.383836 4.011529 4.2523355 4.1713486 4.3072834 4.2733088 4.3829017 4.0707703 4.4225574 4.106163
1369978_at 7.3304467 7.781778 7.2071705 7.4128714 7.4706445 7.656809 7.6710625 7.5698323 7.4357247 7.2801995 7.0515356 7.8113914
1369979_at 8.515526 8.914873 8.675208 8.902773 8.51022 8.731825 8.8094845 9.023783 8.813858 8.751986 8.809637 8.844578
1369980_s_at 9.141451 9.629036 9.182509 9.233399 9.439719 9.33728 9.258814 9.310643 9.345875 9.213803 9.310583 9.453757
1369981_at 8.179688 8.813433 8.579533 8.663918 8.784054 8.770568 8.645037 8.825977 8.529165 8.83017 8.89928 8.702745
1369982_at 9.801149 9.543438 9.986288 10.087918 9.820586 9.398282 9.852238 9.825564 10.123094 9.739838 9.900436 9.860237
1369983_at 7.964711 7.896952 8.240128 8.258849 8.020769 7.5128164 7.995641 8.178847 7.4632564 8.177438 7.884978 8.25405
1369984_at 9.481743 9.450906 9.597169 9.581866 9.446187 9.628139 9.636394 9.691712 9.872806 9.57939 9.680465 9.675454
1369985_at 6.1253514 6.40109 6.2177763 6.019449 5.957883 6.21757 6.0403643 6.066085 6.187519 6.171124 6.109167 6.5059247
1369986_at 11.702069 12.142816 11.745967 11.630654 11.636178 11.674437 11.665063 11.531093 11.60279 11.457787 11.303123 12.032919
1369987_at 4.9281406 4.7146387 4.9207954 4.475445 5.169096 4.940154 4.757718 4.6616898 4.984165 4.937772 5.0417323 4.9053144
1369988_at 5.8592224 5.6263475 5.5916214 5.6365347 5.8543243 5.7359257 5.240756 5.513962 5.7440586 5.2981977 5.9346128 5.6309566
1369989_at 9.458176 9.649271 9.577469 9.586915 9.384929 9.536709 9.612982 9.400804 9.766318 9.617946 9.836781 9.69747
1369990_at 10.581146 10.728788 10.671289 10.706255 10.525583 10.515861 10.548964 10.630126 10.796342 10.794193 10.768233 10.845284
1369991_at 9.788079 10.105827 10.115946 10.094232 9.914732 10.055251 10.029834 10.04859 10.0683 10.1954 10.072675 10.048503
1369992_at 8.695735 8.991307 8.962427 9.081714 8.62841 8.600798 9.038746 9.058854 8.980075 9.005461 9.144839 8.840553
1369993_at 6.5296817 6.439123 6.437474 6.2956924 6.445448 5.9284368 6.0394936 6.154204 6.3102393 6.2237654 5.815562 6.6150665
1369994_at 7.8342705 7.7811003 7.694516 7.7934866 7.4957104 7.6903863 7.992561 7.8265705 8.03962 7.751342 7.501457 7.9769626
1369995_at 8.699279 8.670402 8.794222 8.752845 8.437831 8.473729 8.8352785 8.806808 8.779056 8.676773 8.879359 8.742219
1369996_at 8.224554 8.805943 8.4936 8.564123 8.135564 8.496806 8.329328 8.53073 8.3804455 8.51011 8.562183 8.823765
1369997_at 8.864842 8.8023405 8.823364 8.953549 8.436441 8.518362 8.880439 8.991822 8.899719 8.875442 8.90621 8.953109
1369998_at 9.057759 9.040336 8.955877 9.115841 8.85693 9.244272 9.366434 9.180344 9.179019 9.171139 9.028302 8.950557
1369999_a_at 4.2464566 4.1860695 3.9000883 3.7879393 4.165569 4.2049856 3.9019966 4.0052595 4.1153784 3.9878106 4.4338083 4.2100725
1370000_at 9.743269 10.341019 9.82513 9.92044 9.17769 9.542596 9.955338 9.794358 9.785499 10.096514 9.64408 9.809096
1370001_at 9.487231 9.523388 9.51358 9.411998 9.34002 9.389901 9.570535 9.576854 9.521091 9.653157 9.658554 9.432433
1370002_at 8.215727 8.46467 8.361879 8.490443 8.037384 8.106436 8.539326 8.476479 8.425498 8.39283 8.438221 8.584496
1370003_at 12.0471325 12.049213 11.957604 11.97845 11.79979 11.923872 11.974307 12.123242 12.0551 12.072076 12.119887 12.159517
1370004_at 9.17927 9.69101 9.374848 9.397325 9.355471 9.366818 9.426602 9.468567 9.084023 9.229912 9.031046 9.7110815
1370005_at 9.719123 9.999486 9.814223 9.934583 10.242475 10.109227 9.884987 9.892035 10.010459 9.486519 10.019689 9.6434
1370006_at 11.100952 11.203254 11.259338 11.113994 11.08199 11.2049465 11.079248 11.063908 11.167669 11.197741 11.054771 11.280261
1370007_at 11.931347 11.883319 12.09223 11.920756 11.605826 11.757755 11.900892 11.894294 11.972952 11.771354 12.248743 11.910434
1370008_at 5.6905313 6.171703 5.8670297 5.489087 5.6866183 5.5239058 5.5868583 5.618741 5.915886 5.461378 5.5776124 5.5959296
1370009_at 14.216345 14.117668 14.201955 14.170549 14.226804 14.223842 14.247373 14.192721 14.197491 14.1331625 14.104225 14.152391
1370010_at 12.487945 11.991263 12.3370905 12.446614 12.174706 12.194061 12.479803 12.543703 12.381438 12.354091 12.475481 12.225259
1370011_at 6.1384206 5.779508 5.863788 5.827228 5.9075093 5.8973374 5.624486 5.8734236 5.9488177 5.838859 6.018828 5.783578
1370012_at 6.466875 7.7561975 6.5350943 6.1089454 6.261944 6.565118 6.2140193 6.3732586 6.2867513 6.276248 6.7877073 6.568157
1370013_at 3.4083157 3.2306468 3.4991164 3.4609747 3.4354734 3.5254886 3.2707644 3.3906465 3.3740335 3.5211961 3.157007 3.2486258
1370014_at 8.1291485 8.856923 8.612246 8.471436 8.427278 8.537521 8.566524 8.581754 8.40941 8.528748 8.466635 8.781174
1370015_at 8.254339 8.213188 8.221091 8.103152 8.2829 8.231114 8.315777 8.221589 8.425593 8.289047 8.318669 8.228778
1370016_at 3.8420568 3.633793 3.7528327 3.5073617 3.74953 3.8371303 3.616186 3.7746923 3.980231 3.739772 4.0013056 3.636971
1370017_at 8.092827 8.0288105 8.098891 8.000848 8.129785 8.091284 8.029986 8.2116165 8.132575 8.224525 8.030235 8.180265
1370018_at 4.808234 4.868114 4.825585 4.89079 4.611039 4.7387714 4.816623 4.9030676 4.7482557 4.305048 4.740338 4.146635
1370019_at 12.973546 13.092575 12.977486 12.987319 13.167835 12.950888 13.008557 12.852205 13.197513 12.946441 13.05514 13.003603
1370020_at 10.048105 10.367358 10.517909 10.407366 10.1167345 9.7253275 10.59859 10.266844 10.578539 10.2994795 10.690407 10.075046
1370021_at 3.8091698 3.6077445 3.7129087 3.9058318 3.939961 3.9028866 3.509555 3.810361 3.8349447 3.7893755 3.9039667 4.022731
1370022_at 4.177996 4.1160564 4.0450783 4.13707 4.163197 4.206425 4.2687407 3.9885452 4.2208924 4.0325828 4.178811 4.0460258
1370023_at 6.6526895 7.4303517 6.7292757 6.7578244 6.557165 6.452818 6.5586553 6.8726482 6.980969 7.2897406 6.6797175 6.9017544
1370024_at 10.731102 10.869478 10.970109 10.998256 10.281607 11.129093 11.489402 11.532089 10.74816 10.780363 10.273358 11.257088
1370025_at 7.7603207 7.8661327 7.7647557 7.74024 7.8651085 7.7648683 7.8346243 7.850727 7.7174015 7.7907853 7.7548876 8.012664
1370026_at 6.874873 6.8491325 6.790548 6.7266364 6.610265 7.0988736 6.711041 6.686495 7.2549043 6.6660457 6.957106 6.8495927
1370027_a_at 14.283296 14.217822 14.184722 14.255949 14.3147955 14.279062 14.227546 14.192616 14.169885 14.251615 14.085023 14.293556
1370028_at 4.6508803 4.3394613 4.580513 4.4694576 4.4182477 4.410526 4.198612 4.346862 4.3850565 4.6604156 4.5320706 4.4501786
1370029_at 9.651483 9.475915 9.721044 9.820887 9.221482 9.431045 9.743606 9.769398 9.872806 9.897358 9.696549 9.516931
1370030_at 10.347036 10.207088 10.32094 10.154049 9.744794 10.1494465 10.292808 10.41847 10.320017 10.868993 10.552658 10.103844
1370031_at 7.843299 8.117902 7.9629292 8.000505 8.165804 8.2875 8.157329 8.1068535 8.114664 7.97018 8.092592 8.047655
1370032_at 8.391006 7.601327 7.9364166 8.743633 7.8254356 7.643882 8.735263 8.534403 9.033694 8.589825 8.738365 8.22025
1370033_at 4.0587277 3.9078915 3.9239385 3.865739 4.045703 3.7881348 4.0090437 3.6697774 3.6771152 3.714326 3.8007495 3.7739525
1370034_at 5.3849845 6.4626083 5.3498826 5.3640566 5.323856 5.3618593 6.0452313 6.564015 5.468103 6.8975735 5.290809 6.7056894
1370035_at 8.302944 8.467156 8.070536 8.522306 8.501999 8.757981 8.325105 8.536295 8.5175705 8.538979 7.955822 8.7779255
1370036_at 9.970295 10.109601 9.929748 10.165646 10.205293 9.963021 9.79064 9.923875 10.020389 9.586665 9.704761 10.098206
1370037_at 3.7276165 4.047968 3.8302534 3.978278 3.8338063 3.8782687 3.9899542 3.7444963 3.7227378 3.9089098 3.9536703 4.096494
1370038_at 6.2948875 5.8055406 6.532059 6.187582 6.5450506 6.032142 6.3811984 5.980813 6.171713 6.167759 6.4565897 6.1852083
1370039_at 6.480554 6.3144083 6.3598537 6.4125504 6.5380154 6.5034895 6.256553 6.232877 6.475849 6.343556 6.551497 6.52556
1370040_at 7.3752027 7.497207 7.1676464 7.2452216 7.2494583 7.0582724 6.979259 6.9599104 7.443306 6.770788 7.1557474 7.202928
1370041_at 3.722347 3.5830226 3.7472901 3.4544063 3.730503 3.5997555 3.6445143 3.7265167 3.7231238 3.7117004 3.8518355 3.6905243
1370042_at 4.0441427 3.654819 3.831327 3.803532 3.8079913 3.820716 3.9463828 3.8586276 3.7766623 3.695446 3.8584154 4.027752
1370043_at 9.723401 10.352136 9.975846 9.914846 10.292271 10.274337 9.898695 9.879235 9.818796 9.786127 10.0015335 10.629035
1370044_at 6.8111296 7.313783 7.427917 7.5576897 6.9563923 6.8948903 7.065555 7.264674 7.1783094 7.184465 6.877668 7.52816
1370045_at 8.974634 8.903591 9.115329 9.139488 9.086909 8.9755945 9.257228 9.090358 9.097913 8.889474 9.072196 9.130141
1370046_at 6.6321154 5.225363 6.8855042 6.5084405 6.0016856 6.187362 6.770398 6.420545 6.766526 6.596799 6.7505727 5.6304092
1370047_at 9.563758 10.146754 9.856146 9.8006115 10.013649 9.591 9.882044 10.011822 9.742665 9.811293 9.647412 10.37226
1370048_at 4.745142 4.706972 4.468194 4.2519765 4.799238 4.429578 4.3940563 4.374618 4.3317623 4.250903 4.389037 4.3281326
1370049_at 6.3598633 6.0786433 6.109893 6.5061526 6.035426 6.059251 6.38371 6.180929 5.860552 6.341415 6.2335305 6.322549
1370050_at 8.245167 8.808613 8.455777 8.542859 8.451577 8.540845 8.6564455 8.636359 8.58805 8.710769 8.572159 9.143265
1370051_at 4.8115273 4.5709705 4.922416 4.612057 4.7369843 4.6712613 4.6429753 4.944842 5.032321 4.798361 4.912524 4.8055153
1370052_at 5.4526234 4.8675632 5.3895373 6.0826454 5.295881 5.4545217 5.988271 5.7402663 5.3145404 5.311844 5.3449216 5.2898593
1370053_at 3.6343343 3.642047 3.7142808 3.7319233 3.5370643 3.724869 3.7336264 3.4560807 3.9103246 3.415801 3.6632497 3.8066127
1370054_at 8.294035 8.657356 8.234344 8.124662 7.594112 7.9363914 7.7864776 7.769528 8.176667 7.7986007 7.6920652 7.55903
1370055_at 6.36972 6.1786757 6.1677 6.2624917 6.432506 6.145888 5.8686767 6.056863 6.379528 6.355797 6.197055 6.2661343
1370056_at 6.452615 6.0295343 7.124552 7.236375 7.471419 6.7392077 6.4892206 7.3092055 6.8523517 6.266565 7.093859 6.1569223
1370057_at 10.399756 10.437487 10.305677 10.496235 9.974469 9.784165 10.435667 10.292105 10.250044 9.19212 8.861968 10.315649
1370058_at 3.492039 3.6908317 3.2682278 3.3722723 3.4590206 3.986909 3.576706 3.3821678 3.2739346 3.5093114 3.5269532 3.3085892
1370059_at 3.6059 3.5603483 3.6819615 3.39704 3.7077942 3.4255848 3.4247813 3.5125568 3.7116535 3.5369732 3.4682992 3.4020264
1370060_at 9.780225 9.962237 9.693387 9.76426 9.874524 9.865829 9.771963 9.746702 9.821438 9.680571 9.843411 9.953669
1370061_at 5.5258875 5.740926 5.4910073 5.643483 5.57186 5.5397596 5.384393 5.200071 5.8121414 5.5773005 5.2473125 5.876337
1370062_at 10.209155 10.864152 10.418037 10.392695 10.504091 10.590567 10.380765 10.305946 10.524838 10.345433 10.655033 10.578679
1370063_at 7.852102 7.976667 7.971663 8.149077 7.752045 7.938175 8.040892 7.892683 7.9401684 8.173229 7.7107816 8.116699
1370064_at 7.649143 7.6793423 8.220605 8.065075 7.6502886 7.423491 7.995222 7.9510703 8.051834 8.123962 8.238693 8.283664
1370065_at 13.827229 13.740335 13.795582 13.853556 13.800193 13.852388 13.952207 13.837109 13.857231 13.812226 13.903686 13.872097
1370066_at 8.433577 8.556945 8.480381 8.570007 8.2836685 8.353278 8.583371 8.559619 8.601529 8.768479 8.826041 8.45995
1370067_at 9.549135 10.434557 8.970351 9.665662 9.691161 8.659786 10.195604 9.575828 9.060378 9.597636 10.073246 9.572955
1370068_at 4.261984 4.3967743 4.503808 4.1440005 4.3622675 4.2685986 4.298001 4.025622 4.2451305 4.274803 4.408083 4.2785926
1370069_at 5.237403 4.423751 4.855199 4.8012867 5.3971252 5.25228 4.8785763 4.9769764 4.846979 4.4635677 4.8065434 4.6960487
1370070_at 6.8965354 6.7543426 6.990235 6.7001567 7.283951 7.1531477 7.142874 6.983719 6.870497 6.8177433 6.8033094 7.2569213
1370071_at 6.644244 6.6729555 6.585223 7.053938 6.3218436 6.4125924 6.3290653 6.731699 6.144971 6.4982405 6.509875 6.57526
1370072_at 4.4300966 4.9516373 4.2379518 4.2134595 4.7188864 4.2489223 4.2141285 4.283348 4.3727884 5.7474174 3.966395 4.849561
1370073_at 11.344547 11.39838 11.368616 11.355718 11.02621 11.2788515 11.328694 11.396615 11.263537 11.369338 11.367447 11.143409
1370074_at 5.733482 6.4443865 5.76099 5.7250495 6.380097 5.9583464 5.719261 5.769268 5.8781185 5.936291 6.2653756 5.9642406
1370075_at 9.450599 9.631483 9.264438 9.62993 9.44032 9.592906 9.386928 9.489392 9.585805 9.110142 9.097682 9.415318
1370076_at 3.8548295 3.696199 3.4969256 3.7268777 3.837853 3.743486 3.576082 3.7867017 3.7700016 3.7261748 3.8441176 3.6577632
1370077_at 5.9089174 5.2763786 5.5383844 5.5747705 5.827018 5.5702205 5.4847302 5.545713 5.536068 5.2946672 5.406187 5.115829
1370078_at 6.260184 5.6097875 6.384673 6.027236 6.0721116 6.240654 6.0606685 6.0343547 6.40644 5.901435 6.2767825 6.07331
1370079_at 4.7550316 4.532503 4.296413 4.5683117 4.63873 4.7331095 4.4795847 4.809254 4.648251 4.9301524 4.5305552 4.773361
1370080_at 8.779007 8.02477 8.42635 8.500298 8.434139 8.352304 8.394911 8.771244 8.376639 8.387861 8.575643 8.260363
1370081_a_at 8.042222 8.440221 7.912827 7.9634504 8.337799 8.052997 8.224764 8.103147 8.232887 8.252689 8.226926 8.221725
1370082_at 6.6727357 6.274013 6.773613 6.865366 5.97891 6.027488 6.791922 6.6362615 6.6831555 6.612842 6.96588 6.398721
1370083_at 4.7886195 4.7568765 4.2883105 4.3985195 4.526669 4.7502112 4.1441827 4.6482778 4.7871346 4.415256 4.413557 4.012652
1370084_at 6.298154 6.1960883 5.357258 6.316394 5.5386724 5.6130958 5.312979 5.7624173 5.518302 5.9073873 5.839707 5.7811546
1370085_at 6.9615965 7.0834785 7.187871 7.5329137 7.053867 7.0388923 7.3798614 7.309638 7.059292 7.201897 7.0756483 7.322453
1370086_at 13.896728 14.001821 13.858542 13.864094 13.962903 14.028145 13.931525 13.919396 13.848836 13.85118 13.931417 14.049382
1370087_at 10.154603 10.605937 10.280786 10.379654 10.283594 10.438752 10.296849 10.357878 10.327253 10.318793 10.449579 10.4668865
1370088_at 7.177602 8.025778 7.7352157 7.435507 7.2395115 7.446942 7.411442 7.237658 7.542747 7.3190618 7.3915997 7.8341346
1370089_at 3.9749167 4.0778513 3.8479412 3.965014 3.7848656 3.887086 4.0766315 3.858853 3.979054 4.2875705 4.456874 3.8489907
1370090_at 5.483763 5.4953747 5.0282464 5.529991 5.4448767 5.104365 5.304872 5.4800487 5.347037 5.190417 5.6051283 5.4300838
1370091_at 5.0974765 4.8204412 4.8220587 5.1688995 5.061872 4.941799 5.2949424 5.025035 5.156233 5.1537614 5.081818 5.0739713
1370092_at 4.572737 4.760851 4.428573 4.4313164 4.462468 4.4905777 4.2153296 4.45312 4.2794385 4.230794 4.4422836 4.5645504
1370093_at 3.9116867 3.7858038 3.98682 3.774035 3.7885768 3.9721677 3.6587994 3.8907359 3.9806662 3.8968809 3.89976 3.7663186
1370094_at 4.3311625 3.8793132 4.022846 3.9697454 4.181981 4.075387 3.9041114 4.1268306 3.9474776 3.97001 4.0167866 3.7385523
1370095_at 5.937863 5.6470966 5.945041 5.869536 5.8770027 5.9988394 5.953922 5.878584 6.4970236 5.8334403 6.119195 5.3769245
1370096_at 5.15625 4.8760114 5.01214 5.123188 4.50439 4.8478804 4.8548694 4.907646 4.61711 4.8722067 4.797604 5.208576
1370097_a_at 4.1139174 4.196286 4.25264 3.9822443 4.3154397 4.5374174 4.121263 4.1861196 3.877688 4.027223 3.867996 4.2414703
1370098_at 10.290548 9.804032 10.252015 10.451423 10.709063 10.555633 10.168751 10.25085 10.248505 10.136675 10.127618 10.437104
1370099_at 7.4624977 7.242416 7.364412 7.284872 7.473881 7.4100184 7.53898 7.3178473 7.184562 7.4613338 7.3959646 7.396369
1370100_at 6.7253246 6.6847515 7.09159 7.0663576 6.3796577 6.588023 7.1135015 7.03029 7.144714 7.3046694 7.0394087 7.514181
1370101_at 3.760342 3.5411623 3.7800317 3.457562 3.5800836 3.4927928 3.517676 3.479633 3.7735858 3.5369732 3.7004564 3.5221996
1370102_at 6.8111296 6.7541203 6.8471184 6.828127 6.9310102 6.826794 6.653897 6.5071025 6.587397 6.832283 6.638271 6.7867355
1370103_at 4.6703725 4.2192383 4.8788075 4.7535925 4.8921723 4.8044405 4.5817165 4.8622966 4.707414 4.73688 4.5962744 4.912849
1370104_at 4.725938 4.4961176 4.5132313 4.263197 4.4791946 4.5636644 4.326127 4.2876787 4.3776226 4.458177 4.3799973 4.063686
1370105_at 5.28346 5.229527 5.357978 4.956468 5.107916 4.816468 5.0510917 5.1113214 5.34043 5.069472 5.4070206 4.665374
1370106_at 3.944713 3.9146702 4.0094185 3.8215826 3.8723626 4.0264916 3.9259467 3.801783 3.7993007 3.7107522 3.9112418 3.852815
1370107_at 5.3599024 4.7123494 5.090604 4.961668 5.4822655 5.367385 4.930002 5.1829214 5.1846013 5.0477743 5.2057157 4.9674807
1370108_a_at 7.268039 7.9671493 8.046091 7.914127 7.2394943 7.912155 7.70348 8.037884 7.726142 7.5763702 7.4447837 8.8127
1370109_s_at 13.040308 12.9945135 12.9499 12.929221 13.133725 13.157605 12.963372 13.022934 12.884358 12.933123 12.967804 12.985068
1370110_at 4.4710894 4.523139 4.6134944 4.348769 4.510679 4.6010485 4.5225897 4.3055863 4.1354694 4.583652 4.3130727 4.413874
1370111_at 7.498522 6.347865 7.0657725 8.160885 8.095214 6.708716 6.9002514 7.6211596 7.2494855 6.238478 6.0452695 7.9285493
1370112_at 9.549608 9.50206 9.607348 9.532294 9.480084 9.394606 9.440532 9.549963 9.497373 9.530493 9.871404 9.670694
1370113_at 6.283715 6.193177 6.296427 6.506872 6.045702 6.337096 6.1144495 6.5433784 6.6076016 6.245722 6.286007 6.2602677
1370114_a_at 8.707781 8.276087 8.623309 9.621065 8.57091 8.5006695 8.6199875 7.221983 7.468814 7.368046 8.836806 6.6584096
1370115_at 4.697462 4.1907234 4.570277 4.2905393 4.6682262 4.6096673 4.355658 4.37354 4.374811 4.423354 4.2785945 4.230359
1370116_at 3.9421258 3.7944167 3.8342202 3.8739743 3.6974099 3.8808208 3.8479452 3.8045492 3.8207839 3.7824216 3.8820367 4.1269703
1370117_at 3.552903 3.4823246 3.6074905 3.6229572 3.641091 3.6039124 3.7236593 3.6585994 3.7766623 3.7847254 3.4093568 3.4672718
1370118_at 6.361551 6.0429068 6.3875837 6.064585 6.394464 6.019694 5.8540506 6.0854216 6.2344255 6.186941 5.6941032 6.024975
1370119_at 8.016907 7.952083 7.9465566 8.00533 7.9714456 7.6546373 7.5609894 7.978342 7.8831844 7.69143 7.746021 7.615199
1370120_at 4.2916403 3.961704 4.158927 4.0208287 4.049486 3.7510586 4.0769434 3.9264746 4.2501507 4.1489058 4.1605034 3.8898568
1370121_at 7.4779124 7.426427 7.7046843 7.776996 7.321862 7.4705606 7.6421046 7.6639857 7.7673483 7.7902164 7.890318 7.6549134
1370122_at 4.1479044 3.9424372 4.0546765 4.0205674 4.008135 4.0636168 3.91048 3.8505023 4.1108027 4.102947 4.065875 4.1315813
1370123_a_at 6.8890367 7.1646495 7.1086564 6.9462094 6.6967306 6.837345 7.138658 6.7850327 7.0849524 7.1092854 7.137731 7.411985
1370124_at 6.899515 6.6849566 6.6958313 6.628695 6.6548953 6.6684422 6.427184 6.7402277 6.530399 6.661787 6.80199 6.295033
1370125_at 4.8118362 4.361951 4.3668175 4.55758 4.4793425 4.4546385 4.614772 4.670191 4.2570844 4.4277773 4.567916 5.015073
1370126_at 3.7172384 3.7257328 3.7331922 3.8969097 3.793229 3.3988147 3.7776308 3.6851163 3.823376 3.6362488 3.8549318 3.3403594
1370127_at 6.12671 6.28872 5.949678 6.3715224 6.2375317 6.15228 5.948945 6.0765314 6.153712 5.9161158 5.97863 6.0102744
1370128_at 6.6228175 6.5073776 6.8471184 6.4319425 6.6197696 6.638393 6.425908 6.447545 6.5695047 6.80067 6.636089 6.477878
1370129_at 7.154201 7.238013 7.027695 7.030379 7.428947 7.5620284 7.528292 7.117064 7.191554 7.258655 7.0590453 6.881629
1370130_at 10.114628 10.072521 10.359175 10.320179 10.144704 10.128363 10.353749 10.356448 10.372784 10.215572 10.474491 10.121191
1370131_at 4.9487715 5.3990045 5.5254345 5.553533 5.1385484 5.265513 5.4086075 5.092507 5.078363 5.4330163 5.5838447 5.9391294
1370132_at 4.196381 3.9246852 4.078931 4.1048565 4.144084 3.9162638 4.0973797 4.0626535 4.3151283 3.9245663 4.2052393 4.286045
1370133_at 6.0770082 5.5387974 6.078721 5.9788446 5.9364085 6.1408987 5.779255 5.898343 5.955195 6.030761 6.2331066 6.342659
1370134_at 10.139851 10.202182 10.126934 10.148391 10.241395 10.405599 10.212244 10.225554 10.075885 10.372378 10.289605 10.288802
1370135_at 6.0218725 6.007633 6.541816 5.910018 6.141092 7.2619376 6.792237 7.1100845 6.8717127 6.378785 6.6204433 6.002394
1370136_at 6.693795 6.7016582 6.609729 6.7036686 6.5459666 6.5621204 6.7234063 6.834789 6.5379715 6.787997 6.5959954 6.3311205
1370137_at 5.1829133 4.9575915 5.2645473 4.652615 5.272486 4.872793 5.072121 5.025453 4.8630557 4.804303 4.715202 4.633491
1370138_at 4.670265 4.5508747 4.5200367 4.227095 4.643916 4.3166103 4.4662066 4.346345 4.4652977 4.4690924 4.4581995 4.5959578
1370139_a_at 3.6719215 3.626888 3.7000582 3.661744 3.5813563 3.6098216 3.926828 3.6618164 3.6442404 3.8356757 3.7540755 3.8544784
1370140_a_at 5.021927 4.4703627 4.474633 4.3627167 4.689309 4.3932743 4.6656218 4.4356146 4.8651476 4.5116487 4.8020453 4.8763185
1370141_at 8.974944 8.49201 8.870766 8.96378 8.6627865 8.652777 8.982489 9.018364 9.088493 9.055195 9.020569 8.59422
1370142_at 5.5503845 5.0836363 5.679963 5.4674935 5.325014 5.4115686 5.461378 5.4450827 5.6904783 5.673079 5.4930716 5.2170258
1370143_at 5.805722 5.731957 5.4051285 5.3101187 5.3403635 5.5996923 5.155655 5.5993676 5.4061313 5.4806547 5.3160176 5.587845
1370144_at 8.008589 8.028894 7.733037 8.0921335 7.7237325 8.539175 8.086521 8.286191 8.167608 8.124782 7.8912926 7.699396
1370145_at 4.182044 4.5540943 4.2450476 4.2233644 4.24037 4.259368 4.218294 4.3726444 4.0665007 3.9851747 4.1916084 4.293671
1370146_at 3.1947184 3.1403034 3.409335 3.405874 3.2973194 3.4461935 3.4817758 3.227166 3.332364 3.3998895 3.4262555 3.765488
1370147_at 7.1460795 7.632979 7.1429935 7.2750816 7.8057117 7.9228926 6.977584 6.750474 7.9192743 6.0988398 7.4547668 7.168328
1370148_at 14.198087 14.179526 14.257052 14.196996 14.227885 14.227235 14.153717 14.229113 14.277167 14.253636 14.324228 14.252717
1370149_at 11.092572 11.005884 11.174118 11.050517 10.924501 11.0256405 11.008532 11.17578 11.065209 11.122432 11.087197 11.22666
1370150_a_at 13.044612 13.183786 13.120655 13.346274 13.511265 13.050887 13.255053 12.81922 13.221516 12.776422 12.155663 12.960731
1370151_at 13.124526 13.419947 13.067409 13.08809 13.284516 13.299257 13.170714 13.030475 13.082992 12.953439 13.008266 13.375009
1370152_at 4.603983 4.755378 4.354183 4.45815 4.6582565 4.4857187 4.7314444 4.2230434 4.6977663 4.400284 4.318569 4.715828
1370153_at 5.859272 5.830808 6.188537 6.0874043 6.1247177 5.878252 6.123684 6.9052997 6.847807 5.915061 6.970022 5.726077
1370154_at 10.082765 10.173091 10.068751 10.242658 10.829855 10.129018 10.059709 10.683977 10.435355 10.201118 10.134443 10.573271
1370155_at 7.953855 8.482967 8.253687 8.12618 7.710016 7.7170706 7.865876 8.044805 8.159755 8.129577 7.6874285 8.387842
1370156_at 7.1417336 7.6344 8.13076 7.5310516 7.913115 7.8071485 7.9585433 7.8822994 7.9407945 8.034371 7.610523 7.3681445
1370157_at 3.751789 3.7719207 4.032248 3.781259 3.769846 3.6799626 3.9431338 3.7715144 3.9824007 3.7729988 3.7157578 3.7320807
1370158_at 6.2469254 6.5769696 6.634192 6.237149 6.237677 6.619587 6.321611 6.1943636 6.332664 6.195759 5.9398637 6.3816433
1370159_at 7.0756965 7.4373527 7.3584924 7.357394 7.354183 7.2681 7.5578284 7.4498544 7.073905 7.493462 6.9108543 7.378991
1370160_at 8.808494 9.719293 9.088831 9.011815 8.8896475 8.95705 8.835476 8.970833 8.820377 8.865617 8.899094 8.99978
1370161_at 9.417469 9.699436 9.464899 9.581983 9.610069 9.432104 9.345095 9.60985 9.546076 9.549631 9.239595 9.581783
1370162_at 7.2567253 7.2120166 7.0912776 7.6233397 6.8466907 7.3293295 7.5252666 7.4407454 6.7358713 7.3372064 7.441903 7.4802885
1370163_at 9.126122 9.82841 9.14162 9.484987 9.053679 9.393713 9.291925 9.3065405 9.441114 9.576236 9.414805 9.595151
1370164_at 11.009615 11.119034 11.250261 11.14423 11.032608 10.791057 11.26455 11.134371 11.180481 11.134247 11.427748 10.937056
1370165_at 3.8035398 4.0623846 3.6439295 3.8177743 3.8817856 3.8403976 3.576706 3.7565541 4.000704 3.685446 3.9505975 4.2235126
1370166_at 12.111496 11.762347 12.05625 12.000611 11.873007 11.971374 12.222331 12.146029 12.021561 11.861812 11.93819 12.087008
1370167_at 12.521313 12.360364 12.558546 12.492423 12.458008 12.462863 12.542095 12.547396 12.515447 12.375903 12.4836445 12.4869375
1370168_at 9.498573 10.074403 9.16692 9.548029 9.793443 9.953095 9.5949955 9.618581 9.598359 9.586896 9.769039 9.835282
1370169_at 9.261302 9.05469 9.46535 9.439573 8.852307 9.128424 9.430732 9.458194 9.1983185 9.307492 9.434708 9.09984
1370170_at 10.521976 10.737379 10.6958065 10.75963 10.212265 10.445001 10.699423 10.63611 10.618326 10.7105665 10.608595 10.749671
1370171_at 8.593173 8.305971 8.314849 8.521402 8.403907 8.577456 8.695417 8.5857315 8.016823 8.477465 8.423213 8.558272
1370172_at 10.809837 10.87005 10.93611 10.721127 10.661409 10.65594 10.778362 10.850787 10.745908 10.872173 11.030132 10.63483
1370173_at 7.9127145 7.9580917 8.103423 8.448067 7.795033 7.7342014 8.27079 8.258834 8.352703 8.090153 8.309262 7.976093
1370174_at 6.2680717 6.220613 5.926981 6.2053227 6.1244345 6.0386734 6.091948 5.8289804 6.290123 6.471784 5.9305725 5.863879
1370175_a_at 8.288301 8.626503 8.467489 8.515244 8.464012 8.44556 8.4063225 8.785173 8.403452 8.462633 8.37832 8.391157
1370176_at 6.233988 6.647248 6.480611 6.389143 6.6409492 7.3337555 7.6206675 6.50093 6.6090837 6.5947146 6.6189365 7.7005405
1370177_at 5.4886284 5.0247974 5.013958 5.193529 5.367611 5.4215374 5.204426 5.2302647 5.8359356 5.6967134 5.4603243 5.6611004
1370178_at 4.6602383 4.8304887 4.8108253 4.8693733 4.628133 4.57298 4.495813 4.2887645 4.8367763 4.7894993 4.4305954 4.7616568
1370179_at 10.018435 10.342136 10.139747 10.24575 10.258348 10.189406 10.159051 10.164961 10.248146 10.1412735 10.25223 10.361446
1370180_at 11.367161 11.383991 11.430977 11.318276 11.347888 11.246686 11.130464 11.492864 11.449999 11.705783 11.706619 11.455791
1370181_at 6.934352 7.030559 7.196235 7.374436 6.8539367 7.311622 7.398328 7.270028 7.498275 7.4372225 7.327371 7.6279836
1370182_at 5.009777 4.386878 4.8255844 4.8053656 5.1038475 5.028428 4.578828 5.0331745 4.66498 4.510455 4.6574326 4.94509
1370183_at 7.5423975 7.7469144 7.806462 7.633634 7.109175 7.1463585 7.6384683 7.661761 7.682595 7.8238177 7.7294555 7.711248
1370184_at 10.236591 10.480615 10.294928 10.396154 10.111327 10.2114525 10.120341 10.31531 10.296765 10.269408 10.324283 10.338964
1370185_at 4.879 4.071999 4.4273667 4.2351093 4.721745 4.622121 4.472947 4.2981358 4.4253545 4.509306 4.4308586 4.59536
1370186_at 9.804639 9.636699 10.124271 10.441531 10.468523 10.488734 9.906055 10.21363 10.181161 9.245654 9.510178 10.131104
1370187_at 10.861139 10.650316 10.744677 11.021674 10.854911 10.789857 10.792995 10.920238 10.768012 10.827933 10.806432 10.798886
1370188_at 10.078568 10.589261 10.207281 9.925612 10.039383 10.584349 10.096283 10.133186 9.758664 9.893286 9.878605 10.213959
1370189_at 10.039074 10.487678 10.097541 10.03036 10.02635 10.428128 10.222144 10.161917 9.764636 9.966528 9.864956 10.211882
1370190_at 11.760638 11.477857 11.676774 11.888127 11.546965 11.746808 11.876 11.769553 11.747333 11.606308 11.508984 11.465329
1370191_at 8.2519245 8.452606 8.070782 8.355069 7.9669237 8.182265 8.20531 8.226789 8.293871 8.073567 7.994978 8.228376
1370192_at 8.257241 8.358953 8.154919 8.3144655 8.247147 8.348434 8.320533 8.412018 8.339268 8.023924 8.289951 8.413626
1370193_at 11.158924 11.295901 11.096856 11.303994 11.008958 10.7363615 11.037096 11.273636 11.178624 11.740595 11.178565 10.771821
1370194_at 7.89954 7.9247055 7.9512506 8.102087 7.8927283 7.961909 8.20918 8.424841 7.6976113 8.333757 8.027279 7.7397614
1370195_at 7.9718547 8.189066 7.78921 8.291252 7.6880965 7.889718 8.073843 7.8130198 7.9743457 8.032917 7.873144 8.124186
1370196_at 6.366978 7.411917 6.725703 6.596297 6.7242126 6.6518316 6.688271 6.5194187 6.6146817 6.498043 6.7015233 6.5264883
1370197_a_at 6.2435517 6.135296 6.120651 6.7345257 6.3898363 6.332667 6.279037 6.8826003 5.5695486 6.1013994 6.723526 6.062326
1370198_at 3.3636067 3.1441765 3.3224213 3.1887803 3.471884 3.4001691 3.1118803 3.269863 3.218252 3.2042077 3.2542434 3.346109
1370199_at 10.290828 10.277077 10.227437 10.154295 10.107324 10.06334 10.163156 10.222089 10.088049 9.998112 10.106222 10.387217
1370200_at 11.782942 11.982051 11.9023 11.681817 11.646826 11.6593685 11.799599 11.996423 11.878806 11.734058 11.73481 12.060571
1370201_at 3.6523182 3.4135783 3.7927804 3.4857104 3.817349 3.8408532 3.6306386 3.3414505 3.5002232 3.6991076 3.8181844 3.3846962
1370202_at 9.998009 10.150632 10.050677 10.375323 10.393539 10.316656 9.703433 9.810287 9.533579 9.353419 9.996984 10.264708
1370203_at 8.079811 7.7936525 8.282452 8.13199 7.697936 7.5668883 8.151819 8.318142 8.18056 8.454575 8.235895 7.8611865
1370204_at 8.964685 9.170411 9.168483 9.017891 8.671988 8.561589 8.922942 9.053335 9.031502 9.031194 9.044954 9.410601
1370205_at 3.7498157 3.898759 3.8913324 3.8205986 3.936207 3.9277325 4.2118134 3.6273003 3.9751306 4.2471085 3.9893446 4.1264424
1370206_at 4.789777 4.3388777 4.562786 4.160364 4.449753 4.482913 4.2843013 4.3820033 4.6636896 4.5376368 4.3816795 4.76333
1370207_at 11.19334 11.417739 11.510896 11.30617 11.247567 11.362238 11.421148 11.35765 11.392739 11.406865 11.350943 11.464101
1370208_at 8.170675 8.366876 8.475307 8.250263 8.058048 8.296074 8.295179 8.452082 8.35999 8.434792 8.364183 8.610984
1370209_at 9.455181 9.265852 9.583693 9.420779 9.963464 9.792125 9.557437 9.860486 9.917746 10.342838 9.255935 10.110946
1370210_at 5.4977913 4.726946 5.2384806 4.804516 5.469159 5.3958073 4.9235973 5.1238837 5.175016 5.1519017 5.2332945 5.211321
1370211_at 6.2905984 6.272631 6.4214764 6.48376 6.399519 6.460485 6.4962397 6.162821 6.4520874 6.3712935 6.658763 5.773008
1370212_at 5.2873755 5.4608145 5.538084 5.2027407 5.257209 5.101836 5.291106 5.7371564 5.4953566 5.3123946 5.0674057 5.229063
1370213_at 11.940719 12.082651 11.81354 11.9460535 11.832206 11.859577 11.783549 11.8630705 11.893038 11.708093 11.756385 12.224075
1370214_at 4.8352547 4.8571496 4.788054 4.6215773 4.8185806 4.641471 4.76319 4.828908 4.8469667 4.720811 4.7115126 4.6300526
1370215_at 9.988854 10.319513 9.996012 10.097585 10.02419 9.824663 9.679016 10.149087 10.056146 10.016637 10.1116705 10.012492
1370216_at 4.454979 4.4203014 4.4626207 4.4868426 4.4843473 4.5708632 4.6722755 4.5573893 4.633562 4.5896587 4.785433 4.4441376
1370217_at 5.6146836 5.0622845 5.3044696 5.4385276 5.363486 5.47164 5.430771 5.1165867 5.3513784 5.3321943 5.657737 5.539111
1370218_at 5.8090386 6.5182323 6.1915183 6.36909 6.4011164 6.1029563 6.6512327 6.775866 6.2831125 6.133283 6.3027763 6.926111
1370219_at 8.285913 8.235662 8.142128 8.4987755 8.285834 8.001592 7.9303665 8.301959 8.342251 8.331355 8.399226 7.990153
1370220_at 10.848528 10.54836 9.925858 10.374508 9.566693 9.530196 10.797629 10.242239 10.242583 10.170223 11.142977 9.933638
1370221_at 4.7131624 4.196047 4.4842706 4.3122106 4.52446 4.9540124 4.213275 4.184469 4.180667 4.415256 4.8513927 3.89402
1370222_at 5.1226935 4.692417 4.76772 4.941495 4.93082 4.9146657 4.7146196 4.672435 4.997497 4.706709 4.754447 4.5497246
1370223_at 7.701654 7.713663 7.99623 7.7667494 7.766424 7.942081 7.8847594 7.93889 7.712188 7.8170214 7.8345995 8.070377
1370224_at 9.868931 9.945384 9.939022 10.063227 10.374812 10.190179 10.153001 9.873877 10.066967 10.5439625 10.308796 10.420193
1370225_at 5.2522 4.9544396 5.047087 4.981655 4.759785 5.0523453 5.122926 4.668359 5.169888 5.048306 4.942516 5.4052534
1370226_at 9.8699875 9.977396 9.957779 9.927301 10.230324 10.181898 9.862345 9.95108 9.805578 9.805981 10.09301 10.29023
1370227_at 3.2413578 3.249301 3.1958754 3.0808306 3.324895 3.3563695 3.0547345 3.2476025 3.2637515 3.2522807 3.3119345 3.226194
1370228_at 14.43846 14.45735 14.44959 14.414459 14.409179 14.401401 14.468392 14.438112 14.437282 14.43846 14.447876 14.422853
1370229_at 5.125938 4.4625244 4.81383 4.515951 5.249252 5.0408034 4.4844956 4.833992 5.035919 5.069472 4.6618986 4.9741344
1370230_at 11.114751 11.380937 11.263648 11.23037 11.142646 11.150724 11.294567 11.212445 11.132218 11.243727 11.185907 11.424855
1370231_at 7.280344 7.735586 7.450243 7.2250443 7.468887 7.438755 7.605685 7.579552 7.3262825 7.365286 7.3517494 7.89591
1370232_at 10.009874 9.976831 10.7021885 10.287274 10.708538 10.755897 10.164008 10.3501835 10.480692 9.935741 10.267568 10.489462
1370233_at 4.9488945 5.051325 5.0368805 4.858553 5.0134826 5.0366945 4.98116 4.9128523 4.987115 4.902885 4.9033284 5.1401024
1370234_at 12.913651 12.981204 12.968774 12.914105 12.892837 12.930703 13.051927 13.1115675 13.009834 12.916342 12.971026 13.102127
1370235_at 12.766616 12.881687 12.92209 12.974364 13.146074 12.94479 13.156066 12.993589 12.99967 12.814438 12.895542 12.8891945
1370236_at 9.004063 8.957661 8.94147 9.147478 8.902209 8.560511 8.745955 8.868202 8.974678 8.853918 8.891912 8.970459
1370237_at 12.180066 12.08228 11.989563 12.032192 12.177854 12.039161 12.093143 11.917796 11.88364 11.922539 11.813364 11.906445
1370238_at 11.509785 11.743882 11.705158 11.666976 11.677681 11.644307 11.692764 11.591347 11.684157 11.741402 11.65981 11.833601
1370239_at 13.409384 13.619215 13.150508 13.246933 13.403701 13.311005 13.754432 13.783877 13.328867 13.988287 13.367214 13.80144
1370240_x_at 13.389045 13.620022 13.09101 13.274882 13.387091 13.33433 13.750845 13.822079 13.366019 14.067769 13.354882 13.855108
1370241_at 13.951727 13.786297 13.879748 13.926691 14.040983 13.931967 13.942494 13.978308 13.865325 13.670725 13.909827 13.821718
1370242_at 12.559994 12.747073 12.633213 12.635992 12.629623 12.7205715 12.660212 12.537338 12.651546 12.718106 12.709562 12.565529
1370243_a_at 10.609127 10.509066 10.821266 10.521086 10.506156 10.840869 10.726135 10.477034 10.701296 10.636746 10.281694 10.30646
1370244_at 12.192787 12.236774 12.27523 12.218102 12.296899 12.331106 12.294336 12.310659 12.219566 12.370683 12.511922 12.491067
1370245_at 10.508419 10.48407 10.527774 10.586724 10.723652 10.603028 10.655802 10.736192 10.42333 10.724658 10.741214 10.828277
1370246_at 11.757632 11.965552 11.72694 11.8858595 12.007239 12.0134325 11.896871 11.838489 11.775158 11.785479 11.609078 11.948999
1370247_a_at 5.8868885 6.650472 6.4809184 6.1942515 6.5875087 6.2910337 6.197742 6.518058 6.2490826 6.200509 6.1237545 6.4153485
1370248_at 6.2761135 6.7370267 6.5799036 6.621883 6.5451026 6.352215 6.413406 6.383831 6.5642343 6.352221 6.353555 6.4130445
1370249_at 7.679379 7.763119 7.0869436 7.934511 7.2413864 6.901441 6.833767 7.211555 7.3534966 7.0195374 7.725406 7.129056
1370250_at 9.367789 9.19563 9.122742 9.269847 9.100158 9.217641 9.42011 9.336013 9.11813 9.062173 9.076563 9.037075
1370251_at 5.9423213 6.480421 6.2051845 6.129182 6.137864 6.133107 6.4923835 6.43638 6.382482 6.076857 6.2211876 6.542189
1370252_at 7.923542 8.345416 8.421019 8.3531275 8.25316 8.435488 8.869982 8.42301 8.506418 8.1613865 8.048999 8.551306
1370253_at 11.570994 12.019456 11.689793 11.638965 11.798221 11.849237 11.589461 11.597144 11.681297 11.757656 11.843691 11.885549
1370254_at 3.6909873 3.5751667 3.5394962 3.6565878 3.8139896 3.5490081 3.4649544 3.564926 3.6500957 3.6191773 3.7149146 3.4426482
1370255_at 4.661893 4.5129786 4.576707 4.0014505 4.567688 4.4235544 4.602949 4.3567142 4.2321777 4.5804014 4.7141004 4.4081945
1370256_at 7.779103 8.223037 8.377516 8.001665 8.697183 7.4875174 8.216496 8.219775 9.027908 8.204085 8.457604 9.413959
1370257_at 4.2955847 4.299081 4.5052724 4.2192793 4.3630114 4.535616 4.6515107 4.3369465 4.2720995 4.245574 4.481622 4.02544
1370258_at 5.2448096 5.198898 5.221591 5.1626387 5.1027007 5.4004326 5.1541414 5.1520004 5.189125 5.312874 5.0056095 4.847944
1370259_a_at 7.3933287 8.115767 8.066799 7.882443 7.1786017 7.364276 8.061229 8.469683 8.080839 7.9732428 7.985696 8.283173
1370260_at 6.933434 7.3456554 6.7660213 7.070714 6.899382 6.8874063 6.8758297 6.7674313 6.8635945 6.780034 6.6082454 7.3014097
1370261_at 8.031643 8.242255 8.181638 8.229235 8.030967 7.984788 8.302337 8.342679 8.168541 7.900383 8.110046 8.323883
1370262_at 9.439255 9.433859 9.371376 9.430872 9.105715 9.08502 9.590408 9.609777 9.387411 9.35528 9.4103775 9.630596
1370263_at 5.875727 5.683087 5.653111 5.605927 5.9075093 5.590057 5.761769 5.7191753 5.655845 5.5781975 5.6223288 5.891235
1370264_at 7.2639537 7.9185658 7.719948 7.892326 8.044367 7.6747174 7.5489945 7.712123 7.931951 8.0943165 7.624416 7.935253
1370265_at 6.0366077 5.9667516 6.117173 6.316669 6.1057987 5.9352336 6.237175 6.40219 6.1912284 5.9460087 6.2523985 6.294386
1370266_at 6.8736553 7.523245 6.771894 7.216632 7.1023607 6.8540883 7.165058 7.2176394 6.919654 6.9018445 6.918572 7.397655
1370267_at 6.497185 6.7163553 6.6049633 6.824758 6.211006 6.261943 6.580857 6.7222514 6.3914056 6.390924 6.5865374 6.610235
1370268_at 4.618241 4.2016144 4.277314 4.0413 4.204599 4.4112086 4.1456237 4.178472 4.127839 4.0744 4.1973834 3.9063838
1370269_at 4.7171144 4.760769 4.6411834 4.827164 5.2981157 4.7433553 5.0294614 4.435484 4.9188657 5.9155707 5.8802986 4.6079116
1370270_at 3.886249 4.0469832 3.9508433 3.8363402 3.7866848 3.8135083 3.810238 3.847283 4.0792785 4.051134 4.021779 3.8905723
1370271_a_at 7.4961553 7.069318 7.6906953 7.323287 7.3561044 7.3713813 7.2429194 7.1785173 7.5271845 7.440071 7.492916 7.0289693
1370272_x_at 6.0715146 6.047927 6.127325 6.2268467 6.338986 6.3921213 6.2177997 6.1457796 6.328838 6.388666 6.481178 5.6718583
1370273_at 3.8040912 3.4201248 3.865306 3.7325416 3.5654187 3.2964761 3.5066044 3.5809965 3.8000255 3.4840508 3.5419657 3.3270662
1370274_at 12.738302 12.60639 12.679529 12.674508 12.88168 12.880054 12.394793 12.605997 12.557244 12.58976 12.601035 12.830451
1370275_at 13.08813 12.97053 13.021443 12.953391 12.880085 12.800423 13.054344 12.921131 12.954271 13.003267 13.041197 12.960558
1370276_at 11.5618305 11.999574 11.6871805 11.587876 12.060711 11.870299 11.636491 11.574289 11.847189 11.690108 11.851068 11.932613
1370277_at 11.967361 12.062926 11.82835 11.8858595 11.833394 11.8366375 11.765209 11.754394 11.952016 11.955143 11.992953 11.8179
1370278_at 11.285322 11.311897 11.258589 11.375274 11.510814 11.430546 11.178904 11.166039 11.334966 11.239519 11.378324 11.417614
1370279_at 5.7388783 5.1317024 5.669735 5.3784275 5.632618 5.3930798 5.5971956 5.0618515 5.3480377 5.460589 5.717118 5.0941553
1370280_at 10.454319 10.844732 10.559423 10.665929 10.513162 10.463715 10.56622 10.492538 10.851358 10.911603 11.0817 10.744511
1370281_at 10.905145 11.483461 10.797946 11.263536 10.857102 10.856666 10.623409 11.153153 10.8875885 9.8571205 9.758311 11.401696
1370282_at 6.469093 7.8900833 7.0768013 6.5221057 6.300478 6.825273 7.000855 7.0225496 6.6920986 6.8806686 6.724025 7.5732317
1370283_at 12.462556 12.371316 12.446578 12.403378 12.232268 12.507984 12.465847 12.443712 12.2852335 12.31882 12.410635 12.37289
1370284_at 11.849532 12.011708 11.993827 12.063881 12.01171 12.054144 11.938655 11.941931 11.942021 11.986186 11.892891 12.147355
1370285_at 6.4830565 6.9272285 6.7631745 6.456485 6.5778894 6.20879 6.8761635 6.7449923 6.560537 6.6888695 6.5642557 6.7166
1370286_at 8.945691 9.181261 8.928056 9.182882 9.113234 8.828785 8.719739 9.10263 10.179218 9.702655 9.228039 9.065064
1370287_a_at 9.270588 9.686209 9.279455 9.385901 9.00335 9.076893 9.345925 9.335136 9.383133 9.73339 9.763886 9.569129
1370288_a_at 8.506872 8.762066 8.7463 8.914299 8.259115 8.399536 8.669792 8.659048 8.946587 9.07239 9.007551 8.555499
1370289_x_at 3.5924923 3.6633742 3.6699824 3.705964 3.8440382 3.616908 3.6892288 3.6332614 3.7119775 3.5355904 3.7522373 3.9713976
1370290_at 8.905932 9.528054 9.045107 9.062645 8.592647 8.875505 8.824867 8.810623 9.170631 8.890051 8.656958 8.873116
1370291_at 5.5547285 5.591832 5.2785397 5.2645454 5.469312 5.346743 5.499275 5.2966757 5.335002 5.1451087 5.428763 5.783431
1370292_a_at 3.9784436 3.9389105 3.9857984 4.125056 3.8985891 3.8628635 3.9816074 4.0103455 3.9682388 4.2592764 4.2888985 3.7197943
1370293_at 5.829544 5.0172257 5.5816584 5.744393 5.6852245 5.421537 5.752569 5.920715 5.8308153 5.710697 5.7517505 5.9683857
1370294_a_at 7.4617705 8.730593 6.9093113 7.177793 6.411922 7.9348383 6.8948984 6.866362 6.8148484 6.6668468 6.273763 7.0644236
1370295_at 8.140908 8.9301195 8.521108 8.383558 8.225359 8.544058 8.311059 8.360829 8.471892 8.318732 8.341384 8.683767
1370296_at 13.425939 13.458713 13.412622 13.431951 13.527059 13.463256 13.407988 13.331773 13.338054 13.292663 13.32488 13.419923
1370297_at 6.908879 7.0049305 6.3470736 6.679457 6.124942 6.5214267 6.502667 6.2168894 6.6550283 6.1822686 6.2446303 5.79895
1370298_at 9.673678 9.897471 9.796271 9.88528 9.730648 9.962011 9.922464 9.723225 9.850649 9.970396 9.876379 10.113751
1370299_at 13.580057 13.880041 13.673512 13.59683 13.755326 13.690834 13.602354 13.549163 13.626633 13.389968 13.530509 13.799544
1370300_at 8.2216625 8.634702 8.459217 8.534031 8.383657 8.704705 8.571497 8.448179 8.342872 8.461667 8.342178 8.5949
1370301_at 6.942361 7.263482 7.2509766 7.174173 7.2171288 7.1219025 7.2627254 7.110059 7.323705 6.988338 7.0631394 7.291856
1370302_at 7.9713283 8.3065815 8.426422 8.279656 8.012036 8.070664 8.217074 8.170263 8.295104 8.221491 8.278121 8.495655
1370303_at 6.620845 6.3625255 6.421839 6.550471 6.3140154 6.7463055 6.406101 6.642811 6.58403 6.6196227 6.649862 6.5276456
1370304_at 8.698021 9.00783 8.582116 8.913439 8.638153 8.943273 8.738552 8.721712 8.790374 8.88935 8.917754 8.824921
1370305_at 9.544469 9.699826 9.802653 9.659424 9.436806 9.55698 9.650122 9.695261 9.5128565 9.6179 9.916608 9.71929
1370306_at 8.831148 8.799362 9.131382 9.218983 8.527567 8.4208 9.005932 8.968936 9.238328 9.05497 9.301649 8.997358
1370307_at 7.170365 7.8272676 7.3261547 7.7577953 7.5157733 7.5193605 7.5585823 7.618257 7.384579 7.7108345 7.7166357 7.4335546
1370308_at 7.782377 8.289544 7.632302 7.856977 7.5536695 7.8884273 7.3196244 7.577491 7.695191 7.25753 7.116059 7.5417995
1370309_a_at 11.088668 11.00247 10.8948965 10.956047 10.675852 11.098601 11.029748 10.913813 11.02513 11.048472 10.962026 10.969433
1370310_at 12.922164 12.771197 13.030229 12.975751 13.001496 12.885981 12.968892 12.892136 12.7374325 12.750489 12.901433 12.860015
1370311_at 8.053097 8.513811 8.260726 8.242819 8.225659 8.655795 8.422344 8.4234915 7.8552527 8.297903 8.324465 8.455601
1370312_at 4.1345835 3.5909686 4.0828276 4.0829697 4.0597544 3.872911 4.0431685 3.8993316 4.154192 4.040005 3.9268918 3.6191676
1370313_at 9.023878 9.119672 8.932182 9.403637 8.98328 8.92863 9.192321 9.003301 9.476999 9.085986 9.639283 9.109622
1370314_at 7.9708037 7.7966623 7.8069963 8.182136 7.682679 8.068638 8.102232 8.2358055 8.08087 8.510836 8.448715 7.905197
1370315_a_at 5.8278475 5.6415234 5.808826 5.6343923 5.8192887 5.685639 5.7599745 5.6191816 5.7888584 5.678435 5.5094485 5.5399275
1370316_at 7.9260535 8.050856 7.9723444 8.031353 7.6862803 7.813092 7.8428407 7.9095078 8.061328 7.995344 7.9628024 7.856125
1370317_at 6.8480783 7.066084 6.8278074 7.072057 6.534216 6.8309784 7.22381 7.1752934 6.953659 7.0354023 7.030806 7.4353337
1370318_at 7.367236 7.5393643 7.7821584 7.576535 7.298284 7.32144 7.7907095 7.782715 7.788003 7.6745324 7.955577 7.781941
1370319_at 9.6199665 9.504236 9.577616 9.908297 9.503682 9.541597 9.763063 9.571749 9.781368 9.434927 9.461381 9.075318
1370320_at 10.445838 10.937921 10.6201935 10.313825 10.65978 10.371328 10.620902 10.886247 11.01039 11.514869 11.627577 10.869382
1370321_at 10.2512665 10.498935 10.408021 10.360932 10.133976 10.117753 10.262034 10.252438 10.249614 10.182892 10.177175 10.38345
1370322_at 9.849739 10.002702 9.905797 9.884148 9.747563 9.837856 9.754406 9.85597 9.930801 9.708697 9.6817665 10.036545
1370323_at 6.546957 6.6533685 6.73893 6.534314 5.808549 5.633354 6.4416885 6.379362 6.4938264 6.404123 6.7277365 6.30316
1370324_at 7.644247 7.00437 7.8490767 7.5681067 7.546822 7.543883 7.6052175 7.535873 7.7717004 7.7373857 7.478468 7.407616
1370325_at 9.974922 9.808296 9.896783 9.948998 9.689068 9.767075 10.109182 10.018068 9.898232 10.005304 10.031663 9.874421
1370326_at 7.1797857 7.4056787 7.3546295 7.6650076 6.8849354 7.220899 7.4181952 7.2386065 7.4902525 7.5839453 7.507427 7.637861
1370327_at 7.756982 7.826326 8.039518 7.9724402 8.023602 8.050119 8.05698 7.790668 7.7899113 8.098116 8.302137 7.9120073
1370328_at 5.531181 5.266344 5.566901 5.227857 5.7322197 5.5437083 5.330954 5.4492607 5.560287 5.3325324 5.4156313 5.158558
1370329_at 9.042656 8.79617 9.139522 8.851771 8.884018 8.852317 8.810021 8.871807 9.088585 9.059179 8.788234 9.146304
1370330_at 7.08901 7.27851 7.333374 7.3255377 7.062446 7.4772058 7.267474 7.17168 7.3791513 7.2081137 6.9525876 7.4071393
1370331_at 7.4898577 7.706824 7.9629292 7.706608 7.7046638 7.5340233 7.560413 7.6373386 7.6232195 7.3649673 7.5721664 8.036078
1370332_at 5.249628 5.0247974 4.954508 5.153807 5.1331863 5.0745077 4.7741785 4.952955 4.9438634 4.919995 5.3531265 5.118477
1370333_a_at 13.289421 13.191077 13.161287 13.180917 13.226751 13.283027 13.207371 13.255771 13.1050005 12.95665 12.736134 13.377478
1370334_at 8.722721 8.630442 8.823698 8.685623 8.373709 8.594383 9.30654 9.112786 8.717989 9.071365 8.88777 9.355804
1370335_at 8.024622 7.951256 7.951018 8.296538 7.5347204 7.50898 7.7299685 8.268546 8.078861 8.006922 7.86998 8.550785
1370336_at 10.76351 10.327762 10.794538 10.566464 10.749379 10.309771 10.597623 10.917727 10.01222 9.846946 11.201644 11.600978
1370337_at 8.107256 8.205817 8.131662 8.294605 7.5334077 7.9473476 8.381135 8.315377 8.1856365 8.102382 8.072797 8.119422
1370338_at 3.5978615 3.3610191 3.6693406 3.436693 3.614327 3.563206 3.576706 3.6155143 3.5638118 3.4572165 3.515098 3.5426219
1370339_at 10.376941 10.579701 10.273015 10.391661 10.209382 10.338908 10.257109 10.324785 10.287269 10.388207 10.392153 10.587264
1370340_x_at 9.32645 9.713889 9.307289 9.382434 9.293696 9.3559065 9.175766 9.367937 9.522596 9.455016 9.387429 9.782652
1370341_at 3.6336617 3.605005 3.571486 3.4452865 3.8977728 3.5569568 3.5865624 3.5187988 3.6982644 3.6452317 3.6115026 3.2955267
1370342_at 3.7740512 3.546363 3.5875027 3.515806 3.8617773 3.4970255 3.5899243 3.7082238 3.7034261 3.3616545 3.520167 3.4247873
1370343_at 6.674375 7.3934383 7.5299115 7.380639 6.7082205 7.21413 7.6374426 7.419374 7.0845056 7.3218856 7.267645 7.367021
1370344_at 7.8699913 8.167564 7.9897146 7.7710285 7.829434 8.078968 7.69759 7.751724 8.202463 7.4188714 7.7259326 8.927065
1370345_at 6.8796105 8.262859 6.3666897 6.7804317 5.4684353 6.9649477 6.4423213 6.232877 6.404085 6.2266593 5.32925 5.9876347
1370346_at 6.403053 7.969432 5.5101633 6.145939 5.006631 6.357902 5.761811 5.477004 6.1670833 5.3399825 4.184598 5.574179
1370347_at 5.5365944 5.5064497 5.4825077 5.4875846 5.3321743 5.250065 5.576333 5.5439816 5.6611037 5.559102 5.3922334 5.3850517
1370348_at 10.3517 10.8733 10.560272 10.597985 10.528452 10.620026 10.51723 10.505961 10.577476 10.608993 10.713896 10.743706
1370349_a_at 14.061822 14.032251 14.055657 14.040275 14.049021 14.106793 14.061118 14.059507 14.028127 14.0315075 14.014434 14.069497
1370350_x_at 10.703335 10.39931 9.630822 10.401002 12.832774 11.416101 10.389862 10.415517 10.375363 10.117411 9.340479 10.842108
1370351_at 8.56385 8.710976 8.911671 8.680845 8.594445 8.614088 8.687387 8.669364 8.693645 8.763475 8.750826 8.697838
1370352_at 11.714326 11.568289 11.32622 11.70394 11.078752 11.376004 11.660212 11.358306 11.43133 11.631134 11.146679 11.472322
1370353_at 7.53228 8.0940895 7.8677335 8.190878 7.6171207 7.887507 7.9409304 8.098288 7.8781233 7.704432 7.89345 7.946532
1370354_at 8.187132 8.267851 8.032822 8.21649 7.7740903 8.135019 8.350218 8.320906 8.126347 8.155455 8.106705 8.115337
1370355_at 13.123062 12.676522 12.488901 13.491777 13.387338 12.68475 13.096609 12.850834 12.501851 11.7504225 10.217915 12.928871
1370356_at 7.7418566 7.727618 7.505283 7.585897 7.380148 7.5100584 7.806136 7.7008653 7.3720207 7.4609394 7.5251474 7.776248
1370357_at 8.248655 8.06105 8.001392 8.51257 8.053125 7.8824015 8.32349 8.299922 8.298871 8.422816 8.34056 8.495373
1370358_at 8.878089 8.873253 8.979734 8.893961 8.81933 8.63112 8.913299 8.926125 8.928646 8.916351 8.726119 9.173447
1370359_at 12.597315 12.755474 12.435845 12.684726 12.518551 12.365846 12.60734 12.578399 12.429445 12.49423 12.003676 12.5941
1370360_at 8.605833 9.150541 8.765424 8.912956 8.781326 8.800086 8.7817955 8.552211 8.852217 8.661186 8.763994 9.169037
1370361_at 4.9010286 4.639413 4.817075 4.668749 4.852149 4.785581 4.6014786 4.483646 4.6480756 4.5645576 4.773967 4.923481
1370362_at 7.668433 7.029729 7.35104 7.256505 7.6066413 7.329825 7.309921 7.0481133 7.200389 6.9022527 7.628327 6.896049
1370363_at 11.268871 12.278867 11.851991 11.27799 11.824718 12.004043 11.446472 12.235935 11.945286 12.297032 12.100744 12.225778
1370364_at 7.774031 7.65112 7.5360594 7.5003843 7.3653746 7.677183 7.8691382 7.7520194 7.4438396 7.6853256 7.657913 7.5467205
1370365_at 8.756239 8.710871 8.888159 8.819012 8.66557 8.579774 8.678485 8.776926 8.603846 8.927109 9.078064 8.803231
1370366_at 9.833084 10.229673 9.903723 10.061817 9.904764 10.191801 9.927342 9.935318 10.021816 9.782042 10.012036 10.109626
1370367_at 4.4170656 4.6334987 4.585822 4.4309554 4.3949456 4.478905 4.35577 4.306156 4.595372 4.5769024 4.6100063 4.408825
1370368_at 7.1815715 7.0480924 6.9138436 7.0967326 6.938631 6.7309895 6.9666615 7.2233076 7.0751247 6.89134 6.874339 7.287374
1370369_at 6.351523 5.9786334 6.2129364 6.0819306 6.2160687 6.1793857 6.286 6.15651 6.180808 6.3703084 6.5073414 5.8749166
1370370_at 7.845176 7.8645387 7.921854 7.879966 8.16726 8.071742 7.911321 8.021483 7.9259434 8.092209 8.089537 8.10568
1370371_a_at 8.760017 7.955861 8.616335 8.749995 8.545957 8.744266 8.87562 8.571426 9.027109 8.590282 8.692114 8.069467
1370372_at 4.3324747 4.3783607 4.332874 4.0205355 4.7054534 4.580569 4.0677094 4.0804787 4.471457 4.2726283 4.3420033 4.3688536
1370373_at 5.9759383 5.64963 5.7561073 5.6212997 6.1365047 6.035794 5.685953 5.8558984 5.747889 5.830281 6.152486 5.8199034
1370374_at 8.595062 8.9116745 8.948052 8.974143 8.616265 8.592634 8.574504 8.594195 8.548347 8.36215 7.220187 8.610858
1370375_at 11.492686 11.730018 11.617538 11.561761 11.7395935 11.495107 11.522162 11.0999775 11.648876 11.129164 11.263346 11.663169
1370376_a_at 8.455231 9.142492 8.705698 8.737116 8.433218 8.465193 9.038807 9.05378 8.832493 9.460676 8.868309 9.3551655
1370377_at 12.828611 12.968451 13.091175 12.609982 12.876711 12.756405 12.984194 12.960748 12.980726 12.752652 13.050247 12.751161
1370378_at 12.237973 12.375211 12.134347 12.177657 12.247553 12.185429 12.054319 12.094753 12.22187 12.202258 12.072905 12.2532835
1370379_at 5.6383514 5.459564 5.6639967 5.432911 5.7408237 5.7069435 5.7832537 5.6899014 5.3759537 5.2228217 5.5400157 5.959958
1370380_s_at 7.6914825 7.066172 7.7294617 7.6762214 7.0143075 7.1421723 7.5822396 7.7366457 7.7288136 7.8456736 7.810765 7.3908424
1370381_at 11.006897 10.712212 11.086917 11.146407 10.768815 10.682039 11.30975 11.291891 11.09614 11.020575 11.10723 11.050525
1370382_at 4.23289 3.4346325 3.460379 5.1657763 3.369264 3.1619818 3.500419 3.1905682 3.246899 4.298856 3.3604558 3.264186
1370383_s_at 8.988619 8.033856 8.792041 9.772009 8.167415 7.6015687 8.756973 8.150435 8.206346 9.22768 8.369896 8.292729
1370384_a_at 7.898713 7.882099 7.9471455 7.8907523 9.066112 8.28757 7.726163 8.480364 7.021438 7.2249155 9.845423 8.151171
1370385_at 5.5330334 5.9755917 5.4973516 5.945369 5.2537804 5.470331 5.4522038 5.9202824 5.534971 5.822108 5.566347 5.5416527
1370386_at 7.212561 7.9140587 7.756163 7.841509 7.439438 7.5954943 7.6497884 7.615884 7.816406 7.8713512 7.595318 7.946068
1370387_at 11.258936 8.703263 10.196449 11.584632 11.425301 10.562769 10.595928 11.014836 11.060801 10.16195 11.1585045 11.204396
1370388_at 4.4403505 3.80627 4.42577 3.9573016 4.1537113 4.041201 3.9412704 3.8947535 4.1757956 4.1373944 3.9849522 4.0451784
1370389_at 3.6860962 3.9382138 3.9037213 3.776265 3.6198254 3.7757099 3.744895 3.756984 3.744951 3.656704 3.5041747 3.4446318
1370390_at 4.7894983 4.3755283 4.871845 4.869361 4.8164043 4.7513313 4.7526627 5.0137787 4.672036 5.1466894 5.1564207 4.8154354
1370391_at 5.1263423 4.91064 5.4578333 5.265731 5.4262366 5.024525 5.0755687 5.400346 5.354631 4.980025 5.1230736 5.035278
1370392_at 5.3383703 5.0025396 5.1087446 4.9636135 5.08906 5.1044073 5.091631 5.035584 4.936391 5.1624346 5.242647 5.4980283
1370393_at 5.216124 5.8530345 4.8324165 5.2519712 5.1350393 5.2342443 5.432233 5.3954015 5.4117556 5.246581 5.1596212 5.7274528
1370394_at 7.735805 6.0422893 5.2480474 6.544085 5.3315344 6.046362 6.519501 6.465843 5.873728 6.278936 5.679823 4.7161565
1370395_at 7.018652 6.597209 7.0557775 6.881685 6.9739156 6.7775245 6.8874984 6.861531 6.7646594 6.4509435 6.9361124 6.6182027
1370396_x_at 14.072395 14.035907 14.054588 14.013497 14.06655 14.110024 14.083863 14.032058 14.049757 14.032382 14.006588 14.098691
1370397_at 11.484892 12.346556 12.234715 11.807427 12.286211 11.355604 12.230978 11.913417 12.065604 12.091649 12.511292 11.760187
1370398_at 5.9350114 6.2564282 5.7749786 6.342165 6.0659404 6.197244 6.121151 6.0072722 5.683295 6.1225595 5.873923 6.066862
1370399_at 7.3023996 7.254903 7.08604 7.16849 7.533387 7.567766 7.018733 7.4647164 7.372048 7.414221 7.658053 7.2988696
1370400_at 4.9624014 5.2099504 5.179234 5.2282453 5.202998 4.9986615 4.980408 5.3403053 5.02094 5.2118254 5.08144 5.0683527
1370401_at 4.050207 3.839054 3.8184376 3.5895727 3.9635715 3.81774 3.7194586 3.8554382 3.8506799 3.8208072 3.7853746 3.9667952
1370402_at 7.6059556 7.62272 7.4844756 7.3715534 7.652002 7.6382675 7.4395685 7.428633 7.636582 7.5324364 7.6232023 7.631713
1370403_at 4.9293985 4.4944797 4.809264 4.597324 4.94961 4.9722953 4.7390547 4.6376424 4.642502 4.9990587 4.675851 4.8074083
1370404_at 4.040713 3.7443213 3.957511 3.8794851 3.8334334 3.8620377 4.0862527 3.5218527 4.03998 3.7938976 4.067937 3.9950678
1370405_at 3.6132388 3.9699495 3.6291828 3.7120905 3.7143207 3.740785 3.615791 3.759893 3.8249657 3.528943 3.6769278 3.9497855
1370406_a_at 3.9858768 3.8433886 3.6445398 3.610297 3.6148915 3.8543537 3.6076124 3.4249613 3.9040928 3.6914983 3.807102 3.5927992
1370407_at 8.788005 8.168184 8.472933 8.573303 8.263663 8.430132 8.957161 9.030717 8.350706 8.994046 8.690623 8.669848
1370408_at 4.5335054 4.5418987 4.5003886 4.3541927 4.3253703 4.360037 4.602991 4.4008074 4.8126144 4.70429 4.045529 4.3584504
1370409_at 4.7965283 3.9520845 4.385983 4.3887286 4.7482815 4.816208 4.573389 4.2860994 4.707843 4.4678254 4.3675504 4.5139484
1370410_at 3.9837656 3.9040716 3.918962 4.021239 4.269812 4.178049 3.9014442 4.0570316 4.002095 4.493305 4.119913 3.896856
1370411_at 5.92822 5.6962285 5.6398816 5.5986605 5.826533 5.6761675 5.7290998 5.559242 5.565295 5.41825 5.6865277 5.7125134
1370412_at 4.1983223 4.249341 4.2597647 4.335965 3.9236133 3.9047906 4.0708237 4.343071 4.1842155 4.249322 4.193679 4.046026
1370413_at 6.5907354 7.136582 6.8318386 6.719058 6.608247 6.684458 7.0653925 6.9449778 6.579377 7.049511 6.846085 6.899635
1370414_at 8.855776 9.01505 8.948528 9.415313 9.220413 9.199415 9.23025 9.009654 9.518063 9.153899 9.11476 9.036289
1370415_at 5.875727 5.8358665 5.7370415 5.7009635 5.8784676 5.647571 6.0963173 6.232877 5.858392 5.833283 5.53516 5.3421936
1370416_at 5.1251807 4.583234 4.949609 4.907745 4.706333 4.9919777 4.5929585 4.9675856 5.2782726 4.8328323 5.0552564 4.9905524
1370417_at 4.3077664 4.0876827 4.138032 3.8024833 4.227183 4.439211 4.3940563 4.6280427 4.2248974 4.701328 4.386013 4.0595345
1370418_s_at 5.613363 5.7240324 5.6175423 5.1470494 5.5345154 5.660451 5.405637 5.383887 5.4061313 5.3123946 5.4617057 5.2170258
1370419_a_at 5.6764708 5.7500925 5.823187 5.3450184 5.6364403 5.5666447 5.5973206 5.6935034 5.704583 5.501642 5.784707 5.5877514
1370420_at 12.836746 12.34739 12.549049 12.99571 12.712403 12.259618 12.141593 12.628552 12.295076 11.771696 12.564134 12.685487
1370421_a_at 6.582717 5.7318697 6.2196894 6.0307455 6.436678 6.1345057 5.717919 5.8391485 6.4873285 6.0514994 6.5180254 5.9592505
1370422_at 6.368274 6.3993254 6.748231 6.469177 6.370142 6.3089976 6.286908 6.6709957 6.4874754 6.350286 6.708263 6.077267
1370423_at 5.8408866 5.3929076 5.805261 5.729564 5.6551867 5.9378414 5.5237656 5.651453 5.6585474 6.093703 6.0273213 5.595514
1370424_at 3.8666365 3.844778 4.0601997 4.203234 3.7712824 3.8311632 4.1661825 4.143525 4.0006533 3.8783336 3.950817 3.7657769
1370425_at 12.278275 11.083211 12.432819 12.451756 12.2408695 12.33163 12.182867 12.284692 12.259326 12.300448 11.809895 12.032412
1370426_a_at 11.096987 10.916983 11.154929 11.1459675 11.072479 11.166631 11.183955 11.122557 11.135605 11.043518 11.208411 11.00753
1370427_at 5.108116 5.399885 5.433629 5.6902485 5.181886 5.2467937 5.6058865 5.2038393 5.1972275 5.534666 5.0924788 5.8027477
1370428_x_at 11.272587 10.867823 11.905203 11.550242 12.291821 12.142908 11.945113 12.221703 11.923085 10.700006 11.585689 11.615453
1370429_at 9.117325 9.0861025 9.577789 9.288582 9.586603 9.492489 9.333664 9.430521 9.440989 8.411132 9.192242 9.887668
1370430_at 4.801283 5.048071 4.6030235 5.318944 5.177765 5.2852416 5.0912623 4.9848247 4.9907694 4.6719823 4.7990847 5.2512403
1370431_at 4.299922 4.148372 4.1299114 4.208295 4.2545733 4.2823935 4.214512 4.139796 4.1726885 4.1288652 4.03283 4.1791077
1370432_at 3.2937608 3.5229597 3.2951825 3.1241298 3.6480591 3.4370236 3.2669811 3.3175051 3.218099 3.1679745 3.2892668 3.3366032
1370433_at 9.070033 9.696441 10.318177 8.9843445 9.828298 10.098542 10.06059 10.672597 8.872626 10.194134 9.934905 10.364167
1370434_a_at 3.5280194 3.5817618 3.6769066 3.6480849 3.5946386 3.44518 3.6116807 3.4742727 3.478626 3.5586007 3.5036738 3.7078888
1370435_a_at 6.9768486 7.0668516 7.2982793 7.1317263 7.175085 7.1683455 7.3609304 7.025007 7.1504416 7.3411684 7.672678 6.995772
1370436_at 5.813776 7.817818 5.000396 5.8875294 7.0237026 4.5985017 7.6189647 7.669898 6.9590535 9.065453 7.8750424 7.585909
1370437_at 6.3450146 5.747364 6.6968193 6.738826 6.08999 6.3886056 6.840693 7.1441717 6.133959 6.214269 6.041971 6.010171
1370438_at 5.739008 6.2745123 5.5513906 5.4743676 5.8641834 5.496799 5.3455877 5.394929 5.47498 5.737337 5.561872 5.0820675
1370439_a_at 3.1943707 3.2348938 3.1651015 3.0988452 3.3811083 3.3566847 3.3015077 3.2368596 3.3278372 3.2294009 3.2891674 3.277591
1370440_at 7.383998 7.556366 7.5888457 7.922922 7.6178613 7.4346633 7.6299586 7.754139 7.745176 7.880344 7.980017 7.637229
1370441_at 3.9397442 3.5532868 3.8054814 3.6827564 4.1178875 3.7629952 3.4099953 3.733846 3.7802188 3.731102 3.624589 3.684497
1370442_at 3.277661 3.228772 3.2639945 3.40892 3.2214742 3.2279358 3.5360982 3.2674885 3.5040157 3.4318275 3.4080698 3.5304575
1370443_at 7.5747623 7.1546583 7.603454 7.624764 7.228944 7.0282807 7.1792197 7.645237 8.017809 7.5019197 7.378287 7.6655626
1370444_at 4.7069016 4.398492 4.4429736 4.4580474 4.587638 4.5647597 4.320141 4.1364098 4.245139 4.819934 4.4988446 4.458976
1370445_at 6.428186 6.4688797 6.0122294 6.405212 6.679738 6.373095 5.644318 6.142666 6.0775366 6.7985168 6.55687 6.2607007
1370446_at 6.272155 6.73517 6.6494727 6.534545 6.634696 6.6970024 6.5960293 6.601226 6.745158 6.5593967 6.7505727 6.5619903
1370447_at 4.9304943 4.5227127 4.613495 4.322425 4.94156 5.110648 4.6049137 4.6040535 4.5162525 4.554003 4.4753847 4.5453005
1370448_at 4.149214 4.424118 4.224051 4.2044134 4.3832088 4.372463 4.294669 4.297011 4.020442 4.107723 4.24228 4.76759
1370449_at 7.648609 8.198364 7.6795583 7.8845444 7.5466213 7.7700343 7.947503 8.132788 7.876367 7.7366414 7.683573 8.025397
1370450_at 4.3704486 4.203561 4.5351987 4.3756847 4.631011 4.3926363 4.2575636 4.427911 4.375601 4.5148907 4.4674354 4.251329
1370451_a_at 5.117192 4.712882 5.041467 5.0554247 4.972769 5.0134006 5.0328174 4.854724 5.343843 4.8548317 4.7326703 4.9897738
1370452_at 3.8734515 3.7798471 3.733254 3.5799413 3.922174 3.7890935 3.6973667 3.632041 3.6935005 3.8612285 3.710251 3.9627187
1370453_at 5.0708714 4.6604166 5.315546 4.670495 4.8919554 4.9124484 4.924648 4.589172 5.302411 4.6821775 4.807458 4.730193
1370454_at 4.4910583 4.78738 4.3771043 4.459115 4.5416727 4.7393384 4.304593 4.2312465 4.678384 4.6114416 4.3265038 4.9309783
1370455_a_at 3.2260997 3.2227354 3.2215433 3.2727451 3.143024 3.3236868 3.3088527 3.294888 3.1858351 3.3716671 3.1070297 3.3122036
1370456_at 3.9973514 3.925371 4.3416715 4.138853 3.8697278 3.7261193 3.9791172 3.7136152 3.9461854 4.0305567 4.015715 3.6115315
1370457_at 3.9945812 4.0623846 4.1513057 3.9192088 4.019722 3.9444919 4.0516043 3.8611484 4.1153784 4.042354 4.0181236 4.009856
1370458_at 4.213762 4.08719 4.4114285 4.2538857 4.3141646 4.3170557 3.9501817 4.1247673 4.25796 4.1149335 4.3379807 3.9118137
1370459_at 4.087173 3.9866374 4.1898975 4.262799 4.172671 4.091184 3.7570732 3.7023258 4.0556026 3.916479 3.881376 3.9932225
1370460_at 7.2227483 7.8362455 7.5116777 7.408811 7.398419 7.593081 7.5800743 7.5253677 7.254079 7.62344 7.472219 8.039857
1370461_at 5.64231 6.432312 5.0664043 5.268816 4.957253 5.632325 5.3153996 5.2082005 5.268384 5.482905 4.774924 4.6118207
1370462_at 5.995158 6.8737473 4.7659917 5.5575557 4.4488215 5.452504 4.950344 4.8758435 4.77519 5.0170984 3.8847375 4.95585
1370463_x_at 7.1279016 7.16886 6.469506 7.4953 5.7885427 5.8231916 6.444799 6.087491 5.7441235 7.375741 6.4412584 6.43132
1370464_at 4.827375 5.124898 4.639012 4.413105 4.5229044 4.190776 4.7433314 5.2983103 4.9391046 5.613632 6.0160255 4.752909
1370465_at 5.0760455 5.517317 5.047501 4.615912 4.678902 4.7112904 5.2958183 5.9638577 4.76885 5.9256916 5.9759417 5.4059296
1370466_at 4.000882 3.8530834 3.9600284 4.0251036 3.8668115 3.982712 4.059805 4.0760765 4.0327253 3.9693308 4.1889467 3.8293874
1370467_at 4.4191236 4.438072 4.892044 4.456928 4.6769753 4.5295954 4.3311996 4.491494 4.726089 4.497543 4.5249815 4.5694275
1370468_at 3.2281053 3.5577462 3.3436613 3.2972293 3.4600518 3.2718823 3.2201705 3.3690534 3.3731534 3.2525458 3.3335717 3.2243497
1370469_at 5.5918636 5.816552 5.4799094 5.3234076 5.6709785 5.3696647 5.3165956 5.5544763 5.486557 5.7967777 5.4617057 5.5750327
1370470_at 4.033499 4.253521 4.4067802 3.9656355 4.130805 3.9356234 4.277598 4.2794423 4.6020327 4.209859 4.2226624 3.7814884
1370471_at 3.9171224 3.4983342 3.7361085 3.5905967 3.9429166 3.8971388 3.6394386 3.5218527 3.7062085 3.858362 3.8605545 3.9217741
1370472_a_at 4.7535944 4.5100393 4.4326596 4.55758 4.85277 4.7433424 4.827583 4.511047 4.604151 4.651717 4.9109316 4.540203
1370473_a_at 6.4327044 5.9867163 6.363636 6.3694077 6.1386843 6.354228 6.8948984 6.3899226 6.4658837 6.42819 6.392889 6.102226
1370474_at 5.719596 5.951173 5.5805144 5.743611 5.900696 5.1820555 5.4316354 5.657413 5.967936 5.6270156 5.5410757 5.9086447
1370475_at 13.350352 13.340552 13.312025 13.258422 13.184125 13.156657 13.3492565 13.366771 13.296133 13.234818 13.105294 13.292646
1370476_at 7.254206 7.177423 7.4228315 7.2577667 6.8357716 7.0325823 7.5829124 7.5039654 7.3695097 7.5057874 7.4126296 7.247201
1370477_at 3.755044 4.032836 3.48544 3.5853088 3.8314738 3.68748 3.6091495 3.5942004 3.6781368 3.7723753 3.5662405 3.56137
1370478_at 6.0294175 5.4392505 5.4056787 5.4984407 5.637165 5.478327 5.425982 5.4581127 5.506794 5.400858 5.511149 5.727227
1370479_x_at 12.913922 10.735455 12.814596 12.765565 12.477342 12.726328 12.414064 12.718156 12.728507 12.393985 11.269721 12.803908
1370480_at 4.1181164 3.8703835 3.8672888 3.7329245 4.0089197 4.00523 3.8315482 3.7785585 3.9015214 4.0362167 3.9710784 3.7847514
1370481_at 5.1646333 5.1037893 5.146772 5.0477014 5.4002156 5.3881736 5.083393 5.0819454 5.1138783 4.965897 5.4089518 5.1398187
1370482_at 5.4569454 4.997945 5.5972443 5.009511 5.6547365 5.2033424 5.2241583 5.1790924 5.3593483 5.331279 5.5726385 5.045065
1370483_at 3.9923947 4.0140877 3.824774 4.0046215 3.8893158 3.7352629 3.7327206 4.0453014 3.9237232 3.821288 3.7135618 4.0929594
1370484_at 5.3088055 5.0269012 5.2526655 5.0819335 5.239587 5.124162 5.174906 4.9883556 5.1243114 5.4377704 5.0520587 4.8735986
1370485_a_at 5.2630568 4.3783607 5.2442718 5.569417 4.805853 4.1261244 5.233584 5.6537313 5.3072643 6.018704 5.322645 4.88922
1370486_a_at 5.5076637 4.877244 5.4726095 5.1310935 5.3545027 5.3994517 5.1794357 5.1065617 5.524073 5.279472 5.855993 5.5576625
1370487_a_at 6.4430323 6.242367 6.203108 6.4172554 6.2675047 6.1914277 6.048459 6.258005 6.20041 5.99994 6.454168 5.9618764
1370488_a_at 6.3206935 5.8573227 6.693734 6.989228 6.566167 6.0911384 7.395842 7.083961 6.8887663 6.8197193 6.6050076 6.249379
1370489_a_at 4.1341925 4.2779665 4.2660456 4.111501 3.839239 4.004235 3.9041111 4.2175303 3.854856 4.1176567 4.09066 3.8391705
1370490_at 4.129098 3.6766093 3.8876488 3.9161787 4.2601748 4.3902235 4.069397 3.813535 4.1083694 4.194637 3.8970773 4.0568852
1370491_a_at 5.450884 5.618492 5.7990584 6.252466 5.7393694 5.4580426 5.325491 5.4266815 4.9516935 5.209924 6.659101 6.190918
1370492_a_at 4.657588 4.5737877 4.5235443 4.6172886 4.6559005 4.4573565 4.346049 4.4082346 4.615248 4.526831 4.8318067 4.679819
1370493_a_at 3.5394957 3.8433886 3.653233 3.7120905 3.9656255 3.4492676 3.4333663 3.8529031 3.7231238 3.6347115 3.8245347 4.577817
1370494_at 4.376027 4.103346 4.2772703 4.19158 4.6298113 4.4597664 4.0330825 4.1631775 4.341176 4.350561 4.254819 4.062491
1370495_s_at 13.229596 13.412013 13.3311825 13.205324 13.335866 13.281962 13.300734 13.160298 13.309305 13.155195 12.86466 13.226211
1370496_at 12.702803 12.603694 12.682875 12.617721 12.648164 12.514548 12.569744 12.590989 12.557955 12.60851 12.604501 12.791896
1370497_at 4.128536 4.0783286 3.9230022 3.804909 4.2698116 4.1173754 3.6840186 3.8591185 4.147215 4.0655317 4.0633364 4.0654135
1370498_at 3.323034 3.825417 3.4194152 3.4714553 3.3945522 3.2789497 3.4859672 3.3395917 3.3467832 3.390068 3.5821362 3.321072
1370499_at 4.336246 3.9522328 4.1718636 4.525131 4.136824 4.061882 4.3543324 4.180388 4.108448 4.003243 3.9009628 3.95332
1370500_a_at 3.8454661 3.7739556 3.8112779 3.5960917 3.9641058 3.8783529 3.6841857 3.4279583 3.7202268 3.710527 3.7976182 3.6014698
1370501_at 9.251778 9.456978 9.358671 9.424463 9.374289 9.494466 9.417939 9.262656 9.371176 9.287245 9.3044 9.542665
1370502_at 4.1642923 4.105172 3.911177 4.1161475 3.8486676 4.11638 4.030134 3.8941526 4.362389 3.9203315 4.196369 3.9842787
1370503_s_at 4.456563 4.9066353 4.446777 4.4460826 4.1661873 4.360619 4.523574 4.266771 4.275729 4.656632 4.5924964 5.095887
1370504_a_at 6.0068345 5.997848 5.701861 5.6922326 6.3120837 6.0775375 5.7083106 5.356171 6.006697 5.62992 5.522194 5.493348
1370505_at 6.316365 6.7335334 6.549518 6.379974 6.280244 6.209897 6.660781 6.2160554 6.742464 6.2523875 6.7386017 6.9242353
1370506_at 6.7220726 7.2122865 6.8471413 7.12597 6.8266764 6.869602 7.0034285 6.7162466 7.107099 6.6678348 6.9937644 6.7798376
1370507_at 5.5860944 5.805427 5.656683 5.838307 5.7143865 6.080115 5.6089716 6.087799 5.9651 6.0506935 5.780223 6.2278247
1370508_a_at 4.99976 4.9120345 5.0039654 4.842325 4.8896265 5.178189 4.890682 4.931799 4.881447 5.317778 5.075283 5.1071873
1370509_at 6.939434 7.402675 7.0185375 6.8991756 7.230818 7.6463656 7.522006 7.400853 6.762814 7.1138635 7.1367736 7.281772
1370510_a_at 7.7884192 8.226524 7.7951455 7.864927 7.942482 8.143288 7.687278 7.7008653 7.745831 7.792974 7.697547 8.176327
1370511_at 13.83652 13.905451 13.859767 13.81576 13.918909 13.891501 13.925328 13.916671 13.897747 13.829572 13.911986 13.937258
1370512_at 7.9038625 8.437691 7.8275013 8.165577 7.819127 7.760801 8.196541 7.913227 8.05533 8.255728 8.319439 8.697622
1370513_at 3.6821392 3.7070909 3.745574 3.7876868 3.7612214 3.5094447 3.490548 3.531255 3.7231238 3.6942208 3.7813044 3.372723
1370514_a_at 3.6818633 3.2672913 3.6839414 3.79891 3.4522 3.520479 3.6735036 3.6121018 3.6987827 3.5816243 3.6351247 3.4832854
1370515_x_at 4.468659 4.0055265 4.4438634 4.233521 4.2636456 4.4352593 4.3448877 3.996344 4.376908 4.4537926 4.456402 4.271194
1370516_at 6.403053 6.488921 6.571572 6.7926335 6.090874 5.8369317 6.3924437 6.637157 6.3964605 6.454288 6.2794113 6.5623236
1370517_at 3.806848 3.7488263 3.5852637 3.7029467 3.8106089 3.659358 3.5119913 3.4646418 3.79875 3.547232 3.8830202 3.4683993
1370518_a_at 4.1780725 3.925253 4.1559324 4.2920904 4.019983 3.8082888 4.0769434 3.9013302 4.1086354 4.305048 4.0412855 3.7853336
1370519_at 4.4052277 4.172244 4.6311727 4.5675693 4.335436 4.1814313 4.353213 4.4602995 4.527668 4.513599 4.4260387 4.192993
1370520_at 4.4601507 4.8203793 4.2836666 4.2952776 4.593035 4.470639 4.337759 4.2475247 4.26189 4.2131147 4.2674994 3.9667952
1370521_at 6.776242 6.7388215 6.244617 6.337259 6.7401795 6.8091755 6.549549 6.322908 6.3960724 6.721987 6.686823 6.632832
1370522_at 8.792003 9.447076 9.291045 9.135462 9.435307 9.013983 9.272357 9.204989 9.125947 9.029602 9.170784 9.350989
1370523_a_at 7.935463 7.5736184 7.9754553 8.256983 7.7942653 8.018988 8.31544 8.229427 7.925896 7.845875 7.664942 7.825433
1370524_at 9.232145 8.9873 9.419405 9.524717 9.07892 9.208855 9.630465 9.479438 9.360279 9.409831 9.354307 9.192436
1370525_at 8.369749 8.3167095 8.384071 8.454483 8.371826 8.4011345 8.6450405 8.6528015 8.3203335 8.583469 8.4998665 8.446119
1370526_at 5.757786 8.2211485 6.92465 6.232306 8.884018 5.9803395 7.0101213 6.023316 6.4007697 6.0639753 5.8778753 6.300927
1370527_a_at 8.826723 9.098797 9.043577 9.175482 8.951159 8.888941 8.841305 8.936624 9.226706 9.212973 9.18324 9.059626
1370528_at 6.451709 6.4681387 6.4079547 6.769196 6.549713 6.472792 6.4219937 6.3932858 6.379448 6.302243 6.380677 6.5440025
1370529_a_at 7.410973 7.7426343 7.6562853 7.486853 7.325238 7.3032613 7.4257092 7.2888722 7.785751 7.323246 6.921676 7.9440756
1370530_a_at 8.072316 8.229875 8.286029 8.428998 7.7961807 8.0386915 8.149164 8.083526 8.288145 7.851345 6.9148197 8.421693
1370531_a_at 5.262927 5.5134583 5.295559 5.680501 5.159744 5.383913 5.4603825 5.6587467 5.4569855 4.9044952 4.7017775 5.5830784
1370532_at 5.67387 5.475729 5.8560944 5.7515683 5.9890404 5.698758 5.5579004 5.5553203 5.5213923 5.6187267 5.919935 5.5611105
1370533_at 4.3967323 4.4973545 4.757495 4.497652 4.269812 4.1726923 3.8338888 4.494853 4.3589907 4.133078 4.036289 4.3734407
1370534_at 7.108049 7.276348 7.548483 7.670623 7.292188 7.1217337 6.9589305 7.454205 7.7111206 7.5396767 7.1430345 7.7936854
1370535_at 4.083225 3.6892726 3.9061067 3.8004475 3.988892 3.9618163 4.067907 3.8287945 3.886013 3.6534839 3.8660681 4.1064878
1370536_at 5.2009974 5.208351 5.1592617 5.3880277 5.010875 5.5063066 5.669132 5.8405952 5.2763824 5.561742 5.5025396 5.7292604
1370537_at 7.027696 7.6012707 7.1570497 7.4423623 6.87122 6.837136 7.08712 7.2748184 7.1901965 6.8433495 6.808216 7.3021193
1370538_at 7.662541 8.299319 7.4054823 7.4799013 7.4759936 7.485204 7.155162 7.416494 7.8959703 7.5385976 8.0006695 8.036928
1370539_at 6.6761503 6.9190717 6.9891677 7.139465 6.833994 6.8805017 7.159783 7.1287694 7.165589 6.7283773 6.4601607 6.958934
1370540_at 4.1309786 3.7398999 4.4064465 4.1840024 4.054492 4.134104 4.6329374 4.3691826 3.97611 4.6737485 4.616882 4.4714456
1370541_at 6.3767924 5.9561887 7.0458336 6.3777766 5.9704776 6.1043 7.242536 6.8853874 6.0547333 7.4394784 7.164795 6.205112
1370542_a_at 6.453136 6.4996963 6.1323123 6.7304153 6.51157 6.545167 6.115677 6.637157 6.9523606 6.148476 6.531737 6.69823
1370543_at 6.5914345 7.4542828 6.485847 6.7827935 7.4031954 7.3632145 6.98305 6.686229 6.933396 6.861952 6.9012027 7.0476556
1370544_at 6.176761 5.999881 6.037821 6.0037203 5.8843913 5.8180985 6.0646048 6.0934134 6.350779 6.065706 6.0967975 6.2606535
1370545_at 5.1625752 4.354419 4.8052244 4.4911966 5.039205 4.474853 4.694111 4.325859 4.764625 4.9242573 4.703405 4.643337
1370546_at 3.7365837 3.6579432 3.9206693 3.4509957 3.992885 3.9080656 3.5060728 3.4672658 3.7095156 3.53712 3.893159 3.6239786
1370547_at 14.005857 13.924432 13.957172 13.968225 13.7662 13.93818 14.007142 14.000721 13.988971 13.924432 13.892547 14.004277
1370548_at 7.037094 7.191231 7.2322545 7.8065276 8.001632 7.332007 7.2795687 7.4703217 7.2828565 7.2948203 7.478451 7.138329
1370549_at 6.0543494 6.174328 5.760606 6.088967 5.8628845 6.00699 5.988806 6.0021596 6.0801854 6.1395507 5.5717382 5.6248903
1370550_at 5.759842 5.19326 5.6271286 5.584145 5.4283814 5.3586497 5.507173 5.5798583 5.328298 5.334303 5.572869 5.404493
1370551_a_at 6.992507 6.2693415 6.7870007 6.797713 6.9913244 6.8504405 6.8500147 6.7819886 6.9711876 6.8010635 6.8847365 6.8731537
1370552_at 5.331793 4.9980154 5.7358055 5.148614 5.129733 4.9104757 5.4820004 5.6039267 5.517541 5.2203455 5.512519 4.837681
1370553_at 7.5051565 7.666141 7.172458 7.6189537 7.204643 7.2576423 7.305532 7.4735684 7.941834 7.1429896 7.558901 7.5971932
1370554_at 9.049765 9.570482 9.139256 9.197159 9.188929 9.308775 9.199682 9.3152275 9.105759 9.315759 9.157765 9.428655
1370555_at 4.047379 3.7618833 3.8557444 3.8851569 4.347395 4.0113564 3.6688893 3.7965727 4.2370863 3.9705005 3.744827 4.099657
1370556_at 4.766898 4.6120915 4.424942 4.04574 4.6805167 4.740817 4.489949 4.128123 4.6088557 4.590103 4.4868417 4.0878086
1370557_a_at 3.9988146 3.6680617 3.8482792 3.888017 3.7555673 4.042862 3.8472486 4.1503477 3.8189008 3.8923733 4.0854216 3.905932
1370558_a_at 3.4292085 3.4474049 3.424033 3.3541129 3.1056817 3.3674479 3.3473854 3.288913 3.2978742 3.4939463 3.4631433 3.661657
1370559_at 3.7095852 3.7047527 3.9269676 3.7120905 3.580425 3.63175 3.613655 3.5679064 3.529362 3.720728 3.7880569 3.7159836
1370560_at 4.23289 4.1639204 4.3105335 4.0648212 4.068197 4.1601696 3.956701 4.139796 4.358942 4.097388 3.9963946 4.0463076
1370561_at 4.3881106 4.0297256 4.0448093 3.840184 3.9225793 4.1523223 4.1289787 3.861031 4.0968766 3.9129913 4.143236 3.854348
1370562_at 4.6677704 4.5418987 4.339463 4.7040806 4.6366796 4.777564 4.2783346 4.5500507 4.810553 4.566975 4.5716734 4.1994023
1370563_at 11.490824 11.853632 11.760366 11.445666 11.732327 11.768913 11.485844 11.611935 11.455024 11.658614 11.930974 11.957662
1370564_at 4.494057 4.0495605 4.473529 4.3306494 4.222096 4.4577622 4.285185 4.1499352 4.5161257 4.4788256 4.33666 4.2333684
1370565_at 4.591949 4.430646 4.90381 4.3785005 4.3614216 4.3815355 4.6537004 4.5187645 4.3226433 4.1373944 4.0461154 3.8444514
1370566_at 9.525476 9.898119 10.393539 9.509158 9.540635 9.071574 9.810422 9.816172 10.561944 9.658941 9.351041 9.921244
1370567_at 6.909651 6.167939 6.88183 6.598022 7.0502195 6.981603 6.748931 6.5397997 6.547782 6.5311546 6.6194787 6.81672
1370568_at 5.7355947 5.880877 5.897274 5.503542 5.362444 5.7028346 5.680934 5.6115346 5.8078995 5.6975074 5.7530785 5.8580794
1370569_at 4.983331 4.5545177 4.6578684 4.6357713 5.0658674 4.961216 4.849008 4.58588 4.298212 4.873189 4.899322 4.693357
1370570_at 7.173486 7.576762 7.1758466 7.470744 7.192458 7.0160303 7.2083716 7.304102 7.1301985 7.023712 7.0194306 7.490713
1370571_at 5.0803294 4.8892274 4.8335624 5.1284604 5.054776 4.887869 4.60964 4.995439 5.074577 5.0207734 5.7709255 4.531172
1370572_at 3.6661422 3.515161 3.5359364 3.6285853 4.085087 3.544419 3.5229824 3.6397874 3.684514 3.715898 3.7216632 3.4386263
1370573_at 9.747074 9.64023 9.793442 9.783134 9.522352 9.297412 9.52596 9.256244 9.993935 9.7312565 9.9906845 8.671507
1370574_a_at 6.866557 6.1110926 6.562847 6.4253764 6.2771816 6.424882 6.7376266 6.4649653 6.5958905 6.6896706 6.7988954 6.4852223
1370575_a_at 8.463486 9.107369 8.084833 8.706299 8.571164 8.943921 8.709922 8.5060215 8.565647 8.487692 8.609854 8.816673
1370576_at 6.100499 5.449644 5.883035 5.664576 5.5765305 5.958441 5.66912 5.7105474 5.6035056 5.524385 5.8055434 5.584815
1370577_at 6.071132 6.3014994 6.2926197 6.07993 6.6213975 6.6711974 6.5659676 6.4763265 5.615371 5.6868773 5.875706 6.175548
1370578_at 6.7431517 7.508412 7.2289853 6.775544 7.013206 7.0005646 7.207315 7.222737 6.9009757 6.8832946 6.745481 7.1146746
1370579_at 8.917982 8.578095 8.885397 8.77264 8.956306 9.007137 9.141937 9.001497 9.316572 8.92318 9.377107 8.73942
1370580_a_at 13.405968 13.3231125 13.330488 13.424877 13.485489 13.522809 13.504069 13.444154 13.446091 13.54649 13.514467 13.514313
1370581_at 3.858113 3.6435547 3.8110564 3.676722 4.081793 3.86542 3.7338173 3.5862882 3.6793206 3.7925985 3.9372432 3.7049713
1370582_a_at 3.4551086 3.1173844 3.5586956 3.2155485 3.4598517 3.3259711 3.5429082 3.2321734 3.2417114 3.2660558 3.515098 3.1786442
1370583_s_at 5.875727 7.5373435 6.053486 5.6607523 5.470034 5.9280443 6.3066263 6.6425996 5.873314 7.2305536 7.2478695 6.285817
1370584_a_at 5.7774553 4.7189283 5.546475 5.5777845 5.563427 5.243876 5.6960306 5.9659967 6.2842517 5.5787683 5.8922753 5.2212224
1370585_a_at 6.2951703 6.3583927 6.7264605 6.8809586 6.2690883 6.14039 6.6431217 6.7776375 6.548748 6.736991 6.226742 6.498495
1370586_a_at 6.031951 5.6288943 5.724039 5.638014 5.886371 5.758676 5.7292604 5.917917 5.773561 5.823403 5.659584 5.9357047
1370587_at 5.0708714 4.705661 4.842801 4.684172 5.12466 4.7309313 4.809369 4.6835995 4.8532662 4.598501 4.895913 4.97927
1370588_a_at 4.0018616 3.8622327 4.1156344 4.089384 4.0860133 3.9374895 4.128519 3.9062016 4.351465 4.049567 4.1605034 3.7672212
1370589_at 4.97628 5.053228 4.785619 5.1218815 4.9268985 5.177271 5.3992753 5.2579546 4.7092667 5.220346 4.676577 4.773533
1370590_at 7.3929625 6.803696 7.0185375 6.7624397 7.2496963 7.107736 6.9533854 6.9234905 7.2370863 7.0372086 7.0067196 7.050782
1370591_at 7.5038114 7.33907 7.5041003 7.227205 7.8118143 7.722708 7.5388713 7.309448 7.33098 7.209368 7.45953 7.4495683
1370592_at 5.9231772 6.9342065 6.367591 5.914501 5.822461 6.4812756 6.153157 6.6043773 5.528135 7.0779467 7.637561 6.72244
1370593_at 13.223428 13.645309 13.378653 13.370157 13.018727 13.378203 13.349276 13.395547 13.632942 13.785031 13.498273 13.4704685
1370594_at 4.7442455 4.3258133 4.360898 4.334067 4.7375383 4.6693897 4.4014773 4.081546 4.5004406 4.3904657 4.2696595 4.0309677
1370595_a_at 3.7531185 3.9125273 3.5465891 3.7039707 3.7974017 3.4556236 3.6338441 3.719019 3.5829203 3.5804243 3.7082596 3.4145026
1370596_a_at 4.2763705 4.1009088 4.1595454 4.135247 4.0336604 4.281821 4.0708537 4.3578997 4.408402 4.084326 4.178946 4.3943872
1370597_at 6.1077776 6.1078086 6.0951695 6.3204 5.538374 6.1681414 6.475082 6.5772176 6.3331943 6.106634 6.252087 6.274802
1370598_a_at 4.766946 4.643436 4.736286 4.2852774 4.3933077 4.4627013 4.3940563 4.188927 4.41016 4.3324947 4.842148 4.3298492
1370599_a_at 7.540253 7.444646 7.6352315 7.9922686 7.7334323 7.3759017 8.089333 7.868381 7.7574997 7.5321865 7.679509 7.880802
1370600_at 5.2269793 5.554696 5.3254533 5.476053 5.6882777 5.185652 5.501341 5.186534 5.5400777 5.290895 5.6870885 4.7808185
1370601_a_at 4.6210246 4.3503256 4.6807203 4.3057528 4.3852186 4.379154 4.345851 4.4379354 4.45628 4.5495787 4.6529207 4.406774
1370602_at 4.4142528 4.2174883 4.5148506 4.3121953 4.7199802 4.5375338 4.183299 4.2187767 4.2082253 4.266716 4.393687 4.3842096
1370603_a_at 5.706391 6.1762595 6.0042853 6.284008 5.920638 5.695935 5.8070445 5.842926 5.734146 5.336314 5.783479 5.654993
1370604_at 3.7827177 3.7831523 3.8466566 3.6919167 3.8330362 3.844074 4.055665 3.8760989 3.599149 3.711246 3.7841485 3.8140671
1370605_s_at 6.3066854 6.4500165 6.548338 5.8293934 6.3329296 5.7402935 6.303622 6.6566777 5.8258286 6.714711 6.044322 6.3979044
1370606_at 5.7097774 6.312421 6.212162 5.945181 5.9188075 5.8760767 6.25889 6.281188 5.9334426 7.009944 6.0334167 6.471021
1370607_a_at 4.4846463 4.4647713 4.264367 4.34811 4.479677 4.401792 4.2349267 4.377482 4.4730167 4.73193 4.4263883 4.740102
1370608_at 3.84647 3.9001617 3.702464 3.4639673 3.8828437 3.7305882 3.4575083 3.7481518 3.681635 3.597263 3.838459 3.8263285
1370609_a_at 9.917963 10.009541 10.036169 10.139173 10.050531 9.85569 10.137798 10.235374 10.124815 10.531755 10.65845 10.022808
1370610_at 4.480238 4.2306237 4.496876 4.25806 4.6509967 4.3306947 4.5984845 4.3549285 4.4096413 4.7489357 4.3066 4.401664
1370611_at 6.190527 5.735733 5.8785787 5.972506 6.0527263 6.0617905 5.700906 5.6820316 6.058056 5.694153 5.865615 5.7603626
1370612_at 5.9101467 5.806798 5.390483 5.306972 5.866513 5.586248 5.7852645 5.4645395 5.497336 5.4960785 5.706397 5.0934615
1370613_s_at 12.775494 12.5091095 12.583028 12.630908 12.734785 12.524175 12.949609 12.808968 12.876021 13.321616 13.38686 12.670499
1370614_s_at 5.6593018 4.9546003 5.601148 5.3367524 5.3599563 5.7054935 5.747476 5.486388 5.4184113 5.8068438 5.488986 5.523265
1370615_at 4.9194326 5.079007 4.6134944 4.5552545 4.85658 4.796715 4.645768 4.8121777 4.7580595 4.958745 4.895913 4.847479
1370616_at 4.9689655 4.8341837 4.613182 4.4591947 5.0815926 4.957855 4.4239464 4.536843 4.4799786 4.694496 4.7229104 4.6675
1370617_at 4.816908 4.5418987 4.4601717 4.3848724 4.8827114 4.8807 4.3763247 4.47239 4.7000265 4.8960085 4.8243475 4.6265182
1370618_at 8.127356 8.159649 8.248579 8.298475 8.190476 8.112155 8.445171 8.333207 8.2355 7.964639 8.186392 8.010433
1370619_at 5.058667 4.632661 5.0317855 4.813569 4.8668137 4.91305 4.6233506 4.606165 4.8128047 4.8616853 5.0497756 4.857206
1370620_at 4.550456 4.154523 5.0800257 4.9780073 4.711406 4.762485 4.620161 4.916279 4.615342 4.737742 4.821562 4.6556816
1370621_at 5.172082 4.7550306 4.9510803 4.6076345 5.2109904 4.770064 5.1025066 5.4631457 4.9551945 5.069472 4.6956 5.2133904
1370622_at 4.29705 4.436389 4.3820186 4.3752007 4.3733687 4.6072273 4.132737 4.0375757 4.1935844 4.0862985 4.374854 4.0334454
1370623_at 6.4997463 6.465385 6.3685555 6.5704226 6.5978284 6.339802 6.478646 6.4380603 6.5323095 6.755994 6.649862 6.1496406
1370624_at 4.429982 4.3296065 4.508381 4.423386 4.6132884 4.4903593 4.2313495 4.171524 4.356085 4.4022055 4.3441324 4.17937
1370625_at 3.978727 3.4916854 3.737649 3.8771553 4.0349255 4.0277343 3.6552546 3.6353936 3.7500281 3.5908537 3.5349278 3.578144
1370626_at 3.4141607 3.3517776 3.3544848 3.4976428 3.2600694 3.5137002 3.3879833 3.4087124 3.3323052 3.351759 3.3335302 3.078339
1370627_at 4.554179 4.519216 4.688009 4.5899262 4.694142 4.6895885 4.3361683 4.4767647 4.437768 4.5502453 4.511618 4.4231734
1370628_at 5.2522 4.727527 4.7873855 5.223345 4.999336 4.776633 4.7389593 4.599252 4.398643 4.4549427 4.18807 4.4567714
1370629_at 3.689327 3.7754529 3.733941 3.763586 3.7393925 3.8136249 3.789384 3.7153673 3.7585392 3.5472987 3.5932767 3.834776
1370630_a_at 6.8076086 6.9501023 6.8935494 7.1821632 6.6981173 6.694064 7.035595 6.8191814 7.286397 6.865492 6.812226 7.0644236
1370631_at 4.0046263 3.8790147 3.9142888 3.900566 3.9931445 4.0098495 3.9313655 3.904287 3.7200394 3.9779918 3.9991436 4.1316733
1370632_at 4.2404385 4.140486 4.1120796 4.249817 4.164524 4.348709 4.283556 4.1393213 4.047616 4.3085318 4.209608 4.556635
1370633_at 5.3570986 4.868114 5.45589 5.314816 5.1140857 5.0425873 5.1392555 5.159996 5.436645 5.316429 5.3487196 5.0899143
1370634_x_at 6.6260896 6.6344995 6.745166 6.4456096 6.657125 6.4555826 6.6681547 6.4620023 6.534191 6.499787 6.5792127 6.541492
1370635_at 4.9478517 4.194021 4.612543 4.407118 4.9564743 4.9652066 4.5465384 4.4933615 4.9057484 4.5790544 4.728261 4.7701097
1370636_at 4.4959745 4.139607 4.3075037 4.34456 4.3252225 4.5392475 4.240592 4.5741444 4.490843 4.3147264 4.1271534 4.29459
1370637_at 3.9392884 4.031016 3.8785489 3.9954603 4.177525 3.9024377 3.5774448 4.083935 3.796275 4.131925 3.9849522 3.8885725
1370638_at 4.900151 4.5682354 4.8389683 5.142072 5.097175 5.02838 5.034361 5.133474 5.02094 5.0126867 4.553311 5.0018992
1370639_at 7.7919655 7.4872346 7.6413293 7.337701 7.601691 7.44194 7.350603 7.285331 7.3585606 7.3839893 7.5366077 7.6532326
1370640_a_at 5.252555 5.110983 5.211792 5.2054653 5.2290716 5.2048073 5.0361032 5.0145597 5.1183996 5.2560797 5.565901 4.8711967
1370641_s_at 6.6407037 6.625287 6.653819 6.4772496 6.705969 6.4338036 6.576815 6.5846105 6.6309767 6.5440965 6.6600556 6.52681
1370642_s_at 7.5036354 7.4653425 7.3958616 7.617061 6.618887 6.6672072 7.400176 7.334173 7.9520993 7.1413136 6.909518 7.2926607
1370643_a_at 5.268018 4.785535 5.3143644 5.4190445 5.3300405 4.9781914 5.062813 4.9592566 5.5426 5.4324646 5.2113285 5.2018666
1370644_at 3.8900673 3.9054756 3.5875027 3.474345 3.7959144 3.7091482 3.396382 3.6383002 3.62747 3.4566724 3.5877326 3.5916812
1370645_at 4.300255 4.161155 4.124332 4.0816154 3.91553 4.5510597 3.8617518 4.0420456 4.244713 4.415256 4.351037 3.9106362
1370646_at 6.5024714 6.662368 6.524856 6.2956924 6.382097 6.1503243 6.4387684 6.567282 6.3575554 6.4849744 6.472985 6.418006
[truncated: 3,480,171 more chars]
