# Supplementary material for: Transcriptomic point of departure determination: a comparison of distribution-based and gene set-based approaches
Source: Front Genet. 2024 May 9;15:1374791. doi: 10.3389/fgene.2024.1374791 (PMC11112360; doi:10.3389/fgene.2024.1374791)
Supplement: Supplementary file 6 [file DataSheet1.zip › Data Sheet 1/indomethacin_29day_Rat_Liver_rma.txt]

ProbesetID V2 V3 V4 V5 V6 V7 V8 V9 V10
Dose 0 0 0 0.5 0.5 0.5 1.6 1.6 1.6
1367452_at 10.267456 10.175152 10.202934 10.326058 10.309351 10.212616 10.397429 10.149696 10.220499
1367453_at 9.854979 9.702274 9.826216 9.788724 9.780745 9.762723 9.801057 9.738261 9.660386
1367454_at 10.181245 10.082736 9.979751 10.143859 10.134818 10.124543 9.935297 9.976036 10.2245655
1367455_at 11.414052 11.409978 11.355583 11.310792 11.250715 11.408872 11.296059 11.412494 11.408912
1367456_at 11.918243 11.974499 11.958522 11.843481 11.913063 11.986761 12.122972 11.867522 12.033137
1367457_at 9.122003 9.205645 9.050095 9.1411 9.014193 9.120795 9.163428 9.030737 9.166217
1367458_at 8.341003 8.489507 8.192234 8.433439 8.297821 8.281364 8.184261 8.414735 8.334721
1367459_at 12.154144 12.159041 12.122415 12.199976 12.157035 12.150989 12.202359 12.121909 12.146653
1367460_at 11.363913 11.425917 11.320485 11.28766 11.280528 11.480249 11.31561 11.305057 11.478891
1367461_at 10.323726 10.319359 10.3302765 10.311655 10.432951 10.419491 10.41454 10.400107 10.313551
1367462_at 10.188332 10.2592945 10.102949 10.510538 10.503521 9.900365 10.414237 10.589872 10.263285
1367463_at 10.905463 11.014933 11.075509 11.11784 11.193116 11.064947 10.918791 10.828684 11.130617
1367464_at 9.392551 9.502449 9.147109 9.30929 9.277089 9.419375 9.328075 9.302641 9.309586
1367465_at 10.057222 10.114788 9.997991 10.193613 10.160755 9.950617 9.812693 10.124275 9.999118
1367466_at 10.274414 10.20821 10.157396 10.207346 10.2225275 10.167641 10.14659 10.231971 10.276751
1367467_at 11.495639 11.422168 11.434592 11.540327 11.502372 11.410041 11.30092 11.521379 11.512475
1367468_at 9.771342 9.709039 9.698768 9.740778 9.664926 9.751516 9.543115 9.525879 9.596704
1367469_at 11.807309 11.782996 11.765607 11.80546 11.941954 11.699954 11.904568 11.737862 11.88273
1367470_at 10.043976 10.258866 10.028557 10.076663 10.163774 9.991131 10.186359 10.228912 10.172394
1367471_at 8.883663 8.835809 8.647207 8.93138 8.926272 8.744588 8.728637 8.565401 9.011605
1367472_at 10.150999 10.021407 10.014094 9.955792 10.072837 10.049732 10.034305 9.926813 10.104396
1367473_at 9.85083 9.805272 9.803187 9.781245 9.806018 9.784262 9.674821 9.705911 9.842049
1367474_at 9.725364 9.754258 9.115521 9.437124 9.413281 9.434085 9.4411335 9.576757 9.640295
1367475_at 10.556996 10.661313 10.656173 10.525349 10.522286 10.537022 10.590513 10.498125 10.601342
1367476_at 11.053769 11.174162 11.047709 11.300132 11.150501 11.044845 11.01564 11.1817045 11.081502
1367477_at 9.999864 10.115434 9.802473 9.981907 9.997073 9.937423 9.865067 9.93339 9.950485
1367478_at 7.891198 7.8830676 7.8260636 7.9125886 7.875582 7.878922 7.9021516 7.8490825 8.194166
1367479_at 11.170283 11.20727 11.120517 11.266553 11.254767 11.115623 11.178493 11.160811 11.224216
1367480_at 9.470468 9.386244 9.415482 9.491246 9.515101 9.379976 9.422753 9.42646 9.444369
1367481_at 9.382809 9.295373 9.184724 9.2650385 9.115481 9.264336 9.187426 9.104929 9.144769
1367482_at 9.385216 9.463509 9.289106 9.341743 9.442042 9.4300585 9.549409 9.381884 9.310957
1367483_at 8.936321 9.117641 8.784382 8.862169 9.047365 8.945526 8.905387 8.68768 9.007765
1367484_at 9.128399 9.218174 8.948052 9.004798 9.172972 9.116424 9.178482 9.163502 9.291485
1367485_at 10.016802 10.1019745 10.029968 10.057338 10.128433 10.121968 10.185322 10.064979 10.2188225
1367486_at 9.659977 9.707263 9.450716 9.754308 9.557459 9.550686 9.4728985 9.628878 9.527374
1367487_at 7.282899 7.6074557 7.4814057 7.3801312 7.5962143 7.5875063 7.5433455 7.566617 7.2896476
1367488_at 7.5779805 7.782504 7.649882 7.704432 7.7637844 7.6905656 7.6088104 7.83779 7.864381
1367489_at 6.4552236 6.169573 6.4031715 6.67486 6.316847 6.095214 6.5276055 6.282477 6.3486557
1367490_at 7.1834617 7.206622 7.1404357 6.964222 7.0706525 6.9970527 7.198004 7.3470836 7.120035
1367491_at 9.424078 9.290464 9.199371 9.303187 9.351533 9.371903 9.38225 9.22407 9.493587
1367492_at 9.042716 9.1694 8.9518585 8.890091 9.162608 9.058081 9.019893 9.069464 9.156385
1367493_at 9.470575 9.432148 9.34969 9.527449 9.583128 9.390065 9.500564 9.415346 9.499037
1367494_at 9.918465 9.896382 10.018059 10.085145 9.956508 10.001582 9.795616 9.940861 9.938896
1367495_at 7.34526 7.1982374 7.0631137 7.3549466 7.5123777 7.293569 7.2165813 7.2766576 7.277938
1367496_at 11.210796 11.258301 11.142971 11.18138 11.157593 11.304406 11.30386 11.260874 11.175261
1367497_at 8.514293 8.624028 8.479262 8.516164 8.514341 8.555946 8.559957 8.494779 8.540157
1367498_at 8.671834 8.531343 8.491529 8.338313 8.4615 8.537756 8.560895 8.660499 8.736853
1367499_at 8.272083 8.329533 8.23888 8.20627 7.9906034 8.176971 8.144461 8.203852 8.2918625
1367500_at 9.951203 10.193825 9.9671135 9.928153 10.091487 9.919946 9.945676 9.922771 9.942834
1367501_at 8.440655 8.459327 8.284988 8.218145 8.27846 8.169406 8.331843 8.500329 8.396537
1367502_at 8.400753 8.296318 8.456949 8.461749 8.474955 8.237238 8.43972 8.330616 8.400002
1367503_at 10.85339 10.946768 10.977131 10.94874 10.956402 10.969919 10.992206 10.889989 10.862031
1367504_at 7.9689255 7.9628234 7.833677 7.966999 8.114702 8.087063 7.7837462 8.305553 8.224316
1367505_at 8.243272 8.220107 7.953569 7.7280564 7.9159884 7.8973436 7.937503 7.9121656 7.750631
1367506_at 9.793581 9.8098135 9.883464 9.867126 9.833596 9.760189 9.797379 9.748409 9.893313
1367507_at 7.202338 7.389528 7.2786403 7.331012 7.472008 7.0917816 7.050297 7.286474 7.2818522
1367508_at 8.671613 8.569971 8.486442 8.686945 8.703689 8.585445 8.5934105 8.653727 8.754867
1367509_at 9.591497 9.648191 9.389748 9.614335 9.433724 9.390982 9.2140665 9.2796 9.432988
1367510_at 9.722941 9.699705 9.582638 9.660871 9.598679 9.775319 9.441123 9.58264 9.577335
1367511_at 8.4346695 8.332639 8.430061 8.408928 8.361315 8.644372 8.575349 8.26602 8.469657
1367512_at 10.956241 11.037571 10.922686 10.97047 11.035817 11.039241 11.020769 10.916686 10.960463
1367513_at 8.023033 8.258369 8.054295 7.8593187 8.012461 8.158543 8.371921 7.803093 7.974801
1367514_at 7.900429 7.9220934 7.7810674 7.640011 7.8783665 7.722579 7.6145406 7.766562 7.8422804
1367515_at 7.0987935 7.6040373 7.108523 7.0772395 7.5713654 7.583086 7.247538 7.4319243 7.801601
1367516_at 8.890744 8.820508 8.745132 9.00861 9.008496 9.024238 8.880384 8.848576 8.89859
1367517_at 7.5884476 7.717855 7.3822894 7.7353206 7.5102196 7.5389233 7.598853 7.5774317 7.5338635
1367518_at 8.76071 8.684207 8.604203 8.679165 8.567468 8.300877 8.460323 8.647791 8.563423
1367519_at 8.60604 8.435314 8.541677 8.442067 8.561157 8.553959 8.580626 8.623029 8.305059
1367520_at 10.112087 10.010337 10.0991 10.028365 9.985918 9.86575 9.817384 9.818341 9.973592
1367521_at 6.8860464 6.905008 6.682807 6.869954 6.5279117 7.067992 6.7817903 7.2037754 7.03468
1367522_at 9.203072 8.940443 8.894017 9.312927 9.173474 9.193161 9.264729 9.215045 9.031826
1367523_at 8.524073 8.446993 8.398082 8.463285 8.336438 8.619865 8.323059 8.134812 8.505948
1367524_at 7.419352 7.3491173 7.499076 7.548585 7.4330177 7.4914336 7.591908 7.5507107 7.40538
1367525_at 9.068774 9.221081 9.1709 9.117557 9.168433 9.164527 9.065497 9.081196 9.231792
1367526_at 9.031868 9.149746 8.957703 9.10281 9.161953 8.99627 8.991423 9.03766 8.945685
1367527_at 7.8394303 8.281426 7.996869 7.7280564 8.096721 8.223375 7.8403883 7.895673 8.241239
1367528_at 9.127786 9.313791 9.116101 8.75949 9.093733 9.030644 9.062694 9.026201 9.392658
1367529_at 9.093119 9.178098 8.950388 9.041125 9.171894 9.234243 9.081802 9.259601 9.138436
1367530_at 7.729373 7.652739 7.292816 7.668833 7.6249905 7.7333727 7.7808166 7.5774317 7.685224
1367531_at 10.748709 10.799667 10.571316 10.7106495 10.582804 10.69996 10.7873535 10.707017 10.815805
1367532_at 11.300601 11.235457 11.328093 11.343385 11.315899 11.32231 11.2993 11.203912 11.236358
1367533_at 8.607844 8.569516 8.265379 8.498582 8.488256 8.322179 8.504146 8.384335 8.603815
1367534_at 7.412607 7.6246576 7.466438 7.524031 7.22943 7.3134856 7.2267504 7.349052 7.4995046
1367535_at 8.901149 9.023039 8.942488 8.886584 8.862947 8.800778 8.810366 9.03766 8.914861
1367536_at 7.8269854 7.9282603 7.763658 7.801958 7.7754936 7.9058375 7.6276927 7.8596663 7.8177814
1367537_at 7.682465 7.693845 7.2787957 7.299658 7.5666466 7.519379 7.291542 7.6211042 7.695133
1367538_at 6.9468813 6.9765644 6.78526 6.8598886 6.751268 6.920974 6.7785544 6.9489994 7.1529346
1367539_at 8.518581 8.515599 8.132508 8.454353 8.603979 8.276183 8.243943 8.296219 8.444319
1367540_at 7.683166 7.3973784 7.31918 7.04954 7.0214643 7.3589916 7.3937507 7.198264 7.4658647
1367541_at 7.6198874 7.689077 7.514603 7.593129 7.588359 7.505805 7.641574 7.6385646 7.9575706
1367542_at 8.046426 8.122836 7.9142556 8.099144 7.9129305 8.116287 8.088378 8.198153 8.152655
1367543_at 8.621156 8.835753 8.634969 8.633614 8.679703 8.630396 8.542849 8.594789 8.488619
1367544_at 6.7273498 6.7340775 6.102134 6.2700095 6.282482 6.6509404 6.596684 6.3865833 6.5754023
1367545_at 7.3269234 7.1483846 7.144814 6.82846 6.832451 6.9775853 6.71204 6.8234205 7.3240113
1367546_at 10.254306 10.483378 9.967478 10.463636 10.252436 10.380631 10.321916 10.405826 10.316599
1367547_at 7.9548864 8.005388 7.6981444 7.734195 7.7766814 7.9615674 7.8873553 7.7739224 8.008276
1367548_at 8.631209 8.6368885 8.3648815 8.64072 8.53486 8.450224 8.607981 8.430053 8.621251
1367549_a_at 10.690708 10.768006 10.764409 10.638549 10.533184 10.763106 10.596095 10.671155 10.747311
1367550_a_at 8.365543 8.436637 8.157575 8.167071 8.286846 8.381848 8.103228 8.536686 8.2918625
1367551_a_at 9.19695 9.239487 9.0145645 9.19878 9.155577 9.076533 8.992577 9.012147 9.217667
1367552_at 4.3953876 4.434888 4.6179996 4.2825317 4.061975 4.4183674 4.5866923 4.6558676 4.32688
1367553_x_at 12.302468 11.98409 12.756955 12.753913 12.222315 12.453395 12.768063 12.054593 12.087801
1367554_at 4.0685453 4.258401 4.220702 4.176502 4.294738 4.1601205 4.498981 4.232667 4.3082414
1367555_at 14.686079 14.718243 14.728453 14.718243 14.743664 14.739397 14.750815 14.723357 14.733453
1367556_s_at 14.546019 14.519113 14.569642 14.518657 14.522556 14.592121 14.565282 14.576031 14.530756
1367557_s_at 13.083061 13.023504 13.129249 13.068485 13.074358 13.174573 13.025761 13.013365 13.104058
1367558_x_at 3.1478603 3.2498643 3.2651026 3.3104727 3.0714347 2.9996977 3.1049824 3.2424805 3.176725
1367559_at 12.907811 12.987087 12.975422 12.809513 13.004428 13.113254 13.0070915 12.848926 13.133298
1367560_at 12.263543 12.229959 12.219436 12.212911 12.258289 12.195854 12.258482 12.181948 12.239003
1367561_at 12.40627 12.391335 12.448867 12.402933 12.483012 12.485585 12.660142 12.447428 12.4765415
1367562_at 8.916607 8.325779 8.512016 8.335572 8.30438 8.446926 8.077357 8.178198 8.106987
1367563_at 9.080533 8.83994 8.912225 8.49827 8.4910755 8.656966 8.578934 8.432829 8.771553
1367564_at 6.1048913 5.986194 6.226905 6.164802 6.171837 6.21745 6.089657 6.362749 6.257035
1367565_a_at 13.798109 13.843368 13.788487 13.762584 13.772653 13.75747 13.750592 13.794697 13.798933
1367566_at 4.230424 4.0875244 4.0067196 4.3450694 4.3789062 4.1768093 4.452157 4.38818 4.092458
1367567_at 12.10735 12.0833845 12.170022 11.990909 12.249903 11.996975 12.349207 12.11521 12.261775
1367568_a_at 9.435431 8.823896 8.98172 8.847033 8.982601 8.796588 9.252784 8.737347 8.463146
1367569_at 11.859032 11.955405 11.737672 11.921454 11.974701 11.772044 11.896737 11.893948 11.966359
1367570_at 7.5009165 6.8068275 6.9355884 6.9963064 6.999148 7.0567355 6.80206 6.7391806 6.479593
1367571_a_at 5.463522 5.640704 5.3709207 5.5811596 5.797415 5.717412 5.4038353 5.6593056 5.3875027
1367572_at 5.407348 5.2256794 5.2714715 5.330329 5.302595 5.1435814 5.1458297 5.3475027 5.2104125
1367573_at 12.422078 12.368041 12.508508 12.473643 12.509892 12.449247 12.502715 12.362496 12.4989605
1367574_at 8.764818 7.986437 8.41005 8.095049 8.2642 8.334328 8.393165 8.182929 8.262863
1367575_at 11.604913 11.492402 11.675673 11.634501 11.659673 11.66033 11.532144 11.588577 11.640624
1367576_at 13.722599 13.67092 13.789367 13.541128 13.658917 13.843903 13.665441 13.566161 13.729144
1367577_at 6.8766375 6.7624474 7.286171 7.742081 6.9151974 6.5009685 6.9557743 7.710228 6.631034
1367578_at 10.372087 10.236029 10.46624 10.405825 10.406071 10.435373 10.376429 10.228088 10.337497
1367579_a_at 11.297722 11.189531 11.127687 11.18654 11.288411 11.310402 11.484559 11.246662 11.4293785
1367580_at 11.528609 11.3820095 11.604938 11.506133 11.556335 11.505989 11.528807 11.398049 11.519678
1367581_a_at 5.9062266 5.9803543 5.818696 6.030198 5.921839 5.754649 5.982908 6.2842565 6.576432
1367582_at 11.796325 11.680974 11.768173 11.749297 11.740071 11.772002 11.813245 11.698194 11.824266
1367583_at 13.282407 13.274211 13.301725 13.277465 13.354068 13.410302 13.300832 13.416071 13.265632
1367584_at 8.332624 7.8665957 8.403502 8.316988 8.253645 8.163281 8.369309 8.011151 8.16066
1367585_a_at 11.15215 10.942727 10.991367 11.037864 11.081219 11.117852 11.059357 11.045639 10.902848
1367586_at 12.9726925 12.809745 12.935426 13.105611 12.978747 13.014516 12.8920355 12.913093 13.018062
1367587_at 3.309346 3.4001472 3.521217 3.456379 3.4255505 3.5297678 3.3416982 3.4787402 3.3720531
1367588_a_at 11.554755 11.524536 11.494014 11.435971 11.534864 11.498714 11.5542 11.407159 11.521851
1367589_at 9.63634 9.476219 9.327345 9.508564 9.627055 9.551254 9.575185 9.6877775 9.583348
1367590_at 10.929664 10.826737 10.894239 10.897086 11.02397 11.006453 11.06619 10.94127 11.206298
1367591_at 9.962638 9.984442 9.980885 10.017184 10.014557 9.95604 10.074778 10.085799 10.094696
1367592_at 3.614496 3.5237234 3.5213647 3.4706511 3.5394347 3.692985 3.4447405 3.4750714 3.2039928
1367593_at 8.176031 8.580776 8.763435 8.594228 8.547965 8.6197195 8.079841 8.080242 8.037304
1367594_at 9.054794 8.929763 8.925785 8.818687 8.827244 8.564169 8.881195 8.900717 8.526855
1367595_s_at 13.70753 13.718404 13.7124405 13.64424 13.720457 13.629423 13.744357 13.691313 13.695188
1367596_at 12.363143 12.383782 12.3615265 12.348408 12.434735 12.305927 12.361951 12.277839 12.305651
1367597_at 12.019238 12.007558 11.9056225 12.026367 12.014927 11.948868 12.107297 12.074907 12.089355
1367598_at 14.159393 14.064735 14.193526 14.149243 14.120758 14.201428 14.167707 14.136979 14.145678
1367599_at 12.3219595 12.245553 12.362483 12.092529 12.289491 12.244324 12.102636 11.952868 12.191793
1367600_at 5.654218 5.672437 5.6893 5.8526 5.650975 5.424322 5.593307 5.7631927 5.4145923
1367601_at 8.582674 7.5847106 7.5117474 7.910837 7.7641616 7.63561 7.3425956 7.940802 7.8116465
1367602_at 10.044793 9.186386 9.139691 9.425786 9.380841 9.156314 8.900635 9.547972 9.402413
1367603_at 11.41171 11.377895 11.345207 11.37771 11.370344 11.37953 11.28467 11.3672905 11.373432
1367604_at 11.367968 11.299264 11.259814 11.437992 11.274514 11.032794 11.317574 11.168515 10.960869
1367605_at 10.926855 10.793632 10.985608 10.954052 10.906526 10.969472 11.017816 10.934558 10.972868
1367606_at 12.394057 12.355214 12.358579 12.399437 12.420199 12.351395 12.438522 12.352891 12.413739
1367607_at 12.690286 12.698546 12.651072 12.622168 12.628031 12.616201 12.609411 12.613465 12.661228
1367608_at 5.2756205 5.0598726 5.3804326 5.3537626 5.2825146 5.0723906 5.3654766 5.0702763 5.1501503
1367609_at 12.060987 12.141939 11.656052 11.787761 11.704216 11.501828 11.792594 11.498533 11.959308
1367610_at 12.482063 12.45085 12.372037 12.447156 12.451341 12.371691 12.495381 12.36731 12.3823185
1367611_at 5.4263287 5.453932 5.4725766 5.5195813 5.5729437 5.389722 5.4115314 5.570883 5.485585
1367612_at 14.109084 14.091826 14.065381 14.057304 14.13495 14.097769 14.104717 14.10001 14.117443
1367613_at 12.862541 12.902549 12.923636 12.958257 13.023798 12.937149 13.001067 12.951844 13.042536
1367614_at 7.771756 6.943195 7.559168 7.104471 7.497205 7.6146784 7.587078 7.0475297 7.485319
1367615_at 4.2235146 4.2270813 4.321641 4.4159374 4.350993 4.2735763 4.3922977 4.5002356 4.185325
1367616_at 4.6403522 4.586179 4.6882076 4.5555763 4.678113 4.578163 4.497257 4.644989 4.6944
1367617_at 9.378101 9.156155 9.377695 9.12916 9.189666 9.276035 9.267423 9.3605 9.1981
1367618_a_at 11.193018 11.088564 11.084178 11.103635 11.2167015 11.114295 11.308126 11.178437 11.214435
1367619_at 12.881522 13.029473 12.928892 12.8880205 12.948305 12.791947 13.058736 12.936173 13.147778
1367620_at 12.730905 12.670462 12.73318 12.683739 12.761267 12.728437 12.742796 12.786738 12.703022
1367621_at 8.491348 8.511127 8.275326 8.464409 8.380889 8.189428 8.448706 8.359934 8.278982
1367622_at 12.428292 12.366975 12.46085 12.367531 12.401967 12.429558 12.3623085 12.397801 12.301834
1367623_at 12.162736 12.104374 12.230963 12.223659 12.243914 12.158476 12.224452 12.121966 12.136998
1367624_at 10.866124 11.120471 10.736576 10.430614 11.013033 10.804348 10.888988 10.877585 10.802105
1367625_at 13.287453 13.297015 13.3527355 13.331981 13.336729 13.328943 13.407469 13.234493 13.263618
1367626_at 4.9506493 5.0836244 5.1469936 5.0814238 4.964484 5.0297365 5.2480164 5.1824837 5.0540094
1367627_at 8.078988 8.213258 7.9098444 7.7951107 8.13977 7.9085965 8.16033 7.5949955 8.485982
1367628_at 6.358701 6.14383 6.584274 5.838512 6.1408525 6.212431 6.6297483 5.7756124 6.5570135
1367629_at 12.064358 12.005544 12.119979 12.016783 12.075929 12.112002 12.025898 11.995142 11.983361
1367630_at 12.430549 12.4322815 12.462896 12.505065 12.486122 12.374199 12.43061 12.390475 12.41368
1367631_at 5.0891037 5.2612457 4.7581396 5.2233486 5.287799 5.0866003 5.626649 5.8310328 4.961133
1367632_at 10.749474 10.341451 10.197991 10.560835 10.001022 9.851794 10.010609 10.529937 10.046885
1367633_at 10.550522 9.98858 10.208461 10.425377 9.877414 9.635201 9.743541 10.106137 9.741368
1367634_at 12.522569 12.51119 12.478285 12.478544 12.519217 12.489402 12.570015 12.529316 12.504114
1367635_at 12.83825 12.890783 13.038232 12.874916 13.02218 12.975203 12.779169 12.89397 12.953643
1367636_at 7.606158 7.6934824 7.7596626 7.62003 7.6364136 7.600897 7.524365 7.8700457 7.7110815
1367637_a_at 11.037371 10.948773 10.801917 10.9886675 10.9960165 10.99593 10.995767 10.933548 10.973621
1367638_at 9.482788 9.576182 9.255971 9.45374 9.367768 9.438001 9.50346 9.630271 9.68263
1367639_a_at 12.760503 12.811451 12.864001 12.9310875 12.905647 12.83389 12.892997 12.781405 12.852552
1367640_at 12.536592 12.581457 12.576226 12.539157 12.603281 12.579078 12.6344 12.534684 12.592161
1367641_at 13.392845 13.457671 13.505558 13.41417 13.435021 13.500806 13.480272 13.406487 13.474565
1367642_at 10.893783 10.935321 10.979889 10.875602 10.872245 11.021607 11.020494 10.895287 11.028827
1367643_at 11.48305 11.57795 11.744559 11.53951 11.433634 11.592459 11.559601 11.464204 11.525521
1367644_at 6.978606 7.2075763 7.1698976 7.0214047 7.140564 7.005315 7.1326604 7.1865206 7.120533
1367645_at 12.845493 12.772182 12.758824 12.812504 12.842479 12.755496 12.820348 12.791824 12.787731
1367646_at 12.109679 12.39582 12.304505 12.111412 12.115185 12.443885 12.260106 12.445909 12.147481
1367647_at 14.211523 14.181733 14.158082 14.21561 14.206394 14.197037 14.197037 14.206394 14.192564
1367648_at 6.1852384 6.143704 6.494508 6.2861867 6.2916694 6.181647 6.494366 6.51339 6.013901
1367649_at 6.381423 6.013899 6.2781324 6.20659 6.4914374 6.0455346 6.123432 5.8801723 5.9693527
1367650_at 6.332018 6.068534 6.266781 6.117181 6.336554 6.075867 6.4103756 6.2635746 6.461183
1367651_at 10.197963 10.072565 10.310926 9.971715 10.051239 10.177436 10.0457535 9.990837 10.075259
1367652_at 9.725905 9.530373 9.323905 9.27437 9.47649 9.269727 9.447202 9.118612 8.868068
1367653_a_at 12.375467 12.321495 12.377739 12.28485 12.43356 12.447184 12.248587 12.352018 12.270143
1367654_at 8.466915 8.416651 8.097191 8.499711 8.641386 8.246586 8.561769 8.32983 8.086947
1367655_at 8.019848 7.62619 8.115393 7.636631 7.9721794 8.137126 8.037174 7.882952 8.047857
1367656_at 10.808905 10.720842 10.748175 10.739796 10.91049 10.861091 10.750107 10.795062 10.802557
1367657_at 12.448591 12.312072 12.589738 12.54405 12.487126 12.578363 12.584027 12.611011 12.472248
1367658_at 6.3559985 6.3639393 6.4062204 6.137634 6.175994 5.788993 6.116838 6.4256573 5.9938436
1367659_s_at 10.742008 11.309876 11.184377 10.812979 11.047882 11.324244 11.1781435 11.105641 11.30431
1367660_at 6.5180845 6.4938164 6.573079 6.576984 6.6576624 6.181024 6.4048357 6.2438135 6.261695
1367661_at 6.721293 6.774607 6.999466 6.573457 6.8926115 6.578232 6.2814374 6.339118 6.9209194
1367662_at 12.495604 12.426609 12.427902 12.564727 12.513207 12.377176 12.418629 12.581545 12.4589615
1367663_at 11.672661 11.802032 11.868457 11.706691 11.664892 11.8411045 11.732713 11.639619 11.675837
1367664_at 4.472337 4.3947115 3.9544587 4.1576653 4.259612 4.1000896 4.145879 4.0985317 4.2290583
1367665_at 4.5245767 4.263352 4.4404163 4.6657033 4.514362 4.470424 4.7567735 4.7041297 4.4611235
1367666_at 9.650205 9.87613 9.681582 9.478735 9.744065 9.639874 9.772164 9.898737 9.900006
1367667_at 11.800379 11.924405 11.956981 11.644337 11.874271 12.145054 12.072647 11.86075 11.831522
1367668_a_at 6.7458124 5.9848485 6.451678 6.576984 6.4381876 6.7847853 6.4355373 5.9851213 6.531427
1367669_a_at 9.903843 9.852622 9.867783 9.787005 9.9109955 9.821045 9.968998 9.885921 9.889603
1367670_at 10.722428 10.644412 10.429719 10.7392235 10.558541 10.481189 10.5832405 10.58038 10.53781
1367671_at 9.257915 9.208114 9.191586 9.1784725 9.484972 9.270174 9.315582 9.1954565 9.389654
1367672_at 11.839255 11.927906 11.790653 11.748878 11.971631 11.869582 11.837539 11.888069 11.919498
1367673_at 10.900814 11.0114765 10.80181 10.918004 10.814795 10.606445 10.752228 10.8797245 10.846586
1367674_at 9.388743 9.210982 9.02706 9.39295 9.433027 9.488017 9.423095 9.255329 9.1133585
1367675_at 9.159592 9.012117 9.043259 9.217344 9.144784 9.205795 9.187542 8.918228 9.103811
1367676_at 7.937497 7.5891685 7.410609 6.9293923 7.516314 7.9912143 7.2063966 7.224569 8.357343
1367677_at 11.838538 11.797601 11.534591 11.88019 11.819099 11.677083 11.707417 11.819486 11.5105915
1367678_at 11.437879 11.26516 11.324229 11.374148 11.26317 11.311915 11.43341 11.235313 11.214435
1367679_at 10.208718 9.532327 10.174931 9.499763 9.768378 10.25532 10.2155485 9.552582 10.225555
1367680_at 11.937852 12.207591 12.049189 12.040993 12.048117 12.12509 12.150061 12.11844 12.12395
1367681_at 9.650059 9.877863 9.882799 9.819086 9.7764015 10.022891 9.879801 9.800649 9.823243
1367682_at 6.9754252 6.688161 6.835992 6.849 6.8196535 6.749228 6.859239 6.657806 6.7324204
1367683_at 10.153592 10.239778 9.713552 9.882748 10.226914 10.230388 10.032756 10.147006 10.47242
1367684_at 4.3886847 4.022917 4.338168 4.324739 4.6519084 4.2521424 4.098855 4.597452 4.3426347
1367685_at 12.181344 12.209847 12.063538 12.156803 12.200317 12.151318 12.206749 12.131256 12.185121
1367686_at 12.008709 12.102258 11.962081 11.917696 12.157961 11.929761 12.096023 12.130557 12.166676
1367687_a_at 8.4976225 8.342197 8.524004 8.544728 8.208489 8.219114 8.25452 8.2001 8.293964
1367688_at 8.278634 8.252844 7.9134245 8.0828 8.112208 8.082845 7.956177 8.079504 8.230478
1367689_a_at 7.1341906 7.7392693 8.081393 7.6192226 7.6901717 8.411444 7.6822963 7.510677 8.165129
1367690_at 11.583605 11.485358 11.469707 11.462536 11.617902 11.411624 11.511159 11.441219 11.556476
1367691_at 10.642221 11.249498 11.575188 10.841226 11.323508 11.782095 10.783347 10.62113 11.533534
1367692_at 3.838015 3.776772 3.735843 3.7704306 3.7268238 3.9246867 3.5154765 3.707022 3.7100945
1367693_at 10.016768 9.944073 9.927813 9.767533 10.013362 10.111713 10.144918 9.822422 10.055336
1367694_at 11.044862 11.333821 11.350461 11.20233 11.122716 11.201324 11.253719 11.224627 11.282138
1367695_at 12.346026 12.301496 12.184989 12.373214 12.269388 12.216815 12.208977 12.2876625 12.227375
1367696_at 8.101651 7.7984543 8.117622 7.8755655 8.039352 7.7808433 7.950802 7.96437 7.7676926
1367697_at 9.966385 10.072283 10.134116 10.05274 9.849661 10.053635 10.114082 10.317806 10.089912
1367698_a_at 9.153656 9.099606 8.760126 8.976427 8.534189 8.619124 8.851599 8.797154 8.9046955
1367699_at 6.7162733 6.6516657 6.6934466 6.405876 6.4371357 6.6302667 6.867753 6.5431066 6.8197546
1367700_at 4.2739024 4.310506 4.3502426 4.3424673 4.1960278 4.002851 4.1200914 4.115748 4.346375
1367701_at 6.845891 6.3014097 6.272018 6.5734735 6.2433 6.2495174 6.312239 6.1479754 6.084298
1367702_at 12.495489 12.564531 12.529167 12.593961 12.557499 12.390244 12.452501 12.59169 12.404254
1367703_at 3.9339573 3.9580448 4.1787853 4.0781803 4.1454678 3.9814067 4.531024 4.2437463 3.995948
1367704_at 8.6500635 8.729974 8.81534 8.813745 8.640059 8.970262 8.839543 8.792272 8.7675905
1367705_at 8.913609 8.682395 8.825913 8.756871 8.411132 8.743593 8.525349 8.634575 8.799755
1367706_at 10.877532 10.811862 10.833114 10.813416 10.807416 10.773317 10.795634 10.75383 10.951238
1367707_at 8.902885 9.1147375 8.79869 8.927886 9.183574 9.924664 8.646277 9.169473 9.918821
1367708_a_at 10.697376 10.77759 10.374266 10.716497 10.935022 11.539074 10.450338 10.753099 11.416784
1367709_at 9.963613 9.91435 9.723379 10.299136 9.400582 9.54845 9.452281 9.566677 9.012433
1367710_at 10.352322 10.419961 10.410181 10.191297 10.398081 10.487814 10.298791 10.273655 10.362787
1367711_at 11.1803665 11.3328085 11.075359 11.107026 11.234341 11.107736 11.102738 11.252642 11.323129
1367712_at 6.6469603 6.353843 6.808684 6.1252155 6.4209013 6.5506167 6.41696 6.599692 6.4022365
1367713_at 9.144075 9.262314 8.735617 9.109558 9.19408 9.091644 8.940893 9.2734785 9.39434
1367714_at 7.5538845 7.225574 6.9875326 7.379842 7.564518 7.048732 7.420968 7.498154 7.4542303
1367715_at 10.3505535 10.216687 10.037505 10.182622 10.120527 9.99046 10.212641 10.151155 10.078368
1367716_at 8.159229 8.278336 8.262499 8.128254 8.239214 8.1431465 8.02457 8.221717 8.300804
1367717_at 12.530096 12.493332 12.564822 12.484619 12.584082 12.501335 12.436693 12.457299 12.366977
1367718_at 8.655717 8.721399 8.534849 8.702884 8.589019 8.662108 8.555645 8.721272 8.681773
1367719_at 9.699115 9.757695 9.542921 9.449593 9.599804 9.748963 9.601076 9.503175 9.716209
1367720_at 11.240987 11.140074 11.01336 11.188629 11.2093315 11.144884 11.078782 11.084978 11.095435
1367721_at 11.400991 11.611638 11.379713 11.666583 10.96258 11.338253 11.42851 11.5164795 11.072151
1367722_at 7.1173525 6.833573 7.3848643 6.889537 7.0551047 6.8938055 7.0363226 6.591054 6.74435
1367723_a_at 7.837176 7.987363 8.043169 7.732557 7.757386 8.098915 7.9589424 7.883984 7.678357
1367724_a_at 10.263786 10.277891 10.191061 10.410095 10.217675 10.377478 10.377027 10.352458 10.280109
1367725_at 7.239433 7.39957 7.4182034 7.7547755 7.0747705 7.991385 7.4747567 7.958245 7.76905
1367726_at 6.621135 6.5378184 6.8658633 6.928996 6.804819 6.632285 6.8548303 6.8147435 6.773383
1367727_at 8.186208 8.201519 8.066776 7.9071383 8.0709305 8.180637 7.94956 7.9470353 8.098058
1367728_at 7.3206735 7.603294 7.3506103 7.5744505 7.7158036 7.601961 7.466755 7.5774317 7.736375
1367729_at 12.225008 12.070062 11.728009 12.24346 12.010202 11.638992 11.419492 12.061197 11.600262
1367730_at 9.741416 9.936229 9.777577 9.740874 9.906863 9.790071 9.798852 9.8457985 9.893309
1367731_at 7.7834077 7.9449058 7.4596925 7.8210473 7.5424366 8.039267 8.044192 7.4807377 8.005635
1367732_at 8.763311 9.03187 8.532964 8.68705 8.928647 9.041168 8.897847 8.76039 8.891516
1367733_at 6.624548 7.80783 6.8792343 6.9052906 6.2114935 7.4438047 6.479611 7.1399307 7.254254
1367734_at 8.186138 7.800389 8.196828 7.743158 7.861021 7.970716 7.8815055 7.819697 7.910895
1367735_at 11.62101 11.702602 11.747649 11.566766 11.611596 11.940664 11.833369 11.655033 11.812315
1367736_at 9.677041 9.828665 9.244781 9.635406 9.7349615 9.296153 9.484808 9.697353 9.645293
1367737_at 10.947169 10.768599 10.978974 10.807245 10.772951 10.864472 10.814033 10.751468 10.74795
1367738_at 6.949724 6.7240753 7.0449014 6.922965 6.9832363 6.9138713 7.1212893 6.8405795 6.811886
1367739_at 4.28933 4.540619 4.5934887 4.433111 4.181959 4.458451 4.530376 4.3924 4.2455425
1367740_at 6.4014235 6.331996 6.5836205 5.9380517 6.186313 6.453338 6.174089 6.1176896 6.193345
1367741_at 9.674629 9.6761265 10.032335 9.992946 9.724689 10.148476 9.89619 10.128152 10.036328
1367742_at 5.266728 5.6413684 5.5985923 5.617776 5.721517 5.3672867 5.7504025 5.3333135 5.667511
1367743_at 6.830561 6.708712 6.0131063 6.2016773 6.1666083 6.2141557 6.074576 6.525187 6.4992733
1367744_at 6.3817787 6.1310434 6.3578386 6.347733 6.113152 6.4787607 6.0033984 6.0749884 6.1413045
1367745_at 8.717776 8.477344 8.389173 8.517258 8.134804 8.435015 8.376457 8.339935 8.45121
1367746_a_at 8.285852 8.2104645 8.439789 8.316753 8.276867 8.258194 8.466906 8.234867 8.169582
1367747_at 8.452024 8.5018215 8.1983185 8.248598 8.439938 8.2029705 8.539684 8.4831085 8.164526
1367748_at 9.417181 9.610364 9.4262495 9.490635 9.281281 9.410226 9.30655 9.325723 9.321373
1367749_at 3.287156 3.506964 3.3543007 3.4893463 3.218556 3.3865693 3.3326128 3.8638954 3.5987012
1367750_at 9.333732 9.216671 8.790019 9.179286 9.05278 8.92946 8.932137 9.152674 9.108201
1367751_at 8.109622 7.850472 8.154387 8.157836 8.220644 8.094057 8.009504 7.882488 7.914237
1367752_at 8.632888 8.777597 8.643933 8.564969 8.322031 8.570622 8.51325 8.723533 8.72487
1367753_at 7.4917817 7.05332 6.9472094 7.117907 7.135701 7.114515 6.895547 7.231856 6.998771
1367754_s_at 10.476266 10.616254 10.518087 10.461454 10.481761 10.652101 10.406816 10.479967 10.583099
1367755_at 13.534184 13.445958 13.4220295 13.541275 13.514449 13.363679 13.456074 13.485738 13.44939
1367756_at 9.607819 9.4651575 9.1307955 9.303159 9.382421 9.399658 9.266979 9.362898 9.450748
1367757_at 12.275094 12.296126 12.228868 12.178287 12.336352 12.302469 12.185169 12.237118 12.22305
1367758_at 8.347893 8.383994 7.9088597 8.4561615 8.612922 7.611062 8.113716 7.9194183 8.235796
1367759_at 9.00348 9.066851 8.832169 8.767347 8.513825 8.471108 8.830414 8.754104 8.272976
1367760_at 8.687438 8.533291 8.294576 8.483792 8.553958 8.555123 8.423119 8.555412 8.541149
1367761_at 7.458432 7.4844875 7.3643847 7.522476 7.397118 7.5596004 7.586563 7.387601 7.3139906
1367762_at 5.229744 5.4725943 5.172142 5.3378468 5.380013 5.149147 5.4302406 5.094039 5.5321617
1367763_at 11.393925 11.210961 10.941673 11.410558 11.320748 11.24619 11.22872 11.392793 11.38893
1367764_at 8.048985 8.2583275 7.894684 8.011106 7.894453 8.23857 8.185991 8.065354 8.230418
1367765_at 10.187721 10.000071 9.965498 9.561465 9.04575 9.753131 10.002382 9.280134 9.869323
1367766_at 10.889621 10.847245 10.72416 10.676661 10.954894 10.824668 10.732957 10.89356 10.899471
1367767_at 10.463397 10.458222 10.368217 10.396134 10.278972 10.396733 10.375873 10.462365 10.478436
1367768_at 5.2951665 5.0424166 5.368982 5.451343 5.156571 5.419861 5.3995614 5.1866436 5.408227
1367769_at 8.593628 8.611455 8.560268 8.538681 8.606274 8.471806 8.616665 8.627527 8.579302
1367770_at 9.82613 9.925594 9.864627 9.710097 9.895661 9.962314 9.908075 10.011664 9.893491
1367771_at 9.14138 9.358297 9.877739 9.804102 9.46804 9.76862 9.923117 10.624814 9.422839
1367772_at 8.100969 7.991464 7.9998155 8.050557 8.135003 7.877447 8.028952 7.9486103 8.062503
1367773_at 10.490149 10.554609 10.417586 10.347443 10.263969 10.548942 10.313468 10.411839 10.407673
1367774_at 13.115327 13.229308 13.154621 12.9965105 13.159571 13.333269 13.193072 13.22648 13.316077
1367775_at 12.639035 12.691044 11.564484 11.902966 12.069433 12.373699 11.962646 12.546536 12.513993
1367776_at 6.7078867 6.6842837 6.94466 6.6011577 6.6171083 7.201528 6.6568747 6.5005474 7.465329
1367777_at 11.285732 11.320185 11.341164 11.039937 11.247632 11.13965 11.281155 11.114519 11.400782
1367778_at 9.247011 9.329066 9.069546 9.134127 8.940716 8.961205 9.059761 9.116388 9.1950035
1367779_at 6.8161545 6.7142467 6.597848 6.853379 6.924551 6.765324 6.9268064 6.6228185 6.629962
1367780_at 7.2907767 7.334199 7.494163 7.596945 7.4262514 7.6561966 7.446142 7.071288 7.8317943
1367781_at 3.6604369 3.731087 3.8502455 3.8445163 3.7209437 3.7202418 3.9427722 3.7523134 3.854332
1367782_at 4.5031557 4.4901795 4.539567 4.561459 4.4482164 4.485728 4.5425897 4.597395 4.649075
1367783_at 11.865594 11.811014 11.870189 11.846229 11.904711 11.811483 11.730292 11.826078 11.836355
1367784_a_at 13.090615 12.978877 12.852723 12.929017 12.92414 12.677269 12.942585 12.963189 12.879246
1367785_at 4.6330976 4.3056335 4.953014 4.9246297 4.3210793 4.7219443 4.8068285 4.511705 4.422206
1367786_at 10.369806 10.486634 10.613103 9.92992 10.087124 10.48231 10.219799 10.461026 10.284604
1367787_at 6.09174 5.764429 5.852848 5.902394 5.73235 5.6842055 5.7638283 5.420927 6.058869
1367788_at 7.8714566 7.7796116 7.5141883 7.510311 7.709482 7.516355 7.5685105 7.638789 7.6856995
1367789_at 7.313561 7.478063 7.386042 7.255525 7.0545373 7.393521 7.2889743 7.3806353 7.427041
1367790_at 9.890869 9.979911 9.786999 9.869046 9.923111 9.7894945 9.964009 9.812604 9.95142
1367791_at 7.133529 7.275541 7.1639605 7.2162247 7.1603236 7.0355163 7.016188 6.881625 7.048812
1367792_at 4.490407 4.2612095 4.3998294 4.720072 4.2785587 4.7491727 4.5615897 4.382018 4.346947
1367793_at 12.954371 13.084937 13.036056 12.971001 13.062244 13.015256 12.925997 12.956842 13.064845
1367794_at 8.014626 5.911264 5.5896 6.5659895 5.7842355 5.57669 6.586904 6.0577245 6.2113156
1367795_at 6.8908463 7.055691 7.2491026 7.3136735 7.315488 7.2846293 7.6589036 7.6909456 7.1752825
1367796_at 8.313614 8.436252 8.275333 8.444157 8.28539 8.214404 8.35752 8.046954 8.194101
1367797_at 6.727662 6.747629 6.3772664 6.8199177 6.6937714 6.727843 6.689147 6.9763503 6.656191
1367798_at 12.404042 12.369037 12.35675 12.530945 12.409621 12.288512 12.333779 12.496161 12.195003
1367799_at 5.546733 5.732526 5.7132506 5.605812 5.7427907 5.6661105 5.7849936 5.636894 5.7167873
1367800_at 6.39716 6.636083 6.214662 6.505245 6.4769597 6.9644394 6.9105334 6.3173137 6.7373323
1367801_at 9.243382 9.314894 9.246485 9.374436 9.016824 8.986033 9.09923 9.34722 9.065958
1367802_at 9.141471 9.169455 8.399169 10.262564 10.738415 8.915461 10.16205 8.549597 9.805763
1367803_at 6.369843 6.213458 6.107385 6.4780703 6.384556 6.216433 6.4156094 6.0183883 6.609755
1367804_at 12.86889 12.888338 12.953528 12.746498 12.824168 12.91333 12.929624 12.66531 12.681033
1367805_at 4.855209 5.0156407 4.8450227 4.9026937 5.203523 4.539438 5.031603 5.361947 4.9130993
1367806_at 5.6610355 5.0577335 5.6584644 5.483939 5.462763 5.462681 5.6725297 5.4457335 5.320814
1367807_at 8.823244 8.970573 9.000697 8.794176 8.780474 9.095789 8.892932 8.899828 8.836704
1367808_at 10.24273 10.287667 10.076096 10.189863 10.293702 10.21039 10.3228445 10.164019 10.253097
1367809_at 4.790321 5.1327953 5.3414445 5.3100624 5.071912 5.364018 5.1878023 5.4559937 4.798967
1367810_at 6.540455 6.6855326 6.559883 6.7207227 6.663683 6.5948915 6.5355115 6.337519 6.456673
1367811_at 5.6698895 5.5572753 5.652694 5.5142574 5.224188 5.4089403 5.9518695 4.9537215 5.3405366
1367812_at 7.7251244 7.5697517 7.4388084 7.2670517 7.2401276 7.6336308 7.3272023 7.39756 7.542671
1367813_at 7.952429 7.9899874 8.013944 8.105137 8.172787 8.073214 7.992951 7.8935666 7.876734
1367814_at 8.398891 8.344575 8.267919 8.738192 8.538005 8.668399 8.834453 8.622425 8.281514
1367815_at 8.77967 8.843681 8.210247 8.7610855 8.682142 8.515595 8.468346 8.658249 8.858796
1367816_at 5.4119654 5.117873 5.703933 4.8763447 5.2235403 5.510053 5.285096 4.93107 5.569205
1367817_at 6.9060664 6.927927 6.1804986 6.3977513 6.7179017 6.889544 6.899424 6.871127 6.940486
1367818_at 8.99232 9.137321 8.987368 8.921628 8.965809 8.87859 8.848965 8.840908 9.11521
1367819_at 11.980165 11.916507 11.909439 11.95306 11.87632 11.889976 11.935421 12.018878 11.912459
1367820_at 9.340785 9.389929 9.232054 9.385972 9.312354 9.266854 9.295933 9.542461 9.2991295
1367821_a_at 4.140344 4.031861 4.250038 3.9837105 3.918863 4.090872 4.1184683 4.330298 4.2234077
1367822_at 5.5160728 5.790969 5.8667607 5.8401175 5.766685 5.7937803 5.6775146 5.7382565 5.7591267
1367823_at 5.318296 5.407187 5.643394 5.559623 5.359341 5.322757 5.498047 5.4842796 5.4032283
1367824_at 8.815905 8.811881 8.497095 8.822328 8.85932 8.691964 8.6828 8.639714 8.876719
1367825_at 6.3738966 6.361442 6.5209804 6.4278097 6.497872 6.3394504 6.400825 6.3732524 6.290662
1367826_at 10.385138 10.422901 9.892624 9.973336 10.177171 10.11697 10.033325 9.452448 10.426167
1367827_at 9.930019 10.070107 9.865489 9.897424 9.934577 9.95978 10.013809 9.913867 10.041711
1367828_at 9.59922 9.39176 9.548564 9.447118 9.417572 9.481268 9.526378 9.5191345 9.506827
1367829_at 11.204559 11.25294 11.188107 11.243796 11.165586 11.187262 11.318116 11.29817 11.149664
1367830_a_at 7.836898 7.6445575 7.8401546 7.8512235 7.7146373 7.59262 7.7695866 7.685164 7.556688
1367831_at 8.829937 8.791499 8.690206 8.692189 8.751358 8.613584 8.566984 8.694658 8.868282
1367832_at 11.036677 11.070479 10.980335 11.031248 11.133352 11.296763 11.112178 11.029566 11.447946
1367833_at 9.541897 9.603837 9.550776 9.482612 9.571682 9.555492 9.537 9.603372 9.6887665
1367834_at 7.800042 7.833339 7.528704 7.7628574 8.022934 7.6840568 7.8557673 7.9742246 8.14763
1367835_at 5.640962 5.9127555 5.8728685 5.8148546 5.526083 5.548615 5.6622343 5.911537 5.6633873
1367836_at 9.255976 9.257711 10.061594 9.165967 8.689909 9.44346 9.104678 9.59723 9.704467
1367837_at 9.876142 9.874661 9.597963 9.663926 9.956063 9.849099 9.872869 9.840145 9.973782
1367838_at 12.427255 12.6862545 12.762865 12.727869 12.570142 12.642786 12.531963 12.65638 12.757065
1367839_at 10.545863 10.680885 10.560656 10.404411 10.280378 10.643841 10.567783 10.541435 10.421766
1367840_at 8.255193 8.192358 7.9335756 7.9773464 8.145916 7.9996243 8.094414 8.087175 8.1049185
1367841_a_at 3.527234 3.5158443 3.7285876 3.7227068 3.6036637 3.559952 3.5435069 3.7621975 3.4734006
1367842_at 6.182527 6.240541 6.505071 6.4711914 6.4439287 6.4204783 6.2343326 6.318044 6.467208
1367843_at 10.879486 10.528787 10.291453 10.723328 10.466949 10.398705 10.498735 10.620849 10.640546
1367844_at 9.169886 8.925095 9.264263 8.882565 9.004675 9.033726 8.913001 9.003298 8.961297
1367845_at 3.7288644 3.6393049 3.82067 3.6460056 3.634971 3.5842252 3.9094148 4.07434 3.6574984
1367846_at 6.19485 5.918939 6.2687726 6.0145106 6.1408277 6.286079 5.970024 5.6472583 6.473456
1367847_at 8.376632 6.961611 8.177807 7.8850627 8.354628 8.119081 8.144186 7.016842 7.3961
1367848_at 7.849963 7.8008 7.2428837 7.8248887 7.4817142 7.7003136 7.6755676 7.9320054 7.4371963
1367849_at 9.29999 9.869423 9.732658 9.394211 9.59893 9.766751 9.692543 9.89932 9.552907
1367850_at 8.097341 7.6886644 8.2980175 7.4106174 7.521032 7.8737464 7.853027 7.6456537 7.621182
1367851_at 4.0771933 4.0251827 4.1635647 4.0211906 4.026372 4.0610557 4.343565 4.0539007 4.0503325
1367852_s_at 4.4465003 4.706455 5.110672 4.5700207 4.7056913 4.81135 4.802723 5.4588714 4.800415
1367853_at 7.635902 7.9174013 7.783953 7.83691 8.039244 7.8375363 8.009808 7.7998533 7.8339515
1367854_at 11.64112 11.38145 11.4879465 11.361359 11.706423 11.872892 11.583339 11.502635 12.08155
1367855_at 9.049623 9.042688 9.277002 9.107279 8.933315 9.274449 9.245246 9.123848 9.365271
1367856_at 9.330155 8.69024 9.344399 8.533438 8.940069 10.3948555 8.778282 8.770735 9.849102
1367857_at 12.177995 12.085887 12.295121 11.991079 11.951051 12.482748 12.208553 11.824128 12.137334
1367858_at 3.9994857 3.9398346 4.2581606 4.27779 3.6892562 4.1624365 3.7754312 4.0174932 4.007727
1367859_at 5.820243 4.95891 5.4944944 5.4426856 5.2370343 5.6278176 5.2886925 5.287252 5.23307
1367860_a_at 10.361196 10.81487 10.4540205 10.382558 10.394596 10.590636 10.605239 10.632712 10.6171665
1367861_at 5.723211 5.2806077 5.6943207 5.505262 5.8673964 5.5903487 5.6150794 5.156774 5.771821
1367862_at 4.238039 4.2047215 4.284992 4.412074 4.3240356 3.9436889 4.0793552 4.209696 4.0547915
1367863_at 7.9624553 8.070109 7.8402386 8.011576 8.156513 7.924609 7.846857 7.7845993 8.01507
1367864_at 6.0055027 5.7672157 6.2432 5.4361076 6.109773 5.980179 6.077673 6.090849 5.8372817
1367865_at 7.2204776 7.153771 7.3007 6.962747 7.10868 7.143785 7.0636544 6.976084 7.3155437
1367866_at 5.866039 5.9108105 6.1504216 6.188504 5.59639 6.1645503 6.322165 5.782551 6.0643167
1367867_at 9.170323 8.956285 9.075294 9.201153 9.094841 9.167805 8.963694 9.137437 9.010466
1367868_at 7.636093 7.559205 7.000626 7.396654 7.1951294 7.360326 7.4154835 7.7328396 7.4231935
1367869_at 9.660811 9.727632 9.564108 9.701138 9.668374 9.923187 9.802608 9.598126 9.908664
1367870_at 9.483909 9.564956 9.383004 9.373198 9.466948 9.447489 9.504791 9.598904 9.747034
1367871_at 13.338654 13.611507 13.642568 13.469241 13.3567295 12.861584 13.315129 13.541196 12.992044
1367872_at 8.559875 8.554707 8.452946 8.6123705 8.457641 8.416438 8.5038805 8.469643 8.559974
1367873_at 9.2590685 9.42801 9.237155 9.19336 9.40519 9.361003 9.569417 9.2903 9.365116
1367874_at 6.058274 6.195672 6.1074815 6.2562404 6.184664 6.32603 6.019303 5.9078674 6.021337
1367875_at 9.016278 9.059 8.976205 8.982659 9.052091 9.066842 9.047686 8.931599 9.029552
1367876_at 6.6507516 6.665665 6.6188526 6.5282474 6.465344 6.371156 6.7059927 6.369454 6.666107
1367877_at 8.193752 8.015148 7.657421 7.613476 7.873393 7.780978 7.7153716 7.640045 7.8553033
1367878_at 8.861254 8.468105 8.62398 8.888141 8.696561 8.590014 8.389425 8.617826 8.821492
1367879_at 7.63963 7.6649075 7.0007806 7.1141567 7.16794 7.1726756 6.845616 7.2927256 7.3300676
1367880_at 5.514851 5.1185427 5.377586 4.8372684 5.10351 5.296589 4.937637 5.219652 5.2969875
1367881_at 7.802132 7.557814 7.5409837 7.601925 7.5204287 7.502736 7.719246 7.3696423 7.4920497
1367882_at 6.841735 6.8735795 7.166418 6.939918 7.155883 7.1545334 7.3139915 7.156889 7.188304
1367883_at 6.8910785 6.673315 6.4793468 7.056651 6.6684356 6.9763336 7.0539455 7.079027 7.0701737
1367884_at 10.952969 10.787984 10.806849 10.61984 10.955809 11.07462 10.958757 10.922868 11.118238
1367885_at 11.915704 11.975798 12.028849 11.915055 11.923766 11.892933 11.773964 11.97774 11.828757
1367886_at 7.803528 7.5739937 7.7069745 7.4897556 7.8050947 7.80079 7.7288327 7.6749535 7.5493994
1367887_at 12.712009 12.803262 12.891156 12.831144 12.757636 12.858855 12.758382 12.750798 12.647368
1367888_at 3.957804 3.9168365 4.324746 4.093424 3.9169888 3.8433275 4.1570864 4.1510477 4.212193
1367889_at 8.933619 8.917301 8.798922 8.723808 9.019969 9.082317 8.76902 8.585545 8.722282
1367890_at 6.9745817 6.5506277 6.8347335 6.9233356 6.6785254 6.7212844 6.5637865 6.771517 6.710388
1367891_a_at 5.5793257 6.1870155 5.5215564 5.8079147 5.859736 5.467297 5.6320915 5.529035 5.5445275
1367892_at 10.473242 10.295536 10.286061 10.172338 10.222082 10.4309635 10.307832 10.482743 10.388681
1367893_a_at 6.9324193 6.8414016 6.563845 6.818867 6.791094 6.68662 6.8485475 7.0281467 7.0888925
1367894_at 11.087847 11.711475 12.175157 12.189254 11.964159 12.530416 12.32521 12.689293 12.484509
1367895_at 11.1931505 11.278924 11.015763 11.0444565 11.11528 11.15918 11.170286 11.129734 11.260877
1367896_at 13.830596 13.364731 12.892694 13.579462 13.642604 12.4451685 13.475729 13.541489 13.447482
1367897_at 10.517422 10.687711 10.571593 10.620584 10.487966 10.693644 10.672741 10.747993 10.661902
1367898_at 9.634479 9.576399 9.818838 9.788935 9.555868 9.701888 9.771678 9.801043 9.616528
1367899_at 7.2375493 6.657895 6.8714232 6.7608676 7.1475916 7.2963057 7.20504 6.6459656 7.365624
1367900_at 8.479691 8.338827 8.454277 8.260195 8.214099 8.482819 7.989809 8.088839 8.441309
1367901_at 8.782768 8.846883 8.871116 8.669111 8.58214 8.881545 8.50414 8.797366 8.619065
1367902_at 7.3665385 7.4219737 7.3334827 7.1603107 7.1624713 7.0267563 7.078539 6.775516 6.943554
1367903_at 9.262819 9.406884 9.433092 9.16172 9.237128 9.3737955 9.173687 9.296495 9.307831
1367904_at 5.6095157 5.8682814 6.597848 5.985239 5.7337008 5.8248324 5.791943 6.3706727 6.211307
1367905_at 10.988859 10.780008 10.370045 10.741186 10.898388 10.753424 10.69157 10.788099 11.127014
1367906_at 9.701495 9.646125 9.50388 9.533753 9.506314 9.56048 9.325042 9.593243 9.743314
1367907_a_at 8.7781925 8.856288 8.961918 8.751785 8.952306 8.940443 8.998784 8.929087 8.791079
1367908_at 11.620129 11.574349 11.490831 11.562079 11.62412 11.582848 11.50464 11.576113 11.561586
1367909_at 12.018028 11.997582 11.976001 11.826888 11.924536 11.694162 11.677164 11.654597 11.507396
1367910_at 7.6741905 7.721303 7.713711 7.808143 7.735508 7.80245 7.7575 7.8743978 7.6797314
1367911_at 7.544893 7.6082497 7.379631 7.4883184 7.775025 7.469455 7.5549397 7.743788 7.767293
1367912_at 5.945648 5.6863704 6.0510817 5.8094673 5.818158 5.8390403 6.045431 5.9011173 5.898371
1367913_at 6.818716 6.673608 6.933635 6.7799277 6.5469475 6.4198027 6.528004 6.700858 6.6616464
1367914_at 6.743512 6.622961 7.0323267 6.9534283 6.6371818 6.5189824 6.3739834 6.3662405 6.666618
1367915_at 8.906473 8.839007 8.75085 8.902262 8.848076 8.991722 8.742324 8.907213 8.946955
1367916_at 5.9628334 5.926251 6.0101905 5.976403 5.6543345 5.70847 5.9606133 5.8655114 5.7980504
1367917_at 13.551461 13.509148 13.390904 13.516635 13.524167 13.330326 13.371853 13.437264 13.385704
1367918_at 5.352808 5.1639137 5.3709145 5.0132318 5.390983 5.2051945 5.287243 5.335558 5.1358433
1367919_at 5.8647957 5.632777 5.574293 5.6640725 5.6358533 5.2791657 5.5989556 5.8005214 5.97595
1367920_at 5.5901856 5.6131945 5.484868 5.1975265 5.65258 5.071982 5.167734 5.755786 5.370808
1367921_at 7.076991 7.3229165 7.2303386 7.205747 7.3661146 7.239935 7.218235 7.1253395 7.271555
1367922_at 7.8637195 7.617493 7.6907415 7.4938483 7.3816648 7.647444 7.6916943 7.397644 7.5859795
1367923_at 5.3765287 5.499032 5.576879 5.8700514 5.593032 5.3325405 5.431524 5.31064 5.0645857
1367924_at 7.379726 7.389871 7.4707384 7.320845 7.560069 7.424345 7.205634 7.2276487 7.392558
1367925_at 8.063452 7.9720764 7.7048364 7.539327 7.758561 7.9294972 7.719209 7.595302 7.8059077
1367926_at 8.491648 8.440478 8.338096 8.467788 8.440441 8.394814 8.63177 8.440508 8.674596
1367927_at 10.602707 10.600679 10.68112 10.646511 10.671822 10.685145 10.722825 10.566862 10.674985
1367928_at 3.7471597 3.6678393 3.8174825 3.6038747 3.887555 3.943084 3.9093032 3.7797854 4.0001106
1367929_at 9.528816 9.980537 9.951342 9.943876 9.887072 9.846689 9.687267 9.799543 9.599888
1367930_at 3.7882206 3.8590758 3.6997645 3.7572317 3.9207711 3.7286868 3.6892245 3.8378978 3.7972727
1367931_a_at 9.457297 9.659374 9.272424 9.396891 9.222806 9.4892845 9.260589 9.452117 9.554044
1367932_at 11.991522 12.245078 11.851497 12.145318 11.804141 11.972405 11.945522 12.008431 11.553817
1367933_at 7.2316732 7.640532 7.1388865 7.20641 7.34803 7.9978743 7.6083736 7.5417666 7.750412
1367934_at 5.743226 5.6561832 5.5672297 5.622837 5.699242 5.6893272 5.5662518 6.0740333 5.661003
1367935_at 8.588604 8.693249 8.564075 8.708894 8.538331 8.716564 8.4958725 8.557003 8.799719
1367936_at 7.3053226 7.377263 7.597209 7.0080585 7.1856194 7.411986 7.239146 7.31138 7.226457
1367937_at 8.109952 8.305704 9.058674 8.427764 7.9359555 8.666189 8.126307 8.559553 7.7299385
1367938_at 11.073246 10.94713 10.748492 10.828092 11.195025 10.614742 11.150097 10.973243 11.098124
1367939_at 11.183061 11.113938 11.336112 10.809072 10.905527 10.716038 10.947613 10.6649475 10.924944
1367940_at 6.3594546 6.1172724 6.000426 5.8043094 5.877506 5.7086368 5.7314763 5.376445 5.7672086
1367941_at 8.79338 8.875618 8.62636 8.694504 8.801319 8.683713 8.747172 8.830405 9.019131
1367942_at 7.2520227 7.111323 7.3908386 7.119728 7.293811 7.1429043 7.1507587 6.966172 7.456023
1367943_at 7.967198 7.657985 7.450417 7.6160984 7.735512 7.619483 7.666 7.9046836 7.558255
1367944_at 5.817133 5.6577525 5.880476 6.149186 5.7286024 5.758587 5.6345835 5.296091 5.412595
1367945_at 11.269103 11.132339 10.945652 11.048529 10.9756565 10.730995 10.959674 10.985341 10.923266
1367946_at 9.406949 9.854769 9.2992115 9.651313 9.809032 9.41411 9.500226 9.477735 9.650758
1367947_at 8.45931 8.548837 8.441585 8.559752 8.619863 8.558089 8.506828 8.462536 8.595908
1367948_a_at 10.129877 10.204538 10.233817 10.156061 10.080804 10.059784 10.102494 10.238952 10.090132
1367949_at 6.012942 6.2181625 6.605411 6.5667872 6.381816 6.30448 6.400423 6.722335 6.4468665
1367950_at 6.8673334 7.874942 7.9043846 7.3413124 6.9982452 8.08815 7.6676188 7.5042467 7.057985
1367951_at 4.749789 4.722497 4.708134 4.819643 4.764783 4.7623425 4.766583 4.852935 4.705184
1367952_at 6.3189974 6.589033 6.1711597 6.7622514 6.656239 6.323777 6.679822 6.6880856 6.633825
1367953_at 4.7599354 4.807528 4.5401416 4.719407 4.620125 4.841756 4.753112 4.7529254 4.41935
1367954_at 7.353899 6.931808 6.970072 7.224661 7.045467 6.57732 7.5477276 7.385391 6.5586066
1367955_at 6.4293885 6.2904487 6.132769 5.9055953 6.3910065 6.5009685 5.9051356 6.2091246 6.1618137
1367956_at 4.8924165 4.7755885 4.7808447 5.016671 4.7164764 5.1643753 4.9959087 5.173446 5.087675
1367957_at 9.754068 9.687115 8.653822 8.122013 9.135193 8.381537 9.17018 7.6836863 8.09501
1367958_at 9.015815 9.087215 8.945914 9.003497 8.889365 8.904191 8.915506 8.936822 8.880723
1367959_a_at 6.1007833 6.1868696 6.0624533 6.274021 6.2485294 6.1862636 6.090636 6.2910137 6.084649
1367960_at 8.156141 7.986956 7.9680367 8.074158 8.111496 8.286017 8.054055 8.531651 8.072652
1367961_at 4.35882 4.325491 4.4557447 4.6069174 4.278017 4.5364685 4.4151297 4.4206657 4.2144804
1367962_at 4.9024544 4.890655 4.993022 4.9792957 4.820337 4.742579 5.126482 4.7292433 4.7578034
1367963_at 7.084744 7.187433 7.269642 7.1992445 7.322402 7.294901 7.2829275 7.1299 7.2882104
1367964_at 5.1268635 5.021546 5.4790583 5.028333 4.9028187 5.215099 5.159272 5.1663465 5.102292
1367965_at 6.2445283 6.2379923 6.06093 6.5343494 6.398554 6.2455907 6.1074505 6.409358 6.0405726
1367966_at 9.763628 9.635395 9.366821 9.606874 9.643583 9.701399 9.565638 9.358587 9.492811
1367967_at 7.046696 6.9842896 6.858646 6.9766207 6.9855156 6.933755 6.835552 6.4611545 7.005984
1367968_at 3.6726372 3.7703145 4.025308 3.8151658 3.913851 4.014101 3.724625 3.9211872 3.8396516
1367969_at 10.711793 10.707682 10.544172 10.789802 10.738764 10.650021 10.724483 10.688674 10.606985
1367970_at 4.2698016 4.542733 4.6712093 4.184429 4.552394 4.3441353 4.1642942 4.2639704 4.206725
1367971_at 10.088458 9.999303 10.016571 9.920149 9.910769 10.011082 10.015184 10.012986 10.013262
1367972_at 9.837538 9.978807 9.66184 9.746546 9.800148 9.806688 9.739977 9.901041 10.028599
1367973_at 4.9197965 4.3326864 4.042754 4.2696724 4.518418 4.4008703 4.469398 4.6103125 4.6374598
1367974_at 9.441622 8.715519 9.701156 8.715404 8.953652 9.512444 9.330899 8.954125 9.147634
1367975_at 5.858193 5.250848 5.871612 5.402833 4.8094115 6.139014 6.172531 5.5428314 5.3841524
1367976_at 6.964407 7.3295064 6.570412 7.190045 7.0492616 7.1911063 6.6217027 7.065069 7.1250653
1367977_at 4.074347 3.7965214 4.006305 4.0691757 3.6646307 3.9508705 4.0521946 4.2912664 3.7186055
1367978_at 5.934547 5.8256073 5.732061 6.3581896 5.941268 5.890727 5.9804435 5.9636292 6.118406
1367979_s_at 11.309606 11.592322 11.306356 11.143597 11.263041 11.67687 11.382307 11.191402 11.1876545
1367980_at 8.006235 8.133095 8.056456 8.1045685 7.951184 8.031107 7.9432225 7.9303365 8.055557
1367981_at 7.6169305 7.5179877 7.324252 7.3716683 7.325848 7.619252 7.3433867 7.592129 7.463922
1367982_at 10.702683 10.74552 10.584892 10.29161 10.572701 10.746472 10.754324 11.517815 10.927283
1367983_at 5.5004673 5.3088865 5.431866 5.455189 5.7288604 5.434411 5.4255424 5.3582635 5.720873
1367984_at 5.936594 5.8860974 5.3682556 5.5856233 5.6935697 5.8223095 5.503345 5.70313 5.5855207
1367985_at 7.058106 6.8634157 7.6582084 7.7018824 7.1546903 7.551364 7.369616 6.5965776 7.091596
1367986_at 7.100675 7.303838 7.0442843 6.7040462 6.753618 6.829819 6.857856 6.839491 6.9644284
1367987_at 8.760117 8.7326765 8.682025 8.589718 8.570977 8.81747 8.755162 8.536449 8.553424
1367988_at 12.949137 13.161451 13.145015 13.059555 13.076889 13.082076 13.136908 13.113857 13.03645
1367989_at 4.255722 4.053365 4.2885265 4.251194 4.0235705 4.2781334 4.507971 4.6492767 4.431307
1367990_at 5.1749268 5.2462935 4.909272 5.445687 5.4182396 5.2246933 5.3127384 5.4986734 5.1367373
1367991_at 8.842452 9.103783 8.793097 8.790717 8.949745 8.874707 8.9959755 9.113511 9.191405
1367992_at 4.743966 4.775392 5.1339655 4.767649 4.576463 4.9761586 4.7999554 5.0173345 4.641255
1367993_at 7.0548706 7.4088798 6.9599237 6.852097 7.1899514 7.132787 7.1601825 7.17244 6.9833426
1367994_at 10.325073 10.634542 10.33479 10.534676 10.256626 10.361421 10.30948 10.475882 10.192041
1367995_at 13.118305 13.110809 13.117005 13.026499 13.094861 13.117546 13.073741 13.126807 13.144445
1367996_a_at 6.520899 6.5883665 6.2028522 6.600006 6.1969733 6.322282 6.6720166 6.5173006 6.473371
1367997_at 8.170853 8.104693 8.020414 7.931601 8.003205 7.7296247 7.992951 8.025072 7.852257
1367998_at 9.8221655 9.183112 9.130307 8.804364 6.163131 8.835607 8.864368 6.513259 8.976561
1367999_at 12.190324 12.354397 12.076672 12.189186 12.047397 12.102999 12.017475 12.137119 12.000643
1368000_at 14.299563 14.334553 14.296279 14.326514 14.27407 14.2959385 14.320659 14.327852 14.304537
1368001_at 4.237956 4.1912065 4.0393276 4.0759125 4.0593386 4.505405 4.0425825 4.135901 4.05585
1368002_at 7.553256 6.9958057 7.0254745 7.2374043 7.474513 7.468857 6.96385 7.276033 7.458168
1368003_at 5.719906 5.418271 5.9805293 5.7705836 5.8245816 5.5419135 5.6203156 5.539285 5.311575
1368004_at 9.643846 9.666865 9.624331 9.681651 9.577613 9.4774275 9.442854 9.583465 9.440265
1368005_at 6.131613 5.652441 6.0864577 5.5454416 5.782025 5.9210553 5.8038354 6.37085 5.901015
1368006_at 7.695217 7.4874244 8.027302 7.3100643 7.4353843 7.7602067 7.613678 7.484793 7.5028386
1368007_at 6.8918104 6.728396 6.7104673 6.9597955 6.4900103 6.3283973 6.403406 6.851067 6.5710754
1368008_at 5.603941 5.3272395 5.518032 5.5939794 5.309875 5.483355 5.576625 5.5950065 5.469778
1368009_at 9.365141 9.722644 9.5918255 8.860861 9.05522 9.787668 9.484326 9.171256 9.014387
1368010_at 7.613129 7.5717473 7.6745024 7.220944 7.4908733 7.6849046 7.5695705 7.4470305 7.535639
1368011_at 7.8316636 7.4955444 7.6335793 7.75867 7.2010546 7.496536 7.804444 7.740967 7.566876
1368012_at 6.6171813 6.7140446 6.6154246 6.356219 6.474491 6.55185 6.332726 6.3522224 6.6524787
1368013_at 4.4028416 4.3148746 4.4435983 4.4013386 4.299223 4.49727 4.4279394 4.581234 4.598855
1368014_at 4.404423 4.4607706 4.316164 4.432932 4.469242 4.2915907 4.4935865 4.5422115 4.5330935
1368015_at 6.1550903 6.021016 6.535378 6.5696645 5.982617 6.3004866 6.2675753 6.2131424 6.1706796
1368016_at 12.881978 12.931441 12.892269 12.880374 12.959717 12.950451 12.873588 12.773259 12.97299
1368017_at 5.096586 5.039083 5.5238276 5.1679354 5.3398623 5.1762342 5.0071006 5.177864 5.0652943
1368018_at 8.66126 8.791103 8.6858635 8.535255 8.702952 8.89966 8.571048 8.547347 8.697436
1368019_at 7.427405 7.4956517 7.2630105 7.235069 7.265721 7.293043 7.2284837 7.2287674 7.445294
1368020_at 6.5180845 6.9348965 6.4149957 6.664588 6.8893924 6.8916297 6.505426 6.530437 6.776191
1368021_at 13.730584 13.761493 14.074919 13.973384 13.983049 14.087439 13.847569 13.803721 13.924213
1368022_at 6.570445 6.3240223 6.848293 6.810548 6.5232267 6.912068 6.9079747 6.7703958 6.6590896
1368023_at 7.0258484 6.6907334 6.7348084 6.642583 6.838489 6.680243 6.7482076 6.9789176 6.6213493
1368024_at 5.9847054 7.008271 6.6456375 6.561942 6.861537 6.6298223 6.801875 6.524698 6.6602793
1368025_at 6.3007545 6.4952874 6.854636 6.4261255 6.0506144 6.822361 6.6477747 6.4926953 6.6013613
1368026_at 7.5266576 7.3437066 7.2145724 7.2346573 7.075898 7.1210856 7.2594395 7.441003 7.218687
1368027_at 6.704048 6.657753 7.0422506 6.948642 6.992093 6.850192 7.019808 7.0237217 6.349748
1368028_at 4.7231746 4.4844894 4.717123 4.747602 4.262412 4.320948 4.4705663 4.3108807 4.469069
1368029_at 10.518952 10.601815 10.453604 10.536271 10.467077 10.625821 10.472722 10.44477 10.720943
1368030_at 9.161357 9.250618 8.907916 9.040948 9.071374 9.125933 9.298686 9.041581 9.331735
1368031_at 7.086435 7.1485605 7.158781 7.167866 7.2065225 7.1513405 7.4777822 7.454301 7.41079
1368032_at 6.2195673 6.2705555 5.5134854 5.7994175 5.7759676 5.4747195 5.67735 6.021807 6.2435956
1368033_at 6.198122 6.0617714 6.2849097 6.3193555 6.1365714 6.1912007 5.958703 6.3972898 6.2298894
1368034_at 4.3154764 4.34488 4.2954597 4.2787294 4.215326 4.505789 4.253593 4.1596394 4.554531
1368035_a_at 10.012298 9.980596 10.118729 10.076162 9.89716 10.352585 9.875619 9.705986 9.851694
1368036_at 9.973023 10.043088 10.068019 10.069354 9.819455 9.95289 9.866855 9.872885 9.819151
1368037_at 6.8438334 6.8814154 6.773184 6.5317135 6.9512324 6.7107882 6.827854 6.7459836 6.8846226
1368038_at 8.1654215 8.378917 7.9620295 8.163194 8.230505 8.078497 8.404572 8.342085 8.213928
1368039_at 5.124405 5.2101974 4.8204536 5.0526605 5.063962 4.932294 5.4896355 4.951864 5.0065637
1368040_at 8.045853 7.991862 7.912063 7.9721603 8.081181 8.053249 7.8761263 8.092417 8.0173645
1368041_at 9.825716 9.82392 9.830171 9.783114 9.87101 9.807369 9.587719 9.7045145 9.733835
1368042_a_at 11.00167 10.72151 10.73786 10.868116 10.765683 11.058285 10.800244 10.968016 10.931671
1368043_at 7.950941 7.997218 7.653297 7.6296043 8.017726 7.788835 7.637993 7.8765287 7.991374
1368044_at 3.494253 3.5033636 3.3906448 3.5524175 3.2146626 3.4515722 3.5631492 3.4672656 3.3084753
1368045_at 10.094571 10.062752 10.077771 10.149615 10.178484 10.047018 10.008179 10.146175 10.072128
1368046_at 10.173862 10.2349 10.122852 10.11149 10.116572 10.248075 10.13264 10.316746 10.19487
1368047_at 7.2372513 7.17032 7.249842 7.213614 6.837047 6.5603733 6.9960732 7.098258 6.4046354
1368048_at 14.001762 14.021085 13.902856 13.892486 13.94578 14.033984 13.986763 13.965136 14.175665
1368049_at 11.196642 11.2731 11.050228 11.035111 11.289321 10.69894 11.305668 11.229974 11.071114
1368050_at 8.505896 8.56213 8.046288 8.066844 8.176136 8.2314625 8.357202 8.282402 8.219916
1368051_at 11.425058 11.264923 11.311545 11.457276 11.396307 11.358407 11.339369 11.492373 11.440357
1368052_at 5.08903 4.4829783 4.710943 4.463832 4.5175095 4.380623 4.557892 4.820225 4.606002
1368053_at 4.8685336 5.4151754 5.3267574 5.7342157 5.443258 5.2541676 5.7741566 5.8610764 5.303249
1368054_at 6.402869 6.5257187 6.1421022 6.4107227 6.2640276 6.4883027 6.32028 6.618597 6.409495
1368055_a_at 8.291944 8.176755 7.894188 8.067528 7.90939 7.8069344 7.9122148 7.892373 7.860016
1368056_at 7.360126 7.110922 7.2070775 7.2814374 7.1041512 7.265552 7.201095 7.137434 7.0163984
1368057_at 8.258738 8.396791 8.723277 8.612802 8.3486805 8.673519 7.9939632 8.553533 8.589091
1368058_at 7.357005 7.4733086 7.2517695 7.135931 7.2621512 7.278002 7.1439495 7.3948445 7.10426
1368059_at 9.065968 7.89006 8.553299 9.562978 9.018491 8.122821 8.6415205 9.608388 9.029852
1368060_at 13.075182 13.09547 13.042859 13.0751705 13.144869 13.017077 13.183779 12.950406 13.028681
1368061_at 5.8970733 5.579008 5.79165 5.841308 5.7012634 5.5502076 5.7414227 6.098938 5.621483
1368062_at 9.043262 9.204983 9.161915 9.150214 9.266258 9.205134 9.01709 9.206113 9.284808
1368063_a_at 8.539295 8.446989 8.388929 8.344831 8.420954 8.45436 8.414535 8.537914 8.539136
1368064_a_at 10.990604 10.914403 10.785927 10.848389 11.003664 10.833696 10.656441 10.769235 10.783729
1368065_at 7.575217 7.4784875 7.3559594 7.38638 7.321511 7.399141 7.2028823 7.2939653 7.530221
1368066_at 5.505807 5.744303 6.125181 5.9557023 5.744959 5.547413 5.9969134 5.588149 5.5988836
1368067_at 8.856752 8.9311695 8.741188 8.920177 8.894855 8.870214 8.810399 8.836222 8.888319
1368068_a_at 7.2446985 7.4243135 7.3325706 7.274614 7.501751 7.250659 7.319314 7.357545 7.435687
1368069_at 8.077707 8.056316 8.042023 7.9171276 8.044164 8.020984 7.8263073 7.9175844 8.023578
1368070_at 7.9295297 8.007351 7.87986 7.9808536 8.006663 7.9711 7.941367 7.9391217 7.9244537
1368071_at 11.782377 11.914209 11.881359 11.7912655 11.668597 11.683644 11.51358 11.8713875 11.583933
1368072_at 6.2980103 6.2945194 6.294069 6.536368 5.989992 6.2589273 6.2943726 5.9994655 6.104617
1368073_at 8.499281 8.535332 8.132209 7.9212017 7.775025 8.58781 7.955949 7.9840097 8.157719
1368074_at 6.798393 6.725973 6.628518 6.46744 6.7702994 6.825018 6.4361095 6.7717853 6.7167764
1368075_at 10.5512705 10.598309 10.754817 10.138198 10.442115 10.997124 10.822431 10.561885 10.845715
1368076_at 7.20479 7.128121 7.1625695 7.0837665 7.268284 7.0671835 7.287535 7.1623435 7.1324244
1368077_at 13.124731 13.142825 13.174322 13.269209 13.223373 13.168529 13.046752 13.134633 13.107477
1368078_at 3.924541 3.8355768 4.107209 4.043189 4.189602 4.5732117 4.011564 3.8145483 4.304281
1368079_at 8.986804 8.834462 8.500613 8.6577635 8.797292 9.202094 8.594148 8.605992 9.16126
1368080_at 4.0587244 3.8836884 3.7967257 4.0296717 3.562558 4.121257 3.7953591 3.8695958 3.885485
1368081_at 7.1409693 7.2129006 7.7589517 7.4761477 6.9043837 7.205469 7.4957533 7.5626435 6.95629
1368082_at 8.194378 8.102207 8.038914 7.7031884 8.008898 7.9643583 7.9335637 7.764763 7.9763765
1368083_at 9.1244755 9.029798 8.619186 8.772705 9.022777 8.628302 8.636208 8.77757 9.0987015
1368084_at 6.332888 6.201164 6.322281 6.2327642 6.2294226 6.232494 6.263364 6.346822 6.148946
1368085_at 10.214569 10.615291 10.512881 10.575097 10.329034 10.369943 10.284573 10.423486 10.150199
1368086_a_at 8.228794 8.603209 8.211583 8.10622 7.8779826 8.01435 8.080831 7.703549 7.781919
1368087_a_at 7.7633214 7.8721895 7.4183125 7.5986557 7.9760118 7.8182273 7.755231 7.5249357 7.732093
1368088_at 6.967103 7.145851 6.967255 6.720831 7.0630064 7.0189633 6.914328 6.9345345 6.933577
1368089_at 8.418408 8.124001 8.437691 8.370591 8.179261 8.288588 8.293829 8.224846 8.309369
1368090_at 7.0214915 7.0719666 7.2237096 7.2878156 7.2877526 7.2859006 7.1342983 7.2700763 6.975238
1368091_at 8.484321 8.7830715 8.306595 8.430592 8.516898 8.348631 8.420116 8.349892 8.519865
1368092_at 12.393875 12.466815 12.419598 12.501914 12.4645605 12.414345 12.329748 12.351518 12.348785
1368093_at 3.7225163 3.6376405 3.5930116 3.7466168 3.6697857 3.545528 3.8738782 4.017752 3.6275182
1368094_at 6.7454443 6.657458 6.657397 6.642387 6.8467937 6.822414 6.9368143 6.9452395 6.9117007
1368095_at 9.800276 9.363769 9.132043 9.7212515 8.915865 9.644181 9.720211 9.397401 9.651489
1368096_at 9.744178 9.808966 9.744629 9.878694 9.807991 9.65259 9.750013 9.675013 9.63673
1368097_a_at 4.6330976 4.2108297 4.417794 4.7816095 4.3664093 4.356819 4.528821 4.39773 4.6601686
1368098_a_at 7.519759 7.379016 7.7606106 7.473568 7.892848 7.1973386 7.678423 7.32854 7.8138905
1368099_at 7.075269 7.2993374 6.76531 6.996738 7.130416 6.9193583 6.9065948 6.8967566 7.119872
1368100_at 10.766565 10.678733 10.71984 10.652316 10.667576 10.871897 10.605689 10.635115 10.67661
1368101_at 7.6628485 7.751021 7.507538 7.7488317 7.368068 7.525316 7.317423 7.5267572 7.59303
1368102_at 8.293104 8.4092 9.027781 8.012957 8.417797 8.682282 8.59342 8.21834 8.343487
1368103_at 7.380559 6.8506517 7.2403417 6.60669 6.988987 6.9945736 7.13225 6.740576 6.985452
1368104_at 6.3772035 6.1923013 6.550114 6.456678 6.302722 6.3283973 6.601481 6.5732017 6.27036
1368105_at 5.0045366 4.8658834 5.382064 5.045096 4.790778 4.921485 5.0257397 5.0220194 5.028667
1368106_at 8.86577 8.835991 8.737339 8.668767 8.545277 8.911643 8.475082 8.664739 9.017821
1368107_at 3.9615448 4.2265253 3.8226657 3.9121594 4.0423813 4.039272 4.000327 3.876622 3.709114
1368108_at 4.8607974 4.8192616 5.084022 5.370617 4.9536204 4.8465133 5.0397596 5.1358275 5.0538325
1368109_at 7.0131607 6.7640734 6.6993165 6.9014654 7.0322256 6.691264 6.898186 6.817995 6.8023443
1368110_a_at 4.4004884 4.386957 4.35691 4.3978763 4.34402 4.3318257 4.304552 4.2512493 4.1421413
1368111_at 7.772482 8.036604 7.570788 7.5744505 7.505996 7.6653423 7.734626 7.7115216 7.8408694
1368112_at 5.4768777 5.213007 5.592964 5.6183505 5.1820645 5.499035 5.596503 5.694093 5.3783813
1368113_at 4.194968 4.42319 4.436941 4.488383 4.473726 4.3884106 4.8327885 4.423108 4.3054285
1368114_at 4.2700477 4.704567 4.7406125 4.803068 4.431288 4.438389 4.5796156 4.293049 4.527834
1368115_at 10.404438 10.407584 10.1277485 10.573223 10.1436 10.071197 10.3436 10.543835 10.250161
1368116_a_at 7.3126674 7.5375915 7.212545 7.1969075 7.5634446 7.4669547 7.568591 7.2864356 7.6845675
1368117_at 8.910303 9.104836 8.854074 8.625222 8.77554 8.743381 8.638366 8.818536 8.866914
1368118_at 8.275783 8.238411 8.227402 8.109953 8.317118 8.639057 8.219313 8.414652 8.24209
1368119_at 6.0484357 5.777254 6.179021 6.157611 5.8901215 6.141294 5.984238 5.9679236 5.7609043
1368120_at 4.077359 4.4120197 4.4758267 4.5307617 4.3677406 4.0198126 4.4866986 4.529211 4.343642
1368121_at 10.328767 10.169076 9.798185 9.942304 10.381831 10.081395 10.893067 10.085271 11.131562
1368122_at 9.807284 9.902762 10.051829 9.927788 10.139066 9.839278 9.766826 9.908793 9.855053
1368123_at 6.141528 5.728335 6.323025 6.303676 5.95886 6.135282 6.636274 6.175897 6.1706796
1368124_at 7.7368846 7.372807 7.0359898 7.266236 7.076945 7.3457146 7.4035726 7.3602934 7.2429047
1368125_at 6.103312 6.048597 6.2541103 6.2709217 5.7328734 6.0027485 6.168824 6.294111 6.0753055
1368126_at 6.024361 6.401337 5.9843698 6.296908 6.147987 6.3283973 6.144336 5.864025 5.9016657
1368127_at 6.141528 6.3652744 6.248993 6.5894766 6.419753 6.3488903 6.583717 6.247313 6.0275
1368128_at 6.087689 6.2404366 6.7439356 6.859384 6.5942373 6.2420664 5.9598565 6.0252223 5.709314
1368129_at 6.7728806 6.792204 7.045642 6.7077236 6.8083143 7.2217364 6.631947 6.6863627 6.8602347
1368130_at 4.5861435 4.670104 4.763114 4.525441 4.8501253 4.4943876 4.7247467 4.5482674 4.4389267
1368131_at 4.381261 4.544262 4.632761 4.636446 4.4024696 4.256401 4.369546 4.6652036 4.614254
1368132_at 10.73611 10.850932 10.377245 10.476558 10.532238 10.496659 10.641102 10.673443 10.508424
1368133_at 7.61967 7.8032937 7.508034 7.190351 7.480152 7.665931 7.7146397 7.22311 7.8910213
1368134_a_at 8.767293 8.507722 8.483983 8.673079 8.358501 8.459599 8.396014 8.299783 8.310981
1368135_at 5.367514 6.0425944 5.931046 6.4108777 6.045979 5.997893 6.133369 6.4707165 5.904835
1368136_at 7.812648 7.4164147 7.141637 7.8499217 7.633217 7.384558 7.688762 7.4347396 7.8094754
1368137_at 6.1847067 6.161262 6.517835 6.5352535 6.019778 6.0903554 6.502556 6.419843 6.1672873
1368138_at 5.4498706 5.549055 5.8832116 5.831759 5.6019816 5.6456428 5.740395 6.0706477 5.4764786
1368139_s_at 5.2011623 5.0294256 5.270419 5.4723234 5.224188 5.553478 5.427893 5.6271286 5.4716043
1368140_at 6.2976174 5.724647 5.9461827 5.681505 6.1165366 6.386685 6.2854304 5.791042 6.1177464
1368141_at 11.570573 11.548842 11.512882 11.679076 11.700005 11.581107 11.674881 11.630102 11.564739
1368142_at 5.03012 5.4187136 5.3991795 5.116227 5.3538027 5.4126697 5.192087 5.137533 5.3310947
1368143_at 6.9063215 6.758446 7.145628 6.6843553 7.2142525 7.049208 6.682952 6.1879888 6.948571
1368144_at 5.9470577 5.453049 5.542418 5.4341006 5.6734886 5.655132 5.576542 5.5496817 5.8464313
1368145_at 5.903179 5.9680314 5.910823 5.7891583 6.143902 5.6411295 5.9499464 6.1047163 5.6004343
1368146_at 10.994345 10.313793 9.232573 10.425311 10.403558 9.484258 10.556115 9.279954 8.948499
1368147_at 8.836361 8.18101 6.739547 8.327463 8.0151615 7.003357 8.5045805 7.053298 6.675811
1368148_at 4.3085594 4.3531613 4.6919327 4.96678 4.810724 4.8411994 4.995861 4.9378433 4.6500225
1368149_at 6.029378 6.1310434 6.277644 6.4080067 6.0912466 5.995078 6.175489 5.967076 6.1362066
1368150_at 12.727402 12.632719 12.829669 12.687457 12.646594 12.812421 12.68381 12.730356 12.826627
1368151_at 10.315747 10.380003 10.2352495 10.277837 10.147131 10.424289 10.397304 10.196447 10.389644
1368152_at 7.379133 7.1946044 7.2502656 7.2652473 7.282542 7.4478154 7.5315876 7.577206 7.4324174
1368153_a_at 7.1969905 7.09675 7.2054114 7.3617444 7.4291444 7.2404013 7.1851797 7.1103992 7.022048
1368154_at 7.6976843 8.127028 8.210322 7.7910204 7.8207035 7.650064 7.9103026 7.43827 7.822044
1368155_at 11.806516 12.447928 12.4790325 12.966598 12.753603 12.295346 12.410487 12.407524 12.41717
1368156_at 5.7096653 5.5672455 5.559719 5.6399684 5.5566163 5.3998594 5.3404093 5.6735177 5.418818
1368157_at 5.841569 5.8688617 5.8219905 6.1970825 6.07605 6.1645503 6.031781 6.3011904 5.8767643
1368158_at 9.23016 9.193665 8.964577 9.064432 9.271961 8.984324 9.056517 9.179524 9.260851
1368159_at 8.225529 8.158588 7.917815 8.005341 8.083039 7.901816 8.063406 8.139956 8.175592
1368160_at 7.629224 8.235569 7.9762683 9.244628 6.8303046 6.8150597 8.820019 6.015984 5.981817
1368161_a_at 14.004976 13.965801 14.015207 13.957393 13.994837 13.969977 13.952319 13.955275 13.943244
1368162_at 5.1096497 4.758754 4.650118 5.075756 4.9839334 5.082649 4.6511974 5.014655 4.6751595
1368163_at 10.316671 10.384961 10.459541 10.188626 10.139706 10.535783 10.194958 10.174374 10.297512
1368164_at 7.6510553 7.4573135 7.431902 7.1245747 7.586606 7.606809 7.456692 7.2988253 7.4866595
1368165_at 7.491819 7.746066 7.3211327 7.519254 7.598241 7.7192974 7.838261 7.5176263 7.860259
1368166_at 6.284062 6.258691 5.8932014 6.3213525 6.066045 6.2686224 6.0137014 5.8564067 6.0457654
1368167_at 5.9376397 5.6926227 5.4102387 5.3263626 5.7281566 5.931728 5.6131535 5.6865373 5.60255
1368168_at 8.620894 9.738395 8.89327 9.312675 8.950811 8.967079 9.409284 7.9389324 8.775292
1368169_at 6.86635 6.920411 7.102352 6.942897 6.764954 6.8971896 6.8671017 7.099345 6.9087467
1368170_at 3.9294271 4.3789988 3.8422375 3.8217158 3.7309318 4.0437746 3.9935272 4.0547857 3.9969225
1368171_at 8.413394 10.071114 9.116891 10.381027 9.238666 6.8775654 9.48171 10.8598995 6.9179993
1368172_a_at 5.895641 7.791028 6.6063614 8.298596 6.9212184 4.7257814 6.771642 8.359187 5.0389023
1368173_at 8.055633 7.9018846 7.553151 7.604996 7.941255 7.520098 7.5881987 8.168812 8.233797
1368174_at 3.8279376 4.1484156 3.9146645 4.082638 3.975728 3.628239 3.8539052 4.1108236 3.8263676
1368175_at 6.855751 7.0302577 6.518303 6.721962 6.9833665 7.0810204 6.7787957 7.0053864 7.0350227
1368176_at 8.021727 8.054485 7.7949862 8.086773 7.80515 8.059565 7.8622155 7.918979 7.8502245
1368177_at 7.2527685 7.789395 7.503158 7.7923284 7.7932887 7.4259977 7.351305 7.3774815 7.508063
1368178_at 8.743132 9.281337 9.092644 8.722717 8.9263115 9.104115 8.542601 8.650274 8.81998
1368179_at 7.2511086 7.1854835 7.3241377 7.585251 7.4091153 7.53165 7.4388866 7.24346 7.1157503
1368180_s_at 13.303847 13.465618 13.179928 13.312738 12.950781 13.485792 12.828503 13.00845 13.160081
1368181_at 10.763965 10.696145 10.379972 10.460122 10.84564 10.681174 10.845081 10.660795 10.722671
1368182_at 4.3906617 4.2272525 4.5500855 4.5357637 4.350337 4.2970524 4.593191 4.3143597 4.3858633
1368183_at 7.7994556 7.9271812 7.723031 7.525155 7.756298 7.7465425 7.8246965 7.5592933 7.6566544
1368184_at 9.071499 8.97466 8.633001 8.935249 8.7879095 8.917182 8.652357 8.906048 9.003433
1368185_at 4.8969026 5.0800467 5.01372 5.215813 5.0541334 4.972964 5.450584 5.3449807 4.9017572
1368186_a_at 6.216414 6.176601 6.631536 6.557648 6.240957 6.435084 6.3289685 6.3390613 6.2146544
1368187_at 7.988006 7.239002 8.132217 8.003771 7.140217 7.80622 7.337923 8.157518 7.941186
1368188_at 13.605553 13.746609 13.627989 13.65397 13.605061 13.554597 13.544245 13.698045 13.613486
1368189_at 10.431511 10.564817 9.997328 10.234282 10.413859 10.773751 10.5051985 10.427959 10.067223
1368190_at 5.5058436 5.1563926 5.2487946 5.4660153 5.6433496 5.582933 4.944911 5.314333 5.559373
1368191_a_at 10.798288 10.576435 10.6780815 10.618745 10.832276 10.55104 10.630523 10.50639 10.556648
1368192_at 5.061081 4.9179983 5.028413 5.0393653 4.8978806 4.8100724 5.0235786 4.5875635 5.007228
1368193_at 5.2029014 5.210868 5.1492124 5.3388853 5.1965976 5.360973 5.1458426 5.187347 5.0823402
1368194_at 4.350648 4.677083 4.6429176 4.6490426 4.6358075 4.4930696 4.5963717 4.6365314 4.6039305
1368195_at 6.2751184 6.60907 6.4314427 6.2591124 6.2969933 5.7571917 6.426091 5.934162 6.5326324
1368196_at 5.040041 4.928581 4.9626 4.617231 5.1345396 4.6683917 4.8059497 4.8793435 4.7991004
1368197_at 4.447066 4.161257 4.1588154 3.9751008 4.4263554 4.5801535 4.219451 3.930998 4.141044
1368198_at 5.3601446 5.2438126 5.486918 5.314508 5.188079 5.079773 5.3555875 5.289627 5.348377
1368199_at 8.591318 8.456106 8.352856 8.462056 8.514449 8.299319 8.324451 8.462453 8.646654
1368200_at 5.995252 6.2678914 6.1831822 5.7250776 6.084243 6.1481504 5.9485774 5.9046206 5.815034
1368201_at 6.3677287 5.981781 5.9105554 5.838512 6.0548625 6.0859103 5.9550424 5.6699743 5.812407
1368202_a_at 8.43959 8.28148 8.390318 8.450556 8.299677 8.379997 8.322559 8.127147 8.28566
1368203_at 5.197033 5.1502 5.4949923 5.3406067 5.26853 5.217695 5.327766 5.117281 5.2824125
1368204_at 6.5817704 6.8016887 6.510546 6.6191773 6.3682766 6.6584735 6.2148705 6.564127 6.4803576
1368205_at 13.451151 13.436285 13.396612 13.424516 13.345939 13.496645 13.599104 13.235347 13.386138
1368206_at 8.563757 8.74918 8.5707035 8.609772 8.7577305 8.6031885 8.49559 8.496964 8.709133
1368207_at 6.218387 5.84473 5.7379837 5.7683444 5.876438 5.825841 5.7741566 6.0807905 6.215119
1368208_at 5.62892 5.618508 5.4476533 6.0622034 6.020424 5.796587 5.655455 5.947702 5.474308
1368209_at 5.9574685 5.769245 5.8424377 6.035321 5.9599514 5.9695086 5.8558884 5.864947 5.953332
1368210_at 4.8534336 4.6852865 4.957124 4.846476 4.8040924 4.8409705 4.8040814 4.943646 4.7496185
1368211_at 12.318103 12.291802 12.43854 12.447687 12.449963 12.354268 12.398609 12.244847 12.32824
1368212_at 8.229808 8.260423 7.97829 8.062914 8.063163 8.071905 8.107407 8.112479 8.391649
1368213_at 8.922307 9.173695 8.624517 8.96954 8.745077 9.314547 9.182124 9.135722 9.08784
1368214_at 7.657585 7.5988073 7.5997577 7.329266 7.566936 7.6982765 7.8056054 7.6231446 7.63376
1368215_at 9.772288 9.932251 9.912119 9.687911 9.70263 9.790408 9.88325 9.708831 9.787968
1368216_at 9.226246 9.088657 9.105202 9.284383 9.257176 9.26536 9.198529 9.268493 9.192503
1368217_at 8.33506 8.46146 8.255384 8.17725 8.2045555 8.3835125 8.305727 8.304678 8.296177
1368218_at 5.5220547 5.6493807 5.452441 5.5759788 5.4569225 5.615028 5.7155414 5.477965 5.5138583
1368219_at 6.5754676 6.5766206 6.572659 6.2780952 6.197389 6.5066786 6.208163 6.2313848 6.266701
1368220_at 8.842035 8.913555 8.826515 8.981126 8.691454 8.818046 8.723452 8.719849 8.804844
1368221_at 10.18651 10.134431 9.674373 9.713179 10.079492 9.458937 9.678304 9.847138 9.762665
1368222_at 6.8994837 6.9050603 6.4123983 6.3479204 6.961888 6.442378 6.433337 6.754839 6.5069947
1368223_at 7.4179325 6.982358 7.072554 6.854792 7.229266 7.24635 7.532931 7.48076 7.2470226
1368224_at 13.335669 13.051341 13.053231 13.265741 13.255831 13.2654085 13.175443 13.257907 13.074626
1368225_at 7.3748617 7.2981596 6.9994845 7.356412 7.2874155 7.099048 7.1798058 7.185809 7.355466
1368226_at 7.930228 7.8991003 7.6986275 7.8564672 8.067801 7.8563724 7.7412558 7.8396707 8.0924015
1368227_at 8.267466 9.226331 8.880754 8.118418 8.069316 8.760056 8.022564 9.70826 8.366082
1368228_at 8.709659 8.7101555 8.720825 8.80311 8.911465 8.805309 8.835256 8.853222 8.993613
1368229_at 6.7031116 6.636493 6.76314 6.7946506 6.466744 6.5657926 6.9129367 6.4522495 6.5674934
1368230_a_at 8.914976 8.991418 9.051128 8.927693 8.9652815 8.892559 8.817607 8.866631 9.064716
1368231_at 6.97344 7.1913643 6.830123 7.064937 7.109835 7.113197 7.1136003 6.8362 7.0362353
1368232_at 7.9758124 8.170405 7.822873 7.8168397 7.8557506 8.083791 8.047177 8.018993 7.880261
1368233_at 7.9893193 7.84415 7.814173 7.8105936 7.9674263 7.9744067 7.8370066 7.8885107 7.9710855
1368234_at 8.3335495 8.603246 7.921237 7.969026 8.24817 8.259962 8.113163 8.488353 8.4401455
1368235_at 7.663706 7.653909 7.462758 7.6575537 7.588131 7.7296352 7.738733 7.6166763 7.5810976
1368236_at 4.426316 4.2980475 4.380769 4.519823 4.3433824 4.023006 4.108279 4.510399 4.160317
1368237_at 4.7578135 4.5400033 4.8524117 4.7594566 4.6593013 4.696293 4.6862245 4.798841 4.6521196
1368238_at 4.823352 4.6763825 4.860568 4.9901304 4.7274985 4.624609 4.871114 5.025898 4.8676195
1368239_at 8.395557 8.469202 8.324535 8.409298 8.447439 8.401516 8.588955 8.525291 8.307837
1368240_a_at 4.2911034 4.2679176 4.6399264 4.0279346 4.493552 4.265096 4.302781 4.0542746 4.3590503
1368241_a_at 8.611002 8.641705 8.569937 8.452051 8.253346 8.800069 8.512255 8.467615 8.325911
1368242_at 5.0568943 4.430089 4.8895698 4.5396214 4.962643 5.0127525 5.036089 4.8483033 4.800415
1368243_at 5.3876915 5.4605184 5.769901 5.497254 5.358901 5.322232 5.4280596 5.2450967 5.306334
1368244_at 10.247591 10.129505 10.096194 10.448346 10.130151 10.051688 10.131065 10.255663 10.19726
1368245_at 12.484976 12.241569 12.082413 12.542806 11.59762 11.9845915 12.348997 11.997268 12.140395
1368246_at 5.0729537 5.234962 5.174731 4.808024 5.024417 5.0138183 5.2381635 5.2490587 4.8963766
1368247_at 6.186662 7.001834 6.677424 6.2327633 6.3461337 6.2121067 6.3531775 7.006101 6.074117
1368248_at 6.201512 5.748602 5.774731 5.649737 5.484434 5.987091 5.7856083 5.7824364 5.5272045
1368249_at 9.0643425 9.141704 9.67265 10.033439 9.130889 9.836326 9.42902 10.264606 9.650492
1368250_at 4.0895143 3.6889334 4.186504 4.0520315 4.1496725 4.084441 3.8068483 4.1282697 3.9697855
1368251_at 5.6637716 5.7943354 6.214719 5.817006 5.830087 5.624935 5.467384 5.6367054 5.525621
1368252_at 3.8418498 3.647795 3.9529905 3.6656516 3.573065 3.6215422 3.7675009 3.8785427 3.4932005
1368253_at 12.260493 12.184045 12.288742 12.214705 12.201822 12.146793 12.087562 12.225852 12.197214
1368254_a_at 5.003633 5.252721 5.281427 4.919426 5.0966115 5.361548 5.270303 5.205669 5.192
1368255_at 4.3878365 4.5750403 4.689118 4.539565 4.5113516 4.456416 4.149541 4.541612 4.412964
1368256_at 3.6242027 3.7482908 3.6231909 3.6323166 3.4769814 3.6199694 3.3719652 3.5897584 3.4964466
1368257_at 4.2712145 4.1656294 4.4389224 4.3168817 4.290226 4.392061 4.2394633 4.236889 4.405023
1368258_at 5.7061753 5.3641305 5.8993807 5.943204 5.445526 5.2465243 5.755838 5.484818 5.489931
1368259_at 7.674276 7.2473955 7.9098444 7.3077435 7.5185304 7.79289 7.5581503 7.243112 7.50804
1368260_at 5.2821407 5.210764 5.2797656 5.1473265 4.992795 5.4659853 5.351844 4.937174 5.864045
1368261_at 4.2817736 4.2594876 4.41322 4.5729403 4.5609593 4.4790554 4.3283877 4.517934 4.3259306
1368262_at 6.4351187 6.4744663 6.2028522 6.05599 6.0458713 6.296649 6.225185 6.365545 6.472475
1368263_a_at 4.3439684 4.2122207 4.430405 4.516128 4.1545672 4.367181 4.865627 4.427622 4.348669
1368264_at 7.3831134 7.355821 7.3788943 7.0322556 7.1762333 7.086219 7.215379 7.0475574 7.2088895
1368265_at 8.654617 8.952949 8.966878 8.835867 8.825088 8.628325 8.597522 8.883268 8.606533
1368266_at 13.121842 13.127543 13.052445 13.288512 13.1983 13.273999 13.213015 13.275551 13.369754
1368267_at 7.762768 7.620248 7.7697916 7.648552 7.7546153 7.7797575 7.640835 7.740764 7.5619497
1368268_at 7.0867705 7.5873322 7.692871 7.327051 7.4283757 7.3947835 7.5205717 7.523453 7.518185
1368269_at 3.86674 3.6670825 3.7978485 3.8584251 3.9676802 3.9534976 3.906707 3.8367114 3.7820766
1368270_at 7.4009953 7.503929 7.918514 7.18464 6.8701863 8.019296 7.427515 6.8152866 7.5131345
1368271_a_at 4.482323 4.256078 4.1428947 4.549411 4.756488 4.5464334 4.418777 4.0853257 4.55349
1368272_at 10.132362 10.543797 10.117411 10.331068 10.392505 9.961108 10.062955 11.117356 10.237133
1368273_at 9.420991 9.421951 9.31613 9.476349 9.586546 9.552912 9.583809 9.646215 9.591909
1368274_at 8.3740835 8.290209 8.185438 8.011505 8.214956 8.29356 8.358857 8.241821 8.177883
1368275_at 10.594616 10.832824 10.195299 10.602545 10.578326 10.637752 10.448691 10.345947 10.009604
1368276_at 7.3981514 7.4222283 7.604021 7.601728 7.443026 7.41079 7.52136 7.573892 7.411078
1368277_at 8.260586 8.555301 8.11479 8.536147 8.304333 8.514442 8.490566 8.305257 8.37741
1368278_at 6.6287165 6.4856997 6.5072613 6.372321 6.414665 6.248684 6.3411345 6.3244996 6.1189995
1368279_at 4.401028 4.4214063 4.493429 4.4503956 4.2020283 4.4215307 4.6867633 4.271801 4.591408
1368280_at 12.462847 12.379867 12.532122 12.36445 12.493964 12.584128 12.563774 12.279459 12.394091
1368281_at 6.0120544 5.922014 5.6220474 6.1491556 5.7556114 5.6142683 5.7075424 5.9394016 5.783785
1368282_at 4.5014653 4.3577137 4.2366295 4.204884 3.9831877 4.2575808 4.2173214 4.249258 4.0689583
1368283_at 11.251832 11.6569605 11.401439 11.078371 11.104899 11.364157 11.353696 11.779776 11.56504
1368284_at 8.088421 8.040633 8.118174 7.6708913 7.6456394 8.21875 7.980191 8.069952 7.7919126
1368285_at 4.939196 4.824081 4.8163843 5.1315923 4.8740873 5.1781054 5.011505 5.000389 4.900483
1368286_at 7.012569 6.948365 7.057678 7.056777 7.027747 6.829795 6.684723 6.6737986 6.9955926
1368287_at 4.8640785 4.835196 5.0089293 4.917052 4.748312 4.8937345 4.7659473 4.799037 4.564376
1368288_at 14.223938 14.241383 14.202766 14.235449 14.252413 14.220677 14.275364 14.222316 14.303386
1368289_at 11.873378 11.933011 11.6189575 11.577041 11.5245695 11.392292 12.035729 11.833236 11.370554
1368290_at 4.0536947 3.845439 3.9549618 3.8412857 3.9358697 3.897569 4.011564 3.8970206 4.2526064
1368291_at 9.224298 9.338415 8.97246 8.450989 9.289448 8.636012 9.003949 8.9683895 9.007665
1368292_at 7.5046053 7.3432884 7.696094 7.466152 7.3868504 7.3694034 7.5886188 7.4307303 7.263861
1368293_at 6.0544925 5.9608545 6.290995 6.3118424 5.9664993 6.14306 6.1599307 6.038434 6.0538
1368294_at 10.649826 10.531285 10.70838 10.365865 10.606837 10.569055 10.449362 10.426253 10.70785
1368295_at 9.526158 9.626366 9.608278 9.404054 9.305447 9.413937 9.217456 9.233627 9.442987
1368296_at 9.323102 9.414049 9.440574 9.25641 9.260542 9.032124 9.066777 8.900936 9.300748
1368297_at 4.864873 4.8397627 4.938551 4.847185 4.9261312 4.8033524 4.830451 4.739567 4.797186
1368298_at 5.9431705 5.7762504 5.760229 5.924172 5.5376554 5.734613 5.73049 5.3689766 5.570655
1368299_at 4.218304 4.1664257 4.1478815 4.3591766 4.0251656 4.407505 4.2157707 4.445284 4.285225
1368300_at 5.4919033 5.652342 5.2751966 5.7965975 5.737549 5.7042475 5.7407007 5.771724 5.557053
1368301_at 6.0949674 5.909842 6.3403115 6.109742 5.962994 6.1431093 6.143849 6.3643575 5.821033
1368302_at 5.249881 5.220242 5.2597723 5.2710743 5.177658 5.038643 5.2516837 5.122172 5.3427453
1368303_at 7.5645256 7.710851 7.6552567 8.273045 7.7422557 7.5640674 8.496658 7.463946 7.011142
1368304_at 11.707222 11.707078 11.690086 11.805134 11.753877 11.557602 11.637037 12.371229 11.759047
1368305_at 8.356828 8.419472 8.434828 7.9964924 8.456336 8.418638 8.485175 8.321942 8.393928
1368306_at 6.0312266 6.2346807 6.2031245 6.089883 6.1651177 6.0058455 6.1434627 6.165713 6.0677648
1368307_at 6.5113506 6.59978 6.8781505 6.8636675 6.542513 6.494852 6.336459 6.603393 6.6247215
1368308_at 7.08722 7.078852 6.126115 7.489349 6.6139274 6.3359275 7.379384 5.768114 6.239064
1368309_at 7.5095387 7.2803326 7.200153 7.2180066 7.00081 7.0436006 7.4218516 7.607302 7.453784
1368310_at 5.5787144 5.719669 5.6836996 5.9806457 5.751893 5.8979316 6.008997 5.920348 5.6335807
1368311_at 8.22543 8.510551 8.721107 8.136934 8.435222 7.7923517 8.345994 8.365649 8.198239
1368312_at 4.8107347 5.1807737 5.3250165 5.349481 5.035104 5.1429944 5.140336 5.417935 5.0902376
1368313_a_at 4.793757 4.6233416 4.7839494 4.662252 4.44678 4.523508 4.761078 4.7342944 4.3595905
1368314_at 10.131268 9.917908 10.081307 10.018953 10.060512 10.061474 9.937617 9.757025 9.987369
1368315_at 6.942822 6.789497 7.0451164 7.137378 7.1582246 7.076776 7.0208945 7.0463705 7.095147
1368316_at 10.843082 10.900273 10.842699 10.927502 10.975598 11.018135 11.099372 11.132934 11.241282
1368317_at 4.8998795 4.647388 5.4329863 5.263119 4.7444563 5.1266723 4.7015147 5.1462145 4.6136975
1368318_at 8.035805 6.8498645 7.146879 7.523981 6.967671 7.243681 7.0947733 7.0818 7.4528303
1368319_a_at 5.527302 4.974148 4.9350743 5.138772 4.88649 4.9024363 5.3473034 5.3174834 5.4922705
1368320_at 4.9270525 4.7729077 4.388592 4.496018 4.742312 4.5305543 5.1104527 4.1891727 4.709131
1368321_at 7.269294 6.6064515 6.943195 6.265548 5.771465 7.5997443 5.872156 7.348344 5.3620806
1368322_at 8.026298 7.9465046 7.808277 7.5744505 7.859418 7.51616 7.6629434 7.657069 7.8013124
1368323_at 7.5553966 7.2693233 7.1084924 7.099075 7.0344152 7.734654 7.2980595 6.865872 7.606542
1368324_at 5.5432663 5.3976927 5.7888994 5.7037272 5.3340516 5.4177027 5.210829 5.810855 5.4641647
1368325_at 8.128107 8.312975 7.650817 7.9350605 7.941706 7.4272523 7.8974094 8.386356 8.031548
1368326_at 7.0121937 6.799816 6.85063 6.673115 6.6692476 6.652267 6.751633 6.598093 6.767106
1368327_at 6.301994 6.1719027 6.6018133 6.125299 6.1108537 6.480422 6.3859963 6.325267 6.341488
1368328_at 8.764157 8.7575245 8.216061 8.513444 8.778896 8.579779 8.579696 8.47489 8.47452
1368329_at 5.28572 5.44748 5.581888 5.6587763 5.5350327 5.5366263 5.6801367 5.770147 5.3689113
1368330_at 6.9167805 6.9922733 6.80632 7.0343738 7.0725136 6.721029 6.8449144 6.737159 7.110208
1368331_at 11.67506 11.838069 11.782835 11.681711 11.786062 11.841884 11.856943 11.818743 11.878052
1368332_at 6.808223 6.400533 6.878001 5.3032193 6.494974 6.866756 6.6715903 6.4702873 6.806818
1368333_at 4.666249 4.71127 4.857756 4.8839526 4.758224 4.7410765 5.035496 4.543538 4.682102
1368334_at 6.914469 7.208701 7.5153627 7.5657268 7.0782013 6.903732 7.2214365 7.0001683 7.1803594
1368335_at 13.881702 13.63878 13.843973 13.637824 13.59943 13.664264 13.702364 13.490429 13.424202
1368336_at 11.355597 11.814029 11.838081 11.183916 11.235818 11.9085655 11.418965 11.283129 11.7447
1368337_at 6.1141186 5.9405937 6.454469 6.10177 6.07184 6.212075 6.305192 6.121356 6.0034037
1368338_at 4.497523 4.0926256 4.4683065 4.4692993 4.555104 4.46194 4.4254236 4.2505774 4.21296
1368339_at 4.525202 4.551245 4.61341 4.9062557 4.5590096 4.9050817 4.6760473 4.7266874 4.3127832
1368340_at 7.7490025 7.613556 7.618961 7.2525673 7.628754 7.222003 7.458503 7.6327333 7.718311
1368341_at 7.587957 7.6660604 7.5774856 7.531792 7.8502264 7.6474686 7.4739375 7.4194717 7.8296065
1368342_at 4.455427 4.3082886 4.335742 4.8934345 4.339541 4.4576044 4.224231 4.5977306 4.1509438
1368343_at 5.626383 5.427966 5.7140493 5.6460648 5.6034975 5.6842055 5.420737 5.363823 5.49769
1368344_at 3.5973418 3.5270557 3.51455 3.596504 3.4843647 3.4856105 3.5335965 3.4843967 3.4511108
1368345_at 4.6296825 4.670024 4.6781974 4.7686872 4.4699664 4.4955397 4.5952196 4.5139894 4.63205
1368346_at 6.4597683 6.6507826 6.5320687 6.5371237 6.385905 6.3345757 6.5760655 6.3377004 6.5110707
1368347_at 5.4647264 4.9007874 5.450099 5.3691244 5.2635593 5.2108865 5.2547355 5.62859 5.275239
1368348_at 4.4737935 4.4572663 4.5171766 4.6151385 4.4593143 4.6278634 4.4730186 4.3531003 4.514325
1368349_at 5.6774216 5.588151 6.0550585 5.8096294 5.670212 5.687277 5.8025227 5.9056015 5.739914
1368350_at 3.7751899 3.7512057 3.886894 3.691482 3.6949258 3.523144 3.6614625 3.7159789 3.5373733
1368351_at 6.3955765 6.3071003 6.489947 6.4509597 6.7151766 6.4938507 6.529789 6.5591736 6.5111804
1368352_at 4.6330976 4.661402 4.8968625 4.93134 4.708624 4.799097 4.738694 4.6391497 4.715658
1368353_at 5.626008 5.263057 5.454589 5.296057 5.5702524 5.3368154 5.580154 5.675892 5.409147
1368354_at 9.992467 10.127107 9.938013 9.863028 10.397637 10.135147 9.79995 9.587783 10.232977
1368355_at 4.515353 4.7268586 4.3152924 4.550773 4.892392 4.8168526 4.7691374 4.179659 4.828026
1368356_a_at 9.786043 9.744073 9.582536 9.595234 9.991184 9.976441 9.651729 9.582127 9.96203
1368357_at 6.0460687 5.8664904 6.140838 6.412607 6.1602626 5.8309264 6.237507 6.143267 5.9959283
1368358_a_at 3.9213748 3.9172082 4.1251445 3.757022 4.0816565 4.021698 3.83226 4.3610106 4.0980873
1368359_a_at 4.6625423 4.3152246 4.708594 4.6158676 4.4351754 4.7095146 4.7062645 4.6470404 4.51798
1368360_at 13.729366 13.693397 13.727888 13.708103 13.683256 13.683815 13.735724 13.658778 13.664857
1368361_a_at 7.661246 7.688836 7.5149007 7.3003902 7.612504 7.7711854 7.459756 7.82035 7.612441
1368362_a_at 10.80958 10.766697 10.775282 10.657791 10.622825 10.678991 10.634047 10.675119 10.60563
1368363_at 3.856454 3.7405703 4.044158 3.7696214 3.750971 3.8684676 4.233502 4.137618 4.2526846
1368364_at 4.934327 4.7251344 5.1639633 5.089515 5.0891867 5.068053 5.076662 4.7065716 4.859126
1368365_at 12.007334 12.176481 12.234818 12.181836 12.0508795 12.201795 12.145002 12.130345 12.149058
1368366_at 4.7383995 5.01834 4.738659 4.9356403 5.1686873 4.902622 5.119233 5.0715003 4.7193365
1368367_at 5.59984 5.9302883 5.8606 6.129513 5.742135 5.9635096 6.0237756 5.721843 5.5881534
1368368_a_at 9.983467 10.17793 9.750389 9.780503 9.701133 10.038767 9.927122 9.775499 9.957428
1368369_at 4.744231 4.5510993 4.7504644 4.7976975 5.005355 4.5057116 4.870553 5.1016397 5.0204477
1368370_at 5.3325887 5.5406523 5.38929 5.2608566 5.1099644 4.9662733 5.284376 4.8419952 5.235661
1368371_at 4.9021163 5.127463 5.3489933 5.2057433 4.796235 4.966488 5.027726 5.2058945 5.149746
1368372_at 7.12171 6.8549724 6.4800944 7.0885887 8.024979 7.619392 8.016788 8.1098 6.835905
1368373_at 4.4689426 4.8494964 4.698086 4.7676487 4.691293 4.3439045 4.768697 4.304254 4.6996984
1368374_a_at 6.147339 6.1899624 6.2377844 5.8038726 6.255797 6.2198586 6.1962776 6.4249754 6.25554
1368375_a_at 5.5670576 5.365848 5.5527654 5.3782425 5.3114533 5.4681597 5.162926 4.718028 5.3647585
1368376_at 5.743477 8.395477 9.490312 8.204691 8.307262 9.53185 8.805432 10.083319 8.914789
1368377_at 5.5485034 5.2031794 5.3524885 5.2113132 5.249078 5.2473745 5.232956 5.1837044 5.4245386
1368378_at 11.832117 12.060908 11.670256 11.811958 11.650726 11.530869 11.708913 11.997815 11.955107
1368379_at 8.073339 7.966602 7.612091 7.820702 8.1235285 8.190126 8.029901 7.792905 7.8048153
1368380_at 14.049036 14.00555 13.975926 14.029752 14.036562 14.026423 14.044807 14.053317 14.051367
1368381_at 5.1856904 5.32175 5.425364 5.395027 5.4574995 5.0622606 5.2361298 4.8982325 5.3475513
1368382_at 5.354683 5.4481525 5.580909 5.6626487 5.446718 5.467951 5.553937 5.2981315 5.235503
1368383_at 6.280051 6.3307424 6.3712354 6.4379134 6.0976367 6.5228844 6.4964614 6.5534263 6.334942
1368384_at 4.543123 4.391605 4.5607076 4.449945 4.537276 4.474054 4.4531546 4.557218 4.3165193
1368385_a_at 9.166807 9.067132 9.070731 9.0090885 8.980457 9.001416 8.998763 9.079748 9.152424
1368386_at 9.571618 9.645735 9.513983 9.607681 9.37024 9.604884 9.630675 9.503824 9.60739
1368387_at 11.442364 11.255637 11.37968 11.292227 11.29831 11.330938 11.182203 11.200829 11.429493
1368388_at 5.265111 5.4492235 5.381915 5.5296216 5.1371546 4.8996735 5.1108003 5.289627 5.201563
1368389_at 8.810114 8.76565 8.619313 8.385089 8.57383 8.677571 8.557491 8.764662 8.704771
1368390_at 9.103155 9.149394 9.140028 9.021698 9.113069 8.979753 8.890843 9.066329 9.077191
1368391_at 4.9987955 4.941229 5.199397 5.1891966 4.771933 5.1455154 5.028137 5.296566 5.042339
1368392_at 6.8063574 6.648706 6.9070344 6.955555 6.862558 6.611821 6.914921 6.9309907 6.844247
1368393_at 5.8469205 5.699747 5.3362594 5.7512107 5.202165 5.6351757 5.1860895 5.201671 5.822967
1368394_at 5.883668 5.9973345 5.9494896 6.16264 5.9113717 6.0893373 6.2228613 5.8750596 6.025329
1368395_at 5.573886 5.6679344 5.5570946 5.5772934 4.8894286 5.5687776 5.3757257 5.5196943 5.8487706
1368396_at 5.8000555 5.5150094 5.8762584 5.6619835 5.707821 5.647978 5.58034 5.7890363 5.647794
1368397_at 12.925346 13.037532 13.0727 12.660008 13.04338 12.883827 13.040983 12.679762 13.011896
1368398_at 4.6101303 4.671043 4.9955983 4.5786266 4.3801184 4.7839217 4.9895563 4.8961844 4.936649
1368399_a_at 11.556048 11.552566 11.395408 11.607685 11.614569 11.44446 11.439332 11.5314865 11.644377
1368400_at 8.463692 8.534589 8.611277 8.3059 8.673591 8.430496 8.702352 8.5138855 8.5967865
1368401_at 4.61738 4.797661 4.790329 4.9183197 4.539477 4.6501937 5.047255 4.7876215 4.6314745
1368402_at 8.870084 8.836041 8.640967 8.68705 8.900237 8.953455 8.888813 8.939976 9.025414
1368403_at 8.770757 8.705394 8.588053 8.69572 8.721011 8.638138 8.697158 8.6435995 8.74762
1368404_at 4.99541 4.999463 4.9349346 5.1284766 5.077197 4.741641 5.526426 5.558567 5.007473
1368405_at 7.4828157 7.59921 7.353265 7.466527 7.5917454 7.4255385 7.4021134 7.390237 7.5709267
1368406_at 4.238883 4.532596 4.598151 4.685129 4.2618895 4.4848394 4.382721 4.3377714 4.554059
1368407_at 5.524164 5.080408 5.5848036 5.183302 5.3113256 5.3018947 5.3267717 5.098871 4.8091664
1368408_at 4.7302623 4.394088 4.608331 4.53642 4.272273 4.797325 4.761078 4.6690197 4.779349
1368409_at 9.989283 9.872694 9.731932 9.611393 9.668646 9.750027 9.6860485 9.9317875 9.967964
1368410_at 6.8405743 6.4961495 6.764103 6.5045443 6.7221427 6.618635 6.2750173 6.4027 6.334383
1368411_a_at 3.7192764 4.135328 3.974025 4.2147207 4.3055806 4.1092534 4.098876 4.016061 3.990165
1368412_a_at 4.96296 4.6503906 4.957124 4.7014284 4.7172084 4.8905544 4.8741856 4.7832727 4.774349
1368413_at 4.8336105 5.085104 5.313574 5.780348 5.185027 5.470931 5.3582916 5.5931196 5.222316
1368414_at 6.0855994 6.105309 6.1386833 6.2484856 6.202529 6.2709403 6.3205557 6.2213054 6.050126
1368415_at 4.179665 3.9717216 3.9539917 3.8830023 4.0837307 4.0230055 4.054512 4.2740846 4.1905417
1368416_at 3.9123964 4.1369047 4.133383 4.1048346 3.8352072 4.1745877 3.7908247 4.082196 3.9568388
1368417_at 5.040041 4.523464 4.932643 4.898575 5.0787373 4.766859 5.1860895 4.984948 4.9445686
1368418_a_at 13.107428 13.1132345 13.344615 13.06028 13.115671 13.394203 13.269446 13.092934 13.227173
1368419_at 9.169642 9.180444 9.008164 8.918784 9.250136 9.443879 9.296922 9.036821 8.884823
1368420_at 13.319557 13.354532 13.432294 13.260726 13.358292 13.474702 13.41596 13.312416 13.438685
1368421_at 4.343698 4.2248306 3.9421268 4.468482 4.320565 4.0840983 4.306725 4.4845595 4.033274
1368422_at 6.665469 5.967636 5.8861427 5.4007673 6.0063987 5.780308 5.8575583 6.016691 5.7625704
1368423_at 5.902029 5.95595 6.173209 6.2533636 5.861749 5.9929214 6.1531596 5.801965 5.9081655
1368424_at 7.1684327 7.321971 7.065945 7.2653975 6.9318957 7.1291113 7.0384665 7.1282177 7.398909
1368425_at 4.913016 5.2230563 5.5343437 5.038385 5.235911 5.1682544 5.289459 4.9939513 5.1625104
1368426_at 11.339031 11.12302 11.748718 10.70606 11.336804 11.300072 11.2095 11.519914 11.664678
1368427_at 8.095958 8.123376 7.8788257 8.2674465 8.159126 7.9888444 8.124901 8.249498 8.071959
1368428_at 8.681639 9.01514 8.747896 8.621257 8.588973 8.989306 8.32179 8.509219 8.539312
1368429_at 3.6892335 3.7020907 3.6674433 3.6107976 3.590299 3.4871447 3.36851 3.4287367 3.7564292
1368430_at 9.443661 9.217507 9.737431 9.1649885 9.2308235 9.639219 9.5077505 9.135616 9.233962
1368431_at 11.097237 11.18868 11.055925 10.993661 10.8733015 11.039593 11.064928 11.112376 11.053509
1368432_a_at 4.693927 4.7729826 4.509057 4.7143364 4.6205254 4.6528606 4.830418 4.6664944 4.6295366
1368433_at 9.975556 9.876042 9.831491 9.936094 9.651807 9.747036 9.834168 9.840544 9.835031
1368434_at 6.792916 7.2108583 6.7503266 6.903742 7.2372327 6.7774186 6.9104576 7.120983 6.897291
1368435_at 12.168633 11.92654 11.816837 11.72115 11.178237 10.972924 10.834943 11.533283 11.800398
1368436_at 8.967685 9.090911 8.900603 8.917228 9.022495 9.158629 9.135834 9.089764 9.133291
1368437_at 5.3045363 5.1124697 5.08589 5.4719625 5.342602 5.1787896 5.6182666 5.4308205 5.324169
1368438_at 4.9508724 4.293309 5.2033396 4.8976197 4.9727535 4.9425287 4.7376957 4.670075 4.959779
1368439_at 6.0563016 6.0029263 6.272589 5.944841 6.2778788 6.2695427 6.243492 6.163767 6.1837773
1368440_at 7.5500503 7.4305935 7.235829 7.4374013 7.5241218 7.6292424 7.861831 7.3902335 6.9689937
1368441_at 6.1840563 6.1868696 6.3570867 6.3922906 6.22432 6.210405 6.165088 5.884478 6.0648327
1368442_at 13.407196 13.366503 13.384948 13.3712015 13.38232 13.428652 13.379444 13.361017 13.279914
1368443_at 5.942135 5.908334 6.3035636 6.035716 5.921839 5.7744055 6.008034 5.833692 5.776354
1368444_at 8.360718 8.423254 8.149391 8.256568 8.224283 8.165285 8.19921 8.082207 8.155516
1368445_at 5.9021616 5.786641 6.143622 6.2591124 5.9218388 5.9104824 6.232932 6.1045704 5.825925
1368446_at 7.663878 7.070898 6.7682285 7.456742 6.7768407 6.751435 6.6640596 7.497649 7.341296
1368447_x_at 6.056302 7.558923 6.5676303 6.7435627 5.7732854 5.6296983 6.4796114 7.312849 6.8948975
1368448_at 6.9469776 6.736226 6.878442 6.9966497 6.828213 6.9447503 6.982293 7.022551 7.1186447
1368449_at 4.684018 4.673868 5.1665907 4.7369633 4.967249 4.7244873 4.584878 5.2016954 4.7046714
1368450_at 5.1968436 5.406145 5.3796496 5.5454416 5.024417 5.170292 5.137699 5.29766 5.4174447
1368451_at 6.6452107 6.8866305 6.847614 6.7600684 6.6765194 6.6082096 6.8283277 6.667179 6.734991
1368452_at 9.530399 9.675322 9.374638 9.535911 9.35516 9.366085 9.393306 9.517675 9.476623
1368453_at 10.824729 10.498918 11.5163355 10.489484 10.606927 11.521523 10.868533 10.248507 10.953228
1368454_at 4.3493614 4.306792 4.5571494 4.6896896 4.238916 4.4686956 4.3104258 4.4413996 4.2903986
1368455_at 5.286909 4.9751234 5.486619 4.8644423 5.236712 5.1818914 5.481866 5.200341 5.1044693
1368456_at 4.1328955 4.102455 4.2276263 4.1547465 4.0037823 4.220773 3.9887166 4.263801 4.2316837
1368457_at 4.081378 3.8115063 3.9506712 4.1839476 3.716118 3.9857671 3.711595 3.67561 3.618485
1368458_at 9.082593 9.566011 9.481542 10.832276 9.502864 10.07795 8.740598 10.377634 9.721433
1368459_at 4.403584 4.2796416 4.4794216 4.5132732 4.2176433 4.343905 4.0457478 4.2352505 4.0743837
1368460_at 7.5310335 7.1588283 7.48225 7.9254346 7.85006 8.000988 7.031432 7.3495994 7.926593
1368461_at 11.216305 10.257765 10.284586 11.453044 11.468201 10.518334 11.178622 11.424313 10.991448
1368462_at 5.2858095 5.3702235 5.3682556 5.1952667 5.418371 5.8216815 5.528686 5.6389785 5.531557
1368463_at 7.2620068 7.121626 7.1721063 6.9683275 7.1046515 7.1831236 7.1809382 6.955238 7.0970507
1368464_at 5.5541415 5.599483 5.587434 5.828092 6.098923 6.04601 6.168996 6.1120696 5.8383923
1368465_at 3.8908591 4.0470085 4.1570754 3.8676116 3.7933838 3.855355 3.9219778 4.1699853 3.563087
1368466_a_at 5.6719866 5.2406487 5.440461 5.4386396 5.531879 5.5863185 5.4776583 5.740439 5.5170045
1368467_at 12.915069 12.892876 12.892827 12.912355 12.82103 12.816198 12.872363 12.889684 12.819615
1368468_at 5.0199575 5.2693467 5.0066557 5.3313203 4.6707563 4.9105687 5.063584 4.8486786 5.084007
1368469_at 5.784545 5.52406 5.2983427 5.800394 5.745539 5.6347394 5.679279 5.493226 5.60973
1368470_at 8.349589 8.343001 8.359442 8.42314 8.486625 8.498009 8.700688 8.185734 8.316499
1368471_at 5.775848 5.5496993 5.9435596 5.933755 5.6696205 5.4689074 5.6702576 5.5843596 5.8963323
1368472_at 4.824214 5.1470504 5.584658 5.3021107 5.0342793 5.100044 4.9579043 4.9208155 5.1553106
1368473_at 5.2728634 5.200046 5.264006 5.267143 5.319117 5.0527773 4.924491 5.063336 4.9151077
1368474_at 7.095551 6.265395 6.0951056 5.619338 6.556714 6.7624583 6.294506 5.523648 5.981711
1368475_at 4.9242525 5.10167 4.9881268 5.003892 5.3603673 4.940296 5.320272 5.157536 5.059295
1368476_at 5.645239 6.037357 5.9421973 5.695761 6.3806415 6.1071243 5.9987044 6.050852 5.9841733
1368477_at 7.0374928 6.929748 7.2346344 7.1919527 7.154073 6.907677 7.2919316 7.2745223 7.0173326
1368478_at 4.0587864 3.7372057 4.1916714 3.8442614 4.00443 3.807414 4.198845 3.8451688 3.9706304
1368479_at 3.7136571 3.797986 3.9932094 3.808988 3.8966227 3.574988 3.877938 4.0751925 3.7950432
1368480_at 6.1686845 6.4043374 6.612177 6.205461 6.3034787 6.348853 6.525639 6.4079785 6.4774513
1368481_at 5.33724 5.3856726 5.1933074 5.7765136 5.362686 5.4883013 5.506221 5.306801 5.224168
1368482_at 6.6774564 6.3716564 6.5976567 6.3684087 6.1516075 6.5522914 6.460531 6.245914 6.6844945
1368483_a_at 4.3555427 4.0420637 4.386264 4.099626 4.4196095 4.343905 4.231866 4.2479606 4.3194547
1368484_at 4.935803 4.6171703 5.3945556 5.696715 4.973277 4.8863544 5.0138965 4.637276 4.7433558
1368485_at 4.941991 4.86281 4.9056807 4.904482 5.07485 5.0500135 4.7492623 5.0181084 5.1495686
1368486_at 6.680688 6.669139 7.6231337 6.386785 5.739496 8.0275345 6.278791 6.373984 7.524532
1368487_at 3.2192848 3.3493402 3.4195685 3.4887476 3.383492 3.5137284 3.5588102 3.3342326 3.226004
1368488_at 9.005646 9.228478 8.334341 8.919727 8.721365 8.560035 8.818373 8.022011 8.46358
1368489_at 5.347823 5.2348804 5.3264265 5.140121 5.2540054 5.212808 5.300851 5.1240487 5.201563
1368490_at 9.905826 10.213741 9.967517 10.060572 9.487059 9.627166 10.094307 10.3821745 10.073415
1368491_at 5.9655266 5.5600405 5.971197 6.431215 5.885183 5.885952 6.1700687 5.888468 5.823187
1368492_at 7.472081 7.159407 7.8670077 7.22667 7.4076414 7.612069 7.460564 6.9767227 7.204583
1368493_at 4.885876 5.0062356 4.957124 5.235749 4.89177 5.073801 4.9798155 5.110543 4.8789577
1368494_at 3.9235647 4.1487513 4.4122596 4.1672554 4.053992 4.144596 4.0670505 3.9492834 4.156394
1368495_at 5.8117223 5.5805244 6.0418854 6.163469 6.065812 5.8159485 5.9207444 5.7868156 5.753731
1368496_at 4.8329754 4.3772974 4.309742 4.751767 4.6215277 4.592902 4.6973095 4.4413996 4.535143
1368497_at 11.276915 10.983136 11.169351 10.770308 10.897103 10.940954 10.585468 10.693831 10.878192
1368498_a_at 3.4649675 3.3833926 3.4467387 3.2716765 3.3124192 3.4363644 3.386563 3.6282032 3.2978044
1368499_at 3.2892427 3.455553 3.398546 3.3329563 3.3458915 3.4215 3.198956 3.116453 3.187879
1368500_a_at 6.944663 6.84429 7.2428837 6.9726834 6.782634 6.9486513 7.0058284 7.041314 6.8223376
1368501_s_at 6.5057974 6.4987717 6.177238 6.454007 6.4566293 6.488617 6.5527954 5.7604866 6.5957313
1368502_at 4.236135 4.3216023 4.6211734 4.440407 4.424202 4.5600266 4.539185 4.5306406 4.499468
1368503_at 8.118883 8.309719 8.137833 8.203991 8.411133 8.147802 8.170504 8.083519 8.137331
1368504_at 10.770185 10.939621 10.629593 10.727479 10.666661 10.701094 10.647446 10.630256 10.687525
1368505_at 5.066676 5.5040655 5.3591704 5.131297 5.0517783 5.018217 5.9606133 5.6522026 5.3796806
1368506_at 4.81658 5.1698666 5.3550186 4.546224 4.6409707 4.80663 5.1273746 5.085108 5.432533
1368507_at 11.176687 11.230041 11.2530985 11.265807 11.353395 11.417676 11.3739395 11.369669 11.445376
1368508_at 8.0830765 7.948393 7.987143 7.867937 8.198703 8.342322 8.09604 8.261286 8.299786
1368509_at 5.4988055 5.529925 5.4655046 5.58014 5.4269805 5.369764 5.3409476 5.5686255 5.4322705
1368510_at 4.7163744 4.7549314 4.9480953 4.8684425 4.6149454 4.773925 5.14583 5.0215216 4.8166027
1368511_at 4.4999447 4.400165 4.554059 4.537134 4.6884594 4.773715 4.438964 4.502448 4.582193
1368512_a_at 10.203302 10.571532 10.525713 10.132874 10.58377 10.926065 10.448736 10.404103 10.734648
1368513_at 6.3046303 6.145291 6.2399445 6.3968663 6.4374723 6.1099463 6.367524 6.2165713 6.005168
1368514_at 11.587785 11.60727 11.559692 11.481539 11.44623 11.442411 11.648528 11.484919 11.538092
1368515_at 5.4397125 5.282173 5.510375 5.2989416 4.8854265 5.4193554 5.4867554 5.5367002 4.9684334
1368516_at 6.3115253 6.53735 6.495123 6.2252717 6.349089 6.3266487 6.2146754 6.1448727 6.330508
1368517_at 6.3575187 6.4816046 6.1470356 6.199763 6.1810646 6.3283973 6.255351 6.261086 6.2405515
1368518_at 7.7203507 7.620675 8.176018 7.511763 7.8668447 7.930676 8.016409 7.59708 7.7956467
1368519_at 5.5991592 5.512784 5.442074 5.487561 5.424294 5.5458584 5.4162517 5.700848 5.247899
1368520_at 13.027209 12.725562 13.023541 12.954961 13.058579 13.012708 12.661801 12.704183 13.123219
1368521_at 6.666828 6.4030232 6.765674 6.2729697 6.591411 6.5222487 6.4931707 6.4456553 6.6103573
1368522_at 4.3791103 4.1285415 3.7667916 3.6274374 4.2382975 4.375865 3.5329616 4.2765536 4.4611235
1368523_at 4.3441753 4.069189 4.1679983 4.596806 4.115248 4.113403 4.3197966 4.26029 4.2533946
1368524_at 3.7239337 3.8140447 3.7377107 3.7247262 3.7041097 3.9107785 3.8099124 4.05371 3.8255627
1368525_at 6.611381 6.5736136 6.1293807 6.0466743 6.590454 6.792167 6.3692274 6.3071375 6.7112513
1368526_at 7.5561037 7.144475 6.850231 7.068151 7.419271 7.2807374 6.9268303 7.328028 7.198736
1368527_at 3.553756 3.5384054 3.3751192 3.259147 3.3566673 3.530273 3.3719652 3.5192857 3.2133074
1368528_at 8.83876 8.926685 8.537853 8.860679 8.417774 8.437081 8.668505 8.487009 8.8395405
1368529_at 4.762397 5.0919456 4.7486515 4.599027 4.586381 4.745722 4.8059497 4.665139 4.921631
1368530_at 4.650571 4.6427193 4.8863173 4.856928 4.75898 4.5055656 4.8373346 4.4605494 4.558857
1368531_at 3.7853532 3.5131712 3.7636583 3.6277404 3.7443316 3.7448227 3.7723145 4.009291 3.4868193
1368532_at 4.1409607 3.7403457 4.3185573 3.98283 4.1189137 4.008567 3.9139433 4.1606236 4.262435
1368533_at 5.625576 5.5928106 5.550578 5.4778986 5.4478703 5.296589 5.6937294 5.7753067 5.3603497
1368534_at 6.1016927 5.9176354 6.177966 6.18062 6.0604596 6.1764402 6.4093256 6.1488504 6.050913
1368535_at 5.4196005 5.560133 5.541721 5.6439657 5.6125813 5.518487 5.4461746 6.193658 5.814083
1368536_at 10.546608 10.268736 10.027449 10.473779 10.37998 10.009081 10.231472 10.273365 10.60256
1368537_at 6.0147715 6.2889776 6.2565017 6.156142 6.076361 6.2571926 6.1930194 6.194402 6.242326
1368538_at 8.09865 8.127654 7.967219 7.9908566 8.023956 8.01668 7.965519 7.889391 8.02248
1368539_at 3.6477187 3.54243 3.584526 3.7257822 3.46205 3.4781125 3.7949014 3.7159789 3.610751
1368540_at 4.3083124 4.2917767 4.079074 4.204884 3.9087555 4.0185256 4.1754107 3.950487 4.307285
1368541_at 5.949619 5.929901 6.3762126 5.8724723 5.942 5.965468 6.067844 5.595871 5.849182
1368542_at 4.212472 4.430273 4.6897717 4.9038754 4.602086 4.4123125 4.782294 4.6170745 4.400097
1368543_at 8.120264 7.2708025 6.5155883 7.468404 7.554776 6.1999507 7.8165793 7.680173 7.1818357
1368544_a_at 4.7757034 4.55659 4.802167 4.661054 4.5318985 4.932972 4.6540456 4.6905603 4.781292
1368545_at 5.658652 5.4107995 5.5171065 5.885657 5.573618 5.5625863 5.6395926 5.354103 5.559373
1368546_at 4.863721 4.836911 4.775189 4.6699777 4.8697863 4.950516 4.973665 4.6831636 4.962635
1368547_at 4.25977 4.1296463 4.264633 4.0693436 4.2958946 3.8567863 4.0983725 4.349752 4.092935
1368548_at 3.3745847 3.375131 3.4075854 3.3410027 3.45604 3.3807685 3.3651876 3.383659 3.365705
1368549_at 9.0275955 9.198174 9.213705 9.066609 9.197336 9.19138 9.162165 9.046072 9.1822405
1368550_at 4.826603 5.224474 5.2505236 5.086817 4.951646 5.197337 5.206545 5.20397 5.1417036
1368551_at 5.0271707 4.896827 5.3151035 4.9971104 5.0506487 5.0896277 5.105241 4.708215 5.1260867
1368552_at 10.53252 10.5632515 10.670737 10.705018 10.6680765 10.58157 10.592756 10.870071 10.6919775
1368553_at 5.1739798 4.961775 5.057395 5.1915417 4.832073 5.098708 5.274578 5.10693 5.0520535
1368554_at 5.3871365 5.724647 5.5080304 5.6149416 5.7974143 5.655914 5.5854826 5.2842526 5.410391
1368555_at 5.5626435 4.923186 5.8725586 5.9429617 5.526083 5.2893767 5.6354012 5.3263097 5.455543
1368556_at 4.566659 4.5663295 4.5183353 4.491677 5.1101727 4.7212224 4.5060062 4.363478 4.5616055
1368557_s_at 4.8788266 4.5450354 5.3223825 5.275315 5.3018055 4.843497 5.07895 4.7890806 4.4464045
1368558_s_at 8.155109 7.5292077 7.5161076 7.160623 7.7280564 7.9161844 7.8297305 7.652584 7.8156743
1368559_at 5.7736096 5.480677 5.7978716 5.5017395 5.380698 5.574538 5.7106447 5.315053 5.711384
1368560_at 5.247949 5.3736887 5.4267273 5.4747515 5.5154834 5.3800387 5.272617 5.382218 5.522621
1368561_at 4.481551 4.0154495 4.7894526 4.338418 4.2644196 4.3312483 4.367322 4.3987017 4.3286066
1368562_at 4.789116 4.9162936 5.1683984 5.1203527 5.22086 5.0440717 5.0358047 5.2092075 5.1488895
1368563_at 7.4687843 8.321048 7.4872165 7.066064 7.700622 7.1662974 7.1461473 7.927426 8.490015
1368564_at 5.0176983 5.228685 5.049582 5.278242 5.018201 4.995387 5.180831 5.025681 5.037797
1368565_at 4.542377 4.4345713 4.942525 4.408343 4.6967998 4.4071946 4.8194923 4.2788143 5.0509768
1368566_a_at 11.336273 11.191691 11.262577 11.196486 11.438553 11.355787 11.097485 11.142543 11.131932
1368567_at 7.36282 7.4894133 7.271409 7.3262 7.166437 7.292231 7.4066763 7.393788 7.3703256
1368568_at 5.8431187 5.8373795 5.8609605 5.9937487 6.0708046 6.1169624 5.980168 6.1493444 5.8581386
1368569_at 3.824808 4.519727 9.052178 3.883405 3.8346138 8.800919 4.213592 4.045435 4.143591
1368570_at 7.628349 7.5700693 7.4867287 7.098064 7.358651 7.661701 7.2627845 7.3284574 7.5190916
1368571_at 4.6816273 4.199588 4.364765 4.351273 4.4319963 4.490825 4.5214415 4.0682707 4.2944508
1368572_a_at 5.28767 5.36355 5.6245475 5.3928733 5.4599433 5.664025 5.2734303 5.529213 5.5262966
1368573_at 7.7844176 7.9582186 7.4229164 7.8167176 7.588131 7.895938 7.6444497 7.7953343 7.983588
1368574_at 10.015385 10.1965 10.036982 10.096663 10.025953 10.080849 10.096064 10.092423 9.958771
1368575_at 5.375207 5.4104958 5.581488 5.748048 5.672992 5.5753355 5.4650083 5.551832 5.5733128
1368576_at 4.5337844 4.229386 4.20675 4.5549054 4.373996 4.4924703 4.4459414 4.345047 4.155217
1368577_at 3.565039 3.5673103 3.436409 3.4280112 3.6372607 3.3602638 3.4010727 3.4953072 3.3383775
1368578_at 5.168488 4.804228 5.0600805 5.2627525 4.925761 5.0806594 4.9955435 5.064557 4.7749777
1368579_at 4.8869925 4.6622148 4.9061637 4.495169 4.774973 4.804641 5.093791 4.7241993 4.86217
1368580_at 6.4230056 6.5159693 6.5877976 6.243301 6.5976934 6.4168286 6.527885 6.485088 6.343
1368581_at 6.0601053 5.898958 6.0625386 6.096492 6.054219 6.2041583 6.043187 6.239151 5.825613
1368582_at 4.1495466 4.0657473 4.5098667 4.1058607 4.054843 4.3149443 4.180055 4.42082 3.9514031
1368583_a_at 13.733907 13.95548 13.674355 13.7492 13.751047 13.761644 13.823629 13.795717 13.870767
1368584_a_at 4.4676533 4.3984985 4.9642086 4.477556 4.5476933 4.4907846 4.6664906 4.8617682 4.212286
1368585_at 6.2449737 5.983463 6.121368 6.3294277 5.765864 6.0727506 6.0643606 6.3150487 5.9201593
1368586_at 5.2181025 5.492701 5.7081614 5.7766256 5.3617725 5.490505 5.5466967 5.427596 5.4828463
1368587_at 13.834764 13.881786 13.854552 13.8526535 13.851622 13.818774 13.810143 13.925404 13.890131
1368588_at 5.996067 6.1240344 5.6616483 5.623134 6.0375395 5.591075 5.5930376 5.8516107 6.2659187
1368589_at 8.928801 8.781578 8.700126 8.255169 8.142143 8.313119 8.081207 8.841815 8.854038
1368590_at 4.1312823 4.2167172 4.2182226 4.083683 4.335818 4.1269617 4.2237077 3.8824878 4.1121283
1368591_at 8.991434 8.956474 8.723796 8.842003 9.123246 9.0815115 8.990524 9.0140505 8.977314
1368592_at 7.3170495 7.518507 7.195199 6.964808 7.60135 6.88986 7.241081 7.1405616 7.4096975
1368593_at 8.499456 9.00736 9.02582 8.380732 8.555351 8.763746 8.358614 8.626051 8.746391
1368594_at 5.2047553 5.5928936 5.1985035 5.3236365 5.2804017 5.3475857 5.4460545 5.696144 5.269047
1368595_at 4.67865 4.4831486 4.802266 4.721441 4.600844 4.7519836 4.5214834 4.8312473 4.6726313
1368596_at 6.9062047 7.0713925 6.8244743 7.235001 6.8713665 6.942092 6.785502 6.832171 7.031934
1368597_at 6.1457386 6.221466 6.1979437 6.3094306 6.146179 6.1605787 6.323198 6.270882 6.155283
1368598_at 6.7056794 6.9077477 6.8547125 7.0142145 6.640469 6.5852203 6.83937 6.905799 6.512686
1368599_at 6.1775007 6.221778 6.2144732 6.1403627 5.9738216 6.2323246 6.291562 6.165514 6.0855484
1368600_at 10.940215 10.965494 10.713792 10.754834 10.836332 10.615804 10.654985 10.826717 10.929834
1368601_at 4.8655167 4.5441117 4.8352265 4.8106093 4.6842685 4.7268786 4.904403 4.8871403 4.856473
1368602_at 4.0809965 4.0143785 3.8998294 3.87244 3.9720833 4.12547 4.012347 4.142681 4.118288
1368603_at 4.664337 4.537685 4.8833876 4.723673 4.665934 4.578684 5.105241 4.7202473 4.543771
1368604_at 4.8057013 5.037221 4.9751687 5.4055386 5.0509176 5.1885595 5.203916 5.120428 5.0791035
1368605_at 4.9065847 4.7489862 5.0088797 5.106154 4.982813 5.242705 4.6930547 4.721903 4.9977865
1368606_at 4.114066 4.234607 4.261755 4.1774797 4.4751763 4.193158 4.341365 4.177249 3.9413218
1368607_at 7.6510158 8.091803 7.3085012 6.9639874 6.695803 7.662887 7.0655923 8.979599 7.3292007
1368608_at 10.304801 10.049746 10.171794 10.192244 10.157859 10.161151 10.124318 10.102676 10.2496805
1368609_at 12.641823 12.564578 12.559516 12.533823 12.599437 12.681445 12.571375 12.593219 12.697776
1368610_at 4.451175 4.0943246 4.285451 3.9404867 4.469966 4.351184 4.176633 3.895574 4.1421
1368611_at 4.049204 3.87529 4.163622 4.138543 3.951537 4.090248 4.062934 4.403474 3.9568388
1368612_at 5.4699473 5.4767637 5.2532406 5.2960486 5.2225122 5.3308864 5.2401705 5.2179327 5.305884
1368613_at 4.3940606 4.1182446 4.4670134 4.6432276 4.3821445 4.701004 4.3894157 4.583336 4.531487
1368614_at 7.876964 8.067009 7.436825 7.954132 7.794058 7.6662607 7.5612 7.762267 7.7968264
1368615_a_at 5.0060787 4.7805195 5.0995216 5.2246785 4.897908 5.0000887 5.399065 5.035072 4.838615
1368616_at 6.2668037 6.2385454 6.1943774 6.10946 6.2944713 6.4301686 6.128697 6.2243567 6.203732
1368617_at 4.4373865 4.217957 4.0585546 4.573489 4.000698 3.922326 4.3108153 4.743488 4.302342
1368618_at 9.066109 9.056739 9.06016 8.81314 9.011574 9.019405 9.042551 8.961631 8.773703
1368619_at 5.148264 5.5185013 5.4813547 5.489024 5.303052 5.5458136 5.474514 5.4435973 5.329172
1368620_at 5.817088 5.724647 5.8669176 6.0708017 5.9747634 5.9333262 5.8533244 5.8416176 5.7907877
1368621_at 10.733244 10.645843 10.951454 10.639554 10.782969 10.933714 10.706165 10.667967 10.636449
1368622_at 4.1315165 4.455657 4.6741505 4.4061584 4.524066 4.113403 4.258501 4.4309335 4.2735443
1368623_at 4.394436 4.5366735 4.766568 4.523979 4.6394405 4.6989098 4.423568 4.7307205 4.6384125
1368624_at 3.943244 4.0121007 4.1440964 3.7743578 3.9985523 3.9194689 4.001005 3.8106928 3.8658588
1368625_at 5.24112 5.03858 5.404481 5.3539753 5.342602 5.324895 5.5365105 5.411059 5.225805
1368626_at 4.2432327 4.206893 4.5349154 4.590884 4.6555624 4.608743 4.5796156 4.4624166 4.307648
1368627_at 12.908025 12.735269 12.688921 12.793633 12.836923 12.725351 12.766868 12.771532 12.63526
1368628_at 3.7737541 3.8183484 3.9760525 3.866062 4.0407557 3.9046018 3.6864972 3.590596 3.8296244
1368629_at 4.737523 4.7178764 5.0202703 5.1629777 4.734615 4.9333572 5.1013675 4.9084496 4.789073
1368630_at 3.5907452 3.5787783 3.3018928 3.4214199 3.471512 3.582338 3.376035 3.6983147 3.547775
1368631_at 4.310229 4.58911 4.5725555 4.1649237 4.421851 4.637598 4.379143 4.3537507 4.4904547
1368632_at 3.7507718 3.466359 3.413178 3.7242627 3.461267 3.2377298 3.295111 3.337609 3.2453043
1368633_at 3.438447 3.4281752 3.6305375 4.0693436 3.4702415 3.7329793 3.738913 3.6924691 3.5730782
1368634_at 7.9315796 8.089338 8.007404 8.26712 8.216215 8.111181 7.932034 8.160128 8.14135
1368635_at 4.4795723 4.411889 4.48897 4.338109 4.1662474 4.376116 4.359482 4.3924346 4.1688795
1368636_at 5.8362455 6.1310434 6.5528493 6.0016623 5.8583865 6.163127 6.0876446 6.0971212 5.8624697
1368637_at 4.280983 4.497473 4.6293964 4.3537626 4.4942 4.4460573 4.245964 4.501538 4.3794246
1368638_at 5.515834 5.685596 5.4129357 5.425419 5.682525 5.6447544 5.2619333 5.520967 5.5026293
1368639_at 3.9528444 3.718818 4.0284524 4.369927 3.9036224 3.8293831 4.1697717 4.0275135 4.2132826
1368640_at 5.3941684 5.159805 5.5273123 5.50809 5.4858174 5.5732512 5.2315583 5.505692 5.674718
1368641_at 4.43937 4.211345 4.376995 4.3015585 4.1503196 4.2964754 4.265215 4.287304 4.373866
1368642_at 9.6188965 9.742774 9.377439 9.346514 9.3039055 9.409812 9.4141655 9.478718 9.602191
1368643_at 4.478423 4.5898113 4.598016 4.1515875 4.6388035 4.6780977 4.390662 4.3656735 4.4690895
1368644_at 4.794682 4.681922 4.64429 4.555882 4.889079 4.719231 4.8059497 4.383586 4.7468057
1368645_at 6.046768 6.0954595 5.805182 5.63288 5.954292 5.946924 5.8498144 6.0618744 5.9708652
1368646_at 8.511938 8.729437 8.527525 8.559432 8.481229 8.858525 8.545246 8.544154 8.838557
1368647_at 7.375094 7.7064915 7.1640377 7.6250124 7.683779 7.4508796 7.425187 7.2510543 7.4371977
1368648_at 4.567955 4.6987987 4.671215 4.871518 4.3010206 4.625394 4.611955 4.7406483 4.7785716
1368649_at 7.9648623 7.839782 7.500682 7.7000985 7.7521033 7.474275 7.4073367 7.701844 7.874877
1368650_at 7.903495 7.750548 7.828037 6.7763247 7.489989 8.333844 7.8198357 8.003576 8.213032
1368651_at 11.220035 10.948139 10.958221 11.113612 11.129213 11.230058 10.778671 10.965923 11.373883
1368652_at 6.8558946 6.9258137 6.9670463 7.1284018 7.136344 7.1097155 6.8601594 6.9249716 6.92013
1368653_a_at 10.7883215 10.779496 10.749245 10.798558 10.7167015 10.817174 10.703409 10.778008 10.631624
1368654_at 6.2394686 6.549707 5.76245 6.499823 6.5590672 6.1645503 5.981265 6.0327325 6.6222706
1368655_at 9.219763 9.180557 9.505058 9.131563 9.143601 9.475129 9.416267 9.498779 9.315582
1368656_at 3.9481342 3.9885716 4.1927133 4.375875 3.9417162 4.103118 4.3046274 4.3231487 3.8779328
1368657_at 3.7006068 3.7199383 3.8361762 3.8780236 3.9261284 3.8415642 3.7249117 3.565042 3.7675138
1368658_at 4.497287 4.6012607 4.1711173 4.453622 4.36722 4.4922543 4.6864715 4.400148 4.7190585
1368659_at 10.081392 10.271194 11.2074375 10.546215 10.376912 10.723176 10.655438 10.149279 10.689833
1368660_at 4.8739877 4.8658834 5.086754 4.901223 4.8348346 4.7637634 5.0109563 4.8386006 5.0436153
1368661_at 6.889238 6.985272 6.9363933 6.4948654 6.9043837 6.83526 7.04408 7.0959105 6.687794
1368662_at 7.5592613 7.670924 7.130147 7.068635 7.18498 7.1155124 7.3627195 6.9296427 6.966883
1368663_at 3.7755885 3.776772 4.22793 3.8184757 3.8796382 3.808001 4.020043 4.215158 4.281785
1368664_at 5.703141 5.619582 5.901314 6.1151204 5.797465 5.7669883 5.900895 5.911537 5.695837
1368665_at 8.449055 8.3445015 8.012419 8.194571 8.463966 8.421505 8.268265 8.341988 8.28314
1368666_a_at 4.1503544 3.8493605 4.1956053 4.1962147 3.8086412 4.138095 3.938902 3.939322 3.7909646
1368667_at 5.1652026 5.0958805 5.4102387 5.5571074 5.65028 5.4133234 5.567852 5.7250953 5.4980674
1368668_at 8.720982 8.722393 8.434907 8.589718 8.856139 8.708127 8.569133 8.81781 8.750292
1368669_at 7.8025355 7.7092404 7.821292 7.565564 7.5978875 7.4824147 7.604839 7.3420286 7.418248
1368670_a_at 5.6660314 6.016128 6.0978947 5.823097 5.792238 6.0216985 6.000545 6.136983 5.7119823
1368671_at 6.7991138 6.515439 6.688997 6.5789204 6.51844 6.188881 6.783714 6.416036 6.0763326
1368672_at 4.814527 4.6295743 5.238884 4.692271 4.495215 4.6048436 4.9943013 5.023838 4.5721645
1368673_at 4.210503 4.210023 4.5439987 4.3445787 4.265166 4.2785287 4.50199 4.1562576 4.111769
1368674_at 11.496456 11.384777 11.214217 11.246171 11.278547 11.28755 11.168564 11.315539 11.530638
1368675_at 7.1146 7.3943677 7.1470127 7.4598107 7.259153 7.218775 7.2601786 7.0457144 7.14762
1368676_at 5.1128097 5.223477 5.4835305 5.4391465 5.4865475 5.292913 5.668177 5.3408775 5.2485175
1368677_at 3.6759908 3.8651657 4.057534 3.779208 3.6979184 3.7827806 3.8499846 3.7987986 3.7803562
1368678_at 4.3475018 4.459984 4.427697 4.5224705 4.335107 4.477697 4.5278134 4.359533 4.32833
1368679_a_at 7.3440704 7.060014 7.237994 7.252177 7.355144 7.413427 7.2174897 6.9547925 7.0938406
1368680_a_at 4.6049733 4.549539 4.581153 4.6401935 4.5995865 4.697053 4.5703177 4.6235237 4.6353574
1368681_at 6.5180845 6.2665305 6.5859895 6.8814 6.6114244 6.6080456 6.6469064 6.5904045 6.4793134
1368682_at 4.6796274 4.8894444 4.7673984 4.8802853 4.982704 4.730961 4.468291 4.826498 4.705124
1368683_at 3.6010773 3.2246237 3.391961 3.4405577 3.3562136 3.454169 3.3392668 3.493097 3.3618414
1368684_at 5.8076324 5.9918165 5.618334 5.9276605 5.5882664 5.725503 6.0882416 5.7804327 6.1321735
1368685_at 5.20905 5.141391 5.0995216 5.1315923 5.3394146 5.2260656 5.130815 5.3045363 4.8601246
1368686_at 13.982608 13.925428 13.926276 13.960894 13.935182 13.937615 13.928125 13.923694 13.899251
1368687_at 5.9095745 6.1606007 5.836755 6.1987505 6.3390117 6.1030426 6.1926303 6.2104874 5.8936405
1368688_at 4.9100165 4.9661636 4.9896545 4.9702425 5.05652 4.8117924 4.9008327 4.962677 4.756695
1368689_at 4.464323 4.3113465 4.8376226 4.628147 4.151272 4.369154 4.6212535 4.532201 4.293354
1368690_a_at 4.401028 4.3853884 4.630075 4.465703 4.6167893 4.420437 4.2309995 4.6381173 4.140708
1368691_at 5.209958 5.105791 5.0367346 5.1604376 5.111403 5.07185 5.226 4.825123 4.7473965
1368692_a_at 8.0563135 8.476315 8.793622 8.003987 8.522779 8.5595455 8.56163 8.531064 8.482399
1368693_at 6.947186 7.119829 7.1626053 6.9516163 6.8209014 6.438191 6.7455525 7.065099 6.906308
1368694_at 4.1467032 4.400055 4.388789 4.052985 4.258729 4.193201 4.3637915 4.4226627 4.302637
1368695_at 12.370393 12.500534 12.448861 12.488135 12.489881 12.481184 12.441144 12.404209 12.317357
1368696_at 5.352855 5.2071247 5.184347 5.552759 5.343109 5.710123 5.2962465 5.5952406 5.1327496
1368697_at 3.6842227 3.8399835 4.1699667 3.9539874 3.8948596 3.903325 3.8253522 3.9617376 3.852391
1368698_at 5.804296 6.484634 5.7691464 6.375857 6.144015 6.1919665 5.870001 6.060253 6.134843
1368699_at 4.235243 4.3208146 4.672724 4.482272 4.4221697 4.2004585 3.987254 4.410329 4.289604
1368700_at 4.221901 4.398382 4.3013077 4.370852 4.746866 4.578644 4.264984 4.3364716 4.5027876
1368701_at 5.3190837 5.074962 5.3603024 5.0210247 5.328897 5.272369 5.3438005 5.3900404 5.1968474
1368702_at 8.77573 8.947817 8.8536625 8.335302 8.838875 9.207301 8.957115 9.250383 9.0400915
1368703_at 7.0382013 7.3245325 7.291609 7.162051 7.143426 7.217211 7.085876 7.1920443 7.204879
1368704_a_at 4.6853924 4.6837797 4.6939726 4.75404 4.656129 5.0777845 4.828163 4.7447157 4.6297207
1368705_at 5.4157877 4.9638786 5.0459385 5.254438 5.1569495 5.347319 5.2253857 5.188537 5.2438025
1368706_at 11.92875 11.907461 12.053403 12.071304 11.919018 12.057647 12.006033 11.901476 11.882958
1368707_at 13.541443 13.549618 13.47114 13.507147 13.456498 13.611774 13.566563 13.434669 13.464232
1368708_a_at 5.2651563 5.015085 5.15499 5.612675 5.144876 5.4906015 4.5610795 5.5030437 5.022221
1368709_at 4.160447 3.9707334 4.3537617 4.111579 4.0056868 4.00848 3.9643512 4.1571045 4.047474
1368710_at 6.520375 6.1310434 6.477577 6.073277 6.398509 5.9874864 5.9969454 6.00699 5.96644
1368711_at 9.921085 9.578968 8.670831 8.633833 9.242974 8.9868145 9.129505 8.443933 8.595152
1368712_at 8.430796 8.588085 8.505817 8.488937 8.614105 8.508831 8.339708 8.444733 8.696281
1368713_at 4.445768 4.76608 4.821014 4.734254 4.4550138 4.553289 5.049395 4.6614165 4.598057
1368714_at 3.5306249 3.554613 3.6928413 3.6631021 3.771568 3.6825404 3.511998 3.5065935 3.5944285
1368715_s_at 4.5070324 4.451979 4.89858 4.7711363 4.595599 4.655781 4.521515 4.6383705 4.628216
1368716_at 4.3555427 4.384231 4.6216164 4.548602 4.3927593 4.347477 4.286748 4.2998943 4.1131134
1368717_at 10.252406 10.19133 10.292484 10.243027 9.803981 10.444929 10.140349 10.410384 10.523588
1368718_at 6.408726 8.8739395 3.8622882 7.725749 7.540921 4.8267827 8.436972 6.5444384 8.788903
1368719_at 5.2575774 5.2212725 5.0840225 5.2266684 5.149006 5.296589 5.045665 5.513424 5.516885
1368720_at 12.894615 12.695935 12.882209 13.016727 12.855756 12.84194 12.946417 13.203487 12.873196
1368721_at 6.059433 6.129342 6.2296696 6.4587016 6.248283 6.0804024 6.449727 6.3715754 6.1990504
1368722_at 3.994611 3.796178 4.0163603 3.9265072 4.0082335 4.131243 3.9050944 3.7716928 3.9556963
1368723_at 4.6941786 4.5264015 5.0060763 4.982863 5.118954 5.126992 5.304505 5.0466075 5.162579
1368724_a_at 6.436299 6.182457 6.0335813 6.354729 5.9117875 6.0574665 5.920569 6.065861 6.005941
1368725_at 5.120453 4.6848636 4.9421625 4.761118 4.913352 4.8583727 5.194992 4.6849804 5.0497866
1368726_a_at 6.132501 6.12506 5.97868 6.063461 5.9407983 5.9572554 5.8704715 6.015971 6.243059
1368727_at 3.7778573 3.950874 3.9546835 3.730334 3.8671606 3.7430575 3.7760773 3.6046746 3.7984402
1368728_at 5.684071 5.485744 5.8666806 5.976183 5.3948336 5.746533 5.608619 5.3782015 5.435481
1368729_a_at 4.577035 4.435046 4.710943 4.6780844 4.496336 4.1647453 4.612944 4.905303 4.3323812
1368730_a_at 4.9923544 4.5427246 4.5978546 4.956299 4.7068243 4.5324297 4.980438 4.592212 4.6846733
1368731_at 12.99394 13.29208 13.298464 13.445067 13.284567 13.45297 13.183516 13.492641 13.349276
1368732_at 7.1001406 7.1442127 7.0925894 6.9557085 6.744928 6.991842 6.938716 6.5797396 6.977784
1368733_at 12.7064495 13.310962 13.345133 13.291707 13.378496 13.376541 13.284021 13.393349 13.386773
1368734_at 4.7797923 4.7932806 4.6972437 4.8326435 4.879857 4.7894278 4.593008 5.0405283 4.9007187
1368735_a_at 4.167223 4.0905457 4.1106153 4.4588 3.9891706 4.2331114 4.3775454 3.9631336 4.0923114
1368736_at 3.6967354 3.5286152 3.8482606 3.76947 3.6430407 4.2124176 3.479183 3.3335865 3.8038528
1368737_at 5.6658783 5.2406006 5.7280874 5.5395355 5.538806 5.551901 5.6051435 5.8431883 5.4667864
1368738_at 3.6623716 3.866135 3.9010289 3.7124472 3.9390147 3.900021 3.762817 3.864768 3.6666567
1368739_s_at 5.0292354 5.035206 5.301197 5.117334 5.103437 5.198421 5.1372356 5.1890016 4.8744226
1368740_at 4.4458075 4.48243 4.1103096 4.5965014 4.548937 4.040949 4.3199477 4.6116657 4.5465927
1368741_at 13.32526 13.303438 13.332155 13.280174 13.300376 13.438681 13.343235 13.249291 13.380376
1368742_at 6.9143343 6.8014874 7.2624416 6.733231 6.701512 7.2288175 7.119861 6.981611 6.7672553
1368743_a_at 4.2465334 4.1066036 4.1576815 4.1550264 4.127489 3.9080617 4.1939397 4.0975194 4.057809
1368744_a_at 4.2190537 4.1284704 4.0858507 4.0973744 4.270791 4.3266315 4.3659406 3.7872887 4.1426497
1368745_at 6.887048 6.112238 5.8976345 6.313491 6.4802637 5.762247 6.4153395 6.1665516 5.770455
1368746_a_at 5.8244348 5.8955116 6.0577207 5.9457107 5.9629273 5.8599973 5.8988605 5.4986734 5.5671263
1368747_at 4.842309 4.942647 4.835825 4.9711576 5.1228952 4.8484707 4.4195766 4.7373343 4.9664636
1368748_at 5.4419413 5.8351345 5.7987266 5.413853 5.7577434 5.7723064 5.7068486 6.104717 5.6063504
1368749_at 5.9685187 6.037441 6.19735 6.4254994 5.8778887 6.117448 6.217761 6.0251775 5.959647
1368750_a_at 4.1740947 4.145164 4.1711173 3.8481393 4.4758844 4.346559 4.387663 4.615727 4.0168734
1368751_at 4.016485 3.9366941 3.7415564 4.1191797 4.047266 3.7625105 3.764261 3.8469393 4.1728764
1368752_at 3.923985 3.897605 4.0568824 4.106608 4.0253906 4.207754 4.0401516 4.23029 4.0720115
1368753_at 4.270559 4.1262293 4.235878 4.2266874 4.234873 3.977641 4.103466 4.047491 4.162799
1368754_at 6.474963 6.2537293 6.5348635 6.209158 6.3977003 6.17397 6.279935 6.1479855 6.357751
1368755_at 11.096477 10.564415 11.269548 10.791137 10.840714 11.028232 10.900362 10.775712 10.50448
1368756_at 5.341924 5.3639693 5.3940887 5.4373302 5.5473905 5.6519766 5.7116632 5.668931 5.4969854
1368757_at 4.1940827 3.898451 3.990127 4.200208 4.1489115 4.0529413 3.85522 4.017932 3.8331907
1368758_a_at 5.0368676 4.924491 4.9237957 4.945173 4.9611363 4.8886065 5.259972 4.8957386 5.0042515
1368759_at 5.6597896 5.1612077 5.549448 5.2681026 5.1689105 5.1761622 5.6961784 5.360581 5.2461996
1368760_at 4.236773 4.044197 4.5611577 4.7215986 4.33771 4.1761985 4.2560167 4.436489 4.2563033
1368761_at 3.7676198 3.8352916 4.1880603 4.2706184 3.7946715 3.7696314 3.9341617 4.1226225 3.9340873
1368762_at 6.3654904 9.874936 6.3443418 5.802879 5.8195343 10.649473 9.49163 10.360898 11.0386095
1368763_at 4.9064837 5.2044907 4.992049 5.3209705 4.659612 5.1980553 5.3484797 5.039354 4.884282
1368764_at 3.6967933 3.671541 3.5135589 3.5676632 3.447511 3.386529 3.315332 3.200781 3.4384518
1368765_at 5.057522 4.899866 5.1254435 5.404919 5.0592303 5.0356956 4.8222814 4.9523787 4.638194
1368766_at 4.7876205 4.908098 4.988083 5.0698366 4.8059316 4.7671356 4.909931 4.6700735 4.818659
1368767_at 5.8500967 5.3051615 5.672969 5.64559 5.5933537 5.445201 6.042575 5.547452 5.4599547
1368768_at 5.4777822 5.9971356 6.3268948 6.045301 5.987184 6.016481 5.9919477 5.618075 5.839114
1368769_at 11.214765 11.055842 11.029626 11.059804 11.05168 11.260004 11.00891 11.164337 11.043001
1368770_at 4.127941 3.7267914 4.499997 4.0485306 4.0466537 4.186598 4.410823 4.0010815 4.0092096
1368771_at 4.8373375 4.632136 4.6468744 4.48994 4.6664352 4.7795305 4.7527156 4.8813086 4.8773
1368772_at 5.637713 5.389486 5.6424336 5.6726704 5.5323033 5.5811744 5.389192 5.427964 5.28495
1368773_at 3.966989 3.953104 3.9623652 4.0353203 4.2182493 3.9974167 3.9102442 4.0140653 3.977296
1368774_a_at 5.577788 5.710839 5.88467 5.919569 5.6111217 5.7473216 5.683598 5.652722 5.519465
1368775_at 4.020039 4.199595 3.8529503 3.8551676 4.178052 4.2333503 4.1674356 4.0323644 4.208822
1368776_at 4.582643 4.5446854 4.5229087 4.856211 4.6448174 4.675473 4.397724 4.595274 4.459605
1368777_at 4.2190537 4.929251 4.6276627 4.7407026 4.5987177 4.373218 4.4192047 4.5950913 4.4371037
1368778_at 8.769814 9.522957 9.264811 9.700459 8.793747 9.129353 9.015135 9.559076 8.754438
1368779_a_at 8.196501 8.0251045 7.3795047 7.9714394 7.932619 7.1586404 7.449761 7.611267 7.7612095
1368780_at 5.4954457 5.2468114 5.8525615 5.4836807 5.752357 5.529539 5.302798 5.3802285 5.4267592
1368781_at 4.8895493 4.8614917 4.93726 5.1140676 5.063962 4.9036016 4.924917 4.8925304 5.0677023
1368782_at 4.0424223 3.8165078 4.0807486 4.0361385 4.336537 4.4367156 4.178957 3.7927523 3.967158
1368783_at 4.064796 4.172364 4.1305556 4.498684 4.1968565 4.3158283 4.1851172 4.495314 3.9217122
1368784_at 9.700779 9.710007 9.744046 9.719675 9.802605 9.678535 10.512084 9.607706 9.689985
1368785_a_at 3.7926264 3.5416539 3.8831203 3.6933277 3.822384 3.6799686 3.8117712 3.5368173 3.5039067
1368786_a_at 4.5488825 4.765319 4.626894 4.637388 4.6112537 4.6278634 4.67745 4.599772 4.5080776
1368787_at 6.2292 6.147331 6.471833 6.2368016 6.326549 6.1848097 6.1555037 6.200075 6.192223
1368788_at 4.5861435 4.6157403 5.048044 5.0777326 5.053129 4.9919605 5.3969336 4.9161415 4.800415
1368789_at 5.34366 5.1680927 5.317757 5.4356785 5.2243104 5.113352 5.224703 5.2494693 5.0893445
1368790_at 11.997875 11.915116 12.150228 11.971588 11.959222 12.140335 12.024008 11.888701 11.850292
1368791_at 5.11432 5.060933 5.298622 5.466837 5.4546633 5.275923 5.654702 5.179619 5.2697325
1368792_at 6.522881 6.5005074 6.6132503 6.166846 6.554373 6.578573 6.614372 6.648183 6.3008904
1368793_at 4.9038734 4.831871 5.489809 5.169215 4.580081 4.7064314 4.9770775 4.991173 4.615096
1368794_at 11.096566 10.997595 10.922488 11.130751 10.9071455 10.939946 10.844928 10.909381 10.932267
1368795_at 6.9398956 6.7986193 7.1137204 6.9554825 7.0218973 6.8246408 7.069899 7.071773 6.845386
1368796_at 6.4526224 6.3518124 6.3780293 6.484135 6.5165367 6.2202625 6.2555037 6.4968457 6.4471307
1368797_at 7.8039994 7.064362 6.288218 7.8036356 7.203602 6.966173 7.0384665 7.6701922 7.1247067
1368798_at 3.7784276 3.8233445 3.8174825 3.72146 3.7141933 3.9061356 3.5732741 3.7779343 3.6829941
1368799_at 5.485485 5.633979 5.912441 5.7863398 5.4947405 5.8467155 5.629248 5.200219 5.588249
1368800_at 4.193812 4.0223384 3.9882808 4.0942955 4.0418057 4.413144 4.171734 4.0669894 4.12955
1368801_at 4.500804 4.453438 4.1050186 4.238756 4.2308435 4.1806955 4.223707 4.014411 4.120104
1368802_at 4.928501 4.6488667 5.0247364 4.835966 4.733256 5.0797644 4.5836954 5.1180034 4.704914
1368803_at 4.648306 4.723672 5.1707373 4.832225 4.9402685 4.7720695 4.985244 4.9406137 4.639236
1368804_at 4.508731 4.3918757 5.0523577 5.2410192 4.572096 4.3213434 4.2234335 4.502528 4.2465158
1368805_at 5.0502996 5.201416 5.4296713 5.2370834 5.02452 5.093481 5.567487 5.4469604 4.9831257
1368806_at 13.4546995 13.491421 13.518602 13.475006 13.516085 13.579934 13.564786 13.535348 13.581369
1368807_at 5.372157 5.7192364 5.9062786 5.8753786 5.822657 5.519458 5.994987 5.898881 5.8733535
1368808_at 8.773003 8.618557 8.789278 8.562792 8.724554 8.673153 8.75906 8.679035 8.734133
1368809_at 9.262817 9.031863 8.954686 8.778828 8.994469 9.005942 9.010799 9.023297 9.012298
1368810_a_at 4.4711185 4.3431225 4.556592 4.2487483 4.317988 4.5142984 4.344142 4.2355595 4.162966
1368811_at 5.726947 5.536354 5.414653 5.6601496 5.51457 5.461711 5.501749 5.141938 5.5847015
1368812_at 4.656122 4.8491526 4.796953 5.152159 4.770795 4.8654366 4.6583037 4.6357546 4.637921
1368813_at 5.4725223 5.169612 5.1821036 5.2137737 5.4954796 4.934856 5.1795855 5.5474 5.1192255
1368814_at 11.405388 11.625173 11.67908 11.58934 11.624514 11.532932 11.7226305 11.420209 11.584534
1368815_at 5.4832897 5.4509144 5.4312286 5.575033 5.631498 5.4358463 5.6718817 5.2641373 5.3032446
1368816_at 4.584468 4.3358192 4.3442926 4.475623 4.4433947 4.3426085 4.4117727 4.0764637 4.4611235
1368817_at 9.499038 9.555784 9.316706 9.422271 9.519341 9.283061 9.492444 9.322848 9.560073
1368818_at 8.089971 8.3036995 7.8994884 7.979279 8.039589 8.066054 8.011572 8.015223 8.3529625
1368819_at 10.156774 9.887544 9.952427 9.8397455 10.031005 10.23486 10.208102 9.97346 10.163884
1368820_at 7.255272 7.464348 7.1794124 7.5148053 7.617791 7.3646054 7.168325 7.356088 7.4532146
1368821_at 5.9005337 5.7943983 5.9796762 5.182346 5.817371 6.0580735 5.8888564 5.923776 5.829687
1368822_at 6.8604307 6.918552 7.3274417 6.9143534 6.9722404 6.794385 6.8611774 6.688567 7.014593
1368823_at 3.8690531 3.7128372 3.8082662 3.8905544 3.6061354 3.7229505 3.8510911 3.8397431 3.7601056
1368824_at 10.047897 10.188262 10.152114 10.108349 10.1006 10.219476 10.080852 9.989944 10.114855
1368825_at 3.7388458 3.547019 3.6402829 3.7392368 3.7426524 3.5409803 3.6063528 3.4707823 3.596611
1368826_at 12.933943 12.822865 10.527317 10.085466 10.610264 10.648258 12.915661 13.303505 13.362561
1368827_at 6.766014 6.6205215 6.19725 6.5379066 6.3575635 6.648959 6.4057837 6.5970693 6.560935
1368828_at 5.584517 5.878974 6.2237716 5.741524 6.199773 5.8383083 5.6022844 5.8420415 5.689804
1368829_at 7.059012 6.029657 6.8881288 6.098817 6.222406 6.484912 6.7331195 6.5281706 6.6061034
1368830_at 5.1770077 5.391776 5.6390934 5.405589 5.07045 5.048684 5.110694 5.329789 5.194659
1368831_at 8.932121 8.765771 8.450172 8.70526 8.830289 8.799735 8.728089 9.068689 8.813263
1368832_at 7.5949216 7.862854 7.6678753 7.5258555 7.922038 7.8681602 7.6615386 7.555242 7.751963
1368833_at 5.0878572 4.811561 4.9012127 4.8820953 4.9334173 5.132079 4.869315 5.0152793 4.8608484
1368834_at 5.9892435 5.8833337 6.185691 5.419591 5.583096 6.060867 5.7977943 5.5610237 5.950413
1368835_at 9.488642 9.248077 9.3387375 8.945662 9.235273 9.264051 9.4105835 9.363874 9.322985
1368836_a_at 5.6686025 5.7169905 5.6327844 5.8532424 5.6930156 5.6160264 5.840267 5.6877494 5.7296176
1368837_at 7.3863654 7.26337 7.3841004 7.1304545 7.0581255 6.8597693 7.079351 7.282331 7.062589
1368838_at 7.510604 7.6099563 7.226358 7.232844 7.6025796 7.2603407 7.2701497 7.529986 7.525212
1368839_at 7.5216174 7.4291964 7.26144 6.97704 7.312295 6.854708 7.1977777 7.070035 7.3649077
1368840_at 12.317126 12.349173 12.234431 12.334792 11.928422 12.174262 12.262746 12.436455 12.116841
1368841_at 7.2171593 6.966308 6.806763 7.2298183 7.291867 7.0737834 7.3008347 7.350316 6.8477306
1368842_at 7.1982293 6.896387 6.637153 6.893646 7.1075125 7.0522203 7.22508 6.64827 7.1051474
1368843_at 9.557289 9.715427 9.2961445 9.373219 9.554816 9.615665 9.6192 9.702426 9.781411
1368844_at 7.9015174 8.115513 7.4809885 7.7989054 7.8120675 7.6020117 7.6479974 7.566409 8.035538
1368845_at 3.763602 3.9029062 4.0763187 4.5465384 3.9200249 4.0629644 4.3104258 3.9110596 3.8455107
1368846_at 4.837332 4.7428274 4.9976225 4.8148885 4.9474754 5.0294294 4.6562757 5.129451 4.8862247
1368847_at 9.190637 9.221247 9.216 9.083527 9.058153 9.189821 9.131105 9.280078 9.230686
1368848_at 9.13582 9.209106 9.232495 9.306391 9.083659 9.277417 9.301514 9.232627 9.191318
1368849_at 7.6774883 7.8261585 7.433269 7.924527 7.7507997 7.601961 7.8777256 7.4984097 7.7115927
1368850_at 5.509327 5.3349204 5.258473 5.440544 5.394131 5.7928433 5.451357 5.489166 5.211574
1368851_at 8.939966 8.656044 8.434502 8.42132 8.607348 8.753919 8.844994 8.354242 8.582441
1368852_at 10.452095 10.565669 10.333027 10.307447 10.444328 10.346362 10.428312 10.303866 10.34186
1368853_at 3.4701114 3.4151237 3.900565 3.6223567 3.3433657 3.4473228 3.484156 3.6643147 3.4886045
1368854_at 3.7273033 3.6948388 3.7447598 3.836731 3.81226 3.7504704 3.7421465 3.8698626 3.7937834
1368855_at 6.084183 5.969273 6.298541 5.9595437 6.14484 5.5684786 5.801965 6.099007 5.783286
1368856_at 6.1062894 5.5227003 6.2542663 5.8199096 6.005942 5.9701076 5.9907136 5.881451 5.8361654
1368857_at 3.3411722 3.3182218 3.0706172 3.3850145 3.34477 3.2852752 3.319653 3.2744355 3.3110104
1368858_at 3.8024445 3.8310392 4.253479 3.7016432 3.9793665 3.8358216 4.077552 3.734239 3.8467517
1368859_at 8.812267 8.832828 8.40446 8.679098 8.5795145 8.725226 8.806694 8.742862 8.667723
1368860_at 4.6181507 4.4108553 4.214587 4.382436 4.5128174 4.2552757 4.3034916 4.063857 4.3173976
1368861_a_at 4.9847217 5.236165 4.8418837 5.270135 4.9966908 5.0089297 4.797231 4.8584824 4.573568
1368862_at 8.018867 8.291473 8.037859 7.8554626 7.8708873 7.948736 8.00223 7.970126 8.006516
1368863_at 9.117111 9.490556 9.252557 9.4144125 9.082483 9.279275 9.154688 9.254245 9.186535
1368864_at 3.612687 3.5131452 3.446272 3.715152 3.6769326 3.458969 3.5529926 3.6602592 3.4256678
1368865_at 3.3236926 3.588323 3.5639284 3.3853788 3.4850066 3.5820646 3.484715 3.57319 3.4338796
1368866_at 6.4293013 6.23823 6.611041 6.5494647 6.5142207 6.4887123 6.092498 6.141828 6.3781877
1368867_at 6.5832057 6.3711724 6.063116 5.7448297 6.3721986 6.5459247 6.49342 6.264197 6.246008
1368868_at 5.4434996 5.584709 5.332324 5.622897 5.4425154 5.2287908 5.4592075 5.2369604 5.3633175
1368869_at 6.167871 5.956371 6.051355 5.9598794 6.011448 5.7947125 5.9541383 5.5826044 5.9340262
1368870_at 8.685322 8.382473 8.879768 8.728882 8.466242 9.537069 7.689926 8.647364 9.128389
1368871_at 9.118861 8.819609 8.623453 8.883974 8.519699 8.613583 8.872253 8.310311 8.775695
1368872_a_at 5.0213404 4.9792166 5.0671735 5.2443833 5.4051304 5.3660283 5.303308 5.28118 4.7470384
1368873_at 4.045984 3.6967313 4.400175 3.966711 4.0760765 3.8756063 4.094152 4.0216036 4.063958
1368874_a_at 5.582422 5.583784 5.324686 5.5531034 5.9153996 5.687359 5.6321306 5.839877 6.0898404
1368875_a_at 7.43018 7.3910494 7.5136914 7.5744095 7.446606 7.583977 7.4491587 7.382936 7.4115977
1368876_a_at 5.2404227 5.304739 5.361498 5.2906284 5.518844 5.014811 5.3227634 5.5243454 5.243161
1368877_at 6.7112994 7.1230116 8.062282 8.089972 7.483154 8.520063 7.8664856 10.702896 8.006276
1368878_at 9.524725 10.104068 9.330903 9.391795 9.586666 9.459606 9.468083 9.639143 8.876762
1368879_a_at 4.344518 4.41747 4.609719 4.719283 4.504384 4.528886 4.5543237 4.61633 4.5585604
1368880_at 4.3468146 4.3636684 4.7002487 4.8428345 4.821095 4.660428 4.3671703 4.4894695 4.102607
1368881_at 8.49424 8.713787 8.522039 8.358679 8.569839 8.585762 8.44865 8.54427 8.812635
1368882_at 4.60107 4.9837036 6.0321083 4.4113464 4.7722244 4.513663 4.4856296 4.45298 4.5231867
1368883_at 4.7252607 5.1148973 5.129557 5.2748914 4.8608336 5.2240977 4.941525 4.8157763 4.8138394
1368884_at 5.168488 4.925665 5.3391924 5.3606257 5.4825454 5.1960263 5.355396 5.0947413 5.300205
1368885_at 6.034748 5.685107 5.309024 5.6601496 6.1759825 5.972896 5.7131033 5.3415127 6.005622
1368886_at 9.701239 9.554576 9.605618 9.710186 9.794305 9.755614 9.7163515 9.798122 9.668148
1368887_at 3.6295543 3.8587046 3.7321343 3.9385512 3.8480206 3.8019245 3.773834 4.0157995 3.6944559
1368888_a_at 7.1774454 8.022189 7.559918 6.890809 7.116692 8.788308 7.486816 7.7918863 7.4173794
1368889_at 6.9853187 6.971943 6.675285 6.9507475 6.733855 7.0723634 7.036975 6.9635777 7.077683
1368890_at 7.812933 7.8376207 7.5989 7.6759615 7.600747 7.4714246 7.738691 7.7660766 7.798788
1368891_at 5.6756473 5.5273395 5.4332204 5.55619 5.527788 5.647978 5.607694 5.4165254 5.956856
1368892_at 4.2190537 3.930972 4.212144 4.4496164 4.39342 4.0695715 4.2606688 4.5335536 4.264059
1368893_at 4.5985823 4.4088697 4.605471 4.828847 4.642911 4.468654 4.5796156 4.607342 4.2765255
1368894_at 4.850238 4.874255 4.891233 4.819028 5.191864 4.946966 4.761078 4.7697334 4.9259357
1368895_at 4.329973 4.3118877 4.610427 4.657462 4.790676 3.9700694 4.4361057 4.3343043 4.3416862
1368896_at 6.013812 6.4023914 6.3065176 6.546958 5.7267075 6.724686 6.019303 6.5277734 6.5278897
1368897_at 4.477169 4.865884 4.718629 4.744793 4.195733 4.7039757 4.567156 4.657918 4.564721
1368898_at 5.311193 5.053021 5.333445 5.360685 5.1037045 5.4087415 5.331605 5.3623285 5.2182364
1368899_at 7.312676 7.4045196 7.6781254 7.466688 7.4091263 7.3941946 7.4269366 7.303164 7.4179187
1368900_at 4.9810085 5.3453474 5.1464443 4.8099694 4.9200544 5.137315 4.9669333 4.8367414 5.050868
1368901_at 4.951635 4.8154373 4.6396093 4.659958 4.4830036 5.0478907 4.80303 4.995474 4.797409
1368902_at 6.329785 5.909794 6.3387604 6.3536825 6.250669 6.149723 6.0905576 6.1430626 6.1859107
1368903_at 7.639848 7.544548 7.3233995 7.189209 7.4649787 7.513168 7.774144 7.73668 7.5439854
1368904_at 6.220288 6.118373 6.3455234 6.088827 6.3281455 6.3268924 6.207879 6.0676894 6.118406
1368905_at 7.316755 7.648921 7.809759 7.4111557 7.775025 7.7038116 7.408467 7.458946 7.8639665
1368906_at 3.3115838 3.5517187 3.4584668 3.381517 3.3986492 3.5015106 3.3228128 3.3475788 3.3650095
1368907_at 4.624878 4.762601 4.6299353 4.932673 4.5964947 4.8400927 4.443112 4.357655 4.438188
1368908_at 7.9580255 8.28224 7.9683614 7.9662337 7.940064 7.9858556 8.136471 8.136843 8.167635
1368909_a_at 6.6169763 6.756793 6.2344246 6.614289 6.607931 6.6821113 6.581386 6.5368977 6.619594
1368910_at 5.4322934 5.4812407 5.403237 5.4901175 5.4081235 5.339395 5.8745027 5.4111023 5.7366786
1368911_at 6.338731 6.2395415 6.2084517 6.356817 6.2588634 6.028503 6.4549994 6.127464 6.338607
1368912_at 4.2648654 4.2175007 4.274329 4.8447466 4.3899555 4.3173113 4.244403 4.244376 4.228734
1368913_at 3.7227173 3.7991037 3.92239 3.5000458 3.8160036 4.026782 3.870485 3.7845836 3.948949
1368914_at 4.228943 4.40703 4.5786853 4.3747387 4.1811953 4.379898 4.1907988 4.301175 4.47978
1368915_at 10.946341 10.895805 10.890684 10.793429 10.930087 10.98553 11.073167 10.657988 10.764247
1368916_at 10.377117 10.5378275 10.395963 10.436161 10.378636 10.531291 10.320947 10.442918 10.583218
1368917_at 5.0184674 5.140438 4.901341 5.5502553 5.078861 5.055328 5.1717277 5.0353174 4.820485
1368918_at 5.5799885 5.346711 5.789388 5.821591 5.628911 5.378177 5.6904926 5.5506344 5.5371037
1368919_at 5.121891 5.0315995 4.860568 5.0698476 5.313192 5.0645585 4.937637 5.1093907 5.1301703
1368920_at 5.40888 5.386787 5.3745265 5.516199 5.389759 5.169266 5.2005424 5.378972 4.957852
1368921_a_at 5.8276453 5.7683 5.84348 6.083305 5.848719 5.7392993 6.044951 5.7603254 5.9425387
1368922_at 4.468519 4.5669127 4.417971 4.8512383 4.6434035 4.410961 4.7109156 4.5514765 4.5921364
1368923_at 4.717806 5.149495 5.1047587 5.045112 5.039508 4.953675 4.666322 4.9559364 4.963917
1368924_at 10.611536 10.705866 10.508841 10.583394 10.900999 10.651273 10.775267 10.762509 10.887064
1368925_a_at 4.5861435 4.369416 4.79196 4.751513 4.7154484 4.2691336 4.201827 4.3859124 4.6888785
1368926_at 4.7239203 4.59064 4.9278154 4.4322343 4.4439025 4.6753592 4.5193424 4.857226 4.6811953
1368927_at 6.853406 6.7409964 6.850889 6.888979 6.9838576 6.8892674 7.0720606 7.0900226 7.19716
1368928_at 6.2506466 6.2014933 6.013052 6.3720675 5.999963 6.3636465 5.962354 6.425104 6.1962214
1368929_at 7.3749733 7.480405 7.4585624 7.4328475 7.4210644 7.3268394 7.231661 7.4879947 7.559448
1368930_at 4.6330976 4.121626 4.293147 4.255414 4.296996 4.2397423 4.12484 4.373892 4.0474677
1368931_at 7.356555 7.6503296 7.574366 7.533377 7.7090235 8.092894 7.731308 7.4477034 7.7500715
1368932_at 5.341343 5.3712425 4.987937 5.3145766 5.7126617 5.667504 5.5660095 5.735972 5.5865536
1368933_at 6.9328995 6.881144 6.7743816 7.123391 7.0898438 7.083817 6.8048983 7.1029377 6.8492546
1368934_at 10.247787 11.115351 11.043372 10.473163 10.486631 11.288914 10.316464 10.766484 10.892108
1368935_at 4.419307 4.5144324 4.6770906 4.2932653 4.103785 4.1290135 4.1699176 4.3182964 4.396567
1368936_at 10.442312 10.575338 10.5536995 10.554086 10.663829 10.675072 10.602295 10.624504 10.744433
1368937_at 5.8137994 6.1310434 5.842208 5.9532495 5.985152 6.0234933 5.5042048 5.638948 5.7871537
1368938_at 5.3737593 5.59921 5.972925 5.625753 5.6085777 5.380187 5.3256006 5.739659 5.581394
1368939_a_at 4.7952113 4.615818 4.5578504 4.8356953 4.859821 4.8849 4.581613 4.644554 4.6773973
1368940_at 9.848487 10.169426 9.905811 10.159879 9.664425 10.273224 9.7859955 9.9542675 10.266366
1368941_at 4.0062532 4.075971 4.6000414 4.6387153 4.019199 4.5158815 4.3812027 4.4679255 4.13033
1368942_at 4.900861 5.0471563 4.9170623 4.784484 4.771885 4.7872295 4.886133 5.1391945 4.6950283
1368943_at 13.146824 13.154292 13.188783 13.171134 13.169191 13.130133 13.112888 13.105329 13.195545
1368944_at 6.8645625 6.8852572 6.6576004 6.789987 6.7306805 6.8462386 6.6043553 6.7645717 7.125881
1368945_at 5.3436785 5.1604514 4.936161 5.1017585 5.5219913 5.188802 5.061332 4.955821 5.1414795
1368946_at 5.661639 5.327326 5.755632 5.671715 5.567816 5.9013395 5.458011 5.458202 5.5990887
1368947_at 8.420556 7.238791 6.6442757 7.5624757 7.703925 7.7882466 7.40116 7.150618 7.086044
1368948_at 6.0293455 5.889976 6.046998 5.678358 5.7732806 6.167596 5.8866262 5.5733266 5.882755
1368949_at 4.578464 4.280321 4.3706594 4.5822725 4.797652 4.767956 4.7711573 4.6370296 4.249788
1368950_a_at 5.8100123 5.8135376 6.1207705 6.164132 6.163307 6.2403655 6.0765915 6.0740333 5.896777
1368951_at 4.5130205 4.397962 4.64872 4.4340925 4.556285 4.2436237 4.617878 4.4416223 4.4508557
1368952_at 4.967475 4.5118933 4.9979606 4.9454193 4.880122 4.3086424 4.9095592 4.720426 4.600606
1368953_at 8.200197 8.084074 7.9898605 8.050312 8.304871 7.975472 8.066226 7.9622855 8.366498
1368954_at 4.6836195 4.7268586 4.872096 5.0006084 4.6406193 5.056233 4.799461 4.7951403 4.735627
1368955_at 6.9726267 6.8848014 6.5325317 7.226188 7.181353 6.814191 6.732043 6.666344 6.7694483
1368956_at 5.279491 5.5014563 5.576989 5.565147 5.5638385 5.340943 5.546825 5.5264416 5.362568
1368957_at 5.100997 5.0502586 5.0824347 4.9830146 4.575813 4.9601383 4.8059497 4.943894 4.8344727
1368958_at 3.992592 3.9975908 4.11751 3.9335778 4.113843 4.018632 3.9995034 4.186367 3.9085562
1368959_at 4.8329344 4.6330743 5.0102844 4.84617 4.982763 4.9596567 4.8606706 4.8321753 4.447359
1368960_at 9.653565 9.622071 9.364128 9.480084 9.518268 9.532987 9.744314 9.500008 9.84984
1368961_at 5.836938 5.7041965 6.1828713 5.8038726 5.8797603 5.8997445 5.8363466 5.9779754 6.0318837
1368962_at 5.253891 5.4554873 5.0111246 5.2179594 5.01171 5.1539564 4.9047294 4.892497 4.5548773
1368963_at 6.6552224 6.2880254 6.463999 6.542026 5.9784827 6.3848224 6.5428014 6.298825 6.5739727
1368964_at 4.2690883 3.9975781 3.844531 3.944901 4.081839 4.0547533 4.094152 3.8065178 3.8396516
1368965_at 5.700575 5.288248 5.7490554 5.6254025 5.568881 5.4192066 5.620066 5.6674027 5.3842897
1368966_at 4.12724 4.098051 4.4859667 4.2862196 4.4095545 4.0208964 4.0367446 4.244812 4.1013618
1368967_at 6.6437745 6.432306 6.31659 6.6244097 6.603177 6.361346 6.3135056 6.8945704 6.3804426
1368968_at 4.346926 4.1615753 4.5929456 4.350505 4.0933075 4.477916 4.5402822 4.392129 4.4249296
1368969_at 4.501602 4.357677 4.5312376 4.134493 4.2944703 4.0754457 4.394167 4.5563507 4.62972
1368970_at 4.861767 5.105747 5.185458 5.3033266 4.9322867 5.013151 5.3540173 5.081312 5.408825
1368971_a_at 4.87221 4.628028 4.884402 4.497352 4.770726 4.766859 4.941497 4.8822784 4.5665336
1368972_at 3.7481215 3.478428 3.912334 3.829724 3.7163866 3.7759304 3.8072104 3.6937351 3.5783477
1368973_at 7.3676715 7.4140787 7.4185596 7.217585 7.115674 7.250046 7.0226974 7.2375193 7.160509
1368974_at 5.0950847 4.91439 4.612458 4.913068 4.9281993 4.881725 4.759474 4.8256574 4.756878
1368975_at 6.483585 6.074565 6.4265547 5.7052913 6.284817 6.4385123 6.2707276 5.9472513 5.9869914
1368976_at 5.5118837 5.2320743 5.661802 5.1280274 5.342602 5.5514507 5.629519 5.430801 4.9389763
1368977_a_at 7.9920115 7.974087 7.7338247 7.7919827 8.155591 7.897788 7.9228587 7.887938 7.939046
1368978_at 5.587625 5.4405656 5.485997 5.8177185 5.7117314 5.3260355 5.511144 5.569345 5.5351005
1368979_at 6.383403 6.305594 6.398607 6.3896513 6.49876 6.2993903 6.1935253 6.150643 6.026214
1368980_at 5.1022058 5.3785586 4.909272 4.8673654 4.4760647 5.2056837 4.661864 5.018109 5.3521338
1368981_at 3.790087 3.7186506 3.9440832 3.9333823 3.590513 3.725881 3.9105954 3.9194436 3.7202504
1368982_at 4.926401 4.684738 5.0273213 4.861049 4.8226085 4.8028216 4.729484 4.6736307 4.7814913
1368983_at 4.4133477 4.3679614 4.842195 4.4659767 4.3957205 4.3270903 4.202619 4.6365314 4.144768
1368984_at 8.049318 7.9252853 7.9923935 7.9755473 8.0175705 7.9323006 7.963989 7.9038677 7.939046
1368985_at 4.505211 4.263194 4.8395147 4.3436375 4.210617 4.861544 4.6713758 4.340579 4.720933
1368986_at 4.984436 4.9140797 5.00451 4.963737 4.748106 4.7639256 4.7451067 5.2453003 4.7060966
1368987_at 5.911358 5.7887697 6.3758645 6.0000653 5.7584295 5.780359 5.8439345 5.94519 5.528747
1368988_at 5.288069 4.918907 5.508106 5.5197062 5.211138 5.1670566 5.4475107 5.316102 5.4736085
1368989_at 4.7255707 4.7595024 4.808012 4.6314545 4.456186 5.294738 4.8894525 5.072106 5.037671
1368990_at 5.725246 5.902963 6.0277944 5.9010186 5.997353 5.8841805 5.9362445 5.959694 5.8752756
1368991_at 6.167275 5.956974 5.835541 6.212751 5.804028 5.708433 5.4671173 5.9439645 5.736978
1368992_a_at 10.351863 10.426746 10.271783 10.410709 10.550161 10.393207 10.454119 10.447556 10.611217
1368993_at 5.517063 4.8579187 4.904313 4.722264 5.0169606 4.493685 5.0302167 5.1267004 4.982186
1368994_a_at 5.5195613 5.687617 5.6019497 5.7416296 6.114095 5.608441 5.8771596 5.804496 5.9729347
1368995_at 3.4471955 3.6728299 3.6067476 3.707554 3.5643268 3.6325777 3.6116457 3.536 3.3980033
1368996_at 4.621213 4.472305 4.7006617 4.788957 4.716182 4.793061 4.9749036 4.7450275 4.6556005
1368997_at 4.7615376 4.37619 4.3978243 4.3890285 4.1753197 4.347039 4.1023283 4.326526 4.332688
1368998_at 3.8692865 3.8076825 3.7380948 3.8184757 3.8718855 3.964001 3.7366066 4.0044246 3.7845342
1368999_a_at 5.167238 5.1143713 5.392389 5.390233 5.3160267 5.343747 5.2075434 5.4295683 5.3245587
1369000_at 5.125371 5.4974723 5.535606 5.2608566 5.5147805 5.5931816 4.9347057 5.289627 5.319643
1369001_at 3.977331 3.9198399 4.079692 4.3381786 4.4530516 4.062676 4.070036 4.2563143 4.235537
1369002_at 4.401028 4.393952 4.8397026 4.415724 4.384485 4.56857 4.310843 4.4822946 4.533876
1369003_at 6.2234597 6.357941 6.003562 5.7651644 6.2325373 6.193612 6.085176 5.8354855 6.0817046
1369004_at 5.735041 5.4367657 5.616379 5.6136065 5.2393684 5.442269 5.772253 5.4986734 5.1021895
1369005_at 4.5977755 4.2620997 4.662437 5.1290736 4.6676993 4.545986 4.758088 4.840129 4.5742345
1369006_at 4.1722736 4.21288 4.6251535 4.2503633 4.2395678 4.203638 4.124781 4.316532 4.123476
1369007_at 5.4509783 5.4087152 5.127103 5.2550106 5.417744 5.204672 5.4570203 5.4616175 5.4104996
1369008_a_at 4.50922 4.4170933 4.399669 4.6250453 4.475418 4.5308967 4.298399 4.45758 4.5788
1369009_at 3.728162 3.7614431 3.8561194 3.8369987 3.7582068 3.6896129 4.033688 4.018012 3.7565036
1369010_at 5.0951495 5.2322006 4.901327 5.2972374 5.34188 5.1076384 5.079605 5.327177 5.350728
1369011_at 12.230428 12.517397 12.70912 12.283996 12.392984 12.519572 12.510473 12.443634 12.265321
1369012_at 6.083876 5.9509864 5.9479933 6.000708 6.094043 5.8329444 5.7603755 5.6897216 5.769845
1369013_a_at 10.095158 10.088948 10.130598 10.106604 10.219026 10.09446 10.051484 10.121869 10.125623
1369014_at 4.4779367 4.97906 4.980125 4.9717236 4.508031 4.6824646 5.0119143 4.89793 4.790416
1369015_at 4.88759 4.6532173 4.940443 4.767649 4.7195315 4.714422 4.7440042 4.6365314 4.802783
1369016_at 5.417156 5.384956 5.529793 5.1544228 5.463285 5.4598174 5.459882 5.408302 5.162593
1369017_at 4.7567024 4.6095304 4.8252854 4.8045115 4.4293723 4.343905 4.6527624 4.574468 4.434024
1369018_at 5.158161 5.218476 5.592821 5.4220333 5.5469737 5.575636 5.643008 5.57286 5.868108
1369019_at 3.6228878 3.7817943 3.847137 3.669967 3.8178153 3.691299 3.9158547 3.717076 3.7736783
1369020_at 4.6885147 4.8165655 4.8156486 4.977741 4.9812374 5.08025 5.050847 4.955122 4.6171374
1369021_at 5.807517 6.1017847 6.0223317 6.2954836 5.8469577 6.029462 5.990564 6.025291 5.960721
1369022_at 5.934547 5.7403584 6.013052 6.017867 6.0755672 5.8903995 5.9301977 6.1638703 5.8489065
1369023_at 9.847279 9.76204 9.677669 9.786387 9.69568 9.634351 9.571933 9.685953 9.795231
1369024_at 6.494268 6.824309 6.5031223 6.2624 6.599447 6.498187 6.4294033 6.417573 6.6239944
1369025_at 4.162353 3.9569046 4.593877 4.6913724 4.8226237 4.6753592 4.6897 4.6020265 4.506537
1369026_at 5.8131366 6.0226455 5.70903 6.285888 6.0437474 6.045258 5.748329 6.0765076 6.12689
1369027_at 4.479653 4.5578237 4.812957 4.684803 4.1662474 4.720996 4.6907644 4.4528246 4.2019343
1369028_at 4.99181 4.821904 4.781142 5.239994 4.8894496 4.5458636 4.95509 4.918397 4.6282964
1369029_at 5.549707 5.1054664 5.3370256 4.4472456 5.387406 5.399851 5.43369 5.1460695 5.5094385
1369030_at 4.6025853 4.1268826 4.3566165 4.5596824 4.3771415 4.294303 4.503615 4.1667795 4.3836236
1369031_at 8.26531 8.476331 8.640967 7.743188 8.288967 8.525136 8.22721 8.16661 8.094823
1369032_at 8.095118 7.9543304 7.822318 7.9384246 7.991491 7.732943 7.945441 7.8473783 7.827828
1369033_at 3.5478287 3.5991123 3.5953999 3.7364874 3.606444 3.7244916 3.6121316 3.569489 3.5574484
1369034_at 4.5709343 5.026491 4.668213 4.953802 4.689593 4.884385 4.957246 5.057024 4.845892
1369035_a_at 3.7404957 3.7897494 3.5598352 3.8381164 3.8730655 4.0686035 3.9032316 3.8368769 3.8693004
1369036_at 3.7414534 3.706717 3.7695925 3.9695814 3.5455635 3.9942443 3.7529457 3.7375133 3.6768634
1369037_at 4.6240425 4.6359262 4.443885 4.53126 4.793288 4.646608 4.66981 4.6365314 4.6769414
1369038_at 5.633709 5.383774 5.9829698 5.6465626 5.6483717 5.776312 5.541095 5.5755854 5.5244884
1369039_at 7.8968387 7.8975286 7.524985 7.829097 7.7199154 7.810157 7.856413 7.6990647 7.6765504
1369040_at 5.512506 5.469088 5.4535227 5.3817945 5.4149365 5.587633 5.15078 5.2312455 5.5146675
1369041_at 3.6829538 3.766604 4.3794956 3.900067 3.6550019 3.6533477 3.714474 3.690485 3.5547159
1369042_at 6.978583 7.0721965 6.87977 6.886763 7.123551 6.8988733 6.7550845 6.967695 6.5749464
1369043_at 3.7730575 3.8063483 3.611523 3.8032277 3.6698434 3.652355 3.8562906 3.6784341 3.8016121
1369044_a_at 6.2018676 6.5035954 5.864669 7.5413795 6.171837 5.8661203 6.2207465 5.8436875 6.2680507
1369045_at 6.933277 6.734179 7.0493817 7.234525 6.885748 6.953879 6.795081 6.756238 6.895289
1369046_at 4.154063 3.973354 4.1715207 4.1581874 3.9995687 3.9181314 4.3432674 4.2902164 3.8020835
1369047_at 3.2709239 3.1574094 3.1068046 3.440482 3.2161155 3.3456852 3.1289272 3.2446487 3.2130456
1369048_at 4.4958735 4.794023 4.854296 5.065959 4.522701 4.851198 5.1770296 4.7881737 4.787051
1369049_at 3.910526 3.8415926 3.801857 3.9102418 3.8409753 3.8892114 3.8923175 3.8487942 3.995096
1369050_at 7.505208 8.116599 7.1451917 7.746352 8.052312 7.27429 7.571396 8.071439 7.3946295
1369051_at 6.7293277 6.6727815 6.9653907 6.816932 6.5902357 6.855395 6.997228 6.489644 6.8829136
1369052_at 5.018963 5.35174 4.925436 4.5997133 4.941626 5.096539 5.148736 5.1320796 4.7377195
1369053_at 4.5161033 4.661744 4.6606636 4.7062263 4.4122224 4.486905 4.7129745 4.6204596 4.7527943
1369054_at 4.3104963 4.338056 4.347752 4.339325 4.467001 4.624693 4.548596 4.4394813 4.553805
1369055_at 3.604306 3.9893668 4.1099596 3.8082583 3.6463857 3.8819098 3.8921535 3.8785427 3.8451617
1369056_at 3.5690649 3.8183484 3.4889848 3.657886 3.593466 3.633869 3.59733 3.471571 3.514031
1369057_at 7.722108 7.807715 7.7967205 7.726582 7.700622 7.835373 7.698261 7.8166733 7.572184
1369058_at 5.125979 5.0301085 5.4102387 5.3537297 5.2250576 4.9652157 5.154514 5.0845637 5.0892143
1369059_at 7.6505814 7.5978236 7.6456037 7.6729736 7.629815 7.8718624 7.6119027 7.5909266 7.647877
1369060_a_at 7.8335757 8.016275 7.8336115 7.8593197 7.9293923 7.7318015 7.7497487 7.6329074 8.014317
1369061_at 8.357551 8.385056 8.24438 8.230714 8.406572 8.379841 8.457575 8.25905 8.580194
1369062_at 5.240057 5.2235746 5.5361376 5.418188 5.2990856 5.0585737 5.2359066 5.4146786 5.126086
1369063_at 8.844835 8.809222 8.942229 8.7697115 8.685866 8.8600235 8.3444 8.678722 8.843257
1369064_a_at 3.942641 4.019405 4.0256596 3.9073908 3.8013456 3.9300666 3.768981 4.018693 3.9849942
1369065_a_at 8.72789 8.742842 8.470949 8.830132 8.816855 8.555368 8.770147 8.933307 8.741166
1369066_at 5.9117775 6.0435104 6.0216503 5.838512 5.667502 6.0438232 5.857035 5.9015803 5.698031
1369067_at 3.994611 3.7555394 4.0333996 3.953067 3.7913902 3.9127173 3.8803425 3.6535885 3.8732884
1369068_at 4.020747 4.1768947 4.2642636 4.198822 4.1397295 3.9364166 4.0742803 3.9655812 4.0632057
1369069_at 7.5707 7.6850033 7.172224 7.371701 7.3542404 7.308194 7.3326097 7.2915792 7.2512555
1369070_at 7.4319654 7.6775284 7.6687946 7.414388 7.4618187 7.53869 7.114897 7.6847186 7.6297503
1369071_at 3.8894083 4.2071543 4.0333996 4.285227 4.1093993 4.311223 4.3671894 4.168681 4.1024513
1369072_at 5.7216434 5.9251065 6.3006353 5.858188 6.349433 7.0272756 5.699338 5.663544 6.5002785
1369073_at 9.862067 9.826225 9.984719 9.703923 10.015482 9.949935 9.577947 9.911294 9.998236
1369074_at 12.496105 12.490673 12.539382 12.586526 12.583544 12.507488 12.40632 12.350344 12.490347
1369075_a_at 4.5117335 5.046811 4.6080456 4.73291 4.7995286 4.756243 4.6867948 4.4910536 4.5869184
1369076_at 8.394381 8.605638 8.535257 8.075904 8.593168 8.675901 8.457139 8.536216 8.5663805
1369077_at 7.079089 6.8018456 6.927648 6.820844 6.918408 7.044359 6.9148145 6.8569174 6.9733634
1369078_at 8.016513 7.956675 7.9604583 7.8299785 7.83231 7.922812 7.992951 7.9254127 8.026837
1369079_at 4.829232 4.7598996 4.9999905 4.8921523 4.9651575 4.899502 5.182057 5.045148 4.7408075
1369080_at 4.5275574 4.7269773 4.909272 4.904729 4.9729834 4.880175 4.7170157 4.8408732 4.6273375
1369081_at 6.780108 6.951039 6.6413465 6.641669 6.98799 6.92807 6.9078994 6.6187434 6.760364
1369082_at 5.0682487 5.008649 5.1139507 4.737898 4.963482 5.155348 5.0254216 4.837626 4.9654007
1369083_at 5.83597 5.683188 5.231101 5.711792 5.713283 5.6234255 5.309339 5.3165765 5.420472
1369084_a_at 7.0044174 7.2152424 7.225195 7.23464 7.307616 7.2813363 7.0505724 7.1972384 7.233642
1369085_s_at 4.9962664 5.426302 5.283373 5.1292906 5.564534 5.355957 5.1656713 4.928776 5.785843
1369086_a_at 5.206936 5.671651 5.1726856 5.3158655 5.7755814 5.1960173 5.6507006 5.5652246 5.239221
1369087_at 5.324978 5.28374 5.446824 4.9062557 5.076889 4.904948 5.3022966 5.0614347 5.0957365
1369088_at 7.54811 7.6770983 7.6836443 7.56439 7.063631 7.278748 7.2774405 7.1525426 7.4251432
1369089_at 4.534392 4.3531613 4.57621 4.5252943 4.47019 4.811093 4.71422 4.530548 4.2270403
1369090_at 4.0732493 4.2520447 4.1564636 3.9495547 3.8409753 4.016388 4.22449 4.137358 4.0128183
1369091_at 3.9528444 4.051588 4.5626926 4.1936235 3.9522917 4.13511 4.3125095 3.8006084 3.8691978
1369092_at 8.190194 8.123673 7.9101934 8.177871 8.186344 8.166187 8.053628 7.9811416 8.146631
1369093_at 7.444125 7.121403 6.9030924 6.686266 6.9862432 6.5613513 6.968609 6.4953036 6.7344074
1369094_a_at 6.3284135 6.545863 6.6885557 6.594385 6.6902323 6.8644733 6.2736325 6.7729845 6.5742693
1369095_at 4.7677135 4.6386213 4.610427 4.8790913 4.8328934 4.435177 4.5503197 4.950467 4.627557
1369096_at 4.390749 4.2370124 4.2519264 4.3991346 4.2067394 4.2826552 4.3765597 4.2426634 4.294385
1369097_s_at 5.747143 6.000642 5.911249 5.8024173 5.757027 6.191163 5.7265253 5.623678 5.8035417
1369098_at 4.126505 3.918065 4.156606 4.329962 4.208507 4.242567 4.418885 4.2885666 4.3180146
1369099_at 7.5422077 7.785226 7.609281 7.4809155 7.5403156 7.8372083 7.670396 7.786607 7.761149
1369100_at 4.002081 3.9605286 4.2129993 4.3545375 4.1792927 4.0645084 4.382237 4.2875366 4.0616436
1369101_at 7.888807 8.140608 7.883142 7.6994076 7.8349752 7.792622 7.7504435 8.01568 7.9662724
1369102_at 3.8029766 4.446258 4.0217004 3.7842612 3.8228219 4.0680747 3.9329033 4.102772 3.8844724
1369103_at 4.929238 5.023134 4.8579946 4.8413315 4.75996 5.0951633 5.032689 4.741701 5.230814
1369104_at 5.6122985 5.600956 5.951072 6.0000653 5.484113 5.3964834 5.816814 5.59059 5.6436877
1369105_a_at 3.8101838 3.6868453 3.6963189 3.4912875 3.3813705 3.6069584 4.170746 4.0641236 3.86325
1369106_at 4.6382766 4.552576 4.7964015 4.867378 4.9089727 4.309761 4.624941 4.7261376 4.5550756
1369107_at 3.700613 3.7037864 3.8154902 3.9364586 4.063309 3.8875897 3.8639202 3.8181336 4.019252
1369108_at 4.2398977 4.0155745 4.2555227 4.230631 4.1248217 3.8046954 4.0518675 4.2076664 4.3293
1369109_at 3.8956072 3.5711153 3.682781 3.827824 3.8495255 3.693324 3.9035408 3.9508648 3.5357692
1369110_x_at 10.259954 9.509522 7.432616 8.817175 9.56572 9.607164 10.096357 9.455488 10.335734
1369111_at 13.978637 14.039245 14.046206 13.953502 14.035453 14.110828 14.021094 13.936173 14.074931
1369112_at 4.2909117 4.0855646 4.318988 4.3978033 4.474475 4.2164316 4.5653086 4.386492 4.323354
1369113_at 3.3061676 3.4121606 3.2648873 3.3661044 3.3197532 3.3859324 3.3044062 3.3874402 3.485124
1369114_at 3.2487073 3.34524 3.2316425 3.307929 3.3429825 3.4595852 3.216672 3.5652173 3.6793933
1369115_at 4.6729803 4.6395373 5.179516 4.958992 4.787295 4.8686113 4.8447514 5.0540934 4.695151
1369116_a_at 5.7593617 5.727286 5.807572 5.6026206 5.950766 6.1802645 5.618009 5.7914534 5.9014196
1369117_at 4.0975246 4.138677 4.5703635 3.90885 4.070521 4.064309 4.124099 4.2867165 4.28704
1369118_a_at 4.9469633 4.814177 4.491892 4.7187157 4.589508 4.776222 4.8112392 4.5318127 4.6480975
1369119_a_at 4.792302 4.812052 5.2466507 4.8943605 4.7009554 4.8750515 4.7902036 4.788809 4.6726313
1369120_a_at 7.1712575 7.2418303 7.3948975 7.577008 7.5455036 7.3149104 7.46302 7.5103517 7.224662
1369121_at 4.929975 4.9491453 5.582205 5.1913643 4.9759393 5.3882837 5.5916014 5.5455966 5.395811
1369122_at 7.107166 7.4035463 7.272964 7.216195 7.3701715 7.433313 7.500265 7.1968646 7.3904514
1369123_a_at 5.944463 6.223209 6.264287 6.12751 6.1712003 5.9856925 6.164068 5.877337 6.0347714
1369124_at 4.5840187 4.402666 4.605254 4.530761 4.54457 4.7014265 4.6580105 4.372963 4.4336805
1369125_at 3.39382 3.4427094 3.549563 3.3795629 3.3187952 3.4905248 3.3638604 3.3424106 3.5167856
1369126_at 3.7150123 4.104781 3.6057436 3.825021 3.978359 4.3568287 4.2118087 3.5776017 3.9951603
1369127_a_at 6.255198 6.25741 6.5577474 6.5040812 6.343859 6.691264 6.712967 6.4704704 6.6812086
1369128_at 4.2845426 3.9827552 4.1473303 4.4405727 4.1243343 3.768891 4.154414 3.7955115 4.1819954
1369129_at 4.0549526 4.00278 3.8896682 3.9926674 4.0384827 3.7872138 3.9768481 3.9419084 4.059309
1369130_at 4.9743595 4.97821 5.1692767 5.1362567 4.8177958 4.8099303 5.075178 5.3000994 5.082658
1369131_at 4.223006 4.356103 4.301695 4.2438374 3.9675932 4.283484 4.3542852 4.3546124 4.0477223
1369132_at 5.622467 5.384956 5.4944944 5.6731834 5.643344 5.5857563 5.648224 5.6930103 5.347847
1369133_a_at 4.027322 4.0570936 4.167323 4.1417246 4.033937 3.9636939 4.2159734 4.054228 4.18596
1369134_x_at 3.6716576 3.4572475 3.5936627 3.57305 3.5551608 3.4576058 3.5317938 3.5047615 3.736689
1369135_at 6.495908 6.181165 6.5034504 6.576984 6.7194 6.343581 6.486885 6.7823114 6.422054
1369136_at 4.1607676 4.111533 4.2674313 4.492398 4.126442 4.1634035 4.41761 4.519499 4.1772237
1369137_at 4.770758 4.9644165 4.8719945 5.181835 4.8799095 4.952627 5.0510397 5.00185 4.844225
1369138_a_at 4.2192144 4.0705433 4.3030477 3.9389489 4.1229506 3.8901806 3.6409638 3.788808 3.964568
1369139_at 4.0960054 3.8731601 4.0251923 3.8134224 3.652575 3.78651 3.8666365 3.6655667 3.3897762
1369140_at 4.2219334 3.993766 4.259015 4.057841 4.29447 3.7982666 4.315913 4.083118 4.2011614
1369141_at 3.662267 3.550338 3.7073126 3.7601402 3.7758973 3.5907092 3.5117588 3.8068125 3.6340837
1369142_at 3.6311898 3.7963097 4.1437244 3.8755264 4.16272 3.6879323 3.9435556 3.720413 4.0638866
1369143_at 4.560344 4.12452 4.426602 4.39921 4.296068 4.1845913 4.5457296 4.5306025 4.3510456
1369144_a_at 3.993176 4.054948 4.0081434 4.4117975 4.1007795 3.9602523 4.1168795 3.9065323 4.078185
1369145_a_at 4.7518306 4.6986732 4.8393955 4.6080003 4.6200542 4.587393 4.821751 4.6909885 4.829414
1369146_a_at 7.374647 6.8127 7.1526084 7.1993628 6.9468594 7.5236354 6.8968306 7.382382 7.2798743
1369147_at 4.609396 4.9742036 5.0001607 5.0643053 4.8713007 5.1521735 5.077381 4.7832727 4.9169407
1369148_at 7.980664 7.933537 7.858754 7.859753 7.7280564 7.7540765 7.7017355 7.758892 7.875835
1369149_at 5.125979 5.052071 5.4952765 5.252987 5.219374 5.2803164 5.1359935 5.1748667 5.3145227
1369150_at 8.81716 8.9938755 8.719873 8.3954315 8.720028 8.5984 8.329458 7.7765856 8.294074
1369151_at 5.261059 5.1849456 5.6282845 5.2608566 5.0283523 5.1113515 5.1719627 5.3101854 5.240451
1369152_at 7.092271 7.09589 6.8347335 7.0688105 7.0630054 6.921856 7.2166266 7.138169 7.144211
1369153_at 3.8104587 3.8487253 3.8369896 3.8315368 3.6010814 3.7241533 3.68194 3.7710536 3.76853
1369154_at 4.0674295 3.9945376 4.1327343 4.0693436 4.1986895 4.2305155 4.1148634 4.399007 3.9740894
1369155_at 5.0182214 4.9887614 5.0637975 5.174178 4.9988647 4.904948 5.5136485 5.026998 4.9222136
1369156_at 6.2859454 6.230319 6.273297 6.2894793 6.163943 6.4634876 6.3366656 6.4051356 6.375789
1369157_at 8.132046 8.399151 7.9780555 8.348501 8.351553 8.314392 8.4136305 8.006638 8.496704
1369158_at 4.581423 4.5359955 4.881898 4.7166843 4.41053 4.5046673 4.5629244 4.384179 4.2679396
1369159_at 5.440433 5.223656 5.7876697 5.529307 5.307334 4.8925014 5.544237 5.7091393 5.159113
1369160_a_at 5.1279383 4.9520264 5.052357 4.861049 5.0072646 4.959724 4.634079 4.8155117 4.856557
1369161_at 8.372158 8.841328 8.868756 8.7515 8.391205 8.637505 8.59806 9.063086 8.30085
1369162_at 4.073589 3.91121 4.024598 4.419261 4.129596 4.1124797 4.352221 4.4464893 4.088062
1369163_at 5.2513094 5.4366884 5.4125495 5.37861 5.1624136 5.323168 5.032444 5.229804 5.4002786
1369164_a_at 4.349249 4.136248 4.466115 4.5481224 4.4447246 4.241041 4.4750643 4.366984 4.3876553
1369165_at 4.3504972 4.3448763 4.1760902 4.690235 4.311061 4.5416174 4.3398848 4.185521 4.1179066
1369166_at 3.888208 3.8519409 4.162718 4.204884 4.1667705 3.885787 4.119973 4.070912 3.855633
1369167_at 5.6821876 6.0751047 6.1360917 6.257519 5.980574 5.995144 5.92901 6.110588 5.994734
1369168_a_at 5.348438 5.445934 5.690667 5.4475946 5.5223565 5.2161193 5.525055 5.3576417 5.486254
1369169_at 9.187929 9.377066 9.528803 9.26272 9.074037 9.213462 9.046148 9.240339 9.192342
1369170_at 4.2122297 4.1695695 3.817482 3.991005 4.201744 4.1134024 3.97517 3.8367112 4.24348
1369171_at 11.306223 11.293916 10.469664 11.209599 11.215994 11.26705 11.338753 11.117346 11.251499
1369172_at 4.163035 4.112849 4.1736083 4.3047533 4.208507 4.5039644 4.094687 4.0893974 4.062659
1369173_at 5.161225 5.285845 5.7987485 4.8933516 5.2547655 4.9620366 4.9016433 5.4400253 5.2169085
1369174_at 7.2522883 7.237725 6.715732 6.7887936 7.1339602 6.9248767 7.1279144 6.9608617 6.9581203
1369175_a_at 4.0505705 4.02349 4.0585647 4.199813 3.8667703 3.8488014 4.2081666 4.3417416 3.859212
1369176_at 6.6976085 6.750375 6.913497 6.721962 6.7030897 6.8643227 6.7720494 6.508571 6.640372
1369177_at 7.084467 7.4552407 6.5022635 6.7670703 6.8086495 6.907634 7.1109486 7.235043 7.0056243
1369178_a_at 4.203909 4.1355453 4.1141005 4.4427576 4.4652567 4.5323763 4.5124125 4.436423 4.210682
1369179_a_at 6.540108 6.237226 6.013052 6.0702868 6.3110924 6.1103597 6.0984874 6.1283183 6.084593
1369180_at 5.117757 5.134895 5.0622687 5.2074556 5.2635593 4.878352 4.8011637 5.399116 5.015337
1369181_at 6.0020967 5.5243793 5.576169 5.5429554 5.67541 6.067799 6.076539 5.6112947 5.8605924
1369182_at 4.0095863 4.114949 3.935037 3.8293467 4.142797 3.9493651 4.1114273 4.92598 3.9152553
1369183_at 4.90055 4.990406 5.1723647 5.1421947 5.0465555 4.993205 5.1781044 4.8589096 5.035468
1369184_at 4.2444735 4.0048018 4.2955856 4.1204844 4.260256 4.3738337 4.008338 4.130927 4.0778017
1369185_a_at 5.292339 5.359247 5.466772 5.3524694 5.163274 5.3313985 5.4321904 5.2027907 5.3103228
1369186_at 7.366604 7.175859 7.366495 6.975166 7.1870503 7.4089265 7.5809546 7.286474 7.283041
1369187_a_at 6.9874654 7.444672 7.45182 7.3268523 7.557244 7.276928 7.5456424 7.397845 7.214919
1369188_at 4.055189 4.4914274 4.249242 4.0556726 4.0000815 4.350091 4.351031 4.2107625 4.144501
1369189_at 5.776405 5.687641 5.72162 5.635715 5.7774625 5.5681887 5.7257867 5.733936 5.5295486
1369190_at 5.8169203 5.6217465 5.6666446 5.9055953 5.7957253 5.793909 5.8147492 5.7446 5.8223805
1369191_at 3.5055685 3.6884668 3.6207407 3.5798547 3.649356 3.7829492 3.7060838 3.588926 3.5663867
1369192_at 4.88157 4.65839 4.4761434 4.2602983 4.5541983 4.6896744 4.546001 4.595139 4.4718466
1369193_at 5.6857758 5.6112566 5.5288863 5.495203 5.5895424 5.4731665 5.328526 5.4581065 5.4571652
1369194_a_at 3.8870983 3.8088639 3.7511415 3.6983035 4.019443 3.977641 3.843534 3.9137723 3.8396516
1369195_at 5.339045 5.76519 6.4221644 5.1495194 5.677577 6.440423 5.4956155 5.362426 5.5246677
1369196_at 5.5975237 5.693329 5.5630198 5.7251005 5.675249 5.5080585 5.288336 5.434196 5.4668684
1369197_at 5.50868 5.1910353 5.4313345 5.2721977 5.447832 5.342558 5.1441936 5.5731125 5.641835
1369198_at 5.245219 5.1760063 5.381139 5.441729 5.431239 5.3316097 5.057825 5.3640757 5.5387797
1369199_at 4.876083 4.9446297 5.029609 5.147151 4.9208584 5.271371 5.1106606 5.0467596 5.061887
1369200_at 8.758589 8.89971 8.953367 9.045295 8.538005 8.879074 8.788091 8.378778 8.912467
1369201_at 4.9552298 5.4051776 5.0671716 5.4096756 5.4917736 5.3800387 5.4358187 5.3979745 5.1938653
1369202_at 3.529707 3.5517828 3.9325094 3.4591427 3.6151633 3.4660878 3.6498444 3.7977433 5.731942
1369203_at 3.9270775 4.0468917 4.228204 4.2995567 3.9624817 4.0482187 4.1103234 3.921348 4.02048
1369204_at 7.4457617 6.932939 7.4626307 6.6202426 6.9023104 7.265921 7.1676335 7.131903 7.0716333
1369205_at 5.3216705 5.35062 5.5903006 5.5512238 5.395119 5.3887973 5.31436 5.481173 5.0472
1369206_at 12.563282 12.541606 12.557276 12.700954 12.667824 12.551517 12.611751 12.779503 12.520201
1369207_at 4.408576 4.766259 4.078081 4.1845703 4.162057 4.4401345 4.2923055 4.13189 4.130545
1369208_at 6.363029 6.2469945 5.8762584 6.193184 5.9567094 5.955305 6.311042 6.193658 5.4935308
1369209_at 6.2506466 5.9656773 6.3170495 6.2395854 6.3552675 6.4355083 6.4445586 6.431164 6.5158896
1369210_at 3.2766476 3.4201236 3.613459 3.7387192 3.295266 3.537464 3.6809392 3.571412 3.3650248
1369211_at 6.1684217 6.0685043 6.387538 6.350611 6.3752522 6.276243 6.266094 6.3018055 6.0333476
1369212_s_at 7.176807 7.1325283 6.985458 7.3498693 7.337671 6.262046 7.185147 7.2389073 6.2766438
1369213_at 5.042334 5.038799 5.3995104 5.327402 5.0865626 5.081248 5.3438005 5.32771 5.1095333
1369214_a_at 6.024849 5.77236 6.0089855 6.028832 6.142618 5.9161363 6.0008783 5.8680873 5.817306
1369215_a_at 10.161412 10.344663 10.317639 10.289989 9.945146 9.848835 10.37243 9.988456 9.854013
1369216_a_at 5.5599165 5.6407413 5.819912 5.698249 5.561592 5.570673 5.51325 5.510937 5.3575907
1369217_at 4.401187 4.7965555 4.316164 4.767649 4.6117983 4.1628637 4.4081593 4.3486767 4.40788
1369218_at 7.6762743 7.6437874 7.5345716 7.341162 7.3713183 7.793681 7.7598977 7.4785743 7.6776934
1369219_at 6.3883405 6.3078547 6.4256315 6.601955 5.870222 6.4049587 6.235661 6.2547474 6.0943847
1369220_at 7.2632113 7.24675 7.445876 7.1020904 7.5429044 7.4090085 7.25 7.4842734 7.386217
1369221_at 6.9638147 6.307429 7.0018883 6.80242 6.993635 7.0663357 6.3073163 7.0784755 6.81889
1369222_at 5.240576 5.0291634 5.832967 5.534546 5.314724 5.1688952 5.493287 5.615693 5.187108
1369223_at 6.9033885 6.7588863 6.8599586 6.9538727 6.978484 6.889761 6.9560957 7.0170736 6.8444443
1369224_at 10.643946 8.484943 9.021217 10.176865 8.761126 9.143838 10.263037 8.192127 8.834991
1369225_at 12.0723 12.289337 12.166577 11.8312235 12.002467 11.991263 12.275206 11.780964 12.207196
1369226_at 7.406365 8.094826 7.785881 7.7654276 7.3957653 7.511948 7.8976007 7.376898 7.9738436
1369227_at 6.171072 6.095472 5.9920278 5.7517524 5.96467 6.230768 5.9423046 5.939119 6.2194796
1369228_at 5.458389 5.6280885 5.9014077 5.6409845 5.7986054 5.868337 5.8493557 5.688858 5.7043285
1369229_at 5.789521 5.7760367 6.1102896 6.2088475 5.8716574 6.0214434 5.9013534 5.8827877 5.7384815
1369230_at 5.1923466 4.749442 4.5306044 4.4765368 4.367934 4.612459 4.95112 4.463053 4.4065466
1369231_at 4.747592 4.757962 4.9387183 5.2685404 4.8586273 4.42793 5.1860895 4.7342944 4.388821
1369232_at 4.6095905 4.6597815 4.9442797 4.720072 4.767249 4.771472 4.322538 4.824278 4.5869184
1369233_at 3.8929133 3.6478996 3.9350905 3.8670719 3.960347 4.020954 3.6544404 3.8551638 3.7495604
1369234_at 7.85999 7.756344 7.919578 7.6368966 7.7546453 7.753562 7.45885 7.6683145 7.76781
1369235_at 4.7007713 4.9471736 5.046216 4.894935 4.717872 4.9082417 5.307805 4.894223 5.0175495
1369236_at 5.3635607 5.032298 5.1225705 5.3578305 5.2090225 5.611162 5.187596 5.12885 5.0278497
1369237_at 5.384561 5.5543404 5.585993 5.367859 5.3952 5.0589585 5.4059386 5.20565 5.249052
1369238_at 9.712392 9.997252 9.677611 10.002146 10.096648 9.888049 9.774254 9.732634 10.18502
1369239_at 4.0156097 4.010657 4.0795536 3.9034898 3.9273133 3.9645987 3.8885996 3.8658357 4.124094
1369240_a_at 5.5201807 5.961295 6.0466223 5.850515 5.73235 5.9319215 5.7941566 5.6943493 5.6015573
1369241_at 5.369483 5.457054 5.4998903 5.239133 5.321869 5.3058553 5.13567 5.163506 5.507652
1369242_at 3.393434 3.579182 3.3288605 3.4424913 3.6906133 3.645711 3.4616792 3.693469 3.6237564
1369243_at 4.3650584 4.0320034 4.0363827 4.3445106 4.2032557 4.018963 4.036426 4.018833 4.3661637
1369244_at 7.110922 7.043504 6.9335437 7.0096216 7.1132402 6.7949023 6.9599314 7.1378193 7.043615
1369245_at 4.4947443 4.255968 4.259466 4.357676 4.3708553 4.2888794 4.4284525 4.433466 4.299242
1369246_a_at 3.6364021 3.783053 4.057638 4.0022593 3.987246 3.9516547 3.8972173 3.998095 3.903031
1369247_at 6.0562954 6.2770867 6.0642023 6.020647 6.2769547 6.0402803 6.076539 6.133142 6.036367
1369248_a_at 8.76156 8.773718 8.484029 9.309345 8.943037 8.393248 8.600092 8.16607 8.628151
1369249_at 8.1614685 8.428158 8.370971 8.286597 8.236265 8.305786 8.429101 8.462453 8.535885
1369250_at 4.9431863 5.213914 5.3028584 4.840256 4.785293 4.780854 4.7952604 4.9267664 4.7839723
1369251_a_at 5.7844357 5.6336164 5.961687 5.9239473 5.785115 5.8292894 5.6384573 5.84925 5.8592544
1369252_a_at 5.291128 5.337981 5.1101394 5.5096927 5.4310217 5.6349688 5.9602637 5.839572 5.190384
1369253_at 3.7978282 3.776772 3.809971 4.038909 3.9826555 3.8901806 3.8826914 3.866658 3.6984534
1369254_a_at 3.8857682 3.9213612 4.0161486 4.0306654 3.9813268 3.9400582 3.8879633 4.033927 3.8846855
1369255_at 6.1818676 6.764994 6.6345506 6.844842 6.907886 6.751435 6.642931 6.599192 6.2645597
1369256_at 5.873039 6.013899 5.326173 5.985931 5.990928 6.04601 6.0470285 5.8254323 5.652143
1369257_at 4.9579473 4.9051304 5.234957 4.992474 5.1048894 5.038643 5.105547 5.234052 5.03753
1369258_at 3.3444197 3.3274884 3.1618605 3.0174298 3.4801965 3.1828039 3.3338048 3.2819366 3.3805983
1369259_at 7.440301 7.015902 6.1559 5.6601496 6.1672797 6.9262853 6.2341666 7.2714596 7.1018214
1369260_a_at 4.2629876 4.3204327 4.41322 4.4777045 4.3202095 4.4297857 4.339649 4.4574213 4.501562
1369261_at 4.9334793 5.0361137 5.160495 5.3032193 4.98674 5.083121 4.9253135 4.9862866 5.02201
1369262_at 6.5582786 6.9302974 6.4243183 6.5851455 6.692195 6.835975 6.924703 6.1623254 6.4489655
1369263_at 3.4549196 3.3531213 3.4892614 3.428694 3.388903 3.5170734 3.4717085 3.5250692 3.3349197
1369264_at 4.953 5.1327953 5.3594327 5.241661 5.090639 5.2570252 4.871467 5.064557 4.988226
1369265_at 6.7032776 6.431864 6.1816435 6.4856324 6.7549872 6.435089 6.362179 6.160751 6.507613
1369266_at 6.056286 6.140299 5.28249 5.828979 5.5075507 5.7822795 5.377406 6.250951 5.6086864
1369267_at 4.0753713 4.2672105 4.278459 4.1157894 4.2401853 3.85607 4.2584453 4.2835693 4.212899
1369268_at 4.518136 4.3074093 4.2697206 4.522156 4.445256 4.2722917 4.3110423 4.0558195 4.178873
1369269_at 9.352873 9.342143 9.342942 9.332504 9.607466 9.457059 9.483016 9.30165 9.382196
1369270_at 8.650819 8.875305 9.091564 9.072266 8.636517 9.069971 8.844993 9.219696 8.946778
1369271_at 4.476604 4.146514 4.191843 4.3586574 4.208507 4.426802 4.3455086 4.4413996 4.3557076
1369272_at 5.3501277 4.901998 5.8512087 4.8327103 5.2665057 5.5288115 5.5277066 5.18184 5.0788794
1369273_a_at 4.2269034 4.5436454 4.570073 4.723213 4.4825697 4.6629567 4.447684 4.4007654 4.4470577
1369274_a_at 4.3504906 4.568558 4.28247 4.101536 4.254713 4.448002 4.5413675 4.1522894 4.5496006
1369275_s_at 12.597517 12.690163 12.789622 12.751964 12.744174 12.914477 12.509944 12.65141 12.829084
1369276_at 4.9532924 4.924137 4.768504 4.7140512 4.9629116 5.028655 5.2039776 4.666916 5.1948075
1369277_at 5.4655666 5.6527724 5.773994 5.6974335 6.002057 5.719674 5.587893 5.8236027 5.319375
1369278_at 8.133276 8.243034 7.7744555 7.9807677 8.171421 8.033052 8.114401 8.222835 8.370527
1369279_at 5.934547 5.847536 6.036812 6.332545 5.9522643 5.881052 6.1786294 6.114111 6.0568175
1369280_at 4.316628 4.315765 4.545343 4.656752 4.4699664 4.558143 4.6766777 4.7338724 4.397828
1369281_at 3.3880813 3.6720264 3.4891152 3.7073529 3.6173973 3.601367 3.6601968 3.408691 3.3453116
1369282_at 3.3547456 3.194349 3.702519 3.609569 3.5781388 3.545528 3.3478687 3.3966722 3.2153702
1369283_at 3.6808422 4.1374245 3.9122488 3.7445042 3.737067 3.9172678 3.7179508 3.821314 3.603668
1369284_at 5.784728 5.273835 5.5491 5.585718 5.4542418 5.623912 5.599365 5.477293 5.458556
1369285_at 5.8208747 5.9761043 6.325191 6.2136116 6.733357 6.267217 6.157404 5.667544 5.6675816
1369286_at 12.4188795 12.282983 12.190547 12.275655 12.208921 12.28213 12.403287 12.360502 12.26344
1369287_at 4.599462 4.8319664 5.234139 5.112364 4.8337655 4.6642017 4.8629575 4.585892 4.8129053
1369288_at 4.374978 4.2172046 4.7167664 4.7914658 4.699596 4.5295362 4.5272517 4.481723 4.638555
1369289_at 10.064968 10.063685 9.847211 10.071268 9.945532 9.969546 10.17017 10.15505 9.916447
1369290_at 4.6796274 4.668358 4.860568 4.2266006 4.5483017 4.650506 4.4483223 4.6332664 4.5609727
1369291_at 10.514436 10.308557 10.776467 10.36296 10.288333 10.576851 10.597565 10.1666565 10.321258
1369292_at 4.4069157 4.317645 4.51231 4.397389 4.4891834 4.55009 4.598367 4.6477885 4.3712425
1369293_at 6.3094444 5.782941 6.0852995 5.902046 5.781049 5.911471 6.14681 6.0979447 5.9105396
1369294_at 4.9070373 5.1028748 4.8442636 5.01437 5.2029734 5.0278 5.0355043 4.790558 5.147797
1369295_at 4.700181 4.5675035 5.2294617 4.7351418 4.727677 5.0495577 4.7969203 4.9168787 4.7100053
1369296_at 12.889643 12.846634 12.707115 12.751116 12.852943 12.448427 12.818748 12.787706 12.961929
1369297_at 3.9343734 3.8330882 4.079282 3.9200575 4.1699514 4.1264563 4.263337 3.981177 3.812735
1369298_at 4.4843655 4.150399 4.534393 4.7415175 4.4654946 3.989771 4.4359846 4.277662 4.297323
1369299_at 4.816348 4.5584936 4.823534 4.8716736 4.8176723 4.8051586 4.8780875 4.9744377 4.974139
1369300_at 4.088162 4.1730247 3.9657772 4.2610626 4.081839 4.2033796 4.3239703 4.1203732 3.9372761
1369301_at 4.6744156 4.6590176 5.0471997 4.8148885 4.723818 5.059623 4.60036 4.6267824 4.7220054
1369302_at 4.341375 4.667544 4.573802 4.585761 4.8509116 4.6371913 4.572602 4.53048 4.7091165
1369303_at 3.783074 3.9100394 3.8500426 3.7874258 3.8973157 3.9492064 3.786555 3.8346627 3.7096217
1369304_at 6.6883006 6.0276575 6.0281997 6.202835 6.735286 6.632179 6.657482 6.218581 6.362809
1369305_at 4.583404 4.5907497 4.9422092 4.8565483 4.690584 4.531824 4.6801963 4.8321753 4.754707
1369306_at 4.2633514 4.322504 4.5136056 3.9776986 4.06293 4.091773 4.361356 4.227846 4.1597004
1369307_at 4.8613386 4.7555094 5.5559435 5.1341996 5.093044 5.2803154 4.948097 5.0044274 4.852963
1369308_at 5.181517 5.237896 5.356578 5.3128996 5.439802 5.256906 5.327032 5.2447324 5.1707478
1369309_a_at 4.754773 4.817172 5.0849967 5.1404414 4.616379 5.029952 5.210706 4.7981663 4.3426723
1369310_at 5.1443977 5.1080294 4.924038 5.187333 5.1251926 5.239752 5.087633 4.8144665 5.1648
1369311_at 3.6013935 3.6319175 3.6986973 3.8295376 3.7378614 3.8649747 3.657595 3.9435887 3.62144
1369312_a_at 8.82241 8.789097 8.758853 8.925103 8.696853 8.791923 8.702647 8.832052 8.756111
1369313_at 4.646753 4.7213745 4.545936 4.611515 4.317335 4.585541 5.063584 4.504443 4.809834
1369314_at 4.3882236 4.4377527 4.6963325 4.3339677 4.566286 4.3491926 4.0658236 4.22846 4.209549
1369315_at 4.168597 4.513954 4.5058575 4.474738 4.329567 4.165469 4.445222 4.6842403 4.4289026
1369316_s_at 6.360603 6.229436 6.294154 6.1019692 6.017176 6.191374 6.479611 6.3312645 6.435447
1369317_at 3.9655325 4.05416 4.1964226 4.1564274 4.2121143 4.1194143 4.0328665 4.042817 4.1588717
1369318_at 5.950828 5.993916 6.0513983 6.116347 5.8102393 6.0930686 5.6368456 6.1768503 5.611801
1369319_at 8.840664 9.05998 9.049152 9.021953 8.988575 9.0980835 8.847179 8.885086 8.955724
1369320_at 4.765278 4.4462585 4.6399117 4.7676497 4.415636 4.568779 4.534362 4.360919 4.4615364
1369321_s_at 3.2747715 3.1429567 3.304117 3.2735467 3.2164774 3.0493815 3.3836365 3.0566576 3.1620805
1369322_at 5.809379 5.522656 5.620655 5.7939324 5.7764974 5.785546 5.795092 5.2923017 5.6466393
1369323_at 6.8588324 6.821191 6.7906675 6.6951566 6.817952 6.837069 6.998591 6.9890323 6.9483213
1369324_at 3.8556726 4.0301523 3.3134978 3.4944148 3.7472298 3.477105 3.7445703 3.6895297 3.4914696
1369325_at 6.0220346 6.1474304 6.1705327 6.2591124 6.7177353 6.380365 6.6028004 6.369025 6.3379636
1369326_at 3.994611 3.8869317 4.325931 3.9734108 4.091606 4.2495346 3.773834 4.0004406 4.0066895
1369327_at 4.447066 4.4758797 4.613176 4.608522 4.34269 4.4733405 4.717122 4.3719573 4.36476
1369328_at 6.1914964 6.164451 6.1421022 5.3473606 5.624045 6.4628234 6.1151047 5.6966877 6.2669754
1369329_at 5.5787024 5.6418614 5.6040287 5.761992 5.8135724 5.5417323 5.5267305 5.617949 5.619551
1369330_at 5.154551 5.1327953 5.548794 4.7339497 5.0790863 5.50917 5.2074814 5.2647357 5.187785
1369331_a_at 5.3695483 5.4814644 5.142301 5.3291435 5.3989863 5.286214 5.30423 5.1186404 5.3901057
1369332_a_at 3.766373 3.7850103 4.103224 4.015562 3.9243796 3.9622915 4.0214233 3.9651198 3.7853212
1369333_a_at 3.4905968 3.381126 3.46558 3.2736135 3.348789 3.261792 3.3736668 3.4428055 3.278013
1369334_at 4.3122663 4.010025 4.116673 4.4369555 4.2564 4.055273 4.197325 4.230708 4.081459
1369335_at 3.9109657 3.9441059 3.8821526 3.8348565 3.8104908 4.2613645 3.562522 3.8437393 3.770271
1369336_at 5.5998406 5.6915402 6.170443 5.3381906 5.614709 5.5785584 5.6266913 5.5994997 5.683977
1369337_at 4.670551 4.5273876 4.6647263 4.778143 4.433668 4.690082 4.624941 4.4953423 4.6205816
1369338_at 6.0825925 6.1982217 6.3285556 6.304272 6.0694647 5.72247 6.141532 6.1336107 5.8774204
1369339_at 6.0565 6.4389353 6.330653 6.2858872 6.0947423 6.1502757 6.2096357 6.039441 5.81141
1369340_at 4.5086827 4.6571126 4.913046 4.8606577 4.5345683 4.504333 4.795863 4.701628 4.3085127
1369341_a_at 4.2177114 4.107559 4.2585154 4.1887007 4.0385175 4.0550494 4.113556 3.9976346 4.299115
1369342_at 6.052187 5.9092207 6.0703745 5.84694 5.318694 5.4774313 5.6981177 5.5202303 5.551262
1369343_at 3.3227644 3.6703532 3.4538195 3.4313848 3.4861746 3.5577357 3.8196845 3.4672441 3.6694033
1369344_at 5.346549 5.4785695 5.5459256 5.610261 5.466749 5.4263988 5.4278746 5.417935 5.6913314
1369345_at 4.0333195 4.049841 4.4022417 4.415946 4.1626987 4.27413 3.999853 4.129366 4.0493402
1369346_at 3.7867 3.9781768 3.9941673 3.8963494 3.7519846 3.721357 3.8020575 3.933252 3.7722113
1369347_s_at 6.0563016 6.107943 5.991881 5.9431815 5.9329157 5.922539 5.996721 5.697115 5.7241616
1369348_at 4.506654 4.5262904 4.2946095 4.4049873 4.728319 4.540493 4.5027056 4.6045833 4.5453014
1369349_a_at 3.8171222 3.5219498 3.8657675 3.654142 3.8420074 3.514549 3.7270994 3.5769193 3.567132
1369350_at 5.691175 5.7344813 5.6583023 5.6602144 5.6761975 5.8341975 5.6588106 5.9963417 5.7509675
1369351_at 4.5412836 4.640853 4.696692 4.943168 4.591981 4.5324297 4.6943674 5.1186805 4.5464215
1369352_at 6.547356 6.6162777 6.2028522 6.0000653 6.4707446 6.2924385 6.291388 5.9717107 6.195082
1369353_at 4.951635 4.6588745 4.554669 4.71078 4.400383 4.689517 4.893333 5.1329746 4.753372
1369354_at 6.5717187 6.470105 6.668386 6.743796 6.4786887 6.787564 6.4550743 6.6300025 6.7002134
1369355_at 4.8567214 5.0232315 4.909272 4.877743 5.212031 4.7827535 5.1028337 5.1085715 4.616342
1369356_at 4.0726333 4.1199703 4.0269766 4.2087545 4.167731 3.9061456 4.233544 4.3781915 4.2450876
1369357_at 5.1367116 5.0874166 5.536609 4.918271 4.8382826 5.224906 5.281401 5.2540283 5.528622
1369358_a_at 6.3324127 6.4244175 6.595551 6.6110015 6.7648015 6.4605966 6.652865 6.40271 6.556489
1369359_at 4.1722736 4.123627 4.2057157 4.3724794 4.2317886 4.330167 4.5741444 4.2825165 4.3437777
1369360_at 6.021843 6.0924726 6.1421022 6.258794 6.1526127 6.228449 6.132426 6.1652236 6.2468467
1369361_at 3.9495609 3.760669 3.9024096 4.0616937 3.8759747 3.9217186 3.8386157 3.840278 3.690572
1369362_at 5.2436156 5.1980715 5.1296983 4.9737787 5.1356163 5.1688952 5.4703865 4.8020906 5.1869645
1369363_at 3.6844308 3.7339299 3.4744596 3.649314 3.8672628 3.6635401 3.658642 3.8367114 3.519746
1369364_at 3.7182617 3.660403 4.0616703 3.7553701 3.661486 3.6054115 3.6061714 3.7058191 3.6697183
1369365_at 4.56967 4.3403864 4.8194585 4.436146 4.723926 4.483393 4.8507276 4.8022532 5.006351
1369366_at 4.9120717 5.0266027 5.302188 4.5323014 5.092905 5.011175 4.875044 5.179782 4.8564005
1369367_at 4.8277526 4.5026956 4.692503 4.739199 4.681069 4.7888784 4.987723 4.5294967 4.592698
1369368_at 4.307991 4.3860598 4.453431 4.4660454 4.413211 4.619195 4.579155 4.4413996 4.488218
1369369_at 5.204959 5.4505258 5.4944944 5.413366 5.2170205 5.017407 5.554073 5.417935 5.2180457
1369370_s_at 5.070748 5.1017113 5.0492153 5.213137 5.1290774 5.0283375 4.853313 4.8281593 5.1120763
1369371_a_at 4.244977 4.2314787 4.622715 4.366985 4.6225114 4.34868 4.1874104 4.444624 4.408138
1369372_at 5.2919335 5.009559 5.597854 5.1613774 5.2809463 5.13126 5.392953 5.01044 5.1643677
1369373_at 5.7345614 5.615643 5.732061 5.615335 5.9457135 5.730606 5.9024925 5.842972 5.357417
1369374_at 4.298094 3.9474685 4.043313 3.8924637 4.0891953 4.0378094 4.0673065 3.8297036 3.945665
1369375_a_at 3.7648368 3.886515 3.872329 3.9737747 3.919773 4.0960655 3.9143746 3.7868567 4.0107985
1369376_a_at 4.361187 4.2485266 4.495888 4.596237 4.563285 4.4346313 4.706679 4.7651286 4.4521785
1369377_at 3.8723438 3.582144 4.018471 4.1496315 3.754064 3.6253939 4.0521946 3.8367114 3.7690482
1369378_at 5.083083 4.9188495 4.89117 4.987899 4.970435 4.8486614 4.9820676 5.200219 4.9998717
1369379_at 4.8584533 5.0878935 4.975139 4.5398192 4.9327173 5.143963 4.902311 4.8488708 4.676641
1369380_at 4.655122 4.599083 4.6085606 4.630179 4.8854127 4.9543567 4.6612425 4.343113 4.995866
1369381_a_at 3.8287287 3.911433 3.7531526 4.0069304 3.7995214 3.7795193 3.9133358 3.6968777 3.732411
1369382_at 6.276064 6.1594024 5.9623 6.129344 6.229156 6.0154634 5.963701 6.210716 5.8607235
1369383_a_at 4.7068357 5.12381 4.9221134 4.853717 4.8527565 4.7010593 4.773381 5.096407 4.8423233
1369384_at 3.889288 3.7085965 4.282277 4.1356153 4.0068684 3.8992033 3.8595514 4.0219326 3.8832574
1369385_at 4.747149 4.7642035 4.77037 5.020398 4.8052616 4.8362336 4.8485126 4.9182363 4.8388457
1369386_at 4.209268 4.2722073 4.3087087 4.6802053 4.1672263 4.0282664 4.332174 4.658533 4.198296
1369387_at 5.5656915 6.02774 5.950413 5.5642004 5.451608 5.7232127 5.8723536 5.457407 5.8107743
1369388_at 3.9817967 4.1206145 4.232934 4.62568 4.4562073 4.2495785 4.145857 4.171244 4.17237
1369389_at 4.8230515 4.796258 4.5785794 4.944099 4.8885226 4.406044 4.6101933 5.0733237 4.4611235
1369390_a_at 5.2515893 4.6102657 4.3836274 4.682512 4.4939365 4.4574876 4.714753 4.4902177 4.335051
1369391_at 4.2212276 4.166221 4.4070134 4.24264 4.251953 4.3615522 4.298141 4.7200894 4.160559
1369392_at 5.3006926 5.3353615 5.498184 5.130496 5.2912 5.3714614 5.0952277 5.168179 5.275239
1369393_at 3.8937361 3.741051 3.7140746 3.7447202 3.8388643 3.7216494 3.7534325 3.8843668 4.0948954
1369394_at 4.9191246 4.6691723 5.0594335 4.9300404 4.7536135 4.8092985 4.5278196 4.4087315 4.7328167
1369395_at 3.5774803 3.776772 4.070879 3.779208 3.7744412 3.5561094 3.6843371 3.7663665 3.4978907
1369396_at 5.734085 5.95772 5.8943925 5.681899 5.781266 5.877932 5.67243 5.7094975 5.5893965
1369397_at 5.083083 5.165107 5.073061 5.015623 5.2686896 5.0010443 4.9618125 5.3319387 5.0837674
1369398_at 5.4720964 5.4777145 5.399434 5.754451 5.7653003 5.8261075 5.6544614 5.765533 5.6706557
1369399_at 3.7802293 3.7656512 3.7924893 3.8099258 3.766101 3.532452 3.704605 4.0074964 3.7639067
1369400_a_at 5.372157 5.4758143 5.3527026 5.6230063 5.2453747 5.316761 5.445268 5.6580343 5.3215146
1369401_at 3.5195727 3.5026464 3.6003485 3.4396777 3.3954396 3.3760552 3.343678 3.519287 3.4694297
1369402_at 7.0501943 7.0621448 6.8604136 7.2229466 7.0734215 6.959704 6.749269 6.964186 7.017124
1369403_at 4.8063188 4.248118 4.6606636 4.65566 4.725257 4.7003546 5.012576 4.603718 4.607151
1369404_a_at 4.487741 4.6322327 4.872533 4.7380834 4.5316334 4.68882 4.7021365 4.64834 4.531939
1369405_a_at 4.526553 4.3727717 4.505531 4.526225 4.414816 4.66426 4.667174 4.951447 4.287918
1369406_at 4.170869 4.1131034 4.5367513 4.614846 4.03412 4.441022 4.197443 4.2916775 4.1861467
1369407_at 5.7473373 6.6293116 6.767054 6.0636554 6.0001664 6.4019585 6.447206 5.8161054 5.832714
1369408_at 4.556967 4.7714353 4.563459 4.593748 4.583069 4.556535 4.6570654 4.793428 4.6361256
1369409_at 7.982429 8.032689 8.072303 8.048361 8.05159 8.580316 8.388273 8.188605 8.367113
1369410_at 8.369133 8.350546 8.378628 8.375656 8.697236 8.389039 8.392966 8.047491 8.484525
1369411_at 4.1938963 4.2000914 4.437566 4.5307612 4.1003017 3.8361685 4.388547 3.9509487 4.0214267
1369412_a_at 6.404685 6.584891 6.7280006 6.5085955 6.616616 6.679235 6.516328 6.4895625 6.7167764
1369413_at 4.802137 4.5132365 4.704992 4.8901916 4.663506 4.8076005 4.83271 5.028634 4.756328
1369414_at 8.598631 8.594772 8.473221 8.559719 8.571381 8.6915455 8.445337 8.574818 8.617996
1369415_at 8.78696 8.250435 7.849693 7.5760465 8.69714 8.767128 8.633746 8.714342 8.085016
1369416_at 6.449757 6.6439204 6.3415227 6.810354 6.677955 6.392538 6.4189367 6.618313 6.4784813
1369417_a_at 4.632546 4.184757 4.5716147 4.6921754 4.606227 4.271412 4.194749 4.4497743 4.5044084
1369418_at 4.67083 4.139729 4.762759 4.6626444 4.537834 4.503688 4.532987 4.491458 4.341721
1369419_at 5.1332536 5.703583 5.1840897 5.787497 5.518955 5.159333 5.3627467 5.187153 5.238559
1369420_at 4.5652146 4.400165 4.4757204 4.543647 4.252577 4.002535 4.3284397 4.4840736 4.332981
1369421_at 6.105832 6.240808 6.0205436 6.082169 6.2063966 6.1173034 5.8439407 5.9146643 6.252107
1369422_at 5.5998406 5.479552 5.4155874 5.340126 5.4867043 5.5822883 5.595075 5.7638445 5.420203
1369423_at 4.631568 4.030213 4.440371 4.810182 4.2575293 4.1738815 4.5139894 5.002367 4.5578537
1369424_at 12.71996 12.731478 12.789223 12.659105 12.755679 12.8845215 12.462646 12.641058 12.918387
1369425_at 4.126505 4.2044926 4.194996 4.4739857 4.2948923 4.3439054 4.2952147 4.5413885 4.067381
1369426_at 5.168488 4.9049954 5.2365046 5.2456903 4.9839334 5.388504 4.946441 5.327809 5.039446
1369427_at 9.299798 8.762809 9.26063 9.084345 9.379191 9.318544 9.802335 9.623829 8.916756
1369428_a_at 4.5097094 4.575169 4.7434077 4.910903 4.731524 4.7948413 4.5655003 4.504556 4.532168
1369429_at 3.617188 3.750026 3.9607782 3.8068204 3.9355109 3.699437 3.6998641 3.9845006 3.9415946
1369430_at 9.555652 8.750771 9.558513 8.842578 9.535712 9.673478 9.48634 9.312998 9.082865
1369431_at 4.6875353 4.99908 4.7363176 4.876177 4.8914285 4.7440357 4.6229444 5.2112474 4.3866076
1369432_at 5.026205 5.23576 5.358752 5.3918943 5.042883 5.494427 5.287163 5.4328465 5.1260867
1369433_at 5.1275067 5.020581 5.204031 4.7863016 5.036988 4.8764873 5.105241 4.9945807 5.081369
1369434_at 3.6364021 3.9075403 3.9484468 3.7880073 3.9732585 3.9588697 3.8647082 3.8395138 3.8020835
1369435_at 12.35766 12.366889 12.405406 12.118924 12.304287 12.413499 12.360398 12.3360405 12.463898
1369436_at 4.4648743 4.27641 4.4168186 4.614554 4.327889 4.416032 4.2387285 4.4169426 4.371703
1369437_at 4.8156433 4.878237 5.011668 4.9577055 4.743123 4.757506 5.1598763 4.586874 4.668906
1369438_at 4.882896 4.826069 5.1855683 5.030904 5.2218413 5.0849347 5.084622 5.083007 4.909215
1369439_at 3.7133434 3.5407667 3.8875625 3.8520923 3.6840403 3.7664738 3.8198445 3.7732692 3.6855152
1369440_at 5.712384 7.5398827 5.742516 6.040665 7.140958 5.6501293 6.107363 6.408305 5.7863073
1369441_at 4.51266 4.724919 4.5112543 4.7678957 4.5569386 4.2877626 4.457748 4.643867 4.7189245
1369442_at 3.6986609 3.6938722 3.6581507 3.5889773 3.4957445 3.7785997 3.9796119 3.7335954 3.5021725
1369443_at 6.837764 6.3911805 5.9395194 6.5297985 6.2519155 6.583935 6.488259 6.5045776 6.255619
1369444_at 4.4298043 4.0933347 3.9010289 4.0652876 4.0704355 4.192173 4.368237 3.963866 4.0855
1369445_at 6.1322064 5.926843 6.3346496 6.1342726 5.977761 5.946185 5.8680916 5.866098 6.1416616
1369446_at 7.127035 7.2814956 7.4999027 7.1619153 7.201612 7.2583194 7.316737 7.1445956 7.046437
1369447_at 5.903179 5.857652 6.1263046 6.2591124 5.8476734 5.903785 5.7087026 5.8943543 5.9410896
1369448_at 6.1314826 6.1387005 6.2739573 6.1464815 6.4435253 6.348587 6.5188384 6.164504 6.2293105
1369449_at 5.321231 5.052992 5.733466 5.3209534 5.2877884 5.3460274 5.505508 5.0556645 5.034463
1369450_at 11.233996 10.615629 10.178507 11.109926 11.053389 10.235007 10.977709 10.77452 11.0174885
1369451_a_at 3.5820467 3.7139401 3.7158127 3.6990268 3.7494128 3.5579588 3.433808 3.574385 3.5359275
1369452_a_at 8.195872 8.154583 7.844017 8.170557 8.08989 8.125511 8.268105 8.360216 8.303265
1369453_at 7.325701 7.5237203 7.212702 7.25889 7.53591 7.4313045 7.322594 7.4736066 7.2735534
1369454_at 4.181782 4.1602325 4.189857 4.384244 4.5561113 4.086129 4.3280144 4.089385 4.3203115
1369455_at 7.35839 8.6114025 7.208453 7.4173255 8.342867 6.430941 7.111001 7.5368543 6.7642794
1369456_at 3.3294768 3.421342 3.7611182 3.5895076 3.5300965 3.3230872 3.4568307 3.8578494 3.4476821
1369457_a_at 4.8376093 4.7268586 5.0640035 4.2213063 4.556285 4.9139886 4.8400373 4.962338 4.7223744
1369458_at 4.78598 4.658791 4.7199154 4.849294 4.9058175 4.781644 4.648581 4.747145 4.5458536
1369459_at 6.181722 5.8652635 5.840278 6.283567 6.1866994 6.363795 5.943141 6.0870996 6.139423
1369460_at 5.4902368 5.409986 5.4222274 5.747431 5.5452075 5.4503756 5.535308 5.47986 5.292099
1369461_at 3.99015 4.166221 4.41322 4.4171705 4.1939187 4.2973123 4.1493998 4.0365515 3.9556522
1369462_at 4.081942 4.3170137 4.4041376 4.292742 4.348424 4.040719 4.1966605 4.3818593 4.150836
1369463_at 5.4199014 5.843022 5.6553164 6.0603776 5.5293975 5.452836 5.9375257 5.8292465 5.4410377
1369464_at 4.390856 4.49565 4.9254665 4.62568 4.325324 4.4503818 4.831731 4.9602814 4.637349
1369465_at 12.873106 12.692585 12.592217 12.896871 12.730288 12.791015 12.95284 12.951902 12.740764
1369466_at 3.756521 4.1564016 4.008661 4.2280912 3.8435483 3.85549 3.9890494 3.8517885 3.684735
1369467_a_at 9.521646 9.273825 9.354226 9.447953 9.547877 9.171801 9.446694 10.274104 9.926842
1369468_at 6.3421884 6.7353787 6.867693 6.4182596 6.008098 6.991783 6.5890136 6.1458063 6.7282605
1369469_s_at 3.5212078 3.605688 3.5857027 3.7269258 3.6659534 3.6306322 3.612229 3.5735624 3.4849608
1369470_at 4.56295 4.726241 4.8275766 4.7631392 4.48061 4.7517414 4.809042 4.932314 4.7203712
1369471_at 4.9351315 4.6810474 4.640438 4.720447 4.572586 4.725035 4.7063866 5.1348906 4.6127234
1369472_a_at 6.831429 7.0218406 6.7484307 6.755735 7.0727687 6.6896353 6.7186103 7.057414 6.8342395
1369473_at 9.879604 10.038586 9.754227 9.7700205 10.00399 9.588721 9.716683 9.811803 9.893426
1369474_a_at 3.918448 3.6987603 3.8118339 3.8011892 3.5760493 3.9167624 3.8131354 3.8473523 3.8423746
1369475_x_at 4.0263786 3.9159946 4.0456715 4.1778846 4.1566644 4.043831 3.9578867 4.1628666 4.0610714
1369476_at 5.208871 5.3287168 5.0034494 5.0426784 4.903309 5.1627054 5.1076336 4.8530536 4.9537525
1369477_at 4.401028 4.298318 4.59199 4.19515 4.436792 4.324293 4.3376226 4.308385 4.3730397
1369478_at 4.6661997 4.511769 5.039486 4.781505 4.381288 4.422616 4.7435594 4.586972 4.585909
1369479_at 6.5779557 6.5932274 6.597848 6.7021728 6.8435087 6.4905744 6.676955 6.578199 6.3072505
1369480_at 3.7274592 3.780043 4.148185 4.089929 3.7376373 3.7258947 3.9738793 3.9764752 3.9202244
1369481_at 3.8448834 3.9369402 4.1711173 4.1970787 3.9152012 3.9343426 4.186652 4.1991796 3.7148132
1369482_a_at 4.0357676 3.9641604 4.112506 3.9837105 3.8040192 3.8147593 3.6895247 3.872349 3.7842243
1369483_at 6.4466233 6.1254 6.7984004 6.0386205 6.2760196 6.197984 6.25971 6.1353364 5.959647
1369484_at 4.665866 4.391689 4.5387363 4.6693535 4.507186 4.2855 4.6636915 4.9138165 4.516657
1369485_at 9.98605 10.048713 9.895823 9.9054785 10.007739 9.724116 9.9085455 9.97311 9.870375
1369486_at 3.6936524 3.910159 3.812161 3.687581 4.028357 3.8703144 3.9268475 4.0176754 3.742183
1369487_a_at 4.0027075 4.073294 3.896356 4.4389787 4.324651 4.1465282 4.006631 4.242473 4.0793514
1369488_at 4.1504765 4.034607 4.0765257 4.0554533 4.081524 3.9048214 4.06364 3.9454846 4.1091595
1369489_at 6.276007 6.2841463 6.2028522 6.278878 6.344428 6.0305104 6.311442 6.3447447 6.334942
1369490_at 4.092532 3.8295467 4.0333996 3.8787763 4.306876 4.0862956 3.993876 3.9651198 3.7673514
1369491_at 8.846339 9.104873 8.536512 9.234598 9.064552 8.511709 8.57194 8.757128 8.973684
1369492_at 10.82764 11.106815 11.189661 10.79489 10.928594 11.137017 10.879651 10.881896 11.044156
1369493_at 6.565938 9.209466 9.75605 7.3193827 8.166121 9.928003 7.9910746 7.2700477 8.426163
1369494_a_at 6.0311737 5.886679 6.06953 5.8973904 6.0814 6.0035586 5.948691 6.0938096 6.052798
1369495_at 5.991871 5.8583765 5.8704987 5.9430337 5.888342 5.933831 6.0267644 5.8443527 5.872636
1369496_at 7.4003267 7.2398486 7.419835 7.5252376 7.310685 7.421658 7.479411 7.3408594 7.2878094
1369497_at 4.673749 4.120431 4.860568 4.7374907 4.600497 4.4645934 4.7037506 4.6026855 4.5519795
1369498_at 4.6572704 4.5787582 4.8847523 4.6218896 4.7111664 4.8523297 4.712226 4.7746425 4.4159975
1369499_at 5.622785 5.4242268 5.0045104 5.312814 5.5162272 5.3940287 5.1064405 5.4600816 5.5910153
1369500_at 5.5160313 5.6968904 5.9383726 5.890187 5.7911787 5.690747 6.019303 5.601519 5.395193
1369501_at 5.8317842 5.826092 6.159999 6.1450377 5.9757643 5.6948237 6.0803943 5.851016 6.1140456
1369502_a_at 12.772887 12.616694 12.718719 12.708938 12.748247 12.605364 12.705796 12.62131 12.625566
1369503_at 3.4534156 3.398161 3.3224885 3.378879 3.371134 3.4781125 3.3338661 3.448722 3.4522758
1369504_at 5.955774 6.0384097 5.907107 5.9688554 6.0748096 5.6659517 5.9372506 5.934831 6.2149496
1369505_at 5.415454 6.213458 6.065612 5.9376655 6.0748677 5.6047945 5.9776716 6.016692 5.731816
1369506_at 4.761664 4.8122234 5.0367875 5.132908 4.616787 4.6694155 5.0211024 4.4127398 4.70685
1369507_at 4.1287766 4.33867 4.339758 4.472753 4.0895624 4.3688545 4.4771996 4.411541 4.2462416
1369508_at 5.0636635 5.1418047 5.2973304 5.3864284 5.1003304 5.244157 5.269014 5.7315803 5.1470757
1369509_a_at 4.689164 5.22663 6.6890225 4.486242 4.406991 7.106596 4.718589 4.516059 4.6879263
1369510_at 6.6891127 6.6314926 7.029332 6.7937555 6.7694798 6.788596 6.4946694 6.692547 6.4453998
1369511_at 6.836533 6.2436595 6.841807 6.2536845 6.006471 5.9939237 5.8702073 6.331286 6.9154663
1369512_at 5.505871 5.5800753 5.550049 5.7250395 5.3949394 5.405924 5.6592503 5.635247 5.6270556
1369513_at 4.7477794 4.8883495 5.3514323 5.2372236 4.9028187 5.2490907 4.715499 4.6218896 4.597123
1369514_at 6.056206 5.915835 6.473654 6.3966875 6.1086416 6.15419 6.2669954 6.2624173 6.08774
1369515_s_at 4.7010546 4.2387166 4.4344134 4.786153 4.81246 4.4761972 4.408118 4.426218 4.283954
1369516_at 4.040571 4.1488543 4.3904505 4.0694 4.0894747 4.21735 4.179458 4.2479606 4.14286
1369517_at 5.8020997 5.4125137 5.452561 5.312496 5.5950904 5.1378965 5.6737485 5.606468 5.5954995
1369518_at 5.3340216 5.2239814 5.5565414 5.5326786 5.586588 5.140919 5.2649994 5.248094 5.3050365
1369519_at 4.4832597 4.451054 4.7718496 4.5568013 4.49334 4.5808573 4.665473 4.5491047 4.2306566
1369520_a_at 5.700345 5.7442746 6.2478704 5.5840526 5.776963 5.8241916 5.4605703 5.6445546 5.7162523
1369521_at 3.5619543 3.7641468 3.8513498 3.7256885 3.9102874 3.5418644 3.6803153 3.7622497 3.5449662
1369522_a_at 3.4812298 3.4729278 3.5847118 3.531739 3.555597 3.3531632 3.4472933 3.3275254 3.382205
1369523_at 5.8880243 5.7923193 5.819176 6.2186356 5.5185566 5.8105316 5.916608 5.5980067 5.6575956
1369524_at 4.969284 5.0475216 5.0116377 5.0880632 4.881869 4.636697 4.9283466 5.0330153 4.5637693
1369525_at 5.2518883 5.128947 5.190007 4.9246225 5.215226 5.5244627 5.122423 5.2138414 5.335142
1369526_at 8.92488 9.062692 8.965035 8.927671 9.0219965 8.897611 9.221125 8.942539 8.87116
1369527_at 5.476766 5.5384817 6.0941997 5.715736 5.657064 5.6496367 5.648605 5.8317103 5.512337
1369528_at 5.584839 5.2889757 5.805182 5.76449 5.478957 5.435975 5.5743155 5.877337 5.1317816
1369529_at 4.1692753 4.443296 4.4004707 4.383099 4.375203 4.172592 4.5910625 4.2842855 4.334996
1369530_at 5.1536007 4.9272795 4.756381 4.9795084 4.979116 4.9952626 5.1195436 5.2828155 5.135963
1369531_at 7.514206 6.9465566 7.2124186 7.000793 6.3541136 5.930664 7.2651844 6.9241343 7.870497
1369532_at 5.0100236 4.983014 4.7571344 5.042479 4.986418 4.81829 4.964015 5.1840477 4.982348
1369533_a_at 5.9758496 5.8870716 6.31659 5.9055953 5.8826957 6.0502615 6.132426 6.0952697 5.9452105
1369534_at 5.3152647 5.4719267 5.1740456 5.077673 5.171603 5.299554 5.6101894 5.1908007 5.224906
1369535_at 4.913468 4.8547454 4.861601 4.9783974 5.143917 4.862735 5.124231 4.820605 4.970661
1369536_at 4.647614 4.7729077 5.053927 4.9009905 4.7608786 4.6501207 4.8440275 5.0903625 4.6997485
1369537_at 5.218109 5.219873 5.43046 5.3864284 5.2779675 5.296359 5.4366446 5.5795794 5.3637705
1369538_at 4.82117 4.8192616 4.61369 4.7666917 4.868041 4.8721356 4.91959 4.812304 4.605198
1369539_at 5.6314077 5.717496 5.54187 5.5635214 5.5610123 5.7201023 5.650272 4.9564323 5.538847
1369540_at 4.282971 4.174958 4.7523675 4.2781615 4.4263554 4.0798316 4.1599755 4.3450475 3.9485807
1369541_at 3.7491665 3.7372057 3.5274987 3.929469 3.8796382 3.7326818 3.8707333 3.5187168 3.6308973
1369542_at 5.3024263 5.2080584 5.6496964 5.742901 5.3573456 5.84083 5.710283 5.744054 5.5386543
1369543_s_at 6.240676 6.1401606 5.9136963 5.6030707 6.3780985 6.2242618 6.3292327 6.1291246 6.1475816
1369544_a_at 4.1087456 3.9936266 4.49666 3.9083645 4.2693396 3.883992 4.203722 4.229554 4.051263
1369545_at 5.467325 4.969638 5.253351 5.345599 5.033193 4.8964143 5.208675 5.098279 5.252796
1369546_at 11.068627 11.112081 11.124713 11.038943 11.067415 11.148852 10.964451 11.163295 11.261774
1369547_at 4.2782636 4.2992744 4.4676847 4.3033466 4.2418303 4.3439045 4.2670383 4.477618 4.1876183
1369548_at 5.3191576 5.6517053 5.1420035 5.2766767 5.406923 5.3219843 5.2908444 5.4725704 5.616641
1369549_at 7.093054 6.732512 6.940872 7.283326 7.015992 7.1822205 7.3636723 7.261154 7.1206093
1369550_at 3.9705153 4.021206 3.9619522 4.2486725 3.7524173 3.792491 3.6168654 3.873784 3.6446095
1369551_at 4.9674697 4.9304085 5.3544455 4.8931513 5.0656614 4.76428 5.1530695 5.2394066 5.062887
1369552_at 5.080473 4.636176 5.0115714 5.1617002 4.818061 4.9086103 4.8894277 4.925618 4.792768
1369553_at 4.88196 5.0773582 4.966153 4.9511046 4.8206787 5.0003643 5.1982746 4.92083 4.828585
1369554_at 9.712463 9.74672 9.645483 9.795776 9.657646 9.761498 9.739028 9.640944 9.6603365
1369555_at 4.616235 4.594376 4.8119435 4.8148885 4.4892273 4.624378 5.0196643 4.3683486 4.3335376
1369556_at 5.253747 5.453721 5.3921843 5.204199 5.4254484 5.248326 5.3828382 5.547657 5.528042
1369557_at 6.9824896 7.1587873 7.208139 7.0220056 6.952509 7.22985 7.000556 6.9223485 7.0920787
1369558_at 8.953471 8.786379 8.849667 8.915147 8.939416 8.873284 8.962976 8.44429 8.708457
1369559_a_at 9.684944 9.728402 9.644806 9.606681 9.630941 9.7149105 9.642527 9.363886 9.39299
1369560_at 9.860328 9.723027 9.911484 9.848701 9.913556 9.929321 9.706353 9.591806 10.010327
1369561_at 3.9877212 3.900595 3.74124 4.0844307 3.927436 3.7664738 4.170556 3.8969545 3.8845727
1369562_at 6.5128236 6.077875 6.2196426 6.348414 6.2823935 6.3081765 6.4215207 6.3875885 6.198035
1369563_at 4.2558064 4.6489663 4.8250833 4.799475 4.3915057 4.488362 4.607418 4.488473 4.457201
1369564_at 4.734448 4.538412 4.718704 4.576956 4.552636 4.600442 4.6859126 4.6026974 4.456312
1369565_at 5.486302 5.082154 5.4038363 5.4802003 5.1037045 5.145775 5.2496533 5.198726 5.201563
1369566_at 5.0032864 4.549695 4.892914 5.0426784 5.04668 5.2167153 5.0211024 5.0426946 5.011793
1369567_at 5.051129 4.9244237 5.593531 5.1025133 5.196931 5.1939087 4.99741 5.1820903 5.0335474
1369568_at 4.8921504 5.08922 5.0269957 5.0266066 4.873162 4.8907337 4.685701 4.871367 4.8919415
1369569_at 4.2562814 4.3418555 4.243889 4.2517796 4.382144 4.3911047 4.3341656 4.3471775 4.1923227
1369570_at 3.2407393 3.3260293 3.581112 3.428594 3.3787467 3.445237 3.4056795 3.2744355 3.4152713
1369571_at 8.832759 8.891865 8.71205 8.682122 8.891937 8.960472 8.986036 8.93754 8.8497715
1369572_at 4.3265424 4.277241 4.2144933 4.2319984 4.449079 4.1558485 4.2912283 4.327186 4.168853
1369573_at 4.3237734 4.327648 4.443397 3.9701314 4.385151 4.4050493 4.3212395 4.291259 4.249673
1369574_at 3.8500834 4.0643497 3.834369 3.8584251 3.8700519 3.948709 4.23046 4.0849566 3.8110423
1369575_at 3.7192986 3.6525564 3.818167 3.7924016 3.7670774 3.573073 3.888074 3.6463857 3.694576
1369576_at 4.114728 4.0003624 3.8461158 4.2132287 3.8852713 3.8688014 3.948064 4.1152697 3.9085486
1369577_at 7.3971705 8.282018 7.8050885 6.6053925 7.75861 7.29177 7.8561296 7.287633 7.1460376
1369578_at 4.1687555 4.492347 4.489828 4.6196327 4.4200444 4.4753685 4.427334 4.7229586 4.2893605
1369579_at 6.105876 5.721513 5.9047856 6.243258 5.9652905 6.0557146 6.057925 6.5496106 6.1706796
1369580_at 4.328181 4.1726227 4.0950613 3.8309243 4.189659 4.134823 4.011564 4.182185 4.0373197
1369581_at 11.470012 11.329211 11.567384 11.469076 11.520388 11.523931 11.487405 11.294245 11.397209
1369582_at 6.074015 5.988662 6.2269297 6.2664776 6.3331075 6.2859874 6.0336304 6.051493 5.973965
1369583_at 5.1675353 5.176007 5.352163 5.0976233 5.073037 5.1376777 5.2780194 5.275579 4.9326634
1369584_at 6.1686845 6.2913976 6.143166 6.2821593 6.2346926 5.965371 6.108153 6.171682 6.1229606
1369585_at 3.6721454 3.4980521 3.858718 3.7016432 3.5242953 3.656622 3.9879503 3.9671414 3.618485
1369586_at 3.5873284 3.352847 3.5140934 3.4170587 3.4973464 3.582605 3.3302422 3.244948 3.17106
1369587_at 4.21227 4.5108953 4.361987 4.5463696 4.5459785 4.918446 4.2645783 4.5952625 4.5564
1369588_a_at 7.9146414 7.6415863 7.8715687 7.6474533 7.9402857 7.9480195 7.718195 7.777738 7.9593673
1369589_x_at 3.8001678 3.7372057 3.6762214 3.9363902 4.0441694 3.7850971 3.9984474 3.9664762 4.0189314
1369590_a_at 6.875821 6.675716 6.6768007 6.623896 6.4230947 6.6744604 6.5890136 6.7089996 6.5986323
1369591_at 3.8040364 3.8653033 3.9256632 3.7984219 3.7557826 3.8228793 4.019539 3.943767 3.893398
1369592_at 6.8581944 6.8228464 6.825616 7.1623282 6.9359612 7.074485 6.9726405 6.8620257 6.816383
1369593_at 3.930904 3.3034015 3.7491732 3.5463703 3.7473927 3.545528 3.5678778 3.6256447 3.4840884
1369594_at 5.8177505 5.7590895 5.9714723 5.946273 5.7501216 5.468768 5.7250743 5.780676 5.850827
1369595_at 3.850295 3.8954728 4.2100716 3.5559711 3.8073976 4.009696 4.107374 3.9332683 3.4364276
1369596_at 5.035598 4.640375 4.8967 4.8845997 4.837183 5.0351305 4.8014507 4.9259796 4.9436617
1369597_at 7.514981 7.932681 7.326646 7.775544 7.700622 7.6067443 7.6204576 7.7187366 7.6585083
1369598_at 4.0592036 4.2371454 4.5304327 4.301608 4.2389536 4.4665713 4.4716015 4.1151075 4.2218204
1369599_at 5.10095 5.0481386 5.1042547 5.3672743 5.1240315 5.143183 5.219586 4.92598 4.9553514
1369600_at 4.3976393 4.293219 4.224684 4.3041086 4.2857704 4.38029 4.307906 4.1762486 4.401634
1369601_at 5.1189284 5.029604 5.257436 5.3353105 5.105798 5.101633 5.0798383 5.0118284 5.0584493
1369602_at 4.9179573 4.695254 4.6234207 4.606487 4.6584806 4.6350656 4.4885883 4.745617 4.657592
1369603_at 3.7612758 3.6823225 3.735843 3.545238 3.7227864 3.443837 3.669948 3.8213918 3.5945196
1369604_at 4.5186615 4.6985016 4.8155303 4.7656336 4.468716 4.7918615 5.1515875 5.1527615 4.800415
1369605_at 5.406236 5.207994 5.306942 5.4960804 5.099096 5.2614594 5.7003527 5.8249235 5.2451444
1369606_at 3.8403234 3.5387573 3.8192403 3.9422932 3.8044276 3.6423793 3.8949533 4.0982504 3.9026792
1369607_at 5.775221 6.156767 5.6918683 6.049418 6.105756 6.193216 5.9605227 6.084709 5.8173704
1369608_at 4.285644 4.494231 4.725294 4.4191184 4.3821445 4.480889 4.1872787 4.4111447 4.26144
1369609_at 3.6960657 3.8183484 4.0173798 4.1530466 3.6258905 3.8017387 4.1371217 3.869309 3.8382485
1369610_at 6.6117177 6.856054 6.5452485 6.66203 6.7930064 6.7301908 6.864639 6.8468165 6.664324
1369611_at 4.900805 5.306327 4.7427416 5.1076527 5.1710796 5.1894193 5.2169957 5.137028 4.9766917
1369612_at 4.861426 4.845512 4.8112497 5.0862956 5.2507677 5.086441 5.1270742 5.0256863 5.13735
1369613_at 3.984771 3.774822 4.1164885 4.026392 4.0380454 3.8247418 4.1371217 3.854495 3.8396516
1369614_at 4.277676 3.9277773 3.9438696 4.289143 4.3024893 4.4430723 4.0742216 4.1883364 4.097447
1369615_at 6.0752306 5.691782 6.007837 5.7559767 5.827183 5.6714034 5.7711477 5.779055 5.749414
1369616_at 5.0646443 4.8930035 4.7218337 4.7521815 4.572198 4.5970488 4.734094 4.2988687 4.5789657
1369617_at 6.751912 7.0846133 6.8305006 6.8742323 6.750457 6.578047 6.7594547 6.751226 7.229761
1369618_at 4.4765544 4.647273 5.0355268 4.276867 4.8127284 4.319857 4.5361013 4.320215 4.5046425
1369619_at 5.079719 5.0869403 4.9908996 5.1673975 5.250588 5.0199265 5.173119 5.0664997 5.042718
1369620_at 3.893686 3.7773275 4.079282 3.9697444 3.8605964 3.8732386 3.746336 4.0198145 4.041058
1369621_s_at 9.7052765 9.743838 9.618794 9.594134 9.610923 9.706635 9.5601225 9.603021 9.686207
1369622_at 4.130244 4.3606086 4.6025877 4.691644 4.382717 4.4688454 4.812078 4.415555 4.4596953
1369623_at 4.9313774 4.755376 4.8807573 4.671836 4.7730227 4.9094944 4.804903 5.054599 4.7899027
1369624_at 5.965389 5.9630837 5.805182 6.285888 6.0431857 6.029573 6.0674033 5.9706492 6.0311227
1369625_at 5.8362975 6.751811 5.68941 6.002002 6.3380933 6.174061 5.974509 7.231508 6.546584
1369626_at 8.530769 8.569234 8.512084 8.596869 8.474777 8.644679 8.736747 8.604383 8.805933
1369627_at 3.7285461 4.112038 4.264119 3.8006966 3.8656902 3.9444418 3.9271479 4.0653667 3.8245492
1369628_at 9.093635 8.972804 8.518505 9.204866 9.166161 9.248799 9.324938 8.908802 8.931206
1369629_at 11.573234 11.6161785 11.689425 11.737415 11.76879 11.585709 11.755869 11.677917 11.584903
1369630_at 12.773124 12.697863 12.7715435 12.864574 12.833454 12.723118 12.807526 12.834424 12.669637
1369631_at 7.8828564 8.061781 8.127823 7.8053412 7.758951 7.961852 7.5877013 7.653193 7.734498
1369632_a_at 6.440912 6.5147 6.4008846 6.707894 6.441336 6.4599915 6.4580092 6.408227 6.6892037
1369633_at 11.191453 11.181094 11.17559 10.9569025 10.953147 10.770439 10.806172 10.666476 11.1493225
1369634_at 6.652488 6.7019725 6.724469 6.3291945 6.560981 6.4811745 6.4891033 6.7849936 6.379213
1369635_at 11.76524 11.773701 11.869566 11.648159 11.701541 11.786623 11.784322 11.816996 11.677391
1369636_at 12.223378 12.287439 12.406672 12.237902 12.267051 12.260571 12.293987 12.2894335 12.194295
1369637_at 4.989379 4.8433723 5.1753016 5.2169724 4.9620886 4.9726725 5.139649 5.3015375 4.925936
1369638_at 5.0855765 5.215831 5.469219 5.257951 5.556827 5.2623262 5.485809 5.136359 5.1552353
1369639_at 3.988157 3.8404434 3.9440832 3.8427627 4.125041 3.8901806 3.773834 4.329353 3.9676137
1369640_at 5.5883965 5.7589827 6.1900587 5.9134617 5.237911 5.736915 5.88159 5.3458304 5.80414
1369641_at 7.840039 7.826025 7.4708514 7.6486545 7.8220744 7.8201985 7.823392 7.6306386 7.9284296
1369642_at 7.4420624 7.535736 7.240771 7.1143 7.5455036 7.3910904 7.577192 7.566078 7.529736
1369643_a_at 7.6320224 7.5799074 7.5561047 7.266935 7.705885 7.218775 7.3520794 7.3316708 7.367662
1369644_at 8.985037 9.132563 8.920661 8.664944 9.077781 8.855667 8.8816595 8.807341 8.815703
1369645_at 3.5677185 3.9205077 4.2355814 4.3018527 4.2108765 4.2258844 4.057 4.0277767 4.0373197
1369646_at 3.8703303 3.728596 3.6444318 3.871831 3.853173 3.9768167 3.933036 4.1195016 3.9193702
1369647_at 6.5946608 6.891759 6.8395104 6.3673916 6.6799903 6.5230694 6.3120756 6.098627 6.5884414
1369648_at 6.4303665 6.719638 6.7026415 6.205199 6.606144 6.3914695 6.501879 6.2988734 6.4297886
1369649_at 5.189711 5.146743 5.3954425 4.9806476 5.008993 5.013049 4.9389524 4.946976 4.990202
1369650_at 6.8895555 7.3190875 7.0596585 7.1066246 7.3480105 7.27429 7.4269366 7.284908 7.173894
1369651_at 5.1354175 5.1381526 5.227223 4.99819 4.98582 4.9971013 4.9463367 4.7116785 5.1471033
1369652_at 3.8596985 3.9825003 3.9558148 3.9677556 3.9687755 3.8882413 4.0438085 3.8079195 3.7526233
1369653_at 7.554324 7.5318394 7.47552 7.442994 7.2631154 7.311285 7.4684606 7.48958 7.361978
1369654_at 10.858564 10.706766 10.624241 10.575337 10.72551 10.698092 10.680114 10.769381 10.604992
1369655_at 7.8950963 8.230469 7.905249 7.857921 8.000999 8.225916 7.674705 7.716401 7.444624
1369656_at 6.6469603 6.9465566 6.7150064 6.8090167 6.9003186 6.8657413 7.0240192 7.148232 7.0923395
1369657_at 4.220082 4.3324604 4.642786 4.061836 4.511837 4.2254186 4.6824045 4.549327 4.160317
1369658_at 9.001389 8.914433 8.874231 8.685229 8.59833 8.618397 8.97607 9.273118 8.98018
1369659_at 5.3598247 5.573875 5.655633 6.101261 5.9040956 6.109649 6.159562 6.071749 5.721756
1369660_at 4.9393344 4.5079327 4.815365 4.8634644 4.433791 4.874176 4.97913 4.823672 4.423541
1369661_at 8.031513 7.938285 8.200945 7.9127774 7.948966 8.062262 8.128946 7.9097214 8.15349
1369662_at 3.4698005 3.4174063 3.4864337 3.469851 3.740737 3.636278 3.5353215 3.5969892 3.5889494
1369663_at 9.603585 9.808316 6.3512826 9.144102 6.236401 9.069284 8.741186 9.803628 10.073227
1369664_at 10.464487 10.606317 11.209499 11.200092 10.702411 11.179983 10.65126 11.182709 10.8237505
1369665_a_at 7.6306686 7.4968386 7.612442 7.4756565 7.538247 7.568091 8.035683 7.666948 7.642091
1369666_at 5.6750813 5.9957237 5.8443336 5.862894 6.0008593 5.7640643 5.9388824 5.769922 5.8834295
1369667_at 6.6753035 6.7901363 6.827952 6.616506 6.6699734 6.6679883 6.7337 7.0108943 6.469457
1369668_x_at 3.9430428 3.933841 3.8383894 4.10394 3.7960289 4.0114813 4.191057 4.0094523 3.8485994
1369669_at 8.162283 7.8034024 7.6370807 7.7670035 7.898502 7.9346423 7.757389 7.82166 8.177785
1369670_at 4.927101 4.808707 5.0523133 5.1238976 4.9440928 4.683799 5.1417875 4.8932815 4.831013
1369671_at 12.464795 12.474066 12.358647 12.427798 12.430961 12.270324 12.44331 12.42466 12.475211
1369672_at 6.180651 6.8239326 6.5100718 6.5149035 6.602613 6.7554874 6.493316 6.346585 6.3196588
1369673_at 3.9178524 3.8711562 4.0591497 4.253265 4.39073 4.417799 4.775482 4.5089426 4.1715384
1369674_at 3.733122 3.5466585 3.667234 3.5062635 3.5890388 4.034202 5.7168036 4.516243 3.5784507
1369675_at 6.7018156 6.7297773 6.390951 6.781341 6.770144 6.712408 6.5767884 6.61442 6.910116
1369676_at 7.243036 7.332441 7.6465025 7.2852297 7.258549 7.3097987 7.404202 7.201217 7.6263676
1369677_at 3.4418674 3.5851634 3.6014738 3.79212 3.658995 3.806431 3.4410298 3.5352643 3.649191
1369678_a_at 7.356778 7.4036984 7.2853928 7.084807 7.3889832 7.398922 7.358182 7.466618 7.3662705
1369679_a_at 9.223953 9.437106 9.440023 9.008268 9.33842 9.280019 9.208758 9.225654 9.244528
1369680_at 5.194227 4.8528943 5.023649 5.223924 5.184021 5.4335737 5.226843 5.3528 5.126721
1369681_at 4.89975 4.757123 4.5036407 4.932601 4.3219633 4.563559 4.8504953 4.814012 4.5357246
1369682_at 6.7098947 6.566703 6.868404 6.637332 6.624342 6.530331 6.6396117 6.6848383 6.73696
1369683_at 7.176036 6.966734 6.8411164 7.2458687 7.3006644 7.1412334 6.998048 6.9976826 7.2297063
1369684_at 4.774003 4.910062 4.855895 5.0885296 4.9441233 4.796345 5.064586 4.8953166 4.975268
1369685_at 3.8905947 4.2326603 4.0476437 3.8640275 4.146696 4.0797606 4.3212085 4.5571733 4.042758
1369686_at 4.044727 4.1396 4.2737865 4.138172 4.042303 4.0372095 4.369672 4.317304 4.2459984
1369687_at 4.445604 4.18455 4.2761717 4.502791 4.320518 4.509643 4.526218 4.3878794 4.283279
1369688_s_at 5.1482644 5.045406 5.3682556 5.0426784 5.2204185 4.962707 5.0211024 5.1818647 5.30004
1369689_at 6.8588324 7.017083 6.946544 6.834379 6.8487115 6.7428803 6.9019485 6.977495 6.834705
1369690_at 7.217624 6.92461 6.9078903 6.8757396 7.009018 6.8416743 6.785073 7.149015 6.926679
1369691_at 4.6228848 4.3107986 4.9663706 4.6569986 4.356754 4.396132 4.6766157 4.591056 4.800189
1369692_at 4.325245 4.008317 4.2067747 4.2673883 4.1398296 4.1648045 4.0598087 4.0433865 4.073572
1369693_a_at 5.5772896 5.4372487 5.048401 5.4668374 5.1037045 4.9276605 5.310168 5.339555 4.7764726
1369694_at 3.7212784 3.9225142 4.2084627 4.0926166 3.6978295 3.7093334 3.7322419 3.9929132 3.7813647
1369695_at 4.4818993 4.607658 4.237882 4.4323783 4.4311986 4.4605846 4.4109 4.5945916 4.5841475
1369696_at 3.7910717 3.87838 4.093274 3.856132 3.6296966 3.6561925 4.1556225 3.9083612 3.8032513
1369697_at 4.1042953 4.1302805 4.316164 3.9572392 4.0015163 4.072564 4.4411817 4.2667966 4.2755947
1369698_at 5.150596 5.160718 5.350182 5.247469 5.137392 5.5195565 5.115495 5.177033 5.3606734
1369699_at 4.918402 4.8163505 4.981533 5.0761395 5.033452 4.9874353 4.935028 4.824751 4.9068346
1369700_at 5.7260323 5.8049946 5.912391 6.0421524 5.847477 6.2625055 5.8118343 6.1023264 5.805961
1369701_at 12.268618 12.256373 12.526068 12.239643 12.255614 12.571089 12.337085 12.237747 12.343375
1369702_at 7.1816397 7.196045 7.059581 6.534918 7.022784 7.035736 6.9099965 6.7820787 7.141163
1369703_at 7.5935736 7.376073 7.305892 7.3776197 7.330872 7.318563 7.4021134 7.3515544 7.2494235
1369704_at 6.653219 6.411785 6.851466 6.5987663 6.6360216 6.805328 6.878206 6.885691 6.5938597
1369705_at 5.3144746 5.3640976 5.515068 5.315682 5.418371 5.4006414 5.351446 5.159215 5.1445856
1369706_at 3.5891657 4.030866 4.0348186 4.035472 3.883352 3.9630427 4.0005584 3.954905 3.7944288
1369707_at 4.7579823 4.6696744 4.6470995 4.6985617 4.973649 4.5625806 4.867838 4.9359055 4.789111
1369708_a_at 5.6704736 5.645288 5.5062246 5.9943604 6.0498123 5.7355943 5.878086 5.9023395 5.817119
1369709_at 4.401028 4.18883 4.709835 4.399441 4.2623587 3.911349 4.8504953 4.627485 4.333383
1369710_a_at 3.7330327 3.7424848 3.9844186 3.9381297 4.0040884 3.6593976 4.087612 3.7344024 3.9864917
1369711_at 4.6571016 4.5723915 5.0995216 5.083501 4.80758 4.951058 4.962716 4.8907137 4.842323
1369712_at 7.4093456 7.2950315 6.884722 7.4490795 7.3842664 7.2760754 7.0887704 7.493315 7.6004505
1369713_at 5.607476 5.7361484 5.6828027 6.030198 5.600186 5.788993 5.841945 5.8600655 5.8902884
1369714_at 7.0772486 6.899324 6.9671044 6.9363046 6.828464 6.9392233 6.587284 6.7989907 6.9329376
1369715_at 4.182081 4.1286592 4.3403163 4.6699433 4.2355547 4.1523657 4.547589 4.2370567 4.118899
1369716_s_at 9.883925 9.5178995 9.869512 9.704427 9.933928 9.648515 9.4957485 9.983017 9.69923
1369717_at 4.1899953 4.381097 4.834712 4.4945397 4.6061964 4.419548 4.772026 4.676299 4.607459
1369718_at 8.549923 8.751727 8.319841 8.886529 9.201574 8.708637 8.892845 8.641041 9.2357435
1369719_at 3.5663455 3.3158534 3.4379714 3.4572325 3.5986826 3.4482696 3.2880483 3.5162737 3.4422765
1369720_at 9.480993 9.499196 9.347001 9.496332 9.4379 9.474106 9.370364 9.669553 9.469917
1369721_at 5.157239 5.22249 5.4999933 5.2887483 5.1769114 4.9133143 5.37106 5.289627 4.9094906
1369722_a_at 8.309951 8.163683 8.181675 8.1896105 8.05819 8.076056 8.1951 8.065744 8.033276
1369723_at 7.1927876 7.2291403 7.134178 7.1775327 6.859494 7.014258 7.1339316 6.8668084 7.134079
1369724_at 5.6984005 5.825282 5.423625 5.634371 5.4682007 5.6158123 5.5981283 5.6181545 5.330291
1369725_at 8.031472 8.12204 7.687235 7.8892922 7.974786 7.7271094 7.786644 7.875595 7.933735
1369726_at 8.558155 8.5474205 8.758987 8.350807 8.469947 8.84658 8.561855 8.498554 8.6297865
1369727_at 13.856197 13.715289 13.799362 13.639395 13.7306185 13.767336 13.774356 13.729964 13.879434
1369728_at 5.1320686 5.4519005 5.436589 5.0028462 4.959206 5.0809426 4.8391566 4.8728366 4.6588283
1369729_at 8.45619 8.607857 8.679722 8.643282 8.753843 8.416286 8.771334 8.602909 8.865137
1369730_a_at 4.7937 4.6784577 4.9753466 4.792589 5.234446 4.8334794 4.958457 4.7229753 4.972545
1369731_at 3.4421296 3.307727 3.673783 3.4985518 3.371134 3.6752136 3.5929072 3.4368634 3.6576853
1369732_a_at 4.7770376 4.5102034 5.0302505 4.518626 4.7024136 4.7326937 4.5887504 4.4956617 4.7036448
1369733_at 9.067411 9.040768 8.88884 8.86118 8.881689 8.966427 9.01181 8.77202 9.017943
1369734_at 9.211757 9.240439 8.89052 9.012933 9.046195 9.134662 9.084582 9.079012 9.208129
1369735_at 6.279856 5.9838834 6.1730213 6.3036056 5.9825773 6.302423 5.7132063 5.8475704 6.0890636
1369736_at 5.168488 5.030347 5.8070927 5.307455 5.3795958 5.1756907 5.201376 5.370089 5.03415
1369737_at 9.06982 9.061409 8.189398 8.741572 9.2385435 8.260699 8.539078 9.142751 8.907928
1369738_s_at 9.9955 9.961659 9.731332 10.088444 10.110291 9.424831 9.816018 10.017156 9.786157
1369739_at 4.4499683 4.332574 4.303412 4.252082 4.498003 4.343905 4.281793 4.323126 4.375736
1369740_at 5.123762 4.9509993 4.9400997 5.2403164 5.1505146 5.082111 5.067502 5.4195046 5.021463
1369741_at 5.775221 5.815281 5.96119 5.7243614 5.894627 5.810777 5.923813 5.8388157 5.8752866
1369742_at 4.9729176 4.7729077 4.9406724 5.0352545 5.1472073 4.5531445 4.7718334 5.1112432 4.6787257
1369743_a_at 8.743691 8.56867 8.578968 8.451516 8.531767 8.401521 8.822344 8.622399 8.572626
1369744_at 4.2713127 4.4281235 4.133436 4.5914607 4.3821445 4.3121805 4.6213007 4.5967727 4.3097267
1369745_at 6.50341 6.3517 6.6955 6.4207754 6.2809324 6.25376 6.0878077 6.4427915 6.455854
1369746_a_at 11.86686 12.14357 11.991241 11.937152 11.993023 12.144534 11.688903 11.987997 11.766784
1369747_at 6.7274632 6.6301966 6.436042 6.6414685 6.5089064 6.718408 6.6238346 6.358298 6.259506
1369748_at 3.8147852 3.69764 3.7002192 4.081753 3.6190279 3.727641 3.6603422 3.7148585 3.760919
1369749_a_at 4.405424 4.0464306 4.4955134 4.0943336 4.2487698 4.341485 4.373103 4.2005424 4.2484827
1369750_at 3.969589 3.8773775 4.136363 4.440095 3.6258266 3.9786928 3.7594373 4.0547514 4.118899
1369751_at 4.0335636 4.2483873 4.1405373 4.1708946 4.05516 4.038805 4.2574883 4.372905 4.1760244
1369752_a_at 5.0672007 4.964416 5.0208163 4.934561 5.064547 5.0687647 4.796368 5.2115493 4.988411
1369753_at 4.087218 4.053952 4.0333996 3.8201456 4.029544 4.073453 4.19431 4.3924704 3.9960933
1369754_a_at 7.985733 8.28121 8.312214 8.249085 8.17386 8.424463 8.283808 8.156733 8.259712
1369755_at 3.7449949 3.8708146 3.9010289 4.018159 3.8754237 3.8418627 3.7385416 3.8396323 3.7473063
1369756_a_at 7.444125 7.7451973 7.438148 7.659162 7.229831 7.557465 7.2277565 7.5016127 7.641385
1369757_at 5.810373 5.6353073 5.874389 5.681694 5.921839 5.7532816 5.933277 5.8062325 5.851873
1369758_at 8.285279 8.598043 7.9307275 8.202211 8.255819 8.648109 8.249093 8.027057 8.466677
1369759_at 5.8089156 5.169179 5.418909 5.596937 5.490997 5.6014 5.558342 5.541201 5.572981
1369760_a_at 3.7964654 3.9984548 3.8959062 3.7875004 3.892239 3.8901806 3.7512584 4.030301 3.7644508
1369761_at 4.037795 3.963437 4.086567 4.1386137 3.7220907 4.1072035 4.327142 4.194172 4.1016254
1369762_at 4.5775146 4.2520676 4.1375456 4.258107 4.023073 4.132555 4.2237077 4.189985 4.2922897
1369763_at 4.084467 4.070613 4.0704775 4.190507 4.2086105 4.0924454 4.3781705 4.268115 3.967507
1369764_at 13.311213 13.208288 13.131482 13.254795 13.149925 13.279509 13.232344 13.201725 13.209801
1369765_at 3.9108732 3.6362293 3.699095 3.779208 3.5940785 3.6823218 3.5510166 3.636245 3.5267136
1369766_at 5.696715 5.6125736 5.694792 5.7865033 5.5883956 5.5875087 5.7047005 5.8255477 5.8770247
1369767_a_at 4.0464525 3.7067256 4.1851892 3.9026434 3.9198353 3.9470782 4.1417007 3.810274 3.9876025
1369768_at 6.641281 6.58795 6.560644 6.471607 6.485105 6.3233843 6.478861 6.4892073 6.3326826
1369769_at 4.5936923 4.9126153 4.73666 4.8517303 4.4704165 4.6278634 4.692752 4.6394653 4.906395
1369770_at 4.1496677 3.8997605 4.3605947 4.3257017 3.9537773 4.067541 4.094152 3.930935 4.005925
1369771_at 5.430456 4.867953 5.073148 5.3133793 4.9696293 5.011814 5.187289 4.965879 4.9406137
1369772_at 6.823067 6.789497 7.1764426 7.0697527 7.031261 7.0528874 7.3769956 6.943105 6.9772515
1369773_at 4.2088056 4.1487927 4.365018 4.295159 3.844955 4.16428 4.30166 4.297837 4.2187004
1369774_at 4.6497626 4.3531613 4.524852 4.5213532 4.3153768 4.30872 4.361276 4.119853 4.5027876
1369775_at 8.252651 8.250966 8.178516 8.270727 8.085144 8.252476 8.075853 8.353979 8.319963
1369776_a_at 6.632439 6.5564528 6.8378763 6.8899684 7.012284 6.990583 6.7431893 6.7421284 6.8997436
1369777_a_at 7.343347 7.5067124 7.335871 7.3276777 7.3446774 7.6013107 7.603756 7.5446324 7.465329
1369778_at 3.7885714 4.058653 4.0739145 4.1368904 4.079361 4.015838 3.7923675 4.054652 3.7845712
1369779_at 5.8342752 5.9531507 5.7691464 5.909693 5.723981 5.9573464 5.838906 5.739587 5.728923
1369780_at 6.424138 6.250448 6.31659 6.5246487 6.6408467 6.3844376 6.3646817 6.3611403 6.114991
1369781_at 3.846273 3.7585034 3.8645415 3.755592 4.1245403 4.085619 4.2636147 3.83964 3.8396516
1369782_a_at 6.0882235 6.2061796 6.0617127 6.088943 6.2314262 5.9288034 6.026872 5.8416533 6.0673256
1369783_a_at 5.0229583 4.910292 5.0863457 4.633091 5.415743 5.3252935 4.931751 5.3338504 4.9796543
1369784_at 4.1106167 3.8398712 3.944616 4.2392883 3.8677442 3.7762718 3.8118253 4.017189 4.067888
1369785_at 8.050954 8.039183 7.0748563 8.060329 8.176208 7.8072977 7.934484 8.151217 8.11125
1369786_at 6.0735817 6.052845 6.473215 6.4939156 5.9522643 5.9353185 6.3438683 6.0474052 5.997605
1369787_at 3.9196813 4.1408362 4.0181084 3.9397411 4.023695 3.7509792 3.9194744 4.117999 4.201707
1369788_s_at 7.8226376 8.2478075 7.339171 7.469643 7.588894 7.543519 7.9678817 7.5676184 7.473148
1369789_at 3.5369477 3.4837036 3.5315437 3.4744444 3.4452028 3.444707 3.3874295 3.330103 3.4461226
1369790_at 10.939232 11.543894 11.196259 12.1931505 11.272447 11.492867 11.6202965 11.907136 11.570548
1369791_at 8.188911 8.28093 8.221537 8.318451 7.971494 8.15414 8.008672 8.155521 8.241095
1369792_at 6.275352 6.198242 6.564026 6.2484593 6.2528787 6.0848722 6.274446 6.1436296 6.0822926
1369793_a_at 4.1899166 4.016445 4.1059175 4.1132593 4.398446 3.9589822 4.397724 4.0423393 4.0373197
1369794_a_at 4.652536 4.8376193 4.800009 5.1647525 4.627987 4.9917855 5.020775 5.4422565 4.759104
1369795_at 4.367131 4.5632586 4.4537735 4.4058704 4.4621496 4.2912493 4.5433636 4.3984756 4.4407496
1369796_at 4.937274 4.8525124 4.943209 4.8583803 4.862569 5.025255 4.840974 4.923704 4.779333
1369797_at 4.2190537 4.3427706 4.3199434 4.639451 4.165142 4.5230265 4.4200926 4.6176004 4.0778017
1369798_at 4.6529455 4.8235054 5.1375837 4.8610487 5.083151 4.7196016 4.861352 4.9202566 4.756791
1369799_at 10.505775 10.364568 10.263699 10.45101 10.251401 10.280132 10.062903 10.281366 10.354483
1369800_at 3.9217987 3.806975 4.0726166 4.1441708 4.002308 4.051431 4.1719856 3.9732172 3.7890244
1369801_at 4.7610803 4.6169353 4.9148993 4.5782037 4.4333005 4.469092 4.589578 4.9696174 4.4435396
1369802_at 3.9192047 3.9046988 3.6659248 3.9786189 3.939295 3.847275 3.811817 3.9234145 3.869686
1369803_at 4.801776 4.572113 5.025388 4.9663887 5.0967016 4.8868484 4.776051 4.9472966 4.6942286
1369804_a_at 4.904378 4.5304585 4.8459973 4.70285 4.4911203 4.9663515 4.615395 4.8321753 4.6718607
1369805_at 4.2648654 4.193612 4.468435 4.225806 4.043455 4.1256866 4.1383524 4.161867 4.1400213
1369806_at 5.3734283 5.263131 5.3831406 5.339385 5.4499264 5.201286 5.460167 5.0711145 4.9908104
1369807_at 4.828426 4.4132566 4.675898 4.8343654 4.677058 4.6372857 4.6137094 4.8262305 4.445265
1369808_at 5.1721444 4.7863555 5.521179 5.1744666 4.680017 4.6149554 4.902154 4.8661556 4.8953977
1369809_at 5.2530875 5.1182327 5.889207 5.6996794 5.2735353 5.3526845 5.3889446 5.0414762 5.153946
1369810_at 6.9968734 6.5688105 6.5484796 6.8778133 6.793089 6.6733694 6.8736215 6.736706 6.8229637
1369811_at 4.912524 4.9581213 4.851328 5.109577 4.9725046 4.902338 5.1429806 4.9361286 4.6665664
1369812_at 6.051782 5.912322 6.0397177 6.2591124 5.9975934 5.993974 6.0827093 6.078329 5.686655
1369813_at 7.029392 6.78293 6.451678 7.0450964 6.8041315 6.9307637 6.75622 6.9465666 6.656514
1369814_at 4.9087234 4.8030496 4.9567623 5.0356307 4.77559 4.7460074 4.5126514 4.936698 4.644592
1369815_at 5.499763 5.4491596 6.034916 5.5929265 5.452868 5.6786785 5.5413437 5.8750215 5.5684767
1369816_at 4.961594 4.8192616 5.028587 4.525527 5.216973 4.796586 4.549519 4.6836853 4.800415
1369817_at 4.02107 4.2832937 4.0299606 4.3830614 4.2944703 4.003872 4.2290955 4.538296 4.258314
1369818_at 4.7672486 4.495206 5.051745 5.076731 4.9549747 4.774749 5.063584 5.2345057 4.800415
1369819_at 4.8532834 4.7065353 4.830192 4.955003 5.023898 4.968889 4.7335024 5.0282087 4.780041
1369820_at 4.447066 4.1707277 4.607782 4.5307612 4.507763 4.3732457 4.332529 4.4015293 3.9481869
1369821_a_at 4.485284 4.924962 4.6689496 4.849867 4.805871 4.7280483 4.868395 4.9859023 4.489642
1369822_at 4.6330976 4.449798 4.229116 4.5098267 4.4538455 4.401904 4.375636 4.2725 4.4852514
1369823_at 4.7101736 4.651107 5.2362556 4.789094 5.130252 4.842757 5.29247 5.124872 4.6018486
1369824_at 4.852785 4.8453636 4.6385283 4.6694407 4.6251926 4.7345705 4.578274 4.40654 4.8638783
1369825_at 4.8393397 4.744773 5.1025047 5.016301 5.0507936 4.9695606 4.9704604 4.949812 4.8836374
1369826_at 5.922201 5.990365 6.098818 6.5186124 6.2198167 6.3039403 6.5522757 6.281892 6.39435
1369827_at 5.564129 5.6418295 5.7739716 5.615391 5.774472 5.459818 5.397922 5.552808 5.5261965
1369828_at 5.813065 5.664342 5.8110404 5.8038726 5.665659 5.504796 5.8526235 5.714736 5.777008
1369829_at 5.083083 4.7305164 5.0297275 5.4666457 4.674884 4.928776 4.933427 5.073598 4.9420204
1369830_at 5.017382 4.3385096 4.280851 4.5786266 4.644604 4.9585104 4.277518 4.6365314 4.5997496
1369831_at 5.512332 5.432686 5.7580833 5.6562653 5.4705133 5.647978 5.765436 5.619711 5.6870174
1369832_at 5.6193256 5.514244 6.06763 6.1801586 5.4306912 5.806472 6.101144 5.8198996 5.683967
1369833_at 4.2648654 4.3576994 4.5224266 4.266304 4.4812226 4.0972934 4.3782988 4.4903383 4.4748087
1369834_at 7.0329885 7.5165577 7.4595757 7.3174987 7.146071 7.36406 7.1780033 7.4054565 7.508285
1369835_at 6.5401087 6.273637 6.684642 7.037642 6.4910526 6.5004783 6.9221964 6.572972 6.5037894
1369836_at 6.428641 6.2283993 7.4900975 6.650876 6.457004 6.7196374 6.9065948 6.3990993 6.190384
1369837_at 12.328551 12.292518 12.261743 12.397474 12.250592 12.077237 11.948962 12.154287 12.021609
1369838_at 4.244979 4.4065313 4.302244 4.2099857 4.087641 4.3040285 4.1408195 4.3226027 4.0373197
1369839_at 4.547626 4.6992626 4.6577334 4.8411007 4.914404 4.4848404 4.6418753 4.636532 4.715658
1369840_at 8.150915 10.063851 10.31819 7.9383144 8.955243 10.625223 10.070909 8.565721 9.950039
1369841_at 3.6690676 3.8531637 3.8968494 3.6978962 3.6814604 3.6684082 3.708937 3.9275231 3.7172167
1369842_at 3.980186 4.036805 4.118126 3.9330795 4.0429373 4.050647 3.8885996 3.7057388 3.7862258
1369843_at 4.6330976 4.3302183 4.6107283 4.771431 4.70685 4.6369686 4.635789 4.547619 4.3575077
1369844_at 4.235092 4.2607875 4.3904643 4.5142903 4.3377094 4.1859083 4.5848856 4.4925766 4.2452383
1369845_at 5.8762026 5.734923 5.9392214 5.816868 5.840663 5.7562275 5.679267 5.7226834 5.6806583
1369846_at 3.4357882 3.5332456 3.4945424 3.5519693 3.7598624 3.445237 3.529354 3.2822387 3.341
1369847_at 5.4228024 5.5328865 5.573709 5.5469155 5.595505 5.5875735 5.916134 5.754026 5.492569
1369848_at 3.5700674 3.6997466 3.49353 3.8726234 3.845395 3.9560018 3.6462588 3.8153791 3.6088052
1369849_at 5.1995015 4.985735 5.2989264 5.1257954 5.076726 5.178276 5.355114 5.2870464 5.202655
1369850_at 6.000967 5.86716 6.166897 5.9202404 6.044383 5.7430096 6.0670896 6.035893 5.755559
1369851_at 7.304681 7.278487 7.3304014 7.466213 7.3963947 7.4259877 7.5952992 7.367779 7.2108636
1369852_at 12.035545 12.106971 12.035774 11.937201 11.965738 12.106986 12.005209 11.950285 12.019823
1369853_at 5.07354 4.913126 5.187279 5.1297507 5.1037045 5.024722 5.025215 5.1574674 5.0122743
1369854_a_at 9.032729 8.994624 9.070117 8.843529 8.82886 9.081083 8.891912 8.849787 8.792218
1369855_at 3.7242756 3.7450128 4.1443653 3.953346 3.5533733 4.075882 3.8504531 3.7237859 3.8020835
1369856_at 4.568218 5.100005 4.6156836 4.755028 4.6593885 4.6318645 4.853739 4.911149 4.426049
1369857_a_at 5.833406 5.7685924 5.9819617 6.017851 6.0045505 5.760738 6.199528 6.230367 5.8729143
1369858_at 4.433755 4.3942547 4.27571 4.435955 4.451115 4.5324297 4.233533 4.7682 4.4727855
1369859_at 4.3327856 4.592082 4.5347424 4.499435 4.1811514 4.2098207 4.390824 4.5139203 4.446892
1369860_a_at 4.7782574 4.873459 5.060067 5.062622 4.7505455 4.5855846 5.200142 4.89614 4.7946815
1369861_at 5.1023107 5.1634235 5.1685658 4.629784 4.9586387 4.8066173 4.66981 5.0493712 4.7628565
1369862_at 4.682347 4.358788 4.911715 4.720072 4.496127 4.5478215 4.5796156 4.756443 4.5694747
1369863_at 8.645943 9.076408 9.810708 8.849823 9.082073 9.224078 8.991915 8.974667 9.506355
1369864_a_at 9.322903 9.645318 9.081766 10.372492 10.366063 9.053619 9.824755 11.087929 9.483807
1369865_at 4.1668243 4.2223687 4.4222507 4.3259244 4.2290783 4.3553715 4.3624263 4.4428535 4.226734
1369866_at 4.447066 4.4972153 4.42688 4.7844925 4.710181 4.712696 4.734627 4.4082227 4.8459997
1369867_at 6.011088 5.5406065 5.5592904 5.762459 5.890661 5.0027266 5.951939 5.666993 4.9373245
1369868_at 9.632438 9.746331 9.7047825 9.607092 9.900182 9.769577 9.798386 9.861228 9.710252
1369869_at 3.8554962 3.7298748 3.880206 3.9621112 3.6379395 3.9148355 4.1054254 3.7957158 3.7111902
1369870_at 7.248008 7.0074773 7.1727633 7.2201796 6.8414664 7.0578566 6.9065948 7.063009 6.870506
1369871_at 3.9260058 4.0110784 3.908855 3.780214 3.7321758 3.7688723 3.9955072 3.8608756 3.5981162
1369872_a_at 4.380924 4.6866355 4.527787 4.751131 4.84103 4.657501 4.4139066 4.299372 4.4463453
1369873_at 4.855289 4.7876925 4.8914585 4.819017 4.5392475 5.0646 4.8811917 4.893898 4.718151
1369874_at 5.125979 4.981774 5.081976 5.037797 4.898334 5.1832314 4.847704 5.0066977 4.842323
1369875_at 5.372157 5.2207346 5.671151 5.3316164 4.996687 5.020561 5.3161488 5.4986734 5.27102
1369876_at 4.081942 3.9754312 3.8413694 4.1197805 3.892174 3.8655853 3.7449505 3.678217 3.9037137
1369877_at 4.7924757 4.906849 5.4102387 5.119698 5.131544 4.74027 5.552742 5.2013254 4.947262
1369878_at 4.337542 4.1095185 4.4335656 4.4422426 4.226593 4.3187475 4.244418 3.8638208 4.3368554
1369879_a_at 12.885171 12.916396 12.860804 12.852307 12.8752985 12.861413 12.829863 12.849455 12.835493
1369880_at 4.1671467 4.133704 4.6344995 3.997792 4.4366484 4.1981764 4.442126 4.25569 4.4611235
1369881_at 4.219054 4.624461 5.004511 4.7858305 4.5404534 4.7389307 4.2137866 4.338246 4.41868
1369882_at 4.583323 4.7268586 4.774106 4.9743805 4.8189554 4.442322 4.6842074 4.7909765 4.585162
1369883_at 3.4353817 3.660403 3.8720837 3.7399266 3.577761 3.5595717 3.7158196 3.6990085 3.4840884
1369884_at 4.883745 4.7938647 5.2258115 5.252 4.8771787 5.251163 4.885191 5.182573 5.087022
1369885_at 5.272855 5.6185403 5.6934185 5.5949683 5.4943027 5.669959 5.420737 5.4253693 5.3836703
1369886_a_at 5.9332447 6.0588946 5.717458 5.847841 5.7975698 5.732235 6.150186 5.930533 5.771681
1369887_at 4.9962664 4.7464027 4.5798473 4.716965 4.557371 4.5429955 4.582576 4.5880566 4.822508
1369888_at 3.9112782 4.2901 4.1826706 4.573218 4.0742006 4.2901664 4.3705697 4.3408117 4.248777
1369889_at 4.1534944 4.0961466 4.1744347 4.085664 4.4424896 4.1909537 4.291234 4.3822937 4.445325
1369890_at 3.1827781 3.136489 3.191286 3.198197 3.3043888 3.152814 3.3648527 3.332381 3.1127098
1369891_at 5.321014 5.5516195 5.5848627 5.426584 5.669083 5.3159328 5.5684276 5.395553 5.3689756
1369892_at 3.784612 3.6987603 3.8338814 4.0099525 3.7616775 3.6906202 3.8488193 3.5753028 3.517288
1369893_at 4.81658 4.5688615 4.8029885 4.747789 5.0182853 4.778329 4.89032 4.445361 5.026238
1369894_at 3.346646 3.4597735 3.2937987 3.9837105 3.2812421 3.6019528 3.36053 3.6682138 3.4583712
1369895_s_at 6.2676334 6.1438947 5.976231 5.99581 5.710219 6.0474305 6.221698 6.2417912 6.0575986
1369896_s_at 7.4952073 7.328701 7.2347207 7.0397825 7.3096037 7.0337224 6.988157 7.1337743 7.319532
1369897_s_at 12.122806 12.099046 11.983246 11.908148 11.863278 11.879101 11.978582 12.032617 11.9382
1369898_a_at 5.2594466 5.0341873 5.1274977 5.3071737 4.8709006 4.792924 5.1680565 4.7724857 5.032827
1369899_s_at 5.7582507 6.1145363 5.6205187 6.1254873 5.7282443 5.5949984 6.1183186 5.603901 5.8075705
1369900_at 4.1856256 3.7527173 3.984131 4.0696206 4.1662474 4.122376 3.9300117 4.1187096 4.194284
1369901_at 4.642344 4.581026 4.7303467 4.859578 4.5285854 4.591572 4.4798713 4.3201933 4.579324
1369902_at 7.4063654 7.3140645 7.227518 6.992571 6.867336 6.869352 6.800273 6.6869473 6.7810707
1369903_at 4.4366198 4.2194867 4.852999 4.58336 4.292598 4.2545996 4.4277277 4.4902177 4.3032417
1369904_at 4.9623966 4.569536 5.081846 5.0870996 4.788908 4.7453995 4.9737406 4.972309 4.899394
1369905_at 3.898127 3.6625123 3.798689 3.8584251 3.6257389 3.8312855 3.7608192 3.9603934 3.7644508
1369906_s_at 11.956853 11.929557 11.937468 11.962785 12.022218 12.074129 11.938995 12.053447 11.857204
1369907_at 5.9553328 5.8497863 5.8374605 5.9832845 5.9664884 6.0578785 5.420737 5.6153107 5.872535
1369908_at 3.837267 3.6224008 3.7265766 4.032423 3.6904824 3.659646 3.8820274 3.7770681 3.7278368
1369909_s_at 10.9777975 10.852116 10.642433 11.020012 10.912391 10.627022 10.948181 10.926133 10.718533
1369910_at 4.1752644 4.167429 4.0581245 4.1289973 3.9868808 4.0885425 4.1344357 4.1973133 4.087967
1369911_at 4.700033 5.2163157 5.4071116 5.345599 4.9018703 5.1505322 5.2726583 5.119034 5.155059
1369912_at 6.252654 6.4289393 6.3443418 6.390576 6.4709015 6.3915825 6.4078646 6.2935343 6.2735934
1369913_at 4.6292396 4.3608737 4.288093 4.428812 4.374979 4.5708094 4.4317555 4.4872866 4.475793
1369914_at 3.7981846 4.006298 4.3939624 4.0685196 4.2621098 3.9940975 3.8222077 3.8589962 3.5569983
1369915_at 6.901044 6.7669325 6.9327316 6.8877983 6.7809353 6.445225 6.837175 7.122454 6.806819
1369916_at 5.414078 5.284808 5.1443553 5.4311395 5.4088926 5.4862537 5.593714 5.473998 5.352264
1369917_at 5.271101 5.038087 5.899386 5.3329997 5.71011 5.4296846 5.297755 5.5583763 5.25391
1369918_at 4.0882564 4.2579703 4.0740156 4.344079 4.085919 4.0731535 3.999635 4.214038 4.3750777
1369919_at 4.6254263 5.0851393 5.1047897 4.9724684 5.238987 5.0809937 5.012295 5.017097 4.758482
1369920_at 4.6798997 4.6216664 4.9171743 4.791814 4.479332 4.735403 4.6143637 4.677186 4.7320395
1369921_at 7.1890116 6.9302974 6.49559 6.7752786 6.469467 6.168347 6.607843 6.599361 6.3771286
1369922_at 8.381759 8.615099 8.474504 8.283499 8.050321 8.501 8.283864 8.436447 8.266458
1369923_at 6.056302 5.875309 5.9313426 5.99246 6.0253034 5.7963166 6.4701567 6.138056 5.8035855
1369924_at 6.0136666 5.58245 6.0466223 5.9767227 5.7546024 5.7483435 5.8202662 5.853748 5.7812395
1369925_at 4.131215 4.219079 4.0786104 4.2667623 4.2263823 4.2315373 4.161205 4.1291533 4.36698
1369926_at 7.865968 7.2410088 7.566235 7.708513 7.435364 7.3807917 7.529052 7.636892 7.552326
1369927_at 11.383496 11.341753 11.270238 11.406889 11.310592 11.418367 11.37767 11.303834 11.373002
1369928_at 4.0008564 3.924085 3.6962762 3.8477032 3.7611394 3.8384535 3.8734875 3.7848938 3.8388848
1369929_at 11.278962 11.34522 11.474412 11.158724 11.20394 11.40903 11.403046 11.315761 11.357658
1369930_at 11.706318 11.667247 11.707458 11.698102 11.726898 11.771443 11.74965 11.753652 11.823699
1369931_at 7.1854525 6.8775406 7.3196564 7.0868163 6.9862247 6.878056 7.2128925 6.977784 7.1165614
1369932_a_at 10.252682 10.208083 9.98578 10.147181 10.195951 10.056031 10.174856 9.983256 10.129341
1369933_at 11.089673 11.028681 11.055099 11.070836 11.139222 11.081649 11.120646 11.1281185 11.231768
1369934_at 12.125588 12.042545 11.993854 12.144839 12.216054 12.051014 12.040435 12.073842 12.086968
1369935_at 7.604198 7.7018805 7.730477 7.67865 7.6300673 7.6128573 7.9115396 7.684834 7.725034
1369936_at 10.708 10.662615 10.598613 10.648078 10.610261 10.655014 10.432142 10.56198 10.48916
1369937_at 10.761136 10.564685 10.641254 10.758288 10.697335 10.550656 10.496599 10.461105 10.47153
1369938_at 7.2855883 7.2957654 7.2935014 7.344566 7.308666 7.623997 7.3314176 7.271913 7.568509
1369939_at 12.029753 11.91057 11.998781 11.914426 12.1374655 12.087454 11.904261 12.053532 12.153762
1369940_at 10.35596 10.3040695 10.320539 10.302689 10.268864 10.208774 10.18998 10.1321 10.376042
1369941_at 10.60828 10.706461 10.51016 10.675317 10.521239 10.47598 10.915971 10.674472 10.602599
1369942_at 8.872902 8.877648 8.758043 8.702848 8.360173 8.725409 8.757167 8.630474 8.785023
1369943_at 10.431111 10.140814 9.970349 9.943395 9.730943 9.935927 9.917249 9.918874 9.862729
1369944_at 8.873639 8.664394 8.781695 8.485316 8.598193 8.4944725 8.56326 8.408189 8.673872
1369945_at 4.770758 4.9809303 5.0359116 5.052577 4.9839334 4.8426113 4.8030276 4.8851757 5.0102434
1369946_at 6.2071595 6.5692472 6.092521 6.0983996 6.1192946 6.285648 6.479611 6.363475 6.5541954
1369947_at 5.775221 5.4699817 5.738483 5.5508895 5.4326 5.4351807 5.764149 5.834506 5.3525305
1369948_at 7.7447124 7.606441 7.8790402 7.77716 7.732005 7.566175 7.858025 7.488774 7.8009577
1369949_at 7.2988224 6.9740114 7.3222466 7.003684 7.040042 7.109879 6.8898325 7.413575 6.97321
1369950_at 9.413026 9.492141 9.403376 9.4658785 9.415861 9.349854 9.375638 9.349283 9.492244
1369951_at 4.1374245 4.352102 4.4342895 4.605639 3.9962518 4.1458354 4.0988717 4.1215186 4.261248
1369952_at 12.07771 12.085757 12.117202 11.982148 12.102363 12.085135 12.164633 12.084265 12.158203
1369953_a_at 4.7931066 4.5936775 4.5741563 4.891338 4.6775665 4.3885746 4.3149137 4.3864923 4.2019343
1369954_at 12.779408 12.829859 13.007665 12.876972 12.831413 13.087621 12.908627 12.781399 12.976117
1369955_at 6.4058094 6.0450916 6.1299815 6.3046722 6.183617 6.267886 6.0893655 5.9440827 6.264706
1369956_at 9.145316 9.110653 9.458865 9.099899 9.119395 9.276315 9.350745 9.053307 9.387719
1369957_at 5.5754066 5.9250064 6.154186 5.9134364 5.409612 5.6012607 5.7626843 6.3613086 5.7319603
1369958_at 7.717091 7.9407706 7.666436 8.046808 7.9510427 8.047043 7.9271374 8.35198 8.292355
1369959_at 12.430035 12.306757 12.37646 12.442026 12.290248 12.333792 12.515927 11.998436 12.202162
1369960_at 9.931035 10.197291 10.009089 10.037405 9.835121 9.770064 9.844442 9.966124 9.853847
1369961_at 8.960957 8.825333 8.896153 8.671121 8.789512 8.923305 8.730897 9.110434 8.726055
1369962_at 8.1924515 8.302722 8.183283 8.00706 8.132042 8.133604 8.039018 8.351894 8.44538
1369963_at 4.8474083 5.1004643 4.798193 5.259947 5.151388 5.059269 5.188056 4.873697 5.176487
1369964_at 7.029392 6.5670557 6.7334456 6.116799 6.984373 6.725828 6.7748837 6.523322 6.957572
1369965_at 7.9822598 8.256823 7.609378 8.183197 7.8897204 8.241343 7.772309 7.8576837 7.963031
1369966_a_at 12.198612 12.239598 12.233738 12.174512 12.212519 12.243369 12.224203 12.177995 12.217128
1369967_at 8.526859 8.595406 8.411288 8.324157 8.422919 8.457977 8.222663 8.468376 8.328089
1369968_at 6.363137 5.479936 6.012488 5.7499104 5.7068744 6.09708 5.8399673 5.8416176 5.8740993
1369969_at 9.346187 9.261818 8.707923 8.979019 9.104382 9.08461 8.977816 9.222393 9.339728
1369970_at 10.345382 10.280167 10.265464 10.347874 10.334457 10.262486 10.315221 10.09874 10.149712
1369971_a_at 8.481911 8.279576 7.748622 7.9252872 8.223479 8.243794 8.110638 8.238349 8.213928
1369972_at 6.4029 6.494841 6.0960197 6.0341797 6.573148 6.4759817 6.358767 6.486756 6.2530255
1369973_at 11.14764 11.289579 11.17173 11.066796 11.234345 10.938416 11.105565 11.315813 11.007551
1369974_at 6.72774 6.919172 6.521952 6.4444656 6.6964126 6.4716163 7.0316167 6.868509 6.7756753
1369975_at 8.599486 8.606698 8.269579 8.552204 8.385111 8.541634 8.338492 8.193459 8.41169
1369976_at 10.263138 10.412184 10.193811 9.82877 10.259286 9.977026 10.221936 10.228039 10.194203
1369977_at 4.6330976 4.258401 4.4153147 4.319062 4.3489523 4.3495545 4.4885883 4.327828 4.3033786
1369978_at 7.6939898 7.4596767 7.179249 7.2914844 7.580984 7.3340864 7.20504 7.2410707 7.36474
1369979_at 8.618793 8.502119 8.542868 8.69865 8.514339 8.559156 8.769808 8.530394 8.557375
1369980_s_at 9.108682 9.187053 8.911397 9.080032 8.978116 9.057722 8.8949375 9.016491 9.093053
1369981_at 8.130064 8.498567 8.191361 8.196635 8.412599 8.452049 8.146938 8.173023 8.230444
1369982_at 9.692519 9.49654 9.406288 9.621324 9.352315 9.26931 9.437726 9.623835 9.426228
1369983_at 8.1395855 7.8587046 8.325249 7.570086 8.07816 7.911331 8.016193 7.982195 7.9592834
1369984_at 9.272591 9.454529 9.212073 9.332924 9.352926 9.331841 9.370518 9.363343 9.345202
1369985_at 6.2688837 6.4210477 6.589706 6.5982 6.357402 6.4310827 6.4849906 6.700858 6.294218
1369986_at 11.859989 11.911921 11.724684 11.749213 11.916766 11.72568 11.94122 11.868817 11.767216
1369987_at 4.983816 5.0632353 5.421067 5.213112 5.111902 5.26048 5.07378 5.2815228 5.005249
1369988_at 5.9490643 6.1197205 6.133964 6.276216 5.9903793 5.985693 6.386647 5.9619136 6.101054
1369989_at 9.3768635 9.781456 9.516464 9.429729 9.368811 9.216689 9.609693 9.562974 9.5821705
1369990_at 10.571126 10.553582 10.556781 10.419823 10.423582 10.413659 10.322626 10.421336 10.38244
1369991_at 9.735638 9.948685 9.722454 9.859511 9.910769 9.683101 9.939092 9.931062 9.86393
1369992_at 8.425754 8.499427 7.980689 8.24206 8.471915 8.253715 8.397473 8.639365 8.615981
1369993_at 6.373103 6.362904 6.551204 6.075328 6.4804764 6.233978 6.257574 6.2552266 6.30593
1369994_at 7.5898695 7.6074743 7.489084 7.5924816 7.495189 7.548959 7.194057 7.519601 7.658609
1369995_at 8.476867 8.490365 8.1525345 8.463435 8.427799 8.40704 8.336379 8.472982 8.473656
1369996_at 8.161252 8.515377 8.178281 8.19744 8.132886 8.178162 8.269747 8.106466 8.134839
1369997_at 8.770717 8.701685 8.723516 8.730365 8.690208 8.595932 8.746161 8.890388 8.647716
1369998_at 9.130776 9.029923 8.723857 8.938456 9.023733 9.03373 9.090217 8.997243 9.113627
1369999_a_at 4.2513204 4.2685804 4.3112345 4.3952327 4.340234 4.2133436 4.378496 4.3621182 4.3899307
1370000_at 9.708374 9.729462 9.563107 9.973209 9.967458 9.242781 9.817097 10.096099 9.6888075
1370001_at 9.374076 9.487326 9.296138 9.422247 9.433631 9.35591 9.354114 9.3533325 9.364419
1370002_at 7.9934335 8.019523 7.8462253 7.8127403 8.011955 7.9505534 8.0411 7.995247 7.9596066
1370003_at 11.983801 11.922473 11.802882 11.702031 11.847349 11.869467 11.882244 11.828759 11.7673435
1370004_at 9.154308 9.339492 9.046781 9.023685 9.076306 9.090813 9.1265955 9.056395 9.170763
1370005_at 9.83767 10.143729 9.876342 9.65524 9.703489 10.128439 9.829786 9.845291 9.783064
1370006_at 11.134136 11.085094 11.065336 11.06684 11.100118 11.014653 11.076213 11.049579 11.021964
1370007_at 11.750481 11.7128 11.658708 11.684334 11.823967 11.588288 11.711362 11.911483 11.581035
1370008_at 5.5261354 5.6538386 5.712987 5.8445234 5.6170588 5.890381 5.5621867 5.6344056 5.822443
1370009_at 14.210306 14.190131 14.172665 14.204949 14.211995 14.230125 14.130135 14.203394 14.260166
1370010_at 12.263469 12.29029 12.269384 12.142156 12.235642 12.386088 12.068315 12.274243 12.247745
1370011_at 6.2234597 5.8533072 6.231913 6.274266 5.7525043 6.00104 5.9110656 6.195887 6.0198755
1370012_at 6.5240364 6.318159 6.763624 5.843174 6.805391 6.728615 6.522096 6.086514 6.752008
1370013_at 3.6152735 3.5851634 3.723569 3.6186602 3.7277672 3.5253134 3.75942 3.5745628 3.5960407
1370014_at 8.445058 8.237366 8.154835 8.156374 8.154421 8.134139 8.025226 8.070373 8.061536
1370015_at 8.278709 8.264443 8.277208 8.341201 8.326667 8.210807 8.34628 8.222665 8.3473425
1370016_at 3.7885714 3.8870933 3.9870818 3.8119645 3.9231591 3.697266 3.7978237 4.097912 3.6374176
1370017_at 8.068556 7.995845 7.8779716 8.131577 8.027867 7.697315 7.837975 7.875274 7.9320474
1370018_at 4.643335 4.3794475 4.7002287 4.7640977 4.777026 4.6753592 4.503756 4.852806 4.5056667
1370019_at 13.127183 13.128539 13.086727 13.245185 13.094772 12.952971 13.006781 13.369521 12.9894285
1370020_at 10.241917 9.946828 10.129769 10.209038 10.1036825 10.256478 9.786491 10.029894 10.034599
1370021_at 3.798305 3.947678 4.0344706 3.9193277 3.629742 3.7802227 3.6805446 3.9340677 3.8020835
1370022_at 4.0629625 4.072749 4.591353 4.5786266 4.1957684 4.4071217 3.8885996 4.356432 4.2464457
1370023_at 6.3175135 6.160053 6.858215 6.521369 6.1626315 6.620001 6.4529457 6.5408764 6.549516
1370024_at 11.040773 10.357024 11.050193 10.91746 10.623629 10.5679655 11.296736 10.866347 10.157246
1370025_at 7.617922 7.3577695 7.7261376 7.55034 7.521263 7.667832 7.4021134 7.495195 7.499914
1370026_at 7.179708 7.027445 7.051825 7.1468472 7.0651836 6.9523544 6.990014 6.6609883 6.868405
1370027_a_at 14.302046 14.299194 14.287427 14.262648 14.241102 14.273705 14.366341 14.210129 14.342332
1370028_at 4.5363245 4.9717383 4.8353314 4.4333544 4.750605 4.9595814 4.6329384 4.6258717 4.842323
1370029_at 9.444195 9.3618555 8.930803 9.000301 9.100477 9.172057 9.196596 9.262406 9.18386
1370030_at 10.178849 10.197674 9.6744995 9.907886 10.304218 9.677564 10.155608 10.126881 10.553067
1370031_at 7.8600397 7.877284 7.9386897 7.9903264 7.9583015 7.973697 7.7863517 7.816389 7.9061255
1370032_at 8.368631 8.07364 7.806554 8.295057 8.064634 7.79435 8.134611 8.061761 7.795533
1370033_at 4.196063 3.89853 3.9411685 3.9492052 4.4356766 4.0554776 4.137045 4.121543 3.9982908
1370034_at 4.9280167 5.3041205 5.2157383 5.2321324 4.9482327 5.271891 5.157605 4.7674227 4.931762
1370035_at 8.116703 8.143247 7.9758844 7.8450203 8.085815 8.210267 8.274581 8.524045 8.112345
1370036_at 9.632858 9.881168 9.810421 9.831171 9.732959 9.909868 9.917907 9.964261 9.777843
1370037_at 4.047331 3.9355216 4.2182226 4.005398 4.1913214 4.158567 4.147997 3.8409815 3.9427574
1370038_at 6.6120114 6.583686 6.668803 6.7740593 6.269722 6.42608 6.5692215 6.647521 6.469942
1370039_at 6.7281594 6.537184 6.7377243 6.682485 6.6706614 6.7775254 6.784516 7.048816 6.8356085
1370040_at 7.2955537 7.4651294 7.419074 7.305504 7.1899514 7.172879 7.340729 7.1853056 7.4543147
1370041_at 4.0127907 3.8554552 4.043785 4.2958484 3.7656097 3.6600828 3.7366066 3.8763356 3.7916794
1370042_at 3.8506615 3.9885716 4.037469 4.2827625 4.1321936 3.994266 4.0646625 4.0932207 3.9508803
1370043_at 9.473841 9.770797 9.597223 9.207757 9.307362 9.776202 9.692543 9.073648 9.335465
1370044_at 7.1059694 6.9125104 6.750738 6.5276017 6.960132 6.4628973 6.301991 6.5393023 6.7795267
1370045_at 8.535536 8.71209 8.501644 8.89218 8.4731655 8.547535 8.546586 8.54127 8.710046
1370046_at 6.497824 6.5184574 6.5264006 6.6358123 6.482867 6.3767076 6.5054035 6.4161553 6.504022
1370047_at 9.925679 9.729132 8.874887 9.754298 9.486542 9.878999 9.963869 9.707169 9.409556
1370048_at 4.5692554 4.5907497 5.0844975 4.75967 4.8410807 4.6565866 4.937637 4.780599 4.5557995
1370049_at 5.8037972 5.7007227 5.6441565 5.583532 5.8728857 5.671719 5.544125 5.5274415 5.718633
1370050_at 8.620401 8.681929 8.203241 8.507523 8.593608 8.422984 8.411468 8.314697 8.462697
1370051_at 4.8995676 4.9231772 4.7557244 4.9444666 4.94952 4.391105 4.963759 5.009485 4.9963174
1370052_at 4.7702074 4.5293226 4.1257935 4.435595 4.1429815 4.335143 4.376788 4.095602 4.401801
1370053_at 3.7977588 3.9854426 3.79722 3.918911 3.8864927 4.015156 3.792826 3.840309 3.7920682
1370054_at 7.694975 7.730396 7.909762 7.971213 7.5782137 8.004836 7.6907063 7.891557 8.3060665
1370055_at 6.2343574 6.6310887 6.444963 6.936207 6.422971 6.5448523 6.862709 6.373889 6.243549
1370056_at 7.230062 5.930248 7.192568 6.684603 6.7438354 6.7550673 6.9811983 6.934003 6.6770105
1370057_at 9.727476 10.339803 10.10906 10.23335 10.018027 9.860505 9.884321 10.125489 10.341257
1370058_at 3.7106962 3.5926862 3.8564286 3.8334215 3.6584363 3.5030386 3.542343 3.6190238 3.6096468
1370059_at 3.4655626 3.7264998 3.7342994 3.6327543 3.5207782 3.974007 3.6421432 3.6385195 3.6632662
1370060_at 9.733273 9.790089 9.731204 9.817806 9.65228 9.965045 9.793582 9.596361 9.898098
1370061_at 5.8233585 5.783891 6.210947 5.8777 5.9103694 5.947259 5.806868 5.848877 5.6955323
1370062_at 10.311543 10.328288 10.206975 10.339693 10.476492 10.351874 10.337792 10.203256 10.179338
1370063_at 8.140274 8.094051 7.786133 7.887305 7.983155 7.8655124 7.770225 7.735188 7.864676
1370064_at 7.6353908 7.938186 7.7752 7.6926746 7.303251 7.4753103 7.352095 7.5189176 7.6932983
1370065_at 13.813619 13.814425 13.780603 13.8152 13.815409 13.87378 13.888028 13.835643 13.845007
1370066_at 8.31641 8.410807 8.107401 8.323372 8.204161 8.385597 8.226788 8.347116 8.341105
1370067_at 8.941959 8.729299 8.89489 8.02811 8.706097 9.937951 8.680295 8.428011 10.039744
1370068_at 4.419853 4.8091354 4.515011 4.8787494 4.7107205 4.48484 4.832602 4.697813 4.730223
1370069_at 5.0924416 5.151082 5.1869974 5.269887 4.9794655 5.3647566 5.2778997 5.405798 5.355195
1370070_at 6.7740498 6.766047 6.878274 6.6230173 6.677919 6.5698776 7.0411477 6.6372404 6.5700088
1370071_at 6.455627 6.684902 6.5525794 6.5685387 6.5091724 6.696069 6.554999 6.3442564 6.6475754
1370072_at 4.893754 4.4071355 4.5397778 4.4714804 4.460002 4.475153 4.4808397 4.545876 4.208761
1370073_at 11.342358 11.173263 11.125697 11.127752 11.3949175 11.10197 11.259486 11.235513 11.115622
1370074_at 6.025805 6.234089 6.012426 6.3083525 6.089099 5.928631 6.1228437 6.088931 6.142885
1370075_at 9.376047 9.9489 9.650749 9.350076 9.792867 9.804644 10.052893 9.229548 9.35315
1370076_at 3.9488046 3.591158 4.0019464 3.9636834 3.7406595 4.113403 4.2320957 4.233163 3.8776748
1370077_at 5.8145003 5.8763347 5.6925793 5.776617 5.8051643 6.1012425 5.871465 5.85049 5.7493553
1370078_at 6.4022555 6.2658377 6.3541613 6.263889 6.405217 6.3591657 6.1389966 6.2638116 6.0929465
1370079_at 4.557761 5.166067 5.094095 4.971093 4.501394 5.0046997 4.821402 4.917511 4.800415
1370080_at 8.09762 7.931435 8.080066 7.946205 8.432664 7.761644 7.9566364 7.566147 8.015812
1370081_a_at 8.201015 8.116733 7.960895 7.937053 8.1707735 8.042251 8.127062 7.9097214 7.9256325
1370082_at 6.4737267 5.9838834 6.5027494 5.902256 6.1320343 5.9659963 6.1057925 5.9779754 6.4674325
1370083_at 4.4231358 4.3808503 4.4883156 4.6275983 4.8929653 4.837248 4.738351 4.6169276 4.966609
1370084_at 6.388947 5.9348803 6.8347335 6.1363897 6.242569 6.208306 5.8891773 6.489049 5.689804
1370085_at 6.6926527 6.4131246 6.5281973 6.509328 6.5413623 6.806704 6.7709723 6.582041 6.750654
1370086_at 13.98471 13.968998 14.006374 14.017562 14.015631 14.000238 14.03645 13.977792 13.982725
1370087_at 10.242837 10.396284 10.247351 10.259972 10.315196 10.343296 10.30809 10.321168 10.310871
1370088_at 7.1682034 7.198288 7.076989 7.1919527 7.134265 7.003378 6.7371526 6.9414425 6.962647
1370089_at 3.846868 4.0375233 4.1112843 4.204884 4.215807 3.8866565 4.0602226 3.903641 3.847621
1370090_at 5.1124434 5.1226172 5.702055 5.11115 5.2672844 5.5237007 5.27496 5.1099105 5.664103
1370091_at 4.8385563 4.9209766 5.4050956 4.9778457 5.184021 5.1317263 5.3989477 5.0273333 4.94056
1370092_at 4.773976 4.5192637 5.083991 4.861049 4.690489 4.527009 4.747445 4.9740868 4.520363
1370093_at 3.9960601 4.0584335 4.197237 3.7070262 4.0731993 4.183586 4.220787 4.5518074 3.9645915
1370094_at 4.3377047 4.4662256 3.9557433 4.477378 4.4830074 4.104643 4.417744 4.331249 4.2708073
1370095_at 6.021612 5.975092 6.013052 6.154531 6.0703387 5.876058 6.218781 6.043282 6.0322256
1370096_at 4.8931346 4.930619 4.9775095 4.95573 4.9261084 4.8906164 4.966118 5.300353 4.758482
1370097_a_at 4.3555427 4.241463 4.1703806 4.111492 4.192019 4.334283 3.703851 4.408717 4.1991267
1370098_at 10.046379 9.991044 10.052442 10.046251 10.122357 10.072076 10.053697 10.0635805 9.744086
1370099_at 7.4170685 7.4572544 7.558722 7.4842324 7.3615584 7.373668 7.464648 7.425119 7.373414
1370100_at 6.6122837 6.636861 6.4570694 6.6862526 6.736365 6.6176496 6.476298 6.5210924 6.293639
1370101_at 3.700608 3.809389 3.7335255 3.7016432 3.7526865 3.6027946 3.7712252 3.602249 3.6714594
1370102_at 7.3530393 6.980806 7.131488 7.2021565 7.369973 7.3192296 7.0227113 7.162662 6.9480267
1370103_at 4.951635 4.952606 4.7477484 5.288593 5.066423 4.7088356 5.0119824 5.145153 4.915191
1370104_at 4.6235156 4.4145594 5.0824156 4.6217813 4.761713 4.681902 4.93379 4.6928716 4.6498127
1370105_at 4.984589 5.3946195 5.574658 5.203349 4.8194103 5.151243 5.1231794 5.1545105 5.00746
1370106_at 4.161339 3.9150498 3.9472196 3.9593592 3.9436078 3.8647854 3.9335692 4.0279255 3.7209678
1370107_at 5.4598646 5.1855783 5.384676 5.480741 5.3493934 5.4759464 5.5752115 5.4310827 5.416089
1370108_a_at 8.196861 7.9497857 7.8756757 7.8836985 8.096184 7.667832 7.580163 7.673141 7.4788246
1370109_s_at 13.048043 12.967804 13.048629 13.0592 13.173655 13.077032 13.162478 13.116097 13.202182
1370110_at 4.6850176 4.3578215 4.9616566 4.7839537 4.641796 4.981424 4.575304 4.8035297 4.7258525
1370111_at 7.215059 7.413653 7.4970455 6.5633283 6.751142 7.892065 6.5409207 6.467839 7.0985084
1370112_at 9.38838 9.464836 9.486557 9.342415 9.507188 9.495709 9.294154 9.335154 9.294155
1370113_at 6.4018483 6.5221133 6.3537636 6.000785 6.5603304 6.5446978 6.386716 6.3491015 6.3472977
1370114_a_at 7.0896683 8.139094 7.9246435 6.214641 8.453709 6.4768953 6.9133544 6.7451982 6.9363046
1370115_at 4.587294 4.6125784 4.945311 4.872661 4.743426 4.7141457 4.6414423 5.018109 4.4670734
1370116_at 3.8743577 4.01952 4.0333996 4.2065535 4.034081 3.907255 3.946223 4.183835 4.1626353
1370117_at 3.9790175 3.6978438 3.8885758 3.8737495 3.935349 4.0620003 3.7391987 3.8286593 3.599229
1370118_at 6.5720177 6.3259406 6.646388 6.72361 6.490826 6.4214745 6.683396 6.55397 6.4235206
1370119_at 8.0975685 7.558039 8.099769 7.852942 7.890883 7.979763 7.9728084 7.8443456 7.8450675
1370120_at 4.2190537 4.186471 4.355879 4.0758963 3.9342859 4.0121603 4.195551 4.4019413 4.245239
1370121_at 7.768708 7.706967 7.665246 7.9047356 7.5061464 7.5791025 7.8020735 7.7726545 7.5390244
1370122_at 4.037795 4.3039985 4.106551 4.5067253 4.037756 4.152186 3.9832785 4.3150244 4.0540543
1370123_a_at 7.0229516 7.0481725 6.9299493 7.0568953 7.1063924 6.6535616 6.899544 6.9184546 6.888106
1370124_at 6.607235 6.8298798 6.752325 6.912739 6.80468 6.7567363 6.750869 6.833717 6.677592
1370125_at 4.5395336 5.1007204 4.560483 4.769015 4.8956385 4.507895 4.704658 5.064557 4.563328
1370126_at 3.7348323 3.796762 3.7281253 3.673493 3.6823611 3.7139883 3.6614869 3.5007536 3.6963687
1370127_at 6.3056893 6.1310434 5.8365245 6.108347 6.319611 6.2691975 6.1672373 6.0311317 6.2102404
1370128_at 6.8705244 6.6789956 6.6691575 6.770657 6.751317 6.7251763 6.853164 6.8526926 6.6030626
1370129_at 7.145788 7.439214 7.0606537 7.3081374 7.1648483 7.199103 7.0907 7.0954533 7.31831
1370130_at 9.6132145 9.822924 9.760454 9.543981 9.627416 9.969112 9.723861 9.6540365 9.850057
1370131_at 5.497466 4.858491 5.3696837 4.96168 5.5661736 4.6414213 5.4547434 4.9993477 5.323986
1370132_at 4.0744467 4.010029 4.3215 4.3873734 3.8921373 4.1886606 3.8481243 4.0423946 4.208499
1370133_at 6.2150555 6.199828 6.2163763 6.393612 6.3305426 6.168288 6.3136683 6.3222265 6.118406
1370134_at 10.118534 10.089271 9.988985 10.023736 9.99394 9.950617 10.101247 10.148536 10.161344
1370135_at 7.2991967 6.935547 6.63152 6.841981 6.6582417 6.5860577 7.320497 6.4892764 6.6061034
1370136_at 6.8738804 6.8832555 6.676469 6.605794 6.669624 6.559271 6.8933797 6.527689 6.6212225
1370137_at 5.587539 5.0026746 5.0927873 5.3576236 5.217818 5.3553104 5.097552 5.5977063 4.9990916
1370138_at 5.019824 5.020978 5.093006 4.683672 4.857947 4.642539 4.7230177 4.917315 4.7520084
1370139_a_at 3.8030636 3.8126895 3.4419658 3.8982265 3.714108 3.7358167 3.781484 3.7159789 3.8098001
1370140_a_at 5.0117383 4.7712946 5.3083105 4.639906 4.950666 5.3310313 4.957411 4.9992085 4.9012856
1370141_at 8.547353 8.754689 8.429316 8.322766 8.584338 8.481097 8.572899 8.849034 8.483605
1370142_at 5.6022644 5.4675746 5.451659 6.0893 5.706519 5.6767716 5.931086 5.9572673 5.7221756
1370143_at 5.5684094 5.457816 5.4210696 5.5993395 5.2610493 5.3279986 5.2287846 5.4278293 5.2702236
1370144_at 7.9502635 7.794242 7.540575 7.7586346 7.863308 7.4131813 7.6459227 8.270407 7.7225113
1370145_at 4.355542 4.4809165 4.179653 4.193178 4.3393354 4.222929 4.342033 4.3928843 4.3625298
1370146_at 3.4276476 3.691169 3.6854308 3.6849957 3.6675456 3.6339846 3.591195 3.648675 3.7370596
1370147_at 7.5382442 7.73635 7.7545567 8.367241 7.7920303 7.2820535 7.6338406 8.023842 7.506663
1370148_at 14.173976 14.131627 14.2058935 14.227699 14.166961 14.168379 14.184692 14.219525 14.155159
1370149_at 10.996694 11.033611 10.724647 10.951477 10.896158 10.76954 10.802636 10.98645 10.822474
1370150_a_at 12.795889 12.158711 12.705895 12.70773 13.0101795 13.006908 12.376839 13.046974 13.237384
1370151_at 13.241947 13.279755 13.251369 13.321402 13.320733 13.16291 13.266572 13.30228 13.259525
1370152_at 4.8739405 4.335272 4.8912697 4.775111 4.619478 4.679929 4.7760468 5.131258 4.8578005
1370153_at 6.2552176 5.8583765 5.6708956 5.854945 5.746764 6.6353383 6.1207147 6.0321283 5.908998
1370154_at 10.4317875 9.977959 10.833551 10.895528 10.761337 10.31508 10.025549 9.387018 10.913528
1370155_at 7.840698 7.2272577 7.688114 7.1613913 7.351874 7.1760354 7.349004 6.8933935 7.4591455
1370156_at 7.117672 8.187887 7.2446337 7.3390822 7.9757833 6.8280206 7.565825 7.019394 7.080724
1370157_at 3.953628 3.7400231 3.786573 4.0887947 3.6780372 3.749111 3.6985486 3.892417 3.7603226
1370158_at 6.7956743 6.5506277 6.5543118 6.5172477 6.343859 6.5389395 6.4974456 6.266829 6.4492483
1370159_at 7.2731485 7.2593985 6.8521204 7.1845345 6.781603 7.1887655 6.9596868 7.1233516 6.884389
1370160_at 8.742237 8.846953 8.688468 8.689836 8.677149 8.87 8.8897085 8.694483 8.779268
1370161_at 9.299202 9.065956 9.330664 8.973261 8.809872 9.035757 9.106092 9.042936 8.963066
1370162_at 7.314629 7.194908 6.80102 7.018808 6.676259 7.201706 6.8926706 7.0776296 7.0920115
1370163_at 9.185692 9.229492 8.987768 8.938983 9.106259 9.014475 9.1109915 9.309269 9.452828
1370164_at 10.819451 10.918273 10.958574 10.814558 10.811041 10.954521 10.957245 10.94455 10.921264
1370165_at 3.8037062 4.0316896 4.067774 3.9632246 4.0514154 4.023006 4.0521946 4.1991796 3.859338
1370166_at 12.145684 12.172753 11.989473 11.99376 12.003086 11.963212 12.054395 12.1027565 12.105418
1370167_at 12.519101 12.402248 12.459572 12.384106 12.494267 12.448085 12.5135145 12.449506 12.386271
1370168_at 9.656507 9.874096 9.50455 9.580719 9.781438 9.696978 10.0516615 9.851409 10.114557
1370169_at 9.028262 8.994339 8.671532 8.649103 8.875875 8.727243 8.902439 8.894518 9.039938
1370170_at 10.504294 10.443769 10.182527 10.245463 10.353176 10.242905 10.2429085 10.379264 10.331827
1370171_at 8.585898 8.691897 8.346217 8.378069 8.343633 8.399509 8.325336 8.424065 8.650963
1370172_at 10.630831 10.57818 10.539586 10.346836 10.645515 10.601175 10.606066 10.634373 10.653936
1370173_at 7.5300436 7.620675 7.4127626 7.3471575 7.2970905 7.6668663 7.6113358 7.7331963 7.87444
1370174_at 6.2138944 6.397927 6.0709386 6.07834 6.1327887 6.2713647 6.2754083 6.159307 6.054826
1370175_a_at 8.2450905 8.261269 8.051783 8.082558 8.221291 7.9618516 7.9432216 8.255339 8.293612
1370176_at 6.845971 7.568481 6.5756364 6.530883 6.6555696 6.7788305 6.824162 7.384126 7.638555
1370177_at 5.459076 5.440956 5.4944944 5.2816954 5.62274 5.3381777 5.255787 5.372266 5.33247
1370178_at 5.1563883 4.546991 5.0995216 4.500023 4.7585564 4.468848 4.957941 4.91615 4.996727
1370179_at 10.064082 10.249749 10.21474 10.249053 10.178695 10.096783 10.048049 10.176275 10.0699215
1370180_at 10.9299755 11.065702 11.012324 11.026592 11.088948 11.115658 11.258969 11.43807 11.223742
1370181_at 6.6820817 6.367273 6.2374873 6.600158 6.340383 6.6850667 6.775367 6.5278664 6.497612
1370182_at 5.611808 4.8203363 4.969748 4.9971104 5.192383 5.3227167 5.2677956 5.5795794 5.2314787
1370183_at 7.189352 7.086254 7.008129 6.956996 7.2896547 7.1386895 7.335626 7.400952 7.0915885
1370184_at 10.412852 10.237843 10.235814 10.310522 10.443465 10.420412 10.225044 10.325272 10.279314
1370185_at 4.7812862 4.659689 4.966979 4.7355556 4.7597423 4.6278634 5.1059804 5.0293097 5.0889573
1370186_at 9.978845 9.838017 9.968834 9.574773 9.980003 9.814433 9.928055 9.758427 10.109258
1370187_at 10.766041 10.935622 10.833422 10.847285 10.647814 10.702023 10.915726 10.751699 10.5883465
1370188_at 10.167235 10.175139 10.107169 10.063655 10.195351 10.01619 9.853353 10.046577 10.097752
1370189_at 10.1177225 10.171644 10.1049185 10.066842 10.100873 9.9967 9.756123 10.067037 10.207848
1370190_at 11.725641 11.726992 11.577157 11.686202 11.689217 11.781326 11.653612 11.757206 11.777517
1370191_at 7.8306384 8.209942 7.9303427 8.015268 8.125919 8.137772 8.031265 8.102205 8.237772
1370192_at 8.27043 8.235862 7.9477553 8.029773 8.203974 8.287742 8.214751 7.930271 8.020278
1370193_at 11.2605715 10.637598 10.808459 10.796969 11.3132 10.66764 11.177056 10.675323 10.455611
1370194_at 7.982072 7.750793 7.751242 7.6976533 8.051186 7.829064 7.7344775 7.621548 7.921927
1370195_at 7.8064585 8.021918 7.5798817 7.907128 7.830915 7.9635057 7.665405 7.912822 7.6123633
1370196_at 7.1682034 6.648653 6.7388678 7.002486 6.9080043 6.7783055 6.591075 6.9411635 6.716292
1370197_a_at 6.4669857 6.11131 6.1931562 6.337982 6.251561 6.425708 5.87116 6.4931755 6.269547
1370198_at 3.4533494 3.4750712 3.6261263 3.5559711 3.4550939 3.3008633 3.3527348 3.675661 3.3598232
1370199_at 10.123583 10.184708 10.29252 10.087342 10.199958 10.098819 10.131882 10.063267 9.97949
1370200_at 11.81294 11.656821 11.366156 11.511484 11.562414 11.608482 11.666003 11.86762 11.5474205
1370201_at 4.0170183 3.8432226 4.0828695 4.0886927 3.7261 3.940041 3.9062502 3.703397 3.859408
1370202_at 9.225022 10.0870905 10.533394 9.544863 9.707567 10.608704 9.346723 9.24641 9.497948
1370203_at 7.640036 8.14181 7.7431765 7.437111 7.436212 7.8168626 7.54689 7.4749613 7.671713
1370204_at 8.8389225 9.177996 8.853303 8.771465 8.665031 8.773177 8.716845 8.7133665 8.865032
1370205_at 3.8962445 3.8616228 4.1711173 3.6274374 3.9091327 4.2369204 3.8879595 3.9848092 3.8396516
1370206_at 4.634206 4.4040384 4.8533144 4.720072 4.9217367 4.695341 4.8909273 4.649534 4.4357824
1370207_at 11.18446 11.281809 11.335805 11.38681 11.269313 11.274414 10.553466 10.479114 11.012222
1370208_at 8.298484 8.118604 7.87986 8.014315 7.8765907 7.9936695 7.9989996 8.126272 7.956143
1370209_at 8.913405 9.118527 9.236716 8.622801 9.135848 9.326151 9.240042 9.539319 9.026282
1370210_at 5.677535 5.4066086 5.573928 5.588037 5.318703 5.499343 5.587664 5.4571695 5.483139
1370211_at 6.495362 6.519947 6.7595305 6.4380927 6.6064925 6.508196 6.6038985 6.7605734 6.652724
1370212_at 5.5449977 5.0824556 5.5361376 5.455868 5.677339 5.5247717 5.569381 5.105769 5.1260867
1370213_at 11.91131 12.004914 11.901715 11.909328 11.869337 11.895076 11.871302 11.853035 11.88914
1370214_at 5.0892577 5.094659 4.761055 5.0426784 4.9547296 5.0974817 4.9725766 4.9807553 5.234749
1370215_at 10.100281 9.976378 10.3998375 9.618062 9.953153 10.157383 10.186651 9.829084 9.838524
1370216_at 4.3664713 4.539616 4.238352 4.6799026 4.9028187 4.459642 4.655255 4.158763 4.39438
1370217_at 5.586209 5.4973497 5.6931586 5.345599 6.6587195 5.510711 5.829683 5.463462 5.3709493
1370218_at 6.4848647 5.5406523 6.512679 6.3398495 5.880197 6.0665526 6.0260983 6.622516 6.280234
1370219_at 8.257699 8.138205 8.685025 7.9908304 8.142277 8.374863 8.321255 7.806188 8.086413
1370220_at 10.045982 9.2270355 10.645783 9.937408 10.389288 10.114762 10.494393 9.965976 10.008102
1370221_at 4.9962664 4.7762175 4.9186363 4.9435706 4.439702 4.6603303 4.9192066 4.8917656 4.733147
1370222_at 5.0260754 4.927866 5.40544 5.1533537 5.2144804 5.361405 4.9341197 5.022504 5.350977
1370223_at 7.607833 7.689685 7.7254305 7.547799 7.691843 7.6788917 7.682131 7.514885 7.624252
1370224_at 9.45275 9.416274 9.255981 9.774188 9.3972025 9.7599125 9.466918 9.520318 9.590928
1370225_at 5.259639 5.259945 4.9465094 5.349853 4.917967 4.9840856 5.1495543 5.157222 4.7994103
1370226_at 9.829283 9.827221 9.985606 9.949152 9.869549 9.95352 9.884111 9.797436 9.754671
1370227_at 3.2629092 3.3361125 3.214205 3.3142095 3.35765 3.1916342 3.2516544 3.2213695 3.3361506
1370228_at 14.417257 14.404836 14.404036 14.459189 14.403312 14.408584 14.446109 14.437414 14.448593
1370229_at 5.342251 5.2121515 5.8269396 5.7424073 4.9676247 5.298067 5.422907 5.3026032 5.275239
1370230_at 11.201642 11.266756 11.12085 11.200563 11.074188 11.134532 10.9542265 11.100294 11.024877
1370231_at 7.3614764 7.3071437 7.249116 7.361216 7.168339 7.304847 7.2848125 7.1689 7.2195344
1370232_at 10.200283 10.445367 10.478355 10.001668 10.3182745 9.631897 10.305227 10.885479 10.174976
1370233_at 5.1649075 4.950341 5.0656223 5.0222354 5.0599575 5.331665 5.12786 5.0957212 5.0497227
1370234_at 12.93816 12.867151 12.738723 12.752384 12.815774 12.947513 12.891258 12.880791 12.862671
1370235_at 12.757236 12.790143 13.082599 12.692065 12.687055 13.26285 12.849391 12.668959 12.931872
1370236_at 8.898432 8.645715 8.845926 8.289282 8.472389 8.691546 8.465922 8.493489 8.545257
1370237_at 12.017395 12.067115 12.06059 12.242657 12.185822 12.032833 12.062227 12.076926 12.064042
1370238_at 11.497781 11.506085 11.456059 11.380716 11.458209 11.471223 11.288104 11.469712 11.226538
1370239_at 13.22719 12.889298 13.596021 13.565018 13.2189865 13.384726 13.561127 12.965209 12.913164
1370240_x_at 13.221584 12.882143 13.582949 13.550511 13.174095 13.393847 13.535064 13.014261 12.93889
1370241_at 13.805826 13.970623 14.119679 13.910827 13.939567 14.144943 14.056921 13.985511 14.060741
1370242_at 12.708883 12.703335 12.506283 12.658907 12.662043 12.556473 12.621871 12.632676 12.631604
1370243_a_at 10.117385 10.015034 10.120724 10.014622 10.695323 10.032023 10.583713 10.314272 10.591241
1370244_at 12.214652 12.298185 12.366894 12.252905 12.228971 12.298988 12.23121 12.245195 12.186587
1370245_at 10.310661 10.609178 10.583829 10.422189 10.1437845 10.496452 10.293813 10.464603 10.392921
1370246_at 11.759797 11.710743 11.854496 11.811577 11.711455 12.097179 11.793911 11.602123 12.031073
1370247_a_at 6.685337 6.0290456 6.14178 6.5484343 6.5156302 6.2495174 6.36137 6.4150634 6.290662
1370248_at 6.305529 6.355229 6.339661 6.608976 6.155162 6.3327546 6.1463213 5.9691186 6.052714
1370249_at 7.082455 7.042102 7.841285 6.9539223 7.4072447 6.9171834 6.989825 7.411055 8.027283
1370250_at 9.226274 9.174274 9.183762 9.214378 9.094655 8.990661 8.995458 9.106701 9.190695
1370251_at 6.6786575 6.2665305 6.378212 6.359368 6.2684293 6.1920824 6.354176 6.275816 6.2755527
1370252_at 8.765609 8.278336 8.015743 8.112265 7.9625998 7.9065027 8.3499775 7.95952 8.36914
1370253_at 11.819623 11.67112 11.750704 11.776318 11.720487 11.77 11.689425 11.664547 11.675847
1370254_at 4.030875 3.6487162 4.1901402 4.0363016 3.787479 3.7771535 3.8958452 3.9982998 4.1964903
1370255_at 4.732259 4.742528 4.5122223 4.820121 4.714905 4.8930225 4.782799 4.8763323 4.6498938
1370256_at 8.608733 8.535581 7.8299413 7.5659475 7.5488186 7.6230307 7.5483813 7.445331 7.8471155
1370257_at 4.2988644 4.4214735 4.5964127 4.3890285 4.5774603 4.5600214 4.3476505 4.509799 4.4479456
1370258_at 5.043692 5.4491158 5.024399 5.2824316 5.093584 4.9920616 5.2940545 5.3035326 5.311575
1370259_a_at 7.317483 7.4266925 7.3714933 7.2701035 6.909323 6.9635925 7.333677 7.0893216 7.2400765
1370260_at 6.888107 7.166243 7.1622396 6.955734 7.0787454 6.8937497 6.856197 7.0302677 6.8023443
1370261_at 7.972893 7.8564014 7.592965 7.6179376 7.7623014 7.941883 7.715277 7.765085 7.9223065
1370262_at 8.69511 8.832247 8.691692 8.478306 8.552748 8.9562645 8.609314 8.774038 8.770851
1370263_at 6.065227 6.0042963 6.20234 5.9933925 5.9515424 6.158521 5.750693 5.877337 5.9040356
1370264_at 7.7628627 7.347217 7.606038 7.3766246 7.3403535 7.283139 7.5746045 7.6056376 7.429643
1370265_at 6.137659 6.098297 6.028318 5.9549255 5.9200344 5.961073 6.3116293 6.0276175 5.9806314
1370266_at 7.0732913 6.817713 7.027935 6.6358967 6.9203734 6.6774216 6.8026175 6.945473 6.828861
1370267_at 5.926947 5.722903 5.513193 5.9210553 5.9841576 6.198341 5.834941 6.125156 6.0549097
1370268_at 4.447066 4.582139 4.6782017 4.8222895 4.578621 4.2938375 4.360875 4.328761 4.519061
1370269_at 5.381667 5.155617 5.342826 5.3820353 5.361278 5.49122 5.3721395 5.334654 5.144921
1370270_at 3.942194 4.1862836 4.3844 4.3414226 4.2513304 4.055281 4.31836 3.999106 4.0975504
1370271_a_at 7.446742 7.3687234 7.652536 7.651436 7.5449076 7.5621796 7.45873 7.137132 7.4026446
1370272_x_at 6.0190806 5.9937377 6.3388815 6.3211136 6.112721 6.1433425 6.1489673 5.742527 5.8975577
1370273_at 3.8402205 3.389862 3.5640392 3.4893463 3.431098 3.5690796 3.7856958 3.8959365 3.6861448
1370274_at 12.769805 12.764748 12.975882 12.801754 12.708098 12.867863 12.912031 12.902541 12.804077
1370275_at 12.851363 12.834928 12.915068 12.814795 12.744426 12.904172 12.807407 12.818354 12.764026
1370276_at 11.744998 11.634142 11.848061 11.621911 11.693639 11.924478 11.722428 11.6531 11.782065
1370277_at 11.901037 11.876237 11.838069 11.787091 11.9563875 11.8493395 11.883726 11.845518 11.872447
1370278_at 11.398986 11.230101 11.410612 11.277715 11.266587 11.255173 11.35908 11.284784 11.180199
1370279_at 5.7979684 5.6422634 5.751157 5.966105 5.8150496 5.797845 6.0202703 5.836286 5.80902
1370280_at 10.424515 10.460665 10.331084 10.315305 10.413181 10.298908 10.54523 10.487586 10.436781
1370281_at 10.600951 10.118677 10.880107 10.803143 10.929872 11.526556 10.318498 9.951092 10.754704
1370282_at 6.931707 6.173486 6.442002 6.5834427 6.4647784 6.983834 6.689147 6.4072275 6.5115876
1370283_at 12.475776 12.504705 12.511756 12.481632 12.614988 12.264732 12.608436 12.668625 12.52627
1370284_at 12.053316 12.039493 11.977714 11.9481325 11.938711 11.94934 11.940971 11.9372225 11.863705
1370285_at 6.536533 6.6142497 5.999213 6.2934084 6.1333776 6.1799707 6.43041 6.3831954 6.0852337
1370286_at 8.503982 8.634956 8.0254 8.749181 8.636261 8.725888 9.035203 8.725793 8.486904
1370287_a_at 8.937915 9.1692505 8.637878 8.60241 8.873861 9.018065 9.076148 8.984821 9.139776
1370288_a_at 8.235064 8.366072 8.238512 8.049534 8.290825 8.443468 8.469601 8.2106285 8.1460705
1370289_x_at 3.8431215 3.7335737 3.7030592 3.8184757 3.560562 3.6188645 3.7913845 3.7926357 3.618485
1370290_at 8.618646 8.49087 8.507808 8.372013 8.632609 8.912249 8.688564 8.644751 8.889603
1370291_at 5.637931 5.469405 5.4102387 5.506717 5.2027426 5.1025515 5.5335245 5.54813 5.5458736
1370292_a_at 4.075377 3.8902824 4.234801 4.019707 3.9477222 4.106477 4.1204104 3.8454943 4.083882
1370293_at 5.820939 5.539282 5.8574867 5.6036553 5.598315 5.641119 5.606175 5.5795794 5.2501884
1370294_a_at 7.1834617 7.4592066 7.260064 7.20218 7.0538607 7.2086663 6.396624 7.0302677 8.090669
1370295_at 8.364147 8.27888 8.01351 8.042733 8.281566 8.20884 7.9576635 8.115883 8.117681
1370296_at 13.454575 13.485331 13.514225 13.495998 13.452565 13.493272 13.373581 13.441025 13.474802
1370297_at 6.456118 6.287665 6.610374 6.589379 6.6553187 6.802917 6.650086 6.8500485 6.8837976
1370298_at 9.339062 9.4915695 9.487216 9.514738 9.744135 9.761346 9.772024 9.394366 9.523268
1370299_at 13.717879 13.673902 13.689768 13.708748 13.671985 13.727038 13.73837 13.707841 13.731727
1370300_at 8.157011 8.015327 7.8186 8.144014 8.014153 8.135582 8.124197 8.1262045 8.200056
1370301_at 7.185801 6.8942595 7.068435 6.85357 6.935486 6.9579372 6.924314 6.677315 6.9206667
1370302_at 8.192087 8.116672 7.992003 8.0750885 7.998558 8.032028 7.9710045 7.9780073 7.929448
1370303_at 6.3518014 6.3718786 6.191595 6.4257903 6.5567937 6.5009685 6.5468874 6.6127324 6.4524164
1370304_at 8.543086 8.580905 8.412296 8.576363 8.889728 8.465626 8.464403 8.724228 8.665453
1370305_at 9.661811 9.553134 9.628417 9.633776 9.541291 9.573466 9.43444 9.416092 9.533662
1370306_at 8.78215 8.752862 8.6207285 8.854327 8.746543 8.774366 8.68107 8.838752 8.817861
1370307_at 7.323447 7.060014 6.906745 6.9297304 7.1420045 6.8936267 7.142455 7.1203246 7.0199175
1370308_at 7.7459617 7.741304 8.044274 7.6872005 7.661898 7.853928 7.5267587 7.4442043 7.8204956
1370309_a_at 10.889498 10.819592 10.556446 10.71099 11.017974 10.834785 10.909994 10.881257 10.981534
1370310_at 12.901621 12.911548 13.02302 12.979708 12.782994 12.9658165 12.99634 12.95757 12.973608
1370311_at 8.161509 7.9692674 7.9871955 8.073896 8.137756 8.099501 8.000687 8.325161 8.161079
1370312_at 4.172049 4.1747584 4.0833583 4.222039 4.0854073 4.0403423 4.193657 4.192545 4.101562
1370313_at 8.866331 8.673794 8.955038 8.865494 8.8732395 8.974205 9.048174 8.9447565 8.971948
1370314_at 7.639848 7.7704587 7.5143285 7.7670426 7.8820944 7.7498827 7.6540895 7.7843184 7.8764277
1370315_a_at 6.222234 6.225368 6.0916185 6.149186 6.009645 5.912551 6.1065474 6.0719004 5.9883623
1370316_at 7.779543 7.8620796 7.5467606 7.99679 7.6875014 7.783961 8.0322275 7.721145 7.6644406
1370317_at 6.3150907 6.625165 6.1421795 6.221278 6.4561896 6.2540617 6.1456943 6.8019524 6.4011226
1370318_at 7.3232875 7.2466583 7.1994495 6.8925204 7.133917 7.287495 7.432514 7.1644287 6.9484353
1370319_at 9.256284 9.437766 9.070731 8.995211 9.148905 9.045656 9.08289 9.373234 9.230644
1370320_at 10.608572 10.526693 10.475931 10.560513 10.608699 10.392326 10.763361 10.492643 10.746127
1370321_at 10.202273 10.137833 9.981551 9.966881 10.074531 10.107316 10.001592 10.293305 10.228769
1370322_at 9.614582 9.503978 9.5144615 9.681196 9.647098 9.606262 9.747388 9.447732 9.580415
1370323_at 5.9235907 6.1868696 5.8985276 5.9923563 6.149472 5.6882844 5.7785096 5.8561587 6.2166348
1370324_at 7.4803743 7.6865153 7.6058607 7.705186 7.477472 7.421764 7.6706324 7.4555135 7.5012317
1370325_at 9.777759 9.87442 9.664692 9.451107 9.722977 9.632421 9.745237 9.766739 9.741445
1370326_at 6.9708714 6.9805913 6.8465447 6.987287 6.7300057 6.9931474 7.144927 7.113252 6.9488654
1370327_at 7.835757 7.7632856 7.6234975 7.800737 7.887998 7.838002 7.545754 7.763788 7.875989
1370328_at 5.9944835 5.713264 6.095904 6.162108 5.6570196 5.618218 5.9780965 5.609363 5.75964
1370329_at 8.999309 8.94824 9.003355 9.198172 9.043397 8.669521 8.894167 9.216522 8.830456
1370330_at 7.2273183 6.9914374 6.803696 7.128752 7.24503 7.1458693 7.2534614 7.099327 7.055816
1370331_at 7.7229548 7.9467564 7.6228666 7.6764936 7.5879936 7.6636543 7.371087 7.3628874 7.4806147
1370332_at 5.359926 5.352647 5.5108614 5.4534497 5.541947 5.5337706 5.635251 5.413203 5.561434
1370333_a_at 13.176116 13.302206 13.27704 13.139231 13.265671 13.267281 13.258721 13.169068 13.265977
1370334_at 8.537497 8.871131 8.996411 8.566692 8.597746 7.8912444 8.430595 8.307085 8.189331
1370335_at 8.000004 7.929202 7.563443 7.820702 7.934779 7.832836 7.750374 7.7770724 7.77955
1370336_at 11.291833 11.830697 11.221166 10.796573 11.167034 10.971977 11.169614 10.143884 10.868995
1370337_at 7.557469 7.6410947 7.5271287 7.5281115 7.5522375 7.6768894 7.5082154 7.5843997 7.74922
1370338_at 3.6186516 3.5959136 3.4623358 3.7567425 3.6731765 3.4744022 3.2423859 3.385051 3.40631
1370339_at 10.461314 10.377319 10.390529 10.262086 10.291152 10.418853 10.366501 10.273386 10.246894
1370340_x_at 9.487067 9.546156 9.533895 9.533351 9.446948 9.417578 9.41362 9.526028 9.4625635
1370341_at 3.959034 3.6218276 3.920692 3.8123057 3.6964245 3.807414 3.8985739 3.829753 3.751713
1370342_at 3.5735776 3.751913 3.8097053 3.7939494 3.5504546 3.6962774 3.9618027 3.8078566 3.5026488
1370343_at 6.7578335 6.8241696 6.8475943 6.8374476 6.6208572 6.6848583 6.2380314 6.370022 6.8477783
1370344_at 7.7663274 7.6307917 7.6168885 7.658565 7.46642 7.5083256 7.7344775 7.80812 7.828463
1370345_at 6.845914 6.461438 6.262665 6.837448 6.513898 7.107582 6.309015 6.200179 7.834629
1370346_at 6.2234597 6.187044 6.093982 5.4203005 5.5372243 6.509088 5.8112144 5.7315803 6.79914
1370347_at 5.4752684 5.9384537 5.642869 5.3016043 5.3295517 5.6287737 5.2973733 5.461174 5.208558
1370348_at 10.60696 10.543582 10.555763 10.461063 10.602862 10.667692 10.652574 10.407296 10.563571
1370349_a_at 14.032251 14.074465 14.068036 14.049627 14.062646 14.059183 14.059183 14.045916 14.095714
1370350_x_at 12.38177 12.583267 11.675101 12.691546 12.154875 11.536993 12.719896 10.186237 11.284314
1370351_at 8.761445 8.544906 8.257668 8.355165 8.69143 8.627066 8.5497 8.720693 8.592544
1370352_at 11.372077 11.376236 11.199255 11.362218 11.657572 11.5314665 11.569341 11.60931 11.483533
1370353_at 7.5004168 7.436753 6.9801826 7.4802456 7.556406 7.402622 7.2188954 7.127571 7.439475
1370354_at 7.7667556 7.9995356 7.6178703 7.7059226 7.5301 7.7059336 7.923544 7.9486303 7.899276
1370355_at 12.395603 12.284469 12.437058 12.709258 12.743001 13.040976 12.359469 12.474893 13.050764
1370356_at 7.3470807 7.4076767 7.031744 7.1555853 7.41221 7.1357803 7.265531 7.0478306 7.087404
1370357_at 7.791743 7.980588 7.600118 7.921203 7.9772754 8.109585 7.797289 8.175961 7.8435273
1370358_at 8.794615 8.914433 8.729828 8.753103 8.701115 8.531143 8.562001 8.750444 8.588889
1370359_at 12.6145735 12.449437 12.472448 12.461465 12.585955 12.418086 12.43834 12.54419 12.5895405
1370360_at 8.714661 8.240445 8.436122 8.39626 8.815222 8.431922 8.5524235 8.458993 8.503842
1370361_at 4.692618 4.885146 5.214115 5.008483 4.8603325 4.995387 4.865119 4.8321753 4.7586303
1370362_at 7.3266954 7.5299187 8.045509 7.694902 7.4314575 7.585624 7.5470676 7.472236 7.4593163
1370363_at 12.445582 12.516921 11.219099 11.901904 12.0175295 10.797201 12.3946905 12.172998 12.519943
1370364_at 7.4227343 7.5264897 7.1625695 7.5426006 7.5665503 7.480459 7.4753532 7.4273286 7.5330596
1370365_at 8.699658 8.570586 8.437544 8.43147 8.651117 8.950638 8.556919 8.361179 8.838431
1370366_at 9.790546 10.076576 9.740114 10.005637 9.897085 9.937719 9.664615 9.849795 9.849559
1370367_at 4.7799563 4.723302 5.3074503 5.186494 4.932709 4.614867 4.6610985 4.9855585 4.7980957
1370368_at 6.9825335 7.1261525 6.854414 6.8269167 6.967738 6.9688287 6.7876773 7.0609746 7.0992794
1370369_at 6.375297 6.5263944 6.4530125 6.453878 6.456406 6.5375543 6.6477494 6.256187 6.519552
1370370_at 8.247735 8.075382 8.221168 8.168934 7.8764644 8.118874 8.073272 8.198153 8.010766
1370371_a_at 8.791902 8.832679 8.824963 8.672387 8.606092 9.0055275 8.834971 8.820279 8.669361
1370372_at 4.5670376 4.776398 5.0703487 5.0245123 5.1390915 4.8131237 4.811945 4.681036 4.695809
1370373_at 6.1838675 6.0557995 6.565163 6.2249794 6.3754787 6.302423 6.222661 6.251389 6.115648
1370374_at 8.489984 8.454609 8.729537 8.7588625 8.436616 8.733208 8.439279 8.474011 8.44538
1370375_at 11.413966 11.546406 11.231048 11.7590685 11.536592 11.161502 11.405431 11.673758 11.586476
1370376_a_at 8.336908 8.315964 8.26717 8.074591 8.377365 8.419058 8.63702 8.429573 8.411685
1370377_at 13.110186 12.985493 12.778524 13.043232 12.872862 13.002995 12.834666 12.861369 12.828493
1370378_at 12.258838 12.195545 12.308401 12.221697 12.225813 12.231138 12.233855 12.201243 12.281612
1370379_at 6.0017176 5.8980556 6.2799587 6.061014 6.133249 5.94746 6.1290426 5.827664 6.0847983
1370380_s_at 7.432206 7.326253 7.163943 7.3481007 7.0367074 7.2624264 7.3087335 7.2229657 7.2672334
1370381_at 10.631886 10.926269 10.654021 10.630302 10.365185 10.678875 10.583871 10.57451 10.477643
1370382_at 3.3950033 3.3320792 3.6098707 3.3373106 3.371134 3.5039463 3.3153462 3.8786833 3.5529087
1370383_s_at 8.081822 7.949266 8.37487 7.5329933 7.952368 8.535549 8.015434 8.098201 8.233239
1370384_a_at 4.753649 7.8318944 8.156282 4.970683 5.7914257 9.281874 5.839299 5.2500653 7.2978587
1370385_at 5.498101 5.629752 5.0901165 5.0256996 5.752836 5.559359 5.53288 5.24222 5.5332756
1370386_at 7.2724485 7.580759 7.2751966 7.437012 7.530573 7.264099 7.268785 7.320978 7.4648905
1370387_at 10.9605875 11.272935 11.156667 11.166113 11.258079 11.238412 11.1945715 11.761123 10.830417
1370388_at 4.307682 4.444325 4.857731 4.6808844 4.583755 4.435297 4.5683165 4.4507093 4.2762985
1370389_at 3.6404865 3.719142 3.945391 3.7460697 3.8409753 3.7940638 3.8687463 3.7075033 3.763844
1370390_at 5.0177956 5.174133 5.0507736 5.4908648 5.276217 4.9598794 5.120898 5.327014 5.092523
1370391_at 5.2308393 5.3472605 5.48386 5.382367 5.444667 5.324931 5.420737 5.309854 5.0175667
1370392_at 5.239708 5.072053 5.2673054 5.508867 5.022423 5.1748714 5.5930758 5.435516 5.331024
1370393_at 5.043956 5.043117 5.036172 5.1187644 5.217095 5.3405237 4.9767995 4.6477385 5.1466885
1370394_at 6.407222 5.7736225 6.050721 5.8177314 5.7250853 5.3800387 6.4984007 5.8549957 5.4029226
1370395_at 6.8885775 6.981786 7.2580395 7.165843 7.180221 7.18731 7.046008 6.995421 7.036305
1370396_x_at 14.102021 14.093797 14.154065 14.148575 14.116742 14.090508 14.1503525 14.107698 14.1202135
1370397_at 11.21173 12.185879 12.191529 11.960732 11.931272 12.350582 12.166001 11.8155365 12.07281
1370398_at 6.1035857 5.847179 5.925104 5.7536297 5.9528456 5.808879 6.08566 5.6931252 5.987616
1370399_at 7.1040206 7.1165676 7.484957 7.2628756 7.218453 7.112388 7.5003004 7.551728 7.1988225
1370400_at 5.5598307 5.1426477 5.2206807 5.1461496 5.224188 5.489999 5.599535 4.9588113 5.517894
1370401_at 4.099225 3.945167 4.2803335 4.1403522 4.213029 4.1714697 4.094152 4.211279 4.1958447
1370402_at 7.803471 7.722747 7.848215 7.8784986 7.6712866 7.646209 7.6239433 7.727126 7.6018476
1370403_at 5.034122 5.3748536 4.860568 5.1315923 5.150613 4.833214 5.2958546 5.425614 4.9937735
1370404_at 3.9770777 3.910087 3.9170618 4.0620785 4.2226295 4.0319324 4.001546 4.018075 3.9341438
1370405_at 3.574551 3.660403 3.9160373 3.8017206 3.7959068 3.7542996 3.7142289 3.7901266 3.6907818
1370406_a_at 3.9181519 3.8900301 3.8403397 3.9014518 3.5559466 3.6906202 4.1568766 4.062703 3.8225183
1370407_at 8.389663 8.549763 7.9428425 8.016843 8.33135 8.436938 8.5122795 8.201247 8.773294
1370408_at 4.9745593 4.382018 4.931713 4.720072 4.6884594 4.6306076 4.5524487 4.7497835 4.6631546
1370409_at 4.9371595 4.8305507 4.998566 5.0613604 4.9910097 5.0542083 5.0091 5.0147514 4.9643865
1370410_at 4.2648654 4.025486 4.4111934 4.3798585 4.314581 4.074497 4.651682 4.185401 4.4106383
1370411_at 5.7472887 6.070019 6.398607 5.930871 6.3992596 5.9716015 6.066028 6.052305 6.055926
1370412_at 3.9603963 4.1719666 4.2228107 4.0909014 3.9840305 4.0005636 3.9366255 3.7231777 4.0699863
1370413_at 6.266343 6.59034 5.934676 6.427189 6.117295 6.4131045 6.246445 6.1722026 6.5599227
1370414_at 8.621964 9.019128 8.741628 8.928946 8.963045 9.149281 8.730962 8.690889 8.918053
1370415_at 6.0758166 6.2545905 6.288755 6.3905473 5.8706613 5.846817 6.19882 5.7315803 5.974171
1370416_at 4.6648693 4.881034 4.9679914 4.631287 4.583525 5.0235305 4.60961 4.6532383 4.883812
1370417_at 4.3136253 4.557271 4.614863 4.6077085 4.33771 4.6270843 4.265279 4.3617754 4.304437
1370418_s_at 5.7026043 5.861064 5.6159534 5.892109 5.5901704 5.72813 5.8555565 5.7476406 5.689804
1370419_a_at 5.9782104 5.7858315 5.8333626 5.7702684 5.4517994 5.991282 5.747512 5.9543457 5.893848
1370420_at 11.791884 12.739906 12.954164 11.310511 11.752832 13.068481 12.361386 12.048777 12.317254
1370421_a_at 6.378421 6.4627824 6.85266 6.7810035 6.53512 6.403153 6.668595 6.566374 6.33468
1370422_at 6.64055 6.5029902 6.6053143 6.7851543 6.581179 7.0087156 6.931432 6.376257 6.274004
1370423_at 5.9900723 5.618978 6.01156 5.743385 5.7653003 5.7463617 5.6743574 5.6807976 5.5803266
1370424_at 3.791637 3.9573135 3.9068766 4.028062 3.5945265 3.9655602 3.9954913 4.2667484 4.008124
1370425_at 12.351113 12.929799 12.119589 12.60733 12.592251 12.01286 12.513035 12.434344 12.281552
1370426_a_at 11.024004 10.975908 10.565189 11.016233 11.096365 10.720198 10.937085 11.03334 10.973997
1370427_at 5.288829 4.897011 4.889966 5.1697254 4.76754 5.0920477 4.963848 5.2863874 4.8467436
1370428_x_at 12.063841 12.020497 11.8700695 11.692777 11.756544 12.077696 12.114312 11.191595 12.123359
1370429_at 9.638266 9.558959 9.051996 8.86982 8.936561 9.660776 9.638947 8.882512 9.675509
1370430_at 4.7760878 5.0453997 5.4251328 5.0105443 5.5421023 5.055852 5.2055597 4.8660593 4.99778
1370431_at 4.361006 4.3426123 4.5326285 4.891451 4.294235 4.5564466 4.768836 4.430858 4.425291
1370432_at 3.780245 3.776772 3.779596 3.7718773 3.7005 3.5684078 3.5573752 4.0054793 3.608572
1370433_at 10.677935 10.056394 9.764385 9.234294 9.815498 8.659522 9.711365 10.002876 9.958947
1370434_a_at 3.581947 3.4668152 3.609866 3.6512666 3.6520457 3.5809515 3.7929869 3.7527874 3.5500376
1370435_a_at 6.6751814 6.9560094 6.7091184 6.6207557 6.9403543 6.7862973 6.4847054 6.6127324 6.937013
1370436_at 6.38344 8.106644 6.826106 5.1494412 6.1673727 7.260132 6.031567 5.0028834 5.539968
1370437_at 5.908578 6.192256 6.0257735 5.975666 6.019784 6.2555704 6.143898 6.077633 6.1706796
1370438_at 5.5638638 5.7197776 5.508704 5.896011 5.684658 5.9238095 6.194983 5.719424 5.5357423
1370439_a_at 3.3561924 3.136213 3.455516 3.540441 3.229942 3.3998132 3.3651893 3.3962605 3.3582845
1370440_at 7.297357 7.4000735 7.484789 7.3163633 7.1055827 7.3508744 7.186719 7.2600045 7.2753763
1370441_at 3.9883692 3.7786388 3.8382893 4.0128117 4.0179977 3.9885192 3.8885996 4.1430845 3.7973435
1370442_at 3.2679415 3.2186882 3.3224578 3.2526407 3.2542832 3.344032 3.4121811 3.256529 3.461997
1370443_at 7.212598 7.238791 7.453069 7.4589 7.4702005 7.38322 7.258968 7.377409 7.296075
1370444_at 4.5295715 4.749123 4.981247 4.7953153 4.8603325 4.8741145 5.226 5.018109 4.9580736
1370445_at 6.3412642 6.2927523 6.9053907 6.1710734 5.982293 6.3326187 6.096802 6.534721 6.2164235
1370446_at 6.34971 6.78209 6.502931 6.7438188 6.5251327 6.568007 6.921005 6.8046637 6.7757726
1370447_at 4.9913406 5.008705 5.3544483 4.8486805 5.041113 4.904948 5.1156397 4.8913 4.9652405
1370448_at 4.576057 4.7709165 4.7786746 4.592036 4.5611143 4.2757483 4.3776865 4.51344 4.499049
1370449_at 7.801042 7.4967246 7.7605925 7.20641 7.5794 7.6742353 7.8525634 7.0648484 7.6044827
1370450_at 4.7381186 4.523308 4.5665026 4.7067747 4.7801495 4.647729 4.8059497 4.735628 4.48459
1370451_a_at 4.6918964 5.2450867 5.052357 4.674854 5.068009 5.043399 5.0619545 5.113857 5.3325224
1370452_at 3.8515384 3.928786 4.260315 3.8667703 3.893365 3.9463913 3.8974922 3.799985 3.8769526
1370453_at 5.0315413 5.124625 5.5200133 5.1493673 5.143917 5.11991 4.508466 5.008487 4.99103
1370454_at 4.8919125 4.864283 4.1510286 5.042973 4.7358894 4.4104757 4.7645073 4.966174 4.8691196
1370455_a_at 3.3384256 3.2395642 3.3139958 3.4380345 3.2082188 3.3667526 3.4477854 3.537737 3.4632778
1370456_at 3.921512 3.903583 4.3044806 4.0909176 3.8545597 3.752427 4.215167 3.6298668 3.6907818
1370457_at 3.987804 3.9775362 4.6511407 3.9933703 3.960347 3.9204738 3.972285 3.9559023 4.0373197
1370458_at 4.607997 4.378083 4.168725 4.3399177 4.58808 4.3580384 4.3098855 4.2920065 4.2975235
1370459_at 4.064927 4.120431 4.610427 4.4830456 4.221657 4.1820154 4.2068496 4.3980966 4.1902833
1370460_at 7.1791487 7.1159983 6.893709 6.78023 7.4437165 7.4246955 7.3437486 7.4527383 7.315316
1370461_at 5.5228314 5.395191 5.613821 5.4482226 5.3106647 5.6842055 5.398733 5.3333135 6.0378137
1370462_at 5.2622066 5.019711 5.2213855 5.0351033 5.32151 5.659378 5.0928984 5.0729713 5.984977
1370463_x_at 4.9834156 5.6896157 7.245039 6.5199847 7.391699 5.296072 5.3324227 6.8863087 5.2184024
1370464_at 4.5358505 4.3652377 4.4692864 4.191571 4.7084994 4.693528 4.7756724 4.1235194 4.6455183
1370465_at 4.9696684 4.4150057 4.689895 4.640373 4.3821445 4.48484 4.7221713 4.5829535 4.5228214
1370466_at 4.0077753 4.085968 4.206351 4.1135216 3.6762512 3.9208407 3.9731524 4.1671286 4.118899
1370467_at 4.5905485 4.602351 4.888167 4.84614 4.9084597 4.9263406 4.7935343 4.777542 4.438998
1370468_at 3.2070806 3.3076804 3.2803884 3.4572325 3.66283 3.3973484 3.4510992 3.4288054 3.0998178
1370469_at 5.415489 5.5125647 5.6232 5.63917 5.6578074 5.656929 5.713658 5.5240407 5.8566093
1370470_at 4.2965183 3.9883618 4.249295 4.0513706 3.9384568 4.027959 4.292515 4.3928843 3.905454
1370471_at 4.071657 3.7838047 4.1987457 4.204884 3.936743 4.2465363 4.1537066 4.3264112 4.0778017
1370472_a_at 4.937262 4.9236684 4.919613 4.888617 4.673978 5.105788 5.06616 5.0084968 4.800415
1370473_a_at 6.2543864 6.2665305 6.1974273 6.1506505 6.1836185 6.3829846 6.0130486 6.142913 6.229887
1370474_at 5.396675 5.414372 4.5649757 5.103401 5.264864 5.0826488 5.504475 5.1518755 5.1350007
1370475_at 13.348988 13.278356 13.284594 13.237638 13.296467 13.252766 13.309666 13.331434 13.227713
1370476_at 7.2583237 7.3001275 7.0128665 7.162051 7.118943 7.1125984 7.166277 6.995421 7.1118116
1370477_at 3.6719086 3.9362433 3.5962431 4.037959 3.7813334 3.6707213 3.7391298 3.7013311 3.7370503
1370478_at 5.6724086 5.773989 6.0110025 6.1066346 5.808108 6.020382 6.072283 5.9596453 5.6764717
1370479_x_at 13.054823 13.22555 12.526243 13.015421 13.201099 12.832228 13.005985 13.199344 12.813094
1370480_at 3.9720693 4.258401 4.316164 4.341485 4.5145016 4.4378886 4.18013 4.0126863 3.9153776
1370481_at 5.509692 5.632135 6.199116 6.0778036 5.8489337 5.754649 5.92186 5.752541 5.5850554
1370482_at 5.8278823 5.362424 6.058779 5.5831633 5.665659 5.5029144 5.9032183 5.593789 5.5246677
1370483_at 3.6259449 3.7372057 3.842353 3.779208 3.7395742 3.578943 3.9365237 3.8043394 3.6790576
1370484_at 5.2686324 5.202977 5.2996573 5.584865 5.2958064 5.302238 5.4107594 5.397949 5.248747
1370485_a_at 4.5470204 4.6187634 4.5131745 4.5361004 4.737398 4.0584702 5.0561576 4.7427683 5.0527544
1370486_a_at 5.718559 5.500805 5.894058 5.9512568 5.662642 5.754649 5.7904034 5.743321 5.381039
1370487_a_at 6.303832 6.1547866 6.342989 6.4754763 6.5706377 6.358089 6.2773614 6.396523 6.395753
1370488_a_at 5.9283752 5.7866883 5.6286707 5.567211 5.776973 5.387527 5.9653277 5.912932 5.870753
1370489_a_at 3.9327424 4.065913 4.125459 4.2644567 4.1035805 4.422989 3.8936615 3.9102197 3.9595637
1370490_at 4.0894585 3.8901663 4.3044863 4.3142586 4.056535 4.4541717 4.174572 4.399255 4.1415567
1370491_a_at 5.6677184 5.4335146 5.975461 5.813808 6.0253277 5.888781 5.6484804 5.4704103 5.7158957
1370492_a_at 4.620207 4.214856 4.456493 4.486595 4.7386904 4.329631 4.8074746 4.538296 4.556155
1370493_a_at 3.8577173 3.5186803 3.736094 3.5836189 3.9587424 3.6125145 3.8070998 3.6751454 3.6606646
1370494_at 4.518986 4.4979706 4.678569 4.7678123 4.6792803 4.561687 4.8326654 4.9531612 4.6005383
1370495_s_at 13.199596 13.0895 13.263953 13.185789 13.28142 13.344943 13.269152 13.271792 13.2523155
1370496_at 12.648869 12.634662 12.632669 12.632726 12.725876 12.580366 12.700111 12.709031 12.703353
1370497_at 4.0946035 4.2085304 4.18083 4.1082954 4.3115425 4.0232306 4.0923166 4.3851194 4.2456017
1370498_at 3.1735191 3.2791007 3.4548008 3.2698505 3.128852 3.301228 3.1166565 3.2104604 3.2671175
1370499_at 4.206352 4.2477565 4.3556824 3.9812388 4.135885 4.2572494 4.4658914 4.4217563 4.2865825
1370500_a_at 4.1728773 3.8274717 3.9597611 4.201001 4.2526903 3.8376617 4.018236 3.9798255 4.0416803
1370501_at 9.171922 9.343042 9.312504 9.272453 9.4163065 9.535571 9.5362 9.452995 9.278521
1370502_at 4.1469154 4.1248894 4.276924 4.8472295 4.293655 4.069408 4.1744103 4.1337743 4.413083
1370503_s_at 4.5079517 4.494231 4.1537733 4.176297 4.389776 4.217678 4.258537 4.2422523 4.4868536
1370504_a_at 6.3947754 6.2087975 6.173397 6.1787333 6.341065 6.216458 6.198237 6.1052904 6.1900463
1370505_at 6.2965846 5.9959908 5.8841677 5.9602556 5.9522643 5.8238435 5.901009 6.1813374 6.1850753
1370506_at 6.6266637 6.646451 6.6989036 6.346986 6.439897 6.673407 6.4369926 6.4059005 6.522819
1370507_at 5.4288225 5.281342 5.7411766 5.4814363 5.6729856 5.530086 5.795218 5.2410936 5.530213
1370508_a_at 5.053624 4.9955544 5.2081795 5.117802 5.5100446 5.3471236 5.2521152 5.2453003 5.143195
1370509_at 6.785644 7.386077 6.9437904 6.778602 7.0134897 7.3067055 6.5890136 6.9875097 7.452409
1370510_a_at 7.7419643 7.783557 7.5827527 7.6375237 7.8409114 7.586935 7.6097317 7.7492065 7.5648
1370511_at 13.87083 13.96329 13.863503 13.933993 13.94199 13.857153 13.924595 13.886433 13.887301
1370512_at 7.8772435 7.880212 7.472101 7.6243005 7.737604 7.569868 7.5878305 7.4587073 7.6287656
1370513_at 3.872936 3.6376395 3.6790378 3.9600332 3.8044276 4.0342584 3.869566 3.745407 3.730865
1370514_a_at 3.7491665 3.8196545 3.802128 3.748576 3.680222 3.9686937 3.7452888 3.6024303 3.7139843
1370515_x_at 4.3818645 4.2223263 4.3907146 4.735902 4.402121 4.663987 4.586973 4.6319256 4.4630156
1370516_at 6.4824286 5.975917 6.4508257 6.173444 6.1075106 6.017804 5.933808 6.0192723 6.234163
1370517_at 3.8525238 4.0018 4.1333165 3.786747 3.92737 3.954803 3.861529 3.7889009 3.9090896
1370518_a_at 4.0290565 4.075971 4.8230705 3.954386 4.053373 4.182049 4.2598925 4.024031 3.8430016
1370519_at 4.614399 4.42353 4.7753377 4.7356644 4.485581 4.5801535 4.7831445 4.734083 4.2275147
1370520_at 4.1464148 4.3414555 4.139604 4.327304 4.524275 4.345659 4.3319864 4.4902177 4.311456
1370521_at 6.6186786 6.759475 6.6520605 6.717301 6.73695 6.874815 6.4328203 6.824893 6.8817763
1370522_at 9.23666 9.171604 9.03274 9.210647 8.900632 9.144779 8.94134 8.905263 9.286333
1370523_a_at 7.611973 7.67268 7.265353 7.5261927 7.689949 7.810762 7.5211434 7.756787 7.907581
1370524_at 8.96427 9.017826 8.7000065 8.794859 8.813523 8.97954 8.905783 8.928534 8.975982
1370525_at 8.147785 8.167997 7.9608855 7.997864 8.210035 8.172098 8.15386 8.157064 8.17915
1370526_at 6.007311 6.213458 6.2546387 6.02365 6.323738 7.3026233 8.324074 7.0737576 6.3521075
1370527_a_at 8.915662 8.850385 8.838314 8.800811 8.550857 8.9167795 8.832967 9.225099 8.893138
1370528_at 6.586403 6.732512 6.5974703 6.7030945 6.768811 6.7334104 6.4911633 6.5189962 6.550873
1370529_a_at 8.039755 7.7854304 7.473826 7.7179675 7.639818 7.334389 7.62474 7.601819 7.2090974
1370530_a_at 8.217357 7.928606 7.456474 7.817686 7.8284726 7.5915318 8.013416 7.68491 7.5245585
1370531_a_at 5.6912136 5.289797 5.2164063 5.2666063 5.333351 5.158104 5.4207363 5.334277 5.1749744
1370532_at 5.7904634 5.6096687 5.817221 5.6348166 5.889733 5.963702 5.8077283 6.072152 5.890794
1370533_at 4.310229 4.3686705 4.271334 4.551079 4.413966 4.385002 4.5646505 4.139552 4.4827194
1370534_at 7.398812 7.7810063 7.389697 7.272719 7.3808217 7.386426 7.587195 7.203303 7.558058
1370535_at 3.893452 4.0507593 4.028507 4.1018715 4.066887 4.0023384 4.0521946 3.9902518 4.1603165
1370536_at 5.091468 5.1085663 4.5412846 5.1603184 5.2438555 4.964225 4.8504953 5.227784 5.351285
1370537_at 6.8715744 6.9437547 6.7786183 6.5490637 6.898561 7.035761 6.819486 6.8343973 7.0937696
1370538_at 7.5993123 7.7214537 7.285174 7.6930118 7.6447678 7.5637054 8.038076 7.8055654 7.678138
1370539_at 6.4219594 6.5087166 6.344295 5.9815717 6.488111 6.3465643 6.312068 6.252271 6.2222977
1370540_at 4.375004 4.681922 3.9882808 4.19969 4.130852 4.0170226 4.2052326 4.0647807 4.383337
1370541_at 6.065481 6.2805758 5.815783 5.971837 5.800214 5.8807774 5.6215544 5.8558674 6.108555
1370542_a_at 6.80929 6.734086 6.5598454 6.5204124 6.9203734 6.825139 6.807788 6.6127324 6.588698
1370543_at 7.0859685 6.9799504 6.8542924 7.0895643 7.142881 7.0120506 7.0182424 7.0353637 7.1102195
1370544_at 5.4517803 5.534235 5.663314 6.016403 5.7161617 6.007786 5.7075424 6.0047913 6.0286517
1370545_at 4.951635 5.004429 4.9502754 5.139147 5.167979 5.064552 5.349254 5.230583 5.0109305
1370546_at 4.4963565 4.283688 4.3713875 4.559227 4.0435357 4.248848 3.9647808 4.248902 4.033874
1370547_at 13.973732 13.983774 13.8820505 13.95563 13.985305 13.930851 14.061363 13.9717045 13.899077
1370548_at 6.970978 7.1667056 6.8745117 7.226854 6.9442716 6.9581537 6.6500993 7.0621457 6.5597367
1370549_at 5.7424636 5.650105 5.638876 6.007944 5.9769387 5.701964 5.644361 6.088291 5.923441
1370550_at 5.636765 5.6620708 5.641822 5.713189 5.787449 6.0099683 5.906529 5.5300407 5.676608
1370551_a_at 7.140997 7.0994267 7.363788 7.330773 7.2486615 7.1703906 7.259322 7.5838227 7.203811
1370552_at 5.660718 5.2890177 5.597164 5.4745293 5.408457 5.602233 5.3328657 5.523937 5.5789194
1370553_at 7.448223 7.505716 7.41106 7.120539 7.5087943 7.1127725 7.497305 7.118892 7.245415
1370554_at 9.008855 8.902595 8.863901 8.784424 8.974607 9.032649 8.9596195 8.908388 9.18764
1370555_at 3.8524575 4.0680676 4.234977 4.209095 4.0761895 4.13418 4.121806 4.1089954 4.202338
1370556_at 4.9978976 4.8456135 4.8524423 5.1542315 5.1037045 5.0586224 4.962329 5.084612 4.925936
1370557_a_at 4.2220163 3.844141 4.1593204 4.0749598 4.150506 4.0982037 4.243311 4.333786 3.9446378
1370558_a_at 3.323917 3.3071294 3.353718 3.4455564 3.276146 3.2873724 3.3080263 3.382276 3.4144022
1370559_at 3.7498324 3.8057947 4.1527867 4.018093 3.7372658 3.832561 3.9290206 3.8888273 3.9815872
1370560_at 4.348511 4.3151326 4.4902287 4.6095066 4.5256786 4.5546927 4.7056284 4.3338814 4.380795
1370561_at 4.250494 4.05984 4.424053 4.034296 4.019059 4.1237106 4.0592413 4.081025 4.253413
1370562_at 4.523078 4.613841 4.716131 4.985105 4.5764723 4.561257 4.8072896 5.068707 4.723757
1370563_at 11.50721 11.737941 11.58303 11.3216305 11.524222 11.832381 11.606295 11.584969 11.6619835
1370564_at 4.322929 4.258401 4.388537 4.6240363 4.539354 4.6725535 4.7916574 4.4553747 4.276543
1370565_at 4.771382 4.143874 4.474873 4.893574 4.4000134 4.352692 4.662275 5.210692 4.6275887
1370566_at 10.144779 9.922684 8.499373 10.389542 10.021274 8.752617 10.105928 10.932676 10.0726185
1370567_at 7.2907944 7.201238 7.1882844 7.243165 7.2084703 6.7535715 6.9947786 7.139609 6.7948303
1370568_at 5.6728086 5.533187 6.011793 6.2327633 5.795945 5.8955255 5.753665 5.71763 5.583542
1370569_at 5.164686 5.0324125 5.4443045 5.3217983 5.3550344 5.1653037 5.157482 5.5433984 5.013566
1370570_at 7.293511 6.9829473 7.2596455 6.8873134 7.179361 7.0624127 7.141971 6.847973 7.136345
1370571_at 4.965395 5.0021944 4.6531854 4.759164 5.2903047 4.9392285 5.1501365 4.863501 5.0617695
1370572_at 3.9434507 3.9574182 3.9311159 3.972736 3.8706365 3.9803112 3.7440035 3.9049025 3.795861
1370573_at 9.660395 9.805437 9.560008 9.628427 9.486234 9.635641 9.156841 9.732574 9.615685
1370574_a_at 6.802636 6.842906 6.669931 6.856994 6.874642 6.5009685 6.847392 7.01512 6.507496
1370575_a_at 8.49908 8.629417 8.095959 8.381376 8.655772 8.599477 8.34813 8.637897 8.766798
1370576_at 5.770257 5.6958547 5.7802463 5.603041 5.798756 5.780788 5.790378 5.648471 5.608601
1370577_at 6.3483005 6.2841578 6.1851897 6.0838675 6.3684826 6.52673 6.324668 6.3388896 6.3745327
1370578_at 6.9803205 6.769066 6.7088013 6.9108214 6.749996 7.186732 6.7647114 6.961156 6.9935694
1370579_at 9.0510025 9.0510025 8.990551 9.112715 9.135046 9.14526 9.070929 9.095079 9.096249
1370580_a_at 13.274189 13.360655 13.430499 13.259759 13.242338 13.565152 13.271572 13.3791895 13.40948
1370581_at 3.973832 4.0259924 4.454219 4.2890434 3.9264653 4.143793 4.026453 4.2993617 4.008396
1370582_a_at 3.450183 3.349068 3.479923 3.4411163 3.2446368 3.5112154 3.4073615 3.4599702 3.2721996
1370583_s_at 6.124405 5.449588 5.950376 5.4668374 5.8682833 5.757428 5.7261324 5.628553 5.7543817
1370584_a_at 4.800701 6.4626994 5.777868 6.019009 5.241144 5.954759 5.7188797 5.711096 5.772266
1370585_a_at 6.453031 6.149099 6.4517875 5.3405786 6.109818 6.205208 6.2219496 5.970114 6.059995
1370586_a_at 5.8650026 5.8559623 5.7632084 5.838512 6.0323734 6.142337 5.8901815 5.803135 5.903321
1370587_at 5.06761 5.174861 5.228074 5.1107025 5.1249557 4.995387 5.021102 5.1249313 5.022045
1370588_a_at 4.071854 4.2783046 4.3505807 4.3890285 4.0782104 4.0482993 4.3817925 4.531367 4.148988
1370589_at 4.9414554 5.0978527 4.9776325 5.050748 5.131854 4.837904 4.9704895 4.837441 4.8272676
1370590_at 7.495922 7.405145 7.4712725 7.5746417 7.45668 7.557749 7.3658967 7.516986 7.391774
1370591_at 7.6741652 7.8050466 7.705866 7.513428 7.625095 7.7195907 7.782048 7.592828 7.84161
1370592_at 5.821821 5.482926 5.5925837 5.411668 5.770039 5.9490647 6.004962 6.1034756 6.332669
1370593_at 13.231836 13.179525 13.277897 13.412037 13.424063 13.109636 13.484696 13.68841 13.488804
1370594_at 4.9297037 4.7301664 4.99889 4.9457436 4.691171 4.7643404 5.105241 4.7388153 4.709813
1370595_a_at 3.7916985 3.887477 3.8608563 3.776452 3.7948322 3.8901806 3.8753648 4.030405 3.6056342
1370596_a_at 4.2904797 4.0385613 4.332605 4.052483 4.211961 4.4830294 4.21084 4.1271577 4.2221966
1370597_at 6.3529043 5.89052 5.5905704 6.11042 5.801359 6.234897 5.5449047 5.667109 6.189443
1370598_a_at 4.493151 4.5718393 5.0838866 4.9982367 4.6504807 4.6403313 4.64054 4.6137304 4.742801
1370599_a_at 6.9295654 7.043193 7.111713 7.099933 7.188559 7.1756973 7.0332947 6.984502 7.287879
1370600_at 5.776519 6.0395317 5.5302835 5.8383746 5.9354997 5.7987533 5.9090686 5.674153 5.892725
1370601_a_at 4.8372397 4.37672 4.9424953 4.8848367 4.712481 4.503981 5.048203 4.7156487 4.715658
1370602_at 4.3795795 4.5392103 4.6996746 4.866907 4.497506 4.5440645 4.802696 4.816387 4.5894012
1370603_a_at 5.8440833 5.6485395 5.998639 5.8762755 5.631498 5.969214 5.995637 5.6855836 5.8978286
1370604_at 3.6534712 3.962268 4.039648 3.7262163 3.7786171 3.8087826 4.116346 3.7644012 3.8098993
1370605_s_at 5.7005568 6.292074 5.9740376 6.320576 6.185608 5.735565 6.3403387 5.8416176 5.874782
1370606_at 5.5072594 6.3662405 5.249066 6.124712 5.912396 6.165952 5.780836 5.229435 6.1801434
1370607_a_at 4.0966396 4.6569347 4.6606636 4.237331 4.253293 4.4748373 4.6158133 4.692787 4.407234
1370608_at 3.801826 3.9004593 3.8620493 3.8597977 3.960347 3.6933672 3.9347794 3.9952621 3.682418
1370609_a_at 9.834917 9.874671 9.671132 9.586431 9.823408 9.838392 9.992146 9.737496 9.718748
1370610_at 4.750195 4.7982063 4.560483 4.919522 4.6265182 4.7421894 4.937637 4.7580795 4.6551228
1370611_at 6.4980316 6.2815933 6.391346 6.3654804 6.1767244 6.383362 6.336665 6.3812156 6.3072586
1370612_at 5.9944925 5.874067 6.1484027 6.059728 5.947751 5.9543104 6.1203175 6.0999365 5.924958
1370613_s_at 12.555091 12.600705 12.409906 12.41547 12.666766 12.600532 12.356142 12.731559 12.699931
1370614_s_at 5.456305 5.724647 5.928173 5.83868 5.9512186 5.7607903 5.686152 5.6423926 5.6855845
1370615_at 5.0677786 5.1894197 5.2202263 4.9509053 5.327305 5.1869345 5.1273046 5.171818 5.000288
1370616_at 5.11372 5.2578955 5.601713 5.3395653 5.384054 5.215329 5.2886887 5.1673 5.087747
1370617_at 4.7589245 4.9184246 4.9787483 4.813281 4.699137 4.942857 5.000325 5.19276 4.808463
1370618_at 8.081604 8.086985 7.8289714 7.9885073 8.117123 7.8912435 7.8349285 8.166502 7.909132
1370619_at 5.2078457 5.0774584 4.9679155 5.2737045 5.07998 5.1001244 5.146532 5.069229 5.229677
1370620_at 4.7998333 4.7995195 5.233093 4.9529777 4.6300983 4.822983 4.9092317 5.007781 4.7083545
1370621_at 5.3094206 5.2417054 4.933152 5.1284566 5.252145 5.2550764 5.4789667 5.1103864 5.1004267
1370622_at 4.9065847 4.631548 4.9280725 4.686722 4.208507 5.014556 4.3646445 4.7217693 4.4814243
1370623_at 6.7615747 6.6192904 7.1282945 6.66203 6.910341 6.9624577 7.0140834 7.041888 6.9306564
1370624_at 4.451308 4.520379 4.878931 4.6942825 4.544754 4.553192 4.6278143 4.7828345 4.715658
1370625_at 4.1163864 4.095211 4.285857 4.1766777 3.884635 3.8488014 4.1483097 4.075636 4.006819
1370626_at 3.5435026 3.5080683 3.4783182 3.5921123 3.4493253 3.716982 3.6437101 3.457116 3.454394
1370627_at 4.8282847 4.581683 4.972197 4.9062734 5.142654 4.7645516 4.9042087 4.70772 4.740993
1370628_at 5.006128 4.769234 5.209286 4.8205633 4.9864383 5.179237 5.2489405 4.9661674 5.1260867
1370629_at 3.5179994 3.665413 3.7399197 3.7016432 3.5919604 3.6915386 3.6899576 3.8679097 3.7374942
1370630_a_at 7.18222 6.990154 7.228545 6.5677643 6.9918385 7.219948 7.114897 6.591086 6.6966977
1370631_at 4.119574 4.0590954 4.317713 4.087012 4.216222 4.406694 4.3718276 4.3785744 4.0205398
1370632_at 4.1316824 4.2728186 4.5107365 4.280628 4.300474 4.2863092 4.604192 4.4570208 4.2210226
1370633_at 5.011327 4.894968 5.1364965 5.241441 5.1972456 5.024166 5.3215938 5.110543 5.090864
1370634_x_at 6.8419604 6.6384354 6.704042 6.9302764 6.819521 6.8515687 6.836836 6.8311105 6.70842
1370635_at 5.284836 5.355308 5.029716 5.3263216 5.0843663 5.103872 5.539241 5.2181945 4.878682
1370636_at 4.619025 4.711652 4.9203005 4.6658545 4.6172686 4.7959585 4.548647 4.4657555 4.5594378
1370637_at 4.211742 4.511139 4.5658836 4.426122 4.3189106 4.0726123 4.352254 4.4757338 4.4611235
1370638_at 5.071999 4.55968 4.8405175 5.264034 4.9800277 4.74373 5.2013545 4.6480227 4.9045353
1370639_at 7.6130595 7.663425 7.844084 7.809526 7.743633 7.73121 7.641574 7.821125 7.598696
1370640_a_at 5.2570543 5.3417234 5.6720657 5.786723 5.403943 5.3463316 5.4816313 5.440157 5.3776636
1370641_s_at 7.1834617 6.625775 6.9260116 6.900682 6.86314 6.8923264 6.488107 7.0648484 6.7776465
1370642_s_at 6.616125 6.765957 6.517556 6.8145704 6.627315 6.575891 6.2199926 6.4607854 6.86476
1370643_a_at 5.300055 5.420909 5.4128056 5.5976915 5.238365 5.131275 5.5331454 5.33628 5.3471923
1370644_at 4.088459 3.89793 3.4867852 3.8413718 3.7066271 3.7955565 3.7020388 3.9369202 3.8907511
1370645_at 4.394574 4.2402043 4.721321 4.506263 4.244445 4.415728 4.5343614 4.284164 4.403295
1370646_at 6.5864463 6.5179143 6.5125985 6.4168844 6.6747127 6.820925 6.765005 6.6465006 6.768471
1370647_at 4.3754406 4.45968 4.58852 4.2696447 4.818061 4.5324297 4.7186837 4.7549415 4.5085826
1370648_a_at 5.062004 5.11068 5.1341887 5.2016535 5.303028 5.0322886 5.226353 5.0119905 5.0558867
1370649_at 6.130867 5.9129467 5.946356 5.9896145 5.940873 5.6842055 5.579402 5.984735 5.791334
1370650_s_at 4.139316 4.1581545 4.1576824 4.08082 3.9808605 4.2495785 4.050037 4.427173 3.993819
1370651_a_at 6.536071 6.8156147 6.6497617 6.883262 6.4780326 6.8842006 6.9564037 6.6913776 6.6667504
1370652_at 4.2355127 3.7372057 3.8902204 3.9225118 4.11759 3.8550591 4.0058556 3.9863417 4.1603403
1370653_at 4.5662017 4.661734 4.42164 4.2654448 4.3870587 4.4805017 4.370144 4.696067 4.33965
1370654_at 4.8959723 4.871051 4.9727716 5.0609846 4.818061 5.0053964 4.8770857 4.9259796 4.747595
1370655_a_at 5.470456 5.357816 5.4683776 5.4951167 5.229489 5.4283547 5.4684887 5.5034475 5.2302494
1370656_a_at 6.6032977 5.617502 5.501274 5.963143 5.8124933 5.8098726 6.214216 5.656045 6.2906265
1370657_at 3.9678013 4.1982956 4.4616785 3.9264495 3.9728153 4.1310725 4.311869 4.0955257 4.1124086
1370658_a_at 5.292339 5.198204 5.169181 5.1351714 4.7783823 5.132665 5.1988854 5.1107893 5.1386566
1370659_at 3.90536 4.0784416 3.819785 3.8646646 3.6964245 3.816182 4.003978 4.065106 3.8593004
1370660_at 3.8740225 3.7938786 4.0842524 3.9422932 3.7748985 3.9029748 3.8060937 4.0035114 3.8316097
1370661_a_at 5.1310425 5.0072007 4.8511696 5.105218 4.7422104 5.163519 5.317445 5.232461 4.9863844
1370662_a_at 7.1379776 6.883479 6.932339 7.256495 6.9711604 7.1677113 7.1991653 7.1197166 7.191557
1370663_at 5.137543 5.0143356 5.129094 5.057438 5.373511 5.3056808 5.374485 5.1002245 5.150684
1370664_a_at 3.4964964 3.4194994 3.4597385 3.4963236 3.5138507 3.5866537 3.7071478 3.7032835 3.743721
1370665_at 7.6468606 8.026461 7.5289016 7.5688367 7.3822293 7.329845 8.081257 8.198153 7.7464166
1370666_at 3.5922554 3.896916 3.7649753 4.1939764 4.1506114 3.8782403 3.9068613 4.0869293 3.7644508
1370667_at 3.607602 3.6736798 4.2509747 4.106515 3.7450233 3.6031222 3.6624722 3.5645733 3.813814
1370668_a_at 4.608528 4.3222237 4.352003 4.2958484 4.3828306 4.5458646 4.397724 4.1699824 3.963523
1370669_a_at 3.9736454 3.980407 4.1911607 4.148549 4.030121 4.1095076 4.0655212 3.882572 3.8380432
1370670_at 5.7516303 6.226916 5.178934 5.3545394 5.8559623 5.051028 5.7407007 5.592384 5.3997016
1370671_at 3.5262465 3.4755342 3.6992416 3.293994 3.381049 3.419425 3.3632934 3.4962676 3.5426521
1370672_a_at 7.2402673 7.224331 7.257793 7.1661305 6.9280295 7.20406 7.116022 7.180894 7.0549903
1370673_at 3.6578236 3.5601797 3.5597832 3.4472764 3.4826887 3.4521956 3.6798766 3.546844 3.8018663
1370674_at 3.9116602 4.1103916 4.1610622 4.1581874 4.066204 4.331865 4.3092823 4.090732 4.0733476
1370675_at 4.845333 4.6258388 4.5193753 5.0265803 4.917133 5.0694847 4.3797617 4.77909 4.697663
1370676_at 10.759264 10.708203 10.623065 10.612269 10.61006 10.651483 10.764818 10.594002 10.788992
1370677_at 6.0263724 5.9655538 6.1049466 5.845482 6.0583625 5.933554 6.2017465 6.0499144 5.965608
1370678_s_at 10.111875 10.370423 10.45381 10.194449 10.339118 10.488603 10.352423 10.204223 10.506121
1370679_at 3.7718606 4.2154636 4.26894 3.855105 3.9755044 3.911407 3.9380927 4.1581054 4.035282
1370680_at 5.008878 5.0824785 5.2994256 5.0426784 4.9371996 5.261716 5.0735583 4.7886415 4.8880134
1370681_at 5.1650887 4.8931074 5.2767706 4.922504 4.861646 4.8776603 5.0042663 5.1097407 5.0040016
1370682_at 6.611811 6.260357 6.5061207 6.5673695 6.7397456 6.548158 6.764231 6.600797 6.743264
1370683_at 4.8642526 4.7268586 4.638467 4.966963 4.6463823 4.7219443 5.0236874 4.847796 4.6726313
1370684_s_at 8.573641 8.622501 8.482 8.6123705 8.725709 8.67488 8.665374 8.46261 8.734508
1370685_at 3.458388 3.412449 3.493421 3.6369436 3.6258905 3.5969331 3.5793116 3.4229288 3.345496
1370686_at 7.4672914 7.3097653 6.8064756 7.149981 7.275248 7.292177 7.2239084 7.230313 7.3406982
1370687_a_at 5.706468 5.8973436 6.1858754 5.98624 5.942262 5.8700905 6.2096686 6.020552 5.7275667
1370688_at 9.281175 9.084763 9.340936 9.088894 9.5796585 9.285466 9.962175 9.154324 9.490473
1370689_at 3.9181554 3.6251318 3.7945507 3.8666143 3.7561908 3.9043958 4.0701118 3.818207 3.8993964
1370690_at 10.6469145 10.513174 10.465174 10.498689 10.573315 10.557167 10.670532 10.771857 10.731802
1370691_a_at 6.0608215 5.981854 6.1408978 6.0021286 6.2448187 6.1789513 6.105769 6.186914 5.7983584
1370692_at 5.588757 5.550346 5.729705 5.6772184 5.3452554 5.6686916 5.50413 5.5721974 5.4573717
1370693_a_at 5.506923 5.1859107 5.167982 5.1049585 5.193538 5.296589 5.5208592 4.9059896 5.047806
1370694_at 5.2230234 5.2088556 5.262828 5.192691 5.3562307 5.567123 5.3681846 5.8528366 5.5912657
1370695_s_at 6.0902715 6.0450177 6.1489754 5.9643397 6.0358286 6.1656284 6.3506975 6.345538 6.2446356
1370696_at 3.7576234 3.7964158 4.118833 3.9335575 3.7325535 3.8639627 3.9681811 4.0382204 3.8405302
1370697_a_at 4.2537622 3.9078243 4.2620063 3.933829 3.9105408 4.244234 4.0634456 4.1959076 4.086561
1370698_at 10.666918 9.708531 10.929649 10.01596 10.9117 10.23644 11.096607 8.431267 10.200365
1370699_a_at 9.919734 9.947119 9.80508 9.741046 9.677193 10.148123 9.637651 9.855291 9.878401
1370700_at 4.8970757 4.599722 4.9889035 5.028421 4.8281765 4.6046767 4.842389 4.94445 5.2228413
1370701_at 5.2515316 5.1269116 5.540888 5.4716525 5.4574146 5.490749 5.5024033 5.5554614 5.377678
1370702_at 4.360438 4.108542 4.1865525 4.4622116 4.2951717 4.1929984 4.2557716 4.0464983 4.311778
1370703_at 5.504712 5.5020003 5.4297824 5.686073 5.543761 5.320315 5.688073 5.301156 5.3000617
1370704_at 4.6570215 4.6152554 4.779649 4.842028 4.550951 4.747963 5.043809 4.7722063 4.746649
1370705_at 5.189511 5.6730914 5.9346695 5.557228 5.6140876 5.499035 5.080184 5.2453003 5.313676
1370706_a_at 10.324825 10.352268 10.109521 10.266901 10.07667 10.418682 10.397497 10.523509 10.436397
1370707_at 5.9623647 5.983884 5.946948 6.0839252 5.7272587 5.7896748 6.1734886 6.0119715 6.0131664
1370708_a_at 12.068811 12.394079 12.321316 12.0163765 12.246866 12.519847 12.247978 12.233762 12.384654
1370709_at 6.8639846 6.9645605 7.134282 7.179557 6.8855 6.955213 6.8730617 7.1153407 6.6738334
1370710_at 4.404126 4.3917446 4.182927 4.175146 4.1760836 4.4839716 4.4005203 4.3928843 4.1424503
1370711_a_at 4.038686 4.4086113 4.096268 4.6763086 4.1777515 4.433938 4.5315304 4.6819725 4.3335376
1370712_at 3.4353817 3.4232538 3.2955577 3.5644681 3.436462 3.270733 3.4313219 3.610544 3.2722704
1370713_at 4.8380237 4.8658834 5.167533 5.1685486 5.044751 5.2238874 5.345796 5.056386 5.189966
1370714_a_at 10.5008745 10.620055 10.76975 10.531064 10.512305 10.779677 10.620364 10.572189 10.5498085
1370715_at 4.820662 4.8980107 4.9807873 5.177984 5.0265 4.936384 5.000517 5.2218056 5.061273
1370716_at 4.456115 4.0992355 4.596076 4.349641 4.47792 4.4705467 4.4976583 4.534386 4.457169
1370717_at 6.1338034 6.1604667 5.7820745 6.166794 5.8540225 5.935221 5.93947 5.973421 5.816756
1370718_at 5.2402277 5.020709 5.0778074 5.340643 4.969941 5.1583776 4.8691263 4.9597273 5.0067616
1370719_a_at 7.503646 7.524369 7.5051117 7.6052966 7.6215854 7.46681 7.5208063 7.382852 7.4553394
1370720_at 4.7218733 4.6751614 4.932951 4.8614683 4.822751 4.8822975 5.078829 4.838504 4.697401
1370721_a_at 7.7721868 7.761339 8.091734 7.8927627 7.9262238 7.988496 7.95946 7.8166323 7.814051
1370722_at 4.7661533 4.7568436 5.190755 5.129731 4.8751955 4.89499 4.715499 4.911358 4.7372713
1370723_at 4.699115 4.6456394 5.154377 4.717308 4.9128437 4.5324297 4.969322 4.9068203 4.5093565
1370724_a_at 7.403158 7.5659194 7.5600204 7.4279876 7.3988023 7.508285 7.4529705 7.4082336 7.4543147
1370725_a_at 11.058849 12.014113 12.289962 12.174262 11.5532 11.341346 11.628678 11.933624 11.433694
1370726_at 3.4805055 3.7541058 3.5562773 3.756552 3.5016477 3.6360354 3.5595891 3.579864 3.472839
1370727_at 4.2290163 4.0099096 4.2650585 4.3828087 4.2174873 4.262409 4.2778006 4.283163 4.084255
1370728_at 8.603827 8.908756 8.9053335 8.634032 8.736058 9.1949 8.8715725 8.485069 8.875912
1370729_at 4.593222 4.8401732 4.8129516 4.868236 4.886503 5.0963845 4.8338842 4.7188516 4.5913396
1370730_a_at 5.941793 5.8200855 6.08334 6.2288094 6.1144557 6.4038787 5.942393 6.1244984 6.046653
1370731_at 3.7401006 3.5686224 3.627759 3.6052215 3.5566573 3.6878932 3.6260333 3.6738484 3.587506
1370732_at 4.364543 4.2058973 4.761055 4.6238947 4.4111137 4.5801535 4.440177 4.484001 4.3788805
1370733_at 4.5628357 4.722453 4.7416215 4.4340386 4.7991333 4.8558073 4.794505 4.6444416 4.403537
1370734_a_at 5.746031 5.572571 6.0200806 5.7608705 5.6117525 5.7541814 5.6557436 5.9428806 5.4596252
1370735_at 3.8321347 4.0457454 4.1405354 4.0022273 4.249206 4.0883007 4.181393 4.3199706 4.201935
1370736_s_at 3.96129 3.9885716 4.109728 4.288863 3.957694 3.9371479 4.051264 3.9256759 4.0238247
1370737_at 4.5526977 4.353655 4.6195803 4.9045076 4.508355 4.608974 4.6472597 4.6422834 4.5047636
1370738_a_at 3.370698 3.173118 3.4642425 3.388401 3.2752795 3.3264754 3.218938 3.324561 3.2213678
1370739_x_at 3.3049898 3.41147 3.23955 3.2514465 3.26001 3.2035346 3.3321488 3.4921231 3.3291156
1370740_at 3.5326767 3.3620179 3.674104 3.569208 3.7684433 3.402673 3.5581856 3.3345628 3.2994885
1370741_at 3.9342716 4.0553308 4.018899 4.0621595 3.8694127 4.013425 4.3738556 4.246088 4.1727705
1370742_at 3.751147 3.6560907 3.815626 4.2407346 3.9129932 4.0576153 4.0187006 4.1398506 3.8779328
1370743_a_at 4.284625 3.9358566 4.477398 4.220045 4.043698 4.2380395 4.3913736 4.359232 4.236781
1370744_at 4.4947834 4.6826057 4.705902 4.7533684 4.983156 4.6213026 4.58311 4.8265123 4.488905
1370745_at 7.008848 6.998695 7.1451917 6.9104295 7.086248 7.143785 6.792327 6.905981 7.1892853
1370746_at 6.377157 6.303667 6.262703 6.337654 6.1506305 6.341163 6.441536 5.9413967 6.448806
1370747_at 5.3511505 5.130274 5.2792377 5.712756 5.2495747 5.3713856 5.7408953 5.473405 5.571784
1370748_at 3.438697 3.410129 3.6826143 3.4200687 3.6532183 3.5358295 3.3384547 3.5927048 3.2988155
1370749_at 3.8720384 3.8142285 3.811632 3.7656434 3.6716442 3.6743078 3.7727087 3.7587304 3.6202314
1370750_a_at 6.703729 6.667698 6.6142216 6.7230735 6.8245387 7.1038227 6.872334 6.5045195 6.5236726
1370751_at 11.109383 11.076711 11.013426 10.996977 11.018728 11.137375 10.980082 10.999118 11.061595
1370752_a_at 7.7802606 7.358267 7.3050427 7.332393 7.469913 7.278996 7.5362115 7.396442 7.4285717
1370753_at 5.3986106 5.4392676 5.9446816 5.4565315 5.2870183 5.6303015 5.2955256 5.35903 5.418104
1370754_at 4.4010277 4.163398 4.3698387 4.304034 4.2085066 4.228236 4.4421253 4.4056273 4.325503
1370755_at 4.849576 4.9902754 5.390339 5.00552 5.15604 4.8305273 5.141698 4.8990755 4.8703966
1370756_at 4.3403463 4.6719728 4.4909296 5.1240573 4.578702 4.3775105 5.105241 4.754127 4.7107115
1370757_at 4.24249 4.1718464 4.43401 4.7012854 4.699125 4.6895347 4.7420483 4.791667 4.6297207
1370758_at 4.7225704 5.0582957 5.1739182 5.1889596 5.1241703 5.088245 5.198869 5.103029 5.035486
1370759_at 4.1300836 3.807026 3.6865506 3.7523081 3.8752167 3.7303336 3.6125968 4.026273 3.5591905
1370760_a_at 5.1206236 4.9519873 4.830922 4.775652 4.555278 5.022353 4.7051497 4.9472265 4.715658
1370761_at 5.2470684 5.2940555 5.6417966 5.4337916 5.3660336 5.517429 5.390757 5.6181545 5.4788294
1370762_at 5.9570713 5.6885304 5.9700236 6.149186 5.7864776 5.62097 5.722926 5.9006844 5.694893
1370763_at 4.476262 4.1861153 4.1962967 4.7100334 4.324251 4.4983616 4.351195 4.1409717 4.0615377
1370764_a_at 4.5392475 4.564307 4.643445 4.6727343 4.5174847 4.763724 4.6816025 4.728836 4.626337
1370765_at 3.9528444 3.8411517 4.0054708 3.8584251 3.7833042 3.721527 3.8602033 3.72791 3.7709744
1370766_at 4.698064 4.80882 4.6606636 4.650678 4.788604 4.842581 4.8570747 4.6139946 4.577426
1370767_at 6.2002416 6.2358356 6.2343216 6.3594418 6.253666 6.3609147 6.102366 5.937447 6.205978
1370768_at 4.340515 4.0508184 4.097088 4.3230515 4.1286573 3.7292225 4.18013 4.3288326 3.7876418
1370769_a_at 3.8998008 3.9765656 3.9393933 4.112422 4.1270914 3.8735964 4.0247593 4.3016357 4.108179
1370770_s_at 4.3102283 4.310768 4.1737623 4.405588 4.3634925 4.2740192 4.3546762 4.248027 4.3080044
1370771_at 4.653279 4.3294296 4.528814 4.6221304 4.4280663 4.53863 4.6259923 4.7342944 4.497485
1370772_a_at 9.402671 9.541963 9.3576975 9.467865 9.19275 9.0653305 8.938515 9.091762 9.212796
1370773_a_at 4.5014906 4.5606184 4.595547 4.362222 4.643809 4.845072 4.652289 5.048959 4.3975515
1370774_at 4.515128 4.4157205 4.3536577 4.66197 4.1425314 4.3870726 4.4338684 4.6133432 4.328711
1370775_a_at 4.4215364 4.03355 4.426319 4.263155 3.9586143 4.238207 4.3932276 4.3398695 4.147149
1370776_a_at 6.4594064 6.1856008 6.3319755 6.3385563 6.4689436 6.374293 6.5870423 6.5483 6.283948
1370777_at 4.67575 4.716248 4.855345 4.7637296 4.626927 4.7299647 4.566778 4.4780936 4.855722
1370778_at 4.297962 4.609238 4.3444266 4.3988466 4.491756 4.3298736 4.4275675 4.7091174 4.2164874
1370779_x_at 5.706176 6.0986967 5.616379 5.7775764 6.00892 5.747864 5.9494157 6.005231 5.523375
1370780_at 5.269251 5.095885 5.508049 5.0913253 5.065569 5.4697104 4.9945083 5.3415623 5.1571765
1370781_a_at 3.4878304 3.4738686 3.5847118 3.6650708 3.4013555 3.5527632 3.5210927 3.37305 3.6207287
1370782_a_at 3.6630332 3.5861156 3.6085463 3.8349676 3.8303773 3.4762137 3.7850187 3.6495137 3.855058
1370783_a_at 4.3855143 4.110141 4.3728657 4.3175 4.21354 4.3177843 4.1007223 4.285283 4.2330837
1370784_a_at 4.6901736 4.7988935 5.166413 5.246355 4.7681084 4.8940654 5.0161514 4.8321753 4.7892003
1370785_s_at 9.515366 9.635855 9.5208435 9.576382 9.582721 9.695427 9.593895 9.598279 9.657403
1370786_at 5.1812153 4.9245534 5.155555 5.117822 4.774973 4.9569354 4.6428123 4.7761493 4.638006
1370787_at 5.631976 5.933568 5.550003 5.699732 5.75578 5.5215173 5.68051 5.6647835 5.4155846
1370788_at 5.7716055 5.68587 5.4728594 5.443529 5.6565466 5.781477 6.1880374 5.6692033 5.487769
1370789_a_at 5.1259794 9.094652 9.75956 5.788161 7.507912 10.117192 7.239091 5.8733697 8.34293
1370790_at 3.5069788 3.4842815 3.5150733 3.504173 3.6256561 3.4329798 3.6749907 3.620947 3.4524653
1370791_at 3.4307616 3.5092466 3.549563 3.5657008 3.440414 3.4467452 3.7274501 3.5382407 3.3856378
1370792_at 7.6294627 7.374405 7.260965 7.549012 7.7998624 7.6758947 7.4697657 7.49301 7.6710434
1370793_at 3.5402489 3.5281901 3.8610945 3.748651 3.62816 3.6170397 3.684171 3.6142154 3.4682198
1370794_at 4.496708 4.384515 4.634371 4.5786266 4.468996 4.473571 4.45687 4.401432 4.3721933
1370795_at 4.1690207 4.0700817 4.3492765 4.084487 4.0276527 3.8614154 4.154611 4.1376333 4.122628
1370796_at 3.5022361 3.7245955 4.007164 4.057482 3.6853023 3.744584 3.7491043 3.8774867 3.8067052
1370797_at 5.034032 5.0255656 5.03256 4.8332353 4.7180824 4.8061404 4.839619 5.081777 5.0375896
1370798_a_at 6.870031 7.0923553 7.2929482 7.34635 7.1300716 6.863298 7.1022315 7.015589 7.121583
1370799_at 4.8814774 4.791484 5.1004367 4.685558 5.205542 4.7934446 4.902867 4.7609496 4.866811
1370800_at 4.974309 4.954051 5.151493 5.2179594 5.1815805 5.0230236 5.1102066 5.2561483 5.1466923
1370801_at 4.266838 4.192262 4.2054687 4.2958484 4.3600774 4.1020513 4.3892813 4.181548 4.178502
1370802_at 6.149154 6.385646 6.3712354 6.607696 6.188567 6.0708575 6.019303 6.389918 5.9217877
1370803_at 9.1014595 9.3247795 9.369616 8.987726 9.154264 9.3774395 9.149937 8.950975 9.295721
1370804_at 11.39101 11.427865 11.4159355 11.376745 11.483053 11.494238 11.446314 11.427529 11.322477
1370805_at 4.8621087 4.8658834 5.304013 5.259511 4.7495947 5.03764 5.004161 5.184691 4.9830956
1370806_at 12.137596 12.523184 10.5521145 11.998799 12.022553 11.895475 10.688379 12.571254 12.093565
1370807_at 9.508138 9.365383 9.0481615 9.38231 9.546373 9.312974 9.56954 9.547397 9.4755125
1370808_at 11.880811 11.843061 11.805423 11.715647 11.328091 11.845801 11.610381 11.763191 11.5551
1370809_at 7.385706 7.345423 7.259421 7.526518 7.485512 7.2374578 7.5017734 7.2535453 7.6127377
1370810_at 6.71422 6.5807 6.15168 6.4019256 6.852637 6.691264 7.6839194 7.0100245 7.1649065
1370811_at 10.490332 10.356056 10.314 10.473081 10.3682575 10.000495 10.1500635 10.462166 10.274342
1370812_at 8.098871 8.147434 8.0244255 8.103623 8.094961 8.034676 8.012761 8.015074 7.8513308
1370813_at 5.4323006 5.209652 5.401372 5.5598035 5.1445713 5.4244924 6.066614 5.9006066 5.5141687
1370814_at 10.25991 10.278408 10.333727 10.313575 10.247029 10.13149 10.250528 10.176605 10.339063
1370815_at 4.6025066 4.3531613 4.531887 4.641121 4.4493504 4.3764715 4.677081 4.47534 4.42484
1370816_at 4.1442485 4.453824 4.525606 4.2729673 4.542198 4.797925 4.4454737 4.2966595 4.6364136
1370817_at 9.367199 9.593613 9.148946 9.354409 9.596504 9.171945 9.263555 9.373011 9.415256
1370818_at 10.699243 10.753594 10.702767 10.597653 10.764289 10.7657995 10.842543 10.781103 10.869853
1370819_at 8.633962 8.606825 8.469565 8.623784 8.43675 8.583709 8.698497 9.075377 8.673918
1370820_at 9.337136 9.373005 9.231311 9.293347 9.142046 9.44209 9.121949 9.369536 9.281896
1370821_at 9.865905 9.757019 9.892566 9.85899 10.01449 9.818301 9.886133 9.866477 9.769622
1370822_at 9.089245 8.046181 8.693777 8.432217 8.791372 8.575288 9.330582 8.776398 9.162935
1370823_at 6.6251783 6.264678 6.7209806 6.616956 6.394311 6.741008 6.2436714 6.3075075 6.8790183
1370824_at 11.028685 11.075955 11.156976 10.931003 10.883683 11.020407 11.019223 11.161593 10.990256
1370825_a_at 10.957095 10.95373 10.917835 10.999921 11.031113 11.039555 10.913669 10.948 11.064277
1370826_at 8.765441 8.621891 8.312349 8.333433 8.507511 8.401472 8.52795 8.284121 8.67972
1370827_at 8.57786 8.754932 8.51296 8.524918 8.5573635 8.68603 8.552929 8.519668 8.577949
1370828_at 5.9824853 7.103985 6.742132 6.042341 6.712189 7.26126 5.931086 5.4955244 6.912531
1370829_at 7.086798 6.7747765 7.2636337 6.935456 6.99463 6.972607 7.183126 7.2661066 7.1915245
1370830_at 11.350734 11.520675 11.8224745 11.804328 11.775391 11.783144 11.456003 11.688106 11.63053
1370831_at 8.999518 9.309746 9.271796 9.259907 9.411455 9.516864 9.166525 9.330754 9.626987
1370832_at 6.218438 5.845325 5.8762584 6.341871 6.2271833 6.313361 6.5576453 6.222558 6.267222
1370833_at 4.3855834 4.215158 4.31448 4.2408924 4.4104404 4.566299 4.116323 4.385787 4.3022275
1370834_at 4.080233 4.1787825 4.2405167 4.0583344 4.017124 4.1544514 4.025809 4.297163 4.00919
1370835_at 7.2476187 7.2108583 7.183243 6.9036813 7.0296283 6.9761324 7.081412 7.191927 7.1826463
1370836_at 12.900933 12.733851 12.758122 12.98775 12.83151 12.624651 12.917694 12.869877 12.899274
1370837_at 5.6417356 5.411511 5.833256 5.57416 5.409837 5.5389037 5.571236 5.4290156 5.157337
1370838_s_at 9.43789 9.642339 9.307685 9.541431 9.322447 9.4795065 9.660856 9.80781 9.692874
1370839_at 4.6374207 4.5851774 4.786085 4.696224 4.749343 4.6499095 4.5392113 4.612703 4.4563127
1370840_at 5.8639092 5.5254188 5.769827 5.7715354 5.6467924 5.719674 5.6452975 6.008589 5.663968
1370841_a_at 6.114659 6.4389353 6.4140153 6.097825 6.456406 6.377578 6.076439 6.5237746 6.375953
1370842_at 8.333991 7.871888 8.059257 8.330883 7.842225 8.3748455 8.067615 8.221718 8.167767
1370843_at 4.352989 4.0670714 4.255086 4.501576 4.428692 4.5224705 4.316041 4.3913116 4.14782
1370844_at 9.175383 9.226458 8.899565 9.02936 9.137936 9.115067 9.13006 9.142933 9.233187
1370845_at 5.9019804 5.856129 5.3834224 6.117286 5.779665 5.7771206 5.9783845 5.940075 5.704006
1370846_at 3.0492053 2.934722 3.0147984 3.1216745 2.8863397 2.9433136 2.876715 3.0222254 2.9899104
1370847_at 7.8135166 7.591649 7.46387 7.495942 7.634771 7.3611727 7.3655906 7.0210023 7.573632
1370848_at 6.6400113 6.716611 6.5097613 6.4991474 6.538029 6.599571 6.4736595 6.7056427 6.6689515
1370849_at 5.1449 5.326011 5.4214153 5.2170935 5.381095 5.084413 5.498931 5.4478893 5.21171
1370850_at 4.5141664 4.738117 4.7936306 4.7677736 4.749552 4.757378 4.647444 5.077098 4.8736496
1370851_a_at 6.5475054 6.4250193 6.337317 6.461909 6.5162706 6.440008 6.814341 6.559993 6.3621206
1370852_at 4.137891 4.611328 4.5107365 4.2704773 4.1845646 4.2929783 4.1155524 4.296659 4.065871
1370853_at 6.319669 6.2897215 6.671953 6.5748553 6.1969733 6.3792257 6.489028 6.6135116 6.269712
1370854_at 3.8417432 3.767367 4.3444796 4.0648923 3.7023072 3.918464 3.885433 3.9803185 3.910841
1370855_at 10.918185 10.480586 10.534447 10.119762 10.550101 10.347671 10.589712 10.321827 10.394857
1370856_at 5.3973227 5.4559455 5.315922 5.4236755 5.6153765 5.2882967 5.466744 5.3623333 5.4519997
1370857_at 6.4290314 6.177172 6.0731072 6.2177787 6.4128222 6.237751 6.1431007 6.5837145 6.2261744
1370858_at 3.443319 3.4403238 3.597594 3.4279428 3.5048788 3.3770776 3.4313219 3.390664 3.6839044
1370859_at 11.841802 11.861562 11.70531 11.847957 11.985909 11.761752 11.902973 11.86411 11.837151
1370860_at 4.886158 4.990123 5.2638407 5.441352 5.1426105 5.219569 5.2432547 5.047929 5.1507783
1370861_at 11.709609 11.64471 11.486513 11.601968 11.568827 11.609638 11.501181 11.603913 11.550775
1370862_at 14.244843 14.302179 14.30414 14.275428 14.271967 14.262296 14.261693 14.250449 14.269407
1370863_at 4.951355 5.1544523 5.259448 4.641968 5.001028 5.038643 4.9379807 5.3048067 5.04189
1370864_at 6.5418057 6.3323655 6.304474 6.3457675 6.3755436 6.2495174 6.36137 5.871834 6.38325
1370865_at 9.197499 8.870937 8.870082 9.007359 9.043599 9.008076 9.140335 9.131901 9.151153
1370866_at 12.798379 12.730949 12.789321 12.767309 12.66338 12.823276 12.7439575 12.709999 12.663379
1370867_at 9.044188 9.03905 8.976092 8.919974 9.053377 9.109631 8.977909 8.916099 9.036512
1370868_at 4.355899 4.6092377 4.623543 4.4280024 4.4109974 4.4560356 4.591729 4.6201496 4.505187
1370869_at 4.934347 4.863791 5.213702 4.909993 4.8603325 5.034671 5.1244984 5.108185 4.703949
1370870_at 8.170102 7.7506776 7.4086776 6.503166 8.049999 9.142432 8.02098 7.773361 9.5380125
1370871_at 11.190215 11.153988 10.982237 10.981433 11.295205 11.146458 11.308649 11.215158 11.365729
1370872_at 9.504912 9.501034 9.500034 9.436782 9.449742 9.451764 9.430437 9.30312 9.647505
1370873_at 9.014442 8.90643 8.752389 9.006095 8.786835 8.791378 8.890536 8.923268 8.95458
1370874_at 4.0657306 4.28115 4.1359053 3.862825 4.1722164 3.9449854 4.0062404 4.048371 3.9969225
1370875_at 6.603826 6.54925 6.833734 6.1995783 6.650219 6.5251923 6.6153827 6.325385 6.4976683
1370876_at 8.218482 8.296878 8.405056 7.992796 8.225745 8.424268 8.529381 8.221329 8.028268
1370877_at 5.4678764 5.5806875 5.710962 5.568923 5.7653003 5.5852976 5.4137907 5.5070763 5.689131
1370878_at 9.943717 9.832334 9.8720455 9.921342 9.931156 9.892382 9.837836 9.644644 9.785734
1370879_at 9.978261 9.884152 9.601669 9.464859 9.587228 10.064892 9.545919 9.723715 9.793435
1370880_at 8.979987 9.208078 9.059334 8.873807 9.110548 9.155709 9.015551 9.041779 9.1953745
1370881_at 12.539088 12.412372 12.4022455 12.422208 12.3964 12.456388 12.496913 12.398032 12.470265
1370882_at 8.380432 8.12042 8.721178 8.020584 8.219625 8.435668 8.519367 8.3994665 8.3487015
1370883_at 10.50637 9.97857 10.600603 9.78418 10.237893 10.703111 10.520812 9.939234 10.50865
1370884_at 9.192856 9.124271 9.0557575 9.098536 9.065359 9.212799 9.065138 9.108147 9.156218
1370885_at 8.388638 8.110027 8.705816 7.92447 8.405955 8.439205 8.249575 8.151905 8.14906
1370886_a_at 6.013804 6.1017847 6.3071547 5.82404 6.297366 5.909898 6.0431833 5.8558216 6.2531104
1370887_at 7.4007154 7.332834 7.4199176 7.157078 7.2973657 7.37207 7.174356 7.152544 7.3862553
1370888_at 12.046822 12.053451 11.939805 11.910395 12.040698 11.968517 11.949671 12.01186 11.992691
1370889_at 6.4764037 6.563315 6.381682 6.364328 5.5610123 6.756818 5.4797807 5.656045 6.5660534
1370890_at 9.43779 9.310197 9.383653 9.169531 9.308198 9.435377 9.251827 9.369677 9.465765
1370891_at 8.9015255 8.435379 8.728558 8.484385 8.701342 8.721909 8.743137 8.30381 8.805029
1370892_at 12.065004 11.850848 11.972744 11.885672 11.644202 12.240407 11.932054 12.031459 11.853827
1370893_at 9.24951 9.058755 8.825765 8.936019 9.148934 9.488683 9.035419 9.068993 9.470491
1370894_at 4.486571 4.915539 4.867989 4.900604 4.5128174 4.8940773 5.3115 4.739451 4.886278
1370895_at 7.14734 6.484634 7.174786 6.2779737 6.491076 6.949029 6.7338123 6.5809927 6.9732957
1370896_a_at 6.9528213 6.5864105 6.548059 6.8857036 7.0279946 6.7353635 7.002811 7.03047 6.5284553
1370897_at 9.253849 9.096065 9.028746 9.015944 8.8046665 9.069203 9.031841 9.172886 8.986444
1370898_at 4.355062 4.1896553 4.29262 4.2941217 4.230106 4.028583 4.493367 4.4372826 4.263994
1370899_at 6.7753186 6.9553127 6.3053303 6.8743486 6.911827 6.6784835 6.6484222 6.6354403 6.870121
1370900_at 3.2952561 3.0976067 3.274103 3.2794752 3.431098 3.3129413 3.3332164 3.0131385 3.1453266
1370901_at 7.0395207 7.183756 6.9493284 7.049228 7.1158357 7.203871 7.09077 7.0999207 7.041743
1370902_at 4.627285 4.942928 4.97427 4.9864926 4.9427733 5.0572033 4.8504953 5.1176615 5.412337
1370903_a_at 5.747456 5.9134307 6.0788293 5.8086433 5.8344297 5.824524 5.7502513 5.873003 5.642449
1370904_at 6.7015047 6.372738 7.0888834 6.734683 6.2307262 6.817043 6.4861536 6.575231 6.6410728
1370905_at 8.22105 8.073637 7.816985 8.213486 8.322753 7.985357 8.261078 7.896655 7.8847847
1370906_at 11.126482 10.706062 10.505968 10.105257 11.007729 10.627255 10.971301 10.731507 9.900523
1370907_at 12.186851 12.229096 12.286607 12.115187 12.053879 12.332716 12.196434 12.128743 12.03586
1370908_at 9.722901 9.687395 9.093132 9.584517 9.702625 9.177627 9.407226 9.375908 9.564185
1370909_at 7.517208 7.4805946 7.70152 6.9954357 7.513912 7.5731516 7.6867027 7.723199 7.361024
1370910_at 7.4137836 6.9880986 7.1998 7.323883 7.589702 7.374079 7.4507375 7.2038083 7.4370046
1370911_at 6.9983134 7.048485 7.040524 7.0263004 7.133907 6.845202 7.003891 7.131903 7.0317864
1370912_at 6.1712584 6.1864996 6.3462825 6.053194 5.98127 6.2216387 6.4645376 6.9516063 5.610729
1370913_at 7.4319243 6.6197658 7.353388 7.2495813 7.0625362 7.168623 7.2403226 7.06882 6.710924
1370914_at 7.004817 6.9625072 6.821304 7.005471 7.131067 7.128901 6.6958003 6.908762 7.006746
1370915_s_at 8.119929 8.22418 8.038437 8.216526 8.204735 8.244093 8.074382 8.025072 8.174828
1370916_at 8.459344 8.475775 8.331625 8.428041 8.239122 8.487146 7.9346423 8.04006 7.8507433
1370917_at 6.449799 6.511942 5.8933864 6.357863 6.2064114 6.4168634 6.3675175 6.0932117 6.277401
1370918_a_at 12.424154 12.3673315 12.404741 12.3369665 12.340352 12.398561 12.314205 12.32388 12.395981
1370919_at 8.046001 8.355898 7.968915 7.913464 7.874514 8.005886 7.9054475 8.052821 8.224904
1370920_at 7.3080025 7.307004 7.076239 7.2023525 7.334544 7.3115773 7.4820995 6.9228506 7.216936
1370921_at 9.880553 9.846042 9.662932 9.6941 9.606002 9.688884 9.681996 9.65737 9.730062
1370922_at 4.079691 3.8603737 4.2427573 4.0687904 3.9302635 4.0265455 3.970009 4.3441257 3.7149405
1370923_at 6.1201363 6.182516 6.2468686 6.3896513 6.4121084 6.2743936 5.923007 6.100554 6.368673
1370924_at 5.4553633 5.5665956 5.7192774 5.6869617 5.828254 5.750537 5.739146 5.637664 5.6117506
1370925_at 7.6997247 7.8638268 8.00341 7.807966 7.512417 7.9009075 7.6348267 7.486419 7.388497
1370926_at 4.2081223 4.1466727 4.314258 4.187499 3.90895 4.3380423 3.9387982 4.2434497 3.8220472
1370927_at 6.2248764 6.2347083 5.9466834 5.9104543 5.537946 5.566714 5.2063227 5.539285 6.039107
1370928_at 11.387632 11.492402 11.377052 11.410337 11.375495 11.355849 11.428619 11.358637 11.302094
1370929_at 6.9412713 7.277412 6.8901634 6.9797096 6.409237 6.844954 7.3434906 6.5263314 7.070015
1370930_at 7.3105803 6.9367704 7.0988817 7.277637 7.41859 7.367526 7.5245414 7.3574915 7.336588
1370931_at 7.4562635 7.344944 7.219654 7.070912 7.410603 7.099048 7.0905414 6.813218 7.499146
1370932_at 6.313344 6.1922393 6.0539474 5.793583 5.328374 5.9210553 5.638854 6.1267753 6.142319
1370933_at 7.3775487 7.6298246 7.4677763 7.20641 7.225764 7.168093 7.458659 7.272855 7.3489237
1370934_at 8.070586 8.047834 7.5021224 7.6587157 7.865614 8.067155 7.748993 8.011927 8.378886
1370935_at 5.7882314 6.1881175 6.502931 5.8713994 6.297366 6.547891 6.0320196 6.0103574 6.3792534
1370936_at 10.833731 11.07495 10.943461 11.200442 10.356922 10.775312 10.983947 11.447097 10.982531
1370937_a_at 6.6952033 6.606023 6.6955376 6.724735 7.167807 6.6720967 6.7595477 7.0589156 6.9873776
1370938_at 6.57189 6.2691774 6.2700663 6.17332 6.1254983 6.1914396 6.4564233 6.299294 6.2919955
1370939_at 13.249011 13.300727 13.2729025 13.248528 13.246439 13.363704 13.253014 13.276929 13.381657
1370940_at 7.932503 7.873464 7.7399054 7.858731 7.5031557 7.8788934 8.068018 7.8425136 7.679597
1370941_at 8.166837 7.809959 8.196395 7.9412775 7.968198 7.634781 8.088297 7.9083395 7.9563947
1370942_at 5.5130773 5.6071744 5.0679407 5.306842 5.1828756 4.9715085 4.96887 5.010099 5.170491
1370943_at 10.476726 10.449635 10.00513 10.197783 10.294773 9.795004 10.627705 10.408243 10.71364
1370944_at 3.779761 4.3264313 4.412716 4.45677 4.1778574 4.3529444 4.1340113 4.1722984 4.107912
1370945_at 5.26471 5.293691 5.385178 4.985753 4.788367 5.262621 5.181012 5.2011905 5.162723
1370946_at 7.908778 8.108996 7.8333282 7.6194634 7.780932 8.032011 7.7335734 7.2490826 7.629094
1370947_at 7.0118284 7.1096144 6.7104673 7.103056 7.3791924 7.1068783 6.996605 6.82421 6.9807982
1370948_a_at 7.1655407 7.0900717 6.9448185 6.5396247 6.960637 6.7840605 6.864129 6.696125 6.9147983
1370949_at 8.2074795 7.8619404 7.868884 7.6621733 7.812936 7.8756657 7.7661214 7.4728713 7.986658
1370950_at 10.3804 10.545775 10.525927 10.469371 10.025056 10.320085 9.917014 10.331697 10.269426
1370951_at 8.949168 8.956858 9.185182 9.1902685 8.803059 9.027439 8.694077 8.923018 8.866464
1370952_at 12.434333 12.433064 11.982334 12.338704 12.18646 12.06727 12.441792 12.544401 11.908724
1370953_at 6.0077944 5.8016014 5.655633 5.936653 5.868422 5.8246064 5.930856 5.760267 5.8525076
1370954_at 7.2635007 7.4826217 7.304833 6.947161 7.160347 7.096307 7.175401 7.402931 7.0800867
1370955_at 5.2206492 5.2022424 5.235613 5.2686462 5.143211 5.6421223 5.3161354 5.6314917 5.487568
1370956_at 7.293529 6.446332 7.115563 6.247014 6.665501 6.6895175 6.479611 6.344437 6.317409
1370957_at 10.781866 11.055022 10.787967 10.841519 10.568442 10.630937 10.960034 10.702312 10.877924
1370958_at 7.254282 7.219449 7.4434247 7.534002 7.5038114 7.49333 7.340382 7.6957808 7.185345
1370959_at 11.65369 10.87001 11.523509 10.74809 10.925871 10.930394 11.181969 10.617236 11.086316
1370960_at 4.434472 4.1114435 4.0239 4.5786266 3.960347 3.706975 4.159551 3.9651198 4.038694
1370961_at 5.339196 5.314741 5.4840736 5.6648693 5.6157494 5.3225374 5.780163 5.627816 5.2984757
1370962_at 5.3838997 5.568572 5.7023907 5.476433 5.4595447 5.537196 5.638077 5.853906 5.218417
1370963_at 5.219739 5.1339097 5.2589793 5.072269 5.113679 4.9981914 5.1045036 4.940094 5.201563
1370964_at 13.60319 13.702116 13.678112 13.798262 13.6717205 13.723471 13.61913 13.804153 13.7264385
1370965_at 6.907906 6.3376365 6.662219 6.64685 6.4083586 6.6250653 6.6273074 6.5928955 6.6482224
1370966_at 8.085659 8.04616 8.143951 8.226463 8.172944 8.187408 8.054354 7.93918 8.113232
1370967_at 7.093202 6.6936946 6.153287 6.060292 6.195728 5.873087 6.883188 6.142369 6.6610584
1370968_at 8.768256 8.7179 8.494457 8.801906 8.740154 8.47572 8.757011 8.644151 8.4843025
1370969_at 4.7007546 4.704715 4.3687315 4.7519584 4.2552414 4.589159 4.8865232 4.5361314 4.7139144
1370970_at 4.7184324 4.812658 4.557279 4.9062557 4.9612575 4.833599 4.442126 4.538296 4.6499777
1370971_at 3.5538259 3.6456685 3.4309728 3.395605 3.4154313 3.4573758 3.581317 3.4924417 3.4411829
1370972_x_at 6.6852884 6.541244 7.189481 6.7028565 7.356973 6.692538 6.5468273 7.155231 6.826542
1370973_at 4.912338 4.6640987 4.807542 4.5659065 4.6384077 4.802164 4.6645956 4.3553553 4.160317
1370974_at 7.5577035 7.70098 7.4911838 7.303838 7.5804 7.7611847 7.6531105 7.4919176 7.5866227
1370975_at 7.359318 7.316424 7.085451 6.8766527 7.181837 7.4846363 7.3047724 7.387869 7.3802133
1370976_at 8.890207 8.9132185 8.672917 8.896501 8.682505 8.655494 8.771664 8.914621 8.916182
1370977_at 4.4616427 4.4107866 4.846916 4.5137634 4.6394343 4.543755 4.6236715 4.5903497 4.3518248
1370978_at 8.349526 8.599571 8.461334 8.354553 8.234367 8.360189 8.262873 8.324715 8.388047
1370979_at 5.9026737 6.0726404 5.8243637 5.896033 6.0180755 6.356745 6.072395 6.6035657 5.8601904
1370980_at 5.0037165 4.871661 5.1894093 4.9487085 5.1406975 5.041462 5.132664 5.0994644 4.8234897
1370981_at 9.330529 9.610598 9.631456 9.543716 9.222044 9.715654 9.486079 9.287008 9.399972
1370982_at 5.707773 6.1756225 6.4649205 6.4658384 6.161092 5.973137 5.9190087 6.14455 5.9586535
1370983_at 5.6265798 5.481551 5.2631087 5.789657 5.729049 5.9563155 5.8914533 5.526537 5.624193
1370984_at 7.6169305 7.371979 7.106436 7.12343 7.235985 7.1618667 7.2219152 7.527468 7.429995
1370985_at 6.1136317 6.4133267 6.1730213 6.392787 6.205603 6.2320333 6.20378 6.132146 6.1604996
1370986_s_at 8.057287 8.061047 8.054268 8.388132 8.157945 7.9494824 8.244587 8.19346 7.9318056
1370987_at 5.748118 5.731985 5.915844 5.4119415 5.40463 5.8004766 5.6154566 5.8120008 5.897126
1370988_at 11.169476 10.209149 10.911756 9.951151 10.127115 10.630228 10.881044 10.931549 11.082457
1370989_at 3.6364021 3.722096 3.4449472 3.427022 3.634918 3.5719144 3.5140173 3.401716 3.335091
1370990_at 6.5619707 6.5506277 6.3157463 6.265605 6.599666 6.5621753 6.434821 6.1875086 6.561935
1370991_at 4.414076 4.3049264 4.2166214 4.30357 4.248849 4.3889303 4.350022 4.145706 4.4244194
1370992_a_at 13.778725 13.809466 13.743732 13.784093 13.825081 13.764584 13.780945 13.792419 13.809096
1370993_at 6.8637133 6.728094 6.293121 6.6007304 6.599784 6.632791 6.363232 6.3815165 6.709403
1370994_at 6.2949357 6.607715 6.71077 6.6509266 6.457634 6.576598 6.471378 6.4152846 6.464876
1370995_at 4.3280826 4.228228 4.3833075 4.15495 4.61929 4.3624473 4.6390085 4.8445425 4.426337
1370996_at 6.095736 6.001986 6.27401 6.308384 6.019626 6.124032 6.2749486 6.1316247 6.0014796
1370997_at 4.779611 4.9616137 4.859943 4.954442 5.3816195 4.6353216 4.856934 4.745781 5.1197033
1370998_at 5.664015 5.636363 5.4137244 5.506717 5.4291625 5.468407 5.9797626 5.3763533 5.471939
1370999_at 4.4505267 4.1797853 4.4013 4.15081 4.245042 4.458086 4.1167746 4.186845 4.2419095
1371000_at 4.6796274 4.9033413 4.710943 4.7924733 4.607091 4.8705664 4.506995 4.627651 4.801892
1371001_at 4.2266903 4.0760126 3.7809553 4.134097 4.089765 3.977243 4.011564 4.1987734 3.9464107
1371002_at 8.384442 8.292952 8.271723 8.33288 8.463567 8.480783 8.265826 8.506174 8.44139
1371003_at 3.6364021 3.8174648 3.9002512 4.0507717 3.8548586 4.287188 3.8583438 3.7604125 3.9007258
1371004_at 5.089843 4.794234 4.7343235 4.9048204 4.9484477 4.8145156 4.8985834 5.060031 4.8463106
1371005_at 5.748762 5.3636303 5.0586557 5.3583035 5.356374 5.283164 5.6493073 5.645556 5.22939
1371006_at 4.6234937 4.45334 4.648422 4.8146496 4.3821445 4.6383533 4.717936 4.7875795 4.6194606
1371007_at 3.5875618 3.8582032 3.6788936 3.629999 3.6466339 3.8181355 3.8325684 3.702432 3.5794053
1371008_at 9.049291 8.979301 9.0223675 8.995148 8.846854 8.951054 9.10292 8.943886 8.9248705
1371009_at 5.8400893 5.689977 5.874614 6.041551 5.5704165 5.678685 5.7698364 5.9075575 5.8718867
1371010_at 4.6488605 4.7268586 4.7530966 4.664672 4.8597155 4.8377686 4.75109 4.6511908 4.6393375
1371011_at 3.532222 3.7099931 3.7735376 3.9040377 3.705268 3.555228 3.7636728 3.7263086 3.6055481
1371012_at 10.232589 10.223743 10.794376 10.161124 10.627475 10.4866085 10.709444 11.743907 10.883782
1371013_at 4.0174212 4.047385 4.470991 4.057704 4.235701 4.202214 4.0771403 4.0244637 4.1599827
1371014_at 7.8883743 7.982161 7.95485 7.748261 7.991491 7.6788917 7.922234 7.756706 7.9257264
1371015_at 6.0749893 4.7262163 6.085695 5.566635 5.481085 5.701667 5.3039417 5.655049 5.17454
1371016_at 5.957745 5.640447 5.805182 5.6157117 6.0358286 5.7383733 6.172988 5.3365235 5.917161
1371017_at 4.9071913 4.68423 5.2315655 4.6671653 4.8651075 4.904948 5.1431837 4.7765503 4.6563745
1371018_at 6.621418 6.5549192 6.5140533 6.4274015 6.32403 6.5422945 6.304872 6.540148 6.363296
1371019_at 7.7026434 7.7751265 6.6226444 7.7821903 7.6237392 6.8171015 7.755129 7.103694 7.148074
1371020_at 4.379481 4.468909 4.2538576 4.6465087 4.356923 4.5290213 4.6031675 4.5974703 4.2370076
1371021_at 7.819545 8.31957 7.709409 7.5960755 8.181776 7.5343475 8.088694 7.5124793 7.4930515
1371022_a_at 3.607626 3.874976 3.8902152 3.7677379 3.9482245 3.848494 3.943421 3.7693696 3.8866038
1371023_at 5.6423874 5.2455907 5.2676353 5.454154 5.2615695 5.516956 5.795179 5.305494 5.2605157
1371024_at 4.942185 4.832242 4.727846 4.8634777 5.0581713 4.690591 4.534154 4.841605 4.8195996
1371025_at 11.050153 11.002371 10.870027 10.970039 10.980008 10.839999 10.890583 10.882522 11.0470705
1371026_at 4.5392475 4.627599 4.698627 5.0934467 4.7797346 4.661297 4.791713 4.8119736 4.817585
1371027_at 6.5548224 6.268207 5.9908643 6.1539354 6.316631 6.3012085 6.124838 6.3677645 6.3288336
1371028_at 9.073639 9.035976 9.038539 8.953702 9.09529 9.185963 9.311565 9.004406 9.088584
1371029_at 5.4044056 5.359121 5.385442 5.4596763 5.456302 5.3049316 5.4650183 5.417935 5.133129
1371030_at 13.235059 13.190907 13.356566 13.137512 13.183786 13.213081 13.194948 13.116315 13.145535
1371031_at 12.995965 13.175881 13.0765505 13.195394 12.963918 13.099383 13.12425 13.241269 13.134034
1371032_at 6.495908 6.5817423 6.2809606 6.296508 6.5125666 6.2802286 6.2725077 5.936695 6.2928343
1371033_at 4.2483435 4.4746842 4.299028 4.5786266 6.422003 4.2625813 4.458069 7.3623495 4.6917686
1371034_at 9.44388 10.302143 9.348262 6.2085977 10.122031 9.413777 10.094217 10.001983 8.884763
1371035_at 7.275011 7.1092367 7.11351 7.2091537 7.4629745 7.2143264 7.5325766 7.1634936 7.4455285
1371036_at 4.2288575 4.5230894 4.6487927 4.4304132 4.4290423 4.6707015 4.2035613 4.538296 4.453646
1371037_at 11.089087 11.115354 10.998596 11.209651 11.004663 11.041868 11.068393 11.078553 11.100069
1371038_at 6.9985847 7.359882 6.946834 7.1389475 7.3597927 7.318139 7.0495977 7.4837008 7.5451913
1371039_at 3.6536329 4.0401483 3.663877 3.8061628 3.584688 3.6898084 3.5693843 3.7982588 3.9332094
1371040_at 5.6290197 5.58661 5.750466 5.8847866 5.694519 5.5097656 5.670882 5.630732 5.7566137
1371041_at 11.429534 11.42172 11.474469 11.420455 11.566517 11.528073 11.461875 11.525929 11.527058
1371042_at 6.224401 6.2527637 5.853494 5.9389186 6.353626 6.207132 6.187041 6.2508883 6.412326
1371043_a_at 4.082797 3.8335629 3.8923802 4.046966 3.8402576 3.7577424 3.9422705 3.7355292 3.9255722
1371044_at 6.7344728 6.7389755 6.300396 6.683727 6.8794665 6.2772493 6.839041 6.3685813 6.3448873
1371045_at 5.5725946 5.5676594 5.788989 5.647071 5.68839 5.2948856 5.445835 5.503177 5.680644
1371046_at 5.541945 5.7753406 5.7013083 5.469346 5.8634477 5.6945896 5.6051435 5.4891195 5.489931
1371047_at 4.770758 4.6084824 5.3008385 5.1174173 5.177121 4.922983 4.8699327 4.852373 4.7023335
1371048_at 4.6647444 4.460223 4.662326 4.436146 4.4957843 4.5136786 4.5762634 4.779243 4.234601
1371049_at 4.5452933 4.696276 4.936718 4.968847 4.3821445 4.2185264 4.8059497 4.8580446 4.5866065
1371050_at 13.218342 13.249139 13.279223 13.139852 13.246571 13.288505 13.266944 13.216076 13.264071
1371051_at 7.2009797 7.337097 7.2053404 7.4591827 7.393373 7.446327 7.203507 7.440204 7.513338
1371052_at 3.9788613 3.6179698 3.8686187 4.056817 3.9020975 3.877965 3.883489 3.781469 3.772354
1371053_at 4.3277645 4.4518323 4.6195183 4.782391 4.3805823 4.4527917 4.5025816 4.4276233 4.39953
1371054_at 4.221305 4.4432755 4.2182226 4.4830456 4.7098956 4.6767488 4.6247344 4.1991796 4.4117923
1371055_at 5.7967324 6.011734 5.2872953 5.9602714 5.7608514 5.772384 5.743972 5.603906 5.7722735
1371056_at 5.9404635 5.893042 5.8177013 5.818385 5.9502845 5.765418 5.838906 5.8258815 5.6636686
1371057_at 3.5352135 3.6496334 3.4067383 3.6241784 3.5476823 3.5421398 3.5692647 3.6596594 3.4136932
1371058_at 5.954073 5.7751436 6.1102896 5.9625173 5.952264 5.778519 5.9477205 6.060567 6.1448426
1371059_at 6.7274103 6.72859 6.700928 6.8392177 6.5578637 6.4763527 6.6276846 7.0476165 6.626391
1371060_at 6.9662747 7.225119 6.967255 6.728675 6.9231696 6.985896 6.6297483 6.991955 7.228929
1371061_at 5.37002 5.3523893 5.3511734 5.345599 5.260825 5.2879887 5.3793044 5.041223 5.3397036
1371062_at 7.622474 7.5691566 7.2352567 7.6578984 7.1343627 7.4419665 7.5326324 7.394764 7.459094
1371063_at 5.063879 4.990678 5.310149 4.978841 4.8476095 5.1081724 5.008187 5.1760483 4.769948
1371064_at 6.509483 6.589322 6.639822 6.324437 6.5251923 6.492134 6.682904 6.580842 6.668186
1371065_at 8.464149 6.8468637 7.42427 7.623162 7.3607163 8.00653 8.345341 6.9451284 8.6439495
1371066_at 6.915593 7.1160736 6.854636 7.144846 6.7616158 7.183922 7.0494223 6.9182706 6.928546
1371067_at 4.6267986 4.396138 4.5146875 4.417752 4.3552012 4.258232 4.365301 4.40124 4.0547647
1371068_at 4.66715 4.605689 5.1210337 4.7694993 4.834922 5.057238 4.7052565 4.512409 4.820817
1371069_at 5.747096 6.4424534 5.9298577 5.826726 6.028915 6.02377 5.923677 5.8733706 6.0696273
1371070_at 5.4517803 5.2655315 5.1279793 5.004476 5.456002 5.0114994 5.2441225 5.130231 5.1260867
1371071_at 6.5729203 6.4040627 6.484193 6.631937 6.740029 6.5048323 6.5890136 6.4456553 6.397101
1371072_at 6.0563016 5.6986523 6.0096984 5.8385363 5.7653003 5.614809 6.2395926 6.065495 5.653117
1371073_at 7.983219 7.685567 7.650666 7.39265 7.9099283 7.767378 7.908761 7.630194 7.5534277
1371074_a_at 5.444654 5.447279 5.3780766 4.9208536 5.735534 5.5336013 5.473791 4.978357 5.5113444
1371075_at 5.1993866 4.9811754 5.205917 5.073863 5.1209326 5.050351 5.064556 5.305331 5.026615
1371076_at 10.978247 9.996485 8.948495 10.112598 9.919374 9.891188 9.230793 8.848645 10.620579
1371077_at 4.5861435 4.4826255 4.492503 4.8862205 4.6342525 4.158567 4.678104 4.6790733 4.2727013
1371078_at 7.9050903 8.139477 7.8895254 7.6470532 7.6700754 8.191208 7.767326 7.6711574 8.073406
1371079_at 10.190675 10.151287 10.249752 10.129268 10.167405 10.050619 10.144151 10.282544 10.168082
1371080_at 4.071185 4.1354613 4.116435 4.2251825 4.1389513 3.9584882 4.2237077 4.079378 4.0277276
1371081_at 7.8408375 8.577526 8.112584 7.55709 7.934915 8.590014 8.104028 9.008279 8.800942
1371082_at 4.7857094 5.1518974 4.8956337 5.4004126 4.8831825 5.033311 4.5654316 4.7339435 4.964999
1371083_at 13.912994 13.961228 13.9752865 13.87319 13.888408 13.94263 13.977173 13.96949 14.019835
1371084_at 3.581215 3.2634141 3.2952313 3.281664 3.2416065 3.3807974 3.4693573 3.4349844 3.3577852
1371085_at 4.9791203 4.7280526 4.878175 5.042678 5.031603 5.0086355 5.127969 4.9013987 4.7534676
1371086_at 4.694028 4.6572695 4.7022905 4.773658 4.5128174 4.7096214 5.061219 4.6166124 4.8507843
1371087_a_at 4.493151 4.226034 4.446492 4.4048615 4.2944703 4.2517285 4.3347 4.5777593 4.146391
1371088_at 4.5836983 4.3364897 4.0882397 3.988173 4.224348 4.441856 4.3104258 4.0481834 4.2183666
1371089_at 5.4853706 6.8963513 4.516301 4.701813 5.9045696 6.909462 5.311994 5.2896266 8.181349
1371090_at 7.7686696 7.721851 7.544808 7.557356 7.7100554 7.3351026 7.430086 7.5648704 7.563755
1371091_at 6.439078 6.533396 6.3576226 6.5381675 6.1347303 6.3316054 6.5119348 5.977474 5.8805823
1371092_at 5.8647027 6.045906 6.205577 6.487288 6.248707 6.2412977 6.237861 6.3413854 6.090696
1371093_at 4.454199 4.9278398 4.9935737 4.801507 4.622224 4.7672725 4.789946 4.5976276 4.5710144
1371094_at 5.39108 5.1754956 5.549346 4.7562103 5.3708096 5.334218 5.5127225 5.125682 5.106063
1371095_at 4.396203 4.1367035 4.421522 4.396732 4.162706 4.296254 4.62129 4.410734 4.343457
1371096_at 3.9078007 3.7572124 3.9872234 3.9964125 3.8477354 4.0680747 4.148968 3.9673848 3.8128946
1371097_at 4.737609 4.5592413 4.610427 4.745574 4.79665 4.7109118 4.937637 4.997707 4.7863293
1371098_a_at 11.364359 11.269245 11.313111 11.260462 11.210322 11.304143 11.264505 11.261792 11.219269
1371099_at 13.484632 13.532743 13.493247 13.392823 13.504994 13.480787 13.499099 13.5226145 13.5193205
1371100_at 13.483439 13.381816 13.139156 13.324615 13.375265 13.150878 13.329291 13.486234 13.087425
1371101_at 7.066108 7.41147 7.154778 7.0523734 7.1510186 7.2785535 7.264879 7.3574033 7.129505
1371102_x_at 10.989111 10.752554 11.575779 11.518144 11.04014 11.30814 11.683548 10.606994 10.791232
1371103_at 7.7069864 7.7225437 7.460615 7.7058544 7.861737 7.8746166 7.8120847 7.5774317 7.638555
1371104_at 9.992491 9.807565 9.459001 10.173739 10.218562 9.745116 9.679338 9.64003 10.102911
1371105_at 4.1597033 4.1524563 4.3918133 4.4646378 4.243975 4.113403 4.1783304 4.2119303 4.083545
1371106_at 5.915183 5.979845 6.2123647 6.205572 6.0940275 6.1924934 6.548908 6.3662405 5.870078
1371107_a_at 4.3824244 4.136146 4.4616785 4.40749 4.7435265 4.5499887 4.3942547 4.467422 4.167239
1371108_a_at 10.547521 10.275889 10.315573 10.565166 10.428488 10.457157 10.404814 10.434814 10.3284445
1371109_at 12.393838 12.381205 12.442821 12.411373 12.431265 12.36431 12.450851 12.23436 12.356335
1371110_at 6.27433 6.164068 6.5014486 6.553732 6.454028 6.4370503 6.410076 6.4768066 6.408235
1371111_at 7.2162256 7.3813386 6.999323 7.1685243 7.1658998 7.3190937 7.20504 7.3543715 7.4298368
1371112_at 3.6010773 3.5851634 3.796203 3.8392823 3.7855866 3.712951 3.3765333 4.218133 3.7681081
1371113_a_at 8.883465 8.152031 7.757902 7.7299056 8.3189945 7.6388564 7.699138 8.497437 7.9968996
1371114_at 5.7617126 5.5691404 5.857072 5.569232 5.8274937 5.6679354 5.5703483 5.7541614 5.332342
1371115_at 3.912837 4.4335413 4.478592 4.508209 4.0407557 4.0197763 4.134462 4.169355 4.1817493
1371116_at 8.798349 8.711197 8.940902 8.410144 8.698669 8.603577 8.780034 8.572327 8.362106
1371117_at 4.1109905 4.450117 4.866626 4.2958484 4.455415 4.4448967 4.334992 4.2068233 4.5300293
1371118_a_at 5.689794 5.596151 5.448462 5.8884463 5.8737373 5.4758563 5.720546 5.4379187 5.559373
1371119_at 8.203098 7.868661 7.633069 8.054362 8.40377 8.025768 8.217956 7.919155 8.217652
1371120_s_at 4.698056 4.7919006 4.6493454 4.9971104 4.3975163 4.779824 4.5321674 4.682742 4.486343
1371121_at 4.002013 4.125714 3.9010289 4.148463 4.1993546 4.500067 4.011564 3.7474015 4.149079
1371122_at 7.702676 7.7704587 7.645656 7.597562 7.442709 7.705462 7.521915 7.7564535 7.7151
1371123_x_at 10.570443 10.206766 10.7255 10.321161 10.355766 10.461436 10.463933 10.657166 10.478418
1371124_a_at 11.605188 11.8204775 11.6398115 11.3437805 11.534836 11.587274 11.81056 11.349098 11.875015
1371125_at 5.0162983 5.3272834 5.0177355 4.861049 4.9321404 4.995387 4.982613 5.005943 4.9088917
1371126_x_at 3.6022458 3.612121 3.7042658 3.4264333 3.6172566 3.4721944 3.5195136 3.7148204 3.4818425
1371127_at 7.965566 7.8554926 7.7917023 7.731442 7.4546065 7.8859487 7.901394 8.092175 7.67972
1371128_at 4.249773 4.314851 4.4282436 4.259439 4.1788197 4.200289 4.127186 4.4086123 4.2653694
1371129_at 4.309773 4.3553534 4.5107365 4.496834 4.4099946 4.377917 4.18013 4.2479606 4.3814216
1371130_at 4.0345683 3.975393 4.4065437 4.0545664 4.037323 4.209813 4.062523 4.4145823 4.132182
1371131_a_at 9.810385 9.751573 10.097657 9.810003 9.643081 9.933472 9.921654 9.863643 10.045597
1371132_a_at 4.7140856 4.8296537 4.63303 4.978549 4.959239 4.8023863 4.7580137 4.8466587 4.767268
1371133_a_at 4.0577564 4.058223 4.081047 4.2206774 4.0469484 4.0848484 4.057534 4.069886 4.0891523
1371134_at 4.78855 4.7729077 4.6627107 5.025845 4.6889853 4.915215 4.826843 4.9015746 4.716968
1371135_at 4.51721 4.376579 4.0441656 4.6427393 4.3519635 4.3524604 4.6041355 4.571043 4.4080925
1371136_at 8.2846775 8.452147 8.071106 8.076043 8.091995 8.281721 8.43656 8.312412 7.9981537
1371137_at 10.789471 10.94388 10.671532 12.420949 10.720661 11.407572 11.454387 10.80686 10.608019
1371138_at 3.8287287 4.1419134 4.0371428 4.1839275 4.0960045 3.7825227 4.025714 4.1903114 4.0487413
1371139_at 9.644797 9.571334 9.557199 9.568653 9.813587 9.752043 9.950153 9.548581 9.85549
1371140_a_at 4.081942 4.054164 4.2449136 4.204884 4.148122 3.9665837 4.3232317 3.9247363 3.9969225
1371141_at 3.9437344 3.7745218 3.782318 4.1132593 4.094393 3.9433544 4.0417466 4.06844 4.017292
1371142_at 4.81658 5.0477004 5.0778313 5.088574 5.051419 4.8356705 4.8059497 4.9810567 5.0187564
1371143_at 6.043945 5.839913 5.9428015 6.1642346 5.0381575 5.1589336 5.7367 5.353896 4.888035
1371144_at 4.14361 4.198849 4.218879 4.4532356 4.2908726 4.3939586 4.3278875 4.3711267 4.229811
1371145_at 4.5162005 4.885767 4.6516175 4.8360143 4.7346272 4.7020254 4.653405 4.4902177 4.98791
1371146_at 5.202551 5.133638 5.052357 5.241308 5.173313 5.0826488 4.893265 5.019883 5.0338874
1371147_at 12.341633 11.778527 12.297438 12.443966 12.326196 12.274127 12.540782 12.428721 11.819666
1371148_s_at 4.94883 4.9941354 5.238884 4.900334 5.050478 4.904948 5.1609464 5.1398487 4.9368215
1371149_at 5.6333785 5.378501 5.656091 5.700498 5.6341386 5.5823617 5.757744 5.6480436 5.441381
1371150_at 6.2686205 6.831252 6.7067738 6.767885 6.470524 6.5502415 7.0227113 6.574349 6.9655986
1371151_at 4.858434 5.0566363 4.911305 4.8362 4.9819965 5.1688952 5.289482 4.4726334 4.8036623
1371152_a_at 8.4260845 6.9210787 8.069242 6.964222 7.8803296 7.636903 7.577192 7.927477 7.560325
1371153_a_at 4.094715 4.0034704 4.18841 4.0336657 3.8999996 3.8927634 4.132411 4.2358475 4.0601134
1371154_a_at 4.4594717 4.535091 4.57789 4.7266374 4.474976 4.5922856 4.7218986 4.554062 4.379641
1371155_at 4.452645 4.783013 4.9288282 4.983603 4.7642794 4.598442 4.9186845 5.2510457 4.701393
1371156_a_at 4.6431446 4.590695 4.403387 4.755805 4.68641 4.544097 4.764047 4.9723096 4.4461064
1371157_at 8.967685 8.751801 8.736046 9.039036 9.156966 8.836594 8.749818 8.633525 8.814327
1371158_at 4.457693 4.630148 4.4616785 4.381461 4.334813 4.670328 4.604744 4.26696 4.420859
1371159_a_at 5.168488 5.1555758 5.2459583 5.4872723 5.0878286 5.2293153 4.9969134 5.0712385 4.858048
1371160_at 4.950492 4.6124697 5.238884 4.9357386 4.86404 4.7943997 4.936392 4.799138 4.6093707
1371161_at 9.757704 9.675863 9.5291 9.558313 10.296416 9.912138 9.810432 10.427833 9.929107
1371162_at 4.514247 4.4567738 4.570216 4.6278086 4.1251426 4.305567 4.285054 4.1994114 4.035475
1371163_at 4.2492867 4.285324 4.4960275 4.8323174 4.1214886 4.249579 4.438121 4.5279684 4.0949984
1371164_at 4.037795 3.9378011 3.9803033 4.42923 3.8091288 4.1062837 4.3403063 3.9389427 3.9810262
1371165_a_at 5.1392164 5.1859035 5.2290764 5.2050657 5.192302 5.3353424 5.178532 5.1924434 5.0378013
1371166_at 4.126505 3.932785 4.184723 4.34534 3.741127 4.29718 3.7477536 4.032658 3.8541522
1371167_at 4.2329016 4.1677504 4.467124 4.5863633 4.314851 4.502013 4.4864874 4.5540104 4.3307714
1371168_at 5.6077967 5.370056 5.738511 5.596898 5.531699 5.499035 5.441086 5.4870443 5.4147196
1371169_at 3.8692865 3.4976597 4.0209703 3.843272 3.701018 3.7375379 3.6951237 3.7975998 3.6166039
1371170_a_at 5.982212 5.7586775 6.0746145 5.9141083 6.225822 5.9986515 5.769762 5.882629 6.250694
1371171_at 5.539634 5.2375693 4.572366 5.2095456 5.1108317 4.786526 5.1878657 5.6466327 5.4764633
1371172_at 4.1856036 4.2166395 4.5060034 4.359006 4.3452034 4.5190153 4.2707233 4.53819 4.4522276
1371173_a_at 8.098871 8.230395 8.2116995 7.9542828 8.111549 8.292026 8.118786 8.038878 8.18322
1371174_s_at 6.748667 6.959773 7.2862415 7.010152 6.9414735 7.2304835 7.069899 6.9845695 6.961703
1371175_a_at 4.7932324 4.7206726 4.7509894 5.1136 4.8056555 4.995387 4.84498 4.742282 4.809638
1371176_at 5.794981 5.748925 5.646665 5.762544 5.8896194 5.7543883 5.894532 5.7226157 5.768193
1371177_a_at 4.440638 4.4239187 4.512251 4.9620967 4.536085 4.6313605 4.404272 4.4715767 4.4051914
1371178_at 4.4036803 4.3301287 4.736481 4.610477 4.5903964 4.522974 4.482825 4.5051584 4.506502
1371179_a_at 4.81658 5.0454597 4.923114 4.912689 4.7389064 4.591708 4.4436684 4.330905 4.69661
1371180_a_at 5.626724 5.8136754 6.1145034 5.748395 5.803665 6.039538 5.8319955 5.7722096 5.7739363
1371181_x_at 5.2628317 5.2343683 5.051468 5.0914536 4.960389 4.965523 5.1382823 5.2037 5.144224
1371182_at 3.6632826 3.4427094 3.8053224 3.4724753 3.7022672 3.7063777 3.7539887 3.8523326 3.6114974
1371183_a_at 4.8413453 4.8211436 4.730011 5.0426784 4.764078 4.6479588 4.945715 4.7083693 4.6772428
1371184_x_at 7.2353644 7.034024 6.9205647 6.956465 7.229831 7.1845565 7.0362473 6.995529 7.005984
1371185_at 5.627093 5.7797713 6.176318 5.851409 5.9398603 5.7765937 6.0711994 5.928283 5.7563
1371186_at 6.5619707 6.077086 5.707362 6.035593 6.375591 5.8963566 6.1599307 6.3886404 6.104022
1371187_a_at 4.1087437 4.010664 3.9826772 4.1369047 3.9032514 4.1106443 3.9843757 4.029607 4.2087736
1371188_a_at 6.907645 7.09917 6.6442757 6.8966737 6.778323 6.7917614 6.4201984 6.754197 6.9203577
1371189_x_at 10.713323 10.677108 10.47524 10.560726 10.704685 10.552642 10.589881 10.572221 10.752734
1371190_at 7.5721693 7.2543797 7.421877 7.486354 7.280119 7.2747774 7.2582555 7.496257 7.359485
1371191_at 4.1106577 3.8917706 3.9790637 4.0709114 3.7968826 4.0032167 3.7860274 3.9364762 4.038899
1371192_at 4.221817 3.9627166 4.3991566 4.0389214 4.2606273 4.4040456 4.255537 4.103429 4.0315824
1371193_at 3.577373 3.872925 3.6963189 3.5703685 3.580485 3.5751123 3.926543 3.6345456 3.6833217
1371194_at 3.6785111 3.7745757 4.012982 3.6728852 3.6655755 3.6367462 3.6260333 3.4987824 3.6456745
1371195_at 4.998973 5.1686397 5.206486 5.314531 5.0788307 4.9920473 5.264179 5.1497536 5.0568357
1371196_at 4.660863 4.4873457 4.9920254 4.850749 4.5711026 4.437063 4.5533533 4.6342793 4.518917
1371197_at 4.3102283 4.259568 4.60493 4.6159344 4.6106663 4.496828 4.7313194 4.7410583 4.4417124
1371198_at 4.5986314 4.9373198 5.4321084 4.9730997 4.731524 4.740888 5.271403 5.0388255 4.8566456
1371199_at 5.7043476 5.6483297 5.655633 6.0075192 5.6110554 6.031482 5.6313405 5.7942147 5.568054
1371200_at 5.2224274 5.0312614 5.274214 5.531926 5.206473 5.4713173 5.680851 5.0952334 5.3920584
1371201_at 4.0342274 4.566141 4.346361 4.4877915 4.5324297 4.428232 4.379612 4.3298845 4.4074297
1371202_a_at 8.530212 8.470566 8.270899 8.230443 8.136074 8.4354 8.421727 8.314384 8.160326
1371203_at 5.413854 5.501874 6.2691836 5.8643484 5.7285523 5.6726522 5.9683614 5.769437 5.884019
1371204_at 3.989245 3.678325 3.7105849 4.1286755 3.6476495 3.855051 3.8478448 3.8218355 3.7949326
1371205_at 4.7817454 4.688474 4.9203634 5.0808964 4.698299 4.6568875 5.289098 4.827159 4.696726
1371206_a_at 4.876873 4.5256014 4.8156123 5.023796 4.8050895 5.0947437 4.841399 4.831271 4.7629766
1371207_at 3.9511957 3.8573692 3.8935757 3.9707186 3.7303884 3.737111 3.8388608 4.076541 3.785861
1371208_at 4.043379 4.3135805 4.1383405 4.0745726 3.9844804 4.045182 3.7710106 4.10521 4.071556
1371209_at 5.0807414 4.2140994 4.277621 3.7535079 6.0912466 5.080122 5.1236544 4.296659 5.377626
1371210_s_at 4.7498417 4.7795577 4.860568 4.3360453 5.242981 4.7541347 4.787037 4.497166 4.949592
1371211_a_at 4.5793824 4.2588596 4.2173514 4.295849 4.2375793 4.890766 4.241617 4.1745224 4.4498
1371212_at 4.450661 4.538685 4.9147625 4.5185466 4.300916 4.639771 4.6947155 4.8418007 4.6164546
1371213_at 5.9193964 5.9280334 6.222852 5.689843 6.112611 5.9503946 6.1674886 5.822323 5.8968873
1371214_at 4.3628144 4.1524115 4.1336336 4.1464562 4.142788 3.9143915 3.9241467 4.0236173 3.9435043
1371215_at 5.5633235 5.4736614 5.6409388 5.6624455 5.5111666 5.691162 5.6614447 5.751599 5.860681
1371216_s_at 4.037795 3.88459 4.0736475 3.7645555 3.7692277 3.9233682 3.8013496 3.9651198 3.8437083
1371217_at 4.749772 4.957796 4.8135433 4.876731 5.171668 5.00882 4.892283 4.815668 4.7791204
1371218_a_at 5.326322 5.5724974 5.516628 5.4265842 5.553434 5.7203355 5.530897 5.3918767 5.433909
1371219_a_at 3.8620183 3.7692149 3.8272052 3.8584251 3.6278892 3.8352275 3.673557 3.7520618 3.9316523
1371220_at 5.3281183 5.0949388 5.145697 5.4589715 5.224188 5.316595 5.3140845 5.1715293 5.11345
1371221_at 5.6414714 5.7655764 5.8921676 5.8016295 5.853637 5.834101 5.635835 5.851104 5.762259
1371222_at 3.6562703 3.776197 3.816917 3.8108025 3.7490616 3.8496184 3.8635662 3.867911 3.8914316
1371223_a_at 4.3151655 4.5907497 5.156844 4.8771067 4.6885552 4.596257 4.6787186 4.8435135 4.6435394
1371224_a_at 3.7590446 3.743411 4.0628176 3.7757711 3.8281064 3.863625 3.8591528 3.9547448 3.7080052
1371225_at 5.48222 5.453206 5.6052046 5.4403286 5.5481997 5.2875304 5.2572293 5.3121934 5.287966
1371226_at 5.565736 5.461476 6.0036445 5.79479 5.6498275 5.56971 5.2642837 5.9339757 5.6119566
1371227_at 5.1753387 5.3517914 5.639322 5.4123917 5.5675526 5.116089 5.2702284 5.4055243 5.102662
1371228_at 5.1650805 4.4237795 5.013021 4.8982186 4.9055424 4.991548 4.6671305 4.737195 4.5663757
1371229_at 5.313715 5.6845646 5.7565603 6.0707064 5.646676 5.684206 5.6747007 5.9356833 5.5726404
1371230_x_at 5.806408 6.767732 6.0492496 6.1828494 6.0014453 6.0569096 6.168721 6.718461 6.337463
1371231_at 4.8155656 4.9136906 5.2115393 4.9522448 5.081043 4.952461 4.9589815 4.9879932 4.8218985
1371232_a_at 4.002664 4.123934 4.399576 4.2432995 4.098093 4.4024653 4.1805058 4.0653176 4.189275
1371233_at 3.498727 3.8022773 3.622166 3.604967 3.7656264 3.6348712 3.495032 3.5684528 3.6251037
1371234_at 4.4321747 4.539034 5.171098 4.6530247 4.7101755 4.6313972 5.021103 4.6961956 4.574461
1371235_at 4.7779965 4.4263062 4.6827564 4.54278 4.4588394 4.8567276 4.7958584 4.8810587 4.383677
1371236_at 3.9858086 4.0475926 3.851791 4.06647 3.7269428 3.8476775 4.0417986 3.984893 3.7570438
1371237_a_at 9.922772 10.989452 12.2980995 12.601405 10.320547 11.701929 11.562203 10.405388 10.652018
1371238_at 3.9436035 4.031861 4.2790384 3.7995634 4.020362 4.3363295 4.04596 4.1200943 3.975723
1371239_s_at 8.737883 8.914358 8.67844 8.47444 8.652899 8.720226 8.756458 8.810617 8.696967
1371240_at 3.9109657 3.8101692 3.8125856 3.9047859 3.877516 3.8077443 3.8907588 3.8535216 3.7351012
1371241_x_at 3.724444 3.8603737 3.899457 4.1992464 4.2121477 3.8901806 3.8622003 4.1451287 3.990284
1371242_at 7.302327 7.091001 7.453615 7.5508885 7.269214 7.3538823 7.5654197 7.4431324 7.329472
1371243_at 5.139256 5.2466025 5.186246 5.163525 5.3991814 5.2937245 5.1919537 5.3101406 5.0468354
1371244_at 9.964939 10.0770445 10.184654 10.080797 9.981139 10.063383 10.1019745 9.93495 10.063327
1371245_a_at 11.388215 11.22232 12.146412 11.995907 11.451164 11.76687 12.083219 11.056586 11.232529
1371246_at 9.086027 9.208514 9.002253 9.185377 9.353475 9.183509 9.238209 9.01835 9.108
1371247_at 4.3765764 4.509496 4.2721643 4.305716 4.3378353 4.26155 4.485124 4.2939835 4.208117
1371248_at 5.1090703 5.2270703 5.6458497 5.38844 5.431714 5.301584 5.291624 5.3213015 5.1757383
1371249_at 11.548146 11.568292 11.509398 11.360179 11.586113 11.315242 11.895605 12.026037 11.498489
1371250_at 7.0179744 6.718697 6.466047 7.1512995 6.395154 7.1089716 6.3160667 6.6868463 7.048812
1371251_at 9.696102 9.760762 9.850168 9.933196 9.503442 9.786234 9.318782 9.455944 9.820572
1371252_at 4.0359735 4.0549517 4.044236 4.1123796 4.221902 4.054496 3.967133 4.1818 3.7461798
1371253_at 11.494191 11.675548 11.430739 11.540932 11.558915 11.675226 11.624207 11.617381 11.680123
1371254_at 11.435738 11.568006 11.546875 11.65872 11.620262 11.653445 11.62963 11.6257715 11.530382
1371255_at 9.531765 9.573673 9.157121 9.365344 9.415174 9.431904 9.486314 9.415149 9.304965
1371256_at 7.0433645 6.977921 6.993605 6.786969 7.1070776 6.891849 7.027173 6.7697253 7.001821
1371257_at 4.696721 4.6026564 4.9285564 4.90173 4.9783883 4.624354 4.7551217 4.943161 4.7691526
1371258_at 12.217133 12.290942 12.196987 12.234818 12.088517 12.092143 12.142923 12.187554 12.145435
1371259_at 5.896171 5.983634 6.187855 6.0829597 6.4595017 6.086176 6.332234 5.939369 6.266939
1371260_at 5.5139937 5.8664436 5.475867 6.158433 5.690855 5.633394 6.3439875 5.9310923 6.243359
1371261_at 3.6580782 3.763805 3.549563 3.3771765 3.427588 3.4152074 3.388155 3.449535 3.461642
1371262_at 7.467868 7.043024 7.02273 6.660615 7.106505 6.503558 7.3498497 6.818588 6.2373586
1371263_a_at 4.4396267 4.127841 4.079282 3.971223 4.0340023 4.0691624 4.032186 3.8357606 3.813136
1371264_at 5.135587 5.1557784 5.271497 5.301855 5.047315 5.231176 5.321947 5.2564588 5.1314673
1371265_at 4.4600034 4.5060406 4.6548815 4.482789 4.5476975 4.6229153 4.624941 4.5034404 4.5073137
1371266_at 13.429128 13.229839 13.400669 13.466247 13.330834 13.208864 13.267081 13.188003 13.287851
1371267_at 6.495908 6.4869537 6.7652054 6.378742 6.7535872 6.264235 6.512512 6.693304 6.537172
1371268_at 6.407615 6.311206 6.6233187 6.4379134 6.4693065 6.5733814 6.3863235 6.561166 6.365801
1371269_at 6.2217035 6.2310905 6.5189385 6.4891243 6.0355096 6.204088 6.019578 6.469753 6.4299912
1371270_at 3.855091 4.1758547 4.104354 4.0256243 4.133209 4.256542 4.056798 4.296659 4.140916
1371271_at 4.313754 4.4001646 4.4213758 4.5329523 4.082883 4.5324297 4.4885883 4.3880033 4.3019733
1371272_at 3.0629134 3.1101081 3.2439203 3.1591816 3.2166586 3.114038 3.4293258 3.3146698 3.1802049
1371273_at 4.1756597 4.393011 4.42297 4.434823 4.2519407 4.252466 4.5135183 4.253663 4.2853518
1371274_at 4.0123544 3.6886864 3.8787851 4.0035205 3.5399525 3.6168253 3.6325088 3.4987636 3.577218
1371275_at 3.7110977 3.7803195 4.316164 4.220422 4.023443 3.8829544 4.052066 4.003424 3.9104707
1371276_at 3.38815 3.4249895 3.4394708 3.5418386 3.492423 3.5151622 3.3900816 3.5633664 3.291572
1371277_at 4.767532 4.9126153 4.698389 4.746523 4.898058 4.655327 4.715499 4.7792172 4.7327485
1371278_at 7.8064575 7.8690224 7.786133 7.800737 7.8483043 7.7931294 7.8338985 8.16106 7.8410854
1371279_at 4.1722736 4.103818 4.1751204 4.2222476 3.8605607 3.9128618 3.9324849 4.0017447 3.8114135
1371280_at 4.5415525 4.666045 4.9386234 4.578754 4.482134 4.3591914 4.6579976 4.6707945 4.38991
1371281_at 3.2713645 3.2841609 3.285746 3.2508893 3.248627 3.2519426 3.314367 3.2893739 3.4244838
1371282_at 6.450125 6.620889 6.841526 6.6536474 6.8280935 6.65811 6.6302557 6.6315074 6.6357737
1371283_at 5.7794824 5.2093697 5.4102387 5.545932 5.6256104 5.616882 5.663348 5.583353 5.464737
1371284_at 4.8896456 4.8658834 4.934206 4.806622 4.834699 5.090381 5.0095906 5.0125303 4.90359
1371285_at 5.7610717 5.7855577 6.119977 6.184693 5.699507 5.829251 5.982667 5.548774 5.8057632
1371286_at 3.759091 3.6752665 3.7745762 3.7471623 3.9571893 3.8506355 3.7689445 3.9884908 4.0070825
1371287_at 3.4481442 3.3418684 3.3585289 3.2761793 3.2355537 3.4771943 3.1912367 3.3965592 3.4157708
1371288_at 4.300332 4.3531613 4.3526583 4.1217995 4.655751 4.3422647 4.4545126 4.5843773 4.647149
1371289_at 7.011237 6.9249296 7.2741423 7.075912 7.0360303 6.956485 6.998085 7.25441 6.968657
1371290_a_at 3.3285437 3.5114074 3.4041293 3.3717625 3.445878 3.4465427 3.420696 3.304326 3.4102275
1371291_at 3.1898348 3.3420727 3.4007747 3.4858487 3.3210492 3.3657737 3.1903377 3.3153818 3.3519022
1371292_at 4.188562 4.4662347 4.6539617 4.6689067 4.511585 4.343905 4.4641495 4.695963 4.1446867
1371293_at 4.5035152 4.893787 5.019407 4.794597 4.33771 4.822889 4.811066 4.8517303 4.8744307
1371294_at 4.1950207 4.438907 4.4705124 4.574631 4.2659655 4.624327 4.7218103 4.60484 4.283968
1371295_at 12.283577 12.260471 12.297522 12.334701 12.460706 12.276211 12.267545 12.192392 12.326255
1371296_at 11.090841 11.050159 11.199441 10.989772 11.041893 11.110038 10.975457 11.039551 10.955598
1371297_at 12.806037 12.74169 12.856335 12.812572 12.801517 12.836482 12.829669 12.757249 12.767684
1371298_at 5.967757 5.9684277 6.213757 6.125487 5.9522643 5.957291 5.9745054 5.9493313 5.7245154
1371299_at 12.228249 12.242907 12.154014 12.206924 12.332019 12.147812 12.234032 12.153793 12.17919
1371300_at 12.170091 12.086186 12.1181755 12.160443 12.163007 12.110124 12.099582 12.096144 12.246679
1371301_at 12.533743 12.600696 12.483805 12.575681 12.550855 12.456048 12.520933 12.522713 12.514432
1371302_at 12.354725 12.294282 12.415138 12.249303 12.28431 12.330714 12.219903 12.292248 12.171516
1371303_at 3.8686233 3.9418058 4.182749 4.148549 4.0461454 4.2957077 4.2738733 4.247961 4.219798
1371304_a_at 11.825932 11.806724 11.741002 11.758903 11.678202 11.828315 11.706985 11.577564 11.577773
1371305_at 12.371679 12.343867 12.391606 12.389288 12.407393 12.314193 12.379124 12.310045 12.342253
1371306_at 4.112373 4.3101597 3.9736252 4.2399898 3.998095 3.784524 3.9285326 4.063074 3.7705555
1371307_at 12.223485 12.250824 12.086332 12.182343 12.18156 12.123171 12.169067 12.207845 12.137759
1371308_at 12.515586 12.56482 12.522259 12.609599 12.6759815 12.599744 12.589496 12.4822 12.643321
1371309_at 12.677122 12.715525 12.550454 12.582492 12.526712 12.534156 12.675135 12.631939 12.567644
1371310_s_at 7.8426433 7.66799 7.5244217 7.2087374 7.453294 7.2760844 7.5790076 7.280094 7.4753327
1371311_at 11.581082 11.56418 11.54766 11.657994 11.54884 11.527466 11.565258 11.652457 11.53052
1371312_at 12.397541 12.451383 12.437147 12.394979 12.444995 12.38039 12.420779 12.447055 12.353427
1371313_at 11.874443 11.8918295 11.750761 11.790588 11.8239155 11.811405 11.875199 11.788642 11.810683
1371314_at 10.14571 10.083996 10.114751 10.067411 10.09702 10.1008835 10.172971 9.914752 10.098149
1371315_at 4.5264735 4.21589 4.533835 4.5512543 4.420388 4.612984 4.1282606 4.4028325 4.2988377
1371316_at 12.667405 12.6403675 12.619452 12.64765 12.704441 12.632941 12.664405 12.685455 12.532899
1371317_at 8.208603 7.870933 7.920537 7.8498144 8.0460615 7.8042474 7.782048 7.9999843 7.923834
1371318_at 12.380976 12.360674 12.389532 12.446307 12.45215 12.361132 12.377958 12.245653 12.3429985
1371319_at 13.324443 13.198937 13.2685795 13.240958 13.194561 13.2361965 13.247632 13.225183 13.151871
1371320_at 12.73823 12.681603 12.739495 12.759308 12.649348 12.727416 12.700227 12.7075405 12.657269
1371321_at 11.68774 11.569449 11.729147 11.613524 11.637334 11.698603 11.576957 11.603386 11.514658
1371322_at 7.7867455 7.538026 7.593412 7.516392 7.5422254 7.343523 7.5755563 7.4238377 7.486374
1371323_at 12.28466 12.316762 12.260948 12.200723 12.205368 12.269254 12.198189 12.250589 12.1564245
1371324_at 8.970605 8.92413 8.975915 9.095376 9.039752 8.995027 8.914262 8.868992 8.983879
1371325_at 10.820253 10.974162 10.932759 10.8532915 10.830774 10.719071 10.907368 10.77882 10.729271
1371326_at 7.6101346 7.4743795 7.4475656 7.4756565 7.277238 7.666253 7.583072 7.6088343 7.4209886
1371327_a_at 12.543292 12.619388 12.415371 12.648169 12.703247 12.889866 12.812957 12.637544 12.684321
1371328_at 11.676639 11.863656 11.561613 11.624256 11.64741 11.652259 11.687165 11.699184 11.646964
1371329_at 11.393764 11.348543 11.428746 11.38755 11.412595 11.45628 11.500582 11.420562 11.408255
1371330_at 12.427915 12.449365 12.362249 12.501148 12.519002 12.437838 12.463591 12.368842 12.4688835
1371331_at 7.107166 6.7560534 6.751231 6.5240855 7.0523357 6.826184 6.618903 6.75433 7.310115
1371332_at 11.342694 11.149062 11.1723995 11.124154 10.770464 10.862542 10.873024 10.977736 10.602271
1371333_at 6.9144096 7.0025735 7.0116386 7.1251974 7.27341 7.099048 6.9549136 7.112089 7.3716545
1371334_at 8.42646 8.482634 8.718912 8.276471 8.437881 8.478558 8.529381 8.440461 8.521616
1371335_at 12.35903 12.384786 12.404944 12.325647 12.322459 12.367597 12.351449 12.203004 12.316254
1371336_at 7.631606 7.811981 7.4341364 7.5802026 7.5701756 7.4089265 7.577181 7.213923 7.7854466
1371337_at 10.18819 10.091973 10.246706 10.143636 10.060814 10.201415 10.04682 10.047498 9.989391
1371338_at 10.417846 10.49212 10.346447 10.379036 10.47669 10.349809 10.328002 10.38098 10.248498
1371339_at 5.9881415 6.1264677 6.4654284 6.229135 6.43841 6.1109047 6.2535443 6.444843 6.2269073
1371340_at 12.007499 11.924343 12.019218 11.981508 11.959222 11.925087 12.010363 11.979753 11.922737
1371341_at 10.841597 10.745571 10.784973 10.743649 10.76823 10.699298 10.617682 10.730862 10.756031
1371342_at 11.474875 11.388544 11.449555 11.45477 11.552173 11.572372 11.395293 11.583019 11.643036
1371343_at 11.043205 11.079278 10.679422 10.687117 10.89864 10.801545 10.898483 10.92531 10.961125
1371344_at 12.702469 12.660169 12.677701 12.645791 12.683005 12.693122 12.663834 12.6600485 12.634989
1371345_at 8.415632 8.504526 8.284761 8.211728 8.398705 8.524245 8.588008 8.442608 8.425276
1371346_at 10.954172 11.01658 11.014554 10.85588 11.03166 11.01749 10.7314415 10.832772 10.979807
1371347_at 6.6338696 6.9390693 6.4113507 6.7456446 6.9670587 6.6099405 6.590033 6.6127324 6.734138
1371348_at 11.514389 11.454198 11.427031 11.525945 11.556673 11.5165415 11.501247 11.448163 11.372366
1371349_at 7.9473414 7.6989236 8.107822 7.69131 7.9039035 7.535161 7.905243 7.5705547 7.682158
1371350_at 7.3272614 7.409367 6.974102 6.9776993 7.3061347 7.352564 7.287535 7.657674 7.545753
1371351_at 8.736993 8.777777 8.993985 8.6839485 8.745077 8.846737 8.832979 8.621526 8.741342
1371352_at 10.874859 10.98198 10.824052 11.018167 10.8284025 10.641297 10.538843 10.891014 11.016355
1371353_at 11.935744 12.146706 11.823012 11.867529 11.818535 12.037919 11.817745 11.936744 12.314929
1371354_at 4.737322 4.9117475 4.959512 4.767649 4.786669 4.9027195 4.8059497 4.228455 4.758482
1371355_at 10.914427 10.955378 11.040822 11.072058 11.072143 11.006521 10.94628 10.9323635 11.027805
1371356_at 7.3392177 7.4726806 7.5577254 7.497316 7.404731 7.257939 7.408703 7.213326 7.172894
1371357_at 10.671111 10.419544 10.630018 10.390714 10.410324 10.351142 10.371296 10.253567 10.38448
1371358_at 11.744725 11.518469 11.688407 11.597912 11.5369425 11.783038 11.582778 11.6698 11.579292
1371359_at 10.483027 10.502997 10.447164 10.544219 10.455638 10.407156 10.45361 10.258922 10.352067
1371360_at 7.2876396 7.264279 7.5135083 7.4537115 7.334388 7.370613 7.6057386 7.4629526 7.5905714
1371361_at 7.224993 7.091001 7.119266 6.9466 7.119826 7.0355163 6.932633 7.430661 7.1391187
1371362_at 9.98456 10.041599 9.99972 10.04372 10.058002 9.835622 9.942778 9.991235 9.894078
1371363_at 11.736361 11.799245 11.791471 11.736928 11.880206 11.844959 11.603236 11.570545 11.9453535
1371364_a_at 3.3041117 3.42782 3.267857 3.390303 3.2549367 3.4999597 3.466182 3.333006 3.2629952
1371365_at 8.623371 8.589554 8.43302 8.532736 8.624228 8.7634115 8.492714 8.714239 8.712461
1371366_at 9.906628 9.783212 9.744989 9.751591 9.6803 9.674714 9.76897 9.71293 9.689915
1371367_at 8.149887 8.199561 8.097025 8.310302 8.234377 8.3208 8.276697 8.0531845 8.16002
1371368_at 10.985458 11.000963 10.861865 10.895874 10.980527 10.857271 10.8571005 10.967678 10.808822
1371369_at 6.5464606 6.29745 6.617151 6.431226 6.6259 6.33617 6.674204 6.2975335 6.587283
1371370_a_at 3.3744988 3.3894262 3.3676987 3.357881 3.8261898 3.3454735 3.3869665 3.2980459 3.2816198
1371371_at 11.75218 11.583487 11.603635 11.744885 11.642608 11.630646 11.647245 11.58523 11.6087055
1371372_at 11.703193 11.747814 11.834164 11.674747 11.729425 11.761607 11.88722 11.803203 11.8446665
1371373_at 9.155925 9.123002 9.066267 9.146396 8.969291 8.987009 8.628288 9.131482 8.894735
1371374_at 7.397238 7.4913874 7.3295856 7.183116 7.316228 7.1918936 7.2946343 7.2410913 7.3404837
1371375_at 11.00261 10.904829 11.08215 10.926161 11.080204 11.100333 11.126665 10.923077 11.00152
1371376_at 5.8400893 5.7472525 5.6948223 5.756182 5.424899 5.775647 5.4629083 5.6968503 5.641461
1371377_at 12.06137 12.04593 11.957985 11.995414 12.070591 12.0156555 12.071391 11.928236 12.024615
1371378_at 10.065455 10.13573 10.038554 10.066504 10.278175 9.859703 10.011835 10.190021 10.069979
1371379_at 11.70859 11.758535 11.84148 11.654707 11.725764 11.765113 11.833986 11.789662 11.774185
1371380_at 9.9166765 9.849083 9.960329 9.469983 9.87401 10.132012 10.055167 9.726796 9.851529
1371381_at 12.172388 12.207151 12.158352 12.144642 12.201983 12.165061 12.1714115 12.073749 12.040086
1371382_at 7.639848 7.3589697 7.202665 7.4756565 7.4597006 7.4569297 7.4601893 7.286474 7.511436
1371383_at 8.612274 8.57156 8.147829 8.456892 8.63426 8.456812 8.428553 8.35718 8.198641
1371384_at 11.006463 10.918795 10.876269 10.901387 10.906375 10.970353 10.915006 10.877472 11.082396
1371385_at 10.152976 10.130833 10.115966 10.241899 10.324992 10.399862 9.953694 10.203511 10.250919
1371386_at 11.362562 11.438913 11.462383 11.270416 11.334181 11.475877 11.435668 11.419947 11.531387
1371387_at 12.333619 12.285758 12.390382 12.271524 12.380071 12.486262 12.334893 12.314198 12.352982
1371388_at 10.6175375 10.541767 10.474403 10.474577 10.666239 10.804619 10.551737 10.637925 11.008941
1371389_at 8.871599 8.903204 8.776945 8.661356 8.472132 8.816235 8.550407 8.836714 8.824783
1371390_at 10.551221 10.730837 10.242397 10.474593 10.752689 10.683891 10.702199 10.709438 10.860841
1371391_at 9.550891 9.370982 9.693313 9.764256 10.231977 9.456497 9.6237 9.3802805 10.0873165
1371392_at 10.086945 9.9110565 9.956209 9.42368 9.517969 9.991418 9.658502 9.737005 10.102757
1371393_at 6.9515057 6.96162 7.0663247 7.0719147 7.0884967 7.040849 6.8002787 6.8523383 6.788181
1371394_x_at 8.9041 8.954523 8.54906 8.923376 8.776979 8.65367 9.074371 9.1281595 8.549026
1371395_at 7.8442173 8.029123 7.9525447 7.697829 7.853796 7.987173 8.199344 7.628913 8.1566
1371396_at 9.6132345 9.572048 9.421236 9.453681 9.732959 9.525788 9.525367 9.47962 9.569727
1371397_at 7.6973248 7.630315 7.600118 7.696251 7.667523 7.3574934 7.703386 7.486867 7.5420756
1371398_at 12.2627 12.289525 12.182402 12.228867 12.276835 12.208388 12.257107 12.251777 12.207462
1371399_at 9.536804 9.408757 9.426674 9.329597 9.427996 9.439611 9.459513 9.422557 9.58171
1371400_at 12.128158 11.566081 12.089953 12.096407 12.420891 12.321946 11.671002 12.425648 12.553151
1371401_at 9.421704 9.49646 9.509295 9.3017435 9.413835 9.508708 9.512963 9.191396 9.32735
1371402_at 8.36907 8.295114 8.045888 7.8869386 7.9510517 7.5904875 7.9643226 8.302998 8.343944
1371403_at 9.7090435 9.851675 9.71214 9.638815 9.671544 9.644033 9.816156 9.718626 9.875899
1371404_at 9.131625 9.05162 8.829732 8.817785 8.986612 8.949007 8.986361 8.969589 9.094989
1371405_at 9.822236 9.979705 9.746094 9.994185 9.890192 9.837294 9.836492 10.002138 9.822215
1371406_at 7.6867857 7.656217 7.7535777 7.8960094 7.694864 7.673947 7.787524 7.658377 7.6179605
1371407_at 10.628696 10.70105 10.626205 10.725226 10.757885 10.792449 10.795627 10.649023 10.728177
1371408_at 3.9109657 3.8178356 3.826025 3.7425187 3.7689905 3.736353 4.0150385 4.034172 3.8648949
1371409_at 9.643306 9.702473 9.606111 9.747001 9.74011 9.590873 9.665363 9.752572 9.73612
1371410_at 10.174246 10.164085 10.026454 10.164899 10.061058 10.170764 10.019372 10.097052 10.15272
1371411_at 10.898248 10.950532 10.938683 10.815273 10.765835 10.905703 11.045693 10.780891 10.887073
1371412_a_at 11.795209 11.922544 11.421265 11.698688 11.827432 10.852037 11.617163 11.574276 11.583427
1371413_x_at 3.7121296 3.9148848 3.709665 3.8584251 3.8013892 3.735297 3.6808443 4.0077124 3.7273648
1371414_at 6.8543553 6.562395 6.471522 6.119493 6.694766 6.522939 6.727653 6.633955 6.4225774
1371415_at 11.098187 11.205206 11.1412735 11.052538 11.173652 11.096264 11.019201 11.024004 10.962958
1371416_at 10.676935 10.613967 10.484853 10.539552 10.530487 10.47626 10.537312 10.56523 10.543062
1371417_at 12.535398 12.474409 12.617476 12.500235 12.535548 12.595577 12.467709 12.485758 12.446456
1371418_at 9.565166 9.70904 9.459511 9.41658 9.607925 9.37767 9.759323 9.680253 9.73043
1371419_at 10.4476595 10.451142 10.392579 10.277382 10.281927 10.585781 10.484038 10.508542 10.423464
1371420_at 7.70374 7.842076 8.003965 8.065285 7.9077067 7.6405 7.749942 7.9780126 7.8159084
1371421_at 5.3617463 4.846808 5.7235894 4.8871803 5.276732 4.904948 5.200296 5.118816 5.311575
1371422_at 10.91051 11.210567 11.109183 10.953873 11.214874 11.021353 11.128439 11.002918 11.149026
1371423_at 10.275356 10.243237 10.100268 10.231042 10.324036 10.3073 10.225182 10.19704 10.2129755
1371424_at 6.6469603 6.736674 6.31659 6.416129 6.665599 6.691254 6.5679684 6.8224525 6.6617646
1371425_at 7.7888575 7.7352576 7.4863544 7.6731567 7.712551 7.868038 7.6153684 7.6546955 7.8050823
1371426_at 6.1892285 6.292129 6.622346 6.6048417 6.5483913 6.419185 6.4798083 6.471657 6.423071
1371427_at 10.889554 11.033017 10.806581 10.908522 10.958158 10.762344 10.788921 10.920024 10.862506
1371428_at 10.906983 10.747903 10.693333 10.876791 10.917919 10.763197 10.817135 10.846819 10.722714
1371429_at 8.823784 8.91662 8.60452 8.710819 8.45594 8.762322 8.70519 8.602506 8.706126
1371430_at 8.156628 8.300046 8.050404 8.061952 7.9757524 8.274725 7.9804945 8.14779 8.194734
1371431_at 9.876145 9.856092 9.694384 9.80273 9.598302 9.734997 9.669662 9.931337 9.744684
1371432_at 8.360624 8.390286 8.181011 8.4010515 8.371221 8.320863 8.602475 8.067792 8.206463
1371433_at 9.549972 9.493093 9.480619 9.470686 9.496802 9.402443 9.377327 9.361793 9.50146
1371434_at 10.279797 10.52448 10.520662 10.308025 10.316542 10.818159 10.373034 10.499791 10.437927
1371435_at 11.635223 11.736176 11.763483 11.614711 11.701842 11.5964575 11.619326 11.661709 11.783428
1371436_at 5.084874 5.2382956 4.8548045 5.084211 5.11516 4.806029 4.8958435 4.7662225 4.8571897
1371437_at 10.383054 10.31005 10.138982 10.2893305 10.35256 10.2661085 10.152923 10.323606 10.314994
1371438_at 6.9248967 7.053574 6.840572 7.0207076 6.985946 7.0300083 6.9302464 7.165891 7.0294504
1371439_at 8.485469 8.326008 8.44523 8.259343 8.643275 8.409983 8.383312 8.547167 8.337611
1371440_at 11.27456 11.417552 11.263734 11.125869 11.142791 11.0472355 11.397418 11.226584 11.214579
1371441_at 6.052665 5.6403117 6.1363177 5.7995753 5.6964335 5.754075 5.8841567 5.832004 6.075111
1371442_at 9.291402 9.502317 9.147881 9.143617 8.967182 9.040451 9.51662 9.547503 9.204853
1371443_at 8.307037 8.3562765 8.071251 8.066959 8.312777 8.393941 8.314783 8.200449 8.267913
1371444_at 11.291368 11.340786 11.224285 11.322229 11.406931 11.230001 11.110819 11.396278 11.423604
1371445_at 10.100821 9.860158 9.68983 10.004625 10.108662 9.634919 9.754674 9.916611 10.066383
1371446_at 9.022528 9.261818 8.808113 8.884049 9.032796 8.665146 8.986681 9.426711 8.914129
1371447_at 8.7118225 7.7512617 8.858624 8.234327 8.309298 8.548283 8.449339 8.415263 8.118477
1371448_at 9.504164 9.529407 9.537656 9.365936 9.302647 9.602526 9.541748 9.609354 9.434043
1371449_at 8.619118 8.647771 8.32181 8.613257 8.74083 8.347736 8.647486 8.533663 8.522767
1371450_at 4.707135 4.4131374 4.673443 4.6157975 4.3273945 4.5293427 4.703125 4.6365314 4.5472765
1371451_at 7.704029 7.456959 7.510597 7.560377 7.491288 7.6887417 7.6021643 7.5442657 7.6386824
1371452_at 7.8408375 7.7740335 7.4685335 7.4397626 7.3095446 7.4089265 7.6723976 7.5403366 7.638555
1371453_at 8.693388 8.890113 8.754058 8.830126 8.732336 8.680416 8.921904 8.728826 8.995765
1371454_at 9.812705 9.89402 9.823351 9.851628 10.027135 10.03735 10.486951 10.260751 10.072537
1371455_at 6.0728345 6.5370975 6.228086 6.1176353 6.3287854 6.3004174 6.156163 6.309425 6.1521387
1371456_at 8.25081 8.277887 7.8917313 8.064266 8.168716 8.220432 8.11683 8.14162 8.177081
1371457_at 4.3695226 4.120431 4.4228497 4.575028 4.3817935 4.309615 4.3936453 4.4268885 4.6094146
1371458_at 4.1587296 4.0869827 4.079282 4.162594 4.078063 4.054924 4.099607 4.006846 4.1192617
1371459_at 3.9467075 4.258401 4.156826 4.2550225 4.0798473 3.825986 4.2682767 4.0117445 3.9555683
1371460_at 9.937716 9.732203 9.843085 10.054325 9.955129 9.993726 9.858411 9.822071 9.825911
1371461_at 10.259794 10.134952 10.060047 10.296796 10.340254 10.300912 10.279912 10.149374 10.290968
1371462_at 11.102502 11.069261 10.886091 10.784449 10.643517 10.835621 10.703006 10.821569 10.718304
1371463_at 8.838518 8.801275 8.820108 8.836405 8.94367 8.875869 8.7102375 8.783258 8.845163
1371464_at 10.552639 10.640125 10.748531 10.651212 10.685244 10.808125 10.926421 10.7307415 10.712687
1371465_at 8.313882 8.262075 8.216686 8.326647 8.435138 8.408066 8.071304 8.409644 8.466733
1371466_at 6.5616965 6.686058 6.4371777 6.714478 6.9117084 6.5225134 7.114897 6.846738 6.9159684
1371467_at 9.320411 9.34202 9.309051 9.340889 9.382771 9.44299 9.387365 9.406095 9.476179
1371468_at 7.665584 7.3066106 7.3858223 7.3112764 7.3807206 7.395611 7.64555 7.7557364 7.5476346
1371469_at 9.560006 9.748649 9.438491 9.396013 9.558769 9.315148 9.57836 9.412715 9.318965
1371470_at 10.768908 10.944941 11.155191 10.887087 10.924748 11.175899 10.654398 10.781015 10.986038
1371471_at 8.452792 8.276311 8.0967245 7.9989786 8.295145 8.233171 8.1982 8.179406 8.1922455
1371472_at 5.040041 5.6896157 5.5808268 4.4143887 5.418371 5.088251 5.1402884 5.570195 5.692593
1371473_at 9.579895 9.548625 9.613832 9.34679 9.550434 9.69997 9.565371 9.399131 9.46456
1371474_at 9.06268 8.964644 8.882866 8.822815 8.892198 8.769193 8.88071 8.976408 8.8356285
1371475_at 13.53737 13.531592 13.487001 13.495482 13.496719 13.532186 13.465587 13.4888115 13.568776
1371476_at 9.603136 9.690976 9.516648 9.686784 9.558537 9.704493 9.589414 9.414132 9.652703
1371477_at 7.686151 7.692028 7.446059 7.2931857 7.7926445 7.6788917 7.503179 7.626433 7.6728683
1371478_at 11.024864 11.014219 10.849149 10.982132 11.00291 10.929037 11.081406 11.088668 10.996527
1371479_at 9.287332 9.356781 9.177863 9.247343 9.1766815 8.800481 9.232768 9.404236 9.035712
1371480_at 9.157801 9.150192 9.007071 9.392039 9.333729 9.055331 9.305222 9.268465 9.046391
1371481_at 9.64767 9.840721 9.437845 9.0890255 9.573616 9.443771 9.443205 9.4762945 9.339488
1371482_at 11.018796 11.038335 10.966738 10.962872 10.952396 11.032857 10.940182 11.176205 10.932926
1371483_at 10.866843 11.007422 10.919202 10.853906 10.955104 10.902944 10.968071 10.869761 10.973776
1371484_at 8.871123 8.926694 8.774405 8.830545 8.970644 8.874821 8.905388 8.825342 8.782844
1371485_at 7.6547117 7.7730227 7.529332 7.7280564 7.763572 7.4919667 7.7924504 7.194187 7.4740577
1371486_at 9.887534 10.025505 9.957771 10.023229 9.9795265 9.935363 10.063295 9.782762 9.983141
1371487_at 8.016003 7.831566 8.0450735 7.380357 7.805402 7.707494 7.8475833 7.598795 7.839992
1371488_at 8.621868 8.500152 8.256809 8.472719 8.602658 8.5382805 8.283662 8.452072 8.604988
1371489_at 9.120009 9.216405 8.986916 9.036951 9.117446 9.066206 9.112289 9.097181 9.444369
1371490_at 10.080756 9.9983225 10.220016 10.211782 10.105606 10.217545 10.166327 10.044562 10.116202
1371491_at 6.2680664 6.1129403 6.375303 6.026276 6.193609 6.378046 6.1491613 6.20572 6.204939
1371492_at 5.414847 5.0070877 5.553859 5.3130937 5.620944 5.2343884 5.1998906 5.663591 5.2044067
1371493_at 8.364246 8.429447 8.261314 8.206077 8.152292 8.587852 8.270565 8.461708 8.6526165
1371494_at 6.5161076 6.989222 6.8274083 6.92888 6.99195 6.565045 6.936309 6.814208 6.819465
1371495_at 9.970035 10.175883 10.10103 9.896188 10.024509 10.267105 10.191852 9.887366 10.187924
1371496_at 8.69071 8.845999 8.751647 8.765766 8.644972 8.613354 8.4312105 8.716369 8.358789
1371497_at 7.0832815 6.8596044 6.8148003 7.025818 7.077441 7.100818 6.9808564 6.9657507 7.023917
1371498_at 7.9536176 7.935679 7.604783 7.709096 8.064432 7.6833196 7.7792215 7.9656663 8.102325
1371499_at 6.5184865 6.2847886 6.498147 6.6361914 6.7791166 6.1073503 6.3379626 6.178118 6.5672855
1371500_at 7.980665 7.355507 8.239483 7.7417192 7.760153 8.066968 7.313124 7.4358172 7.187409
1371501_at 3.8400922 4.2345133 4.1355615 4.014149 4.1836414 3.8966568 3.6642675 4.4100018 3.8783453
1371502_at 9.104601 9.136356 8.740116 8.762464 8.9133215 8.9673605 8.9123 8.932628 9.014534
1371503_at 9.39328 9.14639 9.207394 9.325221 9.308721 9.141871 9.274358 9.10977 9.215409
1371504_at 12.792014 12.7585535 12.76443 12.870339 12.887469 12.75544 12.7483 12.737376 12.739874
1371505_at 9.894742 9.988213 10.020939 9.859567 9.889526 9.799359 10.003525 10.016905 9.897407
1371506_at 9.309901 9.247084 9.260859 9.247108 9.114266 9.491753 9.416703 9.175347 9.265985
1371507_at 10.445674 10.641638 10.387562 10.483852 10.357231 10.503872 10.328555 10.529392 10.477715
1371508_at 7.9553356 8.071999 8.099274 7.709204 7.837182 7.9775853 8.1028805 7.9540434 7.743084
1371509_at 9.446745 9.431743 9.235031 9.3347845 9.490462 9.2423525 9.195745 9.21524 9.255785
1371510_at 8.175335 8.229517 8.030523 8.328527 8.072525 8.197348 8.102863 8.276072 8.023521
1371511_at 11.157681 11.162038 11.081135 11.168466 11.155822 11.153864 11.214962 11.07463 11.155949
1371512_at 10.132238 10.076576 10.18471 10.315033 10.243237 10.269776 10.111679 10.084027 10.161155
1371513_at 7.898793 8.044586 7.425081 7.7686257 7.640285 8.183785 7.865797 7.8175745 8.218988
1371514_at 10.417104 10.590713 10.565795 10.509389 10.457279 10.539408 10.537944 10.555857 10.497385
1371515_at 9.376269 9.370754 9.3504505 9.376585 9.387041 9.383176 9.415566 9.206844 9.283675
1371516_at 8.627515 8.711049 8.5283165 8.602723 8.755768 8.722847 8.563362 8.584507 8.68353
1371517_at 4.9884615 5.1803036 4.5704556 4.8615904 5.0443373 4.4848394 5.1683373 4.8608427 4.67994
1371518_at 9.185221 8.844802 9.000069 8.678015 8.639388 8.954524 8.747172 8.4748745 8.978013
1371519_at 10.497815 10.594552 10.734508 10.806098 10.480358 10.803763 10.879373 10.785253 10.911539
1371520_at 6.467728 6.952842 6.8029923 6.9121766 6.2449803 6.8453884 6.4299192 6.823871 6.752008
1371521_at 9.025273 9.015425 8.909542 8.977334 9.123587 8.826417 8.969395 8.80922 8.788046
1371522_at 7.3261 7.139146 7.350525 7.175829 7.248567 7.310181 7.02672 7.1644287 7.2085123
1371523_at 8.699191 8.808148 8.683925 8.630498 8.829441 8.772686 8.728988 8.623657 8.836262
1371524_at 8.254766 8.293189 8.182847 8.559225 8.272167 8.590015 8.300309 8.750952 8.591812
1371525_at 8.495411 8.556792 8.496645 8.291548 8.375171 8.45218 8.56956 8.198153 8.322065
1371526_at 9.80133 9.870164 9.622148 9.529993 9.64972 9.502083 9.658563 9.701861 9.551439
1371527_at 6.802636 6.863435 6.9038234 6.8260856 6.803323 7.0432267 6.792273 6.597896 6.7586575
1371528_at 11.27456 11.219638 11.104288 11.259544 11.040562 11.025673 11.015567 11.1648655 11.338124
1371529_at 7.46001 7.4513297 7.403534 6.9960456 7.2846813 7.150927 7.4122405 7.4101853 7.321825
1371530_at 10.218886 10.293536 10.079891 10.132751 10.008455 10.25563 10.05291 10.130694 10.081849
1371531_at 8.518627 8.501532 8.4514475 8.474873 8.367535 8.447308 8.506039 8.412729 8.3954525
1371532_at 3.9460459 4.1528544 4.4367766 4.271289 4.3155622 4.3417573 4.0825624 4.2375913 4.150291
1371533_at 7.944774 7.9661674 7.9578795 7.9001813 7.9744205 7.849599 7.917852 7.8886847 7.8064237
1371534_at 9.473799 9.714554 9.7993355 9.906989 9.714318 9.799766 9.822592 10.216856 9.619306
1371535_at 8.07051 8.146101 7.947938 7.9945397 8.232936 8.051401 7.6589565 8.09419 8.162354
1371536_at 10.909166 10.894573 11.042773 10.934004 10.940744 11.011591 10.742081 10.817123 10.8403425
1371537_at 5.708133 5.995585 6.154538 6.4736733 5.8841596 6.24218 5.7407007 5.883708 6.4235206
1371538_at 4.9679513 4.63424 5.219432 4.882823 5.139763 5.0425043 4.722061 5.0658784 4.8447924
1371539_at 8.969766 8.840713 8.864118 8.805423 8.882595 8.963482 8.970197 8.6646385 9.062416
1371540_at 10.315182 10.363495 10.208433 10.423049 10.4385805 10.235267 10.144391 10.34344 10.218815
1371541_at 10.127101 9.988614 9.816442 9.750748 9.675543 9.665715 9.696844 9.781428 9.620468
1371542_at 10.085118 9.833013 9.1489 9.815295 10.229764 9.83435 10.475786 9.943079 9.76604
1371543_at 8.621436 8.731395 8.54819 8.68017 8.665641 8.526754 8.519293 8.604398 8.709979
1371544_at 9.566077 9.673187 9.682933 9.748865 9.764212 9.7507515 9.843105 9.591022 9.898297
1371545_at 7.145869 6.824515 7.3846655 6.698716 6.791162 6.942231 6.779356 6.5261574 6.8018875
1371546_at 8.363288 8.217153 8.134518 8.381612 8.361602 8.177882 8.206377 8.420953 8.338288
1371547_at 10.6725855 10.5736265 10.7711525 10.812632 10.586112 10.66582 10.580614 10.607776 10.579795
1371548_at 9.309048 9.281012 9.053295 9.058817 9.153217 9.070743 8.966801 8.994281 9.153001
1371549_at 11.655965 11.564877 11.489376 11.701049 11.533936 11.516874 11.637504 11.60987 11.703881
1371550_at 7.111596 6.9698706 6.9030547 7.062269 7.0505204 7.0468755 7.099553 7.1488495 6.9476438
1371551_at 8.14328 8.0888195 7.919578 7.7071815 8.090305 8.260811 7.9152217 8.172072 7.967645
1371552_at 7.0848956 7.128449 6.8553386 7.016855 7.0446267 7.213119 7.190353 7.4869633 7.063832
1371553_at 9.109537 9.33516 9.1244135 9.3537 9.124273 9.1993685 9.115053 9.283233 9.123492
1371554_at 4.921368 4.856988 5.175076 4.7203684 4.7564654 4.957953 4.907325 5.1344237 4.8257813
1371555_at 7.244544 7.5190973 7.6296434 7.3563375 7.1003127 7.657109 7.457923 7.4274526 7.552052
1371556_at 5.745438 5.8310213 5.367215 5.766331 5.8638244 5.7842155 5.7075424 5.5231376 5.6545053
1371557_at 7.4614987 7.706235 7.5750675 7.550839 7.5374136 7.657109 7.470134 7.539046 7.7634687
1371558_at 8.29575 8.489959 8.174638 8.418548 8.29092 8.378297 8.51305 8.273485 8.34524
1371559_at 10.592498 10.615348 10.507405 10.503389 10.320187 10.490039 10.544606 10.647044 10.614897
1371560_at 9.371081 9.382784 9.257508 9.2541065 9.273972 9.441353 9.424688 9.337942 9.394867
1371561_at 6.592828 6.507642 6.390703 6.675389 6.7410903 6.4833584 6.514775 6.747663 6.4017744
1371562_at 7.4709997 7.576883 7.5878215 7.774637 7.6721997 7.3315187 7.7328434 7.592455 7.5288596
1371563_at 7.9644513 7.868788 8.007497 7.6420636 7.5216284 7.7735906 7.9414034 7.95686 7.923668
1371564_at 8.749383 8.781509 8.709708 8.673202 8.89138 8.725487 8.635814 8.664524 8.783114
1371565_at 8.231058 8.160396 7.827005 7.9396877 8.096793 8.063502 7.976621 8.442423 8.333999
1371566_at 4.401028 4.054485 4.356469 4.3890285 4.5259676 4.512335 4.4765205 4.5332365 4.4002695
1371567_at 12.080412 12.144698 12.077938 12.14147 12.06099 12.057025 12.051088 12.10227 11.983024
1371568_at 5.1577005 5.0578356 5.26293 5.3299184 5.2606735 5.417495 5.4192934 5.4057693 5.1309414
1371569_at 6.6344695 6.735607 6.7944546 6.800204 6.6952105 6.632179 6.7647114 6.668286 6.821765
1371570_at 3.8678303 3.5851634 4.0459895 3.9242218 3.964478 3.8233056 4.119022 3.925334 3.8935702
1371571_at 11.07053 11.089396 11.084731 11.022055 10.857536 10.826532 11.03682 10.756161 10.820336
1371572_at 9.193956 9.236465 9.197041 9.057936 9.098194 8.905457 9.117409 8.972181 8.933899
1371573_at 11.28803 11.333628 11.243968 11.186475 11.317188 11.2781725 11.258196 11.153145 11.265106
1371574_at 11.42547 11.47844 11.686815 11.564534 11.670039 11.576882 11.604191 11.764503 11.601694
1371575_at 7.9123235 7.656522 8.031052 7.5025077 7.7159534 7.8174853 7.710396 7.6271276 7.704454
1371576_at 8.837221 8.966205 8.68524 8.626635 8.526426 8.571978 8.697839 8.922602 8.806419
1371577_at 9.888908 9.98712 9.778442 9.949314 9.931301 9.946542 9.836903 10.028085 10.050025
1371578_at 8.801006 8.827345 8.633248 8.509903 8.372197 8.031373 8.558793 8.639735 8.44959
1371579_at 11.75734 11.749589 11.593974 11.736091 11.840222 11.634312 11.804407 11.738083 11.750586
1371580_at 9.984737 10.059432 10.0377035 10.008695 9.938454 10.096542 10.146741 9.873392 10.17716
1371581_at 10.111162 10.026552 9.78272 9.935634 10.083866 9.876276 10.050975 9.948891 10.043024
1371582_at 7.398019 7.040074 6.9862247 7.196599 7.3868213 6.9682045 6.9718666 7.1534266 7.1794205
1371583_at 6.6540747 6.2533016 6.566621 6.4225035 6.7664537 6.828884 6.1736135 6.394805 7.048812
1371584_at 9.347191 9.342567 9.387812 9.317648 9.276468 9.285244 9.27936 9.518392 9.415249
1371585_at 10.077997 10.208143 10.044138 9.942636 10.1557865 9.826256 10.066241 10.179707 10.245556
1371586_at 7.996872 7.761037 7.8060236 7.8493824 7.9911466 7.836338 7.9838076 7.759946 7.930658
1371587_at 8.180646 8.108664 7.939538 8.121744 8.131527 8.286172 8.118917 8.198153 8.337074
1371588_at 7.794065 8.149961 7.7343087 7.6638975 7.8843374 7.5776534 7.891711 7.8300033 7.8562107
1371589_at 10.09424 10.06838 9.783184 9.85644 9.787563 9.846214 9.92001 10.09524 9.636158
[truncated: 2,595,885 more chars]
