# Supplementary material for: Transcriptomic point of departure determination: a comparison of distribution-based and gene set-based approaches
Source: Front Genet. 2024 May 9;15:1374791. doi: 10.3389/fgene.2024.1374791 (PMC11112360; doi:10.3389/fgene.2024.1374791)
Supplement: Supplementary file 6 [file DataSheet1.zip › Data Sheet 1/iproniazid_29day_Rat_Liver_rma.txt]

ProbesetID V2 V3 V4 V5 V6 V7 V8 V9 V10 V11 V12 V13
Dose 0 0 0 6 6 6 20 20 20 60 60 60
1367452_at 10.06532 10.012478 9.954457 9.984927 9.976163 10.073186 9.990717 10.095194 10.064982 10.100866 10.052842 9.966729
1367453_at 10.214493 10.331491 10.246132 10.280058 10.273062 10.1506605 10.292373 10.244876 10.202927 10.298303 10.330772 10.015488
1367454_at 9.746918 9.686513 9.791725 9.611326 9.693362 9.740104 9.793569 9.835567 9.782141 9.588187 9.774812 9.756987
1367455_at 11.396431 11.219681 11.246027 11.349328 11.200053 11.328537 11.328397 11.292704 11.17861 11.217086 11.3365965 11.282459
1367456_at 11.688318 11.74374 11.7443 11.77141 11.69149 11.801035 11.771938 11.676019 11.754331 11.713618 11.7861805 11.691552
1367457_at 8.744978 8.583483 8.836221 8.862024 8.589737 8.71069 8.763958 8.609662 8.588048 8.684327 8.700285 8.638544
1367458_at 8.793657 8.965448 8.956359 8.900043 8.883697 8.828001 8.888807 8.872664 8.86514 8.755093 8.917668 8.764019
1367459_at 12.217079 12.142103 12.158758 12.178165 12.149715 12.283794 12.223953 12.2334585 12.183867 12.092986 12.1857815 12.124765
1367460_at 11.3616905 11.414738 11.357037 11.39648 11.347973 11.35471 11.309539 11.359997 11.380075 11.420308 11.509216 11.245633
1367461_at 10.039824 9.889731 9.929582 10.048688 9.928475 10.003669 10.183413 9.929501 9.922182 9.87121 9.841671 9.93308
1367462_at 10.771077 10.9763775 10.653683 10.836886 10.656402 10.78173 10.425548 10.774457 10.732679 10.720324 10.387852 10.180571
1367463_at 11.209043 11.007343 10.661772 10.81253 10.856045 10.871765 10.813328 11.057113 11.230695 11.019475 11.015744 11.172214
1367464_at 9.055704 9.279499 9.440389 9.566996 9.394481 9.412949 9.247907 9.436614 9.325707 9.333337 9.474155 9.284474
1367465_at 10.160671 10.260097 10.348721 10.351255 10.241063 10.211978 10.159875 10.370838 10.259462 10.195915 10.261685 9.956941
1367466_at 10.085662 9.785046 9.925039 10.034625 9.947381 9.933879 10.035498 9.8609705 9.88573 9.770519 10.074622 9.946459
1367467_at 11.527042 11.46378 11.456877 11.446871 11.596119 11.574708 11.366103 11.402934 11.467715 11.62979 11.578663 11.535108
1367468_at 10.118894 10.078597 10.129265 9.936392 9.780447 9.815104 9.889167 9.997062 9.852019 9.822118 9.895038 9.843585
1367469_at 11.8022 11.638142 11.564214 11.88627 11.613169 11.560959 11.704518 11.744497 11.587688 11.680682 11.6871 11.614336
1367470_at 10.332262 10.25831 10.195514 10.413191 10.3066635 10.272065 10.429961 10.288255 10.2929735 10.134694 10.28078 10.201628
1367471_at 8.865792 8.763873 9.03936 8.916235 8.846759 8.7569685 8.683912 8.834754 8.807705 8.843246 8.914324 8.700712
1367472_at 10.21865 10.154204 10.205762 10.331347 10.157124 10.164455 10.257784 10.226864 10.054529 10.159276 10.435155 10.243345
1367473_at 9.799979 10.006267 9.874706 9.886303 9.915162 9.767012 9.842497 9.946289 9.833146 9.983882 9.935394 9.936694
1367474_at 9.409898 9.6523075 9.573541 9.626338 9.656213 9.624774 9.562125 9.440423 9.653039 9.527454 9.544033 9.47153
1367475_at 10.425237 10.316586 10.2272625 10.271838 10.368352 10.384663 10.2717285 10.456978 10.353946 10.2083645 10.381717 10.205887
1367476_at 11.103661 11.078141 11.14278 11.077593 11.076253 11.008146 11.06073 11.082366 11.1676 11.126733 11.244897 11.196953
1367477_at 9.9098625 10.009559 10.275959 9.814051 10.073084 9.913585 9.830881 9.924375 9.95299 9.923246 9.832965 9.890862
1367478_at 8.102869 8.120312 8.321085 8.242598 8.11112 7.9807105 8.164526 8.100964 8.0938835 8.189619 8.160667 8.189932
1367479_at 11.230134 11.183904 11.15916 11.094435 11.2067375 11.215231 11.164914 11.219679 11.158778 11.251501 11.237808 11.129251
1367480_at 9.29856 9.266937 9.322295 9.285311 9.148574 9.24465 9.253638 9.402978 9.18829 9.333663 9.220412 9.141724
1367481_at 9.014148 9.124606 9.09606 9.017056 9.002146 9.078743 8.983202 9.074261 9.001401 9.042353 8.926365 9.13925
1367482_at 9.787263 9.844447 9.915477 9.73745 9.841714 9.741915 9.916387 9.863883 9.728367 9.780088 9.871917 9.761087
1367483_at 8.85638 8.680555 8.738131 8.680832 8.573795 8.628824 8.642815 8.810314 8.74456 8.715515 8.783533 8.661319
1367484_at 9.0042 9.010763 9.239874 9.187915 8.998335 8.999686 9.067242 9.043769 9.003827 9.012621 9.019829 9.19877
1367485_at 9.423294 9.4503145 9.404636 9.511716 9.593316 9.412797 9.464678 9.627021 9.347668 9.327074 9.479165 9.389687
1367486_at 9.61436 9.7213 9.694202 9.806324 9.661723 9.634409 9.552195 9.598458 9.633177 9.835849 9.844922 9.623149
1367487_at 7.5098014 7.757761 7.6464434 7.6434 7.7333937 7.8538456 7.736006 7.760637 7.756414 7.649837 7.946556 7.7767954
1367488_at 7.777973 7.6697254 7.78914 7.9736667 7.921993 7.733601 7.587825 7.735724 7.9291368 7.5321507 7.7704086 7.802524
1367489_at 6.5748525 6.3289175 6.449811 6.568586 6.7203736 6.460515 6.584556 6.555806 6.571047 6.5607996 6.7398887 6.7041426
1367490_at 7.278591 6.9432287 7.1066923 7.228376 6.940081 6.9446683 7.2227054 7.207988 6.9858236 7.1006145 6.980191 6.8677964
1367491_at 8.830968 8.718416 8.818678 9.081786 8.889197 8.927723 8.9873295 9.120485 8.790355 8.780679 8.851862 8.7706375
1367492_at 8.762003 8.8068905 8.979441 8.860193 8.772762 8.822795 8.884742 8.925315 8.900037 8.854245 8.873019 8.726499
1367493_at 9.613084 9.571783 9.712635 9.643972 9.625246 9.610812 9.812823 9.69608 9.546227 9.700336 9.583228 9.70888
1367494_at 9.652445 9.694332 9.729221 9.684847 9.706794 9.743192 9.523175 9.75639 9.65722 9.633685 9.704661 9.630538
1367495_at 6.8314843 7.286028 7.3941755 6.9790306 7.038563 6.7163973 7.1431255 7.2428074 7.0916357 7.072317 7.0376916 7.015997
1367496_at 11.150545 11.209843 11.321244 11.33078 11.263898 11.326966 11.324839 11.308834 11.189124 11.239855 11.209486 11.3105
1367497_at 8.464266 8.488218 8.708599 8.737781 8.469595 8.505936 8.440077 8.679452 8.456118 8.528561 8.615566 8.573371
1367498_at 8.581359 8.484825 8.328768 8.718988 8.719542 8.713888 8.625035 8.763841 8.661941 8.291904 8.587684 8.183105
1367499_at 8.154142 8.171204 8.026598 8.198856 8.189949 8.05702 8.131681 8.098169 8.048658 8.115772 8.351881 7.9246564
1367500_at 9.979753 10.161265 10.237695 10.090715 10.041716 10.023699 9.931551 10.130214 10.051481 10.146893 9.971114 10.059866
1367501_at 8.460772 8.324294 8.466518 8.497545 8.400357 8.400178 8.36786 8.598303 8.410838 8.364338 8.352572 8.4669075
1367502_at 7.7860713 7.9784107 8.190278 8.014009 7.909275 8.059532 8.081778 8.213869 8.1756315 8.129946 8.205415 8.284848
1367503_at 10.852047 10.837606 10.904217 10.875814 10.818319 10.868289 10.877307 10.911043 10.90435 11.016082 10.996897 10.775014
1367504_at 8.170231 8.169842 8.230701 8.172697 8.342154 8.2653885 8.187813 8.338224 8.208193 8.298357 8.1949005 8.154465
1367505_at 7.997032 7.876219 7.7619534 7.8299475 8.014591 7.897065 8.099896 7.8746905 7.9483194 7.623695 7.9460964 7.9470644
1367506_at 9.654921 9.765354 9.78682 9.546929 9.686086 9.653969 9.485428 9.649479 9.697055 9.735138 9.581367 9.592609
1367507_at 7.224425 7.2796364 7.3255506 7.287361 7.381361 7.1700635 7.1982265 7.302933 7.1824756 6.942372 7.131535 7.114148
1367508_at 8.703553 8.695131 8.799101 8.803853 8.743467 8.609635 8.691245 8.760957 8.664314 8.830041 8.806553 8.710281
1367509_at 9.665459 9.76764 9.720746 9.672919 9.677511 9.493201 9.590742 9.523326 9.642465 9.51289 9.600363 9.75973
1367510_at 9.513165 9.633501 9.7622595 9.734665 9.538644 9.612401 9.735158 9.803201 9.620132 9.68147 9.719462 9.869604
1367511_at 8.167942 8.119821 8.214338 8.313702 8.179991 8.17946 8.355674 8.201275 8.253785 8.3023405 8.29482 8.198107
1367512_at 10.800751 10.812924 10.942624 10.943956 10.87685 10.906184 10.944618 11.018114 10.921535 10.875326 11.070028 10.955365
1367513_at 7.7854185 8.030523 7.8748703 8.25721 7.9065895 7.6814475 7.987749 8.166647 7.8883557 8.019104 7.6555433 8.028541
1367514_at 7.602993 7.6607847 7.73328 7.6427293 7.497158 7.606839 7.5624223 7.7725224 7.422401 7.557033 7.7074003 7.5215635
1367515_at 7.0443325 7.074129 7.2537575 7.409841 7.2248344 7.1745186 7.3961997 7.2993007 7.175771 7.038853 7.0832033 7.014679
1367516_at 8.735504 8.751278 8.72636 8.478949 8.916147 8.677389 8.652726 8.693329 8.412634 8.613619 8.578983 8.520424
1367517_at 7.781442 7.8253613 7.7939105 7.5962424 7.816693 7.712366 7.7293253 7.791797 7.5779843 7.4541917 7.554638 7.905954
1367518_at 8.120859 8.130737 8.284678 8.198677 8.266102 8.350302 8.07357 8.325082 8.254091 8.043554 8.2860365 8.269309
1367519_at 8.298444 8.289875 8.204015 8.37673 8.282149 8.221575 8.398343 8.371145 8.305658 8.1116905 8.4546175 8.421056
1367520_at 10.010776 10.015459 9.973235 9.92709 10.075397 9.932782 9.9080715 9.9678545 9.996694 9.982137 10.016691 9.982743
1367521_at 6.8657274 7.126502 6.7150984 7.14767 7.161958 6.7435045 7.1125283 6.9481626 6.9540195 6.892795 7.081491 7.016091
1367522_at 9.142245 9.225132 9.188929 9.435007 9.192943 9.249545 9.122079 9.2537985 9.189517 9.293989 9.267932 9.192532
1367523_at 7.8899684 8.021302 8.459755 7.9935 7.993109 8.156773 7.8698015 8.151529 7.70887 8.168773 8.264507 8.058134
1367524_at 7.283811 7.3972774 7.4829044 7.569028 7.583144 7.446359 7.5250106 7.4150896 7.6399446 7.6780267 7.6217065 7.3926005
1367525_at 9.32111 9.122638 9.302931 9.45207 9.253031 9.28314 9.169823 9.244274 9.2536125 9.243515 9.192842 9.194781
1367526_at 8.681648 8.828 8.873471 8.702599 8.682207 8.73018 8.814504 8.720678 8.691816 8.836208 8.761524 8.779621
1367527_at 7.934313 7.88683 7.8695917 8.165563 7.9292407 7.8568006 8.16672 8.060052 7.9391 7.9105964 7.8723965 7.9946575
1367528_at 8.756854 8.852246 8.775802 8.891955 8.760951 8.789917 8.642534 8.688491 8.680508 8.885941 8.860705 8.642867
1367529_at 9.191467 9.160147 9.168846 9.270376 9.196013 9.146929 9.114486 9.159724 9.145889 9.095621 9.076284 9.000351
1367530_at 7.3634295 7.3279996 7.4396625 7.37879 7.25691 7.4701777 7.5020795 7.2235546 7.4018617 7.406333 7.453046 7.5127234
1367531_at 10.724873 10.67465 10.73731 10.782278 10.637961 10.713017 10.751378 10.793109 10.727524 10.660259 10.7997265 10.753199
1367532_at 11.090367 11.079067 11.11932 11.179386 11.115445 11.052927 11.132723 11.111864 10.97855 10.928645 11.100784 11.180264
1367533_at 8.146175 8.140964 8.361693 8.488453 7.9620304 8.347819 8.187726 8.411501 8.225824 8.204815 8.441156 8.358861
1367534_at 7.635688 7.3828783 7.540785 7.672479 7.5991235 7.622057 7.7315683 7.580625 7.453346 7.6405907 7.7531476 7.710082
1367535_at 8.6902895 8.580835 8.506134 8.863953 9.122335 8.914625 8.705568 8.773855 8.89382 8.451433 8.920359 8.772681
1367536_at 7.458788 7.5515094 7.676226 7.456874 7.4275184 7.690367 7.55639 7.7664123 7.5816603 7.7257524 7.579425 7.7204423
1367537_at 7.393868 7.570008 7.2262692 7.70206 7.7271028 7.6196957 7.6053753 7.4701395 7.701023 7.2240667 7.7101355 7.485417
1367538_at 7.2294545 7.1723685 6.918626 7.1041555 7.154007 6.9764156 7.1601796 7.113005 7.1357117 6.852626 7.3077087 7.090044
1367539_at 8.788583 8.552952 8.697556 8.76993 8.720324 8.517185 8.68845 8.473548 8.517277 8.157062 8.712276 8.372397
1367540_at 7.1550446 7.0837836 7.109892 7.5736356 7.354765 7.387395 7.019838 7.3766665 7.357683 7.1775846 7.2899523 7.375191
1367541_at 7.7447762 7.755572 7.7063446 7.6363287 7.912811 7.787338 7.677934 7.8016195 7.777271 7.791982 7.682969 7.607056
1367542_at 7.9266224 7.9064083 7.9164033 8.077171 7.9704924 7.9365983 8.025469 8.0519905 7.9196944 7.9282146 8.13727 7.966226
1367543_at 8.506552 8.667555 8.768312 8.661799 8.673212 8.545828 8.668911 8.696251 8.658593 8.552307 8.796679 8.428237
1367544_at 5.819226 5.5153866 5.8056016 6.2561393 5.989633 6.1233997 6.2781377 5.9335265 6.1392117 5.388432 5.8965354 5.8029714
1367545_at 7.055215 6.9249215 7.466417 7.3826265 7.056014 6.957455 7.23503 7.099417 7.114859 7.007144 7.080779 7.3353553
1367546_at 10.276022 10.203152 10.302937 10.001618 10.217095 10.140953 10.170355 10.203301 10.122572 10.03918 10.111895 10.062817
1367547_at 7.942935 7.6761923 7.664689 7.954514 7.845451 7.7940865 7.6777554 7.705651 7.800795 7.5428424 7.628492 7.591253
1367548_at 8.754062 8.7579775 8.655202 8.648651 8.581074 8.646845 8.752035 8.670022 8.627852 8.556398 8.519103 8.687146
1367549_a_at 10.164528 10.012125 9.92644 10.378761 10.020475 10.047733 10.313412 10.209959 10.104845 10.189396 10.332174 10.137655
1367550_a_at 8.239713 8.586508 8.729599 8.771231 8.554917 8.717024 8.7575445 8.843447 8.547472 8.669999 8.713353 8.792778
1367551_a_at 8.491859 8.564172 8.608725 8.59333 8.671408 8.444935 8.584257 8.66611 8.565144 8.57326 8.657501 8.712673
1367552_at 4.4553995 4.5579934 4.3209834 4.3602695 4.42204 4.6093345 4.4254184 4.286917 4.5182676 4.807038 4.5624866 4.4269633
1367553_x_at 11.614965 11.737924 11.8588 12.312793 12.234896 12.211763 13.060304 13.077103 12.623528 13.548583 13.510615 13.453814
1367554_at 4.0079556 3.9818745 3.8891985 3.996158 4.181858 4.283111 4.101004 4.1181474 4.096507 3.985807 3.9196491 3.9184487
1367555_at 14.703031 14.718243 14.703031 14.703031 14.686079 14.728721 14.691624 14.691624 14.706564 14.717045 14.648148 14.649228
1367556_s_at 14.392665 14.447321 14.425966 14.468351 14.49024 14.43238 14.514299 14.43731 14.422717 14.468351 14.468351 14.489109
1367557_s_at 12.887008 12.984724 12.909326 13.127672 13.112949 13.30943 12.862127 13.064629 13.042149 13.374734 13.214106 13.133915
1367558_x_at 3.0178938 3.068918 3.036709 3.0387216 3.0820546 3.1192944 2.989332 3.0727866 3.0521958 3.0607562 3.025468 3.0995605
1367559_at 13.078274 13.124039 13.172737 13.155181 13.064015 13.119418 13.105319 12.985756 12.994699 13.075874 13.059553 13.133298
1367560_at 11.9495735 11.994636 12.040966 12.06313 11.864551 12.08612 11.988208 12.081938 12.0780115 12.117352 12.163396 12.025407
1367561_at 12.369646 12.362729 12.403318 12.394336 12.425952 12.484851 12.252015 12.490224 12.455819 12.513628 12.385548 12.48343
1367562_at 8.677767 8.610638 8.75623 8.339393 8.234674 8.705467 8.64067 8.54638 8.539362 8.1835575 8.160185 8.339089
1367563_at 8.74628 8.694214 8.863136 8.589361 8.736332 8.880338 8.694025 8.741629 8.699919 8.550821 8.606598 8.674762
1367564_at 5.8797526 5.867084 5.812484 5.920168 5.8305774 6.0446386 5.909942 5.886284 6.028543 5.929654 5.939202 5.903302
1367565_a_at 13.752988 13.787494 13.797613 13.75023 13.753943 13.770057 13.711646 13.763219 13.806306 13.714068 13.706568 13.738164
1367566_at 4.1442423 4.1976147 4.273087 4.1068435 4.0135107 4.29984 4.1459484 4.1687164 4.1926537 4.0652084 4.263439 4.1657324
1367567_at 11.6227045 11.669059 11.90757 12.083282 11.846338 11.963587 11.662754 11.901156 11.795505 11.903275 11.767844 11.794002
1367568_a_at 8.981298 8.888571 9.018736 8.982982 8.937639 8.913293 8.961708 9.308069 9.193026 8.996333 8.839927 9.209183
1367569_at 11.902607 12.094875 12.093784 12.081444 11.9529 12.01144 11.970444 12.043069 12.067057 12.039309 12.073132 11.986386
1367570_at 6.664708 7.2430716 6.800078 6.53593 6.5446844 7.072562 6.5415134 7.3338065 6.7440825 6.659572 6.736071 6.4890885
1367571_a_at 5.8552017 5.569606 5.622692 5.4236245 5.677534 5.676857 5.5880213 5.447956 5.626979 5.2257614 5.375345 5.528266
1367572_at 5.0659413 5.2328863 4.997095 5.263974 5.1712017 5.2201066 5.2586675 5.000669 5.2462 5.209852 4.995913 5.2246127
1367573_at 12.381324 12.543898 12.556576 12.572383 12.45579 12.567617 12.56487 12.585039 12.619341 12.71182 12.655708 12.700913
1367574_at 8.050827 8.39362 8.232823 8.183908 8.274353 8.492443 8.312689 8.541528 8.268002 8.53666 8.647807 8.49582
1367575_at 11.732149 11.65975 11.523363 11.619907 11.583816 11.732749 11.568684 11.731317 11.647105 11.997529 11.782018 11.634958
1367576_at 13.551851 13.730599 13.71093 13.772042 13.742014 13.800761 13.88873 13.625934 13.632746 13.724093 13.739903 13.888257
1367577_at 6.924035 6.6387854 6.9892974 6.2080297 6.865631 6.81474 6.8689604 7.283094 7.5058193 7.106336 6.3073893 7.026841
1367578_at 10.457397 10.507755 10.566948 10.454752 10.501488 10.629301 10.537696 10.604338 10.503977 10.807767 10.774294 10.662354
1367579_a_at 11.164628 11.31044 11.368912 11.420053 11.4546795 11.515521 11.517508 11.448299 11.260726 11.476641 11.583324 11.132131
1367580_at 11.097463 11.1966305 11.245814 11.152942 11.110722 11.315703 11.111776 11.23032 11.186145 11.341569 11.226532 11.163203
1367581_a_at 5.820713 5.8593163 5.8013964 5.5784726 5.738317 6.2684283 5.9523025 5.578787 6.0418262 5.6603236 5.809332 6.0167785
1367582_at 11.283703 11.375276 11.508886 11.474328 11.32404 11.424126 11.290921 11.502225 11.41703 11.571486 11.462439 11.526112
1367583_at 13.3401575 13.363449 13.428408 13.386245 13.4056225 13.318592 13.3298235 13.424579 13.3693285 13.281893 13.290394 13.2772255
1367584_at 7.924611 8.282024 7.848552 7.645978 8.000981 8.1424675 7.946942 8.126073 7.8994107 7.959019 8.086005 7.9243364
1367585_a_at 11.180596 11.167803 10.959593 11.095803 11.015388 11.1939 10.990994 11.358768 11.167338 11.071485 11.188768 11.027624
1367586_at 13.018843 13.0105 12.910513 12.915468 13.081634 12.848325 12.867722 12.892392 12.678291 13.06015 12.771314 12.55166
1367587_at 3.7014494 3.5783308 3.7290304 3.5612543 3.5856807 3.7834074 3.5612588 3.5398903 3.7544603 3.7598908 3.679813 3.6136503
1367588_a_at 11.186263 11.310082 11.440369 11.415082 11.367437 11.394825 11.318214 11.484467 11.568518 11.539482 11.37664 11.437342
1367589_at 9.324146 9.330997 9.410384 9.343539 9.413495 9.408808 9.24679 9.352959 9.313161 9.506547 9.4169655 9.300568
1367590_at 10.663115 10.885227 10.968854 10.826798 10.8486595 10.873764 10.829498 10.8214445 10.812996 11.044846 10.996716 10.943345
1367591_at 10.055305 9.959189 9.956418 10.025217 9.919211 10.041162 9.836925 9.968683 10.067943 10.081169 10.182219 9.970025
1367592_at 3.4378285 3.3888483 3.4524956 3.3804739 3.434845 3.4385293 3.443557 3.4552372 3.5022445 3.4423506 3.395576 3.4052877
1367593_at 9.004869 8.645252 8.586989 9.107356 8.682557 9.083484 9.260418 9.040352 9.241951 9.09914 9.170441 9.700139
1367594_at 9.45639 9.514132 9.583488 9.427181 9.7432 9.692862 9.7493 9.464857 9.646229 9.4605255 9.803553 9.597433
1367595_s_at 13.607076 13.671679 13.629732 13.684487 13.773412 13.616608 13.662241 13.692651 13.732452 13.658081 13.704816 13.644795
1367596_at 11.860856 11.990953 12.116831 11.982912 11.86209 12.042261 11.857156 11.989588 12.111274 12.104479 12.152219 12.122013
1367597_at 12.075615 12.109064 12.238835 12.207936 12.166165 12.190934 12.112743 12.290385 12.179587 12.26652 12.189994 12.1975155
1367598_at 14.225424 14.273248 14.267239 14.223422 14.289984 14.222433 14.246201 14.275981 14.159588 14.206364 14.169425 14.177428
1367599_at 12.323929 12.17228 12.184868 12.170359 12.166436 12.039546 12.122672 12.110262 12.194928 12.413157 12.533042 12.281735
1367600_at 5.543307 5.3591084 5.4064856 5.3548574 5.384321 5.474565 5.4731107 5.705529 5.6766124 5.4669547 5.5620885 5.39897
1367601_at 9.064543 8.674166 8.831765 8.489012 8.18343 8.371191 7.469178 8.752502 8.113789 8.146317 8.342604 8.539113
1367602_at 10.063486 9.583925 9.756952 9.354289 9.225022 9.17692 8.555288 9.656286 9.08639 9.192656 9.341547 9.5106325
1367603_at 11.329661 11.439601 11.330257 11.388613 11.43448 11.378242 11.3417225 11.268059 11.469929 11.560861 11.32761 11.361707
1367604_at 11.123185 11.379279 11.452142 11.463131 11.413334 11.17146 11.254311 11.32164 11.254754 11.39866 11.452105 11.354663
1367605_at 10.817384 11.110259 11.074892 11.061552 11.056208 11.021181 10.956113 10.976653 10.925814 11.056256 11.009351 11.0344095
1367606_at 12.048278 12.14914 12.211753 12.137692 12.084023 12.237921 12.209806 12.227886 12.280502 12.292278 12.263062 12.213462
1367607_at 12.580078 12.594859 12.6149235 12.621434 12.572123 12.683055 12.598551 12.63865 12.678776 12.666272 12.654736 12.553461
1367608_at 5.305212 5.2535925 5.439086 5.34289 5.4936986 5.386506 5.482082 5.317344 5.4274597 5.4908943 5.6182113 5.416177
1367609_at 11.895102 11.415496 11.5058775 12.261114 12.109151 11.290247 11.163082 12.309519 11.879701 12.129015 12.44976 11.437182
1367610_at 12.454004 12.325642 12.3756695 12.396057 12.500466 12.423703 12.349617 12.341347 12.590214 12.487444 12.263405 12.363348
1367611_at 5.504939 5.310536 5.335613 5.282542 5.4708476 5.1713505 5.234164 5.1237717 5.572557 5.049366 5.5334697 5.287946
1367612_at 13.972527 14.103594 14.002272 14.044993 14.003942 13.995814 13.993876 13.963233 14.010486 14.063404 14.0165 14.004386
1367613_at 12.825415 12.812414 12.926947 12.87833 12.809027 12.885144 12.893251 12.8309 12.8980875 12.984053 12.960422 12.896591
1367614_at 7.513646 7.2439175 7.279211 7.0628314 7.374657 7.5932674 7.5660353 7.494668 7.533347 7.2677245 7.3265667 7.468093
1367615_at 4.4485407 4.242136 4.262865 4.201448 4.302532 4.3812723 4.130862 4.2858567 4.3185096 4.227776 4.3084755 4.3399878
1367616_at 4.7856493 4.6619987 4.539196 4.5609684 4.599294 4.583685 4.5748014 4.539835 4.5383005 4.756173 4.6726923 4.755053
1367617_at 9.665809 9.730544 9.757884 9.708673 9.959959 9.913857 10.01491 10.028786 10.079095 10.296137 10.354141 10.425106
1367618_a_at 11.229074 11.370898 11.472157 11.524801 11.3944235 11.359829 10.942637 11.473239 11.489955 11.492719 11.424562 11.522352
1367619_at 12.61782 12.457549 12.624673 12.642572 12.539672 12.580929 12.494186 12.472409 12.668931 12.519224 12.3821125 12.480386
1367620_at 13.005275 13.049392 13.016271 12.910918 12.9216175 13.027874 12.859419 12.998567 12.915139 13.030301 13.024222 12.895965
1367621_at 8.548721 8.781955 8.601501 8.76588 8.726598 8.675743 8.648123 8.726086 8.668621 8.718688 8.781497 8.45103
1367622_at 12.325409 12.346972 12.2825575 12.287806 12.238359 12.300945 12.129565 12.315649 12.345269 12.368615 12.276985 12.190886
1367623_at 11.940262 12.057198 12.055476 12.019833 12.045157 12.052473 12.061522 12.095383 12.068984 12.152559 11.934261 11.958738
1367624_at 10.749298 10.651918 10.633857 10.459743 10.955731 10.970717 10.742798 10.842576 10.984475 10.4372425 10.7484865 10.312847
1367625_at 13.431876 13.449873 13.403932 13.437649 13.438249 13.424026 13.406369 13.438732 13.448138 13.494384 13.417338 13.351787
1367626_at 5.0456114 5.0233245 5.028104 4.9848013 5.070789 5.055183 5.053211 4.9132175 5.0037417 5.1509514 5.2467704 5.0142136
1367627_at 8.084991 8.177626 8.294983 8.583519 8.091067 8.026589 8.223029 8.131165 8.365726 8.047651 8.30939 8.674944
1367628_at 6.0923095 6.5095882 6.2615113 6.402242 6.5434933 7.1937623 6.429835 6.739146 6.5086055 6.255418 6.007917 6.394541
1367629_at 12.033221 12.1425905 12.212444 11.950901 12.078353 12.151228 12.069346 12.164164 12.172511 12.281468 12.197968 12.1648035
1367630_at 12.329269 12.408742 12.441944 12.344778 12.312402 12.405925 12.244336 12.350104 12.4500885 12.499409 12.427509 12.251037
1367631_at 5.593195 6.7081833 6.0874877 6.9368877 6.0476766 6.1757298 6.130191 5.9710984 6.4536304 5.7505608 5.7888746 6.156994
1367632_at 10.540709 10.259267 11.048154 10.502382 10.4171095 10.4345255 10.632895 10.719414 10.790655 10.520536 10.963403 10.672171
1367633_at 9.676096 9.383852 10.11082 9.519706 9.429677 9.587823 9.579044 9.814234 10.039382 9.727681 10.323403 9.851554
1367634_at 12.300225 12.4690485 12.402961 12.348703 12.392117 12.411322 12.297018 12.442786 12.4314785 12.564956 12.404352 12.49546
1367635_at 13.090181 13.017555 13.10624 13.237674 12.9589205 12.999443 13.053025 13.0491 13.0333805 13.038887 13.030667 12.922581
1367636_at 7.971211 8.085482 8.019245 8.059668 8.06502 8.033358 7.900371 8.105728 7.890446 8.247869 8.267097 7.9781404
1367637_a_at 10.768952 10.562042 10.834879 10.745823 10.699891 10.629717 10.778928 10.6761675 10.562164 10.633312 10.533796 10.669654
1367638_at 9.844402 9.799666 9.908413 9.979859 9.97478 9.766837 9.923818 9.950311 9.979159 10.024365 10.009965 9.989201
1367639_a_at 12.55203 12.820711 12.809378 12.74229 12.772374 12.693897 12.716815 12.69909 12.774145 12.685781 12.713618 12.632006
1367640_at 12.509429 12.674916 12.70111 12.73382 12.60356 12.705587 12.469649 12.656745 12.647893 12.736071 12.632493 12.549467
1367641_at 13.518699 13.597082 13.490737 13.548243 13.573476 13.581425 13.545728 13.599169 13.596346 13.619728 13.586284 13.596013
1367642_at 10.886327 10.961118 11.065966 10.946655 10.946518 10.911055 10.998754 11.083265 10.945682 11.04348 10.826313 11.099644
1367643_at 11.80574 11.798418 11.692473 11.823296 11.866788 11.88482 11.821701 11.747155 11.758132 11.892205 11.818667 12.005593
1367644_at 7.646388 7.4762363 7.7629776 7.7733445 7.684611 7.752846 7.772485 7.7503076 7.8725657 7.8390527 7.702404 8.034816
1367645_at 12.714924 12.886103 12.835301 12.801013 12.824064 12.819704 12.828473 12.86972 12.994862 13.026583 12.809812 12.93027
1367646_at 12.076403 12.137048 11.972681 12.1411085 12.12424 12.177188 12.389361 12.329963 12.186981 12.141188 12.410046 12.379897
1367647_at 14.137902 14.122807 14.136653 14.138045 14.105218 14.131621 14.099409 14.033164 14.111958 14.025973 14.015012 13.998744
1367648_at 6.2630944 6.24641 7.0748143 6.394748 6.6580124 6.728054 6.5731783 7.097268 7.0405354 6.8494225 7.1183667 7.539633
1367649_at 6.5477133 6.565098 6.5870852 6.3805957 6.5903482 6.6211724 6.4877543 6.4957232 6.51585 6.598953 6.477237 6.6019673
1367650_at 6.2500606 6.5004187 6.70149 6.756202 6.6492 6.427964 6.614125 6.5093355 6.7261505 6.455544 6.7314434 6.6027007
1367651_at 10.368695 10.242039 10.4217825 10.864801 10.218732 10.664726 10.724032 10.695063 10.4276 11.210924 11.247474 11.163748
1367652_at 9.496611 9.1084795 9.314259 9.258474 9.347698 9.616686 9.612154 9.18868 9.555452 8.982493 9.054797 9.376022
1367653_a_at 12.499212 12.562323 12.183194 12.369062 12.393406 12.448233 12.311097 12.423836 12.47075 12.710066 12.501143 12.265268
1367654_at 8.573741 8.616496 8.574053 8.805868 8.819856 8.80661 9.067362 8.5570135 8.711245 8.544832 8.844831 8.4428835
1367655_at 7.4663057 7.5800076 7.6277723 7.435267 7.615633 7.4594784 7.742691 7.4933944 7.858995 7.72744 8.176793 8.166445
1367656_at 10.53009 10.591811 10.595804 10.539522 10.581784 10.628557 10.662946 10.739687 10.519135 10.795403 10.726353 10.622158
1367657_at 12.463484 12.618067 12.350027 12.814167 12.549273 12.474313 12.3916855 12.44564 12.482536 12.880163 12.64583 12.598361
1367658_at 6.6012135 6.6918283 6.6872573 6.711125 6.4908576 6.625475 6.7738237 6.8473043 6.441354 6.743645 6.382556 6.5216756
1367659_s_at 10.610074 10.534638 11.121563 10.571415 10.654253 10.300815 11.029503 10.758364 10.647854 11.250269 9.932757 10.680752
1367660_at 6.1546335 6.312149 6.423568 6.217522 6.336655 6.429028 6.37543 6.3825545 6.258216 6.3256884 6.3889737 6.3453956
1367661_at 6.725079 7.0415154 6.889697 6.711125 7.041822 7.4473515 7.0762386 7.074562 6.780404 6.8750496 6.808857 6.98702
1367662_at 12.427615 12.512026 12.494607 12.4921 12.52261 12.530621 12.402187 12.614648 12.61816 12.457875 12.583802 12.407912
1367663_at 11.530366 11.562063 11.557424 11.507996 11.541158 11.5007305 11.630741 11.50274 11.593532 11.742163 11.727453 11.641648
1367664_at 4.2790475 4.272269 4.227807 4.3788624 4.171607 4.191168 4.2515173 4.2070413 4.0596814 4.2485137 4.152072 4.1274085
1367665_at 4.2513127 4.200112 4.2834234 4.122291 4.1946387 4.2011194 4.1713037 4.2145615 4.194005 4.159606 4.252538 4.2563972
1367666_at 9.075478 8.954926 9.185266 9.383438 9.273874 8.982154 9.164588 9.033881 9.121157 9.127234 9.207679 9.21925
1367667_at 11.793323 11.948009 12.136786 11.618766 11.926445 12.002006 12.095202 12.107555 12.087989 11.992484 11.9626 11.996675
1367668_a_at 6.4018683 5.8485055 6.302221 6.8753023 6.175427 6.5938864 6.0973263 6.313133 6.513437 7.222234 7.1781425 7.5006514
1367669_a_at 9.711598 9.617544 9.80863 9.694845 9.563892 9.748835 9.630075 9.823975 9.856162 9.942266 9.665908 9.833258
1367670_at 10.693477 10.510905 10.475952 10.405962 10.69089 10.456435 10.491567 10.578549 10.586947 10.707168 10.773792 10.546188
1367671_at 9.014745 9.339149 9.169456 9.156988 9.27195 9.288128 9.321636 9.150092 9.07934 9.362485 9.303676 9.140989
1367672_at 11.641958 11.594327 11.669674 11.735501 11.790911 11.588757 11.6335335 11.532714 11.694226 11.767289 11.599637 11.677902
1367673_at 10.983547 11.00443 10.909064 10.963036 10.899663 10.952025 10.858109 10.979677 11.017953 11.007076 10.979002 11.02786
1367674_at 9.280983 9.366534 9.401335 9.456201 9.455433 9.3273 9.5311775 9.375837 9.30757 9.302186 9.3093195 9.4650135
1367675_at 8.770139 9.043659 9.033447 8.981509 8.851533 8.895343 8.765585 8.911194 8.885444 9.0087805 8.9101 8.9350815
1367676_at 6.907472 6.96328 7.623879 7.328422 6.6478224 6.943231 7.187196 6.639337 6.785127 7.390381 7.358876 7.387621
1367677_at 11.49723 11.6178055 11.848349 11.674419 11.188739 11.58951 11.4542885 11.772289 11.881357 11.846382 11.631093 11.551341
1367678_at 10.890666 11.077749 10.811933 11.04244 10.827287 10.6845255 10.887926 11.195294 11.250864 11.163994 11.269792 11.2297945
1367679_at 9.798246 10.29702 9.94333 9.817905 10.359225 9.837315 9.839731 10.047646 10.67803 10.133498 11.0233345 10.628904
1367680_at 12.333733 12.240462 12.160322 12.241618 12.219683 12.185559 12.26279 12.310827 12.237101 12.252557 12.162893 12.27545
1367681_at 10.177306 10.150432 9.94004 10.128113 10.374457 10.077464 10.295622 10.251303 10.262448 10.082108 9.927866 10.075855
1367682_at 6.777125 7.04044 6.9021173 6.7760086 7.02937 6.618304 6.7602196 6.665939 6.715199 6.561552 6.413476 6.677785
1367683_at 9.583945 9.911901 9.942484 9.935393 9.822678 9.649754 9.877949 9.469801 9.302551 9.610331 9.658345 9.441839
1367684_at 4.3368783 4.3744693 4.4166546 4.155199 4.2778926 4.4103293 4.093759 4.407631 4.1542826 4.5371704 4.6025476 4.4509993
1367685_at 12.085371 12.174277 12.307702 12.184883 12.166278 12.204885 12.1207485 12.292713 12.298795 12.385629 12.181071 12.259257
1367686_at 11.735896 11.660698 11.840487 11.818645 11.794034 11.588859 11.559405 11.81374 11.528676 11.619086 11.6083 11.455967
1367687_a_at 8.445734 8.459786 8.519611 8.383139 8.636141 8.445099 8.722627 8.534021 8.676236 8.625821 8.605143 8.58248
1367688_at 8.269936 8.213511 8.474886 8.319358 8.277053 8.194963 8.325877 8.422597 8.211306 8.336865 8.218773 8.484271
1367689_a_at 7.0498047 6.930347 7.1447473 7.2579684 7.3066154 7.124772 8.189016 8.178898 7.608986 9.598513 10.304674 10.033703
1367690_at 11.488474 11.560423 11.842789 11.650484 11.561224 11.543547 11.350768 11.51511 11.543107 11.629055 11.531912 11.571408
1367691_at 11.135523 11.0350065 10.375216 10.477784 10.437178 11.303136 11.338173 10.763084 11.006854 10.705533 10.755917 11.191783
1367692_at 4.1021323 3.9167078 3.7223692 3.8429039 3.984733 3.9514241 3.803626 4.007573 3.8646355 3.9568133 3.8453374 3.9742773
1367693_at 9.755941 9.762566 9.920901 9.917657 9.866855 9.8834 9.932987 9.821216 9.6882305 10.053007 10.037686 9.91018
1367694_at 10.8775215 10.912064 11.191671 10.941019 11.103755 10.772414 10.891097 10.907387 11.123575 11.251857 10.867499 10.8034315
1367695_at 12.493289 12.506071 12.337599 12.373865 12.469914 12.42704 12.416341 12.346026 12.412887 12.238332 12.458211 12.395926
1367696_at 8.1225 8.302964 8.276284 8.1367855 8.384121 8.235512 8.322742 8.522349 8.62937 8.600679 8.888479 8.780495
1367697_at 10.066147 10.172749 10.011375 10.296455 10.24145 10.288942 10.2508135 10.328513 10.404648 9.88179 10.368063 9.888399
1367698_a_at 9.029588 9.017512 8.871445 9.067837 9.076082 8.929519 8.869636 8.991574 8.8827095 8.80727 9.078778 9.02449
1367699_at 6.7317953 6.7397118 6.75663 6.7987804 6.882207 6.7174234 6.7508645 6.8422136 6.7840195 6.5575786 6.691189 6.6486244
1367700_at 4.1865673 4.259821 4.301521 4.072182 4.2089314 4.2407494 4.2985096 4.0564795 4.2745895 4.3022146 4.20022 4.1744876
1367701_at 7.039754 6.646123 7.0024695 6.9288936 7.1751003 6.875722 6.806567 6.7762933 6.5692225 7.193459 7.243672 6.9936876
1367702_at 12.771224 12.69231 12.571365 12.623187 12.60242 12.506954 12.690372 12.675124 12.697417 12.527023 12.374493 12.473068
1367703_at 4.543938 4.4485893 4.4232445 4.1620693 4.31427 4.4172935 4.38174 4.0705786 4.4077835 4.3995805 4.1987243 4.165902
1367704_at 9.040324 8.978733 8.980849 9.055236 9.046591 9.126337 9.201438 8.957725 8.9675 9.022861 9.182944 9.01954
1367705_at 8.635817 8.538124 8.970934 8.72304 8.471083 8.780354 8.809377 8.980117 8.764867 9.270261 8.559894 8.904013
1367706_at 11.088679 11.059136 11.0466385 10.95736 10.997257 10.91391 10.860263 10.981085 10.9953985 11.016635 10.956402 11.093414
1367707_at 8.903365 10.063817 8.702078 9.469063 10.401055 10.329943 8.245308 10.146491 9.015617 9.356532 9.551427 9.075689
1367708_a_at 9.944786 11.139479 10.049614 10.623594 11.599778 11.537313 9.929129 11.258053 10.351242 10.623283 10.850563 10.617788
1367709_at 10.288227 9.903764 9.932243 9.941551 9.766677 9.618211 9.894524 9.948873 10.328421 9.928531 9.865046 10.895842
1367710_at 10.1281 10.124004 10.1567135 10.12893 10.122737 10.068499 10.142699 9.980503 10.261743 10.320667 10.340106 10.29161
1367711_at 10.95332 10.782729 11.002673 10.899221 10.934309 10.988482 11.003146 11.055701 10.90672 10.958355 10.997668 10.8175125
1367712_at 5.9158907 5.933746 6.192185 5.915042 5.7499104 6.3608 5.910883 6.352169 6.123927 5.7762203 6.148795 6.2469473
1367713_at 9.008623 8.89221 9.216084 9.00564 9.089473 8.91637 9.113885 8.939699 8.964519 9.09836 9.052305 9.141454
1367714_at 7.344969 7.523327 7.468619 7.654072 7.3127785 7.49632 7.4314537 7.608802 7.2621145 7.4201756 7.579936 7.4094872
1367715_at 10.621646 10.446639 10.431814 10.315176 10.471096 10.430122 10.510701 10.415934 10.395716 10.334986 10.445279 10.451515
1367716_at 8.362234 8.016796 8.157686 8.064508 8.207714 8.376645 8.374466 8.242044 8.076651 8.161959 8.213013 8.162544
1367717_at 12.256513 12.430911 12.570104 12.509448 12.447416 12.421888 12.52312 12.493166 12.498679 12.446581 12.506396 12.575033
1367718_at 8.695564 8.77345 8.880884 8.746213 8.681094 8.661958 8.860423 8.736568 8.665066 8.53154 8.514603 8.678806
1367719_at 9.534888 9.396171 9.232204 9.575346 9.380916 9.420079 9.613188 9.384931 9.388852 9.435432 9.427722 9.559055
1367720_at 11.421248 11.404364 11.624054 11.397552 11.438945 11.190576 11.231327 11.38038 11.38232 11.523569 11.329028 11.657072
1367721_at 10.819889 10.819305 10.957811 11.0446205 11.368008 11.097467 11.197117 11.073193 11.409492 11.041784 11.140264 11.560979
1367722_at 6.984031 6.978632 7.0340056 7.1373706 7.194798 7.176305 7.2658296 7.1975346 7.1657133 7.7678 7.8851447 7.6321716
1367723_a_at 7.6575775 7.608549 7.7436604 7.982061 7.662399 7.7510147 8.060232 7.802548 7.9793344 7.7812486 8.053883 7.911398
1367724_a_at 10.018275 10.260018 10.291253 10.054582 10.308208 10.1662655 10.143925 10.476592 10.193176 10.3705435 10.257551 10.286444
1367725_at 7.6894336 7.5364137 7.527447 7.918717 7.661387 7.704013 8.148994 8.290058 8.223797 7.793342 7.8535714 7.813278
1367726_at 7.1608453 7.1535068 7.262402 6.8786607 7.166261 7.24836 6.921388 6.9387035 7.1462817 7.087452 7.0408926 7.113282
1367727_at 7.639198 7.5251894 7.597602 7.7743077 7.610037 7.884093 7.6646113 7.7934976 7.5211973 7.4981318 7.785006 7.845235
1367728_at 7.3449936 7.4267454 7.749599 7.6336837 7.5720983 7.5174522 7.4995327 7.7062593 7.51801 7.336407 7.4831667 7.5801764
1367729_at 11.967848 12.302473 12.108451 12.184777 11.903024 11.699961 12.0796585 11.928161 11.978037 12.300733 12.797139 11.756211
1367730_at 9.703665 9.535199 9.608733 9.623207 9.512467 9.41069 9.8042145 9.396341 9.367406 9.382036 9.461724 9.472982
1367731_at 7.481775 7.7028503 7.8003135 7.723405 7.753018 7.862795 7.7740974 7.8246527 7.819121 7.8583717 7.710929 7.9681916
1367732_at 8.534309 8.625687 8.65828 8.791094 8.744387 8.666524 8.658211 8.727696 8.6365185 8.635522 8.829936 8.560651
1367733_at 6.7760243 6.9417157 6.3287168 6.4244175 6.4415994 7.7473483 7.831515 6.9480805 7.0171366 8.712833 8.723921 8.34967
1367734_at 7.347507 7.6426563 7.691923 7.425741 7.585918 7.383912 7.829023 7.7253184 7.9215097 8.265404 8.245071 8.121901
1367735_at 11.653197 11.579823 11.6741495 11.5888405 11.674157 11.719765 11.871437 11.80136 11.669721 11.86431 11.627377 11.706902
1367736_at 9.422026 9.544055 9.481365 9.47797 9.437845 9.378794 9.522873 9.553149 9.335882 9.247927 9.260438 9.023621
1367737_at 10.728016 10.658013 10.511432 10.76379 10.543851 10.605886 10.661643 10.665365 10.597011 10.83265 10.836017 10.893634
1367738_at 7.1691008 7.166903 7.1069384 7.104146 7.219966 6.9530754 6.904705 7.0653653 7.131902 7.094876 7.3629985 7.30365
1367739_at 4.455702 4.3597 4.256204 4.290921 4.4161572 4.304667 4.3958097 4.1311135 4.301589 4.4920444 4.4014053 4.287733
1367740_at 6.4602556 6.5393233 6.5778055 6.3851876 6.4238276 6.542512 6.489084 6.383507 6.716768 6.6117954 6.6110935 6.9070354
1367741_at 9.694984 9.861473 9.630046 10.046363 10.2111025 9.3840475 9.8183155 10.364086 10.339339 10.056191 10.144518 9.926591
1367742_at 5.721359 5.606563 5.644224 5.7470913 5.730161 5.3976493 5.392832 5.345828 5.4639626 5.599765 5.5136104 5.293092
1367743_at 6.68132 6.925241 7.099909 7.013902 6.96279 6.69267 6.842688 6.694188 7.0121174 7.0153904 6.9636917 6.9956174
1367744_at 6.129063 5.858794 6.0190873 6.1171966 5.8216352 6.2624574 5.9514375 6.0404124 5.79667 5.680861 5.898503 6.0123506
1367745_at 8.409905 8.643452 8.707261 8.692611 8.749288 8.720142 8.741179 8.652276 8.538832 8.492341 8.609201 8.69762
1367746_a_at 8.693043 8.726419 8.530533 8.833868 8.7202 8.692358 8.605356 8.785421 8.753437 8.846882 8.831379 8.926615
1367747_at 8.247051 8.071905 8.406321 8.204226 8.261486 8.253946 8.407915 8.308611 8.175819 7.988943 8.407339 8.240236
1367748_at 9.550946 9.897224 9.669899 9.866133 9.823785 9.737549 9.198618 9.781429 9.586077 9.659352 9.697877 9.492913
1367749_at 5.236209 3.0643618 3.16158 3.8767684 3.5597737 3.4399776 3.4433436 3.458088 4.0001793 3.3234901 3.5384257 3.5367253
1367750_at 9.218024 9.219299 9.283564 9.297032 9.17229 9.020908 8.952867 9.186531 9.079473 9.109912 9.193598 8.918675
1367751_at 7.5843673 7.8441176 8.002644 7.507569 7.743707 7.9087276 7.9027853 7.8802004 7.44064 7.884952 7.5832305 7.4725504
1367752_at 8.826104 8.824298 8.590685 9.089456 8.688026 8.775439 8.665084 8.502705 8.721613 8.403103 8.565848 8.367526
1367753_at 7.672034 7.6037803 7.7299232 7.766005 7.603223 7.728776 7.562524 7.624941 7.5972705 7.522193 7.5753465 7.6617413
1367754_s_at 10.262523 10.346609 10.383685 10.285651 10.393496 10.383183 10.580995 10.202332 10.393944 10.412095 10.440584 10.470493
1367755_at 13.403916 13.548519 13.447358 13.5599 13.443862 13.40672 13.308292 13.422426 13.429045 13.493245 13.5432625 13.347763
1367756_at 9.059652 9.292178 9.431724 9.37205 9.313132 9.163215 9.358216 9.280562 9.34591 9.373284 9.254318 9.279469
1367757_at 12.412204 12.374647 12.564418 12.437549 12.439613 12.431935 12.503703 12.553938 12.499829 12.629457 12.56379 12.523135
1367758_at 8.116411 8.135751 8.522333 8.139401 8.132465 8.264749 8.216317 8.347173 7.967432 7.767531 7.7106204 7.8169866
1367759_at 9.171936 8.853194 8.803162 8.799384 8.613243 8.813172 8.417607 8.695893 9.044372 8.682736 8.4590025 8.830059
1367760_at 8.737975 8.6992655 8.847513 8.8153305 8.68399 8.872737 8.980071 8.756486 8.73712 8.817705 8.988454 8.784626
1367761_at 7.7739363 7.803353 7.722003 7.8940163 7.6876106 7.728696 7.901205 7.7232924 7.671527 7.82568 7.684408 7.9148426
1367762_at 5.0264225 4.916628 4.899793 4.9328012 5.122875 5.0434513 4.9159803 4.952409 4.9155574 5.0022373 5.033622 4.843315
1367763_at 11.134408 11.278997 11.279007 11.480502 11.188232 11.278465 11.236839 11.44675 11.475679 11.37266 11.226751 10.934993
1367764_at 7.637312 7.6488595 7.6246233 7.792452 7.9327307 7.822847 7.9215775 7.818153 7.819926 7.9646177 7.99316 8.384759
1367765_at 10.109082 9.672116 9.354512 9.677526 9.594915 9.795329 10.301201 9.953008 9.97419 10.369011 10.626368 10.170767
1367766_at 10.814322 10.757192 11.007198 10.83631 10.930252 10.903695 10.683495 10.867499 10.927829 11.141946 10.963491 11.022049
1367767_at 10.620598 10.432345 10.669258 10.5367155 10.504369 10.591267 10.381042 10.406915 10.49553 10.727061 10.593529 10.457706
1367768_at 5.1093254 5.019022 4.953248 4.9424515 5.244829 5.0543327 5.1173735 5.0483894 5.083637 5.1481133 5.165964 4.9917145
1367769_at 8.176362 8.394796 8.680452 8.527335 8.385794 8.5494175 8.31307 8.445296 8.443522 8.487744 8.593279 8.494722
1367770_at 9.778603 9.939444 9.956012 9.991212 9.892153 9.913545 9.698221 10.001464 9.584177 10.031466 10.018922 10.075994
1367771_at 8.814156 9.233628 9.027419 10.020072 10.070153 9.90395 10.154606 10.373388 10.763866 10.117902 10.056698 10.186827
1367772_at 7.785213 7.973022 7.800657 7.8719625 7.832576 7.9087224 7.8013897 7.9717007 7.7389565 7.7442155 7.869058 7.914197
1367773_at 11.043451 11.200365 10.982773 10.898345 11.100312 10.963455 10.888492 11.105224 11.06982 10.885741 10.949293 10.834455
1367774_at 12.93114 12.964967 13.121818 13.144154 13.120272 13.167354 13.1401 13.068976 13.136107 13.126466 13.1610985 13.138742
1367775_at 12.556572 12.083389 12.403911 11.808076 11.512527 12.251863 12.16908 12.238961 12.296966 11.8781 12.011489 11.854499
1367776_at 5.8674707 6.0608873 6.6669846 6.4247847 5.578285 6.6458607 6.380125 5.431096 5.863736 6.0545554 5.3997946 5.432411
1367777_at 10.803475 10.8616085 11.142538 11.047136 11.014337 10.709873 11.042735 11.237309 11.1101465 11.500413 11.128002 11.450099
1367778_at 9.4579735 9.558496 9.6708355 9.71069 9.523844 9.572775 9.517429 9.692675 9.433897 9.658785 9.541496 9.703169
1367779_at 6.6339726 6.602808 6.6640725 6.776558 6.522076 6.815382 6.5321383 6.6184945 6.778848 6.545759 6.5997887 6.7174873
1367780_at 7.465243 7.235196 7.440568 7.4656944 7.358125 7.7116404 7.5136714 7.046084 7.135456 7.6344633 7.288441 7.604127
1367781_at 3.9427445 4.030094 3.8101082 3.910902 3.8384318 3.972436 3.8653514 3.7283726 3.9098763 3.8116307 3.744814 3.8631825
1367782_at 4.574337 4.5563393 4.696224 4.598717 4.5113173 4.6684017 4.7494264 4.5400085 4.5272956 4.560333 4.584594 4.467464
1367783_at 11.907514 11.886395 12.06709 11.764457 12.063476 11.93744 11.979945 11.98235 11.948271 11.819696 11.960111 12.030844
1367784_a_at 12.944148 12.7065525 12.976511 12.791664 12.833593 12.684438 12.762159 12.872274 12.83743 12.871432 12.804629 13.078661
1367785_at 4.4408536 4.371612 4.368054 4.4271245 4.401 4.471656 4.601684 4.5286975 4.2262444 4.4101706 4.3094144 4.610241
1367786_at 10.142012 10.059883 9.935833 10.438135 10.361254 10.347607 10.530142 10.173751 10.345223 10.12293 10.554873 10.76809
1367787_at 5.965303 5.7266574 5.4908595 5.5303917 5.89725 5.7875285 5.427831 5.7383027 5.8212833 5.793722 5.7719994 5.5779524
1367788_at 7.8552313 7.8916326 7.728716 7.760543 7.652872 7.673751 7.692434 7.714559 7.6303263 7.7256937 7.469817 7.6392884
1367789_at 7.5343337 7.500848 7.4654846 7.640353 7.5442266 7.466487 7.495879 7.4965186 7.514841 7.5077257 7.3753905 7.582704
1367790_at 9.935642 9.852931 9.986274 9.972795 9.73727 9.857675 9.793193 9.996843 9.837175 9.775071 9.897867 9.864259
1367791_at 7.181242 7.2340727 7.3147573 7.24468 7.3476005 7.3180866 7.3583817 7.354525 7.327537 7.382224 7.762589 7.4599524
1367792_at 4.758353 4.6058064 4.469596 4.505393 4.632065 4.4672737 4.2906203 4.425545 4.413972 4.4894323 4.5293365 4.301724
1367793_at 12.904424 13.073571 13.12468 12.949339 12.985125 13.024519 12.947421 13.057448 12.970786 13.075168 13.069389 13.183587
1367794_at 5.66329 5.9022946 6.4048824 6.9899487 6.660175 5.9954906 6.106962 6.530033 6.10534 6.0215845 6.1391683 7.599286
1367795_at 6.1873 6.4986453 6.415201 7.1207695 7.2157006 7.0485306 7.1082726 7.282488 7.2706223 7.0265946 6.7740917 6.991372
1367796_at 8.24806 8.233436 8.202787 8.546431 8.273661 8.360804 8.428801 8.162829 8.2106695 8.248069 8.3296 8.341035
1367797_at 6.345938 6.553141 6.4131813 6.5685587 6.6364245 6.6092596 6.38728 6.561432 6.5509834 6.285792 6.4672585 6.4508324
1367798_at 12.581483 12.497151 12.396432 12.426437 12.352809 12.479217 12.461194 12.581548 12.519737 12.438823 12.540005 12.451591
1367799_at 5.308771 5.319235 5.570839 5.3298774 5.408332 5.2944584 5.2980556 5.239553 5.5597734 5.2966576 5.3466754 5.1784196
1367800_at 5.5405536 6.172657 5.9936504 6.1147814 6.1929493 6.314835 6.091253 6.0977073 5.893403 5.990024 5.9195905 6.0236993
1367801_at 9.643868 9.530314 9.489948 9.599405 9.531352 9.522117 9.566116 9.62329 9.476445 9.67966 9.762233 9.754319
1367802_at 9.745449 10.329983 9.356523 10.659909 10.57192 9.357096 8.761293 9.859096 8.713002 8.220719 9.32063 9.364184
1367803_at 6.208649 6.139067 6.1007104 6.298499 6.147499 6.142954 6.0509434 6.389921 6.064676 5.923189 6.227864 5.937307
1367804_at 12.845955 12.9106 12.994276 13.0323715 12.948091 13.031572 13.094258 12.941232 12.948066 12.846922 13.039645 13.067766
1367805_at 5.2542243 5.2511287 5.396914 5.253817 5.0229673 5.2392917 5.294538 5.2423196 5.44799 5.2892585 5.2939615 5.1081977
1367806_at 5.4878445 5.622631 5.5700426 5.387775 5.608674 5.7963705 5.430051 5.6003866 5.487744 5.626381 5.5151024 5.5368648
1367807_at 9.151959 8.972898 9.283941 9.150087 9.077749 9.294785 9.314223 9.47612 9.304459 9.263807 9.326368 9.149409
1367808_at 10.089706 10.2321615 10.456456 10.128209 10.3288145 10.186632 10.296679 10.289524 10.317875 10.268054 10.213871 10.164839
1367809_at 4.822713 4.7645063 4.87463 4.628626 4.756201 4.944179 4.613191 4.7162495 4.880912 4.6404743 4.840189 4.7210984
1367810_at 6.4631143 6.364354 6.609449 6.5276084 6.269439 6.2948093 6.52807 6.30959 6.5676637 6.325279 6.190879 6.294828
1367811_at 5.447163 5.5639615 5.175487 5.5119877 5.2197113 5.1722193 5.423063 5.420492 5.462067 5.4768534 4.9860415 5.3383703
1367812_at 7.590207 7.442399 7.5677443 7.7628956 7.4901967 7.6046543 7.4144006 7.708316 7.5625854 7.5142193 7.4913945 7.5247164
1367813_at 7.6150513 7.8272867 7.996642 7.6668863 7.7086697 7.7433567 7.353301 7.68173 7.7170115 7.5266714 7.2286825 7.538516
1367814_at 8.35143 9.040203 8.304939 8.979502 8.878746 8.789506 8.847745 9.041844 8.736292 9.174806 9.256811 9.591389
1367815_at 8.613893 8.602713 8.61664 8.687849 8.625501 8.620551 8.71789 8.515713 8.53322 8.683153 8.65038 8.704677
1367816_at 4.8367357 4.9243956 4.9538713 4.6902194 4.9410458 4.737769 4.877527 5.232579 5.4604387 4.8740654 5.497562 5.335068
1367817_at 7.4687867 7.6223693 7.584677 7.474492 7.6192436 7.69601 7.3560734 7.593208 7.3959775 7.609323 7.4134183 7.37898
1367818_at 8.625686 8.84294 8.818066 8.744061 8.682061 8.847004 8.618311 8.75706 8.787024 8.815601 8.7264805 8.667017
1367819_at 12.154952 12.065666 12.102562 12.058038 12.035591 11.996427 11.8769045 11.958296 11.96922 11.946856 11.834195 11.962426
1367820_at 9.271945 9.467672 9.513372 9.328348 9.362237 9.41889 9.108143 9.47982 9.448263 9.442856 9.545293 9.257613
1367821_a_at 3.8875284 3.8808022 3.8319075 3.5801663 3.984913 3.818394 3.689198 3.7972162 3.8918538 3.6758513 3.8643181 3.7448878
1367822_at 5.507066 5.767931 5.642347 5.52069 5.7677264 5.709098 5.7411637 5.634055 5.604864 5.7476444 5.691966 5.5690413
1367823_at 5.699137 5.682698 5.688805 5.8342185 5.5171723 5.884351 5.428322 5.426561 5.816714 5.774979 5.638762 5.4220757
1367824_at 8.909577 8.995353 8.935497 8.973699 9.007488 8.875587 9.064602 8.876643 8.858963 9.000842 9.029383 8.791366
1367825_at 6.5889397 6.518376 6.637206 6.43216 6.5191174 6.5862365 6.58652 6.3835125 6.6058087 6.6058927 6.525954 6.6126556
1367826_at 10.342089 10.130335 9.945824 10.417526 10.414955 10.3572445 9.987243 9.489828 10.032259 10.015901 9.709921 10.007285
1367827_at 9.733355 9.680969 9.800802 9.878641 9.838365 9.730227 9.856093 9.803426 9.588596 9.795368 9.778966 9.728459
1367828_at 9.733998 9.762035 9.771858 9.661525 9.75739 9.534753 9.605381 9.664462 9.760361 9.805618 9.435953 9.6048155
1367829_at 11.808337 11.818593 11.58539 11.77513 11.889298 11.786156 11.732962 11.765695 11.817588 11.908037 11.942852 11.763575
1367830_a_at 7.508378 7.446901 7.495115 7.575797 7.593672 7.469671 7.6151037 7.4272213 7.4056625 7.664564 7.609096 7.6694403
1367831_at 8.743757 8.84276 8.777139 8.879891 8.880157 8.83208 8.756141 8.692903 8.779953 8.841219 8.622331 8.789709
1367832_at 11.026513 10.873336 10.945148 11.174574 10.934181 10.950941 10.795569 10.92782 11.024936 10.891374 10.79702 10.794619
1367833_at 9.235394 9.263987 9.378634 9.515782 9.224423 9.512116 9.401097 9.430426 9.254788 9.535022 9.620579 9.281944
1367834_at 7.3569865 7.662029 7.9643517 7.776195 7.7630506 7.7848234 7.597608 7.782162 7.706762 7.903339 7.64415 7.5634074
1367835_at 5.6387286 5.565833 5.6150255 5.720574 5.8046055 5.7927823 5.508896 5.5991693 5.452984 5.6182714 5.6249404 5.839857
1367836_at 9.780076 9.022025 9.339106 8.966605 9.166919 8.684414 9.493572 9.493183 9.485729 9.273628 8.7431 8.777801
1367837_at 9.476912 9.599525 9.5832 9.53731 9.531691 9.639949 9.473605 9.657559 9.569094 9.746237 9.699044 9.566295
1367838_at 12.563379 12.522461 12.464868 12.631878 12.746389 12.693563 12.706891 12.647897 12.680932 12.397822 12.505448 12.951665
1367839_at 10.425155 10.372346 10.648364 10.133692 10.567155 10.495882 10.258525 10.174591 10.669968 10.279367 10.338676 10.410274
1367840_at 8.038591 8.217472 8.062231 8.164733 8.116674 7.997319 8.052139 8.162493 8.056024 8.082114 8.194846 8.076306
1367841_a_at 3.5860925 3.6946528 3.511719 3.4429839 3.475033 3.526432 3.5109966 3.5812979 3.5169234 3.5804868 3.6257768 3.5209386
1367842_at 6.3007 6.116859 6.0980296 6.0804987 6.1725717 6.2152 6.0676947 6.0704274 6.277965 6.2319613 6.2168813 6.2025847
1367843_at 10.739806 10.624861 10.822985 10.65208 10.553173 10.843582 10.427025 10.830801 10.719653 10.671362 10.61905 10.733096
1367844_at 8.845874 9.020068 9.16991 9.1219425 9.105421 8.961401 9.019615 9.264935 8.995395 8.969294 9.247 9.143452
1367845_at 3.6340973 3.6801124 3.6086025 3.6007876 3.5872495 3.6346524 3.6502588 3.663218 3.6280348 3.4846275 3.48048 3.5051372
1367846_at 5.980385 6.32013 5.7993655 5.8225093 6.2645473 6.519295 5.8754597 6.424306 6.145573 6.0475936 6.5171037 6.3730593
1367847_at 7.135255 8.025978 6.336456 8.412173 8.268187 8.257482 7.576664 8.2873535 8.145763 8.833252 8.456129 8.849614
1367848_at 7.4451613 7.745589 7.599439 7.860039 7.46993 7.558702 7.468842 7.539074 7.636847 7.60539 7.677313 7.526371
1367849_at 9.81748 9.675118 9.568099 9.751843 9.681787 9.428599 9.821403 9.803469 9.699954 9.595992 9.666281 9.902069
1367850_at 8.0931635 8.40667 8.426399 8.243399 8.382106 8.026286 8.584893 8.691106 8.72557 9.165207 9.225583 9.222156
1367851_at 3.987009 4.005227 3.9000587 3.812939 4.091629 4.1206617 4.1450167 4.0842605 4.161641 4.18093 3.9885738 4.089987
1367852_s_at 5.179997 5.214067 5.047886 4.8408484 4.890063 4.950038 5.118183 5.046384 5.0294294 5.0423927 5.1110587 5.034799
1367853_at 7.7394695 7.9454856 7.8019605 7.877276 7.883151 7.5081887 7.9118953 7.970774 7.800162 8.235432 7.974706 7.794565
1367854_at 11.083418 12.138238 11.339316 11.37822 12.111108 12.0224695 11.0616665 11.935699 11.500569 11.1926155 11.651348 11.126206
1367855_at 9.310036 8.92514 9.159141 8.898813 9.418622 9.3092575 9.531018 9.481707 9.216564 9.083708 9.277799 9.131589
1367856_at 8.747973 9.520045 8.770287 8.57394 9.009273 9.636576 8.66147 8.979217 8.804369 9.177098 9.605086 9.402891
1367857_at 12.234636 11.84497 12.223252 12.174062 11.99127 12.269461 12.08602 12.199604 11.895701 11.752988 11.594159 12.178425
1367858_at 4.1604953 4.3058987 4.191331 4.115643 4.4240713 4.264674 4.0600924 4.2277317 4.358325 4.179131 4.1965322 4.177685
1367859_at 5.504579 5.3562922 5.5894423 5.8389673 5.522752 5.2699924 5.3486333 5.4938674 5.819827 5.363414 5.2866693 5.39281
1367860_a_at 10.3530445 10.016691 9.942569 10.195914 10.125265 10.091558 10.544731 9.333433 9.867937 9.2001915 9.308933 8.22853
1367861_at 5.590888 5.368859 5.5432954 5.4589057 5.7202525 5.1752105 5.3576546 5.6753316 5.773746 5.8255715 5.866853 5.7460666
1367862_at 4.184888 4.186577 4.132342 4.0952063 4.0977383 4.188887 4.2901077 4.2472982 4.1825476 4.1518226 4.076037 4.0665765
1367863_at 7.9656096 7.9206033 8.098963 7.990606 7.926463 7.8720827 7.8305798 7.874692 7.917151 7.919911 7.692568 7.8475304
1367864_at 6.3548236 6.146366 6.335206 6.191121 5.9528594 6.258567 5.8843594 6.453638 6.3936963 6.227456 6.142733 6.4163003
1367865_at 7.4041834 7.2833176 7.316477 7.4829774 7.094433 7.0062737 7.3796515 7.270433 7.445005 7.488881 7.3349347 7.6668167
1367866_at 6.2784357 6.262722 6.145239 6.3393865 6.1007686 6.3936334 6.019428 6.1505775 6.2693763 6.091421 5.672823 5.9599285
1367867_at 8.908167 9.095287 9.02709 9.081247 8.947713 8.929131 8.944312 9.0502205 8.909087 9.073065 9.071514 9.043559
1367868_at 7.8292584 7.962623 8.010904 7.8170037 7.9255714 8.053955 8.007427 8.214695 7.948788 7.842526 8.0736885 8.170912
1367869_at 9.792266 9.686496 9.687132 9.841462 9.726331 9.6074095 9.771706 9.703659 9.729325 9.842563 9.705629 9.889947
1367870_at 8.992698 9.2346115 9.410185 9.246294 9.371896 9.325334 9.239273 9.451854 9.409283 9.591928 9.190083 9.300567
1367871_at 13.38851 13.3936825 13.493349 13.428077 13.438522 13.693362 13.533998 13.532248 13.592813 13.684499 13.811861 13.587698
1367872_at 8.631168 8.376475 8.738708 8.683863 8.500613 8.577078 8.73551 8.443358 8.432639 8.743749 8.678382 8.900536
1367873_at 9.37028 9.427662 9.492861 9.514188 9.3937235 9.423339 9.624306 9.529229 9.537582 9.622454 9.716869 9.444351
1367874_at 6.415159 6.4274373 6.444573 6.7124615 6.3167033 6.559096 6.1562347 6.5036745 6.2664495 6.1954746 6.5800266 6.4812636
1367875_at 8.984785 9.040056 8.984673 9.1630535 9.029116 9.2104225 8.893019 9.17189 9.036054 8.9947605 9.1005535 9.094445
1367876_at 6.709568 6.773092 7.021289 6.8826413 6.921413 6.756081 6.8511543 6.901189 6.7672606 6.809515 6.6082764 6.806502
1367877_at 7.950003 7.966647 8.287064 8.163179 7.9272704 8.063091 7.736218 8.057497 8.039156 8.000901 8.008555 7.9468246
1367878_at 8.937565 8.767286 8.813134 8.741791 8.792331 8.732023 8.763917 8.86181 8.798211 8.602703 8.820964 8.766712
1367879_at 6.9140973 6.8025107 7.2464275 7.1445694 6.9907317 7.186271 6.9794664 7.0447054 6.9472094 6.846428 7.2977943 6.8907204
1367880_at 5.350249 5.2126327 5.497607 5.406142 5.4094954 5.565814 5.4601245 5.3667974 5.199701 5.5068474 5.2879677 5.3950596
1367881_at 7.8772817 8.010171 8.048315 8.165921 8.053608 7.849123 8.124462 8.129699 8.027775 8.375429 8.182095 8.413373
1367882_at 7.2696023 7.341264 7.131272 7.0162745 7.12951 7.3248262 7.1818247 7.181194 7.100934 7.2322383 7.1667156 7.117274
1367883_at 6.9046464 7.235643 7.0164537 7.0730505 7.0284176 7.0748873 7.035116 7.183846 7.187894 6.878645 7.2686515 6.914635
1367884_at 10.472334 10.623164 10.71195 10.748608 10.780387 10.6811695 10.52799 10.6854315 10.448335 10.463962 10.774155 10.685398
1367885_at 12.133837 12.102328 12.164427 12.145224 12.173591 12.147804 12.15115 12.208062 12.204937 11.97931 12.295747 12.035949
1367886_at 7.6974955 7.691321 7.6077414 7.551379 7.6180663 7.674357 7.629693 7.653736 7.547633 7.6028967 7.6124597 7.6199
1367887_at 12.858737 12.610858 12.744004 12.678653 12.687438 12.583782 12.889065 12.644786 12.658991 12.657542 12.72496 12.839573
1367888_at 4.1623526 4.0024934 4.1843405 3.9233227 4.0420823 3.8514671 3.9433956 4.038271 4.0800943 4.0357313 4.1101637 4.1125097
1367889_at 8.495104 8.984268 8.645317 8.808606 8.68346 8.60705 8.801195 8.847652 8.692963 8.955721 8.922428 8.834187
1367890_at 6.7906704 6.635993 6.8536015 6.843711 6.908002 6.4492903 6.866213 6.8829527 6.877094 6.811268 6.949834 6.815651
1367891_a_at 5.250071 5.4516687 5.068791 5.024993 5.3539734 5.2488484 5.235311 5.3260484 5.5116763 5.5871263 5.4015527 5.2761393
1367892_at 10.717816 10.737718 10.57075 10.452587 10.721333 10.754413 10.29631 10.78173 10.500236 10.490533 10.706137 10.73294
1367893_a_at 6.8923335 6.7304707 6.895512 7.0216937 6.8705707 6.832958 6.739716 7.007665 6.9280605 6.8707833 6.471905 6.9124985
1367894_at 10.640596 11.97054 10.788644 12.049095 12.725416 12.422951 11.915011 12.310401 12.447672 11.990745 12.394983 12.498777
1367895_at 10.695137 10.640539 10.6416445 10.802947 10.739074 10.7801075 10.778739 10.726092 10.657966 10.715115 10.69447 10.763709
1367896_at 13.682464 13.509745 13.809091 13.637057 13.481534 13.323741 13.009166 13.182857 13.304541 13.162469 13.183308 13.05698
1367897_at 10.360972 10.2574415 10.51997 10.347818 10.261247 10.298631 10.489426 10.463391 10.405696 10.315303 10.191674 10.283544
1367898_at 9.614546 9.603219 9.544763 9.52991 9.609007 9.495038 9.528522 9.647674 9.448667 9.578921 9.659872 9.579407
1367899_at 7.0810156 7.120367 7.1848526 7.0106115 7.1929646 7.2931232 7.217458 6.962357 7.2900596 6.8265915 7.280176 7.248172
1367900_at 8.261624 8.229557 8.180384 8.528424 8.344083 8.175409 8.473901 8.479971 8.278393 8.586979 8.53039 8.754879
1367901_at 8.868838 8.68672 8.799636 8.889989 8.924685 9.059775 9.039085 8.980086 8.81803 9.167476 9.222119 9.241013
1367902_at 7.318674 7.2132635 7.617712 7.211739 7.39493 7.3527365 7.5817394 7.3122125 7.457577 7.4274697 7.219997 7.3670006
1367903_at 9.020602 9.129901 9.154665 8.937379 9.113992 9.034091 9.150705 9.3027115 9.097404 9.040592 9.017199 9.016206
1367904_at 6.317111 6.561176 6.154342 6.510951 6.8403373 6.2181 7.1002884 6.9100165 6.7868366 6.392904 6.227864 5.556755
1367905_at 10.318065 10.418307 10.380932 10.421227 10.349625 10.157185 10.158618 10.487412 10.497986 10.248547 10.281973 10.62966
1367906_at 10.136019 10.183102 10.285762 10.075792 10.037149 10.083986 9.998213 10.197079 10.014009 10.160901 10.084177 10.073463
1367907_a_at 9.0350485 9.280173 9.363779 9.255159 9.126292 9.335354 9.316958 9.541848 9.344494 9.6260395 9.5249 9.4857645
1367908_at 11.536398 11.582459 11.546588 11.665677 11.6639805 11.615958 11.544793 11.586566 11.638946 11.523085 11.590958 11.613318
1367909_at 11.717337 11.819857 12.0004015 11.839441 11.837144 11.703775 11.715848 11.854726 11.954891 11.734631 11.760892 11.961523
1367910_at 7.418879 7.3331842 7.20256 7.422386 7.360453 7.312209 7.300141 7.1489253 7.208296 7.2179317 7.3586287 7.5249605
1367911_at 8.132071 7.6839247 7.6251245 7.5524344 7.600712 7.846633 7.5057144 7.8254113 7.785517 7.622933 7.4301424 7.6306643
1367912_at 5.775715 5.459835 6.189265 6.0528584 5.9832473 6.143813 5.9966993 5.9093175 6.1883435 5.934956 6.1110024 6.085789
1367913_at 7.0258055 6.858167 6.9839025 7.0229487 7.06382 7.0506406 7.2536807 7.0603547 7.0575166 7.156114 7.1113944 7.2696023
1367914_at 6.614531 6.69959 6.563573 6.501146 6.787576 6.6703734 6.5938697 6.6956286 6.773997 6.7356353 6.9761486 6.8449626
1367915_at 8.64278 8.813979 8.884155 8.939397 8.611832 8.798748 8.780215 8.720336 8.689918 8.810393 8.821942 8.887778
1367916_at 5.8842936 5.7887735 5.750486 5.6089973 5.8478856 5.713861 5.607532 5.9080257 5.9055624 5.851795 5.7800465 5.6313095
1367917_at 13.488063 13.487767 13.550341 13.430499 13.5454035 13.368089 13.494917 13.501209 13.5256405 13.393317 13.338255 13.488609
1367918_at 4.8577213 4.875977 4.9923058 4.82442 5.0201807 5.049443 4.9672866 5.033769 5.380562 4.9249344 5.053951 5.2656274
1367919_at 5.9976935 5.583478 5.8644366 6.0555916 5.8091063 5.921559 6.0737886 5.9515085 5.90093 6.149775 6.1280646 6.2015295
1367920_at 5.3792872 5.246716 4.912591 5.358846 5.551044 5.3972015 5.078983 5.733039 5.7552676 4.634978 5.160373 5.075907
1367921_at 7.4746246 7.455368 7.4927225 7.6484337 7.5964303 7.4922624 7.5694547 7.5881667 7.5028014 7.353119 7.5628114 7.530253
1367922_at 7.7234592 7.6442614 7.7281537 7.9667006 7.7397647 7.616279 7.83026 7.7818832 7.7757745 7.7570024 8.0229645 7.9680324
1367923_at 5.406562 5.525574 5.2935658 5.227972 5.484829 5.5851817 5.4447064 5.579601 5.7188044 5.3818455 5.4163046 5.6931167
1367924_at 7.3665767 7.445589 7.200885 7.3121367 7.5641146 7.3748446 7.2214894 7.345916 7.229021 7.3907943 7.320487 7.3323016
1367925_at 7.1487546 7.3076253 7.292573 7.4944296 7.2959237 7.2841024 7.2393003 7.4601665 7.556893 7.674564 7.5485563 7.714003
1367926_at 8.402367 8.583982 8.360912 8.498164 8.408215 8.480927 8.278721 8.597024 8.635471 8.337193 8.314704 8.321834
1367927_at 10.24752 10.342238 10.364149 10.323843 10.269131 10.317935 10.217871 10.35319 10.364424 10.431331 10.2857895 10.236759
1367928_at 4.005828 3.8421037 4.005471 3.9167006 3.911333 4.101164 3.9140005 3.891362 3.962506 4.0881243 3.8399768 3.8849006
1367929_at 9.88802 9.875351 9.803507 9.818554 9.917826 9.7931595 10.034897 9.747551 9.928484 9.958189 9.868307 9.813351
1367930_at 4.0133 3.8708107 3.9202366 3.7471704 4.092537 4.0104876 3.8948631 3.9301414 3.8204339 4.032181 3.734467 4.028087
1367931_a_at 9.797344 9.543581 9.662029 9.798744 9.747137 9.614712 9.727632 9.549181 9.401275 9.562192 9.66543 9.58418
1367932_at 11.90533 11.565504 12.186436 11.286579 12.004546 11.40684 12.053513 11.512226 11.9503765 11.780665 11.338227 11.655559
1367933_at 7.574412 8.070124 7.884401 8.190233 8.119499 7.7091045 8.401146 7.8611913 7.890376 8.123028 8.161261 8.173183
1367934_at 5.6576166 5.756831 5.773868 5.781703 5.779091 5.7316637 5.705969 5.683777 5.8010616 5.8674965 5.8080053 5.859694
1367935_at 8.391004 8.428849 8.413347 8.4133215 8.501924 8.278598 8.427081 8.447917 8.390934 8.14606 8.336574 8.250021
1367936_at 7.1081834 7.1561313 6.9596186 7.2894907 7.2731986 7.0217924 7.3179035 7.3169737 7.302674 7.255804 7.3807187 7.501507
1367937_at 8.035576 7.926182 7.666236 8.054002 7.1252646 7.980311 7.8943295 7.832534 8.323099 7.96259 8.046045 7.6223145
1367938_at 11.018352 10.649553 10.8693 10.776207 10.772699 11.001328 10.998672 10.802191 10.945425 10.861447 11.041691 10.9466715
1367939_at 10.792671 10.769281 10.049013 10.850982 10.461109 10.412608 11.075117 10.484721 10.126717 10.458422 10.24111 11.02632
1367940_at 5.77006 6.0586762 5.657417 5.8210893 5.7645106 6.087132 5.807191 5.677106 5.3614383 5.8234887 5.7832665 6.1126604
1367941_at 8.956032 8.98493 9.2820835 9.077603 9.047102 8.799753 8.86414 9.211287 8.98893 9.047207 8.969836 9.081411
1367942_at 6.9849153 7.0649977 6.9348845 7.7422643 7.291593 7.169734 7.329049 7.1994705 7.186722 7.920805 7.6427927 8.098282
1367943_at 7.6206226 7.701191 7.6178656 7.5303106 7.6068897 7.77785 7.5601954 7.652265 7.7625103 7.7469015 7.73266 7.607056
1367944_at 5.7316375 5.6743402 5.6564374 5.4879303 5.548562 5.720786 5.656042 5.488278 5.874386 5.7344413 5.720158 5.641019
1367945_at 11.468796 11.404978 11.380341 11.314907 11.720795 11.538859 11.248312 11.639409 11.511622 11.527113 11.408539 11.313965
1367946_at 10.00947 10.160532 10.00705 10.038601 9.6146145 10.169829 9.721753 9.858617 9.775373 9.825236 9.738348 9.71147
1367947_at 8.572326 8.70126 8.604331 8.742245 8.488171 8.564932 8.528348 8.592263 8.507955 8.613713 8.701263 8.491119
1367948_a_at 9.880278 9.699781 9.934143 9.959264 9.832747 9.776067 10.03606 9.921231 10.046807 9.959284 10.026947 10.188654
1367949_at 6.7226186 6.7921343 6.571952 6.627465 6.783264 6.739413 6.548388 6.5332494 6.579951 6.646726 6.7847133 6.479564
1367950_at 7.5291376 7.7431283 7.8261347 7.6965594 7.5410924 7.7596283 8.346189 7.812197 7.795028 8.053307 7.904218 7.921581
1367951_at 4.515062 4.4352236 4.5350842 4.5228214 4.698526 4.5670094 4.5436873 4.485134 4.662021 4.7037935 4.62829 4.743882
1367952_at 5.8729734 6.207063 6.332641 6.4041233 6.255656 6.358959 6.3442655 6.705245 6.2347727 6.4998055 6.053421 6.279391
1367953_at 4.796346 4.614939 4.596524 4.92587 4.55958 4.6402807 4.480134 4.6287184 4.5096016 4.6195536 4.530668 4.459784
1367954_at 6.9395466 6.6294394 6.522196 6.376329 7.316697 6.5630574 6.1639915 6.966006 6.7081566 7.0557394 6.5944805 6.3247137
1367955_at 6.428644 6.437639 6.47375 6.5364428 6.521163 6.50461 6.434779 6.566545 6.515387 6.303053 6.2807684 6.3827167
1367956_at 5.6518254 5.4204206 5.650195 5.60002 5.6650953 5.6997533 5.6847935 5.442518 5.4933205 5.2505617 5.4053817 5.4257374
1367957_at 8.925202 8.983799 9.427987 7.826664 7.8713675 9.136813 9.205066 8.547246 8.544046 7.195235 7.839993 7.3515882
1367958_at 8.72201 8.682093 8.796058 8.787896 8.787206 8.541211 8.645528 8.789352 8.64454 8.719657 8.90541 8.740067
1367959_a_at 6.235381 6.246931 6.8178434 6.5856524 6.544197 6.5198264 6.2459736 6.1486297 6.423339 6.2493505 6.3127627 6.7499185
1367960_at 7.6305346 7.631707 7.8316784 7.960388 7.793306 7.9032803 7.7380314 8.493586 8.322553 8.278925 8.083243 8.24905
1367961_at 4.461843 4.4760866 4.311265 4.289911 4.5194674 4.6397395 4.4064217 4.4501243 4.548723 4.363532 4.4543858 4.5026183
1367962_at 4.543252 4.5692525 4.475645 4.553179 4.59284 4.4330816 4.6650567 4.558832 4.624054 4.718528 4.69272 4.6475797
1367963_at 7.34295 7.2161813 7.1918087 7.262009 7.3325014 7.12908 7.283686 7.1579137 7.297916 7.0306234 7.3540306 7.3521676
1367964_at 5.08932 4.8691134 5.0300684 5.055435 4.9592295 5.125108 5.094118 5.0467978 5.0828958 5.1858387 5.0333986 5.242198
1367965_at 6.4377937 6.4961114 6.72356 6.678768 6.4580784 6.5619016 6.606034 6.6550226 6.3798876 6.5571847 6.844167 6.683932
1367966_at 9.662592 9.590969 9.670486 9.65626 9.585405 9.589649 9.72175 9.772829 9.569973 9.522694 9.675455 9.633923
1367967_at 6.9784393 6.691107 6.9511166 6.9021435 6.7206597 6.8024826 6.8095293 7.0350513 6.7550015 6.6499047 6.6577544 6.766312
1367968_at 3.9067502 3.8567278 3.6777065 3.7618208 3.7163143 3.7111187 3.6479673 3.7358181 3.6542008 3.7616062 3.6745286 3.72907
1367969_at 10.346528 10.594554 10.697793 10.58151 10.661752 10.722634 10.651026 10.853819 10.82559 10.855013 10.976303 10.79953
1367970_at 4.5728984 4.7694635 4.922971 4.5611815 4.832213 4.7856746 4.9287114 4.8830533 4.6944246 4.8379836 4.6634207 4.3293223
1367971_at 10.029798 9.973314 10.016261 9.987451 9.989402 9.956036 9.955114 10.073325 9.89022 9.981218 9.873516 10.169375
1367972_at 9.70491 9.681126 9.647681 9.774229 9.727629 9.668224 9.730883 9.677448 9.572213 9.5084915 9.814739 9.6339245
1367973_at 4.592977 4.3690147 4.6908946 4.656433 4.50175 4.5020075 4.3185763 4.929647 4.545912 4.385619 4.410454 4.365575
1367974_at 8.549048 8.910783 8.508544 8.662773 9.270972 8.356795 9.184496 8.885231 9.150428 9.758829 9.9609 10.122778
1367975_at 5.139664 5.2562966 5.329216 4.729591 5.714551 5.291403 5.487948 5.5195107 4.7698064 6.0422463 5.9906363 6.422959
1367976_at 6.821105 6.6772046 6.8002386 6.923602 6.8789296 6.7583866 6.807427 6.853956 6.6686025 6.697062 6.7546377 6.5655
1367977_at 4.048378 3.8417416 3.886976 3.8555498 3.985218 3.8504195 3.9851878 4.066561 3.9518826 4.2945337 4.198319 4.0575094
1367978_at 5.7840805 5.7608633 5.8701344 5.7597694 6.092195 5.9747105 5.823807 5.7741275 5.7970777 5.793092 5.8534884 5.738807
1367979_s_at 11.2667465 10.967613 11.305091 11.1178875 11.444631 11.356102 11.63977 11.520556 11.505782 11.435164 11.365788 11.734963
1367980_at 7.9077435 8.094202 7.9580693 8.113405 8.141 7.976885 8.026756 7.7722287 7.948029 7.6483545 7.819749 7.952419
1367981_at 6.952101 7.2544847 6.9133563 7.2196946 7.044662 7.1211467 7.237044 7.031075 7.0035815 6.8709097 6.902415 7.158132
1367982_at 9.658972 9.956763 10.159069 10.082043 10.654345 10.497583 10.213284 10.617667 10.825285 11.161441 10.462949 10.602222
1367983_at 5.434845 5.522569 5.480762 5.401746 5.4225874 5.3267527 5.3435774 5.318148 5.357459 5.60736 5.693386 5.4495664
1367984_at 6.180085 6.4949694 6.410104 6.282993 6.4138136 6.327373 6.2473016 6.420357 6.4602213 6.18563 6.2183924 6.173168
1367985_at 6.540917 6.7073607 6.668879 7.6068697 7.495057 7.1343822 8.105691 8.213017 7.699216 9.1440935 8.870347 8.9171715
1367986_at 6.933494 6.932671 6.6804047 7.1366463 7.019348 6.800258 7.0540695 6.7843137 6.7168145 6.667549 7.0460296 6.952099
1367987_at 8.691405 8.496773 8.75032 8.867473 8.813954 8.772933 8.726159 8.799997 8.75975 8.842543 8.937809 8.970139
1367988_at 12.861226 13.0733385 12.725846 12.964196 13.056131 12.925041 12.98531 12.808457 12.990966 12.580514 12.980575 12.906412
1367989_at 4.533313 4.4267097 4.2982373 4.4699197 4.2463717 4.366213 4.4009123 4.4607162 4.2121606 4.3174887 4.3378153 4.3680067
1367990_at 5.578308 5.5083804 5.454002 5.0620623 5.440601 5.4915433 5.5818 5.286699 5.4592233 5.514949 5.580338 5.42645
1367991_at 9.068362 9.162062 9.354954 9.382102 9.163342 9.095851 9.2593565 9.169836 9.236695 9.268738 9.280233 9.387896
1367992_at 4.6477346 4.605663 4.676786 4.6382017 4.7720823 4.7103224 4.6982994 4.6051297 4.707548 4.7180033 4.8867693 4.812553
1367993_at 6.906887 6.608371 7.050846 7.2089095 7.0983467 6.8329754 7.1366177 7.130584 6.7643514 6.8882627 7.2490377 6.955818
1367994_at 10.233256 10.433419 9.824842 10.470911 10.0884285 10.161351 10.01357 10.005101 10.018776 10.34017 10.113043 10.1765995
1367995_at 13.2328615 13.182812 13.28961 13.27705 13.146096 13.197998 13.244331 13.156959 13.195896 13.036339 13.14777 13.007509
1367996_a_at 7.1264277 7.353153 7.276768 7.5447474 7.2194166 7.482775 7.3269086 7.38669 7.2757893 6.9438963 7.1297646 7.16094
1367997_at 7.7963095 7.7250576 7.9993286 8.15499 7.872197 7.886795 7.801429 8.02138 7.892084 7.842578 7.8399315 7.666755
1367998_at 6.1941843 8.316843 8.843247 6.197137 10.01869 8.459703 6.145549 6.320761 9.063691 9.345031 10.537996 10.2782345
1367999_at 12.642352 12.66438 12.446288 12.52734 12.501057 12.568644 12.507958 12.495835 12.645987 12.583876 12.587788 12.566087
1368000_at 14.360131 14.305223 14.317359 14.382977 14.358537 14.360131 14.393188 14.289507 14.364437 14.339416 14.363222 14.352975
1368001_at 4.076009 4.4446645 4.346265 4.2611485 4.120375 4.2292833 4.234248 4.1117163 4.0892673 4.2162786 4.228277 4.2729917
1368002_at 7.5131392 7.2813263 7.256535 7.057821 7.4921584 7.571244 7.4490056 7.4046435 7.478185 7.2668986 7.4103713 6.9877925
1368003_at 5.8580303 5.6681466 5.8720636 5.5867867 5.9955864 5.830312 5.78063 5.8619466 6.0756116 5.852096 6.096748 5.800456
1368004_at 9.395946 9.420344 9.4987755 9.432722 9.492658 9.472372 9.225711 9.411204 9.372098 9.594024 9.50768 9.390123
1368005_at 5.785679 5.697979 5.7019653 5.5893683 5.7056293 5.683996 5.8548083 5.6633615 5.588863 5.663024 5.9068475 5.6547914
1368006_at 7.3431516 7.6204 7.4138613 7.5346427 7.6955523 7.3631697 7.7471266 7.529594 7.8865485 8.140215 8.58712 8.233853
1368007_at 7.17085 6.5346127 6.321071 6.7448893 6.614438 6.8547254 6.7734313 6.469168 7.1938944 7.2205067 7.2859354 7.093339
1368008_at 5.2551513 5.4590116 5.1330504 5.1464057 5.3256807 5.3049746 5.518896 5.573782 5.5611954 5.4659157 5.530172 5.654847
1368009_at 9.640353 9.507061 9.437108 9.240225 8.955226 9.367004 9.559933 9.18481 9.069706 8.557453 8.984695 9.264558
1368010_at 7.381943 7.407904 7.340515 7.4786606 7.463031 7.3358045 7.29113 7.4926863 7.50635 7.3612123 7.679861 7.6960406
1368011_at 7.873932 7.8339434 7.9752316 7.9070606 7.679856 7.830921 7.8588643 7.78281 7.8792887 7.8017974 7.702824 7.835555
1368012_at 6.084133 6.060368 6.225232 6.6485333 5.7195354 5.943367 6.103557 5.766407 6.0071874 5.8932166 6.0343227 6.407161
1368013_at 4.2643623 4.5738893 4.4170475 4.3707695 4.3514986 4.7261834 4.3961716 4.3994565 4.597358 4.4520636 4.513362 4.506174
1368014_at 4.226465 4.42671 4.346738 4.2688265 4.455776 4.5412483 4.1503735 4.295993 4.369294 4.2171917 4.2359533 4.28469
1368015_at 6.070345 6.159961 5.9507313 5.640315 6.0599685 6.0738735 6.013038 5.935183 6.157028 6.13701 6.283567 6.0078278
1368016_at 12.858612 12.933145 12.905865 12.855169 12.946335 12.791448 13.039045 12.988062 12.859622 12.960824 12.929308 12.933199
1368017_at 4.8187265 4.801713 4.7462587 4.7417192 4.8743563 5.008942 4.822132 4.840206 4.8946414 4.8769608 4.8376923 4.8598366
1368018_at 8.567412 8.655845 8.5386715 8.628104 8.73333 8.730807 8.648557 8.60574 8.649682 8.726751 8.772117 8.698623
1368019_at 7.4331636 7.594631 7.527299 7.6543584 7.4257116 7.5623655 7.4880543 7.6190357 7.3451614 7.4855385 7.410064 7.642855
1368020_at 6.1106796 6.521643 7.107971 6.047689 6.692257 6.957561 7.136783 6.8081217 6.8174157 6.6690316 6.711838 6.431282
1368021_at 13.430296 13.777153 13.715082 13.714576 13.898826 13.668758 13.778449 13.844744 13.767981 13.879571 13.896167 13.937877
1368022_at 6.8013296 6.556618 6.5224023 6.508886 6.6478224 6.723939 6.9882913 6.870939 6.5360928 6.678713 6.6925616 7.010216
1368023_at 7.0314813 6.9361715 6.776965 6.949882 6.905159 6.8495164 6.8881073 6.7233496 6.7672606 6.833046 6.6495037 6.8826423
1368024_at 6.440125 6.1483173 6.4847164 6.5924196 6.439839 6.530006 6.6901135 6.4719787 6.584435 6.646489 6.531291 6.7821703
1368025_at 6.273936 6.447333 6.5899963 7.094655 6.893383 7.058376 6.87729 6.887339 7.1085033 6.6394086 6.919132 6.6131496
1368026_at 7.4354057 7.6179624 7.5491166 7.7342715 7.687199 7.6790695 7.5340943 7.468765 7.4145656 7.571281 7.441755 7.404901
1368027_at 6.6698055 6.5227876 6.638592 6.46715 6.6150036 6.823302 6.613483 6.6860375 6.7676654 7.2116976 7.104319 7.23536
1368028_at 4.441849 4.4186363 4.6135883 4.2743707 4.6381583 4.335292 4.5457983 4.53499 4.5757093 4.4817224 4.6516676 4.735595
1368029_at 10.431969 10.293871 10.461904 10.577677 10.467636 10.494514 10.487187 10.494058 10.584117 10.498479 10.495383 10.471369
1368030_at 8.544043 8.703324 8.722671 8.831917 8.638552 8.655015 8.797901 8.705951 8.55583 8.701331 8.720475 8.660424
1368031_at 7.156338 7.2392535 7.4310846 7.509009 7.4997473 7.3261967 7.32875 7.391714 7.1901627 7.405696 7.3004074 7.316299
1368032_at 5.746343 6.111797 6.179378 6.4253016 5.9734573 6.2663655 5.9009113 6.0265374 6.072974 6.1455474 6.21998 5.866258
1368033_at 6.1167254 6.179694 6.0408835 6.030396 6.2846065 6.007541 6.1176443 6.077499 6.025586 6.2502913 6.065978 6.0180163
1368034_at 4.3619576 4.357251 4.328469 4.25352 4.2231607 4.2323284 4.2276077 4.239043 4.3384247 4.322256 4.3305006 4.291054
1368035_a_at 10.556836 10.329391 10.10997 10.708368 10.731518 10.404603 10.280879 10.30898 10.417206 10.357578 10.390636 10.369604
1368036_at 10.644448 10.831848 10.29826 10.551477 10.689245 10.661036 10.60402 10.610349 10.367311 10.227383 10.5219345 10.631811
1368037_at 7.12231 6.8745203 7.0123677 7.0320024 6.821043 7.0875983 6.822367 7.1587434 7.1522183 7.276686 7.1520267 7.1910605
1368038_at 8.226621 8.248666 7.990671 8.244045 8.064655 7.9537435 8.036266 8.235475 7.9930043 8.117135 7.9812717 7.994208
1368039_at 5.9256215 5.849725 5.6186905 6.028896 5.762338 5.584936 5.577152 6.131411 5.700725 5.764591 5.481951 5.860632
1368040_at 8.281429 8.181683 8.246012 8.29622 8.2805195 8.126665 8.298193 8.25198 8.006418 8.011818 8.1425495 8.084299
1368041_at 9.643249 9.582278 9.716905 9.540341 9.595985 9.582668 9.608637 9.563691 9.540895 9.704472 9.732593 9.462996
1368042_a_at 10.793558 10.6701145 10.790084 10.966534 10.87318 10.9199915 10.912692 10.835679 10.881163 10.718707 10.827785 10.902386
1368043_at 7.6366587 7.863322 7.7654557 7.9788523 7.896117 7.7935457 7.919076 7.822829 7.945163 7.8444767 7.907468 7.768091
1368044_at 3.3734345 3.3233294 3.317648 3.3188322 3.360982 3.377743 3.281636 3.2754214 3.3236716 3.4116046 3.40111 3.3057146
1368045_at 9.768051 9.58467 9.589842 9.652689 9.49351 9.588383 9.55023 9.701323 9.511128 9.5107565 9.355868 9.358414
1368046_at 9.870115 9.622232 9.590713 9.788835 9.463667 9.4895935 9.655289 9.799388 9.572068 9.658385 9.620521 9.541624
1368047_at 7.7114377 7.7780576 8.135231 7.670399 7.943262 7.4516287 7.349963 7.5269895 8.263636 8.179171 8.464691 9.11525
1368048_at 13.995991 14.041798 14.083001 14.006458 13.883549 14.168152 13.986387 13.932828 14.135088 13.883848 13.979083 13.780646
1368049_at 11.120749 11.085631 11.321678 10.904425 10.88869 10.875036 11.1617565 10.839267 10.800192 10.676319 10.784861 10.626827
1368050_at 7.3353715 7.282979 7.6437144 7.443698 6.8494153 7.195139 7.830871 7.43849 7.3437986 7.2747583 7.59023 7.3474884
1368051_at 11.231601 11.212606 11.37071 11.355207 11.274975 11.172384 11.069827 11.364461 11.338803 11.170852 11.125881 11.192418
1368052_at 4.560956 4.600293 4.903122 4.824233 4.6216063 4.713743 4.686677 4.9058986 4.550171 5.295725 4.9265614 5.028482
1368053_at 5.8275723 5.8393683 5.6474786 6.269418 5.9339876 6.2214503 5.81026 6.3004866 6.1889462 5.5632553 5.730902 5.661866
1368054_at 6.9964333 6.946152 7.2053404 7.1454854 7.0825386 7.1967397 7.1166677 7.186993 6.9784617 6.849258 6.8600454 6.972353
1368055_a_at 7.908051 8.013995 7.924098 8.010675 7.935388 7.8325467 8.0486355 7.8577275 7.7671876 8.035513 7.704119 7.7849116
1368056_at 7.0459304 7.1204147 7.038994 7.201907 7.126143 7.096474 7.151966 7.029594 7.1069922 6.964699 6.914723 7.1792355
1368057_at 8.700753 8.438959 8.670755 8.295492 8.726147 9.018214 8.2034855 8.923499 8.724908 8.846367 8.039173 9.153374
1368058_at 6.87975 6.7073607 6.8922114 7.219264 7.2402954 7.0943522 7.1091957 7.0550838 7.2452555 6.9510303 7.2705784 6.9855585
1368059_at 8.627665 8.6642885 8.617731 9.224652 8.823776 9.191905 8.48926 8.749429 8.8699255 8.738706 7.451115 8.6136675
1368060_at 12.832748 12.812004 12.933017 12.996705 12.825722 12.79489 12.861563 12.868593 12.873948 12.837236 12.727096 12.855548
1368061_at 6.099969 5.635847 5.6316447 5.7631793 5.55847 5.7674584 5.9827995 5.4380407 5.807314 5.5486784 5.466611 5.56078
1368062_at 8.757929 8.70352 8.777333 8.770987 8.712948 8.819165 8.671313 8.73896 8.742203 8.685543 8.67113 8.3963785
1368063_a_at 8.48214 8.50521 8.333651 8.552509 8.501038 8.316628 8.44986 8.56613 8.513234 8.256024 8.519103 8.47618
1368064_a_at 10.242061 10.247136 10.383438 10.504333 10.39746 10.558237 10.722042 10.517077 10.304765 10.377721 10.572977 10.042671
1368065_at 7.4142575 7.3011746 7.4587684 7.3660483 7.2009425 7.3531184 7.217458 7.0249205 7.22511 7.200306 7.296893 7.3756213
1368066_at 5.8909445 6.07252 5.934894 5.9109716 6.091844 6.091497 5.9838905 5.9393897 6.1420755 5.9563417 6.369303 6.3330235
1368067_at 8.332378 8.28691 8.148333 8.455121 8.332151 8.275835 8.377957 8.328082 8.366272 8.082102 8.119562 8.40634
1368068_a_at 6.918673 6.9114 7.0195966 7.1126156 6.892433 6.950185 6.915277 6.8670077 7.2122498 7.297677 7.1071 7.1512995
1368069_at 8.054892 8.21584 8.233546 8.106184 7.880981 7.9844956 7.9186597 8.052646 7.958881 8.065054 7.997737 8.047493
1368070_at 7.9708805 8.07621 7.981528 8.142166 8.030309 8.031397 7.935237 7.8612285 8.0114765 8.098497 7.945632 7.8355184
1368071_at 11.98746 11.818131 12.012832 11.801142 11.827584 11.866701 11.972398 11.889613 11.928738 12.084159 11.889536 12.232019
1368072_at 6.0823946 6.1904693 6.1040225 5.711491 5.706894 5.9858336 5.8018265 6.315305 6.0332813 6.0976663 5.812912 6.2967353
1368073_at 8.722347 8.684271 8.446839 8.206602 8.444831 7.6763535 8.532135 7.968422 8.020462 8.198547 8.596431 8.433529
1368074_at 6.3158274 6.410911 6.537504 6.3730216 6.374753 6.6288104 6.447429 6.4402785 6.3068943 6.324482 6.4759216 6.244007
1368075_at 10.427693 10.515492 10.558095 10.631182 10.447455 10.774767 10.735906 10.8642645 10.4116745 10.624306 10.7692175 10.926469
1368076_at 7.3991117 7.3724127 7.4029284 7.462295 7.3588357 7.426337 7.416651 7.334448 7.4199085 7.227739 7.4588346 7.287713
1368077_at 13.290021 13.081318 12.965963 13.029881 13.011449 13.084735 13.043087 12.979303 12.980705 12.883502 12.902529 12.934747
1368078_at 4.124838 4.2345057 4.4391747 4.5992966 3.9258683 4.030908 3.8156965 4.2228456 3.9396672 4.3818564 4.706545 4.355877
1368079_at 8.836696 8.842326 8.590741 8.931708 9.027447 9.012718 8.509907 9.1095495 8.590017 8.876545 8.836784 8.716608
1368080_at 3.7439191 3.6986535 3.6538491 3.5809286 3.5712998 3.6780472 3.5517507 3.6768827 3.6413426 4.078409 3.8779063 3.941637
1368081_at 7.0840645 6.808165 7.01602 7.173569 7.24878 6.9660625 6.9174495 7.160986 7.102815 7.0401554 7.1863294 7.316455
1368082_at 8.203987 8.458679 8.459826 8.456404 8.30101 8.290865 8.397732 8.423223 8.463461 8.316242 8.3573475 8.306212
1368083_at 8.489421 8.529139 8.666812 8.631611 8.70212 8.853148 8.785021 8.823861 8.6716175 8.791908 8.653261 9.0320635
1368084_at 6.2866936 6.075017 6.0735197 5.9719667 5.958915 6.228796 6.0178127 6.0188994 6.1459484 6.255498 6.0515227 6.133151
1368085_at 10.629892 10.788459 10.638804 10.497726 10.734846 10.66658 10.482237 10.443166 10.6236315 10.559407 10.546898 10.332919
1368086_a_at 8.354961 7.688465 7.82351 8.21362 8.579779 8.24248 8.15511 8.499811 8.587331 8.406903 8.557031 8.199518
1368087_a_at 8.63087 8.539993 8.656582 8.459916 8.611756 8.60111 9.099914 8.491106 8.404518 8.605463 8.682407 8.820194
1368088_at 6.7719827 6.9469476 7.093813 6.975014 6.841948 7.0033445 6.9858 7.1011553 6.733721 6.9556875 6.972099 6.9208827
1368089_at 8.3884 8.335905 8.570343 8.454208 8.244141 8.450518 8.437965 8.284044 8.53631 8.339468 8.287657 8.588303
1368090_at 7.186018 6.992083 7.09404 7.078542 7.223109 7.072783 7.0033345 7.001554 7.0905037 7.1800933 7.0794606 7.081314
1368091_at 9.00034 9.064303 8.995579 9.022092 8.911139 8.7756195 8.9967785 9.34541 9.169826 9.152239 9.005016 9.075156
1368092_at 12.448461 12.342574 12.243581 12.389249 12.371169 12.444634 12.389668 12.39583 12.466726 12.383223 12.4625435 12.385498
1368093_at 3.8300447 3.8969092 3.7550168 3.6277597 3.8129263 3.8732412 3.7506557 3.7485077 3.758897 3.8677306 3.7446592 3.6636755
1368094_at 6.654118 6.5553236 6.453453 6.90657 6.4337893 6.7194257 6.5084867 6.863937 6.6083627 6.653072 6.4625716 6.6095815
1368095_at 9.7613945 9.934344 9.6592655 9.782743 9.637216 9.904633 9.7034855 10.0509 9.868013 9.529292 9.41302 10.107826
1368096_at 9.239879 9.207518 9.32018 9.303847 9.210221 9.1918955 9.266752 9.527914 9.347698 9.137717 9.167074 9.245918
1368097_a_at 4.6944604 4.707205 4.521948 4.4347177 4.9853325 4.784718 4.6081433 4.866653 4.4261456 4.768311 4.757008 4.8998647
1368098_a_at 7.6533523 7.517428 7.5390306 7.355924 7.5496664 7.7621975 7.540192 7.609894 7.6911798 7.9105124 7.745398 7.7430034
1368099_at 6.8045487 6.5766854 6.857224 6.9510474 6.806338 6.810692 6.9026356 7.2264466 6.910344 6.8521466 7.1992607 7.009503
1368100_at 10.60746 10.6997175 10.576358 10.715556 10.645072 10.691962 10.733027 10.725185 10.669147 10.693439 10.854987 10.761247
1368101_at 7.7570705 7.4309464 7.5709915 7.712791 7.691428 7.518841 7.5487814 7.8358703 7.54887 7.5718174 7.609962 7.7143917
1368102_at 7.6888843 8.189278 7.9472947 8.344057 7.8653913 7.736316 7.741232 8.219194 7.5184016 7.6791644 7.8475766 8.254848
1368103_at 7.0015683 7.267168 7.111397 6.980416 7.3269258 7.014269 7.17921 7.203538 7.1363087 7.649169 7.785392 7.5807056
1368104_at 6.22286 6.467003 6.036237 6.316197 6.130942 6.7802157 6.1262293 6.1759295 6.2963543 6.30585 6.4040966 6.2306743
1368105_at 5.019185 5.2855067 5.106024 5.059556 5.110323 5.1845455 5.0861983 4.9889507 4.786113 5.118306 4.8747215 5.0768185
1368106_at 9.981336 9.733466 9.309867 8.856328 9.096411 8.871134 9.209469 8.672665 8.968178 8.20673 8.789854 8.386576
1368107_at 3.7810278 3.8078985 3.6679792 3.6670785 3.6775167 3.613857 3.662079 3.6256351 3.6852863 3.7476137 3.841939 3.6737072
1368108_at 4.8926764 4.5019073 4.6832676 4.5692363 4.708144 4.731479 4.5912495 4.7212443 4.7429504 4.7182174 4.804616 4.668248
1368109_at 6.9811335 7.051234 7.1195045 7.0543866 7.2247543 7.466855 7.099426 7.159844 7.13935 7.469367 7.500392 7.4032764
1368110_a_at 4.1643953 4.1652374 4.2205195 4.148926 4.3441997 4.208028 4.19606 4.1855927 4.0791163 4.2949853 4.0719957 4.2995605
1368111_at 7.404763 7.1583047 7.3540077 7.700109 7.5246415 7.725633 7.5045 7.6516194 8.058254 7.167059 7.7958813 7.3310304
1368112_at 5.0891733 5.080669 4.9367065 5.0573883 5.0773163 5.308554 5.271914 5.2339516 5.1055965 5.248369 5.165964 5.1924305
1368113_at 4.7467685 4.59184 4.4892774 4.6475596 4.691022 4.782483 4.619234 4.5906754 4.5432816 4.5186286 4.603869 4.5426064
1368114_at 4.453959 4.4714775 4.575881 4.402651 4.1709585 4.453967 4.537118 4.2789125 4.406623 4.3609715 4.7112026 4.4563394
1368115_at 10.136064 10.404564 10.164867 10.254115 10.309409 10.294186 10.02086 10.430868 10.4909 10.06267 9.997086 10.1125765
1368116_a_at 7.117834 7.187514 7.253912 7.377149 6.7650695 7.18386 7.2346034 7.0314336 6.8789196 6.877689 7.0218673 6.9398355
1368117_at 8.866513 8.7342205 8.854044 8.948831 8.82159 8.807365 8.893617 8.871843 8.984096 8.736829 8.745408 8.904567
1368118_at 7.958402 7.998239 8.043026 8.137096 8.064123 7.9165783 8.019484 8.144674 7.8510766 7.984843 8.122284 8.211746
1368119_at 5.7792983 5.956003 5.9206185 5.634789 5.6926165 5.961216 5.6376915 5.7471905 5.863576 5.5935206 5.798189 5.6569433
1368120_at 4.4631515 4.3398204 4.1897984 4.1753016 4.2591395 4.343585 4.1783514 4.159028 4.291131 4.386409 4.21387 4.2578115
1368121_at 10.300606 10.303615 10.262794 10.225664 10.01799 10.487168 10.055642 9.917748 10.199616 10.703974 9.704671 10.205332
1368122_at 9.818651 9.618165 9.358677 9.648281 9.788548 9.851211 9.611006 9.606955 9.593279 9.473488 9.528651 9.479609
1368123_at 6.546421 6.699455 6.4878116 6.6036005 6.421938 6.6621375 6.5629 6.428052 6.6458693 6.5315876 6.5469413 6.413612
1368124_at 7.3744626 7.491776 7.3901176 7.302707 7.0898156 6.9232736 7.378924 6.7007356 7.020836 6.959294 7.0283914 7.2532797
1368125_at 6.1994357 6.4522667 6.211991 6.4466968 6.292259 6.288072 6.03042 6.2409434 6.358137 5.8997483 6.032594 6.174858
1368126_at 6.0436354 6.183936 6.1603513 6.1389036 6.423324 6.434478 6.1074243 6.3695145 6.540123 6.2761593 6.399006 6.6356697
1368127_at 6.1566396 6.5640492 6.514826 6.265176 6.3384404 6.0157104 6.530026 6.7230124 6.5689425 6.7653112 6.8459606 6.8008113
1368128_at 6.3134804 5.8975844 5.8351636 6.255038 6.7239404 6.107756 6.949576 6.319884 5.987953 7.3075237 6.2575803 8.914685
1368129_at 6.935247 7.0847797 6.798483 7.3485084 7.1003504 7.0420566 7.1527214 7.1410456 7.3185925 7.111517 6.9761486 7.3178344
1368130_at 4.9167147 4.931938 4.812376 4.88111 4.9227233 5.1369953 4.874543 4.844864 4.8832693 4.923129 4.7690983 4.758506
1368131_at 4.388832 4.11751 4.223763 4.231309 4.4149404 4.2998405 4.271023 4.3385267 4.3789268 4.272891 4.269576 4.3908863
1368132_at 9.749329 9.9034395 9.702046 9.934652 9.81748 9.690019 9.861014 9.573777 9.679481 9.746394 9.612426 9.684194
1368133_at 7.143803 6.970122 7.3123055 7.484223 7.0676465 7.4288807 7.8652735 7.499018 7.236392 7.378532 7.4853964 7.614438
1368134_a_at 8.736027 8.593602 8.562989 8.559751 8.486252 7.9712443 8.5221615 8.217056 8.535121 8.602488 8.355633 8.665906
1368135_at 6.2998137 6.0715237 5.7946844 5.8830166 5.886014 6.15501 5.8845224 6.2257595 6.322651 5.6250243 5.9435115 5.7714353
1368136_at 7.663501 7.6095343 8.00027 7.823776 7.8094606 7.6925907 7.9674325 8.003993 7.8281465 7.888106 7.7811127 7.882451
1368137_at 6.136687 6.255665 6.2962475 6.1836925 6.560228 6.3668485 6.352981 6.4105983 6.2884007 6.1592684 6.1712656 6.2098517
1368138_at 5.839766 5.96626 5.8897057 5.436869 5.754514 5.9541135 5.7495522 5.656674 5.811094 5.912535 5.812485 5.9341745
1368139_s_at 5.6334453 5.933746 5.9390426 5.692097 5.9349074 5.7075157 5.6883287 6.013505 5.813974 5.6832557 5.707466 5.8556304
1368140_at 5.94883 5.3237386 5.548423 5.535285 5.241279 5.5589623 5.804712 5.2766204 5.466314 5.811259 5.3101954 5.268758
1368141_at 11.446938 11.445172 11.318087 11.492938 11.398956 11.484685 11.503134 11.436479 11.3030205 11.362708 11.409409 11.465559
1368142_at 5.196998 5.2342763 5.3144197 5.24942 5.298673 5.417624 5.2992587 5.226282 5.3899784 5.31419 5.441202 5.3600645
1368143_at 7.1244836 6.3412642 6.76476 6.777033 6.840001 7.3136573 6.678799 7.2743397 6.871212 7.316298 7.3579473 7.220182
1368144_at 5.4120264 5.4249067 5.7371635 5.4162536 5.487339 5.845078 5.7772985 5.500429 5.832222 5.5602894 5.810553 5.6304646
1368145_at 6.1613045 5.6140537 6.384778 5.358264 5.7240953 5.816533 6.0242157 5.438943 6.0203276 5.6069345 5.6072187 5.603875
1368146_at 9.535408 10.459126 10.038031 9.180589 9.295283 9.754482 10.612799 10.0375805 9.669397 9.3898115 8.4905205 9.21978
1368147_at 7.237761 8.335518 7.8354297 6.720727 6.6873555 7.4380765 8.465776 7.8619976 7.4743094 6.9924684 6.1296573 7.137104
1368148_at 4.4662886 4.5006037 4.676125 4.5602336 4.474571 4.623887 4.748653 4.5985937 4.527204 4.6180544 4.6663337 4.6418805
1368149_at 6.19059 6.09257 5.988835 5.9758363 6.0235133 6.2140102 6.095266 5.883125 6.0270495 6.0524273 5.939495 5.9030876
1368150_at 12.459376 12.589554 12.635516 12.706692 12.769657 12.508618 12.935096 12.777074 12.605876 12.739523 12.654385 12.927696
1368151_at 9.997913 9.941596 10.083625 10.138365 10.1362 9.952908 10.113 10.053471 10.046792 9.984333 9.936698 10.0164585
1368152_at 7.4020224 7.4756813 7.576246 7.374418 7.396502 7.334524 7.445411 7.3926435 7.4352903 7.6750813 7.625233 7.5980105
1368153_a_at 7.2365475 7.1130953 7.1286864 7.2832866 7.217394 7.3968835 6.930302 7.238286 7.319358 7.037641 7.1309433 6.97691
1368154_at 7.6551046 7.349678 7.7096305 7.6109214 7.555819 7.5125604 7.7429256 7.7059374 7.6446905 7.340465 7.6809173 7.566653
1368155_at 12.730007 11.638066 10.962528 12.62655 8.221918 11.148108 11.703115 12.234669 12.123694 12.643903 12.7364025 11.829426
1368156_at 5.842854 5.909166 5.9415994 5.709042 5.799478 5.645478 5.653296 5.7372084 5.993658 5.824841 5.761386 5.8709245
1368157_at 6.4957337 6.3645263 6.6048174 6.3486524 6.2557187 6.488801 6.4026546 6.428843 6.2854767 6.4828663 6.3229055 6.546876
1368158_at 8.1875305 8.443389 8.535042 8.443159 8.24967 8.405504 8.312559 8.47598 8.206123 8.299142 8.443035 8.222546
1368159_at 8.296401 8.238325 8.489973 8.533285 8.387405 8.361094 8.247819 8.490732 8.589022 8.582034 8.580837 8.534676
1368160_at 6.4942904 7.3411283 8.982755 9.208576 8.592417 8.558919 8.264889 9.264466 10.042977 9.718073 8.699367 11.164915
1368161_a_at 14.092842 14.054939 14.062802 14.120576 14.065132 14.083401 14.052031 14.01903 14.037947 14.036878 13.961017 14.015419
1368162_at 4.627015 4.711566 4.6016617 4.5279593 4.6011744 4.7423277 4.770156 4.9771657 4.6888857 4.570838 4.70068 4.749627
1368163_at 9.980947 9.906491 9.694976 10.104947 9.907109 9.941639 10.030977 10.012145 9.909857 9.958899 9.854819 10.016915
1368164_at 6.944937 7.2268295 7.2583337 7.34701 7.1978207 7.147537 7.0405107 7.5249867 7.460905 7.8083014 7.8330398 7.7405534
1368165_at 7.79535 7.670467 7.8541393 8.083983 7.8132744 7.9380984 7.9702406 8.029761 7.901361 7.754515 7.764051 7.77138
1368166_at 6.118373 5.9756117 6.112794 6.4112234 5.7203145 6.23981 6.196351 6.2467895 6.2462673 6.2673864 6.258108 6.304763
1368167_at 5.354493 5.6284256 5.364903 5.4220877 5.7726417 5.4593267 5.548684 5.7064576 6.0270042 5.867043 6.2964463 6.067611
1368168_at 9.186207 9.269896 8.594318 9.32698 9.133958 8.635382 9.307101 8.114798 8.214784 8.76409 7.8595543 8.542882
1368169_at 6.6566334 6.759767 6.6419096 6.6975856 6.664216 6.3561006 6.6297016 6.635692 6.542192 6.580147 6.6981187 6.6537423
1368170_at 4.0833483 3.971879 3.8918233 3.8286955 3.8768535 3.910611 4.2838564 3.9942489 3.9129205 3.9206748 4.0584106 4.1136284
1368171_at 10.400829 9.661676 8.43335 7.1855135 8.424093 8.176615 9.029052 7.0768065 9.194084 5.3230686 5.5917654 5.1950073
1368172_a_at 8.088842 7.3747816 6.039379 4.9741983 5.880413 5.70728 6.4375644 5.1407876 6.8466516 3.6513178 3.792376 3.6415074
1368173_at 7.7304277 7.7839875 7.662021 7.769706 8.152403 7.8201714 7.4099426 7.771161 7.904536 7.7307653 7.7239733 7.5432973
1368174_at 3.8997114 4.0266685 4.1194253 3.9097505 3.8734102 3.8441675 3.9443161 4.064477 3.8727112 3.863475 3.8253572 4.1463084
1368175_at 7.1930194 6.817643 6.8797345 7.3328896 6.970395 7.1122923 7.13732 7.1415133 7.0283494 6.7491255 7.0026126 6.9943876
1368176_at 8.001623 7.9229155 7.867415 7.863137 8.114834 8.108862 7.9631443 8.014891 8.00725 7.963856 7.9011073 7.7874637
1368177_at 7.4422965 7.5511293 7.537936 7.9349375 7.4384465 7.55024 7.1765504 7.418989 7.4418116 7.5778103 7.2226152 7.552312
1368178_at 9.228315 9.041699 9.155247 9.096407 9.082811 9.093458 9.4692955 9.14626 9.403788 9.236295 9.340218 9.166302
1368179_at 7.3437347 7.338689 7.078139 7.298266 7.4712915 7.563568 7.4955134 7.528085 7.4934444 7.87651 7.889304 7.780487
1368180_s_at 13.26566 13.347265 13.345306 13.2688265 12.952072 12.7303095 12.839168 13.16237 13.024726 12.972887 12.989866 13.246397
1368181_at 10.423805 10.661514 10.567472 10.666043 10.563131 10.564377 10.564244 10.54023 10.838216 10.85795 10.581966 11.12017
1368182_at 4.391434 4.330531 4.2763786 4.5178437 4.2803593 4.351221 4.440082 4.326193 4.2689505 4.419877 4.459981 4.198559
1368183_at 8.115266 8.05822 7.986765 8.2764635 8.201588 8.319128 8.179487 8.119158 8.136976 8.25214 8.063477 8.221653
1368184_at 8.661784 8.845371 8.971408 8.670109 8.899627 8.848415 8.696766 8.646605 8.820578 8.573288 9.028282 9.022767
1368185_at 5.59344 5.1518526 5.0992494 5.1101866 5.015849 5.2729316 5.260924 4.8091516 5.1765842 5.187119 5.247285 5.4289637
1368186_a_at 6.403849 6.4582806 6.39401 6.2406397 6.4418874 6.448882 6.213855 6.2986774 6.534176 6.617842 6.743326 6.469637
1368187_at 7.878348 8.036175 7.5026593 8.224948 8.540625 7.6085324 7.825843 7.9427547 8.3905735 9.125034 10.055532 10.339929
1368188_at 13.604572 13.577005 13.546415 13.621265 13.56849 13.577005 13.656641 13.635958 13.663559 13.465813 13.713737 13.627
1368189_at 10.695084 10.38982 11.0583515 10.493113 10.802658 10.8412695 10.930539 10.829064 11.060063 10.728593 10.798623 10.908566
1368190_at 5.093074 5.2848673 5.348379 5.304964 4.9940886 5.552487 5.2874823 5.2723875 5.380186 5.239805 5.2797136 5.389661
1368191_a_at 11.121591 11.14291 11.10708 11.03095 10.9019375 11.040221 11.030223 11.167253 11.019204 11.319841 11.216217 10.885229
1368192_at 4.995441 4.8826313 4.9451294 4.9346476 5.3673897 5.000022 4.9820185 4.985577 5.324236 4.8858914 5.435184 5.106632
1368193_at 5.259794 5.116758 5.0190115 5.251768 5.349163 5.328825 5.059558 5.188084 5.2395983 5.2172694 5.096485 5.0118823
1368194_at 4.390622 4.6416492 4.7596827 4.5787196 4.7151504 4.491752 4.596378 4.4607077 4.589746 4.5432 4.7889495 4.570457
1368195_at 6.477597 6.533184 6.3099217 6.2224298 6.282468 6.2663655 6.240319 6.3593335 6.394827 6.4996867 6.5572367 6.580813
1368196_at 4.8732185 4.879126 4.8353934 4.713101 4.8773675 4.829714 4.7594748 4.9356427 4.7060485 4.8017454 4.90783 4.640685
1368197_at 4.351858 4.120487 4.1405334 4.072695 4.295575 4.1915574 3.9429743 4.1596956 4.325298 4.061585 4.0495234 4.218123
1368198_at 5.274414 5.547259 5.340106 5.382926 5.3419404 5.446966 5.6246586 5.5302753 5.432792 5.648055 5.6584067 5.5044374
1368199_at 7.978924 7.7707443 7.786598 7.976545 7.894469 7.8807573 7.925213 7.941305 7.840668 7.7045054 7.9477153 7.859848
1368200_at 5.951841 6.019 5.887702 5.8716154 5.993357 5.959742 5.88707 5.750644 5.84943 6.034124 5.9134417 5.791341
1368201_at 6.1239257 6.0400825 6.2165184 6.0671735 6.092044 5.9619026 6.1633463 6.178022 6.3349853 6.287849 6.423175 6.287528
1368202_a_at 8.533682 8.220234 8.311372 8.335089 8.226913 8.182939 8.529612 8.253708 8.083612 8.426 8.120102 8.532638
1368203_at 5.126459 5.1713533 5.324304 4.9315486 5.5062466 5.3214374 5.263397 5.414895 5.225272 5.498596 5.529786 5.145158
1368204_at 6.265309 6.335133 6.49565 6.496322 6.361123 6.326689 6.415856 6.5477085 6.4965715 6.3272667 6.2245073 6.458041
1368205_at 13.117127 13.316425 13.205655 13.378887 13.218998 13.293741 13.412356 13.268607 13.277619 13.358037 13.323654 13.443452
1368206_at 8.398186 8.650155 8.789172 8.473036 8.349416 8.620602 8.474662 8.558936 8.369597 8.63428 8.560549 8.463953
1368207_at 5.807162 6.179287 6.148206 6.2936735 6.5039263 6.0395975 6.1318955 6.3243484 6.2592616 6.561089 6.6959743 6.689276
1368208_at 6.1044807 5.9932775 6.2437677 5.9149103 6.1511035 6.243231 6.007764 6.4677463 6.2510543 6.443761 6.262815 6.121194
1368209_at 5.958372 5.98305 6.1311517 6.146922 6.0119643 6.002604 5.939107 5.8969274 6.1789646 6.2820377 6.238667 5.9716616
1368210_at 4.868205 4.695153 4.5680256 4.822056 4.880497 4.753017 4.7270722 4.6513643 4.6755595 4.763419 4.8062286 4.599453
1368211_at 12.161748 12.248347 12.255906 12.196567 12.192277 12.244843 12.207302 12.207356 12.2314415 12.317817 12.346158 12.296605
1368212_at 8.138617 7.988132 8.156915 8.419159 8.088083 8.0344715 8.27355 8.305933 8.238292 8.240346 8.341474 8.352208
1368213_at 8.430646 8.96218 8.999099 8.642455 8.138181 8.514732 8.678188 9.380337 8.797317 9.415918 9.064102 9.00498
1368214_at 7.362289 7.25393 7.117075 7.650438 7.5682755 7.7968426 7.51992 7.8070903 7.371479 7.3440495 7.700338 7.4635105
1368215_at 9.82843 9.805568 9.725584 9.862203 9.7891655 9.7446995 9.780156 9.799727 9.817694 9.942766 9.998499 9.827987
1368216_at 9.167935 9.300713 9.281055 9.170914 9.345973 9.133531 9.224214 9.387905 9.324921 9.300106 9.109514 9.23018
1368217_at 8.550894 8.608134 8.511869 8.801167 8.57296 8.881531 8.889314 8.851991 8.692452 8.50589 8.660739 8.882151
1368218_at 5.2121005 5.6353884 5.4943285 5.620502 5.5824776 5.507918 5.506291 5.451959 5.437375 5.460719 5.698347 5.544539
1368219_at 6.720169 6.603461 6.4692173 6.642325 6.6763315 6.6332254 6.6830277 6.676158 6.6311913 6.565179 6.6554294 6.7027617
1368220_at 8.668644 8.329266 8.757372 8.577694 8.526836 8.374518 8.462152 8.498833 8.521884 8.550808 8.441334 8.719078
1368221_at 10.088794 9.729268 9.611924 9.759521 10.06452 9.89967 9.487913 9.828431 10.043014 9.325741 9.772009 9.481557
1368222_at 6.3897877 5.824603 6.078752 6.2278185 6.1197352 6.028818 6.001973 5.9485526 6.254094 5.5486374 6.1429176 5.9561825
1368223_at 6.8674803 6.734548 6.963112 7.3313007 7.175413 7.596568 7.825841 7.758658 7.439897 7.276016 7.281571 7.429279
1368224_at 13.324401 12.956534 13.281738 13.032959 13.240673 13.206224 13.192428 12.935808 13.160946 12.812157 13.021462 12.98489
1368225_at 7.1488943 6.847398 6.902396 7.1380053 6.9221306 6.9639435 7.2022724 7.0882974 7.120045 7.0157995 7.1283016 7.081616
1368226_at 7.6965213 7.885627 8.174124 7.932474 7.899639 7.9457383 7.6354046 7.9744606 7.8595395 8.17214 7.804818 7.5746527
1368227_at 9.047921 8.223551 8.562903 8.077459 8.247239 8.698931 8.707569 8.15847 8.65744 8.375143 7.697383 8.640937
1368228_at 8.327059 8.350689 8.496981 8.693069 8.568314 8.2787 8.652826 8.379008 8.513088 8.533237 8.486614 8.431127
1368229_at 6.5850587 6.392272 6.514354 6.4794044 6.318305 6.2966466 6.5726204 6.5374384 6.458034 6.476371 6.529594 6.4343553
1368230_a_at 8.765642 8.868564 8.779085 8.661402 8.743979 8.912254 8.687226 8.834064 8.788781 8.872314 8.871602 8.976862
1368231_at 7.2232633 7.158558 7.110028 7.1495147 7.016619 6.926711 6.995677 7.0359616 7.0473537 7.3029494 7.188584 7.0847425
1368232_at 8.081766 8.221576 8.250419 7.9356136 8.133642 8.1083355 8.3448715 8.118454 8.465614 8.123938 8.253842 8.35088
1368233_at 7.726857 7.936716 7.8615265 7.8218203 7.8960032 7.868305 7.89553 7.959137 7.8898735 7.8870955 7.948244 7.7310658
1368234_at 8.443237 8.4362335 8.566784 8.50651 8.3906 8.519755 8.526863 8.501383 8.251649 8.126308 8.540731 8.585345
1368235_at 7.329464 7.5619373 7.446148 7.572038 7.410099 7.3712378 7.71995 7.659982 7.446628 7.505409 7.418437 7.613599
1368236_at 4.2645206 4.3128586 3.9954307 3.9962804 4.4098854 4.264081 3.9450529 4.120455 4.216633 4.1505923 4.2293262 4.2210565
1368237_at 4.764538 4.924447 4.5797567 4.4707947 4.424305 4.552006 4.4117384 4.615234 4.545387 4.735468 4.835193 4.481395
1368238_at 4.9371233 4.782463 4.7417226 4.6294165 4.948628 4.9616017 4.8671126 4.840206 5.0364876 4.7757 4.8316364 5.009848
1368239_at 8.773512 8.835983 8.669681 8.882223 8.875235 8.677446 8.683521 8.761612 8.658995 8.421028 8.638346 8.610302
1368240_a_at 4.614851 4.5452805 4.611437 4.5565977 4.782124 4.420109 4.548438 4.693958 4.9876523 4.9610972 5.179206 5.108476
1368241_a_at 8.472353 8.390211 8.324112 8.292145 8.261087 8.647478 8.320909 8.338397 8.463314 8.629011 8.398328 8.6274185
1368242_at 4.6795607 4.6666317 4.809225 4.575329 4.7852454 4.757901 4.9161453 4.7790313 4.8523474 4.830248 4.7180834 4.964366
1368243_at 4.9407387 5.04325 5.032891 5.2320814 4.9699016 5.177211 5.2509446 5.055736 5.1820583 5.0993104 5.367017 5.1550064
1368244_at 10.051078 9.850893 10.172278 10.081516 9.90274 9.869201 9.797053 10.198279 9.954394 10.1327715 9.89832 9.702172
1368245_at 12.413031 12.358223 12.037215 12.361147 12.083722 12.426092 12.298978 12.0802555 12.395311 11.941768 11.88153 12.551121
1368246_at 5.77085 5.665551 5.6032295 5.4292903 5.48685 5.1722193 5.448834 5.6214767 5.6335 5.577468 5.488602 5.465585
1368247_at 6.2991643 6.354429 6.031887 6.5117126 6.5847797 6.999938 6.7349343 6.5117764 6.5477676 7.6763206 6.6635695 6.4715743
1368248_at 6.030574 6.29089 6.500863 6.105115 6.096374 5.766066 5.3608947 6.11142 6.018048 5.9543824 5.766986 6.130042
1368249_at 9.338133 9.576914 9.300592 9.792292 9.84869 9.277848 9.748353 9.66341 9.6749115 9.695299 9.644248 10.121972
1368250_at 4.1400166 4.1682835 4.1295323 4.0271654 4.1614637 4.0524015 4.0311418 4.1292553 4.141432 3.9743948 4.103207 4.014476
1368251_at 5.502879 5.597236 5.527534 5.3727174 5.7735944 5.613872 5.607982 5.794928 5.662285 5.9493475 5.9642615 6.0875225
1368252_at 3.4123514 3.4858856 3.4170785 3.4515862 3.4505236 3.4128098 3.4510593 3.6157024 3.534239 3.568445 3.463324 3.4464421
1368253_at 12.360457 12.286226 12.39193 12.285769 12.398803 12.26678 12.25024 12.373834 12.278774 12.314024 12.227067 12.115749
1368254_a_at 5.311946 5.020847 5.240078 5.25306 5.1488385 5.1034446 5.015291 5.1126037 5.3064466 5.261128 5.2997174 5.2376733
1368255_at 4.455229 4.6478567 4.4286027 4.4092507 4.5357494 4.5690722 4.552966 4.392574 4.4952254 4.317059 4.471421 4.484594
1368256_at 3.4181795 3.4836736 3.4170785 3.521956 3.5769324 3.4667718 3.4551 3.520928 3.401456 3.4729877 3.4772274 3.3753555
1368257_at 4.22134 4.1695433 4.1815066 4.19563 4.0876017 4.1722765 4.1760693 4.209285 4.1406226 4.1934385 4.16551 4.194867
1368258_at 5.338996 5.469409 5.232267 5.310041 5.3262496 5.27803 5.1151958 5.3111367 5.4232564 5.2999125 5.2674103 5.1212087
1368259_at 7.2403264 7.3053985 7.175459 7.4443126 7.4454737 6.762635 7.572726 7.3893414 7.6228595 7.9638367 8.300442 8.375032
1368260_at 5.1164837 5.119993 5.233719 5.1504755 5.0693073 5.267236 5.3837385 5.25591 5.2023525 5.1790037 5.4503565 5.11444
1368261_at 4.798963 4.4621 4.332701 4.5441513 4.6167893 4.39429 4.407963 4.4102225 4.6290817 4.5179043 4.609829 4.6808763
1368262_at 6.50686 6.4314756 6.321286 6.5319295 6.431492 6.307798 6.342084 6.197916 6.3977895 6.3988957 6.5863175 6.4306035
1368263_a_at 4.1479993 4.1802945 4.140091 4.0928884 4.1515846 4.2412195 4.0609775 4.0840707 4.0700197 4.1294723 4.0623603 4.113352
1368264_at 7.2969832 7.167227 7.253408 7.7258563 7.1741195 7.288606 7.4245415 7.586287 7.375594 7.350967 7.4051948 7.4419475
1368265_at 9.311883 8.714582 8.7665825 8.971721 8.6039715 8.681241 8.950024 8.669189 9.147432 8.380119 8.684551 8.326115
1368266_at 13.227469 13.257621 13.209162 13.354461 13.288759 13.242566 13.109279 13.184625 13.163223 13.216949 13.094724 13.20798
1368267_at 7.379644 7.331542 7.3540797 7.7069063 7.306167 7.364529 7.360621 7.5566764 7.29832 7.3144584 7.2976723 7.4260073
1368268_at 7.393269 7.5044713 7.6989064 7.4351726 7.5175576 7.392025 7.606954 7.482229 7.403264 7.4430113 7.413985 6.9465504
1368269_at 3.6668441 3.6131456 3.6017003 3.6613967 3.6997976 3.6979425 3.581726 3.8913748 3.849742 3.9580138 3.8815324 3.5925744
1368270_at 6.792364 6.7967157 6.6023197 6.845475 6.8055115 7.081052 6.817267 6.7523713 7.312873 7.2743754 7.4228735 7.4518714
1368271_a_at 5.100257 5.154662 4.834706 4.8721113 4.8128476 5.6142 4.566014 4.802701 4.544919 5.7350073 5.0146136 5.4138236
1368272_at 10.352416 10.008631 10.117201 10.326123 10.568245 10.464487 10.457585 10.349162 10.689699 10.013073 10.74981 9.941691
1368273_at 9.373817 9.325814 9.093833 9.3206835 9.267135 9.360891 9.334211 9.290382 9.201282 9.163456 9.192687 9.125424
1368274_at 8.316561 8.362279 8.542767 8.344058 8.418259 8.284639 8.4665365 8.398713 8.42241 8.616313 8.775818 8.662489
1368275_at 10.3534355 10.266493 10.828312 10.122472 10.582005 10.20549 10.700673 10.321862 10.647993 10.658679 10.540276 10.497732
1368276_at 7.8342094 7.7685533 7.62516 7.4783807 7.587889 7.769322 7.7678504 7.580831 7.6047063 7.636176 7.690506 7.6325345
1368277_at 8.495562 8.420765 8.448786 8.513151 8.5638075 8.278024 8.426241 8.417745 8.252899 8.446083 8.448441 8.471846
1368278_at 6.640842 6.665926 6.832474 6.4431386 6.308431 6.7578373 6.7505074 6.391816 6.678358 6.6141567 6.3266 6.8968883
1368279_at 4.716841 4.6389933 4.874425 4.7331057 4.7682896 4.6090074 4.531657 4.84161 4.623 4.539034 4.376789 4.1371136
1368280_at 12.229542 12.200193 12.122973 12.324815 12.251629 12.217675 12.165392 12.131971 12.088028 12.139818 11.988006 12.274514
1368281_at 5.842663 5.6097126 6.0058737 5.719347 5.8315215 6.0949016 5.9521523 5.8588805 6.2838817 5.914356 5.7604027 6.200581
1368282_at 4.372019 4.2966433 4.220002 4.32406 4.535888 4.6698084 4.405503 4.4453034 4.698556 4.385681 4.4851446 4.2684407
1368283_at 11.101662 10.850429 10.690416 11.360722 11.606677 10.898949 11.156497 11.395436 11.12779 11.161114 10.904836 11.354612
1368284_at 8.018616 7.8423915 8.089365 7.8255186 8.048096 7.997701 7.943057 7.7145348 8.173191 7.7364316 8.201298 8.195021
1368285_at 5.6320734 5.332733 5.278899 5.3717623 5.3651404 5.4565277 5.25911 5.382992 5.258869 5.221406 5.1449766 5.331545
1368286_at 7.2547092 6.9454575 7.2165537 7.231742 6.9720736 7.096883 6.9006495 7.1975346 7.0977197 6.9924684 6.9436927 7.063285
1368287_at 5.0183897 4.8593326 4.69688 4.7121572 4.879272 5.080739 4.8691034 4.6877584 4.8101516 5.0358214 4.758735 5.0469904
1368288_at 14.194223 14.208473 14.241099 14.257139 14.19739 14.176307 14.187408 14.16498 14.20505 14.177301 14.151567 14.143363
1368289_at 11.43062 11.791027 11.232697 10.523356 11.858869 11.298704 11.695367 11.352636 11.762483 10.712704 11.834899 11.873309
1368290_at 3.5412474 3.6874154 3.6366854 3.7588766 3.6166909 3.577194 3.5592465 3.623955 3.4805956 3.5932205 3.4644444 3.5464292
1368291_at 8.804051 8.750128 8.788032 8.469266 8.702851 8.908781 8.81233 8.89076 9.032971 8.412254 9.196062 8.622703
1368292_at 7.4320955 7.4987316 7.3012743 7.376994 7.3709526 7.502394 7.3684373 7.2748723 7.456628 7.4077764 7.569956 7.249964
1368293_at 5.6594825 5.9945164 5.7992225 6.08296 6.1247225 5.997733 6.0704556 5.84232 6.0769706 5.8284245 5.8509545 5.7976074
1368294_at 10.491263 10.476053 10.712077 10.5190935 10.772727 10.378017 10.442599 10.475946 10.656653 10.808724 10.921773 10.941768
1368295_at 9.618653 9.245969 9.541666 9.501524 9.35247 9.465199 9.310753 9.451293 9.395446 9.337344 9.369205 9.561221
1368296_at 9.265963 8.725377 9.062753 9.322046 8.787412 9.018404 8.823459 8.891854 8.982823 8.6323395 9.099653 9.240611
1368297_at 5.2527885 4.9301987 4.9478607 5.121578 5.178089 5.050956 4.901861 4.876852 5.10361 5.1283703 4.964076 5.037401
1368298_at 5.5250745 5.506283 5.7936687 5.7037787 5.8037724 5.7155957 5.8877687 5.766748 5.5351925 5.921687 5.877079 5.7179446
1368299_at 4.220606 4.1273384 4.18962 4.121916 4.1583147 4.186411 4.373864 4.1214476 4.1922398 4.2132034 4.459403 4.168828
1368300_at 5.9466944 5.8999286 6.047933 5.890115 5.928795 5.7677855 6.151322 5.7083397 6.0267053 6.0388927 6.1911826 6.2361503
1368301_at 6.5836563 6.7939196 6.5145288 6.3836274 6.4984775 6.4579196 6.512199 6.5074773 6.5844135 6.5027385 6.721042 6.6809087
1368302_at 5.3150935 5.2098074 5.0778584 5.178325 5.383123 5.310479 5.352923 5.187727 5.3650403 5.2359505 5.4106274 5.1867647
1368303_at 7.1704645 8.149029 6.90922 7.709039 7.8417616 7.1167936 7.8013725 7.4574566 7.162257 8.169332 7.512731 7.719092
1368304_at 11.304665 11.425238 11.432503 10.923694 11.022262 11.229689 11.388129 11.338669 11.424057 11.225792 11.260309 11.164946
1368305_at 8.238455 8.088385 8.078304 8.225155 8.180141 8.036478 8.254115 7.897336 7.9422116 8.214743 8.273693 8.312475
1368306_at 6.440082 6.559503 6.141165 6.017255 6.62103 6.389278 6.0742836 6.0757523 6.0166087 6.478864 6.3580384 6.4909353
1368307_at 6.119441 6.234134 5.984973 6.0241823 6.113015 6.2649565 6.1477647 6.1556916 6.0798626 6.204719 6.245366 6.0933
1368308_at 7.7557697 7.8986835 8.085834 7.0044985 6.6095524 7.2849455 7.677659 6.9586496 7.430723 6.6017747 6.5581193 6.860305
1368309_at 7.115079 7.3712564 7.344059 7.248469 7.372932 7.50983 7.3884745 7.279974 7.3410854 7.2401066 7.2272143 7.2294393
1368310_at 5.9947243 5.691969 5.7136145 5.81472 5.9939165 5.831246 5.954679 5.884673 5.8035736 5.86011 5.8726044 5.7061844
1368311_at 8.126205 8.07652 8.132083 8.068166 7.8132043 8.044422 7.8419623 7.818643 8.142832 8.319265 8.123483 8.217186
1368312_at 5.458224 5.36543 5.50276 5.1756487 5.36875 5.3737497 5.205575 5.3415074 5.418227 5.462016 5.209538 5.363448
1368313_a_at 4.590984 4.3842177 4.150714 4.08945 4.5467973 4.1402225 4.229909 4.3068504 4.1326017 4.4752817 4.2625995 4.4393272
1368314_at 9.975232 9.732019 9.719534 10.054844 9.9175625 10.161829 9.819249 10.113515 9.933434 9.865255 10.095641 9.817488
1368315_at 6.9677176 7.0673203 7.055432 7.0552216 7.0967827 7.1245685 7.1143875 7.010385 7.1211457 7.182622 7.1354723 7.0971956
1368316_at 11.486903 11.221309 11.2311125 11.032037 11.267958 11.290071 11.195247 11.250898 11.555014 11.04792 11.067032 11.19994
1368317_at 4.789914 5.3157516 5.1804857 5.3826065 5.1099243 5.426814 5.368645 5.241986 5.306364 5.17949 5.258243 5.4401135
1368318_at 7.409818 7.8924923 7.5350337 7.649077 7.137895 7.233341 7.276953 6.936159 6.748679 7.3350654 7.2043633 7.1180153
1368319_a_at 5.140885 5.399742 4.9664173 5.154534 4.802815 4.989003 4.992432 4.872978 4.9254255 5.036379 5.0451417 4.9517884
1368320_at 4.6360073 4.5650077 4.435605 4.43541 4.5057573 4.2871723 4.3377466 4.3733845 4.467183 4.502304 4.396268 4.3743925
1368321_at 6.860254 7.687415 7.354617 8.086082 6.593307 7.642628 8.284995 6.3807526 6.4924593 7.183866 6.9695644 9.55497
1368322_at 8.563132 8.399723 8.885096 8.425521 8.364921 8.326427 8.71246 8.324243 8.633118 8.353991 8.544442 8.5416
1368323_at 7.0282416 6.936783 6.8492446 7.417224 7.1888666 6.9532037 7.1940055 7.3313746 6.9597135 7.6480827 7.7619586 7.893768
1368324_at 5.3225994 5.4241776 5.2906446 5.187697 5.289237 5.1796365 5.1622453 5.1833205 5.2967954 5.256763 5.354633 5.1669297
1368325_at 8.439394 7.795611 8.357273 8.353748 8.071953 7.9280686 8.000267 7.9448886 8.244404 7.990324 7.780188 8.252537
1368326_at 6.460547 6.8003125 6.613114 7.066785 6.920317 6.6227655 6.826067 6.8903913 6.955839 6.843405 7.0638456 6.749563
1368327_at 6.3932667 6.201373 6.2514653 6.311871 6.479669 6.474283 6.2937284 6.268108 6.2680554 6.5195103 6.588671 6.4984236
1368328_at 8.540032 8.279782 8.574091 8.4693775 7.9829264 8.27518 8.272435 8.387142 8.179202 8.394592 8.339514 8.070858
1368329_at 5.4621716 5.3879123 5.2689266 5.233076 5.5269957 5.5376697 5.393531 5.332934 5.542433 5.423962 5.375579 5.492381
1368330_at 6.159475 6.3191786 6.7503915 6.8060327 6.44016 6.5410724 6.382408 6.641049 6.318818 6.1954746 6.250371 6.58101
1368331_at 11.527329 11.204032 11.554772 11.590158 11.54095 11.371319 11.50211 11.53204 11.526654 11.482745 11.423893 11.599593
1368332_at 5.7283893 6.0185657 6.3072443 6.2359033 6.6055865 6.1621337 6.004904 6.571172 6.826973 6.9870186 7.3848357 7.5062604
1368333_at 4.9823575 4.7462497 4.549809 4.6103177 4.9581923 4.8105335 4.6612253 4.6428094 4.979248 4.6393094 4.837152 4.7488775
1368334_at 6.799457 6.9585757 7.1972733 7.2394714 7.2319336 7.233506 6.991534 7.0154867 7.042829 7.5483885 7.2771707 7.197897
1368335_at 13.415506 13.6085615 13.804506 13.637602 13.466669 13.740749 13.615369 13.727811 13.406307 13.499845 13.508059 13.510241
1368336_at 11.230165 11.25261 11.345474 11.098627 10.985111 11.313414 11.687625 11.237904 11.286397 11.088821 11.283268 11.242859
1368337_at 5.849452 5.651492 5.9497905 5.7955685 5.8011184 5.9090867 5.7158566 5.725937 5.7797527 5.7672844 5.892864 5.7390833
1368338_at 4.592145 4.7356725 4.449046 4.4382715 4.7194886 4.7472105 4.5986943 4.905632 4.5795703 5.1845665 4.912241 5.11889
1368339_at 4.557225 4.746249 4.4023895 4.7221975 4.763299 4.694501 4.4506807 4.573598 4.767439 4.433611 4.612584 4.6810455
1368340_at 7.7885246 7.628171 7.8323665 7.9102707 8.027003 8.014738 7.694392 7.965439 8.113054 7.8878455 7.8649263 8.258438
1368341_at 7.1882825 7.3912325 7.389303 7.4146957 7.377643 7.417193 7.3542776 7.1830163 7.277337 7.263702 7.3882933 6.9659295
1368342_at 4.169171 4.1571703 4.271907 4.211998 4.2303405 4.106335 3.9902 4.173263 4.2148867 4.204745 4.2123747 4.337734
1368343_at 5.267776 5.4843316 5.3634205 5.377489 5.3604875 5.4130163 5.4631777 5.424179 5.345535 5.3094788 5.3184566 5.3739424
1368344_at 3.5406113 3.495175 3.447578 3.434143 3.5628178 3.3899472 3.4365542 3.4966965 3.5364795 3.5729158 3.4661338 3.499401
1368345_at 4.46257 4.488643 4.345318 4.2895575 4.5806823 4.414673 4.5310564 4.356888 4.5040402 4.380966 4.6631317 4.393407
1368346_at 6.870839 7.036858 6.9868493 6.8633432 6.876333 6.99875 6.5777435 6.714464 6.85475 6.362244 6.836502 6.912442
1368347_at 5.4938917 5.5188475 5.3816004 5.28861 5.262908 5.4854074 5.3736124 5.32939 5.7145486 5.405607 4.9743137 5.3533916
1368348_at 4.381482 4.4919305 4.480213 4.4386907 4.4869795 4.395651 4.307732 4.4789243 4.2625427 4.3731213 4.3936324 4.528468
1368349_at 5.542941 5.600265 5.5240445 5.4770894 5.851827 5.522634 5.4384317 5.538559 5.6902823 5.700199 5.499279 5.5860553
1368350_at 3.6956434 3.5545938 3.5133328 3.4670055 3.5596526 3.5215664 3.5313644 3.6203828 3.5313125 3.4664996 3.6013734 3.6538234
1368351_at 6.301286 6.574028 6.334046 6.3698115 6.4480815 6.720018 6.5414977 6.5609655 6.508301 6.723947 6.3626447 6.420975
1368352_at 4.5751767 4.7033463 4.7768593 4.533491 4.57194 4.362716 4.6697083 4.3331957 4.47745 4.661542 4.581108 4.616606
1368353_at 5.48173 5.660104 5.8862314 5.6607485 5.765203 5.680195 5.7053785 5.6932316 5.7735696 5.5266533 6.1415296 5.924819
1368354_at 9.491307 9.636543 10.009093 9.945864 10.380242 9.64996 9.997358 9.954749 9.719611 10.242902 10.190022 9.997044
1368355_at 4.9763207 4.6127315 4.6254597 5.055243 4.792623 5.1703744 5.049975 4.9316025 5.0785594 5.081255 4.9937296 4.965068
1368356_a_at 9.483299 9.246301 9.496996 9.653119 9.502508 9.302331 9.905021 9.586973 9.771467 9.845173 9.992608 9.793251
1368357_at 6.27977 6.411997 6.040248 5.9330845 6.074477 6.3516226 6.0482893 5.994347 6.0947127 6.2233443 6.099488 6.1445723
1368358_a_at 4.010806 3.7879791 3.82115 3.9851644 3.8638048 3.980987 3.9905457 3.7917373 4.3364115 4.2049203 4.1168747 4.417827
1368359_a_at 4.582761 4.440692 4.5159492 4.36339 4.6108966 4.2772512 4.490242 4.1517124 4.500798 4.3272295 4.3827066 4.5245514
1368360_at 13.657049 13.659604 13.7464485 13.807807 13.656285 13.707 13.726975 13.689098 13.681392 13.634402 13.761135 13.678791
1368361_a_at 7.36662 7.221397 7.244928 7.2378163 7.22924 7.528681 7.5162163 7.407579 7.4238224 7.0979323 7.329387 7.368317
1368362_a_at 10.884161 10.954471 11.0501585 11.090244 10.919557 10.878956 10.906971 11.043562 10.935663 11.043455 10.963636 10.915115
1368363_at 3.9086761 4.0041466 3.8124976 3.9727192 4.066127 3.967323 3.9573903 3.9294508 4.079244 4.055046 3.8275235 3.9939246
1368364_at 5.2343926 5.235527 5.1875916 4.947439 5.1519194 5.1862297 4.920884 5.046415 5.034818 5.1049614 5.1678915 5.224899
1368365_at 12.00479 12.043207 11.9667 11.927726 11.924163 11.712226 11.98061 11.821739 11.911451 11.941428 11.79692 11.993373
1368366_at 4.8935003 5.0782094 5.1086664 4.9618955 5.0129766 5.1212735 4.9609504 5.0367775 5.0309434 5.226988 5.1320395 5.1325636
1368367_at 5.8128057 5.700208 5.554848 5.616271 5.6538215 5.540992 5.622526 5.570195 5.6197023 5.671418 5.584772 5.736457
1368368_a_at 9.700025 9.923029 9.860385 9.721462 9.933368 10.005378 10.044626 10.099376 9.642638 9.803933 9.769444 10.07493
1368369_at 4.5601883 4.4769907 4.4675026 4.3641224 4.562002 4.5474157 4.431633 4.4084826 4.415989 4.5774355 4.806964 4.5619755
1368370_at 5.4434104 5.266516 5.2049 5.2786646 5.257698 5.331694 5.454371 5.4197097 5.457959 5.746009 5.9189115 5.811326
1368371_at 5.3093824 5.161267 5.157789 4.942546 5.1422267 5.0950413 5.128932 5.0973063 5.4012566 5.292405 5.163534 5.0841312
1368372_at 8.489687 8.398085 7.877133 7.8430085 7.6761127 7.373319 7.429079 8.04662 8.423937 8.421366 7.714457 8.11508
1368373_at 4.447892 4.5573654 4.6029644 4.4502907 4.454893 4.418874 4.5515785 4.555231 4.568305 4.631027 4.5161114 4.5412865
1368374_a_at 6.0222836 6.10161 6.2711973 5.730866 6.0954127 6.1738915 6.1131034 6.2649875 6.30714 6.2709436 5.874863 6.0828233
1368375_a_at 5.001982 5.3203807 5.565463 5.4225206 4.8621264 5.1559987 5.4397755 4.9589477 5.546761 5.582766 5.1963453 5.398138
1368376_at 6.328429 6.73222 7.2671 8.837735 9.00042 8.071768 9.141555 9.686223 8.862748 9.556927 9.319862 10.490076
1368377_at 5.0876503 4.8869143 4.9561415 4.968263 4.894005 4.8114023 4.925156 4.977172 5.2676077 4.8088293 5.0181675 4.677003
1368378_at 12.425878 11.739908 11.376485 11.872753 12.005601 12.189079 11.915562 11.629523 12.087506 11.862667 11.891229 12.13596
1368379_at 7.825517 7.910594 8.102164 8.012513 7.992131 7.659285 8.076497 7.9210267 7.970611 8.02986 8.104832 8.004692
1368380_at 13.965737 13.958767 13.9779825 14.070936 13.9539385 13.984722 13.889565 13.929164 13.988687 13.930399 13.932239 13.939554
1368381_at 4.8188086 4.8869143 4.8229723 4.808897 4.742381 4.9197865 4.772943 4.840206 4.7785473 4.809207 4.797561 4.8654923
1368382_at 6.136803 6.0503297 5.9980483 5.8790765 6.365268 6.2671814 6.188926 5.9894614 5.8979836 6.5206404 6.227787 6.032828
1368383_at 6.2285595 6.099686 6.129225 6.0633707 6.1668563 6.127251 6.0853524 6.157352 6.2875304 6.1218367 6.101523 6.2081003
1368384_at 4.330223 4.3031936 4.2487187 4.1439085 4.298845 4.132934 4.135434 4.2365613 4.28744 4.1637793 4.1420803 4.071521
1368385_a_at 8.653058 8.675986 8.628788 8.570564 8.704899 8.440153 8.68331 8.681803 8.606893 8.679134 8.808217 8.708721
1368386_at 9.367829 9.445498 9.273531 9.460963 9.514781 9.308307 9.525839 9.219761 9.436938 9.427283 9.632315 9.422207
1368387_at 11.2704115 11.151596 11.274006 11.285015 11.0264845 11.06373 10.87219 11.11302 10.963626 11.108789 10.994978 10.820377
1368388_at 5.2245207 5.216232 5.2890606 5.197892 5.3345723 5.2925935 5.2247314 5.179642 5.356708 5.326043 5.4038997 5.3200035
1368389_at 8.901082 9.237459 9.128029 9.306986 9.170535 9.054353 8.961635 9.178576 8.947398 8.936811 8.922867 8.814013
1368390_at 8.913413 9.019071 8.936315 9.061943 8.9033 8.927973 9.056206 9.098157 8.941053 8.853776 9.073036 8.955377
1368391_at 5.0278225 5.2805977 5.2641463 4.92744 5.2347097 5.1555214 5.262509 5.09781 5.19319 5.080868 5.2393503 5.3264384
1368392_at 7.1051607 7.1019387 7.073592 6.8821225 7.119103 7.0127444 7.0062857 6.9831934 7.1470246 7.159282 7.052724 7.0265512
1368393_at 5.799892 5.8067536 5.3366947 5.4158773 5.592623 5.4102197 5.0331187 5.393367 5.3604465 5.367417 5.1889706 5.350047
1368394_at 5.7820573 5.743684 5.8138304 5.746461 5.8296824 5.7349796 5.831903 5.770324 5.949156 5.768819 5.9350767 5.65962
1368395_at 5.6372395 5.188404 5.279341 5.1752806 5.1768827 5.2628994 5.33119 5.1476088 5.0874863 5.3219147 5.0414295 5.0106025
1368396_at 5.65324 5.6083775 5.8087964 5.565342 5.643401 5.58183 5.5503855 5.623564 5.614381 5.612826 5.6658764 5.5924835
1368397_at 12.572321 12.636885 12.8466215 12.951171 12.802176 12.89017 12.842481 12.690935 12.92125 12.737768 12.618902 12.609243
1368398_at 4.482969 4.5073967 4.595599 4.4555626 4.473304 4.4704 4.341303 4.485977 4.545387 4.470244 4.5140944 4.487279
1368399_a_at 11.734842 11.529902 11.663818 11.842152 11.656355 11.497966 11.590177 11.577922 11.577468 11.500867 11.549954 11.349697
1368400_at 8.250405 8.652917 8.680233 8.496851 8.429544 8.558476 8.407141 8.53721 8.534836 8.654183 8.53218 8.448545
1368401_at 4.707447 4.616588 4.758462 4.5018497 4.687969 4.701173 4.822383 4.6096606 4.7403464 4.8482127 4.796254 4.573855
1368402_at 9.066926 8.97929 8.935565 9.129594 8.978592 8.865972 9.225724 9.13162 8.909976 9.012186 8.945595 9.006325
1368403_at 8.380053 8.410589 8.3528 8.497878 8.429212 8.337139 8.374266 8.396228 8.416866 8.4052 8.62238 8.606298
1368404_at 5.082222 5.3891335 5.208121 5.336658 4.978906 5.053581 4.9502387 5.0786796 4.9995995 5.245841 5.1431727 5.092601
1368405_at 7.6332917 7.7286444 7.644886 7.407427 7.643113 7.7063603 7.587125 7.640785 7.4886355 7.4673166 7.468149 7.479778
1368406_at 4.3083344 4.48907 4.4478316 4.2568655 4.724513 4.36452 4.414852 4.1703205 4.393469 4.394023 4.370492 4.316728
1368407_at 5.8384204 5.870565 5.906422 5.5992846 5.874219 5.77446 5.5290318 5.8028564 5.9004455 5.346622 6.223363 5.728054
1368408_at 4.660284 4.5110264 4.684978 4.689519 4.5896215 4.6262803 4.745153 4.587049 4.5300817 4.748804 4.789441 4.6056805
1368409_at 9.80728 10.025305 10.274931 9.534771 9.744933 10.092127 10.063955 10.020258 9.828852 9.74642 9.369205 10.069622
1368410_at 6.611951 6.740512 6.939464 6.725162 6.577913 6.6727953 6.530248 6.8366914 6.6231117 6.5507045 6.63888 6.510622
1368411_a_at 4.224225 4.203881 4.1799374 3.897204 4.1853065 4.1289716 4.2027736 4.017405 4.024762 4.288332 3.9945264 4.073265
1368412_a_at 4.6232915 5.0873804 4.870246 4.982255 5.234389 4.93456 4.950209 5.0461764 5.43192 5.3988376 5.4661655 5.1233735
1368413_at 5.117244 5.426735 5.126704 4.9060335 5.170646 5.2078133 5.059442 4.9128313 5.370392 5.441618 5.432246 5.323948
1368414_at 6.0464864 6.04957 6.215471 6.101735 6.046819 6.2796054 6.235569 6.1420207 6.2726984 6.1107183 6.080732 6.185916
1368415_at 4.1276846 4.2197933 3.978058 4.085126 4.128653 4.200197 4.0904264 4.000076 4.121813 3.959103 3.8259876 4.1141996
1368416_at 3.895581 4.01502 3.9974864 3.7508411 3.9005892 3.8721862 3.5880754 3.7728722 3.6836674 3.7695298 3.8838518 3.9288626
1368417_at 5.2582846 5.244999 5.180606 4.997674 5.437336 5.1554766 5.3271847 5.159711 5.151206 4.949155 5.195771 5.0256414
1368418_a_at 13.038881 13.0356455 12.947157 13.078755 13.184041 13.217212 13.148225 13.257853 13.156657 13.221584 13.311521 13.584113
1368419_at 8.770283 8.642436 9.100315 9.324004 9.033438 9.091111 8.981066 9.179771 9.169146 8.657829 8.918903 9.013683
1368420_at 13.006313 12.975549 12.992928 13.16516 13.156752 13.165082 13.151036 13.212323 13.163827 13.163053 13.198679 13.259341
1368421_at 4.258282 3.9411197 4.184444 4.0191956 4.0624123 4.1453395 4.029002 4.033063 4.1278777 4.1327257 3.9862108 4.0727825
1368422_at 5.357332 5.3844776 6.0283036 5.8381515 6.9136677 5.427948 4.8691034 6.4843416 5.5414076 5.3401613 5.333705 5.4906034
1368423_at 5.9148116 5.715604 5.6181717 5.688331 5.858649 5.886026 5.9127293 5.7049856 5.857051 5.8813725 5.7136292 5.995431
1368424_at 6.859059 7.254986 7.1426525 7.5279875 7.1106005 7.240559 7.3076262 7.185549 7.2008343 7.332387 7.084947 7.1617723
1368425_at 4.8268824 5.120676 4.974165 4.9270906 4.977002 4.9813585 4.742137 4.8781962 4.939599 4.846858 5.0395536 5.0193367
1368426_at 11.576953 11.250171 11.289484 11.467079 11.644451 10.976465 11.807131 11.088234 11.408577 11.195063 11.547722 11.373066
1368427_at 8.163047 7.7219467 7.74837 8.169394 8.256905 8.031894 8.148935 8.137617 7.8607726 7.735864 8.06035 7.8846397
1368428_at 8.824359 9.245198 8.913594 9.212172 8.7478075 9.028989 9.009073 8.950768 9.077803 8.660227 9.125411 9.188288
1368429_at 3.72606 3.519145 3.9115033 3.9893568 3.5962517 3.575116 3.658785 3.6037247 3.514079 3.5518415 3.6466155 3.8683755
1368430_at 9.325754 9.308106 9.396784 9.516584 9.453678 9.360653 9.757895 9.543453 9.701141 10.150783 10.200695 10.246374
1368431_at 11.354748 11.511476 11.303672 11.388026 11.347169 11.361391 11.421467 11.38975 11.325305 11.269651 11.4595785 11.350598
1368432_a_at 4.7649417 4.7599854 4.7475967 4.9784555 4.836509 4.61574 4.6418915 4.796768 4.8767557 4.640218 4.7534976 4.768822
1368433_at 9.531627 9.427713 9.506263 9.384779 9.573977 9.3880205 9.446876 9.472645 9.531494 9.507181 9.38936 9.480651
1368434_at 6.7902465 6.86307 6.791746 6.849046 6.8560414 6.735735 7.0102425 6.9999056 6.7512856 6.2859206 6.6255875 6.1932983
1368435_at 12.154633 11.126437 11.377751 11.375253 11.600445 10.580431 11.438502 10.9790125 11.429405 10.922139 11.365179 10.443806
1368436_at 8.954084 9.149984 9.234778 9.119348 9.1375 9.204227 9.176932 9.0900545 9.147278 9.184788 9.338582 9.282501
1368437_at 5.4983954 5.150084 5.2117968 4.967568 5.07974 5.2657156 5.229131 5.2762384 5.0352273 5.1921067 5.360623 5.2428126
1368438_at 4.763569 4.8869143 4.584002 4.526531 4.925259 4.75134 4.647778 4.781141 4.761005 4.835822 4.563306 4.70091
1368439_at 6.532807 6.3289175 6.588639 6.4561343 6.480363 6.5936346 6.303385 6.313532 6.716544 6.45785 6.2192454 6.3214417
1368440_at 6.8276052 6.915067 6.345187 6.8308415 6.702101 6.540923 7.0268326 6.820269 6.8952756 6.913644 6.8639164 6.925498
1368441_at 6.3543124 6.05767 6.20888 5.8455625 6.2554274 6.2101426 6.448044 6.294171 5.989615 6.5569506 6.3640795 6.6502423
1368442_at 13.337031 13.33282 13.351622 13.487066 13.334503 13.332523 13.446867 13.375103 13.316111 13.366646 13.412647 13.4078045
1368443_at 5.7131743 5.54994 5.5556054 5.5308857 5.625719 5.676979 5.3758583 5.609919 5.5151544 5.8601456 5.8517523 5.6256633
1368444_at 8.110733 8.159718 8.060438 8.124096 8.082576 7.998188 8.159014 8.002033 8.131318 8.105 8.167332 8.048521
1368445_at 6.2366314 6.474281 5.813764 5.975387 6.362416 6.067297 6.1544733 5.85172 6.4823523 6.23306 6.274134 6.025066
1368446_at 7.990411 7.169769 7.928563 7.554843 7.652349 7.4706283 6.7215548 8.043114 7.4926257 6.855329 7.374686 8.486644
1368447_x_at 6.1783357 5.731311 7.201348 5.7400026 5.92037 6.480589 5.2581925 7.7669992 5.9703846 5.528408 5.7074666 9.447411
1368448_at 7.3129525 7.456202 7.251254 6.895816 7.296767 7.356819 7.048669 7.1720805 7.184849 7.2106786 7.0331526 7.2013297
1368449_at 4.826745 4.8516636 4.656846 4.8833065 4.967289 4.5788527 4.710456 4.812901 4.9085894 4.760166 5.1777973 5.063363
1368450_at 5.111804 5.155663 4.923139 4.8573747 5.001031 5.0301065 4.88336 5.0646605 5.314046 5.356723 5.2651386 5.341593
1368451_at 6.8814673 6.5806546 6.8228016 6.5958867 6.7166047 6.74286 6.801367 6.4891105 6.438918 6.8577876 6.8524656 6.4710007
1368452_at 10.01168 9.704299 9.766489 9.9781 9.5816765 9.711697 9.8942175 9.534688 9.572744 9.588961 9.573702 9.664208
1368453_at 10.59714 11.067244 10.695565 10.820409 11.228815 11.300744 11.22155 11.118675 10.795589 11.244617 11.11378 11.535464
1368454_at 4.1950703 4.002641 4.2153797 4.027692 4.2622657 4.288294 3.937189 4.095723 4.0988007 4.216487 4.0949054 4.1183834
1368455_at 5.7566204 5.7272563 5.590501 5.457756 5.9072685 5.3884916 5.569605 5.639738 5.8644724 5.5715723 6.186848 5.8061585
1368456_at 3.926877 3.874513 3.7689722 3.6826997 3.9774249 3.83171 3.7631898 3.8379617 3.8812985 3.8186865 3.9881706 3.7353191
1368457_at 4.2260427 3.997927 3.9028223 4.0788145 4.179956 4.188616 4.022818 3.9084187 4.066862 4.4029922 4.152072 4.1393757
1368458_at 10.842436 10.292695 10.2342415 10.075083 9.527872 9.641414 9.854126 10.964349 10.204002 10.048013 10.311891 10.613907
1368459_at 4.37281 4.09494 4.1977262 4.023035 4.2845554 4.0376325 3.892064 3.9211519 4.270048 4.1327915 4.2196107 3.9896069
1368460_at 8.19891 7.882547 7.645003 7.649047 7.887312 8.182751 7.4811554 7.8958974 7.173472 7.759163 7.2092233 7.168627
1368461_at 11.6620455 10.921169 11.38159 11.154468 11.034848 11.019671 9.646511 10.975404 10.960472 8.682547 7.7295275 8.359801
1368462_at 5.376305 5.242253 5.018061 5.1908684 5.3890014 5.3918395 5.0718355 5.239923 5.2394505 5.296454 5.453221 5.418018
1368463_at 7.0702496 6.7389326 6.9500885 6.946601 6.819596 6.8070335 6.959406 7.0096064 6.8644586 7.058166 6.644382 6.7179418
1368464_at 5.552071 5.255297 5.552008 5.398066 5.585808 5.475166 5.530912 5.773241 5.5788126 5.420973 5.3727245 5.658334
1368465_at 3.774543 3.6051085 3.6422598 3.671137 3.7907186 3.673461 3.7261992 3.604637 3.7196023 3.6388042 3.7152448 3.7926474
1368466_a_at 5.166997 5.251021 5.309273 5.381315 5.3133307 5.1905293 5.260492 5.221636 5.1941514 5.178119 5.3724027 5.269548
1368467_at 12.711747 12.674622 12.724546 12.808121 12.732406 12.687812 12.689738 12.687493 12.727151 12.483027 12.578655 12.70578
1368468_at 5.13097 5.0967484 4.98736 5.0926676 5.2039585 4.9239473 4.9151535 5.013817 5.0585766 5.2706194 4.9517097 4.9150662
1368469_at 5.816868 5.5069146 5.921666 5.6445117 5.66272 6.0915093 5.8298774 5.758791 5.7052455 5.8615823 5.6399674 5.659882
1368470_at 7.915603 8.006445 7.910803 8.314967 8.125766 8.1043005 8.29192 8.229734 7.9494314 8.172041 8.209486 8.161558
1368471_at 5.7645397 5.536468 5.8444605 5.581897 5.882729 5.5759606 5.540985 5.9883375 5.7649813 5.915786 5.9129953 5.8139353
1368472_at 4.817357 4.801048 4.736972 4.645152 4.760735 4.8124623 4.764007 4.6838055 4.8188567 4.6843395 4.8094783 4.845898
1368473_at 5.749086 5.4427366 5.2325497 5.210628 5.350437 5.4867187 5.2636023 5.528568 5.170642 5.667486 5.6474915 5.5563974
1368474_at 6.500355 6.445982 6.5196323 6.576555 6.9282036 6.4574156 6.9657674 6.6565914 7.214903 7.5149393 7.8169556 8.013447
1368475_at 4.8897486 5.075058 4.8983126 4.735322 5.0978327 4.778013 4.852037 4.8928347 4.9103446 4.9545393 5.119199 4.9744616
1368476_at 6.232215 6.1872053 6.172856 6.567267 6.455087 6.8655934 6.3133 6.5043507 6.4428477 6.3775334 6.5286765 6.4717627
1368477_at 7.0285683 6.9373507 7.0928307 6.928097 6.993924 7.008744 7.063199 6.953143 7.180416 6.9657626 7.2573867 7.008224
1368478_at 3.8073306 4.28572 3.8124976 3.860854 4.000084 4.020917 3.8473392 3.7981617 3.898713 3.9566236 3.7393265 3.8539474
1368479_at 3.9759305 4.0098767 4.1258783 3.87508 3.892524 3.7252378 3.7879393 3.9894118 3.8490877 3.8078506 3.692618 3.7572327
1368480_at 6.536499 6.3415546 5.980083 6.4715385 6.1037006 6.4563785 6.212739 6.1845627 6.6503153 6.272708 6.1976795 6.561247
1368481_at 5.2536387 5.5260186 5.473857 5.246997 5.343872 5.311447 5.1878624 5.384406 5.4887614 5.1324267 5.0606346 5.2110577
1368482_at 6.5230985 6.739051 6.373104 6.4458604 6.49125 6.5511785 6.4694805 6.4204283 6.7957873 6.7412887 7.3117614 6.847182
1368483_a_at 4.144243 4.2325687 4.208326 4.107156 4.3462667 4.461664 4.194928 4.323431 4.2470703 4.166311 4.3895216 4.082487
1368484_at 5.1122313 5.1403103 5.6417327 5.467062 4.86986 4.784012 4.8448014 5.1760454 4.973242 4.992179 4.795623 5.1977506
1368485_at 5.195142 4.9684954 4.9294653 5.014886 5.3255587 5.121273 5.0853853 4.7114897 5.069895 5.2206793 5.1728573 5.0084496
1368486_at 5.537719 7.203258 5.838293 6.945141 8.071133 6.5492334 6.2894797 6.690662 6.675566 7.2252684 7.5165515 7.3918605
1368487_at 3.3242526 3.330691 3.290788 3.2611694 3.3396058 3.3172078 3.246929 3.2872488 3.2625108 3.3569782 3.2715476 3.2797194
1368488_at 9.110611 9.295185 8.928087 8.8969345 8.425368 9.04325 8.851014 8.4326725 8.659653 8.546314 8.691793 8.392701
1368489_at 5.1844482 5.17253 4.9587207 5.0729027 4.9517965 5.0391045 4.952402 4.995948 5.251191 5.2499757 5.121991 5.1239924
1368490_at 9.670404 9.615406 9.837383 10.322141 10.392654 10.034265 9.84165 9.7592535 10.349807 11.064049 10.836835 10.931882
1368491_at 6.3005347 5.6529374 6.069364 5.939176 6.1160574 5.834089 5.8025045 5.6462903 6.255218 5.632021 6.122747 5.949454
1368492_at 6.982429 7.3000665 7.1614857 7.2623696 7.4547787 7.178443 7.5919156 7.201391 7.5356894 7.863612 8.385831 8.149633
1368493_at 5.0725594 4.669108 4.773221 4.774344 4.82721 4.75807 4.889584 4.9539256 4.949806 5.1334715 5.2339187 4.9692063
1368494_at 3.6999497 3.6698372 3.7296739 4.042659 3.7038152 3.6935046 3.9596748 3.7157264 3.6736286 4.5988154 4.474746 4.1908903
1368495_at 6.163129 5.833684 5.878766 5.60159 5.8201575 5.738388 5.683712 5.6916122 5.6312623 5.9036617 5.8674164 5.588226
1368496_at 4.437353 4.4574137 4.3336 4.289819 4.2760124 4.462163 4.3479624 4.4453125 4.381525 4.3566017 4.2920976 4.248869
1368497_at 10.739852 10.344377 10.571421 10.493352 10.008507 10.759639 10.781024 10.123601 10.379074 10.455102 10.379122 10.539998
1368498_a_at 3.3901145 3.247747 3.239208 3.2212138 3.3224664 3.1730714 3.2359746 3.419073 3.3931348 3.2088206 3.2308915 3.305902
1368499_at 3.4463277 3.4423661 3.428968 3.5294085 3.3819866 3.4766228 3.304612 3.5858328 3.3815286 3.6053536 3.3351343 3.3385694
1368500_a_at 6.886737 6.7598467 6.900809 6.65808 6.817111 6.907633 6.801496 6.8464313 6.734448 6.8694344 6.970779 6.9129243
1368501_s_at 6.6316137 6.0610805 6.46495 6.6289644 6.502558 6.659938 6.6742787 6.735534 6.674068 6.552371 6.648628 6.427921
1368502_at 4.2581863 4.229514 4.25838 4.0077124 4.114237 4.2388234 4.0851345 4.121851 4.124008 4.233226 4.2639675 4.0704107
1368503_at 7.540873 7.4132366 8.019663 7.849165 7.638757 7.666815 7.5940337 7.7363167 7.683542 7.2893286 7.435735 7.2756085
1368504_at 11.37321 11.28685 11.173449 11.431976 11.333495 11.134218 11.064353 11.228038 11.408727 11.220533 11.354082 11.474415
1368505_at 5.607268 5.071348 5.9831896 4.8225985 5.935329 5.133909 5.7081785 5.212289 5.303505 6.344599 5.992407 6.1008873
1368506_at 4.986141 4.7987666 5.160061 4.6996865 5.290822 4.794828 4.985477 4.729992 4.776515 5.5284076 5.1051064 5.250507
1368507_at 10.994413 11.040963 11.221221 11.11203 11.043063 11.241896 11.171828 11.273088 11.123803 11.303189 11.311102 11.234662
1368508_at 7.8844924 7.8158865 7.904759 7.800103 7.9970226 7.8814983 8.139169 7.9036217 8.055122 7.5989714 7.9201455 7.7930603
1368509_at 5.494245 5.199669 5.795791 5.4904313 5.2497854 5.2904954 5.1114883 5.441093 5.202456 5.29824 4.9448795 5.324436
1368510_at 4.7601347 4.723878 4.659445 4.6758394 4.532649 4.5348635 4.7684097 4.6696806 4.78598 5.087302 5.0144997 4.84962
1368511_at 4.163932 4.034284 4.189927 4.2410192 4.176203 3.9462464 4.116677 4.222987 4.333529 4.4520636 4.1906705 4.3830414
1368512_a_at 10.541666 10.1292305 10.080884 10.129198 10.075193 10.134119 10.323342 10.071976 9.918371 9.737073 9.951435 9.93185
1368513_at 6.174878 6.0182548 6.30422 6.2173753 6.0782075 6.1470556 6.444842 6.3333855 5.9916844 6.1554165 6.2168813 6.277718
1368514_at 11.466001 11.279831 11.378095 11.513267 11.502539 11.320398 11.446217 11.414561 11.390661 11.289647 11.263178 11.362896
1368515_at 4.817769 4.746249 4.747118 4.801593 4.9755936 4.9416285 5.067751 4.8446283 4.9720078 5.292059 5.5510597 5.583434
1368516_at 6.3916245 6.1361685 6.436115 6.432298 6.168198 6.3596377 6.2411094 6.5204525 6.50329 6.5554395 6.6099606 6.56697
1368517_at 6.3424616 6.7315025 6.5656466 6.6749597 6.450207 6.612288 6.609366 6.788677 6.563879 6.8098483 6.538611 6.652019
1368518_at 7.311044 7.4101524 7.409699 7.4139047 7.7264752 7.312507 7.84581 7.628033 7.98208 8.095522 8.355833 8.339319
1368519_at 5.290349 5.2468934 5.4296937 5.1662183 5.3987536 5.2204785 5.086376 5.1761107 5.1240664 5.3137236 5.1068707 5.0499196
1368520_at 13.071365 12.8321495 12.776276 13.10252 12.732218 12.945056 12.927985 13.183549 13.034682 12.757676 12.81395 12.548844
1368521_at 6.408053 6.8219957 6.50104 6.4785805 6.6336517 6.367361 6.4585204 6.6327724 6.8798556 6.8562293 7.336728 7.3040032
1368522_at 3.9985127 4.3654337 4.46631 4.445597 4.2701097 4.4417534 4.30814 4.3491116 4.2019615 4.4081945 4.274511 4.2297506
1368523_at 4.258282 4.270325 4.229038 4.076097 4.306471 4.0558534 4.277467 4.155792 4.0753183 4.2085433 4.465441 4.2577896
1368524_at 3.5489569 3.8012478 3.6181831 3.6643167 3.6600595 3.5676467 3.5616682 3.5195475 3.6400774 3.6462839 3.6993008 3.6004226
1368525_at 6.6085124 6.857932 6.87633 6.843149 6.6676145 6.8729734 6.6355243 6.8018517 6.6751037 6.812101 6.487363 6.6692796
1368526_at 7.0018187 7.013429 6.847696 7.158523 6.7636166 7.044505 6.934068 6.928459 6.9360566 6.9362717 6.9837894 6.9105926
1368527_at 3.1973166 3.2655852 3.1854312 3.2388265 3.1699612 3.3133554 3.1451607 3.1627572 3.2335126 3.1527822 3.156251 3.2125967
1368528_at 7.95687 8.575533 8.184568 8.685801 8.798798 8.528202 8.784641 8.249525 8.683701 7.9421277 8.4499035 8.597852
1368529_at 4.5645113 4.6419034 4.3910522 4.66013 4.8669662 4.5667944 4.8778033 4.163542 4.67237 4.5026145 4.814223 4.9431586
1368530_at 4.4479094 4.559846 4.576665 4.4739747 4.3156676 4.8027143 4.4320436 4.4579325 4.213416 4.9534855 4.7033253 4.852334
1368531_at 3.6007586 3.462837 3.565933 3.481937 3.5103114 3.4931672 3.4654455 3.423758 3.3951879 3.448939 3.5367765 3.4788127
1368532_at 3.9576206 4.101653 4.146306 4.069083 4.063942 4.1256723 4.0977416 3.9542966 4.027988 4.056056 3.9794915 4.1257143
1368533_at 5.4965863 5.368368 5.475356 5.312421 5.3865547 5.3969474 5.600258 5.1538277 5.510436 6.0402317 5.6983356 6.8357873
1368534_at 6.0491953 6.086483 5.9256706 6.0355706 5.872596 6.0283074 6.09109 5.7019196 6.066924 6.1058087 5.9000053 5.803796
1368535_at 5.673205 5.523838 5.801382 5.834797 5.5398045 5.7731104 5.6673145 5.576931 5.8055873 5.907519 5.5067387 5.873699
1368536_at 10.6947365 10.769257 10.81071 10.556329 10.404663 10.533037 10.350596 10.150125 10.232964 9.93846 10.158585 10.20285
1368537_at 6.010998 5.8892746 5.992383 6.2895856 6.037677 6.1312366 6.0890512 6.021384 6.3169985 5.958286 6.2631307 6.130049
1368538_at 7.6477456 7.685007 7.8280916 7.7047796 7.545257 7.5013313 7.5695467 7.388897 7.7581124 7.399276 7.362837 7.4535
1368539_at 3.585096 3.6545718 3.4476962 3.537151 3.3027518 3.5568895 3.4661183 3.5789247 3.474633 3.4030757 3.4152002 3.4706855
1368540_at 3.969022 3.7694042 3.9225 4.2256527 4.0219827 4.202808 3.878582 3.8524404 4.035054 4.0293427 4.06791 3.939819
1368541_at 5.945932 6.1181536 5.6831665 5.833052 6.04164 5.877222 6.12698 6.170605 6.09662 6.8641744 6.7523465 6.81598
1368542_at 4.4075127 4.2273884 4.7364173 4.528741 4.5737867 4.295663 4.639337 4.4298677 4.7177253 4.584462 4.4679666 4.3591547
1368543_at 7.3155103 6.5850983 7.7967486 7.1822762 6.7436724 6.385274 5.6317887 6.701688 6.8921905 5.016412 4.64369 5.0743675
1368544_a_at 4.735567 4.4153776 4.7319603 4.5392685 4.597386 4.679298 4.5372996 4.4865317 4.787942 4.6009665 4.4581804 4.585105
1368545_at 5.689828 5.540578 5.5178757 5.408945 5.3525596 5.2800074 5.33905 5.4025955 5.4678116 5.535853 5.6162796 5.4714193
1368546_at 4.9677997 5.0765896 5.0562353 5.295671 5.344163 5.202053 5.1907387 5.1751347 5.2849994 5.1118736 5.1513367 5.1716785
1368547_at 4.138299 4.035836 4.0358863 3.9455101 3.968782 4.181546 4.0828543 4.1814814 4.0633707 4.3353963 4.234214 4.140809
1368548_at 3.304167 3.2796972 3.199021 3.1907613 3.107868 3.313162 3.201871 3.1521597 3.2601852 3.2659943 3.2443419 3.1768374
1368549_at 8.953956 8.76963 8.84931 8.901409 8.774962 8.854076 8.837656 8.7716055 8.851579 8.660594 8.808084 8.739861
1368550_at 5.017172 5.1408176 5.077777 4.885845 4.9966764 5.1006956 5.242076 5.0044184 5.113099 5.148926 5.1102977 5.0999217
1368551_at 4.7284 4.737485 4.5908422 4.626515 4.7276897 4.8211746 4.3820934 4.6051297 4.7787743 4.5557213 4.703826 4.6758432
1368552_at 10.799356 10.959475 10.861962 10.760434 10.85489 10.776122 10.64351 10.827236 10.907424 10.634698 11.049596 10.816505
1368553_at 5.0007133 5.044134 4.9701095 5.1947308 5.1543365 5.1297293 5.0775933 5.099449 5.2479973 5.1711226 5.3404493 5.567189
1368554_at 5.667119 5.535455 5.7229896 5.513617 5.809658 5.829497 5.768439 5.8280096 5.5172215 5.558818 5.4228086 5.6413856
1368555_at 5.651641 5.694755 5.4289036 5.3854704 5.5094233 5.6472526 5.568043 5.8417373 5.666836 5.7785835 6.105868 5.394154
1368556_at 4.915144 5.1715946 5.0154977 4.828522 5.043333 4.9501333 5.0203004 4.9628506 4.9211793 4.781276 5.0194454 4.8360944
1368557_s_at 4.9885488 4.8325644 4.6823854 4.734914 4.9415693 4.6144466 4.9246206 4.7767467 4.8357735 5.046439 4.7439127 4.85741
1368558_s_at 7.3002334 7.8513694 8.331497 8.237875 8.29146 7.522998 8.301548 8.417306 8.623543 8.589834 9.167637 9.081785
1368559_at 5.7614307 6.145677 5.8664236 5.8081417 5.55057 5.853503 5.9358554 5.8566265 5.978122 5.91604 6.061176 5.9330816
1368560_at 5.5119762 5.482315 5.094162 5.23488 5.261083 5.494115 5.378503 5.2357864 5.3703914 5.4587297 5.355869 5.2953386
1368561_at 3.989911 3.989105 3.8390348 3.901715 3.9188125 4.0623217 3.943122 3.9874175 3.9972544 3.9840755 3.8845532 3.9660528
1368562_at 5.1026087 5.223169 4.812113 4.7641892 5.091799 4.998395 4.9428797 5.163728 5.1137857 4.9799576 4.952651 5.0722456
1368563_at 7.512134 7.5377865 7.874005 7.8515673 6.5174155 6.6528354 8.103888 7.5856757 6.512746 6.1123223 7.5026546 6.5892086
1368564_at 4.816294 4.7191286 4.7936034 4.7374167 4.766783 4.981584 4.6027164 4.817903 4.7174826 4.713644 4.6863003 4.6700983
1368565_at 5.1166434 4.295376 4.2860947 4.167652 4.302695 4.1855392 4.6474724 5.7147136 4.394752 4.446207 5.030066 4.7043447
1368566_a_at 11.285598 11.415832 11.5349655 11.464615 11.326954 11.421732 11.23289 11.371417 11.431846 11.4171095 11.415273 11.279709
1368567_at 7.4257374 7.5904055 7.445096 7.3207293 7.592805 7.665643 7.2823915 7.4105916 7.2160397 7.5383406 7.2594256 7.2242866
1368568_at 6.130684 5.8355227 5.897532 5.9408646 5.869185 5.875594 5.633984 5.698369 5.9423423 5.8205614 5.8081856 5.683976
1368569_at 3.9589705 4.146405 4.0063324 4.4610143 4.030925 4.364297 7.6189847 4.2568364 5.130192 4.171088 4.4767313 5.774768
1368570_at 7.548456 7.076531 7.887179 7.717759 7.393327 7.368696 7.639792 7.278535 7.3665543 7.021106 7.0614214 7.274885
1368571_at 5.000225 4.9712214 5.3803043 4.982453 5.1099577 4.969423 5.1127844 5.103248 5.15769 5.03538 5.0093985 5.2793517
1368572_a_at 5.3835344 5.414818 5.4190593 5.327139 5.53109 5.6742544 5.349819 5.441903 5.5905004 5.667866 5.790445 5.712133
1368573_at 7.850094 7.6903844 7.769054 8.001276 7.8186073 7.987633 7.878003 7.9456315 7.9628186 7.8514037 7.8275385 7.928173
1368574_at 10.35673 10.395071 10.173113 10.36577 10.111998 10.313004 10.483386 10.362583 10.434067 10.347749 10.477728 10.618418
1368575_at 5.482099 5.3412213 5.332813 5.2020063 5.5199523 5.4222054 5.3162847 5.269854 5.467292 5.4440527 5.534611 5.6436887
1368576_at 4.4324594 4.7865753 4.287923 4.21769 4.327303 4.2372212 4.101679 4.3034835 4.3296785 4.2350082 4.185254 4.285534
1368577_at 3.6280034 3.6892507 3.5908785 3.5372808 3.603637 3.5464447 3.4517696 3.5339515 3.460148 3.5462465 3.620941 3.488041
1368578_at 4.851138 4.8649397 4.8092356 4.780339 4.871075 4.8721633 4.6562176 4.828643 4.9490547 4.7579737 4.860748 4.7138624
1368579_at 4.674877 4.6718264 4.6728973 4.6474686 4.6381583 4.6212587 4.575591 4.6712885 4.6344614 4.5660467 4.6118293 4.698731
1368580_at 6.3725204 6.353425 6.551873 6.2604623 6.5001984 6.3178444 6.4715495 6.2725215 6.50155 6.3017516 6.78794 6.4732676
1368581_at 6.022159 6.025477 5.9397364 6.0552483 6.046758 5.97437 5.9986076 6.0091424 6.2356925 6.11282 6.5207386 6.260077
1368582_at 4.288682 4.2899036 4.1682367 4.120331 4.4427967 4.3428984 4.3647833 4.14888 4.337858 4.143607 4.246167 4.2573586
1368583_a_at 13.697028 13.804907 13.603565 13.699008 13.780611 13.854183 13.838017 13.958608 13.809696 13.734551 13.977089 13.648512
1368584_a_at 4.658763 4.8065124 4.783591 4.852454 4.7446218 4.8089285 4.553275 4.8125954 4.8846974 4.7771473 4.690888 4.8296194
1368585_at 5.8693447 5.906215 5.8274546 5.792347 6.150729 5.934432 6.01915 5.870518 6.0930095 6.0564103 6.2054987 5.9649673
1368586_at 5.4307985 5.4947042 5.295624 5.3655663 5.419241 5.6078596 5.16557 5.4626675 5.2622657 5.5759826 5.546424 5.4717755
1368587_at 13.850204 13.921536 13.963538 13.9898815 13.938884 13.891763 13.867001 13.877629 13.910903 13.924382 13.912522 13.814201
1368588_at 5.616956 5.5563145 5.7068124 6.1994195 6.0106645 6.0906887 5.6332135 5.86761 5.924982 5.398198 6.0963225 5.5153522
1368589_at 7.7692294 7.889386 8.172535 8.035315 8.455116 8.2212715 7.9281974 7.9767885 8.629943 7.9160733 8.152842 8.190046
1368590_at 4.000038 4.02728 4.0983796 3.9022162 4.1311884 4.177236 4.0693154 4.191792 4.1705613 4.026823 4.0103893 4.017696
1368591_at 9.235226 9.256334 9.12585 9.0679035 9.291883 9.301638 9.311448 9.260159 9.333292 9.233163 9.272664 9.302557
1368592_at 7.6231837 7.5570254 7.165299 7.247521 7.2372947 7.834137 7.1289806 7.380006 7.2541237 7.1472564 7.133438 7.0616174
1368593_at 8.450251 8.451122 8.301149 8.516108 8.796854 8.568354 8.748524 8.616838 8.708157 8.546104 8.663422 8.590252
1368594_at 5.0156975 5.0219603 5.063349 5.366122 5.157468 5.386506 5.3830442 5.229169 5.1248627 5.1344867 5.174485 5.26486
1368595_at 4.6519074 4.9493937 4.8246455 4.705057 4.7141194 4.7644033 4.819153 4.736797 4.7965016 4.9491544 4.9267244 4.9780946
1368596_at 7.0202074 7.1071653 6.6932697 7.2033587 7.22924 7.13486 7.0756426 7.1864843 7.328569 7.137184 6.9956303 7.172145
1368597_at 6.454506 6.4697123 5.955464 6.3770185 6.4580784 6.4751043 6.55982 6.424096 6.546759 6.451541 6.5483727 6.4467697
1368598_at 6.291462 6.66137 6.357572 6.1903286 6.4566455 6.5910535 6.424604 6.4125233 6.472318 6.5111833 6.308041 6.3408856
1368599_at 6.109177 5.7911696 5.90918 5.8455625 6.1433315 5.799004 5.9047246 5.826166 5.7849207 6.0251327 6.034207 5.9701023
1368600_at 11.179769 10.873418 10.967932 11.02099 11.024537 11.087823 10.766307 11.1698675 10.855901 10.776886 10.856296 10.759957
1368601_at 4.899533 4.793278 4.9970417 4.8348727 5.0243974 4.978871 4.91957 4.945764 4.864817 4.968469 4.925693 4.9841337
1368602_at 4.2129164 4.161005 3.8974357 3.7824535 4.2777414 4.2119904 4.1010885 3.874256 4.178054 3.9771283 4.1291356 4.082487
1368603_at 4.661812 4.55115 4.6281824 4.492905 4.8166833 4.5929537 4.75784 4.548355 4.6059823 4.7606707 4.747779 4.8007374
1368604_at 5.128833 4.579794 4.793749 4.6904106 4.9681306 5.0617943 4.74247 4.769388 4.874691 4.7128315 4.8576965 5.130599
1368605_at 4.811694 5.0482364 5.030444 5.1197085 4.9753733 5.030432 5.215858 4.940508 4.952703 5.198049 5.12586 4.9924655
1368606_at 4.191971 4.2322783 4.63268 4.275131 4.028004 4.2431345 4.165127 4.329261 4.228689 4.311021 4.2420683 4.1557016
1368607_at 8.306028 7.5903125 7.8896403 8.335028 6.3601213 9.099082 8.072874 8.78751 9.541048 6.787266 6.669504 6.9745646
1368608_at 10.057114 9.824726 10.034568 10.075043 9.812085 9.91144 9.949852 9.888315 9.88849 9.72653 9.556809 9.559919
1368609_at 12.501195 12.3592825 12.547169 12.516351 12.423281 12.584462 12.430953 12.510551 12.509599 12.454668 12.29461 12.6500845
1368610_at 3.9467645 3.969142 4.022642 3.9720557 3.8946052 4.0717134 4.1040745 4.0086994 3.9852793 4.000377 3.9068744 3.848768
1368611_at 4.023053 3.934304 3.9807 3.8820996 3.8924062 4.065221 3.9992707 4.091861 4.0544567 4.0553102 4.0004 3.970366
1368612_at 5.294027 5.4828367 5.294971 5.564085 5.5191526 5.5818663 5.4058137 5.3656316 5.627804 5.464902 5.4385 5.7023067
1368613_at 4.5381436 4.5838614 4.3564014 4.545586 4.473805 4.478523 4.296809 4.2389402 4.6308107 4.488331 4.396224 4.486841
1368614_at 8.066174 8.046812 8.001348 7.993452 7.7502117 8.05713 8.202936 8.185058 7.9845734 8.130364 8.098811 8.133473
1368615_a_at 4.837309 4.9920487 4.7123566 4.6777916 4.8382487 5.007643 4.8316746 4.709869 4.861161 4.757381 4.7089896 4.752308
1368616_at 6.101139 6.4638543 6.222022 6.3277307 6.0654097 6.346007 6.144591 6.3419323 6.2931423 6.1631813 6.270892 6.233938
1368617_at 4.631046 4.542333 4.2976027 4.075755 4.8018165 4.3346014 4.1861877 4.0936856 4.2972174 4.379057 4.234671 3.9944296
1368618_at 9.182186 9.176746 9.3143015 9.266043 9.178902 9.337431 9.25066 9.575104 9.345267 9.184318 9.42479 9.198674
1368619_at 5.669443 5.6941233 5.6147375 5.475679 5.74354 5.650193 5.6273518 5.661211 5.7486477 5.7726045 5.6693516 5.6819353
1368620_at 6.1907887 5.8089685 5.8815074 5.751748 5.7139535 5.806922 5.7687593 5.5774207 5.912838 5.921555 5.7997913 5.7078424
1368621_at 10.993672 10.79829 10.96138 11.014788 10.963411 10.977977 11.406583 11.035478 10.893026 11.095382 11.109075 11.208381
1368622_at 4.185509 4.3117647 4.2930403 4.203738 4.264263 4.4034586 4.304107 4.2605915 4.2758846 4.473753 4.3700213 4.273392
1368623_at 4.561499 4.5090504 4.5122643 4.4991827 4.5711126 4.83405 4.534816 4.7847195 4.717461 4.898121 4.3826485 4.5281625
1368624_at 3.7934763 3.7535403 3.7861958 3.6478992 3.9838254 3.8929732 3.7400296 3.8067641 3.9836028 3.9079885 3.8005645 3.7237802
1368625_at 5.4261665 5.5504866 5.426445 5.1250863 5.4015474 5.5087543 5.232789 5.095719 5.459586 5.360756 5.4420295 5.394154
1368626_at 4.3906717 4.159277 4.2981253 4.491354 4.4055424 4.444123 4.537163 4.4225645 4.4269147 4.45706 4.3807135 4.5433044
1368627_at 12.765124 12.723885 12.727177 12.609035 12.612953 12.638243 12.796818 12.538255 12.759849 12.544675 12.592075 12.596931
1368628_at 3.8211102 3.7068818 3.8267477 3.6504884 3.9415057 3.855464 3.8603673 3.7993956 3.911903 3.8708322 3.8398156 3.858477
1368629_at 4.8983374 4.74497 4.610883 4.6393113 4.579936 4.939935 4.699295 4.576935 4.4987917 4.657889 4.703209 4.6857176
1368630_at 3.462512 3.5695357 3.4478652 3.4535189 3.5450237 3.5186918 3.534615 3.4179356 3.4633694 3.4993331 3.5380533 3.4883049
1368631_at 4.4300895 4.4417048 4.2839265 4.334112 4.5306206 4.4362936 4.624408 4.5286536 4.617083 4.4701595 4.504092 4.4028397
1368632_at 3.2752461 3.2255502 3.1631086 3.2870843 3.2247386 3.3690424 3.2738872 3.2544441 3.268123 3.261216 3.3023446 3.2843318
1368633_at 3.6156538 3.5175931 3.4980104 3.707592 3.6097832 3.5494266 3.4306893 3.4375322 3.477177 3.7262266 3.5702987 3.3054504
1368634_at 8.209527 8.141347 7.9397283 7.8194404 7.987516 8.133538 8.098011 7.8786993 8.065489 8.144955 7.9726377 7.954808
1368635_at 4.505028 4.2471676 4.2264233 4.0076976 4.348708 4.2483463 4.1550145 4.25683 4.216548 4.30511 4.2886715 4.2422314
1368636_at 5.9145093 5.836351 5.9434543 5.753174 5.9675674 5.8288455 5.7109566 5.5704103 5.8829327 5.9731035 6.057666 5.796539
1368637_at 4.2053914 4.2267647 4.095427 4.119301 4.2507763 4.2025795 4.3725014 4.1969957 4.152938 4.4127197 4.326663 4.505474
1368638_at 5.384779 5.4562626 5.236972 5.2155833 5.428054 5.4019194 5.1504307 5.3796053 5.3679795 5.230426 5.396178 5.324506
1368639_at 4.098276 3.9429777 3.976309 3.6206148 4.1020846 3.9614837 3.8354907 3.8641481 3.9629958 4.099248 4.187072 4.2464194
1368640_at 5.7319717 5.4711823 5.3901653 5.3504925 5.6733484 5.611818 5.6819224 5.4112816 5.6405396 5.4026666 5.3088474 5.5800457
1368641_at 3.9656792 3.949801 4.121022 3.97171 3.9678478 4.021144 4.047613 4.034756 4.141398 3.931789 3.8432133 3.90723
1368642_at 9.330005 9.18636 9.291544 9.271631 9.375687 9.316124 9.289604 9.200808 9.142605 9.020869 9.134883 9.322483
1368643_at 4.2790775 4.2260966 4.2849007 4.1516914 4.3520308 4.226865 4.279353 4.2737436 4.2660713 4.16284 4.273798 4.348792
1368644_at 4.2159443 4.3916144 4.1937456 4.2449017 4.2862034 4.44492 4.394748 4.1648645 4.3325186 4.3285637 4.4669905 4.3047247
1368645_at 6.0177093 6.0715237 5.806213 6.16905 6.320734 6.216928 6.1373453 6.1321716 6.2633476 5.994584 6.244571 6.3356185
1368646_at 8.899045 8.236101 8.459136 8.728384 8.691753 8.443164 8.429666 8.48802 8.668077 8.389425 8.491983 8.90233
1368647_at 7.3587594 7.4304886 7.2972994 7.578334 7.4734216 7.590242 7.232926 7.7435513 7.501151 7.5205455 7.538048 7.5651393
1368648_at 4.52493 4.57683 4.515605 4.6222887 4.486993 4.514194 4.2482767 4.3881407 4.562277 4.418612 4.4884434 4.74309
1368649_at 7.612231 7.643604 7.724295 7.6391916 7.6775117 7.640659 6.774973 7.553683 6.763435 7.5852427 7.4033847 7.40133
1368650_at 6.5347347 7.0543113 6.0838504 6.0372453 6.4741907 6.8816767 6.56992 6.8835 6.970604 6.905755 7.279059 7.128985
1368651_at 11.0992775 11.08925 10.820438 10.970036 11.162221 11.252546 10.264433 10.911408 10.530849 11.12123 10.603326 10.331483
1368652_at 7.0202656 6.948691 6.9266534 7.01898 7.0094967 6.958003 7.0013385 6.9006534 7.012616 7.1600304 7.3600516 7.0739193
1368653_a_at 10.751283 10.551186 10.748432 10.64218 10.589078 10.512383 10.524051 10.658806 10.620852 10.4320135 10.693281 10.682626
1368654_at 6.2683516 5.924303 6.019183 6.5544086 6.2217393 6.40348 6.2314672 6.154852 6.161156 5.9890466 6.282436 6.094555
1368655_at 9.178824 9.423358 9.412306 9.45892 9.452793 9.235239 9.253121 9.35654 9.58248 9.2797165 9.418306 9.482059
1368656_at 4.0179205 4.182224 4.209627 4.037584 4.3130264 3.986931 4.102133 4.146569 4.0306907 4.3270693 4.163747 4.0665765
1368657_at 3.6456432 3.7618408 3.6773946 3.6313875 3.6887908 3.9118268 3.8100796 3.6501877 3.7478402 3.7477915 3.6789243 3.6370008
1368658_at 4.396406 4.286557 4.486781 4.4105163 4.2118764 4.2208385 4.3460875 4.5143104 4.1678495 4.3717146 4.1932845 4.136824
1368659_at 10.703169 10.364696 10.10987 9.819256 10.867767 10.368612 11.06432 10.786959 9.686461 10.4663315 10.844245 10.791003
1368660_at 5.4720645 5.6775417 5.378425 5.3370547 5.218177 5.748147 5.651945 5.0505075 5.123311 5.309927 5.29019 5.278734
1368661_at 6.721461 7.431424 6.940835 7.2315836 7.19319 7.362199 6.987149 7.0095305 7.197403 6.657043 7.67718 7.049766
1368662_at 7.2449636 7.267748 7.1219225 6.9654617 7.040599 7.3754215 7.3193307 7.1929603 7.2204523 7.1415195 6.858206 7.048464
1368663_at 3.7383285 3.5801487 3.6345844 3.7344444 3.9131532 3.7560577 3.6795905 3.6650565 3.63211 3.844757 3.7478304 3.6933608
1368664_at 5.5734096 5.61993 5.5317984 5.5970125 5.5855556 5.642478 5.77422 5.5218434 5.840133 5.6264553 5.6294937 5.7008786
1368665_at 7.911674 8.094267 8.056588 8.094753 8.16961 8.141999 8.119963 8.189479 8.164039 8.331015 8.3620405 8.124195
1368666_a_at 3.980953 4.0845995 4.017658 4.0168147 4.028266 4.116794 4.072666 3.946015 4.0134535 4.0345907 4.1047163 4.0965776
1368667_at 5.8088765 5.9345717 5.5884185 5.5920315 5.635233 5.6437554 5.695375 5.366584 5.5465455 5.4890075 5.51869 5.442684
1368668_at 8.63025 8.686579 8.663804 8.664673 8.52641 8.531069 8.761977 8.657975 8.57425 8.605041 8.511958 8.341633
1368669_at 7.794935 7.793847 7.946461 7.9457593 8.05772 7.8553386 8.042143 8.026559 8.241655 8.452555 8.710073 8.868715
1368670_a_at 5.6452336 5.7587123 5.8490124 5.6221585 5.908024 5.734211 5.777125 5.7117124 5.768422 5.8706717 5.7976933 5.766116
1368671_at 6.4086094 6.186844 6.25414 6.1259303 6.0452185 6.1611943 6.1877885 6.027713 6.1556087 6.2494154 6.1952868 6.0473247
1368672_at 4.6228323 4.897285 4.7703085 4.607797 4.8466983 4.616483 4.753114 4.7271385 4.892403 4.8271046 4.767953 5.1256385
1368673_at 4.2482595 4.1216955 4.078275 4.0901484 4.058193 3.971739 4.167013 4.083957 4.1883764 4.019894 4.0089235 3.9819229
1368674_at 11.346462 10.937872 11.135033 11.283303 11.269148 11.295968 10.950111 11.153206 10.97124 10.780183 11.036189 10.915687
1368675_at 6.8927855 7.203912 6.7265153 6.771486 7.0140653 6.797555 6.900102 6.9564366 7.126806 7.0543003 7.1423306 7.084619
1368676_at 5.3835344 5.3640785 5.2887383 5.5511866 5.441509 5.53087 5.379299 5.357332 5.5361834 5.458245 5.642351 5.5220504
1368677_at 3.6636195 3.6950405 3.7730327 3.8034346 3.7005377 3.8393447 3.7854002 3.706698 3.7786505 3.6824825 3.6148517 3.5595088
1368678_at 4.416442 4.349821 4.401678 4.2466626 4.424305 4.3305516 4.406422 4.4280214 4.295135 4.445285 4.3184733 4.335885
1368679_a_at 6.39832 6.9770646 7.0941343 7.1964955 6.7846355 6.9414673 7.2082024 7.0800347 6.9702406 6.86783 7.175759 7.313176
1368680_a_at 4.772074 4.8263597 4.5153937 4.672103 4.96871 4.9593997 4.7866044 4.523909 4.6165733 4.80019 4.7805004 4.643885
1368681_at 6.4704604 6.564826 6.4067245 6.427479 6.3564534 6.4660897 6.486984 6.2813587 6.283738 6.9648366 6.7715364 6.508148
1368682_at 4.5656524 4.500595 4.935899 4.489651 4.5652137 4.6188064 4.4662886 4.6163726 4.51209 4.711007 4.666362 4.581017
1368683_at 3.198963 3.1670167 3.1360602 3.1462433 3.098156 3.2071233 3.1859024 3.1206667 3.2010648 3.1487799 3.1701884 3.2002187
1368684_at 5.438177 5.3659573 5.424551 5.4302273 5.4013805 5.730835 5.51377 5.3916836 5.6616354 5.581752 5.509588 5.520564
1368685_at 5.239846 5.2317677 5.043559 4.959452 5.176679 5.2084994 4.891185 5.1929154 5.121516 5.1189523 5.0950427 5.1011105
1368686_at 14.034142 14.040901 14.069483 14.094343 14.06574 14.053451 14.045024 14.057657 14.031812 14.110558 14.000527 14.030822
1368687_at 5.8957825 5.897344 6.053071 6.2597365 6.3062124 6.1889815 6.286385 6.2646275 6.206194 6.261362 6.0070834 5.949454
1368688_at 4.7759066 4.643557 4.469385 4.556694 4.787947 4.7791333 4.7229633 4.69021 4.809846 4.785193 4.7451367 4.730593
1368689_at 4.126035 4.0676746 4.27992 4.1625943 4.223714 4.104958 4.0501785 4.0373235 4.1880007 4.1681814 4.1904984 4.075655
1368690_a_at 4.5905023 4.674188 4.508698 4.440538 4.535113 4.702492 4.6644754 4.5482235 4.7485147 4.5205674 4.551571 4.5081596
1368691_at 4.8070974 4.6685166 4.9088035 4.9233227 5.060667 4.9464903 5.215718 4.804553 4.7787743 4.7037525 4.662333 4.815608
1368692_a_at 8.590254 8.934111 8.434525 8.6169615 9.191922 8.878915 8.96112 8.813772 8.837849 8.255934 8.874943 8.287977
1368693_at 6.2387376 6.760981 6.474202 6.811629 6.821131 6.552314 6.358239 6.684664 6.91843 6.7702065 7.02376 7.074101
1368694_at 4.373988 4.352314 4.125039 4.1341953 4.24543 4.3925176 4.129525 4.220418 4.3639765 4.241972 4.181988 4.1594887
1368695_at 12.176593 12.12735 12.10243 12.098871 12.177826 12.0538225 12.21973 12.0854435 12.068757 12.261817 12.135567 12.319947
1368696_at 5.531535 5.2542562 5.3541894 5.292906 5.465643 5.198097 5.181835 5.120732 5.3549347 5.3788056 5.1958885 5.5327654
1368697_at 3.81346 3.8185775 3.7406642 3.7723362 3.8645213 3.7818193 3.709105 3.7936823 3.7193167 3.8129485 3.774665 3.7211666
1368698_at 6.4098024 6.2439547 6.275969 6.481345 6.071167 6.1489234 6.1848702 6.336405 6.302974 6.3733115 6.3648324 6.193316
1368699_at 4.232543 4.104077 4.1189976 4.029894 4.084628 4.136156 4.0743265 4.1315155 4.246087 4.04434 3.9282546 4.0999537
1368700_at 4.4463654 4.372354 4.387697 4.35545 4.3539443 4.528302 4.48933 4.3505354 4.209255 4.5150347 4.628314 4.7168317
1368701_at 5.17758 5.1577835 5.305439 5.3973303 5.3557234 5.2338014 5.0871186 5.2247233 5.075856 5.3827868 5.101328 5.1625957
1368702_at 8.177453 8.06609 8.012451 8.402626 8.349007 8.431042 8.659893 8.420751 8.504158 8.105459 8.086792 8.088905
1368703_at 6.880955 6.684262 6.730236 6.9511857 6.878375 6.765848 7.0421495 6.804513 6.782623 6.7075286 6.828785 6.958992
1368704_a_at 4.759985 4.5798388 4.4703217 4.421734 4.4515257 4.5271235 4.4356365 4.4718685 4.407862 4.583289 4.414158 4.399837
1368705_at 5.3360286 5.1505966 5.0495505 4.9457393 5.2404585 5.4427795 4.996526 5.0277667 5.053939 5.2777295 5.219816 5.282776
1368706_at 11.8063755 11.980157 11.645549 11.785892 12.019974 11.887116 11.946972 11.898584 11.924024 12.003842 11.880036 12.097135
1368707_at 13.416896 13.469953 13.30952 13.612305 13.521177 13.417902 13.642804 13.430664 13.437927 13.668447 13.711522 13.988837
1368708_a_at 5.3835344 5.2728944 5.75085 5.0086856 5.595544 5.239218 5.2686357 5.296253 5.266823 5.312798 5.366544 5.6826706
1368709_at 4.0572333 4.0832577 4.1635656 3.9261067 4.0218096 4.063681 3.9189236 3.9171963 4.0555 3.816877 3.9376092 3.9431357
1368710_at 6.5077477 7.091317 6.493525 7.2042365 7.215379 6.8033986 7.0920353 6.8847547 6.760044 6.788717 7.1371465 6.8156114
1368711_at 9.073163 8.820952 9.438734 8.173162 7.935024 8.992278 8.730741 8.933251 8.368483 8.426365 8.9660225 8.120621
1368712_at 7.553989 7.3064523 7.538444 7.5852475 7.330784 7.1044173 7.7718377 7.475419 7.248094 7.163851 7.106547 7.5509133
1368713_at 4.4008207 4.484394 4.5269547 4.4367757 4.424305 4.494433 4.5948057 4.468993 4.523663 4.4334908 4.320048 4.371369
1368714_at 3.7708104 3.6888552 3.52922 3.7141445 3.57967 3.6697772 3.5557158 3.5190482 3.7418213 3.6440468 3.5151606 3.610709
1368715_s_at 4.6390815 4.9257636 4.557126 4.32312 4.3463907 4.6870785 4.408859 4.755893 4.4824758 4.3897276 4.294203 4.501023
1368716_at 4.144243 4.2540665 4.268161 4.2541046 4.167533 4.256074 4.2298555 4.286092 4.339526 4.262046 4.2759566 4.3147025
1368717_at 10.599964 10.426114 10.215471 10.621561 10.35314 10.436053 10.559514 10.390253 10.490896 10.135148 10.181559 10.34654
1368718_at 5.977203 7.335016 6.3369374 9.136879 4.5352883 8.018791 4.1609178 9.4682865 7.590545 10.684874 9.5749 9.719387
1368719_at 5.2672124 5.288879 5.1930656 5.1780596 5.4094954 5.6232 5.1746635 5.1246133 5.331125 5.181113 5.5505486 5.345442
1368720_at 12.624217 12.702326 12.666783 12.772176 12.903065 12.832431 12.64865 12.81135 12.78587 12.854951 12.853161 13.032396
1368721_at 5.958372 6.071095 5.976861 5.8213058 6.0521684 6.1726127 6.000107 6.0184784 6.193283 6.124122 6.1465187 6.0432253
1368722_at 3.6066668 3.7436736 3.617421 3.6957874 3.5719101 3.7320218 3.6984942 3.7467797 3.828146 3.814106 3.6012344 3.77457
1368723_at 4.933156 4.927033 4.765509 4.8206153 4.8581657 4.9934316 4.865314 4.8393183 5.082613 5.0722165 5.078649 5.102532
1368724_a_at 6.133217 5.987557 5.9421434 5.8638587 5.754047 5.7945447 5.9135046 5.920332 5.7503486 6.1429925 6.047053 6.1609054
1368725_at 4.9700766 5.1326456 5.202379 4.8960485 4.851866 4.97062 5.549759 5.184372 4.7126155 4.8648286 4.8290815 5.1187954
1368726_a_at 5.9126577 5.750395 5.742071 6.050978 5.683384 5.78904 5.905449 5.859057 5.7933407 6.006043 5.7361355 5.7584248
1368727_at 3.7729506 3.7930896 3.6222026 3.7345378 3.6426046 3.669133 3.622082 3.751806 3.6408784 3.613844 3.8343375 3.7792404
1368728_at 5.3445992 5.3486576 5.3561897 5.2746673 5.29002 5.512742 5.3332624 5.3900795 5.3022532 5.477382 5.6923723 5.413337
1368729_a_at 4.2892923 4.4370704 4.3752894 4.2822704 4.4227133 4.3832254 4.287173 4.4171352 4.507201 4.3125615 4.4367375 4.464506
1368730_a_at 4.2150974 4.5306377 4.486557 4.290211 4.316447 4.3418255 4.3676987 4.4018316 4.2597017 4.364789 4.4111333 4.3248124
1368731_at 13.462282 13.3386135 13.28163 13.137928 13.291347 13.317239 13.287002 13.091266 13.315706 13.298747 13.474239 13.892926
1368732_at 7.02487 7.026068 7.1908035 7.306525 7.1970797 7.2441554 7.4149437 7.0982122 7.227097 7.056431 7.3477635 7.253179
1368733_at 12.947513 12.946308 13.251889 12.879434 12.727626 12.862276 12.875541 12.988506 12.844221 12.707154 12.917996 12.618861
1368734_at 4.8985167 4.8819027 4.9518385 4.622878 4.9578485 4.903984 4.8068666 4.7641964 4.9000587 5.15821 5.02044 5.0494623
1368735_a_at 4.125615 4.190592 4.2749195 4.1283474 4.2416363 4.2463865 4.1138716 4.1057534 4.217839 4.264929 4.3849688 4.150149
1368736_at 3.548415 3.6194723 3.5360327 3.5855944 3.9517455 3.7354186 3.8064191 3.8651168 3.5747628 3.8101676 3.7755256 4.0533314
1368737_at 5.3071527 5.223155 5.261926 5.0677195 5.121911 5.320059 5.178195 5.1156855 5.2969713 5.581088 5.252719 5.1025324
1368738_at 3.604285 3.7607315 3.8672383 3.5922344 3.8785248 3.7072945 3.5895674 3.6966426 3.716965 3.7652123 3.8934753 3.709355
1368739_s_at 4.7575774 4.7110653 4.705529 4.599608 4.8799253 4.776896 4.718401 4.785204 4.8032765 4.8350434 4.935545 4.669663
1368740_at 4.5059214 4.4788938 4.595189 4.2953024 4.5446124 4.6533318 4.5000606 4.7440133 4.5295362 4.6705546 4.45274 4.661451
1368741_at 13.243937 13.323408 13.416716 13.407949 13.463738 13.394993 13.366018 13.363128 13.355328 13.38991 13.380604 13.504817
1368742_at 6.6411643 6.473245 6.7051005 6.5419683 6.5952353 6.935685 6.7477202 6.679491 7.198531 7.049357 7.092033 7.075017
1368743_a_at 4.5606937 4.28572 4.3449745 4.2522907 4.332424 4.268449 4.2481766 4.207716 4.2864504 4.4449687 4.1428704 4.238079
1368744_a_at 4.4486456 4.440008 4.6516247 4.441058 4.4912624 4.2887793 4.437687 4.5774536 4.2804484 4.478136 4.3610315 4.428042
1368745_at 6.616932 6.6331534 6.880093 6.986547 7.093788 6.849542 5.644833 6.5533695 6.2223706 6.0774355 5.617688 6.5018153
1368746_a_at 5.3807297 5.305945 5.3593407 5.257706 5.250749 5.440723 5.3510137 5.299447 5.2626204 5.429409 5.3591123 5.4153414
1368747_at 4.762075 4.786867 4.74593 4.7260957 4.581419 4.5211954 4.6991115 4.640812 4.7124486 4.431934 4.8582134 4.446574
1368748_at 5.4846535 5.6849356 5.6486497 6.1390543 6.0893664 5.61315 5.570168 5.730655 5.65306 5.686304 5.882611 5.4730844
1368749_at 5.9964304 6.060368 6.0049605 5.8576117 5.9326267 5.847702 5.8100677 5.9817224 5.9363203 5.9310694 5.856057 5.8046193
1368750_a_at 4.2125754 3.8991106 4.01783 3.848684 4.199991 4.0573826 4.194928 4.3060303 4.1667824 4.0003157 4.2570896 4.18012
1368751_at 3.7170465 3.8933442 3.6230643 3.8225281 3.9284222 3.8427453 3.9194863 3.9449399 3.7149782 3.847126 3.9035583 3.7508614
1368752_at 4.1668477 4.3032036 4.0010247 3.9262686 4.111704 4.007262 4.133209 4.221494 4.0694423 4.3466883 4.0944066 4.0309625
1368753_at 4.208252 4.212311 4.1082697 4.069829 4.26706 3.9923656 4.107108 4.141903 4.1505003 4.2069902 4.010031 4.2013416
1368754_at 6.415764 6.279171 6.306035 6.364477 6.424449 6.1189156 6.474357 6.3866925 6.5189238 6.2726007 6.4902697 6.3842087
1368755_at 10.495523 10.614657 10.335812 10.65577 10.680505 10.629544 10.627578 10.653365 10.856158 10.69541 11.41606 11.075255
1368756_at 5.2066083 5.235527 5.089816 5.336658 5.225807 5.289631 5.0667906 5.2491965 5.175752 5.3528404 5.496668 5.13347
1368757_at 3.9280744 3.7974014 3.95349 3.7456527 4.1084423 3.9805202 3.8665185 3.847168 3.9228091 3.9327452 4.0000596 3.8689206
1368758_a_at 4.878786 4.9820614 4.912141 4.812907 4.94542 4.8529825 4.814776 4.8864174 4.969477 4.8108845 5.17931 4.900408
1368759_at 5.304033 5.476056 5.2601337 5.345438 5.326476 5.406398 5.1878624 5.0790925 5.561176 5.3446445 5.3469725 5.31748
1368760_at 4.1310925 4.1727295 4.0336933 4.1207347 4.062266 4.0965104 4.117392 4.242913 4.2447743 4.1421866 4.0864344 4.0105724
1368761_at 3.7943583 3.755182 3.7751381 3.9107134 3.8868225 3.846032 3.8887374 3.7596006 3.8167803 3.8134742 3.790703 3.774327
1368762_at 9.512068 10.120459 8.777725 10.458282 11.044742 9.787406 10.324937 9.97541 9.733455 5.994584 10.413155 10.737323
1368763_at 5.1115 4.8568125 5.02721 4.8985376 5.095603 5.112055 5.0146756 4.9874015 5.040391 5.1275225 4.894541 4.917262
1368764_at 3.3904762 3.5452607 3.3856337 3.409032 3.4108603 3.5086367 3.367677 3.479963 3.3287745 3.405126 3.4160528 3.300514
1368765_at 4.904625 4.8675942 4.9468813 4.719575 4.8465314 4.9577446 4.7738466 4.729992 4.681996 4.972394 4.7952156 4.8203335
1368766_at 5.0317526 4.9117246 4.928016 4.6548114 4.776072 4.9587245 4.625169 4.98455 5.0167265 4.902075 5.1060762 4.847315
1368767_at 6.111475 6.162794 6.1545854 5.773058 5.9407625 6.0966444 5.93692 5.910584 6.1676145 5.6863384 5.678053 5.8827906
1368768_at 5.789466 5.7888374 5.768062 5.740002 5.824815 5.750471 5.593397 5.497391 5.5672855 5.821897 5.792382 5.5429673
1368769_at 11.232659 10.851514 11.119905 11.148269 11.085906 11.114581 11.02536 10.884053 11.097474 10.877669 10.844188 11.316418
1368770_at 3.7943451 3.9429781 4.161073 4.0052214 3.9978826 4.033259 4.0637217 4.0759525 4.0307217 4.0937757 4.3627276 4.210846
1368771_at 4.7315636 4.6163425 4.703785 4.543849 4.633843 4.647885 4.6124115 4.745412 4.631913 4.810159 4.616987 4.603767
1368772_at 5.3805556 5.358237 5.2685766 5.298574 5.4633355 5.466338 5.346431 5.177222 5.4744506 5.462157 5.3934646 5.3182025
1368773_at 3.871994 3.749771 3.9185524 3.8774774 3.7794752 3.875575 3.7586212 3.6192737 3.9186776 3.8739786 3.5462599 3.6490102
1368774_a_at 5.604357 5.5246067 5.3829875 5.3404546 5.514111 5.527715 5.533335 5.5550637 5.4729323 5.5520234 5.490623 5.4789453
1368775_at 3.820027 4.041833 4.2265134 4.285844 4.089565 4.1855946 4.1842327 4.6465755 4.634829 4.3237844 4.3380513 4.2901196
1368776_at 4.685816 4.710715 4.591748 4.6865883 4.549097 4.5303717 4.391659 4.6022043 4.6969967 4.606722 4.518379 4.5071273
1368777_at 4.4331403 4.33902 4.262926 4.189993 4.2479563 4.2623596 4.1576233 4.1761513 4.1916475 4.3306036 4.253047 4.3570604
1368778_at 8.3283205 7.2912855 8.022921 7.5219893 7.943994 8.24523 8.858974 7.5062985 8.157787 5.7171464 6.8446164 7.203902
1368779_a_at 7.8790526 7.652007 7.733389 7.427985 7.4452972 7.182496 7.1602135 7.3059006 7.375947 6.958222 7.1499615 7.1833873
1368780_at 5.4094167 5.5271063 5.543296 5.552372 5.4912033 5.384823 5.4069977 5.453924 5.3857446 5.521545 5.55096 5.302046
1368781_at 4.8536267 4.9198213 4.7426023 4.877413 4.915029 4.9377255 5.122491 5.0192995 4.9607344 4.7342787 4.912814 4.7838182
1368782_at 4.1947947 3.9932256 3.9974864 3.8075747 4.008648 4.130315 3.9219074 4.069416 3.9849825 4.052828 3.9070594 3.8852384
1368783_at 4.6553154 4.6341066 4.436028 4.3772244 4.4491415 4.700547 4.652885 4.7847195 4.406863 4.7562675 4.7088323 4.577275
1368784_at 8.976093 8.525691 8.232714 8.800083 8.701721 8.197401 9.123626 8.952776 8.772137 8.725904 8.873459 9.112044
1368785_a_at 3.7785184 3.5534906 3.5319068 3.435653 3.5228736 3.4916775 3.4509642 3.424231 3.5096145 3.5081444 3.375653 3.418173
1368786_a_at 4.3734865 4.467507 4.4020042 4.3884845 4.4486713 4.354686 4.586369 4.24996 4.447071 4.4790316 4.2983513 4.262517
1368787_at 6.15803 6.1005616 6.221519 5.93304 6.0443 5.9154563 6.0134873 6.1288114 6.201748 6.332353 6.254758 6.3779044
1368788_at 4.9016848 5.0166674 4.887681 4.7701178 5.0577803 4.9105387 4.739302 4.9441195 4.912081 5.0003424 4.9292 4.9709816
1368789_at 5.8211823 5.3374553 5.0339913 5.0382485 4.9149647 5.28588 5.409959 5.234123 5.0587115 4.8821993 5.1313887 5.5030603
1368790_at 11.906235 11.938598 12.07312 12.059315 11.928469 11.912633 12.021298 12.096684 11.941332 12.151903 12.097572 12.187646
1368791_at 5.1836853 5.218624 5.1894016 5.1806993 5.3851004 5.3625736 5.2144885 5.244178 5.3012905 5.2546625 5.1687756 5.3179054
1368792_at 6.316228 6.2092905 6.233484 6.1550355 6.092719 6.0410194 6.2438364 6.043513 6.4186697 6.2301497 6.487137 6.134659
1368793_at 4.690918 4.6058064 4.6325912 4.524372 4.7361317 4.495326 4.3648596 4.65527 4.568487 4.6882305 4.646304 4.4461603
1368794_at 11.268411 11.160098 11.290686 11.278022 11.227607 11.35595 11.046826 11.293544 11.252394 11.138567 11.08048 11.301798
1368795_at 6.9903207 7.004385 6.842295 6.8140736 7.007355 6.9354086 7.027898 6.8624625 6.791736 6.9265733 6.9470534 6.7174554
1368796_at 6.4273505 6.16028 6.194582 6.144848 6.2749376 6.2798686 6.0668344 5.9657774 6.3360023 6.2873726 6.1888127 6.2900796
1368797_at 7.7517405 7.501025 8.156872 7.9345174 7.5823154 7.4385047 6.8351183 7.9698434 7.979076 8.393862 8.137469 7.96942
1368798_at 3.9320416 4.1893225 3.9936104 4.099407 4.168927 4.1693926 3.9455976 3.9665668 3.9943457 4.0180626 4.0517416 3.9923718
1368799_at 5.568599 5.7318945 5.770559 5.5187745 5.637118 5.6797214 5.641689 5.716581 5.574494 5.767768 5.6904993 5.73372
1368800_at 4.2443333 4.0497437 4.114396 4.0148306 4.104347 4.1457996 4.0209374 4.2522388 3.9966125 4.117203 3.9728494 4.0488796
1368801_at 4.0619164 4.1139417 3.9559808 4.0389194 4.0969 4.01122 4.1478796 3.841377 4.0392094 3.9742355 3.97526 4.054117
1368802_at 4.700911 4.766782 4.639801 4.5723352 4.7653103 4.8756027 4.678003 4.6753483 4.866344 4.6326756 4.8412685 4.7081027
1368803_at 4.5235376 4.7249336 4.5894213 4.56625 4.6883116 4.643963 4.58447 4.7139316 4.726262 4.6827292 4.7806835 4.685023
1368804_at 4.5157194 4.5688667 4.436261 4.418908 4.596327 4.678727 4.4218273 4.519348 4.5739326 4.5775785 4.2303667 4.4934597
1368805_at 5.488201 5.473384 5.2549114 5.1879396 5.370841 5.0046587 5.3315334 5.2041025 5.0181537 5.390971 5.1864386 5.2410126
1368806_at 13.348508 13.310114 13.33381 13.3311205 13.289865 13.305643 13.285616 13.253041 13.2935095 13.270555 13.192005 13.282039
1368807_at 6.2927284 6.155733 5.8366976 5.8023863 5.982539 5.7917395 5.9461117 5.965016 5.885391 5.9285765 5.7700534 5.7361507
1368808_at 8.229923 8.603149 8.378897 8.41023 8.477104 8.410952 8.500574 8.463078 8.625256 8.352423 8.865093 8.422499
1368809_at 8.538834 8.954399 8.711734 8.778063 8.947848 8.745874 8.818947 8.90448 8.974538 8.660258 9.176702 8.834476
1368810_a_at 4.3615494 4.3704414 4.218766 4.180752 4.3185077 4.211772 4.5071363 4.207678 4.140728 4.256893 4.1001005 4.355082
1368811_at 5.3724213 5.290243 5.556648 5.233549 5.347905 5.3007913 5.4046593 5.452451 5.4004574 5.307106 5.5115004 5.304513
1368812_at 4.5062075 4.4780273 4.5575256 4.585564 4.791276 4.571765 4.528427 4.435725 4.623933 4.7648826 4.6323485 4.607067
1368813_at 5.328362 5.449409 5.6228433 5.4745717 5.472133 5.6609864 5.8030763 5.4935384 5.4162803 5.541975 5.7264132 5.871476
1368814_at 11.485242 11.296877 11.140548 11.432305 11.202077 11.194694 11.345206 11.189051 11.220049 11.318002 11.239082 11.184461
1368815_at 5.4641156 5.2961473 5.2369404 5.3444595 5.4250965 5.4829545 5.432716 5.503742 5.409108 5.483181 5.2264857 5.4838157
1368816_at 4.4587173 4.1975617 4.1574583 4.218052 4.3874874 4.485538 4.307847 4.2133684 4.2863517 4.2596397 4.1661777 4.143817
1368817_at 9.343958 9.443929 9.3479595 9.578022 9.43188 9.468356 9.577279 9.458073 9.360114 9.658372 9.360866 9.459904
1368818_at 8.299919 8.157022 8.191176 8.285069 8.17138 8.143892 8.245257 8.308765 8.274908 8.290836 8.111411 8.321969
1368819_at 10.294127 10.357959 10.266545 10.36889 10.421381 10.415211 10.50293 10.469696 10.294083 10.488183 10.434208 10.266761
1368820_at 7.203319 7.360656 7.394566 7.347171 7.13896 7.009672 7.39006 7.207988 7.164585 7.01471 7.1340513 6.988627
1368821_at 5.9415107 5.789657 6.0391283 5.7737546 6.246725 5.9781804 6.0306582 6.2701416 5.7795043 5.9590573 5.847435 5.769678
1368822_at 6.7645288 6.986664 6.889744 6.682573 6.703381 6.9029717 6.9906373 6.7846723 6.748747 6.6547165 6.6420836 6.373533
1368823_at 3.900601 3.553769 3.7332525 3.5314586 3.6809728 3.680243 3.7471223 3.624075 3.839877 3.713376 3.650808 3.8038363
1368824_at 10.010975 9.740757 9.69907 9.659504 9.730375 9.758392 9.83645 9.688844 9.499495 9.5788145 9.553575 9.531468
1368825_at 3.6617603 3.5369394 3.522979 3.5461435 3.5006146 3.6049283 3.583265 3.531434 3.5224934 3.602362 3.5790553 3.6974766
1368826_at 11.361031 13.183681 10.257935 12.663781 12.749034 13.18552 12.579544 12.70146 12.876925 11.577743 11.259607 11.915387
1368827_at 6.631641 6.4712343 6.3390446 6.775848 6.620488 6.339225 6.290814 6.458676 6.5309606 6.2661037 6.479021 6.3164086
1368828_at 5.7064896 5.878775 5.7486124 5.5751057 5.8963947 5.857483 5.8478007 5.691697 5.562032 5.9229946 6.0355225 5.7516274
1368829_at 7.19519 7.1128435 7.175838 7.0376606 7.3131666 7.573623 7.2123427 6.837966 6.80371 6.9672956 7.1194534 6.928564
1368830_at 5.1320324 5.132414 5.1978426 5.18495 4.9885845 5.240064 5.271145 5.0266223 5.02192 5.1883564 4.9479113 5.018637
1368831_at 8.933142 8.895823 8.940701 9.000769 8.883946 8.94302 8.908724 8.906715 8.8776655 8.6582775 8.5584345 8.757866
1368832_at 7.7407556 7.7544675 7.7318254 7.870709 7.81506 7.882409 8.037075 7.806258 7.8405414 7.695828 7.988648 7.8127
1368833_at 5.0421824 5.2855563 5.1317697 5.217891 5.1130347 5.1388397 4.9945464 5.0489793 5.100716 5.2830634 5.2559924 5.072324
1368834_at 5.406764 5.453743 5.399189 5.589251 5.6923895 5.530241 5.7737164 5.771408 5.769223 6.0111175 6.45181 6.1956167
1368835_at 9.032211 9.170111 9.341682 9.506035 9.540741 9.133537 9.285248 9.274258 9.552555 9.537533 9.927919 9.715124
1368836_a_at 5.5939984 5.5375667 5.3952293 5.4404902 5.612966 5.5786366 5.4503994 5.3484445 5.467203 5.473643 5.2894907 5.370464
1368837_at 6.8529205 6.6818047 6.9632354 7.2746506 7.4110503 7.165579 7.216553 7.0373106 7.2369246 6.795953 7.0382504 6.725321
1368838_at 6.685443 7.279682 6.713082 6.8818617 7.127625 7.197547 7.172672 7.21659 6.879821 6.7036595 7.3454466 6.80298
1368839_at 7.6360097 7.136857 7.178415 7.4323773 7.301885 7.437152 7.1855083 7.3625426 7.4480095 7.148644 7.372834 7.3964586
1368840_at 12.253775 11.817312 12.380969 12.327129 12.479795 12.283913 12.102917 12.415579 12.377376 11.969423 12.400783 12.552911
1368841_at 7.302727 6.9239254 7.056962 7.184915 7.2503715 7.182923 7.003664 7.1670012 7.0358853 7.1166244 7.0681725 7.2848125
1368842_at 7.385732 7.36043 7.507746 7.3968883 7.332162 7.009672 7.373953 7.721546 7.4686275 7.405287 7.5826406 7.6096354
1368843_at 9.165563 9.091451 9.366334 9.509247 9.188692 9.260436 9.36639 9.257545 9.299914 9.194823 9.171854 9.266811
1368844_at 8.153706 8.217908 7.9879417 7.97179 8.246859 8.150079 8.01216 7.9201493 7.9945765 7.8867836 8.027157 7.746661
1368845_at 4.3292875 4.0601106 4.0115957 4.0313187 4.0695567 3.9826176 3.878582 3.9767115 4.049551 4.115163 4.434067 4.1352324
1368846_at 5.4887104 5.4393206 5.324397 5.2830505 5.3138895 5.282014 5.441327 5.2421913 5.1746206 5.3897038 5.199747 5.2493887
1368847_at 9.021187 9.014149 9.05501 8.964445 9.013284 8.898644 8.88132 8.94419 8.930891 8.889965 8.896643 8.847632
1368848_at 8.448864 8.507093 8.518319 8.404613 8.353883 8.210996 8.394214 8.5236845 8.29443 8.568841 8.47394 8.2619915
1368849_at 7.573225 7.5470815 7.6780725 7.685059 7.4620767 7.6164184 7.692526 7.6229086 7.68921 7.3057203 7.8129005 7.388153
1368850_at 5.004092 5.146878 4.908625 5.0398192 4.8840685 5.1981435 5.1529913 5.0034432 5.1520443 4.935503 4.96237 4.9170194
1368851_at 8.8050375 8.621927 9.019095 8.748997 8.784079 8.7525425 8.851608 8.756773 8.757082 8.767717 8.773241 8.870247
1368852_at 10.566373 10.453824 10.487304 10.322719 10.480272 10.42495 10.364963 10.422923 10.334238 10.536098 10.420556 10.472767
1368853_at 3.7088704 3.6758401 3.5694413 3.3817916 3.6181707 3.6536767 3.5650363 3.499484 3.5224934 3.6258645 3.5295312 3.4860573
1368854_at 3.4213748 3.5054877 3.3716142 3.429934 3.4321275 3.4371834 3.477881 3.403307 3.4617145 3.4890444 3.36618 3.4049263
1368855_at 5.8128796 6.004391 5.813641 6.1740746 6.0331144 6.045147 5.9072633 5.968061 6.0877767 5.8757753 6.147647 6.0345855
1368856_at 5.500044 5.5116267 5.444599 5.6990514 5.6882443 5.4534683 5.8403683 5.6950426 5.7515182 5.881568 6.143713 6.00067
1368857_at 3.1616757 3.2054598 3.2151833 3.1608005 3.2609248 3.1955729 3.3315156 3.2549415 3.1616848 3.263338 3.2143595 3.2554798
1368858_at 3.8087084 3.8165739 3.76046 3.9752586 3.7275782 3.8239014 3.7205381 3.91415 3.7617996 3.8965838 3.777313 3.7107303
1368859_at 8.805719 8.941847 8.834121 8.970121 8.864684 8.806118 8.741031 8.770653 8.709655 8.741201 8.7578745 8.508875
1368860_at 4.451264 4.538167 4.258504 4.393737 4.2052994 4.495476 4.4809513 4.333354 4.295266 4.259901 4.4716578 4.2799463
1368861_a_at 4.957889 4.6630387 4.825889 4.605611 5.1314464 4.864626 4.733532 4.646774 4.7295017 4.8421597 4.9006863 4.8811197
1368862_at 8.079755 7.992496 7.900756 7.9066553 8.09475 8.019627 7.9105415 8.095548 8.077825 7.834726 8.006976 8.06585
1368863_at 9.297751 9.356885 9.52642 9.366749 9.477379 9.220201 9.475371 9.470585 9.220581 9.2847395 9.231879 9.432696
1368864_at 3.4657936 3.5764673 3.5940564 3.4750473 3.6378765 3.3903198 3.4570749 3.5885136 3.4496353 3.5991046 3.4638624 3.6076026
1368865_at 3.5256817 3.5789957 3.3632343 3.356565 3.398554 3.512163 3.5580382 3.5227711 3.4853144 3.5619419 3.5035903 3.3909836
1368866_at 6.2077656 5.9667907 6.0375876 6.217157 6.231946 6.185687 6.536031 6.486792 6.0264173 6.2361417 6.354937 6.6262956
1368867_at 6.3614516 6.14412 6.43184 6.625578 6.334401 6.3414025 6.7008142 6.531422 6.3583217 6.7283688 6.7741213 6.7085156
1368868_at 5.252117 5.2537575 5.072782 5.1879106 5.153696 5.084939 5.1242204 5.0455685 5.224784 5.145093 5.131588 5.2462234
1368869_at 6.2065306 6.2608957 6.143437 6.3164654 6.178589 6.2513185 6.339359 6.021165 6.1435103 5.8258753 5.7882586 5.959699
1368870_at 8.826851 9.040307 8.095458 8.886893 8.757439 7.773631 8.815199 8.251118 8.5428 7.5249267 8.527763 8.249249
1368871_at 8.355625 8.229261 8.248911 8.565177 8.263745 7.989896 8.112499 8.070273 8.082037 8.219856 8.044111 8.504458
1368872_a_at 5.152532 4.899477 5.3294964 4.935021 5.039241 5.238943 5.173418 5.4202924 5.252306 5.181661 4.9432435 5.225988
1368873_at 4.138148 3.9429777 4.260295 4.1658306 4.1628766 4.170841 4.0051875 4.082283 4.139321 4.0042768 4.2110434 4.009235
1368874_a_at 5.4866447 5.545179 5.7801166 5.665985 5.6359434 5.720381 6.149654 5.530919 5.669703 5.7757816 5.7693357 5.9477134
1368875_a_at 7.3443837 7.395848 7.29466 7.4481173 7.388711 7.365221 7.3326516 7.342288 7.6187983 7.767363 7.7381153 7.583988
1368876_a_at 5.135442 5.1318064 4.9934416 5.0825295 5.1388264 5.1063004 5.0322013 5.0529084 5.1719384 5.066734 4.962355 5.1732817
1368877_at 6.3362417 6.34239 6.8539257 8.343193 8.386437 7.943152 8.027018 10.016589 9.572553 8.980157 8.316208 9.122795
1368878_at 9.499705 8.792403 9.978939 8.708483 9.3203335 9.325645 9.876122 9.535452 9.737713 9.745726 9.456725 9.584103
1368879_a_at 4.577503 4.658458 4.480072 4.520197 4.3872004 4.7777796 4.464875 4.4319587 4.6888857 4.398817 4.4361186 4.446555
1368880_at 4.326107 4.363886 4.2801647 4.240309 4.2307453 4.523235 4.170206 4.1557136 4.2632923 4.3846393 4.2875595 4.2520266
1368881_at 8.204179 8.109912 8.364358 8.203164 8.018173 8.002737 8.295971 8.362316 8.266816 8.105528 8.2709 8.193266
1368882_at 5.9174275 5.51412 4.474469 5.582262 4.586919 4.842489 5.243577 4.494397 4.6325264 5.389612 6.3204036 5.897349
1368883_at 4.971444 4.6933722 4.8495727 4.5463586 4.820605 5.0993695 4.832175 4.537656 4.848025 4.721169 4.80812 4.5903397
1368884_at 4.9580636 4.8516636 4.6107645 4.588833 4.9132066 4.791011 4.921264 4.8520384 4.9346423 4.8102217 5.1947594 5.013143
1368885_at 5.4396496 5.311019 5.3701997 5.4327345 5.627184 5.703074 5.434405 5.6170435 5.578235 5.5475283 5.721834 5.716336
1368886_at 9.214184 9.06828 9.339268 9.216657 9.057685 9.160422 9.188298 9.327597 9.03944 9.057867 9.09397 9.056594
1368887_at 4.0169153 3.8122227 3.9025936 3.5575604 3.6879678 3.8053596 3.7730775 3.7851324 3.6315145 3.8167686 3.9324465 3.7341187
1368888_a_at 7.601098 7.614038 7.9006176 7.8744464 7.563497 8.499649 8.400232 8.330577 8.049454 8.195121 8.519103 8.105799
1368889_at 6.7517533 6.682036 6.685049 6.9209313 6.6480885 6.6368027 6.995167 7.012848 6.9619446 6.87552 6.8839755 7.0477333
1368890_at 7.6332917 7.6737833 7.6524167 7.6902676 7.5638995 7.585899 7.481691 7.6199107 7.6411877 7.3791566 7.4705935 7.5420737
1368891_at 5.5786524 5.5414886 5.7805448 5.4065795 5.4670124 5.4408784 5.491776 5.3898864 5.52005 5.3070707 5.3713174 5.5198402
1368892_at 4.32775 4.3747163 4.1368923 4.0561624 4.218992 4.207327 4.162508 4.0774565 4.311697 4.2265496 4.0243087 4.2269583
1368893_at 4.618115 4.5967326 4.505412 4.453698 4.5508986 4.603501 4.5008907 4.6723776 4.5016894 4.5432687 4.656289 4.6297464
1368894_at 5.2426033 5.10413 5.0747466 4.841032 5.004775 5.2639017 4.9583373 4.9219875 5.2897353 5.1198297 4.919053 4.987254
1368895_at 4.6012425 4.672618 4.532726 4.5436134 4.6888146 4.5527673 4.651054 4.544209 4.392123 4.58302 4.5448103 4.5501447
1368896_at 6.280523 6.0393806 6.016657 6.4524755 6.4151793 6.0064883 6.4625936 6.833989 6.326121 6.2529445 6.504985 6.5006437
1368897_at 4.6700916 4.7622547 4.6522293 5.219447 5.3597813 4.666709 5.232644 5.475402 5.0364876 4.8467617 5.1773005 5.2975435
1368898_at 5.6275153 5.634089 5.7421823 5.4697566 5.617885 5.3707924 5.837667 5.526984 5.3631825 5.2894635 5.4943852 5.5378323
1368899_at 7.4754586 7.407171 7.3622465 7.453069 7.374151 7.312209 7.4612775 7.459449 7.3453784 7.3191886 7.566649 7.4786882
1368900_at 5.0650673 4.931245 5.098488 4.8833065 4.986554 5.0611353 4.848832 5.041299 4.95302 5.0371046 5.0520725 5.0913982
1368901_at 4.7783732 5.390554 4.9675236 5.124572 5.0899873 4.9157224 5.1948295 5.065073 5.4682627 5.327565 5.414608 5.5763307
1368902_at 6.865157 6.786006 6.2397757 6.209681 6.758891 6.592207 6.511077 6.5048337 6.2738757 6.424826 6.2433453 6.156812
1368903_at 7.5001144 7.4038863 7.3952208 7.617073 7.488247 7.553472 7.517786 7.5809703 7.6156263 7.6539674 7.430659 7.417677
1368904_at 6.0566936 6.2297387 6.0996566 6.2627625 6.294791 6.1646013 6.273626 6.250812 6.316506 6.1902843 6.3427434 6.1596146
1368905_at 7.166206 7.1553717 7.4865975 7.2509813 7.181773 7.7485943 7.68198 7.2729907 7.6107717 7.6173515 7.721906 8.266567
1368906_at 3.1949334 3.4319856 3.4799252 3.380535 3.3528044 3.46943 3.341077 3.328843 3.2970388 3.3952825 3.376879 3.325816
1368907_at 4.6824775 4.8257847 4.6623225 4.791973 4.757559 4.5793986 4.6840415 4.6624207 4.675487 4.999088 5.0791416 4.6874175
1368908_at 7.8868685 7.83628 7.773972 8.258156 8.359545 7.801576 7.9356923 7.8636746 8.205249 7.8112144 7.8854036 7.940518
1368909_a_at 6.674205 6.367557 6.680091 6.6865478 6.90357 6.8697886 6.780877 6.534533 6.5420604 6.4542294 6.5348387 6.5268626
1368910_at 5.1314774 5.102198 5.224716 5.2948265 5.208617 5.3623214 5.1528006 5.3130684 5.1689 5.1437316 5.127078 5.0238113
1368911_at 6.257765 5.856929 6.331166 6.114267 6.005175 6.0380344 6.015276 6.321595 6.2838507 6.352813 6.4588203 6.266434
1368912_at 4.3934073 4.276557 4.6340466 4.3535886 4.426058 4.655033 4.5126553 4.3141513 4.436788 4.533743 4.5977345 4.466528
1368913_at 3.7656436 3.802307 3.7525005 3.7109673 3.8596368 3.843907 3.6879964 3.8976924 3.89432 3.8739786 3.8380065 3.7955635
1368914_at 4.355418 4.351475 4.39071 4.3350725 4.4225035 4.3368263 4.2881484 4.329917 4.4836054 4.2963476 4.3306456 4.4777226
1368915_at 10.694659 10.60771 10.359127 10.714713 10.58393 10.512697 10.730925 10.770797 10.673224 10.458839 10.826723 11.019297
1368916_at 10.52173 10.741312 10.667054 10.74238 10.724702 10.732874 10.872713 10.548525 10.743716 10.825457 10.852794 10.71934
1368917_at 5.1003323 5.3466625 5.2331233 5.045866 5.362223 5.235404 5.0830455 5.2868857 5.166825 5.1184134 5.0180855 4.891935
1368918_at 5.595482 5.8102274 5.544422 5.452751 5.655979 5.73843 5.5970507 5.410392 5.4376264 5.4748554 5.320607 5.409237
1368919_at 4.952413 4.983064 4.793223 4.7812476 4.85466 5.033337 5.0109124 4.9643445 4.9184566 5.073567 4.969017 4.8473806
1368920_at 4.98593 4.946984 4.8257093 4.636813 4.90558 4.7626023 4.804195 4.7558303 4.762398 4.750019 4.8958416 4.818899
1368921_a_at 5.777058 5.871192 5.735695 5.5001426 5.743056 5.824667 5.5788026 5.7765408 5.763694 5.8213067 6.095136 5.6910925
1368922_at 4.7981052 4.614322 4.3889303 4.5079074 4.472905 4.410055 4.5402493 4.6030946 4.53389 4.539451 4.5003386 4.858766
1368923_at 4.963663 5.10531 4.48175 4.611477 4.68493 4.6916275 4.6264186 4.7114263 4.6946864 4.764087 4.743055 4.744073
1368924_at 10.4263525 10.446293 10.299254 10.642784 10.417377 10.51226 10.672278 10.288411 10.458417 10.468515 10.277613 10.592655
1368925_a_at 4.3410864 4.519103 4.7075543 4.5082636 4.346268 4.599605 4.444481 4.7216053 4.588729 4.2467756 4.6630898 4.5165224
1368926_at 4.9054146 4.7811575 4.809304 4.7854486 4.8361278 4.7822485 4.8133373 4.697476 4.7426534 4.813659 4.7092657 4.7855334
1368927_at 6.7686915 6.6313 6.299891 6.9422407 6.730049 6.769989 6.8564596 6.830715 7.0644894 6.7267365 6.811976 6.725381
1368928_at 6.3702154 6.258948 6.365299 5.9911437 6.2286263 6.355414 6.3124475 6.479216 6.283738 5.835053 6.4844337 6.0046988
1368929_at 7.099975 6.956063 6.837897 6.9791384 6.875439 6.8304105 7.0432153 7.2210016 6.999538 6.764835 6.8612986 6.755835
1368930_at 4.2160454 4.232438 4.219363 4.0000277 4.2052894 4.262252 4.128233 4.29591 4.4166737 4.373751 4.433433 4.4309278
1368931_at 7.678597 7.6880627 7.829966 7.830168 7.957638 7.8333206 7.9167953 7.830908 7.6692266 7.378172 7.327326 7.636606
1368932_at 5.398676 5.426512 5.5301065 5.8123255 5.550325 5.736459 5.4763317 5.3300724 5.584406 5.5016527 5.4453907 5.683241
1368933_at 6.944262 6.7988424 6.9318852 6.917343 6.7932973 7.0922203 6.895397 6.9535866 6.9673176 6.8551145 7.022006 7.1221027
1368934_at 10.870032 10.662943 10.251638 10.342488 10.620775 10.525255 11.296137 10.585908 10.651838 10.582208 10.504145 11.099757
1368935_at 4.0456862 4.042383 4.0586605 3.8671665 4.1630497 4.01882 3.9386277 3.987185 4.0421777 4.0399036 4.0410748 3.9588125
1368936_at 10.152362 10.350011 10.391123 10.268436 10.4865465 10.505503 10.265248 10.447545 10.208783 10.328015 10.147028 10.379256
1368937_at 5.422666 5.3128934 5.415615 5.4497294 5.4005284 5.3614635 5.578369 5.374251 5.5010514 5.3607273 5.2180777 5.5829816
1368938_at 5.215582 5.3991313 5.1940856 5.3319287 5.268751 5.3730974 5.1994195 5.39903 5.4039364 5.076378 5.2181897 5.6088715
1368939_a_at 4.372183 4.2832937 4.4830246 4.3660326 4.4499755 4.3108683 4.4314823 4.3526134 4.2010384 4.4426374 4.305462 4.176308
1368940_at 10.384058 10.747223 10.245501 10.1743765 10.4091835 10.216398 10.323053 9.997984 10.209562 10.105833 9.938793 10.004074
1368941_at 4.4084697 4.2391815 4.2233357 4.015064 4.2486334 4.306036 4.237497 4.399744 4.4212704 4.2765436 4.0729494 4.4706573
1368942_at 4.5409966 4.7778153 4.613874 4.684647 4.562049 5.0333433 4.7660456 4.6463637 4.73687 4.86424 4.690925 4.715098
1368943_at 13.268311 13.069551 13.210256 13.149389 13.026415 13.184883 13.069816 13.137105 13.118572 13.03022 13.013586 13.288392
1368944_at 6.4250717 6.3153224 6.487527 6.7827187 6.3565764 6.393047 6.7125125 6.558586 6.22973 6.3308263 6.340448 6.475077
1368945_at 5.482157 5.3766336 5.7012444 5.739429 5.421462 5.567923 5.4430933 5.344819 5.3865643 5.1162868 5.4198747 5.568124
1368946_at 5.453451 5.3519964 5.391664 5.5299697 5.1766825 5.365215 5.305583 5.2407055 5.405463 5.1574364 5.287104 5.0915766
1368947_at 7.990358 8.280545 8.436321 6.81699 6.59915 7.1810703 7.8861737 7.0804257 7.45648 6.945796 7.166735 7.269648
1368948_at 5.8098764 5.7206607 5.9620724 5.9733377 5.908278 5.8991027 5.8074937 5.9274178 5.9312725 6.1304026 6.409036 5.818559
1368949_at 4.331357 4.4405303 4.4068108 4.24508 4.3810596 4.3783545 4.2489023 4.1692853 4.3114166 4.3011875 4.2869806 4.031167
1368950_a_at 5.96765 5.9144464 5.8805842 5.822996 5.877769 6.02693 6.0113935 5.831223 5.8088965 5.9928207 5.925752 5.9232264
1368951_at 4.349665 4.3183966 4.2669806 4.266058 4.325655 4.4926376 4.256348 4.3473697 4.4114056 4.2159796 4.1424932 4.392208
1368952_at 4.752313 4.7110653 4.652248 4.7016144 4.7160964 4.757492 4.6773005 4.8390245 4.785014 4.731823 4.561674 4.7042522
1368953_at 7.292657 7.139083 7.3837314 7.729347 7.084991 7.336815 7.1752405 7.3563414 7.2057166 7.2652445 7.360011 7.302356
1368954_at 4.7251835 4.692951 4.930999 4.7512565 4.9700036 4.838796 4.886287 4.862956 4.7806907 4.60046 4.653188 4.811911
1368955_at 7.3991413 7.0111494 7.243533 7.3746977 7.0172644 7.033265 6.9931993 7.1593776 7.0266623 6.8633995 6.7479806 7.291969
1368956_at 5.2782636 5.153341 5.243477 5.1699862 5.1658373 5.140158 5.145239 5.0621495 5.2552977 5.1497946 5.076539 5.065559
1368957_at 4.8514647 4.90328 4.906602 4.956043 4.966644 5.084939 5.0886497 5.051941 5.161188 5.2778616 5.0414295 5.2887096
1368958_at 3.765706 3.900046 3.8933856 3.845631 4.1080294 3.7426496 3.7908137 3.7681818 3.8850245 3.719843 3.933115 3.9119494
1368959_at 4.7094283 4.6470013 4.6939754 4.625639 4.7054677 4.784148 4.6859326 4.6208844 4.738576 5.0356493 4.7046356 4.5992365
1368960_at 9.219474 8.914432 9.266359 9.199053 8.997007 8.9586115 9.158194 9.1355715 9.2429 9.258403 9.065047 9.187894
1368961_at 5.857197 5.8585114 5.5196714 5.641063 5.848626 6.1061025 5.716371 5.5603824 5.9583244 5.9216366 5.7103443 5.8237348
1368962_at 4.758353 4.8450956 4.769319 4.7675133 4.743054 4.600271 4.8140855 4.7430506 4.6980696 4.7313476 4.7428007 4.7657766
1368963_at 6.3650537 6.054058 6.3257895 6.21047 6.124587 6.0043025 6.324506 6.311481 6.1768255 6.0360804 6.2724648 6.2015824
1368964_at 3.9858134 4.0505905 4.241286 3.9423964 3.92419 4.2829466 4.000724 4.0658607 4.2101097 4.141439 4.241785 4.2567587
1368965_at 5.3905654 5.3685465 5.321178 5.2770476 5.3965096 5.6318007 5.247424 5.299065 5.6222434 5.5570717 5.5459976 5.416621
1368966_at 3.884222 3.7991724 3.982151 3.7852075 4.1733184 4.037629 3.85471 3.9589632 4.0025625 3.9906301 4.1195602 4.1797867
1368967_at 6.433651 6.3599916 6.692411 6.507439 6.5202785 6.34153 6.317147 6.4060526 6.308329 6.635144 6.3002934 6.1622705
1368968_at 4.256838 4.1406717 4.1857486 4.2645607 4.308178 4.4212084 4.277137 4.299733 4.2766776 4.1121416 4.2321014 4.313724
1368969_at 4.1311765 4.090709 4.127699 4.0491586 4.1154904 3.8495963 4.0551386 4.063668 3.9706545 4.136785 4.2287536 4.102801
1368970_at 5.2908883 5.4252734 5.1792216 5.025 5.220371 5.246776 5.4238095 5.1859274 5.2160177 5.258585 5.1211014 5.281248
1368971_a_at 4.828403 4.839418 4.499639 4.873765 4.90465 5.02433 4.7031064 4.501077 4.7638483 4.8379836 5.0060925 5.04336
1368972_at 3.578819 3.57652 3.4697888 3.6555932 3.6533995 3.5806947 3.6485052 3.5549207 3.5532382 3.5808978 3.6095426 3.7677157
1368973_at 7.236709 7.204899 7.403135 7.5444584 7.249053 7.151664 7.3076825 7.1163044 7.419394 7.0918283 7.483977 7.0073133
1368974_at 4.4805274 4.540138 4.6547318 4.523297 4.785758 4.6004343 4.4048586 4.564377 4.5921874 4.551867 4.6597195 4.542819
1368975_at 5.7515755 6.4089975 6.3631268 6.4185815 6.2554274 4.9925323 6.576293 6.2903113 6.729912 6.611793 7.060541 6.975628
1368976_at 5.0062413 5.402359 5.473413 5.284732 5.1473846 4.623598 5.4837465 5.3263206 5.9847684 5.3726215 5.9839845 5.949454
1368977_a_at 7.976715 8.122258 8.251714 7.736206 7.961869 8.035046 7.812333 7.919843 7.8762627 8.260721 8.038748 7.7895017
1368978_at 5.7208514 5.489258 5.278299 5.4596753 5.342659 5.478885 5.4217987 5.195512 5.618807 5.9840155 5.517864 5.597352
1368979_at 6.150677 5.989784 5.9325786 5.9106913 5.9948792 5.8917823 6.014651 6.113426 6.176901 6.0463643 5.9650526 5.9032974
1368980_at 5.031771 4.774586 5.164097 5.2362814 5.043333 5.0921392 4.8248262 4.8084373 4.893721 4.7951217 4.3756394 5.033275
1368981_at 3.8811283 3.8229373 3.665467 3.7364776 3.7046294 3.6478863 3.683943 3.5791905 3.7603064 3.7146533 3.7054312 3.6903708
1368982_at 4.753974 4.760662 4.934008 4.660819 4.8745427 4.671962 4.833105 4.7636223 4.857312 5.000526 4.867209 4.7597766
1368983_at 4.381715 4.395213 4.297133 4.2476587 4.426596 4.443509 4.51438 4.3528247 4.350642 4.4798384 4.3715563 4.3987126
1368984_at 7.1259513 7.161376 7.1713223 7.2712483 7.111236 7.1569023 7.19011 7.0392075 7.047394 6.830192 7.0851727 6.686095
1368985_at 4.1614428 4.166701 4.2341757 4.2278395 4.1982684 4.311652 4.305538 4.3124485 4.1902943 4.315199 4.013483 4.243257
1368986_at 4.968378 4.996685 5.002346 5.032769 5.2143507 5.1563797 5.1050863 5.158473 5.0698977 5.1192474 5.048027 5.099641
1368987_at 5.9015913 5.6986747 5.8918657 5.672477 5.85181 5.8538823 5.929565 5.50039 5.674683 5.469889 5.8716145 5.5773454
1368988_at 5.005149 5.4163237 5.3175764 5.299126 5.4177184 5.2905374 5.1494446 5.1583734 5.053905 5.479072 5.087373 5.1435423
1368989_at 4.800063 4.6602497 4.74891 4.834885 4.7907925 5.085346 5.1680756 4.9331665 4.843206 4.8091097 4.9455605 4.8748918
1368990_at 5.65777 5.656049 5.695282 5.6722536 5.48706 5.827843 5.5439196 5.592559 5.7760825 5.7063055 5.7219977 5.7899275
1368991_at 5.6897473 5.860463 6.325222 5.909083 6.0688453 5.7426248 6.431902 6.309062 6.303288 6.5109053 7.1872315 6.537846
1368992_a_at 10.0034075 9.75476 9.722178 10.066273 9.665154 9.907806 9.9871645 10.1122055 9.711638 9.529204 9.849184 9.540138
1368993_at 5.5279956 5.32887 5.9515615 5.336658 5.570582 5.3762493 5.4669685 5.177255 5.431833 5.027889 5.26814 5.1148047
1368994_a_at 5.330223 5.547353 5.406346 5.4284425 5.312727 5.2701616 5.336749 5.266634 5.2226562 5.2233825 5.4666643 5.41802
1368995_at 3.6179135 3.6575754 3.5319247 3.4420521 3.54024 3.5678902 3.5587485 3.5280707 3.552204 3.4877703 3.489391 3.5103488
1368996_at 4.6286135 4.434146 4.4256277 4.299607 4.649054 4.4850025 4.366947 4.3049664 4.3997984 4.4252415 4.280859 4.643735
1368997_at 5.021542 5.0695524 5.053791 4.934952 4.972169 4.889967 5.1570997 4.9250183 5.0171976 4.934767 5.1339483 4.9658937
1368998_at 3.6156445 3.509696 3.458347 3.425579 3.5324407 3.4165127 3.411537 3.3888438 3.49261 3.4819658 3.4124832 3.5089378
1368999_a_at 5.244405 5.2833576 5.200464 5.1469493 5.271389 5.0341077 5.13402 5.193583 5.2706156 5.26204 5.217642 5.2675467
1369000_at 5.39203 5.3023562 5.3695736 5.0871305 5.126698 5.0944567 5.6930275 5.587649 5.589644 5.3904715 5.2193046 5.0801783
1369001_at 4.22193 3.9719563 3.879823 3.7778273 4.0246124 3.9670768 3.970828 3.7752008 3.922281 4.0339823 3.9101603 3.8522058
1369002_at 4.6339526 4.6058064 4.513259 4.728099 4.823797 4.7820115 4.6711082 4.6075816 4.6860967 4.782122 5.113403 5.0947475
1369003_at 5.206888 4.8369093 4.888726 5.002332 5.3456154 4.9292517 5.4375296 5.195853 5.2223663 4.8029823 5.129751 4.9883585
1369004_at 4.9800787 5.0007935 4.995781 5.1877794 5.30961 5.0871625 5.252104 4.886936 5.098388 5.2501774 5.131731 4.9702616
1369005_at 4.7894783 4.568514 4.7232637 4.747406 4.7795467 4.616896 4.5189724 4.5593233 4.6561613 4.7320266 4.725204 4.639153
1369006_at 4.114088 4.3275805 4.1147313 4.1242113 4.156203 4.1204624 3.967875 4.0607557 4.0972605 4.489532 4.4354978 4.1705275
1369007_at 5.362506 5.4920106 5.5956535 5.408592 5.4805994 5.3912587 5.7185555 5.5339465 5.3009605 5.5475273 5.4238873 5.3447437
1369008_a_at 4.110777 4.256403 4.164219 4.234675 4.317402 4.19986 4.3256845 4.4208326 4.207369 4.3310494 4.564319 4.1037784
1369009_at 3.677627 3.6727917 3.7279665 3.5709097 3.6643813 3.80166 3.6351783 3.6650565 3.7047577 3.5970268 3.7314456 3.6819375
1369010_at 4.8070054 4.7442513 4.7240353 4.9132442 4.654027 4.9525213 4.6230927 4.6398726 4.6984634 4.716983 4.8107824 4.740244
1369011_at 12.324557 12.1541195 12.387356 12.19797 12.112412 12.156242 12.634704 12.518444 12.502405 12.116973 12.357019 12.5416355
1369012_at 5.8370357 5.8716183 5.965371 5.779629 5.721169 5.534269 5.828853 5.9512444 5.685754 5.6737404 5.4660497 5.6318026
1369013_a_at 10.33801 10.444954 10.49843 10.328881 10.398411 10.390186 10.296167 10.429075 10.3491 10.233024 10.405577 10.341031
1369014_at 5.173917 5.174383 5.057744 5.117199 5.244768 5.0333376 5.004615 4.9925394 5.066622 5.2709007 5.124834 4.7635865
1369015_at 4.9006243 4.9490204 4.7612343 4.662655 4.775046 4.909069 4.7636805 4.6597133 4.81599 4.8377843 4.8173633 4.8654923
1369016_at 5.4395757 5.571051 5.2235594 5.0885777 5.2648897 5.256961 5.036021 5.2029047 5.224152 5.021757 5.310223 5.0993586
1369017_at 4.3920927 4.290524 4.250828 4.2061453 4.287176 4.4580674 4.5279913 4.515212 4.3635254 4.5792723 4.5063763 4.4623995
1369018_at 5.5774283 5.3581033 5.3433533 5.286339 5.4368196 5.490123 5.336173 5.375337 5.4641256 5.341778 5.3943214 5.320218
1369019_at 3.5930839 3.6341357 3.5902758 3.4627104 3.7304623 3.5536282 3.4878232 3.6406138 3.4995627 3.5995796 3.5748537 3.541302
1369020_at 5.0954614 5.150111 4.9916463 4.9137173 4.945261 4.8703995 4.777507 5.002511 5.0367517 4.9903536 5.09398 4.88122
1369021_at 5.878876 5.6061916 5.77012 5.70416 5.8416066 5.9273014 5.7196827 5.8626533 5.9695177 6.0410576 5.8907967 5.8432655
1369022_at 5.7739806 5.668229 5.589978 5.6850705 5.734189 5.8636746 5.6526523 5.467267 5.7131286 5.8508334 5.5317793 5.870563
1369023_at 9.6892 9.736225 9.896539 9.839668 9.770605 9.694251 9.811601 9.864823 10.006531 9.886341 9.85187 10.013226
1369024_at 6.1564517 6.2668242 6.2457523 6.457661 6.4675894 6.463135 6.2013884 6.260791 6.5309134 5.8698173 6.480012 6.215768
1369025_at 4.2050185 4.2039495 4.158404 4.185904 4.226061 4.200272 4.193866 4.2204914 4.300804 4.289058 4.316739 4.5008945
1369026_at 5.7401476 5.833684 5.7959 6.017777 6.043793 5.843114 5.987341 5.830715 5.9363036 5.8828793 5.8333707 5.8037586
1369027_at 4.330513 4.4748516 4.1889477 4.2597847 4.695394 4.3540387 4.405303 4.44081 4.368776 4.3339415 4.596706 4.3650246
1369028_at 4.659451 4.81754 4.9188237 4.6790657 4.819394 4.8111525 4.914176 4.901186 4.6434155 4.661576 4.5587616 4.798481
1369029_at 4.8074408 5.074304 5.173512 5.219965 5.595826 4.8137126 5.3211875 4.821794 5.3542676 5.654267 6.3950634 6.5636044
1369030_at 4.4937115 4.2939606 4.1088643 4.1951814 4.424305 4.355191 4.2701054 4.1631217 4.2184744 4.184285 4.1148534 4.1816926
1369031_at 8.172642 8.321207 8.311738 8.164583 8.195568 8.1154585 8.430579 8.058723 8.434813 8.376659 8.7127285 8.593209
1369032_at 8.140829 7.94669 7.816766 7.73126 8.109251 7.756229 7.926531 7.79459 7.757331 7.721852 7.9599175 7.6847687
1369033_at 3.8046682 3.5506423 3.65432 3.5013614 3.6533995 3.8292298 3.5438032 3.650822 3.7257032 3.6033118 3.5823116 3.587126
1369034_at 4.999231 4.8775096 4.845148 4.6863756 4.880926 4.917944 4.829378 4.661755 5.034273 4.7464037 4.911544 4.7181053
1369035_a_at 3.6238823 3.516092 3.5425682 3.6065528 3.6369748 3.596441 3.533319 3.6191065 3.50828 3.5891428 3.6895795 3.6206636
1369036_at 3.431367 3.5341809 3.4547799 3.6403024 3.592342 3.5990107 3.5844991 3.6017911 3.6139214 3.5395575 3.6499376 3.5408912
1369037_at 4.4229565 4.3216357 4.2711706 4.285975 4.5593677 4.3771377 4.301342 4.4745903 4.565075 4.4711657 4.199951 4.4490113
1369038_at 5.993223 6.02179 5.7957354 5.8385253 6.0627737 5.9984455 6.0198965 5.9545546 5.805107 5.9621654 6.172345 6.086447
1369039_at 7.6282973 7.525374 7.6929603 7.7454348 7.471086 7.526295 7.5776787 7.513763 7.5389543 7.468713 7.485024 7.390008
1369040_at 5.269823 5.002688 4.8931384 5.1055455 4.867019 5.1142955 4.8663764 5.065847 5.1450734 5.140738 5.006466 5.1271796
1369041_at 3.721733 3.7250485 3.5044017 3.6453846 3.746329 3.6608393 3.7586212 3.7530894 3.605455 3.6256502 3.7014935 3.649101
1369042_at 6.863756 6.7469645 6.680812 6.8178225 6.875294 6.9304295 6.8210664 6.8435903 6.8358693 6.5289865 6.783599 6.449199
1369043_at 3.5725186 3.6935778 3.7795756 3.5922344 3.6861467 3.6199076 3.6728294 3.6405284 3.5291207 3.5128756 3.6739738 3.5443118
1369044_a_at 6.4765983 6.3041453 5.9383917 7.2986054 6.002893 5.7485356 5.787042 5.2421417 5.659479 6.1973715 5.6570873 5.7302046
1369045_at 6.76736 6.94811 6.6746383 6.804018 6.780339 6.8046455 6.910853 6.805696 6.73579 7.0663996 6.768723 6.986165
1369046_at 3.9749153 4.0167828 3.8422186 3.8771105 3.858127 3.7696083 3.9913695 3.9370918 3.845708 4.0737743 3.9976366 3.9056375
1369047_at 3.1413167 3.1127937 3.1395478 3.0884 3.0782623 3.0571856 3.0874245 3.0375967 3.1486268 3.0359426 3.0839307 3.0009978
1369048_at 4.8563137 4.708959 4.808858 4.5387235 4.7958384 4.8944964 5.0261574 4.765958 4.9387856 4.7919817 4.910297 4.862031
1369049_at 3.8965802 3.822349 3.8951693 3.868417 3.8621728 3.783402 3.9306 3.8733757 3.9223387 3.9442196 3.757619 4.0560746
1369050_at 7.8591876 7.6637063 7.6941795 7.7750406 7.9067254 7.737297 7.5031633 7.7505603 7.8309975 7.88552 7.7656116 7.56241
1369051_at 6.9401846 6.7979302 6.7524915 6.996793 6.7092147 6.876334 6.945643 6.953769 7.002416 6.7913246 6.798436 6.9554973
1369052_at 4.9500613 4.801242 4.9455156 5.1827116 4.9567757 5.0537424 4.9763503 5.001739 4.837301 5.1691723 5.0989094 4.92982
1369053_at 4.4734497 4.500649 4.5403295 4.6385574 4.999557 4.4833016 4.6315994 4.5827394 4.800298 4.6391196 4.4295654 4.814815
1369054_at 4.271734 4.204507 4.1815953 4.2442207 4.2256083 4.4104385 4.226733 4.1648226 4.1815863 4.3432417 4.234447 4.3057265
1369055_at 3.7627344 3.7739003 3.7869658 3.685237 3.8505247 3.7043636 3.8008738 3.8669057 3.7849965 3.682923 3.7294087 3.7692993
1369056_at 3.5453086 3.570258 3.4889333 3.519777 3.4579268 3.58887 3.6105564 3.5288906 3.603452 3.6691353 3.697197 3.6274693
1369057_at 7.6725125 7.62153 7.663679 7.573377 7.634258 7.714599 7.582647 7.626153 7.561467 7.742695 7.69109 7.7105083
1369058_at 5.3456874 5.5293202 5.4790883 5.383534 5.624904 5.602388 5.441192 5.681678 5.6031747 5.7723327 5.790445 5.497611
1369059_at 7.829353 7.48618 7.4957757 7.925144 7.781698 7.502989 7.7757936 7.5466433 7.4595904 7.6067986 7.5463 7.873988
1369060_a_at 7.489613 7.423329 7.619445 7.9515767 7.5398707 7.6481714 7.5783696 7.716696 7.6083603 7.355413 7.311675 7.6445394
1369061_at 8.44664 8.605543 8.41238 8.596882 8.426439 8.527632 8.456429 8.37253 8.461899 8.610983 8.494251 8.45084
1369062_at 5.3088465 5.320234 5.187126 5.0402503 5.2767506 5.3724566 5.031193 5.021304 5.191214 5.077198 5.4368353 5.1720037
1369063_at 9.753904 9.800386 10.243195 9.574681 9.607426 9.477518 9.737231 10.026877 9.760319 9.824005 9.673884 9.774911
1369064_a_at 3.9162452 3.8850482 3.9147923 3.7400289 3.9726481 3.9014566 3.8934288 3.9462106 3.9237425 3.8539634 3.7912264 3.869973
1369065_a_at 8.508826 8.718813 8.7534 8.5314455 8.818263 8.3006 8.652194 8.745282 8.374865 8.534237 8.511838 8.342937
1369066_at 6.4504433 6.568882 6.44073 6.2864995 6.6263885 6.1841736 6.4074054 6.4543147 6.4262233 6.40002 6.489286 6.5117555
1369067_at 3.6148472 3.6002314 3.6824737 3.9264715 3.7442646 3.7523243 3.688653 3.874256 3.6822493 3.7148833 3.70902 3.6370525
1369068_at 3.8921568 3.829404 3.8157907 3.8119652 3.8419006 3.65447 3.819956 3.926369 3.588515 3.6023526 3.7971156 3.8741002
1369069_at 7.4054313 7.3167496 7.582085 7.726803 7.651454 7.456142 7.6122127 7.470967 7.3842964 7.450335 7.5276384 7.560102
1369070_at 7.620997 7.569519 7.474623 7.4539433 7.398929 7.3783712 7.553322 7.70234 7.387575 7.4843907 7.6417265 7.6246963
1369071_at 4.1429505 4.122449 4.051346 4.187591 4.150379 4.1137657 4.009512 4.1530743 4.05929 4.1939793 4.0953913 4.049019
1369072_at 4.5937862 4.6974525 5.7294116 5.959697 6.2329655 5.9192085 6.3436317 6.0485935 5.943558 5.8828793 5.848998 6.4026575
1369073_at 10.296831 9.6446705 9.465628 9.645804 10.061334 10.075176 9.60831 9.825653 9.859467 9.360082 9.590081 9.813391
1369074_at 12.590621 12.395645 12.319128 12.453977 12.532156 12.354701 12.502945 12.310938 12.342279 12.357719 12.531822 12.530033
1369075_a_at 4.560694 4.55115 4.4305773 4.5697694 4.4466105 4.714175 4.4342203 4.344674 4.474514 4.345871 4.3756394 4.486648
1369076_at 8.67639 8.535598 8.615318 8.732186 8.50394 8.607044 8.789475 8.70001 8.484194 8.727433 8.674344 8.532489
1369077_at 6.788464 6.731656 6.7989078 6.9086447 6.758775 6.9291778 7.040001 7.042518 7.037941 7.198503 7.272924 7.22993
1369078_at 7.8261647 7.766936 7.7933173 7.7328405 7.7283225 7.7123666 7.6763864 7.6199107 7.518181 7.641922 7.592893 7.60606
1369079_at 4.9410696 4.9114437 4.7749896 4.879839 5.0490875 4.8181047 4.7840366 4.868232 4.890348 4.9652114 5.034453 4.837368
1369080_at 4.7126656 4.7953396 4.589731 4.7712846 4.797508 4.6365166 4.5877886 4.777984 4.823205 4.710225 4.664072 4.5862737
1369081_at 7.1908016 6.903122 6.8851075 7.007364 6.971163 7.6238317 6.9931993 7.1819377 7.045588 7.395774 7.019289 7.174027
1369082_at 4.808356 4.9982576 4.96136 4.921545 4.7752533 4.9563885 5.0796146 4.920385 4.9220085 4.881942 4.7853208 4.879521
1369083_at 5.924172 5.4474764 5.3656955 5.5784726 5.371325 5.55763 5.500367 5.7785788 5.7083144 5.2988296 5.739156 5.6124544
1369084_a_at 7.20373 7.090753 7.1049232 7.0543127 7.205107 7.140258 7.1394634 7.1819377 7.0933967 7.20238 7.34564 7.175941
1369085_s_at 5.4121785 4.7738724 4.923865 5.0140514 4.999483 5.728779 5.2714863 5.6649814 5.621359 5.5759754 4.9782915 5.6584816
1369086_a_at 5.383127 5.2619467 5.294756 5.5794315 5.2074165 5.3501015 5.144246 5.440769 5.31581 5.091368 5.4203396 5.3424597
1369087_at 5.2577 5.0465736 5.2062154 5.1967793 4.971877 5.0515194 5.147908 5.3090773 5.296543 5.1504755 5.1725426 5.243073
1369088_at 7.5892124 7.218341 7.3433146 7.4588337 7.1344056 7.1786485 7.3349657 7.4011383 7.4769373 7.3814573 7.2975726 7.421403
1369089_at 4.4253755 4.392352 4.5149717 4.2250047 4.4511423 4.2073627 4.3949537 4.5958157 4.4618554 4.5312095 4.5608068 4.3464975
1369090_at 4.441536 4.535685 4.3522577 4.324323 4.214638 4.602675 4.4333973 4.254978 4.5828023 4.1248083 4.431752 4.0320096
1369091_at 4.0236187 3.9265916 3.8282592 4.00148 3.9979482 3.924031 3.9055805 4.1135964 4.0829372 4.108982 4.077745 4.131302
1369092_at 8.182655 8.143886 8.03008 8.237844 7.8147573 7.986 7.848124 7.88005 7.8878183 7.911632 7.595921 7.8083067
1369093_at 7.3576097 7.0060263 7.0595675 7.279091 7.011594 7.106074 7.0275717 7.236135 7.0558615 7.134868 7.236385 7.329234
1369094_a_at 5.5307274 5.3846273 5.6304746 5.4375334 5.562704 5.3811045 5.266116 5.466972 5.427862 5.3256354 4.977952 5.603402
1369095_at 4.643944 4.878789 4.654521 4.2766685 4.3775005 4.8047857 4.770567 4.6308594 4.7669725 4.716687 4.560052 4.3365784
1369096_at 4.2472095 4.051312 4.1336517 4.2696123 4.268055 4.2267075 4.2348495 4.291171 4.174285 4.176684 4.123124 4.1624427
1369097_s_at 6.2050157 6.034413 6.1112804 6.00813 5.894486 6.182204 6.113868 6.0510707 6.08374 6.114041 6.213931 6.215261
1369098_at 4.3546853 4.2005386 4.30459 4.043191 4.1942353 4.2075105 4.0340242 4.172977 4.1067667 4.1882477 4.3008666 4.3349314
1369099_at 7.792029 7.4297915 7.1962833 7.803507 7.680046 7.3437357 7.5310736 7.6684856 7.5108166 7.2032566 7.4727707 7.4188914
1369100_at 4.1442423 3.9997194 3.8672833 3.9886475 3.9854867 4.132985 3.963935 4.0909023 4.02872 4.0021048 4.104439 4.137435
1369101_at 7.9498725 7.886204 7.7101164 8.065724 7.9389434 7.9857707 7.850518 8.011521 8.17382 7.9540777 8.25036 8.136871
1369102_at 3.9764674 4.2187014 4.0332994 4.07328 4.050848 4.1391172 4.126506 3.8557281 4.0199847 4.0256567 3.8974302 4.054509
1369103_at 4.6442003 4.4857144 4.592237 4.455925 4.5883017 4.699829 4.570777 4.543136 4.8146515 4.606671 5.038092 4.826247
1369104_at 5.4903045 5.4720144 4.439087 4.9099846 4.9672885 4.7030077 4.886287 4.863941 4.893861 4.498625 4.4338613 4.8334355
1369105_a_at 4.7363787 3.4064584 3.4134111 3.5611994 3.848054 4.114126 3.951696 3.9752367 4.8146515 3.8167686 4.2763596 4.014614
1369106_at 4.3476906 4.2960305 4.325177 4.3262095 4.5433483 4.585535 4.4612827 4.4769993 4.344897 4.7246795 4.494441 4.4136047
1369107_at 3.8110032 3.7821186 3.7304747 3.7464318 3.814857 3.8273761 3.7756057 3.799167 3.786922 3.8101075 3.9013252 3.8979812
1369108_at 4.113086 4.03753 3.9912984 4.1504235 4.0233707 4.135469 3.878776 4.1241426 3.9795103 4.105775 4.1187696 4.130132
1369109_at 3.7347653 3.693542 3.8781135 3.7498028 3.7598038 3.7007935 3.6886697 3.7322729 3.6576571 3.6181438 3.8482983 3.6809807
1369110_x_at 9.866334 10.447231 10.309699 10.135197 10.842779 10.286841 10.908187 10.048797 10.557018 9.963053 10.459176 10.312924
1369111_at 13.81509 13.918713 13.922343 13.89309 13.8939295 13.887576 14.012208 13.916631 13.9493685 13.909249 13.877446 13.981207
1369112_at 4.3410864 4.414943 4.2776465 4.3405275 4.3845463 4.36028 4.3906894 4.307644 4.210972 4.419674 4.397615 4.285387
1369113_at 3.3484273 3.3293726 3.357867 3.4127278 3.2450256 3.361268 3.4221258 3.6229787 3.3136423 3.468234 3.2748806 3.5197499
1369114_at 3.139512 3.1056933 3.1078734 3.017939 3.0194798 3.060659 2.9901478 2.9856143 3.02889 3.1205604 3.1435702 3.1031
1369115_at 5.006688 5.0052967 4.7703013 4.8435016 4.970216 4.762653 4.8745837 5.0161486 5.386251 5.200589 5.4314976 5.44269
1369116_a_at 6.037799 5.885049 5.771976 5.7232194 5.8329053 5.686016 5.8988514 5.710533 5.7977133 5.9001007 5.901379 5.7583666
1369117_at 4.1333485 4.1568866 4.1784163 4.0954385 4.146068 4.1830163 4.0525312 4.199135 4.0470767 4.27078 4.145426 4.0561275
1369118_a_at 4.8010683 4.8713093 4.7328887 4.5612936 4.652966 4.928499 4.782049 4.793251 4.6854362 4.819928 4.5781345 4.633563
1369119_a_at 4.8220453 4.91051 4.6775436 4.5019293 4.7578735 4.5835333 4.6901093 4.610795 4.7883167 4.851494 4.6290216 4.646192
1369120_a_at 7.1947684 7.2761664 7.061468 7.1148267 7.396502 7.229678 7.0099955 7.2173233 7.2882338 7.1006145 7.0577526 6.917191
1369121_at 5.2798815 5.218492 5.1505375 5.1496162 5.086401 5.1050215 5.141577 5.1611924 5.2928863 5.154577 5.0776296 5.2577233
1369122_at 7.331177 7.5792885 7.5172176 7.5259647 7.5459914 7.423202 7.5089126 7.5056925 7.249209 7.5447626 7.427142 7.614438
1369123_a_at 6.1080546 6.0822525 5.8250976 5.8482904 6.0350637 6.130119 5.979045 5.9521117 5.9310822 5.907604 6.101119 6.0954413
1369124_at 4.6790876 4.4836617 4.366194 4.255393 4.369193 4.4168215 4.5062404 4.522683 4.4522114 4.439417 4.394622 4.421727
1369125_at 3.3603854 3.255039 3.285031 3.413739 3.2690868 3.276601 3.324415 3.4397182 3.3396194 3.4023294 3.3703856 3.3196557
1369126_at 3.6060793 3.7699413 3.6978805 3.9277534 3.6857502 3.7403085 3.7300508 3.5195906 3.6466944 3.6684344 3.6038587 3.8367476
1369127_a_at 6.1411357 6.575289 6.4469094 6.389561 6.4474664 6.210617 6.616893 6.3220844 6.2547116 6.267199 6.386378 6.4020405
1369128_at 4.0063124 4.2851734 3.958457 4.0559187 4.160187 4.1052103 4.163228 4.00412 4.196232 4.1861777 4.0774355 4.066577
1369129_at 3.9065144 4.0968323 4.007415 3.9360414 3.951797 4.051942 4.0009613 4.019514 4.1140394 3.9327452 4.0963855 3.9873052
1369130_at 4.6228023 4.694819 4.5508466 4.637823 4.807729 4.660156 4.6328545 4.4946156 4.667238 4.5727034 4.7797647 4.53428
1369131_at 4.0170054 4.0244737 3.8163567 3.8887448 4.3756933 4.1413116 4.1652384 4.0048337 4.0433016 4.0646825 4.152072 3.8516276
1369132_at 5.6973004 5.9321527 5.4356203 5.506051 5.595544 5.7618985 5.4541855 5.558134 5.8119254 5.606702 5.771044 5.768537
1369133_a_at 3.8707945 3.854899 3.6899 3.7987933 3.7688649 3.8898892 3.8400397 3.7171068 3.8130999 3.8067617 3.9025269 3.6795576
1369134_x_at 3.759242 3.877959 3.5909595 3.6963747 3.7186875 3.6914303 3.8488026 3.874256 3.606726 3.705855 3.7521248 3.7183888
1369135_at 6.703046 6.592769 6.590123 6.662997 6.6344666 6.5670624 6.528178 6.304721 6.5374517 6.570002 6.658137 6.2784915
1369136_at 4.246439 4.3459835 4.3003244 4.1844053 4.383339 4.088706 4.226549 4.1001863 4.390336 4.128933 4.2745504 4.098221
1369137_at 4.985668 4.9880185 5.1657267 5.1303883 5.090498 5.0746746 5.1698523 5.2202344 5.204629 5.1484356 5.288883 5.2601485
1369138_a_at 3.9329896 3.8587224 3.92921 3.97561 3.9758835 3.9125097 3.842969 3.815684 4.0526114 3.802955 3.8482053 4.085803
1369139_at 3.9920046 3.9856126 3.6922927 3.8949623 3.860404 4.094842 4.009515 3.873802 3.8231335 4.0009904 3.9646893 3.809494
1369140_at 4.0981336 4.032342 4.1216106 4.084977 4.0960884 4.195098 4.1162577 4.129491 3.9757564 4.0794096 4.109029 4.0170126
1369141_at 3.4447188 3.496402 3.585882 3.4994583 3.5045555 3.6626909 3.6198792 3.5016167 3.739279 3.5640032 3.5244982 3.7165654
1369142_at 3.7081287 3.6665409 3.5942965 3.6989505 3.7289646 3.6597705 3.7063165 3.7752879 3.798097 3.6038265 3.6592622 3.7055433
1369143_at 4.144243 4.1323147 4.092163 4.2128716 4.2273173 4.22131 4.194928 4.0663238 4.0940228 4.1814528 4.095777 4.0503674
1369144_a_at 4.1772556 3.8465843 3.9974864 3.8772664 4.0206394 3.985787 3.8398914 3.7912884 3.8573315 3.8904614 4.003381 3.9677112
1369145_a_at 4.6347404 4.5282497 4.5224676 4.597975 4.624105 4.641883 4.5723166 4.562567 4.582386 4.5325775 4.553997 4.6850557
1369146_a_at 6.603762 6.6702895 6.8548985 7.1302123 6.010983 6.339313 6.6724963 6.961048 6.86514 7.3356814 7.0595183 7.5939145
1369147_at 4.9859257 4.960571 4.874271 4.8387036 4.999442 4.9393597 4.9558716 4.8286533 4.7999244 4.993685 4.6770005 4.933366
1369148_at 7.908594 7.9277453 8.013857 8.087257 7.866773 7.962396 8.090559 8.022789 8.061253 7.949596 7.979604 8.028004
1369149_at 5.108544 5.3758616 5.1531954 5.1177998 5.260203 5.153068 4.849631 5.222322 5.218505 5.110031 5.2704854 5.045144
1369150_at 8.242888 8.1192875 7.8883667 7.699759 7.752179 8.337469 8.10695 8.152408 8.106606 7.476951 8.107431 8.05903
1369151_at 5.487646 5.435428 5.1385193 5.221742 5.518176 5.354178 5.094118 5.074439 5.5324597 5.239683 5.3061996 5.2965875
1369152_at 6.987359 6.9932995 6.8109217 7.2283173 6.837579 6.7115736 6.875284 6.8517137 6.8975687 6.7565227 6.79722 6.746297
1369153_at 3.50516 3.4807894 3.4642086 3.4822593 3.5650816 3.5798275 3.5223536 3.5505054 3.5337017 3.5887444 3.5671344 3.4991424
1369154_at 3.9298203 4.053808 4.108413 3.8594503 4.037003 4.178075 3.9628532 4.064477 3.977324 4.2970524 3.9824646 4.0899115
1369155_at 4.970069 4.896228 4.8428125 4.697467 4.8419194 4.8537064 4.6688347 4.6311164 4.787298 4.808836 4.7607393 4.7924833
1369156_at 5.939038 5.938475 6.2655067 6.7887826 6.4439087 6.0976276 6.0198965 6.3913856 6.121899 6.0545607 6.252958 6.3310003
1369157_at 8.386969 8.366812 8.400206 8.724857 8.412046 8.553755 8.241081 8.66007 8.49604 8.324833 8.451565 8.57098
1369158_at 4.612089 4.2411556 4.461937 4.1319275 4.3436327 4.332196 4.192416 4.3983545 4.2188616 4.582535 4.315543 4.233388
1369159_at 5.485208 5.100904 5.1454625 5.1316752 5.2277994 5.2229776 5.3997426 5.2291594 5.275328 5.2623234 5.2536435 5.4793806
1369160_a_at 4.4973283 4.3814244 4.2909045 4.4697843 4.5815644 4.473971 4.433094 4.443952 4.2677393 4.4993324 4.608998 4.538902
1369161_at 8.600528 7.973322 8.493029 8.293156 8.269254 8.308464 9.045184 8.468094 8.404701 8.84577 8.270078 8.646205
1369162_at 4.0196505 4.103417 4.0373197 4.010311 4.030211 3.865619 3.9329095 4.072918 3.8770313 4.067782 4.0991483 3.9524612
1369163_at 5.158333 5.4635334 5.1887083 5.202852 5.4161587 5.2788806 5.1895123 5.2733693 5.2462 5.6619554 5.3544426 5.045716
1369164_a_at 4.5508995 4.6615496 4.5083413 4.407038 4.411704 4.5451612 4.6789694 4.5648403 4.48429 4.264517 4.4320993 4.387328
1369165_at 4.0189676 4.1484976 4.150923 4.081273 4.166095 4.151305 4.090419 4.024765 4.170211 4.1804414 4.1420054 4.014907
1369166_at 4.1515026 4.101594 4.060327 4.0531254 4.257623 4.150484 4.176659 4.1338577 4.0833406 4.2470856 4.3120084 4.226223
1369167_at 5.985219 5.8475895 5.9651527 5.6680326 6.097178 5.9857063 5.903906 5.7938156 6.02812 6.464487 6.2146015 6.2733355
1369168_a_at 5.028699 5.297093 5.1119027 5.0709023 5.3406105 5.0371513 5.303393 5.228796 5.311689 5.2456317 5.5344486 5.3221335
1369169_at 9.610363 9.451076 9.244309 9.612696 9.462575 9.477154 9.539784 9.622342 9.417151 9.54341 9.721348 9.380264
1369170_at 3.952929 4.0229125 3.98055 4.1937895 4.1244287 4.1961126 3.9972575 4.050558 4.078274 4.0202045 4.0678005 4.1393366
1369171_at 10.826289 11.176546 11.056258 11.31922 11.042745 11.019941 11.138603 11.049343 11.123403 11.152559 11.313981 10.825304
1369172_at 3.9515297 4.0266685 4.002275 4.0678368 3.8552656 3.8654199 4.1891813 4.097461 4.1698456 4.015066 4.0081964 4.051302
1369173_at 5.4955773 5.302789 5.294168 5.1770606 5.3374734 5.484468 5.3760276 5.3339133 5.435361 5.5030236 5.674908 5.354439
1369174_at 7.057172 6.692605 6.813124 7.0527334 7.153562 7.153458 6.733658 7.015157 7.0722713 6.434568 6.935752 6.4553847
1369175_a_at 4.017213 4.2465734 3.8275416 3.7993503 3.875258 3.96853 3.8548841 3.8411388 3.9674642 3.9501193 3.935109 3.806059
1369176_at 6.5927563 6.56479 6.180993 6.516316 6.6693363 6.5542884 6.5915647 6.4486284 6.409337 6.4276 6.6681404 6.444016
1369177_at 6.819343 6.8458843 6.9936786 6.977087 7.235765 6.9847164 6.776922 6.9369926 6.970102 6.591179 6.9993353 7.0456953
1369178_a_at 4.1571026 4.2662845 4.176662 4.216516 4.589039 4.2220335 3.994192 4.35729 4.196477 4.221922 4.2543354 4.343353
1369179_a_at 6.017839 6.0870104 5.7011633 6.257923 6.034795 5.8520074 5.395946 6.1050634 5.970133 5.9101806 5.6203375 6.141501
1369180_at 4.9206247 5.1737657 5.017732 4.941373 4.8997965 5.036857 4.8520727 5.1664352 5.206824 5.0017686 5.0567927 5.067004
1369181_at 5.9806333 5.7348022 5.273666 5.323687 5.6477065 5.725691 5.5592213 6.034826 5.7476945 5.786397 6.0698757 5.9380064
1369182_at 3.9754226 3.9804473 4.0293865 3.8626215 3.9586158 4.253241 4.097388 4.2490354 3.8805733 4.038493 4.053193 4.065962
1369183_at 5.1441765 4.79044 4.55571 4.620216 4.782942 4.9550076 4.929474 4.7535715 4.8359394 4.885767 4.7607393 4.9156475
1369184_at 4.423202 4.0433073 4.1856136 3.9680226 4.182724 4.017523 4.1411 3.976711 4.2983456 4.1448393 4.114853 4.0849395
1369185_a_at 5.31746 5.3745623 5.1875916 5.180096 5.309271 5.3820586 5.1418967 5.129007 5.345454 5.3770514 5.2917695 5.285364
1369186_at 6.8724685 7.138016 6.8943186 7.1025968 7.099471 7.196683 7.032322 7.040416 7.213129 7.135282 7.42625 7.4957323
1369187_a_at 7.411559 7.4570136 7.014379 7.389065 7.371918 7.5474777 7.6666274 8.060108 7.5360246 7.5017757 7.5632253 7.566828
1369188_at 4.0137806 4.090935 3.9777963 3.9095595 4.140524 3.960019 4.017906 3.9754426 3.9403498 4.098381 4.2870336 4.203295
1369189_at 5.528303 5.251021 5.4576035 5.111056 5.294986 5.341471 5.299164 5.28577 5.4695907 5.2863126 5.277607 5.3145957
1369190_at 5.7513742 6.1324778 5.8751283 5.6116996 5.7830315 5.6248894 5.8685737 5.6298947 5.9185014 5.6800556 5.7750444 5.9294143
1369191_at 3.6036482 3.581046 3.5576332 3.5731225 3.5579224 3.6281564 3.5609176 3.5385451 3.4933147 3.5444493 3.430042 3.638775
1369192_at 4.595579 4.359727 4.799507 4.465067 4.610204 4.4672737 4.5767245 4.524881 4.416766 4.7362266 4.71549 4.581188
1369193_at 5.0863724 5.1687603 5.2333975 5.0741215 5.204086 5.212545 5.077775 5.249105 5.2058215 5.4328313 5.424467 5.164185
1369194_a_at 3.659971 3.5970159 3.5868664 3.7198234 3.612784 3.6134493 3.6225724 3.6355743 3.65843 3.5988288 3.6747267 3.5798917
1369195_at 5.465532 5.264848 5.251058 5.336658 5.2741346 5.7669263 5.872556 5.7604885 5.290999 5.678036 5.9143834 5.60602
1369196_at 5.5932865 5.88336 5.896161 5.7934775 5.8692913 5.899597 6.0010624 5.807046 5.866077 5.956386 5.9869766 5.936205
1369197_at 5.8869824 5.900901 5.8204427 6.017166 5.4970627 5.7424836 5.937212 5.7563734 5.7048717 5.474838 5.9296517 5.5543823
1369198_at 5.711334 5.661134 5.7089653 5.5078635 5.6565237 5.7102003 5.66243 5.6949015 5.4926248 5.5545416 5.580209 5.6160784
1369199_at 5.0819983 5.1149597 4.9246993 5.054245 4.9459143 5.1266613 5.042882 5.1120186 5.0779543 5.021199 5.2097797 5.0854807
1369200_at 9.563465 9.461894 9.577522 9.400638 9.174284 9.019125 9.348201 9.304377 8.98581 8.994252 8.755221 9.14602
1369201_at 5.723632 5.8016357 6.0139976 5.5878787 5.498292 5.8243804 5.8011866 5.629268 5.769241 5.614723 5.700688 5.6265917
1369202_at 3.9779775 4.2365847 4.0109024 3.732153 3.8524086 3.8773096 3.6773605 3.8528905 3.746458 3.807162 3.8496394 3.8775516
1369203_at 3.6828337 3.8251586 3.6930103 3.773089 3.7488286 3.611921 3.6690948 3.6966426 3.7308912 3.5890684 3.6994164 3.5936077
1369204_at 6.5879803 6.9827275 6.98298 6.976847 7.3030787 6.980858 7.103164 6.952421 7.497693 7.79211 8.2054 7.8583717
1369205_at 5.3175716 5.420155 5.1383104 5.034337 5.088872 5.261837 5.175876 5.29405 5.2508802 5.2841716 5.190937 5.1533823
1369206_at 12.570754 12.546435 12.559278 12.702521 12.822434 12.511821 12.63675 12.624399 12.605597 12.39528 12.439575 12.566637
1369207_at 4.458718 4.792804 4.3382034 4.2293797 4.549157 4.464855 4.258493 4.362277 4.3110228 4.370619 4.1497784 4.706541
1369208_at 5.963751 5.7908745 5.6445413 5.3417215 5.8531394 5.663255 5.425684 5.4826994 5.792821 5.37167 5.6406536 6.19147
1369209_at 6.4663277 6.370961 6.4303613 6.4156437 6.503221 6.455388 6.58501 6.251474 6.4589887 6.6578646 6.645843 6.5055084
1369210_at 3.153926 3.247747 3.3027055 3.2055767 3.2253017 3.301905 3.223493 3.2145123 3.2525258 3.2588508 3.245048 3.112527
1369211_at 5.9810343 6.0193706 5.8840966 5.905897 6.0191684 5.849224 6.1359777 5.9915833 6.296188 6.089964 6.1674986 6.009402
1369212_s_at 6.761786 6.736655 7.6186943 7.2837453 7.432146 7.288855 6.755189 7.3245053 7.009683 6.9505486 7.0674577 7.16116
1369213_at 5.2292414 5.2879033 5.177075 5.0372963 5.3811727 5.353781 5.0890493 5.1011486 5.17414 5.396762 5.292954 5.189853
1369214_a_at 5.9431252 5.8140597 5.9202466 5.782314 6.056933 6.097112 5.7559795 6.0434484 6.0197177 5.9161115 6.2770295 5.820622
1369215_a_at 10.029456 9.863996 9.803975 9.896317 9.768066 9.7152 9.756017 9.785503 9.656827 9.632877 9.388719 9.783253
1369216_a_at 5.8146114 5.8884525 5.6833334 5.565342 5.7734294 5.7549787 5.733907 5.6282244 5.7767143 5.534982 5.7846074 5.592835
1369217_at 4.144958 4.328376 4.260836 4.2801147 4.3485594 4.406085 4.129525 4.2957277 4.308144 4.2529488 4.2331085 4.144871
1369218_at 6.905779 7.1085052 6.800648 7.3475866 6.906562 7.220129 7.4490056 7.0560155 6.907813 7.12831 7.350619 7.2494802
1369219_at 6.6642346 6.5995207 6.6550827 6.5752344 6.667488 6.7059116 6.5104027 6.319222 6.5061455 6.64752 6.7086506 6.6300926
1369220_at 6.6807632 6.603289 6.868493 6.69801 6.4602375 6.520693 6.8344545 6.504559 6.6843724 6.883867 6.860964 6.6927986
1369221_at 5.8429923 5.9339437 5.862237 5.592677 5.895554 5.960183 5.932356 5.8530993 5.857966 5.8119445 5.48635 5.934953
1369222_at 5.329072 5.1818485 5.1576757 5.1427555 5.3935676 5.4662523 5.2672834 5.1475086 5.342226 5.2860456 5.295391 5.260441
1369223_at 6.954778 7.081345 7.052156 6.8318844 7.0588193 7.0552964 7.0979695 6.9307666 7.0493107 7.0777974 6.9787865 7.050622
1369224_at 10.529287 9.864033 10.750378 10.027101 10.114948 10.041491 8.278396 10.534652 9.891529 8.071886 6.2444506 5.648076
1369225_at 11.999844 11.977802 11.513747 11.649342 12.083009 12.323419 12.14023 12.26173 12.135909 12.150202 12.051645 12.049569
1369226_at 7.761117 7.7039847 7.112953 7.409336 7.529733 7.7058167 7.5348277 7.7530117 7.516659 7.8919635 7.5877824 7.812
1369227_at 5.478327 5.5371056 5.434414 5.5489035 5.3472543 5.4373927 5.487204 5.57923 5.5154624 5.3547344 5.334621 5.465499
1369228_at 5.703375 5.722628 5.7726684 5.5219827 5.932159 5.841793 5.805371 5.8253126 5.7150474 5.8479314 5.9085536 5.812532
1369229_at 6.039679 5.961173 5.767952 5.6864824 5.6997414 6.0564027 5.645824 5.6471963 5.6962643 5.7012887 5.800995 5.841384
1369230_at 4.48145 4.611924 4.6322017 4.433809 4.715253 4.7374134 4.6485734 4.7473426 4.7931113 4.85593 4.9855947 5.064438
1369231_at 5.0336185 5.054029 4.9513226 4.720162 5.0086904 4.922128 4.892823 4.802635 5.0055904 5.0071692 4.971672 4.8416586
1369232_at 4.5802116 4.645335 4.537077 4.4042473 4.4584074 4.4755983 4.5169234 4.5639024 4.518983 4.3892365 4.4343185 4.485358
1369233_at 4.1659136 3.997017 4.022779 3.722945 4.0679092 4.085488 4.0513716 4.062949 4.0181885 3.9326212 3.9545846 3.994948
1369234_at 8.00243 7.811371 7.6966944 7.9719944 7.917941 7.820897 7.9501486 7.8133383 7.82353 7.647121 7.7098036 7.873949
1369235_at 4.8092775 4.774556 4.816317 4.755091 4.814511 4.855254 4.632295 4.668577 4.7443204 4.723838 4.519179 4.99558
1369236_at 5.1135173 4.6511836 5.0049753 5.0317926 4.997893 4.919942 4.8436084 5.0099387 5.0018983 4.8851776 4.82352 5.082325
1369237_at 5.0441422 5.0595512 5.033337 5.201428 5.249125 5.102845 5.0996137 5.003118 5.1782203 5.075601 4.9914007 5.1686
1369238_at 9.964262 9.80084 9.18766 9.694867 10.050577 9.745529 9.262586 9.181659 9.226544 8.7398 8.93709 8.865939
1369239_at 3.99475 3.9826083 3.921344 4.0599346 3.9589794 3.9933136 3.8739538 3.8770657 3.8878934 3.999051 3.8792326 3.9217541
1369240_a_at 5.728612 5.612806 5.6375675 5.7520113 5.876784 5.7011642 5.6041317 5.672434 5.756053 5.8829384 5.735777 5.760768
1369241_at 5.266954 5.475869 5.1891656 5.232479 5.258201 5.1887584 5.2787733 5.3251786 5.260539 5.3037586 5.2720757 5.298907
1369242_at 3.4834113 3.4382768 3.4832337 3.635691 3.539705 3.45942 3.5074227 3.4823494 3.4067478 3.457501 3.5381691 3.3852713
1369243_at 3.9352279 3.9771395 3.8048675 4.1817636 3.9276412 3.9459853 3.9439166 3.8411388 3.865512 3.9027903 4.003012 4.023265
1369244_at 6.9450035 6.6961412 6.627561 6.8185935 6.4742594 6.6830997 6.5475717 6.739146 6.854071 6.4874296 6.7280674 6.592261
1369245_at 4.514881 4.775817 4.5236807 4.6672616 4.6328783 4.6829348 4.489287 4.5714693 4.493133 4.6062956 4.606934 4.5527453
1369246_a_at 3.7220557 3.772695 3.7504349 3.6210868 3.6982892 3.6574836 3.6632228 3.618916 3.779661 3.795018 3.6645818 3.5471034
1369247_at 5.4919157 5.5215077 5.5603104 6.240716 5.435582 5.4498177 5.7759914 5.9985886 5.6496215 5.4894342 5.876264 5.858972
1369248_a_at 8.583402 8.046332 7.6248984 8.067012 7.678128 7.0611362 8.080746 6.9937906 6.7813296 7.3313575 6.9295826 7.328716
1369249_at 7.8577595 7.67061 7.7310705 7.8951993 8.027197 7.7974443 7.5334964 8.085926 7.7193403 7.4950004 7.4686766 7.222218
1369250_at 5.029195 5.0499268 5.2171054 4.8085747 5.0283456 5.1887584 4.9492507 4.997888 5.1223903 5.124955 5.225547 5.1113596
1369251_a_at 5.5727167 5.6779537 5.52983 5.3348465 5.3607645 5.4168816 5.5020037 5.271514 5.4490385 5.520774 5.546341 5.618902
1369252_a_at 5.467362 5.6488047 5.3772254 5.404889 5.4287114 5.697893 5.5122366 5.498572 5.458927 5.7648425 5.529783 5.290147
1369253_at 3.8727257 3.8567615 3.7455857 3.809975 3.7650669 3.6622226 3.7910693 3.7359626 3.8819084 3.8808067 3.864846 3.7826505
1369254_a_at 3.9196725 3.9421785 3.979843 3.8608263 3.7702115 3.81732 3.7259088 3.7374444 3.7851882 3.8307316 4.0880256 3.96846
1369255_at 6.1536126 6.0768914 6.016851 6.0326567 6.1495533 6.1256156 6.1272893 5.978745 6.048153 5.8869567 6.0793037 6.4253755
1369256_at 5.790484 5.6346097 5.706946 6.034166 5.8198605 5.680195 5.744143 5.6908655 5.7480187 5.5129895 5.7750607 5.689488
1369257_at 5.544279 5.3746634 5.3794646 5.17077 5.201019 5.083744 5.1328897 5.3080215 5.255769 5.19836 5.1108913 5.079481
1369258_at 3.0349314 3.054559 3.16158 3.1123102 3.1594152 3.1409209 3.0881026 3.0705795 3.1234946 3.1683683 3.056467 3.1132588
1369259_at 6.0505457 6.3258753 7.444886 6.8450813 7.75313 6.6087565 6.805491 7.320705 6.6201115 7.6165257 6.2551155 6.473136
1369260_a_at 4.2244616 4.2117014 3.9979403 4.1020412 4.1165695 4.153343 4.12263 4.074135 4.0304537 4.1059685 4.1137943 4.085351
1369261_at 4.7640786 5.0141664 4.8022823 4.7487464 4.974924 4.835339 4.8584933 4.7860456 4.765129 4.8365827 4.7922 4.978038
1369262_at 6.4189496 6.6360993 6.379911 6.697935 6.489106 6.518689 6.719924 6.6323576 6.814567 6.576755 6.6493764 6.7733808
1369263_at 3.367814 3.4462068 3.4482055 3.485603 3.3721976 3.436827 3.4520633 3.419442 3.461485 3.4550977 3.382123 3.3805892
1369264_at 5.354493 5.39159 5.2728834 5.216319 5.214295 5.3191466 5.1505604 5.2358394 5.190365 5.3714724 5.4520416 5.4083853
1369265_at 6.1700516 6.2134066 6.163388 6.504846 6.2833805 6.4519243 6.2503247 6.2473326 6.2648897 6.1073494 6.0656066 6.337032
1369266_at 5.6573496 5.4694543 5.481281 5.659369 5.78785 5.795266 5.8881454 5.8294744 5.7661757 6.098116 5.6097326 6.135515
1369267_at 4.462105 4.2586823 4.2087526 4.2422705 4.185793 4.299293 4.173374 4.2645597 4.2637496 4.3490705 4.254588 4.2294903
1369268_at 4.085472 4.1159334 4.0084124 4.532979 4.3086247 4.1163263 3.9573245 4.045521 4.038251 4.118799 3.9690115 3.9424756
1369269_at 8.86374 8.593322 8.667514 8.906377 8.5696125 8.752847 8.808284 8.79834 8.661243 8.709318 8.808942 8.627416
1369270_at 8.582808 8.44627 8.5836315 8.732196 8.419688 8.150408 8.686808 8.570259 8.6233225 8.676904 8.592527 8.746921
1369271_at 4.4757285 4.3924255 4.1369967 4.071246 4.11409 4.254249 4.326591 4.1941533 4.380061 4.2692904 4.759794 4.3586955
1369272_at 4.794541 5.0692377 4.9400516 4.988976 5.1626563 4.901007 4.9633007 4.953827 5.625221 5.1389694 5.656923 5.5187507
1369273_a_at 4.258282 4.1802945 4.184169 4.0583153 4.0795307 4.271719 4.162691 4.0774093 4.1190996 4.084333 4.111348 4.261729
1369274_a_at 4.779562 4.717045 4.8113575 4.668261 4.733783 4.809794 4.5927544 4.821597 4.6530175 4.6641083 4.723464 4.6566114
1369275_s_at 12.497432 12.47094 12.605219 12.5924015 12.512273 12.416223 12.376544 12.6119585 12.48275 12.567161 12.50156 12.686583
1369276_at 4.685645 4.6484346 4.714523 4.734904 4.7461944 4.6854544 4.8990984 4.7172365 4.770352 4.584148 4.63185 4.656331
1369277_at 5.514367 5.591651 5.610047 5.675102 5.702772 5.7230883 5.7080145 5.901783 5.58679 6.0201087 5.771322 5.762888
1369278_at 8.079647 8.031808 7.966363 8.064627 8.102724 8.07621 8.028773 8.121246 8.025233 8.307221 8.491494 8.170244
1369279_at 5.8659067 5.909166 5.7674065 5.4012356 5.606636 5.904791 5.7032075 5.687462 5.795783 5.8706717 5.790445 5.670469
1369280_at 4.377053 4.094496 4.091049 4.1420355 4.311663 4.1096663 4.174093 4.341145 4.302052 4.399578 4.406621 4.2300673
1369281_at 3.2739136 3.3937905 3.3508368 3.3840387 3.4235504 3.3264313 3.3671727 3.3134937 3.4349794 3.4676511 3.4123783 3.4435096
1369282_at 3.2751122 3.2609198 3.1967585 3.3004868 3.2942538 3.3961363 3.3143668 3.3481236 3.2380002 3.297592 3.2678485 3.2669659
1369283_at 3.9206212 3.9643939 3.876979 3.8333414 3.9589639 3.9716473 3.9153125 3.7747905 3.894233 3.892763 4.055646 3.787705
1369284_at 5.371192 5.449953 5.4757147 5.0756636 5.598117 5.4775324 5.3359833 5.411812 5.367402 5.4802513 5.489831 5.449128
1369285_at 5.9957037 5.871192 5.613495 5.8455625 5.8927555 5.647159 5.995448 5.316578 5.3186264 5.7185574 5.7705097 5.86242
1369286_at 12.425564 12.464 12.448275 12.657136 12.405769 12.418461 12.479301 12.479701 12.463758 12.424399 12.45579 12.411259
1369287_at 4.774706 4.6832404 4.606423 4.708284 4.6978197 4.910829 4.9758706 4.6353135 4.7105036 4.839526 4.7015886 4.8654923
1369288_at 4.643379 4.5769687 4.4232445 4.3346643 4.486026 4.580792 4.491029 4.4484015 4.4688478 4.5505066 4.613291 4.4895887
1369289_at 9.63137 9.551471 9.363553 9.613781 9.592425 9.219816 9.625756 9.536797 9.610168 9.397236 9.640822 9.55533
1369290_at 4.6725264 4.648312 4.8114758 4.570362 4.489753 4.4475307 4.571686 4.686293 4.7970114 4.6159277 4.802902 4.848546
1369291_at 9.716046 9.595845 9.819219 9.872137 9.552891 9.641164 10.051006 9.622668 9.956008 9.519321 9.573447 9.782909
1369292_at 4.39509 4.8359556 4.620488 4.36901 4.345518 4.299005 4.4064217 4.4284787 4.4715433 4.331915 4.1954885 4.4545794
1369293_at 6.2082024 6.2464623 6.083824 6.1312394 6.1915803 5.9136624 5.993797 6.1418934 6.068247 6.254244 6.2221665 5.981969
1369294_at 4.5994716 4.3096404 4.414533 4.601032 4.59326 4.5162697 4.7163434 4.3625164 4.524928 4.544278 4.5478015 4.4498386
1369295_at 4.82463 5.0006104 4.803859 4.7677493 4.871075 4.8530817 4.804195 4.793139 4.990337 4.9441943 4.86699 4.8365135
1369296_at 12.804265 12.629336 12.712337 12.653598 12.651737 12.619773 12.290756 12.753634 12.642915 12.229965 12.497467 12.354055
1369297_at 4.02265 4.0566206 3.9753392 4.0742774 4.1376586 4.103331 4.1163707 3.9670415 4.1575136 4.087549 4.082221 4.0245547
1369298_at 4.354724 4.2500324 4.3554993 4.166475 4.2632217 4.15224 4.110389 4.138061 4.165367 4.196193 4.133239 4.1676664
1369299_at 4.709056 4.7525597 4.619369 4.621476 4.6936035 4.7463746 4.7031493 4.759548 4.9628234 4.719304 4.914961 4.763729
1369300_at 4.070875 4.2703834 4.068693 3.8709228 4.1827636 4.2075105 3.9457657 4.1935215 3.9835458 4.154648 4.214558 4.2390175
1369301_at 4.786846 4.894303 4.937391 4.801013 4.7228374 4.8450036 4.631779 4.676381 5.0192337 4.9842463 4.724455 4.8148303
1369302_at 4.5942574 4.7641873 4.733587 4.675886 4.9979463 4.8188496 4.9946313 4.973892 4.8023186 4.7169023 4.882407 4.667793
1369303_at 3.496897 3.6630037 3.6632965 3.6799161 3.7801898 3.644325 3.626239 3.6259377 3.597058 3.7215185 3.72119 3.6327472
1369304_at 6.54699 6.819313 6.78224 6.690048 6.829966 6.220029 6.7970695 6.9632173 6.556444 7.1080737 6.892413 6.9605336
1369305_at 4.3827076 4.694971 4.8673506 4.7819366 4.5235333 4.9574976 4.9305887 4.731695 4.885931 4.931369 4.8772373 4.992697
1369306_at 4.128089 4.2056427 4.1185055 4.1940126 4.236175 3.8662188 4.102021 4.4254856 4.37304 4.152687 4.676158 4.144331
1369307_at 5.041445 5.1567874 5.2119393 5.3238454 5.2205977 4.934183 5.102466 5.1831074 5.0833416 5.1454673 4.9552956 5.046232
1369308_at 5.092588 4.9576406 4.935381 5.0809536 5.3631334 5.2415633 5.1334925 5.088483 5.116301 5.255343 5.2448955 5.3387527
1369309_a_at 4.700337 4.5901575 4.6039953 4.380011 4.723773 4.569184 4.5183744 4.6753483 4.4964547 4.661806 4.4588146 4.596249
1369310_at 4.9405766 4.958938 5.0231028 4.825924 5.161433 5.021226 4.9775867 4.926548 5.0407248 5.0869923 5.023181 5.1032887
1369311_at 3.748916 3.5696654 3.6179464 3.7139354 3.705743 3.7391646 3.5951233 3.6450522 3.5648143 3.6924207 3.7795212 3.809494
1369312_a_at 8.327084 8.294852 8.139414 8.228588 8.241335 8.021553 8.384433 8.105334 8.262374 7.974616 8.208559 8.4039345
1369313_at 4.549221 4.8404684 4.682376 4.730523 4.6661534 4.7436776 4.6794987 4.648018 4.6136594 4.5959945 4.6562643 4.4618473
1369314_at 4.1244764 4.136628 4.0440974 3.9535396 4.0055103 4.104628 4.115016 4.0398602 4.1192694 3.975814 4.077435 4.092723
1369315_at 4.6523266 4.5815926 4.55571 4.3559732 4.581564 4.6533318 4.529336 4.4491405 4.527295 4.6910534 4.491021 4.555332
1369316_s_at 5.9696817 6.2265563 6.091792 6.105183 5.997706 6.063517 5.979538 5.8028564 5.7741075 5.822886 5.99848 5.7776723
1369317_at 3.8975954 3.7709577 3.9106991 3.747099 3.7315223 3.8475163 3.7349494 3.7658677 3.8057601 3.896797 3.8139334 3.8551652
1369318_at 5.959735 5.540286 5.379245 5.842857 5.5944552 5.6065297 5.5354357 5.9363976 5.7884965 5.432294 5.4869432 5.836321
1369319_at 8.675411 8.74923 8.620119 8.836812 8.858976 8.5969715 8.874783 8.956745 8.8888 8.747233 9.0442295 8.678745
1369320_at 4.1811657 4.445981 4.2276106 4.119301 4.1164856 4.366123 4.150218 4.1435003 4.110301 4.354043 4.3655243 4.25819
1369321_s_at 3.40785 3.383737 3.552716 3.3430517 3.4443085 3.6094868 3.4839544 3.487272 3.5178535 3.395226 3.3852978 3.4646094
1369322_at 5.420554 5.408846 5.3113723 5.196888 5.5452013 5.3617907 5.3039684 5.2704334 5.473153 5.4614263 5.415272 5.1988015
1369323_at 6.821476 6.7164073 6.8153424 6.866866 7.0693736 6.722035 6.9086213 7.0554843 6.941303 6.890404 6.979238 6.7146125
1369324_at 3.5560496 3.4852383 3.4968457 3.4918694 3.4736314 3.5241098 3.5490034 3.4559374 3.4542756 3.464587 3.4802191 3.5225737
1369325_at 6.445854 6.2148533 5.889566 6.3313055 6.3261914 6.4784656 6.1899657 6.319001 6.4850597 6.098712 6.4378176 6.13249
1369326_at 4.1439934 4.387597 4.0754642 4.0957937 4.120468 4.2012205 3.9837885 3.9224925 3.9648943 4.233556 4.1406255 4.051634
1369327_at 4.3046722 4.4059715 4.3274117 4.291686 4.4857216 4.4708343 4.3298287 4.2413206 4.523061 4.4091673 4.4163427 4.142109
1369328_at 5.8328323 6.1568813 5.965316 6.1330595 6.1696067 6.552458 5.8318086 6.3658476 6.068262 5.87702 6.3758917 6.5665255
1369329_at 5.986624 5.867744 5.8569484 5.8022246 5.788429 5.9578686 5.853096 5.768483 5.933758 5.751586 5.6269007 5.9775753
1369330_at 5.0402694 4.959554 5.063519 4.987366 5.0580754 5.1098075 4.9765863 5.0948234 5.067791 5.208951 5.3007874 5.195387
1369331_a_at 5.129928 4.9768496 4.850315 5.101253 5.024526 4.91387 4.9387493 4.9082165 4.915853 5.039143 4.9509125 5.022063
1369332_a_at 4.0236435 3.8455706 3.9228196 3.6919217 3.919124 3.8870738 3.7676876 3.81531 4.037726 4.0940895 3.9176717 3.8152223
1369333_a_at 3.2271678 3.4019265 3.3303874 3.2830133 3.3866587 3.3767633 3.3969834 3.1843216 3.2686884 3.2697709 3.4065442 3.2911942
1369334_at 4.5393744 4.208643 4.3889008 4.201558 4.40821 4.459422 4.2396517 4.227667 4.3257637 4.397562 4.064994 4.438713
1369335_at 3.5952516 3.6022258 3.7771742 3.6128392 3.5189333 3.419933 3.4068372 3.5189202 3.6184838 3.6907558 3.5656993 3.5094507
1369336_at 5.8852406 5.600246 5.66845 5.4105415 5.699886 5.885083 5.6468096 5.5437036 5.6975684 5.518702 5.864911 5.79877
1369337_at 4.3967047 4.7725744 4.6143003 4.404503 4.749664 4.5594697 4.801509 4.2557387 4.48726 4.455925 4.4144487 4.543601
1369338_at 5.8563094 5.8109555 5.774537 5.8074794 6.0425477 5.795855 5.911107 5.679445 5.68015 5.9290876 5.9591 5.690996
1369339_at 5.53185 5.6046505 5.6133375 5.3290997 5.6132355 5.6327496 5.4676275 5.570857 5.5266128 5.578698 5.5338306 5.6041107
1369340_at 4.4225492 4.334221 4.376402 4.3570056 4.693416 4.4720945 4.410735 4.5016327 4.339819 4.571271 4.404328 4.43019
1369341_a_at 4.173093 4.326367 4.303544 4.2913113 4.199015 4.355191 4.149778 4.2714777 4.430086 4.245021 4.1885705 4.122283
1369342_at 5.8204365 5.4732885 5.4596286 5.3199577 5.406017 5.458228 5.153698 5.5622735 5.90397 5.4692297 5.323486 5.8675914
1369343_at 3.6144128 3.6094146 3.5347483 3.5644124 3.423057 3.7704942 3.5728326 3.5082471 3.6127408 3.5745234 3.526626 3.4396558
1369344_at 5.4827247 5.1193595 5.2175536 5.4062147 5.0657363 5.363081 5.316392 5.196184 5.3191223 5.0431623 5.419035 5.2660108
1369345_at 3.9533737 3.8919728 3.9908652 3.9255748 4.0037026 4.0352325 3.75858 3.9071083 4.0061035 3.9254773 3.9752448 3.900966
1369346_at 3.469443 3.3873513 3.4874651 3.5640316 3.5178273 3.380509 3.4124897 3.4347258 3.4100764 3.4986677 3.4722266 3.4055176
1369347_s_at 5.925455 5.8822017 6.0621967 5.8677025 6.028829 5.889677 5.833 5.758093 5.463361 5.7254095 5.998508 5.701854
1369348_at 5.109018 4.8422327 4.994814 4.5385847 4.726029 5.0324354 4.788867 4.706929 5.050022 4.9379425 4.925188 4.7246127
1369349_a_at 3.7457225 3.662877 3.511719 3.5068917 3.6088092 3.7070537 3.5319536 3.5860064 3.5819643 3.6250916 3.6028724 3.6694858
1369350_at 5.54562 5.3871593 5.516324 5.525654 5.5581617 5.467046 5.6382756 5.3670926 5.617772 5.546443 5.593048 5.5295877
1369351_at 4.882022 5.144346 4.959676 4.691618 4.685686 5.1189833 4.6958175 4.5115747 4.803978 4.920066 4.5291514 4.787386
1369352_at 5.7496862 5.677324 5.3740807 5.73221 5.194692 5.34811 5.642563 5.6050143 5.6626215 5.4300523 5.623693 5.6701837
1369353_at 4.7328205 4.5897684 4.55241 4.401567 4.5829988 4.6583047 4.3225017 4.6286983 4.692266 4.6835713 4.4857883 4.4366503
1369354_at 6.8873253 6.845998 6.7144322 6.646009 6.8141747 6.9492264 6.8118305 6.8512845 6.646235 6.8812733 6.7720375 6.7354226
1369355_at 4.9468174 4.7397594 4.68186 4.710738 4.6570325 4.928151 4.900731 4.598395 5.0708714 4.897087 4.9880476 4.7855334
1369356_at 4.1519084 4.4228635 3.971261 4.162883 4.064637 4.127694 4.0440874 3.995759 4.2941937 4.1289325 4.0725355 4.038465
1369357_at 5.1125298 5.181457 5.126584 5.1845293 5.319849 5.035102 5.0750856 5.268116 4.87012 5.080617 5.0713205 5.020975
1369358_a_at 6.6935554 6.612441 6.51022 6.4428115 6.6494665 6.6632557 6.3664904 6.569841 6.7805166 6.3851247 6.5445323 6.5052505
1369359_at 4.72081 4.975519 4.720973 4.4488964 4.6192465 4.5983 4.7360277 4.884609 4.6869087 4.6831656 5.111098 4.785209
1369360_at 5.793975 5.8496685 5.9046946 5.7130976 5.6667414 6.0509796 5.741855 5.8801 5.7174435 5.785585 5.809791 5.8390164
1369361_at 3.7114286 3.6523342 3.5923455 3.6462414 3.604332 3.693677 3.5788324 3.5975761 3.8588917 3.7477891 3.7257493 3.709355
1369362_at 5.2876177 5.351718 5.24221 5.20096 5.2401323 5.344202 5.3387575 5.1224055 5.43315 5.1751165 5.1933813 5.3445907
1369363_at 3.6929212 3.6907077 3.4483104 3.4801865 3.4799106 3.5660641 3.527163 3.500699 3.5009859 3.5611372 3.7294464 3.4409027
1369364_at 3.4888272 3.5942323 3.620707 3.4124415 3.5199304 3.5702696 3.6275702 3.579453 3.571035 3.6000142 3.4969206 3.565829
1369365_at 4.6931815 4.723211 4.638657 4.5375137 4.8149443 4.550221 4.605246 4.600583 4.731215 4.843903 4.8687572 4.681881
1369366_at 4.994005 5.123683 5.079943 4.931428 4.9825873 5.150709 4.921044 5.01084 5.0950127 5.514949 5.148117 5.3421865
1369367_at 4.761841 4.517768 4.3667436 4.283491 4.3488736 4.340575 4.3561525 4.379675 4.476177 4.466411 4.5043836 4.38909
1369368_at 4.487503 4.784134 4.5329046 4.5935297 4.6274157 4.678074 4.525017 4.631507 4.564925 4.74971 4.847136 4.7512417
1369369_at 5.7390637 5.4801164 5.363073 5.4714966 5.654336 5.701487 5.5354123 5.456725 5.2776227 5.769917 5.1925893 5.282351
1369370_s_at 4.8603663 4.816582 4.56054 4.377562 4.592407 4.817747 4.708877 4.617951 4.9366455 4.6888995 4.71314 4.6810884
1369371_a_at 4.3947306 4.299575 4.0618563 4.211089 4.3115435 4.170103 4.3736653 4.1856747 4.3241735 4.204178 4.5139008 4.375576
1369372_at 5.3178735 5.3372498 5.362921 5.2325034 5.2504525 5.3162074 5.472133 5.59423 5.2462 5.40634 5.4105496 5.3370595
1369373_at 5.6795526 5.4116726 5.5570292 5.8287983 5.7675443 5.8593655 5.4914937 5.7450185 5.6183863 5.340746 5.549433 5.651407
1369374_at 4.2717023 4.5538836 4.32346 4.2827024 4.114693 4.1175747 4.080865 4.069421 4.31313 4.0221386 3.9751236 4.193058
1369375_a_at 4.068685 4.0480833 3.6828194 3.8008096 3.968115 3.9274554 3.9201932 3.768347 3.8604126 4.061879 3.9829233 3.9289608
1369376_a_at 4.3188586 4.1480465 4.059144 4.2124767 4.0913258 4.1188364 4.2686696 4.1280565 4.209404 4.267892 4.255165 4.2400084
1369377_at 3.6839695 3.6341183 3.5531578 3.4680088 3.5145824 3.4125447 3.7571468 3.4607584 3.5218363 3.4921997 3.4491885 3.4558988
1369378_at 4.7894917 4.6793084 4.6760635 4.650002 4.6984477 4.605629 4.666011 4.7241144 4.648741 4.5311475 4.8075476 4.605888
1369379_at 4.479514 4.5692525 4.524501 4.496871 4.552161 4.712943 4.513256 4.6744437 4.6042914 4.521485 4.55482 4.630847
1369380_at 4.653433 4.939004 4.9132786 4.704909 4.7595797 4.9799976 4.777029 4.6604967 4.832857 4.814045 4.7946916 4.594471
1369381_a_at 3.736292 3.9609287 3.809522 3.865125 3.7732 3.859226 3.9680636 3.8159475 3.9657412 3.8307316 3.83552 3.8507512
1369382_at 5.7308726 5.744648 5.807314 5.7328296 5.5223083 5.584668 5.8234215 5.6591954 5.7389975 5.6948066 5.7478886 5.9008102
1369383_a_at 4.823888 4.7401 5.0199375 4.6062202 5.0123215 4.8650026 4.72954 4.8815374 5.011567 4.885393 4.925474 4.9549227
1369384_at 4.095213 3.8294437 3.8369672 3.8630369 4.037882 3.852001 3.9065409 3.9237285 3.9430497 4.0047836 3.9980047 3.824509
1369385_at 4.6481605 4.716579 4.948594 4.502124 4.8529406 4.671194 4.6881847 4.585117 4.7075286 4.642592 4.8296347 4.7489862
1369386_at 4.3113194 4.367164 4.2398653 4.237622 4.3074284 4.2487555 4.252937 4.1772985 4.361925 4.2300754 4.0812354 4.480253
1369387_at 5.577284 5.783121 5.3939624 5.677657 5.6788273 5.4398556 5.661484 5.647662 5.8415413 5.7669926 6.305703 5.9716616
1369388_at 3.9111812 3.9156768 3.7824833 3.7338254 3.8754542 3.959793 3.7398133 3.7870183 3.8788211 3.8765244 3.8036702 3.92727
1369389_at 4.3627777 4.314575 4.219261 4.2365894 4.3845463 4.1014814 4.1733413 4.2252665 4.4815598 4.3585396 4.2899313 4.229916
1369390_a_at 4.3948855 4.1421204 4.5114717 4.114571 4.130162 4.195936 4.102172 4.104883 4.1332426 4.155096 3.9698892 4.102687
1369391_at 4.2077036 4.168582 4.0795965 3.9204068 4.279755 4.2331495 4.066722 4.115402 4.0168695 4.2845345 4.2548547 4.1769695
1369392_at 4.930909 4.9771366 4.979225 5.0211987 4.948963 5.0952754 4.902662 5.1131206 4.898458 5.104204 5.12801 4.933449
1369393_at 3.6748765 3.6302178 3.8196895 3.7154481 3.8251648 3.5673974 3.9076378 3.9787188 3.926128 4.016568 4.0237694 4.00609
1369394_at 4.8370037 4.908228 4.7855196 4.664272 4.715947 4.8072467 4.661028 4.5892887 4.703038 4.744715 4.81415 4.613104
1369395_at 3.5531478 3.5012324 3.5099223 3.4511654 3.5078325 3.4550285 3.5481472 3.4781365 3.5467868 3.5383368 3.5569038 3.586579
1369396_at 5.619442 5.5609674 5.5332165 5.6634645 5.4610386 5.67404 5.5971565 5.781431 5.5605497 5.4823456 5.5002823 5.4617815
1369397_at 5.0084352 5.088729 5.0947533 5.0396767 5.168023 5.191125 5.3327565 4.8497286 5.0719657 5.171891 4.9372735 5.133379
1369398_at 5.755472 5.8461637 5.6690373 5.6848 5.657583 5.80029 5.5252166 5.766679 5.814092 5.9122305 5.83963 5.6687083
1369399_at 3.61605 3.6037564 3.5931423 3.5279517 3.7353847 3.7651608 3.5538259 3.5659006 3.7008815 3.533359 3.60805 3.5640993
1369400_a_at 5.4127097 5.516073 5.815618 5.658128 5.6788344 5.6242437 5.829664 5.7921405 5.3894973 5.7723856 5.8029456 5.7120867
1369401_at 3.4351788 3.274323 3.4635963 3.3175101 3.3663032 3.4720724 3.367999 3.4358954 3.289241 3.4627957 3.3508098 3.4479492
1369402_at 6.884152 6.7060485 6.8409553 6.973168 6.751676 6.916204 6.85675 6.9153438 6.938629 6.6312656 6.86628 6.696752
1369403_at 4.6063037 4.7188735 4.4738436 4.556222 4.6355486 4.4525833 4.5803013 4.8195386 4.6638994 4.743433 4.5671864 4.8761435
1369404_a_at 4.325611 4.212577 4.382817 4.3979464 4.4572515 4.4412203 4.3907385 4.4234214 4.3642473 4.312983 4.2999344 4.341427
1369405_a_at 4.5040936 4.4379253 4.471625 4.429169 4.500976 4.541248 4.444418 4.3816977 4.4756403 4.3870535 4.411654 4.308193
1369406_at 4.137187 4.2466497 4.142953 4.119301 4.1286583 4.0630383 4.066717 4.038004 4.0661674 4.1450768 4.3150735 4.1065493
1369407_at 6.0789914 6.1334834 5.870795 6.435657 6.293469 6.3878427 6.693454 6.2626376 6.36912 6.1254277 6.538106 6.724955
1369408_at 4.2640033 4.352456 4.260434 4.2021246 4.357202 4.412177 4.352091 4.2316713 4.4963374 4.4319906 4.6173167 4.2540493
1369409_at 8.144441 8.070786 7.8599896 8.148074 8.010001 8.041184 8.195621 8.089801 8.012295 8.212444 8.288616 8.121658
1369410_at 7.6905594 7.510852 7.7643976 7.6704965 7.656542 7.634774 7.6645174 7.7506566 7.6433086 7.64002 7.4946957 7.673577
1369411_at 3.6098733 3.7869122 3.6630359 3.5643318 3.6364253 3.7701445 3.6352334 3.6529768 3.7226384 3.8157444 3.7662826 3.6775115
1369412_a_at 6.5266447 6.5834875 6.530184 6.6081195 6.397778 6.4904304 6.5067873 6.3731117 6.34041 6.4986877 6.319883 6.5014105
1369413_at 4.360132 4.682574 4.597718 4.474596 4.598611 4.714387 4.2728643 4.58476 4.614643 4.605075 4.372922 4.3769608
1369414_at 8.341031 8.362339 8.338503 8.624254 8.446291 8.424875 8.3110895 8.310758 8.244757 8.228783 8.285196 8.415723
1369415_at 6.780533 8.31754 7.043707 6.0108027 8.006016 8.140476 6.7680616 7.6431828 7.4995265 7.2353616 8.02928 6.7293353
1369416_at 6.2714057 6.1434565 6.1142735 6.014188 6.159601 6.1993685 6.1570973 6.3168592 6.2575436 5.993023 6.0476527 6.0534115
1369417_a_at 4.7251835 4.4250617 4.363247 4.2522907 4.587453 4.615915 4.5742044 4.402876 4.2913184 4.4711065 4.5576277 4.495954
1369418_at 4.267481 4.187147 4.158003 4.005324 4.090657 4.1955843 4.044564 4.0553684 4.0977364 4.0274076 3.9503372 4.211791
1369419_at 5.403032 5.37353 5.4073706 5.313598 5.4743586 5.398041 5.4038434 5.273946 5.2296224 5.2883005 5.240556 5.4105673
1369420_at 4.55453 4.3712773 4.3330603 4.235207 4.2876472 4.551934 4.6045103 4.411851 4.4287214 4.4879675 4.3829594 4.612423
1369421_at 5.601735 5.4785857 5.6341467 5.8189654 5.727758 5.610037 5.780571 5.6279063 5.4797444 5.6486006 5.7357273 5.624856
1369422_at 5.2854266 5.266039 5.3607397 5.2266636 5.2631125 5.4869614 5.2529173 5.22072 5.399734 5.2314386 5.378874 5.305847
1369423_at 4.2975883 4.382911 4.378649 4.017133 4.488063 4.5518627 4.301904 4.410605 4.412006 4.4440312 4.262317 4.4458756
1369424_at 12.252729 12.363306 12.5588455 12.598694 12.425053 12.391801 12.238112 12.508186 12.372059 12.339414 12.262674 12.552207
1369425_at 4.320368 4.4727592 4.286028 4.360138 4.274396 4.430401 4.3811207 4.1991463 4.3492537 4.245331 4.2810993 4.353003
1369426_at 5.104344 5.2422442 5.2171054 5.206477 5.175308 5.014514 5.1874895 5.1909914 5.112689 5.34853 5.267999 5.240029
1369427_at 8.824217 8.971327 8.845455 9.022391 9.017183 8.847054 8.611216 8.976355 9.160751 8.924385 9.477107 9.207208
1369428_a_at 4.6587386 4.565601 4.2521553 4.363779 4.3852386 4.4855566 4.210534 4.4378443 4.51478 4.5578356 4.395946 4.291773
1369429_at 3.7437549 3.5558703 3.7804239 3.6969266 3.6934154 3.732106 3.6709533 3.5752134 3.689001 3.9323475 3.7594106 3.715622
1369430_at 7.147447 8.92768 8.978316 8.787927 9.086197 8.26066 8.452838 8.934205 8.874517 9.000226 9.060647 9.073395
1369431_at 4.4424467 4.545915 4.540761 4.5810027 4.379392 4.5715804 4.644948 4.4002175 4.565401 4.4694986 4.6361284 4.672535
1369432_at 5.2222857 5.0139174 4.8699875 5.053135 5.029327 5.1563063 4.9842377 5.1448956 5.14975 5.0830464 5.1313887 5.1665583
1369433_at 4.925188 5.0608068 4.933407 4.7694607 4.9515634 5.0417643 4.8352485 4.749208 4.794994 5.0704117 4.769601 4.781619
1369434_at 4.045658 3.8719566 3.971376 3.8364117 4.1832314 4.0555267 3.9230068 4.012002 4.0544567 4.0208516 3.9724047 4.0170393
1369435_at 12.117137 12.244258 12.392057 12.503175 12.299026 12.392779 12.383751 12.323615 12.4232645 12.246352 12.275347 12.351252
1369436_at 4.0573635 4.0474787 4.1197414 4.1522894 4.1179075 3.9938743 4.0897737 4.0714993 3.9798286 4.163357 4.200942 4.043398
1369437_at 5.037846 4.9210896 4.8710713 4.8415904 4.898874 5.2099986 4.834576 4.817949 5.051852 4.965496 5.1739893 5.0195904
1369438_at 5.2287507 5.307319 5.133598 5.1058993 5.156305 5.321857 5.2344556 5.128301 5.1751485 5.1854157 5.0925803 5.3605638
1369439_at 3.7643552 3.7093875 3.6522503 3.7690969 3.7023757 3.8130362 3.6960359 3.744085 3.6562905 3.7258527 3.7755256 3.5803375
1369440_at 6.474064 5.298684 7.5987725 5.3062716 5.153573 5.746699 6.31651 6.1517696 7.3968368 5.622921 5.6094046 6.428859
1369441_at 4.718873 4.644347 4.539069 4.502201 4.6967793 4.659522 4.625984 4.5253754 4.8275466 4.465146 4.7624617 4.6541057
1369442_at 3.499349 3.6341357 3.5660691 3.5390034 3.6669686 3.5282753 3.4506671 3.5487797 3.5508208 3.5756998 3.5525992 3.526272
1369443_at 6.5964117 6.7870784 6.68723 6.7059903 6.4231515 7.0208926 6.5778465 6.756066 6.5686145 6.4025297 6.341402 6.6269326
1369444_at 3.9290867 3.8736942 3.8389761 3.7289705 3.8191533 3.8533816 3.7344375 3.7490783 3.747223 3.9924064 3.8269076 3.7993035
1369445_at 5.934395 5.784365 5.7130957 5.9958353 5.7826567 5.6327963 6.0051374 5.797461 5.5103593 5.424199 5.7933097 5.6740937
1369446_at 7.100733 7.1365 6.975401 7.1754565 7.011602 6.917848 6.9937177 7.1085773 7.158129 7.244507 7.1160502 7.23372
1369447_at 5.700182 5.670269 5.6261945 5.5453944 5.6309543 5.6940804 5.547922 5.5218515 5.5173044 5.560925 5.6938624 5.6029406
1369448_at 6.2510486 6.1169586 6.190797 6.1340585 6.2187047 6.272013 6.280749 6.273773 6.1682816 6.186575 6.0447416 6.246968
1369449_at 5.148716 5.03139 5.026305 4.9437294 5.100811 4.933647 4.9991293 4.9927135 4.932846 5.0326385 5.0144863 4.9739065
1369450_at 10.98369 11.22265 11.4932575 11.21042 11.19879 10.559129 10.180649 11.078148 10.821516 10.51827 10.526455 10.508205
1369451_a_at 3.5192046 3.5493143 3.5499177 3.6629193 3.6914139 3.748877 3.7206287 3.645487 3.6838863 3.6496718 3.7711453 3.6384368
1369452_a_at 8.124855 8.039629 7.978568 7.9039135 7.965009 7.7215905 7.90148 7.8460946 7.754129 7.970329 7.79999 7.8412275
1369453_at 7.592261 7.713088 7.741994 7.6456685 7.76342 7.7253814 7.699205 7.803104 7.8220377 7.8508086 7.788654 7.8018656
1369454_at 4.5562935 4.607833 4.6451025 4.40722 4.581634 4.4934955 4.5643578 4.7100544 4.5258303 4.6972675 4.5872436 4.628173
1369455_at 7.800063 6.4592857 8.929059 6.501224 5.9098096 7.144403 7.4382973 7.3406625 8.460165 6.635144 7.013509 7.5131335
1369456_at 3.381804 3.4875488 3.4723642 3.3438556 3.3711233 3.4312196 3.5605593 3.532277 3.4291549 3.5226552 3.4446683 3.3764954
1369457_a_at 4.259871 4.240559 4.343042 4.2755985 4.59352 4.40574 4.1957088 4.536907 4.5059876 4.424485 4.496169 4.1336765
1369458_at 4.629272 4.5868535 4.402733 4.444172 4.4787974 4.579933 4.4977245 4.5479994 4.5340204 4.5292444 4.601927 4.6890054
1369459_at 6.0572386 5.965 5.899347 5.9006424 6.1477523 5.956573 6.259153 6.167125 6.0384827 5.9353952 5.9483123 6.2595887
1369460_at 5.523308 5.416397 5.4311757 5.606539 5.370473 5.2293515 5.3698406 5.36504 5.3047695 5.3639317 5.593589 5.1985555
1369461_at 3.9290009 3.8647766 3.8804078 3.879769 4.0122237 4.0326815 3.8537037 3.8880925 3.9640143 3.972481 3.9137814 3.8885164
1369462_at 4.320608 4.4156365 4.206592 4.1694045 4.1851707 4.319029 4.18113 4.0528374 4.1813154 4.1362605 4.185231 4.082487
1369463_at 5.6446943 5.5533447 5.5447397 5.54185 5.4566793 5.6758947 5.551012 5.6583037 5.5023346 5.859056 5.6680956 5.6814213
1369464_at 4.639728 4.730666 4.383249 4.511741 4.590415 4.71953 4.6319838 4.5006266 4.608367 4.5502243 4.6622295 4.57126
1369465_at 12.922812 12.902292 13.023379 12.895062 12.864147 12.793385 13.001446 12.961819 12.909978 12.414473 12.536096 12.385548
1369466_at 3.5508432 3.689245 3.6335661 3.6169858 3.7470293 3.8118796 3.756066 3.6049085 3.6121354 3.5649998 3.8492098 3.8009896
1369467_a_at 8.702226 9.373027 8.994699 8.607436 9.028682 8.941347 8.566637 9.562147 9.227147 8.873241 9.399936 8.586425
1369468_at 7.035836 6.9602127 6.763002 7.092545 6.730198 6.6707706 7.306841 7.002446 6.769065 6.925724 6.957518 7.0834193
1369469_s_at 3.4975019 3.5081854 3.4570549 3.4220757 3.5469022 3.5939612 3.4506042 3.4726892 3.5672967 3.4503484 3.4460132 3.5120215
1369470_at 4.764387 4.4518347 4.7715106 4.48829 4.984802 4.801051 4.676622 4.4868507 4.7378225 4.6162977 4.594479 4.6467505
1369471_at 4.896883 4.7815394 4.7361503 4.764046 4.856293 4.813895 4.772943 4.81297 4.834051 4.729499 5.060652 5.170775
1369472_a_at 6.4274964 6.2082987 6.2016897 6.4187584 6.0510755 6.2290807 6.303754 6.390217 6.3073497 6.2288456 6.1887407 6.1162357
1369473_at 10.000391 9.972331 9.71698 9.949699 9.886468 10.047079 9.853037 9.932982 9.880718 9.951784 9.971114 9.796472
1369474_a_at 3.7346737 3.7717612 3.7224262 3.7206905 3.6861467 3.6852374 3.6874106 3.6846619 3.7926972 3.6584878 3.6407952 3.7032793
1369475_x_at 4.0895023 3.9238513 4.040634 4.0888467 4.128203 4.081847 3.8879495 4.014813 3.956921 4.0735574 3.84821 4.033672
1369476_at 5.2839537 4.9930797 5.090685 4.892656 5.138069 5.108044 4.7906647 4.8492355 5.221178 4.862793 5.0731535 4.8374057
1369477_at 4.25154 4.04783 4.128581 4.2721696 4.4810076 4.4862447 4.198783 4.247504 4.2190986 4.057279 4.226469 4.0421834
1369478_at 4.2448387 4.4393024 4.5292883 4.385604 4.451231 4.292886 4.2987432 4.4359145 4.467636 4.4101906 4.2617817 4.29161
1369479_at 6.333503 6.2416987 6.284866 6.4721913 6.4859824 6.402984 6.229506 6.4417815 6.4086866 6.506154 6.297692 6.3940926
1369480_at 3.9293044 3.8468308 3.6492283 3.7218091 4.0016956 3.749402 3.7013164 3.774602 3.923654 3.9176753 3.8249316 3.8425813
1369481_at 4.098697 4.0678763 3.8396027 3.6952963 3.7527468 3.8582702 3.8383646 3.707955 3.811719 3.8726873 3.7941086 3.8080525
1369482_a_at 3.8321288 3.809305 4.08523 3.7982712 3.9638193 3.8512948 3.924361 3.9050376 3.950761 3.9071538 3.8792326 3.792021
1369483_at 6.633124 6.7625465 6.522237 6.4330096 6.62972 6.5867386 6.5555544 6.7061 6.9298983 6.9210577 7.337959 6.975587
1369484_at 4.342967 4.5646887 4.349935 4.4538174 4.5564804 4.740814 4.5050383 4.525113 4.8173957 4.575062 4.5551605 4.7389603
1369485_at 9.635009 9.32657 9.553908 9.497676 9.282552 9.24374 9.38167 9.628051 9.518492 9.282725 9.234099 9.715029
1369486_at 3.850948 3.8612494 3.9018164 3.6901402 3.8849978 3.7144551 3.853466 3.962868 3.83648 3.885181 3.8763678 3.6959567
1369487_a_at 4.1442423 4.109089 4.040697 4.0621967 4.0293655 4.035948 3.9844587 3.944826 4.1268396 4.119486 3.947819 3.9814575
1369488_at 4.0811787 4.2342324 4.183518 4.088678 4.189811 4.100744 4.216377 4.237028 4.1223583 4.1527953 4.1391964 4.283634
1369489_at 6.632828 6.700073 6.5920205 6.4744153 6.6837177 6.787878 6.697299 6.6320486 6.6731286 6.6509085 6.724576 6.744069
1369490_at 3.6870053 3.885774 3.8286655 3.7555642 3.7914343 3.8809621 3.894912 3.8093438 3.7080953 3.639522 3.7738752 3.7294421
1369491_at 9.463398 9.213022 9.389483 9.606082 9.126011 9.036544 9.682362 9.653792 9.46242 9.521987 8.997252 9.406182
1369492_at 10.924636 10.866369 10.595781 10.923728 10.720837 10.952541 11.165841 11.127153 10.846516 10.853736 10.951272 10.881209
1369493_at 6.394044 7.3267765 6.099463 9.193062 7.393895 9.444545 10.525425 9.225523 9.436938 10.025549 10.356622 10.615619
1369494_a_at 6.1388655 6.088026 6.068659 5.856725 5.8953123 5.8013577 5.845878 6.042276 5.9822893 5.905817 5.8804216 6.0258217
1369495_at 6.1422997 6.0045576 6.239291 6.0768585 6.365298 6.0947647 6.096998 6.0528965 6.0551977 6.118782 5.82542 6.1020265
1369496_at 7.1225863 7.0711308 7.003373 7.1204658 7.127433 7.0208163 7.269311 6.965174 6.840731 6.9700937 6.8826275 6.9842787
1369497_at 4.7222643 4.458343 4.335591 4.391785 4.479345 4.464913 4.3420486 4.5283175 4.613328 4.5847707 4.690818 4.690892
1369498_at 4.344284 4.444498 4.468096 4.3354263 4.3202705 4.301692 4.2740846 4.431074 4.368809 4.404354 4.3960032 4.259681
1369499_at 5.162764 5.3854475 5.3040314 5.3400793 5.163622 5.3708124 5.10951 5.079297 5.1036654 5.1630573 4.81491 5.2442527
1369500_at 5.1864967 5.2397356 5.085335 5.0489593 5.3417954 5.0913486 5.146983 5.1765003 5.223099 5.172729 5.2217307 5.0822687
1369501_at 6.0318675 5.859226 5.738461 5.690717 5.685166 5.9272866 5.816654 5.8913364 5.959051 5.631063 5.8843417 5.4483547
1369502_a_at 12.561334 12.479828 12.560476 12.524937 12.623063 12.490685 12.241973 12.7187805 12.582223 12.620997 12.688289 12.297391
1369503_at 3.3197174 3.3276496 3.2874832 3.3572836 3.3081024 3.287385 3.2006514 3.3423817 3.2604117 3.4429772 3.2591345 3.2021413
1369504_at 5.303479 5.372148 5.002346 5.0800357 4.832213 5.01762 5.3204985 5.067688 5.085169 4.746758 5.4211507 5.0234184
1369505_at 5.9119945 5.7335944 5.08451 5.346226 5.198677 5.2634525 5.7660093 5.298037 5.630502 5.5633802 5.8147664 5.8804817
1369506_at 4.506775 4.581848 4.725379 4.5088067 4.755767 4.809065 4.4342303 4.463025 4.5526824 4.6014757 4.5925198 4.501375
1369507_at 4.3023787 4.4912777 4.2081285 4.2681284 4.2663918 4.505575 4.352955 4.401087 4.309954 4.2799635 4.4111824 4.4495363
1369508_at 5.507762 5.393849 5.4641495 5.287038 5.326827 5.2361717 5.2210264 5.0802193 5.4282055 5.001281 5.088602 5.1503115
1369509_a_at 4.3355775 4.364889 4.3858213 4.4671245 4.3356767 4.390171 5.6784763 4.3886666 4.8301077 4.2984447 4.560953 4.6696243
1369510_at 6.790004 6.7201424 6.8326473 6.743242 6.7510104 6.87117 6.835575 6.811549 6.7163467 7.117478 7.0260396 6.7207327
1369511_at 5.8798685 6.429334 5.445095 5.8670077 6.2651224 6.743291 6.2127376 7.1063075 5.796412 5.6641855 6.3419595 5.6669884
1369512_at 5.341503 5.3327756 5.237072 5.0944366 5.1453505 5.3427124 5.3598094 5.290965 5.4303327 5.320689 5.2707734 5.3982124
1369513_at 4.7442274 4.7272143 4.572594 4.7219477 4.6570325 4.5676565 4.564992 4.992367 4.6883125 4.8858914 4.7597694 4.6069336
1369514_at 6.348709 6.37263 6.236095 6.3116465 6.3792577 6.3514543 6.2280784 6.2886963 6.3066783 6.413357 6.4852076 6.241322
1369515_s_at 4.45467 4.4190345 4.365451 4.2806196 4.4788136 4.2837763 4.442786 4.5537095 4.40393 4.5460553 4.381008 4.4568076
1369516_at 4.0013356 3.7629404 3.7854414 3.740135 3.7647777 3.8884048 3.8635015 3.6537752 3.870076 3.741683 3.7916553 3.7911098
1369517_at 5.2723665 5.314525 5.2129297 5.593898 5.371017 5.252844 5.5367513 4.9792075 5.4957843 5.34853 5.495484 5.792916
1369518_at 4.997633 5.0587053 4.9609246 4.9161463 4.850957 4.964642 5.002324 4.922604 4.899193 4.8560257 5.138365 4.845826
1369519_at 4.471403 4.5485315 4.546223 4.3293123 4.6785526 4.565281 4.5754766 4.369315 4.355008 4.547565 4.423857 4.436552
1369520_a_at 5.3514314 5.503008 5.4259977 5.26374 5.4925594 5.252619 5.56549 5.587809 5.486452 5.4674654 5.4134245 5.4946713
1369521_at 3.572023 3.7436588 3.722901 3.6590905 3.6596868 3.6029475 3.5698025 3.6966426 3.6078446 3.7461398 3.6468952 3.626233
1369522_a_at 3.4385476 3.4623203 3.3168993 3.3494518 3.4067125 3.4934456 3.2934804 3.34491 3.4487777 3.4759872 3.408757 3.396253
1369523_at 5.9148808 5.851211 5.4064856 5.67158 5.765931 5.5224123 5.6355314 5.426432 5.5101776 5.6751213 5.5797734 5.4220757
1369524_at 4.688809 4.5370145 4.800497 4.4401484 4.6975265 4.7175536 4.5315733 4.5299435 4.71468 4.8146186 4.6987696 4.687728
1369525_at 4.96334 5.0792694 4.9240894 4.9710617 5.1190805 5.163475 4.9687862 4.8701973 5.0099907 5.1892624 4.9363747 5.2032776
1369526_at 8.455868 8.0584755 8.145521 8.597996 7.965702 7.8962045 8.406654 8.493564 8.321063 8.032637 8.1928005 8.695286
1369527_at 5.3718543 5.474293 5.517366 5.4016814 5.680863 5.6818404 5.4858155 5.5345273 5.6305585 5.595312 5.562017 5.5174384
1369528_at 5.80019 5.374397 5.2657967 5.3347383 5.564716 5.1582 5.500084 5.257641 5.395898 5.2890654 5.372431 5.472109
1369529_at 4.3392825 4.514693 4.3063517 4.2983246 4.4804716 4.561554 4.2381706 4.497848 4.212055 4.5535045 4.405678 4.3712616
1369530_at 4.6833987 4.7597103 4.6524496 4.5757813 4.8182282 4.8791614 4.782255 4.625126 4.761005 4.800731 4.8501873 4.639089
1369531_at 7.260765 5.784438 6.525901 6.44679 6.0483704 7.095025 5.8491025 7.0795536 6.116917 6.19465 6.1697435 7.5445213
1369532_at 4.9799385 4.740862 4.854143 4.7711596 4.797255 4.9383144 4.87226 4.7958245 4.8373675 4.795411 4.7506523 4.757041
1369533_a_at 6.2693686 6.2238274 6.302033 5.9991994 6.309794 6.2658205 6.1268206 6.1107707 6.0406194 6.3514886 6.190101 6.211606
1369534_at 5.252117 5.2262173 5.172535 5.0846586 5.0790596 5.2041492 5.1238155 5.0723186 5.2215967 4.906353 4.9479113 5.082463
1369535_at 5.5009084 5.290342 5.6306615 5.292034 5.2451825 5.569852 5.3068523 5.284187 5.474416 5.360381 5.592441 5.296601
1369536_at 5.3715425 5.427482 5.361539 5.415331 5.5530515 5.3892927 5.437957 5.153049 5.1939325 5.5130587 5.183024 5.2887564
1369537_at 5.319583 5.309869 5.2024007 5.140764 5.3156767 5.3395987 5.1671124 5.1720486 5.253582 5.304411 5.328336 5.1853228
1369538_at 4.7936683 4.9207044 4.815786 4.737712 4.8156767 4.9036784 4.9165435 4.6388354 4.913612 4.8664446 5.0173826 5.0052366
1369539_at 5.5217276 5.45113 5.543619 5.5397387 5.4544067 5.3682957 5.502246 5.600974 5.652197 5.5610332 5.678129 5.548992
1369540_at 4.1510735 4.3040423 4.092236 4.091694 4.238965 4.092416 4.129525 4.145278 4.1751986 4.392169 4.25844 4.187146
1369541_at 3.75117 3.8677073 3.8592474 3.7871199 3.9250937 3.8299928 3.931051 3.7630558 3.870176 3.8750234 3.7603872 3.9234195
1369542_at 5.219448 5.28163 5.1538897 5.195951 5.3714275 5.3996334 5.331551 5.288469 5.3306627 5.4453278 5.4570208 5.4614873
1369543_s_at 5.9466496 6.171693 6.260239 6.2842255 6.234561 6.198126 6.0839186 6.1270165 5.8773336 6.101908 6.010923 6.268553
1369544_a_at 4.0396633 4.1538124 4.111779 3.9601116 4.0198994 4.028391 3.9516966 4.0617085 4.095624 4.0026674 4.0774355 4.082487
1369545_at 5.0970235 5.0829344 4.879739 4.8358903 5.02448 5.030176 4.807186 5.011385 5.0604067 5.0287 4.9862213 5.0195704
1369546_at 10.86231 10.585734 10.718514 10.734647 10.632294 10.709494 10.704183 10.709988 10.628986 10.669551 10.6639185 10.574106
1369547_at 4.475606 4.328433 4.0201626 4.1316957 4.084053 4.304641 4.357625 4.1530743 4.3435173 4.269885 4.1383686 4.1696787
1369548_at 5.3343983 5.304037 5.1247954 5.249984 5.087273 5.3975005 5.036914 5.3782806 5.3154306 5.2839155 5.2779865 5.128759
1369549_at 6.9694953 6.7302136 6.954505 6.8274727 6.9809017 6.815382 6.7675977 6.880995 6.9858236 6.990191 7.05093 7.0328045
1369550_at 3.787282 3.6813385 3.7052968 3.6865084 3.7186875 3.8891065 3.623226 3.6898646 3.7204459 3.8454013 3.6404903 3.6538243
1369551_at 4.979311 4.8914223 4.965846 4.8057747 4.9613037 5.0642867 4.9017544 5.0571404 5.00315 5.1204844 5.0290833 5.019495
1369552_at 4.9027677 5.186413 4.9180884 4.7493052 5.084639 4.957962 5.0110064 5.014506 4.923079 5.1217422 5.022089 4.8496194
1369553_at 4.9166317 5.011035 4.8246455 4.863032 4.8550444 4.6473055 4.992836 4.8050337 4.898984 4.8747864 4.9209504 4.722789
1369554_at 9.476451 9.534573 9.578841 9.631501 9.563631 9.478996 9.61487 9.580433 9.545544 9.365355 9.541652 9.497766
1369555_at 4.375969 4.4748383 4.2669373 4.196995 4.1898084 4.298951 4.094159 4.244679 4.3540025 4.1891913 4.266876 4.158181
1369556_at 5.1565266 5.113904 4.971718 5.0321584 5.0691023 5.0251875 5.0702267 5.0109005 5.1609983 5.136277 5.229039 5.0835543
1369557_at 6.690105 6.5678 6.5054975 6.635339 6.5702868 6.785213 6.8039584 6.773777 6.6901126 6.677294 6.561005 6.9441853
1369558_at 8.42237 8.982558 8.789407 9.283677 8.708335 8.522287 8.596698 8.670588 8.429829 8.405502 8.847071 8.154112
1369559_a_at 9.616844 9.543727 9.658272 9.80168 9.6881695 9.457989 9.4387455 9.904276 9.528187 9.796266 9.839024 9.950619
1369560_at 9.785591 9.8462515 9.542355 9.742939 9.773056 9.552668 9.594727 9.592 9.546822 9.271137 9.507472 9.579569
1369561_at 3.8305743 3.892801 3.699064 3.7103307 3.7116215 3.6408765 3.7018006 3.7126908 3.6027067 3.7119212 3.616423 3.6254554
1369562_at 6.196388 5.871011 5.8631945 5.953035 5.9150834 6.0355916 5.9210873 6.036655 6.008698 6.514091 6.420133 6.260876
1369563_at 4.5517745 4.592099 4.5558147 4.393237 4.6042438 4.736176 4.570166 4.569404 4.589047 4.753651 4.54474 4.75039
1369564_at 4.500021 4.4369617 4.396923 4.4013577 4.497046 4.502083 4.344112 4.2504854 4.5223284 4.443224 4.455923 4.3580875
1369565_at 5.117484 5.0419407 4.9091277 4.831342 4.9406857 4.9312015 4.8735895 4.8624907 4.885629 4.9952865 4.8988795 4.873161
1369566_at 4.838322 4.9635715 4.979455 4.8210607 4.893637 5.0958424 4.912753 4.744054 5.376195 4.9608865 5.083017 4.9312334
1369567_at 4.904193 4.888563 4.836552 4.880292 4.886052 5.04877 4.98921 4.9269323 4.8984957 4.823681 4.952454 4.830918
1369568_at 4.8242993 4.8069286 4.743103 4.937157 4.938006 4.677334 4.6699047 4.756541 4.77684 4.694113 4.7237196 4.9264936
1369569_at 4.4183397 4.533139 4.256718 4.1246133 4.291879 4.1727324 4.152854 4.288028 4.226408 4.1643705 4.3751144 4.3101497
1369570_at 3.3062894 3.4034393 3.4710553 3.396769 3.431075 3.466144 3.5614686 3.3842673 3.5078201 3.4763415 3.4645767 3.6046042
1369571_at 8.781145 8.857648 8.529138 8.7379675 8.658676 8.627899 8.768237 8.791251 8.590612 8.634405 8.492877 8.689704
1369572_at 4.345427 4.2514887 4.250106 4.1756516 4.097478 4.2716208 4.121147 4.027644 4.2348127 4.330859 4.1209245 4.0983276
1369573_at 4.615803 4.6639953 4.5563107 4.526439 4.4565496 4.386436 4.286772 4.3855586 4.4610653 4.3515005 4.417106 4.4729786
1369574_at 3.8619606 3.765266 3.9186804 3.8060255 3.8144019 3.9217644 3.9159043 3.941334 3.875577 3.9799569 3.8582857 3.783945
1369575_at 3.7524445 3.82051 3.6345844 3.6065528 3.5545688 3.5497298 3.4837341 3.6236877 3.6753519 3.713176 3.6996748 3.52083
1369576_at 3.8988736 3.84913 3.7800817 3.7647252 3.728967 3.6895134 3.817799 3.6785355 3.8450677 3.800985 3.9008782 3.8216436
1369577_at 7.410559 6.134166 6.6471186 6.4849005 7.3001614 7.886665 7.527788 7.285604 7.7887287 5.228019 7.1102004 4.9891787
1369578_at 4.59324 4.4807825 4.439087 4.292532 4.557879 4.449282 4.202627 4.304829 4.3724036 4.519579 4.336194 4.4076753
1369579_at 5.9718175 6.107304 6.147211 5.976729 5.953707 5.851537 5.8108416 5.9341726 6.1727605 6.172999 6.063677 6.0377617
1369580_at 4.050994 4.1865935 4.130164 4.155801 3.950925 4.17052 3.9513352 4.010707 4.252652 4.0970335 3.922016 4.0260077
1369581_at 11.233002 11.296461 11.249048 11.207951 11.29111 11.35475 11.365542 11.502289 11.348334 11.4359455 11.287893 11.461252
1369582_at 5.870165 5.820443 5.8609605 5.7913704 5.9751806 5.933519 5.8199596 5.868073 5.9901943 5.902505 6.1498466 6.0796494
1369583_at 5.009441 5.321108 4.9181876 5.240663 5.053382 5.252865 5.3258014 5.313935 5.3146544 5.2255464 5.1634474 5.0647917
1369584_at 5.985635 6.092461 6.1585417 5.5619464 5.748449 5.7618985 5.6758804 5.8613214 5.9150267 5.96564 5.8792872 5.9544654
1369585_at 3.7618992 3.7686124 3.579519 3.695632 3.695702 3.6466339 3.4250877 3.609046 3.6766355 3.7333095 3.5840569 3.6935375
1369586_at 3.3249946 3.3586183 3.2310023 3.5031734 3.5074534 3.2861555 3.4823022 3.3862464 3.3992114 3.4353628 3.3352342 3.375793
1369587_at 4.1184635 4.316924 4.180511 4.1734567 4.2225766 4.0378256 4.164164 4.098738 4.197008 4.3883233 4.2810993 4.0646524
1369588_a_at 7.6267586 7.577239 7.7238474 7.6887555 7.6189933 7.753871 7.618167 7.667686 7.6563272 7.91994 7.7476864 7.9069834
1369589_x_at 3.7721624 3.769282 3.929058 3.8652825 3.7727416 3.7691312 3.881641 3.9151602 4.0633707 3.8982847 3.9122872 3.8269193
1369590_a_at 6.1413527 6.386468 6.4033027 6.4887085 6.5574465 6.4002833 6.6307235 6.614194 6.407699 7.0037446 6.9007263 6.739225
1369591_at 3.8328853 3.9754725 3.819893 3.7337341 3.8547366 3.9114397 3.8925982 3.7846344 3.8947744 3.7727466 3.8607333 3.9699526
1369592_at 7.001556 6.97674 6.9466467 6.9731364 6.9793234 6.998821 7.0355077 7.159884 7.0289087 6.9569955 7.0869 7.1248946
1369593_at 3.4284253 3.4582705 3.463766 3.3969066 3.5480397 3.5364883 3.3661745 3.3800645 3.4557955 3.4791718 3.4621792 3.4090264
1369594_at 6.2629437 6.0884066 5.8324375 5.995248 6.103958 5.4942207 5.7440004 5.9474254 5.9047084 5.509491 5.3466597 5.670469
1369595_at 3.6187186 3.6351752 3.7611666 3.7132902 3.659069 3.6119728 3.7175336 3.7123456 3.8072765 3.7215576 3.6291504 3.6604252
1369596_at 4.696602 4.726366 4.6288223 4.6070824 4.7674627 4.7528353 4.545405 4.928832 4.7610044 4.7819448 4.7320824 4.680153
1369597_at 7.717072 7.570924 7.904136 7.9886827 7.7207413 7.87859 8.105581 7.886001 7.924329 7.8001575 7.8339667 7.7484016
1369598_at 4.1664467 4.127986 4.338175 4.160142 4.2079926 4.2404137 4.4722605 4.247231 4.160677 4.413808 4.0372458 4.3142524
1369599_at 5.1194367 5.2714367 5.191444 5.0799594 5.090388 5.337658 5.0661044 5.2588077 5.2612715 5.3050137 5.1359773 5.0306983
1369600_at 4.347079 4.307173 4.230347 4.3859286 4.433059 4.421064 4.2785516 4.300048 4.274423 4.3867965 4.305864 4.3254476
1369601_at 5.664734 5.8264647 5.7353864 5.688242 5.556665 5.486873 5.74542 5.5941744 5.9777026 5.539952 5.6093664 5.495063
1369602_at 4.560566 4.693408 4.6083946 4.4902115 4.510622 4.6430683 4.502783 4.4979987 4.611314 4.7337303 4.500971 4.4654493
1369603_at 3.5148098 3.511397 3.5546536 3.5103433 3.58176 3.607559 3.461835 3.4627914 3.5812652 3.6506395 3.5834036 3.6138134
1369604_at 4.560665 4.5755286 4.686104 4.4354105 4.562049 4.4133377 4.7283163 4.4140034 4.581476 4.665118 4.589823 4.696764
1369605_at 5.170453 5.488265 5.510415 5.2616587 5.343391 5.3035398 5.392851 5.281232 5.413869 5.361311 5.4952035 5.367014
1369606_at 3.8217447 4.108527 3.9586763 3.868272 3.9556336 4.009706 4.0617714 3.9164007 3.950761 4.006213 3.9511933 4.030162
1369607_at 5.947603 5.7745466 5.831064 6.0377903 6.144682 5.8401127 5.8733993 5.930122 5.896069 5.905817 5.921791 5.8863754
1369608_at 4.061055 4.2153525 4.1840105 4.1105814 3.9674883 4.2715135 4.226549 4.0470543 4.280202 4.198742 4.1499805 4.124166
1369609_at 3.711006 3.626745 3.5887258 3.5506263 3.8959994 3.6378129 3.915721 3.59846 3.5853584 3.6380215 3.802789 3.5677614
1369610_at 5.926431 5.6362147 5.6327553 5.822396 5.7139535 5.8013577 5.946573 5.6911316 5.644102 5.6782646 5.6613636 5.5800457
1369611_at 5.297143 5.5240684 5.3140097 5.4234347 5.475748 5.2581058 5.463229 5.492912 5.474682 5.4206743 5.5233026 5.3582616
1369612_at 5.1495657 5.1542444 4.96183 4.9490304 5.154155 5.2757015 5.030037 5.2437725 5.120505 5.205716 5.005378 4.9775386
1369613_at 4.058634 3.947958 3.745319 3.7153115 3.885215 3.948145 3.8146951 3.8887072 3.8109765 3.9768703 3.9237301 3.8213584
1369614_at 4.260126 4.1802945 4.1747847 4.047103 4.3576164 4.0810485 4.107311 4.0904684 4.304281 4.153356 4.286169 4.2231584
1369615_at 5.7695465 5.6421022 5.7011633 5.5969768 5.643444 5.6312513 5.6271963 5.6850433 5.635603 5.5614223 5.642905 5.6389
1369616_at 4.8778396 4.907769 4.823751 4.730979 4.8512144 4.870867 4.9435196 4.7749596 4.696104 4.993111 4.7482986 4.6543717
1369617_at 7.1196904 7.7248874 7.2019014 7.17263 7.326915 6.891742 7.258137 7.252542 7.1099143 7.068053 7.346092 7.0610676
1369618_at 4.4273148 4.296979 4.1656227 4.143853 4.2952414 4.192252 4.09597 4.3170457 4.288265 4.4556637 4.306238 4.3626847
1369619_at 5.2836733 5.1471663 5.126584 4.9992666 5.0501995 5.1026635 4.8984127 5.1236877 5.170877 5.1391964 4.907814 5.1031575
1369620_at 4.0522337 4.323698 4.051472 3.866311 4.078807 4.249708 4.165597 4.230836 4.033189 4.1565466 3.8770473 4.1162786
1369621_s_at 9.570289 9.579842 9.5810175 9.566995 9.485291 9.523238 9.375611 9.46475 9.432685 9.493582 9.455196 9.445666
1369622_at 4.572661 4.3941717 4.559332 4.3800755 4.537861 4.503465 4.3640814 4.5782385 4.597569 4.774877 4.5317426 4.5570393
1369623_at 4.969162 4.693651 4.5814247 4.6700077 4.740912 4.9378023 4.7217507 4.798128 4.7787743 4.892348 4.829336 5.025058
1369624_at 6.1597996 6.1741138 6.1082616 5.890045 6.3025355 5.94638 6.357588 6.2316284 6.252084 6.3622065 6.1747766 5.848096
1369625_at 6.650938 6.541165 6.6631637 6.4769692 6.906439 6.2193537 7.009725 7.005708 7.4215226 7.3200355 7.2703266 7.293785
1369626_at 8.549335 8.528935 8.525688 8.594409 8.628814 8.552075 8.561666 8.6402 8.487053 8.703459 8.500691 8.421499
1369627_at 3.9258945 3.8498316 3.8347325 3.7803378 3.8218493 3.854888 3.7720268 3.8411388 3.90238 3.9675994 4.2625995 3.7599347
1369628_at 9.145214 8.8637905 8.907596 9.062645 8.362724 8.795184 9.1765175 9.11844 8.850878 9.024176 9.319071 9.151279
1369629_at 11.575241 11.3502865 11.359091 11.562989 11.375278 11.471303 11.351126 11.511111 11.55829 11.665923 11.439726 11.45061
1369630_at 12.779613 12.65313 12.621375 12.681079 12.686921 12.717714 12.682372 12.719997 12.729516 12.692895 12.657932 12.533637
1369631_at 7.8923807 7.8862987 7.90464 7.974499 7.97821 7.896511 7.8963337 8.038933 8.001983 7.8717365 7.951256 7.9477243
1369632_a_at 6.6238422 6.4847207 6.3639593 6.3493223 6.465284 6.3338904 5.8780527 5.964648 6.2188354 5.752513 5.5879693 6.114039
1369633_at 10.949255 10.519395 10.764739 10.780751 10.48452 10.369145 10.746221 10.427687 10.43482 10.390341 10.125727 10.285009
1369634_at 6.3879404 6.5346127 6.492646 6.432298 6.655091 6.518919 6.78928 6.590115 6.5749683 7.107256 7.1576567 7.1398206
1369635_at 11.868296 11.840129 11.890936 11.93963 11.8518305 11.717186 12.018098 11.865779 12.000351 12.126493 12.114742 12.089436
1369636_at 12.484083 12.489268 12.534795 12.468537 12.443749 12.43399 12.613492 12.559201 12.530186 12.804094 12.6829405 12.629025
1369637_at 5.3826838 5.0069184 5.0000334 4.8833065 5.043333 5.0026264 5.0625515 4.9557867 5.023345 5.0124946 5.0458546 5.000578
1369638_at 5.517455 5.183153 5.330381 5.1592164 5.5168605 5.1446075 5.2626176 5.600386 5.554046 5.915966 5.7375994 5.704333
1369639_at 3.8965223 3.7779377 3.6602561 3.689134 3.8578377 3.7553859 3.7829955 3.7430847 3.7851882 3.985204 3.8092155 3.8056104
1369640_at 5.58852 5.407916 5.613838 5.634347 5.532619 5.6404934 5.7731953 5.742838 5.6064024 5.656593 5.926435 5.963418
1369641_at 7.4347577 7.4915786 7.406479 7.413918 7.4409437 7.437814 7.490626 7.2676215 7.487254 7.2637725 7.3631244 6.9742093
1369642_at 6.9232993 6.722489 6.946087 7.012087 7.023841 7.0182743 7.1662936 6.7924604 7.038174 6.4153056 7.027252 6.3779154
1369643_a_at 6.945179 6.45301 6.0838466 6.7887573 6.964352 6.6676416 6.7103615 6.494929 6.4017816 6.266183 6.6293883 6.4290667
1369644_at 8.843184 8.698517 8.532278 8.923855 9.015091 8.742978 8.687401 8.551087 8.821195 8.594219 8.669142 8.757136
1369645_at 4.318633 4.245461 4.4091625 4.402358 4.282811 4.3738623 4.171158 4.3023677 4.148899 4.354043 4.2902308 4.220983
1369646_at 3.7180386 3.6051085 3.7077327 3.5815842 3.7027812 3.8275971 3.5810385 3.56941 3.6350105 3.6917984 3.6922371 3.603277
1369647_at 6.1955724 5.858467 6.1535745 5.9376116 5.9394083 5.7690525 6.0627546 5.9841824 6.048107 6.0434213 6.1291075 5.764241
1369648_at 6.207896 6.1526456 6.2016897 6.278466 6.2087836 5.925035 6.380228 6.2927356 6.375305 6.1989756 6.327966 6.1081276
1369649_at 4.9415116 5.086667 5.0706124 4.833784 4.971528 4.8802648 4.912964 5.040782 4.951965 4.891923 4.9084234 4.8780227
1369650_at 6.8378396 6.929918 6.71014 6.898108 6.9107804 6.565693 6.8767037 6.9818673 6.7136984 6.731082 6.6413865 6.81185
1369651_at 5.1511364 5.278732 4.9699674 5.0345087 5.07974 5.307728 4.9857063 4.975049 5.360666 5.20446 5.0831323 4.9500384
1369652_at 3.7840576 3.6341357 3.7974217 3.7815783 3.801992 3.7673674 3.7168856 3.7435908 3.7633677 3.6745737 3.6592622 3.7340546
1369653_at 7.2292576 7.169671 6.9627132 7.236333 6.929112 7.005781 7.1206894 7.1256475 7.217037 7.0246353 7.157278 7.200605
1369654_at 10.678813 10.476755 10.325204 10.411356 10.424194 10.450794 10.547174 10.5232115 10.51987 10.302211 10.395557 10.38559
1369655_at 7.9144983 8.0448065 7.446838 7.72755 7.6180425 7.3295145 7.492158 7.6025558 8.053086 7.1059184 7.1572313 7.075252
1369656_at 6.7729163 6.879447 6.618918 6.503336 6.631516 6.774447 6.7914705 6.710781 6.73875 6.635494 6.7074013 6.792203
1369657_at 4.070038 4.197615 4.0978155 4.1294794 4.245303 4.266394 4.264969 4.0056214 4.19144 4.229293 4.2068906 4.104147
1369658_at 8.945103 9.093231 8.901517 9.014311 9.369977 9.150372 9.009802 9.075154 9.308755 8.532587 9.248623 8.907729
1369659_at 5.523308 5.8001094 5.705629 5.6763806 5.728148 5.7071624 5.6332135 5.665131 5.726974 5.514949 5.6662817 5.864823
1369660_at 4.756998 4.7889147 4.595339 4.5628633 4.6392736 4.662464 4.4560995 4.632614 4.729053 4.819462 4.660713 4.6614976
1369661_at 7.9167323 7.780256 7.779338 7.929526 7.8396254 7.9937406 7.78365 7.9016137 7.9833746 7.823596 7.918061 7.8579793
1369662_at 3.5191796 3.5614667 3.352547 3.3855507 3.515377 3.3572378 3.5348372 3.5111172 3.5819643 3.4311602 3.4155848 3.4581587
1369663_at 9.2329 8.824306 8.655239 8.937702 9.067182 9.701135 9.183298 10.04795 9.220189 9.041586 9.909932 9.224703
1369664_at 10.068469 10.6123495 10.2310915 10.802556 10.659385 10.749148 11.132553 10.855839 10.656611 11.104095 11.283677 11.076191
1369665_a_at 7.434832 7.5821815 7.287934 7.4173803 7.678719 7.715715 7.717905 7.644703 7.888882 7.941967 8.43614 8.167247
1369666_at 6.563269 6.3903813 6.2273045 6.1886744 6.234625 6.3810797 6.1992974 6.318979 6.015165 6.048038 6.34555 5.9678016
1369667_at 6.552329 6.5062504 6.5755315 6.8753023 6.5687733 6.668845 6.8306856 6.642759 6.525556 6.636347 6.7828417 6.6346483
1369668_x_at 3.8505423 3.7439406 3.784336 3.7232325 3.7023363 3.713977 3.710587 3.7462132 3.7449315 3.7129703 3.7014205 3.7995522
1369669_at 7.64667 7.33115 7.7696476 7.9839387 7.65837 7.6299806 7.478068 7.7177567 7.6641164 7.654008 7.480679 7.507754
1369670_at 4.790872 4.867874 5.1722608 4.8700714 4.9542747 4.967043 5.108041 5.0367126 4.9964733 5.073567 5.2181897 5.29403
1369671_at 12.342887 12.404204 12.207356 12.493107 12.422381 12.190554 12.28978 12.121909 12.150038 12.306484 12.354051 12.117592
1369672_at 6.1458497 6.2448125 6.237834 6.244344 6.438059 6.2619133 6.3884563 6.4069667 6.4149795 6.457372 6.483203 6.3049316
1369673_at 4.132618 4.041968 4.7887077 4.0225744 4.0856867 3.8738542 4.067984 4.4504557 4.217699 4.0969925 4.023628 4.0835743
1369674_at 3.8327303 3.6341357 4.6721554 3.624264 3.663542 3.8053596 3.6364176 4.2561493 3.6582756 3.6103826 3.751391 3.679283
1369675_at 6.383476 6.623801 6.489008 6.4980845 6.5458145 6.317449 6.259153 6.209811 6.5041018 6.393247 6.312236 6.3989534
1369676_at 7.2734084 7.2192388 7.2881675 7.391024 7.259087 7.0651503 6.9754844 6.9551945 6.9907355 6.8850617 7.2111564 6.9996204
1369677_at 3.6753294 3.6797655 3.7840502 3.6545088 3.6288617 3.5300117 3.4239256 3.6208808 3.5596302 3.6792843 3.6925833 3.4710667
1369678_a_at 7.453186 7.219136 7.3385477 7.450928 7.2919736 7.5182447 7.3597026 7.3284807 7.388396 7.21592 7.0653763 7.2260256
1369679_a_at 9.326183 9.075245 9.207658 9.114109 9.172458 9.111759 9.067242 9.051157 9.064068 8.784399 8.527763 9.031048
1369680_at 5.028406 4.88099 4.8536086 4.777583 5.067835 4.951473 4.884026 4.802701 5.0192337 4.9946446 4.9387374 4.762846
1369681_at 4.6690497 4.7031813 4.375671 4.391024 4.52071 4.381482 4.385689 4.210709 4.4572325 4.3933024 4.3707933 4.5000205
1369682_at 7.192604 7.1188593 6.7823114 7.188607 7.2689085 7.0492496 6.942527 7.0757613 6.996625 6.576872 6.8462033 6.944562
1369683_at 6.595282 6.4581184 6.6569777 6.605689 6.635097 6.485234 6.5556636 6.450324 6.7428226 6.5153413 6.574033 6.5779867
1369684_at 5.2298555 4.8650036 4.971456 5.233159 5.120276 5.135418 5.149707 5.0879593 5.2415013 4.969551 5.200663 4.952585
1369685_at 4.0077777 3.8237987 3.7373738 3.7501004 3.7181654 3.958631 3.9353523 3.9043252 3.864304 3.8644137 3.881923 3.7150295
1369686_at 4.484441 4.3724647 4.39071 4.348488 4.297298 4.7692523 4.1742196 4.1861444 4.4221225 4.412747 4.1871862 4.2866907
1369687_at 4.440698 4.258889 4.209157 4.102157 4.1026955 4.2256656 4.3266387 4.2302084 4.314721 4.3236766 4.2802196 4.2471867
1369688_s_at 5.040384 5.1072807 5.077376 4.977168 5.221964 5.007176 5.255958 5.0787325 5.2988977 5.312408 5.4176817 5.3719764
1369689_at 6.699578 6.724174 6.513558 6.414693 6.402969 6.719808 6.549942 6.473037 6.5448656 6.53801 6.598264 6.3151865
1369690_at 6.7896466 6.975752 6.7963758 6.8684072 6.256447 7.112712 6.706298 7.15792 6.582379 6.4328427 6.725754 6.4974775
1369691_at 4.754875 5.0200486 4.416795 4.4258146 4.708947 4.405284 4.606488 4.5589733 4.807452 4.5841475 4.4183245 4.6201315
1369692_at 4.0093594 4.0294333 3.9048753 3.8203282 3.9023225 3.8455532 3.9807487 3.8436148 3.8412285 3.9860106 3.8457062 3.8716257
1369693_a_at 4.969871 5.253412 5.999131 5.464117 5.2213607 5.3750763 5.2623277 5.5354 5.8097444 5.5311384 6.6650343 5.834078
1369694_at 3.886615 3.6533308 3.637634 3.5414007 3.751412 3.537574 3.6871808 3.5287008 3.6508925 3.6482332 3.5811725 3.670934
1369695_at 4.3251085 4.2464457 4.3755965 4.289151 4.2970886 4.312941 4.2412457 4.3689456 4.245547 4.3723297 4.081093 3.9861672
1369696_at 3.679693 3.7301402 3.7192104 3.6929717 3.6849568 3.6521764 3.6466258 3.6302133 3.6974914 3.6928349 3.6728919 3.6954768
1369697_at 4.020212 4.2100616 4.059937 3.8683755 4.0141306 4.3552065 4.00105 4.0839643 3.9695666 4.3705497 4.0650525 3.883029
1369698_at 4.965661 4.9569063 4.9399395 5.1821074 5.0078373 5.11477 5.0423145 5.0686235 5.0364876 6.136446 5.4547873 5.865962
1369699_at 5.273194 5.2138786 4.970914 4.962289 5.171917 4.818382 4.974394 4.9396567 4.9691734 5.065652 4.779083 4.993621
1369700_at 5.870059 5.61451 5.805461 6.082149 5.8445086 5.8014097 5.7993374 5.7946835 5.8964057 5.6700144 6.0361915 5.823554
1369701_at 12.233216 12.386103 12.038227 12.269168 12.259686 12.446709 12.501933 12.36918 12.257001 12.001281 12.2045 11.857024
1369702_at 6.9977674 6.9575944 6.918083 7.0230675 7.0341887 6.9900064 6.9003572 6.8610854 6.9486194 7.1012597 6.9266286 6.7754555
1369703_at 7.4591904 7.405868 7.5596886 7.6275005 7.3541093 7.22782 7.2818904 7.3409047 7.432753 7.3325067 7.4868293 7.5999765
1369704_at 6.8522615 6.796718 6.9088473 6.72173 6.6757555 6.7645755 6.4073257 6.8002706 6.6353426 6.765609 6.474242 6.8459525
1369705_at 5.180396 5.114659 5.167071 4.982675 5.1582546 5.217437 5.1158752 5.106178 5.2001452 5.173293 5.252743 5.087644
1369706_at 3.8950937 3.9265916 4.0814786 3.8761535 3.9452367 4.186639 3.9070692 3.9535918 3.983022 3.8696613 3.882652 3.98174
1369707_at 4.520058 4.8119698 4.5894213 4.549094 4.4720573 4.418412 4.541627 4.909121 4.826008 4.7322774 4.8829317 4.6087055
1369708_a_at 5.3287187 5.271592 5.252902 5.20515 5.264636 5.060498 5.1506915 5.294444 5.3925385 5.2702875 5.145905 5.1504493
1369709_at 4.394754 4.25221 4.0282555 4.3672056 4.2040043 4.0810947 4.119728 4.18688 4.1484995 4.2576075 4.240811 4.063122
1369710_a_at 3.5930839 3.6045723 3.6567528 3.566463 3.6620238 3.5808198 3.6303928 3.500699 3.741849 3.596179 3.6426382 3.7022617
1369711_at 5.069239 5.1072807 4.8246455 4.786142 4.9554296 4.91574 4.8524723 4.70266 4.875432 5.1192474 4.8353186 4.8357983
1369712_at 7.034949 6.978914 7.019415 7.185461 7.0948477 6.955953 6.8612704 7.140038 6.888395 6.992797 7.187437 7.1447906
1369713_at 6.156569 5.96871 5.7249765 5.8410387 6.116126 5.705319 5.9808826 5.755724 5.7469773 5.9787326 5.8903165 6.0353374
1369714_at 6.832247 6.767543 6.74553 6.80669 6.634836 6.776584 6.969232 6.804513 6.7458935 6.5798187 6.8881707 6.5165257
1369715_at 4.3461876 4.519998 4.335019 4.110772 4.519976 4.4236298 4.372697 4.3663416 4.1273193 4.4673853 4.3707466 4.2815194
1369716_s_at 9.709478 9.598638 9.79719 9.772147 9.804519 9.89988 9.770993 9.912987 9.796865 9.80564 9.879913 9.977599
1369717_at 4.4985604 4.368548 4.2271757 4.3342314 4.396099 4.334098 4.40127 4.3092575 4.495276 4.185541 4.298135 4.474443
1369718_at 8.585629 8.619006 8.38926 8.6100025 8.775357 8.332266 8.54357 8.668925 8.437496 8.348533 8.472848 7.8880477
1369719_at 3.238572 3.3770227 3.4536448 3.1680393 3.2843668 3.284509 3.1985333 3.239226 3.3712802 3.2887743 3.2591345 3.347904
1369720_at 9.333316 9.18851 9.20106 9.379133 8.902962 9.320552 9.243402 9.164879 9.227164 9.214325 9.286667 9.188278
1369721_at 4.875812 4.6026216 4.4657307 4.6987696 4.54548 4.5295444 4.688898 4.539155 4.7860627 4.67354 4.9356947 4.6159534
1369722_a_at 8.170415 8.425741 8.408786 8.227716 8.044727 7.993436 8.239225 8.001728 8.211048 8.070227 8.01786 8.144211
1369723_at 7.1953406 7.2132564 7.3305106 7.30524 7.160341 7.12682 7.202306 7.2016826 7.291168 7.1598735 7.4879093 7.3618984
1369724_at 5.520378 5.3517427 5.1771784 5.2859383 5.186982 5.3057575 5.2498827 5.2303343 5.440256 5.0457263 5.2950764 5.4288387
1369725_at 7.6857424 7.7198215 7.793852 7.8361177 7.863106 7.864459 8.034323 8.0295315 7.8891993 7.4857264 8.027411 7.6738753
1369726_at 8.112536 8.21559 8.360395 8.503258 8.365204 8.626093 8.267087 8.415071 8.6344795 8.120996 8.88745 8.776869
1369727_at 13.571753 13.700296 13.872104 13.699078 13.85104 13.812083 13.768332 13.761405 13.775335 13.8043585 13.817828 13.801838
1369728_at 5.580153 5.480637 5.3687987 5.386057 5.824367 5.5252314 5.22841 5.563137 5.5526395 5.4565735 5.5126233 5.6622624
1369729_at 8.513384 8.483856 8.397844 8.5476265 7.893251 7.987547 8.542204 8.334009 8.186277 8.070801 8.325586 8.348263
1369730_a_at 4.898014 4.916273 4.630832 4.89122 4.8130407 4.8027143 4.8893337 4.854259 4.7819986 4.9795794 4.6401434 4.721934
1369731_at 3.602451 3.5066643 3.6070359 3.448535 3.3176165 3.5932212 3.4804778 3.5039153 3.5784297 3.483622 3.6958954 3.3905182
1369732_a_at 4.79965 4.639455 4.539367 4.6919727 4.703126 4.8751993 4.8862076 4.630831 4.9307137 4.808839 4.85182 4.9448805
1369733_at 8.558964 8.395479 8.358103 8.6015835 8.552941 8.658778 8.614846 8.589333 8.591114 8.604845 8.563727 8.68814
1369734_at 9.153558 8.660754 8.851244 8.932447 8.668514 8.827675 8.921464 8.8790045 8.888858 8.46445 8.682305 8.903439
1369735_at 6.068778 6.09817 6.034687 6.0357523 6.0272813 6.185669 6.073002 5.992746 6.110148 6.2040305 6.017752 6.1097775
1369736_at 5.373968 5.25975 5.1907625 5.0599403 5.293474 5.3770933 5.2219152 5.0391884 5.194582 5.436829 5.548506 5.124445
1369737_at 9.058116 8.783688 9.108373 9.015689 9.229667 9.005141 8.431894 8.663022 8.981709 8.304138 8.600502 7.5818095
1369738_s_at 9.778565 9.571444 9.571249 9.315505 9.607404 9.702243 9.278236 9.403534 9.494757 9.129194 9.530732 8.758583
1369739_at 4.194869 4.1998954 4.2108955 4.1108665 4.101902 4.1834583 4.280751 4.277059 4.340979 4.272003 4.1900735 4.2744956
1369740_at 4.9611135 5.025506 5.1376715 5.0254116 4.9501214 4.9196568 4.886129 5.0707135 5.0121546 5.0578794 4.838165 4.9843845
1369741_at 5.591058 5.5616174 5.6218586 5.7789183 5.6764903 5.8152547 5.7103815 5.6558065 5.676447 5.6571817 5.562927 5.641795
1369742_at 4.696678 4.6821404 4.569397 4.5557313 4.732944 4.86685 4.635013 4.735176 4.67186 4.85334 4.6978054 4.5983567
1369743_a_at 8.079754 8.174765 8.764086 8.902004 8.64958 8.140678 7.935259 8.917446 8.13996 8.227726 8.411978 8.54796
1369744_at 4.381233 4.431876 4.458134 4.3333015 4.332373 4.5042353 4.409831 4.382195 4.371402 4.694891 4.6475725 4.6063914
1369745_at 6.1917157 6.081495 6.051087 6.0663157 6.0487366 6.092765 5.9650702 6.096841 6.245314 6.150621 6.0810494 6.150511
1369746_a_at 11.929907 11.089313 11.5883255 11.306662 11.262242 11.6573105 11.938933 11.445661 11.592897 11.611473 11.652765 11.687437
1369747_at 6.238598 6.490183 6.4311 6.3088064 6.039223 6.707916 6.5942626 6.4775367 6.525144 6.2983246 6.350462 6.076831
1369748_at 3.7695858 3.623561 3.590968 3.6686652 3.6022286 3.794749 3.7008657 3.7604 3.7046704 3.7845392 3.5760016 3.5564463
1369749_a_at 4.4144335 4.451131 4.380015 4.145495 4.299591 4.258952 4.3572206 4.1543827 4.2550106 4.3591604 4.250508 4.248598
1369750_at 3.9756613 3.96667 4.0397215 3.7518442 3.999593 3.794906 3.9318054 3.9393642 3.827084 4.0162077 3.9610567 3.870499
1369751_at 4.2260427 4.12109 3.9594548 3.9881098 3.988999 4.0915833 4.112945 4.1128187 4.0607233 4.1289325 4.18698 4.2482877
1369752_a_at 4.9229555 5.023906 4.9863796 4.8460236 5.016494 4.9687834 5.121982 4.8045473 4.8870344 4.806827 5.007598 4.904427
1369753_at 4.1480412 4.0098767 3.893233 3.9725797 4.1154904 4.0822515 3.8934288 3.9851778 4.0397983 4.0072856 4.0436306 4.0754185
1369754_a_at 7.800405 7.7031636 7.6939526 7.7411656 7.600699 7.737687 7.892376 7.666832 7.669693 7.89053 7.7482424 7.768071
1369755_at 3.7739446 3.6384814 3.926069 3.7212458 3.6547434 3.9106824 3.8823044 3.747114 3.7620018 4.068609 3.664551 3.7232015
1369756_a_at 7.766005 7.433714 7.686807 7.5798554 7.5157614 7.756229 7.7831554 7.7982335 7.6172895 7.5480103 7.4540124 7.9579487
1369757_at 6.023233 6.2289014 6.201684 5.842045 6.3438506 5.8220057 6.137992 6.088116 6.1222396 6.238868 6.1016054 6.0910497
1369758_at 8.121336 7.899314 7.7234435 8.233074 7.9135427 8.394288 8.292902 8.017927 7.819333 8.190558 8.620678 8.514997
1369759_at 5.505411 5.3154488 5.1494107 5.2075505 5.243572 5.416978 5.122596 5.4586883 5.0908155 5.307154 5.3647203 5.1498
1369760_a_at 4.056814 4.0023813 4.1885204 3.8727314 3.9645967 3.8689039 4.1282134 3.9539032 4.0590744 4.1236305 3.9355886 4.020516
1369761_at 4.174172 4.0027304 3.913635 3.9915762 4.02939 3.8278532 3.9412882 3.8896594 3.9336576 3.9906301 4.02077 3.9588256
1369762_at 4.434892 4.1609516 4.2679243 4.041576 4.1179914 4.1271734 3.9911463 4.119669 4.0896454 4.1229343 4.2052975 4.190349
1369763_at 4.0892425 4.1802945 4.051902 4.078783 4.169219 4.05992 4.057007 4.1319966 4.104928 3.9666014 4.01715 4.2064304
1369764_at 13.043021 13.006711 13.003008 13.14675 13.052985 12.998913 13.010358 12.973208 13.025729 13.015084 13.001221 13.195608
1369765_at 3.6245475 3.6488218 3.5795078 3.624845 3.8118455 3.6283212 3.6605072 3.7740023 3.6166623 3.745627 3.6717517 3.7355072
1369766_at 5.6049457 5.476677 5.4968495 5.322501 5.5756755 5.7117925 5.4036922 5.5063705 5.737238 5.483223 5.5136104 5.448121
1369767_a_at 4.0016623 3.992509 4.1128817 3.9402387 4.0756636 4.2339907 4.150319 4.237053 4.046465 4.380128 4.271531 4.188507
1369768_at 6.290794 6.2959514 6.3886614 6.101066 6.244188 6.2665057 6.1299734 6.328571 6.3643374 6.238901 6.296129 6.2879105
1369769_at 4.6857786 4.6933722 4.7208076 4.6192045 4.771966 4.489773 4.683094 4.5864096 4.6009264 4.5552354 4.6877394 4.573967
1369770_at 4.3280325 4.197615 4.1173406 4.22303 4.1268783 4.168516 4.1070666 4.058244 4.181881 4.3051105 4.098933 4.152918
1369771_at 5.61563 5.3705807 5.628209 5.901572 5.2255754 5.143998 5.7292356 5.3140163 5.2535458 5.338662 5.0463247 5.4106607
1369772_at 7.094472 7.1458297 6.987485 7.069603 7.270528 7.3324213 7.1115446 7.0886393 6.984948 7.398128 6.8045425 7.078993
1369773_at 4.308335 4.2050476 4.2661476 4.237709 4.2118764 4.17829 4.077193 4.2265196 4.2322464 3.9648547 4.0938883 3.9352915
1369774_at 4.458718 4.5675306 4.3942676 4.6034126 4.3645573 4.4360356 4.4789467 4.34856 4.4705887 4.4016037 4.4263086 4.5495076
1369775_at 7.855381 7.739704 7.8543596 7.8282485 7.9212904 7.958419 7.8325377 7.854259 7.9358654 8.021398 7.773688 7.8727665
1369776_a_at 6.688851 6.7120748 6.507538 6.602299 6.65992 6.8394895 6.7111573 6.6472898 6.657044 6.630061 6.645441 6.620501
1369777_a_at 6.9854765 7.175372 7.2465606 7.581821 7.4342422 7.587741 7.2842875 7.3343377 7.613981 6.9726973 7.2838354 7.3063016
1369778_at 3.865832 3.917469 4.1249595 3.9232345 3.892524 3.9085283 3.937102 3.9541693 3.857769 3.9878333 3.938376 4.0400496
1369779_at 5.856552 5.707193 5.595375 5.9712114 5.6134195 5.5804925 5.593043 5.610726 5.656786 5.589176 5.737234 5.5129933
1369780_at 6.2300363 6.502488 6.199546 6.208448 6.19554 6.3575535 6.231468 6.2144666 6.2142844 6.5402613 6.4318414 6.3093295
1369781_at 3.8811283 3.7256389 3.6906948 3.6378562 3.7696621 3.8229043 3.775904 3.669056 3.9917407 3.6513178 3.9162033 3.807741
1369782_a_at 6.2726426 6.0691996 5.962463 5.96577 6.0486875 6.221191 6.156955 6.000651 6.025182 6.077508 6.076229 6.130275
1369783_a_at 4.8281 4.59443 4.6287146 4.757372 4.9605203 4.7721834 5.312711 4.891315 4.789319 5.1630573 4.6207757 4.8487434
1369784_at 3.7700844 3.9045143 3.7913103 3.635691 3.7348585 3.7315648 3.61948 3.7077084 3.7227464 3.7688344 3.8103285 3.72576
1369785_at 8.310419 8.122932 8.409476 8.490925 8.119631 8.036272 7.8137436 8.066067 7.8490644 8.147959 7.7782516 8.050324
1369786_at 6.4755893 6.42328 6.3158236 6.2432 6.224891 6.324147 6.2479644 6.215241 6.4437275 6.566313 6.6440635 6.249747
1369787_at 4.0800734 4.1647873 3.9312499 3.8037271 4.0926733 4.130867 3.9797268 4.128912 3.8683758 4.195009 4.098013 3.7226734
1369788_s_at 7.2563496 8.112098 7.4307613 7.5105968 7.123367 8.190321 7.274377 7.151127 6.9361753 6.995271 6.877647 6.7616878
1369789_at 3.6862407 3.8623774 3.5388095 3.7364776 3.5289614 3.707275 3.8044062 3.628028 3.5078201 3.6380966 3.7422206 3.549315
1369790_at 11.078528 11.715045 10.591602 11.987839 11.903914 11.406337 11.247365 11.331413 11.391387 11.274531 11.232281 11.493671
1369791_at 7.6506343 8.018896 7.7055273 8.127203 7.656741 7.7073393 7.804569 7.7339573 7.8515344 7.706564 7.7980146 7.375483
1369792_at 6.111288 6.157543 5.9738736 5.9653068 6.1139903 6.0767503 6.122336 5.994784 5.97811 6.08957 5.819824 6.0361423
1369793_a_at 4.390622 4.2789083 4.2833347 4.266245 4.1339135 4.365475 4.2961264 4.070134 4.2937107 4.208544 4.274148 4.3462067
1369794_a_at 4.9094863 5.08401 4.8428035 5.043388 4.970294 5.0667763 5.0550413 4.8814716 5.0005713 4.8843675 4.915374 4.9590287
1369795_at 4.238099 4.394872 4.2709856 4.5047026 4.488979 4.6667204 4.385729 4.226038 4.376933 4.5053625 4.423766 4.4057407
1369796_at 4.9650474 4.7426004 4.5597925 4.6497345 5.0240107 4.67039 4.7406573 4.817071 4.64703 4.7379804 4.730712 4.532132
1369797_at 4.274621 4.3611865 4.4957476 4.4321985 4.173949 4.3518295 4.082509 4.184376 4.219286 4.322767 4.364539 4.3282843
1369798_at 4.712216 4.6493063 4.6958017 4.6176224 4.6975975 4.4423027 4.538062 4.4890904 4.394236 4.6813154 4.7869625 4.719858
1369799_at 10.465769 10.48287 10.399018 10.499826 10.422787 10.1761 10.462319 10.471793 10.486619 10.275571 10.354911 10.263344
1369800_at 3.9000485 3.9222772 3.7531018 3.8213603 3.8871315 3.9925418 3.8483155 3.782816 4.034439 3.9917011 3.7853272 4.0085974
1369801_at 4.8049717 4.9015517 4.593783 4.682471 4.608613 4.4937515 4.868517 4.487285 4.678961 4.9084415 4.8095913 4.5393095
1369802_at 3.9182367 3.9080942 3.952529 3.86104 3.9346468 3.9360662 4.0631714 4.054705 3.8970578 3.9872568 4.174525 3.9742773
1369803_at 4.7046423 4.6890683 4.5342803 4.559009 4.63668 4.8027143 4.519393 4.4801455 4.5302544 4.618014 4.684314 4.4987383
1369804_a_at 4.6432977 4.6227903 4.4921384 4.730569 4.683004 4.800284 4.7249885 4.4132404 4.466338 4.6315193 4.746248 4.605465
1369805_at 3.9252505 3.9136198 3.9773338 3.8000312 4.2629547 3.9312406 3.772313 3.9120953 3.8926277 3.9623652 3.9087136 3.9644337
1369806_at 5.069606 5.0775266 4.920208 4.9367323 4.948572 5.0550776 5.038463 5.0231075 5.1992946 5.0578794 4.9106536 5.025641
1369807_at 4.581212 4.8335648 4.709309 4.654284 4.692914 4.6370287 4.4955564 4.829923 4.71216 4.667357 4.699812 4.7072196
1369808_at 5.088746 5.0163193 4.7023916 5.0709023 4.9287105 4.951442 4.508061 5.0369296 4.700894 5.145443 4.8198133 4.6491904
1369809_at 5.2521167 5.219674 5.056133 5.0806904 5.124457 5.033337 5.024954 4.8864202 4.9169393 5.4225435 5.20075 5.164185
1369810_at 6.584513 6.620709 6.414207 6.6042886 6.7728486 6.4488664 6.5165086 6.4508977 6.5059133 6.395505 6.3817286 6.5244927
1369811_at 4.851728 4.98298 5.0286913 4.9485283 4.948969 5.0498915 5.006151 5.0126524 5.084873 4.90215 5.0158415 4.897089
1369812_at 5.7646065 5.787177 5.866397 5.6628084 5.866541 6.0041456 5.8423667 5.697982 5.95889 5.755438 5.7060223 5.790135
1369813_at 6.8518853 6.7159986 6.9551697 6.8311834 6.7247515 6.6322956 6.692591 6.786306 6.7559223 6.5775657 6.4578276 6.458207
1369814_at 4.7251835 4.5458007 4.677522 4.444395 4.660191 4.5032682 4.60912 4.521953 4.755078 4.4276066 4.6326838 4.622926
1369815_at 5.682642 5.797755 5.73313 5.739776 5.820858 5.8068757 5.5365353 5.86763 6.1426687 5.904306 6.020739 5.988981
1369816_at 4.869999 4.778051 4.748641 4.7525797 4.671136 4.734944 4.68724 4.7847195 4.898954 4.813511 4.6723223 5.0651584
1369817_at 4.080607 4.2972765 4.556924 4.3853064 4.3244686 4.4000607 4.662795 4.5025053 4.724871 4.538151 4.3756394 4.481498
1369818_at 4.8546805 4.9680367 4.779912 4.812674 4.996338 4.9938955 4.9022818 4.8477182 4.929002 4.771341 4.7683744 4.9229784
1369819_at 4.896475 4.7994146 5.0041475 4.910129 4.9849887 4.831987 4.901965 4.8009396 4.7711153 4.8674088 4.6833935 5.0786104
1369820_at 4.3292356 3.9265916 3.8958488 4.0786057 4.204357 4.1963387 4.1932244 4.109252 4.0737023 4.2085433 4.123548 4.1832967
1369821_a_at 4.757947 4.8005285 4.698596 4.719097 4.7177 4.841668 4.8302774 4.985738 4.670329 4.698631 4.8806415 4.600198
1369822_at 4.408181 4.372003 4.3232327 4.329405 4.1487603 4.2525816 4.3078103 4.282553 4.249978 4.2706933 4.45274 4.287715
1369823_at 4.90438 4.707946 4.8059244 4.5384703 4.6452093 4.85782 4.597148 4.7589674 4.8453217 5.0481358 5.039301 4.9436407
1369824_at 4.846058 4.9233556 4.8243475 4.8412313 4.760786 4.8076606 4.7729883 4.9985 4.879389 5.0258217 4.861806 4.7674465
1369825_at 5.2397337 4.958379 4.9863796 5.0779247 4.947957 5.0953608 4.908223 4.9185457 5.0943832 4.9788303 4.9350567 5.0418944
1369826_at 6.012059 5.9928303 6.009052 6.095126 5.9552345 6.00837 6.1012774 5.924352 5.8478923 6.00311 6.094793 5.795556
1369827_at 5.600625 5.420983 5.531636 5.440076 5.5455933 5.3970356 5.4644694 5.536169 5.4637403 5.4489574 5.7707624 5.504944
1369828_at 6.045558 5.8122416 5.7486086 5.530267 5.9251003 5.966139 5.7985425 5.8042984 6.000203 6.0761924 6.187111 6.098636
1369829_at 4.7563214 4.849757 4.9427786 4.7090073 4.9375644 5.1029277 4.7083254 4.695852 4.911226 4.855377 4.828382 4.7153664
1369830_at 4.414275 4.452516 4.4069424 4.623598 4.565993 4.432725 4.3438783 4.5682883 4.58091 4.550293 4.596707 4.7400017
1369831_at 5.9356213 5.7193003 5.473585 5.5220957 5.4478273 5.6491985 5.6635704 5.633025 5.6452465 5.820777 5.4315825 5.6950274
1369832_at 6.147598 6.168148 5.84232 5.904828 6.054396 6.1056447 6.170818 6.038131 6.1079183 6.166118 6.0537777 6.1641273
1369833_at 4.555089 4.4930577 4.3207836 4.380311 4.3538456 4.2371273 4.2751336 4.407048 4.296636 4.5289145 4.423277 4.308886
1369834_at 7.2325845 7.287288 7.1495733 7.0533967 7.0161552 7.2710013 7.098889 7.4243016 7.3792257 7.029337 7.261691 6.726958
1369835_at 6.072732 6.1972227 6.1331267 6.013313 6.120398 6.146845 6.0212317 6.117428 6.0042458 6.2514677 6.4693956 6.1189637
1369836_at 6.1449523 6.1057534 6.2842765 6.0659637 6.188909 6.000636 6.7222657 6.122894 7.095899 6.765562 7.187271 6.087056
1369837_at 12.616317 12.39085 12.599709 12.405506 12.660532 12.3888235 12.401596 12.499341 12.5299015 12.459337 12.689565 12.008538
1369838_at 4.2230077 4.190509 4.1701517 4.135856 4.096196 4.296015 4.196747 4.0730906 4.152788 4.224627 4.165411 4.1940546
1369839_at 4.888176 4.81618 4.8985624 4.506828 4.780444 4.9291735 4.900054 4.8551702 4.7712116 5.0224085 4.835801 4.753378
1369840_at 8.519384 9.187836 8.812249 9.606222 9.116288 9.736062 10.391661 9.853485 9.649887 9.862267 10.101769 10.279277
1369841_at 3.6619372 3.6717725 3.5786772 3.499332 3.6533995 3.691221 3.7184606 3.7119868 3.4978123 3.6607127 3.6318302 3.6322901
1369842_at 4.0205946 3.8180318 3.9865372 3.7695591 3.9358706 3.9017534 3.838203 3.9715908 3.7861018 3.8332996 3.8301923 4.0065093
1369843_at 4.5427227 4.4487066 4.2904463 4.6696353 4.258621 4.6458607 4.3847466 4.4187555 4.468241 4.4534965 4.491021 4.4058895
1369844_at 4.18508 4.2036457 3.9422438 4.2060003 4.2162123 4.1879387 4.0018034 4.0443296 4.0648975 4.1597056 4.0040603 4.024373
1369845_at 5.678042 5.9409633 6.0183635 5.993828 5.721502 5.624254 5.6553073 5.491691 5.719219 5.985024 6.081463 5.8677
1369846_at 3.5047822 3.5896842 3.4978538 3.4969518 3.432283 3.5652611 3.47855 3.4073923 3.4840403 3.540654 3.518584 3.4309545
1369847_at 5.87194 5.8089685 5.6878715 5.4340286 5.5801444 5.637195 5.445323 5.7108583 5.684082 5.915455 5.5234413 5.671678
1369848_at 3.6189735 3.6317806 3.6316361 3.6666186 3.816737 3.5995 3.619899 3.7131217 3.6661618 3.6305084 3.628413 3.7135274
1369849_at 4.9134145 5.0463233 4.9676085 5.27734 5.1609974 4.9356456 5.088034 5.0821896 5.1244 5.114926 5.1760845 5.095399
1369850_at 5.89492 5.5737715 5.6191826 5.6960964 5.7093754 5.8502965 5.7358093 5.3791046 6.095741 5.97291 5.818773 5.848803
1369851_at 7.378327 7.345287 7.2487903 7.310702 7.526908 7.496357 7.348183 7.233569 7.4143214 7.3325944 7.2271304 7.292483
1369852_at 11.952571 11.872077 12.074251 12.101275 11.869421 11.9986315 12.064375 12.142601 11.982068 12.012335 12.2203 12.105185
1369853_at 4.954439 5.022505 5.030131 4.8265815 4.789646 4.8671417 4.8642316 4.887833 4.896559 4.9652576 4.851742 4.8797064
1369854_a_at 8.34413 8.150642 7.7828584 8.212028 8.430958 8.126618 7.935441 8.101835 8.00465 7.8379784 8.287553 8.157417
1369855_at 3.7991576 3.7658522 3.798842 3.7502701 3.8627675 3.9214451 3.870979 3.7924702 3.7166324 3.7477891 3.7341032 3.856919
1369856_at 4.9176702 4.736675 4.714208 4.781515 4.880436 4.769419 4.8481355 4.832512 4.948764 4.929861 4.8597717 4.786551
1369857_a_at 5.923833 5.9947977 5.905055 5.7294474 5.9519916 6.1141543 5.8286624 5.7165627 6.033685 5.856987 5.915461 6.088643
1369858_at 4.7246895 4.821912 4.719033 4.600262 4.8128476 4.7304244 4.5455885 4.57571 4.832131 4.6161814 4.4350257 4.3605423
1369859_at 4.441536 4.366845 4.199424 4.2182264 4.189074 4.4853525 4.2513514 4.4925184 4.2552733 4.56606 4.2625437 4.320649
1369860_a_at 4.863674 4.8986454 4.5574265 4.6332245 4.9880342 4.7043743 4.603423 4.725955 4.785325 4.765318 4.6722755 4.7579374
1369861_at 4.6767964 4.5629435 4.4242673 4.569377 4.5815644 4.4371204 4.435972 4.372678 4.4886317 4.4306884 4.6067376 4.474187
1369862_at 4.325363 4.3935533 4.219695 4.3120565 4.3948507 4.3700633 4.1670327 4.265 4.284073 4.488387 4.4496174 4.38707
1369863_at 7.75016 7.9440093 8.797112 8.505123 8.2563 8.115746 8.575905 8.815031 8.436617 8.792683 8.28058 9.100956
1369864_a_at 10.119896 10.204486 9.2860365 10.202246 10.030135 10.672251 9.762686 9.925268 10.438593 9.594667 11.196531 9.044992
1369865_at 4.258069 4.2596517 4.131746 4.3120522 4.2662334 4.2201195 4.297955 4.310291 4.431336 4.3405814 4.2900467 4.1764736
1369866_at 4.5223856 4.634656 4.5353594 4.573912 4.6051273 4.6643095 4.647202 4.7451553 4.628174 4.7580595 4.5388484 4.6678605
1369867_at 6.6031756 6.2620087 5.642353 5.787877 5.712299 5.949631 5.796412 5.9314427 6.887489 6.1704783 5.317815 5.162636
1369868_at 9.735838 10.00939 10.076999 10.251908 9.937613 9.716111 10.097903 10.078455 9.707609 10.168128 9.964999 9.704538
1369869_at 4.077802 4.0601106 3.8488915 3.9402387 4.1733184 4.0107336 3.7884874 3.9706178 3.8115697 4.250995 3.943571 4.0741944
1369870_at 7.478402 7.4280415 7.5698204 7.4075856 7.410315 7.3873973 7.479436 7.4564576 7.4993525 7.389216 7.5765004 7.6604586
1369871_at 3.6617951 3.6694694 3.5714424 3.5837085 3.8040223 3.6726584 3.6095362 3.60873 3.537169 3.7694225 3.7311203 3.594338
1369872_a_at 4.501453 4.270398 4.399809 4.4049087 4.3325653 4.284221 4.4181833 4.3401327 4.368776 4.4541492 4.3947515 4.4377832
1369873_at 4.4927936 4.5118423 4.4906025 4.4083443 4.4905477 4.6400895 4.5169234 4.470289 4.5015993 4.622152 4.509202 4.487769
1369874_at 5.1817493 5.131659 5.1269636 4.917035 5.1871634 5.1152625 5.1047955 5.1685424 5.0855103 5.033878 5.0044584 5.239754
1369875_at 5.325961 5.281184 5.2515574 5.02637 5.3055887 5.4375496 5.3153105 5.040883 5.1264114 5.3152285 5.306485 4.9703345
1369876_at 3.800701 3.9395294 3.969007 3.9685183 4.001625 3.894591 3.9923081 3.8799536 3.7975588 3.7772253 4.070962 3.9636376
1369877_at 4.80667 4.658277 4.6582384 4.7167735 4.9886155 4.8507547 4.717241 4.7293005 4.738532 4.70237 5.27475 4.6928887
1369878_at 4.1309757 4.3729353 4.1356983 4.1577444 4.2326927 4.142068 4.146146 4.347226 4.325397 4.472147 4.15681 4.1052356
1369879_a_at 12.937772 12.779526 12.823474 12.908884 12.854452 12.792953 12.847999 12.858254 12.803043 12.761374 12.802258 12.732774
1369880_at 4.258058 4.40321 4.3904734 4.1022882 4.352687 4.263626 4.4038415 4.3986034 4.2823777 4.3822813 4.3314404 4.4563394
1369881_at 4.212288 4.418998 4.464446 4.444563 4.4967184 4.4492826 4.4821405 4.311559 4.5354967 4.3912773 4.4349146 4.3590503
1369882_at 4.490327 4.839292 4.679321 4.588277 4.68799 4.6772656 4.6548038 4.6625314 4.5581145 4.574254 4.5532284 4.53208
1369883_at 3.8460925 3.7976341 3.514905 3.6196744 3.82646 3.5697525 3.5249567 3.6380522 3.478562 3.7492151 3.6437263 3.6971464
1369884_at 4.8722644 5.0050564 4.9224596 4.888676 5.1262164 5.1505384 5.1587534 5.177489 5.058646 4.990952 5.050117 5.0137825
1369885_at 5.199716 5.380297 5.072459 4.9624147 5.123788 5.132734 4.9651895 5.212332 5.3317814 5.3420835 5.2352047 5.110714
1369886_a_at 5.7694106 6.175196 5.8902206 5.870098 5.80466 5.879501 5.7811227 5.961159 5.9390664 5.890882 6.1354103 5.7938046
1369887_at 4.5893335 4.4525995 4.4599013 4.4387307 4.599863 4.4320307 4.562133 4.3916044 4.5448027 4.5435877 4.510364 4.4921684
1369888_at 4.315278 4.311844 4.206144 4.120743 4.174326 4.116828 4.3386493 4.32266 4.227504 4.249018 4.224166 4.305745
1369889_at 4.2639637 4.171644 4.238349 4.079129 4.2646255 4.3016205 4.1684713 4.059295 4.2576904 4.338835 4.1345015 4.2729073
1369890_at 3.1061325 3.1101053 3.1985955 3.2356555 3.139562 3.09229 3.0796745 3.1120849 3.087882 3.0838919 3.174508 3.1362755
1369891_at 5.056573 5.19348 5.1167436 5.0420594 5.328033 5.3138404 5.231155 5.0454316 5.3376126 5.194095 5.288039 5.4122987
1369892_at 3.4422767 3.310266 3.390781 3.4382682 3.4946895 3.4951274 3.3697317 3.5448265 3.4435327 3.4425712 3.529786 3.5574641
1369893_at 4.7607684 4.7580047 4.7101684 4.672286 4.6514916 4.7060113 4.7941628 4.644153 4.8075876 4.776102 4.6564126 4.8443146
1369894_at 3.1873336 3.1374674 3.1532705 3.0901957 3.1954744 3.1371098 3.195673 3.1981826 3.1693528 3.164173 3.170983 3.1606412
1369895_s_at 6.500922 6.291152 6.5472817 6.4558153 6.474413 6.2973375 6.4668097 6.4045987 6.5077524 6.2607284 6.2010765 6.587403
1369896_s_at 7.5662975 7.207514 7.268953 7.508702 7.482286 7.1926303 7.1228294 7.205197 7.4515543 7.1593804 7.4357767 7.35258
1369897_s_at 12.340034 12.261706 12.362325 12.421549 12.194606 12.221915 12.093632 12.156102 12.15866 12.096859 12.099093 12.114666
1369898_a_at 4.8493347 4.7181463 4.8209224 4.8724446 5.0069885 4.8251295 4.8788195 4.9828277 4.8389516 4.8888216 4.909449 4.957441
1369899_s_at 5.803126 6.1306877 5.950654 6.178141 5.7801366 6.071036 5.9549847 6.1837635 6.0716486 6.1530476 6.0441356 5.742795
1369900_at 3.9765704 4.0285025 4.0840063 4.0948067 4.100652 4.0813637 3.952671 3.9589577 3.9007518 4.0310106 4.0612087 4.092722
1369901_at 4.5268254 4.358966 4.471625 4.26632 4.482975 4.5847545 4.506716 4.47013 4.4381723 4.6042023 4.4674454 4.5458097
1369902_at 7.49354 7.421216 7.397194 7.644002 7.0247297 7.3472786 7.116423 7.3354826 7.186381 7.038945 7.1702538 7.0610166
1369903_at 4.325493 4.3010254 4.317868 4.286913 4.444045 4.478079 4.4291883 4.271983 4.3019156 4.5822005 4.5180893 4.346259
1369904_at 5.0789766 5.147523 4.9059124 4.9135103 4.970074 4.9576416 4.987529 4.9629636 5.0289707 5.02478 4.997262 5.0147233
1369905_at 3.7219684 3.7971046 3.6889117 3.7123644 3.7136185 3.7766733 3.878582 3.6786652 3.689001 3.7300692 3.8139248 3.7518225
1369906_s_at 11.859125 12.002887 11.920714 11.930259 11.96287 11.983493 12.022294 11.986943 12.002952 11.943029 12.134569 12.082132
1369907_at 5.8488965 5.7274714 5.718795 5.817683 5.79348 5.7854 5.6493044 5.9243164 5.7566805 5.933498 5.552997 5.664068
1369908_at 3.719842 3.7376797 3.684728 3.5627434 3.5874715 3.670485 3.6183496 3.634008 3.5882108 3.584524 3.62006 3.6175437
1369909_s_at 11.263889 11.37064 11.435479 11.176153 11.1536255 11.128118 11.033032 11.331792 11.246567 11.198278 10.946899 11.15931
1369910_at 4.1389246 3.8552682 3.6744199 3.8897674 3.8212252 3.8165486 3.8077486 3.916863 3.9618595 3.7599783 3.8700414 3.7650926
1369911_at 5.2497387 5.1789823 4.9963107 5.1299014 5.29247 5.145876 4.963727 5.0156765 5.125947 5.1666822 5.1501455 5.304445
1369912_at 6.0920315 5.9706335 6.0333295 6.0723333 6.114501 5.9150763 6.135083 5.854471 5.98047 5.928758 5.9896073 5.6507254
1369913_at 4.448299 4.562845 4.691429 4.4747906 4.714119 4.5416236 4.483713 4.452391 4.6742396 4.647574 4.4863667 4.3597093
1369914_at 4.0221624 3.8132017 3.8759825 3.8703063 3.9810276 3.943612 3.824556 3.8760552 3.9932518 3.9380178 3.9185228 3.9434295
1369915_at 6.8670025 7.0155315 6.93046 6.9064465 7.0383005 6.877884 6.954623 6.8875813 6.779743 7.247748 7.1940155 6.923604
1369916_at 5.2015815 5.126273 5.0410986 5.039174 5.0751853 5.2235384 5.273107 4.9980526 5.214578 5.1797853 5.1444836 5.0456605
1369917_at 5.225751 5.284267 5.196316 5.2546988 5.234312 5.2786603 5.2457876 5.1036434 5.1066365 5.250761 5.315447 5.216784
1369918_at 3.956302 4.067175 3.975983 3.8573222 3.9915721 3.9065704 3.7895231 4.0384407 3.8990111 3.949493 3.8820453 3.9416273
1369919_at 5.1042366 5.0245867 4.98144 4.970536 4.9122877 4.9836073 5.2337823 4.8928347 4.9778633 4.9864674 5.0731444 4.990572
1369920_at 4.636753 4.983361 4.59581 4.5643835 4.986554 4.764263 4.7885895 4.804557 4.8253107 4.6675982 4.62829 4.95497
1369921_at 6.035144 6.6496844 6.689927 6.8118258 7.053537 6.2263494 6.0730023 6.2993755 6.1409516 7.474793 6.3676667 6.1447954
1369922_at 8.451894 8.759627 8.998444 9.024669 8.75108 8.82831 8.959489 8.955642 9.010413 8.753015 8.906042 9.109624
1369923_at 5.870647 6.036563 5.731308 5.6900625 5.853863 5.8140535 5.4359717 5.6146574 5.8326507 5.7062845 5.895103 5.726019
1369924_at 5.794493 5.904011 5.643682 5.6829524 5.8841724 6.007137 5.7358117 5.867425 5.7731376 5.838655 6.0624003 5.6314697
1369925_at 3.9873164 3.8258562 3.8626237 3.7542303 3.9039786 3.9550574 3.8894184 3.9587462 3.9195912 3.8447056 3.926624 3.94387
1369926_at 7.714 7.746951 7.7703857 7.7350917 7.7338653 8.238896 7.659151 8.016319 8.046988 7.93648 7.765239 7.93245
1369927_at 11.291227 11.453284 11.381474 11.389776 11.22912 11.294969 11.301835 11.435792 11.414944 11.526982 11.454079 11.462598
1369928_at 3.7761106 3.8652341 3.7025208 3.73637 3.759275 3.8534567 3.860141 3.7074084 3.8009934 3.6572788 3.7400224 3.743331
1369929_at 11.303353 11.358687 11.295411 11.496951 11.380521 11.345919 11.553573 11.356516 11.523559 11.5617895 11.768512 11.603997
1369930_at 11.309358 11.463781 11.624288 11.399177 11.485886 11.447875 11.513094 11.479617 11.492311 11.5351 11.649392 11.497969
1369931_at 7.1276503 7.2238584 7.362898 7.2122426 7.0787315 7.181902 7.346109 7.354866 7.4603314 7.6139374 7.8713894 7.906501
1369932_a_at 9.781051 9.795547 9.819032 9.834932 9.690936 9.8742075 9.734214 9.59711 9.68449 9.743653 9.625801 9.669391
1369933_at 11.081912 10.987539 11.300221 11.088963 10.998203 11.126264 11.012968 11.254912 10.959045 11.288462 11.105733 11.192832
1369934_at 11.651941 11.685621 11.9072075 11.865518 11.613043 11.715909 11.725677 11.866123 11.7682495 11.720185 11.798523 11.6833
1369935_at 8.074757 8.182087 8.045054 8.082513 8.149874 8.110189 8.20196 8.20415 7.9758205 8.156484 8.302399 8.201328
1369936_at 10.761645 10.994737 10.991873 10.576706 10.656573 10.784262 10.666509 10.728868 11.119077 10.697419 10.876586 10.708059
1369937_at 10.622495 10.657809 10.832224 10.548586 10.491431 10.54527 10.50128 10.510941 10.773987 10.612891 10.710108 10.381451
1369938_at 6.955712 6.602862 6.8487544 7.0215144 6.964352 6.704129 6.712499 7.0111823 6.605115 6.537493 6.814055 6.660055
1369939_at 11.756638 11.836623 11.9728365 11.834389 11.835131 11.98552 11.845857 11.9632015 11.911038 12.053334 11.822041 11.688842
1369940_at 10.26925 10.1739 10.173355 10.167107 10.153099 10.301215 10.13004 10.115068 10.173739 10.58417 10.601189 10.126138
1369941_at 11.180872 11.202975 11.285992 11.15456 11.247702 11.296156 11.21294 11.048955 11.179724 11.429915 11.261957 11.307597
1369942_at 9.257177 9.139369 9.027323 9.23135 9.052151 9.125686 9.049882 9.146034 9.122307 9.001816 8.9638605 8.969024
1369943_at 9.82142 10.082593 10.175279 10.289774 10.031968 9.822496 9.958783 10.289394 10.234585 10.086497 10.128091 10.244342
1369944_at 9.094815 9.011285 9.093044 8.977524 9.169718 9.168533 9.11345 8.948635 8.9675 8.850081 9.178915 8.835783
1369945_at 4.6364784 4.688093 4.457795 4.859465 4.8113647 4.785247 4.5819 4.8847675 4.8067703 4.687342 4.9213133 4.6183195
1369946_at 6.3760743 6.382657 6.369722 6.4248843 6.3485093 6.5438304 6.3910203 6.4461503 6.4124293 6.469362 6.5278196 6.2505927
1369947_at 5.729636 5.724591 5.7987447 5.510084 5.7032423 5.7089915 5.9641967 5.962228 5.878527 6.171865 5.898119 5.668652
1369948_at 7.7684984 7.7701583 7.683241 7.568799 7.6370916 7.6875625 7.73103 7.525849 7.7812867 7.8912587 7.8175635 7.6577697
1369949_at 7.128171 7.194433 7.2977586 7.1033187 6.9878016 7.088768 6.869907 7.030828 6.9357777 7.252814 7.09265 6.9876986
1369950_at 9.345755 9.28806 9.384913 9.386612 9.260527 9.353215 9.409193 9.393967 9.368543 9.443176 9.384745 9.380319
1369951_at 4.053167 3.9500775 4.1315837 4.061513 4.0397353 4.049768 4.1806355 4.1570907 3.9465647 4.0758915 4.117374 4.2195296
1369952_at 11.96389 11.877 11.697589 12.034376 11.928049 11.955806 11.951912 11.965107 11.961881 12.188371 12.159479 12.114249
1369953_a_at 4.180577 4.658005 4.4662156 4.438964 4.2653685 4.5962663 4.35969 4.585197 4.4535127 4.4694886 4.589436 4.4319773
1369954_at 12.849055 12.760713 12.650052 12.823435 12.775851 12.775815 12.957748 12.761328 12.769385 12.866023 12.879852 12.944758
1369955_at 6.278223 6.307771 6.1981626 6.1087995 6.146616 6.5305123 6.0994143 6.3419323 6.0707226 6.117233 5.779376 6.2277837
1369956_at 9.048832 9.039753 8.900892 9.035338 9.152824 9.045224 9.31264 9.299635 9.180306 9.173168 9.513603 9.387949
1369957_at 5.2026734 5.1516805 5.861007 5.3195977 5.7797265 5.2532544 5.731224 5.6324596 5.5147142 6.640016 6.7633624 6.487686
1369958_at 8.102592 8.561583 8.134457 8.7751255 8.563986 8.275835 7.983455 8.486851 8.33222 8.01515 7.9698076 8.22822
1369959_at 12.144731 12.223524 12.027479 12.164126 12.017932 12.077938 12.149143 11.845944 11.745694 12.251288 12.116286 12.176284
1369960_at 10.230693 10.252148 10.370996 10.142312 10.485468 10.240898 10.416048 10.236889 10.307525 10.056658 10.28421 10.121214
1369961_at 8.588458 8.691403 8.779853 8.544295 8.715223 8.632353 8.811147 8.899609 8.85226 8.549495 8.945398 8.934741
1369962_at 8.299927 8.39434 8.434717 8.386547 8.488777 8.472965 8.483786 8.454697 8.426991 8.661081 8.694032 8.605685
1369963_at 4.8042555 5.090513 5.218671 4.9103966 4.9244533 5.1148014 5.2105055 5.22118 5.189969 5.0106106 4.8481903 5.127165
1369964_at 6.2862167 6.3448787 6.107158 6.591607 6.252585 6.0991597 6.483049 6.5458 6.207399 6.3954763 7.2263665 6.4886603
1369965_at 7.746319 7.8981795 7.9534726 7.854924 7.666469 7.9591417 7.7772894 7.5884395 7.7419415 7.9506397 7.627612 8.108437
1369966_a_at 11.945831 12.018031 12.040464 12.039773 12.105606 12.055581 11.945033 12.013108 12.150866 12.178177 11.981539 12.049656
1369967_at 8.530606 8.398108 8.56097 8.476542 8.40322 8.5610485 8.442357 8.453527 8.531393 8.489575 8.570506 8.30336
1369968_at 5.660551 5.8995895 5.377072 5.946057 6.1812778 6.027272 5.3887763 6.030731 6.1504073 5.420202 5.927349 5.976619
1369969_at 8.932512 8.861523 8.99793 9.072347 8.868227 9.021033 8.796325 8.878078 8.76021 8.878401 9.019383 9.145039
1369970_at 10.498603 10.58458 10.554356 10.635833 10.651137 10.459711 10.2956505 10.623248 10.548288 10.473542 10.489669 10.494003
1369971_a_at 8.55196 8.43792 8.623909 8.72095 8.351522 8.401653 8.664296 8.671531 8.3952875 8.268496 8.423145 8.602859
1369972_at 6.5732327 6.393983 6.3654246 6.2447515 6.271022 6.3756714 6.4445014 6.4340973 6.279383 6.1197906 6.3201404 6.3108883
1369973_at 10.542429 10.675619 10.854806 10.795096 10.824338 10.756758 10.798711 10.749223 10.784475 11.0715685 10.955066 10.8899355
1369974_at 7.014705 7.118908 7.122107 7.0339713 7.060493 7.3778224 7.210333 7.285152 7.1990137 7.096627 7.0344186 7.244688
1369975_at 8.08053 8.079358 8.256704 8.083761 8.105473 8.068401 7.9985776 8.152615 8.208751 8.038866 8.111997 8.1898
1369976_at 9.616556 9.78618 10.17288 9.735271 9.861125 10.035964 9.864806 9.830039 9.826532 9.99203 9.966074 10.027823
1369977_at 4.1923127 4.2597017 4.1249595 3.9872403 4.061667 4.0495853 4.158975 4.133054 4.0830116 4.0765133 4.2423115 4.1418486
1369978_at 7.3434124 7.411295 7.531445 7.4148426 7.3975487 7.3899364 7.242965 7.5655847 7.2095604 7.3380427 7.5762367 7.369168
1369979_at 8.663244 8.957874 8.672438 8.915016 8.928116 8.9331 8.94639 8.891199 8.96929 8.97497 9.127058 9.096717
1369980_s_at 9.11875 9.036752 8.979734 9.184523 8.979639 9.15506 9.265357 9.246079 9.064678 8.907791 9.239226 9.203111
1369981_at 8.388535 8.267982 8.510381 8.550648 8.357593 8.291708 8.460528 8.142574 8.276722 8.407938 8.188198 8.28126
1369982_at 9.392738 9.2295265 9.450481 9.614687 9.184916 9.395963 9.337704 9.472137 9.147075 9.6551 9.658194 9.434337
1369983_at 8.07722 7.993793 8.144388 8.04376 8.493998 7.528681 7.59581 8.447645 8.371839 7.93096 9.133507 8.091365
1369984_at 8.87575 9.215261 9.527525 9.148495 9.101601 9.255095 9.234439 9.258546 9.280836 9.432215 9.185669 9.201653
1369985_at 5.850484 5.7361236 5.8260374 5.849824 5.934229 5.874494 6.0536427 5.8401933 5.703258 5.8355784 5.8812094 5.9271445
1369986_at 11.51562 11.748348 11.825395 11.466276 11.626399 11.681914 11.620597 11.59288 11.628038 11.586862 11.639634 11.417736
1369987_at 5.194193 4.995923 5.225955 5.0398192 5.0800734 5.0210857 5.013832 5.1326694 5.008505 5.174371 5.148138 5.065654
1369988_at 5.8270135 5.7386484 5.848323 5.8452616 5.9078655 5.652426 5.810201 5.7563553 5.901304 5.9361134 6.026378 6.031448
1369989_at 9.255118 9.387152 9.461498 9.4812355 9.412193 9.423415 9.235368 9.413513 9.438503 9.211852 9.141854 9.156277
1369990_at 10.2869625 10.1548 10.268566 10.1106415 10.250459 10.117824 10.121228 10.265831 10.298302 10.202423 10.120154 10.257018
1369991_at 9.821754 9.840766 9.893462 9.742247 9.801433 9.802067 9.761678 9.908437 9.872479 9.737024 9.682858 9.847552
1369992_at 8.470284 8.612089 8.701465 8.6027975 8.621016 8.671495 8.473341 8.810696 8.669224 8.682529 8.619049 8.4958
1369993_at 6.431824 6.5885925 6.5165677 6.4158077 6.366477 6.6621256 6.3541923 6.4597497 6.60897 6.3149533 6.3801317 6.556669
1369994_at 7.750238 7.5877743 7.5186315 7.580943 7.485944 7.546305 7.595467 7.7470794 7.451962 7.4612775 7.4709764 7.643462
1369995_at 8.350841 8.334952 8.493179 8.428398 8.367662 8.316656 8.309521 8.396536 8.186598 8.186031 8.260536 8.28467
1369996_at 8.1992 8.407062 8.219383 8.2587185 8.319441 8.371468 8.242074 8.389195 8.165016 8.3356905 8.204303 8.1992655
1369997_at 8.9371605 8.999367 8.891955 8.954517 8.80869 8.934765 8.945724 8.933809 8.784 8.782673 8.857568 8.921732
1369998_at 8.675405 9.023742 9.171852 9.054725 9.053159 9.083963 8.935411 8.963811 8.961952 8.919162 8.974359 8.908391
1369999_a_at 4.2635484 4.2680974 4.5391965 4.103112 4.493652 4.2456446 4.14154 4.296776 4.2804484 4.1606765 4.232085 4.250226
1370000_at 9.415844 8.966289 9.41295 9.370428 8.9540205 9.059886 9.162918 9.3474245 9.342621 8.900969 8.888407 9.14366
1370001_at 9.407133 9.534829 9.528117 9.455085 9.556886 9.580316 9.517591 9.586066 9.50286 9.475773 9.791545 9.466277
1370002_at 7.912769 8.024132 8.083103 8.130125 8.065397 7.9773707 8.062661 8.178668 8.089977 8.023929 8.227602 8.035655
1370003_at 11.980817 12.02629 12.050786 12.263551 12.050028 12.153255 12.236336 12.123781 12.122191 12.076694 12.090704 12.232233
1370004_at 8.8368025 8.853244 8.517793 8.761795 8.791252 8.808468 8.729788 8.937125 8.809673 8.655547 8.682749 8.73842
1370005_at 9.840916 9.903764 9.925043 9.721846 9.965295 10.034465 9.786598 9.943238 9.699677 9.789207 10.271988 10.188258
1370006_at 11.06596 11.1407585 11.185343 11.108282 11.192776 11.162131 11.103197 11.187562 11.186657 11.339813 11.255495 11.114704
1370007_at 11.245556 11.608727 11.313022 11.438211 11.410696 11.222164 11.568766 11.306517 11.310286 11.11504 11.610851 11.04293
1370008_at 5.3279333 5.521707 5.5643945 5.6014056 5.4704137 5.615343 5.71255 5.6021824 5.4877915 5.7171793 5.6406765 5.4578285
1370009_at 14.206201 14.222781 14.229239 14.256159 14.256322 14.1975355 14.179759 14.198476 14.220327 14.219083 14.155678 14.095341
1370010_at 12.238038 12.218767 12.322483 12.38069 12.214888 12.349138 12.438807 12.352383 12.338954 12.236128 12.286619 12.262066
1370011_at 5.9531393 6.0462766 5.8947845 5.8170137 5.8327117 6.027653 5.791093 5.9531655 5.8215866 5.854934 6.0810494 5.9604287
1370012_at 6.3148403 6.5728245 6.5059137 6.38994 6.6912174 6.6805615 6.552916 6.5611367 6.444027 6.4460297 6.6904793 7.2276115
1370013_at 3.4285038 3.377711 3.4782467 3.301714 3.3762944 3.4515457 3.4452796 3.463744 3.3705037 3.494673 3.52553 3.4598444
1370014_at 8.510242 8.634787 8.670622 8.584506 8.479459 8.285579 8.679296 8.447645 8.6278925 8.539509 8.472899 8.498781
1370015_at 8.24497 8.37036 8.410488 8.354507 8.374321 8.397154 8.447133 8.295564 8.314842 8.436391 8.473068 8.483489
1370016_at 3.8016806 3.7921844 3.6762547 3.6788213 3.7953541 3.8916728 3.8462458 3.641923 3.781194 3.7842429 3.786143 3.8931942
1370017_at 8.022764 7.8956194 8.064829 7.9573145 8.030874 7.928846 8.011835 8.114991 7.9926596 8.009025 8.046923 8.170462
1370018_at 4.6674833 4.8335648 4.721972 4.611665 4.6582937 4.8808484 4.8734303 4.978123 4.670758 4.8146477 4.8191895 4.868291
1370019_at 13.264415 13.117715 13.128636 12.884136 13.119124 13.313208 13.133427 13.283726 13.2745495 13.092575 13.243306 12.959014
1370020_at 10.21531 10.4228945 10.337289 10.155503 10.2154665 10.199275 9.979074 10.401566 10.387137 10.041193 10.183685 10.206447
1370021_at 3.5493553 3.4672816 3.5414042 3.6534405 3.6313462 3.6301844 3.5665696 3.556126 3.6638937 3.6780996 3.5734353 3.5730524
1370022_at 4.2161884 4.309234 4.1966333 4.2779346 4.1980476 4.305176 4.357975 4.222675 4.177959 4.3282456 4.2529464 4.1344953
1370023_at 6.573616 6.5828204 6.880023 6.6627393 6.651928 6.829239 6.7321224 6.939696 7.005347 6.6260476 6.995436 7.116548
1370024_at 10.411666 9.330868 10.675163 10.228504 10.518156 10.286174 10.583907 10.588686 10.506938 10.227905 10.498911 9.841139
1370025_at 7.2952676 7.2834916 7.280381 7.533475 7.434769 7.4381714 7.3682027 7.4847364 7.3978314 7.4163647 7.3676295 7.4873457
1370026_at 7.078187 6.7689157 6.9511166 6.7907276 6.825489 7.075634 7.086072 7.2033362 7.2881994 6.762883 6.9609056 6.725637
1370027_a_at 14.238004 14.178904 14.218362 14.316328 14.266471 14.204224 14.170964 14.184722 14.219338 14.154461 14.193721 14.177301
1370028_at 4.5592794 4.4386044 4.2677875 4.2961264 4.479411 4.467889 4.516551 4.2176685 4.366626 4.490944 4.603937 4.688756
1370029_at 9.310938 9.539231 9.481802 9.577462 9.541445 9.441044 9.647517 9.3612995 9.361026 9.6219425 9.778105 9.306601
1370030_at 10.504246 10.315197 10.433806 10.412735 10.183012 10.659816 10.094373 10.356071 10.4105625 10.35863 9.855542 10.455763
1370031_at 7.964616 8.067187 8.082535 7.9742074 7.8937397 7.790403 7.9174376 8.1174555 7.83223 7.816631 7.899849 7.925312
1370032_at 8.0287285 8.203781 8.045419 7.9050417 8.289409 7.680009 7.7885303 8.212441 8.1605215 8.163818 8.194374 8.393391
1370033_at 3.9754667 4.0117855 4.155384 3.8927853 4.243949 3.9472275 3.8914359 3.9541836 3.9498622 4.091878 4.026402 3.96923
1370034_at 4.8046865 4.864522 4.97642 5.261509 5.185816 5.124072 5.9077425 5.642961 5.446138 6.347728 6.4046607 6.320411
1370035_at 8.316608 8.426906 8.222366 8.2550745 8.325827 8.371937 8.150802 8.355529 8.093967 8.040535 8.196409 8.037544
1370036_at 9.870115 9.624611 9.451566 9.833691 9.856732 9.902298 9.755054 9.955775 9.939237 9.755873 10.044378 9.958723
1370037_at 4.059769 3.987434 3.786753 4.0175433 4.0175867 3.979035 3.9992938 4.0594463 4.006794 4.037337 4.124974 3.976255
1370038_at 6.9259634 6.76239 6.928202 6.8379717 6.865875 6.890924 6.649339 6.4783397 6.773997 6.747324 6.6203685 6.779294
1370039_at 6.535987 6.5910625 6.590095 6.472043 6.6858773 6.514621 6.476987 6.609244 6.5758324 6.6545153 6.549454 6.499859
1370040_at 7.0147862 7.0783596 7.039222 7.184433 7.112558 7.1497293 6.8918557 7.093649 7.0813904 7.183991 7.0718966 7.068381
1370041_at 3.795714 3.8025832 3.6552227 3.60564 3.6804826 3.633558 3.8311179 3.615401 3.9266307 3.8075407 3.9116645 3.8849688
1370042_at 3.6736512 3.8046541 3.75245 3.7568843 3.7400627 3.7233136 3.6992629 3.774574 3.7760255 3.738985 3.7949605 3.6526527
1370043_at 9.566355 9.730268 9.395943 9.632899 9.464892 9.409214 9.625976 9.537703 9.343173 9.435337 9.4280615 9.547517
1370044_at 7.028277 6.916633 7.0529027 6.7369637 6.5969133 6.8831277 6.94627 7.058718 6.708284 6.7147927 6.947029 6.8792562
1370045_at 9.011133 8.814473 8.562766 8.727002 8.878826 8.64901 8.720178 8.631001 8.796323 8.401305 8.36204 8.546503
1370046_at 6.382252 6.2320285 6.257045 6.191121 6.177198 6.057487 6.2461376 6.206025 6.4310765 6.079958 6.1341305 6.251243
1370047_at 9.551964 9.3372 9.516456 9.587669 9.369136 9.071098 9.432795 9.432841 9.410598 9.272669 9.464756 9.444828
1370048_at 4.3929625 4.308362 4.262726 4.075639 4.3293276 4.264779 4.2043185 4.4499607 4.401286 4.4128065 4.6363487 4.4413834
1370049_at 5.819207 5.954449 6.076377 6.1600924 5.7196126 5.832004 5.883158 6.2649875 5.9065795 5.698025 5.6583066 5.8496213
1370050_at 8.182986 8.233441 8.198716 8.34657 8.096236 8.034365 8.244515 8.192931 8.073649 8.173384 8.434238 8.2952
1370051_at 4.9874 4.8274956 4.9841175 5.0527987 5.059097 4.8577185 5.0267944 4.6984587 5.1444464 5.05674 4.921861 5.073601
1370052_at 4.870251 4.7749686 4.8590193 4.933324 4.871075 4.685813 4.7055354 4.9127703 4.9721937 4.939137 4.6141624 4.72007
1370053_at 3.663795 3.5875387 3.6185274 3.4595296 3.59574 3.67524 3.5348372 3.6065428 3.6808321 3.6544888 3.543719 3.5688756
1370054_at 8.334105 8.225712 8.77383 8.485657 7.8712773 8.149818 8.33064 8.090016 7.890855 8.237154 8.017042 7.789039
1370055_at 6.573811 6.3052893 6.0107794 6.0184264 6.4421563 6.2719436 6.0817227 6.2677355 6.252264 6.4149156 5.981582 6.241532
1370056_at 6.636814 7.1383367 6.600896 6.7477303 7.482363 6.1553397 6.67795 6.8765907 7.6445327 6.5900774 7.78779 7.200233
1370057_at 10.476026 10.545064 10.552713 10.174056 10.380525 10.615847 10.166048 10.376394 10.098235 9.306337 9.913116 10.0526085
1370058_at 3.790477 3.7928565 3.707095 3.7364776 3.724694 3.7888033 3.6647935 3.8249695 3.6867373 3.7530725 3.849989 3.6553757
1370059_at 3.6514971 3.891191 3.9550736 3.6499457 3.7229524 3.6672108 3.8096578 3.751729 3.701671 3.7297773 3.742808 3.7167985
1370060_at 10.07752 10.122394 10.249133 10.118896 10.126341 9.856651 10.069315 9.989614 9.973052 9.932984 10.080124 10.099504
1370061_at 5.578198 5.6344233 5.428111 5.638754 5.4789505 5.8856025 5.5726366 5.6591935 5.547081 5.576542 5.6030407 5.618711
1370062_at 10.373097 10.427084 10.765486 10.398098 10.381024 10.414036 10.160015 10.635018 10.441435 10.683282 10.494977 10.487874
1370063_at 8.210558 8.007158 8.05863 8.213686 7.8503566 7.7797694 7.9196153 7.9716926 7.8423753 7.9228396 7.6815 7.911197
1370064_at 8.24383 7.836844 8.031431 8.002456 7.9927645 7.982271 7.95806 8.036606 8.060374 7.88954 7.895572 8.097397
1370065_at 13.786822 13.756696 13.7189665 13.820237 13.764319 13.743987 13.794828 13.724094 13.715586 13.774241 13.725246 13.888035
1370066_at 8.168999 8.220922 8.191549 8.349873 8.354602 8.386927 8.352894 8.418612 8.331582 8.221105 8.3856945 8.42569
1370067_at 8.793848 9.205495 9.0552635 9.108682 9.0280075 10.121076 8.942965 9.927478 8.853758 9.857051 9.595651 9.279182
1370068_at 4.6635456 4.6257124 4.3498 4.776268 4.460357 4.494229 4.4789405 4.3518624 4.567751 4.555122 4.4765716 4.810543
1370069_at 5.2444153 5.568243 5.2024965 5.2271566 4.9733133 5.169157 5.1931105 5.0977182 5.315181 5.286915 5.513611 5.456009
1370070_at 7.0779214 6.808347 6.9366727 6.958189 6.870529 6.9898267 6.9780903 6.83933 6.9221797 7.0284047 7.120673 7.005478
1370071_at 6.2558475 6.2885685 6.463348 6.3884625 6.4916425 6.422143 6.5428104 6.4783397 6.4688683 6.2240024 6.5430303 6.6296434
1370072_at 4.895216 4.284948 4.760775 5.626674 4.2557883 4.420574 4.3820086 5.0154834 4.2917204 4.1605806 4.0606585 4.345067
1370073_at 10.770018 10.723575 10.776698 11.047724 10.74185 10.738587 10.706674 10.732892 10.928992 10.880684 10.8021965 10.528197
1370074_at 5.8245473 5.802053 5.832199 5.775614 5.8364143 5.7372518 5.7954626 5.6036134 5.631349 5.7037344 5.8109984 5.949454
1370075_at 9.633678 9.49874 9.605667 9.202755 8.993484 9.147771 9.394889 9.482635 9.47801 9.34759 9.32718 9.698594
1370076_at 3.8071377 3.634088 3.7014983 3.680195 3.8172164 3.8053596 3.6081352 3.7462142 3.648734 3.7833755 3.7422206 3.6967392
1370077_at 6.267712 5.833684 6.0830846 6.033081 5.9984307 6.0758514 5.9661674 6.0191817 6.243122 6.101722 5.966338 6.1443615
1370078_at 6.0551033 6.3793135 6.2179613 6.1944375 6.493725 6.3751945 6.50172 6.330656 6.3494434 6.377953 6.331757 6.1818542
1370079_at 4.7388 4.974836 4.837302 4.868787 4.7081237 4.9584284 5.0402856 4.946452 4.916179 6.0165772 5.6296268 5.9842753
1370080_at 8.358902 8.468877 8.482392 8.364833 8.734382 8.850655 9.266592 9.154085 8.774835 10.468133 10.46957 10.523818
1370081_a_at 7.7433157 7.62475 7.733774 7.72052 7.539142 7.5735884 8.003442 7.8820977 7.791742 7.4453373 7.739214 7.890932
1370082_at 6.5037274 6.7193007 6.6820493 6.751102 6.91356 6.604931 6.6552057 6.5455976 6.6456375 7.071728 7.127391 7.107106
1370083_at 3.983428 4.119188 4.0950184 3.9364312 4.253329 4.578616 4.182629 4.2937617 4.6969852 4.5166945 4.4609723 4.234227
1370084_at 5.787269 5.9452505 6.133709 6.3273306 5.440601 5.5640254 6.2231007 5.427541 6.239667 6.0105486 5.874061 5.9910684
1370085_at 6.962565 6.8600802 6.864151 6.8401423 6.7883596 6.8977304 6.8174934 6.856203 6.6297016 6.540107 6.6687846 6.781246
1370086_at 13.925926 13.865411 13.912387 13.84274 13.954349 13.917663 13.967743 13.892801 13.885713 13.798769 13.791427 13.910071
1370087_at 10.159162 10.092386 10.195006 10.1882 10.069946 10.012224 10.061304 10.133912 10.009024 10.09996 9.989198 9.915586
1370088_at 7.291229 7.3346505 7.5452566 7.29803 6.8429103 7.4369664 7.036902 7.198135 6.82221 7.350967 6.5855355 7.241843
1370089_at 3.922689 3.8093576 3.7800214 3.6978714 3.7868557 3.807745 3.6436036 3.8037727 3.7045205 3.8766887 3.767101 3.881575
1370090_at 4.901887 5.462958 5.420484 5.4414363 5.3934307 5.3108335 5.454669 5.1008377 5.672225 5.5173936 5.536627 5.8599777
1370091_at 5.245867 5.183621 5.006526 4.83879 5.04836 5.04788 4.994248 5.0333953 5.2639837 4.9326725 5.08787 4.927717
1370092_at 4.7178435 4.551833 4.47616 4.5743217 4.604702 4.8360195 4.6126547 4.7461233 4.5979705 4.8168125 4.6777773 4.608511
1370093_at 4.0832987 4.1225004 3.9206805 4.0598555 4.0492744 4.18707 4.19907 3.996548 4.1110673 4.2375574 4.0516 4.1241097
1370094_at 4.370457 4.4396877 4.418682 4.231456 4.365612 4.399617 4.4372206 4.4515667 4.281981 4.400383 4.420524 4.8370323
1370095_at 5.8660164 6.030602 5.696226 5.9348383 6.1576962 6.004795 5.9737215 5.792926 6.0579414 6.309044 6.1506305 6.0258675
1370096_at 4.8318944 4.8248477 4.8473196 4.8502445 4.988633 4.610735 4.9652667 4.9556093 4.9912558 4.894611 5.073629 4.8826413
1370097_a_at 4.0987563 4.2153525 4.1532226 4.1011314 4.1311483 4.098761 4.105779 4.1132975 4.01544 4.3162727 4.3088293 4.3728414
1370098_at 10.255661 10.111363 9.880784 9.958549 9.98321 9.881137 9.843956 10.2198715 9.729926 9.517968 9.491546 9.478343
1370099_at 7.1642594 7.025239 7.217006 7.2975526 7.23012 7.2899632 7.167128 7.212891 7.2677765 7.305972 6.941351 7.1917057
1370100_at 6.7811403 6.975752 6.7274575 6.8226624 6.755926 6.8387647 7.028157 6.860865 6.9002113 6.816002 6.791215 6.8823547
1370101_at 3.5997198 3.5651143 3.511719 3.5852175 3.3968682 3.704941 3.5851624 3.498348 3.5128083 3.5796087 3.5349188 3.4869888
1370102_at 6.6493254 6.361855 6.4440928 6.368247 6.390635 6.5655246 6.4397135 6.9018764 6.728301 6.7148643 6.4308934 6.7210054
1370103_at 4.7247305 4.7130594 4.537532 4.6762033 4.844669 4.92613 4.7346272 4.784706 4.812747 4.721779 4.741678 4.9205728
1370104_at 4.858842 4.806862 4.768425 4.679743 4.8217707 4.7969627 4.779533 4.6698265 4.7888885 4.9687567 4.87465 4.7902937
1370105_at 4.8755617 5.0909376 5.1689763 5.034443 5.189861 5.146372 5.0496445 5.3176794 5.3388124 5.2029977 5.0565224 5.2779517
1370106_at 3.7806711 3.6068878 3.7720177 3.7755072 3.8229342 3.6987212 3.693026 3.752134 3.6352842 3.8559866 3.792818 3.7019668
1370107_at 5.7709193 5.60618 5.62029 5.198078 5.427435 5.4811487 5.3418164 5.387652 5.618154 5.446623 5.3742676 5.5178328
1370108_a_at 7.393464 7.213342 7.4789395 7.0909233 7.37606 7.176914 7.3058925 7.2171664 7.2105775 7.2202835 7.484104 7.1472273
1370109_s_at 12.962624 12.976077 13.020759 13.138005 13.039149 13.097521 13.094649 13.014007 13.135435 13.2134905 13.161238 13.087259
1370110_at 4.577503 4.6027966 4.5530534 4.48798 5.043333 4.468124 4.6881704 4.4566708 4.582487 4.5580516 4.458192 4.436536
1370111_at 6.8204136 6.580278 6.24099 6.99557 6.743494 7.9216638 7.8697 7.375835 7.26231 7.022842 6.335593 6.211965
1370112_at 9.099554 9.072725 8.679982 9.012326 8.949816 9.001944 9.258815 9.116778 8.958281 9.132022 9.102899 9.073545
1370113_at 6.444235 6.324731 5.98934 5.8684216 6.2362933 6.2302146 6.4023657 6.3822064 6.399835 6.112249 6.354802 5.990738
1370114_a_at 8.101341 8.097557 7.6286654 8.060751 6.681368 5.8288417 8.193233 8.841387 8.094581 7.629624 8.278749 5.8746953
1370115_at 5.016191 4.928297 5.063822 5.014737 5.109476 5.0864153 4.994092 4.8128843 4.9133554 5.073567 4.9992466 4.9371786
1370116_at 4.440441 4.1442633 4.1637573 4.099515 4.2583694 4.317568 4.238161 4.038809 4.178093 4.0649967 4.0417423 4.1940546
1370117_at 3.736292 3.717789 3.6637013 3.6743896 3.6619127 3.7233136 3.6817906 3.6428268 3.6376932 3.7639983 3.8092155 3.6415074
1370118_at 6.415632 6.49424 6.6029277 6.272171 6.6055865 6.408014 6.1422453 6.40427 6.6538353 6.399696 6.7625365 6.32342
1370119_at 7.6216235 7.8681927 8.022095 8.022219 7.980674 7.631063 7.954111 8.136167 8.122879 8.117887 8.433556 8.545133
1370120_at 3.9446862 3.9780471 3.9349153 3.9926636 4.2164216 3.9535787 3.8992414 4.129675 4.0240602 4.140442 3.9531713 4.0774307
1370121_at 7.894136 7.599358 7.4785223 7.5631213 7.689177 7.5587516 7.3807898 7.499112 7.607154 7.5712266 7.5256286 7.4892735
1370122_at 4.1444416 4.3473196 4.2567186 4.2197466 4.2267733 4.2097754 4.3174405 4.326635 4.2351284 4.3925304 4.2151594 4.25935
1370123_a_at 6.380629 6.152594 6.294823 6.4703517 6.432595 6.4761953 6.398176 6.3197865 6.5257716 6.327485 6.395227 6.282652
1370124_at 6.95599 6.9060645 6.787875 6.727328 6.8346977 6.8592596 6.82384 6.8772545 6.9480777 6.8669214 6.8351035 7.0422397
1370125_at 4.356719 4.67238 4.5471754 4.5484123 4.760252 4.594548 4.652034 4.5316815 4.527503 4.6442204 4.813166 4.5193152
1370126_at 3.67689 3.6081107 3.6620526 3.599505 3.6464026 3.6605604 3.634621 3.5751884 3.681066 3.6863947 3.665788 3.6603377
1370127_at 5.894968 5.885852 5.8583903 5.982144 6.0042615 5.9782505 5.8043637 5.5737834 5.794438 6.0902576 6.05625 5.7747445
1370128_at 6.5160108 6.4090524 6.3165727 6.3074512 6.4075747 6.474138 6.3992033 6.383556 6.435221 6.567777 6.5038395 6.4598656
1370129_at 7.252385 7.140975 6.9401193 7.1620708 7.1269684 6.9454865 7.1434093 6.984145 7.005042 6.877963 6.7385635 7.073085
1370130_at 10.065401 10.116598 10.263351 10.215984 10.128233 9.973733 10.2965145 10.247484 10.182711 10.230611 10.433696 10.130545
1370131_at 5.2040615 5.498718 5.2627487 4.999588 4.9320607 5.5605674 5.4138904 5.2682304 4.749115 5.3219824 5.093568 5.0483484
1370132_at 3.9532595 3.8473558 4.068656 3.8992267 3.9463947 4.0271835 3.9306037 3.863772 3.9446409 4.1038046 3.9733825 3.9319227
1370133_at 6.197948 6.5195484 6.2682037 6.3175826 6.5838046 6.47696 6.32702 6.274967 6.3552537 6.7745395 6.561774 6.2227755
1370134_at 10.047858 9.86965 9.817694 9.955679 9.876714 9.839592 9.748104 9.761614 9.694592 9.71485 9.622025 9.533069
1370135_at 5.7408442 6.011879 6.730236 5.885607 6.0349503 5.627631 5.5115337 6.055394 6.0158367 5.5100985 5.3077836 5.9156966
1370136_at 7.2151237 7.1126103 6.8960576 6.6383348 6.9104347 6.7175074 6.9937325 6.728118 6.730144 7.011241 6.9992895 6.998323
1370137_at 5.583164 5.023243 5.2429557 4.9950223 5.306322 5.0309744 5.0852766 5.176739 5.0371113 5.126501 4.88343 4.796335
1370138_at 4.825033 4.640581 4.760664 4.4443836 4.754677 4.7873526 4.628208 4.7305336 4.6678524 4.678774 4.8226624 4.748101
1370139_a_at 3.7823331 3.738239 3.8113112 3.5929046 3.5302176 3.792667 3.7114904 3.8020089 3.6390665 3.7326527 3.630517 3.6180685
1370140_a_at 4.6924586 4.6398187 4.515257 4.3854613 4.5130453 4.664134 4.669759 4.5909576 4.5272956 4.5770063 4.531881 4.5391703
1370141_at 8.580145 8.526468 8.3895855 8.71225 8.629974 8.803992 8.629437 8.775283 8.782062 8.625676 8.819487 8.64761
1370142_at 5.6731305 5.4770336 5.4961605 5.3938007 5.646666 5.2465844 5.4661674 5.7498045 5.557449 5.4330134 5.5522847 5.34379
1370143_at 5.8867164 5.377153 5.556648 5.278702 5.43291 5.3435974 5.6078734 5.320021 5.4512672 5.284178 5.1601887 5.4573526
1370144_at 7.5283527 7.7372656 7.309998 7.678405 7.86633 7.7353888 7.815832 7.5140905 7.8584743 7.614526 7.7585444 7.660273
1370145_at 4.3005495 4.2712393 4.2039576 4.4576054 4.1828623 4.2380247 4.258459 4.2233973 4.257846 4.208543 4.158581 4.1182566
1370146_at 3.620864 3.5991194 3.5253484 3.4527588 3.606671 3.668938 3.4286103 3.4558885 3.6122649 3.6140695 3.403692 3.5557568
1370147_at 7.701381 8.051897 7.6153626 7.5539513 7.768975 7.740921 7.959008 7.289901 7.865578 7.0488143 8.69522 7.577718
1370148_at 14.245337 14.256431 14.289507 14.220394 14.297822 14.225567 14.281469 14.230919 14.220394 14.23987 14.250872 14.288461
1370149_at 10.954404 10.870675 11.0485115 11.047098 10.827561 10.762377 10.925757 10.9274845 11.021246 10.812041 10.762313 10.958762
1370150_a_at 12.738143 12.984369 12.330469 12.872723 13.425382 13.186994 12.631319 13.179839 13.097846 12.94354 12.790345 13.058164
1370151_at 13.231219 13.206958 13.044904 13.176326 13.008266 13.160646 13.106585 12.965249 13.216732 13.09303 13.238308 13.017873
1370152_at 4.8075056 4.767951 4.7778807 4.7268744 4.845543 4.784402 4.608449 4.7639675 4.6965485 4.8544493 4.881137 4.7420664
1370153_at 5.539787 6.050726 5.6072006 5.868139 5.9804373 6.0357523 6.196235 5.911342 5.8494287 6.7697377 6.1390967 6.574691
1370154_at 10.38222 10.434773 10.357397 10.529603 10.428683 10.52055 10.468509 9.312475 10.153331 10.716192 10.3176365 10.159642
1370155_at 7.333028 7.3767843 7.4731245 7.3914413 7.216478 7.85359 7.0726385 7.398254 7.2519326 7.033006 6.8927917 7.1186366
1370156_at 7.6531935 7.2214985 6.8845806 6.9081964 7.0689135 7.2933135 7.655981 7.0804186 7.8394 7.5725594 8.047929 7.7452774
1370157_at 4.0094543 3.7771914 3.6913967 3.82819 3.9806275 3.8766565 3.852515 3.776844 3.8003943 3.8158803 3.7431495 3.717222
1370158_at 6.3573127 6.2788453 6.3641095 6.434894 6.213071 6.454655 6.3940005 6.33699 6.273841 6.305855 6.3187494 6.312219
1370159_at 7.5331106 7.628798 7.5475135 7.511425 7.6441584 7.596468 7.571083 7.530897 7.7115026 7.4708457 7.775154 7.555506
1370160_at 8.51325 8.49645 8.698485 8.597529 8.564709 8.590541 8.637548 8.712233 8.809861 8.697759 8.631426 8.691025
1370161_at 9.402475 8.971952 9.347593 9.149345 9.356709 9.112526 9.430125 9.070925 9.215038 9.182589 9.272703 9.3576355
1370162_at 6.9234304 7.2155075 7.2477617 7.2248874 7.1456375 7.08309 7.0847836 7.1442275 6.969383 6.926045 7.2199416 7.1635165
1370163_at 8.959817 9.298768 9.378494 9.25225 9.307531 9.177649 9.184058 9.449856 9.179696 9.379084 9.22847 9.032788
1370164_at 10.784955 10.756081 10.758218 10.772 10.848038 10.687761 10.845716 10.804241 10.87069 10.959169 10.748414 10.798922
1370165_at 3.782708 3.835858 3.7974217 3.7750702 3.779604 3.766053 3.739697 3.8073032 3.916241 3.727361 3.7474122 3.7540016
1370166_at 12.13111 11.927502 11.969772 11.978418 11.915942 11.869282 12.038761 11.965018 11.968369 11.790244 11.829841 11.831453
1370167_at 12.467341 12.378339 12.44087 12.418731 12.391127 12.299069 12.368917 12.489174 12.332809 12.358859 12.375831 12.22739
1370168_at 9.415777 8.803665 9.36503 9.492668 9.314399 9.34158 8.96221 9.468958 9.109921 9.428743 9.182107 9.440703
1370169_at 8.910002 8.908133 8.984725 9.101595 9.027876 9.095547 8.969468 8.967278 8.944367 9.03384 8.963033 8.962643
1370170_at 10.379537 10.206857 10.256304 10.419729 10.246144 10.191492 10.440524 10.345687 10.286404 10.228983 10.325929 10.363858
1370171_at 8.445734 8.55714 8.647886 8.6276 8.653447 8.630398 8.424967 8.437111 8.538415 8.365782 8.505062 8.457785
1370172_at 10.730192 10.850143 10.809116 10.9151945 10.767961 10.874983 10.816576 11.0047035 10.827429 11.117658 11.033644 10.945914
1370173_at 7.8422823 7.7193847 7.7256374 8.020626 7.798476 7.895115 7.9005423 8.125949 8.095001 8.330264 7.893 8.067676
1370174_at 5.6208844 5.568365 5.868244 5.9710484 6.0106916 6.180716 6.251895 6.179824 6.2990274 5.75445 6.1335254 5.899877
1370175_a_at 8.039923 7.9676237 7.9276123 8.460436 7.97461 8.193384 8.149181 8.116253 8.235752 8.213448 8.204526 8.207859
1370176_at 6.556175 6.3387804 6.540287 6.654245 7.2153654 7.0795374 6.6832013 6.6585984 6.4317303 6.703793 6.5517354 6.8129573
1370177_at 5.310708 5.156287 5.103424 5.319 5.286337 5.5241795 5.3059845 5.086817 5.2528725 5.201644 5.2380095 5.154027
1370178_at 4.774706 4.6316853 5.2380767 4.811107 4.7298045 4.794414 4.6674833 4.6851125 4.69252 4.728518 4.5210013 4.507638
1370179_at 10.012774 9.9672575 10.126154 9.90986 10.101216 10.049631 9.9669075 10.005299 9.912005 10.005523 9.956727 9.979636
1370180_at 10.952048 10.771206 10.765051 10.8072605 10.759126 10.881898 11.25442 11.009786 11.226121 10.746956 10.935743 11.186743
1370181_at 7.1719384 7.2601457 7.188742 7.5599093 7.1408525 7.43746 6.8654304 7.69793 7.001141 7.4976983 6.912832 7.092695
1370182_at 5.017131 5.2729435 4.964595 5.2076025 5.3096094 5.401861 5.2450886 5.0125093 4.921659 5.2209635 5.5813437 5.1328716
1370183_at 7.0561776 7.244836 7.298635 7.719277 7.4161115 7.2732015 7.2691627 7.4138145 7.3318043 6.9243956 7.319608 7.0334563
1370184_at 10.26719 10.293171 10.379016 10.251076 10.300861 10.357306 10.242434 10.331566 10.281926 10.410047 10.406154 10.47441
1370185_at 5.034241 5.1477838 4.924074 5.042649 5.091162 5.088346 4.9387403 5.1399074 5.038491 5.0894785 4.8101997 4.865566
1370186_at 10.395365 10.173283 10.115748 9.822778 10.591356 10.183662 10.071666 9.526322 10.2587595 9.870836 10.304589 10.402351
1370187_at 10.578122 10.585326 10.5402565 10.716297 10.691227 10.587314 10.633406 10.613634 10.624822 10.642401 10.66707 10.561799
1370188_at 9.988021 10.023058 10.003489 9.97515 9.953931 9.927158 9.887487 9.723533 9.907916 10.017593 9.9712925 10.079024
1370189_at 10.045045 10.052729 10.074349 10.065415 9.873712 9.822564 9.920682 9.826519 9.948616 10.101058 9.925973 10.122308
1370190_at 11.569773 11.50688 11.559557 11.494634 11.576488 11.553901 11.505168 11.591003 11.459821 11.389495 11.471401 11.547928
1370191_at 7.4009423 7.6590734 7.6998944 7.689436 7.8324738 7.816586 7.7310905 7.762769 7.5492997 7.7255235 7.727948 7.8265977
1370192_at 7.6895237 7.678065 7.522194 7.784243 7.636731 7.671151 7.9322615 7.706118 7.652227 7.639293 7.773631 7.6723866
1370193_at 11.022759 10.871444 11.202544 10.913231 10.471003 10.330695 10.956619 10.783474 10.845031 10.314636 10.5617285 10.557759
1370194_at 7.2109957 7.4398565 7.587926 7.822872 7.6184425 7.6245847 7.678066 7.7153397 7.632457 7.5520806 7.8823004 7.9118457
1370195_at 7.5342393 7.5225196 7.5304394 7.5032763 7.566647 7.574537 7.6289816 7.357765 7.6313014 7.742002 7.491371 7.022601
1370196_at 6.7665596 6.8640423 6.682653 6.936975 6.3529944 6.8167667 6.9352975 6.4527607 6.689758 6.6098576 6.722683 6.8489017
1370197_a_at 5.9394364 5.952387 5.786406 6.145065 5.979014 6.2597013 6.217485 6.094641 6.167156 6.2825384 6.1990976 6.2214932
1370198_at 3.441807 3.3493335 3.3173382 3.34181 3.4562778 3.4267333 3.2200751 3.4437973 3.2992444 3.2924492 3.3801782 3.3564768
1370199_at 10.41467 10.360711 10.321546 10.558942 10.31064 10.335201 10.497635 10.351818 10.434754 10.130077 10.420492 10.365948
1370200_at 11.731944 11.557074 11.780554 11.779769 11.669321 11.862524 11.715028 11.706248 11.835915 11.9532385 11.813649 11.753524
1370201_at 3.7992358 3.9767153 3.7525005 3.6892536 3.860885 3.7248652 3.898452 3.7727945 3.8023722 3.8109653 3.7257493 3.7582488
1370202_at 9.161726 9.419201 9.002919 9.097722 9.26066 9.606637 10.411886 9.618122 9.6092825 9.753678 10.381655 10.273536
1370203_at 8.265071 8.344647 7.963773 7.983042 8.069869 8.041422 8.100076 8.330223 8.1329 8.090398 8.195495 8.204699
1370204_at 8.703985 8.8241 8.665715 8.7384 8.360788 8.473946 8.704941 8.679091 8.645615 8.4945965 8.629347 8.556803
1370205_at 4.0411844 4.132565 4.050255 3.9067564 4.1828656 3.992388 4.0546646 4.0153737 4.0400586 3.9289312 4.2991934 4.040579
1370206_at 4.888856 4.780428 4.873026 4.6904106 4.444045 4.937358 4.607751 4.8099 4.755868 4.7900596 4.717728 4.6161137
1370207_at 11.345819 11.369528 11.317468 11.312261 11.286223 11.379476 11.24733 11.429735 11.380795 11.38365 11.49829 11.314637
1370208_at 8.252783 8.090004 8.150377 8.236048 8.117168 8.119742 8.327541 8.176635 8.277932 8.194409 8.3092785 8.056578
1370209_at 8.835194 8.933108 9.044957 8.726142 8.871833 9.410885 9.465778 9.75075 9.508175 8.418919 9.254071 8.666678
1370210_at 5.6103206 5.55314 5.3593826 5.6277504 5.7604203 5.5464463 5.3641734 5.3242717 5.706611 5.5951376 5.5887513 5.564486
1370211_at 6.6044054 6.5099287 6.603077 6.4507246 6.5305023 6.760779 6.4276266 6.728459 6.6183276 6.4100137 6.374119 6.5203247
1370212_at 5.346753 4.9505033 5.20358 5.5158954 5.1004696 5.1149616 5.263511 5.089738 5.1200333 5.2064037 5.344358 5.2697906
1370213_at 11.7417965 11.716644 11.678513 11.759723 11.715219 11.726777 11.740965 11.735341 11.713615 11.803104 11.83166 11.757744
1370214_at 4.9747257 4.8553205 5.009618 4.857761 4.959672 4.957095 4.926611 4.967034 4.95271 4.8162866 5.1028996 5.1171827
1370215_at 9.564869 9.8378315 9.794068 9.683989 10.093757 9.851309 10.094089 9.996367 10.340659 10.312543 10.675263 10.477461
1370216_at 4.490426 4.3297253 4.279185 4.3335466 4.3999176 4.571601 4.3553386 4.5469303 4.6325283 4.601205 4.442626 4.5219827
1370217_at 5.7444496 5.7128716 5.741597 5.5621276 5.649789 5.778449 5.822788 5.577647 5.7788215 5.797982 5.8186345 5.937369
1370218_at 6.344802 6.4844484 5.7729187 6.01578 7.0117445 6.407834 6.5103984 5.972912 6.103272 6.0785623 6.278565 7.0973344
1370219_at 8.070272 8.28242 8.293569 8.312264 8.377544 8.077478 8.315771 8.252738 8.510113 8.787439 9.102287 8.850478
1370220_at 10.803367 10.041274 10.22727 10.662366 10.037037 10.171207 10.257859 9.541304 10.721193 10.604654 10.025568 10.067891
1370221_at 5.066563 5.105347 5.0490847 4.8706126 5.170012 4.999036 4.666232 4.8866267 4.825568 4.953407 4.8004417 5.0577664
1370222_at 5.2222857 5.0014133 5.0250525 4.96232 5.172349 5.0393953 4.9851694 4.8896995 4.968559 5.0463505 4.9419622 4.804703
1370223_at 7.551842 7.761608 7.679071 7.662814 7.641366 7.8579106 7.5759225 7.522418 7.578525 7.661787 7.5985174 7.5592237
1370224_at 9.678544 9.408639 9.390132 9.870671 9.82702 9.5527115 9.330521 9.615332 9.754361 9.955961 9.556875 10.383962
1370225_at 5.195228 5.0951867 5.3435693 5.029173 5.1479845 5.0672507 5.0054016 5.2896113 5.1822867 5.312022 5.284797 5.1898494
1370226_at 10.14746 10.226627 10.157795 10.197168 10.134151 10.21251 10.220639 10.112543 10.178238 10.235292 10.203815 10.227121
1370227_at 3.2522674 3.349071 3.215034 3.172453 3.2269278 3.304856 3.2111306 3.3186994 3.1985207 3.226052 3.200499 3.2536552
1370228_at 14.359618 14.412362 14.423433 14.399982 14.408503 14.369197 14.398301 14.402947 14.435879 14.356745 14.371522 14.335768
1370229_at 5.4855623 5.5744066 5.280348 5.249099 5.447831 5.5887403 5.504195 5.339238 5.2696977 5.5850058 5.466294 5.4978
1370230_at 11.2497225 11.285368 11.319751 11.0834 11.247024 11.207508 11.162614 11.372777 11.337858 11.357469 11.303735 11.104414
1370231_at 7.293648 7.358095 7.448221 7.544708 7.1940804 7.238488 7.4840045 7.5138373 7.2725368 7.306834 7.3572435 7.37266
1370232_at 10.675447 10.589064 10.313105 10.172664 10.506135 10.681817 10.200724 10.353871 10.573605 10.3787365 10.677304 10.17566
1370233_at 4.764904 4.903902 4.9289927 5.0378356 4.9287105 5.284204 4.8273067 4.9449077 4.9294143 4.9491544 5.073428 4.883607
1370234_at 12.887635 12.731868 12.860848 12.9422035 12.662495 12.79633 12.898323 12.722946 12.752586 12.73997 12.700796 12.758892
1370235_at 12.536654 12.7511635 12.819556 12.680556 12.96713 12.904548 12.823024 13.0391245 12.692901 12.984749 12.774849 12.9417095
1370236_at 8.140596 8.326414 8.292553 8.255577 8.536237 8.584968 8.341033 8.4608555 8.941249 8.244235 8.83031 8.737185
1370237_at 12.169398 12.17581 12.058341 12.137028 12.0636835 12.052522 12.033311 12.069073 12.080918 12.12186 11.921153 11.956899
1370238_at 11.504535 11.734131 11.660236 11.485802 11.557977 11.6655245 11.455278 11.717425 11.654301 11.711149 11.7182455 11.614329
1370239_at 12.71806 12.757676 12.827356 13.103303 13.065636 13.06735 13.7855835 13.868429 13.356449 14.130372 14.061328 14.0124445
1370240_x_at 12.717044 12.749948 12.820677 13.08173 13.119561 12.973983 13.700993 13.848574 13.243682 14.167993 14.068793 14.041059
1370241_at 13.712486 13.681265 13.7577305 13.817833 13.691574 13.920054 13.904643 13.903887 13.809917 13.861803 13.812453 13.816139
1370242_at 12.561237 12.727338 12.776742 12.707429 12.71493 12.8382845 12.68836 12.676236 12.70019 12.838418 12.753376 12.81135
1370243_a_at 10.236285 10.50566 10.343684 10.072191 10.437441 10.499031 10.4147215 10.003489 10.234967 10.617408 10.493093 10.211804
1370244_at 12.02958 11.835586 12.114965 12.128114 11.877908 12.096496 12.215938 12.004554 12.139052 12.03632 11.9937525 12.219717
1370245_at 10.189132 9.95408 10.017341 10.005114 9.948749 10.136486 10.3541565 10.110407 10.226134 10.054137 10.105797 10.403366
1370246_at 11.559139 11.621795 11.419754 11.541065 11.718799 11.655904 11.697721 11.613714 11.528289 11.619034 11.641032 11.64387
1370247_a_at 6.2346354 6.4450135 6.479595 6.131247 6.1913238 6.4156756 6.541459 6.052768 6.2318296 6.0616927 6.246937 6.339446
1370248_at 6.6185675 6.4308324 6.5487514 6.3335814 6.6031795 6.5045567 6.119283 6.1240935 6.0264173 6.112911 6.414362 6.310935
1370249_at 7.4960675 7.2045484 7.1622677 7.7240434 7.23518 7.01374 7.505494 7.4927645 7.3160434 7.146139 8.36789 7.7403398
1370250_at 8.814613 9.091092 8.963037 9.0577135 9.056093 9.090784 8.82326 8.967427 9.214258 8.565964 9.071704 8.6645975
1370251_at 6.3565116 6.3444743 6.320346 6.1313853 6.3701086 6.330826 6.177897 6.143481 6.1437054 6.3555923 6.334053 6.252357
1370252_at 7.5002975 7.8255787 8.216074 7.9120035 8.476078 7.6844482 7.3648143 8.077696 7.6126833 7.9232874 8.192654 7.9536443
1370253_at 11.4857025 11.632712 11.652491 11.659118 11.583136 11.596083 11.569807 11.6246805 11.634854 11.803075 11.701247 11.697159
1370254_at 3.6444378 3.6541038 3.576485 3.6838505 3.6467555 3.7259803 3.6296587 3.53194 3.617081 3.6626444 3.6526983 3.7452128
1370255_at 4.5805416 4.6755953 4.692213 4.5559797 4.526162 4.654192 4.5082 4.650366 4.4863234 4.6641083 4.432223 4.3740044
1370256_at 7.69684 8.47319 8.512964 7.65601 7.436604 7.713793 9.083337 8.519501 8.235676 7.0486016 7.4665594 8.092174
1370257_at 4.577503 4.411955 4.5418806 4.349434 4.387886 4.6345863 4.416339 4.807787 4.55581 4.4966707 4.62829 4.429825
1370258_at 5.193008 5.043214 5.1416917 4.9941254 5.1899867 5.291437 4.933859 5.2205687 5.0329013 5.1569104 5.170443 5.3382854
1370259_a_at 7.4658737 7.5232778 7.6327 7.6762576 7.621424 7.6293483 7.6011896 7.555291 7.5803566 7.5503206 7.6195955 7.616071
1370260_at 6.606469 6.3237557 6.474444 6.273189 6.083044 6.411863 6.374298 6.358566 6.388221 6.1927624 5.998859 6.127973
1370261_at 7.8096833 7.965236 7.834263 8.057163 7.921839 7.953142 7.963257 7.9361467 7.834251 7.834719 7.903212 7.8651924
1370262_at 9.208706 9.253979 9.1967945 9.165543 9.0268345 9.096361 9.203646 9.046173 8.989157 9.105774 9.008247 9.229614
1370263_at 5.878876 5.9708915 5.935591 5.8617444 6.011798 5.891708 5.8932023 5.8762407 5.8769126 5.9108973 5.9165535 5.9193645
1370264_at 7.308241 7.1822762 7.250316 7.431145 7.509968 7.208897 7.1805573 7.510087 7.3540206 7.388541 7.1763496 7.559182
1370265_at 6.0369487 5.81631 5.966351 6.1601577 6.1786885 5.9573636 6.2839665 6.4547863 6.426689 6.3861113 6.6902227 6.564782
1370266_at 6.7322545 6.704336 6.6626134 6.7028527 6.456743 6.641174 6.5070763 6.6150002 6.4382043 6.2981615 6.3965354 6.5509067
1370267_at 6.285947 6.311216 6.188892 6.2709312 6.0956745 6.295863 6.1739364 6.1871843 6.2223206 6.1138887 6.155129 6.0863276
1370268_at 4.66523 4.7969213 4.5161486 4.37726 4.5034394 4.4691906 4.6489644 4.59582 4.626221 4.4603124 4.6166134 4.2169595
1370269_at 5.2960935 5.329936 5.249769 5.067853 5.4726825 5.4110675 5.1788087 5.595972 5.477693 5.422986 5.8550787 5.933147
1370270_at 3.9833224 3.9385781 3.9560952 3.8408272 3.8294497 3.9922755 3.8897705 3.9710577 4.004715 3.9870677 3.982412 3.9841673
1370271_a_at 7.9550714 7.9941244 7.923699 7.689809 7.9907 7.9310927 7.9743266 7.9212084 7.737398 8.04433 7.8160634 8.058811
1370272_x_at 6.2885704 6.176092 6.2203703 6.0588484 6.156541 6.038106 6.117925 5.9826794 6.0810924 6.4740167 5.974801 6.147208
1370273_at 3.6066792 3.7509675 3.5418527 3.336869 3.453608 3.5329356 3.5517285 3.4094393 3.3780322 3.4541736 3.4574916 3.4653032
1370274_at 13.181412 12.917439 13.054152 12.99892 13.052413 13.174307 13.188566 13.169411 13.0419655 13.115878 13.103524 13.021579
1370275_at 13.114761 13.146344 13.011977 12.987378 13.021443 13.061272 12.98074 13.009926 13.110432 13.064145 13.09257 12.838502
1370276_at 11.330517 11.238215 11.5686245 11.260286 11.342902 11.385084 11.153334 11.560938 11.439098 11.625023 11.58068 11.436493
1370277_at 11.8770485 11.866652 11.862777 11.846844 11.779869 11.936698 11.851827 12.0485325 11.845944 11.941842 11.835425 11.867863
1370278_at 11.469062 11.528282 11.488692 11.393351 11.438945 11.481423 11.290778 11.506352 11.436687 11.520144 11.547371 11.461978
1370279_at 5.962449 6.026405 5.8558736 5.76455 6.175672 5.955738 5.962926 5.90401 5.9575114 5.82294 6.040092 6.268601
1370280_at 10.2548485 10.266541 10.58217 10.397842 10.328922 10.204639 10.26322 10.404169 10.336825 10.594337 10.512679 10.635311
1370281_at 10.7369 11.383135 10.292872 10.441059 10.456257 11.583778 10.291454 11.131322 10.162308 10.389524 11.114246 10.954614
1370282_at 6.272353 6.480243 6.4159856 6.411558 6.017005 6.2377577 6.5484405 6.4473615 6.2137237 6.181568 6.4151483 6.550239
1370283_at 11.965745 12.147958 12.2953205 12.183251 12.119429 11.993817 12.188698 11.947051 12.082872 12.030432 12.161105 11.621249
1370284_at 11.97007 12.176685 12.182395 11.937707 12.053981 12.071168 11.869824 11.998459 12.032169 12.148838 12.075274 11.855295
1370285_at 6.591532 6.4199133 6.5040236 6.4399047 6.152016 6.3475027 6.1323543 6.3606277 6.708162 6.4012113 6.588653 6.611055
1370286_at 7.760737 8.26588 7.9525533 8.34754 8.094686 8.615696 8.730694 8.390778 8.33287 8.183629 8.235206 8.153503
1370287_a_at 8.812787 9.225738 9.071032 9.14473 9.274806 9.266593 9.122279 9.235819 9.248357 9.399935 9.041121 9.292173
1370288_a_at 7.673721 8.15975 8.040514 7.851418 8.051758 7.7911944 7.913276 8.10681 7.994868 8.318241 7.6189795 8.119706
1370289_x_at 3.6864884 3.550124 3.6743426 3.656828 3.7388859 3.6042318 3.6937757 3.5833414 3.4476712 3.5024724 3.721537 3.6882002
1370290_at 8.453783 8.782504 8.933838 8.788404 8.767163 8.880972 9.073159 8.714339 8.889974 8.874478 9.018864 8.678455
1370291_at 5.5417366 5.600853 5.3818617 5.3812284 5.6233745 5.7004128 5.4732666 5.353429 5.4157934 5.7293177 5.3735886 5.537247
1370292_a_at 3.8762956 3.928278 3.7825177 3.7242708 3.8443978 3.9399838 3.7579005 3.731144 3.876922 3.90014 3.939475 3.8035872
1370293_at 6.1972175 6.157543 6.1648088 5.902349 5.909614 5.851553 6.107948 5.863049 5.673432 5.704605 6.0924635 5.731314
1370294_a_at 6.1642737 6.363502 6.6288276 6.668369 6.0124717 6.873299 6.7569532 5.9168735 6.134002 6.3917503 6.1498466 5.849404
1370295_at 8.220372 8.470069 8.584587 8.611701 8.341997 8.470259 8.395212 8.45338 8.272877 8.629789 8.619736 8.359141
1370296_at 13.607357 13.612405 13.464598 13.490937 13.61372 13.529126 13.599843 13.466851 13.546101 13.653128 13.590179 13.409205
1370297_at 6.4631143 6.391914 6.457107 6.291605 6.2767606 6.488575 6.3434987 6.1592126 6.4786525 6.229382 6.221797 6.2280498
1370298_at 9.690194 9.497381 9.546232 9.674978 9.681157 9.597313 9.131527 9.67995 9.492953 9.84704 9.174044 9.758677
1370299_at 13.74614 13.730937 13.697184 13.790637 13.723672 13.786843 13.687147 13.81313 13.7283125 13.677364 13.717499 13.715589
1370300_at 8.028123 8.146971 8.339523 8.137988 8.268844 7.830663 7.9365554 8.039848 8.0841465 7.9526234 7.927126 7.781434
1370301_at 7.2125278 7.167722 7.6197257 7.3203735 7.846438 7.469806 7.572712 7.269161 7.3661647 6.9862523 7.5030494 7.233817
1370302_at 8.294872 8.33546 8.128532 8.193781 7.9345875 8.086279 8.352346 7.7965865 7.9489894 7.9810553 7.775809 8.174885
1370303_at 6.2502985 5.773446 6.170655 6.508886 6.7120795 6.6885076 6.451896 6.5360065 6.640401 6.6128817 6.8440447 6.5357075
1370304_at 8.761789 8.742451 8.917981 8.52166 8.689833 8.78645 8.742411 8.666926 8.486954 8.678019 8.476073 8.498198
1370305_at 9.598771 9.367032 9.555992 9.480641 9.365393 9.3400755 9.421478 9.477384 9.483125 9.36601 9.386373 9.452297
1370306_at 9.401075 9.505623 9.350452 9.303748 9.390453 9.417004 9.327836 9.349092 9.384631 9.3168955 9.336006 9.318188
1370307_at 6.761786 6.912809 7.038475 7.23273 6.935971 6.782554 7.145005 6.916408 6.8682604 6.7639337 6.834965 7.103346
1370308_at 7.3919272 7.433951 7.389598 7.4218817 7.2437916 7.3631697 7.4648724 7.330799 7.448521 7.2148013 6.9432397 6.975029
1370309_a_at 10.481795 10.702482 10.774617 10.772047 10.780788 10.791131 10.684844 10.763524 10.557953 10.6538725 10.655087 10.641604
1370310_at 12.961352 12.769948 12.923255 12.93771 12.983599 12.726083 12.862398 12.80038 12.834928 12.743426 12.359895 12.579316
1370311_at 7.6979213 7.7515664 7.97237 7.8010345 7.6913743 7.6698422 7.778582 7.888106 7.7658296 7.5879374 7.7906375 7.6897435
1370312_at 4.33978 4.0613585 4.229184 4.192008 4.0062075 4.1306663 4.0971484 4.1438775 4.184598 4.346615 4.024894 4.1366158
1370313_at 8.875799 9.063642 8.974474 9.010447 9.184923 9.008343 9.157169 9.056961 9.00473 9.272357 9.219549 9.075373
1370314_at 7.2388906 7.5042353 7.3074856 7.568413 7.7232285 7.6287184 7.7202263 7.516428 7.4793205 7.568142 7.7775316 7.334285
1370315_a_at 6.1427155 6.223889 6.077002 6.0461235 6.3001566 6.2255383 6.3034687 6.0171957 6.2013674 6.471176 6.027904 6.2287946
1370316_at 7.6850214 7.743388 7.946834 7.7573457 7.702606 7.7780943 7.787668 7.711198 7.6920953 7.8434887 7.795253 7.7905293
1370317_at 6.8446665 6.6200275 6.4381986 6.9569054 6.935758 6.818064 6.6811004 6.709995 6.6242466 6.591139 6.767434 6.732792
1370318_at 7.035991 6.814883 7.084339 7.2822566 7.1017547 7.0754094 7.010631 7.1738772 6.9652724 7.133376 7.17349 7.222992
1370319_at 9.450076 9.732941 9.803042 9.788748 9.781803 10.030856 9.511506 9.91743 9.770714 9.58293 10.06766 9.267665
1370320_at 10.719418 10.508389 10.974988 10.608497 10.677172 10.711946 10.645131 10.944217 10.564636 10.727201 10.637366 10.993685
1370321_at 10.306616 10.169643 10.277484 10.358908 10.241783 10.314895 10.332222 10.239116 10.304254 10.269136 10.179588 10.273778
1370322_at 9.639181 9.918531 9.857217 9.914788 9.8324 9.791108 9.710737 9.792965 9.778047 9.750937 9.817909 9.77354
1370323_at 6.147793 6.2111244 6.205567 6.157017 6.001525 6.199463 6.072222 6.0673842 6.2290697 6.082279 6.2198696 6.0559244
1370324_at 7.4881544 7.518265 7.479136 7.2800317 7.6256185 7.594924 7.5368004 7.4916067 7.3720136 7.5501623 7.5560346 7.4294357
1370325_at 9.779129 9.771443 9.850579 9.76058 9.706018 9.729439 9.783431 9.63024 9.605345 9.644801 9.775937 9.482035
1370326_at 7.18883 7.2244444 7.3869815 7.156919 7.3235984 7.3532085 7.222715 7.301981 7.2689066 7.0457654 7.2764874 7.276133
1370327_at 7.574417 7.737079 7.808897 7.68047 7.6168404 7.640406 7.570249 7.608957 7.558771 7.5319533 7.5150046 7.5628166
1370328_at 6.0026555 5.593765 5.713615 5.8526664 5.7359385 5.794875 5.634703 5.7371435 5.6103687 5.6296287 5.885897 5.62767
1370329_at 9.641952 9.23495 9.602611 9.379744 9.30207 9.338374 9.170315 9.427602 9.411616 9.289259 9.212443 9.0829115
1370330_at 7.00005 7.3287563 7.052449 6.962857 7.127433 7.1976857 7.050196 7.2702 6.9918547 7.227063 7.1143327 7.028789
1370331_at 8.062581 8.108601 8.313891 8.040617 8.217436 7.7495813 8.323801 7.8281565 8.244768 8.012037 7.8470097 7.8711767
1370332_at 5.437194 5.3436294 5.657477 5.661193 5.586461 5.7010975 5.5777793 5.5286098 5.4736238 5.6858873 5.3858957 5.263817
1370333_a_at 13.329667 13.073677 13.050722 13.092477 13.032622 13.110452 13.112095 12.965734 12.972471 12.736072 12.725794 12.795695
1370334_at 8.584927 7.6706314 9.116362 8.624502 8.491222 8.437055 8.77416 9.237333 8.953897 9.337664 8.97813 9.368275
1370335_at 7.8145704 7.954447 8.083839 8.104992 7.9604506 8.142109 8.037893 7.857207 8.128236 7.875991 7.8374963 8.075352
1370336_at 10.690508 10.50368 10.558092 10.620864 10.196384 10.78018 11.229763 10.367753 10.396287 10.948612 10.593308 10.225413
1370337_at 7.451631 7.645952 7.45308 7.773225 7.6746726 7.484467 7.7049932 7.545131 7.6987348 7.510535 7.5207953 7.360738
1370338_at 3.5566452 3.3476255 3.3159988 3.4153793 3.4221659 3.5084698 3.3681805 3.446853 3.3642719 3.443777 3.3804817 3.3989987
1370339_at 10.272848 10.069033 10.184962 10.227089 10.158687 10.158901 10.285734 10.254641 10.202987 10.33844 10.491686 10.395154
1370340_x_at 9.003036 8.997421 9.222895 9.190122 9.204949 9.196886 9.31641 9.213367 9.106891 9.234966 9.382537 9.232755
1370341_at 3.4351788 3.57869 3.4170785 3.4013813 3.4239109 3.4391882 3.3931782 3.4426434 3.5347629 3.4832544 3.4917953 3.4676
1370342_at 3.8157654 3.581022 3.6749082 3.6620946 3.576799 3.7137878 3.5504384 3.66582 3.7567344 3.6899412 3.6119328 3.438724
1370343_at 6.5099616 6.6996355 6.642866 6.6377845 6.7516775 6.4426537 6.55195 6.6115336 6.6619186 6.6548696 6.6551695 6.5787272
1370344_at 7.875618 8.064069 7.8209934 8.131642 8.028385 7.6869807 7.8219132 7.9075685 7.724303 7.9405518 7.9557204 7.744875
1370345_at 5.5529146 5.456277 5.999623 5.703163 5.4406013 6.090221 6.0284224 5.129895 5.34686 5.3781185 5.2203045 5.2877274
1370346_at 5.1008034 5.1214914 5.814793 5.2443905 5.012314 5.8099976 5.6417313 5.234066 5.063802 5.0578794 4.866641 5.0561543
1370347_at 5.4323645 5.755017 5.6941204 5.70416 5.6713758 5.67857 5.5438457 5.528568 5.4456573 5.672398 5.604098 5.3105054
1370348_at 10.411844 10.617841 10.695799 10.668239 10.607223 10.701181 10.54525 10.622151 10.551062 10.496418 10.72241 10.838724
1370349_a_at 13.944257 14.034058 14.052478 14.012668 13.977459 13.954203 14.023524 13.9989395 13.945441 13.990289 13.92711 13.89281
1370350_x_at 10.5270605 10.435688 10.874389 8.860958 8.839209 9.543284 10.4248705 10.399448 10.157695 9.100435 10.270716 9.856276
1370351_at 7.9583683 8.083296 8.06752 7.989478 8.056421 8.000182 8.197412 8.300913 8.03359 8.108454 8.202659 8.200996
1370352_at 11.32888 11.1926155 11.641007 11.365894 11.051505 11.085627 11.390299 11.492778 11.395744 11.144692 10.9377365 10.86873
1370353_at 7.3857427 7.541198 7.6003675 7.5994077 7.524059 7.532196 7.598373 7.805189 7.3968368 7.813846 7.595621 7.7349653
1370354_at 7.696005 7.7565255 7.8567777 8.048399 7.8653474 7.6699686 7.789633 7.9712543 7.793353 7.7720723 7.5912366 7.7230086
1370355_at 12.913483 13.182983 11.548645 13.050258 13.200706 13.269091 11.376818 12.942239 12.28131 12.808278 12.415205 12.420962
1370356_at 7.041641 7.2618504 7.237587 7.387607 7.001896 7.142888 7.2767577 6.9840007 7.031485 7.1210938 7.0283914 7.1347504
1370357_at 8.087366 7.9237266 7.930889 8.160664 8.047308 8.227384 8.182298 8.152164 7.8571153 7.824305 7.894742 7.9390035
1370358_at 8.671733 8.358712 8.481616 8.616045 8.80358 8.4449835 8.502659 8.697322 8.693548 8.684894 8.573443 8.541751
1370359_at 12.520918 12.490066 12.537419 12.653116 12.566618 12.394289 12.600252 12.570552 12.473918 12.599107 12.590799 12.222083
1370360_at 8.266007 8.588788 8.357271 8.376619 8.253172 8.42488 8.210206 8.517544 8.083517 8.708011 8.298325 8.175356
1370361_at 4.87549 4.761856 4.8221526 4.617007 4.8384495 4.7179174 4.766061 4.7056756 4.6513243 4.7705526 4.800064 4.6024547
1370362_at 7.7224793 7.320271 7.353885 7.5100746 7.7034388 7.475389 7.717889 7.466439 7.6686225 7.8750916 7.8398623 7.8808537
1370363_at 11.8339 11.009762 12.165137 12.283659 11.3396015 11.268703 11.342359 11.638856 11.657811 12.044758 11.62236 11.692663
1370364_at 7.4097705 7.7727585 7.741174 7.731592 7.6715436 7.6708536 7.709834 7.591649 7.518635 7.4957695 7.7376475 7.5802
1370365_at 8.4677725 8.670225 8.752148 8.822084 8.627711 8.837948 8.59338 8.750795 8.677971 8.929586 8.568514 8.636097
1370366_at 10.036035 10.10184 9.953284 9.955991 10.091014 9.874949 10.015336 9.911444 9.893152 10.152528 10.049805 10.020228
1370367_at 4.6624207 4.5074077 4.7279806 4.8126984 4.7730856 4.776371 4.6313024 4.562583 4.704045 4.775687 4.8808203 4.791849
1370368_at 6.7892003 6.8118157 6.727648 6.9029765 6.6314306 6.689003 6.6541486 6.9196706 6.75226 6.809924 6.6728272 6.9503384
1370369_at 6.2571754 6.2550807 6.126301 6.2153134 6.4119925 6.1339984 6.144467 6.3290577 6.3500795 6.3324065 6.942524 6.6836214
1370370_at 7.833395 7.8510876 7.8903437 7.925235 7.9349065 8.061492 7.7957945 7.8652115 7.950471 7.9703 7.9988256 8.1803875
1370371_a_at 8.716061 8.259633 8.239426 8.59284 8.585474 8.289092 8.396263 8.41074 8.337364 8.135919 8.590031 8.395327
1370372_at 4.354849 4.654889 4.64934 4.5530486 4.385587 4.3098154 4.4595933 4.330491 4.379326 4.445305 4.431493 4.549488
1370373_at 6.055048 6.062311 6.0077 5.8830276 6.1367636 6.157965 6.11204 6.0381284 6.0559244 6.230041 6.3390427 6.237069
1370374_at 8.67706 8.52234 8.402905 8.595928 8.638128 8.370581 8.508444 8.071657 8.642126 7.9881544 7.964119 8.251627
1370375_at 11.766731 11.643751 11.407391 11.76967 11.674935 11.7255745 11.619716 11.639197 11.78137 11.32042 11.493956 11.5102415
1370376_a_at 8.040306 8.247675 8.342207 8.336988 8.402563 8.444937 8.640281 8.776752 8.354418 9.11245 8.97599 8.938168
1370377_at 12.91214 12.929622 12.9961605 12.441596 12.94043 12.869668 12.949475 12.881579 13.113425 13.018167 12.181329 12.970348
1370378_at 12.4198065 12.283063 12.384212 12.350114 12.275808 12.3715105 12.264027 12.334683 12.423152 12.415221 12.485743 12.126622
1370379_at 6.171909 5.9651823 5.99713 5.8518505 6.2740035 5.904564 5.779878 5.7941813 6.05023 6.318194 5.951562 5.94397
1370380_s_at 7.3435345 7.381586 7.516865 7.574558 7.4078417 7.283295 7.5366964 7.4601865 7.2850056 7.2593527 7.404083 7.414218
1370381_at 10.701964 10.728977 10.766843 11.005309 10.556252 10.801831 10.94725 10.782264 10.713625 10.789645 10.690592 10.939264
1370382_at 3.3753006 3.4247859 3.3040664 4.013055 3.5693944 3.5440266 4.1662683 4.249321 3.674331 3.3724978 3.656598 4.778124
1370383_s_at 8.232127 8.332436 8.099547 8.599354 8.726875 8.290916 8.736117 8.71327 8.940329 8.463371 9.550591 9.303785
1370384_a_at 4.84309 5.2115636 4.767074 6.3239775 5.5985417 7.0880632 9.234772 7.069582 6.751732 8.15373 8.170381 8.546098
1370385_at 4.9849644 5.176237 5.1464863 5.1151676 5.299158 5.226203 5.332573 5.3147764 5.006585 5.1331234 5.2741833 5.210261
1370386_at 6.8083515 7.1145134 7.248658 7.129551 7.094155 7.0880985 6.974546 7.0873013 7.078147 7.16748 6.999032 6.992841
1370387_at 11.395487 10.590587 10.516847 10.760619 10.441317 11.139591 11.199833 11.591464 11.07309 10.175794 10.656015 10.907462
1370388_at 4.6619725 4.6980586 4.6769013 4.30887 4.790146 4.4742618 4.596998 4.396518 4.473063 4.760672 4.71336 4.3905497
1370389_at 3.7389555 3.679121 3.6650717 3.808914 3.962512 3.8159628 3.6798365 3.6400917 3.7736034 3.6413977 3.625688 3.684857
1370390_at 4.946901 5.2044463 5.1220894 4.8358903 5.0503626 5.2958198 4.9945455 4.9420166 4.924829 5.058179 4.9006844 4.9602118
1370391_at 5.175645 5.2077484 4.9816017 5.2278323 5.181351 5.1538677 4.9387283 5.06715 5.242139 5.113731 5.2280817 5.1177607
1370392_at 5.0398226 5.0780487 5.2500505 5.12222 5.216567 5.0266514 4.9460845 5.1448727 5.1122894 5.2064037 5.111483 5.4976287
1370393_at 4.8923936 4.8037686 5.023588 5.146725 4.406945 4.728708 4.7955637 4.778839 4.719507 4.6315193 5.1160517 4.9458466
1370394_at 6.882705 5.776832 6.965437 6.160774 5.837714 6.6104503 7.272644 7.248004 6.723387 8.138784 8.989332 6.416998
1370395_at 6.81778 7.0345254 6.7161255 6.901185 6.6923156 6.7395806 6.776314 6.7518787 6.8872776 6.7860928 6.909162 6.7176194
1370396_x_at 14.098121 14.087754 14.115191 14.119842 14.079231 14.028456 14.086796 14.098121 14.077254 14.129963 14.086166 14.021492
1370397_at 11.70541 11.728537 12.155495 11.412697 11.855114 11.659394 12.310161 11.8884 11.567136 12.23354 11.8360815 12.040618
1370398_at 5.6434073 5.9027815 5.842323 5.739556 5.9380746 5.8443775 5.966818 5.6022615 5.9049973 5.773173 5.8633523 5.5594087
1370399_at 7.41255 7.3439493 7.1302047 7.2280407 7.516504 7.185512 7.2914543 7.2978115 7.671808 7.037594 7.2005324 7.5589414
1370400_at 5.048931 5.050651 5.2617297 5.218559 5.504267 5.0856338 5.172035 5.265685 5.2622657 5.4423513 5.411603 5.13347
1370401_at 3.9903555 3.95511 3.8287957 3.8093042 3.990841 3.9585705 4.0466843 3.8289986 4.059067 3.9916263 3.9181871 3.9288218
1370402_at 7.7393174 7.6944494 7.8011417 7.6636605 7.776663 7.7146473 7.6982226 7.7131114 7.485097 7.8558235 7.8401437 7.6147184
1370403_at 4.9538913 4.8942204 5.099928 4.98413 4.8797636 5.256959 5.0305123 5.2287335 5.1673074 5.1665316 4.9804363 5.270918
1370404_at 3.9883595 4.022765 4.038083 3.976564 4.0318 3.9833262 3.9864783 4.082208 3.8830452 4.0144553 4.0347476 4.206104
1370405_at 3.5884233 3.6412373 3.5320063 3.5357363 3.7939494 3.6581013 3.5124013 3.689315 3.6276822 3.5105112 3.6026578 3.577515
1370406_a_at 3.9111812 3.8225088 3.7473037 3.6670716 3.7819054 3.7434618 3.7908347 3.5923147 3.8197637 3.8012416 3.6494164 3.8999624
1370407_at 8.602011 8.572044 8.693529 8.902842 8.529166 8.737167 8.635794 8.835437 8.635682 8.919129 8.454263 8.865929
1370408_at 4.6908755 4.6260037 4.900153 4.43578 4.872115 4.6099415 4.602879 4.5790725 4.591156 4.6030445 4.5952845 4.553449
1370409_at 4.9371233 4.709974 4.54217 4.4148164 4.8102674 4.684319 4.438799 4.487608 4.5067286 4.758844 4.7982855 4.6367855
1370410_at 4.4703474 4.6957645 4.4183474 4.384925 4.507997 4.541248 4.4097323 4.205381 4.60607 4.371457 4.3202424 4.266885
1370411_at 5.9393773 5.8684855 6.093103 5.950317 5.811576 5.934509 5.967948 5.850469 5.854849 5.9435606 5.871866 5.766506
1370412_at 3.947077 4.0491266 3.8661723 3.9700513 4.0310583 3.8704062 3.8466666 3.971464 3.9359357 4.049938 4.0671597 3.9452198
1370413_at 6.11697 6.3297772 6.4536233 6.562209 6.1993027 6.1618266 6.4669275 6.4930215 6.4467626 5.992073 6.262766 6.3012877
1370414_at 8.913481 9.155771 9.134871 9.238358 9.230541 9.108117 9.248704 8.912338 9.115895 9.266737 9.351307 9.204601
1370415_at 6.110586 6.1537905 6.0204964 5.9143305 6.117523 6.104787 6.1088676 6.1155457 6.1139965 6.227424 6.1769667 6.2866516
1370416_at 4.9505177 5.043832 4.949562 4.7888265 5.125004 5.024134 4.864026 5.118672 4.855341 4.9062734 4.9460993 4.9193687
1370417_at 4.5790014 4.4324436 4.4727182 4.425949 4.64563 4.578852 4.5888114 4.397294 4.700151 4.787287 4.589823 4.651882
1370418_s_at 5.910141 5.669954 5.5788226 5.5599766 5.5726624 5.8051195 5.6605015 5.6240964 5.6487007 5.531818 5.6747656 5.62073
1370419_a_at 5.8711047 5.670931 5.5279818 5.8273287 5.6380196 5.692235 5.5041 5.587573 5.985042 5.71609 5.7166386 5.845875
1370420_at 12.0770235 11.97514 11.587269 11.998785 11.699474 12.440623 12.89826 12.261968 12.117886 12.023334 12.61285 13.080681
1370421_a_at 6.152495 6.2780514 6.1439896 6.1236553 6.4198737 6.5148244 6.3134136 6.192463 6.325142 6.5712457 6.4632926 6.425227
1370422_at 6.4729624 6.34844 6.435932 6.1103005 6.397346 6.286527 6.292932 6.372369 6.469437 6.421171 6.586654 6.7688127
1370423_at 5.2649755 5.5024858 5.5958138 5.510187 5.7163253 5.7247963 5.4943986 5.647877 5.516789 5.8160596 5.6863894 5.7242413
1370424_at 3.8647268 3.9177303 4.0309076 3.9121335 3.9578304 3.997861 4.02362 3.9257069 3.9213822 3.9472976 3.9343824 3.7903888
1370425_at 12.846643 12.828134 12.8553095 12.613186 12.5915985 12.439012 12.457365 12.407629 12.546817 11.712742 11.786272 11.582444
1370426_a_at 10.973576 10.832898 11.005857 11.010363 10.956173 10.940496 10.940664 10.856772 10.84207 10.748771 10.851593 10.707521
1370427_at 5.449643 5.5300264 5.0917845 5.2101383 5.255535 5.2287827 5.0206413 5.2247963 5.185382 5.191738 5.1187162 5.124618
1370428_x_at 11.761095 11.839637 11.899329 11.290904 12.14085 11.805656 11.230316 10.981087 12.162672 11.903564 12.102184 11.334452
1370429_at 9.501545 9.420335 9.342138 9.012557 9.438337 9.476897 9.379075 8.946663 9.62162 9.504128 9.466065 9.110241
1370430_at 4.833729 4.903398 4.808088 4.6232076 4.945428 4.657862 4.836319 4.8000345 4.7211304 4.8759394 4.869583 4.780259
1370431_at 4.5587473 4.3871655 4.643918 4.4868217 4.429447 4.541028 4.8558826 4.374841 4.493509 4.4104867 4.541648 4.417264
1370432_at 3.669897 3.8153532 3.8387182 3.539089 3.6523216 3.4313173 3.5212016 3.5017002 3.6762414 3.6274645 3.551468 3.6775393
1370433_at 10.954636 10.606226 10.435059 10.598857 10.023676 9.2188015 10.497934 9.014441 10.23427 10.451823 9.753379 9.944806
1370434_a_at 3.5680878 3.5452046 3.5211725 3.4943442 3.5057023 3.5689306 3.4008331 3.6037061 3.422238 3.5149047 3.3565965 3.4658842
1370435_a_at 6.8912673 6.8473935 6.8311887 7.0326753 6.784607 6.9224668 6.716694 6.8431396 6.834943 6.746762 6.685492 6.691512
1370436_at 6.761475 5.8924556 7.240253 6.7873907 5.550325 7.031549 8.41403 8.239265 7.948218 10.052189 9.60956 8.485699
1370437_at 6.3032207 5.8171363 5.9004793 6.2509394 6.1989555 5.955852 6.073286 6.04463 6.2225857 5.929094 6.010923 5.891703
1370438_at 5.886091 5.962728 5.882272 5.942935 5.953984 5.87126 6.139202 5.799872 5.7309384 6.055069 5.7106094 5.92718
1370439_a_at 3.3046649 3.3078222 3.351203 3.2470243 3.265823 3.271226 3.2269173 3.290155 3.2153485 3.2193332 3.2793405 3.2980962
1370440_at 7.442098 7.865103 7.692277 8.004884 8.069877 7.7784824 7.8085914 7.632529 7.7362895 7.7856 8.004055 7.1811047
1370441_at 3.9712267 4.0563636 3.8439698 3.860854 3.7968988 3.777493 3.7960668 3.7355406 3.7422323 3.9548645 3.9170778 4.037242
1370442_at 3.3229187 3.3118858 3.2800946 3.2240827 3.2720582 3.1580873 3.3054473 3.2212932 3.2895539 3.2353356 3.2890773 3.1606412
1370443_at 7.5662975 7.6242957 7.3963304 7.5679255 7.512282 7.498181 7.504057 7.5680575 7.712544 7.6377745 7.873493 7.5679603
1370444_at 5.783784 5.908005 5.3798676 5.380088 5.2741346 5.463332 5.5747747 5.228976 5.561176 5.5196533 5.482582 5.4226336
1370445_at 6.286997 6.3967404 6.3800626 6.4587893 6.3274813 6.6106486 6.572184 6.611992 6.689876 6.3062077 6.729505 6.88821
1370446_at 6.539764 6.6986113 6.2927227 6.4624944 6.6233034 6.28821 6.42092 6.6808476 6.553182 6.6249623 6.6147323 6.513027
1370447_at 5.033695 4.9170017 4.9501743 4.9945784 5.207206 5.185939 4.9991865 5.0730524 5.1998014 4.8690567 5.0414295 4.989565
1370448_at 4.335451 4.4917364 4.3659515 4.3384147 4.4605722 4.3925686 4.4592056 4.3993454 4.390655 4.4096365 4.4906826 4.4668617
1370449_at 7.521135 7.928117 7.830983 7.645212 7.7472377 7.5604053 7.708906 7.773052 7.805177 7.733407 8.126877 7.8427496
1370450_at 4.5424213 4.6000805 4.3772564 4.5253296 4.720322 4.5337567 4.4403386 4.542392 4.599195 4.5951467 4.6076336 4.643664
1370451_a_at 5.0567317 5.5389504 5.519781 5.5094056 5.2953615 5.5439663 5.577083 5.4316435 5.3848495 5.2188797 5.1166534 5.413537
1370452_at 3.8011327 3.789785 3.9044423 3.8277495 3.908218 3.926585 4.01622 3.9419093 3.8301754 3.8625963 3.8546154 3.7708628
1370453_at 4.887576 4.9016976 4.7798553 4.790845 4.928781 5.1520567 4.9049783 4.8390546 4.762637 5.0597916 5.051687 4.943284
1370454_at 4.832898 4.5845356 5.137481 4.85985 4.5748296 4.5083275 4.604602 4.596613 4.6169844 5.0550823 4.6197023 4.71479
1370455_a_at 3.1846387 3.287195 3.189869 3.2032301 3.216308 3.24524 3.0486717 3.2355037 3.1754537 3.2748 3.18917 3.2030709
1370456_at 3.995858 3.904765 4.199833 4.008964 3.930479 3.7849886 4.041993 4.0016174 3.9883003 3.9185739 3.809611 3.850589
1370457_at 4.068473 3.9171839 3.8480003 3.9215593 3.9912744 3.9716754 3.9046006 3.8731966 3.8173904 3.8716345 3.9124563 3.9797964
1370458_at 4.1896076 4.2968454 4.130053 4.2928953 4.134892 4.1727076 4.0750866 4.125282 4.2498145 4.14402 4.172903 4.1851273
1370459_at 4.1811385 4.125294 4.03896 4.028312 4.136127 4.046403 4.1662602 4.007174 4.140922 4.185482 4.176301 4.124527
1370460_at 7.176754 7.061088 7.0259204 7.3846927 7.325388 7.353402 7.3841467 7.24724 7.094658 7.515744 7.3689337 7.2457685
1370461_at 5.1563196 5.067993 5.0292497 5.0190163 4.9823847 5.2189517 5.082128 4.693271 5.106932 4.918109 5.0203 4.7804737
1370462_at 4.758353 4.8691134 4.9553514 4.956879 4.516246 5.2981524 5.0265427 4.5980744 4.8093085 4.7976646 4.542382 4.522445
1370463_x_at 6.7896466 6.5551443 6.6361427 7.506882 6.583396 6.823849 6.7138925 7.3177414 6.426679 6.7837653 6.8505583 7.3301635
1370464_at 4.532612 4.0446057 5.1071463 4.5757313 4.267102 4.8264503 5.022214 5.348122 4.971137 5.2390614 4.8852253 5.366442
1370465_at 4.6127253 4.2785463 5.0905743 4.4226723 4.5141935 4.813618 5.181942 5.686565 5.0856743 5.229046 5.064835 5.6117783
1370466_at 4.203431 4.057927 4.060541 4.04733 3.9543417 4.1231184 3.917924 4.0673428 4.05602 3.9964075 4.016734 4.0896935
1370467_at 4.8074265 4.972355 4.8207617 4.8275423 4.832213 4.8211746 4.772943 4.7931337 4.636886 5.022755 5.050785 4.805825
1370468_at 3.2312808 3.1668153 3.197266 3.1699533 3.1589618 3.276078 3.2472444 3.261966 3.2628431 3.1610198 3.2318566 3.184972
1370469_at 5.4953117 5.8251038 5.851368 5.6800847 5.5354905 5.8401127 5.767991 5.75905 5.6445665 5.8362966 5.82126 5.7951083
1370470_at 4.4672823 4.29997 4.4505377 4.243973 4.492632 4.190755 4.387849 4.3702216 4.250552 4.4020333 4.491021 4.6104984
1370471_at 3.9929051 3.9178982 4.0102234 3.9044416 3.9006746 4.0044794 3.803626 3.8969734 3.9079354 4.1118307 3.9812343 3.7370954
1370472_a_at 4.9554696 4.879152 4.885967 4.840022 5.0064287 5.0058837 4.9011693 4.89844 4.937018 4.8705645 4.725813 4.896582
1370473_a_at 6.414421 6.5355334 6.318522 6.530875 6.327827 6.3372006 6.3367076 6.620501 6.378966 6.110381 6.2527876 6.656654
1370474_at 5.1796856 5.337473 5.0926223 5.4270334 5.1243668 5.7221212 5.3832107 5.20382 5.303056 5.3895745 5.289877 5.462705
1370475_at 13.411654 13.308177 13.417244 13.277931 13.362886 13.361705 13.425718 13.412148 13.392066 13.348405 13.480166 13.250248
1370476_at 7.1291165 7.256572 7.1768856 7.0735583 7.072879 7.0750065 7.169696 7.299094 7.273794 6.81106 7.189494 7.214836
1370477_at 3.6988955 3.751697 3.524087 3.8069203 3.510717 3.5920622 3.5727036 3.5014544 3.5519278 3.7461839 3.5658677 3.5311089
1370478_at 5.96842 5.991318 5.7943864 5.6822767 5.8486447 5.7987003 6.0254164 5.7646604 5.82352 5.766398 5.6644135 5.7529078
1370479_x_at 12.936544 12.782506 13.176282 12.827663 12.686536 12.732648 12.711114 12.840531 13.01116 11.077705 10.735692 11.574685
1370480_at 4.0953064 3.9413955 3.7824185 3.8528616 4.058424 3.8891065 3.8829238 3.9723356 3.8802679 4.022301 3.9609203 4.051401
1370481_at 5.7322164 5.7600946 5.5108833 5.503573 5.6163435 5.7989078 5.3368053 5.4695544 5.5918694 5.763007 5.5275064 5.803048
1370482_at 5.6112747 5.7371926 5.616334 5.6911116 5.5073743 5.80645 5.894975 5.8991528 5.800259 5.7467937 5.722124 5.792273
1370483_at 3.7971144 3.8324864 3.9885828 3.90891 3.925389 3.9007914 3.8617773 3.973493 3.9685717 3.9407272 4.1478405 4.1438646
1370484_at 5.200639 5.16428 5.150391 5.0854616 5.103968 5.1181154 5.0704784 5.08459 5.008171 5.0494256 5.196076 5.0053587
1370485_a_at 4.9466863 5.318176 5.1081486 5.6156077 5.1239653 4.8907695 4.9820185 5.288469 4.981352 5.2726197 5.141384 5.3812776
1370486_a_at 5.678619 5.785118 5.7107697 5.3737392 5.572361 5.6400576 5.611075 5.4203906 5.7383103 5.78341 5.766794 5.6685023
1370487_a_at 6.1345735 6.3186707 6.1534534 6.074438 6.302749 6.1075964 6.054705 6.1865487 6.261549 6.07723 6.1734147 6.0947185
1370488_a_at 5.9411955 5.8268604 5.684402 6.1603885 6.100924 6.279471 5.9753313 6.0316615 5.7903595 5.7910295 5.819713 6.0606585
1370489_a_at 3.9161654 3.9943652 4.059323 3.832858 4.0520678 4.1156254 3.96562 4.1247888 3.996233 4.114011 4.0467157 3.9316819
1370490_at 4.3218894 4.3741994 4.398075 4.1813703 4.434831 4.2362685 4.2426333 4.1892543 4.1235085 4.3026147 4.6580143 4.1675344
1370491_a_at 5.1019573 5.757935 5.1909523 4.8976674 5.4447536 5.252175 5.3501673 5.074906 5.0108933 4.949044 5.200297 4.86618
1370492_a_at 4.252737 4.332986 4.2379017 4.4342437 4.1879396 4.3925686 4.193783 4.235261 4.2667975 4.1859136 4.365996 4.3864145
1370493_a_at 3.7061512 3.6115587 3.9090538 3.6716576 3.5106604 3.68248 3.556945 3.5996716 3.6757827 3.705855 3.7400877 3.8891234
1370494_at 5.1959314 5.228568 5.1044426 4.9968596 5.018038 5.0909843 4.916317 5.022954 5.1111994 5.125904 4.8170366 4.965583
1370495_s_at 13.336384 13.145393 13.350573 13.271187 13.403047 13.209171 13.160185 13.251992 13.208948 13.146223 13.008278 13.130718
1370496_at 12.709031 12.590187 12.732347 12.755877 12.707103 12.6098385 12.649667 12.700916 12.780033 12.757198 12.732174 12.646218
1370497_at 4.17124 4.2101045 4.162814 4.1471567 4.2573137 4.2129965 4.130907 4.033795 4.098768 4.238945 4.1605935 4.144308
1370498_at 3.2996678 3.5903952 3.477732 3.5322075 3.523777 3.4579175 3.5000062 3.450705 3.3642225 3.4156566 3.4468336 3.469733
1370499_at 4.358222 4.0601106 4.295146 4.4645 4.1422734 4.241203 4.333653 4.3886137 4.3382025 4.329051 4.754068 4.2649345
1370500_a_at 3.7966022 3.739476 3.6953273 3.695887 3.6041586 3.6354074 3.536801 3.764768 3.7858784 3.6501508 3.7587144 3.7285774
1370501_at 8.997737 8.908751 8.803168 8.896652 8.969798 8.801525 8.864851 8.987956 8.650165 8.913977 8.76601 8.866717
1370502_at 4.0999055 3.8342497 3.7782958 3.9307525 3.983099 4.0379558 3.8688009 4.0238366 3.9668107 3.8699973 3.933918 3.8853269
1370503_s_at 4.129838 4.101801 4.115983 4.037012 4.0548973 4.074054 4.215436 4.205535 4.163389 4.405689 4.62829 4.6489406
1370504_a_at 6.129105 6.286188 6.169114 6.123931 6.001198 6.040118 6.1639924 6.073259 6.317726 5.800333 6.3529215 6.322515
1370505_at 5.637582 5.993319 6.0380125 6.2387967 5.9827375 6.0156045 5.79664 6.213264 5.960018 6.0324726 6.0895753 6.2299943
1370506_at 6.7022266 6.7545624 6.652037 6.7448893 6.4197693 6.747822 6.625986 6.7887697 6.782825 6.9485354 6.7966967 6.5689464
1370507_at 5.5249615 5.7456293 5.771824 5.574075 5.6481857 5.455752 5.5414157 5.5506516 5.660468 5.461113 5.783055 5.6959777
1370508_a_at 5.0508556 5.1175084 5.002346 5.116413 5.121898 5.1108565 5.266703 4.954092 5.1784573 5.196257 5.0858684 5.230131
1370509_at 7.2197204 6.8297663 7.3250775 6.7717896 7.043778 7.0288606 7.082296 6.9946284 6.91166 6.6912394 7.139199 6.7576246
1370510_a_at 7.4683466 7.3097444 7.3443065 7.7236557 7.666194 7.623325 7.490887 7.576874 7.6045704 7.480705 7.6681147 7.4489193
1370511_at 13.851773 13.719444 13.743058 13.833388 13.7332945 13.778902 13.910925 13.780603 13.787146 13.6881895 13.709306 13.83798
1370512_at 8.139736 7.818942 7.8600125 8.05397 7.849182 7.8635373 7.927495 7.6729083 7.814483 7.8684187 7.7838492 8.0690975
1370513_at 3.9566782 3.922347 3.773351 3.7390316 4.073926 3.7065356 3.8330994 3.8616176 3.8097425 3.790434 3.7276278 3.6756809
1370514_a_at 3.9750705 4.268462 4.140557 4.162801 4.1727657 4.1253214 4.097663 4.0974774 3.9924798 4.2300615 3.818876 3.9143722
1370515_x_at 4.475957 4.2299576 4.4413643 4.43541 4.704753 4.648463 4.5738726 4.5093365 4.431675 4.5245495 4.7607393 4.2084265
1370516_at 6.019182 6.2221093 6.3011417 6.3107 6.1626062 6.2738113 6.520957 6.21152 6.6158924 6.618392 7.1314898 6.609086
1370517_at 3.8258219 3.5903952 3.9242134 3.739192 3.7837176 3.7857513 3.729931 3.6293447 3.8246975 3.7514427 3.7587237 3.7518225
1370518_a_at 4.048901 3.8715894 3.9200244 3.9002504 4.014883 3.986957 4.105299 3.726973 3.950761 4.1131825 4.1060057 4.1900153
1370519_at 4.6486897 4.8023643 4.359134 4.4189076 4.582239 5.0028796 4.659445 4.7601337 4.621236 4.603088 4.7617016 4.974913
1370520_at 4.10633 4.206953 4.26881 4.440396 4.0458803 4.1519175 4.257888 4.1329565 4.131297 4.0881777 4.052468 4.2744956
1370521_at 6.4888887 6.268876 6.362591 6.451685 6.010774 6.407991 6.266562 6.2738748 6.3934913 6.1188993 6.2068014 6.227539
1370522_at 9.188825 9.175232 9.043883 9.128442 9.072229 9.092482 9.042138 9.071432 9.060496 8.882237 8.925533 9.007297
1370523_a_at 7.7213645 7.5751266 8.000482 8.056631 7.8343186 7.7485943 7.7727847 7.709653 7.750742 7.7633677 7.556756 7.7726154
1370524_at 9.231999 9.19006 9.468891 9.651022 9.322313 9.091915 9.209967 9.239382 9.191784 9.036938 9.079485 9.13146
1370525_at 8.551308 8.43578 8.599844 8.31757 8.378407 8.3497505 8.374294 8.422256 8.306379 8.229958 8.159048 8.349768
1370526_at 5.724792 6.3183007 7.2140694 6.1082864 6.150197 6.004407 6.1295066 7.476149 6.142706 6.389291 6.123925 6.2307363
1370527_a_at 8.4339485 8.30034 8.087903 8.444457 8.501213 8.439108 8.463398 8.514315 8.646289 8.3562765 8.615139 8.615028
1370528_at 6.590497 6.453265 6.5871935 6.2876596 6.412359 6.546748 6.525344 6.2389474 6.4170375 6.59106 6.5149503 6.5895743
1370529_a_at 7.321901 6.9423337 7.153931 7.366861 7.19475 7.0650134 6.883611 6.9157786 6.9129057 6.8522677 6.7321987 6.8375664
1370530_a_at 7.9432716 7.674576 7.895812 8.043295 7.9629073 7.9397182 7.55917 7.795732 7.7894287 7.434777 7.404808 7.663657
1370531_a_at 5.183999 4.997715 5.2272606 5.414572 5.2615013 5.26758 5.0121355 5.2520647 5.2435694 4.957196 4.9856863 5.1097765
1370532_at 5.918032 6.1470337 6.045327 5.836281 5.8127294 6.002604 5.731224 5.896693 5.8425508 5.9698014 5.837624 5.7275863
1370533_at 4.39617 4.3747163 4.416296 4.423424 4.463676 4.5117598 4.544831 4.3375545 4.397864 4.5367618 4.5097256 4.495801
1370534_at 7.1920414 6.9563537 7.135226 7.1357803 7.0588374 6.95735 7.2579465 7.0737467 7.0101867 6.9876075 7.3759003 7.269176
1370535_at 4.07328 4.360343 4.2567186 4.084605 4.350299 4.188114 4.4691024 4.221733 4.2792473 4.2445574 4.3192296 4.2002296
1370536_at 5.266424 5.554352 5.5006647 5.391083 5.1867075 5.3901205 5.314478 5.3372536 5.4126267 5.3035545 5.4479027 5.251844
1370537_at 6.475241 6.744279 6.6845975 6.609992 6.7439084 6.6885757 6.5919876 6.5882792 6.5618224 6.435075 6.5452595 6.3552327
1370538_at 7.094472 7.708595 7.851058 7.6347675 7.3914533 7.3750715 7.510436 7.790501 7.2498965 7.80209 7.539313 7.4785733
1370539_at 6.548495 7.043175 6.7265043 6.8457565 6.92 6.9145465 6.7326007 7.0214887 6.934558 6.676913 6.9702277 6.9322844
1370540_at 4.2707863 3.8839037 4.084387 3.8837094 3.9572992 4.052557 3.878834 3.9124618 3.9205375 3.761252 3.6258788 3.7586212
1370541_at 6.09661 5.1133876 6.1628723 6.17243 5.668496 6.096246 5.8596926 5.7352567 5.716749 5.2609878 5.0227447 5.3540626
1370542_a_at 6.1192336 6.1149726 6.0746584 6.1258116 6.2210274 6.5064898 6.274111 6.395628 6.4116287 6.0559287 6.5395393 6.1984644
1370543_at 6.812083 6.3845644 6.5830564 6.7502866 6.4735217 6.271901 6.932329 6.7836714 6.6474357 6.56003 6.7987137 6.728351
1370544_at 5.9604363 5.9859705 6.0281324 6.213542 6.062168 6.1833754 6.214669 5.968366 6.2444034 6.1954746 6.3772163 6.111709
1370545_at 5.320018 5.3053513 5.2004066 4.9705033 5.287126 5.090714 5.1823406 5.053617 5.245841 5.4083757 5.4506917 5.1962476
1370546_at 4.2387896 4.041506 3.90158 4.0152645 4.0574937 3.9445314 4.0068016 3.8902688 3.9709601 4.070044 3.9810772 3.914139
1370547_at 14.039232 13.997253 13.937939 13.993241 13.979655 13.950675 14.018213 13.93818 13.948523 14.008168 13.954961 13.993673
1370548_at 6.9644265 7.526808 7.115747 7.7496653 7.3475227 7.6555743 7.8670025 7.620203 7.6260166 7.9813166 8.598893 8.1526985
1370549_at 5.676202 6.1374416 5.9537 6.176373 6.065869 6.1244407 6.125125 6.004839 6.0198483 6.139229 6.1813927 6.210675
1370550_at 5.800259 5.682806 5.5474253 5.7130866 5.616989 5.641686 5.6429 5.7056437 5.6551642 5.755124 5.647413 5.7057104
1370551_a_at 7.2643394 7.176443 7.015175 6.884771 6.9996586 7.0684533 7.034736 7.0407214 7.3413167 7.042451 7.000704 7.2943134
1370552_at 5.668812 5.602518 5.4573965 5.501048 5.610916 5.5665913 5.45584 5.6315155 5.7072134 5.252365 5.482971 5.714418
1370553_at 6.913207 7.111072 6.933818 7.0576353 7.1488566 7.1220493 7.137832 7.1025476 7.0349145 7.035408 7.188429 6.956053
1370554_at 8.542778 8.495367 8.588731 8.454462 8.49869 8.565069 8.490867 8.56198 8.26902 8.436182 8.407249 8.42608
1370555_at 4.2423153 4.380411 4.0901566 4.1764526 4.1852465 4.3556657 4.3300605 4.4232626 4.2421966 4.2237706 4.0774355 4.3008175
1370556_at 5.094763 5.1673512 5.153432 4.978032 5.2440276 5.0495443 4.9350004 5.049531 5.2228446 5.164939 5.171738 4.8178573
1370557_a_at 4.01758 4.1616845 4.0820723 3.8922117 4.0124807 4.1355886 3.944187 3.999483 3.8788655 3.983092 3.8465571 4.04517
1370558_a_at 3.233501 3.2074094 3.257656 3.1647098 3.2124095 3.2438524 3.2981062 3.2995298 3.2199388 3.2816415 3.218845 3.2072635
1370559_at 3.8474898 3.7154536 3.9354198 3.6578763 3.930262 3.822162 3.7695687 3.7924702 3.8490877 3.8412325 3.8180652 3.8337517
1370560_at 4.3532023 4.179887 4.3007994 4.1518154 4.3118057 4.132698 4.069086 4.1351924 4.1654463 4.1448393 4.242757 4.2157903
1370561_at 4.059855 4.012474 4.044347 4.120906 4.099528 3.9722185 4.0694647 3.9676852 4.000044 4.153366 4.0221334 4.0307817
1370562_at 4.9654245 4.8207445 4.752863 4.6499395 4.9245696 4.734548 4.637706 4.6737432 4.6049185 4.799535 4.6756134 4.5798655
1370563_at 11.363591 11.234388 11.421412 11.222038 11.045781 11.520187 11.592226 11.426248 11.487984 11.381135 11.462219 11.603361
1370564_at 4.258381 4.5010853 4.305396 4.341673 4.4492364 4.411758 4.204152 4.407048 4.4955025 4.4742184 4.5082445 4.2858925
1370565_at 4.641437 4.658458 4.455442 4.3636928 4.576559 4.4195123 4.684958 4.637547 4.381287 4.629935 4.555826 4.654434
1370566_at 10.861983 10.425749 10.832971 10.038417 10.527783 10.032763 9.099871 9.764189 10.230061 9.492861 8.993437 8.225405
1370567_at 6.4509706 6.3191786 6.571918 6.5146017 6.6604066 6.5882454 6.619155 6.519067 6.568523 6.483477 6.472543 6.52286
1370568_at 5.615404 5.7409544 5.747229 5.4848537 5.931933 5.681695 5.5767198 5.6723204 5.729406 5.7006354 5.5673857 5.740262
1370569_at 5.253847 5.068757 4.9189186 5.0627427 5.1403723 4.8664827 5.1220713 5.0284133 5.11946 5.0297623 5.0115337 5.043561
1370570_at 6.70603 6.5745335 6.7346244 6.7603254 6.582855 6.8111715 6.831964 6.790689 6.5512924 6.5500774 6.763299 6.757631
1370571_at 4.8528967 4.8139725 4.822863 4.967507 4.9356427 5.1444907 4.9900174 4.668049 4.7545085 4.9008226 5.129806 4.993621
1370572_at 3.8141193 3.6476405 3.6817937 3.6628215 3.7054574 3.6330695 3.632381 3.8032691 3.6995428 3.7505946 3.7351944 3.612924
1370573_at 9.978772 9.625014 9.504727 9.819891 9.630486 9.613779 9.435478 9.434776 9.744064 9.429667 9.932624 9.884592
1370574_a_at 6.603891 6.7661543 6.5201707 6.5005684 6.4931374 6.4845767 6.6995173 6.5928917 6.7160554 6.599081 6.792237 6.9623284
1370575_a_at 7.827818 8.054952 8.192238 8.281032 8.22973 8.237671 8.175764 8.091955 7.917182 8.227491 8.326566 8.178026
1370576_at 5.3679686 5.59436 5.3392916 5.4387803 5.3535423 5.3732567 5.34286 5.4294252 5.6220136 5.6192646 5.6579823 5.2350883
1370577_at 6.161522 5.910347 6.111574 6.219994 5.853561 5.812634 5.957836 6.2034492 6.1339307 5.8866186 6.0809026 6.006507
1370578_at 6.8492374 6.8117657 6.953178 7.115807 6.936884 6.8002086 6.9008164 7.003635 7.1286182 6.9860864 6.909443 7.1086416
1370579_at 9.144322 9.213212 9.225517 9.173399 8.943851 9.034711 9.19405 9.13999 9.002392 9.034981 9.01898 9.012634
1370580_a_at 12.949955 13.140201 13.253895 13.183095 13.158903 13.252178 13.315436 13.288433 13.172395 13.304995 13.25634 13.364471
1370581_at 4.256774 4.3469076 4.2953286 4.2182264 4.231202 4.2096224 4.194928 4.279149 4.1891413 4.0854096 4.3366966 4.274767
1370582_a_at 3.3118758 3.3220577 3.3825111 3.2896655 3.374635 3.3616858 3.3505332 3.2925446 3.4046974 3.3724978 3.3141632 3.4183853
1370583_s_at 5.814449 5.4911838 6.010535 5.682238 5.8253794 5.9146943 6.196808 6.204234 5.8816795 6.2414284 6.017871 6.302107
1370584_a_at 5.957359 5.9275036 6.500424 5.3889394 6.328798 5.7337008 5.7694683 6.1960845 6.553162 5.5284076 5.5520477 5.780056
1370585_a_at 6.0800014 6.2829857 6.1278696 6.2975006 6.687955 6.1032166 6.636029 6.562304 6.814272 7.16354 7.484379 7.5670676
1370586_a_at 6.021594 6.2422915 5.9579043 5.8944645 5.8111706 5.9802036 5.985503 5.8723035 5.9113917 5.871494 5.958035 6.015909
1370587_at 4.7988214 4.934187 4.9050684 4.707534 4.911642 4.943996 4.923234 4.8517694 4.814627 4.9667625 5.109597 4.985484
1370588_a_at 4.133032 4.405003 4.111111 4.2502174 4.3707094 4.1265125 4.258017 4.335096 4.0889177 3.9667692 4.1197476 4.257736
1370589_at 4.9648438 4.957082 5.095372 5.0398192 4.962312 4.824655 5.1219025 5.02671 5.033472 5.088933 4.9723063 4.9022655
1370590_at 7.3064523 7.377539 6.9697237 7.0927267 7.10709 7.4708495 7.4637084 7.336564 7.319003 7.116233 7.3676805 7.279381
1370591_at 7.1626854 6.864067 6.889697 7.0543694 6.8923197 6.602775 7.089226 7.0304494 6.8930235 6.605968 7.0527244 7.048096
1370592_at 5.13344 5.55382 6.1080785 6.2934704 5.6850786 5.8058853 6.4429893 6.09789 6.387245 6.6036916 6.354602 6.703248
1370593_at 13.19305 13.386658 13.762846 13.586748 13.524974 13.47723 13.349292 13.392384 13.321293 13.15156 12.801501 13.141808
1370594_at 4.935006 4.9040623 4.962326 4.695448 4.977957 4.81841 4.714734 4.918334 4.806326 4.8056993 4.806555 4.878031
1370595_a_at 3.7210565 3.8352916 3.673649 3.6361606 3.8236496 3.7142828 3.7005625 3.650568 3.7737944 3.718104 3.6592622 3.6822042
1370596_a_at 4.096809 4.1291423 4.1867404 4.147852 4.0217657 4.2631054 4.3196783 3.9988887 4.254021 4.0653653 4.1473837 4.2528033
1370597_at 6.1194267 6.2469044 5.84763 6.435131 6.2659297 6.2754736 5.9354124 6.216447 6.30346 6.092475 6.2981706 5.8778834
1370598_a_at 4.437048 4.453687 4.4834814 4.3866396 4.5043054 4.511315 4.4478025 4.5502033 4.65203 4.530144 4.6204834 4.4980392
1370599_a_at 7.744149 7.486031 7.5005193 7.8294563 7.659787 7.772792 7.6881495 7.670062 7.5556746 7.458597 7.305155 7.549649
1370600_at 5.483848 5.3128934 5.2993426 5.4063106 5.1140776 5.134813 5.266555 5.1972313 5.1055946 4.9545445 5.150981 5.2658253
1370601_a_at 4.790872 4.6368656 4.490361 4.4477296 4.634679 4.6307936 4.3292766 4.4957623 4.49559 4.615822 4.5685368 4.7372727
1370602_at 4.5859566 4.459751 4.530984 4.521064 4.5226707 4.5255756 4.539967 4.537154 4.555298 4.533743 4.482031 4.5891848
1370603_a_at 5.5311117 5.603545 5.312067 5.5501943 5.79955 5.489825 5.5714626 5.69606 5.657701 5.9527545 5.884936 6.1278195
1370604_at 3.8617022 3.8975458 3.7585158 3.8779027 3.8175774 3.9216561 3.9844408 3.9835854 3.9177043 3.8180263 3.847826 4.082487
1370605_s_at 6.318211 5.8603764 5.8360186 5.880988 5.7427588 5.761898 6.0203695 6.6886826 6.1483445 6.064169 6.233576 6.7046556
1370606_at 6.357166 6.231751 6.1532125 6.568851 5.914555 5.7850947 6.33091 6.0163493 5.7416105 6.0429783 5.4694433 6.007245
1370607_a_at 4.6027336 4.5448914 4.4982786 4.608141 4.557274 4.4669065 4.808021 4.875941 4.4008646 4.557861 4.530517 4.5271893
1370608_at 3.4894137 3.7207417 3.676551 3.8480847 3.726202 3.666325 3.6743534 3.8283334 3.694757 3.717782 3.6310034 3.5807269
1370609_a_at 9.853438 9.885435 9.670849 9.9776 9.832378 9.610104 9.990306 9.990861 10.092902 10.09425 9.9998865 10.169509
1370610_at 4.822595 4.796017 4.722449 4.6824284 4.7894616 4.6805897 4.6264124 4.6076655 4.5305943 4.5043573 4.576271 4.6775484
1370611_at 6.13875 6.0650206 6.113015 5.956652 6.134187 6.0190363 5.954833 6.035329 6.01416 6.0905714 6.154272 6.097953
1370612_at 6.2437615 6.1135445 6.046236 5.8540616 6.0173955 6.1055856 5.8839126 5.9229426 6.1387506 5.9435277 5.9721417 6.092845
1370613_s_at 12.815682 12.862185 12.873634 12.819665 12.563346 12.899821 12.715369 12.952658 12.947088 13.141614 12.86292 13.23591
1370614_s_at 5.9693656 5.8668036 5.909516 5.662369 5.998664 5.848745 5.8347607 5.904304 6.103272 5.8463626 5.7764797 5.795534
1370615_at 5.031446 4.9837904 5.0439515 5.0003443 5.170012 5.1039963 4.9862595 4.9615917 5.083811 5.0897865 4.912982 4.7890806
1370616_at 4.86112 4.958201 4.8504972 4.712541 4.8418913 5.1262517 4.894985 4.9142094 4.862318 4.9287314 4.8888807 4.860055
1370617_at 4.829298 4.750356 4.8204823 4.92008 4.6906843 4.7139707 4.8118844 4.5510845 4.807169 4.7285466 4.7483597 4.750821
1370618_at 8.129584 7.931976 7.98445 7.9704394 7.9522076 7.8026314 8.023671 7.954664 7.807756 7.8653045 7.8785787 7.836042
1370619_at 4.888882 4.7484922 4.7561846 4.6052246 4.676155 4.8772826 4.8213787 4.875255 4.856928 4.617742 4.8171253 4.84088
1370620_at 5.159248 5.287187 4.8631644 4.8040223 5.0308304 4.906131 4.8948426 4.840283 4.839898 4.819308 5.3214316 4.90882
1370621_at 5.4563694 5.397904 5.3322997 5.101253 5.405389 5.1423697 5.1637278 5.315171 5.27895 5.498372 5.4022436 5.4865584
1370622_at 4.3358493 4.1877527 4.192464 4.149844 4.2118764 4.271352 4.2559547 4.257349 4.111504 4.484848 4.343971 4.296039
1370623_at 6.7508445 7.150927 7.010362 6.96387 7.1766315 6.874682 7.276644 7.0848093 7.419408 7.3389387 7.544299 7.3709946
1370624_at 4.370131 4.718525 4.5472507 4.485793 4.3919907 4.5458117 4.4631033 4.5869336 4.568102 4.4810777 4.723464 4.5160017
1370625_at 3.7324936 3.8239667 3.7589002 3.7364776 3.7112584 3.8439357 3.729931 3.943832 3.934228 3.9741824 4.062989 4.0423827
1370626_at 3.3549924 3.2845614 3.2187018 3.3284562 3.3191242 3.3414316 3.277795 3.2611911 3.3422225 3.411352 3.4265459 3.4394655
1370627_at 4.6899323 4.8276615 4.7954235 4.82909 4.9027042 4.6535945 4.599624 4.9044466 4.744384 4.7183304 4.9881616 4.6353703
1370628_at 4.530558 4.723046 4.804801 4.7975774 4.758787 4.778556 4.5369205 4.8481116 5.163809 4.7936425 5.276916 4.8222804
1370629_at 3.7558846 3.6615298 3.8541062 3.732561 3.8596115 3.6394339 3.65863 3.6957448 3.9137135 3.9475353 4.0391536 3.7143154
1370630_a_at 6.6485257 6.5954742 6.8559523 6.4392304 6.6805534 6.7207584 7.0985293 6.65945 6.7162924 6.501977 6.769843 6.5246787
1370631_at 4.0190973 4.1940446 4.2134724 4.250411 4.3417835 4.0723715 4.3916836 4.1866155 4.193977 4.2375455 4.1433077 4.16452
1370632_at 4.529023 4.4709396 4.5519786 4.6515284 4.338152 4.591323 4.422478 4.568841 4.484353 4.557639 4.4575768 4.4855547
1370633_at 5.3739347 5.3613315 5.131057 5.117052 5.1167336 5.369357 5.2174625 5.2538705 5.217625 5.2630777 5.2465734 5.1480913
1370634_x_at 6.7529984 6.7299843 6.702817 6.713772 6.8565025 6.7924953 6.665729 6.701626 6.712697 6.6892548 6.6414657 6.669396
1370635_at 5.3342104 5.2536306 5.204749 5.3736725 5.076098 5.2182927 4.8596644 5.113337 5.0662794 5.1049614 5.3214316 5.007657
1370636_at 4.687052 4.686036 4.5814304 4.4739428 4.530655 4.5313883 4.5794926 4.5327673 4.7632246 4.850563 4.6131563 4.7761154
1370637_at 4.5606565 4.1465607 4.1544685 4.0703135 4.231202 4.049114 4.2128625 4.1512594 4.1441374 4.4198775 4.072022 4.036188
1370638_at 4.9904337 4.7400994 4.7430205 4.8922424 4.9197297 4.9598503 4.8261185 4.821597 4.9247236 4.744323 4.786057 4.77349
1370639_at 7.6558075 7.652513 7.712339 7.8149357 7.737224 7.76572 7.874357 7.7392497 7.8699985 7.764092 7.777097 7.804524
1370640_a_at 5.5599723 5.6972313 5.7943316 5.442439 5.650545 5.7085333 5.827966 5.620475 5.615121 5.536764 5.55099 5.754329
1370641_s_at 6.516774 6.4279575 6.2657957 6.4438286 6.569851 6.5475035 6.518352 6.5363817 6.4400353 6.7353234 6.3917203 6.8066287
1370642_s_at 7.3328924 7.130468 7.3974676 7.3149242 6.9426966 7.4266663 7.326565 7.0258574 7.195634 6.64609 6.764031 6.7524676
1370643_a_at 5.6487503 5.391968 5.5972285 5.379357 5.6114025 5.60592 5.3048315 5.6155777 5.5674334 5.69314 5.323695 5.408207
1370644_at 3.643179 3.5003753 3.4978538 3.451858 3.426689 3.5621855 3.5074227 3.5770097 3.501067 3.7336884 3.5953145 3.5071418
1370645_at 4.451935 4.456458 4.2349844 4.3041625 4.373934 4.248637 4.44346 4.4661994 4.2102804 4.435955 4.3008823 4.31468
1370646_at 6.448507 6.693612 6.747247 6.434263 6.5252995 6.5046616 6.534295 6.441441 7.038595 6.6137667 6.330496 6.322654
1370647_at 4.4834204 4.4788938 4.2352343 4.2989993 4.463399 4.41179 4.325227 4.248971 4.474514 4.4198775 4.378139 4.4783792
1370648_a_at 5.7789564 5.507005 5.6593695 5.1947327 5.1976757 5.3273582 5.432328 5.346432 5.4493484 5.3749704 5.054294 5.228307
1370649_at 6.036746 6.0385 5.789176 5.7439485 5.5571322 5.600293 5.734554 5.5202956 5.799286 5.7497573 5.8040047 5.5489955
[truncated: 3,480,193 more chars]
