# Supplementary material for: Transcriptomic point of departure determination: a comparison of distribution-based and gene set-based approaches
Source: Front Genet. 2024 May 9;15:1374791. doi: 10.3389/fgene.2024.1374791 (PMC11112360; doi:10.3389/fgene.2024.1374791)
Supplement: Supplementary file 6 [file DataSheet1.zip › Data Sheet 1/isoniazid_29day_Rat_Liver_rma.txt]

ProbesetID V2 V3 V4 V5 V6 V7 V8 V9 V10 V11 V12 V13
Dose 0 0 0 50 50 50 100 100 100 200 200 200
1367452_at 10.3752365 10.440262 10.344591 10.375629 10.407105 10.261055 10.500196 10.255858 10.432246 10.390897 10.538336 10.486553
1367453_at 10.177119 10.146853 10.25234 10.201414 10.172937 10.055127 10.143398 10.134421 10.181704 10.229916 10.150934 10.167014
1367454_at 10.080137 10.011184 10.178783 10.05924 9.944286 9.992209 9.937545 9.975551 9.8773 9.9745865 9.946148 10.064011
1367455_at 11.110428 11.271331 11.275729 11.49359 11.216109 11.391032 11.335773 11.441023 11.362513 11.373907 11.202045 11.453018
1367456_at 11.928498 11.951754 11.843666 11.919603 11.816968 11.865942 11.894422 11.903302 11.777809 11.863557 11.867717 12.00055
1367457_at 9.367254 9.339185 9.040661 9.243943 9.326157 9.125039 9.273418 9.230661 9.069798 9.197737 9.23121 9.318601
1367458_at 8.442157 8.29344 8.427563 8.405479 8.495774 8.2898655 8.406025 8.439148 8.404549 8.363443 8.315912 8.332265
1367459_at 12.097627 12.1670065 12.145892 12.127124 12.1027 12.118762 12.116742 12.092277 11.978765 12.116982 12.065227 12.19422
1367460_at 11.369048 11.460397 11.317285 11.46098 11.372211 11.39508 11.408087 11.35101 11.289597 11.389981 11.38295 11.436591
1367461_at 10.205089 10.262773 10.423407 10.223658 10.391633 10.330027 10.329764 10.261602 10.238189 10.283049 10.146061 10.3452425
1367462_at 10.879175 10.738397 10.817895 10.523651 10.868318 10.59113 10.5177 10.571754 10.581696 10.940026 10.933108 10.203111
1367463_at 11.165342 10.988422 10.678379 11.0552635 11.082548 10.875142 11.043895 10.977957 11.229996 11.02038 11.098432 11.04699
1367464_at 9.526738 9.662632 9.6902 9.6224785 9.531506 9.490369 9.69316 9.699727 9.759234 9.566128 9.553494 9.627989
1367465_at 10.558519 10.420027 10.28566 10.2383 10.341612 10.431711 10.507106 10.3231325 10.429822 10.497703 10.346313 10.22883
1367466_at 10.113837 9.944614 10.110149 10.100869 10.007544 10.092995 10.015732 10.04263 9.9533415 9.823531 9.990484 10.033138
1367467_at 11.573619 11.569056 11.4808445 11.522222 11.58358 11.707526 11.662508 11.570803 11.595234 11.662233 11.716025 11.412313
1367468_at 10.063431 10.0722275 10.139333 9.945382 10.115074 9.933367 9.784316 10.014049 10.167168 10.025402 10.394895 9.981622
1367469_at 11.542105 11.5986 11.499946 11.693128 11.568757 11.631848 11.840385 11.615926 11.4139805 11.525132 11.545853 11.904857
1367470_at 10.038302 10.07962 10.259258 10.316117 10.120024 10.150782 10.291428 10.107025 10.1916 10.121347 10.118667 10.353189
1367471_at 9.128701 9.257097 9.00095 9.244305 8.830634 9.151795 8.983535 9.062087 9.095984 9.202122 9.289064 9.041711
1367472_at 10.192791 10.219639 10.212196 10.264803 10.138396 10.066609 10.27308 10.162621 10.086186 10.258282 10.177622 10.347346
1367473_at 9.826639 9.924726 9.6766405 9.720646 9.973509 9.829315 9.960663 9.832874 9.89464 9.838024 10.063267 9.910055
1367474_at 9.655844 9.677596 9.646789 9.735383 9.651159 9.59837 9.622682 9.765349 9.687773 9.730424 9.563998 9.942005
1367475_at 10.581057 10.670204 10.422279 10.523814 10.562159 10.612904 10.618605 10.538917 10.598419 10.469976 10.6350975 10.658588
1367476_at 11.216574 11.273897 11.09986 11.209238 11.194096 11.316763 11.319617 11.099056 11.190707 11.151165 11.463329 11.012149
1367477_at 10.480133 10.546965 10.279103 10.453546 10.373853 10.301757 10.355593 10.344227 10.455004 10.532348 10.432196 10.225059
1367478_at 7.696215 8.023403 7.97465 7.790473 7.8022 8.009276 7.7392693 7.9352283 7.823546 8.046811 7.504638 8.0431
1367479_at 11.474286 11.414959 11.334775 11.392361 11.392493 11.424579 11.375331 11.434988 11.405904 11.394205 11.610279 11.2329855
1367480_at 9.599035 9.696958 9.686572 9.644037 9.739047 9.573915 9.55637 9.539824 9.464435 9.641766 9.559084 9.616141
1367481_at 9.379929 9.606082 9.36059 9.561665 9.456 9.405697 9.507764 9.494346 9.412195 9.666987 9.541803 9.418445
1367482_at 9.765615 9.765425 9.843622 9.626757 9.744261 9.558728 9.568631 9.605916 9.881471 9.907657 10.003607 9.5880575
1367483_at 9.108412 9.29254 9.138885 9.205879 9.039675 9.197356 9.25947 8.889133 9.376626 9.11878 9.327635 9.146663
1367484_at 9.184832 9.600976 9.089549 9.404639 9.176375 9.29995 9.437998 9.221645 9.1624 9.131909 9.183335 9.253932
1367485_at 9.993172 10.119974 9.891546 9.953662 9.939851 9.933367 10.063474 9.944775 9.8480625 9.863905 10.078238 9.888059
1367486_at 9.879666 9.750335 9.663009 9.875442 9.670431 9.723519 9.873854 9.726037 9.633908 9.644066 9.705621 9.603256
1367487_at 6.7319913 7.3164682 7.1720037 7.0101743 7.1746936 7.25859 7.0025177 6.9046946 6.9033237 6.9427013 7.1431913 7.169192
1367488_at 7.621555 7.764093 7.010993 7.2799582 6.9807096 7.830355 7.8660126 7.4264383 7.567529 7.777839 7.8110037 8.077873
1367489_at 6.454122 6.6937037 6.8262544 6.4679117 6.5015545 6.4143972 6.2170033 6.1466556 6.214333 6.2274675 6.2848234 6.111488
1367490_at 7.1462054 7.314554 7.3051777 7.4060626 7.178482 7.1298113 7.33644 7.3252907 7.4259763 7.536337 7.1782327 7.548717
1367491_at 9.432554 9.364728 9.171934 9.433012 9.117782 9.163635 9.03767 9.053962 9.152178 9.240438 8.950531 9.136212
1367492_at 9.152189 9.27324 9.1064625 9.132324 9.10737 9.16272 9.263422 9.009368 9.075757 9.02768 9.275379 9.134258
1367493_at 9.5316925 9.550365 9.75144 9.684323 9.682184 9.556213 9.657986 9.682424 9.495693 9.71843 9.699109 9.640533
1367494_at 10.260301 10.343737 10.229359 10.057411 10.227084 10.132193 10.122535 10.19333 10.170214 10.1252165 10.183038 10.08301
1367495_at 7.4146748 8.042513 7.7180243 7.556972 7.594519 7.562914 7.9007273 7.579477 7.7999964 7.7839546 8.0091095 7.582901
1367496_at 11.242062 11.165311 11.190235 11.338449 11.036904 11.255081 11.338198 11.254141 11.107065 11.35604 11.2582245 11.244853
1367497_at 8.812937 8.862954 8.4016285 8.71099 8.504674 8.758946 8.729089 8.925397 8.744564 8.697802 8.649933 8.575675
1367498_at 8.522204 8.871663 8.580438 8.695381 8.123709 8.926027 8.75987 8.463267 8.906262 8.885644 8.951631 8.853964
1367499_at 7.833004 8.044371 8.115925 7.860169 7.8702354 8.368965 8.389309 8.205273 8.332146 7.922076 8.307234 8.348846
1367500_at 10.1504755 10.464875 9.936427 10.041599 10.01828 10.275089 10.1418915 10.02994 10.017711 10.179901 10.465336 10.200095
1367501_at 8.722054 8.678942 8.833334 8.680696 8.487498 8.768676 8.671684 8.703428 8.945955 8.661877 8.847748 8.513069
1367502_at 8.255447 8.757819 8.391504 8.644456 8.386188 8.344956 8.44408 8.611016 8.595508 8.632208 8.502343 8.381571
1367503_at 11.180494 11.264732 11.2726145 11.089946 11.234869 11.01617 11.176473 11.144279 11.155624 11.086852 10.967198 11.010415
1367504_at 7.8709903 8.447474 7.784587 8.046684 7.7957463 7.984534 8.13575 7.814756 8.178261 8.280602 8.313519 8.008093
1367505_at 8.3429785 8.588198 8.311295 8.528571 8.144738 8.196931 8.467975 8.48066 8.57926 8.31479 8.509662 8.414282
1367506_at 10.139977 10.183806 9.949438 10.144054 10.211563 10.024133 10.04902 9.966829 10.022118 9.941978 10.109384 9.929802
1367507_at 7.3743567 7.563022 7.4446335 7.5531106 7.26983 7.1990967 7.5612164 7.6328845 7.747451 7.397276 7.5626345 7.3539233
1367508_at 8.678356 8.977305 9.062665 8.834388 8.969638 8.743013 8.584107 8.777562 8.6736765 8.852122 8.780533 8.779055
1367509_at 9.669547 9.841598 9.66645 9.614545 9.686084 9.795096 9.768214 9.526987 9.842822 9.654499 9.897419 9.757859
1367510_at 9.715927 9.954994 9.885372 9.98239 9.676514 9.903795 9.896891 9.891335 10.014859 9.98066 9.957428 9.9211645
1367511_at 8.618647 8.577167 8.860395 8.714043 8.771705 8.553926 8.662128 8.852077 8.558194 8.813538 8.594959 8.7162
1367512_at 10.884793 11.164627 10.979497 10.8678 10.895334 11.019032 10.915879 10.946682 11.004927 10.828394 10.842914 11.025736
1367513_at 8.125883 8.504095 8.025385 8.172676 7.9354625 8.303118 8.38221 8.30189 8.235777 8.488701 8.441833 8.2197
1367514_at 7.7641816 8.122295 7.883571 7.837785 7.5184608 7.7542367 7.9763937 7.8213897 7.9677773 8.027094 7.842983 7.9828033
1367515_at 6.963239 7.7768073 6.521526 7.172982 6.565033 7.4841657 7.328638 7.000929 7.0448213 7.2265515 7.0709586 7.3985972
1367516_at 9.335605 9.3781185 8.977112 9.317695 9.053683 9.074553 9.501345 9.373094 9.104955 8.943151 9.268961 9.165919
1367517_at 7.6970506 7.7243214 7.6525908 7.5731206 7.440605 7.7975745 7.7463374 8.152725 7.5838385 7.84507 7.760702 7.6402736
1367518_at 8.596458 8.687809 8.576804 8.737049 8.382253 8.679292 8.422457 8.619493 8.522392 8.513582 8.579158 8.240681
1367519_at 8.720038 8.600784 8.814064 8.767436 8.580269 8.630475 8.64393 8.694894 8.721645 8.645103 8.487941 8.647732
1367520_at 10.0915365 10.214356 10.022404 10.017608 10.112483 10.187093 10.134014 9.966423 10.089196 10.164458 10.183248 9.997716
1367521_at 6.809977 7.4463906 6.7700934 6.7103467 6.61845 7.1329403 6.7320666 7.036886 7.2552366 7.205022 7.060522 6.6756144
1367522_at 9.246833 9.229088 9.42887 9.475346 9.443997 9.455433 9.333502 9.284677 9.248586 9.376848 9.605629 9.637377
1367523_at 8.9161625 9.113133 9.064127 8.8519535 8.804155 8.823202 8.762835 8.741583 9.117407 8.83308 9.134043 8.882046
1367524_at 7.5121284 7.3934274 7.6400986 7.2785583 7.4638076 7.493132 7.3988366 7.329091 7.354393 7.592391 7.2929063 7.44737
1367525_at 9.160521 9.215721 9.019836 9.25644 9.25256 9.292691 9.33899 9.274816 9.0591955 9.365678 9.321817 9.315412
1367526_at 9.187134 9.308522 9.343304 9.069828 9.25221 9.204293 9.239405 9.020618 9.249066 8.9087105 9.119056 9.356137
1367527_at 8.378307 8.400454 7.8359675 8.32407 8.034799 8.016066 8.246313 8.127708 8.1098995 8.026419 8.0469675 8.001688
1367528_at 8.909431 8.834536 8.551056 8.722138 8.572792 9.063095 8.508864 8.7767105 8.615545 8.604538 8.706146 8.871119
1367529_at 9.080107 8.955173 9.058306 9.1176405 8.950721 9.181103 9.100012 9.094874 9.061728 9.16525 9.073841 9.164129
1367530_at 7.425994 7.4833064 7.6789794 7.618102 7.4355288 7.345464 7.396028 7.446081 7.4510603 7.2650547 7.0002575 7.2930737
1367531_at 10.643178 10.7319 10.646176 10.740847 10.601846 10.7126045 10.813046 10.829052 10.723881 10.665257 10.779175 10.9525585
1367532_at 11.207741 11.256413 11.240615 11.141028 11.205935 11.284251 11.278617 11.204741 11.216175 11.118357 11.183412 11.220507
1367533_at 8.73933 8.67057 8.619589 8.745553 8.429 8.522752 8.509251 8.793559 8.637073 8.817502 8.440075 8.531765
1367534_at 7.3707986 7.43719 7.501403 7.255324 7.2065434 7.2587814 7.2736077 7.0929265 7.530107 7.341581 7.6163406 7.4271574
1367535_at 8.9834175 8.867104 8.8875475 8.847008 8.994433 9.134869 9.13008 9.12351 9.145869 8.974454 8.949759 9.064225
1367536_at 7.9660525 8.272751 8.092331 8.038301 7.932776 7.9445233 8.0232315 7.8980727 8.1944065 7.7214265 7.9015803 7.827103
1367537_at 7.771722 7.89374 7.707144 7.9833746 7.422904 7.880438 8.1094265 7.9482427 7.8665977 7.8439083 7.7692776 8.266628
1367538_at 7.079888 7.4269853 7.390123 7.1835756 7.2179074 7.115349 6.9269867 7.241299 7.044614 7.2685456 7.2664666 7.284052
1367539_at 8.39551 8.750044 8.604008 8.527339 8.155737 8.382191 8.719227 8.614132 8.279567 8.434601 8.348425 8.745522
1367540_at 7.6083417 7.919437 7.937354 7.6534452 7.218917 7.662672 7.7482853 7.957634 7.9024844 8.071629 7.8994327 8.024015
1367541_at 7.9893413 8.576658 7.860607 7.9488564 7.7913556 7.6702557 7.9445143 8.0546055 7.8073287 8.190132 8.45984 7.5534916
1367542_at 7.8548255 8.425958 7.89738 7.9598694 7.8615527 8.070999 8.134621 8.121188 8.036702 8.018901 7.9881616 8.140738
1367543_at 8.980421 9.001247 9.077821 9.212192 8.885159 9.089966 8.90065 9.009063 9.067058 9.00181 8.98343 8.833458
1367544_at 6.5646257 6.960204 6.8013077 6.7063093 6.086113 6.626745 6.593144 6.886834 6.3503685 6.6413383 6.599392 6.889203
1367545_at 7.1209717 7.681426 6.9426003 7.090363 7.1820617 7.459769 6.8025603 7.1911063 7.0901914 7.635912 7.6150603 7.176924
1367546_at 10.711613 10.636829 10.54271 10.494482 10.52183 10.529081 10.59559 10.542799 10.804012 10.581595 10.821288 10.39354
1367547_at 7.7528305 7.920296 7.747967 7.8827395 7.8687024 7.4687905 7.6640058 8.040169 7.579023 7.857879 7.5892015 7.824863
1367548_at 8.507423 8.671044 8.080644 8.358963 8.392597 8.344285 8.534819 8.541694 8.296634 8.267315 8.605224 8.53808
1367549_a_at 10.576873 10.654615 10.900273 10.743443 10.71306 10.654228 10.631514 10.800193 10.699887 10.598779 10.533628 10.813358
1367550_a_at 8.957121 9.095732 8.729602 8.8216 8.499928 8.719233 9.1329155 8.678457 8.941412 8.873477 8.834351 9.20113
1367551_a_at 9.3041725 9.288174 9.089554 9.349181 9.023895 9.207694 9.18882 9.446235 9.029213 9.256297 9.435821 9.393814
1367552_at 4.259535 4.0971117 4.6265316 4.275751 5.0702515 4.45095 4.288824 4.6432767 4.4738426 4.4993386 3.9349277 4.5358324
1367553_x_at 12.020814 12.299402 12.855403 12.494361 12.5397625 12.398814 12.096051 12.3092165 12.159459 13.172007 12.298338 12.205744
1367554_at 4.077524 3.8869867 4.087476 4.1545334 4.4050255 3.8629253 4.3643208 4.207519 4.340851 3.9809718 4.093919 4.1163707
1367555_at 14.718243 14.743664 14.718914 14.728601 14.707483 14.707483 14.701849 14.728453 14.728453 14.709088 14.706564 14.707483
1367556_s_at 14.567668 14.559159 14.642097 14.564867 14.58523 14.569642 14.58521 14.60068 14.59626 14.569642 14.561999 14.592784
1367557_s_at 13.102014 13.113367 12.914923 12.955975 13.10172 13.006144 13.202564 13.137144 13.026575 13.004403 13.022751 13.025874
1367558_x_at 3.1079118 3.15584 3.281566 3.2187161 3.2922838 3.0949926 3.2108529 3.3016527 3.2244267 3.2434537 3.1341355 3.0661561
1367559_at 12.920992 12.978149 12.679888 12.800144 12.6585245 12.701289 12.922455 12.787624 12.8316765 12.920267 12.893259 12.976896
1367560_at 12.28156 12.2416725 12.395939 12.361174 12.284842 12.271713 12.247126 12.362682 12.254367 12.464806 12.419784 12.309761
1367561_at 12.581183 12.564682 12.453737 12.584612 12.524287 12.621392 12.453827 12.5406475 12.538208 12.691083 12.730647 12.477581
1367562_at 9.012462 8.695555 8.739698 8.855696 8.744761 8.683896 9.6984415 8.774952 9.443946 8.585703 9.093732 9.739859
1367563_at 8.792681 8.716324 8.659084 8.790645 8.620181 8.678665 9.030134 8.496679 8.908234 8.660198 8.75716 9.588671
1367564_at 6.0948744 6.0263505 6.335195 6.24962 6.1800337 6.3081136 6.123785 6.1547437 6.0686264 6.018178 6.1288633 5.8401365
1367565_a_at 13.930495 13.874478 13.793111 13.848801 13.828818 13.880849 13.820599 13.826438 13.909221 13.796152 13.815974 13.871406
1367566_at 4.184533 3.9341247 3.752632 4.117798 4.2088823 4.0903697 4.2564 4.1686277 3.8241453 3.9494479 4.2111673 4.2159624
1367567_at 12.00647 12.12643 11.809365 12.286873 12.053642 12.053423 11.951915 11.860819 12.1207075 12.332562 12.137991 12.1426935
1367568_a_at 9.242449 9.164979 9.502783 9.486266 9.570506 9.16824 9.635146 9.471611 9.164174 9.392372 9.543091 9.870388
1367569_at 11.926296 12.061422 12.185524 12.141539 12.146664 12.042736 11.950374 11.920049 11.955778 12.165602 12.033675 12.039629
1367570_at 7.6109524 7.313134 7.2044344 7.377437 7.430604 6.822272 7.5544605 7.404437 7.069897 8.177625 8.230459 7.697531
1367571_a_at 5.4279966 5.1442833 5.5154133 5.377202 5.5741405 5.518462 5.5349627 5.631817 5.506524 5.0606575 5.3906174 5.274502
1367572_at 5.5071588 5.3049417 5.0257497 5.388938 5.531183 5.3124566 5.198402 5.5023875 5.30996 5.1578536 5.124193 5.274636
1367573_at 12.409297 12.475518 12.454139 12.484307 12.393586 12.350901 12.443114 12.407322 12.363913 12.616609 12.449054 12.596818
1367574_at 8.772149 8.514843 8.678285 8.80256 8.846178 8.508167 9.256309 8.430594 8.496783 9.014685 9.053005 9.519288
1367575_at 11.636252 11.660752 11.591567 11.675239 11.554175 11.663887 11.730411 11.70041 11.647888 11.512689 11.621064 11.3506
1367576_at 13.703363 13.703001 13.52856 13.707171 13.670721 13.615612 13.554086 13.545267 13.614052 13.5582485 13.618525 13.814535
1367577_at 8.179758 7.5062943 8.285577 8.176749 8.396481 7.1774464 7.2990427 7.6779947 8.218509 8.654517 7.9226265 6.695377
1367578_at 10.563111 10.492313 10.608573 10.547458 10.625405 10.478128 10.482936 10.605907 10.589606 10.628638 10.546866 10.506467
1367579_a_at 11.083703 11.059138 11.170571 11.295961 11.129561 10.964204 11.428347 11.202635 11.104507 11.493177 11.504556 11.694932
1367580_at 11.589556 11.687215 11.604432 11.730626 11.662134 11.643463 11.633003 11.5837555 11.722207 11.969229 11.827426 11.712551
1367581_a_at 6.213698 6.9163394 6.2781324 5.819895 6.0385556 5.606081 6.2830706 5.5345383 5.9657555 5.6234603 6.155802 5.584802
1367582_at 12.01592 11.950075 11.919896 11.904357 11.971976 11.949379 11.846033 11.960592 11.971201 12.11792 12.05057 12.050366
1367583_at 13.4135685 13.343662 13.240129 13.37569 13.3111515 13.348846 13.3956585 13.383555 13.341063 13.393625 13.467877 13.498252
1367584_at 8.614015 8.130569 8.551039 8.417705 8.390584 8.160223 9.222084 8.181758 8.285683 8.814479 8.797492 9.1209135
1367585_a_at 10.994982 11.045532 10.563517 11.046415 10.776694 10.913617 11.049074 11.105394 10.844832 10.839615 10.832377 10.895923
1367586_at 12.848305 12.942114 12.84814 12.672116 12.8921795 12.945025 12.743903 12.835578 12.610796 12.610897 12.719782 12.662895
1367587_at 3.3921978 3.3548746 3.3688564 3.220867 3.336925 3.538992 3.2758348 3.5609877 3.171008 3.4281101 3.2211425 3.4398713
1367588_a_at 11.540145 11.628638 11.385866 11.399255 11.278133 11.487669 11.449888 11.38198 11.45026 11.62085 11.60581 11.7484455
1367589_at 9.470379 9.5234995 9.623688 9.702751 9.465818 9.506906 9.536531 9.7138 9.51603 9.805088 9.521552 9.576365
1367590_at 11.083463 11.072804 10.866625 11.033504 11.020475 10.970081 10.974659 10.859642 10.670478 11.273984 11.319053 11.175217
1367591_at 10.148213 10.305127 10.167243 10.267141 10.238149 10.34265 10.349925 10.141167 10.481393 10.481953 10.337565 10.369182
1367592_at 3.3022327 3.3461611 3.5120602 3.5147142 3.6833014 3.5396402 3.4137793 3.4516704 3.3908212 3.5781624 3.746451 3.5748432
1367593_at 8.341988 8.103982 8.426944 8.434938 8.845837 8.424001 8.78762 8.423083 8.576171 8.62985 8.852469 8.85812
1367594_at 9.341822 9.143822 9.367638 9.287407 9.156933 9.243973 9.692247 9.173752 9.325806 9.357344 9.348387 9.650839
1367595_s_at 13.693895 13.704443 13.754919 13.667424 13.7453375 13.693624 13.728878 13.659122 13.7441435 13.569328 13.689077 13.616218
1367596_at 12.412825 12.375371 12.309746 12.396076 12.424922 12.332202 12.280879 12.291482 12.269115 12.441389 12.446099 12.41643
1367597_at 12.051221 12.148064 11.893511 12.07597 12.124002 12.066179 12.0785675 11.952591 12.101658 12.386812 12.222291 12.177442
1367598_at 14.10682 14.155936 14.153339 14.055183 14.159588 14.080632 14.146119 14.113493 14.074457 14.073884 14.136979 14.160002
1367599_at 12.517509 12.453898 12.245482 12.297325 12.420557 12.430274 12.348323 12.363808 12.368633 12.414403 12.49904 12.172126
1367600_at 5.536008 5.16222 5.4647017 5.741955 5.7218213 5.50225 5.29584 5.2492404 5.3020563 5.166165 5.721071 5.6109843
1367601_at 8.941784 8.48218 7.5973334 9.157406 8.081261 8.586302 9.037077 8.865839 9.039644 8.230797 8.802744 8.38575
1367602_at 10.231844 9.878273 9.289909 10.44148 9.854737 9.738553 9.893228 10.161051 10.1746025 9.486759 9.854757 9.557792
1367603_at 11.510476 11.442162 11.269347 11.4043 11.613978 11.275558 11.396179 11.42468 11.149551 11.407821 11.3659 11.443199
1367604_at 11.6999655 11.245646 11.6440935 11.545296 11.690054 11.429044 11.600296 11.58719 11.49127 11.59053 11.615458 11.5854025
1367605_at 11.046778 10.999658 10.978883 11.070979 11.074697 10.914351 10.944745 11.001693 10.961897 11.147378 11.155509 11.021048
1367606_at 12.4326105 12.540056 12.445194 12.574105 12.5291195 12.469903 12.509648 12.417891 12.4723425 12.581549 12.534888 12.618528
1367607_at 12.700703 12.7581005 12.575821 12.703333 12.755001 12.725927 12.585348 12.588666 12.68636 12.6241255 12.746757 12.664852
1367608_at 5.400879 5.3399067 5.1639357 5.4382706 5.1523194 5.496196 5.2236443 4.9807663 5.238142 5.133458 5.432988 5.157546
1367609_at 11.914718 11.79118 12.037034 12.235313 11.936094 11.888534 12.378714 12.017476 12.008177 12.048901 11.760204 11.798631
1367610_at 12.480556 12.497773 12.460174 12.47701 12.507523 12.463348 12.570247 12.45394 12.526961 12.585918 12.602546 12.5698595
1367611_at 4.812783 4.9535437 4.8927717 5.2955203 5.0488124 4.9774227 5.1676507 4.7508955 4.883661 4.730531 4.771482 5.4443684
1367612_at 14.117486 14.074134 13.947808 14.116386 14.024676 14.06967 14.100653 14.005421 14.03807 13.998676 14.057917 14.059289
1367613_at 12.916075 12.983246 12.999104 12.90026 13.044243 12.834272 12.864608 12.887462 12.955465 12.856334 12.799532 12.714378
1367614_at 7.853723 7.689474 7.757821 7.873439 7.4396625 7.738951 8.198061 7.371025 7.5426025 7.8483725 7.887091 8.084738
1367615_at 4.0494566 4.0567336 4.3984227 4.0553226 3.976953 4.4175615 4.060226 4.09192 4.430537 4.304785 4.0262465 4.222096
1367616_at 4.623502 4.3157396 4.331867 4.5276947 4.3105297 4.495004 4.238302 4.4523726 4.3309793 4.4369726 4.183157 4.3324966
1367617_at 9.705325 9.825887 9.62855 9.645134 9.711518 9.714286 9.799832 9.470707 9.790717 9.983795 9.899978 10.278105
1367618_a_at 11.339985 11.19994 11.206532 11.2648325 11.232366 11.193646 11.316578 11.158915 11.253744 11.371561 11.400184 11.329767
1367619_at 12.962819 12.891449 12.685928 12.799038 12.808024 12.783598 12.709839 12.726606 12.767734 12.54189 12.631924 12.716243
1367620_at 12.874388 12.886522 12.771244 12.784492 12.849438 12.827965 12.875974 12.802833 12.8414345 12.822719 12.820239 12.831264
1367621_at 8.810139 8.755788 8.881456 8.857941 8.621323 8.636779 8.676151 8.876857 8.709317 8.701776 8.689576 8.856842
1367622_at 12.488095 12.631415 12.4815855 12.5094185 12.556925 12.497174 12.520511 12.552758 12.582073 12.534414 12.625773 12.379113
1367623_at 12.378469 12.349067 12.382449 12.432527 12.455475 12.298271 12.323196 12.309438 12.410378 12.516637 12.499629 12.348457
1367624_at 10.573276 10.850824 10.69095 10.751494 10.540879 10.8043995 10.654672 10.828264 10.424996 10.840292 10.714421 10.95612
1367625_at 13.284533 13.29546 13.265224 13.2408 13.311915 13.212027 13.256655 13.14911 13.228 13.329265 13.31254 13.359082
1367626_at 4.537929 4.996509 5.0209513 5.4108434 5.0246215 5.0756083 4.865079 4.7566137 4.5118 5.117442 4.952313 5.02554
1367627_at 8.036099 8.439293 7.932025 8.194887 7.770454 8.674177 8.595561 7.977151 7.6739664 8.412983 8.366856 8.573875
1367628_at 6.814635 6.917632 6.9210105 7.0416074 6.7568502 6.3589644 7.1177516 6.981865 6.4051514 6.9590154 6.521455 6.6132116
1367629_at 12.283583 12.350967 12.279756 12.251604 12.333179 12.2800665 12.158648 12.3153925 12.301264 12.258803 12.327529 12.104477
1367630_at 12.568511 12.54094 12.541295 12.510001 12.570944 12.538234 12.470967 12.510181 12.619431 12.614583 12.611747 12.573635
1367631_at 5.0886908 6.348724 5.283163 6.3513308 5.6944456 4.970728 6.490627 5.664054 5.950308 7.5936007 5.245987 8.00325
1367632_at 10.028702 10.715077 10.285246 10.157596 10.323548 10.570973 10.78508 9.74501 10.673256 10.307422 10.610501 9.290131
1367633_at 9.492201 10.038976 10.203519 9.865612 10.15183 10.113891 10.482605 9.592873 10.237393 10.293808 10.216549 8.779678
1367634_at 12.592046 12.577828 12.526853 12.652055 12.62471 12.59374 12.673772 12.577394 12.645157 12.802161 12.668291 12.761396
1367635_at 12.6210985 12.731763 12.474474 12.487503 12.549673 12.784067 12.698341 12.526242 12.711651 12.7283325 12.734499 12.926549
1367636_at 8.082675 7.9188766 8.071361 7.761524 8.042308 7.8690886 7.6742887 7.8124475 7.946748 8.448399 8.027527 8.226272
1367637_a_at 11.055704 11.181363 11.124698 11.129996 10.975137 11.050873 11.164561 11.15159 10.874513 11.031056 11.081439 11.019422
1367638_at 9.790034 9.718791 9.5958805 9.714047 9.560202 9.720903 9.781393 9.709072 9.795524 9.827339 9.727516 9.541741
1367639_a_at 12.603474 12.654486 12.4908085 12.573747 12.636795 12.704116 12.476143 12.532592 12.578095 12.565743 12.595416 12.59649
1367640_at 12.598409 12.576613 12.594464 12.586835 12.674418 12.6017065 12.5381775 12.532772 12.530389 12.712557 12.5961 12.77164
1367641_at 13.511935 13.471436 13.458512 13.447778 13.540989 13.401437 13.437908 13.434345 13.4361925 13.423327 13.352661 13.494151
1367642_at 11.016485 11.102268 10.874064 10.968263 10.97189 10.977477 10.954741 10.8917 11.007781 11.068722 11.083644 11.050963
1367643_at 11.645078 11.699472 11.760641 11.647702 11.711056 11.648067 11.603197 11.732293 11.709988 11.760641 11.715156 11.600962
1367644_at 7.4867926 7.391332 7.838097 7.511109 7.131263 7.5420747 7.752313 7.7066445 7.750874 7.5092807 7.7918077 7.4352117
1367645_at 12.932789 12.905933 12.9137125 12.873891 12.943348 12.83936 12.880691 12.920432 12.939658 13.098679 12.93632 12.842429
1367646_at 12.234885 12.041252 12.19111 12.120995 12.305122 12.267074 12.175531 12.3322 12.129827 12.090836 12.183012 12.353765
1367647_at 14.166473 14.1508875 14.177453 14.111513 14.139916 14.143714 14.176999 14.180122 14.132765 14.159253 14.125317 14.1291275
1367648_at 5.9782233 6.239256 6.3191824 6.7651143 6.1031446 6.9297605 6.163997 6.3488064 7.2782755 7.0126457 6.8179913 6.965497
1367649_at 6.4741044 6.4814315 6.668413 6.6803756 6.8070116 6.919199 6.5872054 6.61854 6.7809315 6.66709 6.7879844 6.4243994
1367650_at 6.463559 6.6759634 6.6710577 6.2399755 6.543408 6.7995687 6.537035 6.658102 6.996072 6.729036 6.895628 6.885336
1367651_at 9.930536 10.291037 10.09099 10.167422 10.109441 9.972551 10.150143 10.215275 10.244994 10.249994 10.023567 10.22303
1367652_at 9.631692 9.5049 9.809773 9.60423 9.540532 9.60063 9.921398 9.655605 9.9272995 9.3722105 9.806304 10.520605
1367653_a_at 12.249038 12.33899 12.171014 12.343395 12.198484 12.329373 12.347642 12.452847 12.329545 12.163007 12.227643 12.143804
1367654_at 8.333058 8.600092 8.448727 8.8931675 8.294051 8.5014925 8.861434 8.654442 8.048501 8.736046 8.550572 8.53502
1367655_at 7.907762 8.402799 8.111388 8.175256 8.253672 8.073182 8.41383 8.259071 8.403816 8.324871 8.561367 8.633522
1367656_at 10.971936 10.93166 10.951851 10.868032 10.973908 10.878925 10.889526 10.842258 10.923051 10.976077 10.982971 10.814515
1367657_at 12.3477335 12.488274 12.2454815 12.409764 12.425527 12.614495 12.774792 12.523409 12.335989 12.376499 12.552375 12.272357
1367658_at 6.611665 6.4316773 6.6743317 6.5616236 6.4640827 6.5463953 6.1393156 6.4064426 6.25978 6.3957872 6.4815836 6.8019414
1367659_s_at 11.326841 10.903104 11.07323 10.868707 11.278419 10.867748 10.261 10.834286 10.894779 11.44487 11.108662 10.916223
1367660_at 6.4019084 6.2426586 6.369384 6.680815 6.5942564 6.3587756 6.5308356 6.2377267 6.751755 6.4262404 6.6659527 6.6342244
1367661_at 7.085313 7.2433677 7.3108807 6.753153 6.8192997 6.929713 7.3701468 6.80371 7.178406 7.408155 7.423587 7.395727
1367662_at 12.588656 12.548967 12.531833 12.525808 12.477508 12.666951 12.508836 12.694488 12.578282 12.451861 12.5736265 12.355102
1367663_at 11.824896 11.667461 11.724861 11.678222 11.829474 11.568083 11.743335 11.617968 11.80347 11.716521 11.770674 11.704641
1367664_at 4.1074266 3.8472257 4.098951 4.599244 4.2088823 4.6128407 3.993498 4.2968297 4.0479426 4.125059 4.5895457 4.3004465
1367665_at 4.384833 4.014893 4.3676133 4.6400995 4.5889406 4.343643 4.2355237 4.5077577 4.273083 4.691838 4.5202923 4.5852256
1367666_at 9.152178 9.341974 9.148435 9.205812 9.122486 9.228226 9.189335 9.24488 9.020481 9.25196 9.406178 9.516565
1367667_at 11.494572 12.090013 11.928503 11.852401 12.053134 11.718802 11.740165 11.878612 11.703921 12.11834 11.780384 12.239934
1367668_a_at 6.8135686 5.984036 6.3705935 6.6942368 5.5877295 6.4029217 7.024208 6.173461 5.946157 6.3652472 6.404435 7.7319703
1367669_a_at 10.128795 10.356941 10.036887 10.122122 10.094241 10.135987 9.947827 10.211198 10.264886 10.285285 10.166964 9.942036
1367670_at 11.026752 10.727214 10.569958 10.877604 10.59029 10.583188 10.831895 10.647823 10.695827 10.70807 10.798821 10.768602
1367671_at 9.405284 9.448484 9.451813 9.420408 9.259249 9.2802925 9.475089 9.179284 9.355431 9.498966 9.752422 9.455507
1367672_at 11.995216 11.789099 11.774913 11.876323 11.749657 11.786143 11.666738 11.708759 11.754817 11.742365 11.597485 11.640024
1367673_at 10.933797 10.84125 10.851298 10.883019 10.735729 10.847724 10.931375 10.897319 10.948336 10.762369 10.861469 10.854567
1367674_at 9.585313 9.436129 9.252687 9.534589 9.43693 9.296686 9.602955 9.499424 9.247846 9.723181 9.479705 9.57545
1367675_at 9.424557 9.54731 9.188971 9.2768 9.536805 9.200512 9.290982 9.333871 9.300287 9.251939 9.313774 9.097277
1367676_at 7.5940137 8.190184 8.089474 7.6288767 7.6151614 7.266748 8.019526 6.986822 7.811085 7.3813386 8.164888 8.580229
1367677_at 11.721607 11.849566 11.504338 11.794928 11.5903225 11.835099 11.751857 11.715408 11.702401 11.938644 11.674648 11.437621
1367678_at 11.2199545 11.099566 11.085484 11.262112 10.794984 10.994592 11.286912 11.0588455 11.228665 11.242416 11.016622 11.216523
1367679_at 10.040008 9.755936 10.236493 9.779942 10.720794 9.902188 10.549125 9.663524 9.44586 10.012282 10.051839 10.628149
1367680_at 12.098898 11.903371 11.948745 12.120596 11.988206 11.988392 12.070252 11.977809 11.946808 12.032839 11.925365 11.95247
1367681_at 9.937934 9.970342 9.747502 9.854711 9.690674 10.045026 10.077323 9.7805195 9.92244 9.918804 10.079448 9.994838
1367682_at 6.7674656 6.523756 6.9211974 6.9595733 6.896802 6.6549373 6.8195553 6.865357 6.771658 6.6094832 6.50331 6.8786526
1367683_at 10.35996 10.166902 9.6564665 9.971704 10.00745 9.891687 10.09351 9.88399 9.656532 9.817167 10.286724 9.841886
1367684_at 4.281739 4.64293 4.4144278 4.3702602 4.459973 4.519421 4.6989264 4.507514 3.9248986 4.2369246 4.4991446 4.373196
1367685_at 12.21756 12.184453 12.1215515 12.149288 12.254527 12.200128 12.313546 12.093719 12.213669 12.296275 12.263689 12.296685
1367686_at 11.913431 11.952939 11.869292 11.822155 11.653377 11.972755 11.846378 11.8751545 11.769902 11.8089905 11.904682 11.929266
1367687_a_at 8.620386 8.561169 8.7272625 8.715608 8.559717 8.603189 8.927244 8.288895 8.649126 8.691812 8.677457 8.928035
1367688_at 8.545148 8.422735 8.599857 8.611337 8.2824545 8.662898 8.728235 8.649425 8.633274 8.7463875 8.76035 8.489665
1367689_a_at 7.58496 7.6431117 7.406829 7.638106 7.54196 7.1424723 7.837018 6.9109025 7.6340294 8.007368 8.040307 8.227238
1367690_at 11.771886 11.807042 11.852378 11.594638 11.736423 11.742135 11.600052 11.717095 11.699131 11.7520895 11.684985 11.586123
1367691_at 10.8562975 11.4840355 10.784136 10.857898 11.274427 10.426629 10.727967 10.918424 10.905824 11.089765 11.012647 11.131123
1367692_at 3.9571044 3.6639535 3.9163272 4.3700385 4.0732155 3.9194 3.7165515 3.9101043 4.209587 3.955075 3.9444764 3.885628
1367693_at 9.751393 10.026398 10.012644 9.764581 10.009702 9.778526 10.010675 9.831996 9.764441 9.927712 9.815102 10.116824
1367694_at 11.198635 11.16709 11.180421 11.12228 11.338575 11.167807 11.032942 11.018842 11.143838 11.528626 11.305812 11.248548
1367695_at 12.303345 12.256013 12.185317 12.2132435 12.168327 12.247644 12.268476 12.252895 12.30784 12.054252 12.2466345 12.163528
1367696_at 8.195952 8.173719 8.343585 8.131861 8.314968 8.154205 8.298514 8.255543 8.434499 8.367956 8.560231 8.507642
1367697_at 9.783425 10.188787 10.322283 9.982659 10.127041 10.433832 10.490949 10.231377 10.514965 10.302765 10.260765 10.677273
1367698_a_at 9.309739 9.0982895 8.9313755 9.183636 8.846651 8.951539 9.132057 9.1188345 8.980775 9.124842 9.104256 9.087759
1367699_at 6.8151364 6.833958 6.8850656 7.1439724 6.7933455 6.84361 6.887506 6.582638 7.1083097 7.05228 7.0366397 7.287425
1367700_at 4.1607685 3.9288225 4.413277 4.254927 4.384986 4.094743 4.185492 4.1426735 4.2020774 4.137391 4.2886953 4.389675
1367701_at 7.2302732 6.9669943 7.1439095 6.898698 6.660122 7.0563154 7.183019 6.93355 7.281979 6.9082117 7.295574 7.399582
1367702_at 12.494342 12.446415 12.462083 12.418516 12.484083 12.4928665 12.448677 12.517431 12.4955435 12.368782 12.2956505 12.47333
1367703_at 4.3411016 3.8796751 4.544153 4.3346767 4.4751463 4.0890703 3.950037 3.9892738 4.0691457 4.1542892 4.3973827 4.0502887
1367704_at 8.643976 8.5933075 8.8313875 8.710861 8.8430605 8.56198 8.7341795 8.701389 8.657035 8.695544 8.684311 8.835811
1367705_at 9.121802 9.020528 8.606794 8.904928 8.890526 8.625051 8.88715 8.756197 8.810108 8.94959 8.867845 8.311277
1367706_at 11.11527 11.046874 10.973956 11.069942 11.120774 11.112929 11.071138 11.014753 10.971573 11.068274 11.00437 10.972327
1367707_at 8.706465 8.853824 8.144283 9.414213 8.206559 9.155292 10.477368 9.450564 8.392083 8.638554 8.974382 8.92763
1367708_a_at 10.163822 10.32288 9.617298 10.82202 9.998947 10.558527 11.427679 10.942358 9.742157 10.067713 10.112942 10.516657
1367709_at 9.594936 9.889104 9.98238 9.713521 9.871662 9.779968 9.697013 9.566887 9.357154 10.034994 9.625295 9.781818
1367710_at 10.429003 10.577326 10.763528 10.41955 10.628456 10.369308 10.592952 10.317965 10.572949 10.554551 10.572701 10.431572
1367711_at 11.0607815 11.214924 11.114055 11.230924 11.228687 11.09315 11.058804 11.12689 11.00289 11.1017475 11.106699 11.178881
1367712_at 6.5586834 7.097935 6.5860634 6.2729955 6.0718613 6.497552 6.746134 6.206626 6.723156 7.122653 7.306346 7.186681
1367713_at 9.294347 9.469326 9.220093 9.422243 9.207087 9.26327 9.356031 9.160465 9.183848 9.218689 9.064819 9.529056
1367714_at 7.5528693 7.601384 7.5910583 7.6780634 7.5856485 7.4531984 7.413608 7.6921854 7.6808844 7.936315 7.867408 7.3466907
1367715_at 10.454784 10.336236 10.18488 10.288982 10.31808 10.261485 10.570323 10.251782 10.218728 10.373734 10.449535 10.270474
1367716_at 8.274076 8.550062 8.311413 8.637684 8.250673 8.404518 8.528446 8.376003 8.248325 8.265959 8.295746 8.445152
1367717_at 12.712481 12.628528 12.618808 12.59238 12.659849 12.725683 12.7353735 12.636888 12.741585 12.770898 12.854861 12.681055
1367718_at 8.734362 8.625873 8.6702585 8.562119 8.50765 8.624873 8.834804 8.794228 8.568024 9.032635 9.071049 8.75466
1367719_at 9.644025 9.642198 9.745566 9.7520685 9.564051 9.577172 9.682792 9.725192 9.562576 9.688972 9.383594 9.902782
1367720_at 11.379481 11.367325 11.219098 11.436332 11.387585 11.276641 11.1591625 11.33255 11.3239355 11.386396 11.449479 11.178509
1367721_at 10.67449 11.381073 11.193049 10.800893 11.030538 11.531767 11.014607 10.982345 11.6961565 11.1906185 11.007749 11.164598
1367722_at 7.286173 6.9951262 7.4791727 7.360076 7.1734967 7.02111 7.292333 7.2553205 7.2334714 7.417102 7.50726 7.507053
1367723_a_at 7.9184556 7.9162583 7.8281226 7.433072 7.6141825 7.903211 7.918952 7.8656864 7.651849 7.8006988 7.767714 8.014674
1367724_a_at 10.408012 10.625435 10.83251 10.657891 10.620235 10.6433525 10.40715 10.635875 10.715965 10.634393 10.601386 10.268028
1367725_at 7.356572 8.045658 6.9481673 7.02021 7.46973 7.8111835 7.682835 7.9346404 8.623091 8.138603 8.012129 7.897465
1367726_at 6.669185 6.7891445 6.9371147 6.645705 6.9602313 6.720749 6.5817013 6.727139 6.707879 6.4814343 6.4935026 6.4893503
1367727_at 8.256002 8.116809 8.3037195 8.058543 7.9329424 8.176493 8.0693655 7.9213295 8.314297 8.095869 7.8586164 8.23735
1367728_at 7.7216935 8.022497 7.611351 7.698782 7.811017 7.770881 7.87244 7.6712384 7.72315 7.5092807 7.866468 7.9337544
1367729_at 11.623882 12.011169 11.897911 12.203312 11.527896 12.467313 12.692337 12.300144 12.529714 11.74598 12.12755 11.709328
1367730_at 9.645331 9.747432 9.702377 9.540773 9.652235 9.617783 9.598901 9.615595 9.516471 9.432011 9.373185 9.803179
1367731_at 8.424806 8.13888 8.028103 8.46354 8.134377 8.24003 8.421303 8.230478 8.1380205 8.201891 8.320613 7.955147
1367732_at 8.8239155 9.0237055 8.8158245 8.934466 8.910474 8.79434 8.964483 8.827741 8.764047 9.016964 8.710758 9.125217
1367733_at 6.532479 6.7386227 6.255679 6.9233093 6.6204534 6.22424 8.574043 7.1809435 6.458351 8.783905 7.380038 7.1962714
1367734_at 7.998898 8.338947 8.270138 8.3062 8.0543785 8.149629 8.312981 8.152925 8.218509 8.303064 8.194974 8.686148
1367735_at 11.808427 11.729579 11.620582 11.744868 11.637664 11.625947 11.719494 11.819225 11.6737 11.933307 11.704086 12.016565
1367736_at 9.913429 9.953758 9.748454 9.772035 9.967008 9.875598 9.935882 9.927923 9.928278 9.614979 9.758927 9.98762
1367737_at 11.065725 10.946392 10.951646 10.8192 10.964424 10.907961 10.931234 10.90083 10.990758 10.878192 10.876811 11.004331
1367738_at 7.416497 7.2813177 7.324109 7.089614 7.597782 6.8817077 7.4597855 7.0047097 6.8672643 7.1780696 7.1031036 7.4061007
1367739_at 4.447567 4.2411184 4.6306505 4.3724914 4.619375 4.2248254 4.5026584 4.1102705 4.403116 4.3702164 4.5015583 4.218142
1367740_at 6.3015075 6.7043943 6.812681 6.18782 6.641658 6.3432508 6.745509 6.554408 6.6195645 6.586805 6.5092 6.7398005
1367741_at 9.019217 9.8513975 9.466925 8.990702 9.563182 10.4865465 9.5809965 9.693787 10.396898 10.382949 9.8453 10.360258
1367742_at 5.1415186 4.6720076 4.815368 4.9451404 5.4427094 5.4928555 5.203333 5.5303364 5.101963 4.8283424 5.092142 5.31995
1367743_at 6.641538 6.8383203 6.1592436 6.370685 6.052608 6.6448855 7.437633 6.4371862 6.914601 6.9984913 6.9441557 7.768572
1367744_at 6.5415215 6.307448 6.611851 6.522874 6.914792 6.420364 6.5152764 5.9387813 6.696651 6.073607 6.8671484 6.671028
1367745_at 8.6930485 8.430826 8.263852 8.386211 8.180207 8.428502 8.846936 8.31161 8.503674 8.391823 8.46297 8.519227
1367746_a_at 8.331511 8.398319 8.383219 8.3882065 8.381256 8.338459 8.371349 8.281555 8.525814 8.3069725 8.394253 8.321577
1367747_at 8.666227 8.64423 8.379005 8.431849 8.740614 8.718483 8.440336 8.580399 8.936922 8.586594 8.708218 8.880806
1367748_at 9.532484 9.511867 9.391758 9.533241 9.375887 9.548159 9.770072 9.646021 9.645701 9.512035 9.805174 9.586622
1367749_at 4.428367 3.396928 3.2363582 3.5369704 3.4496799 3.8584042 3.5389137 3.2482271 3.2414925 3.5194402 3.3071432 3.0560472
1367750_at 9.165755 9.362977 9.229017 9.310945 9.119194 9.253419 9.48848 9.525214 9.355883 9.169602 9.330604 8.749877
1367751_at 8.310431 8.165459 8.395962 8.119104 8.192972 8.247971 8.24617 8.298244 8.17743 8.198283 8.343729 8.004634
1367752_at 8.938297 8.611548 8.525386 8.791793 8.793344 8.811283 8.912032 8.801045 8.852128 8.69897 8.712117 8.8309355
1367753_at 7.7447853 7.689811 7.3339553 7.4718494 7.121069 7.506524 8.284121 7.3406186 7.8790493 8.007569 7.9129734 7.9980097
1367754_s_at 10.626066 10.704848 10.778026 10.748293 10.385641 10.732842 10.569828 10.62353 10.88311 10.623805 10.68491 11.096731
1367755_at 13.567854 13.529085 13.538634 13.468312 13.4389305 13.656406 13.50782 13.5862 13.681935 13.328584 13.595619 13.394383
1367756_at 9.659849 9.596444 9.340456 9.514896 9.4327755 9.547027 9.607105 9.618936 9.592986 9.737097 9.364548 9.260964
1367757_at 12.23016 12.372522 12.245957 12.16371 12.353866 12.266566 12.265133 12.264131 12.296201 12.195687 12.3755 12.2289915
1367758_at 8.863553 8.96932 8.314385 8.934466 8.417442 8.554758 8.975386 8.462969 8.5604 10.344006 8.915083 8.609375
1367759_at 9.134639 8.918277 8.663825 8.784914 9.324573 8.481785 8.817975 8.499115 9.087279 8.388159 8.448893 8.527011
1367760_at 8.057136 8.449786 8.344829 8.297744 8.246353 8.299154 8.601631 8.369712 8.035097 8.377382 8.416489 8.456259
1367761_at 7.796857 8.250307 7.673936 8.42556 8.184601 7.877389 8.055381 7.9225645 7.804981 8.206961 7.9332156 8.073722
1367762_at 5.338949 4.8815937 5.0041714 5.1748486 5.6507025 5.0674486 5.1033697 5.2452583 5.2182255 5.0149255 4.9419327 5.2242823
1367763_at 11.278598 11.341792 11.317502 11.165768 11.397287 11.4058895 11.359222 11.16487 11.316184 11.151466 11.02552 11.128095
1367764_at 8.207757 8.189984 8.010024 8.157042 8.001654 8.0246725 8.124987 8.526718 7.9365754 8.269612 8.268037 8.162858
1367765_at 9.829829 9.379837 9.98649 9.522028 9.316228 10.331609 10.689653 10.095976 10.802603 10.376936 10.5444765 10.309333
1367766_at 10.992579 11.254697 10.820582 10.88893 11.051762 11.123814 10.971444 10.993643 10.9895525 11.069216 11.117129 11.042131
1367767_at 10.666909 10.765062 10.896608 10.799076 10.668065 10.70859 10.512059 10.724089 10.710124 10.827168 10.642499 10.636086
1367768_at 5.2747173 4.958067 5.379548 5.3054657 5.6646614 4.78306 5.3791733 5.014328 5.244304 5.2943673 5.4782333 5.317105
1367769_at 8.830913 9.017035 8.688116 8.773847 8.731812 8.76952 8.788824 8.707535 8.946891 8.736931 8.757877 8.860617
1367770_at 10.372838 10.243749 10.282404 10.077251 10.048906 10.015348 10.484659 10.060851 10.133211 10.34445 10.297816 10.056399
1367771_at 9.035008 10.195379 9.059987 9.214611 9.47756 10.002778 9.777478 9.920356 10.011886 10.314914 9.427529 8.904174
1367772_at 8.424166 8.507139 8.465051 7.9522963 8.352712 8.304754 8.33279 8.342966 8.257415 8.134343 8.315008 8.359627
1367773_at 10.485076 10.4356365 10.610617 10.297022 10.634553 10.4273405 10.819083 10.59674 10.543989 10.5379505 10.464176 10.741112
1367774_at 13.07449 13.167644 13.030617 13.182081 13.07426 13.001275 13.10652 12.871243 13.175065 13.095861 12.967993 13.1687565
1367775_at 12.41206 12.396683 12.29477 11.505946 12.302392 12.373836 12.3084135 12.470795 12.316461 12.059085 12.163061 12.251968
1367776_at 6.603774 6.837034 6.200683 6.588157 6.6512976 5.4637384 6.5939674 5.0975595 5.538337 5.3796053 6.418709 6.998605
1367777_at 11.484535 11.218631 11.4572525 10.945872 11.313845 11.217114 10.685491 10.76206 11.398393 11.581733 11.007339 11.141182
1367778_at 9.513582 9.455296 9.502251 9.303751 9.236128 9.326017 9.694225 9.320871 9.711475 9.522755 9.5887375 9.330261
1367779_at 6.732563 6.753045 6.570431 6.652566 6.3931975 6.66831 6.5785656 6.756409 6.4688077 6.5395284 6.743917 6.390124
1367780_at 7.2880535 7.647052 6.5927353 7.1467223 7.5639076 6.925357 7.531829 6.5367517 6.936762 6.8323135 7.272299 7.49905
1367781_at 3.6199853 3.4298322 3.6540327 3.4408145 3.5001328 3.7713602 3.4896543 3.5993915 3.5171175 3.6359792 3.591452 3.765653
1367782_at 4.7823477 4.483351 4.490466 4.731964 4.594748 4.3983045 4.3977404 4.293024 4.378321 4.201538 4.461378 4.105466
1367783_at 11.888035 11.856528 11.808587 11.811564 11.85565 11.913243 11.919521 11.957244 12.036946 11.682218 11.929436 11.702023
1367784_a_at 12.878775 12.979693 13.055625 12.867754 13.012424 12.913296 12.973108 12.8759575 12.912483 12.952112 12.741629 12.663986
1367785_at 5.005042 4.5905085 4.8607297 4.7867055 4.6962037 4.464713 4.529049 4.5917463 4.620948 4.7497272 4.7831717 4.7879486
1367786_at 10.310003 10.413473 10.581165 10.349205 10.76417 10.102292 10.747587 10.285924 10.466735 10.445607 10.383718 10.704918
1367787_at 5.5104713 5.7612886 5.756484 5.780446 5.3378816 5.9713626 5.46916 5.5930953 5.4810915 5.311326 5.3334203 5.8516107
1367788_at 7.7976184 8.072138 7.4671 7.423987 7.4771223 7.709088 7.767175 7.7152834 7.738792 7.5737643 7.7501016 7.470762
1367789_at 7.467198 7.5355854 7.268238 7.410982 7.073392 7.4631796 7.3543963 7.3187013 7.7932534 6.967846 7.4802256 7.6788054
1367790_at 9.769326 9.779715 9.858435 9.818314 9.682184 9.723698 9.87181 9.853515 9.656937 9.983748 9.881546 9.779301
1367791_at 7.5501094 7.2686896 7.599072 7.142442 7.2314534 7.329918 7.665669 7.292584 7.4986043 7.2739053 7.5080376 7.218269
1367792_at 4.2460155 3.6557813 4.175016 4.3777575 4.481017 3.942474 4.113836 3.9345365 4.1630087 4.215684 4.1522284 4.209441
1367793_at 13.212915 13.168009 13.012358 13.113497 13.1514845 13.156166 13.172578 13.006613 13.143335 13.087784 13.195972 13.005014
1367794_at 7.1260543 6.999076 6.762187 6.3850284 6.458592 7.568944 6.4823093 6.2119856 6.2537603 6.7437844 6.562309 8.586724
1367795_at 6.5456853 8.234969 6.9828215 7.435943 7.414391 7.675735 7.288695 7.8877945 7.3154683 7.7364125 7.011952 7.0824547
1367796_at 8.591371 8.37534 8.37001 8.671114 8.590969 8.491634 8.96692 8.61519 8.471793 8.681931 8.531062 8.960277
1367797_at 6.5907836 7.052818 6.9577675 7.060598 6.5941043 6.97691 6.8725104 7.219781 7.3283925 7.1499076 7.138889 6.991612
1367798_at 12.440435 12.221846 11.933646 12.334235 12.156633 12.335003 12.496484 12.304216 12.371747 12.207923 12.483506 12.268752
1367799_at 5.2484026 5.096026 5.0022235 4.9507484 5.1464834 5.0186234 5.153533 5.310431 5.1228905 5.015286 5.0135245 5.0036616
1367800_at 6.257622 6.2836165 5.864513 6.168131 6.083684 6.2164793 6.174027 6.015045 6.141098 6.015396 6.0266566 6.496831
1367801_at 9.585291 9.162397 9.097292 9.311293 9.202029 9.302345 9.5684595 9.545389 9.56175 9.265551 9.378991 9.412782
1367802_at 10.236304 8.939658 8.860434 10.068054 9.901096 9.187705 10.793185 9.533504 8.944501 10.404417 8.996095 8.834133
1367803_at 6.175685 6.4943647 6.0742016 6.1405616 6.1508274 6.114368 6.417834 6.2500653 6.1904535 6.5865755 6.3380637 6.6551867
1367804_at 12.835705 12.881564 12.813426 12.900993 12.886824 12.89021 12.81488 12.625796 12.916761 12.707332 12.911656 12.90954
1367805_at 4.726259 4.582306 5.178996 5.1122847 5.327203 5.003037 5.332071 4.841353 5.074309 4.9114394 4.7569966 4.7119737
1367806_at 5.523526 5.3506303 5.5013247 5.399382 5.3760343 5.4281254 5.628077 5.554208 5.1591077 5.195713 5.8406005 5.150773
1367807_at 9.150661 9.107022 9.181085 9.295817 9.099354 8.954908 9.150658 9.269933 8.998582 9.405684 9.209805 9.141212
1367808_at 10.636809 10.689077 10.500499 10.683175 10.64576 10.58312 10.754868 10.635094 10.592078 10.76689 10.85939 10.627115
1367809_at 4.615091 5.0370555 4.8140087 4.934556 4.7892666 5.1172647 4.774498 4.5139637 4.568305 4.9616365 5.2653217 5.155851
1367810_at 6.553294 6.421369 6.1272864 6.334789 5.9916315 6.366472 6.384075 6.4898973 6.622279 6.0446954 6.312812 6.327519
1367811_at 6.0097165 5.3670683 5.2836623 5.4969034 5.3987937 5.3953996 5.5515356 5.27631 5.8845015 7.05228 5.8553166 5.430283
1367812_at 7.5867004 7.4466763 7.181294 7.7721796 7.540686 7.420837 7.3335433 7.448809 7.364898 8.042347 7.4208455 7.707311
1367813_at 8.625423 8.639789 7.562506 8.328244 8.112572 8.0924 8.388644 8.281456 8.152812 8.340391 8.402979 7.770406
1367814_at 8.907351 8.952007 8.320372 9.356771 8.026644 9.072366 9.527028 8.974615 8.853569 9.1289215 9.065294 9.226711
1367815_at 8.900262 8.810787 8.633823 8.819127 8.579196 8.637316 8.661728 8.722869 8.667158 8.704298 8.53486 8.557173
1367816_at 5.074085 5.4392242 4.7564936 5.2540016 5.3237534 5.39074 5.124735 5.038061 5.0146623 5.7464194 4.9646254 5.1452966
1367817_at 7.2883077 7.1812644 7.2608724 7.281447 7.2380385 7.2414665 7.31409 7.345317 7.0733333 7.4638047 7.4696965 7.1969175
1367818_at 9.124062 9.29527 9.0145035 9.307177 9.279558 9.175968 9.095248 9.142989 9.055038 8.9267435 9.14204 9.206345
1367819_at 11.982437 11.885219 11.956122 11.90029 11.925003 11.943239 11.924334 12.064154 11.843301 11.791511 11.9237385 11.773038
1367820_at 9.508012 9.548564 9.323805 9.487015 9.310369 9.497113 9.624126 9.264008 9.412269 9.458649 9.658652 9.390308
1367821_a_at 3.9959602 3.2723877 4.0259085 4.266532 3.9082885 4.075598 3.8669453 4.0940533 3.901176 3.782239 3.8272128 3.7958086
1367822_at 5.8368244 5.6401863 6.0755396 6.086281 5.743414 6.0367546 5.971358 6.038007 5.668917 5.9378395 5.646235 5.62868
1367823_at 4.7823462 4.5763907 4.9469376 5.095992 5.0781775 4.845269 4.7485523 5.113412 4.9911942 4.9030385 5.051772 4.8517494
1367824_at 8.800943 8.975559 9.050666 8.889414 8.935069 8.848981 9.144941 9.002321 9.028648 8.970379 8.790877 9.048698
1367825_at 6.3801565 6.083755 6.2751727 6.5972896 6.5589824 6.3358455 6.5190725 6.2229285 6.3264313 6.275194 6.599179 6.636328
1367826_at 10.060827 9.811399 9.837919 10.199389 10.077866 9.5298605 10.505697 9.974633 9.628559 10.125478 10.2380705 10.614872
1367827_at 10.109451 10.006956 10.027891 10.1348295 9.916896 10.058835 10.157947 10.156751 9.870328 10.126326 9.9811735 10.136467
1367828_at 9.70504 9.647813 9.680731 9.685028 9.650661 9.647017 9.535575 9.72314 9.593414 9.653225 9.661813 9.431644
1367829_at 11.218025 11.30337 11.31992 11.223013 11.092703 11.380884 11.386495 11.249765 11.397273 11.0917425 11.293333 11.244092
1367830_a_at 7.989218 7.951046 8.178053 8.162388 8.211834 7.938636 8.366336 8.046031 8.049311 8.030049 8.196749 8.180832
1367831_at 8.865771 8.950347 8.783734 8.831992 8.834371 8.808067 9.3243065 8.861738 8.886856 9.096427 9.240406 9.1892185
1367832_at 10.847073 11.050919 10.457044 10.779784 10.717201 10.893946 10.791285 10.686862 10.601234 10.579419 10.694802 10.768656
1367833_at 9.594585 9.77718 9.625541 9.600989 9.671385 9.579959 9.597859 9.54465 9.572147 9.760711 9.779804 9.567909
1367834_at 7.7855444 8.150612 8.104021 8.173122 8.057955 8.135469 8.133808 8.144459 7.9336042 8.257163 8.077869 8.176161
1367835_at 5.7298136 5.356074 5.5635095 5.604933 5.606632 5.58171 5.967182 5.959706 6.079435 5.842459 5.4041467 5.6871696
1367836_at 9.336156 9.1998625 9.935679 9.0956545 9.6458435 9.568978 8.91715 8.738798 10.191648 9.377787 9.524719 9.515294
1367837_at 9.82978 10.073176 9.875151 10.042297 10.088525 9.856813 9.94689 9.842222 9.938713 10.164223 9.995341 10.052318
1367838_at 12.68015 12.445995 12.293373 12.617139 12.242885 12.619652 12.490678 12.523501 12.663117 12.622926 12.729754 12.788114
1367839_at 10.523057 10.851647 10.573395 10.993844 10.788413 10.629461 10.651022 10.786698 10.813277 11.050473 10.759822 10.912828
1367840_at 8.29326 8.288715 8.144992 8.337452 8.2156105 8.231051 8.311278 8.284397 8.471228 8.299001 8.27049 8.51328
1367841_a_at 3.5564733 3.317558 3.680816 3.5979164 3.4298964 3.5886385 3.534849 3.6854331 3.4815676 3.6617756 3.6215408 3.5128312
1367842_at 6.4061885 6.078319 5.9889874 6.4537024 6.609331 6.183517 6.6113496 6.067173 6.314522 6.2009935 6.3250065 6.163803
1367843_at 10.882221 10.802859 10.602215 10.77211 10.654304 10.6989565 10.774768 10.791133 10.749334 10.760447 10.652454 10.3049965
1367844_at 9.44235 9.32669 9.28954 9.202946 9.499428 9.327523 9.459079 9.113465 9.250316 9.304536 9.556465 9.89722
1367845_at 3.6457884 3.4751592 3.6699255 3.6670458 3.6786397 4.001458 3.4304502 3.5607498 3.6140177 3.536982 3.5771594 3.735884
1367846_at 6.2321696 6.1579456 6.229178 5.944743 5.8538775 5.7766466 6.5041394 5.7870765 6.099589 6.232808 6.3837113 5.975872
1367847_at 8.336182 8.488491 8.506569 7.534999 7.942372 8.661086 8.7280655 6.9697227 8.198872 8.706899 8.428013 8.407807
1367848_at 7.9056153 7.940657 8.144461 7.7676663 7.591047 7.8344393 7.7728534 7.900828 8.063272 7.943319 7.8935957 7.7818236
1367849_at 9.235859 9.371473 9.096225 9.526363 9.097084 9.341737 9.530953 9.4396715 9.290079 9.34834 9.678437 9.867565
1367850_at 8.661562 8.559479 8.924605 8.541874 8.776541 8.25952 8.467973 8.1642685 8.450281 8.353029 8.573816 8.430128
1367851_at 3.9514203 4.0782948 4.4899087 4.3502927 4.509926 4.363513 4.1945305 4.161686 4.2391243 4.2233515 4.373434 4.4049454
1367852_s_at 4.9635067 4.8916397 4.754031 4.6585283 5.1391068 4.398439 5.100747 5.361286 4.604487 4.895676 4.6869664 4.6116886
1367853_at 8.118734 7.95238 7.725277 8.205065 7.8366637 8.015722 8.168364 8.307554 7.8054366 7.940059 8.188246 7.8727713
1367854_at 11.136329 11.781803 11.256957 11.689305 11.200771 11.521765 12.024807 11.664011 10.711841 11.066425 11.06667 11.555742
1367855_at 9.063189 8.890091 8.894768 9.330919 8.555779 9.054578 8.832486 9.044719 8.664064 9.451152 8.919397 9.379098
1367856_at 9.071394 10.198704 8.78722 9.09491 9.149783 9.346575 9.774596 9.471481 9.472356 9.119075 9.06178 9.821532
1367857_at 11.833332 12.331078 12.216207 12.121985 12.0453005 11.942299 12.072534 12.091 11.884718 12.17064 11.654455 12.311137
1367858_at 4.280449 4.167554 4.61193 4.36088 4.1499734 3.9527183 4.1054506 4.228871 4.095119 4.381821 4.121805 4.086123
1367859_at 5.254095 5.077491 5.2287254 5.3433833 5.7523823 5.1087937 5.450311 5.39615 5.0606146 5.917325 5.076124 5.4607344
1367860_a_at 9.692745 10.346132 10.472574 10.865536 9.961509 10.476172 10.901252 10.5886135 10.564762 10.731234 10.699656 11.032533
1367861_at 5.7319736 5.571733 5.66384 5.6257577 6.112135 5.299017 5.5612936 5.37226 5.902309 5.655928 5.444778 6.382951
1367862_at 4.6401663 4.4448977 4.548952 4.6585283 5.290019 4.65356 4.43657 4.4216814 4.318466 4.649911 4.287772 4.907612
1367863_at 8.066937 8.702815 8.192747 7.9448853 8.059653 8.050636 8.078547 7.9290495 8.270826 7.9798665 8.088066 8.10363
1367864_at 6.002735 5.62667 6.1788893 5.929775 6.3291945 5.7433996 5.9623613 6.1978436 6.040389 5.4617367 5.8226743 5.636065
1367865_at 6.7493057 6.851176 7.137208 7.0291433 6.4374504 6.71955 7.261807 6.6994796 7.2056227 7.276285 6.542755 6.995874
1367866_at 5.656708 5.840457 5.707847 5.9967465 5.6826 5.775157 6.0484886 5.4802675 5.6673493 5.671469 5.980125 6.1926494
1367867_at 9.414684 9.221778 9.090751 9.274471 9.199115 9.2042055 9.393854 9.217151 9.394645 9.250158 9.542523 9.217875
1367868_at 7.564427 7.498504 7.3430877 7.4347386 7.506448 7.754644 7.898756 7.470685 8.081398 7.882233 7.7690783 8.052023
1367869_at 9.93843 9.892617 10.156364 9.976263 10.053864 10.063589 10.250942 10.171786 10.065457 10.024536 10.1017885 10.04343
1367870_at 9.790378 9.884985 9.511347 9.848775 9.68988 9.599668 9.643724 9.760322 9.633125 9.48667 9.657452 9.696348
1367871_at 13.33419 12.974638 13.39917 13.714517 13.310274 13.33314 13.498504 13.4730015 13.709505 13.658238 13.594407 13.1375
1367872_at 8.352163 8.475166 8.530389 8.431879 8.455511 8.375228 8.641524 8.609548 8.468279 8.494903 8.350908 8.7605095
1367873_at 9.300597 9.584584 9.583752 9.509705 9.315183 9.381551 9.609488 9.471157 9.368995 9.627316 9.477566 9.542148
1367874_at 6.611467 6.653457 6.010293 6.4675546 6.2779245 6.11885 6.6082516 6.2473454 6.270497 6.695812 6.3920546 6.2754507
1367875_at 9.040682 9.064399 9.102268 9.093097 8.936497 8.945127 9.032805 9.169161 9.155525 9.067851 8.923787 8.998871
1367876_at 6.783738 6.7108264 6.13465 6.8768396 6.8321424 6.7019897 6.5476913 6.802259 6.6606665 7.110657 6.945001 6.5329046
1367877_at 8.1692505 8.130649 7.738862 7.8763137 7.8827953 8.017298 8.385756 7.8033996 7.740656 7.9404325 7.9369297 7.736238
1367878_at 8.753176 8.88579 8.894698 8.77462 8.723532 8.831054 8.929881 8.962959 8.946146 8.735108 9.049457 9.313029
1367879_at 7.4631815 7.1967254 7.517571 7.2328286 7.037345 7.5857673 7.5353265 7.015798 7.327632 7.6176105 7.5429153 7.2980866
1367880_at 5.136524 5.232429 5.5685196 5.3729825 5.3514986 5.1563168 5.8879204 5.8537836 5.460921 5.7618184 5.751921 5.673419
1367881_at 7.5847797 7.7864637 7.8565817 7.5666256 7.75155 7.1886816 7.6490674 7.6272435 7.628436 8.036819 7.4476695 7.957457
1367882_at 6.623063 6.5791016 6.926134 6.746393 6.938602 6.6889324 6.4512706 6.5454164 6.5423775 6.1312447 6.6281834 6.57268
1367883_at 7.253179 7.240722 7.1300964 7.0006537 7.023045 7.365783 7.3374205 7.165068 7.6007624 7.418206 7.4298224 7.4144983
1367884_at 11.2115755 11.316751 11.099051 11.346826 11.222847 11.183858 11.248487 11.147408 11.169456 11.213355 11.26056 11.321011
1367885_at 12.056773 11.989059 11.949196 12.081719 11.940757 12.195945 12.065494 12.097664 12.0355425 11.825494 12.157833 12.098599
1367886_at 7.935787 7.5247564 7.7416925 7.843156 7.8503504 7.7755322 7.846531 7.7582254 7.747951 8.146137 7.8898005 7.952858
1367887_at 12.808412 12.712506 12.835841 12.770946 12.867297 12.705008 12.844658 12.8137865 12.818092 12.850258 12.936295 12.904737
1367888_at 3.9398775 4.0280895 4.0737104 3.9421415 3.7729578 4.2250614 4.0863385 4.2061157 3.5905483 3.9121797 3.7791948 3.9491282
1367889_at 9.281789 9.35747 9.209143 9.282076 8.817972 8.737875 9.269517 9.069181 9.186483 8.957941 9.214468 9.315001
1367890_at 6.664641 6.558677 6.880583 6.8762083 6.4921474 6.594348 7.0244207 6.2065916 6.147378 6.5925364 6.465472 7.051852
1367891_a_at 4.933979 4.3937836 5.0288916 5.461201 5.534445 5.109115 5.7378902 5.131235 4.8890886 5.1050262 5.190251 5.1414003
1367892_at 10.5795355 10.543994 10.469592 10.802882 10.470147 10.583995 10.885842 10.608501 10.663651 10.796937 10.722166 10.579569
1367893_a_at 7.1764503 7.293298 6.923127 7.2544537 6.63994 7.1448617 7.1649346 7.1689253 7.101867 6.551979 7.112846 7.185498
1367894_at 11.325508 12.271868 10.692448 11.547337 11.283774 12.438696 11.88243 11.974477 11.957186 12.432919 11.676078 12.159045
1367895_at 10.812522 10.877758 10.745561 10.950303 10.833642 10.821037 10.927066 10.899741 10.667172 10.878227 10.828872 11.182714
1367896_at 13.786269 13.611594 13.591125 13.642331 13.735089 13.673475 13.665566 13.574177 13.654953 13.473316 13.667745 13.0591545
1367897_at 10.745284 10.638368 10.568509 10.665662 10.678214 10.56396 10.481833 10.676436 10.717416 10.790828 10.652727 10.549396
1367898_at 9.971594 9.990658 10.387829 10.09268 10.112182 10.0972 9.820899 9.908104 10.341161 10.2258005 10.043238 10.091407
1367899_at 7.4040527 7.0658164 7.4727182 7.577298 7.5537834 7.0136423 7.734284 7.277477 7.5539856 7.1548634 7.595801 8.936752
1367900_at 8.345536 8.661958 8.361997 8.507027 8.682521 8.866993 8.391567 8.394905 8.763675 8.515085 8.473417 8.951136
1367901_at 8.762908 8.888378 8.802231 8.894358 8.975035 8.803698 8.935131 8.946577 8.765856 8.887743 8.930109 9.193857
1367902_at 7.4453692 7.573676 7.6545806 7.3608403 7.4259667 7.305164 7.5950036 7.6192594 7.4767795 7.4461703 7.7885895 8.135633
1367903_at 9.664154 9.728976 9.599766 9.67004 9.861802 9.511249 9.513631 9.729913 9.907628 9.527636 9.724413 9.541872
1367904_at 6.684095 6.5430217 5.8680964 5.7136464 6.4174757 6.4754186 7.0120244 6.1062517 6.3434005 5.961224 5.7768145 6.7691455
1367905_at 11.020752 10.846897 10.593844 11.120765 10.827523 10.766471 10.824966 10.674987 10.710696 10.650086 10.475481 10.362075
1367906_at 9.900448 9.981853 9.494682 9.648581 9.628614 9.925982 10.150858 9.809981 9.867229 9.539002 9.802722 9.50284
1367907_a_at 9.038882 9.121146 9.175793 9.02738 9.286282 9.171419 8.915933 9.282079 9.125554 9.36897 9.202102 9.012953
1367908_at 11.809767 11.689919 11.420355 11.731542 11.692777 11.754953 11.8591 11.623659 11.761299 11.662552 11.8532095 11.908891
1367909_at 11.905985 11.867444 11.555478 11.752519 11.870301 11.79118 12.02263 12.096278 11.851709 11.865032 12.239061 11.721923
1367910_at 7.1747556 7.2696095 7.2479706 6.8605833 7.306208 7.613395 7.3179574 7.49876 7.3661733 7.3420515 7.5558968 7.6811385
1367911_at 7.7835207 7.69355 7.3327203 7.943492 7.7142544 7.905822 7.5561438 7.9752035 7.8742757 7.940957 7.703433 7.1154947
1367912_at 5.9857326 5.916503 5.4916625 5.709905 5.840747 5.5413723 6.062985 5.6302395 5.6460686 5.8203735 5.9847965 5.8030405
1367913_at 6.783923 6.957594 5.9637356 6.842052 7.043247 6.692085 6.9822574 6.80867 6.514158 6.68095 6.811732 6.90202
1367914_at 6.9485607 6.791687 7.106206 6.848964 7.034466 6.789172 7.0019193 6.838997 6.5521092 6.944103 7.3491077 7.188031
1367915_at 8.843186 8.993242 9.039773 8.96711 8.978301 9.06296 9.110746 9.01954 9.162437 9.184239 9.217168 8.997899
1367916_at 6.4262557 5.75666 6.1922293 5.7684445 6.0095954 5.7929626 6.6035876 5.732563 5.9462953 5.6384993 5.7071853 6.305766
1367917_at 13.613013 13.587738 13.47142 13.624423 13.485854 13.56849 13.508982 13.493747 13.475457 13.626533 13.568946 13.5667
1367918_at 4.9956427 4.910224 5.393178 5.063238 5.2806935 5.5885315 5.5671153 5.3636875 6.019538 5.615693 5.1268015 4.930928
1367919_at 5.9811287 5.831272 5.6730833 5.9471393 5.5347824 5.4259243 5.4439898 5.295474 5.5882726 5.56322 5.4287586 5.6052985
1367920_at 4.9939017 5.1136293 5.4792724 5.6658125 5.4709325 5.2254066 4.9371967 5.527729 4.839816 5.545043 4.7886467 5.4078383
1367921_at 7.616912 7.6410475 7.427711 7.4719725 7.4600754 7.465902 7.488862 7.715122 7.5501595 7.473739 7.3316865 7.4682674
1367922_at 7.6755304 7.831568 7.9861064 7.6867375 7.8113503 7.7005053 7.711753 7.8024855 7.930065 7.824647 7.939462 7.826089
1367923_at 5.1580267 4.7606483 5.415016 5.291677 5.7595534 5.800677 5.485916 5.3239 5.2014537 5.024415 4.99623 5.333413
1367924_at 7.0669994 6.9049344 6.7537785 6.654764 6.8924956 6.944987 6.740883 6.8005137 6.764476 6.68376 7.0331464 6.954839
1367925_at 8.114786 8.0649605 7.8907166 8.022396 7.7470264 7.565185 7.845794 7.722539 7.765747 7.829338 7.7616086 7.9237585
1367926_at 8.749271 8.819661 8.680886 8.877979 8.569429 8.806072 8.6529255 8.7456255 8.807708 8.871493 8.7307625 8.431025
1367927_at 10.675805 10.77696 10.756004 10.691122 10.758636 10.617915 10.625772 10.679202 10.665394 10.832089 10.7170315 10.670964
1367928_at 4.1284037 3.974439 3.8621304 3.9884565 4.02873 4.233062 4.013423 4.325814 3.9957256 3.9076595 3.752287 3.9437554
1367929_at 10.159689 9.979216 9.824144 9.9630375 9.702635 9.90947 10.394678 10.211266 10.2838955 9.885679 9.990543 10.09428
1367930_at 3.9203978 4.0694313 4.053698 3.7882295 3.9997451 3.7088614 4.133506 3.9768329 4.005768 3.6726782 3.8179176 3.9953413
1367931_a_at 9.152498 9.598903 9.409809 9.499117 9.456537 9.608122 9.793734 9.499517 9.656139 9.733088 9.690935 9.938641
1367932_at 11.706061 11.8994255 11.721921 11.919057 11.886087 11.729838 11.417401 11.628702 11.736985 11.974477 11.511935 12.052011
1367933_at 7.406925 7.485378 6.8483567 7.3556166 7.1938596 7.4871755 7.295092 7.428053 7.6960425 7.696258 7.5668645 7.7523847
1367934_at 5.7226324 5.8451233 5.48032 5.6251993 5.7041726 5.6089697 5.6058455 5.668866 5.7162304 5.701269 5.829294 5.899136
1367935_at 8.787446 8.924854 9.141696 8.952417 8.965822 8.902125 8.874381 9.0936775 8.968909 8.920612 8.94721 8.902834
1367936_at 7.486373 7.365765 7.3131695 7.229923 7.2396145 7.28579 7.175607 6.872437 7.3582397 7.323211 7.043245 7.5660353
1367937_at 7.760507 7.386542 7.4589634 8.1964445 7.500078 8.705132 8.545445 8.0087185 8.232686 7.9478884 8.675255 8.742257
1367938_at 11.089059 10.973577 11.344925 11.142551 11.031325 10.791103 10.949634 10.955583 11.080379 11.212567 10.971874 10.874865
1367939_at 10.538143 10.718653 11.050943 10.966767 11.002129 11.359886 11.431852 11.125249 10.946847 10.873358 11.10972 11.128187
1367940_at 6.014106 6.105732 5.6979203 6.3775606 5.924682 5.6089697 6.19006 5.6496735 5.4587445 5.8182316 6.198915 6.1607323
1367941_at 8.806874 9.028895 8.803545 8.956698 8.914408 8.818039 8.816169 8.874971 9.0091715 8.898478 8.93639 8.742749
1367942_at 7.486713 7.5867305 7.349671 7.4941854 7.940811 7.326857 7.5957346 7.618618 7.381145 7.3790326 7.6088605 8.17346
1367943_at 8.006279 8.047912 7.819243 8.11322 8.03933 8.217527 8.1568775 7.995037 8.083961 8.035232 8.017898 8.024468
1367944_at 5.6395903 5.1493535 5.692455 5.3536606 5.3822803 5.708118 5.556319 5.4028916 5.3597946 5.5538464 5.5411234 5.5126195
1367945_at 11.471208 11.51963 11.349059 11.32646 11.194203 11.282001 11.490234 11.477724 11.5919 11.382964 11.571251 11.215262
1367946_at 9.503438 9.660752 9.214905 9.988351 9.761258 9.634222 9.980284 9.913269 9.477659 10.176161 9.603471 10.026672
1367947_at 8.68132 8.600805 8.703782 8.528559 8.426619 8.479359 8.639851 8.630825 8.564376 8.543478 8.621571 8.474987
1367948_a_at 9.870359 10.059207 10.065933 9.945522 9.868507 10.070106 9.946348 10.048138 10.021436 9.946495 9.906438 9.637515
1367949_at 6.032266 5.442114 6.607746 6.493171 5.9663424 6.0960336 5.650921 6.1983542 6.0445223 5.984951 5.7488427 5.851378
1367950_at 6.9163756 7.0555024 6.5606966 6.875989 7.3870654 7.044952 6.4953218 7.117165 7.649776 6.908551 6.804545 7.0995517
1367951_at 4.775627 4.1512175 4.828515 4.5092688 4.7814827 4.680971 4.616502 4.8115826 4.45263 4.518028 4.6355915 4.687626
1367952_at 6.266295 6.5649033 5.850054 6.6050506 6.9026814 6.1793413 6.9238653 6.744071 6.195229 6.954623 6.5415664 6.151392
1367953_at 5.147212 4.6211605 4.717166 5.0323925 4.7480583 4.903448 5.113589 4.520208 4.6877584 4.6867557 4.6332526 4.5331726
1367954_at 6.9564033 6.2092824 7.114855 6.4566293 6.5270977 6.553636 6.671735 6.0478277 7.1199546 6.1092453 6.4495587 5.8682113
1367955_at 6.4809136 6.429631 6.160797 6.635387 6.509325 6.4582596 6.450417 6.36801 6.376752 6.2139645 6.5130324 6.3699737
1367956_at 5.2272434 4.9819016 5.0155725 4.974774 4.845524 5.4358406 5.5035563 5.2876425 4.8429346 5.328278 4.5997257 5.3724966
1367957_at 8.967935 8.931756 9.394232 9.162326 9.356264 7.8497214 8.314318 9.06335 7.604078 7.656199 7.817863 8.057208
1367958_at 9.122858 9.372864 9.053073 9.109934 8.988718 9.166232 9.360628 9.065107 9.238163 9.124019 9.16145 9.509331
1367959_a_at 6.181574 6.3743153 6.1796255 6.075362 6.6802807 6.059119 6.290698 6.369027 6.311727 6.256852 6.684312 5.6526356
1367960_at 7.8562074 8.58373 7.899509 7.819602 8.171021 8.4252405 7.9365287 8.062135 8.14711 8.674763 8.028217 7.8729916
1367961_at 4.915589 4.857588 4.8557043 5.1329346 4.8866434 4.694194 4.927165 5.1715784 5.5349627 5.0222645 5.037092 5.3349447
1367962_at 4.6150756 4.221857 4.5397162 4.4713583 4.8997183 4.607757 4.507183 4.475233 4.3298893 4.6054 4.721715 4.5597906
1367963_at 6.772677 6.8845987 7.0644755 7.0850153 7.247875 7.1835775 7.0989733 6.961979 7.085152 6.9384494 7.074436 7.156661
1367964_at 4.9771166 5.0928526 4.6599584 4.768237 4.884505 5.1589165 4.9889097 4.877035 4.8099966 4.4229927 5.0137463 4.9071956
1367965_at 6.2899694 6.1472564 6.1594453 5.9770656 5.76996 6.1555533 6.296818 6.2253737 6.032953 6.124626 6.2083197 6.2728477
1367966_at 9.929127 9.749357 9.482992 9.713423 9.574274 9.572306 9.90177 9.758442 9.756085 9.7273445 9.634249 9.69405
1367967_at 7.5241075 7.097935 7.6280646 7.17609 7.056953 7.3912535 7.3117924 7.2853823 7.5929217 7.2960067 7.2376695 7.095277
1367968_at 3.7409503 3.9492486 3.7471495 3.6779478 3.7500825 3.7408087 3.809499 3.7883058 3.4936945 3.5343478 3.958133 3.531449
1367969_at 10.90198 10.757883 10.64924 11.013181 10.826004 10.798305 11.021268 10.913831 10.872528 11.009593 10.940295 10.770285
1367970_at 4.6471934 4.407148 4.5770245 4.323687 4.2805533 4.443927 4.231574 4.5307884 4.62944 4.8584614 4.524889 4.279151
1367971_at 10.117763 10.251399 10.14735 9.968645 10.000924 10.154579 10.234525 10.150733 10.174726 10.163253 10.4032955 10.22117
1367972_at 9.837297 9.940836 9.996607 10.112183 9.929407 9.889496 10.010988 10.079006 9.756514 9.9198 9.891542 10.0998
1367973_at 4.4642897 4.2066536 4.373404 4.295573 4.114976 3.963695 4.2686086 4.778623 4.0068336 4.427705 4.407829 4.394366
1367974_at 9.3247595 9.082893 9.311148 8.972203 9.4108925 8.949852 9.464969 8.908767 9.2335415 9.1750765 9.530557 9.650535
1367975_at 5.2542977 5.5009627 5.415016 5.232457 6.176808 5.4041696 5.7892795 5.4002438 5.068736 5.636739 5.691536 5.9194627
1367976_at 6.732242 7.6250925 7.338825 7.5614953 7.0504093 7.388065 7.504193 7.5595536 7.030018 7.48253 7.4014173 7.2298484
1367977_at 3.7965314 3.7471745 4.0556536 3.896205 3.8995254 3.6957393 3.747782 4.0064034 3.6636047 4.7308536 3.9138184 4.0490704
1367978_at 5.476999 5.489628 5.7449117 5.746872 5.7499046 5.603838 5.481805 5.9664454 5.5211754 5.765296 5.8259406 5.6708903
1367979_s_at 10.988903 11.618067 11.380392 11.5777855 11.467266 11.293064 11.220735 11.446136 11.365535 11.521606 11.147094 11.683409
1367980_at 8.062763 7.9725084 7.721062 8.068612 8.010633 7.836074 7.952946 8.164349 7.93009 7.9627495 7.812258 8.291515
1367981_at 7.6408663 7.646231 7.668231 7.5336823 7.8793178 7.389909 7.803708 7.8368325 7.6773047 7.6906443 7.4199295 7.528172
1367982_at 10.592943 10.910232 10.579665 11.009879 10.9065 10.894234 10.88701 11.332096 10.605891 11.296861 9.985951 11.031926
1367983_at 5.4717574 5.281986 5.7592845 5.226451 5.698045 5.627591 5.740786 4.9232516 5.563379 5.481811 5.392029 5.423626
1367984_at 6.113321 6.1723275 6.157185 6.0544877 5.4113574 6.190384 6.5683413 6.4630766 6.353169 5.545043 6.5014257 5.946768
1367985_at 6.6195703 7.504079 8.277368 8.02524 7.5700374 7.4725204 7.2085133 7.201563 6.475088 9.459617 7.1481605 7.2592864
1367986_at 6.8378477 6.9782615 7.194735 6.9618063 7.1091895 7.096125 7.052821 6.743548 6.8959394 7.089653 7.3221674 7.6808643
1367987_at 8.730764 9.007696 8.836471 8.885351 8.586836 8.747091 8.742499 8.72082 8.729785 8.961449 8.754613 8.845818
1367988_at 13.060476 13.072391 13.144871 13.170247 12.938539 13.120244 13.144612 13.125863 13.190453 13.096192 13.083715 13.165755
1367989_at 4.1726937 4.3335457 4.6294994 4.9136553 4.65475 4.2929115 4.358007 4.422269 4.250312 4.4418583 4.599415 4.3228617
1367990_at 5.215916 5.3330646 5.2358303 5.6621795 5.332195 5.5624437 4.884857 5.4016376 5.1285644 5.598455 5.035002 5.0609236
1367991_at 9.100505 9.076257 9.350679 9.223359 9.221814 9.270272 9.407487 9.350586 9.46017 9.33411 9.32624 9.465377
1367992_at 4.947856 4.5603514 4.38931 4.351055 5.0300946 4.886779 4.4993114 4.4308987 4.8631434 4.5308666 4.706026 4.8223867
1367993_at 7.1498237 7.0936303 6.8375673 7.4168406 6.937882 7.233942 7.1890473 7.217544 6.8931446 7.0761676 7.34104 6.766852
1367994_at 10.354963 10.224397 10.563423 10.651852 10.106018 10.623376 10.606719 10.832828 10.62939 10.547663 10.475724 10.232421
1367995_at 13.220067 13.195458 13.079469 13.182228 13.070431 13.1615305 13.188864 13.02167 13.159684 13.102762 13.0431185 13.123455
1367996_a_at 6.4900117 6.580414 6.713125 6.426142 6.5270977 6.6869526 6.7508864 6.6709967 6.4070044 6.648622 7.110678 6.7895017
1367997_at 7.8272433 8.337529 7.7753015 7.753724 8.1125145 8.026382 8.107521 7.9445915 7.9254456 8.300669 7.8854885 7.9611287
1367998_at 9.019602 8.680932 6.424487 5.8921003 10.061618 8.732439 9.026275 5.068027 9.6608095 8.388924 8.650748 9.112047
1367999_at 12.31422 12.163333 12.472063 12.1610775 12.237504 12.157815 12.490831 12.327697 12.274805 12.176231 12.340821 12.298425
1368000_at 14.195427 14.204743 14.330034 14.211593 14.22928 14.188769 14.224645 14.225567 14.191307 14.207694 14.185297 14.291581
1368001_at 4.626212 4.190981 4.394654 4.2985115 4.223838 4.603222 4.138279 4.0899057 4.358819 4.469722 4.0233116 4.279014
1368002_at 7.6836977 7.587848 7.2307854 7.414343 7.2191877 7.3515763 7.314004 7.373379 7.4101186 7.337981 7.6270576 7.4585724
1368003_at 5.5380545 5.4294367 5.3303895 5.2682004 5.563509 5.429715 5.653435 5.3051367 5.589754 5.389331 5.676224 5.3123612
1368004_at 10.187987 10.1502495 10.076852 10.171995 10.07082 10.237829 10.161297 10.152787 10.255415 10.475916 10.418299 10.037403
1368005_at 5.6814423 5.465087 5.5761857 5.534968 5.8605475 5.5066195 5.7617164 5.434937 5.8871984 5.873028 6.1014686 5.750363
1368006_at 7.7840357 7.453287 8.072182 7.560225 7.6735396 7.6434875 7.8445992 7.6327715 7.639523 7.657353 7.783151 7.975583
1368007_at 6.1111474 6.324066 6.7106495 6.207814 6.235369 6.4912477 6.2258167 6.730467 6.6180115 6.983733 6.7641535 6.6126485
1368008_at 5.0512023 5.586046 5.0776772 4.769059 5.3294234 5.7558193 5.3957753 5.288103 4.9186716 5.2479324 5.372783 5.308809
1368009_at 8.726601 9.504962 9.647455 9.9710865 9.417603 9.698726 9.251804 9.953519 9.338434 9.758919 9.355998 10.427548
1368010_at 7.913982 8.198587 7.835674 7.7588887 8.015247 7.675462 8.043356 7.968559 7.821612 7.936958 7.945313 7.9627466
1368011_at 7.9179063 7.725902 7.385825 7.5670476 7.809732 7.6432614 7.8347287 7.7009764 7.5956893 7.6523447 7.387601 7.684858
1368012_at 6.238361 6.5656343 6.124466 5.9575214 6.452227 6.068903 6.2933383 5.6762223 5.8211055 6.2064953 6.395337 6.3782215
1368013_at 4.4297686 4.3623285 4.1764393 4.7367973 4.439819 4.4119225 4.5129447 4.2658873 4.107526 4.177065 4.46316 4.2293663
1368014_at 4.3302383 4.277315 4.285533 4.262513 4.037592 4.2697916 4.353648 3.9305115 4.318466 4.2388296 3.9654288 3.9909084
1368015_at 6.0895753 5.8323245 6.0300593 6.2347646 6.1844144 6.1904564 6.2798142 5.896892 6.377916 5.7858257 5.9863467 5.953436
1368016_at 12.915648 12.908893 12.7684965 12.868779 12.945036 12.773329 12.95497 12.863641 12.856575 12.889605 12.903494 12.812333
1368017_at 5.1629953 4.6270137 5.041549 4.8214025 5.0377264 4.9268837 4.9262514 4.7934113 4.883661 5.2591763 5.4084196 4.7541494
1368018_at 8.750207 9.040022 8.528226 9.057457 8.477127 8.736513 9.062403 8.99804 8.748024 9.048119 8.896068 8.969
1368019_at 7.479114 7.581495 7.3636813 7.6183486 7.300115 7.7161617 7.5955462 7.6680293 7.504989 7.6825495 7.3275194 7.7164507
1368020_at 6.352876 6.740256 6.1795945 6.6590652 6.820022 6.7186275 6.563162 6.746261 6.599142 6.8492923 5.983 6.925166
1368021_at 13.910946 13.855405 13.403199 13.77612 13.81505 13.563729 13.651674 13.720877 13.743024 13.665176 13.681583 13.653101
1368022_at 6.350347 6.9196496 6.566541 6.559463 6.6852517 6.4795527 6.550912 6.3145905 6.445789 6.1947174 6.5739355 6.587702
1368023_at 6.8856764 6.952396 7.0065 6.8334618 6.9494967 7.0949006 6.902057 6.90176 6.9879346 6.8324924 6.997824 7.0885973
1368024_at 6.0030484 6.290563 6.2801323 6.0775847 6.447171 6.578337 6.793985 6.312191 6.469074 6.073607 6.2328086 6.510558
1368025_at 5.4237103 6.7190895 6.146029 5.6247478 6.2897706 6.3152146 6.3722267 6.3118825 6.5978274 7.0046926 7.1975613 7.040433
1368026_at 7.750566 7.826514 7.633654 7.567353 7.83505 7.573829 7.9849052 7.8936067 7.645455 7.527799 7.844441 7.8654327
1368027_at 6.6565595 6.517893 6.4991093 6.512285 6.625654 6.621404 6.430831 6.3718615 6.33915 6.291469 6.6207323 6.6083584
1368028_at 4.5012465 4.5534654 4.4477487 4.1865735 4.717484 4.3692684 4.6118927 4.207519 4.409585 4.5655036 4.686224 4.158965
1368029_at 10.184906 10.5360155 10.477483 10.40983 10.182044 10.381385 10.261085 10.359089 10.330402 10.302582 10.333357 10.364439
1368030_at 8.775098 9.033606 8.60082 8.894209 8.570161 8.663768 8.962272 8.982441 8.813012 8.892064 8.762221 9.036678
1368031_at 7.12804 7.237346 7.2451997 7.5350957 7.19971 7.420837 7.489734 7.389353 7.1711397 7.598373 7.3715734 7.3053303
1368032_at 5.9213185 6.6613564 6.18369 6.283132 6.149712 6.1458077 6.490826 6.3945355 6.1367164 6.3978763 6.1480103 6.6393847
1368033_at 6.372271 6.3337426 6.259559 6.3143907 6.3886375 5.964035 6.412682 6.3343654 6.3702564 6.4517384 6.178494 6.2978535
1368034_at 4.4782834 4.439434 4.167638 4.1828375 5.0030622 4.4556847 4.4270544 4.385499 4.610196 4.2716684 4.372588 4.6124153
1368035_a_at 10.322144 10.0907755 9.909505 10.009463 9.727752 10.12513 10.538906 10.077671 9.9145 9.732235 10.22906 10.5477085
1368036_at 10.437681 10.246546 10.003969 10.308986 10.09609 10.375413 10.769686 10.317703 10.424973 10.116923 10.470157 10.843381
1368037_at 7.0354657 7.18773 6.8643613 7.304808 7.081094 6.7067366 7.299289 6.9835944 7.135603 7.1843276 7.202556 7.0413165
1368038_at 8.605189 8.541939 8.296848 8.432394 8.202211 8.274269 8.282971 8.575582 8.218238 7.9091115 8.149849 8.002684
1368039_at 5.357067 5.331802 4.525776 5.385009 5.0819044 4.986504 5.5713325 5.554075 4.537511 4.8768325 5.135648 5.6110725
1368040_at 8.092977 8.302507 8.121046 8.320427 8.127199 8.148582 7.908109 8.416375 7.989532 7.8857827 7.9529085 8.227009
1368041_at 10.0345125 10.149614 10.242188 10.009174 10.173587 10.162775 9.938087 10.017016 10.040102 10.21209 10.27137 10.016424
1368042_a_at 10.89594 11.044858 10.922884 10.774131 10.66266 10.8526745 10.866705 10.843879 10.898671 10.797211 10.852059 11.024688
1368043_at 8.240711 8.252739 7.942625 8.11007 7.7367625 8.172991 8.227169 7.9765854 8.165603 8.169249 8.057908 8.42073
1368044_at 3.348186 3.1704009 3.35036 3.2914603 3.5982952 3.3234193 3.5650792 3.298685 3.3012624 3.2634668 3.589894 3.1698387
1368045_at 10.070824 10.30591 9.944163 10.081577 9.914206 10.072645 9.954387 10.07621 9.766732 9.88439 9.979229 9.663645
1368046_at 10.183688 10.026644 9.806852 10.149402 9.9419565 10.036803 10.070832 10.2089815 9.975511 9.944803 9.839713 9.92337
1368047_at 6.816132 6.5900073 6.6517234 7.030403 6.8127847 6.901093 7.080688 6.3537574 7.781897 7.3690434 6.5983543 6.102718
1368048_at 13.876424 14.011738 13.927331 13.967333 14.062545 13.94917 13.836176 13.879872 13.808837 13.950717 13.928527 14.057771
1368049_at 11.179576 11.098901 11.499032 11.119249 11.308342 10.893155 11.066633 11.323051 10.82004 11.063968 10.959683 11.117137
1368050_at 7.885248 8.108746 8.313569 7.971422 7.6281943 7.5355525 7.90122 8.51525 7.7352886 7.7170467 7.5894594 7.7586484
1368051_at 11.392686 11.273484 11.308242 11.279666 11.138362 11.306953 11.3394785 11.389141 11.222495 11.322879 11.38674 11.198597
1368052_at 4.7123294 4.7399435 4.8301363 4.417284 4.5851593 4.638752 4.735264 4.565587 4.380206 4.5174885 4.87414 5.1084948
1368053_at 6.322961 5.8098283 5.513957 5.6664267 5.7920337 6.142533 5.860569 5.77837 6.0945807 5.8324146 6.285713 5.5588355
1368054_at 6.765541 6.5311494 7.0886803 6.9233093 6.898309 6.813386 7.284337 7.0027976 6.9332423 6.60798 6.7944307 6.7340493
1368055_a_at 8.473551 8.346655 8.08998 8.455836 8.377918 7.968383 8.590352 8.268774 8.374056 8.347951 8.258188 8.312672
1368056_at 7.5034175 7.325416 7.3453054 7.2435317 7.2625604 7.1051025 7.381438 7.3539243 7.2372637 7.4483585 7.13316 7.4726524
1368057_at 8.955453 8.912605 8.489502 8.308376 8.185128 8.826875 8.548727 8.225565 8.357074 8.452781 8.449923 8.241926
1368058_at 6.8644485 7.288024 7.135446 6.915746 7.1039066 7.4479327 7.2254825 6.981865 7.29871 7.131108 7.3931627 7.0136175
1368059_at 9.145113 8.94642 9.555194 9.47702 9.717812 8.939677 9.03014 9.693053 9.552976 8.885497 9.650049 8.526255
1368060_at 13.004484 13.107892 13.1607065 12.951104 13.079828 13.002863 12.849551 12.981937 12.885349 12.736508 12.913197 12.937653
1368061_at 5.867441 5.2039027 5.2441144 5.286654 5.3200126 5.414333 5.540555 5.198075 5.69462 5.2913723 5.0024695 4.7661595
1368062_at 9.180384 9.406627 9.464325 9.37511 9.322287 9.255804 9.24707 9.382188 9.46188 9.319759 9.298665 9.335211
1368063_a_at 8.431517 8.464791 8.614481 8.628441 8.568263 8.644896 8.272032 8.454416 8.685084 8.471297 8.497528 8.792363
1368064_a_at 10.93796 11.061386 10.730035 10.83608 10.831551 10.858658 11.053287 10.926134 10.868101 10.537551 10.680248 10.891014
1368065_at 7.5263667 7.5067677 7.147609 7.238077 7.6516056 7.459709 7.4632235 7.698752 7.439566 7.362322 7.263771 7.297518
1368066_at 5.653901 5.3243475 5.715887 5.418686 5.618414 5.902977 5.748417 5.6047993 5.6673417 5.8282423 5.9321384 5.996454
1368067_at 8.761411 8.713751 8.590412 9.021483 8.7332115 8.912145 8.926468 8.966859 9.027997 8.934705 8.895202 9.123963
1368068_a_at 7.6868258 7.5423684 7.1992383 7.526936 7.2557554 7.2954464 6.9298515 7.1768465 7.2368293 7.2858973 7.036737 7.3480067
1368069_at 7.976162 7.8584375 7.7213893 7.7516584 7.8097425 8.04632 7.9078817 7.9089594 8.163666 8.0291195 8.046659 7.8342714
1368070_at 8.045824 8.328408 7.9082327 8.099709 8.164359 8.083203 8.107735 7.9832363 7.9794803 7.9597054 8.328783 7.9475727
1368071_at 11.838681 11.799045 11.825798 12.035001 11.849798 11.957481 12.020939 11.78588 11.995332 11.792872 11.992066 11.846202
1368072_at 6.1010466 6.1748652 6.0443397 6.0409703 6.343113 6.0415998 6.4739547 6.0979075 5.934031 6.063624 6.1544204 6.3407903
1368073_at 8.58634 7.669624 8.130011 8.319936 8.491167 8.051784 8.793695 8.296358 8.310883 8.507427 8.663511 9.081216
1368074_at 6.7684183 6.7050304 6.7634783 6.8204317 6.996536 6.56886 6.894085 6.8532233 6.66017 6.8057165 6.67054 6.944969
1368075_at 10.581775 10.403639 10.211829 10.74421 10.7428255 10.297655 10.665682 10.521795 10.417769 10.510715 10.511797 10.836011
1368076_at 7.3346653 7.4170394 7.7613583 7.356666 7.3613377 7.276237 7.0264955 7.5221195 7.407299 7.4695706 7.043577 7.220544
1368077_at 13.07169 13.053216 13.112849 13.016464 13.074415 13.153639 13.270739 13.252826 13.175186 13.067816 13.297943 13.203806
1368078_at 3.8823063 4.1208296 4.4409456 4.197071 3.560787 4.2334194 4.046156 3.9820628 4.022805 3.843859 4.2890615 7.8717375
1368079_at 8.937634 9.540651 9.11093 9.040873 8.521317 9.161184 9.282496 9.013505 8.84125 8.864188 8.880281 8.901115
1368080_at 3.7096438 3.7550027 3.6394997 3.5480506 3.721862 3.8035967 3.7189152 3.5924263 3.9613857 3.4173956 3.6722074 3.5246992
1368081_at 7.2347803 7.029916 7.2898817 7.470477 7.2845726 7.437236 7.0319386 7.5094028 7.4510274 7.2319927 7.0366397 7.200201
1368082_at 8.2006 8.151415 7.9414744 8.326853 7.931465 8.138298 8.389641 8.275381 8.15454 8.287554 8.412177 8.276921
1368083_at 8.985441 9.078985 8.727631 8.775896 9.021436 9.038984 8.855234 8.78213 8.834547 8.77065 8.706948 9.159407
1368084_at 6.1054616 5.5023813 5.5564327 5.9938116 5.759354 5.8145275 5.9638367 5.8835306 6.0228553 5.8463516 5.7588816 5.8541546
1368085_at 10.7597275 10.676118 10.476827 10.665004 10.523683 10.828186 10.776134 10.454661 10.877952 10.331798 10.834978 10.507983
1368086_a_at 7.8269615 7.9443574 8.355354 8.424364 8.014977 7.76931 8.143638 7.790005 7.370251 8.6297245 7.492452 8.81538
1368087_a_at 7.8987823 7.920039 8.093281 8.752796 8.285596 7.82345 8.381599 8.350515 8.082888 8.218441 8.05394 8.632834
1368088_at 7.0473084 7.3714056 6.878079 7.029486 7.2289515 7.2986417 6.92771 7.038005 7.1961164 7.129387 7.060522 6.719171
1368089_at 8.2081995 8.07761 8.424908 8.1044655 8.067635 8.314343 8.203941 8.072607 8.455924 8.435213 8.173188 8.369658
1368090_at 7.2015424 7.425527 7.203263 7.0175114 7.147483 6.969994 7.159986 6.8981147 7.2002234 7.011547 7.089274 6.865154
1368091_at 8.915274 8.830782 8.494813 8.873256 8.8031435 8.366259 8.676306 8.98329 8.648661 8.87867 8.782664 7.9302893
1368092_at 12.215857 12.206228 12.343122 12.260603 12.210447 12.319661 12.332809 12.222997 12.243623 12.260544 12.351236 12.461166
1368093_at 3.7117698 3.8845532 3.9824557 3.7292664 3.6424432 3.6312954 3.5632167 3.7031422 3.6160989 4.08995 3.851426 3.5208733
1368094_at 6.7378225 6.6180987 6.7504697 6.9983625 6.627295 6.674085 6.927306 6.825972 6.74385 6.273083 6.687293 7.0279074
1368095_at 9.786452 9.486671 9.703222 9.632296 8.8626 9.596962 9.856205 9.922899 9.615646 9.723389 9.40331 9.486118
1368096_at 9.512327 9.556918 9.377684 9.483507 9.373581 9.607618 9.476778 9.602208 9.775248 9.691809 9.58536 9.318747
1368097_a_at 4.47884 4.103694 4.188245 4.3394966 4.268646 4.1580124 4.4660535 4.0745783 4.3351974 4.3785486 4.3128195 4.4132147
1368098_a_at 7.5362325 7.2695403 7.3563204 7.667836 7.7748575 7.4731145 7.9588733 7.464999 7.2754126 7.185917 7.7312202 7.532375
1368099_at 6.648896 7.2355723 6.8906636 6.68598 6.4198256 6.192175 7.073125 6.3673053 6.769301 6.466756 6.701965 6.9994283
1368100_at 10.60423 10.606708 10.584872 10.611784 10.650695 10.528394 10.713127 10.6967535 10.544492 10.58085 10.525308 10.703165
1368101_at 7.992256 8.1048975 7.9307327 7.9618 8.097325 8.021471 8.124288 7.863008 8.204312 8.038475 8.134049 7.8988466
1368102_at 8.335632 7.8082237 7.890845 8.40132 7.9459147 7.8750916 7.860367 7.9404287 7.8266697 7.817912 7.748635 8.34285
1368103_at 6.946831 7.0343904 7.270543 7.1271772 6.937274 6.873978 7.0975513 6.9154954 6.5904026 6.67428 6.997215 7.6198034
1368104_at 5.984784 5.8966503 6.2678156 5.869223 6.585821 5.957151 6.3539243 6.2910814 6.086194 5.952716 6.1110883 6.149381
1368105_at 4.5592394 4.5677643 4.6512127 4.4041886 5.0121717 4.733958 4.6869755 4.7334614 4.8381896 4.541362 4.714572 4.695463
1368106_at 9.883035 8.293642 9.546145 9.467597 8.632829 8.530212 9.896271 8.657251 8.906203 8.410762 8.820898 8.901337
1368107_at 3.7102222 3.451171 3.7223203 3.820121 3.4835114 3.6271014 3.8300571 3.8492806 3.8678155 3.6499674 3.7056022 3.7749934
1368108_at 5.0607905 4.6255536 5.036431 4.456402 5.0962596 4.869769 4.771827 4.8731546 4.875553 4.5002975 5.22699 4.4210024
1368109_at 6.9750056 6.563952 6.8590574 6.5237856 6.9765806 6.577936 6.8279877 6.7249937 6.878658 6.80354 6.4228206 6.690987
1368110_a_at 4.4010906 3.9053264 4.0166926 3.988821 4.541553 4.400233 4.0248322 4.0222325 4.0700526 4.1822877 4.206993 4.117541
1368111_at 7.4631033 7.9583693 8.130224 7.676451 7.5853367 7.6586976 7.519256 8.015747 7.5696588 8.072432 8.0034485 8.360918
1368112_at 5.010764 5.073843 5.5239267 5.219719 5.817745 5.44109 5.0416045 5.155922 5.2148695 5.4761543 5.4266586 5.415393
1368113_at 4.345805 4.446026 4.7391477 4.581522 4.648473 4.5014486 4.540612 4.826325 4.800091 4.768157 4.775325 4.319211
1368114_at 4.335261 4.219302 4.3905516 4.240487 4.4885044 4.480607 4.1714444 4.3431883 4.6784596 4.5934935 4.2604923 4.1900377
1368115_at 10.727566 10.664379 10.653006 10.484738 10.640809 10.932197 10.546845 10.667779 10.897247 10.676653 10.651619 10.068417
1368116_a_at 6.987691 7.7338533 7.662116 7.544198 6.909841 7.526503 7.6006207 7.612197 6.8455515 7.5795236 7.692258 7.6470003
1368117_at 9.0408125 9.073034 8.980645 8.95011 8.892871 9.130722 9.069916 9.030478 9.160114 8.907918 8.90812 9.075434
1368118_at 8.572647 8.655436 8.549381 8.716412 8.125783 8.5113125 8.142458 8.377203 8.438543 8.647842 8.239819 8.54872
1368119_at 5.623951 5.2561836 5.485123 5.563442 5.8304043 6.0177693 5.64818 5.597907 5.6188245 5.7832866 5.6968417 5.5015993
1368120_at 4.209458 4.219472 4.293665 4.3506618 3.8733509 4.177304 4.1482162 4.457305 4.3417935 3.9454615 4.0303726 4.227099
1368121_at 11.024914 10.778965 10.410834 10.475093 10.376092 9.914813 10.640861 10.605809 10.545391 10.470642 10.094383 9.745961
1368122_at 9.962735 10.0026 10.024141 10.001086 10.001929 10.01126 9.894156 9.920303 9.8885765 9.939206 9.955265 10.08509
1368123_at 5.4335346 5.044541 5.8370576 5.825534 5.849157 5.805819 5.857577 5.412497 5.3729253 5.542794 5.1463504 5.704141
1368124_at 7.672896 7.1035433 7.1472335 7.9281635 7.1547074 7.5128803 7.2848306 7.188699 7.5427017 6.986867 7.435762 7.9092817
1368125_at 6.0533276 6.18244 6.220159 6.0605083 6.3369017 6.0027547 6.0762167 5.9177866 5.8013654 5.856753 5.4734898 6.310118
1368126_at 5.747343 5.320299 6.270629 6.055144 5.677411 5.90746 6.120656 5.972991 5.9779716 5.8574486 5.5804043 6.3668265
1368127_at 5.930856 5.8315973 6.1608095 6.5375333 5.8469377 6.474033 6.078373 6.417335 6.063935 6.7636194 6.244571 6.677205
1368128_at 7.5946493 6.9538097 6.7548103 6.527051 7.7606983 7.769802 6.356241 6.2616415 5.507059 5.898279 6.821414 6.322366
1368129_at 7.355256 7.020362 6.6643558 7.3791537 7.0845203 7.161572 7.429849 7.279169 7.150987 7.2968597 7.5361547 7.2201343
1368130_at 4.6699386 4.747674 4.880454 5.071085 5.0824842 4.5996933 5.2236443 4.91525 5.2824144 5.270647 4.676383 4.8401613
1368131_at 4.497705 4.277315 4.4317427 3.8652017 4.580857 4.209399 3.9726045 4.164488 3.8121796 3.9906445 4.0156865 4.363816
1368132_at 10.215664 10.594483 10.126743 10.387109 10.125823 10.494814 10.454137 10.269639 10.146558 10.06638 10.252586 10.511513
1368133_at 7.505317 7.497378 6.694109 7.553372 7.0702853 7.1929193 6.986723 6.845235 6.9548564 6.6739764 6.733947 7.4977555
1368134_a_at 8.803028 8.362472 8.252061 8.723936 8.4082 8.528387 8.74283 8.436446 8.582611 8.434664 8.459509 8.434069
1368135_at 5.6906924 5.6052127 5.2434893 5.932785 5.3436947 6.137471 5.6853046 5.7339497 6.112358 5.4019237 5.60728 5.4800067
1368136_at 7.551118 7.8588004 7.400892 7.7946343 7.8439183 7.381295 8.126425 7.643383 7.6508203 7.837206 7.6905913 7.476572
1368137_at 6.0155797 6.007028 6.4096556 6.2765336 6.1394124 6.227822 6.121445 5.8488307 5.7415833 6.2456236 6.010001 5.868728
1368138_at 5.4357753 5.112463 5.7512326 4.962184 5.6822133 5.001536 5.8610945 5.5434823 5.209088 5.7874093 5.439869 5.1701865
1368139_s_at 6.380027 5.378397 5.391415 5.724513 5.557778 5.8825336 5.8348937 5.3421154 5.366809 6.032865 5.5923967 5.2977695
1368140_at 7.0678425 7.056971 7.4048624 6.1190147 6.4244795 6.376114 6.9319143 6.9418073 6.350597 6.9292517 6.5400257 7.054127
1368141_at 11.473575 11.423977 11.414675 11.51402 11.384922 11.443813 11.506099 11.398717 11.380871 11.459687 11.465606 11.50658
1368142_at 5.3494377 5.2962065 5.3034806 5.2719874 5.2055674 5.1844378 5.210263 5.0638723 5.127226 5.248281 5.0361853 5.1451178
1368143_at 7.1721816 7.5781956 7.3069706 6.9603286 7.2191477 6.5985923 7.0749946 6.6181192 7.0096807 7.276911 6.961717 6.973217
1368144_at 5.7490244 5.8175445 5.492736 5.338817 5.4594054 5.676278 5.510216 5.7077928 5.2187686 5.0887494 5.74756 5.8019466
1368145_at 5.4911795 5.1944914 5.90577 6.001476 6.0623198 5.4541817 5.2548075 5.903136 5.536463 6.345048 5.330921 5.4413757
1368146_at 11.011585 10.700266 10.418833 10.315951 10.394908 9.00953 10.566811 11.448604 9.477678 9.045113 9.253074 9.450534
1368147_at 9.109646 9.315008 9.071377 8.990447 8.635163 7.0340223 8.810049 10.258871 7.6532598 7.52481 7.2829437 7.8155384
1368148_at 4.5431194 4.8367085 4.9385056 4.964542 5.090014 4.9165645 4.8597183 5.2353773 5.1306496 5.148228 4.791729 5.1498237
1368149_at 6.1878004 6.0458236 6.211998 5.810364 6.0203753 6.214117 6.1793895 6.208907 6.098067 6.3113785 6.272854 6.2616806
1368150_at 12.645098 12.595767 12.634261 12.636195 12.72464 12.455145 12.49019 12.614168 12.864038 12.691328 12.570194 12.652072
1368151_at 10.159612 10.330642 10.125544 10.142418 10.249762 10.30259 10.251994 10.182255 10.195144 10.083599 10.300013 10.40122
1368152_at 7.368407 7.2798424 7.328406 7.279937 6.9898434 7.4350324 7.142052 7.396723 7.5114784 7.4812274 7.6296573 7.770771
1368153_a_at 6.4027467 6.8373423 6.8643613 6.2964835 7.1969447 6.7859554 6.314879 6.6388655 6.5978274 7.094922 6.3970633 7.0719175
1368154_at 7.9395747 8.0152445 8.007586 8.037078 7.9766083 8.329155 8.175675 8.069582 8.1426525 7.867725 8.289998 8.801623
1368155_at 12.316093 10.530366 12.431891 12.010072 10.961871 12.715409 12.151668 12.329482 11.583457 12.340467 10.075614 13.364684
1368156_at 5.4506545 5.1339865 5.4702487 5.350621 5.556807 5.233911 5.32249 5.4108453 5.31506 5.238206 5.3239446 5.7701583
1368157_at 6.447099 5.96071 5.838146 5.901465 6.203446 5.774564 5.895835 6.2589025 5.668023 6.149014 6.083213 5.627192
1368158_at 9.195572 9.4548645 9.255928 9.198306 9.168268 9.265329 9.212579 9.136349 9.167462 9.191048 9.445925 9.480308
1368159_at 8.507072 8.226501 8.422956 8.409929 8.321315 8.17436 8.560837 8.42939 8.327266 8.401485 8.314151 7.975583
1368160_at 8.418392 9.571994 6.3709245 8.754616 8.863412 8.404343 7.697775 8.890834 9.702888 9.614274 8.268925 9.29017
1368161_a_at 13.897191 13.895151 13.88302 13.908466 13.856242 13.869403 13.948812 13.917817 13.898288 13.794358 13.882949 13.951805
1368162_at 4.9330845 4.9563932 4.9891996 5.110358 4.9533434 4.853223 4.7800827 5.0059285 5.098984 5.3086214 5.281905 4.654477
1368163_at 10.082827 10.314233 10.375571 10.284667 10.084607 10.191006 10.417277 10.095856 10.1959 10.175353 10.158523 10.465871
1368164_at 7.705424 7.820014 7.929236 7.421796 8.067457 7.387175 7.845891 7.7065396 7.9143157 7.6950603 7.997507 7.7270126
1368165_at 7.250901 7.605602 7.249778 7.6367536 7.2073917 7.2300143 7.373449 7.2956986 7.1945157 7.392538 7.304789 7.769534
1368166_at 6.2897005 6.608052 5.909561 6.6905665 5.8494635 6.2574115 6.7564044 6.456706 6.8016443 6.5457554 6.62932 6.082943
1368167_at 5.8500395 5.424572 5.752706 5.3960857 5.4448876 5.7321153 5.590434 5.2839894 5.338926 5.027165 6.030192 5.5250697
1368168_at 8.006947 8.331967 7.275948 9.326915 9.07808 8.083158 9.103127 8.660484 7.1786933 7.766103 7.5902677 10.015675
1368169_at 6.7490053 7.1641064 7.34856 7.1647573 7.1746936 6.9972763 7.0050735 7.0916414 7.1476264 6.8054857 7.1025143 7.031003
1368170_at 3.7037928 3.9476106 4.0856485 3.8819423 3.9612548 4.631027 4.5011992 4.035386 4.109556 4.0450244 3.7420287 4.151
1368171_at 10.490424 8.76675 9.711978 9.723343 10.04096 9.980932 10.83227 10.136108 9.989291 8.598533 8.383582 7.648528
1368172_a_at 7.93078 6.527088 7.2865677 7.3550673 7.489023 7.412642 8.244398 7.717437 7.4913015 6.2438784 5.8575497 5.270859
1368173_at 7.6704316 8.373529 8.272986 8.157837 7.7713575 8.567959 8.512962 7.975408 8.35467 8.392215 8.19756 8.8115
1368174_at 3.9297636 3.9775832 3.8378785 3.9212458 4.0353465 3.9699924 3.5163314 4.0646343 3.7337608 4.4073915 3.8320415 3.8751643
1368175_at 6.634477 7.1080093 6.4167004 6.9434376 5.991273 6.840275 6.775209 6.4770756 6.395027 6.695812 6.608831 6.7708354
1368176_at 7.780299 7.88365 7.8039494 7.991766 8.035234 7.884194 8.050659 8.110163 7.8749185 7.7364125 8.1048565 8.121279
1368177_at 7.2824187 7.478325 7.3918204 7.989491 7.207257 7.4811563 7.6933985 7.6522884 6.893179 7.831914 7.96201 7.9449883
1368178_at 8.83613 8.800663 8.633403 8.60389 8.799269 8.726877 8.852465 8.753983 8.78832 8.654032 8.663255 9.078609
1368179_at 7.508105 7.538469 7.4304676 7.2389526 7.485777 7.3887625 7.6548934 7.405326 7.4623485 7.3165107 7.68171 7.717933
1368180_s_at 13.103996 13.430274 12.99643 12.966759 13.424038 13.224702 13.258566 13.201736 13.367212 12.9019985 13.367212 12.724409
1368181_at 10.746658 10.882207 10.625863 11.112651 10.238175 10.859889 10.595479 10.852123 10.949255 11.193999 10.624454 10.360403
1368182_at 4.286968 4.22596 4.5774517 4.3992023 4.5488567 4.050107 4.57701 4.179036 4.160496 4.2857 4.0429525 4.5006924
1368183_at 7.829753 7.9077487 8.002096 7.728114 7.9253964 7.915765 7.7598605 8.088956 8.03114 7.924863 7.7872515 7.92
1368184_at 9.112006 9.193067 8.883002 8.999691 8.953013 9.10748 9.247656 9.2092495 9.28258 8.769168 9.23357 8.787585
1368185_at 4.5117846 4.6953087 4.8060846 4.5239487 5.07522 5.07595 5.157236 4.6677213 5.061244 5.0477705 4.9139028 4.7553635
1368186_a_at 6.2331915 5.826263 6.1451464 5.796385 6.188267 6.0310245 5.8107557 5.9900193 5.8382354 5.986624 6.1217422 6.2188363
1368187_at 8.13441 6.7979507 8.017386 7.808099 8.116875 7.457536 8.221545 8.2139635 7.425976 8.4080105 8.211427 9.078234
1368188_at 13.585348 13.489592 13.362428 13.616514 13.409146 13.72102 13.67764 13.602961 13.746737 13.657856 13.777192 13.706289
1368189_at 10.370502 10.521632 9.900613 10.760131 10.360993 10.057314 10.796264 10.836861 10.377871 10.713519 10.398473 10.351302
1368190_at 4.998376 5.594986 5.2113423 4.9584217 5.2720222 5.12568 5.285196 5.5311246 5.24179 5.3682475 5.722871 5.1461163
1368191_a_at 10.650466 10.757778 10.765899 10.699095 10.760419 10.558961 10.930238 10.841388 10.693517 10.76007 10.734815 10.367977
1368192_at 4.5285463 4.593707 4.8412395 4.644902 4.7088995 4.8566914 4.5446973 4.560931 4.570654 4.6685896 4.771221 4.7830234
1368193_at 5.0970154 5.105546 4.809511 5.168084 5.098962 4.9517937 4.7489014 4.848333 5.3813443 5.0782485 5.083403 5.3068776
1368194_at 4.5770226 4.610966 4.4550066 4.4533606 4.4873586 4.748646 4.8145614 4.3148518 4.5814857 4.4340944 4.72423 4.760219
1368195_at 6.4761424 6.037314 6.2196293 6.731894 6.2763267 6.2614446 6.2221055 5.9275775 6.3495893 6.0301976 5.9397006 6.5253735
1368196_at 5.176612 5.162362 4.986634 5.235469 5.085908 4.891976 4.802164 4.6856337 5.0611873 4.771711 4.952477 4.988134
1368197_at 3.802048 3.889145 3.962085 3.93145 3.8577483 3.9859018 3.8092124 3.8839092 3.5753205 3.9568856 3.9288342 3.980149
1368198_at 5.0554023 4.629241 5.396139 5.090662 5.6439056 4.6364064 4.6165066 5.0384927 5.1966925 4.530075 5.0763054 4.7172694
1368199_at 8.397095 8.791417 8.797338 8.4904585 8.505737 8.743229 8.399752 8.615861 8.613847 8.574064 8.595645 8.7927475
1368200_at 5.6695642 5.5754805 5.655231 5.373549 5.334822 5.6312265 5.182554 5.6451716 5.0681133 5.2503242 5.794922 5.6284156
1368201_at 6.419416 6.086688 6.2704306 6.30396 6.4112506 5.957911 6.468772 6.266352 6.3522544 6.4496417 6.35783 5.9989414
1368202_a_at 8.474498 8.478331 8.639132 8.652172 8.524103 8.504994 8.86915 8.613075 8.543015 8.546398 8.618078 8.719791
1368203_at 5.1818056 4.603549 5.051519 4.8203883 4.9060855 5.0907507 4.9660854 4.7589016 4.972864 4.81573 4.882507 4.964975
1368204_at 6.449542 6.7552314 6.866346 6.6510816 6.556911 6.3388057 6.6662183 6.2358403 7.0494018 6.365075 6.8495445 6.617169
1368205_at 13.377613 13.470841 13.472728 13.45756 13.344828 13.502688 13.347373 13.429788 13.371147 13.480515 13.35629 13.536995
1368206_at 8.8287525 8.935839 8.881544 8.896288 8.804653 8.7207365 8.698854 8.954025 8.792923 8.737454 9.044357 8.631067
1368207_at 6.1780696 6.38067 5.9949384 6.2034955 6.156035 6.094357 6.353094 6.134385 6.416708 6.3743978 6.443347 6.417467
1368208_at 6.1753416 5.903643 6.0281816 5.9635973 5.654877 5.996931 6.2415767 6.0019917 6.1269054 6.214492 6.550761 5.630627
1368209_at 5.971807 5.696204 6.0963097 5.754917 6.450304 5.8286653 6.050909 5.6905165 6.1420774 5.8396263 5.680607 5.9970617
1368210_at 5.0317345 4.4168997 4.5221004 4.490621 4.6685996 4.6395764 4.3015704 4.525508 4.4051576 4.4030657 4.2140775 4.488361
1368211_at 12.368034 12.399536 12.354012 12.3207035 12.491576 12.3855505 12.37503 12.31008 12.373436 12.506155 12.449897 12.423302
1368212_at 7.8798294 8.310583 7.9158325 7.760331 7.9150524 7.9677753 8.179353 8.117242 7.9073534 8.061874 8.229242 8.403128
1368213_at 9.429479 8.990791 8.863263 9.315571 9.441307 9.194732 9.064823 9.467558 9.312904 9.440203 8.941796 9.102797
1368214_at 7.5510564 7.773794 7.6943464 7.801612 7.3306894 7.596455 7.6424446 7.748843 7.392933 7.912119 7.5440845 8.088835
1368215_at 9.95219 10.040051 10.063104 9.950263 10.066833 9.912696 10.07202 9.968459 9.930916 9.886082 9.948419 9.951079
1368216_at 9.428284 9.59772 9.454929 9.5639 9.597431 9.49319 9.635635 9.636043 9.529361 9.558628 9.544022 9.532792
1368217_at 8.299419 8.681742 8.517651 8.550985 8.428537 8.160223 8.436533 8.653828 8.442743 8.504583 8.487818 8.75758
1368218_at 6.0337896 5.814348 5.6867237 5.4661493 5.618979 5.4594073 5.762938 5.7551355 5.856283 5.8236213 6.061841 5.97132
1368219_at 6.7429037 6.6512356 6.4091473 6.8345704 7.023338 6.6406207 6.86099 7.039937 7.048445 6.852095 6.672629 6.6438613
1368220_at 8.952874 9.205487 9.21006 9.270371 9.260637 9.138525 9.182098 9.097648 9.551725 9.091234 9.327352 9.216298
1368221_at 9.684993 10.308367 9.97002 9.813613 9.895883 10.282469 9.711588 9.735325 9.7086935 9.458649 9.693816 9.779971
1368222_at 6.329576 7.3049183 7.1842847 6.3821163 6.6164737 7.101704 6.502569 6.7681894 6.508746 6.020514 6.4713073 6.520678
1368223_at 7.121489 7.939975 6.875962 7.454 6.9898963 7.232184 7.229046 7.924439 6.823105 7.7778516 6.8589025 6.738552
1368224_at 13.269488 13.453641 13.206722 13.154895 13.055229 13.256549 13.04438 13.4763565 13.257315 13.446245 13.029464 13.103125
1368225_at 7.5128922 7.451757 7.485367 7.3206687 7.659965 7.436211 7.5233245 7.284295 7.561768 7.0959177 7.357804 7.438191
1368226_at 8.105789 8.384069 7.9941893 8.321253 8.303769 7.954889 8.234192 7.9475183 8.099302 8.18536 8.365189 7.71223
1368227_at 8.0853 8.109474 8.146261 8.088586 8.509243 8.030886 8.909269 7.9683332 8.6734705 8.483455 8.521581 8.206293
1368228_at 8.112325 8.450497 8.198667 8.37628 8.314441 8.425852 8.43385 8.433505 8.081226 8.28544 8.447134 8.8662615
1368229_at 6.422423 6.603498 6.288686 6.438727 6.4437943 6.704661 6.7547493 6.429745 6.5396395 6.811298 6.76896 6.560208
1368230_a_at 9.232133 9.409152 9.318492 9.228164 9.290565 9.280819 9.205461 9.299758 9.384642 9.181539 9.335936 9.25515
1368231_at 6.804334 6.3246984 6.566517 6.515174 6.4198256 6.515245 6.437219 6.391359 6.471807 6.546839 6.2428284 6.3862762
1368232_at 8.274484 8.228514 7.918764 8.318359 7.9975085 8.160866 8.098384 8.31394 8.235882 8.4759 7.968405 8.282644
1368233_at 7.900652 8.213245 8.217578 7.95638 8.080453 7.736209 8.208499 8.106178 8.154022 8.066747 8.40672 8.208152
1368234_at 8.134388 8.194284 7.9988217 8.318359 8.307993 8.157205 8.699879 7.996407 8.097927 7.9810505 8.22669 8.465406
1368235_at 7.736388 8.018993 7.939181 7.7403374 7.646814 7.7182155 7.772452 7.7029314 7.8786516 7.9076495 7.7671185 7.8254294
1368236_at 4.037525 3.4592535 3.8477528 3.6635191 4.1319237 3.9941506 3.6461365 4.3477907 3.7578938 4.09702 3.853519 3.8456538
1368237_at 4.8008018 4.441021 4.6797657 4.525188 4.6365533 4.676892 4.3702765 4.7473006 4.6619577 4.796736 4.798676 4.383585
1368238_at 4.733725 4.1120286 4.9261155 4.894373 4.73839 4.8153443 4.725254 4.61944 4.736582 4.6566086 4.7787437 4.7831244
1368239_at 8.534847 8.556387 8.21657 8.476304 8.32868 8.387579 8.624672 8.478466 8.325449 8.262238 8.55696 8.120239
1368240_a_at 4.214472 4.3802547 4.508617 4.1319904 4.1499734 4.2165995 4.0672374 3.9728673 4.2806835 4.291098 4.538133 4.187239
1368241_a_at 8.603583 8.853562 8.589695 8.630883 8.775614 8.460958 8.644616 8.426935 8.521549 8.766373 8.616444 8.757352
1368242_at 5.178876 4.657979 4.8982954 4.698797 5.005303 5.0430503 5.0219364 4.959454 4.907692 5.0778027 4.841488 5.170145
1368243_at 5.3335156 5.0713873 4.995422 4.4386625 5.396363 5.003418 5.044381 4.505989 4.503312 4.6029124 5.2808123 5.037377
1368244_at 10.607272 10.371988 10.499378 10.240303 10.063737 10.346992 10.280314 10.362377 10.265232 10.120596 10.395997 9.833749
1368245_at 12.146174 12.642646 12.102722 12.5265 12.0182495 12.192039 11.486054 12.289065 12.639841 12.144481 12.373901 12.222844
1368246_at 4.931411 4.6164904 5.258604 4.67632 5.11561 4.618468 5.0444045 5.2141204 5.1627016 4.969239 4.7509546 5.0455556
1368247_at 5.90804 6.492665 6.614349 6.3895874 6.0968027 6.0292473 6.4286804 6.5073123 6.246192 6.93433 5.608 6.6797056
1368248_at 5.750664 6.1581135 6.5312567 5.871291 6.044109 6.11763 5.9543605 6.295125 6.0093637 6.0177417 5.648961 5.1890345
1368249_at 9.5371475 9.724991 9.053918 9.4736185 9.229227 10.100226 10.015473 9.864863 10.010955 10.033331 9.808174 9.475332
1368250_at 3.8274946 4.482387 3.8759487 4.0433846 4.237498 4.4163094 4.3153067 4.084129 4.2567964 4.392388 4.8217607 4.094294
1368251_at 5.22244 5.7222395 5.2376966 5.0651445 5.7304215 5.6732173 5.394869 5.0225654 5.724763 5.8009334 5.5994577 5.0800934
1368252_at 3.4246345 3.6843503 3.626857 3.5212069 3.9488661 3.5347662 3.5323682 3.7407937 3.5689304 3.5503793 3.3827972 3.4789743
1368253_at 12.422196 12.366337 12.195669 12.232519 12.331511 12.354744 12.47298 12.156374 12.285503 12.205972 12.434382 12.451355
1368254_a_at 4.8032303 4.2367206 4.738639 4.58319 4.969499 5.1422396 4.8106213 4.927985 4.7377357 4.119551 4.712381 4.664424
1368255_at 4.284735 4.084553 4.251373 4.1565933 4.354217 4.353354 4.7651196 4.325814 4.734331 4.2951264 4.6687627 4.819941
1368256_at 3.3595357 3.980448 3.5620549 3.5176125 3.7132192 3.4353404 3.6105645 3.8483691 3.3890066 3.6537619 3.6172276 3.4545956
1368257_at 4.094002 4.036105 4.1261234 3.956877 3.9062324 4.358592 3.974623 4.14485 4.35146 4.008623 4.1198454 3.9413948
1368258_at 5.2668767 5.069856 5.2375073 5.4736147 5.418955 5.664484 5.1113167 5.16787 5.4151053 5.431567 4.88556 6.1420517
1368259_at 7.340292 7.384019 7.775262 7.4903474 7.6932564 7.2940207 7.3273516 7.365282 7.037841 7.4262094 7.469726 7.636255
1368260_at 5.073765 4.897669 5.157569 4.9132643 5.3366203 4.756447 5.060898 4.68197 4.9770336 4.7400665 5.1637335 5.5819235
1368261_at 4.0660505 4.2401285 4.2551847 4.2057934 3.9853852 4.230502 4.2019453 4.175398 4.14292 4.3999376 4.345277 4.080955
1368262_at 6.7138906 6.6310925 6.2752237 6.0992746 5.9456925 6.4510603 6.1812854 6.805374 6.7097735 6.8041058 6.759723 6.119573
1368263_a_at 4.210167 3.8579865 3.958183 4.130326 4.283777 4.2334194 3.9192903 4.0410075 3.868485 3.869281 3.8927727 3.9451294
1368264_at 7.1574473 7.228239 6.9183893 7.106916 7.304939 7.32762 7.26132 7.1547155 7.1426787 7.2545314 7.1996493 7.5837264
1368265_at 9.06256 9.1227865 9.084971 9.211501 8.87319 9.270294 8.853305 9.117825 9.09248 9.094276 9.358596 8.96206
1368266_at 13.214772 13.282621 13.047173 13.102598 12.967515 13.167699 13.153053 13.156414 13.099046 12.991355 13.147417 13.014829
1368267_at 7.9806113 7.651892 7.580753 8.100708 7.831593 7.8994026 7.872532 7.8515825 7.5762815 8.049441 7.8777714 7.7319703
1368268_at 7.412729 7.6964793 7.7109737 7.424287 7.459142 7.42974 7.341037 7.6935763 7.5072317 7.3904057 7.4067554 7.8820205
1368269_at 3.4470365 3.7863135 3.559478 3.6831644 3.86487 3.399936 3.4241288 3.5107076 3.6195898 3.742351 3.5318136 3.5854268
1368270_at 7.785258 8.124347 7.259605 7.410835 7.4678707 7.6386404 7.3590617 7.471339 7.914391 7.1489983 7.7785964 7.9383616
1368271_a_at 4.6548753 5.099432 5.199443 5.206029 4.8012905 4.8547544 5.5458226 5.2578206 4.819848 4.634679 5.0710225 9.201604
1368272_at 9.874261 11.091769 10.872968 10.351282 10.004509 11.625536 10.267678 10.740311 11.175896 10.602227 10.608082 10.596737
1368273_at 9.617578 9.515223 9.290414 9.647508 9.2357025 9.552303 9.630226 9.61941 9.424093 9.456286 9.618006 9.650928
1368274_at 8.048525 8.432344 8.15986 8.297555 8.395132 8.208567 8.502493 7.920336 8.172892 7.9079056 8.2433815 8.602607
1368275_at 10.108673 10.665879 10.031568 10.675473 10.681249 10.397381 10.505976 10.621876 10.489769 10.670839 10.220686 10.772467
1368276_at 7.1847334 6.9300194 7.6215515 7.1738815 7.7908225 6.896099 6.7760916 7.1802673 6.9797974 7.20196 7.269228 7.104114
1368277_at 8.231092 8.779377 8.216824 8.448973 8.392362 8.656395 8.380915 8.390268 8.3979435 8.317027 8.572118 8.645498
1368278_at 5.9201145 6.38499 6.605774 6.4674845 6.779386 5.8424053 6.7004805 6.0470123 6.106258 6.634052 6.563701 6.2455573
1368279_at 4.6565905 4.785724 4.9079466 4.960845 4.669915 5.2074494 4.9482794 5.2262053 4.7244005 4.909189 5.043165 5.224999
1368280_at 12.172045 12.381341 12.325922 12.242896 12.227471 12.073652 12.28399 12.05843 12.034405 12.197586 12.024195 12.122329
1368281_at 5.7354593 5.0598516 5.388098 5.3848267 5.0876274 5.3715115 5.639061 5.141225 4.693433 5.573124 5.3398256 5.439433
1368282_at 4.4122047 4.6388116 4.2213354 4.333874 4.3947525 4.108286 4.619448 4.687803 4.6440825 4.503707 4.914248 4.434154
1368283_at 11.4361315 11.508454 11.254904 11.676776 11.408469 11.600151 11.612421 11.174605 11.462704 11.631662 11.433671 11.679532
1368284_at 7.8169513 7.564875 7.9324193 8.104225 8.079784 7.788156 8.282633 7.507866 7.4928646 7.717259 8.4168625 8.657766
1368285_at 4.4152904 4.530263 4.8707323 4.8428383 5.098383 4.772 4.52166 5.7856174 5.0443115 5.1707463 4.911388 4.9959707
1368286_at 6.9608803 6.6927123 6.6915264 6.834467 6.838339 6.7445564 6.7218337 6.914934 6.9090796 6.818014 6.9889827 6.7077713
1368287_at 4.786708 4.5324287 4.6151285 4.930375 4.6179285 4.7370844 4.5819674 4.625722 4.6301804 4.7449927 5.3576703 4.332921
1368288_at 14.153781 14.189342 14.107636 14.153781 14.118281 14.197711 14.102048 14.141296 14.109042 14.0495 14.133929 14.132096
1368289_at 11.107414 11.910491 11.651294 11.992497 11.447674 12.188123 11.984853 12.076033 11.966954 11.782178 12.046143 11.7045355
1368290_at 3.8433201 3.8390522 4.4433117 4.142759 3.7559476 3.7719493 4.0600863 4.162573 4.0213704 3.9664984 3.8531244 3.9338276
1368291_at 8.673428 9.364014 9.40291 8.938139 9.089683 8.868604 8.584883 8.929907 8.409316 8.743615 8.652608 8.94693
1368292_at 7.0356092 6.397934 7.074146 6.739166 6.8851037 7.0070443 6.979088 6.4210157 7.0872087 6.5352135 6.7812696 6.9813466
1368293_at 5.8379917 5.7002573 5.263114 5.413386 5.6546564 5.531753 5.3855166 5.1440363 5.5102043 5.6688166 5.3690443 5.8016567
1368294_at 10.74568 10.639661 10.854287 10.668001 10.779958 10.689556 10.595847 10.532949 10.529431 10.586912 10.892645 10.992774
1368295_at 9.625543 9.513845 9.477237 9.60362 9.2982025 9.629479 9.510756 9.56483 9.6769285 9.144974 9.147219 9.296635
1368296_at 8.763595 8.91584 8.7958355 9.192002 8.748788 9.28936 9.002361 9.090121 9.109741 8.648475 8.585963 8.928383
1368297_at 4.7838764 4.580988 5.0924196 4.752247 5.0934105 4.860691 4.502199 4.6780705 4.729129 4.966257 4.8857985 4.970381
1368298_at 5.863567 5.2396164 5.2441144 5.36092 5.593921 5.852786 5.4809213 5.2728553 5.4871902 5.2708845 5.493418 5.512204
1368299_at 4.398651 3.8491352 4.38334 4.2356553 4.2684526 4.0619116 4.1439877 3.8755527 4.0612593 3.9907384 4.1625443 4.16321
1368300_at 5.2829647 5.574912 5.685698 5.5530295 5.7697663 5.568733 5.5014915 4.882867 5.5829883 5.68648 5.8994226 5.807806
1368301_at 6.415087 5.7052393 6.5410485 6.122844 6.405138 6.0418844 6.422091 6.128456 6.074637 6.189714 6.4082875 6.2778826
1368302_at 4.9094124 4.975144 5.150713 4.8776207 5.266777 4.985462 4.8066382 5.04642 4.9583783 4.685443 5.0502796 5.247239
1368303_at 8.424312 7.291248 5.6772237 8.523237 7.443037 6.1424837 8.291849 8.40304 5.936617 7.1405153 7.224801 7.287012
1368304_at 11.582175 12.042992 12.074072 11.542078 11.719526 12.063244 11.5267725 11.865715 11.96671 11.553839 11.475222 11.462996
1368305_at 8.466748 8.534562 8.805062 8.381495 8.41412 8.605354 8.209459 8.361846 8.864461 8.620168 8.489886 8.569512
1368306_at 5.9346137 5.6058416 5.965667 6.0165696 6.0818686 5.690265 5.69265 6.0200443 5.720974 5.7434077 5.6460395 5.6323895
1368307_at 6.2175975 6.1749988 6.3825016 5.8717985 6.3317795 6.289436 6.363201 6.3284316 6.3216295 6.06035 6.452955 6.3191185
1368308_at 7.842907 7.8758135 7.103909 7.9007173 7.7617354 5.650985 8.360785 8.406987 5.987316 7.6343746 6.1306233 7.004057
1368309_at 7.241495 7.6372437 7.464912 7.487892 7.600635 7.3708696 7.3413606 7.537588 7.498998 7.331382 7.215744 7.6930523
1368310_at 5.261663 5.6677227 5.855929 5.5908103 5.853771 5.5585976 5.7629375 5.875391 5.7043915 5.9597263 5.8539934 5.7820396
1368311_at 8.156953 8.780942 7.958052 8.399597 8.351837 7.963216 8.57366 8.666004 8.496661 8.18856 8.8382 8.428238
1368312_at 5.4530315 4.6786585 5.1868668 5.502446 5.5210285 4.995409 4.873895 4.505989 5.0793285 5.056795 4.987987 4.9913
1368313_a_at 4.855141 4.121138 4.5262547 4.354973 4.3448467 4.5983605 4.368823 4.347004 4.462378 4.5152597 4.4384766 4.0573316
1368314_at 9.855499 10.207585 9.97361 10.101822 9.892568 10.182231 10.09577 10.087546 10.231314 9.995438 9.868454 10.310343
1368315_at 6.4208984 6.0968246 6.681881 6.3954024 6.675943 6.9586225 6.5426836 6.721331 6.4292474 6.5497465 6.610391 6.6157875
1368316_at 11.374407 11.004376 10.669708 10.8714695 10.936486 11.127548 11.156421 11.139779 10.859389 10.579961 10.932908 10.596146
1368317_at 4.8189855 4.6762843 4.942952 4.7098517 5.2766314 4.788037 4.7536426 4.880416 4.645239 4.630473 4.479621 4.8770328
1368318_at 7.6442795 7.7587805 7.414376 7.8798723 7.826805 7.2144384 7.9686127 7.962113 7.614895 7.419453 7.661198 7.293174
1368319_a_at 5.0280385 5.1140995 4.435853 5.3222775 4.949708 5.1861444 4.784567 5.363041 4.568305 5.1850085 4.822499 5.035523
1368320_at 4.8189855 4.538167 4.495098 4.962325 5.2720222 4.9770823 5.3344517 5.2294793 4.9952393 4.5316033 5.005221 4.5272784
1368321_at 6.8197107 6.9989343 8.121047 7.5768437 8.701502 7.926439 6.595042 6.5354943 7.7419276 7.7252913 7.3715734 9.421862
1368322_at 8.306368 8.452936 8.320791 8.435977 8.444463 8.319035 8.646313 8.298763 8.5744505 8.319965 8.546553 8.424957
1368323_at 7.398361 7.998375 7.2607427 7.6434207 7.3506155 8.08987 7.4397993 7.719254 7.1633472 8.021925 8.047508 8.624332
1368324_at 5.2025976 5.2388277 5.625663 5.521267 5.236286 5.0704856 5.2855234 5.618076 5.122872 5.4350476 5.427614 5.3358583
1368325_at 7.9757724 7.821439 7.090363 7.8927827 7.459498 8.266674 7.91998 7.5184617 7.965318 7.4448395 7.7668023 8.079216
1368326_at 6.637618 6.8495336 7.2647185 6.986233 6.734891 6.7746053 7.180951 6.9396167 7.284449 7.2838902 7.0841255 7.4055614
1368327_at 5.948963 5.7400665 6.182721 6.269385 6.1068997 5.9465995 5.986617 5.742236 5.782439 6.0393047 5.9026775 6.1812086
1368328_at 9.145247 9.198018 8.695792 8.983892 8.763612 8.556082 8.833668 9.343949 8.748409 8.749915 8.982704 8.393931
1368329_at 5.549415 5.3905535 5.7647395 5.122673 5.4917755 5.519035 5.407707 5.1008844 4.9672647 5.3108244 5.9902453 4.9913
1368330_at 7.208531 7.128024 7.195782 6.9233093 6.577094 7.173964 6.8757877 6.932234 7.046927 6.9532433 6.9560537 7.273618
1368331_at 11.729102 11.885256 11.699067 11.861177 11.739081 11.809276 11.952471 11.739544 11.805277 11.820526 11.77849 11.908152
1368332_at 6.715072 6.72783 7.0491295 6.6787324 7.1039066 6.096939 7.029063 6.5340724 6.6037645 7.010684 6.8377886 7.520975
1368333_at 4.5939336 4.5910435 4.489593 4.7227407 4.8094716 4.6016107 4.4831595 4.5915647 4.190884 4.5473847 4.6455493 4.4207726
1368334_at 6.919185 6.578906 6.9169674 7.103424 6.791748 7.207284 7.1272264 6.68132 7.4866676 7.233569 7.223236 7.4026346
1368335_at 13.605054 13.908044 13.718331 13.652559 13.856567 13.613716 13.477171 13.647304 13.696514 13.733489 13.681361 13.94917
1368336_at 11.560115 11.390188 11.517967 11.594323 11.787931 11.27196 11.420254 11.346896 11.488307 11.359838 11.433095 11.934697
1368337_at 6.2410088 5.987868 6.4620533 5.8358173 6.066211 5.993946 6.4076796 6.161348 6.0499425 6.2063537 6.2602825 5.8704605
1368338_at 4.2286005 4.485115 4.432867 4.5364513 4.6742854 4.7140956 4.494891 4.2331753 4.6818666 5.103812 4.5431404 4.366251
1368339_at 4.4713554 4.700555 4.4784446 4.5937905 4.6839495 4.548106 5.316801 4.753104 4.601185 4.6955175 4.8888264 4.7758493
1368340_at 8.4969635 8.217167 8.330748 8.156651 8.148394 7.9534903 8.394201 8.090153 8.15852 7.995666 8.27307 8.154346
1368341_at 7.6496778 7.9672227 7.6977067 8.159791 7.9233074 7.6452074 7.6719327 7.867685 7.46339 7.7360997 7.7029724 7.993058
1368342_at 3.9500456 3.6872625 4.0661507 3.8326666 3.8009021 4.1154423 3.8200321 3.8587263 3.9601228 3.9962835 4.3051023 3.9210603
1368343_at 5.49607 5.2641463 5.2216787 5.366666 5.3371425 5.463089 5.295927 5.208493 5.645037 5.472293 5.109399 5.0966377
1368344_at 3.4625611 3.5741808 3.662256 3.7060196 3.5026827 3.5293257 3.35691 3.7116067 3.3969264 3.4413483 3.5520217 3.3780823
1368345_at 4.496786 4.0554824 4.020914 4.140889 4.2164955 4.5104547 4.25569 4.4952884 4.215866 4.2868867 5.207814 4.403422
1368346_at 6.9184046 6.901024 6.8653574 6.687225 6.685077 6.4260883 6.831155 6.776869 6.5661545 6.868182 6.6558332 6.7583323
1368347_at 5.1088147 4.853556 4.714758 4.9743915 4.879095 4.9170427 4.979785 5.0881295 4.974914 5.0331626 5.167621 4.879444
1368348_at 4.4211936 4.2976604 4.1478167 4.6297994 4.446087 4.1004796 4.1368065 4.330947 4.5735784 4.3355823 4.099356 4.223573
1368349_at 5.3056707 5.3330646 5.3344917 5.34088 5.485346 5.129076 5.4137945 5.259307 5.4225507 5.4322515 5.55473 5.473336
1368350_at 3.59912 3.6267853 3.7141986 3.4973302 3.598016 3.44488 3.393293 3.604339 3.5283108 3.5831368 3.5876117 3.4437523
1368351_at 6.2396226 6.3218513 6.010293 5.8532395 6.733922 5.987697 6.3592324 6.1831985 5.7569313 5.9326744 6.163756 6.1003575
1368352_at 4.951732 4.8572245 4.814927 4.9368663 5.098703 4.74391 4.8872275 4.989116 5.281427 4.335508 4.6113954 4.632115
1368353_at 5.1935925 4.9042687 4.8726363 5.0945435 5.194676 5.238879 5.1259947 5.248112 4.6526494 5.028438 5.357613 5.7200375
1368354_at 10.423914 10.4575 10.312157 10.050917 10.495736 10.178561 10.50062 10.656688 10.354791 10.645523 10.658814 9.8662615
1368355_at 4.439203 4.8471274 3.8296127 4.1935806 3.7330341 4.4328246 4.2560644 4.6433864 4.5429845 4.5381165 4.673193 4.5904303
1368356_a_at 9.660381 10.022934 9.748294 9.678333 9.830798 9.94875 9.883598 9.530877 9.825096 10.0185175 9.871674 10.085051
1368357_at 6.1856656 5.6022277 6.1007104 5.666418 6.295849 5.575342 5.960272 5.7197824 5.994508 5.7731695 5.616858 5.9484253
1368358_a_at 3.7631693 4.00212 3.5816453 3.7499244 3.5635252 3.8611584 3.6704662 3.822077 3.5915265 3.7160861 3.7199633 3.2971058
1368359_a_at 4.0814877 4.456704 4.0496197 4.4207044 4.464314 4.0952334 4.28804 4.5687723 4.334875 4.339877 4.244276 4.205452
1368360_at 13.493885 13.49644 13.594445 13.53311 13.539786 13.510048 13.532792 13.518329 13.529715 13.394247 13.490246 13.621515
1368361_a_at 7.8312817 8.393237 8.229826 8.119234 7.7045054 8.050636 8.038095 8.159136 7.9180164 8.12903 8.108509 8.224429
1368362_a_at 10.65564 10.810969 10.674166 10.737207 10.688142 10.868474 10.750095 10.672573 10.888448 10.802206 10.785687 10.785002
1368363_at 4.2172127 4.187046 3.7462997 4.177496 3.897886 4.048561 4.0334387 4.176053 3.7341206 3.8923178 3.7707145 3.919066
1368364_at 4.4513025 4.4085827 4.527608 4.2809367 4.4428835 4.768153 4.759601 4.733528 4.5360136 4.3228383 5.047077 4.771546
1368365_at 12.220226 12.092901 11.839218 12.153759 12.151537 11.870926 12.007472 12.108402 11.987565 12.031095 11.978003 11.9849205
1368366_at 5.4796667 5.2267447 5.190606 4.920005 5.1078815 4.8456316 4.8864455 5.2469063 5.140232 5.207285 5.308139 4.984347
1368367_at 5.7349043 5.2979546 5.576185 5.670863 6.0652037 5.5688 5.471471 5.4002852 5.791367 5.672204 5.7228956 5.6058097
1368368_a_at 10.071551 10.077417 10.150312 10.160334 10.301701 10.065271 10.164704 10.314508 10.131474 10.08088 10.103176 10.151802
1368369_at 4.5403223 4.702051 4.572977 4.644156 4.9654694 4.7968054 5.0989532 4.319688 4.7990294 4.916301 4.789359 4.4928684
1368370_at 5.3801184 5.888359 5.8493905 5.658996 5.7644014 5.2035165 5.637248 5.461071 5.7271748 5.7491975 6.06975 6.4343023
1368371_at 5.453982 5.0546193 5.306112 5.1931686 5.10268 4.719091 5.506532 4.913152 5.2362256 4.9030704 5.3901224 4.8864202
1368372_at 7.7393513 8.359859 7.177165 7.487059 6.955323 8.326956 7.4503193 7.8988423 8.457705 7.795133 7.6080804 6.7973957
1368373_at 4.118724 4.822262 4.2933884 4.4667177 4.4206963 4.2885485 4.336357 4.522365 4.404566 4.3749027 4.278261 4.428918
1368374_a_at 5.780542 5.6029024 5.666215 6.2252636 5.626176 5.884323 5.972391 5.680642 5.962668 6.2342124 6.0557876 5.760658
1368375_a_at 4.9667616 5.180897 5.134314 4.429211 4.9105883 4.619549 4.8533206 4.773699 4.977834 4.5468225 4.7067504 4.867721
1368376_at 7.1948066 8.031561 6.1781898 7.8715057 6.9149523 10.331091 7.6111755 7.720145 9.223398 10.3478985 8.9730625 9.605467
1368377_at 5.045313 4.8487525 5.0465975 4.9552126 5.649799 4.974082 4.921236 5.0388317 4.815888 5.216141 4.823926 5.1081705
1368378_at 11.823688 11.689585 11.804954 12.190297 11.76791 11.900294 12.218766 11.860676 12.088765 11.608725 11.820005 11.812547
1368379_at 8.220674 8.397782 8.303507 8.22939 8.291149 8.170436 8.27222 8.352396 8.075593 8.542291 8.432779 8.585448
1368380_at 13.965459 13.924985 13.982767 13.911773 13.93603 13.95722 13.877029 13.944213 13.859089 13.861316 13.903613 13.85858
1368381_at 4.8787327 4.892788 4.9055605 5.044613 4.7382336 5.059583 5.2360935 5.198181 5.0803833 4.9168816 5.0697002 5.003867
1368382_at 5.5704937 4.305751 4.970826 5.180147 5.0100574 5.3228683 4.98285 4.8357306 5.213711 4.9576015 4.7870436 5.240677
1368383_at 5.82573 5.8295994 6.3147154 6.0927787 6.217519 5.8121233 6.223511 5.892522 6.1966224 6.278473 6.1378517 6.122847
1368384_at 4.3477483 3.9631736 4.183847 4.279744 4.327532 4.1844316 4.062892 4.196699 3.929977 3.8985887 4.0191345 4.008707
1368385_a_at 9.278899 9.557833 9.101853 9.414443 9.274053 9.284098 9.31919 8.962539 9.327015 9.2187805 9.480492 9.369475
1368386_at 9.5329895 9.620711 9.462752 9.536741 9.371541 9.653092 9.618013 9.434074 9.594145 9.439489 9.587301 9.6671715
1368387_at 11.135876 11.3766775 11.216408 11.133494 11.125815 11.292135 11.217018 10.922893 11.260549 11.258946 11.116822 11.321644
1368388_at 5.282066 5.1161284 5.3798084 4.864285 5.357589 5.455815 5.332808 5.908019 5.375516 5.8071337 5.4886565 6.011794
1368389_at 9.0145645 9.069376 9.10989 9.216343 8.865995 9.091271 9.221715 9.154571 9.105595 9.179353 9.079869 8.819023
1368390_at 9.135186 9.118411 9.085549 9.13055 9.081159 9.100082 9.061243 8.938381 9.095984 8.944761 9.08115 9.039448
1368391_at 4.97499 4.5704026 4.715289 4.754752 4.8226213 4.9287333 4.7035255 4.7957535 4.7138834 4.841466 4.6286664 5.171819
1368392_at 6.3789787 6.437981 6.510289 6.321614 6.715029 6.4791074 6.1115646 6.322988 6.605776 6.3862877 6.475768 6.329102
1368393_at 5.0275455 5.204796 5.4557114 5.0933356 4.8534307 5.43719 5.062728 5.3421154 5.6160135 5.4127545 5.580589 5.6835084
1368394_at 6.0392737 5.9738426 5.8145423 6.0824604 6.0251093 6.290267 6.035844 5.8568916 5.9696903 5.8744135 6.0431547 5.638391
1368395_at 5.141593 5.1282845 5.184226 5.103883 5.283742 4.9721766 5.175406 5.47605 4.9289823 5.218121 5.635903 5.0854673
1368396_at 5.813658 4.897011 5.6324744 5.2938905 5.6560383 5.4685497 5.492499 5.321229 5.6913233 5.322118 5.1508217 5.3175955
1368397_at 12.892513 12.867966 12.883072 12.872201 13.010666 12.51008 12.810066 12.633562 12.722997 12.729077 12.676098 12.795041
1368398_at 4.9300222 4.5359263 5.48147 4.7792406 5.1330924 4.4972467 4.5439134 4.7362943 4.7173357 4.745468 5.149362 4.5904303
1368399_a_at 11.707476 11.785088 11.53644 11.616491 11.582329 11.77317 11.53475 11.716467 11.678811 11.428395 11.514913 11.3732605
1368400_at 9.090605 9.285482 8.490337 9.120733 8.770296 9.056562 8.99461 9.0477 8.948778 9.270895 9.5209255 8.626604
1368401_at 4.681094 4.538167 4.454956 4.2743406 4.187825 4.8131056 4.5109015 4.5498004 4.257326 4.4906945 4.564969 4.550673
1368402_at 9.048702 9.05817 8.910861 9.019998 8.708704 9.0855665 9.053761 9.104912 8.836759 9.060744 8.96484 9.031962
1368403_at 8.96276 8.857162 9.222093 8.942575 8.84407 8.9744005 8.969745 8.994391 9.224435 8.775235 8.940599 8.7876215
1368404_at 5.3211184 4.744285 5.1526823 5.13484 5.2359037 4.8953195 5.335943 5.1727414 5.1888213 5.1495566 4.83364 5.5188527
1368405_at 7.723077 7.8916826 7.7458 7.6625953 7.713587 7.7744975 7.8249106 7.6373496 7.7234964 7.811452 7.879284 7.8167114
1368406_at 4.4627705 4.093299 3.8450532 4.2202034 4.221469 4.072112 4.2409267 4.344735 4.1569767 4.091301 4.1930323 4.1051764
1368407_at 4.7457747 5.432 5.5504932 5.9440236 5.2892256 5.8860517 5.1302953 5.4308753 5.565414 4.8802695 5.6039762 6.180368
1368408_at 4.8842664 4.604529 4.973708 4.687858 4.5848894 4.2696953 4.731736 4.545971 4.327976 4.717579 4.576425 4.9331903
1368409_at 10.173973 10.638918 10.152609 10.312902 10.063358 10.1160965 10.125607 10.118954 10.288971 10.272507 10.437832 10.028444
1368410_at 6.4338317 7.0280495 6.7769947 6.446138 6.615633 7.02826 6.7043605 6.958391 7.2077246 6.6264253 6.7944307 6.843622
1368411_a_at 3.6289754 3.869773 3.9056373 3.8273606 3.884938 3.9311423 3.928821 3.9709563 3.9317973 4.0052147 3.9188304 3.8844857
1368412_a_at 5.247149 4.9003944 5.087101 4.74266 5.0897756 4.6075363 4.9271655 5.1167254 4.8705826 5.032201 5.427638 5.031242
1368413_at 4.916668 4.9050674 5.1282654 5.38612 4.6322384 5.391283 5.165064 5.168831 5.017608 4.935566 5.2930813 5.2231817
1368414_at 5.722832 6.18919 6.10577 6.1860824 6.6353073 6.0938854 6.419114 6.049236 6.3707037 6.176984 6.17472 6.052002
1368415_at 4.0644393 3.9161174 3.8226576 3.945951 4.1403966 4.0380573 3.7634234 3.7970095 3.9122884 3.8299472 3.6955588 3.7422328
1368416_at 3.930856 3.986812 3.8914537 3.7849 3.776565 3.7366068 3.963621 3.8216157 3.9979122 3.9846475 3.998069 3.9561288
1368417_at 4.8389215 4.73909 4.9264846 4.805029 4.7854085 5.064303 4.7451305 4.6273775 5.273945 4.9037685 4.8283787 5.045556
1368418_a_at 13.051251 13.119317 12.9908 12.842852 12.943767 13.130944 12.927864 12.826807 12.952674 12.97369 12.809202 12.9890375
1368419_at 9.07428 9.3193245 8.953004 9.4083805 8.897796 9.147193 9.23869 9.354535 8.991551 9.483118 8.999917 9.087095
1368420_at 13.395295 13.346731 13.204714 13.234868 13.149871 13.361993 13.269704 13.194855 13.257724 13.215688 13.214713 13.319063
1368421_at 4.1324987 3.7748528 3.7662108 3.956825 3.9483492 4.155651 3.9091616 3.9467797 4.1175404 3.8915105 4.174153 4.2492723
1368422_at 6.485961 6.4413652 5.3372846 6.4571342 5.9570055 6.156204 4.774953 5.0908813 5.439578 5.4807873 6.0715632 4.9664564
1368423_at 5.3211184 5.509717 5.640153 5.539111 5.825075 5.534191 5.561324 5.9306455 5.828025 5.059002 4.9980354 5.509943
1368424_at 7.3565583 7.258501 7.3400955 7.7131047 7.5425515 7.239179 7.7768035 7.457503 7.3335075 7.694905 7.1496015 7.6070013
1368425_at 4.968584 5.2396164 5.11621 5.274285 5.552541 5.185274 5.7932625 4.804038 5.305151 4.71325 4.937171 5.1386747
1368426_at 11.634716 11.194056 11.02344 10.89089 11.074113 11.129174 10.69889 10.884818 11.155029 10.749711 11.135069 11.946475
1368427_at 8.126426 8.053562 7.876109 8.211829 7.7271132 8.161898 8.2960005 7.8235273 7.755519 8.2109165 7.9591093 8.106667
1368428_at 8.838004 8.496618 8.600013 8.923248 8.875904 8.782935 9.4557085 8.80439 9.051934 8.650429 9.037189 9.021506
1368429_at 3.610217 3.626022 3.3164914 3.2827299 3.5303707 3.528827 4.12347 3.624824 3.764001 3.2888772 3.2563453 3.807127
1368430_at 9.596519 9.612493 9.873835 9.686564 9.592914 9.412286 9.706749 9.466039 9.62482 9.742717 9.854856 9.970664
1368431_at 11.067072 10.990457 10.9444685 11.112844 10.975577 11.225583 11.259817 11.145688 11.261219 11.09595 11.21892 11.251384
1368432_a_at 4.392597 4.5937376 4.7546616 4.4349146 4.598363 4.8418055 3.994722 4.561387 4.2457514 4.562082 4.5336885 4.6979933
1368433_at 9.892078 9.832045 9.8362875 10.016517 9.809155 9.855908 9.8946705 9.886244 9.8480625 9.738141 9.7945 9.9664755
1368434_at 7.3565583 7.9107037 7.2329273 7.3406687 7.229508 7.6337357 7.566112 7.430655 6.9542813 7.1387577 7.672671 7.009952
1368435_at 11.998126 11.486025 11.9322605 10.991296 11.256817 11.67691 11.488451 11.492087 12.486575 11.016026 11.24225 10.8628645
1368436_at 9.610026 9.54853 9.4753895 9.575183 9.46523 9.555596 9.4458065 9.6931095 9.535882 9.578285 9.525078 9.529963
1368437_at 5.4176784 4.763747 4.7762775 5.4295387 5.185647 4.950085 5.0651135 5.0311103 4.9153633 4.8841 4.86361 5.284708
1368438_at 4.484039 4.3093343 4.740265 4.3790607 4.4529905 4.4620566 4.7317886 4.5906315 4.7566752 4.091301 4.192056 4.3033814
1368439_at 6.0586247 6.0986147 6.4505353 6.53016 6.60397 6.2762384 6.409083 6.348957 6.1885066 6.273167 6.0438623 6.1519475
1368440_at 7.258685 7.5961432 7.6297436 7.9016576 7.395558 6.908411 7.441956 7.9513435 7.6504197 7.5729766 7.452333 7.197379
1368441_at 6.1958036 6.36259 6.660443 6.278459 6.808851 6.492604 6.6142807 6.3177223 6.416169 6.4799185 5.999061 6.430923
1368442_at 13.181481 13.188515 13.301348 13.218219 13.174055 13.2211075 13.232728 13.148648 13.2249565 13.212721 13.187221 13.443579
1368443_at 5.7138753 5.021054 5.787656 5.616803 5.959983 5.492405 5.31799 5.4808455 5.346451 5.526291 5.526188 5.4607344
1368444_at 8.172424 8.585044 8.425193 8.543436 8.24498 8.346054 8.654981 8.446423 8.656318 8.439981 8.7022 8.548003
1368445_at 5.817972 5.4134007 5.895233 5.5487976 5.9240313 5.7975597 5.6659813 5.8702626 5.861379 5.861393 5.611393 5.772357
1368446_at 7.705887 7.790961 7.081003 7.5714893 6.976712 7.740204 7.3544908 6.879531 8.243848 7.679942 7.7986646 6.76028
1368447_x_at 6.998193 6.455102 5.766328 6.150253 5.472654 6.750295 6.89362 5.784567 8.071426 6.7094746 6.574718 7.1895595
1368448_at 6.9764237 6.4487095 7.0267115 6.736687 7.3428197 6.636404 6.67992 6.6720433 6.7751875 6.7082195 6.6473346 6.6557584
1368449_at 4.7275734 4.5805626 5.024701 4.5033274 4.9008665 4.7128353 4.9885054 4.859769 4.4466734 5.1907578 4.8686743 4.632387
1368450_at 5.019269 5.02794 5.102525 5.095992 5.290874 5.051035 4.6060157 5.0349503 4.7566752 5.192139 5.1199656 5.1925135
1368451_at 6.439319 6.4970713 6.272767 6.002373 6.396134 6.7971354 6.3871536 6.3114924 6.2896194 6.3625207 6.345658 6.0644054
1368452_at 9.388437 9.295516 9.560436 9.444669 9.235524 9.356698 9.582696 9.5756 9.519136 9.371655 9.297512 9.446431
1368453_at 10.536804 11.170038 10.683645 10.702479 10.913886 10.532501 10.93956 10.507097 10.597146 11.065205 10.498013 11.115915
1368454_at 3.964155 3.9451427 4.0856485 3.9951813 3.9952047 4.0933743 4.087767 4.1237736 4.027909 3.869281 3.9618435 4.0208387
1368455_at 5.2255216 4.916953 5.341504 5.2575555 5.4456935 4.9140625 4.9271655 5.1057825 5.3443303 5.397522 5.0952454 5.129388
1368456_at 3.664417 3.7603748 3.918074 3.8790352 4.072195 3.8460615 4.4531655 4.426008 3.9321504 3.9178274 4.1706476 3.9166691
1368457_at 4.3099127 4.2033834 4.4330964 4.502242 4.3455906 4.3126593 3.8857288 4.4089203 4.7759604 4.0453596 4.27818 3.9723082
1368458_at 8.02972 9.979508 8.024018 9.445251 9.869828 9.892648 10.67483 10.798448 10.069637 9.059783 9.478159 9.297465
1368459_at 4.613926 4.0770097 3.9370978 4.2898555 4.210224 4.244318 4.179253 3.995273 4.1006145 4.481924 4.21022 4.382022
1368460_at 7.556047 7.680459 6.9102287 7.326621 6.853466 7.8233533 7.8860297 6.9435077 7.398934 6.679597 7.190437 6.698651
1368461_at 11.569864 11.4957905 10.991005 10.873848 11.294268 11.304245 11.211491 11.163593 10.289107 10.949078 10.94526 7.014415
1368462_at 5.438209 5.3307657 5.4702487 5.2188263 5.942426 5.335462 5.6587796 5.46038 5.4736 5.60222 5.355111 5.739843
1368463_at 7.6356416 7.432946 7.3587213 7.509134 6.9397426 7.210221 7.5792093 7.27598 7.129778 7.566695 7.6164317 7.6932654
1368464_at 5.761103 5.656926 5.5618305 5.685734 5.820956 5.576203 5.2789097 6.015139 5.8785543 6.3083744 5.976821 6.3027844
1368465_at 3.970592 3.580464 4.1776094 3.7395763 3.795195 3.7217393 3.6685567 3.7440534 3.9406676 3.5320086 3.70776 3.703839
1368466_a_at 5.73253 5.622566 5.747773 5.6170726 5.631753 5.9632406 5.7540083 5.3922215 5.6670427 5.7144995 5.503995 5.518254
1368467_at 12.869791 12.7709675 12.785453 12.81844 12.808713 12.82362 12.905524 12.800113 12.816628 12.746439 12.708143 12.849134
1368468_at 4.265212 4.3348765 4.784666 4.2104464 4.900866 4.6018763 4.7385883 4.498436 4.540173 4.6527166 4.2576065 4.545896
1368469_at 5.792629 5.788824 6.118398 5.3492813 5.997764 6.2117553 5.743481 5.2777658 5.830282 6.111389 6.042401 6.2071953
1368470_at 8.566543 8.70819 8.151355 8.632015 8.363964 8.553926 8.5379095 8.748793 8.476563 8.503168 8.61302 8.625194
1368471_at 6.024789 5.497492 5.607429 5.864508 5.5198727 5.423911 5.251163 5.2547736 5.7838926 5.4952774 5.7562437 5.9756584
1368472_at 4.6804833 4.328535 4.837629 4.5807896 5.03294 4.834757 4.28683 4.2647514 4.8856225 4.645974 5.019554 4.708602
1368473_at 5.288223 4.774428 5.3327527 5.1927776 4.9886303 5.128596 4.9101124 5.195503 5.2582965 5.216608 5.680179 4.936071
1368474_at 6.6475463 6.682079 6.861737 6.5624766 6.325455 6.8196006 6.7308373 6.6627316 6.847708 6.7783847 6.8131723 8.04023
1368475_at 4.612136 4.103787 4.6360474 4.687397 4.640421 4.615331 4.175468 4.808923 5.0666265 4.237389 4.5692377 4.3491087
1368476_at 6.391341 6.502095 6.0663676 6.3517637 6.3842187 6.295434 6.3102355 6.5355177 5.8871984 6.4370174 6.452132 5.929422
1368477_at 6.687429 6.9123454 6.608059 6.6202683 6.6567125 6.900404 7.1770897 6.693882 7.112923 6.7517715 6.398839 6.7828
1368478_at 3.59912 3.8095558 3.7335773 3.7337313 3.7832434 3.7912295 3.6158643 3.5423532 3.7316017 3.8875785 3.8601522 3.6767094
1368479_at 3.7856567 3.654197 4.2496886 3.6351178 3.7867174 3.9664073 3.997302 4.013389 3.83004 3.8036444 3.8059256 3.8602324
1368480_at 5.967699 5.9852347 5.8432074 6.1160746 6.190137 6.1115685 6.310494 6.17794 6.1161633 6.0114665 6.1174827 6.7530932
1368481_at 5.4666595 5.0369644 5.044971 5.345742 5.1516533 4.969857 5.0273767 5.1040487 5.439709 4.90829 4.9272857 4.8878117
1368482_at 6.460908 6.4889107 6.680351 6.3120246 6.662404 5.9773088 6.494004 6.424057 6.123989 6.584492 6.961717 7.256467
1368483_a_at 4.5825167 4.500246 4.8611507 4.3788443 4.52322 4.7316737 4.331362 4.308341 4.6547794 4.2048674 4.306506 4.6664295
1368484_at 4.883251 5.4230022 4.452831 4.410201 5.0175066 4.9101315 4.749419 5.013552 5.1285644 4.800381 4.707903 4.6408286
1368485_at 4.956359 4.3135166 4.967059 4.5984077 4.728077 4.593217 4.6696205 4.4548607 4.0647173 4.3664474 4.577791 4.568763
1368486_at 6.7855926 6.1482725 5.1895676 6.4288034 4.8151045 6.458114 7.861957 6.288245 6.364281 6.7944293 7.3022985 7.633958
1368487_at 3.1717536 3.3155932 3.4841666 3.220867 3.1531298 3.3693502 3.1433814 3.3086445 3.447894 3.2348118 3.2699294 3.3828106
1368488_at 9.493846 9.130504 9.3139 9.508037 9.488183 8.689393 9.342389 9.33866 9.203828 8.622417 8.99919 9.188229
1368489_at 5.1216903 5.0215225 4.8204403 4.863418 4.9465933 4.7350264 4.5947924 4.8914976 4.8878374 4.727394 5.040269 4.942466
1368490_at 9.553618 10.763137 10.06232 10.439275 10.3515005 9.846016 9.889711 9.88399 10.21297 10.269836 10.341287 8.566823
1368491_at 6.399851 6.399794 6.3900266 6.308415 5.9509706 5.9417744 6.5617104 6.6478114 6.7574267 6.0691733 6.2491527 5.866327
1368492_at 7.1212325 7.2597 7.8401833 7.2996206 7.272406 7.2847776 7.497204 7.334057 7.326379 7.2167273 7.747282 7.177455
1368493_at 5.198829 4.952589 5.0879793 4.985603 5.486349 5.1854224 5.338779 5.6102557 5.048292 4.8946137 5.0880837 4.740208
1368494_at 4.157641 4.3420405 3.927088 4.0020266 4.177559 4.065604 3.965855 4.2182407 4.2320833 4.1289606 4.3442883 4.102935
1368495_at 5.222682 5.3001847 5.1282644 5.2779446 5.5796146 5.5342007 5.1527824 4.566478 5.047256 4.5806527 5.3187685 5.2595606
1368496_at 4.978668 4.563299 4.80632 4.4196234 4.8857026 4.6862097 4.702087 4.8094177 4.4066386 4.5552464 4.4923697 4.636367
1368497_at 10.6431465 10.725959 11.00543 11.003727 11.086628 10.6480465 10.667088 10.988084 10.774842 10.9941225 10.911122 11.712201
1368498_a_at 3.1265345 3.3333526 3.4849942 3.6806874 3.5892005 3.3639424 3.3776164 3.5559902 3.3390114 3.4990683 3.5226111 3.360127
1368499_at 3.3901663 3.212141 3.4269235 3.2533119 3.3858354 3.3589945 3.1746325 3.6942399 3.518124 3.5951917 3.6019173 3.388416
1368500_a_at 6.9146523 6.39261 7.1124372 6.4369726 6.845501 6.866072 6.709338 6.517286 6.8111095 6.565446 6.395426 6.7352314
1368501_s_at 6.2410088 6.751663 6.654107 6.4994473 6.385065 6.3648057 6.5561905 6.099015 6.7823124 5.8656263 6.2082148 6.480659
1368502_at 4.5619593 4.330972 4.5754557 4.4540396 4.8596525 4.3799114 4.4390907 4.3194833 4.2867002 4.4529886 4.7833786 4.357342
1368503_at 7.8839397 8.330246 8.274103 8.505224 8.291634 8.285011 7.8941245 8.41869 7.9851236 8.417118 8.269497 8.023113
1368504_at 10.945859 10.956545 10.660498 10.82718 10.737915 10.946104 10.838502 10.843978 10.8880625 10.727255 10.818259 10.865808
1368505_at 4.9469867 4.4436173 4.910184 5.4005337 5.062505 4.7695904 5.171507 5.42603 5.4463615 4.7474604 5.1125693 6.793649
1368506_at 4.806139 4.7241592 5.419565 4.7184024 5.0640926 4.64003 4.904686 4.9434476 4.7549953 5.3958297 4.7694736 5.927705
1368507_at 11.132918 11.3203 11.1305685 11.175176 11.24935 11.148763 11.233325 11.289568 11.167397 11.298827 11.303754 11.190281
1368508_at 8.082194 8.448601 8.014319 7.987053 8.105941 8.515366 8.013161 8.214806 8.147741 8.273041 8.382152 8.293326
1368509_at 5.990185 6.0436974 5.9725723 5.8258276 5.666082 5.4085 5.352484 5.7486873 6.2784386 6.192536 5.628503 4.954148
1368510_at 4.496786 4.3585525 4.912075 4.7228966 4.569659 4.445158 4.4860067 4.505275 4.5809813 4.6779957 4.631687 4.6752653
1368511_at 4.4645433 4.2407494 4.2403135 4.216218 4.221191 4.275786 4.274152 4.2233486 4.3183584 4.21216 3.9475245 4.2366705
1368512_a_at 10.415518 10.227643 9.799312 10.066781 10.01053 9.878652 10.31301 10.183594 10.000008 9.753361 9.717399 9.644395
1368513_at 6.2275825 6.221271 6.206283 6.7912517 6.7051435 6.17699 6.1171317 6.5959997 6.201384 6.0904346 6.3295045 6.466634
1368514_at 11.715813 11.678328 11.502413 11.569751 11.482224 11.6342 11.565543 11.56904 11.476505 11.522707 11.428794 11.454152
1368515_at 4.991036 4.8600616 5.0149145 4.871496 5.1979647 4.7855234 4.6957626 4.906741 4.666708 5.0673513 5.108575 4.651359
1368516_at 6.5948157 6.7149296 6.701638 6.6898265 6.519131 6.5679364 6.7174344 6.7740073 6.712476 6.740774 6.5295644 6.8659077
1368517_at 6.6630163 6.819407 6.5895705 6.6846037 6.3563833 6.365268 6.6896715 6.552646 6.6460347 6.83593 6.7538166 6.6944757
1368518_at 8.142424 8.124624 8.37815 8.14098 8.294507 7.9250774 8.277519 7.593282 8.028143 8.234367 8.121705 8.513686
1368519_at 5.0517597 5.3318577 5.1685658 5.146858 5.6998754 5.0834546 5.328582 5.4303555 5.1201396 5.540877 5.3431244 5.495214
1368520_at 12.805663 13.248598 12.378271 12.562781 12.871119 12.997886 12.828461 13.098389 12.639474 12.199061 12.752854 12.633684
1368521_at 6.776875 6.711509 6.5540037 6.336837 6.8941073 6.586267 6.122452 6.1938148 6.3650684 6.4328046 6.355065 6.607775
1368522_at 4.1684656 4.1183143 3.8958907 3.8681037 4.649352 4.4746456 4.506768 4.1982703 4.044612 4.0621266 4.1794605 4.1523457
1368523_at 4.0566072 4.12569 4.3162804 4.123315 4.3377 4.258761 4.1098824 4.249032 4.574866 3.926023 4.103497 3.9954677
1368524_at 3.7430077 3.9576042 3.8102632 3.8889892 3.7304254 3.6864753 3.7197587 3.6936004 3.7112472 3.7281961 3.8951483 3.692158
1368525_at 6.6587133 6.505554 6.0613275 6.730552 6.4309454 6.6711464 7.0989733 6.6497717 6.3973503 6.8852057 6.6153216 6.5579057
1368526_at 7.2803288 7.265078 7.324489 7.1536746 7.2251825 7.1567655 7.2844048 7.1523395 7.1165996 7.085241 6.8783975 7.2575855
1368527_at 3.298843 3.3198276 3.1833835 3.413466 3.4032614 3.3491611 3.073532 3.1460962 3.386936 3.572346 3.5985808 3.2386417
1368528_at 8.823957 8.720276 8.12672 8.542957 8.230236 8.661444 8.332133 8.694651 8.067466 8.236696 8.137459 8.081415
1368529_at 4.651683 4.5910435 4.721093 4.592908 4.381065 4.5248213 4.802164 4.7742257 4.449038 4.579775 4.2647696 4.6580596
1368530_at 5.074085 4.3458877 4.810274 4.3391213 4.698129 4.174514 4.6150546 4.663156 4.2038193 4.506631 4.560626 4.6909065
1368531_at 3.488479 3.6404097 3.8152642 3.390423 3.4815938 3.3698783 3.9031904 3.7133641 3.6942568 3.9488707 3.6932988 3.7099328
1368532_at 4.423809 4.147867 4.5984745 3.976215 4.1917925 3.9474745 4.1173625 3.7903259 4.256012 4.2521243 4.128807 3.6605892
1368533_at 5.3366966 4.8290815 5.110226 5.1848326 5.3019505 5.4625225 5.533142 5.3193116 5.0028977 5.32257 5.274014 5.9085493
1368534_at 5.964363 5.201549 5.9250684 5.834045 6.1514144 5.811447 5.647239 5.2895203 5.471695 5.7817054 5.77887 5.284499
1368535_at 5.002844 5.5051823 5.3722353 5.1012607 5.3313775 5.6972256 4.941283 5.396636 5.2797384 5.188533 5.1004086 5.283744
1368536_at 11.017491 10.523179 10.767376 10.622955 10.52864 10.692147 11.005728 10.799353 11.012105 10.513666 10.666445 10.900035
1368537_at 5.906215 6.2797933 6.2623153 5.7814274 6.043433 5.9965177 6.347565 5.769042 5.898092 5.9265423 6.2054915 6.528482
1368538_at 8.370003 8.3404255 8.304947 8.249619 8.020253 8.218725 8.080536 8.347954 8.389931 8.097311 8.309207 8.184266
1368539_at 3.3989885 3.553272 3.6148422 3.5922918 4.2745132 3.2838311 3.367211 3.5999033 3.7959738 3.7119021 3.6178293 3.3526897
1368540_at 4.308644 4.159973 4.3387556 3.9183054 4.09412 4.010295 4.3215027 4.224578 4.4718823 4.33805 4.0252194 4.918013
1368541_at 6.019044 6.2839594 6.108317 5.897281 6.174964 6.0233107 6.315762 5.8063545 5.5110507 6.8398266 6.452143 6.640179
1368542_at 4.904919 4.330765 4.326435 4.366765 4.592598 4.3528695 4.360583 4.78327 4.5766077 4.60429 3.7322936 4.9913
1368543_at 7.8148327 7.8020754 7.81317 7.226092 7.78916 7.2072077 7.148374 7.675483 7.5575504 7.4009905 6.699299 4.4457426
1368544_a_at 4.764678 4.534858 4.433669 4.541869 4.6087055 4.8110127 4.665075 4.41946 4.733062 4.7146006 4.516507 4.840427
1368545_at 5.1687217 5.915882 5.5802464 4.9575663 5.6834893 5.8151364 5.2830887 4.905352 5.527937 5.272006 5.0274405 5.1817474
1368546_at 5.0366616 4.9538994 5.0096235 4.9604425 5.0245495 5.3403463 5.3971753 4.8731546 5.6673822 5.159993 5.1252966 4.710504
1368547_at 4.5218644 3.7925014 3.9271257 4.2303286 3.986567 4.0962534 3.741936 3.8827353 4.1957817 4.1057987 3.8936145 4.1948395
1368548_at 3.2365468 3.5273716 3.3111565 3.2174907 3.1503937 3.2594237 3.3207333 3.4912753 3.5753205 3.3162844 3.3692026 3.4799032
1368549_at 9.117324 9.095595 9.491573 9.046011 8.911937 9.055074 8.654869 8.98838 9.042366 9.021589 8.853702 9.122925
1368550_at 4.969802 5.295538 5.231329 5.3597765 5.2720222 5.057648 4.873743 5.1076403 5.0835266 4.6889267 4.8118587 5.1502714
1368551_at 4.713696 4.4557905 4.6420593 4.7522283 4.4665866 4.4874578 4.338577 4.169589 4.577814 4.5434966 4.619909 4.825844
1368552_at 10.834654 10.96524 10.514324 10.920175 10.88088 10.956876 10.843898 10.774511 10.883252 10.784982 10.914893 10.620127
1368553_at 4.800946 4.741003 5.101465 4.646714 4.7153845 4.804368 4.9301434 4.424139 4.531576 4.7057734 5.1373196 5.1204596
1368554_at 5.7059503 5.72295 5.5736237 5.4651384 5.426099 5.637405 5.315255 5.5467687 5.7809753 5.545043 5.8858805 5.41759
1368555_at 5.9320354 5.7666388 6.384781 5.447284 6.1957026 5.735353 5.7735076 5.3777623 6.025128 5.542423 5.698654 5.988418
1368556_at 4.8107424 4.7861385 5.2200007 5.1974406 4.8457885 4.861148 4.888275 4.7531705 5.0251555 5.2357645 4.9673204 4.6903405
1368557_s_at 4.269293 4.6347833 4.8560348 4.0796876 4.655099 4.6107836 4.789919 4.423041 5.201533 4.1037664 4.280575 4.175883
1368558_s_at 7.565701 7.892667 8.467755 7.6385875 7.9793987 7.705372 8.430317 7.3729796 7.6926885 8.142107 7.900362 8.438234
1368559_at 5.768616 5.2469397 5.9242377 5.6310663 5.549337 5.4240694 5.7652636 5.674968 5.6913233 5.8003426 5.5172315 5.5076847
1368560_at 5.506761 4.922255 5.032972 5.0329657 5.087983 5.367967 4.9506936 5.4653025 4.8929014 4.7757664 5.01796 5.0782156
1368561_at 4.0218306 4.0384073 4.072069 4.0206623 4.069839 3.8900046 4.561969 3.9207036 4.0964813 3.889367 4.060487 3.9715464
1368562_at 5.180704 4.877038 5.159275 5.2365623 5.0410676 4.7790923 5.030335 5.0568876 4.9352207 4.950581 5.315094 4.809016
1368563_at 7.76345 6.945641 6.814376 6.665538 6.4113226 7.4835944 6.529842 7.8902993 7.7898474 7.7966576 6.5343685 6.8759756
1368564_at 5.049118 4.3474913 4.5743074 4.2044525 4.5946884 4.774412 4.474269 4.7290096 4.638054 4.5017447 4.760735 4.3991213
1368565_at 4.2557206 4.399444 4.60979 4.4892535 4.3635125 4.399558 4.2724075 4.271622 4.3085737 4.630644 4.5292673 4.372592
1368566_a_at 11.714543 11.50835 11.385136 11.4347725 11.644071 11.6643715 11.878608 11.764611 11.750068 11.400558 11.568696 11.301677
1368567_at 7.5806217 8.27887 8.250969 8.491102 7.522188 8.034695 8.089748 8.220805 8.104264 8.514688 8.524125 8.040964
1368568_at 5.8835745 5.736908 5.649176 5.9981923 6.061209 5.603815 6.040676 6.1115155 5.6900473 5.965687 6.134628 5.50465
1368569_at 4.1594944 3.6636903 4.155741 3.7850878 4.2674093 3.7159727 3.5865014 4.133904 3.8350675 3.9336438 4.1505446 6.415918
1368570_at 7.1971154 8.012136 7.617754 7.811432 7.0478945 7.48131 7.622389 7.4278655 7.7022457 7.2416754 7.7010775 7.5507956
1368571_at 4.3955493 4.3802547 5.1995454 4.4259906 4.4749107 4.663344 5.436519 5.460783 4.9118824 4.8976307 5.328742 5.350631
1368572_a_at 5.436377 5.405944 5.520464 5.353098 5.652754 5.3178406 5.2415323 5.512437 5.1861486 5.264879 5.330921 5.504506
1368573_at 7.8302965 7.9764867 7.1078835 7.880802 7.572958 7.706126 8.297651 7.7155175 7.968867 8.142217 8.145327 8.230818
1368574_at 10.501507 10.288902 9.892975 10.376787 10.018786 10.139016 10.511364 10.267695 10.136724 10.114082 10.124279 9.928258
1368575_at 5.681144 5.358735 5.4690237 5.4525547 5.3959646 5.0954742 5.1309147 5.135266 5.4201136 5.4205694 5.5663424 5.305842
1368576_at 4.335743 4.1843276 4.2014904 3.9028065 3.9162679 3.9180024 4.179269 5.1063676 4.18008 4.5006676 3.9735844 4.0178647
1368577_at 3.4447668 3.5222704 3.362258 3.3896263 3.5946667 3.7038853 3.3334231 3.4464679 3.546873 3.6017053 3.3899424 3.5011888
1368578_at 4.7288556 4.708544 4.720598 4.7262354 4.624046 4.9576006 4.598838 4.6797395 4.1119814 4.5484066 4.762998 4.5398664
1368579_at 4.4005666 4.2451415 4.7703753 4.4933195 4.7088995 4.9934664 4.5406637 4.670388 4.4571624 4.834731 4.583002 4.5878797
1368580_at 6.2445874 5.8961926 6.2242584 6.2012715 6.3377786 6.149795 6.152977 6.159256 5.889112 6.225564 6.3250065 6.2606626
1368581_at 5.7743173 5.509717 5.874151 5.692427 5.6133027 5.5240097 5.8798265 5.2294793 5.382799 5.391724 5.453855 6.039412
1368582_at 4.119606 3.9469573 4.19481 4.1673384 4.4000654 4.15191 4.0352097 3.9247963 4.0427265 3.9914315 4.1473694 3.897782
1368583_a_at 13.753842 13.828232 13.628302 13.944876 13.760189 13.917443 13.890002 13.711601 13.782213 13.660957 13.779191 13.990492
1368584_a_at 5.248667 4.532175 5.0415497 4.7493916 4.8851957 4.456662 4.865079 4.7795978 4.680872 5.007967 5.781388 4.530602
1368585_at 6.1357822 5.866924 5.889539 5.8306575 6.149643 6.2018414 5.762343 6.002017 5.9222307 5.771966 5.775321 5.8787756
1368586_at 5.187173 5.0847826 5.533017 5.5358295 5.4669857 5.5271835 4.971754 5.398843 5.16379 5.0672097 5.202754 5.196256
1368587_at 13.894165 13.911814 13.876358 13.839725 13.802242 13.909879 13.868144 13.881515 13.894148 13.695229 13.92735 13.785246
1368588_at 5.4548388 5.9539638 5.603301 5.508524 5.5987945 5.3740945 5.485361 5.857436 5.6126328 5.77646 5.3953886 5.7320013
1368589_at 9.583443 8.552992 9.1933775 8.9737 8.792046 8.323828 9.004188 9.37882 8.316114 8.269612 8.266028 8.19158
1368590_at 3.9903975 4.0792704 4.000499 3.779744 3.6990066 4.066333 3.66783 3.8261085 4.2380304 3.815357 3.8033028 4.252626
1368591_at 9.085662 9.037731 8.873151 9.009084 8.945768 9.373344 8.929423 9.058534 8.980387 9.071831 8.995414 9.418094
1368592_at 7.6023536 7.4457507 7.813082 7.499796 7.4550586 7.478973 7.5584764 7.9042873 7.4956827 7.3323283 7.3511357 7.955537
1368593_at 8.756969 8.664448 8.386297 9.118231 8.364378 8.72496 9.268658 8.659613 9.023926 8.179142 8.58827 9.054249
1368594_at 4.9773173 4.826756 5.2673373 5.274285 5.3122716 5.1887035 5.19768 4.83364 4.9283304 5.0670176 4.857655 4.8918476
1368595_at 4.207034 4.599412 4.597212 4.6311507 4.76199 4.424099 4.4113483 4.898476 4.7700524 4.8929715 4.655657 4.732089
1368596_at 6.7629604 7.0995216 6.638594 6.746874 6.8599296 7.0238485 7.130336 6.839091 7.3922076 6.938695 7.096779 7.532805
1368597_at 6.1531167 6.0520883 5.9525332 5.9920406 5.8694515 6.1468396 5.9881887 5.880597 5.87264 6.126712 6.0331306 6.02069
1368598_at 6.499482 6.047138 6.7523923 6.4534125 6.493013 6.4639783 6.434682 6.5668383 6.3328414 6.4518404 6.4954386 6.166434
1368599_at 5.3064346 5.6227274 6.204193 5.4159813 6.008382 5.59181 5.4911056 5.856256 5.2609043 5.9007854 5.336968 5.567582
1368600_at 10.985041 10.869148 10.927276 11.053222 10.824395 11.005634 11.175602 10.983381 10.970108 11.089965 11.008997 10.917684
1368601_at 4.9828224 4.777122 4.3921795 4.9118123 4.699173 4.682891 4.3757763 4.720769 4.818771 4.443415 4.484234 4.8170137
1368602_at 3.8117542 3.9189892 3.7040958 3.8311923 3.753187 3.8543055 4.060226 3.8755524 3.835546 3.6958601 3.795032 3.9197762
1368603_at 4.534713 4.2454324 4.821434 4.557367 4.511528 4.4808493 4.456891 4.7343116 4.805098 4.534588 4.6225033 4.567653
1368604_at 4.9325294 5.0104704 5.230584 5.2505174 5.241776 4.7596335 4.827504 5.242653 5.2992067 5.252042 5.0827885 5.098598
1368605_at 4.340013 4.7376776 4.5665236 5.183121 4.68267 4.8257465 4.877988 5.001072 4.78036 5.1200976 4.804654 4.9355536
1368606_at 3.9514208 4.050387 4.2117805 4.1685762 4.437538 3.776489 4.1285305 4.037582 4.074957 3.8668737 3.9654288 4.157271
1368607_at 6.769164 8.469637 7.7964597 7.7302322 8.020253 7.584224 8.371771 7.2955217 7.4737005 5.5999107 6.5139494 5.555335
1368608_at 10.239519 10.269027 10.117463 10.186114 9.867895 10.221928 9.975193 10.206544 10.157256 9.828204 10.128691 9.756716
1368609_at 12.619577 12.746775 12.534991 12.735293 12.431501 12.684247 12.603804 12.604344 12.69904 12.671857 12.573101 12.616067
1368610_at 3.8478181 4.0904675 3.878303 4.2944717 4.373426 3.789729 3.8467164 4.1231647 4.2674727 3.7896087 4.094348 3.7074833
1368611_at 4.584474 4.081293 3.9180944 4.113068 4.0261006 4.1646314 4.1223564 4.5630474 4.3585086 4.1301317 4.383054 4.088516
1368612_at 5.5476065 5.4510074 5.05817 5.363281 5.344322 4.937186 5.5561743 5.4577456 5.2901115 5.490914 5.621957 5.245385
1368613_at 4.277791 3.9751089 4.6358476 4.1647677 4.5242624 3.8141675 4.251417 3.971554 3.8072457 4.494759 4.1506834 4.1948395
1368614_at 7.4230676 7.5500083 7.9263325 7.6991076 7.968536 7.462022 7.9668818 8.056268 7.676555 7.579192 7.777481 7.8973627
1368615_a_at 4.8926554 4.8421135 5.0364337 5.1395917 4.861033 4.6559124 4.8433466 4.99609 4.544986 4.511236 4.9831486 4.6716433
1368616_at 5.9335294 5.869201 6.46002 5.5524354 6.0731936 5.8415523 5.7526793 5.86463 6.2124057 5.663006 5.541388 6.0022397
1368617_at 4.541174 3.9419446 4.3443494 4.6033244 4.378369 4.4211154 4.8113575 4.316948 4.1064825 4.3802066 4.472801 4.5096884
1368618_at 9.234949 9.370852 9.083799 9.382685 9.0397625 9.172881 9.241935 9.25776 9.168618 9.20628 9.518123 9.277531
1368619_at 5.30782 4.861392 4.956103 5.2954555 5.203986 4.857418 5.0264177 5.084731 4.964908 5.3105173 5.0827885 5.113864
1368620_at 5.4060946 5.93937 5.7403936 5.447216 5.9806395 5.52232 5.5672474 5.7421055 5.570561 5.621691 5.661156 5.739843
1368621_at 10.689407 10.595461 10.656589 10.802932 10.591648 10.7456045 10.800222 10.666981 10.90988 10.570063 10.753244 10.691647
1368622_at 4.0833807 4.068187 4.0021057 3.9720755 4.305625 4.187221 4.11115 4.313917 4.2966695 4.2825985 4.379377 4.7049336
1368623_at 4.5473156 4.7347393 5.0906553 4.3890285 5.109563 4.883184 4.689996 4.4323034 4.847069 4.582487 4.451563 4.807391
1368624_at 4.2438116 3.808769 3.7801805 3.9099512 4.1551 3.5779026 3.9872193 3.4164932 3.7114148 3.842683 3.6301708 3.972979
1368625_at 5.163315 5.286903 5.3533344 5.0973825 5.780056 5.5357556 5.742277 5.825309 5.2962923 5.0106654 5.3834214 5.2895727
1368626_at 4.496786 4.294667 4.554055 4.4736757 4.6186876 4.514565 4.7473717 4.620923 4.2945886 4.6798587 4.74852 4.3958783
1368627_at 12.928266 12.740718 12.787887 12.842056 12.837912 12.797068 13.052885 12.751583 12.787047 12.597936 12.756692 12.764952
1368628_at 3.772041 3.9072254 3.9660237 3.9347148 3.9593754 3.9363196 4.137965 3.723542 4.037363 4.0466633 4.112413 3.926561
1368629_at 4.5880094 4.409361 4.7634845 4.433295 4.863207 4.7207613 4.534107 4.385499 4.5516195 4.4588804 4.395788 4.326884
1368630_at 3.5169663 3.6806993 3.8240426 3.628633 3.9485688 3.4771366 3.7923841 3.8966842 3.724706 4.1553917 3.5057528 3.507162
1368631_at 4.3014793 4.1754494 4.379884 4.0540004 4.489504 4.181413 4.2511377 4.4605217 4.1771164 4.343067 4.857626 4.574409
1368632_at 3.3278816 3.4715223 3.5786982 3.4936676 3.2760959 3.5140958 3.33382 3.6748464 3.3437767 3.4003637 3.4732492 3.2682693
1368633_at 3.5734525 3.2392042 3.2880847 3.3245728 3.5892005 3.611283 3.3284686 3.7247589 3.2675555 3.588128 3.546532 3.3251855
1368634_at 7.9269223 7.2245235 7.5161405 7.7221227 7.8177924 7.8036523 7.679174 7.721104 7.7380767 7.5450535 7.754937 7.2487116
1368635_at 4.3877487 3.948664 4.3713083 4.280985 4.215521 3.890833 4.1832333 4.2901096 4.132185 4.0226307 4.2879324 4.0103264
1368636_at 5.5996876 5.611455 5.523933 5.822688 5.8503966 5.3421683 5.3833437 5.3421154 5.4351044 5.397508 5.537855 5.557813
1368637_at 4.5340786 4.3085866 4.3909073 4.467268 4.1571565 4.3748455 4.309572 4.1173964 4.3023767 4.0141444 4.344288 4.4557605
1368638_at 5.523871 5.4104357 5.373544 5.1352115 5.7323704 5.4058733 5.425469 5.3519893 5.462685 5.260981 5.2055287 5.2858195
1368639_at 3.8573933 3.980448 3.8582547 4.298227 4.023858 4.160192 3.7625306 3.8586423 4.122447 3.9690053 4.031565 3.65639
1368640_at 5.2462735 5.2965956 5.5703588 5.268313 5.356492 5.201469 5.515998 4.88259 5.1920614 5.094837 5.3719397 4.8271036
1368641_at 4.2901278 4.2951155 4.85794 4.0622354 4.2868276 4.2334194 4.550069 4.325814 4.3568816 4.684473 4.2399907 4.4331236
1368642_at 9.493868 9.647531 9.345451 9.162014 9.134897 9.534745 9.569153 9.136236 9.366874 9.351054 9.581405 9.619247
1368643_at 4.49362 4.273883 4.636038 4.5275326 4.213994 4.3020086 4.9341335 4.687277 4.9194393 5.080435 4.763694 4.424835
1368644_at 4.443339 4.3212843 4.6698275 4.429759 4.523652 4.5235467 4.548701 4.5555134 4.677576 4.3434496 4.7787232 4.2453012
1368645_at 6.035378 5.683336 5.655269 6.0935364 5.846335 6.1114063 6.0954504 5.8220325 6.2258925 5.82145 6.09507 6.247794
1368646_at 8.184721 8.354578 8.131182 8.654347 8.411601 8.313268 8.349482 8.27095 7.6684613 8.185297 8.006842 8.630795
1368647_at 7.5557184 7.290437 7.2304645 7.384209 7.316514 7.316177 7.5797014 7.573364 7.2136583 7.584492 7.520252 7.5388565
1368648_at 4.4755898 4.053783 4.163371 4.531039 4.6395845 4.2173634 4.2705393 4.318247 4.195259 4.468831 4.737347 5.0059156
1368649_at 7.7955775 8.398163 8.144283 7.9702926 7.724763 7.9661264 8.053169 8.100103 7.9438195 8.1928005 8.066851 8.145323
1368650_at 6.1311793 7.44568 9.164945 7.0043607 7.196961 8.094567 6.8732834 6.68849 7.939618 6.7415266 7.3233156 7.9281836
1368651_at 10.611469 11.314538 11.026297 10.8095045 10.76768 11.29496 11.541957 10.997608 10.574853 10.239705 10.601659 10.142148
1368652_at 6.7819705 6.628344 6.765638 6.665291 6.915323 7.0511265 6.8600073 6.6812687 6.7443705 6.9355493 6.8881555 6.753548
1368653_a_at 10.969056 11.10142 10.991768 10.975258 11.021734 10.8494425 10.987371 11.092084 11.058712 11.200148 11.216304 10.893517
1368654_at 5.9991302 6.204026 6.7195983 6.155968 5.9809203 6.058656 6.359254 6.226643 6.3056674 6.3012877 6.2479324 6.24209
1368655_at 9.017131 9.485529 9.21384 9.350009 9.330401 9.120728 9.143375 9.19095 9.134713 9.0849085 9.492135 9.028609
1368656_at 4.4238825 3.9618201 4.1930156 4.2030907 3.955484 4.0707684 3.9614282 3.769567 4.202776 4.0729513 4.0313573 4.007058
1368657_at 3.7585247 3.9161286 3.6323192 3.9907565 3.5591269 3.5852213 3.7824624 4.2958393 3.8169024 4.073477 3.8898928 3.929998
1368658_at 4.626212 4.730309 4.2804847 4.4155493 4.645907 4.860323 4.8303432 4.075844 4.547415 5.012713 4.5944366 4.2357817
1368659_at 10.606853 9.492643 10.673931 11.27545 9.493893 10.48745 10.596758 10.323838 10.995825 10.377045 10.382279 9.824867
1368660_at 5.1899133 5.262083 4.999078 5.3785524 5.1768236 4.9737577 4.596209 5.24767 5.197456 5.2972493 4.983367 4.751908
1368661_at 6.1132803 6.205642 6.100781 6.610498 6.3570347 6.559833 6.477503 6.4322214 6.7918854 6.235996 6.5883 6.4303074
1368662_at 7.250637 7.8679605 7.839508 6.972669 7.1746936 7.4810257 7.1241255 7.287507 7.485614 7.290089 7.0527725 7.03248
1368663_at 3.5571005 3.5120504 3.5654678 4.0005937 3.9119487 4.0955224 3.6461365 3.4678533 3.858867 3.8052113 3.7112176 3.5607514
1368664_at 5.3325806 5.1172085 5.4642577 5.0097656 5.2099476 5.334919 5.1461763 5.3689547 5.0217643 5.615061 5.2806096 5.1354985
1368665_at 8.28134 8.631763 8.40756 8.135739 8.179956 8.4054985 8.173894 8.223988 8.209551 8.139075 8.553284 8.215342
1368666_a_at 3.8927467 4.1994495 4.455036 3.9027946 4.467081 4.264138 4.017972 4.346423 4.0077057 4.072177 4.0967474 4.3243036
1368667_at 5.601232 5.2021346 5.003729 5.0791206 5.268085 5.657097 5.2190795 5.200943 5.7385206 5.5031056 4.945467 5.4007597
1368668_at 8.492501 8.719318 8.854111 8.793076 8.691223 8.689388 8.810379 8.907528 8.665139 8.691184 8.77434 9.023147
1368669_at 7.782463 7.3642793 7.912117 7.505592 8.050238 7.9748535 7.712034 7.6026525 7.837148 8.222969 8.142153 8.041752
1368670_a_at 5.9664674 5.551343 6.1387 5.9028273 6.372515 6.0225716 5.6085362 5.892941 6.1222863 6.049577 5.980986 5.9522
1368671_at 6.4058046 5.8208046 6.2555757 6.0220118 6.16371 5.813297 6.4785976 5.895906 6.275332 6.002694 6.2289033 6.4824142
1368672_at 4.6660156 4.264323 4.866051 4.768163 4.6423874 4.9732685 4.3286123 4.616822 4.523695 4.9196577 4.719451 4.477583
1368673_at 4.5760474 4.330737 4.386366 4.3302326 4.2774677 4.5681467 4.24402 4.314741 4.380998 4.220897 4.630375 4.414156
1368674_at 11.231424 11.355532 11.135655 11.220214 11.162749 11.379013 11.249683 11.209362 11.225066 10.84113 11.172978 11.248008
1368675_at 7.6132917 7.577772 7.8176246 7.5677314 6.8156705 7.588475 7.502225 7.4402823 8.020079 7.3402443 7.6379004 7.19147
1368676_at 5.2784557 5.0753703 4.9133177 4.794977 6.027491 5.066704 5.460011 5.231444 5.381947 4.9467225 5.0046673 5.2441816
1368677_at 4.231254 4.2843304 3.9965637 4.0751967 3.8781881 3.9063337 4.2358303 3.6781592 3.912289 3.751247 4.2815485 4.213025
1368678_at 4.68239 4.4899364 4.6964116 4.6956697 4.4097376 4.2770805 4.461912 4.6069307 4.458882 4.7206573 4.306166 4.4922333
1368679_a_at 6.6286583 7.0191708 7.0162005 7.295905 6.68274 6.928404 7.199072 7.2235827 6.695136 7.1112127 6.9918685 7.4443965
1368680_a_at 4.5375676 4.932381 4.9830484 4.8015656 4.7459993 4.303363 4.6923184 4.4867177 4.553207 4.66543 4.873471 4.330918
1368681_at 6.830075 6.791437 6.449527 6.829708 6.6564727 6.3648205 6.2800164 6.525214 5.987542 7.265803 6.7177343 6.62792
1368682_at 4.599372 4.19015 3.8961365 4.5029097 4.641802 4.818883 4.5418253 4.3431854 4.59186 4.1877584 5.065578 4.2210736
1368683_at 3.4172482 3.4706419 3.4646304 3.3704464 3.5532963 3.1898122 3.673146 3.2851076 3.5289512 3.4511347 3.8417919 3.4835656
1368684_at 5.7980795 5.4962234 5.717128 5.4315414 5.6510916 5.630831 6.203397 5.9015 5.5885954 5.541871 5.2356825 5.400919
1368685_at 5.3468347 5.025672 5.409976 5.334273 5.360098 4.7915106 5.0827923 5.172994 5.511645 4.7693806 5.32568 4.993267
1368686_at 13.971305 14.013614 14.009422 13.948092 13.964838 13.959622 14.023786 13.955556 13.983986 13.927257 13.956603 13.99929
1368687_at 6.545972 6.057591 6.061614 5.949486 6.1575084 6.421189 6.469627 6.118407 6.1033993 6.5009437 6.298067 6.2777596
1368688_at 5.056311 4.859914 5.0815415 4.7785373 4.566539 4.851552 4.6176925 4.8702707 4.688398 4.671027 4.8835917 4.549376
1368689_at 4.704646 4.0351276 4.1688843 4.4447894 4.304797 4.3567963 4.07197 4.7748795 4.5408306 4.5763006 4.102134 4.336573
1368690_a_at 3.8765876 3.7531557 4.41609 4.565364 4.173828 4.1127224 4.1810865 4.001033 3.910304 4.0369935 4.336346 4.278002
1368691_at 4.88521 4.9042687 5.3461185 5.2124076 5.631271 4.6678414 5.378389 5.308562 4.929159 5.0310283 5.181926 5.154373
1368692_a_at 8.483304 8.962365 8.868286 8.327276 8.643565 9.040099 9.1157055 9.21273 8.312722 8.966005 8.991798 9.503901
1368693_at 7.456782 7.0333734 7.308084 7.6658454 7.511658 7.306937 7.237856 7.158022 7.5110917 7.1115212 7.298452 6.6224203
1368694_at 4.303648 4.1977186 4.06925 4.3063745 4.0105324 4.209509 4.276643 3.9761894 4.0894604 3.9773004 4.0192633 4.2162113
1368695_at 12.310827 12.286781 12.317678 12.275645 12.468299 12.267671 12.145497 12.198487 12.2510395 12.190473 12.207442 12.300982
1368696_at 5.2601542 5.2013364 5.125162 5.7526107 5.447993 5.1961994 4.9683924 5.401988 5.3078914 5.4016504 5.102992 5.2379436
1368697_at 4.249969 4.185563 3.9733713 3.9451172 4.0714827 4.059012 4.060226 4.1731668 3.7193775 3.8141916 3.8679097 3.975411
1368698_at 5.7501316 6.101828 6.061403 6.482124 6.15945 6.0389543 6.50142 6.489863 5.885009 6.1315236 6.4150133 6.093434
1368699_at 4.3884125 4.15742 4.2832794 4.2676764 4.5114264 4.1948805 4.2916493 4.3124914 4.309727 3.98374 4.4117727 4.344475
1368700_at 4.7460437 4.7900987 4.771634 4.6573215 4.9008384 4.6126018 5.379138 4.899088 4.544413 4.3015933 4.7308345 5.6342077
1368701_at 5.2670226 5.100836 5.27564 5.2138567 5.2340164 5.3252077 5.2763195 4.977947 5.0246935 5.2504005 5.0961895 5.216183
1368702_at 8.228934 9.480255 9.021844 8.727044 8.860798 9.260028 8.292833 9.038451 8.556754 9.176125 8.719071 9.026664
1368703_at 6.937485 7.5449414 7.090838 7.208464 7.363796 7.2565794 7.0762935 7.4219885 7.36905 7.166159 7.2586417 7.5054736
1368704_a_at 4.324359 4.2979746 4.5028687 4.142206 4.5603027 4.6176434 4.021619 4.1480823 4.2906094 4.2487793 4.5141325 4.1904364
1368705_at 5.4817953 5.4230094 5.636826 5.4643593 5.4009843 5.466481 5.450311 5.247978 6.0888743 5.2129536 5.5921717 5.4104834
1368706_at 12.23737 12.18315 11.80703 12.042854 11.9322605 12.196361 12.161226 11.912545 11.760479 12.090508 12.171435 12.165676
1368707_at 13.342837 13.355727 13.323599 13.397593 13.331242 13.388564 13.362723 13.30191 13.296516 13.307667 13.266387 13.520326
1368708_a_at 5.191892 4.3802547 4.7723846 5.215446 5.140939 4.7561398 4.6723557 4.726112 4.617057 4.4010434 4.9409285 4.929885
1368709_at 4.1508694 3.9915576 3.9510438 4.101142 4.018409 4.021652 3.9179363 3.922564 4.0015826 4.212302 3.9728093 4.1685104
1368710_at 6.468112 6.7233815 6.948364 6.8532257 6.582422 6.621047 7.01231 6.6797366 6.5747666 7.0537934 6.8691063 6.917514
1368711_at 10.284799 9.705201 10.448032 10.135619 9.619636 8.928257 9.528117 9.697871 9.141139 8.670791 9.178408 9.096883
1368712_at 7.678706 7.8748755 7.650708 7.8211527 7.6617727 7.808704 7.4699273 8.015102 7.5477185 7.6541977 7.892348 7.9631133
1368713_at 4.3367853 4.291463 4.19105 4.5971184 4.699497 4.4723086 4.548701 4.383231 4.3155527 4.4128246 4.532898 4.246361
1368714_at 3.349558 3.4865568 3.6147175 3.536157 3.5694292 3.4239058 3.311558 3.3710687 3.5218916 3.4689443 3.400551 3.309781
1368715_s_at 4.2921104 4.5102925 4.9822483 4.5470495 4.4053907 4.5191593 4.4234114 4.9036326 4.597063 4.6174765 4.2600164 4.297996
1368716_at 4.2605257 4.585258 5.158947 4.5944276 4.524437 4.4268875 4.9033227 4.4439716 4.479908 4.5235176 4.296003 4.2694044
1368717_at 10.0957365 10.193379 10.074536 10.2708845 10.037006 10.044143 10.56622 10.324878 10.064286 9.975726 9.946395 10.292506
1368718_at 5.68961 7.4794087 4.2194543 8.296726 7.506449 8.59848 7.6598997 5.0566607 8.936165 8.700844 8.800524 9.71488
1368719_at 5.093769 5.1781836 5.221673 4.6233044 4.9525213 5.3027864 5.2915277 4.821992 4.8592253 4.8976307 5.092799 5.1411443
1368720_at 13.09369 13.017295 12.824143 12.931712 12.609861 13.295801 13.079598 13.05362 13.200508 13.037869 13.074684 12.81476
1368721_at 6.076296 5.7889447 6.0447497 5.7975636 5.647934 5.8778696 5.772685 5.7411575 5.737937 6.060367 6.2714195 6.1195908
1368722_at 3.974634 3.9341247 3.659034 3.797833 3.7287703 3.6464903 3.783427 3.9282558 3.6317441 3.9691436 3.9836972 3.6923904
1368723_at 4.9522142 4.6740046 4.5881233 4.676609 4.900866 5.03965 4.731434 4.897475 4.6018248 4.4621243 4.6429014 4.8727946
1368724_a_at 6.532716 5.8100095 5.81719 5.8122864 6.1268315 6.0372224 5.665481 5.6193166 5.5999174 6.328491 6.505724 5.7342095
1368725_at 4.608653 5.3221445 4.742031 4.5387516 4.5758615 4.585209 4.898964 5.0969887 4.4504023 4.6841598 4.1540403 5.366642
1368726_a_at 5.665344 6.1689434 5.6806016 6.083153 5.5272074 5.783661 5.686882 5.912354 5.6061277 5.5968456 5.488138 5.8073616
1368727_at 3.57929 3.3884063 3.768234 3.6638086 3.509441 3.6554015 3.7255924 3.476516 3.7006094 3.6948488 3.6663718 3.7753177
1368728_at 5.576411 5.290307 6.1093364 5.5515223 5.5219207 5.444357 5.346948 5.820631 5.561187 5.387786 5.3901772 5.1991463
1368729_a_at 4.558111 4.478425 4.8831673 4.8799105 4.7824364 4.745332 4.17522 4.7785864 5.205287 4.635051 4.4910593 4.529311
1368730_a_at 4.5682917 4.341009 4.59366 4.1046987 4.520732 4.487817 4.6105003 4.479937 4.1401796 4.5473337 4.5811462 4.3605127
1368731_at 13.378401 13.489705 13.310075 13.018608 12.802711 13.336002 13.228373 13.442545 13.357904 13.3123665 13.536498 13.050937
1368732_at 6.77807 6.965923 6.946232 6.8986163 7.097736 6.972001 7.0557556 6.866299 7.1842613 7.009429 6.9754696 7.451903
1368733_at 13.23118 13.291601 13.031923 13.095679 13.228383 13.306343 13.062792 13.290726 12.987919 13.006022 13.223794 13.327586
1368734_at 4.7282534 4.263623 5.0733833 4.782799 4.91905 4.9993315 4.604885 4.5827875 4.7230015 4.7258434 4.66409 4.99492
1368735_a_at 4.3964844 3.852702 4.507014 4.3121185 4.5791416 4.056713 4.1246276 4.4590983 4.18058 4.2966757 4.3058167 3.999991
1368736_at 3.6313336 3.62634 3.7938757 3.6079311 3.7111905 3.8176677 3.6426308 3.3691628 3.711685 3.432807 3.5508819 4.1078496
1368737_at 5.8609123 5.2235994 5.3989944 5.3002048 5.519572 5.2218256 5.2680855 5.3071856 5.287408 5.4500523 5.2856464 5.2846937
1368738_at 3.4306877 3.5120504 3.4475129 3.6333773 3.6493342 3.659002 3.5659244 3.8986063 3.5511954 3.6106632 3.7537818 3.5774138
1368739_s_at 4.8062863 4.613911 4.5810275 4.812798 4.844093 4.891976 4.683863 4.565573 4.5800524 4.5289125 4.7321887 4.766584
1368740_at 3.967255 4.0862727 4.320923 4.325026 4.1683598 4.072896 4.3198586 4.045617 3.9480467 4.0114746 4.071741 3.932167
1368741_at 13.340052 13.426746 13.2931385 13.306878 13.41143 13.362008 13.329077 13.282822 13.299158 13.339498 13.255253 13.378553
1368742_at 6.9016323 6.9027343 6.7713113 6.8983006 7.111046 6.7517986 6.845187 6.600613 6.46842 6.8037834 6.523707 7.1132483
1368743_a_at 4.1477127 3.9498107 3.9934666 3.8487163 4.037303 3.785303 3.8597348 4.321638 3.7050102 4.030777 3.858937 3.9201794
1368744_a_at 4.3216 4.36126 5.0068326 4.7227407 4.580857 4.189024 4.6518064 4.49091 4.489088 4.58366 4.5552883 4.5140085
1368745_at 6.918357 7.1548815 5.3417 6.9189544 6.4914193 6.6269426 6.869878 6.2876453 5.068155 6.7003355 6.4722724 6.231595
1368746_a_at 5.15206 5.27208 5.380312 5.512985 5.6949654 5.474133 5.329427 5.32156 5.9331255 5.500469 5.2216463 5.2075744
1368747_at 4.4904146 4.669609 4.518092 4.5289936 4.3152795 4.321659 4.1558275 4.708142 5.1235204 4.446632 4.503762 4.7742767
1368748_at 5.4317093 5.93434 5.725478 5.6011543 4.953265 5.7466474 5.620947 5.639161 5.425277 5.640316 5.7117414 5.4145603
1368749_at 5.693743 5.988568 6.1127043 6.029142 5.8440585 6.3791323 6.0909114 5.525925 5.958429 6.1792464 6.0329723 5.909207
1368750_a_at 4.6832724 4.422793 4.6306505 4.5811543 4.6567564 4.838031 4.4429994 4.2749195 4.688378 4.5812445 4.181005 4.18373
1368751_at 4.0113306 4.095024 4.1563325 4.0965385 3.7831347 3.8334646 4.02656 4.323675 4.2223425 3.740337 4.192419 3.825742
1368752_at 3.9842126 3.6802983 4.107599 3.650905 4.430683 4.1730156 4.180497 4.118718 4.173811 4.009085 4.472703 3.962287
1368753_at 4.0856113 4.5248933 4.1800747 4.12292 4.4972 4.2935696 4.4090614 4.0084014 4.3877525 4.445818 3.9444807 4.7891808
1368754_at 6.010559 6.0924764 6.195864 5.924167 6.635012 6.1997895 6.1749516 5.9026837 5.8316393 6.2649126 6.149154 5.831124
1368755_at 10.742857 10.600369 11.313545 11.037143 11.272559 10.755622 10.919058 10.811622 10.9201565 10.663508 11.0507345 10.786914
1368756_at 5.491901 5.3505764 5.4403553 5.2242723 4.963339 5.3830457 5.1595616 5.182076 5.5704823 5.207644 5.85266 5.034704
1368757_at 3.5746548 3.7824986 3.8457358 3.9271665 3.7738838 3.7821658 3.9307532 3.7761002 3.8447478 3.4908473 3.440986 3.7612863
1368758_a_at 5.220242 4.79789 4.522678 5.0088587 4.610437 4.8597646 4.93001 4.6329055 5.0443015 4.5748544 5.0037823 4.524445
1368759_at 5.210105 4.8998785 4.5665236 4.8268986 5.0748267 5.33356 5.107624 5.063667 5.684474 5.13923 4.778617 4.9225793
1368760_at 3.6995804 3.7670274 3.8994243 3.5072672 3.797088 4.02289 3.743473 3.8273184 3.8187482 4.084441 3.9348333 3.771472
1368761_at 4.2091293 3.7704666 4.0171814 3.649445 4.0743217 3.7770612 4.1343055 3.818787 3.7617035 3.7086318 3.695262 3.9271028
1368762_at 5.954401 6.088637 9.47238 9.92968 10.736462 10.116238 11.40709 6.8114305 10.5829525 9.556883 10.06839 10.832397
1368763_at 4.861904 5.12117 4.9358187 4.8676853 5.1592007 5.0799685 4.7136445 4.6041794 4.996966 4.780954 4.750689 4.695395
1368764_at 3.5140014 3.7511156 3.8171825 3.917655 3.9154584 3.3288727 3.581959 3.5646477 4.161525 3.6438286 3.644209 3.5372863
1368765_at 4.883251 4.5079203 4.809322 4.7867055 4.7847567 4.63325 4.582858 4.627377 5.0119467 4.553858 4.883914 4.5641866
1368766_at 4.6446886 4.49084 4.666053 4.6615405 4.440563 4.3392158 4.60163 4.2968454 4.510345 4.369468 4.3739595 4.6035347
1368767_at 5.6643724 5.0961637 5.4091225 5.5290365 5.7546263 6.0773716 5.658202 5.3983707 5.5941076 5.487751 5.5134153 5.4079485
1368768_at 5.628472 5.5626016 5.4251723 5.8898787 5.6505885 5.9301577 5.618641 5.7697744 5.9819784 5.595789 5.6418357 5.856854
1368769_at 10.87144 10.754879 10.908404 10.966598 10.952765 11.05206 10.81474 10.794379 11.077345 10.729661 10.737554 11.204775
1368770_at 4.175907 4.3222446 4.1600637 4.1164064 3.8151217 4.165985 4.173815 4.2274323 4.3756742 4.4612036 4.1447372 4.4876075
1368771_at 4.502915 4.6525493 4.553436 4.587892 4.847535 4.6507134 5.093579 4.6909304 4.98956 4.7234173 4.540239 4.7769322
1368772_at 5.2457285 4.9155755 5.0068326 5.397785 5.1832128 4.936792 5.0048485 4.9314733 5.2533727 5.3892164 4.8739405 5.4607344
1368773_at 3.7926552 3.6735473 3.4578798 3.88061 3.725611 3.9493766 3.8032722 3.5529761 3.507824 3.4053307 3.5224717 3.74649
1368774_a_at 5.845586 5.127205 5.3541303 5.711948 5.6457376 5.345769 6.3018556 5.405569 5.3212485 5.7373385 6.0153356 5.3800077
1368775_at 4.1708055 4.379945 4.1325436 4.4714026 4.067757 4.045989 4.281039 4.2270603 4.2567964 4.449288 4.8022814 4.4554014
1368776_at 4.585154 4.90861 5.0679235 4.51593 4.9394307 4.908964 4.706003 4.556345 4.721648 4.432948 4.4669833 4.6673193
1368777_at 4.2436085 4.229269 3.989971 3.9579499 4.079083 3.9771614 4.1329947 3.7401123 4.092892 4.0508184 4.1445575 4.110045
1368778_at 9.180347 9.1624775 9.760765 10.107763 8.27173 10.144535 9.054739 9.350521 9.785151 9.691593 10.178169 10.104059
1368779_a_at 8.162124 8.040195 7.8308797 8.073329 7.9935684 8.073262 7.9376416 7.9482217 7.678887 7.502824 7.9288135 7.470832
1368780_at 5.2510576 5.1554527 5.155154 5.075422 5.4259872 4.809741 4.83385 5.376789 4.7477293 4.8955708 4.9923835 5.0180993
1368781_at 4.883251 4.6444044 4.497384 4.777102 5.1983314 5.1115637 5.085799 4.5633 4.979823 4.483288 4.8153505 4.9905386
1368782_at 3.9714317 3.9703615 4.318565 4.1551685 4.196703 4.242854 3.948864 3.9939666 3.702827 4.1602488 4.092935 3.9685612
1368783_at 4.08842 4.3568354 4.447053 4.138391 4.9051666 4.054573 4.1335444 4.195004 4.721733 4.2119145 4.04819 4.3115625
1368784_at 9.897338 9.915258 9.970305 10.329151 10.022418 9.807985 9.614255 9.86432 9.711215 9.822786 9.860888 9.864487
1368785_a_at 3.6811783 3.2269764 3.6058977 3.6659842 3.5403464 3.4179468 3.7365413 3.6948473 3.652399 3.4298754 3.5265033 3.6283104
1368786_a_at 4.136931 4.1452446 4.090522 4.244874 4.463475 4.1926527 4.691345 4.408247 4.31804 4.18256 4.3513947 4.1358657
1368787_at 5.9430766 5.8158774 6.19795 5.9129295 6.363268 6.141327 5.9011383 6.0708694 6.2764974 6.386674 6.135993 6.035667
1368788_at 5.0152435 5.003872 5.006482 4.531039 4.573862 4.7465363 4.7835593 4.9395485 4.825201 5.180014 4.9533215 4.5720377
1368789_at 5.716658 5.2284684 5.2175546 4.526087 5.345206 5.6470556 4.6118927 5.0433354 5.534317 4.773749 5.255461 5.2432566
1368790_at 11.969682 12.07306 12.097903 11.935053 12.074526 12.002639 11.922188 12.024618 11.97763 12.130328 11.862546 12.00425
1368791_at 5.4363766 4.869438 5.0154114 5.019925 5.4726944 5.404169 4.87177 5.3235483 5.176101 5.435047 5.269025 5.3499355
1368792_at 6.4816504 6.007775 6.086714 6.437201 5.7831864 6.3238096 6.040676 6.273553 5.8750696 6.441325 6.163588 6.032165
1368793_at 4.744609 4.4610395 4.377219 4.722973 4.5519094 4.4255676 4.6437473 4.681058 4.1699705 4.486127 4.3967934 4.5739565
1368794_at 11.403254 11.190684 11.131965 11.325678 11.068601 11.243819 11.292474 11.152123 11.130782 10.923811 11.341013 10.850508
1368795_at 6.66563 6.1685877 6.3356786 6.529816 6.889344 6.721734 6.529021 6.2396708 6.478668 6.7239356 6.739167 6.258469
1368796_at 6.093472 5.786559 6.3711634 5.9471393 6.2360353 6.281572 5.917572 5.9106207 6.195796 5.957572 6.0103693 6.149423
1368797_at 8.354456 7.4740634 8.266046 7.891008 7.5615635 8.0581665 6.909879 7.339146 8.837662 8.455774 8.196091 6.6697497
1368798_at 4.279707 4.561472 4.674659 4.177581 4.2195635 4.1525564 4.024579 4.1175256 4.4219112 4.2585344 4.159363 3.9145985
1368799_at 5.110487 5.123085 5.3682323 4.9290257 5.671704 4.7877145 5.256844 4.9102263 5.356139 4.9109488 5.0019116 5.441457
1368800_at 4.2100773 4.282043 4.4817696 4.056425 4.197027 4.1029515 3.902591 4.192428 4.254325 3.7411418 3.8961902 4.048337
1368801_at 4.379797 4.0666075 4.447525 4.0650578 4.1215477 4.2929115 4.010284 4.0987587 4.6351447 4.018561 4.2175508 3.9227703
1368802_at 4.3635406 4.100231 4.8229694 4.342076 4.4246187 4.5342445 4.378811 4.29831 4.565151 4.2906814 4.171946 4.461029
1368803_at 4.8336287 4.6520576 4.8595295 4.712144 5.0252247 4.6714864 4.8477936 4.683679 4.297905 4.512706 4.588951 4.5904303
1368804_at 4.428605 3.7301881 3.955165 3.8534825 3.9857535 4.173889 4.0723867 3.9855642 4.021371 3.5235999 3.9975905 4.0283594
1368805_at 5.3849573 4.842196 5.360524 5.4526825 5.6153326 5.2165384 4.8803797 5.5313807 5.2651854 5.1758137 4.869993 4.853095
1368806_at 13.542346 13.590721 13.509804 13.559441 13.509083 13.516429 13.475262 13.536302 13.490443 13.493915 13.482679 13.52768
1368807_at 5.5486836 5.0072994 5.2891893 5.4983683 6.239351 5.8593044 5.179723 5.630667 5.241644 5.1098585 5.6503425 5.4502745
1368808_at 8.545626 8.658625 8.676453 8.709942 8.601154 8.697237 8.812829 8.708354 8.72128 8.774195 8.592537 8.8668
1368809_at 9.021226 9.237539 9.097531 9.206771 9.188993 9.12155 9.25596 9.149786 9.182318 9.219762 9.038158 9.326539
1368810_a_at 3.943158 3.8880644 3.9544466 3.8975902 4.6448135 4.1347857 4.0313635 4.0386653 4.1788793 4.2596045 4.0416083 4.1534805
1368811_at 5.5316505 5.27456 5.547596 5.6168585 5.5268826 5.5435057 5.6592684 5.592455 5.3827834 5.540262 5.5844 5.73125
1368812_at 5.26539 4.852228 4.6306505 4.731378 5.287932 4.604129 5.2830887 5.5451565 4.7566752 5.158606 4.985676 4.8200054
1368813_at 5.3211184 5.475177 5.7572975 5.3080363 5.394556 5.527123 5.500226 5.6662426 5.5885954 5.4712048 5.48462 5.66474
1368814_at 11.361095 11.272067 11.26418 11.607508 11.091389 11.442378 11.387344 11.501802 11.299493 11.14781 11.10197 11.261272
1368815_at 5.3950005 5.2421446 5.133241 5.357332 5.607205 5.3481183 5.7088633 5.652991 5.507918 5.300395 5.3993034 5.3679547
1368816_at 4.2903585 4.1953497 4.268998 4.3105936 4.772593 4.2184505 4.8374023 4.624116 4.454638 4.4059067 4.6409044 4.4905663
1368817_at 9.873328 9.663063 9.612855 9.790023 9.737699 9.498984 9.62048 9.93842 9.647071 9.641108 9.663882 9.444502
1368818_at 8.659097 8.572971 8.573804 8.453127 8.219629 8.43542 8.512039 8.584473 8.209263 8.302027 8.339118 8.074755
1368819_at 10.133318 10.111464 10.200085 10.126489 9.8588705 10.081947 10.139482 10.1132555 9.969306 10.238218 10.10771 10.188414
1368820_at 7.6321197 7.3313437 7.386775 8.051544 7.6405864 7.5441785 7.805054 7.8033996 7.4552875 7.8842316 7.622649 7.5765276
1368821_at 5.892031 5.7942133 6.0649877 5.8754544 6.1268263 5.2897406 5.82242 6.2640944 5.6870923 5.9022803 6.072748 6.0923934
1368822_at 7.012669 7.056219 7.460362 7.368731 6.928142 7.068775 7.221714 7.0513573 7.241425 7.1614685 7.1984086 7.51001
1368823_at 3.478616 3.711993 3.69255 3.7881336 3.5509305 3.6638324 3.9688146 3.6637237 3.5820143 3.5544627 3.6453388 3.5749025
1368824_at 10.198216 10.353471 10.419044 10.303728 10.459934 10.20438 10.378921 10.351005 10.207108 10.273016 10.369272 10.472439
1368825_at 3.8276565 3.4790637 3.4807217 3.5614514 3.6535974 3.7947824 3.9076927 3.822618 3.8517306 3.865726 3.4900866 3.5225194
1368826_at 11.482503 13.4479685 12.647065 12.894205 11.234631 13.186038 12.885674 12.866693 12.756791 11.245308 12.815527 13.194228
1368827_at 6.1829395 6.220739 6.711966 6.7005925 6.405833 6.635164 7.352827 6.29542 6.8447256 6.60798 6.9751835 7.159413
1368828_at 5.990855 5.734323 6.0552125 5.7765827 5.8387427 6.2008047 6.094471 5.8151236 5.5427613 5.5804715 5.866227 5.483298
1368829_at 6.937485 7.0809307 7.308084 6.7752852 7.0306864 6.684204 7.527877 6.960377 7.339982 6.996585 6.9095435 8.042419
1368830_at 5.2875547 5.1877117 5.212966 5.3078995 5.4112453 5.0688915 5.254777 5.414082 5.486798 4.9723644 5.0827885 5.321086
1368831_at 8.717188 9.23489 8.883088 8.922606 8.800535 8.789509 8.786562 9.062972 9.096685 9.097604 9.092672 8.621555
1368832_at 7.45339 7.933369 7.7498155 7.8632903 7.548812 7.737785 7.789446 7.902803 7.673575 7.7099514 7.6068773 7.8361025
1368833_at 4.56166 4.736394 4.273874 4.7721844 4.8818207 4.808404 4.6639075 4.660124 4.8203206 4.542132 4.85955 4.8351088
1368834_at 5.6685047 5.4822087 6.2292895 6.149378 5.883225 5.5881023 5.8494773 5.715116 5.252301 6.0413995 5.609068 6.1590233
1368835_at 9.07428 9.4254265 9.238474 9.104253 8.996183 8.868816 9.630573 9.184793 9.199579 9.373373 9.339872 9.800915
1368836_a_at 5.696526 5.4942613 5.8031087 6.2328615 5.44247 6.1969037 5.7412806 5.6450596 5.5450425 5.984951 5.669625 5.6066103
1368837_at 6.6555667 7.060994 6.5117955 6.885541 6.755277 7.2756214 6.7630906 7.210733 6.162288 7.1775365 6.594072 7.2301836
1368838_at 7.1292496 7.788343 7.4698415 7.5378537 7.5830054 7.6809173 7.670365 7.3531947 6.718331 8.176472 7.2849813 8.147993
1368839_at 7.467509 6.972876 7.5123863 7.3258824 6.9435916 7.210276 7.2034354 7.351072 7.206333 7.408156 7.2680864 7.1978817
1368840_at 12.293778 12.113569 12.397 12.42242 12.268406 12.422078 12.024062 12.346577 12.505486 12.477603 12.467636 12.1227665
1368841_at 7.2867246 7.3116016 7.472642 7.1264567 7.680776 7.5011787 7.460842 7.1573086 7.411394 7.755181 7.542638 7.6667085
1368842_at 7.479691 7.709012 7.3626995 7.487944 7.1039066 7.7181664 8.110935 7.201337 7.716211 7.837947 8.003913 8.362446
1368843_at 9.361593 9.598653 9.328047 9.179755 9.027851 9.267904 9.2598915 9.29037 9.161454 9.15337 9.318751 9.459814
1368844_at 7.8581705 8.136641 8.2871895 7.57153 7.949047 8.026739 7.828439 8.037823 7.994754 8.048047 8.238547 7.853538
1368845_at 3.85863 3.725981 3.9262996 4.247258 4.157294 4.059012 3.7038724 4.15951 4.11907 3.9773 3.948953 3.671144
1368846_at 4.9208136 4.7439995 5.2846265 4.93153 4.7534494 5.075754 4.9292135 5.4035254 5.474778 4.945671 5.0519648 4.766615
1368847_at 9.48547 9.54366 9.388253 9.3805 9.779533 9.469477 9.678989 9.607098 9.437216 9.642452 9.45401 9.396131
1368848_at 8.872276 8.834072 8.802389 8.9606495 8.609027 9.086203 9.009636 9.044522 8.772863 8.95107 8.967143 8.986552
1368849_at 7.802981 7.901678 7.502512 8.194799 7.8885746 7.832834 8.0356045 8.081348 7.88374 8.224476 8.079607 7.929418
1368850_at 5.49957 5.1063347 5.537481 5.5206447 5.344793 5.1483574 5.2208285 5.483815 5.302026 5.2591734 5.392796 5.512264
1368851_at 8.60548 8.882024 8.569321 8.723936 8.730133 8.793074 8.731344 8.6515045 8.507179 8.61699 8.543372 9.312721
1368852_at 10.299271 10.421577 10.303184 10.451818 10.317964 10.252094 10.456285 10.307617 10.526157 9.840299 10.290803 10.306746
1368853_at 3.3986244 3.3991761 3.5345285 3.2475164 3.3385806 3.321914 3.2021382 3.3841221 3.3734345 3.354358 3.6278539 3.3117945
1368854_at 3.529138 3.5482142 3.8294733 3.6625748 3.3521366 3.5541918 3.3638833 3.5318835 3.0672765 3.5516958 3.3254423 3.2573364
1368855_at 5.9348564 5.8945146 6.2258873 5.610176 5.977359 5.813781 6.438113 5.567992 5.775395 5.7450037 5.8094335 6.0550776
1368856_at 5.9767914 5.7525563 6.3718987 5.50534 6.2491975 5.502823 6.163884 5.775596 6.241307 5.9475527 6.079712 6.3282256
1368857_at 3.3304029 3.3626127 3.1821544 3.2589934 3.3268917 3.2095942 3.4333327 3.3462653 3.3239987 3.3435168 3.327502 3.2024782
1368858_at 3.6901824 3.672135 3.580747 3.5751207 4.1668243 3.7402549 3.6415572 3.701388 3.9203873 4.3315535 3.7763221 3.7139137
1368859_at 9.071552 8.957677 8.981865 9.129484 8.872179 8.783636 9.125824 8.89063 8.799492 9.19655 9.12064 8.949034
1368860_at 4.7964993 4.2763386 4.5240088 4.1824913 4.6461554 4.7760177 4.965107 4.468955 4.5620832 4.3237696 4.653551 4.4210377
1368861_a_at 4.1008863 4.3203416 5.115296 4.8034205 4.576877 4.4179916 4.205118 4.6604853 4.838325 4.603897 5.126643 4.369231
1368862_at 7.822851 7.8679605 8.030491 8.044303 7.606124 8.056469 8.189084 7.9547567 8.030977 7.8297067 8.184158 8.078594
1368863_at 9.324745 9.568016 9.444135 9.454904 9.413888 9.504676 9.411306 9.468698 9.350872 9.653814 9.693625 9.567923
1368864_at 3.3893557 3.5382578 3.5866637 3.4097586 3.7357543 3.2839055 3.4603 3.4317431 3.5321486 3.5776274 3.6163676 3.5422125
1368865_at 3.4724402 3.4303398 3.6936648 3.3094337 3.6667607 3.466665 3.4757674 3.2796934 3.3461215 3.5628448 3.5402656 3.4046025
1368866_at 6.3781123 6.336111 6.659678 6.6285806 6.494263 6.3904867 6.515357 6.3449664 6.2381597 6.4490047 6.2986946 6.7663436
1368867_at 6.5387616 6.853149 7.082985 6.575297 6.611789 6.7564607 6.8566365 6.6611915 6.696978 6.9404163 6.8268247 7.2256975
1368868_at 4.9131393 5.122507 5.183055 5.174241 5.224642 5.210059 5.208001 5.158886 5.298476 5.29735 4.981589 5.4467
1368869_at 6.0405183 6.160144 6.381499 5.971053 5.820602 5.941677 6.427174 5.6887302 6.5416203 5.9297347 6.254107 7.517219
1368870_at 9.0567875 8.464799 8.757042 8.364237 8.293427 9.27488 8.889517 7.974778 9.058698 8.230963 9.279805 9.541951
1368871_at 8.932785 8.374121 8.931679 8.944522 8.691223 8.6108885 9.235493 8.982569 8.929519 8.736046 9.059072 9.214913
1368872_a_at 4.9638367 4.734425 4.860526 4.7867055 4.8023424 4.520356 4.7999363 5.0293517 4.7026763 4.720884 5.207814 5.2437897
1368873_at 3.7503843 4.154849 3.9145663 4.160339 3.566787 4.003433 3.8699958 4.042137 4.092787 4.0176516 4.057534 4.1223707
1368874_a_at 5.520025 5.8403444 5.490588 5.305052 5.7935967 6.1349006 5.9876604 5.5779595 5.8350406 5.904952 5.5854435 6.3706837
1368875_a_at 7.5876284 7.560472 6.8040996 7.4614234 7.3526087 7.3421717 7.387022 7.354356 7.194784 6.926915 7.4297647 7.3508124
1368876_a_at 5.3581924 4.851199 5.486653 5.39338 5.3530655 5.3588114 5.60314 5.8446136 5.722478 5.1710863 5.3529053 5.2781925
1368877_at 6.9889107 9.505456 6.7268157 6.939259 8.013174 9.664059 6.760159 8.871431 9.609581 9.745705 7.1636724 7.0392184
1368878_at 9.445164 10.023368 9.900244 10.058637 10.20339 9.791221 9.635952 9.875021 9.989687 10.487577 9.61897 10.252332
1368879_a_at 4.2225513 4.2022896 4.378147 4.3882337 4.4936132 4.1285906 4.0964727 4.2111607 4.249092 4.15329 4.360207 4.090451
1368880_at 4.593163 4.0747876 4.2913156 4.1873665 4.610778 4.1738887 4.3331485 4.1634083 3.961709 4.2392006 4.156288 3.9235692
1368881_at 8.530281 9.076847 9.18395 8.9221735 8.69288 8.956594 8.63373 8.570776 8.964681 8.669036 8.840712 8.829557
1368882_at 3.9034872 4.192091 4.255153 5.3573723 5.038625 4.566105 3.800975 5.8387256 4.895365 4.367753 3.8614507 4.131773
1368883_at 4.626439 4.2259603 4.9910693 4.9746184 4.996238 4.402677 4.8733125 4.6353755 4.9106345 4.8729463 5.369646 4.6486435
1368884_at 4.8057055 4.9068236 5.039745 5.1636324 4.9617825 4.8747916 4.7187834 4.708466 5.487385 5.020577 5.183011 5.2133865
1368885_at 6.0621595 5.676447 5.8462934 5.762726 5.8340197 5.45976 5.3957753 5.0760813 5.7544518 5.596684 5.331316 6.2140174
1368886_at 9.81048 9.752529 9.755345 9.886305 9.862558 10.042935 10.033665 9.874861 9.977119 10.02489 10.050401 9.702936
1368887_at 4.2075343 3.6598456 3.744564 3.7349434 3.8093586 3.60822 3.89269 3.517746 3.9014356 4.1536093 3.8297813 3.859596
1368888_a_at 7.2253294 7.5110545 7.7858143 7.8161583 7.1746936 7.440316 7.900867 7.4865217 7.5655675 8.148211 7.9611964 9.221638
1368889_at 7.2421703 7.596847 7.48791 7.4357324 7.054068 7.2592516 7.4436464 7.5716324 7.0135503 7.523274 7.5619946 7.6090317
1368890_at 7.6487184 7.7044015 7.4718676 7.807199 7.5274277 7.5321054 7.914643 7.6059313 7.720079 7.5792284 7.647071 7.636255
1368891_at 5.8568306 5.8459463 5.692816 5.89294 5.837518 5.6089697 5.549777 5.7833433 5.6203094 5.711633 5.5834193 5.672815
1368892_at 3.8238764 3.8434694 3.8434355 3.8213184 3.7307699 4.0685954 3.8987534 3.689561 4.0917788 3.9223464 3.736116 3.840684
1368893_at 4.5297003 4.2138176 4.505949 4.2202034 4.435381 4.514581 4.419607 4.449794 4.4223285 4.4530034 4.501413 4.395753
1368894_at 4.9046946 4.601 4.860896 4.8309984 4.7507486 4.7663813 4.9672456 4.7091885 4.5964317 4.706856 4.7247486 4.5029316
1368895_at 3.9372246 4.0131016 4.109153 4.4064093 4.057389 4.214739 4.360583 3.9815784 4.390793 4.1911793 3.8800864 3.9406645
1368896_at 5.626493 6.2107186 6.432197 6.1215014 5.7518244 7.0669117 6.2595444 6.406639 6.8111095 6.204332 6.819138 7.079723
1368897_at 4.1324635 4.517979 4.234188 4.159301 4.5808573 4.845743 4.4207926 4.467616 4.745636 4.4010983 4.7584276 5.7596283
1368898_at 5.3434052 4.9104996 5.283544 4.951464 5.4934707 5.267001 5.192966 5.161609 5.130488 5.2399335 5.0861335 4.9805784
1368899_at 7.375894 7.0517673 7.205487 6.9200296 7.26939 7.279934 7.528661 7.217694 7.107616 7.284224 7.271354 7.3254943
1368900_at 4.8484116 4.8683043 5.3589478 5.1342907 5.061178 4.6052036 5.197097 4.8956223 4.645364 4.4120436 4.926695 4.980179
1368901_at 5.0768538 4.8008947 4.6286364 5.1352463 5.0897756 4.445945 4.562747 4.543126 5.130622 5.3393674 4.6964865 5.242977
1368902_at 6.430986 6.088043 6.2747836 6.2876587 6.1597476 6.320211 6.2413964 5.790531 6.302091 5.8931265 6.221132 5.760843
1368903_at 8.184721 7.941737 7.3548503 7.402626 7.5002265 7.7705717 7.657738 7.847435 7.7117906 7.7351937 7.7313347 7.800736
1368904_at 6.0696955 5.8229485 6.0310326 6.0393515 6.184328 5.8308253 6.341679 6.351722 6.1374 5.9193587 5.863238 6.3261504
1368905_at 7.4504004 7.629025 7.641617 8.319784 7.6483135 7.852179 7.396328 7.802733 8.096062 8.237237 7.8612247 7.9573216
1368906_at 3.466041 3.5239503 3.3672209 3.4696496 3.4941165 3.4773765 3.3891878 3.5474997 3.6201997 3.8232656 3.6527076 3.6210618
1368907_at 4.988353 4.4068274 5.3363175 5.073362 5.3898993 5.315937 5.4250536 5.122835 5.093103 5.2271523 5.161021 5.026523
1368908_at 7.750566 8.448788 7.9439025 7.7797246 7.8849406 7.905008 7.9184384 7.809617 7.849383 7.641253 7.7872834 8.073875
1368909_a_at 6.325918 6.614796 6.010293 6.9366527 6.741478 6.5865264 6.550697 6.837054 6.3867207 6.8634596 6.2812905 6.509493
1368910_at 5.21624 5.202804 5.681583 5.447216 5.0897756 5.9599514 5.6637836 5.3633575 5.1533766 5.680483 5.3831153 5.478259
1368911_at 6.044104 6.163337 6.383414 6.134004 5.943779 6.210676 6.317926 6.341194 5.896443 6.355287 6.0979886 8.1138
1368912_at 4.3078647 4.188446 4.893354 4.878524 4.681431 4.874375 4.3704076 4.5994053 4.3657637 4.2348337 4.5541077 4.406206
1368913_at 3.3900497 3.281811 3.5158436 3.414377 3.533852 3.5931158 3.54849 3.67931 3.5021553 3.5132399 3.9373138 3.461688
1368914_at 4.220357 4.1497993 4.199521 4.3143935 4.3809443 4.628967 4.3962812 4.4135165 4.233971 4.9847455 4.2951922 4.225203
1368915_at 11.013022 10.641783 10.766782 10.875783 10.615598 10.833668 10.804133 10.8989315 10.8029 10.647829 10.919594 11.149662
1368916_at 10.665323 10.671783 10.956379 10.745468 10.547584 10.742847 10.608842 10.769235 11.016022 10.689498 10.695304 11.117938
1368917_at 4.68349 5.573515 5.0802865 4.832629 5.326339 4.9887176 5.352209 5.4869056 4.820234 5.2877736 5.079155 4.7303085
1368918_at 5.1331367 5.2396164 5.377044 5.4087877 5.6029053 5.5052385 5.323374 5.441107 5.497427 5.5766287 5.329506 5.563921
1368919_at 5.231683 5.017831 4.452287 5.0451455 4.8037767 5.2697444 5.162491 4.570312 4.702688 4.5117497 5.079041 5.1939936
1368920_at 4.9623485 4.9076385 4.9036765 4.57269 5.0297475 4.8276944 4.8263254 4.7913833 4.5824475 4.5522246 4.738269 4.875891
1368921_a_at 5.7048573 5.4725966 5.6323056 5.6098022 5.600209 5.815851 5.614953 5.4944234 5.2868853 5.4573503 5.4889636 5.7118526
1368922_at 4.524932 4.293945 4.518315 4.470765 4.3913503 4.262935 4.548701 4.271456 4.7606077 4.292972 4.393876 4.363816
1368923_at 5.010983 4.7761254 4.7588935 5.1508603 4.90982 4.57864 4.66137 4.613015 4.7159014 4.43833 4.419408 4.5597563
1368924_at 10.402354 10.479698 10.164363 10.359225 10.020173 10.746692 10.51533 10.330138 10.030493 10.143711 9.968356 10.5968895
1368925_a_at 4.194989 4.223926 4.7021055 4.7567325 4.498256 4.0460577 4.7737827 4.290799 4.3346624 4.8976307 4.6497707 4.8770885
1368926_at 4.3716636 4.2382755 5.0190887 5.041399 4.519605 4.324231 4.664074 4.747242 4.6463766 4.279441 4.4350996 4.7471447
1368927_at 7.200756 6.525293 6.627478 7.000134 7.0191636 6.636507 7.109986 6.6753874 6.3635473 6.93433 6.4856143 7.0459113
1368928_at 6.1622043 6.448153 6.0777755 6.1150913 6.346082 6.5554852 5.8656015 6.0970025 6.3812404 6.176134 5.948901 6.1006527
1368929_at 6.7761073 7.1082554 7.1577315 7.331039 7.170407 7.0415773 7.1867657 7.0941906 7.0165873 7.37612 6.9756856 7.440473
1368930_at 3.9514208 4.452379 4.320456 4.3166776 4.0269437 4.32742 3.9983037 4.238112 4.379854 4.021087 4.2986054 4.277824
1368931_at 7.576577 7.74258 7.998563 7.4944124 7.415779 7.218017 7.3511796 7.5754747 7.5030484 7.656463 7.699481 7.6784267
1368932_at 5.3793545 5.169943 5.509783 4.9098234 5.0062056 5.37632 5.1833086 5.235886 5.216774 5.453761 4.767167 5.4638515
1368933_at 7.3705196 7.3356814 7.3266172 7.718582 7.4065876 7.0296926 7.384512 7.4013114 7.046927 7.0596523 7.2007565 7.2595124
1368934_at 10.699857 10.49734 10.329855 10.858737 10.489806 10.722769 10.838982 10.27975 10.986453 11.077716 10.957592 11.4532175
1368935_at 4.2501564 4.25969 4.4388256 4.1617284 3.97161 4.298151 3.9062307 4.6303306 4.2815423 4.189322 4.3186054 4.293759
1368936_at 10.187958 10.534121 10.321428 10.410821 10.370361 10.480018 10.631992 10.524717 10.424633 10.670934 10.647361 10.57508
1368937_at 5.5841904 5.811675 6.025334 5.6201878 5.4502516 5.671918 5.551933 6.106227 6.062143 5.9837365 5.4042244 5.5057635
1368938_at 5.653902 5.268519 5.568682 5.2663436 5.3308396 5.700856 6.2534275 5.37858 5.635569 5.2818527 5.8961554 5.747526
1368939_a_at 5.136524 4.425524 4.529314 4.336379 4.634534 4.52738 4.875673 4.539653 4.7849226 4.6967144 4.4296737 4.4842224
1368940_at 10.24356 10.140589 9.376416 10.459745 9.923003 9.951054 10.511199 10.39233 9.970933 9.950924 10.406782 10.34227
1368941_at 4.3045006 4.634762 4.9962797 4.610178 4.750493 4.512823 4.575227 4.6513634 4.326713 4.662466 4.2285967 4.4919944
1368942_at 5.1829853 5.0154376 5.0831966 5.278801 5.360102 5.266492 4.8098297 4.583619 5.2612643 5.2325783 4.791947 4.921514
1368943_at 13.037991 13.024797 13.03735 13.121522 13.017459 13.141717 13.007872 13.178857 13.098412 12.848994 13.011491 12.973472
1368944_at 6.1348577 7.0331206 6.798678 6.5446854 6.3121576 6.2828336 6.7813473 6.8792915 6.1794915 6.9489317 6.14701 6.974208
1368945_at 5.7541285 5.6225624 5.6795745 5.199594 5.389816 5.558598 5.556319 5.5458684 5.533907 5.5741796 6.0721536 5.59662
1368946_at 5.322609 4.983034 4.949625 5.287554 5.1680984 5.1996737 5.3153257 5.028209 5.019759 4.886181 5.310774 5.24629
1368947_at 9.246374 8.233914 8.8950205 8.86738 8.184063 7.132525 8.669495 8.773844 7.728351 7.8339252 7.6159515 8.061188
1368948_at 5.654472 5.780182 6.259559 6.0350356 6.038316 5.60041 6.254055 5.6956406 6.05164 5.6782627 6.048871 6.5728664
1368949_at 4.776919 3.9373336 4.5113044 4.2348213 4.5683627 4.374319 4.0851564 4.2876496 4.468256 4.23257 4.4705048 4.424265
1368950_a_at 6.3264 5.831272 5.9861574 6.193223 6.4129763 6.5787287 6.5715685 6.5388627 6.9059715 6.287727 6.67054 6.340316
1368951_at 4.3316517 4.2220144 4.3192954 4.1328106 4.5179467 4.4281464 4.269926 4.5235934 4.4025183 4.341134 4.344288 4.034191
1368952_at 4.7771583 4.852818 5.1573014 4.993667 5.10727 4.7484546 4.9271655 4.8594785 4.781094 4.663347 4.9303164 4.962754
1368953_at 8.121096 7.9337707 7.7598653 7.7868614 7.6508713 7.723077 7.965519 7.9755597 7.7678714 7.9252963 7.515412 7.8616047
1368954_at 4.8189855 4.8646555 4.78578 5.1466494 4.827902 4.243202 4.369717 4.6220345 4.771778 4.5619845 5.033389 4.438963
1368955_at 7.049383 7.4657364 6.92897 6.9117246 6.9069276 7.1726437 7.236925 7.208495 6.7630897 6.976809 7.016685 6.838886
1368956_at 5.4586167 5.3733144 5.3747883 5.598123 5.7048674 5.157896 5.7371078 5.4942284 5.513827 5.60334 5.4899483 5.125901
1368957_at 4.58953 4.47331 4.360496 4.434581 4.476197 4.669976 4.6737895 4.566478 4.4970264 4.348617 4.6597257 4.6665573
1368958_at 4.0048523 3.885846 4.124591 4.1109333 4.14392 4.3310432 4.060226 4.2196407 4.0395403 4.3041735 3.9078472 4.104577
1368959_at 4.6117897 4.5022287 4.6760254 4.8731756 4.536313 4.679659 4.792906 5.0357404 4.824444 4.8871107 4.678316 5.1631064
1368960_at 9.683254 9.603275 9.530013 9.675101 9.557792 9.46566 9.285665 9.565135 9.390019 9.699095 9.390408 9.624713
1368961_at 5.7525144 5.832609 5.8292513 5.9175754 6.0629387 5.768295 5.9395604 5.758011 6.1524057 5.8357873 5.8777857 6.0268598
1368962_at 4.6819015 4.99827 4.769576 4.784005 5.0493007 4.8172607 4.8920074 4.993334 5.2317014 4.907365 4.414721 5.068758
1368963_at 6.695873 6.5401382 6.319376 6.5804863 6.814574 6.3730016 6.5143604 6.621378 6.602593 6.60798 6.7398424 6.4976697
1368964_at 4.8846807 4.3360343 4.437739 4.0776024 4.2469053 3.8567576 4.5257354 4.3045816 4.20111 3.9773 4.0716057 4.1969976
1368965_at 5.6736054 5.6156583 5.5934553 5.374774 5.682922 5.189022 5.443136 5.2484703 5.4260497 5.422523 5.600612 5.241459
1368966_at 4.3014555 3.8037844 4.460141 4.0901117 4.309922 4.1796103 4.2670155 4.1396856 4.334136 4.024933 4.182743 3.9635487
1368967_at 6.432132 6.5757565 6.54223 6.948424 6.903669 6.316985 6.505506 6.521484 6.6488876 6.8054857 6.8109794 6.613425
1368968_at 4.709461 4.437324 4.9240584 5.0298824 4.3933764 4.4436445 4.9750075 4.7177444 4.7838974 4.8976307 4.586874 4.7584615
1368969_at 4.631934 4.2259603 4.792251 4.044093 4.3358145 4.68088 4.6302667 4.4851274 5.07444 4.957719 4.3210044 4.4830937
1368970_at 5.075072 4.7877593 5.0371723 4.8855743 4.9028435 5.016691 5.225976 4.9841356 4.554538 4.885828 4.849124 4.6586447
1368971_a_at 5.1204424 5.0809107 5.354349 5.3121104 5.4482856 4.6290903 4.353476 5.2207685 5.00567 4.4988346 4.4796786 5.3470125
1368972_at 3.739432 3.7912042 3.7166355 3.6454537 3.7081 3.666281 3.9579508 3.506647 3.59095 3.603727 3.6932492 3.6986816
1368973_at 6.6128793 7.197688 7.2527113 6.914186 7.3056054 7.139274 6.9213047 7.058566 7.131425 7.116584 6.8719883 7.5564084
1368974_at 4.8388643 4.712066 4.6946735 4.7694283 4.6127896 5.044426 4.9476695 4.9119916 4.571881 4.438751 4.61619 4.563452
1368975_at 6.070971 6.240555 5.965667 6.0917945 5.9944263 6.0162306 5.625961 5.611813 5.741955 6.0313244 5.58733 6.653056
1368976_at 4.8764157 5.0939665 5.4431877 5.5397005 5.1215396 5.1756124 5.129679 5.0542827 5.794108 5.545043 5.159942 5.7350106
1368977_a_at 8.391462 8.509251 8.3899765 8.307231 8.341916 8.106377 8.240433 8.381081 8.431776 8.629328 8.585173 8.127729
1368978_at 5.5853047 5.76908 6.119464 5.811712 5.7994213 5.6829042 5.6971555 5.678769 5.91235 5.5080757 5.6340246 5.4736657
1368979_at 5.9111037 5.7942133 6.0541353 5.8623643 5.977497 5.919172 5.6745577 6.4278364 5.9665217 5.936453 5.88868 5.9049206
1368980_at 5.005789 5.4524136 5.129473 5.2047668 5.4181967 5.5002756 5.3156853 4.8198156 5.7239733 5.267567 5.011115 5.48772
1368981_at 3.522231 3.6694527 3.652564 3.4891593 3.6343067 3.5941846 3.5641072 3.5298688 3.7441592 3.8471985 3.7053483 3.6429443
1368982_at 4.4062834 4.349819 4.297205 4.272167 4.7062764 4.4640822 4.2008266 4.4053245 4.1129427 4.211105 4.5047207 4.3434243
1368983_at 4.814694 4.3235292 4.7083955 4.304607 4.63719 4.4184456 4.4283543 4.1661806 4.2919674 4.291166 4.479621 4.2789955
1368984_at 7.726674 7.9057617 7.518073 7.796019 7.8681335 7.8865023 7.849855 8.102933 7.562753 7.871985 7.794169 8.185716
1368985_at 4.626212 4.640816 4.595852 4.590047 4.993224 4.629013 4.7843614 4.748742 4.713189 4.9828367 4.667534 4.4584417
1368986_at 4.8229303 5.0137796 5.1172953 4.9792643 5.175114 4.9308853 4.673462 4.7748613 4.5859194 4.674945 5.1698074 4.614788
1368987_at 5.3417773 5.2510457 5.583408 5.642978 5.637836 5.3101006 5.224292 5.4315825 5.366809 5.496744 5.4078436 5.3646584
1368988_at 5.0443096 5.249302 5.172658 4.73626 5.015008 4.9925184 5.4682193 4.9574976 5.226376 5.1883287 4.733114 5.2828016
1368989_at 4.616671 4.519818 4.55215 4.8296432 4.6584063 4.3299856 5.285109 4.330909 5.069152 4.847457 4.4735475 4.8830137
1368990_at 5.4154854 5.4200006 5.780152 5.069005 5.8789454 5.6598797 5.6324444 5.638735 5.5487175 5.700782 5.463482 5.469104
1368991_at 5.648371 5.22452 6.174416 5.808101 5.606761 5.2188535 5.9186206 5.569331 5.7787824 5.369828 5.5497417 5.301763
1368992_a_at 10.312347 9.930652 9.389999 10.108806 9.989561 10.0681505 10.095248 10.185613 9.635063 9.970212 10.085286 9.749952
1368993_at 5.1095524 5.093283 5.0679235 5.077191 5.4810276 5.01339 5.4550776 5.3421154 5.2941937 6.134971 5.3977647 5.0547194
1368994_a_at 5.606986 5.638482 5.716738 5.2945576 5.6910567 5.672885 5.435882 5.4428415 5.499934 5.7328067 5.365509 5.807683
1368995_at 3.5452926 3.4210145 3.438884 3.4522548 3.5892005 3.4397547 3.5296657 3.4614487 3.5964434 3.4063048 3.3977835 3.426346
1368996_at 4.4250097 4.3213215 4.487273 4.3892407 4.339985 4.2325826 4.0114117 4.2076044 4.318466 4.284604 4.7607946 4.2674875
1368997_at 4.3660464 4.1754494 4.2279162 4.1662445 4.5431952 4.6220975 4.9754386 4.6353006 4.8490705 4.5235405 4.2783146 4.647215
1368998_at 3.936454 3.5808818 3.8110611 3.5323396 3.5359716 3.7261992 3.7339125 3.42409 3.6148345 3.3397384 3.7264695 3.6320317
1368999_a_at 4.9476957 4.7285275 4.791851 4.805466 5.0607953 5.0334435 4.9755554 4.8607597 5.0618515 4.9167757 5.103136 4.75121
1369000_at 5.6041617 5.290928 5.2323465 5.311603 5.3356524 5.1159124 5.339644 5.9437037 5.1851196 5.562178 5.767008 5.42707
1369001_at 4.3040566 4.12569 4.3170633 3.8784797 3.8363938 3.7947824 3.8656976 4.080801 4.103448 4.2520103 4.040163 3.9421365
1369002_at 4.0805783 4.118104 4.3829536 4.045386 4.3118467 4.442884 4.2062755 3.8420603 4.2130613 3.922507 4.0769954 4.086123
1369003_at 6.712014 7.148728 6.636846 6.474077 6.5223513 6.8049345 6.570029 6.619198 6.655896 6.59995 6.690263 6.410989
1369004_at 5.2001305 5.29033 5.555726 5.2335835 5.4008207 5.558598 5.1805434 5.0368443 5.515697 5.207644 5.441088 5.2470384
1369005_at 4.4427404 4.1496153 4.4099975 4.570641 4.490526 4.225998 4.370739 4.446348 4.310458 4.570979 4.5324306 4.028963
1369006_at 3.933355 3.9804833 4.0760317 4.1473074 4.2757683 4.0488877 3.8380587 3.645122 3.989524 4.0266027 3.6456428 3.9124079
1369007_at 5.135232 5.5888286 5.065503 5.077548 5.1706505 5.353269 5.1635036 5.376671 5.3842387 5.592082 5.447299 5.394557
1369008_a_at 4.3815465 4.629133 4.5665236 4.567671 4.43147 4.592231 4.1434927 4.1790757 4.534556 4.174313 4.9665546 4.5771556
1369009_at 3.933974 4.0497317 3.7321565 3.969854 4.4880714 3.7464976 3.9909194 3.8315601 3.8611631 3.9660022 3.7446492 4.605007
1369010_at 4.7861643 4.9216785 4.9113607 4.908044 5.076913 4.560342 5.2054605 5.1474733 5.0371046 5.062479 4.778679 4.9496775
1369011_at 11.994469 12.506227 12.465312 12.300052 12.40622 12.436166 11.886882 12.3733835 12.267073 12.402193 12.343305 12.789888
1369012_at 6.0487413 6.1502542 5.772976 5.5988483 5.8647804 5.871927 5.726913 6.2142854 5.141651 5.6074038 5.88726 5.998069
1369013_a_at 10.352799 10.466077 10.484959 10.464639 10.495185 10.45928 10.488019 10.32297 10.368023 10.603791 10.732292 10.4988165
1369014_at 5.1871195 4.746847 4.6241536 4.546104 4.9717493 4.8372 4.668129 4.920125 4.6656876 4.6375628 4.5169296 4.217911
1369015_at 5.215411 4.941194 5.0679235 5.09175 5.024449 4.835928 5.3436003 4.6409664 4.955653 4.8547206 5.0036607 4.846774
1369016_at 5.233487 5.1908627 5.2655087 5.453142 5.4469557 5.264456 5.4291787 5.3118715 5.2213054 5.312593 4.983281 5.103242
1369017_at 4.2863226 4.3490553 4.581089 4.849832 4.587906 4.5943537 4.5431447 4.243356 4.3811183 4.701685 4.5325637 4.0530286
1369018_at 5.072273 5.0765653 5.095674 4.8630304 5.45459 5.230563 5.582629 5.3618927 5.1282244 5.060103 5.1539736 5.159888
1369019_at 3.8298151 3.6773195 3.9886885 3.442063 3.626452 3.8887954 3.7716084 3.8864474 3.4137092 3.540193 3.4936402 3.7240937
1369020_at 4.6189156 4.79807 4.686613 4.773734 4.9535875 4.4718533 4.3041735 4.54644 4.5067334 4.8360577 4.739859 4.4064255
1369021_at 5.7166214 5.212412 6.104405 5.7591205 5.7775183 5.768591 5.420891 5.993365 6.046032 5.6971283 5.8213377 5.8126826
1369022_at 5.822476 5.7785497 5.5973997 5.88108 5.7880044 5.522678 5.3787775 5.8170743 5.426328 6.2537193 5.536132 5.6011353
1369023_at 9.983279 9.837798 9.854683 10.230261 10.062144 9.853232 9.971748 9.820216 10.082767 10.17728 9.9597845 9.90768
1369024_at 6.852313 6.950657 7.0080695 6.5820246 6.53591 6.9053254 7.074976 6.80867 7.125524 6.826098 7.1384206 6.921606
1369025_at 4.0508366 4.0209064 4.474381 4.101633 4.7729354 4.4108357 3.950037 4.176296 4.609382 3.9896872 3.9956257 4.524361
1369026_at 5.77206 5.657315 6.0253854 6.1818805 5.66839 5.7558193 6.2413964 6.191627 5.9094567 5.301992 5.5717487 6.038049
1369027_at 4.2684536 4.6025367 4.1988754 4.2998676 5.100999 4.384656 4.7685194 4.5194345 4.905431 4.448292 4.2641916 4.4008284
1369028_at 5.4425426 5.298855 4.8984985 5.0822906 5.6500254 5.2378817 5.173433 5.630695 5.3675327 5.2027283 5.6100364 5.6002417
1369029_at 5.100629 5.6132903 5.6861773 4.6055536 4.8966455 5.305346 5.965082 5.2944927 5.1457877 4.9281545 5.792686 5.925797
1369030_at 4.268197 4.351919 3.9484456 4.513672 4.445221 4.2688727 4.3210154 4.2756042 4.3003626 4.275489 3.8543255 4.360194
1369031_at 8.218194 8.313483 8.418898 8.028311 8.717955 8.067942 8.424615 8.004307 8.086207 8.0291195 8.367022 8.839148
1369032_at 7.8080606 7.5931916 7.8142834 7.603568 7.723537 7.9088755 7.683071 8.003812 7.7972565 7.526098 7.682399 7.679504
1369033_at 3.8395405 3.2269974 3.4741023 3.4830549 3.6859202 3.5963426 3.4109368 3.57193 3.6290686 3.5462208 3.592759 3.3708167
1369034_at 4.7456408 4.4326744 4.546712 4.720354 4.3144407 4.5884066 4.5561404 4.472974 4.5396023 4.557713 4.5234704 4.543025
1369035_a_at 3.4951491 3.8317742 3.5926566 3.8319879 3.822983 3.7554479 3.5504398 4.0103846 4.414814 3.9200583 3.7507095 3.7938488
1369036_at 3.6795378 3.6174104 3.9097333 3.8885016 3.6700668 3.6342833 4.067391 3.7154932 3.4119995 3.6660638 3.5930645 3.7724319
1369037_at 4.752632 4.55863 5.0062423 4.101633 4.268646 4.868104 4.883442 4.5046864 4.165785 4.6499124 4.689897 4.7283854
1369038_at 5.302779 5.2781262 5.8983426 5.610226 5.530596 5.469305 5.6607704 5.5411873 5.1728377 5.617655 5.3927956 5.518652
1369039_at 7.508508 7.480166 7.524501 7.748732 7.680464 7.7193427 8.089748 7.886789 7.6901298 7.9434047 7.537256 7.907582
1369040_at 5.5428014 5.2386236 5.399126 5.095992 5.3213205 5.5137115 5.46104 5.5824475 5.4010215 5.113722 5.2666597 5.536057
1369041_at 3.5067024 3.6438594 3.696436 3.5599816 3.5959222 4.108184 3.537661 3.5589473 3.6272564 3.6979685 3.4424505 3.5834918
1369042_at 6.514433 6.790567 6.6100307 6.272384 6.891171 6.5772796 6.379671 6.559071 7.1544633 6.439589 6.499123 6.4303784
1369043_at 3.8506942 3.6694527 3.633977 3.7996252 3.5503213 3.6303437 3.5693097 3.4869163 4.005151 3.5342486 3.450773 3.578053
1369044_a_at 6.612321 6.3920784 5.8855834 6.9708085 6.1416187 6.9140983 7.693399 6.173461 6.6056347 5.8482227 6.716853 7.0415263
1369045_at 6.4888625 6.2681465 6.3709245 6.7463593 6.377114 6.5553045 6.4828944 6.27185 6.550817 6.285063 6.3987794 6.417032
1369046_at 4.0660505 3.980448 4.0155396 3.9642482 3.752033 3.808553 4.2358303 3.9115372 4.31419 4.2175035 4.2097616 4.1286716
1369047_at 3.128944 3.2665927 3.1882071 3.5044508 3.4651818 3.4776962 3.2142105 3.1681561 3.1361353 3.2016668 3.4960065 3.0822015
1369048_at 4.871922 4.277315 4.366689 4.342076 4.6192293 4.649007 4.2668595 4.576942 4.2218285 4.69115 4.8193884 4.6886077
1369049_at 3.513966 3.8368006 3.7244453 3.9661384 3.888214 3.910985 3.8550165 3.971823 4.154176 4.0331507 3.9567673 3.9131267
1369050_at 8.041703 7.647851 7.187161 7.843188 7.3694854 7.884942 8.230929 7.97072 7.7634315 7.244733 7.5859685 7.1291018
1369051_at 6.518767 6.731942 6.2774844 6.637571 6.355349 6.4847584 6.316192 6.575686 6.517825 6.542338 6.394813 6.3503704
1369052_at 4.849853 5.1434393 5.3652077 4.8286324 4.6111627 5.1063247 5.0956173 4.7836757 4.7015347 5.004778 4.8252153 5.140203
1369053_at 4.1984043 4.474686 4.161184 4.472921 4.354692 4.411333 4.2146506 4.325814 4.16396 4.2956247 4.277827 4.270027
1369054_at 4.10204 4.721505 4.81241 4.7702546 4.439078 4.448883 4.505312 4.6458445 4.442649 4.703929 3.9440079 4.553463
1369055_at 3.8654232 3.8160663 3.8728578 4.0306406 3.7567453 3.9653296 3.6766753 3.6986287 4.0598145 3.8171782 3.8809688 3.531442
1369056_at 3.318766 3.390115 3.5495055 3.506577 3.3955438 3.336455 3.5163243 3.6122735 3.3337822 3.604929 3.4496634 3.365865
1369057_at 7.557775 7.600328 7.829419 7.7608576 7.686283 7.502399 7.676991 7.330798 7.696575 7.5052643 7.4233575 7.9332232
1369058_at 5.590436 5.5006046 5.4973874 5.3726635 5.966512 5.4787655 5.6988187 5.8603196 6.1610413 5.651475 5.624426 5.1441264
1369059_at 7.505965 7.7349157 7.8494167 7.773503 7.5496726 7.6015153 7.5409045 7.6053143 7.2928147 7.711597 7.402202 7.6998477
1369060_a_at 7.8876047 7.9753118 7.363809 7.97543 7.758104 7.8271503 7.873741 7.6673145 7.6722717 7.6711893 7.797408 7.9042077
1369061_at 8.586201 8.474899 8.364155 8.557024 8.393742 8.406727 8.296766 8.37184 8.181122 8.461227 8.335972 8.175415
1369062_at 4.9179087 4.972071 5.3724976 5.240758 5.6121645 5.153677 4.8809934 5.03665 5.5402613 5.013171 5.5558205 4.7234173
1369063_at 9.287526 9.391904 8.637963 9.355612 9.288826 9.291712 9.163246 9.182092 9.159461 8.954405 9.19543 9.22443
1369064_a_at 4.3780107 3.9451287 4.1926494 4.1414156 4.0085754 4.082225 4.2571316 4.0020065 4.0483427 3.7668664 3.9937246 4.211726
1369065_a_at 8.687155 8.681026 8.7522135 8.993097 8.7435465 8.983271 9.036911 8.934948 8.761481 8.807327 8.907466 9.072757
1369066_at 5.4155416 5.6971617 5.5635123 4.9898367 5.674282 5.697256 5.0066004 5.6672826 5.809015 5.984494 5.513416 5.3309617
1369067_at 3.5731792 3.8474324 4.202288 3.830169 3.723941 3.6785057 3.9104648 3.7000773 3.6757438 4.14758 3.915578 4.1543055
1369068_at 4.373112 3.6993225 3.848784 3.9562993 3.6726327 4.2642713 4.084269 4.3363366 3.9183443 4.1101866 4.1522737 4.32883
1369069_at 7.250464 7.1173463 7.3984156 7.5349846 7.2352138 7.4526596 7.139513 7.344673 7.5339046 7.500602 7.5770793 7.268639
1369070_at 7.4619846 7.965709 7.648412 7.6400394 7.4502587 7.6482406 7.880376 7.433183 7.6154723 7.635492 7.4535813 7.6419625
1369071_at 4.0648346 4.253149 3.8690732 3.9109979 4.043022 3.835601 4.0484667 3.8305743 4.0532894 4.020609 3.9482033 3.968916
1369072_at 5.8888154 6.1032686 5.2496185 5.780769 5.3773584 5.2888956 5.395207 5.325982 5.379579 5.495227 5.618504 5.7382603
1369073_at 9.961855 10.365763 10.1821575 10.155217 9.920077 10.19543 9.833124 9.790714 9.99404 10.00528 10.187849 9.7481165
1369074_at 12.42038 12.515185 12.498586 12.449299 12.160385 12.614722 12.353009 12.594337 12.385307 12.432995 12.630864 12.67436
1369075_a_at 4.5169773 4.976208 4.6671596 4.780209 4.9758363 4.535079 4.5023994 4.9328275 4.6417003 4.4254746 4.8479924 4.4496584
1369076_at 8.57217 8.838379 8.096092 8.337883 8.034824 8.630161 8.481801 8.479525 8.520828 8.440472 8.561567 8.095103
1369077_at 6.600775 7.00967 6.573461 6.7925477 6.472897 6.9923735 7.1081986 6.582638 6.819175 7.075913 6.495149 7.2820067
1369078_at 7.7096148 7.9751587 7.946095 7.817547 7.9070654 7.897414 7.67966 7.6331034 7.584186 7.9091115 7.9436164 7.8361025
1369079_at 4.5787506 4.5406523 4.744738 4.4464073 4.6763716 4.404729 4.5477433 4.4359694 4.6624117 4.422825 4.5253572 4.765382
1369080_at 4.317354 4.0280895 4.318565 4.792605 4.6877823 5.020765 4.1343393 4.2223015 4.769682 4.28116 4.3797445 4.478549
1369081_at 6.663198 7.1584854 7.046199 6.581347 7.1039066 7.0263643 7.0890217 6.973307 6.8062177 7.30829 6.9226513 6.8314342
1369082_at 5.057838 5.068825 4.767618 4.93152 5.237656 4.8723335 4.9117785 5.005088 5.055601 5.349323 4.898717 5.04668
1369083_at 5.9774013 5.5868807 5.721514 5.4550424 5.400459 5.5947075 5.6085362 5.7689643 6.25344 5.8041835 5.5938826 6.027286
1369084_a_at 7.190684 6.5601735 7.114601 7.066022 7.0911813 7.0669117 6.6865954 6.706378 7.092922 6.974203 6.8235846 6.72997
1369085_s_at 5.2303853 5.5928125 5.0527153 6.2637835 5.8793097 5.167987 6.3637342 5.6047993 5.6783867 5.5436745 5.4629498 5.6967363
1369086_a_at 5.302554 4.986479 5.668353 5.343501 5.2322655 5.431962 5.7194443 5.3810644 5.5100927 5.2612844 5.892559 5.261015
1369087_at 4.4301815 4.9156494 4.64832 4.847727 4.969985 4.7785463 5.083866 5.325845 4.820234 4.4556894 4.9980288 5.1584797
1369088_at 7.2667713 7.0104413 7.4060574 6.9233093 7.272488 7.225859 7.3231745 7.0366917 7.2931876 7.159727 7.0489564 7.0361094
1369089_at 4.4005494 4.0314074 4.0856485 4.4279423 4.1813235 4.5932174 4.145168 4.0007033 4.265563 4.2919054 4.299515 4.0299697
1369090_at 4.066236 3.8500154 3.8194716 3.875672 3.6710827 3.8891332 4.1077547 3.983768 3.9345012 4.0128427 4.3243413 3.906569
1369091_at 3.9010322 3.8139477 4.0760984 3.687447 3.8822606 4.1115904 3.7387931 4.105294 3.904608 3.8510935 3.6225245 3.662706
1369092_at 7.9371676 8.312343 8.083248 7.8161583 7.794269 8.167672 7.9689236 7.862633 7.9010143 7.947736 7.90627 7.783746
1369093_at 6.941477 6.827444 7.2049522 7.040576 7.234743 6.9795046 7.253244 6.9205394 7.3512497 6.9645157 7.404948 8.41951
1369094_a_at 6.2765703 6.3795505 5.6253815 5.715208 5.433887 6.395357 5.710635 6.003004 6.2360377 6.3697567 6.7228575 5.8987036
1369095_at 5.0519447 4.6325645 4.623317 4.8797655 4.5621443 4.5004206 4.5457754 4.971632 4.918787 5.2807674 5.0145283 4.511512
1369096_at 3.7469199 4.325494 3.8988385 4.291795 4.335904 3.9523776 4.238082 4.2565455 4.456351 4.5808477 4.049949 4.007099
1369097_s_at 6.184443 6.1468663 5.804673 6.2174478 5.8919473 5.941323 6.267612 5.8249016 5.917687 5.9182014 5.9161158 6.7160077
1369098_at 4.2449694 3.9110818 4.4409456 4.5944276 4.1578813 4.1404595 4.293868 4.3721266 4.2562175 4.4010043 4.3152056 3.889988
1369099_at 7.411206 7.2963095 7.006522 7.330929 7.1453657 7.2141705 7.2326694 7.4062147 7.199311 7.1926603 7.2632847 7.5440063
1369100_at 4.1832213 4.1678057 3.9336946 4.2352753 4.5808563 3.9178548 3.7923841 4.2806873 4.1350355 4.3685427 3.800696 3.8608916
1369101_at 7.431823 7.4534554 7.517941 7.0775533 7.238973 7.871996 7.7199106 7.392534 7.2003922 7.5436583 7.609328 7.7240496
1369102_at 4.206662 4.46457 4.3830643 4.6492033 4.267837 4.064077 4.753108 4.207519 4.3988457 4.8405485 4.5912204 4.3775873
1369103_at 4.5268383 5.1641264 4.8553486 4.750902 4.763373 5.134836 4.6053877 4.4897346 4.557044 4.4445777 5.276454 5.474713
1369104_at 6.2098813 5.6436486 5.7529106 6.11635 5.2030935 6.1689425 6.103149 5.6271296 4.957214 6.0596933 5.8762493 5.88965
1369105_a_at 3.6571805 3.3667681 3.8203235 3.5085442 5.2925215 3.7293415 3.7608957 3.6798959 3.3937442 4.779973 4.473091 3.5858579
1369106_at 4.2785935 4.370216 4.62274 4.5286064 4.8879223 4.3708 4.8488736 4.7613034 4.5045815 4.7100067 4.932163 4.5364456
1369107_at 4.4118466 4.139593 4.1177897 4.1417694 3.861507 3.778494 4.0918446 4.064085 3.9143739 3.957786 4.123159 3.3682601
1369108_at 3.9576492 4.0420094 4.1164036 4.0889378 4.3303714 4.017329 4.1701117 3.9273324 4.117959 4.3291407 4.080674 3.8709297
1369109_at 3.838416 3.549852 3.786723 3.8403306 3.8426888 3.6687608 3.6651201 3.7427254 3.8507864 3.7890835 4.0829854 3.6720598
1369110_x_at 10.213409 9.3819685 10.417477 9.357887 10.454389 10.135879 9.772243 9.381244 10.438467 9.827612 9.448498 10.351906
1369111_at 13.947621 13.993221 13.853458 13.901985 14.005258 13.891691 13.82999 13.902616 13.924654 13.897278 13.874465 14.051831
1369112_at 4.450386 4.135755 4.1264944 3.9448593 4.1405396 4.201412 4.2283096 4.305572 4.4171896 4.6588182 4.4377213 4.2314825
1369113_at 3.4569116 3.4325876 3.484431 3.383405 3.6266239 3.3505368 3.2509909 3.5107086 3.36571 3.3378005 3.453176 3.4046628
1369114_at 3.2754526 3.3008385 3.4758255 3.3166037 3.2697673 3.5322735 3.1692684 3.4290922 3.1723304 3.406775 3.2422874 3.086681
1369115_at 4.675985 4.483416 5.3442307 4.5944276 4.6106462 4.7737846 5.223175 5.2294793 5.020937 4.9131055 4.7304335 5.044119
1369116_a_at 5.911537 5.4381394 5.9270215 5.4626665 5.741158 5.758216 5.8446307 5.575806 5.3897767 5.545043 5.3330264 5.5909505
1369117_at 3.8778627 4.0733705 4.1759343 4.0545692 4.0380297 4.2830896 4.337395 4.3356943 4.2457023 4.0607758 4.0662837 4.306466
1369118_a_at 4.425692 4.582703 4.7498736 4.810976 4.944088 4.600939 4.7664576 4.205561 4.5876074 4.4600544 4.5520725 4.023795
1369119_a_at 4.708026 4.508626 4.5466375 5.095992 5.145857 4.74212 4.9566603 4.579592 4.881545 4.7318068 4.6807985 4.6432667
1369120_a_at 6.9647098 6.792347 6.82922 7.001638 7.5235467 7.1710167 6.99533 7.117165 7.316682 6.546839 7.108883 6.8027196
1369121_at 5.084928 4.564721 5.283994 4.8047934 5.8378377 4.8826275 5.3700647 5.043225 4.8819003 5.206425 5.0215597 5.0134153
1369122_at 7.781788 7.937107 7.586783 7.8120174 7.982018 7.3995633 7.5742764 7.5462813 7.567755 7.702591 7.902599 7.705278
1369123_a_at 6.237321 5.8473797 5.5970216 6.3621163 5.7243047 5.8702936 6.2829766 6.0069184 6.2449527 5.972143 6.4273024 6.3388057
1369124_at 4.7214985 4.38054 4.538185 4.02021 4.487877 4.2781906 4.1074333 4.2830467 4.284314 4.6348486 4.1204114 4.1869855
1369125_at 3.4912262 3.439687 3.4966989 3.3102293 3.4687698 3.5422776 3.160434 3.5510502 3.4087803 3.3751378 3.634716 3.3690937
1369126_at 3.6902053 3.9759169 3.525028 3.966897 3.4109726 3.67057 3.9564543 3.8803585 3.7229419 3.571566 3.6156871 3.9321153
1369127_a_at 6.118587 6.4680686 6.1002183 6.3662777 6.552072 6.354755 6.123785 6.20877 5.9086814 6.5442348 6.436689 6.6748366
1369128_at 4.4813023 4.2856083 4.361306 4.895505 4.295722 4.6613293 4.4860067 4.465492 4.503544 4.006072 3.9710453 4.4774256
1369129_at 3.7581353 4.4190407 3.6659687 3.9013865 4.141217 3.875785 4.0760646 3.9866054 3.8184793 3.8289802 3.9601004 4.0657496
1369130_at 4.4819913 5.000639 4.5631094 5.055362 4.932459 4.917944 4.403734 5.0629783 5.2531514 5.0230856 4.8221006 5.010806
1369131_at 4.1895447 3.9645114 3.8423555 4.0652924 4.476352 4.196394 3.7927294 4.2246313 4.503663 4.166938 4.0291715 3.929998
1369132_at 5.1893573 5.095761 5.2379656 5.056135 5.1112447 5.263786 5.379726 5.300439 4.8376837 5.474654 4.7494645 4.9510236
1369133_a_at 3.9787512 3.8831377 3.911672 3.9091902 4.2526517 4.0643616 3.9067233 3.8097656 3.794511 3.988458 3.8615367 3.9222445
1369134_x_at 3.6538916 3.9721062 3.8929074 4.258176 3.7427964 3.8519847 3.8943903 4.495572 3.9926982 4.503312 4.538374 3.8121104
1369135_at 6.355381 6.275337 6.003768 6.3250804 6.343113 6.48613 6.3370576 6.5589094 5.9331255 6.2583013 6.213354 6.1003575
1369136_at 4.222515 3.8615994 4.138836 4.2178555 4.1381187 4.0751877 4.175685 4.4904175 4.153867 4.0384045 4.3212957 4.0213785
1369137_at 5.2214346 4.9508057 4.976403 5.1270733 4.918947 5.1329927 4.932008 5.2860174 4.9283504 4.7115135 4.8867145 4.927648
1369138_a_at 3.6865265 3.884285 3.8177896 3.9010708 3.9784825 4.0040255 3.9685838 3.8677185 3.8243916 3.6925654 3.7067955 4.255937
1369139_at 3.8848326 4.05702 4.4409456 4.275015 3.855679 3.9426315 3.9706953 4.2410135 4.3699884 3.7244322 3.7887235 4.1402884
1369140_at 3.9908721 4.1642847 4.4353104 4.1566944 4.6009054 4.092584 4.1253157 4.8057213 4.3415303 4.5780897 4.0771084 4.0009336
1369141_at 3.4441435 3.4751592 3.4995887 3.4216049 3.714644 3.6672091 3.4752805 3.516225 3.4372885 3.6516461 3.8799925 3.8341777
1369142_at 4.035351 3.4224257 3.7036848 4.226199 3.8866432 3.8971217 3.7882993 3.646046 3.9230683 3.8658767 4.0252194 4.0636215
1369143_at 4.0165215 4.0726113 4.158493 4.387318 4.1287413 4.219144 3.9231412 4.244941 3.982738 4.074815 4.094407 4.0940347
1369144_a_at 3.9508426 4.1310167 5.0679235 4.09198 4.397229 4.0978956 3.8316212 3.9597461 4.8285465 4.203291 4.2329416 3.7958019
1369145_a_at 4.5426693 4.597988 4.73582 4.5565467 4.7283726 4.8988647 4.5318894 4.5801735 4.7401385 4.7754717 4.599715 4.7484245
1369146_a_at 6.8991966 6.9925895 7.693329 7.2596555 6.722473 7.403407 7.417615 6.8626814 8.21834 7.574065 6.9661264 7.016101
1369147_at 4.7959757 4.3384633 4.813492 4.4030447 4.633305 4.336558 4.300204 4.808539 4.4396377 4.392239 4.3651743 4.5125484
1369148_at 7.9992256 7.8289156 7.766695 7.5278754 7.6143975 8.017622 7.7728686 7.667648 7.9378047 7.6259475 8.194248 7.546907
1369149_at 4.8189855 4.8538723 5.2900124 5.1180243 5.3397655 5.29641 5.395388 4.747011 4.516152 5.281124 4.969625 5.127879
1369150_at 8.220517 8.392898 8.487907 8.435169 8.338547 8.172573 8.147488 8.258516 8.6073265 7.6207943 7.881058 8.487867
1369151_at 5.561223 5.1878614 5.8719068 4.990522 5.660404 5.1785297 5.268102 5.2584505 5.183935 5.767956 4.818997 5.402253
1369152_at 6.7709947 7.1967254 6.6766887 6.588157 6.5406103 6.7893744 6.643138 6.8276258 6.7866874 6.5972223 6.5927305 6.8572736
1369153_at 3.6550667 3.7934158 3.6327088 3.5094953 3.637082 3.7225437 3.8261664 3.7972817 3.907712 3.769147 3.73675 3.561624
1369154_at 3.9160588 4.149265 4.3840303 4.2150583 4.4453096 4.187871 4.197797 4.1353617 4.0204396 4.177987 4.124276 4.5652266
1369155_at 4.729621 4.596105 4.8996487 4.834008 4.997542 5.05731 4.6768847 4.82961 4.872794 4.451385 4.7119594 4.826278
1369156_at 6.783597 7.15621 6.20998 6.2819424 5.7433124 6.802018 6.389873 6.1356096 6.35151 6.140795 6.403242 5.9854693
1369157_at 8.379362 8.4878235 7.487721 8.426296 8.275923 8.3572235 8.6044445 8.544569 7.9246984 8.319481 8.329981 8.236841
1369158_at 4.071591 4.196333 4.3185654 4.038678 4.151149 4.0629387 4.0380006 4.373904 4.3338757 3.9049084 4.3375816 4.046815
1369159_at 5.526972 5.235362 5.04091 4.896699 5.464909 4.932919 4.719122 5.250193 4.918195 5.064297 5.0330734 4.4861336
1369160_a_at 4.5505376 4.7220616 4.5697956 4.699543 4.734236 4.691468 4.456604 4.5968847 4.275341 4.3525305 4.385097 4.5414505
1369161_at 8.724133 8.351432 8.957498 8.974752 8.703007 8.721754 8.288771 8.5298195 9.13837 9.388916 9.009685 9.147684
1369162_at 3.7430377 3.692752 3.8487377 3.9329262 4.4088717 3.611488 3.741936 3.9481282 3.6745229 3.8171782 3.6434023 3.6923904
1369163_at 5.0911264 4.975827 5.2929463 5.129003 5.698695 5.174811 5.127556 5.146423 4.9401226 5.264863 5.2890234 5.1996756
1369164_a_at 4.7897453 4.379316 4.610875 4.333507 4.9178405 4.7487087 4.9255276 4.664779 4.3277593 4.7982197 4.3862643 4.707368
1369165_at 4.584217 4.1366863 4.271494 4.1015043 3.98188 4.186496 4.074854 4.395891 4.1265097 4.1043916 4.195994 4.0861225
1369166_at 4.376851 3.9934678 4.331929 3.9288285 4.2578225 4.2708263 4.1176558 4.1585197 4.0532837 4.3724656 4.1073217 4.1189747
1369167_at 5.7927346 5.1378794 5.4784427 5.7340937 6.2642374 5.7864685 6.0706882 5.6885757 5.804826 5.6714783 6.0881033 5.8987536
1369168_a_at 5.0111365 5.2396164 5.118174 5.335313 5.238255 5.2262807 5.368786 5.4841423 5.114525 5.445765 5.506289 5.3983593
1369169_at 9.172963 9.596773 9.191061 9.688282 9.519138 9.555966 9.800239 9.475476 9.470407 9.426825 9.5026455 9.859308
1369170_at 4.2694116 4.3733106 4.1511784 4.013009 4.021901 4.152175 4.117362 4.014681 4.24228 4.235472 4.1125984 4.503272
1369171_at 11.226933 11.051484 10.322995 10.234967 10.998383 11.149263 11.083732 11.16352 11.215268 10.826669 10.912507 11.2565565
1369172_at 4.0940075 3.9090211 4.396549 4.0681305 4.237337 4.100205 3.5859766 4.022607 4.306505 4.457684 3.9447381 4.447343
1369173_at 5.2184806 5.389361 5.7261076 5.311861 5.3886623 5.357129 5.160792 5.018547 5.6599627 5.0857058 5.116877 5.3595653
1369174_at 7.237982 7.4511075 7.3573437 7.244503 6.925297 7.3494067 7.274401 7.401905 7.278874 7.2637677 7.262051 7.5022645
1369175_a_at 3.497566 3.5413647 3.772888 3.9428728 3.8613806 3.6960096 3.707138 3.7740123 3.974766 3.5232549 3.75022 3.8145893
1369176_at 6.532479 6.115518 6.5685754 6.464177 6.8797364 6.5726614 6.3555107 6.475221 6.575702 6.0386257 6.304505 5.9719515
1369177_at 6.828996 7.1039004 6.459334 7.178029 6.429696 7.040244 6.99952 7.2615232 6.997607 6.8768673 6.9932795 7.052947
1369178_a_at 4.5047164 4.313712 4.1327925 4.234478 4.3504424 4.230014 4.337311 4.0219517 4.19112 4.0596495 4.3198404 4.2503147
1369179_a_at 6.8114824 6.4528084 6.1417975 6.2387633 6.250203 5.9745326 6.61519 6.1088133 6.059537 6.098672 6.036613 5.9795556
1369180_at 5.0996733 5.027014 5.579785 5.5273895 5.266432 5.3104 5.404047 5.244425 5.3505135 5.066451 5.5423865 4.7918477
1369181_at 5.6142297 5.505906 5.4746284 5.438311 5.4973326 5.406914 5.970818 5.6855054 5.257259 5.4708734 5.5846767 6.3351245
1369182_at 4.533567 3.9823048 4.966658 4.7682705 4.2192154 4.411922 4.1172996 4.7201686 4.2057295 4.5193133 4.0676823 4.15229
1369183_at 4.8001738 4.780406 5.058034 4.6894016 4.927539 4.8487597 4.697076 4.9911327 4.9074054 4.736821 4.7843037 4.8637505
1369184_at 3.9392524 3.916219 4.190032 3.6814947 3.875597 3.845356 4.0378447 3.55105 3.7990654 4.1194553 4.0469913 3.9819474
1369185_a_at 5.490098 5.3990097 4.7391386 4.998872 5.266565 5.055914 5.2830887 5.2861786 5.5442214 5.539809 4.9817386 4.9736233
1369186_at 7.1686077 7.2437563 7.247081 6.6202683 7.264593 6.976164 6.997584 7.0093656 7.0771747 7.120709 7.112473 7.6625385
1369187_a_at 7.150924 7.064583 7.1609535 6.7276206 7.053599 6.786216 6.8878813 7.0879235 7.070638 7.4293485 7.0536737 7.373072
1369188_at 4.263106 4.5511837 4.1770062 4.531039 4.309215 3.7880344 4.0475507 4.0019035 4.5923347 4.3106775 4.007703 4.0714116
1369189_at 4.994691 4.901734 5.7578115 5.15572 5.3911595 5.62571 4.852591 4.9508524 5.4405823 4.8901157 5.008848 5.102035
1369190_at 5.8463073 5.5069385 5.636564 5.6179442 6.349752 5.38539 5.3873844 5.9754257 5.6406994 5.605022 5.7987885 5.381555
1369191_at 3.416725 3.4700134 3.6606114 3.4803004 3.5319488 3.6957393 3.4649723 3.3925247 3.4240587 3.5343478 3.4865892 3.6695855
1369192_at 5.0454197 4.838913 5.231094 4.980792 4.8349743 4.804015 4.8911915 5.1254416 4.6557193 4.767771 4.81484 5.130978
1369193_at 5.4667087 5.4189725 5.020023 5.095992 5.329638 5.082819 5.524819 5.259002 5.655098 5.431552 5.1635504 5.5560737
1369194_a_at 3.692405 3.596519 3.627444 3.5780728 3.7173464 3.6967735 3.7184746 3.6936665 3.9176598 3.691893 3.704833 4.045849
1369195_at 5.5269074 5.750332 5.32704 5.3619304 5.3576403 5.2222137 5.416995 5.172103 5.5349627 5.8897424 5.3883963 6.7333717
1369196_at 5.6255865 5.706977 5.7311096 5.3997345 5.678055 5.5841665 5.796798 6.2250223 6.061145 6.021146 5.8774977 5.9178123
1369197_at 5.6182723 5.674036 5.856616 5.5300484 5.1218023 5.7727017 5.556319 5.9252768 5.8649316 5.7496347 5.678931 6.1302886
1369198_at 4.8667545 4.9912815 5.5956793 4.3420753 5.506783 4.785727 5.2082653 4.952137 5.0693183 5.0646105 5.082788 5.148832
1369199_at 4.4392147 4.6448298 4.797769 4.7942314 4.7194996 4.65356 4.370784 4.8410645 4.83258 4.8253536 4.2364187 4.5594707
1369200_at 9.156075 8.876344 9.383736 9.108233 8.761355 8.710142 8.9505625 9.08603 8.933658 8.792856 9.279961 8.979135
1369201_at 5.54108 5.6985826 5.598172 5.472772 5.6065874 5.137876 5.9319215 5.2027297 5.456073 5.539742 4.959112 5.8873086
1369202_at 3.6127958 3.89477 4.004388 3.5351477 3.8442907 3.4601 3.5669308 3.7956054 5.007629 3.544139 3.7508898 3.4826665
1369203_at 3.6915088 3.7504904 3.8822029 3.7343926 3.9257915 3.8229318 3.8390634 3.9538145 3.639953 4.0329294 3.9300635 3.7511718
1369204_at 7.598704 7.1465926 7.7838383 7.05375 7.5648293 6.868588 7.4659834 7.0097857 7.022001 7.4783583 7.430976 7.7240505
1369205_at 4.979017 4.5932302 5.2382317 4.963607 5.1333385 5.051443 5.292844 5.145791 4.9240074 5.0764704 4.951605 4.914552
1369206_at 12.629922 12.664642 12.433862 12.576901 12.480494 12.442012 12.578046 12.470005 12.396679 12.4557495 12.499781 12.592767
1369207_at 4.6718173 5.2196503 5.674813 4.467595 4.695691 4.53797 4.368907 4.8912196 4.5618763 4.1981707 4.540795 4.581331
1369208_at 6.121209 6.4660254 6.769635 6.119487 5.9290476 5.5766025 5.8918386 5.9849825 5.379922 5.3412585 5.639127 6.0514097
1369209_at 6.2982845 6.313022 6.2222548 6.700243 6.4873233 5.8875046 6.1325564 6.5213776 6.1832356 6.3269267 6.43147 6.3881745
1369210_at 3.7204459 3.6139495 3.5449233 3.8450506 3.579126 3.566497 3.5903366 3.546746 3.5816643 3.613203 3.8747609 3.2526731
1369211_at 6.3222995 6.1826944 6.005863 5.5757527 6.087221 6.0973263 6.2413964 5.9886527 6.162424 6.0255995 5.990025 6.150039
1369212_s_at 7.279655 7.328687 6.7334714 7.1687675 7.147378 7.0854635 7.3097334 7.343237 7.3517528 7.287012 6.403805 6.5908704
1369213_at 4.9469867 4.6859803 4.767396 4.7193894 5.296053 4.9125605 4.9455194 4.953996 4.7243633 4.613304 5.269025 4.7233205
1369214_a_at 5.433378 5.4649014 5.9114532 4.8228207 5.446906 5.4276986 5.306725 5.442349 5.5749946 5.4247017 5.871963 5.2130313
1369215_a_at 10.408978 10.347126 10.497947 10.462568 10.372878 10.464294 10.492158 10.554106 10.128498 10.280652 10.30073 10.420625
1369216_a_at 6.0264525 5.6911077 6.2372932 5.808405 6.101112 5.84383 5.628522 5.674052 5.7826133 5.7246304 5.6732435 5.8440256
1369217_at 4.418398 4.186338 4.4409456 4.3236804 4.4524336 4.1911726 4.1384864 4.231636 3.8641849 4.3307033 4.1199083 4.3335705
1369218_at 7.2473574 7.3686233 7.190822 7.5066595 7.0470386 7.3403764 7.0660615 7.502625 6.829987 7.528505 6.5467777 7.8392925
1369219_at 6.387049 6.524472 6.298993 6.1763124 6.4417505 6.542615 6.4920073 6.335153 6.3521295 6.665221 6.455223 6.4875164
1369220_at 7.068409 7.176727 7.0631533 6.8602834 6.591538 6.8512015 7.203102 7.194038 6.7608967 6.947771 7.155147 7.315404
1369221_at 7.296723 6.686767 6.0425353 6.503462 6.1514945 6.552814 6.5905733 6.2500653 6.4231906 6.8262644 6.40414 6.0124226
1369222_at 5.136524 5.4482985 5.524049 5.410808 5.333929 5.324932 5.475539 5.111007 5.4483614 5.0435452 5.9450035 5.6009207
1369223_at 6.987691 6.5656195 6.6378894 6.806393 7.0801005 6.9671435 7.0147357 6.5384703 7.180004 6.6198277 6.7928543 6.6671925
1369224_at 10.782172 10.420129 10.77555 10.06548 10.416986 10.182277 10.00517 10.7389555 10.085845 10.2019825 9.624464 8.604367
1369225_at 11.702371 12.064587 11.9893875 12.046604 12.016866 12.069063 12.027223 11.766322 11.440365 11.708604 11.900221 12.272589
1369226_at 7.128039 7.9420166 7.755295 8.17605 7.2880955 8.130154 7.7777476 7.6298656 7.373815 7.7298226 7.3026447 8.370031
1369227_at 5.73306 5.527942 5.3936567 5.7023373 5.238132 5.391558 5.5734653 5.2983603 5.643115 5.6822248 5.5301533 5.832667
1369228_at 5.2848263 5.4638104 5.24315 5.3293395 5.401598 5.5537157 5.2480106 5.26783 5.2973337 5.416324 5.091839 5.656349
1369229_at 5.620613 5.1757035 5.8723345 5.565644 5.6275067 5.4133873 5.4420195 5.2472153 5.322878 5.2165794 5.410778 5.5793138
1369230_at 4.4754815 4.231375 4.5096784 4.2110806 4.565022 4.534555 4.2038484 4.3496723 4.582151 4.6822143 4.478956 4.271097
1369231_at 4.3555126 4.648742 4.58482 4.5825453 4.747211 4.829744 4.611493 4.710909 4.6279364 4.6075788 4.9242005 4.75134
1369232_at 4.2007866 4.026314 4.478077 4.324787 4.6864576 4.6814823 4.1332526 4.367808 4.3233414 4.404196 4.32468 4.3992453
1369233_at 3.9317892 3.9023936 4.112932 3.984405 4.105041 4.076397 4.1934385 4.2090025 4.023597 4.013933 4.072773 3.9681525
1369234_at 7.367737 7.560684 7.59025 7.571996 7.317417 7.551527 7.67737 7.6056027 7.4994535 7.6434374 7.3636737 7.8458476
1369235_at 4.459911 4.6201596 4.661604 4.732993 4.7269144 4.6162944 4.633698 5.109758 4.477442 4.7827597 4.9499407 4.729868
1369236_at 5.53201 5.194398 5.247371 5.036178 4.8791246 5.0157337 5.331312 5.2899237 5.1135173 5.2312117 5.3046503 5.373481
1369237_at 4.94043 4.8617435 5.2923303 5.3532124 4.672164 5.091261 4.8927 4.9532704 5.644555 4.403851 4.9763103 5.257823
1369238_at 10.113299 9.655202 9.9279375 9.799287 9.924526 9.906202 9.98201 9.636725 9.714917 9.48296 9.98732 9.791191
1369239_at 3.6799383 3.791638 4.0373793 4.0744376 4.004094 3.7728434 3.777947 4.0689034 3.8785028 3.7430792 4.075778 3.9338193
1369240_a_at 5.500757 5.628662 5.3487587 5.127797 5.6392746 5.8611073 5.619108 5.460808 5.5185547 5.312332 5.269025 5.3539085
1369241_at 5.452124 4.879133 5.4412584 4.8903203 4.8946505 5.3921943 5.210913 5.4153748 5.0289736 5.1564574 5.129177 5.5011415
1369242_at 3.61344 3.3524537 3.504333 3.5646868 3.6214745 3.561824 3.3810327 3.4620678 3.6037438 3.6398175 3.3994334 3.4590766
1369243_at 4.168144 3.9839077 3.7150629 4.1671543 4.188173 4.1712923 4.1837416 4.2216773 4.03548 3.9071565 3.8880005 4.0068455
1369244_at 6.804835 7.0676227 6.494446 7.022121 6.5302196 7.154106 7.0890813 6.974765 6.489751 6.5910306 6.5739355 6.901011
1369245_at 4.536018 3.9728928 4.0856485 4.313655 4.4330883 4.028354 4.2635255 4.397456 4.4793 4.5623083 4.217511 4.2187204
1369246_a_at 3.6435912 3.493561 3.7719355 3.4452286 4.058713 3.8133726 3.6383054 3.6581 3.6238406 3.4864962 3.8825884 3.4165127
1369247_at 6.301826 6.09551 5.965667 5.9405875 5.5783033 6.1741395 6.5788336 5.9218717 6.134898 6.177652 6.6094193 6.388269
1369248_a_at 8.512552 8.35483 8.302308 8.541428 8.590444 7.9561424 9.147018 8.879097 7.972215 8.172286 8.484158 8.631704
1369249_at 8.187559 8.375267 8.216568 8.311268 7.7668915 8.384156 8.265839 8.138636 8.192671 8.624976 8.357569 8.352709
1369250_at 5.672305 5.002674 5.372577 5.2699113 5.4456935 4.8299246 5.1908765 5.324392 5.1735296 5.289802 5.360627 5.018525
1369251_a_at 5.823862 5.3695765 5.3845005 5.2362027 5.4961615 5.4665546 5.4396157 5.1715794 5.3302784 5.5863276 5.151946 5.176922
1369252_a_at 5.7168055 5.0980625 5.9197383 5.2977223 5.6272697 5.589554 5.5114717 5.479039 5.398105 5.347698 5.465095 5.485527
1369253_at 3.7779334 3.6178048 3.8672974 3.569898 3.9286096 3.6975696 3.620439 3.7898717 3.626432 3.5969782 3.6425018 3.7426143
1369254_a_at 3.9945276 3.6490886 4.681567 4.1798563 4.2900777 3.8453562 4.287966 4.2652607 4.1250525 4.0075817 4.73722 3.9875915
1369255_at 6.9619465 6.505848 6.366504 6.664264 6.511107 6.6948566 6.3539257 6.5189915 5.7753754 6.2291956 6.3413925 6.185017
1369256_at 5.7520947 5.6179442 5.5393376 5.215446 5.665684 5.394843 5.2462015 5.608907 5.166437 5.3868256 5.6403775 5.582914
1369257_at 5.1079144 4.698138 5.517066 4.798259 5.028475 4.9703064 5.062103 5.1266994 4.958045 4.959525 5.0374804 4.8038597
1369258_at 3.3581133 3.186772 3.2444284 3.1600852 3.5349286 3.2278526 3.2820506 3.2469552 3.2685616 3.1685345 3.1253204 3.099343
1369259_at 7.631761 7.82065 7.6057825 7.336883 6.9298453 6.158899 6.7150507 6.824479 6.746647 6.400215 6.019487 5.699768
1369260_a_at 3.9806764 4.2913303 4.299963 4.000098 4.1440034 3.9743621 4.0320053 4.0068684 4.090739 4.194345 4.089781 4.2504816
1369261_at 5.076256 5.1230354 5.4523845 5.2217865 5.219596 5.0352917 4.9885054 5.169891 4.8727107 5.2849426 5.029813 4.760559
1369262_at 6.3674173 6.993493 6.709401 6.724693 6.924725 6.7703133 7.028173 6.8930454 6.850063 6.7205777 6.889582 6.8394856
1369263_at 3.4637275 3.3452325 3.412067 3.401005 3.4651818 3.383253 3.2200665 3.6851373 3.309427 3.3321168 3.594252 3.4284337
1369264_at 5.2941527 4.9731474 5.6064987 5.251177 5.4598885 5.2964287 5.1618056 5.187495 5.3539257 5.1271086 5.4236608 5.1517463
1369265_at 5.8359466 6.1793256 6.0019703 6.0837355 4.939608 6.1509876 6.207605 6.0538816 6.005295 5.991156 5.9171643 6.526198
1369266_at 6.463559 5.9632177 6.153881 5.5267053 5.952548 5.865435 5.326813 5.898233 5.554006 5.4545155 5.5337176 6.4303045
1369267_at 3.8969793 3.917118 4.361451 3.8986723 4.5165153 3.908868 3.9099529 3.923308 3.9561708 3.7753584 4.1372776 3.9966986
1369268_at 4.264736 4.234861 4.148091 4.407343 3.967557 3.6702676 4.3848896 4.252311 4.02402 4.4164853 4.0205173 4.565297
1369269_at 9.482733 9.419673 9.4188385 9.511841 9.255186 9.2572155 9.267305 9.705653 9.217496 9.165152 9.243517 9.244157
1369270_at 8.525169 8.746818 8.722258 8.691649 8.192929 8.820653 8.550982 8.53448 8.975676 8.508771 8.708488 8.686081
1369271_at 4.094634 4.165417 4.2893133 4.5388155 4.462148 4.1738887 4.23746 4.0288076 4.392539 4.456936 4.3712378 4.520841
1369272_at 5.210952 5.5572805 5.3348923 5.4082675 5.269496 5.320978 5.0381093 4.717612 5.3586273 5.08432 5.2954464 5.594411
1369273_a_at 4.2418623 4.231568 4.379884 4.3922977 4.4150023 4.221589 4.3155813 4.3073816 3.7904763 4.2135706 4.7242455 3.9148548
1369274_a_at 4.3235188 4.5910435 4.655059 5.265654 4.3735347 4.6273336 4.571285 4.9145713 4.9336166 4.979816 4.2485785 4.6486435
1369275_s_at 12.687198 12.697241 12.308112 12.57431 12.396654 12.785099 12.584963 12.54866 12.681005 12.406579 12.6172495 12.870094
1369276_at 4.7417893 5.016962 4.7671576 4.5782666 4.198798 4.792446 4.4303627 4.5474296 4.465416 4.959525 5.1101036 4.7895126
1369277_at 5.743819 6.0183587 5.9197383 5.713578 5.4114265 5.597343 5.8184133 6.0452347 5.7432766 5.389355 5.707551 6.121636
1369278_at 8.278692 8.335924 8.090626 8.462498 7.773057 8.209275 8.437448 8.434956 8.29462 8.514914 8.3081665 7.8275013
1369279_at 5.9080844 5.8257713 5.836099 5.665232 5.666874 5.916503 5.8949704 6.2936974 5.7586274 5.7596908 5.73713 5.308809
1369280_at 4.4625483 4.5066433 4.798767 4.3260617 5.0965133 4.1743 4.3872504 4.614506 4.7240243 4.561574 4.505323 4.50603
1369281_at 3.318766 3.3453236 3.3887677 3.467378 3.58266 3.541571 3.405635 3.5510502 3.5753205 3.3232603 3.6107867 3.5128064
1369282_at 3.5963345 3.2333286 3.3006794 3.2334933 3.3135698 3.4337518 3.4207304 3.3585646 3.5331087 3.1917143 3.3221414 3.2078967
1369283_at 4.267641 4.0257077 3.8253908 3.8601956 4.0065575 3.9284174 4.331419 4.0940533 3.8186212 3.9971902 3.7620244 4.011327
1369284_at 5.33829 4.8618584 5.828739 5.4870872 5.763159 5.6271977 5.395775 5.6438856 5.2911406 5.436638 5.591576 5.7820396
1369285_at 5.313905 5.9895563 6.1479015 6.4095635 6.070592 5.6789594 5.546781 6.2500653 5.4413457 5.927248 5.7628827 6.1936355
1369286_at 12.547072 12.526264 12.656878 12.565855 12.406093 12.584291 12.53845 12.480114 12.512344 12.481904 12.461958 12.580345
1369287_at 4.7263646 4.414923 4.852408 4.471365 4.8057485 4.7002077 4.552224 4.0940533 4.796009 4.6199365 4.4243345 4.766584
1369288_at 4.9010053 4.3109117 4.717085 4.520085 4.7088995 4.466585 4.556507 4.742173 4.6937885 4.760966 4.42852 4.1038175
1369289_at 9.881863 9.78832 9.701524 10.041044 9.910026 10.13186 9.97733 10.015192 10.092818 9.900302 10.022204 10.114815
1369290_at 4.388116 4.4741507 4.4287453 4.265054 4.769533 4.114159 4.313114 4.8337183 4.019472 4.7272515 4.4120693 4.308877
1369291_at 10.193761 10.305654 10.155665 10.352944 10.088434 10.062821 9.911831 10.006311 10.273529 10.04384 10.1769085 10.462359
1369292_at 4.3382454 4.3802547 4.654807 4.86143 4.3928638 4.5830708 5.005498 4.392394 4.684808 4.3590374 4.7693815 4.532285
1369293_at 6.57876 6.409978 6.6719995 6.5727096 6.7384324 6.491957 6.5892887 6.60321 6.576931 6.0615387 6.5834627 6.2132573
1369294_at 4.323684 4.691201 4.3097444 4.9329405 4.931418 4.55621 5.5035563 4.8591347 4.842723 5.1854267 4.2553062 4.8346586
1369295_at 5.017007 4.796164 4.8890033 4.8817644 5.4456935 4.8096633 4.9093285 4.746165 4.5066147 4.4913173 4.831239 4.8024526
1369296_at 12.704514 12.841802 12.897966 12.820085 12.843548 12.976981 12.520897 12.652766 12.908395 12.665556 12.583573 12.6880245
1369297_at 3.9437597 3.969362 4.2112255 4.5944276 3.9766111 4.340088 3.7737386 4.2405653 4.310301 3.896824 4.006212 4.083584
1369298_at 4.245792 4.3606267 3.8797672 4.334118 4.2259502 4.3893623 3.9134653 4.3075113 3.9055822 4.2282505 4.16024 4.306466
1369299_at 4.6210837 4.533695 4.5314994 4.7461853 4.4627075 4.1799903 4.423772 4.624978 4.208504 4.4690614 4.6910753 4.415677
1369300_at 4.1493225 4.2872734 4.1780396 4.1404114 4.354759 3.9965782 3.9556777 4.100738 4.3833838 4.1679726 4.5973215 4.066493
1369301_at 4.334278 4.43396 4.085335 3.8308296 4.1499734 4.530757 4.13891 4.2544875 4.51715 4.2705398 4.6294866 4.7290072
1369302_at 5.0146503 4.7498813 4.8309445 5.3653216 4.7421103 4.8559246 4.6343017 4.705617 4.6097574 4.5633864 4.7335567 4.7603264
1369303_at 4.067914 3.7898247 3.956061 4.1092005 4.043296 3.747168 3.8518257 3.8541424 3.9191177 3.929868 3.6320193 3.964453
1369304_at 6.127801 7.077384 6.101392 6.3888197 6.507918 6.4555016 6.6292186 6.267508 6.6707 6.8776274 6.285732 6.342135
1369305_at 4.584031 4.1754494 4.682021 4.629277 4.8371754 4.417612 4.2922955 4.4295273 4.333171 4.582487 4.6705604 4.4306154
1369306_at 3.8190408 3.9074945 3.8239758 4.2809367 3.8287883 4.186542 4.139737 3.544396 3.9442844 3.5781624 3.938088 4.1864576
1369307_at 5.1178308 4.9643564 4.846719 4.8846283 4.9275184 5.029929 4.9026146 4.984872 4.8665814 4.519352 4.832902 4.899392
1369308_at 5.0623736 4.7476735 5.0068326 5.010612 5.414477 4.909285 5.0538793 4.627377 4.7019734 4.8533745 4.7587957 5.381557
1369309_a_at 4.697403 4.680167 4.715282 4.5064836 4.827752 4.836027 4.434198 4.6522937 4.4219923 3.9929388 4.5067263 4.572488
1369310_at 5.709461 5.6360865 5.7848663 5.511529 5.516301 5.305086 5.1614323 5.458908 5.464011 5.6372623 5.89126 5.826616
1369311_at 3.681114 3.608966 3.642543 3.6861122 3.9210207 3.7072208 3.564047 3.485657 3.5925498 3.6246276 4.043077 3.693037
1369312_a_at 8.582988 8.800656 8.557278 8.688637 8.545514 8.465265 8.82142 8.676911 8.685834 8.64588 8.690172 8.864614
1369313_at 4.7924333 5.12152 4.621493 4.7227407 5.006183 4.8520517 4.7135267 4.4416027 4.815698 4.7557597 5.0196724 4.843022
1369314_at 4.199454 4.0607085 4.0170016 4.136968 4.201025 4.143144 4.0097456 4.112874 4.1957817 4.292046 4.074173 4.0578723
1369315_at 4.621903 3.9762168 4.4027786 3.8815546 4.24884 3.9914687 4.1333942 4.2965975 4.182227 4.391266 4.0759525 4.3997383
1369316_s_at 6.045369 6.3749695 6.430707 6.330065 6.1593833 6.160024 6.357139 6.569166 6.087145 6.5467024 6.2677894 6.0208282
1369317_at 3.9751306 3.8516986 3.9336426 3.6678562 3.7998283 3.835115 3.9140925 3.5929298 3.975157 3.9773 3.773163 3.6501088
1369318_at 5.815837 5.865624 5.6279373 5.870581 5.91536 5.788651 5.731152 5.4609714 5.547112 5.847243 5.3902574 5.7162647
1369319_at 8.921439 9.072438 8.858334 9.006909 9.001673 8.929206 9.077546 9.035905 8.962648 8.858612 8.8498535 8.857692
1369320_at 4.1469913 4.1659794 4.456195 3.8228905 4.149974 4.2015724 4.1121325 4.220089 4.3209906 3.898452 4.351058 3.9379604
1369321_s_at 3.5198534 3.4935977 3.7671435 3.409468 3.6724687 3.4370258 3.41416 3.4159236 3.470909 3.9174201 3.6854203 3.5178576
1369322_at 5.434256 5.161512 5.509072 5.53729 5.3412356 5.579259 5.388286 5.676111 5.4945436 5.989791 5.4132977 5.6465673
1369323_at 6.5148644 6.8787713 7.050552 6.8763285 7.12011 6.7768655 6.762608 7.1805186 7.1913004 6.7983594 7.2535253 6.9295826
1369324_at 3.4494233 3.4128716 3.5030038 3.5357778 3.7202208 3.453681 3.3393142 3.7555983 3.4165156 3.1489787 3.5924623 3.370524
1369325_at 6.2603765 5.8218017 5.597802 6.1992965 6.0614295 6.135808 6.163997 6.4891944 5.532213 6.051233 5.8507805 5.613703
1369326_at 3.7430377 3.9694352 4.661768 4.399936 4.2442026 4.264537 3.7428527 3.7372363 3.8383634 4.5550647 4.06054 4.2301598
1369327_at 4.796466 4.690874 4.8119793 4.191858 4.281272 4.399711 5.0198135 4.8731546 4.9143276 4.6839867 5.111209 4.7331705
1369328_at 5.808188 6.6575456 5.161228 5.859968 5.7186193 5.67302 6.4348507 6.1746 5.945649 5.7951617 5.6067863 6.0382853
1369329_at 5.4184966 5.0772743 5.392223 5.1958857 5.397162 5.2877517 5.5755205 5.160861 5.2930207 5.4376016 5.1411514 4.9343424
1369330_at 5.1663723 5.205968 5.564895 5.130039 5.572111 5.130978 4.9321175 5.5608454 5.094936 5.4614396 5.374731 4.959179
1369331_a_at 5.260132 5.0599117 5.330564 5.1604514 4.8830366 5.3928432 4.662978 5.021172 5.3687954 4.959525 5.135749 4.8491344
1369332_a_at 3.3549178 3.8400166 3.5409856 3.6682956 3.656866 3.8770158 3.630995 3.720517 3.6776497 3.7039323 3.8001318 3.7406516
1369333_a_at 3.518751 3.5398192 3.4286506 3.7292664 3.2912586 3.348259 3.2750494 3.2777302 3.6570487 3.5759034 3.3762665 3.2337878
1369334_at 3.646262 3.803211 3.9177847 3.830169 3.8888383 4.251073 3.7592137 4.1235332 3.7740135 4.39042 3.753612 3.5458024
1369335_at 3.8483038 3.8880644 3.695762 3.3698828 4.278143 3.8785872 3.8934247 4.3738694 3.6752384 3.669653 3.6848636 3.4655645
1369336_at 5.3544044 5.703901 6.0082517 5.447077 5.7452946 5.2483397 5.7924495 5.705143 5.2816367 5.2201624 6.00198 5.589601
1369337_at 4.4409876 4.105499 4.550562 4.235838 4.554865 4.658196 4.424113 4.35106 4.3244543 4.786064 4.569846 4.504957
1369338_at 5.7217355 5.757411 6.5139728 6.185839 6.24326 5.881085 5.8135357 6.104804 6.16782 5.961687 5.7240934 6.017324
1369339_at 5.615013 5.2738094 5.867256 5.5870733 5.8040824 5.7329693 5.4687824 5.6783466 5.5507126 5.7112293 5.9634867 5.3919296
1369340_at 4.5247 4.619857 4.615011 4.2978153 4.4253645 4.395215 4.5896254 4.4125824 4.2858 4.73071 4.3566265 4.13005
1369341_a_at 4.0585175 4.324246 4.103401 4.267002 4.164036 4.1064944 4.140312 4.28895 4.2737417 4.0439396 3.9064386 4.306466
1369342_at 5.6307364 5.1625657 5.8292885 5.681834 5.5655565 5.279404 5.6444826 5.3914375 5.6406994 5.5659857 5.469392 5.7478275
1369343_at 3.6040359 3.6937144 3.8306346 3.490089 3.5872388 3.6856549 3.4142842 3.5486295 3.8009052 3.4562912 3.4344316 3.5855248
1369344_at 5.3039875 4.8684535 5.3509398 4.9784217 5.1348605 5.313489 5.300436 5.2258863 4.9120064 4.977159 4.928946 5.313985
1369345_at 3.9265919 3.9641268 4.4224815 3.9883335 4.4010973 3.6662292 4.017537 3.7864914 4.0090175 4.068302 4.0285378 3.9523618
1369346_at 3.946413 3.5347667 3.9337094 4.0297832 3.987459 3.624068 4.294415 3.9433815 4.018546 3.8322556 3.7421935 3.7854574
1369347_s_at 6.0098696 5.692374 5.5431595 5.715602 5.954715 5.7025256 5.8085957 5.825036 5.8378243 5.387447 5.506158 5.4546127
1369348_at 4.470487 4.3908005 5.192831 4.9090753 4.5295095 4.4718523 4.4811487 4.357644 4.5602 4.327655 4.403014 4.420772
1369349_a_at 4.1046524 3.4288123 3.8071558 3.5766015 3.7449043 3.5442622 3.6030354 3.7738142 3.5326228 3.4923143 3.4236393 3.3387966
1369350_at 5.923447 5.4709573 5.439924 5.4721236 5.933808 5.55447 5.590585 5.311763 5.6210117 5.3864183 5.553136 5.63548
1369351_at 4.71161 4.316571 4.632857 4.492775 4.5747266 4.707227 4.4883738 4.5540276 4.4134436 4.4217634 4.4079766 4.300205
1369352_at 6.453826 6.2987814 6.0688252 6.2976427 5.543931 6.3476067 5.944953 5.7334647 6.2999544 5.779437 6.116254 6.4490976
1369353_at 4.466745 4.0404587 4.652135 4.8411202 4.862008 4.4182634 4.802164 4.7691236 4.2869062 4.690994 4.816294 4.6624265
1369354_at 6.423951 6.3021617 6.4459014 6.31471 6.632359 6.6419306 6.664758 6.318532 6.5512676 6.672781 6.4905434 6.376815
1369355_at 4.9480586 4.9456325 4.8809743 5.0039353 4.8311806 5.16575 5.0083365 5.1737556 4.5980816 4.908842 5.029719 4.899785
1369356_at 4.2132516 3.9083507 4.2319984 4.100246 4.044785 4.221876 4.2506647 4.1684475 3.7459748 4.2642837 3.9085228 3.9823456
1369357_at 4.401581 4.721463 4.8326817 4.4726834 4.8673615 5.0580397 4.9556355 4.8275557 4.593375 5.0131536 4.7450976 4.844967
1369358_a_at 6.0880904 5.623154 5.848635 6.1055493 6.2899632 6.172209 5.8303866 5.9254856 6.101188 6.1639323 5.832094 5.862877
1369359_at 4.5012207 3.934747 4.2441955 4.4848347 3.938618 3.8974705 3.950633 3.6135974 3.802696 4.1920805 4.145173 4.0007744
1369360_at 6.2277937 5.6455126 5.9004254 5.6359825 5.9522095 5.7731647 5.9570713 5.9096665 5.8690085 5.5623245 5.7501884 5.5605326
1369361_at 3.57746 3.5936239 3.7460177 3.5462422 3.823705 3.5047605 3.2714767 3.4640598 3.7121675 3.8441799 3.5080318 3.3848863
1369362_at 5.4203343 5.2638636 5.4574966 5.3660116 5.334827 5.0303106 5.3468943 5.367046 5.380408 5.187686 5.3280945 4.939596
1369363_at 3.621585 3.077291 4.10147 3.6414044 3.288418 3.5100706 3.47561 4.014995 3.5554283 3.4233391 3.6453388 3.8447149
1369364_at 3.6734269 3.7585664 3.6650164 3.705245 4.088012 3.797108 3.6345062 3.8935454 3.7648067 3.8966715 3.5896454 3.8322928
1369365_at 4.513938 4.321441 4.6187687 4.4041886 4.9201226 4.6379876 4.802164 4.8273964 4.4442315 4.65396 4.4086766 4.1402884
1369366_at 4.715199 4.5622187 4.8020926 5.106616 4.7714415 4.371176 4.8173494 5.5482993 5.027979 5.407613 4.6896315 5.0108943
1369367_at 4.487576 4.367474 4.560349 4.324537 4.5430937 4.6566396 4.417469 4.3210382 4.4176517 4.243903 4.223925 4.2388954
1369368_at 4.3782444 4.280699 4.273757 4.467595 4.4749384 4.6063304 4.1739035 4.1294036 4.1695166 4.395854 4.328923 4.367836
1369369_at 5.6145973 5.755286 5.0068326 5.142042 5.2068005 5.0336647 5.0698795 5.23838 5.032109 5.384752 4.955291 5.210492
1369370_s_at 4.707706 4.251086 4.474573 4.5014744 4.8176403 4.7092204 4.4553437 4.45121 4.814795 4.945367 4.619029 4.789827
1369371_a_at 4.5291963 4.1946344 4.65173 4.0833807 4.644642 4.266021 4.8126764 4.516919 4.698447 4.4408846 4.294637 4.2129245
1369372_at 5.0417933 4.997751 4.6306505 4.569361 4.8962874 4.9457545 4.5951653 4.6890283 4.5140233 4.830444 4.841506 4.864676
1369373_at 5.5474114 5.825468 6.118399 5.8056273 6.146889 6.1045413 5.5805297 5.8435936 5.36085 5.990581 6.0064116 5.8876443
1369374_at 4.269343 3.9866343 4.360441 3.9059372 3.9149601 4.5897574 4.063913 4.20583 4.3078747 4.0277348 4.572159 3.9607844
1369375_a_at 3.8130848 3.8954031 4.008447 3.9039953 4.245524 3.8655498 4.2358303 3.7821858 4.1350355 3.8144064 4.222515 4.369072
1369376_a_at 4.23265 4.2849646 4.519132 4.1659293 4.644642 4.313487 4.379627 4.0940533 4.017792 4.2093606 4.2295814 4.3825197
1369377_at 3.474641 3.4295077 3.7662108 3.5605204 3.5027165 3.423273 3.2637 3.717657 3.2292745 3.561561 3.4917529 3.4826665
1369378_at 4.5155663 4.4052176 5.1557193 4.6110682 4.479372 4.7943144 4.6319137 4.7508955 4.7566752 4.600701 4.5978646 4.607108
1369379_at 4.764264 4.7750072 4.591948 4.5740356 4.4688606 4.7981534 4.7579637 4.4791403 4.8129244 4.2468204 4.745534 4.7035937
1369380_at 5.0732784 4.6210494 4.6885424 4.771816 4.260275 4.705664 4.7969475 4.536647 4.568305 4.581586 4.479621 4.6532917
1369381_a_at 3.7413516 3.8346565 3.8869174 3.9651883 3.75111 3.7951753 3.778148 3.9637334 3.9133036 3.6464972 3.7981434 3.865694
1369382_at 6.037752 5.974296 5.6634026 6.1992965 6.164403 6.0127816 5.9612284 6.550534 5.6512475 5.642626 5.844791 6.078146
1369383_a_at 4.702356 4.561908 4.7386236 4.8010225 5.089776 4.7778044 4.802164 4.8123283 4.684366 4.815505 4.7384644 4.6211853
1369384_at 4.143325 3.8775578 4.258611 4.0274153 4.323644 4.136386 4.2464437 3.8646564 4.189809 4.3242917 4.139633 4.2503147
1369385_at 4.5170846 4.2507334 4.765398 4.160339 4.580857 4.411922 4.3243427 4.265887 4.5415626 4.5479326 4.320836 4.521353
1369386_at 4.2669225 3.974237 4.2977605 4.060161 4.572253 4.126214 4.238332 4.207519 4.555387 4.1660485 4.239322 4.2625036
1369387_at 5.448272 5.7200017 6.2684016 5.680323 5.916904 5.663824 5.5184245 5.529828 5.548016 5.413061 5.5378323 5.8995523
1369388_at 4.13272 3.8874407 3.7663393 4.0505695 4.2105145 4.0945244 4.016571 4.2056513 3.8868794 3.8847327 3.4220684 4.0624056
1369389_at 4.121668 4.2271824 4.6016173 4.4093018 4.5130897 4.117275 4.244766 4.414803 4.318466 4.176792 4.531705 4.23274
1369390_a_at 5.312584 5.405021 4.5949855 4.6670613 4.4950447 4.457428 4.641051 4.098297 4.4442315 4.3606668 4.286995 3.9932256
1369391_at 4.107783 3.9172928 4.2489095 3.8530262 4.4529905 4.1447415 4.120116 3.9174194 4.3811183 3.8620796 4.112502 4.0446115
1369392_at 4.8426 4.905591 5.007989 5.1143785 5.0743737 5.310199 5.0168586 5.501876 4.970525 5.038624 5.0985537 4.972627
1369393_at 3.9268227 4.020832 3.918533 4.232276 3.5892005 3.8277445 4.06966 3.8029554 4.37881 3.9357622 3.8062532 3.6906614
1369394_at 4.8953214 4.77884 5.1008177 4.815339 4.7026215 4.918872 4.7540646 4.7245283 4.6365166 5.376436 4.680478 5.2182207
1369395_at 3.6920297 3.6965332 3.8343437 3.7653193 3.8130367 3.7486339 3.8598826 3.754697 3.836083 3.798887 3.4805117 3.6027029
1369396_at 5.5839615 5.5529165 5.9581313 5.617482 5.431877 5.6326694 5.684144 5.423798 5.73252 5.5512295 5.886447 5.4774103
1369397_at 5.2601542 5.058426 5.0660753 5.2465305 5.272146 4.833412 4.946982 4.87575 5.26786 5.3671293 4.7477355 5.0748954
1369398_at 5.5637703 5.3964224 5.5421033 5.7530994 5.5631013 5.4494925 5.492359 5.4534173 5.9678845 5.3349247 5.3097835 5.3943787
1369399_at 3.5689187 3.5594985 3.5650952 3.4796398 3.5296245 3.4489903 3.5093088 3.5259528 3.554903 3.1854234 3.0966215 3.5542035
1369400_a_at 5.086468 5.1846147 5.6281238 5.274284 5.117584 5.2964287 4.8812265 4.7508955 4.7766967 4.8594584 5.062774 4.9755173
1369401_at 3.5030425 3.3155894 3.2006521 3.4685547 3.4061377 3.2558057 3.4144692 3.5107076 3.4175932 3.483685 3.3654559 3.4776294
1369402_at 7.0612545 7.122484 6.8553095 7.220431 7.1484175 6.815523 6.9407463 7.159738 7.0589724 7.0420094 7.11704 7.158515
1369403_at 5.117187 4.6767364 4.379884 4.6843266 4.875149 4.757407 4.675107 4.6890283 5.0816784 4.3884993 4.7993445 4.4370193
1369404_a_at 4.923584 4.5445614 4.792682 4.4557447 4.7593517 4.610845 4.804118 4.382263 4.6447225 4.7100067 4.979231 4.3977065
1369405_a_at 4.401106 4.28515 4.090522 4.3004346 4.6984057 4.250521 4.360583 4.547012 4.386691 4.2065287 4.0677123 4.0728235
1369406_at 4.365508 3.9881535 4.494031 4.47458 4.268646 3.9700818 4.1878586 4.4452486 4.4344034 4.4290075 4.303997 3.9806254
1369407_at 5.9050527 6.155452 6.1223125 6.484862 5.9882846 5.9336863 5.9630775 5.9616137 5.8106985 6.4564934 6.4215665 5.826326
1369408_at 4.4917483 4.1308284 4.325444 4.4560294 4.286365 4.19069 3.950037 3.927011 4.150364 4.482104 4.149312 4.5557203
1369409_at 8.31752 8.323187 7.8834534 8.293396 7.860921 8.084303 8.489486 8.133245 8.17563 8.630999 8.227167 8.479634
1369410_at 7.750566 7.9751587 8.098346 7.9916153 7.753105 8.052172 7.5687966 7.7856035 7.537637 7.737115 7.7409143 7.8579416
1369411_at 4.1547437 3.9393709 4.1033134 4.271018 4.1133947 4.4527626 4.2860584 3.9840438 4.298917 3.867966 4.059311 4.4207726
1369412_a_at 6.755694 6.538022 6.5855956 6.233332 6.0821543 6.6515446 6.447154 6.116069 6.5113125 6.462676 5.98674 6.3886266
1369413_at 4.568507 4.254019 4.3111696 4.3587794 4.564352 4.532901 4.2941184 4.6133113 4.294941 4.5098567 4.200824 4.305742
1369414_at 8.769449 8.746922 8.918419 8.924863 8.643406 8.88056 8.764435 8.868415 8.8242035 8.87314 8.788755 8.865828
1369415_at 8.630957 8.42741 8.963837 8.399597 8.27845 8.134775 7.8564315 8.916584 6.7946477 7.7672467 7.9734044 9.076378
1369416_at 6.1497955 5.831272 6.1767244 5.662375 6.2585964 6.1877136 6.150322 6.0429235 6.055299 5.838691 6.143438 5.8882065
1369417_a_at 4.2538443 4.277315 3.7662108 4.1771736 4.644642 4.683362 4.3096757 3.9778721 4.2709546 4.150621 4.5484276 4.2902923
1369418_at 4.037906 4.185359 4.268978 3.8703735 4.849621 4.3833027 4.370405 4.259241 3.7893112 4.448845 4.335507 4.4771724
1369419_at 5.3801184 5.4466724 5.4283414 5.265683 5.49089 5.356451 5.316224 5.3625617 5.044853 5.438802 5.338684 5.223404
1369420_at 4.471319 4.5265427 4.1659575 4.308144 4.268646 4.6116977 4.25464 4.529193 4.467738 4.5755124 4.344288 4.330984
1369421_at 5.7830224 5.9251795 5.809755 6.326894 6.0085497 5.918293 6.264725 6.1487346 6.0528483 6.322428 6.2201576 6.502536
1369422_at 5.544913 5.26912 5.684422 5.4079885 5.450008 5.4625845 5.0734754 5.401012 5.434963 5.435682 5.3852115 5.3547173
1369423_at 4.217806 4.2125916 4.258611 4.439052 4.0082073 4.573191 3.9553952 4.6606207 3.8957496 3.9356728 4.617794 4.7701235
1369424_at 12.721269 12.828206 12.478499 12.65789 12.520935 12.814282 12.605096 12.671523 12.640301 12.42508 12.576345 12.868632
1369425_at 4.1238914 4.417849 4.5446477 4.005928 4.6336975 4.133501 4.0000486 4.165859 4.47128 4.483108 4.186006 4.5273266
1369426_at 5.242603 5.0046244 5.3839254 4.715862 5.1093597 5.217721 5.0386753 4.846184 5.561819 4.8799715 5.026651 5.3306427
1369427_at 9.091116 9.208979 9.429813 9.44934 9.250172 9.182368 9.495949 9.298722 9.283994 9.337199 9.190268 8.760437
1369428_a_at 4.1790247 4.077182 4.306894 4.180562 4.5288143 4.503748 4.413457 4.4026732 4.3376236 4.23128 4.3684845 4.298953
1369429_at 3.7263598 3.572723 4.2271223 3.6013672 3.9135926 3.7083545 3.8153617 3.7781706 3.6652777 3.6883888 3.9808617 3.9632354
1369430_at 9.543904 9.675689 8.909181 9.6172 9.542723 9.546408 9.821639 9.43996 9.520833 9.461956 7.7249074 9.248673
1369431_at 4.633892 4.4662466 4.7621193 4.4395638 4.768254 4.774579 4.881339 4.773863 4.2963505 4.793007 4.470278 4.6510277
1369432_at 5.5541553 5.2600822 5.7604146 5.2429724 5.2565813 5.287497 5.3096437 4.9894457 5.401597 5.225815 5.675659 5.2963724
1369433_at 4.8449802 5.005573 4.952823 5.032092 4.493803 4.766482 5.049045 4.8793683 4.6338997 4.862993 4.847662 4.3563867
1369434_at 3.745707 3.940244 3.6063695 4.073926 3.7811494 4.1538153 3.79065 3.6892889 3.712662 3.8251746 3.830317 3.8495
1369435_at 12.380558 12.2136345 12.2838955 12.36505 12.1881 12.264198 12.325877 12.286219 12.29642 12.184669 12.193785 12.433521
1369436_at 4.350924 4.1946163 4.246009 4.1854258 4.0929327 4.340503 4.083226 4.2593327 4.28749 3.9663103 4.21089 4.390157
1369437_at 4.2222166 4.600231 4.318565 4.6198845 4.4339294 4.2848077 4.403903 4.981632 4.3737288 4.991241 4.515436 4.5330105
1369438_at 5.050092 4.6744123 4.8088627 5.0672846 4.7954955 4.5040135 4.6668634 4.700945 4.883661 4.5501957 4.694421 4.6783395
1369439_at 3.4425445 3.6222608 3.4995887 3.804872 3.8218708 3.7306156 3.582735 3.6314867 3.7121286 3.869281 3.8006961 3.8802888
1369440_at 6.2737145 4.9504604 6.371118 6.5324616 5.767946 5.3747244 6.1451535 6.5237455 6.995918 7.162687 5.835805 5.4254265
1369441_at 4.3078647 4.513359 4.781538 4.4645834 4.843297 4.715922 4.4340405 4.3884954 4.600895 4.198125 4.7532406 4.5197606
1369442_at 3.5250647 3.6144984 4.2422953 3.6909533 3.529828 3.8736885 3.6418905 3.8642857 4.0770726 3.594934 3.90446 3.6673493
1369443_at 6.922717 6.163946 6.3976207 6.325617 6.5700326 6.631668 6.623274 6.7331653 7.2996287 6.351203 6.378341 6.7224336
1369444_at 3.8590524 3.7466884 3.621592 3.6654916 3.6600554 4.2957797 3.9607391 3.918105 3.8318903 4.25624 4.3189 3.9364724
1369445_at 5.397433 5.881672 5.9945893 5.7747736 5.707743 5.7341924 5.8223524 5.655833 6.0702643 5.983906 6.203783 5.501143
1369446_at 7.0413046 6.869943 6.2298055 7.1482716 6.7160926 6.6096044 7.1815014 6.9556355 6.370046 6.548284 6.4765205 6.512717
1369447_at 5.2532845 5.398577 5.5639086 5.5333004 5.569023 5.48851 5.5867066 5.6580772 5.182688 5.80406 5.661058 5.4961424
1369448_at 5.492332 5.46507 5.6508117 5.8778987 5.971985 5.8405666 6.102516 5.520607 5.590046 6.3097396 5.9487267 5.643671
1369449_at 5.174075 4.9969387 5.170618 5.230088 5.460638 5.5549517 5.344927 5.089897 5.4409857 5.2908936 5.1530895 5.195797
1369450_at 11.143573 11.153126 11.202093 10.90023 11.005339 11.240529 11.032139 11.087143 10.970563 11.025282 11.069168 9.78285
1369451_a_at 3.778716 3.6439245 3.9403708 3.673132 3.8046744 3.6622076 3.6549065 3.9300277 3.6473482 3.8747778 3.6275835 3.8236265
1369452_a_at 7.911483 8.171408 8.220921 8.13275 7.7836776 8.177628 8.253914 8.361618 8.171589 7.872492 8.059799 8.270984
1369453_at 7.46271 7.432733 7.1584554 7.4284368 7.34704 7.45321 7.693399 7.317062 7.5957313 7.3600693 7.4989057 7.4134884
1369454_at 4.48308 4.5170236 4.123539 4.4822702 3.8782978 4.530804 4.181773 4.0893364 4.378913 4.302308 4.292094 4.3438625
1369455_at 7.3326793 5.7770786 7.9743814 8.212151 7.438133 7.26274 7.354755 7.659325 8.050774 8.425897 7.37137 6.905991
1369456_at 3.616244 3.3111417 3.580747 3.5377398 3.3889532 3.5727122 3.362134 3.7229655 3.708938 3.447674 3.4269195 3.2535937
1369457_a_at 4.408373 4.5534 4.994782 4.3877954 4.905556 4.564604 4.4762626 4.3930364 4.3754787 4.2404337 4.647213 4.757111
1369458_at 4.5194407 4.1569667 4.4409456 4.433708 4.346793 4.5116954 4.523961 4.6482344 4.1301017 4.4751964 4.4488873 4.433296
1369459_at 5.714796 5.6725755 5.961964 6.0404277 5.7398267 5.763742 6.0106606 6.262815 5.9779716 5.6958246 5.719118 6.2408953
1369460_at 5.4616575 5.466873 5.849076 5.9786515 4.9181695 5.498439 5.7714825 5.4526014 5.6386905 5.159844 5.513257 5.4152775
1369461_at 4.122486 4.0412507 4.0930367 3.8298388 3.991871 4.4460855 4.254104 4.117885 4.28126 3.9750237 4.168705 4.0139894
1369462_at 4.303979 3.895649 4.254874 4.2599983 4.168549 4.228506 4.20199 3.909987 4.0540595 3.9519308 4.2857738 4.002272
1369463_at 5.8040423 5.2878437 5.146899 5.6256003 6.1243553 5.4330435 5.0950546 5.794037 5.742149 5.077227 5.284895 5.6130276
1369464_at 4.373782 4.6524563 4.4159184 4.352793 4.892215 4.37459 4.4990454 4.445034 5.1808686 4.856845 4.3086996 4.348319
1369465_at 12.923822 12.985659 13.113365 12.994388 12.867885 13.109987 12.782002 12.770789 12.916253 13.153498 13.058391 12.643249
1369466_at 3.9202118 3.5493872 3.847397 3.9353426 3.8583186 3.5691156 3.4765396 4.1752396 3.7665467 3.6091597 3.834514 3.7463503
1369467_a_at 9.563595 10.070881 10.108906 9.73787 9.427034 10.382894 9.835108 9.975872 10.564382 9.564484 10.0705 9.407366
1369468_at 6.257653 6.20372 6.4668536 6.128321 6.745262 6.0973263 6.308738 6.4231963 6.6112266 5.6997023 6.8387456 6.753681
1369469_s_at 3.4719112 3.57195 3.6155896 3.4500494 3.547223 3.4400184 3.816843 3.5911057 3.4438584 3.39396 3.4527955 3.3916519
1369470_at 4.5775404 4.662861 4.249573 4.245693 5.2108955 4.678112 4.2744865 4.8451166 4.400463 4.80346 4.6870403 4.2894125
1369471_at 4.581407 5.0402236 4.9972954 5.02144 5.3733206 5.278617 5.703887 5.508807 5.366809 4.8976307 5.751156 5.509943
1369472_a_at 6.627185 6.5137644 6.387717 6.619678 6.627295 6.6564813 6.604614 6.719934 6.2510047 6.6052923 6.3574214 6.9570675
1369473_at 9.750437 9.990183 9.354676 9.937758 9.586351 9.754907 9.966083 9.682514 9.850821 9.708972 10.058123 9.850878
1369474_a_at 3.7230425 3.5231798 3.8159068 3.9012449 3.6734657 3.8183682 3.702073 3.7107365 3.9259431 3.6483295 3.7479203 3.6303298
1369475_x_at 4.3597403 4.0652037 4.156537 4.1797504 4.280571 3.7897477 3.9556222 3.9461403 4.142049 3.934444 4.5448895 3.717644
1369476_at 4.6517353 4.897057 5.1688957 5.2328534 5.035761 4.92959 4.927 4.7290883 5.2099304 4.3800592 4.741842 5.255788
1369477_at 4.626212 4.260584 3.975114 4.342076 4.2782593 4.027316 4.154325 4.385499 4.4910197 4.187152 4.002391 4.28577
1369478_at 4.11898 4.3275385 4.559107 4.057802 4.7729354 4.3741055 4.4888964 4.3082333 4.809068 4.7407203 4.57771 4.08906
1369479_at 6.00304 6.1054535 6.254484 6.3434544 6.338919 6.700095 5.834037 6.683334 6.321013 5.753382 6.2499976 6.632149
1369480_at 3.685653 3.717414 3.673904 3.9678671 3.823705 4.105663 3.8721263 3.8469658 3.944274 3.8014526 3.7106462 3.9177568
1369481_at 3.7637033 3.4616923 3.485953 3.6056032 3.9433455 3.7746751 3.5874817 3.868733 3.655613 3.6704493 3.9784172 3.8172886
1369482_a_at 4.1868467 4.4683027 4.2172203 4.430045 4.1006937 4.058008 4.4224586 4.0007877 4.3196144 4.1660404 4.421874 4.001908
1369483_at 6.180172 6.2659063 6.2182775 6.0884814 6.3594904 6.2248306 6.3121142 5.893114 5.9171896 6.08554 5.668375 6.1309175
1369484_at 4.282839 4.336652 4.4528494 4.0531664 4.275839 4.44565 4.4997034 4.0707936 4.137317 3.856871 4.1811905 4.472251
1369485_at 9.816631 9.720061 9.954823 10.019953 9.7073965 9.895248 9.706112 9.80575 10.218544 9.808656 9.796186 9.574783
1369486_at 3.6540747 3.5927973 3.9938138 3.5445075 3.7944818 4.059012 3.6069007 3.9728513 4.0373664 3.8656063 3.5798004 3.9943686
1369487_a_at 4.450662 4.0981674 3.8899424 4.1305428 4.195245 3.7622566 4.064764 4.2075186 3.8838158 3.948901 4.350939 4.194271
1369488_at 4.737017 3.82708 4.574045 4.572182 4.3645763 4.1182866 4.184277 4.4577217 4.2266564 4.316595 4.409746 4.4010305
1369489_at 6.0078564 5.7193737 6.0168867 5.5716286 6.0285587 5.794469 5.702989 6.129721 5.5934973 5.7414513 5.876352 5.7344103
1369490_at 3.59912 3.4416466 3.7662108 3.5072672 3.9949214 3.5451114 3.748376 4.131923 3.7364733 3.5768876 3.9087646 3.5763056
1369491_at 9.067351 8.886414 8.62731 9.188861 8.935451 9.121948 8.74982 8.999952 8.46143 8.8705635 8.531669 8.02553
1369492_at 11.122064 11.098313 10.837449 11.270639 10.85416 11.226279 11.108629 11.007425 11.096183 10.617753 10.963015 11.18607
1369493_at 6.562164 6.6062746 5.866086 7.620973 8.101067 6.3239803 7.4516635 6.6983776 8.020194 7.4675093 7.5620966 10.5555725
1369494_a_at 5.945644 5.6091743 5.7348695 5.6445374 6.054275 5.8727264 5.7233057 5.7378645 5.833046 5.5316734 5.6961265 5.9143176
1369495_at 5.173651 5.4759 5.424338 5.6354694 6.1823406 5.687344 5.7803745 5.559134 5.5885954 5.451875 5.5921044 5.822894
1369496_at 7.656172 7.589352 7.7129006 7.5674114 7.4658737 7.658217 7.3491607 7.748843 7.6347885 7.9223814 7.477326 7.6319323
1369497_at 4.5518184 4.3316402 4.602107 4.52623 4.724627 4.6297674 4.4234114 4.5548167 4.924614 4.89336 4.717799 4.435811
1369498_at 4.3214636 4.509965 4.6917915 4.414468 4.3231015 4.173915 4.409873 4.2960052 4.294347 4.7033267 4.514669 4.249284
1369499_at 5.4650483 5.0373106 4.6414557 4.974397 4.809505 4.684832 4.8634467 4.925466 5.0074444 4.8609104 5.1186285 5.1472726
1369500_at 5.5479712 5.4721975 5.3472543 5.274285 5.270115 5.332623 5.394145 5.536979 5.306375 5.3666153 5.659021 5.4772916
1369501_at 5.600813 5.942034 5.538509 5.5265675 5.8815193 5.5211215 5.6220875 5.521091 5.3116946 5.809311 5.05128 5.8725376
1369502_a_at 12.526939 12.806716 12.6811695 12.824108 12.7661295 12.721302 12.832677 12.460369 12.614205 12.546737 12.727897 12.277909
1369503_at 3.3072975 3.1970887 3.144611 3.373402 3.3412538 3.3294091 3.368426 3.4009554 3.389218 3.1316423 3.373388 3.336407
1369504_at 4.939798 5.857775 5.953762 5.255405 5.282072 5.908455 5.7783723 5.6402564 5.3557773 5.6849504 5.33585 6.022359
1369505_at 5.136524 5.259938 5.6507173 4.958647 5.6214604 4.9800844 4.822142 5.561915 4.8046765 5.0972195 5.123925 5.5500546
1369506_at 4.6115913 4.3169065 5.134139 4.5641184 4.5886245 4.236388 4.4918356 4.19741 4.614424 4.394398 4.261783 4.461147
1369507_at 4.339308 3.934666 4.372771 4.146961 4.551218 4.3896713 4.2516174 4.1836767 4.3545322 4.21129 4.344288 4.153723
1369508_at 4.906151 4.8066683 4.4319434 5.084795 5.1612277 5.330345 4.827526 4.888625 4.9647756 5.069225 4.546869 4.7779803
1369509_a_at 4.1845336 4.6868734 4.3521028 4.272853 4.3373785 5.0078144 4.4335127 4.573556 4.6391745 5.037281 4.48285 8.957696
1369510_at 6.7281194 6.430223 6.570401 6.5464544 6.4372663 6.253232 6.324457 6.197436 6.4169483 6.0381126 6.1864862 6.5828614
1369511_at 6.014829 5.4453077 6.308821 5.842983 5.59962 6.3678904 5.6827335 5.8670025 6.3842754 6.390586 5.8499556 5.4916134
1369512_at 5.3251705 5.4525948 5.385868 5.502446 5.4580483 5.4473696 5.4497566 5.4223366 5.5755672 5.6502743 5.5726824 5.355541
1369513_at 4.7059894 4.618002 4.4976206 4.7017045 5.0687394 4.8384237 4.800688 4.636276 4.6842523 4.527018 4.782852 4.8218393
1369514_at 5.86901 5.0999975 6.1038074 5.762699 6.081289 5.7813854 5.949748 5.6673365 5.7700644 5.6395283 5.529882 5.7784615
1369515_s_at 4.491096 4.098085 4.6800537 4.0907116 4.611003 4.4621553 4.7385883 4.3643904 4.499477 4.0140452 4.178302 4.303294
1369516_at 4.395524 3.8580844 4.3320107 4.1303926 4.239008 4.406459 4.0646 4.130994 3.9490633 4.026362 4.354693 4.2713847
1369517_at 5.3422956 5.319107 5.0068326 6.0461125 5.3677025 5.4798875 5.304985 5.5614705 5.481323 5.0857058 5.0481944 5.1396956
1369518_at 5.0120983 5.05696 4.854372 5.133645 5.2863293 4.7348924 4.8489037 4.7129073 4.5637126 4.582487 4.786643 4.8495245
1369519_at 4.7471514 4.112031 4.5856013 4.440239 4.17013 4.1628723 4.8477416 4.4355693 4.411582 4.4054413 4.4711633 4.6146145
1369520_a_at 5.4915304 5.241122 5.565608 5.2935 5.698347 5.5803604 5.501219 5.6746597 5.2081785 5.4576178 5.2242746 5.2401114
1369521_at 3.6012177 3.3340406 3.7170224 3.3979268 3.7134378 3.2811542 3.283521 3.6535735 3.636786 3.8219604 3.5529861 3.5827136
1369522_a_at 3.270685 3.2304945 3.3396723 3.2698603 3.2921212 3.2442696 3.2893322 3.3158562 3.3902252 3.1702323 3.173011 3.1230245
1369523_at 5.6439486 5.286434 5.4895015 5.7271986 6.0372977 5.745902 5.946185 5.591153 5.7674766 5.784058 5.578438 5.5285673
1369524_at 4.75694 4.4520507 4.318565 4.682599 5.1534977 4.3528695 4.662937 4.4036307 4.820234 4.4428096 4.9410424 4.4063487
1369525_at 5.4791613 5.606824 5.3619137 5.7852654 5.849803 5.398855 5.4191284 5.7124367 5.021846 5.920422 5.8232574 5.8503256
1369526_at 8.7237015 8.591293 8.7795725 9.045265 8.615764 8.869721 8.651667 8.711551 8.688912 8.900192 8.474476 8.660183
1369527_at 5.359251 4.993648 4.8928223 5.1847744 5.257615 5.303982 5.156158 4.6130905 4.964407 4.885009 5.0415096 5.3396373
1369528_at 4.852423 5.156265 5.2441144 5.293525 5.584963 4.9799514 5.2330227 5.313494 5.440449 5.0522656 5.0557942 5.2056866
1369529_at 4.530676 4.3630033 4.355822 4.430666 4.8656898 4.450553 4.4520273 4.480907 4.5184894 4.212741 4.743846 4.4474096
1369530_at 5.323595 4.7069435 4.578408 5.020153 4.9306393 4.950101 5.0572677 4.7862024 4.9203506 4.7000914 5.1463504 4.8739653
1369531_at 6.924614 6.7543 6.8568697 6.119671 7.0662007 7.574215 6.068553 6.3176546 6.632321 7.844385 6.5282288 7.3248115
1369532_at 4.5976644 4.4483843 4.3651133 4.7033334 4.641936 4.4805727 4.7783203 4.7561646 4.6845975 4.40797 4.5393 4.7498045
1369533_a_at 6.0526648 5.700463 6.183279 5.879674 5.968651 6.0113754 5.4942474 5.7859964 5.526252 5.430754 5.392796 5.3899565
1369534_at 5.074085 4.948621 5.037075 5.0466294 5.177826 5.2422686 5.0020523 5.0479107 5.196267 5.0184393 5.179062 4.9758406
1369535_at 5.3532906 5.2216163 4.958747 5.221068 5.2729344 5.227564 4.8396583 4.75985 4.9545937 5.0235424 5.0460777 5.277997
1369536_at 4.94183 4.5207033 5.067907 5.1235647 4.6161284 5.2006927 4.748648 4.7940974 5.1888213 4.8962374 5.3531785 4.9283676
1369537_at 5.238492 4.817652 5.1342626 4.7712135 5.237611 4.9532394 5.0774117 4.916045 4.8437395 4.9975038 5.0587964 4.9913
1369538_at 4.3078647 4.2813263 4.523244 4.632807 4.816472 4.515193 4.4379416 4.3068914 4.4175234 4.7535915 4.324094 4.2191296
1369539_at 5.8718405 5.4015083 5.8199644 5.5477867 5.5366926 5.507455 5.9098625 5.740611 5.63778 5.9661093 6.087076 5.8663273
1369540_at 4.1849413 3.7819877 4.0939937 4.1573744 4.3853545 3.9525692 3.9758453 4.041565 4.004731 4.102728 4.0898247 3.9323313
1369541_at 4.1861215 3.8493402 3.977161 4.120124 4.1763773 4.290028 4.363915 4.122734 4.0310516 3.7503471 4.634243 3.8452132
1369542_at 5.384631 5.1873565 5.41897 5.2076573 5.731538 5.2762594 5.349699 5.394342 4.8443246 5.5066247 5.514757 5.6011887
1369543_s_at 6.6517315 6.4051843 6.6121745 6.2911673 6.234342 6.124844 6.2346563 6.299798 6.1693335 6.405143 6.773246 6.433351
1369544_a_at 3.9876237 3.98263 4.198989 4.1465554 4.149974 4.1291313 3.8657672 3.9473455 4.1705894 4.3849506 4.078117 4.3059216
1369545_at 4.857723 4.681088 4.7904983 5.0071373 5.3642917 5.259286 5.277679 5.330894 5.5516815 5.044948 4.945878 5.14004
1369546_at 10.766863 10.926328 10.498027 11.02861 10.795498 10.838893 10.777139 10.927024 10.75408 10.506117 10.676394 10.846443
1369547_at 4.174843 3.7837477 4.326608 3.9178157 4.2686453 4.190336 4.506217 4.142397 4.285473 4.274493 4.173752 4.2518463
1369548_at 5.0809712 5.5576096 4.9296284 5.088437 5.644242 5.181351 4.977344 4.9089327 5.2887583 5.0857058 5.317424 5.308194
1369549_at 6.8494925 6.7094727 7.0222683 6.6202683 7.2286105 6.7554207 6.550682 6.885301 7.025684 7.0301113 6.7854013 7.0538087
1369550_at 3.8148396 3.693824 3.6551993 3.976124 3.6950514 3.7953582 3.8475718 3.7611172 3.8795838 3.6281774 4.128208 3.8765163
1369551_at 4.6281023 4.5311203 4.7384634 4.567359 4.5361433 4.7697144 4.4234114 4.808749 5.0165834 4.7727833 4.694865 4.8963985
1369552_at 4.9831657 4.613953 5.057788 4.8638153 5.1045866 4.4950705 4.8674264 4.8178196 4.9355803 5.1696095 4.683984 5.168247
1369553_at 4.554241 4.430766 4.5879374 5.0262823 5.2919865 4.659063 4.885371 5.266717 4.715971 4.135553 4.523898 5.1640334
1369554_at 9.540838 9.774431 9.720623 9.731673 9.549526 9.7607765 9.845267 9.732735 9.8007555 9.742846 9.78736 9.669266
1369555_at 4.538828 4.2958703 4.5693927 4.3593025 4.3741784 4.2069526 4.0954866 4.5860925 4.1334033 4.4870367 4.3832464 4.465071
1369556_at 5.237296 5.1732254 5.29838 5.516182 5.1837025 5.4096613 5.4417486 5.406766 5.229972 5.3184814 5.3409557 5.307028
1369557_at 6.728998 6.964544 7.0855546 7.2383957 7.109525 6.8061795 7.1997705 6.955865 6.8021407 7.167948 6.702465 7.3050237
1369558_at 8.682073 8.992114 8.9038515 8.798188 8.740561 8.986435 8.789017 8.742819 8.678277 8.954046 8.819687 8.87771
1369559_a_at 9.6243515 9.684345 9.661768 9.768745 9.839386 9.710442 9.908402 9.568072 9.939931 9.949264 9.945608 9.984988
1369560_at 9.646979 9.9332 9.826485 9.821663 9.681561 9.619516 9.754929 9.76038 9.403626 9.523455 9.546812 9.6612215
1369561_at 3.849379 3.5603638 3.4109695 3.63514 4.221471 3.4809065 3.9664342 3.9273324 3.8767383 3.5343478 3.5810614 3.603883
1369562_at 6.423161 6.511839 6.572554 6.5673757 6.6248207 6.185797 6.317606 6.435516 6.2601023 6.4269657 6.3914285 6.4190784
1369563_at 4.4563303 4.552275 4.586685 4.2333393 4.513745 4.8824286 4.7385883 4.4192333 4.187307 4.619293 4.2057524 4.1526093
1369564_at 4.24265 4.447939 4.855254 4.172879 4.816539 4.471237 4.675107 4.3559895 4.5879755 4.699214 4.404923 4.212491
1369565_at 4.9388914 5.1189213 4.8507185 5.2022505 4.589569 5.0704856 4.620187 4.6570883 5.3150415 4.195078 4.7810235 4.9168005
1369566_at 4.626499 4.078147 4.1288757 4.5944276 4.8515644 4.771369 4.1165504 4.3593616 4.7096944 4.7799273 4.0196657 4.4439106
1369567_at 4.9286222 4.714646 4.8634343 4.438896 5.1291084 5.0068073 4.6645575 4.9424005 5.0517855 4.855237 4.9573317 4.668251
1369568_at 4.6958113 4.6341777 5.269225 4.9950495 4.717819 4.8098497 4.738589 5.695035 4.812693 5.0358024 4.836627 5.2586226
1369569_at 4.06605 4.261877 4.2428646 4.2111216 4.3521004 4.3179283 3.8124843 4.020621 4.3362865 4.033533 4.0812454 4.013444
1369570_at 3.3210053 3.1368635 3.5305514 3.2353008 3.3889532 3.2508488 3.2647662 3.291878 3.276325 3.537358 3.2396727 3.4656603
1369571_at 8.587912 8.649808 8.712648 8.911865 8.756538 8.724617 8.969112 8.894002 8.569861 8.7992 8.647187 8.581456
1369572_at 3.8969793 3.6376219 4.016083 3.849247 4.5024977 4.001087 4.043875 3.8343585 3.7112472 3.8106997 3.8059003 4.1736927
1369573_at 4.3538837 4.117056 4.354824 4.1550226 4.5179167 4.2910633 4.1277947 4.059672 4.064842 4.1947975 4.2108293 4.1639247
1369574_at 3.828044 3.6922452 4.1339684 3.9089983 3.87311 3.748496 3.9938986 3.920284 3.8918803 4.0353174 3.736519 3.6704261
1369575_at 3.6792846 3.3885608 3.6426046 3.5876455 3.5286517 3.4889243 3.5221791 3.5945396 3.8327925 3.922507 3.964039 3.5771804
1369576_at 3.8168454 3.8549721 3.4164608 4.203269 3.8891857 3.8605416 3.7766716 4.151495 4.06645 3.5266044 3.724748 3.6607208
1369577_at 6.7490053 7.7552013 8.721326 7.6155987 7.7473054 7.437236 7.0972505 7.476176 6.3737893 7.467104 6.786403 8.883688
1369578_at 4.20996 3.7967076 4.094832 3.7615826 4.426091 4.150481 3.7357879 4.0672355 3.825722 3.4437518 4.0672817 3.7926397
1369579_at 6.1514864 5.9064326 6.185691 6.361722 6.346822 6.0710125 5.8176413 5.8858223 5.723375 5.8561916 5.731842 5.836038
1369580_at 3.790087 3.9313116 4.4164047 4.071207 4.226839 4.22205 4.1808662 4.1340547 4.020149 3.98827 4.0875287 3.9456027
1369581_at 11.500782 11.519655 11.338453 11.592075 11.49822 11.509398 11.440169 11.489134 11.508805 11.414282 11.586706 11.436348
1369582_at 5.945644 5.440033 5.3416657 5.7396426 5.923628 5.6477957 5.9254904 5.5023875 5.2634683 5.3406034 5.4304895 5.66742
1369583_at 5.0059066 5.3733644 5.534543 5.048562 5.0706096 5.401307 5.450311 5.2799015 5.215433 5.406622 4.9284077 5.289798
1369584_at 6.6873293 5.9008136 6.557318 6.3888197 6.0909467 5.963497 6.452499 6.10393 5.6134033 5.806609 5.869168 6.0096264
1369585_at 3.8045263 3.2960417 3.8159068 3.5870848 3.8378239 3.4384894 3.5163243 3.9585564 3.6558683 3.752726 3.5421886 3.865107
1369586_at 3.3549178 3.3450072 3.8672974 3.4564197 3.3634214 3.2208343 3.6224022 3.4918501 3.59326 3.4205287 3.4220684 3.3026693
1369587_at 4.1831017 4.3401127 4.2229395 4.160339 3.9751441 4.2485285 4.2431946 4.271635 4.418721 4.3087735 4.7276535 4.2405434
1369588_a_at 8.088997 8.387599 8.236134 8.210614 8.293427 8.1116495 8.0416 8.035521 8.304832 8.388834 8.309207 7.898017
1369589_x_at 4.20864 4.104779 4.282997 4.3923364 4.25529 4.2024384 3.9565823 4.16315 4.2797627 3.6916347 3.9294496 3.851714
1369590_a_at 7.078936 6.8290367 7.0098906 6.2274065 6.727411 6.7205796 6.867415 6.883356 7.1216235 7.1109524 6.967929 7.468148
1369591_at 3.74538 3.6704926 3.5829878 3.7854605 3.8138635 3.6082761 3.7085168 3.6117828 3.5753205 3.5498128 3.3821998 3.6119885
1369592_at 7.002567 6.530911 6.8334694 6.753278 6.7697206 7.0213356 6.956985 6.6166973 6.948365 6.9483476 7.2066026 7.0015435
1369593_at 3.5299804 3.5120504 3.4087586 3.561534 3.2005112 3.493071 3.6215982 3.6101687 3.4436233 3.8171782 3.3908787 3.7013698
1369594_at 5.6377897 5.694111 5.946987 5.5392413 5.215321 5.7832494 6.001904 5.7968197 5.444938 6.0858893 5.626167 6.057706
1369595_at 4.0468087 3.9341247 3.8993933 3.4739108 3.6758928 3.5091443 3.9118998 3.768471 3.365434 3.8374684 3.5603738 3.8473275
1369596_at 5.48314 4.508367 4.83936 4.700992 4.9803467 4.5435333 4.7945604 4.9919643 4.5302095 4.728629 5.090271 4.3638153
1369597_at 7.5220222 7.813295 7.4242697 7.607222 7.5583673 7.5902543 7.91692 7.5735245 8.0574875 7.7006984 7.8854885 7.7942343
1369598_at 4.066172 4.417575 4.280493 3.9837208 4.3069363 4.256437 4.254955 4.7793255 4.123475 3.9773 4.1160045 4.086123
1369599_at 4.7186985 4.43018 5.020072 4.547136 4.9864902 4.673294 4.995874 4.5368276 4.6697636 4.47339 4.4360533 4.620134
1369600_at 4.0506454 4.1878586 4.5304437 4.460206 4.4548254 4.0500126 4.2190123 4.4350266 4.0642877 4.3156347 4.215517 4.2441134
1369601_at 4.407668 5.0798926 4.95985 5.4382696 5.1826553 5.311844 5.2719116 4.8904786 4.964079 5.365224 5.7775207 5.1942525
1369602_at 5.1212535 4.9990063 5.54682 5.094399 5.169739 4.9666567 5.074536 5.48463 5.5854707 5.547127 5.3945384 4.9461193
1369603_at 3.6954176 3.6285527 3.5891857 3.7891912 3.826873 3.6679807 3.7561445 3.7000895 3.707808 3.641021 3.6603177 3.5775666
1369604_at 4.7333746 4.3837204 5.106427 5.0342712 4.267625 4.766241 4.4293003 4.773939 5.0313034 4.7065935 4.7639112 4.7462845
1369605_at 5.1755376 4.98646 5.2298717 5.1723146 5.346707 5.5500875 5.1651144 5.0061855 5.049985 5.041252 5.0542173 5.0547895
1369606_at 4.4053736 3.8494072 4.121363 4.5033097 4.088056 3.9580798 4.544133 4.096633 4.752535 4.429043 4.0486794 4.2860293
1369607_at 5.220623 4.632932 5.380793 5.641416 5.6783476 5.786491 5.7032733 5.198958 5.741955 5.2458735 5.4328337 5.8663745
1369608_at 3.9787354 4.065089 4.349731 4.163411 4.470317 4.2495184 4.465434 4.4452486 4.3738856 4.30673 4.110194 4.0042877
1369609_at 3.9081292 3.655762 3.6528788 4.0323896 3.9799051 3.916231 4.0776796 3.7175384 3.832608 3.5865672 3.69442 3.7909017
1369610_at 6.0867996 6.4672527 6.305296 6.442688 6.4710245 6.4058475 6.2890525 6.560764 6.230368 5.7513747 5.946642 6.2182403
1369611_at 4.8811626 5.295386 5.614061 4.9819417 5.3886623 5.1932945 5.049048 5.383097 4.9767284 5.807721 5.6762223 5.36563
1369612_at 4.6829033 4.806038 5.108553 5.0495396 5.2956953 4.7133026 4.645379 5.0859275 4.831294 4.9451275 4.6267176 4.7549725
1369613_at 3.6509771 3.829762 4.0247974 4.266827 3.99039 3.9072855 3.9078212 3.9575608 4.195994 3.7422645 3.6504414 4.452407
1369614_at 4.122564 3.6647048 3.897643 4.2682962 3.9467618 3.9406607 4.186417 4.2695284 4.0003443 4.0536957 4.2140775 4.4137697
1369615_at 5.6126847 5.271773 5.881288 5.6226664 5.6378374 5.6089697 5.85987 5.604532 5.8260946 5.8644047 5.8193145 5.69046
1369616_at 5.43254 5.4893236 5.8202424 5.707279 5.770605 5.2472954 5.6280303 5.492545 5.7292633 5.7282057 5.734336 5.336675
1369617_at 7.935467 7.3356814 6.9426003 7.090354 7.1465335 6.9908257 8.0616045 7.3498664 7.679752 7.6882596 7.4492474 7.379512
1369618_at 4.839808 4.5686865 4.4504695 4.6124244 4.793494 4.83856 4.4579496 4.4611177 4.6912265 4.2734733 4.6056266 4.217171
1369619_at 5.1022954 4.7529182 4.873924 4.9116263 5.343481 4.9963994 5.145655 4.9180303 4.811535 4.821683 4.863544 4.758329
1369620_at 3.9514208 3.99146 4.157365 3.9850574 3.946369 4.0053873 3.8054032 4.1364 3.792459 3.906048 3.9895434 3.9810603
1369621_s_at 9.776342 9.896494 9.885776 9.846631 9.657472 9.833133 9.756186 9.716503 9.948107 9.999422 9.903264 9.927506
1369622_at 4.338923 4.3265977 4.0067635 4.552874 5.1173854 4.371747 4.394515 4.4837055 4.4757123 4.195616 4.4709764 4.45176
1369623_at 4.5834846 4.5013876 4.7189016 4.749988 4.5427074 4.5878725 4.3928576 4.291095 4.5395603 4.5176916 4.6610107 4.4168367
1369624_at 6.0429316 5.8711257 6.219571 6.423617 6.048586 6.303338 5.9448705 6.3034883 6.481813 6.593969 6.290314 6.082606
1369625_at 6.0523806 6.2809067 6.4417987 6.4902043 6.046633 6.2241635 6.555827 7.1691847 6.8887577 6.5389404 7.0566945 8.150437
1369626_at 8.414536 8.4484415 8.256255 8.681113 8.624689 8.431887 8.46573 8.574885 8.415906 8.794257 8.521109 8.484927
1369627_at 3.6054254 3.6436808 3.7279747 3.7292664 3.8864822 3.7003562 3.3872936 3.8271499 3.6701694 3.8323379 3.925037 3.7429698
1369628_at 8.478028 8.803823 8.961939 8.745681 8.655381 8.743976 8.834792 8.960783 9.043232 8.849952 8.850737 8.71949
1369629_at 11.55949 11.517731 11.459133 11.600168 11.384552 11.459522 11.511678 11.577302 11.457678 11.451732 11.429383 11.338291
1369630_at 12.816062 12.745627 12.827698 12.909853 12.825247 12.732732 12.884141 12.861454 12.8402605 12.780895 12.741998 12.624715
1369631_at 8.053445 7.854117 7.9819417 7.9508348 8.029324 8.120293 8.111399 8.099151 8.0807705 8.220849 8.273508 8.200489
1369632_a_at 6.4147973 7.052497 6.308511 6.3327127 6.6585565 6.34509 6.626338 6.3272543 6.5550065 6.291394 6.28888 5.990145
1369633_at 10.889594 10.851808 10.211411 10.440019 11.002406 10.548498 10.634025 10.456447 10.463302 10.086536 10.350842 10.653801
1369634_at 6.873571 5.995214 6.4414783 6.3704395 6.8839226 6.482271 6.601762 6.496773 6.084028 6.51282 6.295486 6.207617
1369635_at 11.926525 11.672207 11.671061 12.034861 11.847068 11.592232 12.00027 11.91209 11.816884 11.9422865 11.992429 11.861863
1369636_at 12.66245 12.321008 12.361032 12.717905 12.487441 12.25469 12.683813 12.590061 12.441027 12.5138235 12.58157 12.493113
1369637_at 4.8689365 4.473131 4.976302 5.133569 4.693494 4.6444016 4.761713 5.181426 4.975437 5.1015406 4.718836 4.86652
1369638_at 5.504327 4.719421 4.3942604 5.300268 5.0759788 4.923747 5.0114226 4.790462 4.557856 5.388363 4.684681 4.8405704
1369639_at 3.91552 3.535639 4.0482526 3.9608314 3.633076 3.8073578 3.7738614 4.091872 3.850095 3.7398863 3.9789064 3.8032796
1369640_at 5.5513167 5.515611 5.682994 5.5846343 5.2433076 5.351233 5.519206 5.183936 4.8553667 5.474258 5.089864 5.225161
1369641_at 7.6102486 7.8752728 7.729763 7.649306 7.9122276 7.7872133 7.835781 7.8242364 7.2307134 7.76209 7.6115847 7.949572
1369642_at 6.9032197 7.9061313 7.6308184 7.612801 7.6282463 7.5824194 7.1867657 7.762751 7.342501 7.672642 7.3957005 7.822931
1369643_a_at 7.2224045 7.7836046 7.7531147 7.2449207 7.568683 7.8487873 7.7072864 7.749026 7.593363 7.4550567 7.5925007 7.78195
1369644_at 8.985965 9.398621 9.280575 8.990206 9.070274 9.215261 8.979733 9.214905 9.2637205 9.023246 9.08263 9.3982
1369645_at 3.8612134 3.883029 3.8206882 4.1658726 4.0062246 3.8128405 3.9368231 3.8825223 3.7603838 4.088542 4.01855 3.97869
1369646_at 3.8753216 3.2090886 3.4945745 3.6366272 3.4435663 3.5791154 3.3362415 3.5525112 3.6074274 3.4567406 3.695559 3.5072584
1369647_at 6.098776 6.2075543 6.573568 6.4571342 6.3774147 6.4204183 6.510172 6.1352906 6.5527472 6.506932 6.030192 6.8609095
1369648_at 5.983477 6.006309 5.8166804 5.7772775 6.0646935 5.8940964 5.7989426 5.8686113 5.538846 5.9126024 5.96822 5.927691
1369649_at 4.994216 4.5198236 4.8880405 4.467595 5.050438 4.8967295 4.7351046 4.524701 5.1396437 4.7121496 4.630042 4.1948395
1369650_at 6.830485 6.9797444 7.163982 6.823218 6.6692953 7.019283 7.088646 6.9988933 6.781723 6.870364 6.6673884 7.1479974
1369651_at 4.626212 4.6694636 5.3849792 4.294609 4.726012 5.03947 4.5682425 4.8926916 4.284238 4.337584 4.549766 5.0358214
1369652_at 4.006099 3.8494277 3.874604 3.4874182 4.3913503 3.765579 3.8510816 3.7404406 3.7192893 3.784322 3.74771 3.6721013
1369653_at 7.4005737 7.1764646 7.3822927 7.4225774 7.202876 7.366837 7.4404464 7.1661882 7.3300505 7.4243374 7.2373633 7.6412935
1369654_at 11.02181 11.271638 11.314709 11.017791 11.067557 11.182477 10.957878 11.140378 11.127911 10.898427 10.909338 11.04107
1369655_at 7.220814 7.9215417 7.7465386 7.667836 7.9803376 8.197297 7.4740143 7.7142954 7.8788505 7.8505607 8.175021 7.3563733
1369656_at 6.5349846 7.070146 7.0477576 6.724988 6.9292035 7.1010404 6.912454 6.945227 7.0160165 6.721262 6.72619 6.86327
1369657_at 4.450874 4.4061704 4.4463763 4.4157085 4.397403 4.46918 4.0655756 4.385499 4.1594257 4.051547 4.2764726 4.47952
1369658_at 8.229651 9.205912 9.043098 8.395811 8.844154 9.144447 8.69845 8.87314 9.102466 8.37803 8.78803 8.766648
1369659_at 5.29416 5.2817335 5.589726 5.395885 6.1310096 5.8365974 5.3863196 5.981264 5.741955 5.493712 5.5387635 5.65182
1369660_at 4.4342437 4.4221253 4.8414936 4.5473866 4.5883512 4.635701 4.2624474 4.442288 4.3636875 4.632758 4.2853003 4.2727838
1369661_at 8.171166 8.058684 7.9290633 7.8640523 8.173092 7.9208765 7.927758 8.107523 8.061327 7.9340186 7.9350004 7.8293533
1369662_at 3.4839368 3.5073392 3.7628841 3.5198846 3.8791692 3.4904091 3.623947 3.292675 3.5930939 3.596066 3.6846914 3.4225404
1369663_at 6.5514193 8.602853 6.148655 9.190724 9.686208 9.245129 9.344638 9.191607 9.380323 5.8499584 9.17814 9.123453
1369664_at 10.231901 10.469735 10.529343 10.533031 10.851732 11.053165 11.282716 10.778424 11.165957 10.889354 11.324298 11.315946
1369665_a_at 7.748383 8.179066 7.915628 7.948556 7.209022 7.8306885 7.852452 7.8073306 8.306902 7.894823 8.283421 7.9738264
1369666_at 6.744123 6.2893534 5.9500957 6.3256154 6.1138225 5.9500303 6.1190104 5.845667 6.7104506 6.0883846 5.809677 5.925303
1369667_at 6.5226464 6.9470506 6.6474223 6.8674865 6.9765806 6.633192 6.6303706 6.7100344 6.6631665 6.641775 6.900129 6.9298515
1369668_x_at 3.7499764 3.6694527 3.7546885 4.0153794 3.8491557 3.9412534 3.8095286 3.7889705 4.0974607 3.749705 3.9323392 3.9172137
1369669_at 7.821123 8.194805 7.7212443 7.8940163 7.4697294 7.844463 8.145836 7.742782 7.570677 7.9151115 7.856099 7.594151
1369670_at 4.7489057 4.696915 4.663952 5.086837 4.8810034 4.8286314 4.944378 5.0679035 4.6371527 4.7565975 4.95808 4.8126764
1369671_at 12.286855 12.266511 12.201778 12.3376665 12.25874 12.379267 12.351463 12.236461 12.451479 11.9387 12.13935 12.277425
1369672_at 6.81472 6.514148 6.9347053 6.4003887 6.5153503 6.4626555 6.2134037 6.2909017 6.763925 6.8050385 6.421596 6.397304
1369673_at 4.448488 3.9436488 4.2425404 4.2202034 4.145151 4.295765 3.6822596 4.418626 4.448485 4.219229 4.0252194 3.617637
1369674_at 4.8322444 3.7550027 3.545396 3.6526911 3.6999626 3.7387986 3.8279073 3.7472467 4.501244 3.753667 3.695559 3.5558407
1369675_at 6.2410088 6.2824063 5.9902945 6.029092 6.306954 6.426114 6.359285 6.1139336 6.230297 5.8648214 6.091781 6.3286514
1369676_at 7.2365456 7.364918 7.2310133 6.7422147 7.0612597 7.330056 7.2082467 7.1739306 7.1319995 6.97302 7.2915726 7.2741284
1369677_at 3.7362657 3.5120504 3.6644456 3.4561605 3.5023751 3.3589945 3.5253386 3.4750638 3.6363516 3.5511098 3.5508819 3.8255696
1369678_a_at 7.386628 7.5724096 7.3933334 7.4168406 7.1712604 7.376102 7.2267833 7.390857 7.446685 7.1387577 7.2007565 7.196752
1369679_a_at 9.554326 9.717095 9.461791 9.10058 9.218679 9.661156 9.274136 9.461962 9.472132 9.164872 9.390638 9.243467
1369680_at 5.2594376 5.0401616 4.7552633 4.9941015 5.4849725 4.879839 4.6676736 4.8123283 5.260488 5.0281425 5.028085 5.0660834
1369681_at 4.362502 4.2824006 4.393258 4.3311906 4.6106877 4.828069 4.423663 4.717515 4.305968 4.7422814 4.479621 4.2843347
1369682_at 6.7843084 6.865014 6.397991 6.747489 6.798789 6.6141286 7.1887193 6.9822083 6.834962 6.862694 7.0244966 6.9407973
1369683_at 7.35097 6.9476786 6.685607 7.0738955 7.2234535 6.7180324 7.1456547 6.727139 6.81592 6.8738956 7.2667656 6.9223375
1369684_at 5.110888 4.9647613 5.1267467 5.047499 5.4681473 4.9906125 5.379485 4.9716463 5.8085494 5.1428385 5.200657 4.9431934
1369685_at 3.9517736 4.0954213 4.294851 4.1209188 4.083418 4.0032134 4.1058598 4.3086023 4.089277 3.7892532 4.1120434 3.8959942
1369686_at 3.9503503 3.8940916 3.9588304 4.292528 4.0316157 3.9486663 4.2358303 4.1754923 3.9664805 3.9709687 4.394418 3.9898162
1369687_at 4.268323 4.2400994 4.2697535 4.224253 4.4293146 4.2168465 4.1384044 4.566478 4.4414663 4.5297303 4.0875287 4.0418663
1369688_s_at 5.0220532 4.911414 5.1868668 4.4506607 4.5162134 4.667148 5.07335 4.607212 4.8305955 4.8147545 4.9809036 4.867394
1369689_at 6.4126244 6.3884244 6.842254 6.6709337 6.7661123 6.53909 6.5481157 6.529083 6.2360377 6.476115 6.395643 6.637061
1369690_at 6.690446 6.8876305 7.1931725 7.0930057 6.940648 6.775939 6.713296 6.754271 6.8437195 7.1841702 6.520027 6.8919363
1369691_at 4.1173396 4.04492 4.7430363 4.0948977 4.15646 4.347928 4.052149 4.5746737 3.9419854 4.2904506 4.124975 4.2339106
1369692_at 4.244893 4.1250687 4.0178785 4.086735 4.252228 3.875575 4.2541876 4.0475664 3.8046834 3.588914 4.0252194 3.8590035
1369693_a_at 5.6514144 5.581972 5.9000893 4.9310718 5.8293467 5.1689205 6.4794517 5.556948 5.9620767 6.2297373 5.753632 4.59941
1369694_at 3.5052414 4.192523 3.8920858 3.5047188 3.8571618 3.5666673 3.6306949 3.7077613 3.586299 3.4172895 3.853519 3.4832964
1369695_at 4.3732514 4.643172 4.046319 4.3346653 4.7192874 4.875046 4.773983 4.504519 4.4674377 4.470349 4.298509 4.3276105
1369696_at 3.7740371 3.5282512 3.5882566 3.710192 3.4986176 3.834815 3.3579826 3.6455667 3.2657444 3.463785 3.9654288 3.4692411
1369697_at 3.893425 3.7100441 3.9772787 3.8080363 4.0613966 3.8989224 3.447035 3.3264039 3.87401 4.0092993 4.0480213 3.604459
1369698_at 4.8587446 4.659994 4.763409 4.8697495 5.1302795 4.981303 4.8291297 4.8823857 4.916879 4.6156335 4.87981 4.955978
1369699_at 5.045745 4.453498 5.0577135 4.5953674 5.388647 4.9819736 4.8888454 4.8286533 4.973548 4.5373154 4.913824 5.019785
1369700_at 5.569065 5.662504 5.868423 5.7446427 5.502539 5.8560243 5.9803176 5.9037466 5.707509 5.8561635 5.673649 5.825307
1369701_at 12.338872 12.437402 12.111892 12.373986 12.309102 12.37274 12.519051 12.34285 12.477004 12.23131 12.315293 12.606165
1369702_at 6.8875637 7.0701213 6.7604036 7.12958 6.7927823 7.0924883 6.9935756 6.9680915 6.779036 6.605795 6.670404 7.1656
1369703_at 7.508276 7.3695593 7.542402 7.6385336 7.1439056 7.500751 7.6706276 7.337212 7.79171 7.346769 7.2831473 7.367573
1369704_at 6.802858 6.2690578 6.607892 6.5162873 6.9127984 6.351097 6.731758 6.5449605 6.5231113 6.6483655 6.4012513 6.6027684
1369705_at 5.120929 4.9952 5.1554275 5.2115107 5.356125 5.1126614 5.260175 5.3331885 4.937469 5.0171366 5.26184 5.2232428
1369706_at 4.0200057 3.708312 3.628211 4.0974874 4.148919 3.7947824 3.6657689 3.7304327 3.5793009 3.7493386 3.6555765 3.5838532
1369707_at 4.719138 4.4157934 4.8743896 4.101633 4.803478 4.319482 4.6019464 4.2368526 4.6352644 4.528678 4.617102 4.4207726
1369708_a_at 5.2052684 5.509717 5.2399783 5.1656556 5.402194 5.390649 5.6237845 5.6881495 5.0291677 5.454144 5.457233 6.110491
1369709_at 4.6246815 3.929457 4.0856485 4.4041886 3.9255514 4.2683716 4.389571 4.1762285 4.50762 4.200861 4.4554977 4.4884086
1369710_a_at 4.3470526 4.0901313 4.0856485 3.717361 4.644642 3.8453562 3.7711544 4.012629 3.9031298 3.9773 3.9047801 4.003933
1369711_at 4.391826 4.277315 4.5573354 4.7757835 4.900866 4.3801665 4.555073 4.1587105 4.62267 4.7308025 4.5200663 4.3290358
1369712_at 7.2526355 7.3826194 7.59366 7.314961 7.4341674 7.4749365 7.181279 7.2847667 7.298328 7.2506614 7.3913198 7.621967
1369713_at 5.687739 5.1443906 5.6565747 5.3703237 5.886527 5.823431 5.6683393 5.4049025 5.467614 5.4631777 5.2512875 5.285742
1369714_at 6.624217 7.114299 6.6834836 6.849642 6.433064 6.960882 6.973259 7.3302975 6.9103084 6.836753 6.8839536 6.84599
1369715_at 4.3620386 4.1751285 4.2820077 4.137086 4.50784 4.2776093 4.048853 4.164694 4.1556296 4.400462 4.2940874 4.0649204
1369716_s_at 9.890673 10.07926 10.157812 10.146494 9.976587 9.923779 10.320288 10.050758 10.065383 9.977432 10.183585 9.9380045
1369717_at 4.229184 4.084233 4.230761 4.559749 4.514709 4.2565823 4.5748405 4.659344 4.2444983 4.259348 4.331116 4.1262054
1369718_at 8.663846 8.877567 8.614856 8.693336 8.416839 8.505981 8.964764 9.057312 8.738117 8.942904 8.89098 8.990249
1369719_at 3.5960486 3.2689905 3.3429275 3.2150202 3.3925936 3.3837662 3.2644963 3.3116302 3.3886714 3.1651912 3.4171226 3.233024
1369720_at 9.418474 9.297625 9.588082 9.490687 9.004677 9.502821 9.580859 9.485226 9.613903 9.345441 9.399303 9.466645
1369721_at 4.5816336 4.393301 4.6312995 4.539565 4.8624935 4.7963004 4.42002 4.6631002 4.5173674 4.5583105 4.5391545 5.0165877
1369722_a_at 8.817992 8.406366 8.423449 8.614473 8.324346 8.508208 8.644837 8.584217 8.5636215 8.7287035 8.599833 8.266159
1369723_at 7.2362947 7.180166 6.888623 7.110224 7.109649 7.1532636 7.3342786 7.3760705 7.192533 7.41974 7.4870677 7.3809614
1369724_at 5.698055 5.488937 5.6314216 5.6974382 5.570339 5.4041696 5.556319 5.5456834 5.658923 5.5850954 5.566847 5.2215924
1369725_at 8.0202675 8.439083 8.336704 8.5265045 8.4361315 8.207801 8.355749 8.271882 8.300624 8.452465 8.224591 8.838148
1369726_at 8.466105 8.656541 8.782619 8.396045 8.437454 8.561755 8.514738 8.472578 8.2835455 8.798366 8.826362 8.681274
1369727_at 13.81149 13.944958 13.666591 13.785457 13.62473 13.839975 13.8151045 13.816601 13.933773 13.770252 13.938444 13.664429
1369728_at 4.8885946 5.5529613 5.2594423 5.179974 5.528914 5.3781295 4.8095975 5.5706215 5.780707 5.715852 6.2150946 5.6918907
1369729_at 8.46127 8.328966 8.449713 8.636108 8.477894 8.492573 8.375864 8.424143 8.311375 8.430037 8.088049 8.398102
1369730_a_at 4.558647 4.4091396 4.742275 4.3569994 4.99796 4.767926 4.6475825 4.566478 4.551163 4.5663157 4.440443 5.017787
1369731_at 3.395705 3.4211054 3.4897327 3.6351178 3.3613617 3.3643122 3.2217984 3.1510406 3.4607763 3.3368647 3.4103398 3.1589696
1369732_a_at 4.7808886 4.776825 4.034154 4.7740936 4.8501244 4.6822596 4.8552046 4.6525497 4.6452174 4.869665 4.6909857 5.308256
1369733_at 8.480756 8.633895 8.519697 8.511508 8.649708 8.688499 8.887173 8.556987 8.488029 8.501745 8.53297 8.889251
1369734_at 8.902367 9.058695 8.686682 8.694929 8.4406395 8.852208 8.743053 8.9250765 8.79845 8.60163 9.065608 8.905907
1369735_at 5.9823575 5.8067474 6.168794 6.0295343 5.738949 5.595965 6.0828886 5.4753757 5.9439983 6.2903953 5.7848654 6.0318933
1369736_at 5.3296533 4.477917 5.2145953 4.576492 5.1831174 4.7370253 5.0489426 4.545441 4.4163322 4.691382 5.223269 5.2049727
1369737_at 8.960184 10.073709 9.203616 9.272747 8.885986 9.573899 9.273321 9.409462 9.300346 9.147644 9.335188 9.059227
1369738_s_at 9.739129 10.209907 10.176038 10.016333 10.034634 10.280202 9.925665 10.365611 10.009378 9.743842 10.064898 9.880862
1369739_at 4.3972654 3.8724165 4.2758207 4.568198 4.2090673 4.142028 4.4775505 3.9749014 4.394831 4.1458197 3.9485757 4.1995296
1369740_at 4.8189855 4.58309 5.17286 4.614903 5.039491 4.9865837 4.8019996 5.036491 4.556746 4.795191 4.5117035 4.9276657
1369741_at 5.5847216 5.7942133 5.572514 5.504167 5.7683487 5.6246996 5.7136245 5.3747263 5.5435095 5.5601935 5.7492437 5.3374567
1369742_at 4.7668014 4.6674533 5.122652 5.042935 5.093439 4.7457523 4.687804 4.6051526 4.641884 4.813675 5.0622206 4.646459
1369743_a_at 8.518149 8.779679 8.328451 8.588344 8.225473 8.71872 8.493557 8.43906 8.91521 8.330036 8.767881 8.421875
1369744_at 4.44664 3.8777318 4.4130673 4.101633 4.4397674 4.1898003 4.073738 4.194324 4.441031 4.1719522 4.0429316 3.883576
1369745_at 6.033789 6.254246 6.044958 6.0671268 6.354491 5.9880676 6.389873 5.617485 5.880359 6.4247103 6.120588 6.403737
1369746_a_at 11.6863165 11.784506 11.779078 11.911276 11.517667 11.761152 11.845903 11.687639 11.76031 11.359404 11.581913 11.803042
1369747_at 6.368005 6.2644644 6.820296 6.5314736 6.8840466 6.1552157 6.4714627 6.7881413 6.630501 5.7235126 6.285732 6.307891
1369748_at 3.59246 3.478267 3.368785 3.5480506 3.6923368 3.5275252 3.3807368 3.9262123 3.5418413 3.3056903 3.7587788 3.4295876
1369749_a_at 3.8025444 3.9504926 4.286278 3.7716353 4.0186863 4.173888 3.8311348 4.0242796 3.861531 4.09613 4.217531 3.7711477
1369750_at 4.2353296 3.7966044 3.9211779 3.8872778 3.728722 4.085037 3.8264554 3.8682668 3.8101408 3.7528424 3.8796258 3.8368802
1369751_at 4.00896 3.9544985 4.1795826 3.8956797 4.0657587 4.0032134 3.956121 4.475661 3.8438308 3.8867667 3.9493263 4.30937
1369752_a_at 5.1078258 4.98317 5.052206 5.352972 4.969261 5.172218 5.008569 5.1451907 4.8770695 4.801541 4.630136 4.8163815
1369753_at 4.3887424 3.9341247 4.3455043 4.0757585 4.101804 3.8221602 3.7682176 4.035254 3.8072457 4.0875926 3.9658215 4.23536
1369754_a_at 8.0895815 8.118555 8.155548 8.183532 7.9823456 8.057086 8.10172 8.082722 6.8150854 8.219992 8.003092 8.425586
1369755_at 3.6457884 3.7316597 3.8553603 3.7946777 3.84312 3.8815658 3.695722 3.883921 3.8230274 3.6728907 3.7937071 3.8053787
1369756_a_at 7.1552496 7.2597 7.211132 7.4168406 7.2987447 7.5016904 6.86362 7.2742286 7.537369 7.633115 7.28923 7.607294
1369757_at 5.7356844 6.0072055 5.44119 5.737643 5.8609576 5.5157466 5.7579207 5.9075894 5.7405777 5.766825 5.9099665 5.849886
1369758_at 7.961729 7.8643413 7.7540784 8.075306 7.9122863 7.5825024 8.714167 8.215798 7.41289 7.817217 7.7913027 8.070785
1369759_at 5.230337 5.310219 5.4717426 5.610176 5.401381 5.496155 5.306135 5.124572 4.902177 5.3325157 5.3550425 5.031826
1369760_a_at 4.011323 4.149073 4.571239 4.502139 4.6306734 3.970844 3.98487 4.325814 3.9261324 4.296716 4.098522 3.9682567
1369761_at 3.946149 3.6222498 3.8881845 4.0824113 3.7412167 4.1200013 3.709749 3.7761002 3.5182 3.8123653 3.903887 3.8717158
1369762_at 4.6100526 4.4032345 4.789828 4.2119656 4.7088995 4.344781 4.789955 4.080265 4.7562633 4.336923 4.407252 4.3559976
1369763_at 3.9977655 3.8807492 3.7747395 4.0358257 3.6154644 3.9509416 3.6738214 4.0940533 3.8601108 3.669662 3.9510508 3.873604
1369764_at 13.187362 13.1928005 13.224186 13.121316 13.181219 13.124353 13.084928 13.156796 13.030461 13.16675 13.085091 13.107918
1369765_at 3.863129 3.923967 3.616113 3.4200945 4.1945467 3.7983327 3.4664292 3.7593567 4.2230034 3.7723303 3.952677 3.8152654
1369766_at 5.264529 5.042927 4.6867895 5.15572 5.4121623 5.182034 5.1676226 5.176771 5.218174 5.4417543 5.293173 5.062835
1369767_a_at 3.8439255 3.673805 4.0710754 3.8497598 4.3295965 3.628963 3.9632916 3.9006493 3.912289 3.6833668 3.8799987 4.006629
1369768_at 6.5138574 6.6349993 6.695703 6.5504656 6.54696 6.531007 6.59593 6.8035183 6.805102 6.55965 6.512531 6.559124
1369769_at 4.828067 4.7461214 4.9634485 4.6570644 4.709407 4.7416477 4.9271655 4.8536134 5.0735817 4.822491 4.8423977 4.707368
1369770_at 3.8439255 3.6813293 3.6273959 3.89009 4.03354 4.066371 3.9171686 4.175 3.9248118 4.1979413 4.1415243 4.026946
1369771_at 5.1812296 5.838391 5.1294208 5.5745335 5.332963 5.1004467 5.410187 5.71912 5.5289564 5.3061047 4.9499874 5.1394243
1369772_at 6.161063 6.3804836 6.218728 6.353074 6.732806 6.3715773 6.986524 6.264399 6.630421 6.695812 6.2398486 6.0243864
1369773_at 3.8969793 3.7946532 3.6524434 3.7902143 4.0754395 4.2068496 3.7839274 3.7345192 3.394238 3.9712088 3.9248414 4.6606417
1369774_at 4.2146945 4.305682 4.399367 4.668646 4.2644186 4.4119196 4.614532 4.207519 4.2993746 4.12021 4.2600813 4.0681725
1369775_at 8.812171 8.980054 8.496435 8.553556 8.407701 8.669884 8.662987 8.660423 8.752844 8.636835 8.769739 8.72646
1369776_a_at 7.279471 7.149196 6.829871 6.7920322 6.886517 6.8523564 7.093783 6.8503423 6.6881557 6.6008663 6.7091136 6.614635
1369777_a_at 7.8355665 7.502772 6.823984 7.682633 6.9893475 7.353227 7.625485 7.2497272 7.373668 7.742392 7.55516 7.687199
1369778_at 3.8520706 3.5864058 3.6898925 3.7634194 3.7464595 3.673791 3.878399 3.7795775 3.8946133 3.825174 3.7028818 3.5746408
1369779_at 5.775674 5.485462 5.6936884 5.9025035 5.9711323 5.99226 5.873725 5.6245446 6.0590844 5.958836 5.5733323 5.926015
1369780_at 6.3317456 6.0860534 6.314704 6.1107326 6.06089 6.079241 5.9283767 6.396358 6.34729 6.0940256 6.1785126 6.2158237
1369781_at 4.0521097 3.9881668 4.134473 3.607763 3.910854 4.0122013 4.128874 4.034423 3.8863425 3.693218 4.3999667 3.7787857
1369782_a_at 5.487709 5.6527023 5.603941 5.826289 6.0176277 6.3620434 5.634716 5.7876315 5.71 6.0236306 6.192518 5.4790077
1369783_a_at 5.121288 5.2515697 5.3477974 5.6114244 5.331209 4.9322133 5.3359556 4.9494023 4.948325 6.1334624 5.533166 5.4310217
1369784_at 3.9952579 3.9286916 4.0088778 3.9802632 4.123534 4.0396137 3.8906627 3.7046075 3.98613 3.6793706 3.9207032 3.978567
1369785_at 7.704915 8.140612 7.9832773 8.114266 7.4630303 7.9487057 8.372995 7.9512978 7.640537 7.8841324 8.065588 7.9905767
1369786_at 5.181612 4.836528 5.7401695 4.9243503 5.9841175 5.521214 5.089382 4.587048 4.961668 5.426852 5.384046 5.569151
1369787_at 3.5882325 3.9919403 3.9385097 4.109109 4.103097 3.6569688 3.5442863 3.7649505 4.0213704 3.5781624 3.728606 4.0611696
1369788_s_at 8.330013 8.353484 8.364206 9.444426 8.093498 6.922328 7.9444876 8.475321 7.4372663 7.921037 7.1518764 8.149751
1369789_at 3.3413851 3.302535 3.425574 3.4842515 3.416836 3.3958488 3.478538 3.1854517 3.4195237 3.4574342 3.3279395 3.5733938
1369790_at 10.725149 11.725023 10.643064 11.650593 11.201668 11.449558 11.843032 11.7581625 11.459035 11.754896 11.131697 11.721319
1369791_at 7.8792214 8.003317 7.57681 8.200157 7.8855977 8.147779 8.188306 8.222124 7.866089 7.6157827 7.652077 7.8142896
1369792_at 6.1609216 5.8241396 6.204181 6.389002 6.5914607 6.2837877 6.1389585 6.252222 6.264187 6.498755 5.748998 6.340203
1369793_a_at 3.8470132 3.7650864 3.8701866 3.834884 3.9129481 3.9334052 4.149455 4.062896 3.967703 3.682138 3.7696185 4.052618
1369794_a_at 5.4280343 4.703575 5.524049 5.14991 4.876084 5.1050706 5.238216 5.227511 5.237723 5.032171 5.200537 4.95822
1369795_at 4.5924606 4.5308695 4.9524107 4.729579 4.472613 4.5802345 4.269808 4.4043694 4.7430334 4.7329946 4.632877 4.546208
1369796_at 4.883251 4.1484065 3.9886062 4.7064505 4.552597 4.8508596 4.325205 4.1879067 4.6510725 4.5958395 4.555601 4.5272393
1369797_at 4.741557 4.4708652 4.5761266 4.1946487 4.502637 4.1019926 4.3015547 4.303871 4.2491264 4.0736265 4.1457014 4.011439
1369798_at 4.517586 4.5261164 4.5978394 4.587756 5.0526066 4.845003 4.560522 4.737212 4.525173 4.45051 4.426757 4.7238016
1369799_at 10.618275 10.54009 10.411063 10.592864 10.458118 10.746871 10.594497 10.647587 10.467181 10.67661 10.6338825 10.49261
1369800_at 3.9347937 3.8833342 4.458629 3.9510298 4.151753 4.138539 4.545584 4.283727 4.3204637 4.1002994 3.7480838 4.1653986
1369801_at 4.233207 4.4539475 4.203533 4.3529086 4.6228113 4.6942773 4.416574 4.3264523 4.326603 4.49786 4.4916916 4.4280777
1369802_at 3.8674912 3.6926222 4.149864 3.830169 4.146638 4.0021663 4.102643 3.7048087 4.3894773 3.9008167 3.897159 4.009409
1369803_at 4.5914564 4.4242096 4.7543545 4.637099 4.5925174 4.786011 4.410311 4.5832653 4.609615 4.545211 4.4117727 4.6776476
1369804_a_at 4.805899 4.478226 4.3891563 4.4869676 4.578624 4.976918 4.8971744 4.553995 4.4719815 4.495545 4.521856 4.6392136
1369805_at 3.8385425 3.8521976 4.0341053 3.9090273 4.077539 4.115348 4.086732 4.123065 3.9000843 3.7027087 3.8928988 3.9487646
1369806_at 5.410568 5.3157673 5.8003397 5.6713285 6.082203 5.7477293 5.327619 5.457583 5.6304145 5.5274096 5.4031477 5.3448234
1369807_at 4.3395243 4.1574416 4.726259 3.837768 4.370436 4.386898 4.4617496 4.4452486 4.323965 4.263365 4.6914487 4.5027375
1369808_at 4.7981043 4.3158545 4.65016 4.2915115 4.580857 4.9398766 4.175685 4.158903 4.2725105 4.7305775 4.12474 4.3861265
1369809_at 5.136524 4.624711 5.4647036 4.932473 5.5422783 5.2044473 5.2236443 5.320471 5.27233 5.0433125 4.98423 5.1214356
1369810_at 6.62741 6.5347614 6.064116 6.756494 6.376299 6.5129457 6.078499 6.441549 6.348045 5.8856378 6.183458 6.3425875
1369811_at 4.367076 4.6571255 4.655349 4.6072426 5.0347033 5.152399 4.647272 4.891484 4.6688385 4.8331614 4.851326 4.786623
1369812_at 5.876125 5.423009 5.252634 5.544011 5.418029 5.7626667 5.7304263 5.626667 5.537278 5.490122 5.6272182 5.495245
1369813_at 7.0711904 6.891801 7.023777 7.0389853 7.1608925 7.3046103 7.1320405 7.3327575 6.8077507 7.359646 6.993367 7.0541496
1369814_at 4.599225 4.5813727 5.1282644 5.036178 4.7696342 4.662801 4.6228166 4.8972178 4.863602 4.6104608 4.655833 4.9355536
1369815_at 5.294176 5.298366 5.4026675 5.274285 5.7754 5.387761 5.0317283 5.2294793 5.8062215 5.845835 5.081748 4.8744893
1369816_at 4.8043895 4.753534 4.7680945 5.158364 4.9619308 4.885311 4.5286016 4.7508955 4.7441707 4.4726415 4.642622 4.6231036
1369817_at 4.694426 4.397129 4.469219 4.2202034 4.349149 4.5984063 4.5916777 4.5869513 4.369554 4.6167555 5.1192145 4.112978
1369818_at 4.669434 4.718938 4.62147 4.7372446 4.816977 5.113838 4.936946 4.685466 4.8687778 4.966157 4.874861 4.847129
1369819_at 5.0220714 4.6072946 4.8146434 4.4414306 4.655092 4.9712734 4.8068476 4.7262435 4.5579376 4.759702 4.6485324 4.514745
1369820_at 4.3603635 3.992328 3.9281316 3.9347148 3.9477396 4.379523 4.066884 4.4301867 4.2567964 4.0881686 4.081031 4.0671406
1369821_a_at 5.335058 4.952508 5.6694717 5.774704 5.858984 5.39779 5.149972 5.188164 5.198844 5.3696227 5.1938725 5.3051987
1369822_at 4.0694437 4.1215353 4.148853 4.068326 4.238899 4.3726206 4.360583 4.515485 4.4901495 4.3815265 4.2510157 4.2604904
1369823_at 4.6906443 4.511937 4.9788456 4.486907 4.864438 4.844125 4.190155 4.7716513 4.6184015 4.5726614 4.753907 4.1012583
1369824_at 5.264184 4.9042683 5.2676687 4.862363 5.478365 5.038563 5.3733377 4.951188 4.9978666 4.836465 5.3246655 5.269396
1369825_at 4.600753 4.201418 4.91816 4.5990524 4.752495 4.9650917 4.6433544 4.625437 4.865198 4.9777555 4.277402 4.505177
1369826_at 5.9490576 5.998717 5.4929194 5.544954 5.674574 5.824677 5.651454 5.693293 5.9643893 5.5200834 6.10433 5.8041563
1369827_at 5.175271 5.1592646 4.907859 5.3323107 5.452447 5.3404512 4.656372 5.2727423 4.4136024 5.490123 5.0412226 5.201247
1369828_at 5.567115 5.3996344 5.6911106 5.1697826 5.1292877 5.568901 5.531807 5.318302 5.4597273 5.4397545 5.1931505 5.6335316
1369829_at 4.626212 4.5867205 4.617936 4.9845114 4.542765 4.3828387 4.424103 4.4264755 4.5148544 4.7381253 4.8158026 4.417613
1369830_at 4.401597 4.813671 4.8643017 5.1505947 4.8922095 4.6658616 4.903276 4.441803 4.9042687 4.7799397 4.712263 5.1449227
1369831_at 5.734624 5.2396164 5.510483 5.1544456 5.1801195 5.4359493 5.6438227 5.536849 5.097758 5.4315157 5.4963455 5.179187
1369832_at 6.012778 5.3268356 5.5112286 5.3361583 5.521581 5.7307825 5.4584937 5.39615 5.2491617 5.4244967 5.221227 5.318287
1369833_at 4.3803945 3.9278674 4.379884 3.7223732 4.523641 4.095684 3.8353353 4.615593 3.9032488 4.0429945 4.23114 4.1310167
1369834_at 8.010756 8.025959 8.143501 7.9941583 7.253265 7.9497056 7.968127 7.793737 8.212137 6.8013134 7.254034 7.871901
1369835_at 6.3990374 5.984103 6.315351 6.087099 6.378518 6.26179 6.3306065 6.3715734 6.369664 6.147137 6.1149077 6.2693205
1369836_at 5.180789 5.458492 5.7207513 5.4375057 6.077599 5.9204016 6.529021 6.338243 5.3694324 5.595151 6.670825 5.2049727
1369837_at 12.043721 12.149182 12.245109 12.211245 12.1323 12.502554 12.507719 12.44067 12.408855 11.951077 12.302528 11.98784
1369838_at 4.064806 4.046485 4.0882416 4.825236 4.5549226 4.143125 4.2303705 4.3606853 3.9521692 4.1272783 4.2232857 3.9985447
1369839_at 4.275848 4.323495 4.3899984 4.409324 4.56901 4.4438963 4.3719954 4.4415483 4.3073683 4.2302494 4.195342 4.339118
1369840_at 8.638909 8.810088 8.895605 9.783837 9.622059 8.419809 9.089678 8.315913 9.421271 9.532956 9.071564 10.371224
1369841_at 3.92459 3.6925302 3.8252258 3.6481867 3.6973147 3.9505982 3.7833602 3.7550492 3.8000374 4.1935043 3.6813028 3.8397627
1369842_at 3.7817712 3.8970664 3.9737966 4.0557327 3.8903372 3.9097066 3.790785 3.704705 3.5722194 3.978077 4.040119 3.7176952
1369843_at 4.3696594 3.9356554 4.2679663 4.2142973 4.792019 4.8797255 3.7952554 3.983425 4.4777412 4.5142965 4.1288366 4.2135134
1369844_at 4.072012 3.844544 3.9211776 3.830169 3.9639242 3.867771 3.9226875 3.728035 3.703909 4.175958 3.9743128 4.2440605
1369845_at 5.4618983 5.277633 5.6825266 5.2189407 5.468873 5.5072103 5.5258093 5.3745375 5.2626104 5.045954 5.084666 5.2160797
1369846_at 3.6940565 3.4601593 3.6568706 3.5496314 3.4972992 3.7857997 3.3134325 3.7626474 3.743905 3.7117183 3.6453388 3.5263608
1369847_at 5.336478 5.104785 5.16916 5.0970035 5.746012 5.066967 4.991666 4.9590325 5.080304 5.2992783 5.0204926 5.213155
1369848_at 3.6940565 3.6626592 3.6319063 3.5357769 3.5712295 3.5317981 3.7173262 3.793173 3.9253242 3.6128986 3.7145498 3.8033378
1369849_at 5.0051813 5.3377533 5.150137 4.9988966 5.0395355 5.0305214 5.1735334 5.132079 5.6406994 5.2503834 5.143859 5.65182
1369850_at 5.325384 5.244722 5.524049 5.497732 5.6275177 5.271616 5.5497866 5.0960274 5.554099 5.704501 5.513416 5.1795716
1369851_at 7.2811413 6.896508 7.0251102 7.111777 7.2338343 7.4166155 7.1420307 7.1630583 7.1792417 6.894127 7.08572 7.119616
1369852_at 12.018344 12.133327 12.02048 12.018045 12.066028 12.121752 12.074928 12.026578 12.005262 11.987302 12.024 12.008896
1369853_at 4.8085732 4.6989284 4.756667 4.541686 4.892462 5.001078 4.656487 4.781982 4.7437935 4.559517 4.600308 4.6486435
1369854_a_at 8.528922 8.526018 8.4603195 9.278556 8.1996355 8.629622 8.695956 8.823185 8.6693535 8.682657 8.725957 8.32746
1369855_at 4.245792 3.6964238 3.9756021 4.1213326 3.915109 3.7792127 3.8629148 3.9180636 3.8082943 3.9069374 3.8929536 3.8085747
1369856_at 4.8355236 4.367011 4.4351535 4.8365808 4.5916867 4.745961 4.432993 5.0542827 4.4188313 4.535706 4.417301 4.1329985
1369857_a_at 5.808375 5.337618 5.7231493 5.3799496 5.9546103 5.6089697 5.427295 5.5332723 5.4206333 5.8941298 5.515283 5.570692
1369858_at 4.0954785 3.980448 4.917073 4.8286963 4.304426 4.480276 4.41799 4.2997923 4.460048 4.3229327 4.078997 4.108261
1369859_at 4.0954447 4.6913652 4.652886 4.1703453 4.3959 4.8023787 4.356328 4.6985493 4.1990433 4.708087 4.7424793 4.6771226
1369860_a_at 4.754821 4.337762 4.6749516 4.721487 4.7006083 4.5375767 4.543001 4.566478 4.6807156 4.5524454 4.850091 4.871398
1369861_at 4.6512256 4.247905 4.6399527 4.2485256 4.4934173 4.291124 4.259117 4.5259557 4.289029 4.5702477 4.344288 4.1402884
1369862_at 4.4161634 4.5028253 4.6725755 4.2809367 4.465944 4.5353804 4.46746 4.4903946 4.1122465 4.609879 4.2965393 4.3874407
1369863_at 9.620336 9.444544 9.083332 9.228489 9.188169 8.821507 8.446323 8.72047 9.881398 9.417112 9.266112 9.631859
1369864_a_at 9.622949 11.433732 10.931762 10.263983 9.213457 12.153293 10.662072 11.029697 11.683492 10.088862 10.84038 10.791389
1369865_at 4.5035915 4.193888 4.6616745 4.0507145 4.291135 4.427864 4.3839836 4.1099386 4.0710826 4.401995 4.381796 4.4236617
1369866_at 4.836055 5.019713 4.9803114 5.1142883 4.7399783 4.803618 4.8735847 4.919411 5.248493 4.645974 5.115862 5.23507
1369867_at 5.7386217 5.7857037 5.4119616 5.9025035 6.758352 5.3295264 6.408002 6.015139 5.491124 5.7588215 5.7328067 4.9634237
1369868_at 9.834011 9.933796 10.066537 9.818628 9.784065 9.755534 9.865482 9.782809 10.0124445 9.85948 9.953094 10.034266
1369869_at 3.7342434 3.6092374 3.4995887 3.4664483 3.6979465 4.0205994 3.6114874 3.381223 3.6400383 3.7160318 3.878131 3.7675571
1369870_at 7.261401 7.0537596 6.9481444 7.1276627 7.2059717 7.1990995 7.2280407 7.381354 7.332341 6.9936333 7.2282786 7.7823725
1369871_at 3.7017179 3.6841555 3.5540276 3.6165419 3.6786397 3.8297708 3.6381838 4.0940533 3.7760324 3.378937 3.7455888 3.3735404
1369872_a_at 4.2653456 4.1889696 4.7578177 3.9968297 4.7037277 4.2304144 4.432464 4.1857204 4.632923 4.512333 4.0336213 4.288456
1369873_at 4.720273 4.1088324 4.5395536 4.522509 4.9419975 4.559345 4.4102826 4.640847 4.339122 4.374856 4.4117727 4.5730133
1369874_at 4.4323387 4.6027794 4.904373 4.801812 4.844526 4.741495 4.4911346 5.0041685 4.571283 4.3191257 4.952359 4.7084317
1369875_at 5.164077 4.996149 5.203721 4.8900023 4.946247 5.1285954 5.268304 4.5863914 5.095026 4.662675 4.9090023 4.924364
1369876_at 3.7451856 3.9885767 3.974407 3.969298 3.8985565 3.910646 3.8101816 3.6989946 3.9079666 3.6589549 3.9085228 4.069127
1369877_at 4.9296684 4.533473 4.6902127 4.470783 4.824856 4.3878136 4.743644 4.8731546 4.5867043 4.5264854 4.923844 4.788217
1369878_at 4.124943 3.8046129 4.216919 3.8362508 4.2088823 3.8941133 3.9185996 4.073209 3.9600313 4.207525 3.8419528 3.7386823
1369879_a_at 12.841831 12.855996 12.642969 12.713168 12.751692 12.865226 12.823764 12.720357 12.812977 12.690511 12.752465 12.864077
1369880_at 4.245792 4.2811503 4.744089 4.561486 4.2320547 4.625059 4.831094 3.864843 4.2090645 4.2683487 4.262788 4.591459
1369881_at 3.9760952 4.566016 4.368125 4.420911 3.9137926 4.2471094 3.9710057 4.469008 3.8588672 3.6768532 4.4471884 3.7271082
1369882_at 4.870039 4.8912735 4.847971 4.2354455 4.589764 4.4763904 4.5235558 4.7436943 4.515688 4.810965 4.6263666 4.956611
1369883_at 3.585251 3.4672418 3.5753467 3.7737525 3.6032903 3.4738367 3.54787 3.3067186 3.4506786 3.7696517 3.5868292 3.590797
1369884_at 5.0417557 4.437555 5.415016 4.5198336 4.939381 4.7273073 4.9672847 4.729583 4.7566752 5.1844687 4.798495 5.0318613
1369885_at 5.1416893 4.6208625 4.948082 4.974131 5.0110245 5.0179873 4.589402 4.69339 4.613574 4.760844 4.6884346 4.839264
1369886_a_at 5.9977746 6.0646076 6.1066046 6.246194 6.096485 6.053204 5.9461346 6.1002035 5.9663663 5.8828583 6.139903 5.989455
1369887_at 4.5641527 4.853556 4.48038 4.6611443 4.584689 5.005884 4.802164 4.701854 4.7619705 5.219186 4.637869 4.820529
1369888_at 4.2359385 4.2703094 4.69337 4.1848693 4.3993835 4.0452766 4.307864 4.1095524 4.480871 4.1286955 3.9654288 4.3438025
1369889_at 4.3488245 4.0836062 4.0223007 4.2072554 3.8991768 3.9383652 4.175685 4.1940575 4.0425806 3.9643342 4.3742905 4.032075
1369890_at 3.1432 3.1695676 3.2392268 3.2320664 3.2869313 3.1886165 3.0696359 3.118296 3.3390114 3.2197952 3.0372758 3.1174212
1369891_at 5.354955 4.8156457 4.922477 5.15572 5.094811 5.105651 5.118373 4.719587 4.9598603 4.9740424 5.2437944 5.0319963
1369892_at 3.5634172 3.5159981 3.8367643 4.0420647 4.092175 3.8528638 3.8952687 3.825579 3.9591393 3.6698291 3.7670891 3.9911275
1369893_at 4.616103 4.969906 4.529089 4.5524364 4.583605 4.494527 4.855205 4.569126 4.6244307 4.7039175 4.806688 4.4885197
1369894_at 3.300254 3.451866 3.46099 3.3395226 3.498607 3.274675 3.469604 3.4348974 3.3390114 3.5264645 3.5799172 3.5910475
1369895_s_at 5.764907 6.1350923 5.6884713 5.8398705 5.7377605 6.264674 5.464004 5.401708 5.7518573 5.7542114 5.6322827 6.129742
1369896_s_at 7.5864644 7.8820796 7.8142834 7.6530275 7.4385214 7.695449 7.8232756 7.218292 7.7523 7.424187 7.528668 7.7988486
1369897_s_at 12.115857 12.209168 12.056011 11.973504 12.031117 12.120877 12.1793995 11.921243 12.0869 11.997507 12.176453 12.184676
1369898_a_at 5.198829 4.7771125 4.7107363 5.045695 4.4764366 5.1819983 4.698756 4.651475 5.112873 4.3110332 5.0827885 4.484192
1369899_s_at 6.126785 5.9746623 6.0045686 5.746171 5.6575565 6.137377 6.021595 6.211446 5.711204 5.9130206 5.413878 5.6027126
1369900_at 4.0221167 4.0739045 4.009872 4.5121183 4.230467 4.3528695 4.3158193 3.9273324 4.1498117 4.4529886 4.081458 4.2298293
1369901_at 4.4165087 4.410221 4.5686884 4.806771 4.472904 4.397748 4.4937754 4.429426 4.2906775 4.7100067 4.72661 4.2222643
1369902_at 7.488626 7.472861 6.6585917 7.3636155 7.1277204 7.4597936 7.3123083 7.491153 7.36905 7.115085 7.5454817 7.001987
1369903_at 4.002545 3.9623854 3.914227 4.3023415 4.2608128 4.3561287 4.2689743 4.0127225 4.366929 3.9044445 4.4615583 4.306466
1369904_at 4.609625 4.410574 4.37127 4.496863 4.360344 4.2822633 4.6751065 4.507437 4.8890123 4.5783362 4.656335 4.7073674
1369905_at 3.7005782 3.6855097 4.100045 3.8854516 3.8030624 3.719175 3.5723865 3.6105425 3.6195898 3.7422106 3.8700945 3.9765291
1369906_s_at 11.928081 11.882147 11.876868 11.892834 11.919292 11.922418 11.912449 12.079074 11.892846 11.853464 11.985535 11.932294
1369907_at 5.8578053 5.6379495 6.1301427 6.117444 6.253091 5.746829 5.8147044 5.773052 5.28156 5.224145 5.787034 5.73086
1369908_at 4.023576 3.5822527 3.5770555 3.893521 3.9255514 3.7647336 3.7665298 3.728035 3.7211187 3.5782464 4.0012918 3.520843
1369909_s_at 11.350744 11.036399 10.85762 10.984827 11.074948 10.919289 11.250641 11.255333 11.037249 11.061405 11.112722 10.807288
1369910_at 3.9291105 3.7425132 4.3024273 4.1731696 4.46557 4.146528 4.020881 3.847617 4.1748924 4.157488 4.161763 4.2293086
1369911_at 5.0781155 5.138584 5.0052238 5.1661077 5.331209 4.823323 5.210607 4.83613 4.758993 4.85442 4.8621645 4.9634
1369912_at 6.0577674 5.7069407 5.9767375 5.9790134 5.961895 5.9211082 5.931183 6.2091813 6.0624275 5.88676 5.703806 6.206699
1369913_at 4.3965816 4.147022 4.5873046 4.296873 4.598191 4.3894143 4.166994 4.4329524 4.12411 4.5638165 4.449643 4.3331165
1369914_at 3.8075535 3.827142 4.1057773 3.805187 3.8623266 3.8303776 4.175685 3.8851874 3.9677236 4.0241737 4.322934 3.8834295
1369915_at 6.992677 7.048816 6.838158 7.069053 6.8432455 7.0870466 6.730313 6.650091 7.296659 6.93433 6.856172 6.6907296
1369916_at 5.0592628 4.853556 5.3361874 5.174575 5.4860487 5.1068206 5.1991706 4.877343 5.0377684 5.0762334 5.439749 5.098598
1369917_at 5.614402 5.1636615 5.25567 4.9617887 5.179402 5.4395213 4.9429183 4.490746 5.2546344 5.242432 4.85731 5.169463
1369918_at 3.8939836 3.9670446 4.1524634 3.830127 4.1073594 4.2953315 3.4404655 3.6166754 3.791813 3.605138 3.9018068 3.9915428
1369919_at 5.013938 4.7745147 5.28397 4.741598 5.061548 4.7473187 4.9715214 5.0364027 4.8414764 5.264879 5.041793 5.2850776
1369920_at 4.883251 4.3010454 4.658105 4.7665577 5.0696764 4.5275373 4.4676514 4.722142 5.0184646 4.5556316 4.6143603 4.4988923
1369921_at 6.430981 7.1271844 6.813512 6.6031413 6.9190865 6.663855 6.382161 6.525316 6.3389983 7.1027527 6.9756618 6.3863935
1369922_at 8.489525 8.455431 8.353284 8.485963 8.0843115 8.415595 8.773161 8.368066 8.542479 8.500689 8.574662 8.560254
1369923_at 6.6169243 6.273987 5.685796 6.160118 5.837072 5.965247 5.7849517 5.9241166 5.4734726 6.1664915 5.868347 6.028343
1369924_at 6.7189612 5.8920307 6.457208 6.505544 6.9459224 6.4778347 6.502133 6.3878427 6.7653494 6.7069407 6.6150384 6.038174
1369925_at 4.039341 4.4794903 4.0258865 3.7292664 3.8101113 4.2351394 4.2065573 4.112596 4.0863705 3.8379462 4.0559587 4.1967297
1369926_at 7.611077 7.2094984 7.3232694 7.8300786 7.1188564 7.370623 7.6048555 7.159738 7.239392 7.4743094 7.778286 7.78885
1369927_at 11.58995 11.404231 11.167205 11.4352045 11.56745 11.294709 11.387491 11.462164 11.340549 11.476086 11.237469 11.477721
1369928_at 3.8444161 3.6285527 3.966951 3.4760952 3.8846 3.9509678 3.8994465 4.0817165 3.7883368 3.669653 4.0081763 3.663001
1369929_at 11.254776 11.367047 11.336583 11.329374 11.498646 11.291407 11.4002285 11.42482 11.2895155 11.166762 11.345116 11.481519
1369930_at 11.900697 11.973973 12.059001 11.923638 12.035691 11.868697 11.764289 11.866525 11.944002 11.968676 11.978829 11.766698
1369931_at 7.1292396 7.293388 7.3102 7.1789904 7.2033186 6.9303184 7.621426 7.0478454 6.8103747 7.052881 7.112176 7.921743
1369932_a_at 10.127924 9.926432 9.842155 9.990479 9.993556 9.901959 10.060827 9.965087 9.570594 9.884737 9.80465 9.893813
1369933_at 10.966567 11.148698 11.060123 11.036747 11.051731 10.950342 11.070068 10.925258 10.986239 10.935347 11.120787 11.364261
1369934_at 12.34473 12.290199 12.283076 12.195119 12.265012 12.223867 12.262316 12.22879 12.378075 12.425571 12.291081 12.313614
1369935_at 7.9945908 7.816814 8.289115 7.8835917 8.139265 7.7097635 7.8888836 8.119673 7.8982143 8.072967 7.9060674 8.188857
1369936_at 11.155702 10.710636 10.681488 10.837224 10.812273 10.771899 11.168938 10.765532 10.942566 11.208237 11.065043 11.189267
1369937_at 10.998093 10.839789 10.657382 10.88614 10.883552 10.779192 10.880496 10.743911 10.796842 11.059099 10.912534 10.965718
1369938_at 7.001428 7.123057 6.7691207 7.1362514 6.910284 7.0664105 6.956248 6.9172597 7.0523405 7.0875053 7.2514496 7.3821106
1369939_at 12.16485 12.214763 12.04495 12.067107 12.174441 11.993635 12.009264 12.143807 11.8713875 12.032705 12.075793 11.891711
1369940_at 10.257572 10.444394 10.201044 10.423616 10.255499 10.249118 10.489412 10.471313 10.470164 10.337348 10.406108 10.32737
1369941_at 10.406432 10.709093 10.951252 10.735429 10.557804 10.812806 11.00127 10.633781 10.666671 10.971269 10.731779 10.927591
1369942_at 9.191266 8.98905 8.832304 9.119444 8.824205 9.0716505 9.227075 8.998575 9.294197 9.070009 9.131053 9.128552
1369943_at 10.050192 9.923022 9.855349 10.2609415 10.028323 9.946175 10.231944 9.973803 10.0556 9.877593 9.868133 10.357791
1369944_at 8.808692 8.599334 8.740284 8.643714 8.666354 8.715206 9.361744 8.6669445 8.698225 8.621371 8.924907 9.506543
1369945_at 4.9415073 4.853294 4.5402455 4.6585283 4.530896 4.734103 4.935218 4.588979 4.4674063 4.4854536 4.6731563 4.851814
1369946_at 6.321633 6.807008 6.186004 6.6223273 6.6334896 6.3119254 6.1317916 6.3504596 6.3509264 6.7413716 6.094672 6.608832
1369947_at 5.9807982 5.554991 5.590579 5.653765 6.0437264 5.825361 5.772794 5.6553154 5.7204456 5.6979513 5.562126 5.6811404
1369948_at 7.634003 7.9063573 7.8643007 8.17184 8.5953665 7.658217 8.255413 7.5995054 8.266505 8.140036 8.095898 8.169737
1369949_at 7.119291 7.31482 7.4981604 6.830598 7.146041 7.1775784 7.4221997 6.9191008 7.2809267 6.9836493 7.485866 7.1543546
1369950_at 9.430873 9.45513 9.229519 9.411772 9.399073 9.368613 9.50991 9.27557 9.303934 9.265551 9.578204 9.55708
1369951_at 3.7786028 4.0406647 4.244559 4.0783496 4.0311346 4.0792675 4.117921 3.936059 4.0213704 3.855229 3.8858507 4.2670007
1369952_at 11.971032 11.900381 11.98407 12.066959 12.033226 11.984014 12.015786 11.949626 12.079961 12.079478 12.003739 12.25493
1369953_a_at 4.4933276 4.328221 4.4876013 4.2482862 4.5469213 4.6925797 4.6567717 4.288793 4.053219 4.61695 4.8193884 4.3696575
1369954_at 12.795206 12.834928 12.93169 12.843608 12.695685 12.783955 12.802424 12.731739 12.885701 12.867153 12.786672 13.065505
1369955_at 6.2146864 6.18836 6.2935405 6.3385215 6.249047 6.067571 6.5250587 5.8562474 6.0899444 6.1122847 6.7336097 6.631683
1369956_at 9.328042 9.362912 9.44648 9.344255 9.179188 9.188326 9.491635 9.313221 9.4320345 9.342068 9.572707 9.519067
1369957_at 5.821686 5.625236 6.439085 5.7354226 6.009546 5.8598003 5.5569005 5.960532 6.823192 6.371233 6.297815 7.486889
1369958_at 7.846118 8.39842 7.3904066 7.379154 8.260008 8.06307 8.065235 8.070829 8.07621 8.523247 7.9658995 8.438936
1369959_at 12.466981 12.540039 12.36157 12.53263 12.377264 12.225194 12.136154 12.344257 12.189051 12.056484 12.344257 12.337828
1369960_at 10.449265 10.5094595 10.241255 10.311728 10.391005 10.420861 10.173735 10.580332 10.585092 10.419623 10.458503 9.897831
1369961_at 9.002287 9.192236 9.274835 8.975532 8.946557 9.032893 9.196354 9.175046 9.558297 9.29794 9.424514 9.092682
1369962_at 8.280212 8.491151 8.611682 8.551119 8.65257 8.127449 8.434469 8.195385 8.228542 8.425842 8.520592 8.152269
1369963_at 5.488573 5.518032 5.6535187 5.1195526 5.6995096 5.532214 5.338336 5.401968 5.366809 5.7555113 5.7397366 5.7220144
1369964_at 6.996075 6.8549466 7.2381744 6.9924154 7.1946473 7.0098743 7.5268917 6.9588213 6.761862 7.0098867 7.18577 7.3476725
1369965_at 7.9259853 7.983039 7.5488496 7.879152 7.7576785 7.511738 7.79953 8.479525 7.5370336 7.348124 8.279036 7.8626904
1369966_a_at 12.258263 12.309082 12.244534 12.194086 12.319797 12.248942 12.358465 12.24557 12.448053 12.488743 12.425665 12.431385
1369967_at 8.5557995 8.649603 8.519617 8.700032 8.541161 8.644161 8.738193 8.955451 8.691607 8.798857 8.956816 8.577506
1369968_at 6.070643 6.2402496 5.9197392 6.161445 5.9765396 5.6150017 6.2522764 5.978247 6.1427093 5.86249 5.7304373 6.2843533
1369969_at 9.212617 8.918775 9.138885 9.205923 8.883276 9.091445 8.880996 8.962548 9.183893 9.073257 9.182353 9.257391
1369970_at 10.660708 10.884341 10.551126 10.581601 10.4955635 10.667981 10.587746 10.548223 10.795789 10.466544 10.602224 10.475964
1369971_a_at 9.041584 9.18944 8.2962885 8.903438 8.728623 8.5744095 9.094646 8.577613 8.627851 8.822594 8.929467 8.793342
1369972_at 6.563405 6.38605 6.341752 6.731056 6.117023 6.4349313 6.57233 6.7976894 6.580314 6.732921 6.859113 6.168362
1369973_at 11.247345 11.28117 11.279276 11.200207 11.249729 11.011321 11.187501 11.283353 11.088397 10.960306 10.968971 10.775628
1369974_at 6.46756 7.0889983 6.1138325 6.8889666 6.910111 6.7205796 7.0574245 6.544533 7.127228 6.5402184 7.1705394 7.407545
1369975_at 8.6837845 8.855941 8.695312 8.821177 8.625948 8.926243 8.698402 8.687865 8.737774 8.8777485 8.852111 8.605694
1369976_at 10.173712 10.472507 10.790147 10.483255 10.583433 10.173957 10.654736 10.192943 10.401331 10.3907795 10.329601 10.732409
1369977_at 4.478303 4.237985 4.065339 4.359605 4.3275304 4.29049 4.4411616 3.8006263 4.0550194 4.217302 4.2633224 4.1766195
1369978_at 7.6279745 7.7987113 7.4684167 7.5652857 7.419132 7.54863 7.3801 7.6620135 7.4368467 7.318354 7.391107 7.559333
1369979_at 8.667194 8.9107685 8.672102 8.739621 8.487784 8.606043 8.686298 8.752476 8.899967 9.021954 9.060192 8.919483
1369980_s_at 9.2122965 9.139403 9.244054 9.268033 9.16789 9.25877 9.307442 9.334683 9.302545 9.195164 9.284749 9.558944
1369981_at 8.494387 8.888809 8.238878 8.709916 8.542933 8.449615 8.674537 8.475934 8.646083 8.580232 8.827748 8.676498
1369982_at 9.33904 9.890275 9.6773815 9.691284 9.451748 9.471503 9.791889 9.818244 9.946914 9.842575 9.663695 9.699409
1369983_at 7.9049864 8.324427 8.452544 8.411167 8.677071 8.182419 7.876183 7.7569246 8.208972 7.820298 8.391452 8.299061
1369984_at 9.575691 9.9406 9.596971 9.638147 9.703511 9.635634 9.673688 9.663008 9.785554 9.9303665 9.840782 9.671731
1369985_at 6.719521 6.342084 6.7403035 6.6279426 6.9666624 6.5426464 6.2981167 6.4288588 6.920057 6.3243055 6.2308373 6.1499104
1369986_at 11.7881975 11.692738 11.347938 11.665484 11.757303 11.5239935 11.758596 11.62947 11.516365 11.628141 11.66805 11.753689
1369987_at 4.9133253 5.115009 5.2433586 4.840407 5.198347 4.7743964 4.7945824 5.0085397 5.3983 5.32257 5.13918 4.8241973
1369988_at 5.64216 5.373252 5.7042265 5.2871304 5.9074087 5.594137 5.8056555 5.4303303 5.8542266 5.402648 5.269025 5.495249
1369989_at 9.314094 9.732731 9.702041 9.588793 9.055281 9.742242 9.582038 9.917586 9.573714 9.585068 9.706113 9.574012
1369990_at 10.653285 10.645184 10.755336 10.731072 10.7801 10.843983 10.799023 10.767216 10.695955 10.905294 10.928541 10.793654
1369991_at 10.041117 10.184466 10.054396 10.105662 10.119473 10.068113 10.002212 9.852336 10.022012 10.252093 10.189862 10.112225
1369992_at 8.65756 9.045189 8.624109 8.824057 8.719296 8.960807 8.768533 9.003717 8.89307 9.207277 9.371666 8.993864
1369993_at 6.403351 6.2236285 6.233594 5.4567943 6.243792 5.7558103 6.008868 6.2971406 5.89699 6.123535 5.63095 6.093023
1369994_at 7.6733294 7.331103 7.1859627 7.6817026 7.1618867 7.600095 7.528934 7.402835 7.611977 7.84646 7.68698 7.665654
1369995_at 8.625577 8.634106 8.368333 8.503662 8.081522 8.521383 8.426982 8.79806 8.469423 8.573383 8.713866 8.52649
1369996_at 8.845514 8.862846 8.68762 8.911772 8.727858 8.461791 8.690033 8.652208 8.93333 8.944662 8.93526 8.4847
1369997_at 8.5633135 8.425945 8.420406 8.483822 8.537285 8.689011 8.908949 8.701034 8.742262 8.787551 8.772079 9.131259
1369998_at 9.009355 9.057488 9.0500555 9.026893 9.173916 9.042396 9.180303 9.230713 8.899526 9.045837 9.079119 9.313395
1369999_a_at 4.240924 3.953369 4.119268 3.860599 4.4756513 3.976621 4.373747 3.5960364 4.062276 4.1293397 4.305521 3.8556159
1370000_at 10.431048 9.923871 9.981708 10.233983 9.920583 10.235452 9.909778 10.067789 10.346583 9.86694 10.153988 10.019923
1370001_at 9.7604475 9.628305 9.815305 9.71609 9.682184 9.589024 9.521804 9.644566 9.583742 9.687673 9.60887 9.484678
1370002_at 8.115525 8.106072 7.94981 7.963958 8.074319 8.1544285 8.464781 8.439358 8.459558 8.325257 8.2285385 8.537379
1370003_at 11.709531 11.667169 11.861456 11.756893 11.675159 11.779207 11.918209 11.66537 11.65401 11.894053 11.792533 12.024077
1370004_at 9.260484 9.478897 9.247394 9.387634 9.329927 9.383394 9.324973 9.230339 9.303073 9.297496 9.402878 9.392234
1370005_at 9.732445 9.662989 9.621652 9.774122 9.564293 9.733761 9.8768215 9.80486 9.665704 9.759559 9.826477 10.092854
1370006_at 11.413624 11.415806 11.368442 11.322759 11.447244 11.295102 11.307447 11.380067 11.428364 11.190873 11.266799 11.27907
1370007_at 11.575866 11.421289 11.883998 11.673851 11.532339 11.658577 11.637923 11.662523 11.669054 11.885544 11.59824 11.860313
1370008_at 6.054442 5.9143944 5.577464 5.7348375 5.657603 5.8327613 5.617266 5.7062554 5.5690203 5.6309133 6.089803 5.645675
1370009_at 14.225567 14.227067 14.223491 14.155936 14.166158 14.19348 14.146098 14.185965 14.166734 14.084076 14.166473 14.131347
1370010_at 12.35472 12.440189 12.200167 12.306729 12.264859 12.41693 12.297153 12.314842 12.255157 12.257433 12.2469 12.354439
1370011_at 5.9381394 5.760463 6.106452 6.0020003 6.272056 5.9694667 6.2471075 6.1148186 6.287045 6.0122643 5.749236 6.1003575
1370012_at 6.689042 6.5092077 6.4492116 6.668163 6.4198256 6.880782 6.7599096 6.5019994 6.6974483 6.4155855 6.194512 6.9132223
1370013_at 3.4514 3.258986 3.5593395 3.5375035 3.5461652 3.5186453 3.4372377 3.3947237 3.5649207 3.3821545 3.2923293 3.474762
1370014_at 8.458913 8.907062 8.735876 8.749616 8.544228 8.744579 8.4762745 8.894636 8.666014 8.783044 8.983618 8.528505
1370015_at 8.559713 8.183161 8.533505 8.493225 8.761224 8.187546 8.604069 8.5330925 8.193796 8.467833 8.694065 8.582608
1370016_at 4.3621063 3.8046825 3.9211779 3.6270695 3.8119814 3.7594328 3.8780158 3.9808156 3.7218993 3.6021194 4.220021 3.8157308
1370017_at 8.210661 8.145693 8.193796 7.9308996 8.112015 8.073917 7.8348618 7.9632554 8.161675 8.206526 7.96015 8.063399
1370018_at 5.0399847 5.3740177 4.888114 5.3900213 4.8111095 4.9957047 4.742327 5.015051 4.9212484 5.0857058 5.5208387 4.4391823
1370019_at 13.209112 13.164447 13.014004 13.247113 12.975242 13.216764 13.24764 13.21714 13.226793 13.150581 13.40436 12.815997
1370020_at 10.131517 10.115848 9.41224 10.286643 9.765714 10.200458 10.373818 10.291798 9.780661 10.287446 10.163277 9.8540325
1370021_at 3.9329736 3.777936 4.007951 3.796243 3.5514307 4.0355406 3.6557837 3.6452534 3.9277759 4.1950502 4.0762386 4.0408607
1370022_at 4.1774797 4.247993 4.292075 4.336684 4.018575 4.2713733 4.2574096 3.97927 4.3221884 3.900695 4.157777 4.051392
1370023_at 6.412662 6.9730616 6.884556 6.8298216 6.9909267 6.808752 6.4257402 6.7685084 6.886433 6.8354445 6.91927 6.690987
1370024_at 11.07439 10.453151 11.264923 10.883548 11.2800865 11.234524 9.927039 11.067731 11.116185 11.085951 10.924093 11.203146
1370025_at 7.5182323 7.826237 7.7404423 7.6016483 7.654534 7.677835 7.639949 7.632274 7.747425 7.608447 7.484786 7.7156606
1370026_at 7.100299 7.305976 7.5140333 6.803573 7.602379 6.5552235 7.5625973 7.1235976 7.268711 7.1205583 7.3120837 6.68017
1370027_a_at 14.153557 14.093266 14.100769 14.257586 14.1493635 14.181654 14.181654 14.132244 14.188695 14.104038 14.121813 14.242911
1370028_at 4.61395 4.432675 4.092941 4.509625 4.438857 4.470545 4.612566 5.205972 4.5244455 4.645974 4.463225 4.453114
1370029_at 9.510354 9.421551 9.31506 9.466191 9.336938 9.344963 9.555253 9.605093 9.404382 9.57586 9.625718 9.46887
1370030_at 10.332797 10.486484 10.011424 10.276382 10.037249 10.218364 10.376698 10.135888 10.155266 10.512397 10.427866 10.064635
1370031_at 8.069837 8.2226515 8.246044 8.2432375 8.3041115 8.058414 8.035684 8.260593 8.022029 8.139584 8.161236 7.887307
1370032_at 8.347884 8.489448 8.258663 8.281866 8.070971 8.458389 7.9939127 8.213967 8.360551 8.465057 8.533799 8.015005
1370033_at 3.7430377 3.9419916 4.262654 4.011718 4.2317495 3.95717 4.011368 3.9734452 4.148015 4.2152843 3.9684725 3.9499595
1370034_at 5.0865464 5.463636 4.929571 5.354627 5.2726355 5.5677505 4.964145 4.5143433 4.404648 6.6919103 4.8324056 4.8441563
1370035_at 8.196564 8.819073 8.232422 8.459105 8.182978 8.674387 8.496796 8.469141 8.236544 8.467094 8.244038 8.221211
1370036_at 9.790503 9.855616 9.513823 10.14505 9.501629 10.079809 10.083247 10.093983 10.143075 10.030628 10.037158 10.199002
1370037_at 4.02349 3.6750014 3.9717002 4.066371 3.947024 4.4459057 3.799873 3.7870295 4.015313 3.976178 3.827279 3.7408912
1370038_at 6.672179 6.5418997 6.4529223 6.5551 6.5568385 6.6648297 6.402636 6.5514183 6.733047 6.909487 6.3564177 6.264593
1370039_at 6.4913955 6.517344 6.7547326 6.391141 6.6753345 6.429934 6.6942463 6.577478 6.7053733 6.481775 6.441952 6.741746
1370040_at 6.686869 7.133984 7.284897 7.1047897 6.9460835 6.989455 7.3536224 6.84611 7.046927 6.9326053 7.279376 7.291838
1370041_at 3.5781963 3.999527 3.825348 3.8987105 3.6346257 4.2929115 3.8149219 4.000843 3.6677203 3.8301225 3.7020524 3.6835997
1370042_at 4.1845336 3.7237184 3.7110643 4.0150805 4.272214 4.02221 3.950037 4.014738 3.9570732 3.8126056 3.9406254 3.7754292
1370043_at 9.764537 9.650836 9.527194 9.724962 9.55467 9.455959 9.622268 9.450948 9.048008 9.388611 9.329355 9.82335
1370044_at 7.239646 7.6300645 7.596521 7.216189 7.134808 6.986784 7.228755 7.3172693 7.373827 7.184126 6.85073 7.0365953
1370045_at 8.89705 8.605845 9.099498 8.674545 8.347007 9.025409 8.540276 8.746673 8.860154 9.231566 9.0642605 9.395618
1370046_at 6.6820173 6.3990493 6.6643295 6.6783476 6.5942564 6.588036 6.6286683 6.650831 6.087522 6.995784 6.675458 6.7924113
1370047_at 9.977335 9.9251 9.960332 9.9784775 9.809368 9.966927 10.015827 9.787199 9.969652 9.788037 9.821144 9.495681
1370048_at 4.4006557 4.482974 4.7465973 4.2203093 4.580857 4.5932174 4.0546474 4.620164 4.3514724 4.654788 4.512515 4.7553635
1370049_at 5.8470807 5.952943 5.7964144 5.8187404 5.7236733 6.241721 6.259369 5.7453227 6.314992 5.48414 5.6896014 5.857835
1370050_at 8.650833 8.69069 8.699538 8.832768 8.586152 8.6459675 8.66813 8.310183 8.478126 8.574095 8.607506 8.421797
1370051_at 4.566926 4.4583764 4.5123544 4.668148 4.8799386 4.4538345 4.5292015 4.5207376 4.5857515 4.6838093 4.4418583 5.074489
1370052_at 4.0254116 4.8311343 4.213501 4.794676 4.338532 4.2670994 4.6118927 4.652481 4.6894293 4.3912663 4.175172 4.3132286
1370053_at 3.4321687 3.6783543 3.6275854 3.6490223 3.8448532 3.943854 3.5752757 3.6348097 3.6275558 3.7518055 4.2140775 3.6923904
1370054_at 8.10712 8.066769 7.9248524 7.5789046 7.9289417 7.7686934 7.7108626 7.2086663 8.000413 7.286981 7.6077614 7.7358994
1370055_at 6.6370473 6.684053 6.5821342 6.4485564 6.444773 6.2648163 6.3075485 6.404139 6.395609 6.781563 6.612581 6.545198
1370056_at 7.221103 7.2591467 7.4172473 6.8298254 7.073171 6.485742 6.704841 6.8075843 6.933492 7.3404403 7.871011 6.915991
1370057_at 10.067852 10.239773 9.984555 9.989386 10.191393 10.05931 10.205601 10.067977 9.57858 9.819353 10.14925 10.039867
1370058_at 3.7124872 3.4421632 3.6699255 3.4244971 3.4313312 3.5878203 3.4729586 3.600932 3.732659 3.5398674 3.6200762 3.3850665
1370059_at 3.3715465 3.5509589 3.566226 3.6218538 3.8041637 3.4184086 3.2338421 3.7090542 3.7575436 3.6414647 3.5719345 3.4059849
1370060_at 9.820282 9.8384495 9.512904 9.872776 9.721857 9.709823 9.802018 9.693348 9.728249 9.730634 9.74133 9.879119
1370061_at 5.653902 5.757395 6.027954 5.887223 6.041192 5.54645 5.953052 5.7693253 5.8986893 5.70925 5.521297 5.946768
1370062_at 10.712012 10.812115 10.318845 10.734652 10.77608 10.492301 10.526488 10.588902 10.633567 10.843931 10.650402 10.687782
1370063_at 7.9037147 7.972555 7.648412 8.035917 7.664388 7.8897905 8.154278 7.903909 8.28323 7.9703298 8.256626 8.303726
1370064_at 8.000838 8.058214 7.5770817 7.906609 7.7470894 7.954261 8.131988 7.9642377 7.904443 8.204071 8.120578 7.691506
1370065_at 13.757765 13.803388 13.767561 13.722963 13.738776 13.805295 13.724521 13.72196 13.7094 13.749505 13.749986 13.794036
1370066_at 8.430638 8.50156 8.475101 8.7200985 8.261474 8.327833 8.788193 8.396435 8.509259 8.55385 8.527576 8.525453
1370067_at 8.801803 9.658146 8.279616 9.116235 8.840033 8.600828 9.253076 9.140317 9.080433 9.156009 8.339729 9.154659
1370068_at 4.6855254 4.243708 4.750448 4.7229896 4.5628014 4.362111 4.5676327 4.425446 4.660662 4.485139 4.631188 4.0798726
1370069_at 4.6908903 4.5886 5.1322002 4.722779 4.920809 4.8125925 4.6812167 4.7508955 4.75924 5.2447577 4.9127474 4.8821635
1370070_at 6.535097 6.227811 6.602872 6.729014 6.218882 6.195857 6.911112 6.566503 6.3566666 6.944288 6.3245273 6.5712404
1370071_at 6.6650023 6.9429684 7.057328 6.972669 6.963246 6.781783 6.822053 6.598674 6.573837 6.7850733 7.4096584 6.605818
1370072_at 5.386249 4.483751 4.7514477 5.026693 4.727546 4.6810837 4.232363 4.419075 4.3622494 4.6326 4.406252 4.658411
1370073_at 11.408367 11.415854 11.33671 11.3278265 11.241685 11.269391 11.418961 11.292914 11.482281 11.59005 11.541742 11.460159
1370074_at 5.9760265 5.803377 5.9310565 5.9247546 5.958478 5.9738007 6.053588 5.8636675 6.2062044 5.952273 5.8237286 5.7928224
1370075_at 9.748082 9.690631 9.490403 9.905223 9.419008 9.864997 9.683413 9.565987 9.546439 9.753101 9.953993 9.286419
1370076_at 4.245792 3.7550027 4.3678026 3.9362385 3.78713 3.888116 3.6954274 3.8951564 3.8062983 4.2085505 3.9424458 3.905381
1370077_at 5.560391 5.8187814 5.7249985 5.584312 5.9704685 5.406701 5.8140464 5.5723104 5.2362013 5.3196464 5.446244 5.8803453
1370078_at 6.421181 6.160466 6.2629566 6.570554 6.6547537 6.4644756 6.481824 6.6424117 6.7859263 6.116984 6.421221 6.6490836
1370079_at 4.5606103 4.3493557 4.788508 4.60629 4.4801116 4.5149546 4.724621 4.437193 4.5871058 5.32784 4.696353 4.614704
1370080_at 8.011385 8.486903 8.347261 8.080839 8.535725 8.190732 8.181122 8.094929 7.97305 8.183278 8.91632 9.054206
1370081_a_at 7.4196596 7.8609037 7.878693 7.928302 7.664388 7.5532374 7.6830025 7.9856906 7.6050844 7.6776056 7.286397 7.975583
1370082_at 6.56445 6.401331 6.4727364 6.241626 6.283632 6.6497593 6.8341546 5.8577375 6.3483124 6.101449 6.622106 7.397624
1370083_at 4.0888357 4.6454687 4.188396 4.4591937 4.7243752 4.271806 4.370292 4.21311 4.3887625 4.5453997 4.6776958 4.8362164
1370084_at 5.6081142 4.8972645 6.806179 6.5862203 6.447328 6.9233956 6.2222795 5.909915 5.4107704 5.7449656 6.505724 6.545791
1370085_at 6.920007 6.756613 7.069383 6.797256 6.5470753 6.4968824 6.7934604 7.023735 6.5275893 6.821332 6.95427 7.0394874
1370086_at 13.971618 13.937273 14.067446 13.954477 13.985058 13.982651 13.948566 13.981402 13.964296 13.994841 13.951553 14.058762
1370087_at 10.356535 10.465384 10.447678 10.2785225 10.286151 10.380366 10.353037 10.394817 10.377797 10.630509 10.514849 10.307565
1370088_at 7.7809305 7.9747944 7.2066894 7.4351597 7.810338 7.716091 7.6187844 7.171178 7.8980274 8.055504 7.8255715 7.7056675
1370089_at 4.129326 4.049141 4.1614475 3.9021938 4.149325 4.2929115 4.2990894 3.8683531 4.0124254 3.9544299 4.3949795 3.9320273
1370090_at 4.9716277 5.091675 5.2339897 5.7973895 5.043446 5.507606 5.268259 5.086949 5.366809 5.516175 5.5695963 5.9210687
1370091_at 4.871519 4.971143 5.1620517 4.4041886 4.787225 4.65356 5.034689 4.8338037 4.782859 4.602947 4.8598957 4.8572235
1370092_at 4.883251 4.2958827 4.5028687 4.6840143 4.8162136 4.894253 4.572435 4.4452486 4.444312 4.8976307 5.199442 4.2617006
1370093_at 3.8969793 3.8624346 3.8718784 4.109621 3.8950162 3.9009807 3.850274 4.2453184 3.8348606 4.146823 3.7222958 3.6933486
1370094_at 4.253651 4.150301 3.6310937 4.0965185 4.4538774 3.8795571 3.7089927 3.5359702 3.8175404 4.228508 4.1219826 3.948842
1370095_at 5.669297 5.6001954 5.8217206 5.7058654 6.1823406 6.119314 5.916618 5.7153788 6.0766144 5.837989 5.618661 5.991718
1370096_at 4.706605 4.7476735 4.5342293 4.9228277 5.112872 5.101591 4.802164 5.109283 4.6520205 4.645974 4.952313 5.061746
1370097_a_at 3.894172 3.7524152 3.6530929 3.7816188 3.7399974 4.264892 4.044096 3.807292 3.8860064 4.065217 4.010176 4.077045
1370098_at 10.113837 10.129359 10.147765 10.130636 10.097025 10.356305 10.071126 10.191546 10.455737 10.065763 10.138072 10.069154
1370099_at 7.183459 7.262504 7.3072224 7.4375424 7.1346197 7.0110593 7.2037563 7.2183046 7.2105823 7.345769 6.773056 7.1136913
1370100_at 7.3173656 7.29042 6.68041 6.721608 6.7510467 6.7858553 7.021083 6.867578 6.9080954 7.2841187 7.160792 6.9531374
1370101_at 3.636623 3.711993 3.5534992 3.9986584 3.446257 3.7211738 3.512974 3.8133066 3.65256 3.5759554 3.74771 3.8819263
1370102_at 7.1806607 6.7296095 6.700389 6.889333 6.7603135 6.78531 6.469837 7.063489 6.719613 6.5671706 6.538105 7.0309157
1370103_at 5.1113415 4.58718 4.7896824 5.1467094 5.0894785 4.916497 4.984729 4.970568 4.8043394 4.9619055 4.899423 4.8780603
1370104_at 4.3464427 4.3447056 4.469519 4.556548 4.633168 4.568934 4.792673 4.232861 4.51723 4.388808 4.5526657 4.7582655
1370105_at 5.1195397 4.7068577 5.19818 4.64923 5.2631 5.516821 5.543155 5.6143346 5.5254736 5.191184 5.0436397 5.0944114
1370106_at 4.3078647 3.932297 3.9934864 3.7334616 4.2520885 4.1898437 3.872071 3.6970754 4.246924 3.8170147 4.034117 4.0388627
1370107_at 5.2646894 5.1853695 5.0270863 5.247204 5.110431 5.032935 4.894889 5.1531916 5.1184254 4.9395537 5.059354 5.093253
1370108_a_at 8.070342 8.620976 8.710958 8.286379 8.496331 8.460051 8.044254 8.316871 8.634186 8.289528 8.4646225 8.252707
1370109_s_at 12.924353 12.899764 12.987415 13.008452 12.864426 12.9414015 12.895395 12.920772 12.882626 12.942026 12.850841 13.017579
1370110_at 4.7408843 4.1682205 5.2556977 4.7394085 4.931077 4.411922 4.3119125 4.1315193 4.7510777 4.8499794 4.729615 4.903132
1370111_at 6.77632 7.0644283 5.7739487 6.4970436 6.917593 7.192026 7.6939306 6.456594 7.4221835 5.8515286 7.339308 7.2947288
1370112_at 9.458914 9.582614 9.515026 9.48333 9.353351 9.489844 9.569474 9.593845 9.090124 9.4261055 9.448171 9.43238
1370113_at 6.603351 6.7067766 6.9461193 6.4902043 6.756832 6.345629 6.4249787 6.72933 6.391699 6.250419 6.245917 6.5004473
1370114_a_at 8.750805 7.371414 9.104196 8.156525 7.9849005 8.535054 6.5961065 8.540736 6.409594 8.010577 8.9647875 8.233257
1370115_at 4.518022 4.194209 4.3218813 3.9229412 4.5185366 4.6026006 4.5548844 4.352672 4.468691 4.348975 4.4136653 4.613743
1370116_at 4.1396904 4.0426254 4.6227117 4.1328163 4.2881384 4.2605867 4.1371403 4.425702 4.408285 4.479682 4.093248 4.003024
1370117_at 3.9908788 3.7821326 4.02812 3.7792647 4.2053404 3.7444623 3.8057318 3.5929298 3.6652777 3.6103196 4.104212 3.9954734
1370118_at 6.5361214 6.215356 6.7249775 6.443837 6.5608177 6.320211 6.6355743 6.484491 6.7400966 6.442609 6.678086 6.220112
1370119_at 8.195952 7.6793623 7.819156 7.8161583 8.10436 7.7660594 7.8665757 7.8514605 8.025234 7.7506375 8.113336 7.9439597
1370120_at 4.118528 4.0844746 3.6191835 4.5067587 4.2088823 3.9785125 4.1931667 3.8845289 4.3824024 3.8654814 3.9968228 4.2805796
1370121_at 7.6455927 7.5725255 7.6447487 7.773503 7.62842 7.6728716 7.8102083 7.703509 7.874389 7.662613 7.8565326 7.440268
1370122_at 4.5555553 4.3375006 4.351531 4.0740356 4.5322094 4.376443 4.29971 4.18167 4.817752 4.1887703 4.6941867 4.2093067
1370123_a_at 6.9865975 7.00405 6.7537785 7.259292 6.7910247 6.9297605 7.0193286 6.896054 7.3063426 7.313827 7.1144137 7.0307546
1370124_at 6.644139 6.381976 6.6832657 6.4631786 6.7120275 6.5772796 6.6405377 6.521484 6.8685 6.5975165 6.572026 6.6160755
1370125_at 4.802952 4.443672 4.6210938 4.360654 4.644642 4.6126943 4.8971944 4.782215 4.6615124 4.524536 4.5120378 4.856804
1370126_at 3.6457884 3.5829136 3.6130383 3.3923235 3.725346 3.6799092 3.6479726 3.6019163 3.7780936 3.7371206 3.5378041 3.6037464
1370127_at 6.3083367 5.93937 6.3649197 6.0515385 6.0640693 5.8339295 5.8632145 5.908483 6.2590284 6.4672484 6.6867857 6.135401
1370128_at 6.6242194 6.53295 6.8745623 6.754984 6.5620394 6.803613 6.4486065 6.5054026 6.6160445 6.309704 6.747345 6.829834
1370129_at 6.3540125 6.87221 6.831748 6.9079127 6.262634 6.6648297 6.343421 6.9773126 6.4858904 6.38443 6.0208592 7.011992
1370130_at 9.822273 9.938175 9.687974 9.955801 9.796823 9.865941 9.912212 9.866443 9.851282 9.95725 9.982418 9.963109
1370131_at 5.5476065 5.6175923 5.631087 5.648657 5.211339 5.184311 5.551668 5.39615 5.2054186 5.936087 5.314852 5.739843
1370132_at 4.136265 4.0226727 4.5665236 4.4488354 4.866749 4.345624 4.69083 4.149786 4.3954873 4.3307037 4.382284 4.6937075
1370133_at 6.000934 6.1138077 6.4786544 5.818148 6.2277055 6.156764 5.9054184 6.083558 6.260681 5.8936915 5.8079705 6.2071953
1370134_at 10.017238 9.98473 10.126674 9.874076 9.721424 9.988398 10.151637 10.041518 10.014148 9.972517 9.977363 9.903837
1370135_at 6.1910853 6.536489 7.2508326 6.1968994 6.877563 5.875309 6.888208 6.1301556 6.945388 6.0301976 6.5950894 6.635403
1370136_at 6.6519437 6.3459167 6.644445 6.335794 6.5443535 6.4195433 6.588189 6.6892066 6.5837 5.7446337 6.594072 6.7459354
1370137_at 4.8628144 4.9944315 6.1639237 4.460813 5.451539 5.150841 4.865079 5.2463274 5.3718185 4.5174885 4.7536445 5.309108
1370138_at 5.2601547 4.919687 4.4639225 5.0435076 4.8719 5.013131 5.0351954 5.0246 4.449228 4.8581285 4.7152977 4.50276
1370139_a_at 3.5066438 3.7078078 3.6075902 3.6863136 3.8929024 3.705696 3.585642 3.8016558 3.6954572 3.975546 3.5040116 3.67977
1370140_a_at 4.9009466 4.435397 4.773624 4.648111 4.636101 4.828871 4.781286 4.2968616 5.0005693 4.603159 4.7296476 4.5861936
1370141_at 8.295772 8.835336 8.694446 8.639224 8.246574 8.715494 8.566786 8.447277 8.6408615 8.799007 8.544172 8.8662615
1370142_at 5.8496237 5.5556946 5.7807274 5.987205 5.964145 5.89136 6.28906 6.1850452 5.7556934 5.65057 5.6812577 5.9804373
1370143_at 5.4919276 5.454275 5.446348 5.771662 5.6696267 5.708118 5.6085362 5.5041046 5.3738685 5.5027843 5.357414 5.608871
1370144_at 7.505255 7.524811 7.8308053 7.8021827 7.443735 8.370413 8.366321 8.192772 8.010087 8.095869 7.682883 8.38176
1370145_at 4.279172 4.111224 4.027407 4.2368402 4.3440123 4.110016 4.175685 4.501856 3.8564298 4.2319784 3.5464656 4.3451576
1370146_at 3.823818 3.581573 3.9792662 3.7292664 3.7087321 3.8956563 3.5685062 3.754936 3.516145 4.4033737 3.7449079 3.4292736
1370147_at 7.8330016 7.1484237 7.3289747 8.417753 7.2790675 8.319075 8.361842 8.766128 8.088321 8.365137 8.826774 7.7772393
1370148_at 14.228192 14.2058935 14.278188 14.19657 14.228292 14.240287 14.201769 14.247022 14.176139 14.233616 14.241868 14.073156
1370149_at 11.1132 11.147985 11.117528 11.080342 11.174946 11.114116 11.098949 11.10185 11.100083 11.103939 11.095137 10.857465
1370150_a_at 12.672901 12.999787 12.459971 12.938736 12.376445 13.139234 13.305818 12.950925 12.596243 12.566684 12.724666 12.609756
1370151_at 13.003874 13.012353 12.951303 13.062327 12.903198 13.162284 13.110015 13.177028 13.113254 12.928335 13.018732 13.275003
1370152_at 4.8086414 4.4583445 4.871892 4.662635 5.1230583 4.7077503 4.620841 4.727378 5.0780077 4.5560055 4.8101435 4.900197
1370153_at 6.1647806 6.2143755 5.8695574 6.4732385 5.573962 5.9265385 5.8076215 6.1787524 5.8891845 6.4293528 5.7572775 6.741022
1370154_at 10.555809 10.385063 10.589975 9.471737 10.551669 10.30894 11.053017 10.593669 10.282375 11.029553 9.598346 10.755845
1370155_at 7.7845325 7.396008 7.87866 8.087879 7.385469 7.524286 8.056273 7.558473 7.5798383 7.692344 8.031449 8.514805
1370156_at 7.116587 7.964118 7.5298185 7.3595567 8.351145 6.979552 7.6541524 7.891803 6.8672643 6.981638 7.5291076 7.8164883
1370157_at 4.130354 4.0744953 4.0750966 3.6577022 4.014367 3.8283334 3.9708614 3.7156029 3.7226098 4.0462594 3.7863314 3.8855922
1370158_at 6.2386336 6.0337873 6.1215987 6.3901477 6.755578 5.993173 5.8831964 6.143712 6.1029906 6.2709193 6.237708 6.967225
1370159_at 7.0943747 6.9233403 7.1009345 6.7400517 7.159261 7.149912 7.053327 6.7374587 7.4774766 7.18446 6.9853168 7.1898026
1370160_at 9.01121 8.994068 8.98688 9.03379 8.961749 8.748118 8.840662 8.939345 9.203327 8.780161 9.177085 9.353521
1370161_at 9.495842 9.384842 9.537611 9.658367 9.44397 9.506163 9.553043 9.307264 9.672884 9.412836 9.789192 9.546194
1370162_at 7.0226936 7.1287026 6.738729 7.495291 6.973655 7.221041 7.1298523 7.203588 7.1395974 7.2991176 7.219887 7.3216915
1370163_at 9.029647 9.137111 9.288898 9.354164 9.299702 9.23225 9.244477 9.404959 9.025791 9.474846 9.235235 9.420331
1370164_at 10.828221 10.8007555 10.794732 10.802353 10.907175 10.836602 10.5806265 10.76021 10.853908 11.035326 10.893411 10.893567
1370165_at 4.166604 3.8844335 3.9098802 3.682188 3.840226 3.76976 3.6325243 3.9087396 3.912289 3.8656852 3.768139 3.7531528
1370166_at 12.098478 12.059968 11.872964 11.913274 11.858452 11.988343 11.834697 11.955522 11.945752 11.847634 11.890479 11.986145
1370167_at 12.509649 12.477549 12.513292 12.45867 12.477991 12.469415 12.495776 12.5055065 12.520375 12.567174 12.576626 12.429138
1370168_at 9.727922 9.741023 10.146265 10.003569 9.682438 9.617694 10.016364 9.917992 9.594291 10.231748 10.013401 9.980314
1370169_at 8.985472 9.061712 8.8723545 8.958917 8.601193 9.156783 9.034232 8.937129 8.999664 8.835627 9.269601 9.219925
1370170_at 10.669073 10.798357 10.866065 10.748024 10.687342 10.701844 10.780372 10.668157 10.61916 10.704091 10.717453 11.025505
1370171_at 8.456886 8.522962 8.5881405 8.356677 8.614189 8.528737 8.379869 8.6092205 8.279877 8.244547 8.326124 8.403596
1370172_at 10.755441 10.84227 10.694356 11.027096 10.834821 10.660073 10.777313 10.846063 10.867442 10.895347 10.768892 10.45972
1370173_at 8.020874 7.893916 7.384588 8.167009 7.7874956 7.5022855 7.95395 7.9597397 7.4808326 7.861447 7.9844465 7.3814993
1370174_at 5.9145985 6.463021 6.032293 6.287339 6.0628543 6.3343186 6.026372 6.2500653 5.965681 5.984951 5.7032676 5.8626785
1370175_a_at 8.120605 8.369941 8.1641865 8.216349 8.059383 8.281122 8.306339 8.1707325 8.319297 8.305338 8.104292 8.453741
1370176_at 7.574703 6.3707004 6.576551 6.231499 6.18266 6.664379 6.42758 8.2023115 6.5192113 6.715754 7.665742 7.9358864
1370177_at 4.88863 5.367157 5.6220255 5.058976 4.866279 5.5655575 5.6157436 5.6465254 5.52936 5.796748 4.8753996 5.3760777
1370178_at 4.3546405 4.337642 4.7230077 4.325565 4.54154 4.5704556 4.2943525 4.8521557 4.3675776 4.211097 4.137224 4.8615823
1370179_at 10.460327 10.472623 10.475877 10.455467 10.430756 10.452913 10.524789 10.468767 10.562833 10.596159 10.646486 10.431923
1370180_at 11.031759 11.352912 11.123077 11.162534 11.138668 11.419362 11.089889 11.398324 11.523416 11.17565 11.164493 11.174251
1370181_at 6.9909844 7.349904 6.782038 7.320071 6.385541 7.247218 7.4408045 7.2875185 6.630501 7.395459 7.4327984 6.5571012
1370182_at 4.915385 4.799514 4.9389515 4.7946615 5.043893 5.2867155 4.486006 4.974344 4.7835584 4.677495 4.8350706 4.7712116
1370183_at 7.3275194 7.4789977 7.5777907 7.554598 7.053784 7.37445 7.4169064 7.3286796 7.138847 7.62693 7.358831 7.515355
1370184_at 10.666573 10.499812 10.403332 10.554777 10.619246 10.38449 10.674856 10.516723 10.509843 10.603552 10.748124 10.592519
1370185_at 4.3245964 4.441471 5.119184 4.76104 4.9498744 4.673301 4.7668395 4.7233872 4.7376885 4.564616 4.550313 4.607434
1370186_at 9.931758 9.985576 10.242068 10.078946 10.279902 10.143305 10.1536 9.772707 10.3522835 10.088993 10.089264 10.489166
1370187_at 10.684341 10.791453 10.757207 10.957276 10.715026 10.885354 10.717035 10.833486 10.900907 10.669455 10.678493 10.637632
1370188_at 9.8553295 10.372252 10.222667 10.213759 10.163987 10.145746 10.151732 10.080111 10.027749 10.062649 10.020658 10.379324
1370189_at 10.044029 10.296125 9.95154 10.219746 10.207682 10.0203705 10.242023 10.078663 10.194958 9.922117 9.951802 10.216625
1370190_at 11.764414 11.81102 11.721057 11.842017 11.8387985 11.784637 11.78152 11.699489 11.75563 11.59092 11.761777 11.868693
1370191_at 7.7529726 8.137346 7.606654 7.976523 7.8809686 7.822799 7.8553686 7.966876 7.5669675 7.667986 7.545462 7.81315
1370192_at 8.022724 8.0728445 7.962232 8.131027 8.045969 7.998781 7.9881196 8.249093 7.958761 8.306283 8.273439 8.3639765
1370193_at 10.3195305 10.790604 11.006243 10.754066 10.850474 11.145642 10.551327 9.993067 10.984864 10.906757 10.212943 10.642086
1370194_at 7.4902806 7.9862175 7.8126516 7.708389 7.748818 7.5518584 8.0007925 8.198309 8.021079 8.137882 7.998673 8.103832
1370195_at 7.8833175 8.110113 7.614448 7.90874 7.614774 7.980074 7.9554143 7.7365513 7.6571407 7.6129556 7.844686 7.896794
1370196_at 7.4069695 6.7618194 6.798395 6.706945 6.8752384 6.5758634 6.876134 6.850619 6.7216983 6.6680145 6.4514337 6.748257
1370197_a_at 5.848982 6.1227937 6.1591554 6.066428 5.665684 5.9619946 5.9917703 5.599673 6.326529 6.3825245 6.620333 6.3460217
1370198_at 3.461162 3.446846 3.570242 3.540503 3.3203597 3.6134567 3.2212453 3.5414155 3.473874 3.3368647 3.3737304 3.4850247
1370199_at 10.064147 10.053579 9.91925 10.139822 10.066072 10.216801 10.255039 10.076128 10.284678 10.192525 10.083188 10.269911
1370200_at 11.636022 11.69112 11.526097 11.667001 11.414104 11.654552 11.903158 11.605189 11.801304 11.860901 11.812839 11.621839
1370201_at 3.841716 3.617461 3.6950727 3.7194614 3.6198413 3.716525 3.8020947 3.7060227 3.4736083 3.4918768 3.6601503 3.7534316
1370202_at 9.32943 9.509622 9.269828 9.807325 9.612245 9.765492 10.080576 9.579436 10.279267 9.6591215 9.827966 10.658915
1370203_at 8.360069 8.200299 8.068359 8.360324 8.071485 8.102055 8.177978 7.8971806 8.453722 7.9510927 8.230833 8.289749
1370204_at 9.191639 9.193207 9.257788 9.230299 9.142674 8.996389 9.101246 8.947601 9.523544 9.146988 9.125081 9.311114
1370205_at 3.983957 3.7982612 4.0856485 4.099464 3.8088908 3.781229 3.8006978 3.982703 4.030322 4.032671 4.472366 3.705743
1370206_at 4.69878 4.5888085 4.593853 4.666977 4.7229257 4.5796986 4.6974297 4.6648483 4.883661 4.4508324 4.773403 4.57666
1370207_at 11.550704 11.529614 11.401292 11.475058 11.56441 11.612825 11.628464 11.534989 11.6809635 11.769842 11.618873 11.524337
1370208_at 8.359399 8.269732 8.31057 8.366902 8.238803 8.105558 8.210831 8.307035 8.443385 8.353831 8.289998 8.24865
1370209_at 9.049399 10.082108 9.69777 9.084455 9.343608 10.14374 8.501671 9.68814 10.048807 9.599315 8.929508 8.900298
1370210_at 5.3302584 4.9314437 5.304804 5.293606 5.300085 5.372347 5.4751053 5.230885 5.5699716 5.4506454 5.082715 5.329814
1370211_at 6.787148 6.2462587 6.7249775 6.738561 6.743238 6.7648892 6.456711 6.80867 7.118583 6.772618 6.839773 6.8548007
1370212_at 5.777981 5.3766737 5.774015 5.447216 5.598969 5.4605975 5.454931 5.458503 5.3694572 6.0663276 5.506639 5.8607764
1370213_at 12.022435 12.090606 12.014415 12.169179 11.927822 11.977405 11.993466 11.90802 12.008336 11.980241 11.995311 12.131577
1370214_at 4.9798384 5.053965 5.2298613 5.0018253 4.8391466 4.8354225 5.20963 5.285177 4.9377775 5.139525 5.2213364 5.127733
1370215_at 10.07718 9.979748 10.258839 9.942865 10.315813 9.954251 9.972285 9.933001 10.066947 9.928902 10.146092 10.251805
1370216_at 4.432731 4.507591 4.2256317 4.342835 4.687507 4.71068 4.7385883 4.980831 4.4442315 4.412511 5.1114197 4.426889
1370217_at 5.7456684 5.310005 6.0789742 5.3979206 5.313829 5.4939837 5.5182524 5.731661 5.721582 5.345368 5.24491 5.820016
1370218_at 6.6577926 6.5387654 5.178692 6.1992965 5.9516745 6.5832405 5.797708 5.6323724 6.0143123 6.175846 5.95616 5.935763
1370219_at 8.256447 8.19169 8.467188 8.064667 8.511549 8.256817 8.280737 8.148968 8.325468 8.378881 8.342145 8.557532
1370220_at 9.749687 10.516717 9.926957 9.369947 10.023512 9.12075 10.755199 10.047528 9.904509 10.665322 9.168624 10.776738
1370221_at 4.6850066 4.5881534 4.749611 4.604157 4.7556643 4.7534595 4.756183 4.4015775 4.000546 4.48403 4.189457 4.485017
1370222_at 4.811432 4.648017 4.8605037 4.8891115 5.164458 4.957969 4.970719 4.9258685 5.085179 4.824714 4.7625713 4.9577923
1370223_at 7.619088 7.9315324 8.191699 7.741173 8.149629 7.6936455 7.9721045 7.700153 7.8551817 7.737033 7.8574286 7.6561384
1370224_at 9.489217 10.044278 9.9880905 9.728062 9.749758 10.10665 9.941323 9.946515 10.16596 9.438093 9.978662 10.144838
1370225_at 4.875369 4.679721 5.172926 4.8690653 5.125088 5.125019 5.0584397 4.9982824 5.504468 4.7100067 5.0561323 4.8687234
1370226_at 10.102423 10.166784 10.169285 9.921919 10.053354 10.181988 9.980686 9.906017 10.239531 10.080498 10.10976 10.230572
1370227_at 3.2469902 3.1289203 3.2519765 3.2856941 3.1332395 3.2695663 3.069717 3.3725727 3.2018657 3.2169244 3.5438418 3.2408319
1370228_at 14.414551 14.391369 14.367806 14.394035 14.445448 14.368469 14.406273 14.383681 14.382672 14.390209 14.377644 14.454199
1370229_at 5.15894 5.0914097 5.2550926 5.291213 4.8025737 5.028602 4.752766 5.083833 5.295676 5.1510153 5.259426 5.254554
1370230_at 11.52507 11.57215 11.329872 11.426991 11.525321 11.501156 11.4884615 11.451117 11.507142 11.477488 11.620612 11.460388
1370231_at 7.0477614 7.0809307 7.3391147 7.1508303 6.485319 7.073039 6.9766583 6.9634356 7.363818 6.998808 7.2040806 7.440473
1370232_at 10.095915 10.322131 10.431332 9.895556 9.725727 10.302681 10.616804 10.555378 10.6534815 10.392672 10.138269 10.375997
1370233_at 5.136524 4.897531 5.1282644 4.9670734 5.053515 5.0379257 5.038586 5.296068 4.793045 4.7641926 5.0653367 4.8433685
1370234_at 12.627967 12.695288 12.785758 12.628657 12.731868 12.700608 12.737711 12.780545 12.538282 12.865876 12.737835 12.760688
1370235_at 12.760896 13.050717 12.645009 12.7431345 12.904227 12.640912 12.9745455 12.656353 12.792915 12.864562 12.763606 12.884505
1370236_at 9.074553 8.92929 9.026171 8.768148 9.067923 9.086927 9.336769 9.089441 9.194956 8.832543 8.941538 9.290761
1370237_at 11.9771185 11.923445 11.75159 11.922378 11.947903 12.01533 11.787724 11.807881 11.841922 11.669827 11.869519 11.9648285
1370238_at 11.932586 11.974548 11.88634 11.778048 11.9313965 11.917488 11.845414 11.884731 11.898518 11.856206 11.959106 11.771263
1370239_at 13.120912 13.340823 13.617645 13.511352 13.539033 13.391292 13.193725 13.353337 13.189967 13.98985 13.365704 13.376281
1370240_x_at 13.101901 13.345013 13.801941 13.495677 13.534921 13.400268 13.234977 13.339728 13.2374115 14.154461 13.347424 13.348763
1370241_at 13.7614975 13.937863 13.521177 13.881274 13.899927 13.753561 13.7942 13.7226305 13.777917 13.733757 13.80661 13.922952
1370242_at 12.820774 12.758577 12.803489 12.838987 12.823113 12.73558 12.793843 12.72414 12.793048 12.838617 12.826434 12.821004
1370243_a_at 10.236997 10.467286 10.613004 10.298794 10.668746 10.43833 10.913424 10.34694 10.56624 10.508061 10.624409 10.765991
1370244_at 12.071188 12.132878 12.309702 12.201893 12.100902 12.302212 12.044683 12.139657 12.349927 12.398752 12.336025 12.552027
1370245_at 10.205674 10.375965 10.680884 10.462707 10.5617895 10.737492 10.409802 10.295653 11.044196 10.523787 10.5842495 10.980439
1370246_at 11.70909 12.125163 12.015903 11.971459 11.9306965 11.879544 11.919617 11.921351 11.812737 11.794227 11.770165 12.021302
1370247_a_at 6.444557 6.367167 6.648237 6.2810893 6.5608177 6.2716355 6.384935 6.3953977 6.0096474 6.2636237 6.6877623 6.331522
1370248_at 5.9920588 6.2934084 6.127214 6.6496205 6.5382533 6.232729 6.536732 6.4823527 6.7647424 6.240189 6.6327934 6.4208665
1370249_at 7.4679213 7.2974277 7.0960007 6.6468706 7.22878 7.2235336 7.739323 7.405929 7.864992 7.0838265 7.5093966 7.2494764
1370250_at 9.057436 9.182128 9.187985 9.056298 8.980391 8.984035 9.210815 9.118398 9.211385 9.253331 9.430395 9.579151
1370251_at 6.189917 6.5499306 6.5915823 6.6760035 6.525893 6.3959208 6.43482 6.5862684 6.6092052 6.312549 6.3814955 6.406954
1370252_at 8.17301 9.214388 8.839881 8.9695015 8.165082 8.919304 8.488555 9.032268 8.949384 8.422546 8.893196 8.207874
1370253_at 11.783339 11.819446 11.757508 11.797381 11.809387 11.81731 11.842269 11.668751 11.856889 12.023051 11.9838705 11.99353
1370254_at 3.5193918 3.7673023 3.6471415 3.393696 3.716619 3.841692 3.7196918 3.9706264 3.8728356 3.871967 3.4653723 3.5375702
1370255_at 4.718237 4.152293 4.4409456 4.594427 4.5588217 4.305339 4.5120416 4.4528055 4.3592863 4.6685743 4.735346 4.8467827
1370256_at 7.9632244 9.364076 7.6929436 8.65673 9.391106 7.760427 8.134621 8.113476 7.716474 7.6360326 7.4492474 7.8720455
1370257_at 4.6899385 4.835536 4.2222204 4.932886 4.6690454 4.4129972 4.802164 4.5723457 4.6380253 4.168191 4.5327682 4.204645
1370258_at 5.372336 5.109134 4.083567 4.6667466 4.7527742 4.62322 4.548701 4.9229 4.849891 4.8718657 4.8621173 5.109654
1370259_a_at 7.5388393 7.7350965 7.6961584 7.6893916 7.426054 7.869349 8.034 7.915075 8.025763 7.690905 7.640232 8.131054
1370260_at 6.779929 7.0339847 6.941803 7.1603427 7.0378423 7.133401 6.903277 6.8486633 7.159108 6.923686 7.0842433 6.8804502
1370261_at 8.207017 7.8679605 8.058577 8.212022 7.7830086 8.0922165 8.342618 7.950702 7.992729 8.232489 7.922161 7.780115
1370262_at 9.023403 9.075382 8.9464035 9.00054 8.983414 9.027235 9.325062 8.884748 9.105612 8.893221 8.987223 9.042717
1370263_at 5.8103266 5.7557487 5.8096027 6.190047 6.140648 5.981575 5.905612 5.8213463 5.8871984 5.5502796 5.781262 5.699075
1370264_at 7.50497 7.5046363 7.8454366 7.3841596 7.448297 7.526498 7.6298547 7.6501365 7.451076 7.723098 7.5925007 7.4930043
1370265_at 6.2971153 6.1812077 6.246455 6.5050726 6.3740253 6.1919136 6.3351865 5.92785 6.132327 6.393606 6.2625093 6.3710876
1370266_at 6.66133 6.7811747 6.8968143 6.8469114 6.8524876 7.275084 6.7367887 7.073649 6.751755 6.7895103 6.975054 7.158515
1370267_at 6.2410088 6.712193 6.046577 6.872187 6.675586 6.5158525 6.4187894 6.35738 6.2534018 6.9590154 6.8367653 6.330941
1370268_at 4.4204073 4.1399107 4.416572 4.358154 4.610876 4.4634132 4.3944674 4.344024 4.285275 4.570359 4.6275754 4.382332
1370269_at 4.9385633 4.5910435 4.713396 4.7148952 5.239056 5.0500965 4.985043 4.9734187 5.5342755 6.556759 7.043993 4.5904303
1370270_at 3.5223608 3.8905408 3.9288626 4.2093263 4.353568 3.6213815 4.360583 3.8073285 4.1662636 3.9398751 3.853519 3.7815938
1370271_a_at 7.8652587 7.8291245 8.341716 8.280134 8.379864 7.828245 7.8867035 8.154045 8.344761 8.327197 7.994359 7.7836986
1370272_x_at 6.47574 6.545408 7.01549 7.0195537 7.2030034 6.6636705 6.3690767 6.494253 7.039617 7.0033298 6.8291764 6.41476
1370273_at 3.70578 3.3897324 3.881322 3.514015 4.0351095 3.477183 3.8080196 3.9132092 3.5833216 3.5109034 3.616666 3.5877304
1370274_at 12.750003 12.85016 13.095896 12.966465 13.059106 12.817603 12.761917 12.99433 12.743836 12.837041 12.712251 12.974591
1370275_at 12.6676445 12.784272 12.74271 12.723604 12.6611 12.761249 12.894659 12.844196 12.861538 12.835924 12.8904915 13.002034
1370276_at 11.894773 12.05047 11.93415 11.959787 11.887744 11.915877 11.857684 11.998011 11.917055 11.9062395 11.98531 11.763544
1370277_at 11.864001 11.914087 11.872293 11.94865 12.060166 11.813833 12.0837965 12.018505 11.857072 12.038062 12.045071 11.940136
1370278_at 11.404078 11.344245 11.175131 11.355432 11.301884 11.338227 11.270882 11.443802 11.435733 11.488419 11.415818 11.281664
1370279_at 5.6235595 5.607973 5.9626284 5.5455713 6.189787 5.7320538 6.176824 6.3118787 6.068693 6.2569847 6.017986 5.75721
1370280_at 10.592744 10.6573715 10.455891 10.704897 10.597738 10.523978 10.686544 10.5181875 10.512964 10.65283 10.746233 10.628234
1370281_at 10.718221 11.511554 10.794683 10.834992 10.646547 10.832298 11.908916 11.10319 10.801508 10.451734 10.890491 11.739339
1370282_at 6.7141347 7.4851203 7.043382 6.1676254 7.179161 6.29867 6.932672 6.403126 7.1511874 7.891111 6.707695 6.638856
1370283_at 12.25659 12.43812 12.53028 12.268374 12.229662 12.378112 12.267382 12.277319 12.074242 12.120751 12.022029 12.570884
1370284_at 12.177901 12.249144 12.13485 12.076656 12.083345 12.134914 12.158967 12.169742 12.228202 12.2076845 12.299687 11.992455
1370285_at 6.002189 6.376963 6.605763 6.334324 6.3147597 6.4847584 6.3435693 5.928631 6.8624096 6.5632906 6.363145 6.6124797
1370286_at 8.519045 9.555101 8.478967 8.919918 8.738049 8.479584 8.637131 9.365076 7.9866076 8.975949 8.001384 8.810239
1370287_a_at 9.316448 9.41083 8.760073 9.212822 8.932385 9.198342 9.222563 9.090994 8.76968 9.754441 9.393783 9.571218
1370288_a_at 8.103731 8.663826 8.222521 8.58945 8.387581 8.270027 8.519033 8.487297 8.356962 9.139872 8.792715 8.517052
1370289_x_at 3.5339386 3.6109705 3.722961 3.708241 3.7142081 3.9672315 3.9982808 3.608953 3.7957737 3.6588473 3.8479319 3.5749981
1370290_at 8.777157 8.829171 8.661115 8.722201 8.6632595 8.679145 9.014868 8.618357 8.75669 9.081134 9.149717 9.188221
1370291_at 5.6749 5.710849 5.720848 5.713578 5.9170547 5.427277 5.59194 5.558092 5.781445 5.6372013 5.6501703 5.3882856
1370292_a_at 4.2052417 4.129939 3.9928417 3.8918157 4.13035 4.167537 3.914115 3.8524058 4.1618624 4.2607718 3.9353497 4.0593166
1370293_at 5.233827 5.5508103 5.776628 5.675109 5.6376424 5.4487076 5.744138 5.557232 4.9526334 5.012201 5.473376 5.771931
1370294_a_at 6.427558 6.839003 5.6770034 6.775241 6.938255 5.951879 6.8452783 6.104908 6.4541483 6.225408 6.702465 6.906239
1370295_at 8.661588 8.836011 8.554052 8.566583 8.707207 8.616346 8.676706 8.52086 8.636961 8.884347 8.917611 8.7042675
1370296_at 13.507243 13.51453 13.484802 13.462672 13.458239 13.451513 13.547966 13.497636 13.497835 13.303211 13.47284 13.468935
1370297_at 6.0717754 6.20372 6.249246 6.0977364 6.169397 6.062935 6.0612044 5.8031797 6.0497484 5.984951 6.240569 6.1040845
1370298_at 9.73955 9.912856 10.0873575 9.9538765 9.539315 9.805537 9.8473 10.013749 10.268166 9.728822 10.40491 9.709941
1370299_at 13.667695 13.728369 13.689538 13.775472 13.707321 13.755605 13.811058 13.718255 13.639342 13.666934 13.820679 13.701736
1370300_at 7.941277 8.253306 8.289544 8.4566 8.134227 8.317898 8.235568 8.059797 8.571876 8.270009 8.248908 8.565763
1370301_at 6.7263727 6.844829 7.367953 6.7349706 7.054532 6.8067203 7.128541 7.22231 7.0114527 6.910068 6.9230804 7.2783837
1370302_at 8.19565 8.211544 8.289648 8.151272 8.227411 8.087545 8.263963 8.439327 8.49152 8.206869 8.365215 8.384607
1370303_at 6.279855 6.473476 6.6666107 6.351126 6.206409 6.6210546 6.5179353 6.456706 6.5960197 6.6455894 6.3711343 6.4261446
1370304_at 8.685936 9.091352 8.880487 8.989833 8.985763 8.697198 8.790975 9.029578 8.979243 8.8449545 8.886563 8.792073
1370305_at 9.90937 10.007422 9.963766 9.835741 9.858209 9.8218 9.782314 9.749133 10.01604 10.076269 9.932079 9.908595
1370306_at 9.243412 9.161187 8.676742 9.011132 8.902677 8.937382 9.059542 9.040662 9.132027 8.853829 8.923624 8.552187
1370307_at 7.0021057 7.1499987 6.6666107 6.818964 6.801854 7.010842 7.1783357 7.0574317 6.819714 7.101914 6.993654 7.5555367
1370308_at 7.7934318 7.8376107 7.1459684 7.7355533 7.845132 7.5187597 7.5801044 7.480938 7.8072066 7.8913717 7.8975787 7.9155116
1370309_a_at 10.763385 10.947671 10.822589 10.956285 10.848204 10.846138 10.920633 10.865879 10.578056 10.815902 10.899306 11.096556
1370310_at 12.759073 12.672661 12.788489 12.622014 12.622205 12.787812 12.567541 12.4929695 12.744261 12.730636 12.779143 12.654997
1370311_at 8.093438 8.265598 8.316753 7.727885 8.021515 8.109975 8.129818 8.257732 8.23562 8.13422 8.058875 8.45282
1370312_at 3.9803452 3.784849 4.0245204 4.1766033 3.796714 3.9833903 3.9893968 3.8833828 4.461589 3.914703 3.8892305 4.096406
1370313_at 9.2704935 9.086255 9.166437 9.116087 9.121272 9.0755 9.098809 9.162511 9.098533 9.407488 9.29048 8.995494
1370314_at 7.844784 7.996393 8.02462 7.809016 7.827342 7.7844615 8.227637 7.950054 7.8866262 8.381961 7.823636 8.362431
1370315_a_at 5.705162 5.578233 5.589164 5.7434278 5.757439 5.540239 5.6990643 5.6353817 5.5363684 5.1601005 6.076261 5.656136
1370316_at 7.822851 8.017561 7.708085 7.7787924 7.9770803 7.6971407 7.829865 7.769443 7.873104 8.002372 8.082693 7.626977
1370317_at 6.563432 6.5753946 6.93303 6.768969 6.0413504 6.9064536 6.632409 6.8057346 6.344557 6.8585854 6.833111 7.0466137
1370318_at 7.6572633 7.528646 7.247081 7.4393296 7.288714 7.1715655 7.323926 7.5377965 7.359764 7.600666 7.293211 7.1852007
1370319_at 9.2390785 9.285419 9.088712 9.550168 8.923138 9.494 9.315121 9.405118 9.389756 9.371019 9.532038 9.029744
1370320_at 10.98542 10.8228445 10.946481 10.5876665 10.579219 10.760025 10.7245655 10.84305 11.127338 10.9246 10.685805 10.213229
1370321_at 10.3111725 10.46261 10.415897 10.302644 10.212126 10.408912 10.403421 10.319968 10.1746 10.348613 10.258329 10.270879
1370322_at 9.831879 9.748196 9.717376 9.891337 9.866901 9.95943 9.896126 9.95065 9.764645 9.811 9.953722 9.704644
1370323_at 5.81879 5.835496 6.302297 6.360479 6.1726027 6.136545 6.257271 5.9683104 6.139383 6.4392996 6.409069 6.5640554
1370324_at 7.5812306 7.3917623 7.695967 7.33789 7.7348456 7.6390243 7.7222204 7.69742 7.6296177 7.592814 7.697768 7.548104
1370325_at 9.79707 9.806218 9.997675 9.719711 9.583493 9.855262 9.889832 9.703696 9.7086935 9.760458 9.851267 9.812504
1370326_at 7.3323407 7.5134244 7.204612 7.2061357 7.5381074 7.3627815 7.4032717 7.491153 7.6514406 7.301375 7.473793 7.302655
1370327_at 7.9792075 7.989293 7.8178 7.892788 8.07242 8.036109 7.907008 7.84197 8.20772 8.099168 7.9788184 7.97626
1370328_at 5.266223 5.5559893 5.3737555 5.9025035 5.836937 5.505573 5.7136245 5.3747196 5.997775 5.52794 5.438875 5.358068
1370329_at 9.285413 9.361002 9.084553 9.229801 9.201296 9.324876 9.037046 9.404631 9.311333 9.217624 9.590384 8.5578
1370330_at 7.3509126 7.4076967 7.4793973 7.2503285 7.276273 7.3115864 7.5906553 7.716099 7.125185 7.8676667 7.66382 7.428732
1370331_at 7.6117573 7.7345057 7.641136 7.8569613 7.923466 7.8439145 7.5268874 8.022202 7.6859336 7.600915 7.681157 7.4065285
1370332_at 5.116276 4.9244704 5.9284973 5.6709986 5.6259236 5.5737004 4.9268756 5.3118634 5.2569985 5.103105 5.4037538 5.319947
1370333_a_at 12.991395 13.163827 13.090485 13.049861 13.128168 13.098405 12.939566 12.997589 12.99585 12.924126 12.960933 13.281585
1370334_at 9.025284 9.297262 8.862304 8.601145 9.356449 9.394791 8.189255 9.317169 9.481127 9.047309 8.14123 8.190521
1370335_at 8.181467 7.4989467 7.514072 7.693811 7.986099 7.5662556 7.7091174 7.8720374 7.631659 7.5308576 7.688743 7.734206
1370336_at 10.769776 10.828038 10.707433 11.06255 11.111777 10.159724 10.455439 11.216826 10.027537 11.192334 10.949881 11.566675
1370337_at 7.7777433 7.981426 7.6920366 7.7398996 7.599612 7.962685 7.885891 7.8306785 7.7318125 7.9918156 8.011839 7.975583
1370338_at 3.402204 3.633248 3.4427972 3.5334272 3.6786397 3.7538006 3.4425259 3.3180416 3.5694761 3.6128616 3.662191 3.5913105
1370339_at 10.295188 10.201696 10.384653 10.486925 10.492599 10.281749 10.497614 10.207141 10.296582 10.354868 10.296651 10.672187
1370340_x_at 9.446848 9.354005 9.625291 9.665106 9.7954445 9.431384 9.641025 9.481473 9.487801 9.545438 9.463769 9.705097
1370341_at 3.5099096 3.398528 3.5157259 3.4043217 3.6992598 3.7444623 3.578277 3.532784 3.550201 3.3461306 3.5785146 3.5831444
1370342_at 3.4288793 3.5210805 3.6873167 3.6177886 4.1161036 3.7344952 3.4348617 3.8147879 3.6384065 3.5480337 3.7388852 3.8825426
1370343_at 6.954817 7.3621554 6.6589026 7.1486616 7.3118997 7.0532446 7.4369473 7.5106425 7.3850856 7.2114315 7.4308677 7.398066
1370344_at 7.8033524 8.023759 7.3425627 7.9484754 7.529811 7.729337 7.5102553 7.6929917 7.3884187 7.4773064 7.6927056 7.673715
1370345_at 6.113796 6.8540144 5.253685 6.1964793 6.7722673 5.4994764 6.4942756 5.495034 5.6979446 5.477585 5.843274 6.561772
1370346_at 5.635866 5.706089 4.7224116 5.5907507 5.910981 4.9384665 5.858899 5.097617 5.1958537 4.723726 5.207814 5.7905264
1370347_at 5.3956504 5.4235 5.0517974 5.320759 5.1048656 5.382892 5.301976 5.421522 5.723151 5.3593 5.5802407 5.973272
1370348_at 10.711798 10.637186 10.558751 10.71599 10.595652 10.562151 10.683891 10.694655 10.522217 10.812628 10.914292 10.600143
1370349_a_at 14.070312 14.058119 14.07906 14.086624 14.124059 14.092045 14.075902 14.094743 14.105769 14.127955 14.076617 14.10312
1370350_x_at 10.681224 11.222659 10.557866 11.356746 11.20305 10.469658 11.501059 11.087095 8.960859 10.05654 10.14727 9.860564
1370351_at 8.815607 8.858717 8.793892 8.881681 8.719191 8.626432 8.847287 8.9180565 8.875381 8.671881 8.493305 8.773441
1370352_at 11.283723 11.480448 11.395743 11.230058 11.39105 11.261975 11.20785 11.6535015 11.2355 11.2602215 10.911395 10.662056
1370353_at 7.474051 7.9996142 7.5070786 7.5390797 7.5166698 7.7347517 7.5969305 7.624032 7.754071 7.8885627 7.523209 7.743479
1370354_at 7.545869 7.764704 7.7174244 7.4455223 7.043073 7.6526747 7.520868 7.28141 6.82765 7.2813683 7.3276157 7.4935803
1370355_at 12.37582 12.739963 12.160561 12.75529 11.725897 12.84378 13.367286 12.736928 12.581933 10.6449585 12.080631 12.052621
1370356_at 6.8362064 7.28736 7.234659 7.671906 7.510363 7.115119 7.495532 7.4893017 7.2833977 7.487501 7.203492 7.592895
1370357_at 8.347074 8.2003765 8.265254 8.502117 8.053294 8.2293215 8.533148 8.48685 8.167229 8.498566 8.180513 8.583253
1370358_at 9.083941 8.9169 8.920019 9.13121 9.096463 9.108567 8.804777 8.994746 8.970947 8.802601 9.153628 8.697256
1370359_at 12.666811 12.696596 12.3193865 12.591342 12.549951 12.500671 12.64587 12.57362 12.347982 12.352882 12.441582 12.443457
1370360_at 8.580808 9.082224 8.692342 8.670861 8.233289 8.4726715 8.854614 8.799165 8.66864 8.888044 8.894717 8.490904
1370361_at 4.9509225 4.5924196 4.6111107 4.862339 4.412139 4.40671 4.607512 4.6177025 4.588541 4.902746 4.9213934 4.6573024
1370362_at 6.7474675 6.5171933 6.725153 7.0876913 6.909828 7.4125996 7.26591 6.6120896 7.5500774 6.7591047 7.257286 7.373835
1370363_at 12.131472 11.8549185 12.42984 12.526653 12.1914015 11.89238 12.362356 11.795213 12.268617 12.401036 12.359086 11.4061165
1370364_at 7.188862 7.420589 7.4408894 7.1934404 7.1419997 7.3180532 7.529803 7.44136 7.3230276 7.3895035 7.292365 7.712365
1370365_at 8.685948 8.851258 8.770138 8.839249 8.746464 8.723202 8.864425 8.534168 8.535201 8.965369 8.581308 9.066336
1370366_at 10.127133 10.187718 9.773057 10.031717 9.909008 10.20075 9.94177 9.777465 10.077863 9.830178 10.252386 9.991413
1370367_at 4.7034073 3.956206 4.467169 4.5500326 4.8182335 4.2478905 4.2581224 4.383299 4.4422464 4.2241297 4.5423746 4.425014
1370368_at 7.290668 6.9695444 6.8480377 6.9887605 7.151311 6.9678454 7.13861 6.7839627 7.019467 6.885246 7.0445924 6.984593
1370369_at 6.4303517 5.9255004 6.199927 5.840177 6.541001 6.461411 5.714444 5.752036 6.1205754 6.008126 5.914022 6.1635647
1370370_at 8.038729 8.247896 8.284609 7.886537 8.088596 8.244178 8.062494 7.8864074 8.47792 7.9210987 8.02973 8.122853
1370371_a_at 8.130374 8.418764 8.3546 8.70103 8.05761 8.430985 8.585249 8.605432 8.456957 8.476169 8.47372 8.366663
1370372_at 4.8007865 4.497001 4.778703 4.5971365 4.529318 4.5678806 4.4860063 4.566478 4.3092833 4.4303327 4.1459804 4.1429276
1370373_at 5.8886366 5.8142533 5.957185 5.8801193 5.815315 5.8456736 5.77021 6.088406 6.286117 5.9606743 5.830006 5.8179584
1370374_at 8.911021 8.726324 7.655878 8.462144 8.225958 8.568262 8.461223 8.495995 8.6712 8.371971 8.831892 8.677633
1370375_at 11.551143 11.586941 11.059748 11.859133 11.140012 11.822654 11.651037 11.654531 11.639113 11.593536 11.650157 11.623616
1370376_a_at 8.441935 8.706764 8.635588 8.67457 8.356873 8.560648 8.648769 8.575291 8.562876 9.544086 8.759153 8.744385
1370377_at 13.077491 13.067611 12.764579 13.058608 12.858192 12.732095 13.050978 12.946217 12.7448435 13.034279 12.994797 12.631376
1370378_at 12.030989 12.132283 12.065261 12.09017 12.167555 12.035263 12.081922 12.128086 11.9991665 12.0030775 11.896942 12.060937
1370379_at 5.5667706 5.383874 5.7055902 5.580811 5.4920444 5.948907 5.1225185 5.6956306 5.565283 5.5601983 5.821832 5.657597
1370380_s_at 7.5457697 7.4304824 7.356234 7.639115 7.6242213 7.583654 7.7026944 7.890715 7.624096 7.810888 7.6537404 7.6256747
1370381_at 10.732357 10.854494 10.515539 10.873484 10.391354 10.834191 11.022113 10.481827 10.95685 11.088403 11.174041 11.369427
1370382_at 3.606879 3.3965116 3.26965 3.225499 3.3610594 3.2395895 4.356722 3.765889 3.3873556 3.2283392 3.587458 3.5240312
1370383_s_at 8.4419 8.472421 8.521041 7.939939 9.05056 8.096814 9.136724 8.128649 7.4204726 7.9621754 8.506086 8.441084
1370384_a_at 4.5303164 5.0483875 4.045665 5.137801 5.955137 4.4370813 5.5126405 4.677669 5.679801 6.1947174 5.400206 9.752679
1370385_at 5.5886354 5.600997 5.4193735 5.286739 5.360058 5.2808156 5.559478 4.9496584 5.1919885 5.7491975 5.215991 5.289771
1370386_at 7.2236557 7.7659187 7.723811 7.9646006 7.5587835 7.5276904 7.7389364 7.398102 7.7817445 7.9844227 7.697835 7.811466
1370387_at 10.601664 10.4244585 10.299971 11.525849 10.47692 11.413617 10.667337 10.907326 11.699351 11.434453 11.836532 11.547643
1370388_at 4.65623 3.8892097 4.352151 4.5056868 4.267451 4.588962 4.3721128 4.0329523 3.9233065 4.0647025 4.165008 4.059851
1370389_at 3.6378253 3.6767962 4.0648146 3.4834952 3.545904 3.7229667 3.807322 3.8322382 3.7652054 3.8003356 3.8567212 3.7181618
1370390_at 4.897393 4.877353 5.087674 5.0489006 5.210033 4.9288764 5.008736 5.0844007 4.766697 5.0605307 5.0148635 4.7073383
1370391_at 4.980236 4.9473376 4.7240467 4.8694715 5.17846 5.074088 4.7545 4.827953 4.935331 5.209544 5.01796 4.920878
1370392_at 5.1656933 4.993117 5.3404927 5.603841 4.981407 5.5585237 4.914429 5.421106 5.422483 5.046143 5.135096 5.3787775
1370393_at 4.789915 5.4835134 4.7956266 5.2187624 5.1504292 4.7979665 5.2476826 5.1393695 5.566066 5.208203 5.3754535 5.1814814
1370394_at 5.653902 7.131659 7.7640066 5.20438 6.444948 5.5847907 5.3295155 6.286541 6.6923156 5.039224 5.6275287 5.7934256
1370395_at 6.718202 6.4869027 6.667184 6.7335668 6.885427 6.671883 6.585015 6.540861 6.6418357 6.7423544 6.634408 6.7095413
1370396_x_at 14.094204 14.071489 14.0991 14.053698 14.160399 14.056129 14.077682 14.107595 14.098121 14.075191 14.066507 14.103502
1370397_at 11.9176655 11.588079 11.218616 11.752246 12.020204 11.497952 11.03957 11.233333 11.824843 12.142909 11.98848 11.63303
1370398_at 5.3801374 6.041539 5.615155 5.8313746 5.665684 6.040338 5.1765466 5.710068 5.795455 5.5446267 6.332795 6.6041656
1370399_at 6.7116613 7.3076878 7.272687 7.1757965 7.099137 7.4667974 6.8541193 6.88297 7.749809 7.3467736 7.7077417 6.5893235
1370400_at 5.3801184 5.242911 5.0785885 4.9486647 5.3624554 5.2964287 5.2830887 5.113597 5.276663 5.359744 5.5704093 5.653861
1370401_at 3.8679461 3.6694527 4.1879606 4.0988274 4.0243187 3.9772274 4.1173625 3.923104 3.886487 3.881128 3.803084 3.7788196
1370402_at 7.8331947 7.4893737 7.564789 7.5188656 7.393479 7.5942373 7.6715035 7.6472335 7.338176 7.7213793 7.6475224 8.016482
1370403_at 4.601598 4.738227 5.1308107 4.7578206 5.22793 4.922563 4.9054356 4.7697744 4.554801 5.160075 4.4515715 4.8683214
1370404_at 4.1067247 3.6427147 3.8075233 3.9383142 4.1152253 4.0362206 4.033803 4.0875616 3.9692888 3.7236304 4.135952 4.2060533
1370405_at 3.5949392 3.8026998 3.8872576 3.9415052 3.7628222 3.5922115 3.957908 3.8633893 3.7046754 3.869281 3.780033 3.912924
1370406_a_at 3.8221195 3.6801412 3.8028996 3.6763833 4.010725 3.8776543 3.6461365 4.029669 3.8628297 3.717953 3.8777506 3.9446003
1370407_at 8.488493 8.756451 7.76621 8.256924 8.252803 8.24563 8.456568 8.071062 7.977199 8.19404 8.362624 8.312186
1370408_at 4.9471116 4.5385213 4.7492876 5.1770215 4.699494 4.471853 4.783007 4.627035 4.883661 4.669114 5.136287 4.5658884
1370409_at 4.699873 4.3758593 4.751337 4.3127604 4.4950423 4.575545 4.66559 4.558469 4.7885566 4.549655 4.533959 4.2555714
1370410_at 4.397744 4.0490227 4.275412 3.9953978 4.295656 3.9060392 4.036026 3.947235 4.1022925 4.025688 3.9511418 3.9217045
1370411_at 5.6993775 5.3330646 5.337701 5.4754124 5.693659 5.487255 5.592843 5.267662 5.380916 5.312185 5.2043614 5.6059203
1370412_at 4.6521807 4.630246 4.304973 4.6585283 4.8487434 3.9831264 4.3514285 4.511183 4.3226614 4.3038507 4.325612 4.278288
1370413_at 6.3926935 6.561936 6.112963 6.6318383 6.374483 6.476677 6.583138 6.577219 6.5881176 6.6013265 6.60656 6.573027
1370414_at 9.054118 9.338207 8.97899 9.11663 9.054704 8.917004 9.280101 8.990869 8.586828 9.018659 9.215612 9.075866
1370415_at 5.8617735 5.6838164 5.570879 5.705784 5.487546 5.674842 5.4607525 5.8862705 5.5790453 5.729308 5.5883484 5.636486
1370416_at 5.294571 4.830449 4.8719854 4.91154 4.926076 4.6188107 5.132311 4.81286 4.8415365 4.775085 5.013731 4.869767
1370417_at 4.411754 4.311909 4.5345664 4.334996 4.207155 4.575941 4.518172 3.813525 4.3680058 3.9750676 4.197028 4.028494
1370418_s_at 5.457962 5.2666054 5.53826 5.3265967 6.123127 5.524772 5.1417317 5.501166 5.642938 5.3845773 5.4787965 5.7470956
1370419_a_at 5.209977 5.7800617 5.5919676 5.3323107 5.4939384 5.8200626 5.700551 5.5329285 5.418848 5.569787 5.434251 5.494734
1370420_at 11.418925 11.50054 11.253938 12.357971 11.909537 11.982071 11.842856 11.743519 12.367861 11.933193 12.168543 13.175092
1370421_a_at 6.250909 6.149812 6.3230624 6.5663066 6.253265 6.252591 6.0943093 6.2371697 6.2681 6.1727495 6.0083413 6.316957
1370422_at 6.7873006 6.825484 6.649696 6.5404367 6.6124015 6.2270937 6.637663 6.357382 6.4481525 6.2295723 6.6772723 6.549555
1370423_at 5.9784794 5.9344726 5.845596 6.1074224 6.252069 5.885315 6.529021 5.4703393 5.699494 5.9817333 5.997637 6.2884855
1370424_at 4.0816116 4.041507 3.975724 3.8984675 4.4259195 4.2308884 3.9734833 3.9143844 4.2897635 4.0120335 4.347554 3.7211602
1370425_at 12.616647 12.470989 12.607866 12.485287 12.732344 12.4055 12.387673 12.787153 12.645096 12.0833645 12.542725 11.434254
1370426_a_at 10.469654 10.695603 10.867651 10.887196 10.515235 10.845064 10.845654 10.729067 10.710537 10.735641 10.646226 11.061828
1370427_at 5.362116 5.4387417 5.6210084 5.222521 5.2358027 5.3151264 5.7264233 5.471841 4.9392157 5.32257 5.366742 5.123006
1370428_x_at 11.873353 11.510762 11.838889 11.668822 12.017848 10.982102 11.039786 10.741597 11.8655615 11.594934 11.445121 11.9058895
1370429_at 9.652989 9.355501 9.696748 9.095928 9.70711 9.452456 9.137209 8.526366 9.549665 9.402304 9.180442 9.937149
1370430_at 4.991281 5.069031 5.0679235 4.663347 4.9326315 4.832873 5.047743 4.722864 4.6309023 5.078373 4.791234 4.827283
1370431_at 4.334689 4.3807774 4.1389446 4.1227837 4.5016623 4.226815 4.035861 4.342327 4.338877 4.068136 4.150545 4.082079
1370432_at 3.6836393 3.4602892 3.532848 3.5556576 3.499364 3.522336 3.4614868 3.5929298 3.7922144 3.5972624 3.347359 3.5112123
1370433_at 9.994725 10.380853 10.610409 10.435086 10.002765 10.422467 10.361375 10.523331 10.336645 10.241417 10.578882 9.617904
1370434_a_at 3.6233602 3.8880644 3.7102494 3.5072672 3.725346 3.5212495 3.9199579 3.4965336 3.6134057 3.7337182 3.6512394 3.562919
1370435_a_at 6.91509 7.455354 7.185689 7.128691 7.054532 7.418916 7.221073 7.326333 7.5974593 7.1342664 7.6172748 7.2388263
1370436_at 6.194619 5.9201975 4.9078784 5.741858 5.7407722 5.83827 7.530758 5.3245497 5.383924 7.3308263 4.862402 4.8602557
1370437_at 5.705073 6.003583 6.2063923 5.762726 5.1299124 5.816619 5.309948 5.702918 5.526596 5.9426165 5.888375 6.372424
1370438_at 6.520603 5.6327047 5.364211 5.8398986 6.0255237 6.041219 5.3496113 6.2938275 5.386734 5.503866 5.5081844 5.562768
1370439_a_at 3.3310642 3.158041 3.5896564 3.621853 3.3975894 3.1176894 3.188118 3.5929298 3.3492224 3.2251558 3.373939 3.3935065
1370440_at 7.047358 7.1066813 7.403099 7.1044025 7.1345463 7.3556957 7.394295 7.5523305 7.1873236 7.451606 7.6031094 7.1391544
1370441_at 4.0350666 3.9341247 4.079419 3.89858 3.9128833 3.8974192 3.6547272 4.400195 3.6522617 3.871506 3.8087986 3.9081647
1370442_at 3.3604436 3.3133836 3.4934297 3.5726802 3.4339876 3.2647057 3.321849 3.4323757 3.4787123 3.4209836 3.171454 3.1793778
1370443_at 7.464723 8.013144 7.7564287 7.84365 7.9253964 7.5980396 8.022184 7.506739 7.641441 7.6825256 7.84014 7.52209
1370444_at 4.69089 4.467391 4.528276 4.6261287 4.4815035 4.60448 4.7418985 5.1632705 4.862005 4.456054 4.705962 4.245032
1370445_at 6.2511573 5.4844503 6.6666107 6.7104278 6.2245383 6.2489185 6.4871173 6.0078697 6.521916 6.5485153 5.9582176 6.9919252
1370446_at 6.65435 6.6837687 6.5223985 6.873357 6.6414967 6.602519 6.9832587 6.8746123 7.022001 6.8460693 6.6732335 6.7831616
1370447_at 4.7982826 4.4500866 4.6825914 4.7834487 5.324176 4.950862 4.9254236 4.748911 4.6352825 4.6767645 4.6669292 4.7030067
1370448_at 4.756173 4.619832 4.1630564 4.5271163 4.3522987 4.4234605 4.2715626 4.1842747 4.2567964 4.350688 4.344288 4.3808117
1370449_at 7.844333 8.025165 7.867738 8.094824 8.093256 8.02738 8.129604 7.6214347 7.9851227 8.082434 8.059797 8.236123
1370450_at 4.605731 4.385176 4.6946735 4.65816 4.5559683 4.524085 4.268279 4.887784 4.5723257 4.359486 4.7398357 4.935413
1370451_a_at 5.2467446 5.281618 5.752591 5.1659408 5.5913105 5.3495393 5.316741 4.7533903 5.667581 5.145099 5.525585 5.2714186
1370452_at 4.0675535 3.7838137 3.9368286 4.143593 4.1138787 3.6502743 3.7502809 4.0867915 3.7192395 3.981838 3.918539 3.7810283
1370453_at 5.4464583 5.0853143 5.179673 5.147408 4.864809 4.873437 5.0286913 5.4044685 5.2136903 5.2737684 4.9051194 5.0922127
1370454_at 4.8039947 4.260155 4.7744503 4.9118123 4.5841417 4.2714643 4.484883 4.497608 4.400049 4.4078765 4.5973244 4.5690904
1370455_a_at 3.6591654 3.3982356 3.636321 3.458715 3.3734393 3.125546 3.4904356 3.347328 3.4596438 3.304522 3.4114625 3.5607514
1370456_at 4.1439795 4.12569 3.9133828 4.2334633 4.1354847 4.017508 3.916734 4.124542 4.1609983 3.5825667 4.2658534 3.8476632
1370457_at 3.9548895 4.046655 4.0329857 4.039096 3.9113588 4.215166 3.9423304 3.9943562 4.117561 4.0898542 4.112535 4.062394
1370458_at 4.4370713 4.0773077 4.386691 4.3354654 4.3366404 4.302474 4.103237 4.0945196 3.9678063 4.3831167 4.3646803 4.590365
1370459_at 3.9042783 4.0198364 3.8900719 4.0678153 4.1234026 4.0244136 3.986459 4.167387 3.4937003 3.7668664 4.242325 4.460085
1370460_at 7.573143 7.715378 7.5066237 7.5985284 7.093991 7.2362065 7.482432 7.702457 7.028843 7.775885 7.545021 7.39174
1370461_at 4.856002 5.0519342 4.599983 5.2696424 5.729263 4.698204 5.247907 4.7508955 4.4442315 4.820984 4.885548 4.9913
1370462_at 4.886095 4.7164545 4.3981557 4.540818 4.56624 4.267135 5.027652 3.9705145 4.569516 4.4050913 4.7358685 4.9772964
1370463_x_at 6.7615266 7.0553565 6.920133 7.948655 6.4551783 6.2987967 7.7464576 7.826999 6.910259 6.8324924 6.957145 6.4892135
1370464_at 4.3731155 4.4298954 4.0612535 4.868029 4.3295965 4.1432514 4.321283 4.2860494 4.1643825 5.2316628 4.3375335 4.8948274
1370465_at 4.9350953 4.863311 4.3948226 4.5093803 4.554952 4.477866 4.7910814 4.7556806 4.828335 5.290953 4.7875566 5.3264437
1370466_at 4.4348383 4.2233725 4.026637 4.1790886 4.2321224 4.069051 3.9372745 4.144414 4.371642 4.3897743 3.9989436 4.42358
1370467_at 4.6483445 4.3526177 4.7356143 4.642436 4.8952904 4.5791516 4.968633 4.3601108 4.7969365 4.795643 4.5331993 4.892652
1370468_at 3.2288463 3.5606427 3.5395343 3.2418492 3.2064788 3.4032817 3.3954582 3.310718 3.257472 3.1738944 3.424858 3.402112
1370469_at 6.1138916 5.443623 5.4454107 5.1909933 5.3419814 5.2910705 5.409156 5.4368305 5.5308685 5.5635834 5.6851993 4.9831247
1370470_at 4.0408998 4.177918 4.4409456 4.429935 4.1757197 4.8550854 4.0507207 4.2071404 4.0414314 4.4000516 4.0366983 4.47842
1370471_at 4.3121395 3.7585454 4.0601325 3.863699 3.921327 3.8877168 3.7212832 3.9929163 4.196698 3.9777098 4.1091557 4.003275
1370472_a_at 4.859828 4.6032596 4.962324 4.8948236 5.0871506 4.519022 4.8570814 4.8894773 4.641101 4.7409906 4.9440527 4.664228
1370473_a_at 6.236646 6.249537 5.881529 6.3542614 6.3074775 6.3148375 6.2677307 6.128903 5.943957 6.1759243 6.1192803 6.509606
1370474_at 5.109541 5.397662 5.53406 5.232055 5.149698 5.205727 5.489847 5.2026696 5.397302 5.6997023 5.1842294 5.4806395
1370475_at 13.272429 13.218515 13.0104885 13.325677 13.1913595 13.158102 13.273201 13.14239 13.276015 13.257388 13.279976 13.297231
1370476_at 7.4032326 7.4727726 7.3526015 7.3657513 7.283141 7.1929193 7.421981 7.088352 7.321729 7.30105 7.4100432 7.3895564
1370477_at 3.7430377 3.4189377 3.7662108 3.8911612 3.783374 3.7055123 3.9611888 3.6364849 3.5491657 3.623181 3.6410034 3.7151294
1370478_at 6.0254707 5.5719085 6.0175757 5.6171575 5.964145 5.4576635 5.645568 5.8633924 5.481323 5.779566 5.727894 5.488786
1370479_x_at 13.167342 13.112666 13.037779 12.964917 13.238922 12.995771 12.834704 13.328145 13.079652 12.361875 12.604407 10.728486
1370480_at 3.864127 4.1228075 3.9756021 3.9342203 3.902998 4.0066433 3.844067 4.0395184 4.0059466 3.856628 4.0532017 3.7224205
1370481_at 5.3211184 5.376109 4.700776 5.390338 5.7277436 5.456391 5.4015455 4.988577 5.4389567 5.598406 5.02285 5.138627
1370482_at 5.267318 5.285095 5.45199 5.619504 5.3789034 5.332947 5.471388 5.4383497 5.2085457 5.591711 5.3462305 5.4653664
1370483_at 3.8437052 3.7383907 4.0959845 3.8965008 4.1655364 3.6244466 3.6703908 3.9839895 3.9725246 3.702759 3.5853872 3.8787575
1370484_at 5.5273075 5.10266 5.336005 5.2788587 5.34198 5.332444 5.2713966 5.5273137 5.207629 5.3234534 5.255532 5.4607625
1370485_a_at 4.854776 4.688348 4.8204403 4.58903 5.1641974 5.109806 5.824995 5.4875894 5.594221 5.248183 5.0622454 4.852855
1370486_a_at 5.1597843 5.105032 5.608057 5.162696 5.383225 5.4638214 5.4307756 4.9198675 5.289195 5.4502206 5.804233 5.2782755
1370487_a_at 6.881097 6.200927 6.1270523 6.4770274 6.4012074 6.208467 6.671656 6.974181 5.965735 6.0829735 6.1632295 5.920923
1370488_a_at 4.975779 5.8746705 6.01214 5.6819706 5.394232 5.7163615 5.694822 5.713728 5.7550173 5.166601 5.782528 5.544579
1370489_a_at 4.324815 4.660562 5.754161 4.463857 4.834772 4.4285326 4.6118927 4.9384193 4.7013397 4.9688616 4.473609 4.210046
1370490_at 4.432767 3.9341247 4.1804957 4.14773 4.2731853 3.9640574 4.189245 4.0221796 4.05389 4.150621 4.1389008 4.416863
1370491_a_at 5.692205 5.4771686 4.663723 5.2708945 6.0027037 5.261941 5.340666 5.2098927 5.725891 5.5049086 5.0755477 5.359565
1370492_a_at 4.763953 4.6856275 4.1000004 4.8451366 4.5165153 4.743662 4.7615547 4.5343614 4.4853945 4.6824956 4.669175 4.9627957
1370493_a_at 3.7311833 3.9396148 4.084153 3.9569807 3.6786397 3.7947824 3.5862768 3.8755524 3.6795704 3.922507 3.8720095 3.9140573
1370494_at 4.5150204 4.091195 4.6783657 4.1571455 4.6943493 4.672268 4.0840645 4.2025547 4.2749023 4.1445856 4.068349 4.0547037
1370495_s_at 13.447716 13.407552 13.217301 13.312889 13.282896 13.327722 13.383317 13.255715 13.364627 13.272129 13.440273 12.798429
1370496_at 12.64792 12.676638 12.668433 12.754579 12.788915 12.755072 12.586993 12.518538 12.788864 12.6213455 12.48247 12.525603
1370497_at 4.0449495 3.978585 4.2498274 4.3517666 4.1669097 4.1293087 3.9500365 4.340646 4.077072 4.3243113 4.1348734 3.9743552
1370498_at 3.753382 3.6043184 3.288997 3.7938354 3.518847 3.4365373 3.70047 3.3733544 3.7202902 3.4990141 3.6524832 3.7870998
1370499_at 4.089737 4.525974 4.2351103 4.034677 4.398382 4.4073005 3.930231 4.035443 4.190718 4.049634 4.0252194 3.8924382
1370500_a_at 3.93012 3.8463752 3.6474917 3.858166 3.6473553 3.808137 3.8646564 3.7744076 3.7258334 3.9688797 4.239523 4.1402884
1370501_at 9.473659 9.638236 9.358609 9.3465605 9.451853 9.391321 9.692805 9.704335 9.521699 9.520528 9.553031 9.38924
1370502_at 3.972603 3.928037 4.0575294 3.865584 4.0618324 4.11057 3.9626415 4.01467 4.388326 4.3813033 4.6222553 4.068652
1370503_s_at 4.6309714 4.277315 4.197817 4.162713 4.519579 4.109203 4.3801284 4.216934 4.3811183 4.4208503 4.1969867 4.331581
1370504_a_at 5.801718 5.7626157 6.262643 5.985376 6.1423182 5.9713125 5.7867947 5.902685 5.980151 5.9592524 5.93214 5.886822
1370505_at 6.1742687 6.458114 5.970097 6.2956753 6.0961485 6.143333 6.0896835 6.0037313 6.5292478 6.3352 6.2583055 6.357305
1370506_at 6.8464546 6.723703 6.751422 6.8539453 6.8021135 7.0225835 7.1157327 6.894673 7.084643 6.988819 6.7369943 7.181779
1370507_at 5.3211184 5.787838 6.053985 5.9977307 5.4272203 5.567212 5.920153 5.8423986 5.6779494 5.848024 5.6692104 6.2123537
1370508_a_at 5.224799 5.092293 5.745061 5.3408313 5.514922 5.3875766 5.3308744 5.2348986 5.461215 5.0937023 5.020178 5.5256934
1370509_at 6.831792 6.9698076 6.8800874 7.3967295 7.2191877 7.325695 6.9334626 7.433872 7.8071938 7.149951 7.1380134 7.167553
1370510_a_at 7.4323277 7.435992 7.092154 7.5134997 7.3039837 7.3645577 7.852901 7.3401966 7.468372 7.609696 7.5971513 7.6946063
1370511_at 13.785464 13.83667 13.925222 13.864421 13.821864 13.873728 13.794112 13.822899 13.753198 13.868993 13.769079 13.941913
1370512_at 7.98691 7.789743 7.790565 7.7374396 7.940322 7.694606 8.155916 7.8283744 7.869652 7.9458385 7.903131 7.736464
1370513_at 3.9404042 3.842855 3.6699255 3.7457209 3.745758 3.8476846 3.6817577 3.9527528 4.169827 4.083208 3.8964052 4.0292444
1370514_a_at 3.8687146 3.9731824 4.2645617 3.7130115 3.8445766 3.7770414 3.8134003 3.6400468 3.7112472 3.9523945 3.9205618 3.867465
1370515_x_at 4.6322675 4.471489 4.919136 5.042823 5.0176053 4.5927196 4.563515 4.635567 4.782185 4.586063 4.863344 4.4645767
1370516_at 6.5425453 6.1541867 6.4815693 6.4902043 6.1401544 5.881529 6.4367294 6.448235 6.0662193 6.3812985 6.631985 6.8294873
1370517_at 3.9479918 4.15729 4.430132 3.810865 4.092175 3.7947824 4.034266 3.7761002 4.1936464 3.9117436 3.8888617 3.654571
1370518_a_at 4.095359 4.06769 4.321851 4.0275183 4.2503295 4.251379 4.3165402 4.1175356 4.0862856 4.5151386 4.155745 4.273797
1370519_at 4.396633 4.379368 4.477585 4.3481374 4.8808236 4.4761 4.9280334 4.7400675 4.4286747 4.693712 4.709652 4.727335
1370520_at 4.5608315 4.3654757 4.2207103 4.4687686 4.3369513 4.1879377 4.362971 4.0940533 4.088567 4.5815496 4.155832 4.2519283
1370521_at 6.4004164 6.5183277 6.246025 6.6268687 6.3885894 6.612283 6.292106 6.1820602 6.0611854 6.453606 6.401397 6.6772985
1370522_at 9.004765 8.890684 8.657486 8.880268 8.773002 9.138008 8.941469 8.980222 9.040697 8.91784 9.044091 8.890545
1370523_a_at 7.662872 8.162459 7.5612254 7.887617 7.319457 7.843681 7.846773 7.6312313 7.7011547 7.8545494 7.8563685 7.9579835
1370524_at 8.839353 9.292232 8.775555 8.949741 8.806557 9.381231 9.421227 9.164614 9.002235 9.27671 9.393274 9.393114
1370525_at 8.093439 8.28153 7.924631 8.186827 8.038708 8.112307 8.36026 8.27219 8.215 8.197914 8.375153 8.2847
1370526_at 8.433263 6.482264 5.6684394 6.3376207 5.6871166 5.9956484 6.3878036 6.064141 6.556913 6.037004 6.267105 5.803298
1370527_a_at 8.8604355 8.981457 9.160566 9.035082 9.073094 9.123999 9.186613 8.990156 9.501194 9.053615 9.161437 8.924237
1370528_at 6.8856764 6.679573 6.1003947 6.5981226 6.8114467 6.664174 6.386327 6.6055593 6.5292478 6.3532367 6.330406 6.3355355
1370529_a_at 7.5232773 7.683374 7.4531827 7.287623 7.503409 7.566633 7.098771 7.819811 7.262761 7.4154344 7.475607 7.048048
1370530_a_at 8.108091 8.438328 8.077196 7.9892797 8.036616 7.8750916 7.6870117 8.220648 7.8269753 7.854539 8.127281 7.6211195
1370531_a_at 5.4429626 6.015774 5.6261787 5.8178854 5.6118917 5.452035 4.9959683 5.4738493 5.348263 5.6141186 5.383812 5.385412
1370532_at 6.147392 5.8720655 5.866504 6.160117 5.9248376 5.6641684 5.7047887 5.8155756 5.8420744 6.129773 6.180768 5.945571
1370533_at 4.352022 4.349723 4.4538593 4.4148083 4.260987 4.580108 4.4352217 4.5175543 4.684106 4.514985 4.439718 4.341614
1370534_at 7.9119353 8.173227 8.338425 8.151275 7.7778597 7.9995227 7.8603377 8.02931 7.9179506 7.714558 7.768875 7.9123726
1370535_at 3.697682 3.8601615 4.0464697 3.7184913 3.8615878 3.9406269 4.020232 4.1421375 4.2799683 3.9525955 3.9127624 3.7856123
1370536_at 5.7841973 6.0233502 5.252119 5.7050667 5.6775103 4.938468 5.77707 5.467034 5.343457 5.4361 5.725603 5.593851
1370537_at 7.4312277 7.598578 6.97483 7.275688 6.8039227 6.902511 7.1546483 6.836505 7.0491824 6.9657674 7.257035 7.389735
1370538_at 7.9748745 8.181454 7.223004 7.989492 8.26437 7.2149806 7.947273 8.021536 7.375476 7.746186 7.641369 7.3895564
1370539_at 6.7564964 6.9214535 6.3530817 6.7941613 6.6571417 6.6001244 6.8375835 6.349263 6.6671352 6.727439 6.7309375 6.5451803
1370540_at 3.8537893 3.9095907 4.3530664 3.7792647 3.822349 3.9896889 3.8321328 4.024821 4.0977626 4.0335336 3.856098 4.1967955
1370541_at 5.267757 6.405627 6.183361 5.7930555 5.2776914 6.7488656 5.3755465 5.6663938 6.5301456 5.5203557 5.4347806 6.8946433
1370542_a_at 6.6134086 6.795398 6.799557 6.9733415 6.343113 6.255725 6.166387 6.1782227 5.93846 6.686793 5.9921823 6.6087513
1370543_at 6.616163 6.79635 6.570645 6.5182633 6.532946 6.8344307 6.790704 6.5773473 6.166752 6.993783 6.73371 6.741746
1370544_at 5.7824483 5.7400594 6.148827 5.8432913 5.9363627 5.3196898 5.7582955 5.6504245 6.082663 5.3166647 5.421008 5.93288
1370545_at 4.836072 4.6045756 5.105264 5.036178 4.811652 4.833451 4.808746 4.790552 4.739487 4.5249104 4.574413 4.9913
1370546_at 3.8187587 3.9264688 3.883281 3.7437828 3.5983253 3.8958623 3.705874 3.788463 3.8879771 3.6856918 3.7161708 4.125448
1370547_at 13.866782 13.76189 13.926728 13.869281 13.844456 13.8797865 13.901559 13.911242 13.86684 13.844216 13.804193 13.9884205
1370548_at 8.03869 7.453721 7.174027 7.278426 6.778755 7.5807433 7.301532 7.870838 8.303408 6.9590154 7.703069 7.140975
1370549_at 6.1174035 5.688904 5.739218 6.0766525 5.618777 5.773523 6.024626 5.789619 6.0686264 6.175891 5.39927 5.953826
1370550_at 5.704622 5.9870367 5.6931963 5.2601604 5.5166216 5.3825173 5.7381477 5.440419 5.771214 5.9393086 5.7296 5.7172704
1370551_a_at 6.847676 6.567066 6.8521223 6.9391837 6.930312 6.88087 6.825994 6.6450353 6.8111095 6.710007 6.515311 6.836212
1370552_at 5.0444613 5.3726826 5.3999615 5.404209 4.607135 4.805051 5.175002 4.84692 5.639943 5.1521544 5.047284 5.3224773
1370553_at 7.6689415 7.606379 7.5052614 7.6368065 7.3217216 7.6124716 7.4534593 7.465554 7.145701 7.54848 7.342295 7.3966737
1370554_at 9.329787 9.658719 9.37995 9.420869 9.511131 9.270294 9.450334 9.3316965 9.37451 9.425314 9.397758 9.356372
1370555_at 3.7890055 3.8331444 3.974662 3.8301692 3.9317405 4.0283747 3.638688 4.014578 4.24503 3.8331301 4.0934887 3.802966
1370556_at 4.437051 4.0770097 4.266514 4.6283154 4.66496 4.843823 4.8100667 4.601494 4.8777323 4.461798 4.6688414 4.561294
1370557_a_at 3.9959457 4.399773 4.5028687 4.0942535 4.518121 4.297954 4.1173625 3.9635649 4.177535 4.238984 4.261935 4.213976
1370558_a_at 3.3685856 3.5592446 3.4704225 3.3721411 3.3934424 3.4763718 3.4348617 3.36135 3.609615 3.5291924 3.2492583 3.2386417
1370559_at 3.7703505 3.668018 3.6775525 3.7605858 3.6262972 3.9947777 3.950037 3.900955 3.9762254 3.891327 3.9085228 3.8737044
1370560_at 4.475194 4.149204 4.3557415 4.0200443 4.3736963 4.217989 4.0292025 4.3763046 4.028807 3.890131 4.526182 4.103672
1370561_at 3.8731937 3.8538969 4.876076 3.9759889 4.30992 3.794866 4.060226 4.0700126 3.9933815 4.297106 3.9195423 3.9668074
1370562_at 5.097248 4.8688498 5.030659 4.7489643 5.551582 4.83106 4.6621513 5.113412 4.9210925 4.525861 4.8935375 4.4554224
1370563_at 11.385782 11.561801 11.06386 11.5890045 11.383869 11.435732 11.414442 11.348595 11.591932 11.420273 11.252476 11.559412
1370564_at 4.714262 3.926138 4.126183 4.5268826 4.4169717 4.796627 4.134816 4.256237 4.783746 4.3176255 4.540159 4.306466
1370565_at 4.432731 4.23187 4.079299 4.3427286 4.8407726 4.1785235 4.412421 4.1571627 4.381573 4.447687 4.3111744 4.1124053
1370566_at 10.268955 9.861373 10.501583 9.949515 10.395458 10.245275 10.5792465 10.472063 10.027456 10.383702 10.23736 7.324298
1370567_at 6.931004 6.5369534 6.6248403 6.7458277 6.8792653 6.9482956 6.789287 6.605745 6.4958653 6.584309 6.830323 6.973331
1370568_at 5.594136 5.735853 6.1387 5.7703185 5.746455 6.1979485 5.7859454 6.106374 5.7215147 5.9914017 5.822876 5.5363264
1370569_at 4.4374113 4.850162 5.2810745 4.8182893 4.644642 5.1883636 4.7974725 4.618188 4.6241045 5.0222645 5.0463724 4.7731776
1370570_at 7.056137 7.2958994 7.5732174 7.543504 7.393893 7.415087 7.4308853 7.10756 7.3387136 7.482907 7.351254 7.7989326
1370571_at 4.7673664 4.549097 4.621887 4.52442 4.4230976 5.0869155 4.4761257 4.790298 4.960733 4.763086 4.7274165 5.127772
1370572_at 3.59912 3.7877607 3.887861 4.226103 4.1474175 3.6776292 4.074541 4.18431 3.9636407 4.2590656 3.7322626 3.8802888
1370573_at 9.234188 9.224382 9.427842 9.395348 8.957668 9.476126 9.816177 9.354646 9.187571 9.585881 9.528698 9.513845
1370574_a_at 6.5180054 6.197271 6.628042 6.071465 6.5273314 6.2353935 6.486209 6.312898 6.4358764 6.228634 6.3366427 6.5507703
1370575_a_at 8.473753 8.838108 8.199356 8.222034 7.899951 8.333983 8.397633 8.323019 7.869792 8.243627 8.1670685 8.474201
1370576_at 5.595208 5.691621 6.032881 5.4981413 5.833597 5.618268 5.4532127 5.5028667 5.5102654 5.4400997 5.380769 5.4605646
1370577_at 6.0329566 6.2355356 5.8832865 5.833652 5.991509 6.4155946 5.948146 5.7854786 6.3618355 5.739386 6.242327 6.146626
1370578_at 6.355381 6.9423437 6.378906 6.3293743 6.487631 6.554568 6.473544 6.4824343 6.75258 6.6389446 6.7336097 6.1993136
1370579_at 8.826624 8.685715 8.931133 8.862346 8.957947 8.781485 8.9620285 9.013805 8.732445 8.792763 8.684633 8.733328
1370580_a_at 13.285286 13.540305 13.199688 13.393897 13.532598 13.288113 13.320317 13.1565485 13.463401 13.460797 13.560748 13.393897
1370581_at 3.7248034 3.549852 4.1310444 4.1158533 4.1951575 4.115348 3.970694 4.1969194 3.9211628 3.9296381 3.909727 4.095695
1370582_a_at 3.249846 3.4177444 3.3028996 3.3250659 3.282076 3.2129323 3.4348617 3.6185713 3.5650175 3.611576 3.2332633 3.2033226
1370583_s_at 5.8032665 5.8332257 5.26527 5.988167 5.6520615 5.1106606 5.6611958 5.568866 5.9356833 6.2060833 5.6076183 6.3111567
1370584_a_at 5.2601542 5.759511 5.2030005 5.1034284 5.3262343 5.9452333 4.9135003 5.6530156 5.36589 5.2792745 5.833247 5.5575037
1370585_a_at 6.299888 6.368935 6.423759 6.1703234 6.3880143 6.330001 6.6260376 5.9046135 6.0737305 6.309014 6.637409 6.2964725
1370586_a_at 6.2302413 5.5556254 5.878176 5.6808167 5.86267 5.6460013 5.693269 6.084714 5.63533 6.2773323 6.072352 5.869763
1370587_at 5.2405176 4.794693 5.1138153 4.803311 4.9648275 5.100975 4.974599 5.1436253 5.0076284 4.80219 5.229331 5.045555
1370588_a_at 4.182763 3.7416158 4.012729 4.050718 4.221801 4.2373657 4.2117133 4.0940533 4.2042217 4.2095256 4.0879545 4.3282385
1370589_at 4.262138 4.988496 5.363508 4.7692156 4.9560413 4.875846 4.4581704 4.642549 5.1133676 4.506475 5.1180186 4.8052216
1370590_at 7.0957766 6.857071 6.8834596 7.0273533 7.078018 7.1048317 7.05904 6.7985134 6.8940573 7.2171535 7.127638 6.9828205
1370591_at 7.199948 7.5058084 7.548232 7.515059 7.6648197 7.376088 7.3103914 7.254382 7.2034955 7.1252885 7.1223187 7.2020836
1370592_at 6.130115 5.771023 5.792937 5.576662 6.327928 5.828516 5.46884 6.000303 6.401052 5.8607273 5.5054045 5.3221126
1370593_at 13.664646 13.362678 13.628416 13.60784 13.691937 13.644261 13.476821 13.074628 13.676586 13.625873 13.676133 13.520482
1370594_at 4.535318 4.077235 4.476861 4.252049 4.2261534 4.4475117 4.306992 4.10832 4.3302393 4.5043545 4.0552187 4.393815
1370595_a_at 3.839482 3.7041385 3.733228 3.6351178 4.1268606 3.632458 3.9336624 3.8951957 3.7578938 3.7478259 3.702548 3.823876
1370596_a_at 4.152946 3.6795926 4.0388227 4.042613 4.2316294 4.2585764 4.0086637 3.930479 4.6309023 4.044887 4.1354094 4.1045885
1370597_at 6.242519 6.7029448 5.7984004 6.651081 6.1620007 5.578228 6.471468 6.640931 6.4931707 6.5454583 6.1872163 6.6039557
1370598_a_at 5.2601542 4.96653 5.394041 5.26744 4.974713 5.0704856 5.1651144 5.3088064 5.297801 5.3087044 4.902199 4.6486435
1370599_a_at 6.8708057 7.212499 7.036847 7.277603 6.8725424 7.0308986 7.258172 7.0370803 6.8985486 7.0001354 7.465425 7.2012367
1370600_at 5.489614 5.6420193 5.588064 5.9879813 5.2275095 5.5715866 5.673753 5.5582952 5.8772993 5.096319 5.513416 5.0730906
1370601_a_at 4.6684046 4.638328 4.955208 4.554577 4.6275887 4.471881 4.4186244 4.4944715 5.0660725 4.582487 4.6576395 4.2600183
1370602_at 4.3367224 3.885941 4.684391 3.9181814 4.2437167 4.4396114 4.2123976 4.568621 4.1957817 4.1070924 4.303118 4.237567
1370603_a_at 5.573128 5.93937 5.5555387 5.6622214 6.219892 5.6004763 5.858899 5.554075 5.4531426 5.90527 5.646107 5.9854693
1370604_at 3.7427995 3.794718 3.7457256 3.779443 3.7126231 3.901185 3.8696175 3.6751223 3.7971108 3.869281 3.7304964 3.769286
1370605_s_at 5.653902 5.600623 5.722104 6.308962 5.863087 6.374854 6.086173 5.9161673 6.280987 5.8908854 5.876838 5.544852
1370606_at 5.4223366 6.034065 5.8322277 5.576844 5.3869767 5.52168 5.954628 5.4949403 5.8304415 5.5109496 5.7615814 6.0066385
1370607_a_at 4.623727 4.602249 4.5842 4.5733767 4.6688437 4.534325 3.99902 4.7700315 4.515235 4.5865207 4.5516977 4.246359
1370608_at 3.7347305 3.4976442 3.536009 3.5042827 3.7298725 3.808037 3.6425307 3.5365593 3.5331087 3.478846 3.7260911 3.9704833
1370609_a_at 10.442618 10.199034 9.911195 10.3999 9.958027 10.301365 10.173735 10.186989 10.371123 10.073479 10.267988 10.181691
1370610_at 4.7548213 4.6080422 4.650797 4.663065 4.6906066 5.008539 4.9088335 4.590481 4.7566752 4.594027 5.011787 4.824828
1370611_at 6.2410088 5.8707576 6.2160196 6.1775303 6.1700125 6.0391774 6.090301 5.870038 5.839777 5.9710717 5.6518326 6.1640825
1370612_at 5.8500395 5.8653884 5.8957934 5.7525263 6.0972643 5.911744 5.468893 5.769111 5.6953597 6.153612 5.8193502 5.7477155
1370613_s_at 12.829288 12.578394 12.768329 12.598164 12.601911 12.658875 12.574649 12.7271385 12.698198 12.943656 12.599193 12.771701
1370614_s_at 5.5476065 5.192359 5.415016 5.4811087 5.572912 5.1335397 5.7054367 5.2784305 5.3494334 5.626028 5.608022 5.0771217
1370615_at 4.718416 5.1906285 4.546897 4.7291822 5.287422 5.020168 4.7508087 4.787577 4.922888 4.9627857 5.176466 4.8126335
1370616_at 5.012617 4.388464 4.901025 4.5391073 4.8686843 4.7140956 4.564552 4.7448316 4.5589733 4.5270767 4.7427006 4.401479
1370617_at 4.5125475 4.6481304 4.82967 4.537879 4.945249 4.5763693 4.603384 4.7533636 4.6429834 4.7439127 4.5817003 4.477516
1370618_at 8.06264 7.6658297 7.7777886 8.36448 7.643524 8.064272 8.077665 8.016632 8.144562 7.8341765 7.4654117 7.885558
1370619_at 4.9647713 4.7782626 4.5892406 4.480942 4.8364553 4.8835697 4.620157 4.6962776 3.9581459 4.8096447 4.791236 4.9424505
1370620_at 4.8189855 4.407937 5.012698 4.9114895 4.597018 4.6558404 4.37272 4.9763355 4.87025 5.1343946 4.8939624 4.7166758
1370621_at 5.2185736 5.405915 5.1282644 4.980165 5.327422 5.0439467 4.9474964 4.9181347 5.2234955 5.264879 5.3474464 4.967063
1370622_at 4.693318 4.4485455 4.440503 4.342685 4.585102 4.59744 4.174327 4.4452486 4.891198 4.778952 5.031948 4.839698
1370623_at 6.321572 6.2909546 6.9302673 6.5218406 6.714657 6.8388314 6.5546207 6.4238877 6.056516 6.593322 6.2434726 6.78535
1370624_at 4.172866 4.12569 4.7278247 4.354697 4.630412 4.270048 4.2260585 4.4839406 4.457715 4.5537705 4.7185545 4.7987227
1370625_at 4.0504837 3.7988777 3.6699255 3.7831855 4.24588 3.8251646 3.840495 3.8844578 3.7490146 3.5805595 3.6000383 3.766172
1370626_at 3.2024026 3.1928208 3.391083 3.3878808 3.502105 3.247724 3.5075629 3.41184 3.2718287 3.1666608 3.3446095 3.2924228
1370627_at 4.496786 4.627877 4.312076 4.4477706 5.293225 4.9997334 4.361766 4.9238524 4.6955276 4.8065796 4.376853 4.707368
1370628_at 4.681781 5.139979 4.569981 4.9023275 4.7832284 4.891976 5.028356 4.617045 4.954611 4.1831512 5.0950227 4.5840497
1370629_at 3.9713714 3.7177215 3.8159068 3.545382 3.7802477 3.8011398 3.9187207 3.7373295 3.8097558 3.8228376 3.832288 3.7723753
1370630_a_at 6.643145 7.0522685 7.096641 6.68578 6.819811 6.759399 7.1649346 6.685106 6.5150537 6.991529 6.9604754 7.320886
1370631_at 3.8842776 4.1091375 4.351343 4.348271 4.2763968 4.0544357 4.272977 4.0097456 4.1448245 4.2019987 3.9937463 4.176436
1370632_at 4.309908 4.0737934 4.526404 4.4106073 4.75315 4.395834 4.351506 4.6276865 4.4457483 4.1009817 4.1198654 4.3317747
1370633_at 5.3211184 5.3465652 5.4409695 5.2008467 5.151415 5.1074543 5.5823 5.702918 6.096968 5.8129897 5.593992 5.1300583
1370634_x_at 6.665178 6.756825 6.701702 6.604337 6.684102 6.4090905 6.6057916 6.604121 6.667886 6.692717 6.449614 6.553145
1370635_at 4.6762123 4.417533 4.821049 4.7665253 4.7088995 4.1897073 4.524703 4.8761306 4.4978924 4.917764 4.723794 4.7337227
1370636_at 4.169048 4.263029 4.1178303 4.0103307 4.442377 4.5896235 4.360583 4.255887 4.638317 4.5807037 4.174563 4.28678
1370637_at 4.2922354 4.0060425 4.432824 3.7936056 4.206023 4.3355665 4.0411596 4.661613 4.21282 4.118233 3.8511653 3.9649882
1370638_at 5.173416 4.656123 4.8044205 4.474312 4.5780306 4.972119 4.6663027 4.684279 4.8444753 5.6098175 4.4705486 4.945556
1370639_at 7.5737762 7.4463906 7.69557 7.6029587 7.531218 7.713282 7.7142816 7.6635075 7.603962 7.4899673 7.428435 7.632462
1370640_a_at 5.428432 5.3315563 5.3138065 5.447216 5.7119207 5.179638 5.407387 5.341277 5.6339235 5.3194103 5.3542724 5.0380735
1370641_s_at 6.962997 6.5555754 6.4855385 6.972669 6.3042936 6.940646 6.6896605 6.7809954 6.8014183 6.999918 7.0192785 6.5950847
1370642_s_at 7.000454 6.9554853 6.4682255 7.214209 6.903115 6.84881 7.3111157 7.277306 6.595256 6.7312202 6.751058 7.310581
1370643_a_at 5.37977 5.1639876 5.4385533 5.345215 5.338729 5.518471 5.2178974 5.3836455 5.5610194 5.710825 5.6504583 5.2049727
1370644_at 3.951158 3.3316267 3.5549374 3.3322601 3.5176082 3.3761141 3.6184509 3.6358106 3.3673153 3.5329702 3.615973 3.7530541
1370645_at 4.4601164 4.0280895 4.3997025 4.074883 4.1832466 4.4592876 4.5822954 4.463887 4.138466 4.3949175 4.636954 3.9277298
1370646_at 6.5672097 6.84448 7.2238607 6.873014 6.745674 6.3827953 6.587653 7.292048 6.316986 7.1809196 6.7348194 6.581278
1370647_at 4.545759 4.8431406 4.4470053 4.6843176 4.45572 4.2291393 4.388936 4.0840387 4.1182766 4.375375 4.479621 4.0054107
[truncated: 3,479,952 more chars]
