# Supplementary material for: Transcriptomic point of departure determination: a comparison of distribution-based and gene set-based approaches
Source: Front Genet. 2024 May 9;15:1374791. doi: 10.3389/fgene.2024.1374791 (PMC11112360; doi:10.3389/fgene.2024.1374791)
Supplement: Supplementary file 6 [file DataSheet1.zip › Data Sheet 1/ketoconazole_29day_Rat_Liver_rma.txt]

ProbesetID V2 V3 V4 V5 V6 V7 V8 V9 V10 V11 V12 V13
Dose 0 0 0 10 10 10 30 30 30 100 100 100
1367452_at 10.021921 9.765733 10.026754 9.82364 10.010456 10.026279 9.905137 9.934747 9.793823 10.041189 10.067647 9.891338
1367453_at 9.909508 9.899491 9.864821 9.760319 9.922379 9.8247385 9.859483 9.882818 9.896906 10.069726 9.991086 9.978827
1367454_at 9.681486 9.392003 9.470788 9.346714 9.389806 9.508844 9.458321 9.53806 9.52775 9.60301 9.457916 9.301353
1367455_at 11.347706 11.186379 11.370503 11.114127 11.356501 11.463669 11.293269 11.426243 11.16482 11.373644 11.52429 11.297073
1367456_at 11.487334 11.501918 11.786465 11.482913 11.661671 11.78189 11.627542 11.607446 11.514237 11.918784 11.655161 11.556285
1367457_at 8.878103 8.605747 8.731994 8.402708 8.818229 8.788986 8.647168 8.689496 8.516712 8.901004 8.869253 8.7063465
1367458_at 8.787415 8.867957 8.871294 8.606614 8.848099 8.928082 8.845753 8.771997 8.6867695 8.891162 8.864593 8.845227
1367459_at 12.191246 12.095873 12.188125 11.941767 12.151834 12.132058 12.090045 12.182002 11.964024 12.19399 12.167295 12.094662
1367460_at 11.516923 11.245533 11.311236 11.142467 11.321015 11.43874 11.304029 11.141861 11.0471525 11.435821 11.434559 11.344268
1367461_at 10.005075 9.835835 10.172335 9.771444 9.919333 10.177015 9.933153 9.865787 9.834914 9.996288 10.003133 9.825307
1367462_at 10.811069 10.845081 10.343872 10.577184 10.752521 10.570749 10.277623 11.039576 10.681591 10.670742 11.042883 10.763722
1367463_at 10.9479265 10.750305 11.00877 10.5700245 10.601964 10.824118 10.602658 10.988071 10.64542 11.031912 11.203426 10.801358
1367464_at 9.349966 9.166174 9.3559675 8.984433 9.198833 9.347239 9.262656 9.176462 9.068973 9.271349 9.203788 8.93508
1367465_at 10.362292 10.060978 10.080159 10.117408 10.141841 10.061605 9.761552 10.119374 9.972657 10.339415 10.327997 10.365058
1367466_at 9.896361 9.929289 10.050657 9.845953 9.8964615 10.067511 9.918418 9.883577 9.68501 9.819438 9.909644 9.890794
1367467_at 11.689392 11.392962 11.4864855 11.2803545 11.635344 11.38066 11.458197 11.455686 11.208477 11.537165 11.474489 11.623279
1367468_at 9.616784 9.417316 9.585888 9.315855 9.552664 9.481052 9.460154 9.251342 9.179548 9.631629 9.36118 9.53964
1367469_at 11.654672 11.656689 11.979431 11.618214 11.79916 12.039896 11.750914 11.898986 11.541958 11.818961 11.766621 11.456923
1367470_at 10.222901 9.963475 10.284375 9.9936075 10.087105 10.332593 10.021876 10.041963 9.9763155 10.193921 10.337662 10.061536
1367471_at 8.765658 8.464991 8.449248 8.420713 8.437283 8.506667 8.487512 8.327038 8.251265 8.774991 8.666821 8.663617
1367472_at 10.263175 10.08675 10.130346 9.91856 10.15027 10.178495 9.954778 9.994922 9.941886 10.154193 10.16438 10.012973
1367473_at 10.015938 9.928795 10.061243 9.681623 10.026893 10.023317 10.0660925 9.840717 9.696582 10.041907 9.940536 9.876327
1367474_at 9.898874 9.762133 9.930743 9.3794565 9.733931 9.855775 9.64638 9.63696 9.571699 9.760154 9.732225 9.59451
1367475_at 10.503992 10.34296 10.348745 10.082395 10.309794 10.48766 10.328411 10.341425 10.144496 10.561289 10.563124 10.468676
1367476_at 11.307284 10.826125 11.143367 10.706356 10.951335 10.868345 10.947595 10.902829 10.688869 11.258426 11.136434 11.14242
1367477_at 9.839109 9.58634 9.786373 9.600005 9.577316 9.6711035 9.786674 9.6145735 9.653759 9.817585 9.71015 9.981353
1367478_at 8.082172 8.192747 8.017456 7.9921017 8.073462 8.128305 8.263893 8.0798435 8.00902 8.091532 8.117233 8.189018
1367479_at 11.0924635 10.817222 10.831906 10.646194 10.970727 10.904254 10.700292 10.934859 10.676369 10.989996 10.950133 11.078307
1367480_at 9.365444 9.216363 9.321176 9.193315 9.14433 9.290508 9.3243 9.014126 9.116674 9.311594 9.276502 9.249121
1367481_at 8.991322 8.840565 8.8528385 8.707756 8.846018 8.8731985 8.824812 8.766436 8.640829 9.142299 8.980926 8.94289
1367482_at 9.689596 9.4443865 9.359559 9.1011305 9.364206 9.37129 9.123874 9.418865 9.255982 9.614664 9.3329115 9.426922
1367483_at 8.4829445 8.147856 8.407087 8.240326 8.38896 8.433308 8.323493 8.212692 8.3460865 8.666273 8.392342 8.447685
1367484_at 9.312173 8.996703 9.314571 8.933616 9.092067 9.05822 9.084545 8.944148 8.929166 9.098652 9.12971 8.889488
1367485_at 9.591902 9.422235 9.70159 9.226491 9.638013 9.619802 9.517863 9.55443 9.237285 9.671456 9.552076 9.352782
1367486_at 9.595513 9.409202 9.550986 9.301969 9.500822 9.530067 9.291612 9.386326 9.26751 9.480317 9.34368 9.339435
1367487_at 7.5920973 7.503816 7.465877 7.4775524 7.6377597 7.7285476 7.282687 7.6166162 7.5595055 7.83135 7.815509 7.6678686
1367488_at 7.5695686 7.7958407 8.147066 7.9066772 8.013395 7.8085523 7.7869663 8.082697 7.6028075 7.9827123 8.196516 7.93366
1367489_at 6.836873 6.6340985 6.6628065 6.7303977 6.7089405 6.785264 6.644229 6.705536 6.514829 6.824846 6.769563 6.5799913
1367490_at 6.9461865 6.7960277 7.034748 6.752223 6.8211265 6.733249 6.7268295 6.813561 6.6339293 7.223926 6.9999146 6.7864237
1367491_at 9.095004 8.849478 9.118898 8.802597 8.937167 9.0204315 8.936755 8.931201 8.726192 9.078984 8.994988 8.809895
1367492_at 8.901942 8.734158 8.825615 8.440632 8.665998 8.731069 8.6235285 8.694513 8.43429 8.762181 8.783553 8.6192875
1367493_at 9.517732 9.43193 9.761257 9.394392 9.661184 9.670166 9.491516 9.626393 9.472854 9.688552 9.602761 9.50472
1367494_at 9.664928 9.439002 9.6121435 9.400303 9.561921 9.548656 9.319583 9.484885 9.443737 9.519428 9.351817 9.463107
1367495_at 6.9966555 6.5068045 6.943743 6.3862433 6.7828703 7.0198617 6.706092 6.6741176 6.813993 7.166196 7.045851 6.9229946
1367496_at 11.26494 11.128521 11.143154 10.985115 11.18941 11.222724 10.978372 11.105148 10.96172 11.301373 11.332725 11.152169
1367497_at 8.616649 8.53426 8.554093 8.443768 8.629887 8.509877 8.330694 8.442133 8.199405 8.5848255 8.565491 8.565215
1367498_at 8.6835985 8.305999 8.511108 8.530975 8.486933 8.3824415 8.300456 8.627256 8.206826 8.70536 8.81836 8.8204
1367499_at 8.095734 8.220684 8.308546 8.092798 8.247379 8.166132 7.967594 8.080904 8.12129 8.257462 8.102596 8.254583
1367500_at 10.145592 9.814111 9.7702055 9.576151 9.915185 9.942105 9.717296 9.940346 9.671246 10.070759 9.758612 10.060722
1367501_at 8.572514 8.57619 8.638899 8.385949 8.604173 8.626457 8.471494 8.664725 8.516977 8.5401 8.64517 8.545738
1367502_at 8.368597 7.990258 8.173453 7.8159146 8.120045 8.1333475 7.898818 8.030066 7.7862883 8.335159 8.137067 8.263105
1367503_at 10.73412 10.626367 10.726168 10.485766 10.641851 10.667861 10.613647 10.646018 10.475557 10.873739 10.790112 10.797033
1367504_at 8.417179 8.118519 8.318296 7.92907 8.230843 8.119436 8.088434 8.249958 7.9843783 8.238705 8.384768 8.145124
1367505_at 7.9178658 7.8234854 8.025303 7.675074 7.645256 7.6689696 7.594403 7.693139 7.8266025 7.867037 7.8952384 7.51729
1367506_at 9.592649 9.391792 9.359287 9.277021 9.195819 9.253603 9.482787 9.31988 9.214889 9.542321 9.36546 9.516415
1367507_at 7.4102817 7.1454816 7.2385807 6.6900706 7.0873494 7.1785784 6.981859 7.11379 6.900129 7.1484237 7.089507 7.009134
1367508_at 8.797204 8.475756 8.595324 8.25878 8.418073 8.373161 8.450876 8.4050865 8.265965 8.799932 8.4888525 8.564014
1367509_at 9.664498 9.324464 9.383037 9.293158 9.363396 9.339098 9.303476 9.303255 9.136738 9.717194 9.499245 9.555138
1367510_at 9.792962 9.650565 9.563389 9.590833 9.538508 9.67874 9.533307 9.517282 9.427287 9.76389 9.805792 9.578291
1367511_at 8.156718 7.9563646 7.9821353 7.875882 7.9298 8.082185 7.8342566 7.981212 7.802249 8.1901045 8.193144 7.9376783
1367512_at 10.961779 10.795501 10.805988 10.601691 10.873698 10.818035 10.798846 10.773636 10.613367 11.037732 10.847806 11.01651
1367513_at 7.9332466 7.532928 7.7973027 7.674526 7.8912253 7.921253 7.8002644 7.625974 7.8546414 8.192813 7.953274 7.6671934
1367514_at 7.6156282 7.462535 7.530175 7.315644 7.4177637 7.6376066 7.3188295 7.3807154 7.4339633 7.8192406 7.6862044 7.515338
1367515_at 6.9076357 6.9995723 7.4518137 6.9921412 7.3334284 7.160087 7.3100777 7.268543 6.932483 7.493246 7.252053 6.877668
1367516_at 8.884083 8.597414 8.663004 8.209242 8.660599 8.472998 8.266106 8.384293 8.438879 8.6881695 8.388744 8.197653
1367517_at 7.7293215 7.7959833 7.6872144 7.551602 7.9436455 7.56538 7.529826 7.6474595 7.809901 7.44959 7.657385 7.9472647
1367518_at 8.548453 8.39699 8.263616 8.366251 8.428493 8.4476595 8.20425 8.321988 8.2909565 8.399262 8.414468 8.374649
1367519_at 8.422528 8.211318 8.168794 8.0842705 8.242325 8.147392 8.220387 8.082768 8.112759 8.328442 8.24282 8.208307
1367520_at 9.936242 9.550594 9.640862 9.606752 9.731671 9.660614 9.645367 9.648463 9.594042 10.048463 9.879564 9.868205
1367521_at 6.8108406 6.8679595 6.774193 6.781171 6.9817886 6.7989755 6.72985 6.7892413 6.476804 6.7261825 6.7636085 6.8006973
1367522_at 9.284868 9.268872 9.270794 8.9028 9.028941 9.222242 9.001284 9.035102 8.872215 9.096607 9.091421 9.066614
1367523_at 8.082807 7.931864 7.748011 7.497717 7.7421217 7.848778 7.8216524 7.6607904 7.8051643 8.105048 7.9151397 7.9203
1367524_at 7.3848605 7.292331 7.4349937 7.3453455 7.5078907 7.5827975 7.482129 7.640881 7.4203897 7.727602 7.6407723 7.4841657
1367525_at 9.360838 9.180766 9.3850975 9.194033 9.410593 9.209026 9.206524 9.340948 9.224041 9.22212 9.278741 9.209259
1367526_at 8.585674 8.47044 8.452274 8.214491 8.355014 8.501685 8.587322 8.419577 8.354029 8.709536 8.520312 8.520796
1367527_at 8.286943 7.9302773 7.9643354 7.7550025 7.890935 8.162328 8.066627 7.9040885 7.8299327 8.083008 8.009109 7.7031054
1367528_at 8.844391 8.897239 8.74601 8.52324 8.630631 8.886656 8.610924 8.537172 8.653761 8.754617 8.844988 8.778074
1367529_at 9.084407 9.130529 9.252671 8.875626 9.187032 9.201459 9.087735 9.323529 8.999909 9.248365 9.292765 9.101961
1367530_at 7.402753 7.3535776 7.4991465 7.281899 7.4564576 7.391019 7.444977 7.448987 7.401067 7.4929743 7.449454 7.280417
1367531_at 10.699034 10.511062 10.695971 10.222505 10.596739 10.601049 10.643553 10.560836 10.342595 10.635791 10.611234 10.521462
1367532_at 11.06394 11.056468 11.01709 10.841904 10.987708 10.999616 10.942817 10.979366 10.844718 11.161698 10.946607 10.843778
1367533_at 8.218663 7.9943123 8.095954 7.9258685 7.8500285 7.8842783 7.8987684 7.983062 7.678577 8.094595 7.9746523 8.062642
1367534_at 7.863081 7.6958885 7.596437 7.6085806 7.9290357 7.6576247 7.4213037 7.76237 7.4606376 7.8871107 7.6281214 7.5701523
1367535_at 8.781837 8.631724 8.898104 8.81028 8.898625 8.847968 8.793899 8.802069 8.8187 8.807945 8.859246 8.725896
1367536_at 7.5760016 7.5421553 7.6750975 7.4547863 7.6280904 7.6843505 7.8427978 7.584503 7.6100526 7.8152175 7.6894517 7.8892603
1367537_at 7.6634483 7.4814105 7.5836945 7.5251937 7.489894 7.5031285 7.2286735 7.505037 7.287181 7.714053 7.721976 7.5815444
1367538_at 6.8993373 6.7947063 6.710098 6.748419 6.6730576 6.8030233 6.715549 6.781418 6.6177073 6.711596 6.821745 6.656085
1367539_at 8.794698 8.661045 8.788622 8.601707 8.715588 8.726316 8.758023 8.837157 8.495811 8.82674 8.735607 8.543971
1367540_at 7.3725686 7.187162 7.136104 7.238767 7.176243 7.111734 7.134239 6.9697027 7.0821357 7.588477 7.0521245 7.137093
1367541_at 7.502762 7.599381 7.7548227 7.049113 7.4244237 7.504625 7.19317 7.498469 7.197868 7.5164313 7.3720493 7.394728
1367542_at 7.7754493 7.766232 7.7799296 7.6311717 7.685062 7.785546 7.7295856 7.693939 7.4880586 7.9982452 7.951955 7.850596
1367543_at 8.566143 8.350544 8.350204 8.237669 8.304443 8.6064625 8.302686 8.225172 8.265487 8.589048 8.489405 8.259877
1367544_at 6.2605453 6.224058 5.9149365 6.274829 6.1835403 5.93616 6.230714 6.019403 6.017404 6.3163557 6.0943193 5.9509974
1367545_at 7.202406 6.993169 7.041164 7.171677 7.454484 7.178752 7.319089 7.2116103 6.944315 7.3244877 6.9598646 6.8955007
1367546_at 10.131978 10.056897 10.006224 9.950058 10.080353 10.154547 9.891966 9.950143 9.9180765 10.165638 10.07599 10.14615
1367547_at 8.0155735 7.747467 7.8478723 7.5796084 7.7564683 7.810599 7.483034 7.7519665 7.489922 7.788411 7.691192 7.6225495
1367548_at 8.706065 8.638578 8.843399 8.425617 9.013442 8.845654 8.834124 8.897757 8.549824 8.898024 8.880148 8.555201
1367549_a_at 10.292636 10.005499 10.171958 9.893307 9.920038 10.148733 10.11726 9.939256 10.024274 10.315516 10.1269 9.959959
1367550_a_at 8.460934 8.471819 8.444394 8.328352 8.573455 8.217287 8.560355 8.326241 8.220743 8.6245 8.500428 8.331529
1367551_a_at 8.737815 8.4105015 8.493671 8.079441 8.448719 8.438839 8.339153 8.317737 8.053211 8.783753 8.547247 8.3572035
1367552_at 4.5977983 4.353801 4.4233603 4.4642363 4.6042995 4.3216267 4.342015 4.780805 4.499148 4.7067223 4.616835 4.806823
1367553_x_at 11.756304 11.629539 10.755007 10.752122 11.131215 11.442154 11.200378 11.46858 12.12574 11.585385 11.550869 11.479803
1367554_at 4.3003163 3.8487334 4.0176554 3.8880548 3.9245849 3.9183712 3.7953868 3.9260688 3.8789015 3.9172056 3.8982818 3.9406343
1367555_at 14.642892 14.649273 14.660657 14.617173 14.660657 14.686079 14.605544 14.707607 14.6708 14.679974 14.6425495 14.671292
1367556_s_at 14.414554 14.445558 14.447843 14.458875 14.476956 14.448874 14.445558 14.497391 14.506373 14.453237 14.4522295 14.447407
1367557_s_at 12.934365 12.87386 12.959487 12.982446 13.170045 12.965501 13.115903 13.002811 12.894184 12.965612 13.100261 12.876249
1367558_x_at 2.9621193 3.0166647 3.0333683 3.0308328 3.0410154 3.0817602 3.1087277 3.107365 3.1178305 3.076558 3.0426137 3.0769987
1367559_at 13.157582 13.169162 13.159218 13.18138 13.281542 13.32752 13.224018 13.214548 13.039442 13.364111 13.277521 13.17261
1367560_at 11.989129 11.805165 11.920425 11.799473 11.952386 11.963775 11.816929 11.839317 11.915054 12.170527 12.029091 12.136626
1367561_at 12.306835 12.157823 12.134483 12.05206 12.290361 12.064715 12.144177 12.08963 12.056399 12.298619 12.321969 12.336595
1367562_at 8.944962 8.739449 8.807397 8.701752 8.426333 8.680866 8.686672 8.869747 8.078539 8.690384 8.839634 8.451645
1367563_at 9.0758915 8.72405 8.747627 8.788836 8.699955 8.878235 8.44101 8.677066 8.663053 8.881523 8.741129 8.520297
1367564_at 6.063158 6.027751 5.968807 5.9473877 6.057719 6.043787 5.9019127 6.0036817 6.0606313 6.100599 5.887705 6.3944936
1367565_a_at 13.822518 13.799521 13.827737 13.761426 13.844379 13.837119 13.794138 13.896485 13.768605 13.887717 13.887484 13.843039
1367566_at 4.0405674 4.1968 4.130831 4.237893 4.1955976 4.1234837 4.099904 4.14128 4.3297358 4.244913 4.048065 4.4702086
1367567_at 12.049767 11.759681 11.79452 11.678691 11.867816 11.943364 11.828294 11.683728 11.596645 12.049591 12.070063 12.016582
1367568_a_at 9.188396 8.612867 8.985374 8.928504 9.019731 8.763365 9.122843 8.878431 8.433961 8.957212 8.925798 8.515351
1367569_at 11.779399 11.633791 11.762937 11.434919 11.71584 11.664078 11.788516 11.711172 11.714311 11.82082 11.850998 11.85506
1367570_at 6.8785877 6.4672804 7.011905 6.5748663 6.293222 6.352267 6.4895005 6.1515436 6.1894126 6.5595703 6.7389436 6.508976
1367571_a_at 5.395504 5.3501706 5.9711056 5.3691754 5.580906 5.3949094 5.529587 5.3567095 5.791208 5.541436 5.344455 6.020979
1367572_at 5.083411 5.0286202 5.0744734 4.989294 5.2093806 5.2028437 5.0395856 5.105651 5.2112837 5.136142 5.093591 5.1718893
1367573_at 12.497199 12.294894 12.420013 12.346754 12.423539 12.495778 12.476361 12.310861 12.310012 12.613133 12.585432 12.5394535
1367574_at 8.273903 7.9713135 8.155405 7.6479425 7.7554955 8.000836 7.9831996 8.044452 7.8276663 8.267387 8.348489 7.706956
1367575_at 11.549298 11.3348 11.578161 11.370329 11.499459 11.444011 11.340859 11.54142 11.304238 11.420051 11.7124605 11.262128
1367576_at 13.746777 13.632746 13.701193 13.739245 13.67092 13.604726 13.832606 13.645259 13.670044 13.692979 13.56219 13.516388
1367577_at 7.2359133 7.0921984 6.5425057 5.9208407 6.9929404 7.1218123 6.8950086 7.10739 7.1661863 7.1148715 7.984794 7.464271
1367578_at 10.310346 10.261181 10.152862 10.067545 10.171102 10.273215 10.148608 10.254693 10.120915 10.488538 10.350064 10.3021
1367579_a_at 11.348002 11.232375 11.326259 10.762613 11.388514 11.3153715 11.024441 11.199236 11.339145 11.379985 11.624357 11.2843
1367580_at 10.8905 10.703257 10.775323 10.726024 10.684365 10.786589 10.7352915 10.6804085 10.850937 11.159941 11.018537 11.003201
1367581_a_at 6.1882052 5.176879 6.3795624 6.0010376 5.586071 6.1502295 5.9366937 5.484222 6.128185 6.215575 5.577965 6.023759
1367582_at 11.299942 11.096125 11.1624565 11.0374365 11.212244 11.17303 11.079393 11.140854 11.128812 11.443608 11.280083 11.275963
1367583_at 13.282269 13.393186 13.283786 13.281279 13.255749 13.324528 13.321613 13.25153 13.221722 13.352285 13.277351 13.3157015
1367584_at 7.8697376 7.698482 7.77994 7.4559274 7.51159 7.725863 7.6545978 7.41615 7.5780153 7.889283 7.8627577 7.382686
1367585_a_at 11.155504 11.261123 11.1842375 10.842225 11.153567 11.168341 11.13894 11.23924 10.982503 11.106597 11.300359 10.939827
1367586_at 12.968146 12.915445 12.960347 12.8817 13.021394 12.967593 12.889823 13.099555 12.699114 12.8094 13.046167 12.962732
1367587_at 3.5799468 3.6859362 3.8248281 3.7637174 3.9755297 3.6045685 3.5463226 3.9541988 3.9109325 3.8448637 3.8072314 3.5240793
1367588_a_at 11.293883 11.053036 11.0809965 11.065965 11.201161 11.164504 11.133926 11.0372505 10.998627 11.356378 11.192599 11.12203
1367589_at 9.418833 9.208573 9.440651 9.284427 9.36427 9.377887 9.326068 9.3167305 9.134546 9.599634 9.567616 9.446932
1367590_at 10.77446 10.573091 10.830211 10.504335 10.790377 10.827567 10.934187 10.731267 10.535122 11.004903 11.085662 10.839107
1367591_at 10.052675 9.766368 9.901863 9.804703 10.057279 9.898268 9.995346 10.0154085 9.709727 10.165888 10.101726 10.018508
1367592_at 3.4818473 3.3073788 3.4277782 3.509531 3.4206455 3.331912 3.425674 3.319269 3.447839 3.4363904 3.4258723 3.4684215
1367593_at 8.275654 8.50191 8.352975 8.005245 8.103817 8.067736 8.4053335 7.882805 7.95863 7.9843206 8.059931 8.592735
1367594_at 9.631319 9.553978 9.689394 9.457138 9.686556 9.597845 9.643093 9.768255 9.51079 9.489647 9.628181 9.492727
1367595_s_at 13.731672 13.6611 13.652064 13.719292 13.607715 13.663467 13.675636 13.6212225 13.614443 13.696285 13.7014475 13.720249
1367596_at 12.089773 11.789679 11.807254 11.753492 11.960272 11.976999 11.955864 11.777725 11.699998 12.201812 11.977036 12.105003
1367597_at 12.155029 11.911642 12.075825 11.956735 12.16291 12.114318 12.030859 12.008936 12.0996275 12.270413 12.112413 12.158958
1367598_at 14.185009 14.331979 14.190682 14.254031 14.177428 14.215249 14.235378 14.146992 14.237574 14.257442 14.210002 14.222433
1367599_at 12.020006 12.090143 12.143212 11.885688 12.177099 11.937756 12.061765 12.095622 11.900675 12.01874 12.192625 12.196128
1367600_at 5.4384694 5.422469 5.6512575 5.3367424 5.5185456 5.6208906 5.406841 5.5208497 5.497023 5.401077 5.395118 5.4867406
1367601_at 8.76651 8.912025 7.9347243 7.7469683 8.397644 8.101273 8.294649 8.3007965 8.429871 8.129412 8.461523 8.535734
1367602_at 9.314094 9.82648 8.756498 8.752259 9.262865 9.158014 9.303887 9.165613 9.252121 8.985034 9.314274 9.441211
1367603_at 11.2276 10.998399 11.117752 10.770911 11.194522 11.08476 11.150243 11.000002 10.758151 11.084885 11.164072 11.042683
1367604_at 11.071332 11.103656 11.119902 11.050205 11.260225 11.189957 11.060919 11.27577 11.014829 11.326813 11.042326 11.267944
1367605_at 10.646387 10.751549 10.731895 10.527676 10.6745615 10.582077 10.686316 10.698678 10.438249 10.80563 10.809386 10.505675
1367606_at 12.145005 11.959433 12.110975 11.97264 12.121746 12.131015 12.108352 11.796972 12.007303 12.22742 12.112137 12.0803795
1367607_at 12.6370735 12.556841 12.614359 12.500152 12.674774 12.561191 12.613897 12.650152 12.435268 12.703667 12.665158 12.655457
1367608_at 5.2095804 5.2442365 5.159855 4.985604 5.2239943 5.363367 5.083353 5.059004 5.0894904 5.28218 5.2952633 5.3087883
1367609_at 11.969366 11.628958 11.692261 11.337632 12.157357 12.152506 11.389095 11.98622 11.961007 12.614208 12.102677 12.643431
1367610_at 12.441379 12.171679 12.226089 12.125253 12.254433 12.277983 12.151851 12.095742 12.13424 12.452569 12.2561 12.391066
1367611_at 5.305386 5.306296 5.229041 5.6713233 5.4044523 5.2949686 5.530036 5.4088244 5.549405 5.5950265 5.6072416 5.825091
1367612_at 13.999241 13.929286 13.986055 13.985838 14.03365 13.975093 13.985838 14.049507 13.952389 14.031088 14.012976 13.999241
1367613_at 12.692874 12.718318 12.800141 12.66389 12.842293 12.885107 12.932927 12.710372 12.730211 13.012781 12.95956 13.042027
1367614_at 7.3658524 7.050486 7.2368255 6.953659 6.8691707 6.921798 7.27222 6.9109287 7.2361803 7.187347 7.116889 6.9177856
1367615_at 4.1793766 4.3114347 4.2696013 4.3561716 4.2054405 4.3045483 4.1501465 4.25133 4.291032 4.2019653 4.2331705 4.489642
1367616_at 4.6464615 4.5622063 4.583829 4.5766087 4.7882233 4.589695 4.7143755 4.6142178 4.6158657 4.6923475 4.539566 4.945819
1367617_at 9.425166 9.469963 9.716227 9.356158 9.315336 9.3748045 9.288698 9.187074 9.3024845 9.724121 9.692057 9.533328
1367618_a_at 11.352534 11.08596 11.179521 10.988801 11.233139 11.209925 11.045991 11.059822 11.113546 11.401817 11.343768 11.32077
1367619_at 12.679255 12.700699 12.702916 12.526406 12.63704 12.599297 12.518393 12.805066 12.473576 12.745336 12.683919 12.74844
1367620_at 13.080256 12.933421 12.9406395 12.7701435 12.956456 12.965227 12.892027 13.017972 12.824052 13.081365 13.066975 12.9659815
1367621_at 8.741174 8.350313 8.510557 7.945201 8.42002 8.364397 8.195157 8.195628 8.287491 8.578962 8.372079 8.140957
1367622_at 12.241499 12.054793 12.140226 11.966727 12.179017 12.143706 12.057957 12.07887 11.862209 12.283244 12.190603 12.227057
1367623_at 11.9189825 11.723964 11.709328 11.486784 11.765017 11.777967 11.734917 11.667114 11.526569 11.925344 11.899738 11.799914
1367624_at 10.425939 10.390853 10.578946 10.916756 10.668269 10.699169 10.674429 10.895355 10.635604 10.893376 10.693229 10.929376
1367625_at 13.374975 13.31407 13.330495 13.284236 13.390114 13.351992 13.382661 13.304025 13.312379 13.480647 13.331207 13.422682
1367626_at 5.1311193 4.7926483 4.964735 4.8891153 4.9099526 5.0264454 4.855155 4.982772 4.966411 4.966876 4.934573 5.0325613
1367627_at 8.422585 8.129265 8.00436 8.006988 8.08945 8.434355 8.01569 8.082467 7.859994 8.157664 7.79706 7.864557
1367628_at 6.2748594 5.4257083 6.226013 5.867084 5.6248612 6.0934305 5.580022 5.8492746 5.784744 5.8355293 6.0412035 5.6549206
1367629_at 12.188095 11.925822 11.915813 11.848694 11.987568 11.971703 11.888351 11.876936 11.971206 12.130407 12.008925 12.13198
1367630_at 12.421031 12.120034 12.170574 11.952314 12.279928 12.176038 12.052946 12.102176 11.960552 12.393699 12.329002 12.326973
1367631_at 6.230996 5.8132515 5.37638 6.001315 5.716072 5.119383 4.8226175 5.1133647 4.557393 4.9291964 5.687749 5.5061817
1367632_at 10.603976 10.395673 10.970408 9.861646 10.300419 10.401018 10.403585 10.010143 10.194114 9.737146 10.25647 10.362314
1367633_at 8.965121 9.217826 9.738008 8.633229 9.12341 9.173282 9.358964 9.003629 9.159207 8.87804 9.371598 9.161113
1367634_at 12.244188 12.13862 12.16013 11.949903 12.181461 12.297687 12.1247635 12.139481 12.11836 12.456573 12.302636 12.325689
1367635_at 13.148412 13.212254 13.220975 13.150891 13.249278 13.32561 13.252766 13.134357 13.204627 13.374749 13.4100275 13.320627
1367636_at 8.247028 8.320116 8.223472 7.9833784 8.325585 8.3414135 8.089583 8.344074 8.077522 8.295101 7.985693 8.088401
1367637_a_at 10.653813 10.54061 10.665745 10.400729 10.697542 10.604625 10.500586 10.495773 10.395876 10.629893 10.615034 10.555286
1367638_at 9.904095 9.741799 9.793405 9.410222 9.7221365 9.738505 9.62151 9.702034 9.622873 9.896074 9.792404 9.783874
1367639_a_at 12.466669 12.381638 12.549918 12.309326 12.472373 12.515255 12.33791 12.601116 12.276076 12.657393 12.3823185 12.427418
1367640_at 12.607935 12.46409 12.47173 12.421088 12.522846 12.548353 12.569903 12.434643 12.606681 12.701479 12.513243 12.663425
1367641_at 13.524494 13.490422 13.460144 13.447487 13.452735 13.52652 13.573802 13.53286 13.515309 13.780361 13.548152 13.540059
1367642_at 11.146816 10.926354 10.934623 10.714208 10.976102 10.917249 11.117286 11.00757 10.679984 11.242685 11.0506935 10.909047
1367643_at 11.56285 11.444204 11.4726095 11.549963 11.589148 11.563819 11.581126 11.425737 11.393579 11.585351 11.691353 11.668973
1367644_at 7.8063745 7.9404044 7.3299975 7.4148464 7.8482065 7.67063 7.2356095 7.585363 7.5681834 7.833159 7.5978837 7.6719418
1367645_at 12.826812 12.541686 12.661556 12.511487 12.73457 12.716485 12.733621 12.59398 12.604124 13.009003 12.791555 12.843754
1367646_at 12.172521 12.034537 12.136292 12.051002 12.300362 12.080106 11.961592 12.157986 11.776355 12.151744 12.02546 12.145168
1367647_at 14.127153 14.205954 14.120717 14.108568 14.155969 14.177453 14.049314 14.132898 14.12543 14.090873 14.122667 14.124268
1367648_at 6.55817 6.462421 6.3763433 6.477838 6.4942718 6.5768456 6.514117 6.349287 6.9609923 6.8273244 6.651102 6.907884
1367649_at 6.2007194 6.146472 6.19794 6.058619 6.1404114 6.0687256 5.97755 6.176814 6.1145797 6.2526555 6.299896 6.442082
1367650_at 6.672245 6.6960363 6.505401 6.277558 6.483759 6.236573 6.357761 6.392754 6.0686293 6.5696077 6.841914 6.4444237
1367651_at 10.122706 10.564952 10.156977 10.229344 10.372675 10.218094 10.336199 10.529734 10.117527 10.90342 10.824932 10.307375
1367652_at 9.472794 9.358324 9.210096 9.205596 9.5748205 9.323503 9.5248 8.845647 9.132115 9.455511 9.698987 8.945508
1367653_a_at 12.340208 12.189663 12.246101 12.027622 12.441005 12.354042 12.292639 12.474785 12.199905 12.278147 12.330598 12.178094
1367654_at 8.459387 8.450868 8.836017 8.197966 8.7156315 8.547248 8.102589 8.908644 8.447704 8.33115 8.542715 8.192136
1367655_at 7.214369 7.0402274 6.917677 6.71774 6.723177 6.965017 7.0459785 6.9703097 6.856958 7.0522213 7.1898317 7.2169533
1367656_at 10.6667385 10.329274 10.424792 10.134351 10.536652 10.518411 10.487413 10.488915 10.190359 10.875341 10.68324 10.628641
1367657_at 12.453058 12.392107 12.544076 12.137205 12.619787 12.299084 12.260825 12.473858 12.090839 12.35679 12.43543 12.5231905
1367658_at 6.6688194 6.657187 6.5070343 6.471559 6.5951977 6.542281 6.6936603 6.5083346 6.521721 6.2254972 6.762096 6.5609736
1367659_s_at 10.79604 10.552072 10.349696 10.777855 10.492389 10.642885 11.073375 10.470757 10.403468 11.153159 11.2175455 10.956845
1367660_at 6.342779 6.247547 6.0032606 5.857493 6.1391706 5.846152 5.8698034 6.0154386 5.971248 6.0653925 5.929211 5.9102063
1367661_at 6.929433 6.0551667 6.4014235 6.059251 6.262372 6.588491 6.29673 6.3140597 6.474967 6.6634645 6.7456822 6.0182447
1367662_at 12.46557 12.273299 12.233745 12.051563 12.411438 12.219913 12.213555 12.344547 12.125125 12.471904 12.458547 12.520829
1367663_at 11.57741 11.46958 11.445575 11.367918 11.584464 11.543927 11.55693 11.424448 11.307027 11.692957 11.5437 11.588733
1367664_at 4.5372057 4.217161 4.491438 4.4104557 4.349548 4.5774503 4.268702 4.412775 4.5289903 4.3635035 4.340548 4.443156
1367665_at 4.2586975 4.307243 4.2254972 4.2515426 4.262997 4.127063 4.103854 4.4150863 4.2913656 4.299552 4.1865225 4.2973175
1367666_at 9.131081 9.080629 9.398374 8.821265 9.432235 9.369952 9.138797 9.173287 8.931271 9.20205 9.063554 8.874271
1367667_at 11.989965 12.04904 11.554678 11.30806 11.892797 12.152872 12.13056 11.600504 12.170719 12.460203 12.157285 11.856113
1367668_a_at 6.7505355 6.0453744 6.524956 6.4278398 6.745464 6.452625 6.7652645 6.429459 6.2669554 6.5794754 6.372419 5.8626404
1367669_a_at 9.480056 9.681298 9.34676 9.447241 9.646176 9.562867 9.393582 9.668076 9.478955 9.922339 9.749969 9.736695
1367670_at 10.731701 10.314486 10.413164 10.200924 10.321368 10.296294 10.255252 10.139994 10.112655 10.582081 10.0299835 10.639393
1367671_at 9.264384 8.972465 9.1776495 9.105454 9.276855 9.089054 9.256065 9.19078 8.971869 9.147078 9.33319 9.114599
1367672_at 11.863431 11.533354 11.646981 11.488694 11.577749 11.684657 11.674148 11.461787 11.471723 11.739501 11.75715 11.677731
1367673_at 11.182782 10.860543 10.934989 10.722708 10.956383 10.71262 10.9881315 10.639176 10.688083 11.120229 10.850695 11.10471
1367674_at 9.347587 9.25231 9.469172 9.133024 9.250614 9.306226 9.1899185 9.199196 9.117465 9.3491335 9.268424 8.983869
1367675_at 8.859565 8.6568985 8.666912 8.459853 8.741768 8.672229 8.697198 8.653359 8.466954 9.0041895 8.802132 8.74911
1367676_at 6.6128607 6.711936 6.629192 6.261887 7.013114 6.7006345 7.4103694 6.3057475 6.5291977 6.654545 6.923613 6.6599827
1367677_at 11.645853 11.271237 11.438096 10.733936 11.54648 11.264907 11.183683 11.159169 11.010484 11.4645405 11.687079 11.12829
1367678_at 11.288061 10.780352 11.070191 10.823151 10.66276 10.893853 10.742973 11.033236 10.685958 10.846003 10.944696 10.63772
1367679_at 9.972515 9.59493 10.146601 9.863928 9.3865795 9.646252 9.814096 10.278051 9.357553 10.149142 9.923966 9.829916
1367680_at 12.35314 12.246508 12.293469 12.33335 12.340896 12.240169 12.46165 12.37382 12.092523 12.329639 12.344302 12.216913
1367681_at 10.086679 9.932589 9.895733 9.7114935 9.969875 9.589821 9.9437475 9.781082 9.545566 10.199993 10.021889 9.989313
1367682_at 6.7698994 6.404971 6.2259893 6.619743 6.267073 6.4149017 6.2836285 6.803026 6.457803 6.8191605 6.7347875 6.568422
1367683_at 9.59917 9.732929 9.932442 9.490332 9.85597 9.953131 9.4597025 9.589209 9.401653 9.856377 9.753067 9.548428
1367684_at 4.0637627 4.27239 4.3123913 4.2527385 4.2030306 4.3146276 4.1513295 4.271097 4.219627 4.189986 4.3280125 4.526846
1367685_at 12.19955 11.994202 12.019048 11.878901 12.089361 12.136882 12.02955 11.932458 11.991429 12.229118 12.133228 12.113872
1367686_at 11.917289 11.759484 12.087411 11.683477 11.884824 12.015157 11.734412 11.925894 11.765404 11.868564 11.987031 11.831794
1367687_a_at 8.607324 8.4623375 8.461743 8.27348 8.250386 8.332475 8.449723 8.425636 8.308976 8.395434 8.264169 8.378752
1367688_at 8.364354 8.227607 8.164014 7.8460817 8.187941 8.271251 8.067699 8.182188 8.062106 8.509263 8.494768 8.209749
1367689_a_at 6.658592 7.023971 7.032482 7.163337 7.4757237 6.879386 7.9912376 6.8221893 6.909141 8.337646 7.036501 6.6375732
1367690_at 11.313037 11.145859 11.363103 11.225633 11.520962 11.411048 11.313605 11.170744 11.373235 11.501297 11.320247 11.463944
1367691_at 10.675049 10.394752 10.3457 10.969203 10.601892 11.297292 11.267416 10.49237 10.998181 10.8902645 11.433117 9.921945
1367692_at 3.6483397 3.6794543 3.8905478 3.7878294 3.8967597 3.826915 3.810058 3.6455593 3.8043578 3.928717 3.8068871 3.6880744
1367693_at 9.890414 9.737851 9.747132 9.42801 9.812836 9.899613 9.630639 9.642774 9.570263 9.967791 9.9132595 9.723653
1367694_at 10.938094 10.755945 10.847503 10.667204 10.996657 10.954165 11.080612 11.047947 10.635658 11.181745 11.090901 10.998305
1367695_at 12.493181 12.350996 12.431517 12.07932 12.472029 12.173529 12.290388 12.311847 12.172943 12.340618 12.282629 12.439199
1367696_at 7.8064337 8.02053 7.879798 7.763598 7.7923026 7.544715 7.833394 7.5421476 7.565241 7.846829 7.75552 7.6615458
1367697_at 9.800957 9.75334 10.145435 9.946509 10.08512 10.102566 9.958009 10.012892 10.0474415 10.292803 10.408367 10.503085
1367698_a_at 9.09531 9.180563 9.005018 8.727357 8.980952 8.889404 8.770742 8.859192 8.6798525 8.968369 8.8151455 8.8314495
1367699_at 6.2874317 6.264425 6.4738193 6.407545 6.3518786 6.565853 6.394849 6.423538 6.0709753 6.523786 6.4209714 6.2254186
1367700_at 4.155697 3.9805043 4.108311 4.0249953 3.968266 4.2013054 4.090509 4.230872 4.3132105 4.180582 4.2966943 4.5178604
1367701_at 6.9630327 7.029978 6.86237 6.50122 6.7608957 6.8642907 6.6411033 6.727439 6.678153 7.1183267 6.710232 6.484115
1367702_at 12.792228 12.662857 12.74056 12.770584 12.608496 12.6924515 12.710947 12.585769 12.377974 12.659659 12.700366 12.766857
1367703_at 4.225258 4.512431 4.332599 4.2435455 4.315854 4.3697906 4.2970247 4.444973 4.29395 4.271581 4.455537 4.384305
1367704_at 9.0467415 8.791679 8.879727 8.626223 8.811981 8.863255 8.700253 8.718174 8.753558 8.892319 8.893575 8.7488
1367705_at 8.402517 8.521943 8.339449 8.056894 8.349403 8.033792 8.399272 8.416183 8.213557 8.581945 8.595558 8.615475
1367706_at 10.883177 10.792764 10.769192 10.5263405 10.771188 10.651206 10.877792 10.891602 10.549011 10.909663 10.924029 10.900217
1367707_at 9.433984 9.524262 9.268108 9.235482 9.709911 9.238082 9.974208 10.070191 8.663688 8.566441 9.422057 7.857019
1367708_a_at 10.588076 10.810324 10.659195 10.365097 10.9582405 10.53359 11.181406 11.337919 10.028599 10.151199 10.707451 9.384497
1367709_at 9.586541 10.090433 9.484432 9.352696 9.224887 9.191473 9.216452 9.627637 9.545617 9.442096 9.183154 9.81186
1367710_at 10.147582 9.94546 9.906152 9.841028 9.911683 9.837765 9.874296 9.700029 9.797908 10.038663 10.028874 10.174751
1367711_at 11.094484 10.704302 11.086578 10.532761 10.85155 11.032024 10.919216 10.691134 10.693233 11.195529 11.047784 10.936898
1367712_at 6.476103 5.9760265 6.0244107 5.9667525 5.9028726 6.0211387 5.952178 6.4541926 5.7132835 6.191317 6.2794228 5.9436755
1367713_at 9.028143 8.748719 9.224539 8.533802 8.837663 9.106597 8.886399 8.696806 8.808332 9.07566 9.052423 8.934578
1367714_at 7.4686275 7.2615876 7.390325 7.2081966 7.089448 7.381803 7.342231 7.153057 7.3378305 7.425613 7.3956985 7.240545
1367715_at 10.366455 10.268288 10.348195 9.975607 10.292334 10.404905 9.982398 10.034358 10.271599 10.33247 10.272906 10.082976
1367716_at 8.24132 7.982016 8.317804 8.157097 8.162756 8.083487 8.317598 8.199797 8.084983 8.403273 8.230555 7.8598237
1367717_at 12.584997 12.303708 12.422688 12.348953 12.369824 12.507108 12.21753 12.307674 12.22952 12.50545 12.469035 12.461087
1367718_at 8.58863 8.728704 8.800319 8.56338 8.601993 8.7137785 8.760757 8.558758 8.572041 8.441446 8.5624695 8.513474
1367719_at 9.499677 9.424814 9.546454 9.520133 9.5990925 9.579279 9.477565 9.564012 9.322117 9.534871 9.379879 9.234549
1367720_at 11.478914 11.255571 11.323916 11.065111 11.427887 11.317535 11.255241 11.337699 10.891261 11.458686 11.334969 11.504097
1367721_at 11.123069 10.933632 11.160032 11.034199 11.480237 11.130467 10.988544 10.911053 10.745559 11.14147 11.455784 11.149638
1367722_at 7.1228533 6.9203687 6.813899 6.9266434 6.877551 6.8895426 7.1068974 6.816617 6.843625 7.234401 7.306652 7.000281
1367723_a_at 7.774184 7.728761 7.7758937 7.5652614 7.895412 7.747935 7.7320333 7.719002 7.6283827 7.7222047 7.794264 7.4434447
1367724_a_at 10.132547 10.047301 10.060192 9.789558 10.1010275 10.08151 9.892099 9.890052 9.885323 10.31942 10.326376 10.197885
1367725_at 7.471601 7.0224466 7.6247554 7.435942 7.600902 7.4633336 7.0253205 7.3358293 7.119949 7.508561 7.7373357 7.411004
1367726_at 7.214913 7.0479245 6.7535625 6.863381 7.05646 6.8986573 6.7691526 7.173083 6.8648643 7.044851 6.9058785 7.1173563
1367727_at 7.6895804 7.484593 7.440388 7.472191 7.592086 7.62074 7.56421 7.649894 7.58745 7.9466724 7.93371 7.898402
1367728_at 7.55151 7.5322194 7.7405014 7.4264455 7.6204805 7.563706 7.7491784 7.571141 7.448743 7.78402 7.6164403 7.3579717
1367729_at 12.43054 12.011071 12.454026 11.791599 12.160198 11.902292 11.762382 12.21384 11.663181 12.351207 11.986924 12.555777
1367730_at 9.714733 9.568735 9.900645 9.427933 9.60724 9.746079 9.666959 9.558778 9.468187 9.822869 9.630808 9.549849
1367731_at 8.047104 7.7945743 7.55865 7.4394355 7.612284 7.6394176 7.4518733 7.3306365 7.4372654 7.793689 7.4968863 7.5684342
1367732_at 8.4451275 8.637563 8.676695 8.332993 8.650546 8.5522175 8.261232 8.438395 8.261122 8.692489 8.202907 7.8957467
1367733_at 6.671546 6.50469 7.0556135 6.6832657 7.053315 6.8770666 7.9469886 6.523411 7.0503564 6.926328 8.03363 7.2325196
1367734_at 7.366424 7.452893 7.4181705 6.959481 7.132663 7.2686405 7.299731 7.193417 7.0232162 7.552885 7.5143924 7.276384
1367735_at 11.943266 11.857083 11.701884 11.924015 11.968208 11.911797 12.047262 11.748491 11.692008 11.972485 11.897537 11.760301
1367736_at 9.44673 9.208371 9.701233 9.095743 9.297787 9.6517315 9.237997 9.294467 9.19544 9.497574 9.58064 8.950456
1367737_at 10.4560175 10.368263 10.13879 9.987746 10.483667 10.115817 10.331742 10.203276 10.0177965 10.539984 10.268 10.210133
1367738_at 6.871422 7.006339 6.866583 6.9070044 6.843975 6.8552685 6.8664064 6.8947234 6.882735 6.9177966 6.994052 6.9506683
1367739_at 4.6955185 4.276961 4.3393445 4.5439067 4.5041804 4.3812175 4.4613028 4.532078 4.665731 4.447461 4.6458397 5.0860457
1367740_at 6.3348618 6.3482757 6.093841 6.025006 5.9619236 6.2477403 6.2174826 6.076708 5.8941116 6.3378835 6.2473564 5.627286
1367741_at 9.307345 9.264679 10.020131 10.345279 10.079821 9.933543 10.049722 10.056444 9.393458 10.203727 10.138664 10.324136
1367742_at 5.4692955 5.4633107 5.751362 5.59991 5.639244 5.741154 5.57997 5.4253597 5.6884503 5.6012793 5.468772 5.695639
1367743_at 7.36197 6.8241854 6.8530416 6.7599535 7.1807494 7.0040064 6.9102826 7.1095204 6.8083606 7.0963645 7.225593 7.2245765
1367744_at 5.823801 5.529249 5.3868256 5.5274105 5.3490615 5.4235497 5.3963914 5.5589924 5.447729 5.834994 5.74127 5.6092434
1367745_at 8.681932 8.497719 8.346796 8.279204 8.682732 8.391267 8.445866 8.434329 8.361708 8.582735 8.478085 8.42197
1367746_a_at 8.770407 8.840736 8.617407 8.626526 8.818321 8.427517 8.532572 8.632128 8.360231 8.884855 8.6594715 8.732855
1367747_at 8.178492 7.9893184 8.092657 7.9917264 8.036884 8.10542 7.7716217 7.9086547 8.102015 8.078636 8.061333 7.709726
1367748_at 9.624672 9.572066 9.633977 9.348281 9.706547 9.511998 9.456067 9.68177 9.215624 9.594678 9.47088 9.49595
1367749_at 4.918746 3.2780416 4.3662357 3.4779215 3.431843 3.305855 4.0923405 3.7193127 3.4174592 4.2926884 4.693288 3.321266
1367750_at 9.312576 8.996407 9.017926 8.640015 9.167784 9.095249 8.784342 9.022373 8.86145 9.12004 9.168102 9.149388
1367751_at 7.8819513 7.8250337 7.586785 7.851194 7.4488535 7.6262326 7.9501867 7.6097317 7.9596734 7.680071 7.972385 7.902026
1367752_at 9.039878 8.851948 8.656961 8.74712 8.615139 8.792978 8.042959 8.63541 8.476833 8.723833 8.800303 8.287327
1367753_at 8.396307 8.309178 8.376067 8.067848 8.146035 8.507154 8.015737 8.103339 8.014417 8.201726 8.340565 8.033179
1367754_s_at 10.522909 10.161285 10.353197 9.895346 10.183457 10.1080265 10.094789 9.788606 10.050753 10.343842 9.939677 9.992444
1367755_at 13.4501505 13.348696 13.4038515 13.268898 13.460391 13.24461 13.237064 13.33855 13.239802 13.365948 13.315928 13.527093
1367756_at 9.13587 8.865483 9.102954 8.716578 9.079792 9.153942 9.010372 9.029583 8.68921 9.420296 9.21516 9.214404
1367757_at 12.467622 12.3205 12.261152 12.227254 12.469194 12.300572 12.256067 12.296701 12.149804 12.503703 12.405658 12.3951235
1367758_at 7.885196 7.7776318 7.8588214 7.3618317 8.054258 8.146622 7.915934 8.065419 7.8798637 7.688704 7.74775 7.7145157
1367759_at 9.143413 9.043572 8.446958 8.50709 8.369043 8.746857 8.4136505 8.201487 8.765665 8.35557 8.1627655 8.5630665
1367760_at 8.81794 8.636945 8.887051 8.559952 8.812651 8.712328 8.637743 8.556955 8.482564 8.879875 8.723552 8.504161
1367761_at 7.688405 7.2790093 7.070542 6.82612 6.8499584 7.055378 6.718129 7.210092 6.5669427 7.5282474 7.181331 7.118814
1367762_at 5.115735 4.8452263 4.852605 4.907094 4.879726 4.908268 4.8280263 5.043778 4.9942904 4.9329853 5.00476 5.006346
1367763_at 11.005048 11.023914 11.030715 10.688019 10.822587 10.825824 10.990567 10.913309 10.568688 11.053881 10.983224 10.985752
1367764_at 8.0634 8.092412 7.8469257 7.6863766 8.28763 7.7700963 7.9625454 8.05351 7.6345005 8.458564 7.943503 7.7991643
1367765_at 10.223703 9.627425 9.56314 9.803961 9.987762 9.694098 9.515851 10.14631 9.6125555 10.130989 9.902274 9.68277
1367766_at 10.830807 10.598072 10.75359 10.389643 10.861342 10.687199 10.703569 10.816646 10.559346 11.113324 10.988295 11.048617
1367767_at 10.421357 10.157355 10.280347 9.997299 10.262019 10.254633 10.246887 10.1434 10.021482 10.623865 10.318672 10.518114
1367768_at 5.1898727 5.0852666 5.181835 5.0949697 4.962804 5.0783997 5.131815 4.9749026 5.169836 5.095935 5.166973 5.23279
1367769_at 8.490041 8.132682 8.073603 7.996064 8.267403 8.227036 8.105455 8.147666 7.975667 8.493326 8.3727 8.463808
1367770_at 9.79882 9.592626 9.641132 9.404114 9.741968 9.663585 9.389222 9.592163 9.565176 9.917015 9.990164 9.695307
1367771_at 9.122015 9.364233 8.835814 9.736604 9.747491 8.850339 8.576867 9.1013155 8.56404 9.172448 9.814278 9.725841
1367772_at 7.769481 7.5054307 7.767385 7.3309536 7.635881 7.5976825 7.590162 7.6374435 7.4449797 7.7424984 7.6497912 7.4960914
1367773_at 10.698677 10.828482 10.934987 10.531762 10.9653015 10.994972 10.973122 10.914552 10.747263 11.121962 10.917941 10.676817
1367774_at 13.15234 13.223732 13.151585 13.052998 13.236091 13.231642 13.065577 13.184473 13.128344 13.252853 13.19718 13.058753
1367775_at 12.037611 12.125939 11.850418 11.723597 12.160453 11.86096 12.162416 12.052465 11.626039 11.90033 11.395017 12.216727
1367776_at 6.304712 6.2277217 5.9097657 5.9272804 6.652581 6.4130692 6.7023807 5.8409195 6.393662 6.087605 6.7797837 6.614568
1367777_at 11.320098 11.197183 11.030357 11.151627 11.112114 10.980252 11.232574 11.042425 10.820743 11.76114 11.15979 11.552597
1367778_at 10.009085 9.856234 9.796865 9.650536 9.797649 9.746685 9.497507 9.704266 9.68276 9.91251 9.656813 9.7211
1367779_at 6.8638825 7.0129495 6.7740755 6.75644 6.917659 6.9371777 6.6655083 6.7297697 6.929901 6.823931 6.762545 6.879021
1367780_at 7.5327935 7.170289 7.1651535 7.0159564 7.5555706 7.416597 7.5405498 7.2945724 7.3214426 7.3238564 7.7188888 7.6452303
1367781_at 3.8466573 3.9881837 4.0393095 4.064849 3.9011977 4.016714 4.164549 4.032219 4.251831 3.9477272 3.9505687 3.8333158
1367782_at 4.4303102 4.466004 4.5109525 4.7258205 4.388423 4.342168 4.446284 4.345229 4.4928465 4.4968367 4.559573 4.905631
1367783_at 11.9865465 11.756662 11.850257 11.600853 11.73789 11.776027 11.903539 11.784759 11.732221 11.966916 11.74609 12.091038
1367784_a_at 12.860138 12.839537 12.919345 12.881491 12.966127 12.965745 12.832498 12.82458 12.720773 13.092998 13.062928 13.086623
1367785_at 4.6116247 4.3395786 4.454391 4.5134935 4.4483566 4.455044 4.478734 4.4718676 4.3679276 4.5610576 4.5010266 4.6272697
1367786_at 9.867686 10.126965 10.003856 9.56347 10.002289 9.703621 10.039276 9.454545 9.390279 9.583388 9.789855 9.568497
1367787_at 5.701843 5.595818 5.742697 5.7857137 5.591187 5.569413 5.6910477 5.7585564 5.588361 5.691413 5.588188 5.5962768
1367788_at 7.603372 7.7506976 7.8487782 7.3887105 7.400609 7.6253853 7.4750204 7.6284747 7.481355 7.676496 7.5854325 7.628835
1367789_at 7.594845 7.456583 7.446394 7.1768236 7.526751 7.3083367 7.4154625 7.384672 7.223135 7.6522436 7.4033294 7.4388366
1367790_at 9.999439 9.8115425 10.000981 9.529411 9.84741 9.970952 9.801901 9.797944 9.93722 9.833043 9.913464 9.60532
1367791_at 7.2980237 6.962316 6.945771 6.697072 6.999312 6.929487 6.944054 6.9645257 6.752898 7.0130343 7.1220202 6.9242506
1367792_at 4.4374924 4.5105553 4.6064725 4.841085 4.622569 4.7687335 4.808408 4.6583443 4.96668 4.459697 4.552353 4.883838
1367793_at 13.137872 12.907481 13.099635 12.855529 12.983421 12.899242 13.027077 12.95031 12.720961 13.122616 13.025804 13.000734
1367794_at 6.2109313 6.3327103 6.177872 5.9380903 5.974213 5.857318 6.8958073 6.250664 6.0533943 7.1275635 5.6143894 7.6553926
1367795_at 6.606845 6.5970592 6.7460217 6.8257694 7.0837564 6.7439537 6.28109 6.5156755 6.070856 6.983079 6.7651625 7.0562115
1367796_at 8.356898 8.335348 8.581722 7.843643 8.3906765 8.391134 8.023378 8.166731 8.160355 8.186714 7.8567867 7.7861657
1367797_at 6.2632904 6.6119647 6.3445716 6.3518386 6.3820767 6.559472 6.23965 6.3821535 6.2382216 6.6042285 6.605737 6.354988
1367798_at 12.461342 12.454582 12.449224 12.325017 12.519908 12.350843 12.257668 12.484901 12.255468 12.414319 12.4691725 12.372589
1367799_at 5.8046083 5.3806977 5.4607224 5.624372 5.5932083 5.5505295 5.5246286 5.487402 5.4730625 5.52216 5.4746423 5.859688
1367800_at 6.520557 6.43799 6.5498114 6.225995 6.2672853 6.5701766 6.393224 5.9142194 5.9785657 6.4643254 6.6994224 6.208577
1367801_at 9.48448 9.37613 9.43003 9.17412 9.376115 9.401764 9.260551 9.363041 9.1952915 9.288366 9.580052 9.380403
1367802_at 10.112408 9.518762 8.637977 8.324827 9.265913 9.559786 7.7377105 9.479469 8.780355 8.405049 9.633522 8.265241
1367803_at 6.252443 6.227986 6.454504 6.3733673 6.259716 6.398062 6.3354 6.212683 6.3585224 6.354713 6.315146 6.31038
1367804_at 12.861041 12.643452 12.872559 12.651304 12.792886 12.719899 12.564066 12.671652 12.787832 12.685501 12.518411 12.593132
1367805_at 4.8457303 4.991409 5.09948 4.95324 5.0212255 5.0543866 4.900055 5.1140914 5.130015 4.89514 5.0320215 5.0662704
1367806_at 5.4346147 5.4550004 5.4595823 5.75965 5.430618 5.3729725 5.7107987 5.555496 5.971269 5.480761 5.4052634 5.7841578
1367807_at 8.517647 9.134529 8.9109955 9.164204 9.049554 9.089593 9.106226 8.595029 9.063493 9.267277 9.353662 9.113928
1367808_at 10.251358 10.062246 10.049781 9.730791 10.143082 10.161778 9.952873 10.009788 9.880915 10.316715 10.252529 10.037776
1367809_at 4.869246 4.6855803 4.8478293 4.9842997 4.8610907 4.9768996 4.907478 4.943577 4.893761 4.8844895 4.7719407 5.0682316
1367810_at 6.589427 6.865977 6.604411 6.297113 6.346096 6.826808 6.6264586 6.494379 6.7533526 6.6143627 6.7251773 6.650301
1367811_at 5.449277 5.2925177 4.848672 4.972651 5.2195435 5.1508617 5.043411 5.2810726 5.088933 5.050906 5.291671 5.776231
1367812_at 7.543846 7.510993 7.205516 7.241891 7.5284457 7.6904416 7.521537 7.310007 7.3139763 7.5772314 7.3815646 7.3646803
1367813_at 7.647977 7.6082296 7.1926603 7.169471 7.5181103 7.325246 7.043857 7.035835 7.222481 7.3423657 7.120182 7.346328
1367814_at 8.734423 8.498224 9.11779 8.737045 8.848221 8.437591 8.5168495 8.604223 8.384688 8.637545 8.353148 8.365394
1367815_at 8.585054 8.428593 8.477765 8.421913 8.525647 8.544045 8.677491 8.406766 8.421118 8.794092 8.731135 8.727821
1367816_at 5.33449 4.9831276 5.0874596 5.074753 5.0882783 4.894824 5.062853 5.010539 5.3565445 5.1563363 5.0628324 5.310209
1367817_at 7.952461 7.648141 7.7178874 7.47296 7.8369603 7.7525535 7.6010885 7.7427444 7.6327815 7.673205 7.7548795 7.493193
1367818_at 8.880267 8.509021 8.857834 8.455766 8.565218 8.668484 8.787282 8.453998 8.528778 8.885294 8.7445345 8.549249
1367819_at 12.229825 11.934836 12.066112 11.805684 12.030723 11.971473 11.947659 12.023446 11.789375 11.932756 11.935704 12.099643
1367820_at 9.395684 9.208089 9.310078 9.045168 9.130134 9.290171 9.131871 9.2809105 9.027065 9.584209 9.518156 9.266967
1367821_a_at 4.2866497 3.7747262 4.116004 3.898236 3.9875226 4.0627193 4.1130714 4.0044584 4.0819583 4.021531 3.9767487 4.7211294
1367822_at 5.5887613 5.517247 5.6381407 5.4986014 5.4832416 5.567031 5.5466156 5.533271 5.7202563 5.420594 5.595554 5.6700616
1367823_at 5.815717 5.898648 5.89461 6.55174 5.812846 5.8545666 6.093065 5.8918967 6.2378106 5.7920346 6.043884 5.8962526
1367824_at 8.846777 8.580307 8.865195 8.5171385 8.668173 8.838436 8.795313 8.526467 8.545841 8.8762245 8.64424 8.842736
1367825_at 6.675597 6.742079 6.567635 6.740042 6.580104 6.5496464 6.715047 6.527622 6.7080493 6.481975 6.462516 6.559018
1367826_at 10.076086 9.783824 10.308969 9.533278 9.744851 10.307103 9.737744 9.868544 9.662446 10.275681 9.559739 9.531318
1367827_at 9.610256 9.333825 9.791857 9.223593 9.510752 9.535961 9.589156 9.547355 9.264275 9.728606 9.590716 9.456354
1367828_at 9.663777 9.4330635 9.298416 9.247518 9.353085 9.346573 9.353371 9.334681 9.216186 9.652133 9.442866 9.7425585
1367829_at 11.648908 11.500266 11.605637 11.397561 11.674389 11.461324 11.504483 11.648016 11.219834 11.80658 11.555465 11.673762
1367830_a_at 7.2971697 7.1733284 7.3641677 6.9957623 7.111773 7.299948 6.983435 7.1312447 7.0912423 7.332803 7.2933846 7.2958426
1367831_at 8.772168 8.594531 8.973263 8.400197 8.680935 8.8925 8.6567335 8.629188 8.441994 8.659899 8.772343 8.693978
1367832_at 11.006606 11.045643 11.095738 10.934728 11.133116 11.052284 11.191534 11.12445 10.718073 11.008414 10.909764 10.861204
1367833_at 9.392544 9.024479 9.213534 8.847132 9.148581 9.254349 9.113693 9.062602 8.931604 9.580765 9.450018 9.018045
1367834_at 8.116421 7.7776036 8.23159 7.5417743 7.848683 8.077875 7.747377 7.9308343 7.827702 8.152086 8.351901 7.9449863
1367835_at 5.92682 5.652401 5.6397977 5.716156 5.3875484 5.5770736 5.7545414 5.5971684 5.7520638 5.680023 5.5021315 6.1828604
1367836_at 8.596451 9.560428 8.581238 9.8816 8.704647 9.212317 9.534428 9.418614 9.433849 9.575857 9.864664 9.784475
1367837_at 9.69474 9.327516 9.483267 8.900047 9.392094 9.623953 9.379073 9.372605 9.0174675 9.813656 9.68471 9.482444
1367838_at 12.78056 12.914172 12.760989 12.644617 12.766154 12.488832 12.831634 12.473852 12.586276 12.679085 12.615116 12.68366
1367839_at 10.181606 10.563197 10.148885 9.922323 10.418907 10.234734 10.528064 10.218501 10.189588 10.774728 10.168261 10.290689
1367840_at 8.039939 7.9250154 7.8610353 7.8506813 7.775406 7.7895584 7.7259035 7.8094425 7.649986 8.072644 8.013854 8.092784
1367841_a_at 4.106207 3.7947435 3.6701276 3.7816353 3.640014 3.80147 3.6056206 3.7218924 3.6230016 3.6614218 3.5993962 3.615572
1367842_at 6.452369 6.183063 6.335003 6.316199 6.1499095 6.2932754 6.1978827 6.189265 6.1973467 6.305607 6.252791 6.2090297
1367843_at 10.897316 10.639115 10.549941 10.29332 10.694834 10.486961 10.598167 10.600817 10.300322 10.900392 10.9897 11.077044
1367844_at 9.195344 9.222895 9.01899 8.850778 9.026526 9.096434 8.919726 8.987139 8.878403 9.0843935 8.925791 8.853197
1367845_at 3.6392004 3.6090233 3.7333558 3.7250755 3.703818 3.81095 3.5606222 3.5349457 3.6321938 3.7419975 3.6214156 3.8582253
1367846_at 6.2644386 5.7307825 6.021976 6.105759 5.839095 5.9642215 5.8258557 5.9989743 5.846229 6.0952845 6.1530833 5.9572415
1367847_at 7.97415 7.2414045 6.9685163 7.524801 7.656625 7.1894917 6.607195 6.365729 6.913188 6.980202 5.737942 7.0827093
1367848_at 7.781404 7.6961784 7.633781 7.403226 7.6830807 7.5272684 7.5348516 7.3817315 7.5203447 7.8112636 7.635797 7.5728197
1367849_at 9.572968 9.536427 9.933001 9.297396 9.835019 9.809247 9.638904 9.599631 9.455403 9.674842 9.507359 9.370759
1367850_at 8.075166 7.973685 7.608835 7.5415697 7.6385164 7.5161266 7.5737615 7.475687 7.3207345 7.899829 7.737466 7.6230216
1367851_at 4.0596027 4.1400414 3.913518 4.0167885 3.9549694 4.039713 4.0922537 3.9209125 4.100397 4.1075854 3.9908612 4.292698
1367852_s_at 4.9393673 4.776091 4.9524994 4.9095836 4.6701365 4.588367 4.5693007 4.8537865 4.689412 4.8802767 4.8833666 4.9433193
1367853_at 7.88253 7.766064 7.8392625 7.9971504 7.9795775 8.048325 8.005786 8.072723 8.162403 8.073982 7.9618425 7.58249
1367854_at 11.963961 12.092283 11.913175 11.390821 11.984927 12.084058 12.224129 11.958422 11.587025 11.644628 11.713376 10.873729
1367855_at 8.745216 9.134076 8.803509 8.539075 9.003031 8.7400675 8.656496 9.274513 8.792439 9.264479 9.482441 8.828871
1367856_at 8.891931 9.071367 8.627897 8.700071 8.984693 8.985329 9.361815 9.14554 8.817763 9.603005 9.655568 8.793067
1367857_at 12.209029 12.31942 11.889113 11.916459 12.24244 12.40211 12.419638 12.072359 12.123576 12.410594 12.425006 12.085786
1367858_at 4.417062 4.0798016 4.170087 4.1506186 4.2459226 4.1567945 4.2933254 4.1159167 4.1797376 4.482564 4.0826025 4.049982
1367859_at 5.509578 5.8073015 5.485651 5.122901 5.487404 5.504008 5.2120194 5.418263 5.2843137 5.3861194 5.5248113 5.0880423
1367860_a_at 9.7616825 9.197677 10.215133 9.450307 9.796115 10.244072 9.431365 9.762158 9.779258 9.332173 9.875315 7.795637
1367861_at 5.397286 5.3960924 5.144168 5.2699065 5.2057753 5.487261 5.2819667 5.5565557 4.9910297 5.39521 5.5368176 5.045992
1367862_at 4.0307636 3.7633908 4.0186005 4.0000224 3.8698883 3.8822787 3.842819 3.7806761 3.8579235 3.994736 3.9902923 4.3678007
1367863_at 8.026337 7.679156 8.072662 7.8377156 7.803523 7.9885073 7.90263 7.8679557 7.9783125 7.901108 7.655436 7.971638
1367864_at 6.672672 6.504296 6.1643004 6.1865587 6.1291347 6.059396 5.934114 6.2191453 6.479269 6.1511736 6.33371 6.31879
1367865_at 7.225769 7.4214935 7.120593 7.143808 7.572731 7.477697 7.1377854 7.1668425 6.863724 7.4941015 7.1527514 7.159174
1367866_at 6.1979856 6.4533 6.4466333 6.380201 6.354289 6.3150043 6.4645004 5.9771547 6.201735 6.129936 6.086416 5.9800763
1367867_at 8.928272 8.559368 8.713421 8.467064 8.571098 8.615029 8.542463 8.552126 8.422043 8.927975 8.7173195 8.630648
1367868_at 8.438675 8.312925 8.506887 8.327224 8.474639 8.556889 8.3829 8.488531 8.434652 8.734776 8.574739 8.446415
1367869_at 9.94197 9.787423 9.784458 9.609532 9.888109 9.612515 9.577141 9.97649 9.338324 9.908272 9.609693 9.686992
1367870_at 9.18667 9.099396 9.137666 8.830339 8.997786 8.931762 8.979212 8.966266 8.96532 9.211435 8.985442 8.864898
1367871_at 13.507846 13.2715025 13.547048 13.294035 13.546184 13.576327 13.628051 13.500163 13.445733 13.643 13.494828 13.506834
1367872_at 8.674139 8.529527 8.586649 8.231492 8.510675 8.518178 8.477348 8.456846 8.232758 8.491095 8.453692 8.421332
1367873_at 9.137794 9.188502 9.303616 9.014505 9.240468 9.115634 9.204442 9.093914 8.977657 9.414123 9.307599 9.052939
1367874_at 6.3215046 6.5093217 6.4663186 6.528726 6.561301 6.5937 6.4405465 6.214751 5.758427 6.6179695 6.5506306 6.0427732
1367875_at 9.161284 9.219495 9.074283 8.975561 9.110011 9.137411 8.967041 9.104721 9.007416 9.27682 9.182062 9.079668
1367876_at 6.692673 6.4658613 6.6126976 6.276367 6.413299 6.615889 6.319715 6.6334734 6.352036 6.6113977 6.517531 6.3435555
1367877_at 8.316834 7.9126234 7.965401 7.846971 8.051176 8.015905 8.074333 8.022484 7.905177 8.162161 8.03747 8.00386
1367878_at 8.671105 8.512199 8.910461 8.51316 8.419738 8.527903 8.48439 8.405031 8.528624 8.745577 8.797409 8.840418
1367879_at 7.208304 7.10186 7.0831404 6.9042044 7.0163465 7.169958 6.992407 6.9090214 6.707279 7.333949 7.1662736 6.5908422
1367880_at 5.37662 5.1507854 5.161574 5.095713 5.150938 5.265214 5.179822 5.1274414 5.0062275 5.35488 5.146558 4.87228
1367881_at 7.7515554 7.864698 7.827828 7.983313 7.7194366 7.974394 7.827681 7.8598347 8.00091 8.06872 7.828911 7.7718587
1367882_at 7.0220923 7.0687265 6.8134003 7.266366 6.8995743 7.127662 6.9454746 7.021716 7.090604 6.98859 6.918716 7.1610155
1367883_at 6.9116044 6.834272 7.037306 6.829184 7.1122127 6.9159513 6.786758 6.765071 6.788498 7.36022 7.451772 7.1026125
1367884_at 10.347802 10.527683 10.566424 10.332806 10.611448 10.693634 10.486052 10.812941 10.270153 10.548906 10.539397 10.144632
1367885_at 11.845775 11.666321 11.870635 11.687001 11.745467 11.64436 11.77048 11.882218 11.841321 11.937655 11.767788 11.735513
1367886_at 7.546201 7.634353 7.864823 7.4247675 7.5317173 7.5647306 7.3618875 7.353117 7.7512035 7.624812 7.5083585 7.523716
1367887_at 12.809148 12.800371 12.798151 12.741616 12.717253 12.8184595 12.6884365 12.738569 12.618367 12.7914715 12.765258 12.617366
1367888_at 4.1040435 4.221954 4.167909 4.4050894 4.1260366 4.0411315 4.055505 3.9649029 4.2172184 4.1834536 4.0119715 4.3110065
1367889_at 8.651364 8.400463 8.344259 8.183354 8.676426 8.218239 8.100383 8.292767 8.096626 8.902163 8.115427 8.207035
1367890_at 7.018236 6.868002 7.1279583 6.75788 6.946376 7.0056553 6.7557592 6.86506 6.5490775 7.072126 6.8783503 6.6922603
1367891_a_at 5.2229905 5.171554 5.3878098 5.777605 5.5516753 5.454927 5.4722223 5.1764226 5.5036826 5.677103 5.582952 5.3766227
1367892_at 10.71426 10.380945 10.501704 10.677475 10.748411 10.5471325 10.456744 10.661608 10.559927 10.590756 10.6089945 10.617817
1367893_a_at 6.756424 6.828934 6.6597524 6.3856773 6.5741944 6.670198 6.6319456 6.5210705 6.281904 6.7484016 6.5976853 6.4312615
1367894_at 12.195899 12.08485 11.7401495 12.307211 12.839859 11.832771 11.901156 12.00371 11.281721 12.509211 12.724115 11.806464
1367895_at 10.310667 10.479966 10.553476 10.184906 10.492936 10.424709 10.42686 10.42387 10.10234 10.488147 10.401011 10.285441
1367896_at 13.80661 13.815936 13.620526 13.454913 13.618106 13.52964 13.235243 13.665428 13.509193 13.864391 13.495729 13.874478
1367897_at 10.075222 10.05987 9.969469 9.757793 9.92705 10.065227 9.906563 10.053067 9.929777 10.173574 10.064351 10.201286
1367898_at 9.338293 9.213769 9.161254 9.375289 9.25032 9.138609 9.178579 9.150088 9.429221 9.40905 9.442058 9.371669
1367899_at 6.8292613 7.243628 6.989971 7.2960734 7.091303 7.254307 7.019953 6.954082 7.278445 6.892293 7.1447916 6.366125
1367900_at 8.186379 7.821274 8.014201 8.071464 8.165742 7.900888 8.211889 7.972859 7.87978 8.517872 8.078583 7.8103085
1367901_at 8.833357 8.607611 8.598876 8.564496 8.661156 8.499216 8.755065 8.59332 8.352639 8.9772 8.78961 8.554305
1367902_at 7.481728 7.5300713 7.2020082 7.230972 7.3282933 7.3000793 7.2631326 7.337422 7.096214 7.4460673 7.27895 7.049961
1367903_at 8.82647 8.768474 8.837217 8.821672 9.035751 8.969128 8.799168 8.924618 8.678408 9.09306 9.073727 9.1313305
1367904_at 6.3915324 6.707677 7.347459 6.847156 5.8850875 6.988984 6.676778 6.0895286 6.4687767 6.343869 6.572679 6.3270864
1367905_at 10.269973 10.053916 10.267637 9.8908825 10.2609415 9.97084 10.088397 10.2921715 10.0803385 10.297477 10.19454 9.954645
1367906_at 10.352441 10.471456 10.143447 10.003119 10.213685 10.01792 9.993707 10.22129 9.796218 10.24936 10.358165 10.166514
1367907_a_at 9.176099 8.904073 8.997931 8.882139 8.952617 9.03677 8.954402 8.880547 8.956426 9.4592 9.554705 9.369675
1367908_at 11.536548 11.451671 11.620411 11.289038 11.568904 11.507339 11.474663 11.66014 11.233237 11.640025 11.576287 11.469303
1367909_at 11.881873 11.552562 11.782487 11.488514 11.643739 11.740256 11.611551 11.66961 11.670341 11.696573 11.666128 11.703507
1367910_at 7.174322 7.27782 7.483008 7.3531947 7.284975 7.4803605 7.214534 7.318023 7.2156186 7.51435 7.296908 7.352929
1367911_at 7.7595234 7.681873 7.555998 7.317825 7.650677 7.543889 7.7292643 7.647117 7.692307 7.466023 7.7159443 7.6078835
1367912_at 6.1754827 6.217712 6.4327316 6.1587567 6.17252 6.075776 6.16743 6.1904864 6.1030073 5.9528337 6.017261 5.7255354
1367913_at 7.0569654 6.8846397 6.9916267 6.7162704 6.908714 6.889744 6.7863884 6.76265 6.879629 6.8115716 6.6599436 6.81203
1367914_at 6.48723 6.3104963 6.292447 6.2628527 6.288198 6.3647876 6.337377 6.2502313 6.4062223 6.3692894 6.511161 6.2818522
1367915_at 8.669523 8.616948 8.628677 8.618055 8.767507 8.755752 8.639236 8.697172 8.481677 8.942171 8.769035 8.788925
1367916_at 6.1561284 6.0397477 5.9350038 6.076242 6.187408 5.9122787 5.983133 6.06512 6.204657 5.729944 6.0203853 6.240656
1367917_at 13.4542265 13.373737 13.3870535 13.439757 13.385122 13.397914 13.5108185 13.43419 13.328866 13.560624 13.475678 13.434617
1367918_at 5.2031727 4.8833103 4.974235 4.981811 5.1070995 4.9005194 4.968099 5.154438 5.1614656 5.1251984 5.2383347 5.4441442
1367919_at 6.0964284 5.9207745 5.852483 5.783945 5.6399217 5.712407 5.8474536 5.6407924 5.8584867 6.0016966 6.224421 6.042142
1367920_at 4.894578 5.2817707 5.417081 5.7266345 5.423054 5.594032 5.4252963 5.4031262 5.7453446 5.6139674 5.4342594 5.2815866
1367921_at 7.6752796 7.434463 7.3968134 7.0127964 7.483433 7.385353 7.181873 7.2608566 7.066875 7.3937545 7.2543583 7.274148
1367922_at 7.7844763 7.6779776 7.656669 7.63559 7.4964976 7.803628 7.58809 7.556365 7.4805903 7.638324 7.60585 7.564827
1367923_at 5.394011 5.318729 5.41846 5.5519648 5.4709115 5.349603 5.461412 5.344184 5.5413904 5.493132 5.468256 5.7063875
1367924_at 7.2371845 7.219185 7.080891 7.2032156 7.3202186 7.3410697 7.0327015 7.1881905 7.2338185 7.3005667 7.3480387 7.0836377
1367925_at 7.4202623 7.3584785 7.2004347 6.843837 7.2075844 7.186782 6.9934125 7.0240226 6.6654606 7.275259 7.169876 7.1004033
1367926_at 8.265999 8.22154 8.244696 8.093495 8.284652 8.06532 8.319952 8.110035 8.284852 8.423137 8.3796425 8.33632
1367927_at 10.132629 10.06659 9.994395 9.776836 10.047105 10.099431 9.962846 10.132316 10.0620165 10.382703 10.229975 10.175864
1367928_at 3.9168632 3.7469773 3.7943277 3.7453027 3.8640256 3.8863482 3.7618542 3.9145818 3.7229617 3.9440646 3.8426166 3.9231985
1367929_at 9.849009 9.61721 9.516587 9.881073 9.963713 9.55968 9.661427 9.660643 9.606262 10.018568 9.941631 9.731335
1367930_at 3.8858774 3.8236685 3.7136395 4.0022383 3.7446058 3.9440513 3.707262 3.9117713 4.0511045 3.8302727 3.9101725 3.757737
1367931_a_at 9.343261 9.362257 9.836009 9.285938 9.509146 9.692827 9.682064 9.705751 9.445802 9.751203 9.7101965 9.560456
1367932_at 11.935102 12.250446 11.792634 11.546474 12.062277 11.857744 12.389992 11.472907 11.964106 12.395704 12.070267 12.113277
1367933_at 8.169529 7.999038 8.315153 7.570195 8.315008 8.031176 7.7539535 7.698826 7.7358236 8.062206 7.827862 7.819895
1367934_at 5.7754507 5.4679174 5.555542 5.5365314 5.6395283 5.6439447 5.565007 5.463741 5.4053574 5.7362375 5.603009 5.58356
1367935_at 8.497712 8.299933 8.629951 8.150462 8.396058 8.414269 8.211872 8.358508 8.094007 8.376686 8.166712 8.16961
1367936_at 7.166002 7.040159 7.0305405 6.9047394 7.22807 7.14466 6.889539 7.05548 6.688666 6.994322 7.1613364 6.897981
1367937_at 7.5443106 6.882451 7.4701777 7.3020577 7.907595 7.345497 7.686471 7.53756 7.5745463 8.229618 7.3007727 7.3756595
1367938_at 10.923406 10.79523 10.971134 10.735793 11.025563 11.192356 11.082969 10.762922 10.914092 11.202088 11.175373 11.330987
1367939_at 10.618522 10.678183 10.411356 9.769493 9.992471 9.928346 10.628401 9.774952 9.940799 10.972768 10.290033 10.3785095
1367940_at 6.1270957 5.2756968 5.8944674 5.2531657 5.591645 5.505925 5.9473095 5.187974 5.1455255 5.9322143 5.460369 4.9444494
1367941_at 9.229437 9.059439 9.055357 8.791241 9.067445 9.136343 9.071787 9.071792 8.811926 9.244554 9.123852 9.064348
1367942_at 6.978122 7.252717 6.8881626 6.766577 7.0430536 6.634575 6.819997 6.859648 6.537476 7.459415 6.9473877 6.9642935
1367943_at 7.674658 7.5918784 7.642812 7.392647 7.4890265 7.4956937 7.083759 7.3124933 7.380977 7.8159976 7.675938 7.369937
1367944_at 5.931587 5.899979 5.855205 5.817805 5.742745 5.80725 5.956183 5.8255963 5.933868 5.691341 5.5299554 5.833826
1367945_at 11.5345745 11.362083 11.471323 11.204706 11.291676 11.110529 10.884746 11.388615 11.086993 11.502237 11.410965 11.294382
1367946_at 9.9955635 9.401724 9.673028 9.352703 9.706429 9.799554 9.517979 9.311293 9.219588 9.818175 9.813944 9.557094
1367947_at 8.455529 8.4667845 8.371241 8.565701 8.440568 8.4439535 8.500447 8.301126 8.410426 8.521684 8.480548 8.402097
1367948_a_at 10.185347 9.930064 10.020948 9.739383 9.97471 9.923042 9.890143 9.765005 9.659086 9.994797 9.668833 9.848724
1367949_at 6.4118924 6.6227765 6.478193 6.834596 6.5868893 6.559755 6.7455063 6.6457515 6.9105654 6.276607 6.5477333 6.34408
1367950_at 7.7895117 7.4665895 7.789763 7.494304 7.519272 7.7063904 7.5678563 7.1137776 7.4812493 7.6072416 7.5249977 7.1803555
1367951_at 4.840345 4.430896 4.4485717 4.455606 4.5391655 4.5021515 4.456953 4.253539 4.6658607 4.440377 4.4888954 5.1047473
1367952_at 6.907867 6.7960277 6.6654186 6.214662 6.8849163 6.7306337 6.6677737 6.9588976 6.0293818 6.5412774 6.4932737 6.1594505
1367953_at 4.723878 5.089497 4.9282246 4.7790194 4.713669 4.631006 4.6715865 4.664247 4.842825 4.8632245 5.218734 4.882559
1367954_at 6.567106 7.222983 6.9595304 6.571052 6.6971054 7.290578 5.9119773 7.298434 6.98964 7.152077 6.4391713 7.1651936
1367955_at 6.304777 6.333057 6.354201 6.1755404 6.180109 6.2808943 6.2246532 6.4103665 6.329559 6.5624266 6.4778943 6.296376
1367956_at 5.9432554 5.7221947 5.9065375 5.495904 5.670465 5.9306173 5.6198783 5.6596503 5.797533 5.574593 6.0275497 5.6628294
1367957_at 8.795276 9.134634 9.176488 8.865262 8.7213745 9.467041 9.660953 9.428927 9.375321 8.676431 7.914239 8.130819
1367958_at 8.68361 8.766169 8.896947 8.744844 8.749648 8.696239 8.620514 8.7058735 8.465252 8.882125 8.861179 8.651143
1367959_a_at 5.74405 6.3116093 6.391624 6.0105042 6.400094 5.8911843 6.1308284 6.290859 6.372981 6.106404 6.091308 6.158683
1367960_at 8.043837 7.8949943 7.7288857 7.681705 7.952244 7.8851566 7.566764 8.03551 7.683516 8.062233 7.972792 8.150829
1367961_at 4.332194 4.0291905 4.0201454 4.009527 4.0589566 4.0626163 4.01027 4.1925516 4.199359 4.225849 4.1767254 4.2274094
1367962_at 4.5160933 4.5567565 4.4283466 4.478612 4.607554 4.441271 4.4539638 4.517285 4.613302 4.6312575 4.378424 4.658886
1367963_at 7.3848605 7.3033795 7.3904834 7.060924 7.2962394 7.3394723 7.315978 7.273427 7.2099056 7.1278567 7.298504 7.2376223
1367964_at 5.0395694 4.821342 4.979744 4.8587503 5.0017853 4.957819 4.8506002 5.04924 4.8050585 5.149226 4.9399414 5.0416694
1367965_at 6.4927583 6.3321695 6.704671 6.404793 6.4748516 6.8988514 6.5442295 6.5460963 6.424719 6.7079735 6.8449955 6.6161747
1367966_at 9.705467 9.556544 9.563957 9.534634 9.566896 9.420736 9.441475 9.542597 9.52923 9.511887 9.500813 9.36018
1367967_at 7.0023885 6.7085657 6.530266 6.521848 6.513534 6.7281513 6.6340356 6.6962323 6.617729 6.781257 6.845342 6.9281926
1367968_at 3.7804496 3.7927244 3.8797524 3.8287504 4.0041227 3.799264 3.9488163 3.615836 3.8014674 3.6777706 3.8936663 3.9467778
1367969_at 10.487439 10.563326 10.626308 10.62424 10.70669 10.58243 10.737103 10.851651 10.478078 10.753696 10.960879 10.592586
1367970_at 4.19384 3.9808996 4.2880664 3.8906207 4.366431 4.2152042 4.3260612 4.0943265 4.1296983 4.199909 4.08955 4.2827187
1367971_at 10.296656 10.181291 10.157465 10.039114 10.150812 10.139141 9.904194 9.966675 9.907465 10.25413 10.054036 10.052427
1367972_at 9.766449 9.626457 9.871105 9.422575 9.625645 9.824532 9.524525 9.660607 9.570298 9.674484 9.61577 9.546734
1367973_at 4.5149307 4.6661353 4.4911423 4.5907273 4.5599637 4.5049486 4.617476 4.6296453 4.721629 4.232394 4.4728336 4.5881643
1367974_at 8.669768 9.044681 8.401253 8.3415 8.277996 8.334318 8.645023 8.380358 8.153861 8.645188 8.551748 8.690685
1367975_at 5.1086626 5.9625335 5.018851 5.321748 5.5932083 5.221531 5.709197 5.4363723 5.457406 5.440202 5.890231 5.6330395
1367976_at 6.9757414 6.862191 7.32906 6.639666 6.7272897 6.777434 6.7012887 6.880654 6.560507 6.9206233 6.952769 6.714336
1367977_at 3.8659072 3.8855693 3.9587317 4.1188517 3.8062458 4.0592594 4.126522 3.9532812 4.2259507 3.8924255 4.128956 3.8418412
1367978_at 5.6595354 6.0427666 5.9116826 5.903647 5.893683 5.9808116 6.056464 5.8816876 6.201118 5.776736 5.974251 6.1725173
1367979_s_at 11.3017845 11.65458 11.031822 10.851393 11.61766 11.554641 11.566958 11.147124 11.515643 12.171342 11.804335 11.437788
1367980_at 8.020037 8.219479 7.97506 8.13884 8.122088 8.204073 8.0688095 7.800639 7.953505 8.037416 7.7726893 7.673387
1367981_at 7.297056 7.1460705 6.954949 7.039222 7.085176 7.24391 7.23963 7.196573 7.1679897 7.2040315 6.8550076 6.7386146
1367982_at 10.086016 9.856251 10.309232 10.423397 10.436605 10.05448 9.760009 9.901457 9.37856 9.709222 10.170678 9.750956
1367983_at 5.302889 5.2707872 5.399465 5.0902333 5.1464233 5.22519 5.25319 5.350796 5.3690696 5.351171 5.4859376 5.315034
1367984_at 6.9844484 6.7737727 6.832993 6.458426 6.5889897 6.7480016 6.571568 6.7344456 6.6326175 6.6444945 6.406581 6.381474
1367985_at 7.356549 6.416932 5.885335 6.3304734 6.419496 6.6766562 6.5984693 6.628905 7.78335 6.7510715 6.838102 6.666969
1367986_at 7.0726714 6.650838 6.979603 6.690596 7.1587033 6.7510295 7.336496 6.9284825 6.575135 7.489308 7.0892453 6.706755
1367987_at 8.656381 8.723234 8.543028 8.473573 8.588427 8.56842 8.721747 8.633764 8.474139 8.694883 8.671197 8.516355
1367988_at 13.018488 13.056131 13.012861 12.929765 12.8968525 12.967273 12.944202 12.983233 12.9051485 13.006136 12.637157 12.996887
1367989_at 4.7173376 4.620128 4.5418267 4.5562363 4.4109216 4.5080833 4.412279 4.4544954 4.759102 4.394254 4.47503 4.8358035
1367990_at 5.0800896 4.855605 5.141614 5.106719 5.197967 5.047392 5.2335997 5.2543144 5.1685166 5.117402 5.0790377 5.401852
1367991_at 9.436652 9.184273 9.269018 9.070682 9.281993 9.305401 8.977816 9.017849 9.039111 9.297559 9.187887 9.102969
1367992_at 4.615327 4.7845273 4.751943 4.636154 4.6744046 4.689001 4.820151 5.1339116 4.897297 4.795191 4.7191186 4.94414
1367993_at 7.1818323 7.1030107 7.073237 6.8861766 7.3356886 7.1560173 6.891344 6.8279815 6.9278593 7.1398335 7.215384 7.033335
1367994_at 10.301784 10.004317 10.06029 9.897978 9.999967 9.731037 9.846076 9.823816 9.580204 10.030572 9.837297 9.683501
1367995_at 13.2373 13.20271 13.223541 13.119825 13.080462 13.136558 13.243652 13.194389 13.020645 13.069963 13.151708 13.056115
1367996_a_at 7.6348553 7.745529 7.7716303 7.839525 7.660206 7.8859506 7.5959 7.703266 7.771929 7.4109664 7.4959507 7.3674912
1367997_at 7.8656783 7.7079096 7.633065 7.3019223 7.4730587 7.824393 7.7275343 7.7065544 7.5911036 8.033741 7.6988373 7.6620727
1367998_at 9.349836 6.6004615 8.139105 8.26349 9.090561 6.294771 9.231659 8.372201 6.911438 8.271361 8.350165 6.994514
1367999_at 12.601948 12.477438 12.618402 12.526924 12.641201 12.551136 12.736104 12.670295 12.5285425 12.662835 12.527272 12.507173
1368000_at 14.338667 14.3310375 14.35119 14.343833 14.363744 14.379731 14.351162 14.343181 14.351162 14.306213 14.363679 14.31215
1368001_at 4.193686 4.0681486 4.347868 3.950842 3.9570744 4.0583687 4.01129 3.9502285 3.9956915 3.9541466 4.155001 4.1438537
1368002_at 7.4791384 7.295291 6.955516 6.8965235 7.177526 7.219349 7.1557655 6.993178 7.279545 7.153752 7.2317963 7.3298774
1368003_at 6.0397415 5.715887 6.004304 5.9981084 5.856767 5.92127 6.1150427 5.719112 5.7215185 5.949249 5.8295946 6.1811495
1368004_at 9.239059 8.935048 8.830968 8.914479 8.96612 8.971465 8.872923 9.253682 8.9831 9.28844 9.09404 9.026273
1368005_at 5.7472014 5.5374103 5.6636257 5.871772 5.6788464 5.808911 5.728623 6.2063384 5.9438963 5.868627 5.743967 6.3518505
1368006_at 7.0782213 7.4716625 7.3693156 7.1520042 7.0084066 7.096565 7.2589693 7.0458856 7.190472 7.4191995 7.5210414 7.1320887
1368007_at 7.1829925 6.979206 7.4309382 7.5019417 7.183005 7.1137743 7.134463 6.835154 6.963991 6.682241 7.4130974 7.0055714
1368008_at 5.1798096 5.217277 5.3636627 5.3153033 5.153519 5.120079 5.273924 5.159896 5.2058454 5.321022 5.518547 5.1698093
1368009_at 9.030675 9.176345 9.17672 9.363184 8.881023 9.695595 9.025617 9.500513 9.43949 9.153869 8.884343 8.605598
1368010_at 7.353599 7.0902934 7.2052684 7.072973 7.1220827 7.21385 7.0423822 7.097755 7.0975084 7.2833037 7.354339 7.2164593
1368011_at 8.030945 7.8335433 7.802606 7.8410487 7.883629 7.845053 7.8643174 7.8324485 7.703203 7.894256 7.663336 7.9990625
1368012_at 6.747317 6.4242525 6.120766 6.5086474 6.4395957 6.2010627 6.324276 6.3987303 6.1875105 6.2023597 6.3197627 6.045948
1368013_at 4.3904796 4.342597 4.447459 4.5429535 4.426956 4.274536 4.43969 4.3116293 4.5177035 4.3036366 4.255765 4.3869677
1368014_at 4.7499275 4.6558886 4.503459 5.0424166 4.7442484 4.5332003 4.7479725 4.680895 5.1115217 4.406619 4.6249037 4.9220877
1368015_at 5.811447 5.8396597 5.945743 5.7019324 6.151538 5.8150773 5.7236857 5.8974466 6.030242 6.0839634 6.049443 6.0380135
1368016_at 12.495114 12.645031 12.644232 12.535746 12.696178 12.753975 12.843766 12.651113 12.672912 12.917361 12.75454 12.572063
1368017_at 4.8146806 4.8619413 4.910447 4.831682 4.845299 4.9602847 4.7580748 4.8443675 4.872611 4.988985 4.837983 4.932248
1368018_at 8.515778 8.620603 8.648341 8.40044 8.721792 8.443883 8.58941 8.542361 8.385264 8.458613 8.195139 8.152794
1368019_at 7.6772623 7.545178 7.400794 7.257452 7.581231 7.400698 7.2399583 7.439609 7.247566 7.560082 7.5782113 7.27966
1368020_at 7.171162 7.3510075 6.6557345 6.435104 7.037004 6.9695487 7.2658014 6.791147 7.0215592 7.7613983 7.3465967 6.8816953
1368021_at 13.641529 13.66339 13.635146 13.78307 13.851466 13.60172 13.863482 13.840659 13.817173 13.694789 13.502381 13.667985
1368022_at 7.0109186 6.7448797 6.648785 6.339187 6.742311 6.9668884 6.6103587 6.668242 6.7912984 6.848977 6.723664 6.766353
1368023_at 7.1735125 6.8971033 6.992557 6.978305 6.869642 6.786365 6.807614 6.710417 7.0211368 6.743453 6.8213167 6.8725476
1368024_at 6.307604 6.5459394 6.289804 6.3997846 6.5926576 6.4514723 6.4131246 6.174369 6.4133196 6.4621296 6.3599925 6.300427
1368025_at 6.232947 6.205005 6.284348 6.706331 6.8200393 6.4769597 6.080521 6.5000267 6.587716 6.62792 6.809185 6.2549696
1368026_at 7.4930067 6.925287 7.180171 6.809016 6.9894676 7.3555665 7.072363 7.2504444 6.882842 7.288114 7.0722218 7.12158
1368027_at 6.8564463 6.797646 6.817343 6.72578 6.412974 6.754115 6.5151334 6.5250196 6.804691 6.6920857 6.9229994 6.831597
1368028_at 4.388362 4.26956 4.447376 4.494774 4.140901 4.220496 4.3481503 4.054551 4.2523165 4.5682125 4.3663683 4.68774
1368029_at 10.626461 10.506045 10.501648 10.332327 10.588807 10.686481 10.40046 10.574148 10.333537 10.65534 10.553922 10.472322
1368030_at 8.1578865 8.517418 8.574324 8.415023 8.62514 8.708754 8.781108 8.675745 8.426308 8.881578 8.682648 8.228509
1368031_at 7.228612 7.0438104 7.5072117 6.783647 7.3207264 7.169602 7.043716 7.0347376 7.0038476 7.2587433 7.2998304 7.0233517
1368032_at 6.076517 5.9661403 6.8460193 5.590202 6.046333 6.381577 5.8878555 6.2326517 5.6347466 6.319639 6.8925066 6.0430465
1368033_at 5.683252 5.8510275 6.214785 5.8323474 5.995649 5.8838277 5.7173634 6.0236945 5.98904 5.8185964 6.205535 5.9898577
1368034_at 4.254535 4.2685633 4.157036 4.340045 4.2029886 4.278446 4.2182446 4.246649 4.25117 4.1986427 4.256053 4.3459244
1368035_a_at 10.76612 10.510249 10.505342 10.552825 10.8401785 10.770208 10.600747 10.625273 10.560999 10.415149 10.057096 10.047526
1368036_at 11.087715 10.982463 10.885339 10.982 11.05875 10.916027 10.919513 10.951959 10.815942 10.803696 10.534354 10.565734
1368037_at 6.9464083 6.7219596 6.6343846 6.612913 6.9393425 7.017168 6.821055 6.796799 6.7357945 6.795155 7.1992664 6.964633
1368038_at 8.360726 8.080599 8.105916 7.6074553 8.365114 7.9514236 7.7757807 8.317941 7.597004 8.019473 8.243549 8.016455
1368039_at 6.04702 6.448139 6.2433233 6.069493 6.509392 6.425304 5.9862103 6.5282 5.9809527 6.391362 6.457169 5.747846
1368040_at 8.151875 8.139021 8.20229 8.047056 8.145277 8.128876 8.058113 8.189762 8.089441 8.342627 8.2157755 8.221884
1368041_at 9.472624 9.151714 9.272555 9.288442 9.4257965 9.360601 9.35582 9.305109 9.312739 9.567655 9.451937 9.440996
1368042_a_at 10.637397 10.585194 10.64766 10.516829 10.605228 10.718285 10.551801 10.454802 10.400453 10.779682 10.708483 10.23219
1368043_at 7.9064884 7.648138 7.8454823 7.6577806 7.69681 7.6596785 7.744949 7.8013153 7.600096 7.8864026 7.9955072 7.983739
1368044_at 3.310755 3.3666406 3.2746036 3.428963 3.3656025 3.3322778 3.2658243 3.4454162 3.567453 3.4628353 3.2176669 3.4175797
1368045_at 9.460331 9.451939 9.377678 9.459808 9.451313 9.391855 9.38665 9.46487 9.395546 9.504358 9.585082 9.481552
1368046_at 9.157101 9.649855 9.6966915 9.517794 9.781395 9.714242 9.716384 9.762671 9.542013 9.830779 9.85755 9.481846
1368047_at 8.0474 7.69357 8.0354 7.5485744 7.5280356 7.784665 8.162346 7.595226 7.8136663 8.372903 7.888542 7.0529943
1368048_at 13.98859 14.062088 14.084858 14.028185 13.935141 14.154549 13.947083 14.151512 13.984383 14.16693 14.043719 13.967574
1368049_at 10.989562 10.696517 11.130915 10.558587 10.660743 11.25316 10.80636 10.840256 10.801037 11.014264 10.998253 10.92923
1368050_at 7.4210114 7.4197135 7.6187177 6.852204 7.46726 7.6802917 7.4974403 7.499337 7.0731506 7.22901 6.950467 6.6880546
1368051_at 11.405505 11.328461 11.181604 11.01877 11.420123 11.181741 11.228498 11.53662 11.188524 11.451549 11.635569 11.59663
1368052_at 4.8177423 4.7289677 4.711828 4.8868146 4.908101 4.8492994 4.7753925 4.6270375 4.669408 4.8801 4.788028 4.863223
1368053_at 5.912949 5.9050775 6.1384745 5.9431076 6.398239 5.8301983 5.5948076 6.029314 5.674642 6.060329 6.0943794 5.9409275
1368054_at 7.027936 6.9751005 6.8045588 6.6639066 6.69315 7.0197606 6.7150283 6.573104 6.667465 6.7150803 6.600575 6.825363
1368055_a_at 7.7041364 7.707316 7.6555123 7.2602696 7.753497 7.70564 7.64271 7.2843285 7.4092655 7.662971 7.5059915 7.200918
1368056_at 7.265488 7.2873044 7.160618 7.058772 7.2101307 7.213604 7.1580024 7.0807652 7.174076 7.2051783 7.263875 7.2201014
1368057_at 9.094375 8.566622 8.134707 8.384866 8.502144 8.175145 7.948126 8.2726 7.9679227 8.935369 8.558188 8.653536
1368058_at 6.580762 6.5177174 6.6118255 6.5158033 6.6202774 6.539554 6.452073 6.7644806 6.230981 6.8911886 6.636947 6.6877813
1368059_at 8.8855295 9.169092 7.2780285 8.918176 8.4082985 8.806156 8.259756 8.554195 8.336681 8.462727 8.433076 9.631329
1368060_at 12.843487 12.759202 12.769099 12.704677 12.725614 12.6560955 12.72187 12.667531 12.603259 12.7511835 12.537388 12.74289
1368061_at 6.7937775 6.934434 6.4067845 6.984782 6.634497 6.5558963 6.814751 6.603679 6.779577 5.999671 6.341756 6.3965836
1368062_at 8.49781 8.493226 8.838646 8.138258 8.587531 8.698646 8.5506115 8.502029 8.329989 8.723957 8.764567 8.445765
1368063_a_at 8.133653 8.272229 8.253464 8.314671 8.435218 8.179623 8.357108 8.401428 8.072542 8.475275 8.445666 8.781901
1368064_a_at 10.159435 10.055664 10.138616 10.025857 10.233721 10.268543 10.149401 9.936497 9.861495 10.477529 10.484887 10.283654
1368065_at 7.336474 7.4470344 7.1216536 6.9631715 7.0313888 7.434867 7.1789546 7.25426 6.9966574 7.5330725 7.631382 7.271228
1368066_at 6.084288 5.9621053 5.7523212 5.67745 5.8189974 5.9879246 5.8251395 5.846938 5.6520195 5.826946 5.947901 5.8559685
1368067_at 8.255226 8.276859 8.236472 8.225607 8.156927 8.281445 8.048398 8.192665 7.814247 8.259391 8.393728 8.164026
1368068_a_at 7.1111593 7.247882 7.1712856 6.8500547 7.256282 7.0725837 6.84599 7.0137086 6.764392 7.1169834 7.0944757 7.0945883
1368069_at 8.126215 8.007403 8.17093 8.040851 8.106485 8.103187 8.019701 7.9847064 7.9842052 8.161961 8.200083 8.211691
1368070_at 8.062053 7.795792 7.7647424 7.615291 7.813749 7.7931123 7.73376 7.649264 7.5589094 8.003428 7.7981095 7.89041
1368071_at 11.880742 11.846518 11.420607 11.535988 11.769423 11.778421 11.811675 11.575694 11.5189495 11.920039 11.614609 11.778465
1368072_at 6.0477576 6.1077366 5.9299707 5.9334745 6.251981 6.2408357 6.09201 5.978063 5.866267 6.226685 6.2085276 6.201967
1368073_at 8.767715 8.141348 8.394608 7.5391207 7.79534 8.310716 8.11548 7.947297 8.008171 8.332039 8.0330925 7.607322
1368074_at 6.418937 6.340333 6.0938106 6.1039004 6.295286 6.3575215 6.4180017 6.3704443 5.8695807 6.563957 6.6047125 6.1892743
1368075_at 10.743562 10.643964 10.807901 10.494637 10.908386 10.898709 10.482373 11.0894 10.564533 10.779602 10.809113 10.182171
1368076_at 7.211528 7.1834636 7.2742543 7.1948013 7.18267 7.2377486 6.9018426 7.272591 7.0291495 7.1647024 7.2229385 7.038641
1368077_at 13.091502 12.974825 13.185494 12.923484 13.1180315 12.992417 13.077245 12.923704 12.882454 12.859244 12.946564 12.989807
1368078_at 4.18064 4.6213393 3.8377585 4.389863 4.169301 3.904196 3.915588 3.7953846 3.7968397 4.0285373 4.31572 3.8775232
1368079_at 8.8865595 8.900756 8.753727 8.509687 8.927493 8.493589 9.217897 8.926764 8.474142 8.862595 9.022314 8.344292
1368080_at 3.7121725 3.6885777 3.787085 3.7684343 3.7050064 3.7745004 3.7311034 3.6604707 3.5709758 3.7668855 3.6911595 3.8312514
1368081_at 7.347591 7.2287555 7.103169 7.301681 7.334221 7.129237 7.2707896 7.0653734 7.2196927 7.1197267 7.212408 7.390918
1368082_at 8.578984 8.475364 8.380204 8.275404 8.490447 8.442597 8.237328 8.374469 8.303601 8.709435 8.643172 8.416855
1368083_at 8.790958 8.424128 8.440672 8.328426 8.433375 8.482125 8.294958 8.44326 8.17723 8.848394 8.570816 8.606098
1368084_at 6.1455784 5.867457 6.2135377 5.957375 6.021858 6.1544743 6.0445147 6.2465534 6.2752666 6.0952573 6.0717506 6.4899564
1368085_at 10.336211 10.122091 10.148558 10.190144 9.993526 9.967681 10.195346 10.28131 9.954208 10.194697 9.974903 10.147882
1368086_a_at 8.062298 8.684019 8.305138 8.248238 8.277474 8.311335 8.013997 8.56176 8.406638 9.015434 9.104474 8.685596
1368087_a_at 8.380017 7.8900604 8.657452 7.8765507 8.186693 8.292662 8.068031 8.164789 8.103819 8.331905 8.26325 7.633133
1368088_at 6.7629128 6.903096 6.6258907 6.38346 6.673409 6.6908937 6.6555567 6.4438987 6.635793 7.0486345 6.980776 6.800296
1368089_at 8.441053 8.363119 8.34632 8.088747 8.282636 8.227322 8.172043 8.178306 7.9010434 8.324194 8.079474 8.237501
1368090_at 7.2496667 6.8490453 7.019263 6.6931114 6.990763 7.1153393 6.856403 6.883698 6.8289585 7.0596066 6.711733 7.342142
1368091_at 9.06483 9.092678 8.936861 8.7991905 8.939589 8.828753 8.904655 9.051684 8.769077 8.901854 9.023364 8.968955
1368092_at 12.407056 12.18615 12.251726 12.151535 12.2850685 12.197864 12.216265 12.232222 12.083201 12.292418 12.394272 12.240261
1368093_at 3.7996323 3.7684336 3.6979733 3.7703416 3.5386772 3.609967 3.731031 3.696154 3.7033093 3.7054493 3.6186268 3.9662929
1368094_at 6.5172944 6.373049 6.885709 6.697281 6.6849403 6.6182303 6.4570665 6.926525 6.869259 6.7825184 6.6467547 6.7685738
1368095_at 10.038757 9.823963 9.644695 9.65866 9.94956 9.445604 9.79666 9.833957 9.529014 9.797432 9.797611 10.086929
1368096_at 9.11188 9.251254 9.063173 9.001478 9.061561 9.053712 8.871465 8.963076 8.937122 9.2160015 9.21701 9.239502
1368097_a_at 4.5119667 4.6735835 4.490842 4.6643753 4.496033 4.700346 4.43035 4.4531803 4.541291 4.598933 4.482704 4.523953
1368098_a_at 7.616655 7.44953 7.430185 7.4094954 7.434267 7.4860544 7.640969 7.427878 7.5092783 7.3622885 7.4470587 7.407069
1368099_at 7.443189 7.5517554 7.189884 7.190856 7.2570004 7.3143497 7.127975 7.280278 7.025755 7.4090877 7.2816076 7.032695
1368100_at 10.6363945 10.551446 10.406813 10.287567 10.499045 10.481634 10.56407 10.382309 10.3428135 10.656123 10.481072 10.391545
1368101_at 7.1097474 7.1357684 7.033553 6.9028463 7.159996 6.99611 7.0263166 6.812067 6.9753165 7.544248 7.4824085 6.9961233
1368102_at 7.7192626 7.7888436 7.714837 7.8201094 7.624779 7.902015 8.319302 7.7836137 7.7337813 8.080629 7.7517986 7.271227
1368103_at 7.039138 7.2172194 6.8930583 7.053162 7.04943 7.0399694 6.970568 7.010499 7.0386066 7.1476326 7.153725 6.9512787
1368104_at 6.532814 6.166939 6.5650992 6.5622883 6.5166326 6.5456076 6.025946 6.5535893 6.3756247 6.4129133 6.378058 6.302154
1368105_at 5.297182 5.400894 5.4378138 5.6201715 5.223598 5.319335 5.455454 5.1548786 5.7968397 5.416381 4.9406066 5.440842
1368106_at 9.124487 8.722472 9.263853 8.318756 8.366771 9.064184 8.802622 8.926897 8.700205 8.898424 8.633048 8.195103
1368107_at 3.8018205 3.866139 3.7414134 3.943018 3.791739 3.818433 3.7326047 3.6700141 4.1084137 3.7091 3.5508447 3.8422103
1368108_at 4.729189 4.741335 4.8270774 4.8301954 4.8046217 4.877538 4.6599617 4.5228896 4.910551 4.690136 4.707461 5.018234
1368109_at 6.8129625 6.749035 6.8357263 6.5714617 6.779855 6.7770824 6.978853 6.9078474 6.560193 6.7504325 6.749868 6.7781973
1368110_a_at 4.28337 4.2597046 4.2452946 4.0828786 4.1026754 4.0772343 4.3017936 4.163442 4.1688585 4.3635025 4.0839252 4.5430837
1368111_at 6.957386 7.27782 7.195208 7.535248 7.2100554 7.7541475 7.416814 7.4002976 7.526496 8.007383 7.4422383 6.877553
1368112_at 5.1380415 5.0389037 5.04138 5.201134 5.072507 5.066329 5.156354 4.9973693 5.2615848 4.9415064 4.948822 5.2540865
1368113_at 4.6557255 4.4160967 4.3773785 4.4704304 4.2074795 4.514805 4.2633862 4.46545 4.6034236 4.5116577 4.554471 4.7201033
1368114_at 4.3706264 4.6077924 4.511966 4.455606 4.477415 4.355423 4.806237 4.8317156 4.629285 4.491371 4.611226 4.7470503
1368115_at 10.171095 9.719068 9.841123 9.7450485 10.142551 10.130606 9.480214 9.725436 9.709878 9.80947 10.130297 9.740951
1368116_a_at 6.8604407 7.0015907 7.2500887 6.850823 7.1493998 7.1097536 6.760628 7.106236 6.8887033 7.0763526 7.1404023 6.5892835
1368117_at 8.80084 8.855779 8.8631735 8.746278 8.951655 8.899437 8.894981 8.669749 8.694394 8.8826685 8.76237 8.9672985
1368118_at 8.082382 7.9581795 8.198992 7.6433034 8.061325 8.025103 8.042294 7.9158993 7.7779207 8.377472 8.128283 7.952336
1368119_at 5.8453355 6.09043 5.967424 5.969713 5.9181066 5.9509425 5.7053576 6.0283966 5.897481 5.915646 5.8607926 6.413855
1368120_at 4.6839848 4.517277 4.579854 4.513468 4.6896515 4.5975533 4.7421885 4.6992054 4.681981 4.631258 4.5289707 5.14244
1368121_at 10.234031 10.040137 9.916289 9.848741 10.538154 10.655643 10.63837 9.887971 9.7851 11.081457 11.202862 11.574777
1368122_at 9.761716 9.609358 9.50392 9.653286 9.483909 9.446742 9.706744 9.540851 9.464042 9.6496315 9.406126 9.425921
1368123_at 6.7547736 6.554083 6.510369 6.712451 6.6799297 6.6417127 6.358862 6.8022647 7.0753717 6.728823 6.600954 7.1079044
1368124_at 7.331298 7.231511 7.1191998 6.6505947 6.8220673 7.666053 7.016693 7.4228144 7.0508413 7.4587507 7.231909 6.825363
1368125_at 6.528407 6.1894236 6.208458 6.250769 6.3914757 6.294799 6.372787 6.027734 6.701538 6.3380055 6.4090557 6.2552524
1368126_at 6.0432982 6.1750975 6.2094603 6.0037804 6.1464076 6.19921 6.1904135 6.0094166 6.00076 6.3786473 6.3635697 6.4647527
1368127_at 6.218276 6.2299876 6.3566437 6.4489408 6.242152 6.226206 6.402453 6.62615 6.50656 6.877621 6.8329 6.486325
1368128_at 6.18475 5.9796667 6.076637 6.084385 6.104833 6.159766 6.350709 5.9558034 5.848114 6.4483194 7.1211624 5.9156795
1368129_at 7.0343194 6.8760448 6.8867617 6.8255386 7.0009866 6.6113005 6.830303 6.582923 6.706533 6.8955445 6.791372 6.9335794
1368130_at 4.5675354 4.5991826 4.5445423 4.5221453 4.566037 4.4905252 4.6630363 4.6516924 4.544323 4.5534296 4.3307743 4.6518307
1368131_at 4.28786 4.4739294 4.468866 4.9010754 4.5849276 4.4634056 4.693665 4.2490788 4.8655744 4.297042 4.5586805 4.52818
1368132_at 10.136503 9.854828 9.950912 9.583017 9.84496 9.7991295 9.492451 9.928245 9.36798 9.903128 10.050964 10.17978
1368133_at 7.4246883 7.4873734 7.0976276 7.014868 7.351657 7.2551575 7.389763 6.9350605 7.0187373 7.363712 6.9837084 6.9298515
1368134_a_at 8.817525 8.496393 8.369099 8.158635 8.433306 8.413201 8.16923 8.09963 8.058087 8.264032 8.071568 7.9073744
1368135_at 6.4957175 6.282983 6.3909907 6.4662795 6.231164 6.1083627 6.419606 6.1905856 6.554439 6.108139 6.4504113 6.836168
1368136_at 7.82149 7.961111 7.7833567 7.473913 7.8560677 7.7674704 7.647094 7.772593 7.6826687 7.689213 7.6453056 7.5770364
1368137_at 6.289602 6.1382003 6.368251 6.383743 6.438312 6.1782985 6.1056175 6.3326783 6.481305 6.3535466 6.468262 6.1155353
1368138_at 5.9836993 6.0009484 5.783647 5.762778 5.8736973 5.998243 5.803322 5.725674 5.9212327 5.9319553 6.2495193 6.176124
1368139_s_at 5.826081 5.840529 5.676075 5.259974 5.703251 5.430065 5.338782 5.4891114 5.3980126 5.6908555 5.6335673 5.485606
1368140_at 5.51203 5.5094795 5.569638 5.7410855 5.9153905 5.93382 5.7662187 5.844674 5.783211 5.6970234 5.9475923 5.9459424
1368141_at 11.071132 11.115182 11.184631 10.817956 11.163768 11.024437 10.983084 10.988472 10.85241 11.266824 11.089428 11.015112
1368142_at 5.4116755 5.2563562 5.2380157 5.378948 5.3131113 5.410413 5.1957836 5.2415047 5.4771533 5.412676 5.3773193 5.6766763
1368143_at 6.689716 6.876532 6.313613 6.714217 6.924856 6.6612945 6.828254 6.6949344 6.428038 7.6781154 7.129316 7.2573514
1368144_at 5.54126 5.520637 5.3922243 5.352566 5.420504 5.360483 5.7584815 5.037864 5.213963 5.5965524 5.2867475 5.261781
1368145_at 6.007005 6.181514 6.1086874 6.2675915 5.571895 6.028843 6.0704794 5.771924 6.087915 5.884098 5.9695086 6.099038
1368146_at 10.675034 10.136191 9.883158 8.879322 10.446991 10.009731 9.00108 9.65496 8.910046 8.514196 8.682002 9.065952
1368147_at 7.8813725 7.881689 7.4469132 6.395018 8.056437 7.395076 6.5633135 7.216346 6.7162085 6.447148 5.991944 6.500818
1368148_at 4.573475 4.558926 4.389767 4.444888 4.454375 4.415611 4.5100565 4.5323515 4.507086 4.466706 4.4867506 4.650427
1368149_at 6.241464 6.1427317 5.959167 6.3290563 6.2754407 5.9596014 6.2710295 6.0979323 6.3472314 5.913675 5.9806767 6.323893
1368150_at 12.853203 12.876473 12.681178 12.840842 12.634951 12.79298 12.863278 12.591117 12.725554 12.978938 12.851785 12.799373
1368151_at 9.956797 9.875848 10.047899 9.71329 10.016459 9.971205 9.97507 9.901722 9.733026 10.04034 9.948416 9.788109
1368152_at 7.2507086 7.3342013 7.187513 7.0202026 7.199488 7.22176 7.0943904 7.220835 7.0145183 7.469156 7.429679 7.218407
1368153_a_at 7.388849 7.2342296 7.2192345 7.225052 7.2991385 7.4549637 7.3597803 7.373456 7.1952066 7.1216087 7.378869 7.337255
1368154_at 7.632745 7.379541 7.428653 7.25055 7.465681 7.4583855 7.29929 7.395525 7.08526 7.1837015 7.265521 6.9282384
1368155_at 11.519578 11.9951515 12.172127 12.166306 12.622145 12.756476 12.620798 12.2952175 11.613763 13.019483 12.332233 12.523789
1368156_at 5.49459 5.5018764 5.4771047 5.702989 5.544433 5.4767704 5.482636 5.4946966 5.5543737 5.7482033 5.640347 5.664644
1368157_at 6.2948723 6.4226108 6.4061685 6.294563 6.3819118 6.304202 6.351379 6.2677293 6.3571706 6.18704 6.230545 6.455211
1368158_at 8.799666 8.40714 8.74483 8.093018 8.387226 8.745744 8.408868 8.248048 8.478327 8.680473 8.717546 8.197124
1368159_at 8.354029 8.2097 8.307722 8.194779 8.373297 8.223227 8.265786 8.404164 8.24607 8.693388 8.473739 8.648936
1368160_at 9.275717 8.722651 7.2866726 7.8531895 8.03041 6.0751314 7.7192783 6.835349 7.2257195 8.452816 8.131926 9.413595
1368161_a_at 14.116409 14.199637 14.130368 14.0658455 14.125642 14.142299 14.118692 14.13748 14.080016 14.08995 14.098599 14.06893
1368162_at 4.4254045 4.393463 4.49811 4.2752934 4.457884 4.266704 4.3604326 4.4755993 4.612797 4.530897 4.600354 4.491911
1368163_at 9.716166 9.688807 9.768251 9.73831 9.709023 9.647801 9.843941 9.602325 9.5290365 10.158995 9.692321 9.668434
1368164_at 7.125502 7.064795 7.0224595 6.7687345 6.9109974 6.7307177 7.0250487 6.9505224 6.55046 7.3360286 7.0625954 6.8729773
1368165_at 8.025458 7.659554 8.082482 7.659513 7.859764 7.9813185 7.9422164 7.8129063 7.6110654 8.027117 7.941658 7.736981
1368166_at 6.03188 5.6140003 5.9917846 5.5975685 5.976322 5.625816 5.813896 5.5017133 5.9007497 5.9357705 6.028599 5.6675043
1368167_at 5.7207956 5.732093 5.6125293 5.8663325 5.5382733 5.722068 5.9286985 5.283832 5.932925 5.664317 5.687734 5.803421
1368168_at 7.946712 8.252439 9.184512 7.8969216 8.383211 9.228252 8.104447 8.035743 8.33693 7.468465 7.1425157 7.553594
1368169_at 6.5014505 6.516035 6.4372754 6.2467313 6.216078 6.5446544 6.1168365 6.349936 6.351062 6.5820084 6.6735544 6.482596
1368170_at 4.015894 3.9047456 3.8397157 3.9045649 3.7158616 3.7354717 3.945239 3.911501 4.0724497 3.8758092 3.936588 3.9461706
1368171_at 9.326315 9.033974 9.54851 9.997832 8.960024 9.47058 9.077427 9.379921 9.717966 7.9538665 7.915067 8.323226
1368172_a_at 6.9252853 6.8792024 7.1829057 7.27102 6.4647665 7.108013 6.6240706 6.887639 7.1515284 5.5825586 5.495747 5.759995
1368173_at 7.1678295 7.1697316 7.7035117 7.3239803 7.294811 7.244138 7.1258626 7.3676753 6.9934235 7.591923 8.253931 7.9119544
1368174_at 4.1210856 4.185164 4.0808153 4.168009 4.0354633 4.2712817 4.1295567 4.051544 4.396805 4.1650925 3.9788725 4.392432
1368175_at 7.2625256 7.3836246 7.3781357 7.001298 7.3269653 7.291279 7.09065 7.373319 7.047965 7.358609 7.2391596 7.2319593
1368176_at 7.8357263 7.7086754 7.6570544 7.750527 7.625433 7.74045 7.6448636 7.554689 7.598742 7.7216496 7.6869707 7.8269057
1368177_at 7.58228 7.6574664 7.5880604 7.423364 7.9608 7.933874 7.9529696 7.5536127 7.5523696 8.571859 7.982539 7.613905
1368178_at 9.085475 9.1012535 9.065907 8.765831 8.926949 9.109149 8.974096 8.780186 8.942952 9.234876 9.166357 8.8427105
1368179_at 7.2967043 7.20079 7.055754 7.1654544 7.060281 7.1438413 7.304307 7.1761527 7.1500688 7.29714 7.354441 7.2048078
1368180_s_at 13.185957 12.651217 12.486507 12.685864 12.975008 13.1796465 13.215874 13.374912 12.997006 13.109987 13.298627 13.62453
1368181_at 10.715433 10.462327 10.568133 10.109443 10.596965 10.381169 10.423832 10.320285 10.227433 10.543358 10.593146 10.516056
1368182_at 4.411116 4.4293494 4.3158293 4.6016164 4.5647783 4.4550056 4.381214 4.6035976 4.676709 4.4239902 4.427304 4.5881643
1368183_at 8.089769 7.7091217 7.859803 7.866219 7.9483614 7.8617516 7.612473 7.7727613 7.7086864 7.8943706 7.7654285 7.8776393
1368184_at 9.014847 8.381739 8.493832 8.225949 8.527092 8.409058 8.544457 8.48114 8.248449 8.58903 8.519236 8.5403385
1368185_at 4.81559 4.8340764 5.0134025 4.949513 4.6965165 5.291217 5.0035133 4.9136734 4.929016 5.071742 5.068205 5.0786347
1368186_a_at 6.59884 6.577001 6.5253987 6.502172 6.4005084 6.297656 6.5302067 6.277097 6.4530277 6.2480397 6.283648 6.312638
1368187_at 7.9068856 8.78017 7.361196 7.9656725 7.2761245 7.8912807 7.63041 7.6351204 7.7922897 8.4529915 8.334128 8.027524
1368188_at 13.762549 13.519943 13.690478 13.605592 13.714675 13.486134 13.684287 13.564897 13.5850935 13.646929 13.59801 13.653469
1368189_at 10.712194 10.938924 10.3909 10.278943 10.750424 10.662278 10.750561 10.5739975 10.577891 11.1466055 11.116415 10.39383
1368190_at 5.264196 5.0115223 5.343592 5.057263 5.166064 5.243154 5.21987 5.299049 5.531604 5.4968596 5.12481 5.673476
1368191_a_at 11.081379 10.982392 11.046432 10.839315 11.112108 11.206482 11.062873 11.146493 10.890369 11.278471 11.156355 11.25166
1368192_at 4.949269 5.0094337 5.162235 5.22299 4.7866344 5.0470605 5.1773176 5.02574 5.2610135 4.8841715 4.942531 4.937188
1368193_at 5.2886057 5.291787 5.4332433 5.4800777 5.28451 5.416611 5.270027 5.385104 5.180431 5.16701 5.2685633 5.2368817
1368194_at 4.6819572 4.448669 4.587137 4.636824 4.454554 4.395584 4.7122216 4.40124 4.401822 4.585122 4.677413 4.859954
1368195_at 6.2953033 6.1861033 6.373204 6.040147 6.183301 6.1176796 6.125723 6.098168 6.071275 6.326305 6.0970197 6.131251
1368196_at 4.8444004 5.154496 4.8270774 5.154682 4.874778 4.853512 5.078562 4.9927416 5.1279764 4.8127747 4.971513 5.074198
1368197_at 4.1814375 4.453108 4.277008 4.3430567 4.2398796 4.2288475 4.628173 4.409869 4.520671 4.157466 4.339819 4.261743
1368198_at 5.501431 5.844553 5.426603 5.997713 5.9056478 5.952307 5.9914007 5.9457726 6.158397 5.586033 5.7870255 5.925631
1368199_at 7.6957426 7.554626 7.852113 7.863712 7.571864 7.756745 7.7621727 7.730651 7.4742403 7.778023 7.816434 7.6898866
1368200_at 5.8319893 6.145782 6.1283865 6.164367 6.0164347 6.227717 6.046586 6.208358 6.1162252 6.0691595 5.9024496 5.8642044
1368201_at 6.143264 6.137725 6.050847 5.7480493 6.044089 6.1236334 5.7914805 5.9744253 5.999514 6.212166 6.036872 6.0304594
1368202_a_at 8.057557 8.080458 8.221035 8.214982 8.168112 8.254648 8.401146 8.074197 8.24628 8.048554 7.7129793 7.8773446
1368203_at 5.242928 5.2792845 5.20298 5.0289087 5.141225 5.166126 5.2707005 5.5460405 5.4678993 5.265256 5.3250856 5.386423
1368204_at 6.3192058 5.8319807 6.0885 6.0256577 6.215015 5.981781 6.1920886 5.8618393 5.8727837 6.242812 6.3699727 5.667765
1368205_at 13.351536 13.371697 13.322863 13.2257185 13.300857 13.354015 13.238485 13.211156 13.169572 13.473544 13.232505 13.294384
1368206_at 8.350619 7.992662 7.9338512 7.8089147 8.032838 8.108169 8.193109 8.113691 7.8179245 8.397046 8.110872 8.270962
1368207_at 6.0805464 6.4469905 5.9557 5.880785 6.2614803 6.079777 6.297997 6.0083437 6.149837 6.218541 6.158495 6.298009
1368208_at 6.1963024 6.0847955 6.0266633 6.143382 6.2721834 6.1584144 5.865771 5.886907 6.0370092 5.888854 6.0741057 6.2553043
1368209_at 5.6216116 5.618107 5.8251467 5.8316584 5.7883525 5.7482195 5.723133 5.8424873 6.0778055 5.6699533 5.8291664 5.953505
1368210_at 5.2567115 4.730534 5.0641785 4.91798 4.6990533 4.9240026 4.8286443 4.7855473 5.0755987 4.825771 4.6612754 5.109161
1368211_at 12.194199 12.157047 12.164074 12.089723 12.107529 12.251561 12.043446 12.124988 12.105223 12.289085 12.215024 12.2049
1368212_at 8.182074 8.200763 8.165873 8.086277 8.219749 8.092389 8.026211 7.9103384 7.7946863 8.03807 8.115982 8.003615
1368213_at 7.5110164 7.9347754 7.82644 8.297818 8.357597 8.123831 8.525585 8.570587 8.072535 8.812675 9.214211 8.427035
1368214_at 7.480538 7.5364065 7.4249835 7.1923447 7.423984 7.2129846 7.3810105 7.5766883 7.2781897 7.8936954 7.4908414 7.4064684
1368215_at 9.7811985 9.762848 9.623579 9.802958 9.693063 9.654712 9.655527 9.759824 9.4306345 9.9470215 9.77078 9.614845
1368216_at 9.256986 8.924634 9.107598 8.741885 8.860343 8.982416 9.026485 8.883118 8.768499 9.1614065 8.934237 8.877833
1368217_at 8.89221 8.923274 8.6635895 8.739627 8.738596 8.88213 8.915094 8.724697 8.769396 9.018551 8.797704 8.484682
1368218_at 5.3930526 5.5253873 5.5199733 5.320228 5.5244036 5.520733 5.4456534 5.5931635 5.3336635 5.838892 5.5311875 5.358496
1368219_at 6.753518 6.302081 6.563353 6.3177457 6.4476194 6.3793354 6.0921125 6.3474936 6.1243677 6.448877 6.245184 6.323119
1368220_at 8.657044 8.373761 8.516779 8.214679 8.288205 8.547555 8.362785 8.284221 8.313726 8.64929 8.50297 8.561559
1368221_at 9.636466 9.675691 9.900082 10.124059 9.84972 9.938239 9.719027 10.030776 9.796517 9.979049 9.989269 9.999444
1368222_at 5.328865 6.241848 6.4328313 6.283004 6.06492 6.150338 6.2339315 6.5527387 6.1637235 6.474402 6.2724648 5.988482
1368223_at 7.2089877 7.0066366 6.9526715 6.9880013 6.955891 6.8371778 6.8838396 7.074233 6.604882 6.759169 6.895 6.965993
1368224_at 13.086833 13.14397 13.011212 13.155756 13.032479 13.053737 12.846815 13.023338 12.821029 13.323566 13.496864 13.472347
1368225_at 7.151323 6.981544 6.922114 6.884777 6.909323 7.0893087 7.1056976 6.8535514 6.883392 7.164532 7.071111 6.827723
1368226_at 7.8957863 7.750184 7.375883 7.381567 7.6042542 7.585477 7.620662 7.6719794 7.2331886 7.821893 7.6524696 7.69585
1368227_at 8.633362 8.481049 8.796037 8.162944 8.569459 8.168519 8.423943 7.941682 8.166783 8.024672 8.935284 8.052578
1368228_at 8.568365 8.222861 8.634415 8.230583 8.479772 8.476671 8.199577 8.471267 8.316922 8.514538 8.241731 8.089731
1368229_at 6.743283 6.505861 6.626964 6.328502 6.6976304 6.726833 6.469293 6.6348996 6.272711 6.8167014 6.5525055 6.751158
1368230_a_at 8.562624 8.285272 8.496723 8.306344 8.38585 8.452399 8.658113 8.31035 8.1377735 8.700061 8.556508 8.477046
1368231_at 7.380164 7.2790976 7.3449306 7.426153 7.3072352 7.380924 7.138655 7.470917 7.237565 7.39785 7.2022 7.4021163
1368232_at 7.968038 8.227682 7.7788 7.837246 8.170305 7.9405284 8.059658 7.781993 8.300945 8.453754 8.311826 8.252128
1368233_at 7.532502 7.373451 7.98585 7.639441 7.8753805 7.8312726 7.694028 7.789251 7.5822244 7.929542 7.828617 7.6421494
1368234_at 8.31789 8.386311 8.263616 8.194879 8.357597 8.321363 8.298547 8.369142 8.092044 8.380093 8.466039 7.9488044
1368235_at 7.4309144 7.2972536 7.1869397 7.2679677 7.3890834 7.354009 7.226252 7.4121366 7.2819967 7.443568 7.263281 7.3657794
1368236_at 4.0010133 4.1807156 4.4681134 4.1338935 4.2147665 4.582754 4.1438007 4.2379217 4.6420403 4.128209 4.202951 4.1263194
1368237_at 4.8655524 4.7302103 4.8932834 4.9507694 4.7703075 5.2493906 4.816962 4.6815634 5.2137237 4.7160525 5.454537 5.2869363
1368238_at 5.104569 4.8882465 4.769713 5.1754313 4.9183483 4.7882767 5.0824738 5.1409597 5.1595793 4.8649178 5.063002 5.0595493
1368239_at 9.060419 9.124095 8.9226 8.738884 9.184343 8.838827 8.879732 8.862873 8.939579 8.731405 9.017647 8.691755
1368240_a_at 4.48855 4.9826922 4.825406 4.7156544 4.5826592 4.73988 4.9927263 4.6476164 4.636032 4.6328607 4.6588745 4.458074
1368241_a_at 8.625219 8.380424 8.302115 8.375808 8.597907 8.3449 8.104886 8.2501335 8.366124 8.625075 8.399333 8.61186
1368242_at 4.74263 4.5959673 4.427664 4.7696075 4.548609 4.6052017 4.715989 4.552885 4.6092453 4.7166615 4.55777 4.8274817
1368243_at 5.0604987 4.982792 5.318422 5.070903 5.4211783 5.123142 5.0419855 5.0656033 4.933175 5.177516 5.0827155 5.0907836
1368244_at 10.024517 9.953844 9.750847 9.506505 9.822161 9.769653 9.541182 9.849144 9.6183605 9.894472 9.71022 9.971836
1368245_at 12.158917 12.37375 12.585578 11.832905 12.522242 12.0660715 11.997875 11.973409 12.055149 12.007736 12.03543 12.529968
1368246_at 5.9609756 5.707917 5.4489975 5.755648 5.2567444 5.7453523 5.9155607 5.4950094 5.7359295 5.294723 5.7109075 6.3829856
1368247_at 6.235479 6.5230207 6.4106593 7.166497 7.465482 6.646625 6.556675 6.8488426 6.3207097 6.3295774 6.563742 6.2258916
1368248_at 5.903928 6.429897 6.150099 5.4634776 6.638278 6.477367 6.52837 6.1373696 5.7321978 6.7117186 6.5356455 6.8933225
1368249_at 9.7732725 9.276483 9.758389 9.364764 9.731657 9.000551 8.782289 9.159472 8.9804 9.375758 9.710821 9.580368
1368250_at 4.0877557 3.8281329 3.870722 3.8259158 3.8890023 3.9377625 3.7944903 3.9379358 4.0712447 3.9683628 3.98062 4.285328
1368251_at 5.7659745 5.9288726 5.6222734 5.7929726 5.8497286 5.713733 5.6741447 5.5770025 5.9435835 5.9693623 6.1427712 5.8607025
1368252_at 3.529288 3.5717673 3.5510695 3.51118 3.4739738 3.5359988 3.566334 3.5947778 3.7000792 3.5424793 3.6321971 3.605507
1368253_at 12.366182 12.2793455 12.348563 12.197286 12.331183 12.288602 12.331762 12.383568 12.069403 12.489021 12.314676 12.2977085
1368254_a_at 5.251404 5.2748113 5.41732 5.2968774 5.3577075 5.4350224 5.2097974 5.2699847 5.513369 5.2627106 5.3518333 5.49993
1368255_at 4.402003 4.3665786 4.601795 4.457515 4.4435554 4.425914 4.371199 4.34643 4.4467 4.497145 4.301337 4.4617624
1368256_at 3.4614596 3.4258783 3.5484977 3.4426455 3.4683044 3.4099045 3.4682 3.3789783 3.613927 3.5056527 3.2813034 3.276839
1368257_at 4.2759557 4.2144713 4.186181 4.1699543 4.2793865 4.160572 4.1775117 4.0967016 4.203963 4.038333 4.109206 4.1753464
1368258_at 5.687872 5.8543897 5.635683 5.9040737 5.7371306 5.5653725 5.5408335 5.548422 5.994652 5.488058 5.466946 5.5817084
1368259_at 7.2137485 7.479227 7.0166755 6.9165077 7.0727715 6.966138 7.219256 6.9754786 6.778023 7.0964155 7.0755687 6.966993
1368260_at 5.254682 5.5510902 5.0361013 4.9995384 5.1734757 5.228421 5.3384132 5.306521 5.2885017 5.249372 5.308032 5.2932177
1368261_at 4.309036 4.515777 4.4399166 4.483599 4.378397 4.406935 4.4129534 4.4772496 4.642001 4.5264344 4.4800215 4.480342
1368262_at 6.6994796 6.8641305 6.5278177 6.5354977 6.6119065 6.6004763 6.4331784 6.608071 6.565792 6.657917 6.8891964 7.1930046
1368263_a_at 4.4729443 4.45947 4.428604 4.6683273 4.509293 4.4564023 4.5458593 4.4265795 4.8393164 4.308352 4.540256 4.509123
1368264_at 7.3366704 6.9160304 6.7354493 6.8187 7.153792 7.100035 7.1344237 6.9313846 6.75338 7.444301 7.1159997 6.807009
1368265_at 8.870308 8.470874 8.582558 8.485886 8.466154 8.22998 8.138748 8.42526 8.564182 8.440328 8.492724 8.276654
1368266_at 13.331341 13.276383 13.341671 13.16643 13.329121 13.202592 13.094731 13.202166 13.063677 13.157025 13.131094 13.2305975
1368267_at 7.5267334 7.163859 7.0804615 7.1977963 7.1715684 7.213374 7.2200394 7.1236877 6.968453 7.509127 7.492173 7.5175977
1368268_at 7.2268987 7.188352 7.724239 7.1067653 7.0853033 7.3965955 7.3415174 7.550531 7.429742 7.443632 7.6956263 7.350844
1368269_at 3.8083534 3.6514068 3.4921787 3.803521 3.650993 3.7508605 3.8460677 3.5373027 3.6675363 3.7196982 3.8136342 3.5529723
1368270_at 6.8348184 6.6466656 6.4415636 6.740184 6.538062 6.486761 7.121821 6.7361007 6.077552 7.128057 7.3160844 7.2131557
1368271_a_at 4.552693 4.3986015 4.367903 4.5938635 4.3967 4.318797 4.2522435 4.1186485 4.218513 4.1945124 4.5856485 4.57363
1368272_at 10.568851 10.13854 10.135213 10.5820465 10.460692 9.921268 9.723998 10.045181 9.969949 10.566544 11.312907 10.654352
1368273_at 9.283462 9.162853 9.377827 9.179506 9.317335 9.371004 9.199913 9.320031 9.068382 9.386705 9.429448 9.35011
1368274_at 8.303924 8.155699 8.4521265 8.1125345 8.167751 8.390937 8.204128 8.015197 8.086246 8.376469 8.425237 8.1464
1368275_at 10.764814 10.991549 10.509041 10.162489 10.845915 10.732594 11.088151 10.251003 10.505133 11.482351 10.7472515 10.952837
1368276_at 7.851729 7.8518815 7.780247 7.9780545 7.9063873 7.8715806 7.874039 7.933703 8.047878 7.74863 7.8424606 7.886275
1368277_at 8.479987 8.325922 8.992879 8.398819 8.322264 8.523488 8.615657 8.49511 8.210746 8.482284 8.29988 8.438745
1368278_at 6.6602798 6.580909 6.622764 6.5940843 6.604846 6.7909856 6.7509356 6.0040903 6.3270946 6.8551526 6.702933 6.7526355
1368279_at 4.560622 4.362915 4.859271 4.464775 4.314404 4.731858 4.3093214 4.5026693 4.3165913 4.503474 4.6698933 4.6194625
1368280_at 12.095836 12.204025 12.176686 11.971346 12.257318 12.340529 12.009458 12.234704 12.0391 12.248534 12.104025 12.074149
1368281_at 6.0517387 5.9957 6.090599 6.1457276 6.0138593 6.065403 6.0032883 6.228451 6.141643 5.959429 6.1042767 6.013796
1368282_at 4.178 4.2569532 4.4861994 4.2149925 4.4100256 4.3265395 4.4227424 4.4496994 4.0866055 4.2574105 4.292158 4.18968
1368283_at 11.332426 11.093361 11.190732 11.298069 11.121259 11.232284 11.562656 11.18884 10.895744 11.739664 11.312215 11.176679
1368284_at 7.863219 8.1527 8.041241 7.6635957 8.001276 7.604484 7.5976048 7.8526597 7.762154 7.9731293 7.8162274 7.758361
1368285_at 5.29876 5.3819118 5.1944785 5.436492 5.07337 5.072398 5.135202 4.885577 5.50565 5.029189 5.1651745 5.213626
1368286_at 7.418657 7.121666 7.0285788 6.933208 7.047329 6.966482 7.0276527 7.010711 6.9604373 7.1410503 7.186385 7.248119
1368287_at 4.570093 5.299403 4.9177265 5.354903 4.9447646 4.8241158 5.0270524 4.7632985 4.9381933 5.058711 4.7176895 4.8386545
1368288_at 14.23626 14.217362 14.241681 14.182091 14.240413 14.190448 14.166473 14.23712 14.131567 14.172903 14.19601 14.175539
1368289_at 10.922678 10.905999 10.989549 10.920194 11.598171 11.437065 11.383567 11.049458 10.918888 11.560381 11.076613 11.559138
1368290_at 3.732535 3.500001 3.5933459 3.5467448 3.5885625 3.6504252 3.6617842 3.8179188 3.6335816 3.618826 3.6042094 3.5662444
1368291_at 8.658417 8.6601305 8.75853 8.678379 8.785726 8.99821 8.830244 9.224632 8.826225 9.089792 8.962409 9.328641
1368292_at 7.505247 7.320754 7.2697873 7.4648952 7.439079 7.5168767 7.4615107 7.410982 7.5245266 7.473756 7.5960817 7.3715835
1368293_at 6.1699286 6.030074 5.9039564 6.095084 5.9784026 6.1359587 6.179456 6.046833 6.0188966 6.316299 6.141453 6.260765
1368294_at 10.492609 10.313978 10.293734 10.133314 10.285327 10.2366085 10.193687 10.191786 10.034114 10.284699 10.298018 10.123441
1368295_at 9.496925 9.591386 9.307132 9.402378 9.3719635 9.25738 9.391911 9.605205 9.253444 9.5625925 9.560793 9.305048
1368296_at 8.403819 9.40785 8.876291 9.118993 9.137826 8.854596 9.183219 9.606831 9.006427 9.446098 9.421098 8.901018
1368297_at 5.0473824 5.0519676 5.0909863 5.0894384 5.0421124 4.9565134 4.9430647 4.965749 5.065671 5.0009613 4.964015 4.9411297
1368298_at 5.937216 5.540918 5.605763 5.834827 5.6757793 5.6943164 5.4693213 5.7094135 5.994246 5.7801642 5.691199 5.5594997
1368299_at 4.3638535 4.2120514 4.3604507 4.3254547 4.154027 4.3500953 4.3650904 4.17307 4.3455334 4.2508564 4.276761 4.352709
1368300_at 5.9019213 5.892426 6.013927 5.8261347 5.893879 6.028347 5.744472 5.924642 5.7564173 5.950341 5.9011755 5.8694754
1368301_at 6.2891574 6.630661 6.6753683 6.271472 6.5816174 6.5688705 6.0140667 6.263185 6.794771 6.4830966 6.274743 6.1726637
1368302_at 5.14816 5.108631 5.282449 5.239905 5.160548 5.1823545 5.0761666 5.2461867 5.2040815 5.246972 5.1684136 5.14754
1368303_at 7.618579 7.6374984 7.659349 7.055284 7.6519313 7.475318 7.0875754 7.3017406 7.0016565 6.645983 6.8939962 6.8776593
1368304_at 11.465096 11.362466 11.530532 11.3486395 11.518793 11.24387 11.471766 11.717383 11.316426 11.628882 11.86372 11.849782
1368305_at 8.132957 7.8083715 7.950508 7.8912945 7.955538 8.102639 7.852218 7.8419 7.9581165 8.232987 7.9223833 8.043767
1368306_at 6.3818874 6.026612 6.2042212 6.0327888 6.144354 6.181409 6.0603056 6.0965815 5.9389095 6.2594132 6.4022245 6.429533
1368307_at 6.323735 6.2402287 6.1649065 6.2137938 6.21923 6.2827463 6.262517 6.4953027 6.378658 6.192791 6.361866 6.757937
1368308_at 8.577935 7.994232 7.82659 6.882645 7.514781 6.636069 7.2080493 6.5002117 7.0239787 6.218165 5.877595 5.827478
1368309_at 7.6650977 7.1125765 7.1936436 7.069602 7.147637 7.445803 7.2135468 6.8537517 7.135137 7.489481 7.129324 7.4156785
1368310_at 5.712092 5.8528085 6.06792 5.696809 5.8716836 5.6963377 5.7956896 5.92945 5.750087 5.589017 5.897177 5.892927
1368311_at 7.874361 7.849945 7.345616 7.504637 7.6698084 7.76849 7.515775 7.546232 7.0779176 8.040262 7.9268136 8.080771
1368312_at 5.3727465 5.215226 5.110408 5.0674186 5.0331 5.174493 5.063713 5.15094 5.107659 5.3485293 5.2068787 5.2856274
1368313_a_at 4.50052 4.2549853 4.382153 4.5019884 4.347831 4.363306 4.271242 4.2700553 4.305274 4.4123135 4.362955 4.695235
1368314_at 9.976602 10.089881 9.660735 9.638795 9.988994 9.878778 9.712375 9.857203 9.724192 10.082982 10.102906 9.803249
1368315_at 7.1944833 7.080626 7.1324725 7.157843 7.208995 7.189083 7.1601553 7.0874543 7.250126 7.366618 7.2524304 7.316188
1368316_at 11.286377 10.997106 10.935382 10.961732 11.15897 10.736116 10.679198 10.92309 10.470957 11.053409 11.222444 11.385471
1368317_at 5.1806574 4.9557796 5.092705 5.28125 5.239024 5.1786757 5.4752517 5.1367126 5.137234 5.2001376 5.297179 5.249106
1368318_at 7.8683763 7.5963163 7.6262083 6.78577 7.662698 7.632031 7.2082815 7.5529337 7.102698 7.291115 7.0774007 7.24291
1368319_a_at 5.534233 5.5574546 5.2329493 5.1466656 5.495479 5.5215764 5.1911297 5.5572467 5.4095364 5.440751 5.068394 5.0325613
1368320_at 4.459524 4.2255487 4.445583 4.455606 4.463959 4.560262 4.395137 4.4792576 4.314325 4.2626038 4.351635 4.364929
1368321_at 7.380866 6.9927225 7.882954 5.758748 6.4287596 7.0699277 8.293488 6.066497 7.179915 7.2101316 5.750512 5.7224097
1368322_at 8.619534 8.518584 8.327943 8.463547 8.194552 8.303738 8.309662 8.611095 8.362411 8.478918 8.592856 8.233336
1368323_at 6.9348226 6.9142637 6.8096833 6.9819665 6.927581 6.8887515 6.6307583 6.976049 6.9051614 7.5674796 7.242255 6.853113
1368324_at 5.061225 5.3311915 5.159162 5.088538 5.2049747 5.302346 5.05437 5.3588333 5.160443 5.1213493 5.204343 5.281333
1368325_at 8.367624 8.12788 8.144308 7.9934373 8.2202015 7.9747734 8.068882 7.7947626 7.6564236 7.9566145 7.748948 7.8520617
1368326_at 6.293163 6.8327503 6.910299 6.8813305 6.973213 6.770207 6.898087 7.140437 6.523496 7.282662 7.3524985 7.2639127
1368327_at 6.474869 6.629163 6.267538 6.3951006 6.4843264 6.466525 6.4325967 6.3856792 6.5583363 6.346348 6.424199 6.367557
1368328_at 8.53614 8.2307 8.164306 7.8626328 8.215337 8.413609 8.120882 8.3350525 7.882204 8.615269 8.378017 8.566416
1368329_at 5.266965 5.1282697 5.0869703 5.157164 5.471402 5.3435197 5.0522795 5.4038014 5.108666 5.1335325 5.302535 5.4215884
1368330_at 6.7648344 6.4026113 6.78912 6.4348607 6.4300184 6.506181 6.7599597 6.0295234 6.10795 6.7674594 6.396533 6.3367076
1368331_at 11.442048 11.4254055 11.491905 11.052083 11.552513 11.644394 11.472247 11.485148 11.218295 11.658518 11.260598 11.155078
1368332_at 6.2206254 6.2616014 6.262343 5.686958 5.8393006 5.82375 6.0006733 6.0069513 5.5671773 6.3654895 6.6683507 5.756502
1368333_at 4.927757 4.903992 4.96333 5.2068887 4.930837 4.8414717 4.932871 4.9474316 5.3448577 4.8849926 4.855842 5.2183166
1368334_at 6.9608335 6.724432 7.137968 6.500356 6.8778358 6.893178 6.855959 6.7975054 6.976593 7.2014627 6.99014 6.878466
1368335_at 13.732586 13.656212 13.461796 13.657606 13.424703 13.603666 13.52611 13.471539 13.589283 13.836314 13.732445 13.665916
1368336_at 11.139995 10.687485 11.432299 10.846559 11.014909 11.422738 11.441863 10.930184 11.137323 11.434916 10.661318 10.502151
1368337_at 5.9502745 5.653154 5.7768035 5.6052523 5.7969637 5.638548 5.4438043 5.713659 5.673886 5.788946 5.8599606 5.8855877
1368338_at 4.7439203 4.502291 4.7155995 4.547204 4.5216813 4.4713473 4.479178 4.6218524 4.673959 4.4518857 4.51382 5.113861
1368339_at 4.592552 4.5424747 4.6525164 4.7775893 4.540078 4.530302 4.7019987 4.428154 4.7345037 4.562484 4.383637 4.511914
1368340_at 8.124292 7.93467 7.7358966 7.61675 7.90378 7.771804 7.627039 7.7206864 7.642133 7.727243 7.6912346 7.565549
1368341_at 6.9802885 6.968578 7.357393 7.0220985 6.912366 7.2778726 7.2028737 7.490887 7.078504 7.3888335 7.4242826 7.241992
1368342_at 4.5046806 4.3550577 4.197763 4.1700516 4.2534847 4.369444 4.194559 4.3671517 4.4012556 4.215848 4.245454 4.366108
1368343_at 5.4199514 5.327855 5.4317746 5.2804546 5.149 5.2919044 5.293528 5.2111197 5.282132 5.357251 5.288081 5.394203
1368344_at 3.7038867 3.5798068 3.4921787 3.5493414 3.6555872 3.6610975 3.6104662 3.568033 3.656793 3.5651274 3.5088737 3.6386714
1368345_at 4.516018 4.3839254 4.5141397 4.5631294 4.45224 4.416039 4.329456 4.5364695 4.4578485 4.4898844 4.2857842 4.5844994
1368346_at 6.7776527 6.771835 6.6727877 6.539871 6.761166 6.6799917 6.4606857 6.365111 6.4898553 6.6894965 6.4618864 6.400874
1368347_at 5.666262 5.5452514 5.613556 5.851621 5.7471676 5.719751 5.698715 5.7923903 5.981454 5.6667843 5.5526395 6.3192654
1368348_at 4.7105374 4.78895 4.835288 5.0567884 4.873595 4.915459 4.982023 4.641695 5.051636 4.518529 4.7361536 5.1515613
1368349_at 5.5974326 5.519544 5.661867 5.694072 5.7242603 5.6292057 5.6679926 5.5581875 5.5665216 5.6583376 5.6231914 5.7890563
1368350_at 3.6557424 3.5153704 3.5389056 3.5514286 3.6776533 3.7857826 3.532945 3.6891596 3.6234381 3.7565093 3.6812532 3.6405299
1368351_at 6.4782643 6.690936 6.4460554 6.825598 6.3214464 6.4931893 6.4048653 6.3721967 6.4840245 6.455676 6.4925065 6.548806
1368352_at 4.153916 4.307243 4.35017 4.5000143 4.4658785 4.5019712 4.61545 4.490105 4.5467334 4.202881 4.4336805 4.526536
1368353_at 5.451139 5.8618402 5.880575 5.866952 5.6597676 5.7544 5.5724773 5.7042217 5.585162 5.7244377 5.8167953 5.7791104
1368354_at 9.890976 9.545315 9.353642 9.404107 9.671738 10.173566 9.8913765 9.682684 9.848545 10.0137825 9.703207 10.0418415
1368355_at 4.968331 5.096173 5.016872 5.0213385 5.2816005 5.2134585 5.37142 4.8392715 4.9174666 5.6120205 5.1567736 4.844152
1368356_a_at 9.632597 9.291601 9.489533 9.312391 9.427076 9.408481 9.368118 9.332395 9.237425 9.531937 9.67489 9.397769
1368357_at 5.908327 5.8926015 5.974024 5.9749722 5.77946 5.988885 5.7669897 6.071995 6.1655383 5.9754143 6.1050644 6.1390605
1368358_a_at 3.9106698 4.145747 4.2239957 4.205741 4.4370174 4.1273994 4.270997 4.222924 4.484688 4.005556 4.14579 4.0251822
1368359_a_at 4.29476 4.3507004 4.2802925 4.4012513 4.446064 4.4999685 4.5946617 4.467466 4.2345476 4.4996595 4.5366077 4.595443
1368360_at 13.738968 13.775553 13.745216 13.644199 13.740392 13.7707815 13.754059 13.728647 13.648588 13.699779 13.70752 13.719887
1368361_a_at 7.130109 6.9814816 6.7609215 7.1785116 6.939987 6.948267 7.038778 7.102309 7.027502 7.204664 7.1831207 7.2298117
1368362_a_at 10.838934 10.867455 10.777811 10.6393585 10.847696 10.806158 10.757503 10.956167 10.741153 11.142092 10.90957 10.861703
1368363_at 4.0848026 4.0824814 4.213447 4.122203 4.117415 4.071563 4.051752 4.069236 4.116141 4.1033807 4.0134053 4.147255
1368364_at 5.259306 4.829025 5.112368 5.4012504 5.2003446 4.9526086 5.11146 5.1185274 5.3491936 5.071009 4.974985 5.2675
1368365_at 11.9322405 11.8112755 11.82439 11.890756 11.935191 12.03163 11.947497 11.623882 11.769687 11.935221 12.060518 11.827065
1368366_at 5.123467 5.247885 4.9144773 5.004925 5.045004 5.019068 5.0770206 5.232438 4.9720697 5.038909 5.099082 4.976883
1368367_at 5.7740917 5.872781 5.8419447 5.8389955 5.5844336 5.720888 5.6255746 5.684175 5.897765 5.6144085 5.7400703 6.1043754
1368368_a_at 9.670789 9.869675 9.632143 9.651373 9.773844 9.708974 9.462339 9.640375 9.620289 9.860461 9.647021 9.639284
1368369_at 4.413081 4.3453703 4.3448944 4.2894926 4.3197155 4.419869 4.328429 4.333926 4.6567526 4.362979 4.300402 4.429035
1368370_at 5.01747 5.3295765 4.989115 4.761412 5.0696363 4.9562864 5.2530274 5.1441503 4.968671 5.06819 5.2084823 5.0437384
1368371_at 5.1764073 5.200554 5.4245033 5.611143 5.235782 5.4709435 5.493684 5.3984504 5.3853264 5.162552 5.2419477 5.2602797
1368372_at 7.8452773 7.664383 7.3736954 7.131031 8.572834 7.507355 7.213471 7.6500983 7.4489484 8.387468 8.90428 8.4133
1368373_at 4.4578657 4.659795 4.4573984 4.573827 4.5380917 4.717761 4.7069187 4.5726023 4.9530363 4.7713375 4.589079 4.889679
1368374_a_at 6.131983 5.7079434 5.9399176 6.4087195 5.9557343 5.8312316 6.5027094 5.918165 6.1396494 6.231693 6.12574 6.4973454
1368375_a_at 5.494805 5.404898 5.343207 5.499789 5.735529 5.6097994 5.7541146 5.286339 5.4415755 5.476031 5.3803544 5.1440063
1368376_at 7.634924 6.1153703 5.6180286 8.050495 7.061583 6.4502587 5.7828617 6.7323756 6.5265694 9.100112 8.775122 8.519439
1368377_at 4.9879313 4.9810605 4.946376 5.125598 4.9900837 4.9373713 4.842806 4.7662354 5.0669365 4.8876185 4.918428 5.0069265
1368378_at 12.052189 11.74338 11.862014 11.607059 12.284531 11.7674675 12.08755 11.741207 11.551077 11.904734 11.857452 11.928909
1368379_at 7.594366 7.849768 7.537773 7.6668434 7.555491 7.612445 7.481571 7.719162 7.572712 7.843008 7.7734046 7.3779025
1368380_at 13.899836 13.994716 13.92743 13.885865 13.988292 13.98052 13.900792 13.936175 13.931131 13.943864 13.921948 13.977857
1368381_at 4.780819 4.7791886 4.7679873 4.60944 4.757575 4.624863 4.6643257 4.707463 4.805961 4.6499834 4.626316 4.8489685
1368382_at 5.97341 6.1427255 6.1599846 6.400424 5.931424 6.079557 6.195234 6.14296 6.397595 6.175169 5.9283147 6.2184386
1368383_at 6.266494 6.445096 6.36044 6.304934 6.3511977 6.4442644 6.291072 6.395766 6.187393 6.359097 6.3182373 6.593713
1368384_at 4.5234427 4.332894 4.4182167 4.360386 4.2912683 4.386892 4.3262367 4.505895 4.376447 4.3259687 4.4903617 4.432505
1368385_a_at 8.448495 8.600073 8.541092 8.415034 8.646254 8.526492 8.4500065 8.639677 8.367018 8.661867 8.74982 8.619217
1368386_at 9.831911 9.781062 9.640352 9.658469 9.77293 9.63765 9.738448 9.81469 9.621623 9.694935 9.896778 9.961203
1368387_at 10.960001 10.950467 11.093891 10.8855915 11.110446 11.113249 11.179319 11.069528 10.785424 11.278529 10.957323 11.009211
1368388_at 4.9458547 5.2451572 5.2263536 5.172742 5.101473 5.0887833 5.0301857 4.8632307 5.1515284 5.3604927 4.895363 4.972844
1368389_at 9.243647 9.255745 9.159683 9.0022545 9.24487 9.492548 9.177118 9.247884 9.188414 9.407419 9.551584 8.98501
1368390_at 8.805401 8.559404 8.57912 8.666407 8.795048 8.721543 8.698693 8.537049 8.442732 8.827026 8.890032 8.799864
1368391_at 4.879658 5.0208697 4.841902 4.9355764 4.948041 5.141741 4.988254 5.2944384 4.8530397 4.8585997 5.06493 5.0204396
1368392_at 7.2905803 7.2180285 7.2814627 7.242663 7.2592196 7.171598 7.2379017 7.070241 7.531949 7.0495687 7.179409 7.423381
1368393_at 5.8615074 5.543795 5.423393 5.6286645 5.3938775 5.4484587 5.3107815 5.0634766 5.455526 5.6289396 5.8876677 5.301293
1368394_at 6.132394 5.7103777 5.802072 6.069549 5.764543 5.927178 5.6454306 5.6522174 5.8787146 5.8437147 5.7378573 5.9825525
1368395_at 5.307202 5.147143 5.4030447 5.5179634 5.4299164 5.354995 5.357646 5.3345346 5.2920346 5.2896633 5.329274 5.408147
1368396_at 5.5797176 5.5148325 5.815694 5.691513 5.5546885 5.8415375 5.8281612 5.8100224 5.8256783 5.629981 5.7750616 5.499898
1368397_at 12.752772 12.911 12.831337 12.747763 12.986161 13.018396 12.710716 12.663203 12.676844 13.032883 12.756452 12.834013
1368398_at 4.3843675 4.4131603 4.4044623 4.3912926 4.536165 4.475919 4.354797 4.4397836 4.374508 4.507886 4.4603105 4.550407
1368399_a_at 11.903624 11.704753 11.546897 11.41382 11.516356 11.562952 11.269302 11.681358 11.40861 11.703566 11.516408 11.6007
1368400_at 8.259283 8.209429 8.129477 7.8806357 8.275472 8.194378 8.374431 8.095024 7.911025 8.482191 8.33596 8.15693
1368401_at 4.822815 4.6873384 4.627928 5.0094485 4.854748 4.8986473 4.876732 4.798777 4.835646 4.640697 4.7981367 5.010295
1368402_at 8.9477415 8.642798 9.013404 8.582097 8.902658 8.892729 8.7586355 8.804206 8.567618 8.943181 8.861459 8.537878
1368403_at 8.696191 8.49164 8.358617 8.2765465 8.379097 8.205628 8.120405 8.277593 8.134677 8.443907 8.34494 8.392529
1368404_at 5.2145815 5.677638 5.4463806 5.3600893 5.6112404 5.267353 5.2973537 5.4722414 5.546715 5.2318845 5.246006 5.354254
1368405_at 7.665499 7.6005354 7.463222 7.4219313 7.5113115 7.713931 7.549944 7.7025313 7.37609 7.5324817 7.632663 7.238078
1368406_at 4.3945503 4.617689 4.5817466 4.280218 4.5002356 4.5629306 4.60498 4.4614267 4.499721 4.7688317 4.4903965 4.5343904
1368407_at 5.6390185 5.8119035 5.468614 5.7173014 6.056926 5.575468 5.678664 5.558809 5.8371496 6.1500273 6.0958123 6.408472
1368408_at 4.703658 4.4904556 4.773449 4.480686 4.6494913 4.5856714 4.8424664 4.615666 4.680767 4.651699 4.682119 4.703724
1368409_at 9.8034725 9.45191 9.527452 9.354582 9.341379 9.382303 9.054632 9.393545 9.2010765 9.465485 9.438925 9.154047
1368410_at 6.575674 6.650651 6.4340744 6.4077473 6.4975996 6.4712963 6.4744396 6.313213 6.2027845 6.882293 6.4247985 6.7153225
1368411_a_at 4.0854187 3.9332728 3.7936099 4.01785 3.8131275 3.9339988 3.984778 3.9326594 4.2523165 3.8359704 4.0367293 4.0281897
1368412_a_at 4.8184805 4.98312 4.6623044 4.862601 4.887187 5.051937 5.076006 4.8921947 5.074673 5.1487675 5.061775 5.648236
1368413_at 5.156332 4.935958 5.2301855 4.989856 4.8880253 5.153473 5.2217865 5.1377993 4.9338207 5.1475506 5.3025675 5.2536554
1368414_at 6.04702 5.856935 5.947279 6.0698023 6.040327 6.0053887 5.946974 5.9146895 6.0979056 5.9523506 6.1564045 6.091008
1368415_at 4.129753 3.9536335 3.995675 3.9771938 4.129755 4.054919 4.1898046 4.1691065 4.255852 4.167513 3.8844116 4.3278728
1368416_at 3.789399 4.088034 3.9133525 4.1383014 3.8967803 3.5988138 4.0239563 3.857661 4.1560163 3.961966 3.9626212 4.185961
1368417_at 5.0809164 5.089178 5.1838727 5.2716947 5.0753593 5.2350674 5.1101217 5.007783 5.2514505 5.144308 5.248458 5.322914
1368418_a_at 12.949026 13.193997 12.861609 13.034211 13.07523 13.008417 13.172299 13.103229 13.030392 13.304515 13.238472 13.210996
1368419_at 9.059552 9.005656 9.0688925 9.006628 8.846184 9.0427475 8.744095 8.782509 8.609395 9.036248 8.61774 8.822523
1368420_at 13.070409 13.26306 12.979632 13.084437 13.171807 13.054192 13.092273 13.176655 12.884848 13.225914 13.221841 13.110781
1368421_at 4.094347 4.0177345 4.018757 4.0911427 3.9568768 4.0275407 4.1035914 4.02124 4.263715 4.032026 4.017364 4.0136275
1368422_at 5.9625835 6.9980326 6.4280834 6.1765428 5.8935833 5.7507315 7.070172 5.9295516 5.8452134 7.0288615 6.3333693 7.4611373
1368423_at 6.0073476 6.077132 5.9877505 5.8701024 6.019432 5.978879 5.8823047 6.089636 5.971607 5.7433906 5.7688146 6.1335692
1368424_at 7.3069634 7.1731815 7.288623 7.0388865 7.26175 7.270308 7.094914 7.387646 7.0305123 7.1952877 7.1632376 6.9594607
1368425_at 4.5183525 4.685191 4.650823 4.6497903 4.7012568 4.6713634 4.622148 4.7835336 4.7049713 4.809787 4.849197 4.81949
1368426_at 11.4531765 11.381097 11.055512 11.510666 11.053926 11.31133 11.052535 10.487495 11.367947 11.481769 11.3002615 11.136683
1368427_at 7.9782166 8.091509 8.233814 8.022104 8.079849 8.071278 7.9961467 8.289217 8.007429 8.073262 8.145823 7.799384
1368428_at 8.889679 8.590107 9.206063 8.626318 8.939303 9.004145 9.0298 8.977042 8.705801 8.574981 8.5281925 8.191932
1368429_at 3.8807967 3.9480808 4.0267525 3.899391 4.10518 4.031797 4.3833876 3.9445727 3.8720088 3.828082 4.064255 3.6142054
1368430_at 9.154667 9.392011 9.009792 8.977309 9.112948 9.075238 9.119097 8.948265 9.141544 9.202823 9.424762 9.161499
1368431_at 11.249695 11.271842 11.159965 10.977216 11.26765 11.19499 11.204807 11.201041 11.105988 11.390118 11.37589 11.212081
1368432_a_at 4.66577 4.6389256 4.5925713 4.5915675 4.631764 4.675469 4.658049 4.6210136 4.736027 4.703472 4.5687685 4.7296147
1368433_at 9.628545 9.546535 9.352864 9.249128 9.493519 9.301244 9.317311 9.444073 9.249999 9.336376 9.50602 9.447813
1368434_at 6.938351 6.4260197 6.6441774 6.646581 6.321323 6.7576075 6.342501 6.576966 6.5742774 6.4765425 6.847344 6.290231
1368435_at 11.994543 11.792633 11.039619 11.251809 11.527265 10.694631 11.392177 10.8249445 11.645687 12.187585 11.722348 12.251851
1368436_at 9.013577 8.764166 8.959951 8.555922 8.856043 8.78843 8.753186 8.746402 8.654781 8.911179 8.792213 8.652411
1368437_at 5.4487576 4.912568 5.253033 5.2848406 5.100315 4.9408107 5.1098814 5.1140113 5.243231 5.4856887 5.2404475 5.210617
1368438_at 4.891226 4.8619747 4.6322627 4.702785 4.758753 4.8087573 4.506337 4.772482 4.6994123 4.8285656 5.078427 4.9825063
1368439_at 6.4773707 6.2687197 6.614915 6.5949683 6.6709647 6.5994983 6.870396 6.485652 7.0220647 6.383956 6.387005 6.9539075
1368440_at 6.0746446 6.777916 7.159659 6.70765 6.9089336 7.0437117 6.882618 6.835153 7.0689993 7.13318 7.042693 6.598653
1368441_at 6.2220216 5.8876057 6.104597 6.2094283 5.9448085 6.311537 6.1691036 5.859277 5.966945 6.076231 6.2833185 6.3340063
1368442_at 13.407945 13.4345045 13.357794 13.302997 13.344542 13.351096 13.287323 13.338063 13.264962 13.454156 13.335032 13.304283
1368443_at 5.672844 5.647729 5.817364 5.807427 5.8147917 5.8847914 5.692336 5.912916 6.0298653 5.960281 5.8517675 5.9631214
1368444_at 7.79302 8.051477 8.092397 7.8875303 7.969921 8.102889 7.9859643 8.108577 7.8592753 8.23309 7.9962735 7.749642
1368445_at 6.2202044 6.424624 6.3725605 6.700922 6.4393663 6.388998 6.9359865 6.360634 7.0914197 6.3413534 6.332805 6.484571
1368446_at 7.8105173 7.8643956 7.5976887 7.912332 8.240694 7.114258 7.8691072 7.668972 7.0407996 7.6594715 8.048574 7.5687265
1368447_x_at 7.164572 6.10717 6.7830343 6.9246583 6.6788244 6.4591756 7.1175957 6.8299932 6.4177694 6.7905617 6.4714913 6.6691203
1368448_at 6.9763255 7.197504 7.0359063 7.1985345 7.0394297 7.084523 7.2952275 7.037916 7.5782003 6.841326 7.0881534 7.2194586
1368449_at 4.7098827 4.5489154 4.681687 4.6381636 4.5899487 4.6222825 4.5413446 4.490123 4.6079407 4.6080174 4.684099 4.53796
1368450_at 4.891359 5.0047626 5.1328416 5.30866 5.0857325 5.1772156 5.223258 5.1183376 4.9394293 5.1752005 5.2049856 5.063938
1368451_at 6.651634 6.448801 6.8662705 6.754591 6.7908545 6.831139 6.705877 6.8881626 6.8687606 6.8291316 6.544484 7.0452886
1368452_at 9.5580015 9.529384 9.371882 9.240326 9.477339 9.397098 9.164816 9.319219 9.175997 9.193987 9.050686 9.214641
1368453_at 10.87839 11.186375 10.445635 10.915113 11.202762 11.019672 11.6146965 11.204972 10.854753 11.76504 11.089228 10.788589
1368454_at 4.307667 4.4104795 4.386629 4.32813 4.3097906 4.45448 4.2239428 4.134174 4.4558315 4.603966 4.377784 4.54074
1368455_at 5.6185384 5.8337617 5.5199637 5.9534926 5.7050796 5.6823554 5.653321 5.834926 5.8594594 5.663438 5.6986194 5.716247
1368456_at 3.8482955 4.1303105 4.16703 4.0387373 4.00492 3.939093 4.000339 4.189242 4.034042 4.0186996 4.0031514 4.021449
1368457_at 4.041272 3.8771071 3.9898689 3.937559 3.9483314 3.8121839 3.948623 3.8549516 4.0195093 3.8547173 3.8615854 3.9927273
1368458_at 8.846033 8.553747 10.045931 7.394081 9.501279 9.255712 10.19068 8.453269 8.786663 9.555849 9.795712 8.520121
1368459_at 4.2110186 4.0230746 4.0792494 4.162494 4.1868677 4.2098637 4.1638255 4.109601 4.068282 4.306142 4.3227453 4.2627187
1368460_at 7.735176 7.2658668 7.4349937 7.4045787 7.4388885 7.0240245 7.0823584 7.6297646 7.0290184 6.787522 7.4867177 6.944925
1368461_at 11.328677 11.359861 10.287775 10.804794 11.232708 11.260479 9.500431 11.044824 11.003837 10.261645 11.289947 11.38532
1368462_at 5.039272 4.7897162 4.9371257 4.7047586 5.0229144 4.911652 4.8156366 5.0163765 4.6895776 5.095611 5.139152 4.9331284
1368463_at 6.927832 6.820813 6.9733677 6.8541574 6.944462 6.7966166 6.8191843 6.8509274 6.8409424 6.9022236 6.6471515 6.3816786
1368464_at 5.883122 5.3139997 5.5571184 5.4291725 5.3446407 5.488922 5.1035185 5.448468 5.053954 5.7147307 5.367655 5.8254027
1368465_at 3.7793725 3.7848556 3.8114345 3.9769475 3.8418393 3.8020365 3.8327558 3.8938768 3.7696657 3.8549678 3.6930075 3.6409428
1368466_a_at 5.319018 5.3226466 5.369521 5.4016395 5.249154 5.367434 5.161132 5.135142 5.1414943 5.460995 5.3945456 5.097441
1368467_at 12.74072 12.707755 12.827848 12.658964 12.747847 12.847784 12.628362 12.719263 12.603042 12.6779 12.670581 12.622522
1368468_at 5.084178 5.045433 5.0485754 5.146036 5.243364 5.1571646 5.139437 5.362185 5.2676635 4.9606967 5.23782 5.6041393
1368469_at 5.50206 5.3141522 5.464707 5.517681 5.5426846 5.7079487 5.437103 5.237488 5.312684 5.5398793 5.605447 5.6376104
1368470_at 7.9782166 7.8345327 7.9900317 7.72696 7.997176 8.042229 7.788245 7.965076 7.742265 7.9695644 7.7105203 7.922318
1368471_at 5.569442 5.555726 5.5961905 5.9343762 5.7577734 5.8193073 5.651946 5.4393787 5.7380085 5.6225767 5.401679 5.861812
1368472_at 4.9350476 4.8784976 5.0640364 4.7033014 4.8696704 4.965078 4.9809513 4.957922 5.0649185 5.0352097 4.9540277 5.333475
1368473_at 4.94787 5.1259127 5.0967927 5.372687 5.2049065 5.0750713 5.178639 5.3643064 5.394895 5.304049 5.322588 5.2716827
1368474_at 6.776891 6.9809675 6.475173 6.7513103 6.634871 6.291683 6.7273684 6.584728 6.367063 6.9528637 7.5130477 7.0655394
1368475_at 5.176955 5.039448 4.94498 4.960425 4.8368416 4.943044 4.8249946 5.0129805 4.7122307 4.814107 4.7878666 5.1748867
1368476_at 6.3500075 6.54195 6.1107426 6.6652803 6.4679832 6.389719 6.35212 6.4828486 6.407661 6.5503983 6.589824 6.499791
1368477_at 7.1307025 7.0740356 7.2897325 7.150227 7.069891 6.960778 7.570232 6.8976455 7.0919824 6.9703646 6.9727283 6.9830747
1368478_at 3.8319664 3.9205258 3.8533113 3.816735 3.8131907 3.8338282 3.8068256 4.0050354 3.9703925 3.9815683 3.9598777 3.9588587
1368479_at 3.7264526 3.6382692 3.776044 3.6867619 3.7511508 3.8113174 3.7734916 3.7923756 3.6083364 3.7087612 3.7654648 3.801073
1368480_at 6.2246323 6.56332 6.272746 6.8101835 6.557427 6.131936 6.7935734 6.1801386 6.783174 6.5342045 6.3534565 6.3612947
1368481_at 5.158207 5.0773506 5.041914 5.3142104 5.152098 5.1354923 5.211586 5.2632284 5.3532457 5.350311 5.234144 5.6468287
1368482_at 6.231161 6.298277 6.2350135 5.7662497 6.0883136 6.138289 6.3267016 6.100508 6.09918 6.1518083 6.376578 6.1230893
1368483_a_at 4.082262 4.0143394 4.0808153 4.1790533 4.0445814 4.0776234 4.113251 3.9575658 3.9584885 4.1034327 4.1403956 4.3507147
1368484_at 5.376682 5.1976385 5.0454564 4.952048 4.8871126 4.838579 5.1570573 4.9957304 5.1447616 4.9274473 5.194477 5.4296193
1368485_at 5.0533924 4.9576435 4.902339 4.9049797 5.135602 5.012273 4.966861 4.980626 5.1496916 4.8967514 4.8749366 4.863677
1368486_at 6.981569 6.809432 6.4500365 7.1199327 7.0063972 6.7821164 6.9699187 7.2199216 6.107825 7.0299397 5.824503 6.121925
1368487_at 3.3591733 3.4350493 3.366647 3.474502 3.3698947 3.3490038 3.5586672 3.4755158 3.5002787 3.4833732 3.4032233 3.3430786
1368488_at 9.425932 9.187214 9.304258 8.784395 8.720786 9.296966 9.206009 8.904231 8.803062 9.136873 8.509516 8.4814205
1368489_at 5.508944 5.497201 5.3829236 5.4754343 5.468128 5.3796024 5.4115405 5.285041 5.804927 5.117622 5.436777 5.150264
1368490_at 9.063234 10.137044 9.636874 8.528558 9.922462 9.433783 9.157429 9.757641 9.296814 9.506192 9.819508 10.323521
1368491_at 6.209 5.617647 5.7827024 5.923656 5.686012 5.767196 6.098125 5.846939 5.771588 5.919519 5.3322487 5.7302337
1368492_at 6.996811 7.43457 6.8674917 6.881323 7.009094 7.111362 6.9856787 7.0360904 7.0256166 7.288086 7.309791 7.21681
1368493_at 4.9481993 4.978963 4.889194 5.1864343 4.986692 4.862976 5.120384 4.955451 5.2399673 4.929947 4.866892 5.3361225
1368494_at 3.785193 3.6867695 3.5256248 3.634192 3.9549904 3.7495272 4.0901012 3.9463751 3.9027526 4.107405 3.6729474 3.9353623
1368495_at 5.8502383 6.148862 6.047175 6.1535406 6.0604053 6.1361084 6.0210037 5.884305 6.3300595 6.186418 6.213509 6.241588
1368496_at 4.368787 4.663706 4.5169477 4.5176477 4.3139534 4.264056 4.3624268 4.481259 4.6335487 4.321187 4.3413024 4.7563305
1368497_at 10.384701 10.319298 11.133516 10.784815 10.744032 11.202454 10.988199 10.847178 10.858777 11.098554 11.085254 10.25471
1368498_a_at 3.238486 3.1763785 3.1689403 3.0797448 3.2571347 3.2306123 3.110535 3.2462726 3.2909713 3.1337185 3.1116045 3.2855914
1368499_at 3.233921 3.3006477 3.380219 3.3577363 3.3538027 3.341607 3.3174531 3.4033048 3.2708848 3.236016 3.4454212 3.2681544
1368500_a_at 6.823562 6.751226 6.7035418 6.6955905 6.738203 6.995636 6.6998386 6.7053437 6.768693 6.9174323 6.97357 7.089399
1368501_s_at 6.7542224 6.050519 6.5977483 5.997722 5.8418226 6.3782682 6.310222 5.9011464 6.1967006 6.756345 5.8374367 6.236649
1368502_at 4.314619 4.151428 4.1726 4.283891 4.1274195 4.1256986 3.982639 4.2806587 4.1979475 4.052126 4.21481 4.5415297
1368503_at 7.1232276 7.1583657 7.2815557 7.066139 7.188164 7.010757 6.8987303 7.2144437 7.0119176 7.444685 7.1582694 7.4463725
1368504_at 11.295143 10.914934 11.158069 11.13168 11.100105 11.07975 11.204153 11.250169 10.733309 11.202463 11.157633 11.229546
1368505_at 5.380858 5.2679467 5.7060122 5.2967267 5.316424 5.495914 5.1671987 5.2330127 5.559082 5.0477905 5.02628 5.6416116
1368506_at 5.102332 4.948792 4.9455748 5.048307 4.970227 4.9459286 4.978289 4.7816634 5.182172 4.85769 5.068125 4.924683
1368507_at 11.088134 10.935691 11.096529 10.645116 11.074334 11.051839 10.910342 11.088814 10.795385 11.258464 11.237484 11.124006
1368508_at 7.798652 7.8541517 8.003912 7.7380896 7.872468 7.8285427 7.764661 8.071083 7.836132 7.9894786 8.152809 8.028679
1368509_at 5.665844 5.48676 5.105899 5.1752014 5.0972295 5.180593 5.173532 5.1605997 5.0567317 5.4844623 5.152239 5.30412
1368510_at 4.632036 4.7123337 4.7024364 4.6240683 4.8293915 4.649644 4.574134 4.490447 4.7793484 4.732564 4.7936563 4.809924
1368511_at 4.4177537 4.29628 4.2537613 4.2119327 4.1853237 4.1441708 4.457879 4.1495156 4.4781218 4.364481 4.148923 4.699095
1368512_a_at 10.2023 10.040988 10.201227 10.275792 10.018031 10.279184 10.23271 10.136092 10.097959 9.722902 10.061794 9.718867
1368513_at 6.1974883 6.4474974 6.6400824 6.201401 6.4639316 6.6278954 6.3190813 6.3819966 6.30952 6.057573 5.9926734 6.07792
1368514_at 11.567905 11.607758 11.639732 11.270922 11.621142 11.507258 11.540994 11.584245 11.4274235 11.712231 11.607234 11.579554
1368515_at 4.9395447 5.4049344 5.08801 5.3104215 5.412161 5.1615314 5.288883 5.14583 5.438442 5.2134986 5.074099 5.4932575
1368516_at 6.386216 6.2426825 6.135411 6.2230325 6.003973 6.0186057 6.16588 6.1341786 6.1621203 6.2342486 6.2176676 6.2258916
1368517_at 6.5569196 6.7148137 6.759517 6.5523734 6.709843 6.771909 6.485237 6.5119915 6.6485844 6.5318 6.439144 6.359035
1368518_at 7.395053 7.700236 7.554079 7.6783905 7.3612633 7.2612762 7.734983 7.5467496 7.6475415 7.575585 7.6062403 7.6338105
1368519_at 5.0881243 5.0348005 4.9958143 4.9896574 4.932844 4.986698 4.9611096 5.043533 5.0458417 5.1963377 5.2238817 5.146695
1368520_at 12.956419 12.541354 12.921092 12.898443 12.787111 12.809592 12.369843 12.742937 12.518911 11.498179 11.610229 11.926905
1368521_at 6.3749814 6.3840194 6.4155674 6.2474794 6.118039 6.0949407 6.393005 6.289128 5.9328694 6.3183923 6.4627466 6.3909254
1368522_at 4.9554744 4.8862457 4.69663 4.59037 4.954581 4.966752 4.902445 4.4265523 4.6721935 4.5941553 4.8536386 4.6947193
1368523_at 3.9568949 3.897435 4.112093 4.2600307 3.996875 4.112746 4.295476 4.3718815 4.0934806 3.9257193 4.086325 4.1985903
1368524_at 3.7604506 3.650687 3.632118 3.687219 3.7366054 3.6988938 3.758259 3.7795038 3.785216 3.590521 3.765835 3.9957552
1368525_at 6.665041 6.8196144 7.029078 6.6170144 6.9005327 6.941921 6.7744613 6.860358 6.5447083 7.0197077 7.3321967 6.7803273
1368526_at 7.0093937 6.7110534 7.0017033 6.832289 6.844174 7.0595856 7.064106 6.909889 6.825567 7.090089 6.974576 6.7497654
1368527_at 3.2789547 3.3368115 3.4220326 3.2921367 3.3918016 3.4069273 3.2811053 3.2009711 3.3712523 3.1979036 3.2753422 3.2373953
1368528_at 8.879866 8.893349 8.320866 8.43457 8.612719 8.503597 8.814028 8.668684 8.591462 8.970444 8.477062 8.755329
1368529_at 4.5771084 4.9245577 4.5691376 4.503055 4.8266444 4.6811905 5.0344696 5.071956 4.71342 4.9894953 4.6981435 4.476773
1368530_at 4.8110204 4.526864 4.5974426 4.7956986 4.515697 4.7417707 4.802991 4.6115165 5.027713 4.585122 4.468902 4.834833
1368531_at 3.4501102 3.4569812 3.4391763 3.5141377 3.498006 3.5212698 3.5249953 3.3521817 3.479629 3.5008383 3.5551133 3.5162418
1368532_at 3.9692075 3.9169643 4.0460424 3.9924152 3.8672462 4.3095326 3.9264007 3.8865974 4.0622134 4.1127725 3.7304382 4.0987015
1368533_at 5.4026585 5.7139673 5.360902 5.391189 5.404169 5.5771456 5.513665 5.5233197 5.5549045 5.6776133 5.463194 5.873211
1368534_at 5.9732113 5.8604937 5.757195 6.2647347 5.9424534 5.97422 6.091664 5.8731847 6.1476965 5.997511 6.0790076 6.141939
1368535_at 5.650511 5.635029 5.5748796 5.6421223 5.623335 5.801554 5.539548 5.6089344 5.5902233 5.7157564 5.695591 5.9578056
1368536_at 10.36785 10.254635 10.080301 10.121669 10.027285 9.928238 10.148428 10.200615 9.907934 10.6604185 10.269871 10.486173
1368537_at 5.752732 6.226131 6.1519885 6.126918 6.140554 6.011311 6.18772 6.212972 6.166222 6.2961984 6.3019953 6.059355
1368538_at 7.501372 7.328959 7.3022614 7.2191615 7.2983446 7.235092 7.3245645 7.157659 7.2292886 7.606327 7.3170495 7.3397646
1368539_at 3.455729 3.4329364 3.421939 3.4013026 3.32202 3.428471 3.4880972 3.5946858 3.538446 3.373869 3.2700436 3.439092
1368540_at 4.082268 4.3434434 3.9815903 4.3507004 4.2482414 4.2240086 4.240527 4.3062677 4.005604 4.113608 4.1273355 3.9579928
1368541_at 6.016165 6.084239 5.879251 5.7790127 5.873366 5.743819 5.8144684 5.704146 6.2374682 6.1427917 6.1693068 5.9833374
1368542_at 4.682518 4.937526 4.757927 4.448103 4.775565 4.4257665 4.425948 4.6646214 4.564994 4.635716 4.6738486 4.6570444
1368543_at 7.466573 7.85504 7.203146 7.1480055 7.3128123 7.5269403 6.6513414 7.474395 7.2837086 7.0209928 7.2450647 8.040514
1368544_a_at 4.682797 4.698506 4.7021203 4.8138566 4.852951 4.7438436 4.804779 4.86296 4.922598 4.7283764 5.048917 4.9300156
1368545_at 5.6861105 5.8171034 5.7552996 6.0253835 5.6554337 5.900335 6.1049066 5.712507 6.017895 5.5202556 5.4778113 6.109602
1368546_at 4.8551145 4.7252183 4.8505497 4.832103 4.930539 4.9632196 4.947708 4.81261 4.826933 5.0338335 4.996125 4.9540005
1368547_at 4.1473274 4.2356033 4.191857 4.2661996 4.195195 4.393244 4.2117424 4.0917125 4.441233 4.201323 4.0616517 4.3071923
1368548_at 3.2869496 3.3495326 3.2773612 3.3053162 3.2588675 3.2656627 3.3824928 3.2391515 3.32679 3.2220292 3.2700248 3.3159792
1368549_at 8.882124 8.785101 8.823095 8.832425 8.672906 8.87658 8.903518 8.778066 8.778374 9.072952 8.870767 8.842429
1368550_at 5.062518 5.07476 4.955276 4.8614483 4.876811 4.877263 4.8140054 4.9326935 4.7300677 5.087267 5.239482 5.0007105
1368551_at 4.6351233 4.7807975 4.5084143 4.676475 4.631764 4.566646 4.6321917 4.846319 4.7669663 4.4883842 4.7237773 4.614995
1368552_at 10.813285 10.516796 10.730382 10.372079 10.755466 10.533548 10.648671 10.615583 10.336472 10.703689 10.522568 10.620767
1368553_at 5.2909956 5.4237776 5.275811 5.373272 5.3613405 5.1933975 5.2407618 5.2449846 5.2513742 5.343898 5.1577473 5.4046087
1368554_at 5.276617 5.3119493 5.2142544 5.306889 5.4143457 5.4581213 5.2422457 5.284419 5.120965 5.579688 5.4436483 5.4357166
1368555_at 5.6949806 5.6868715 5.4760094 5.215444 5.552998 5.38979 5.4326 5.405836 5.4014435 5.5485086 5.526931 5.3935347
1368556_at 4.543082 4.701233 4.7054987 4.7134666 4.7799425 4.5011024 4.594062 4.4688673 4.708428 4.7504168 4.7893248 4.766733
1368557_s_at 4.5201836 4.580841 4.73473 4.614707 4.4651055 4.541874 4.675484 4.6060038 4.8171206 4.8105764 4.607422 4.3227096
1368558_s_at 7.873309 8.32501 7.8952355 7.095708 7.4031715 7.7381425 8.144472 7.786982 7.706387 7.664043 8.131876 7.7169023
1368559_at 5.7691946 5.78638 5.6752653 6.225839 5.7923703 5.7826185 5.922618 5.5217485 6.0962696 5.7147307 5.935609 6.034675
1368560_at 5.1030636 4.965642 5.0101833 5.16782 5.078643 5.2719135 5.3015394 5.1123223 5.347845 5.208266 5.111505 5.222484
1368561_at 4.1455374 4.195284 4.0135193 4.0561585 4.3067875 3.9620988 4.1308384 3.998461 4.4040527 3.9355447 4.152755 4.2843084
1368562_at 4.8655524 4.8459854 4.8324966 4.89897 5.0034685 5.176525 5.0853786 4.925489 4.824401 4.8667154 4.866892 5.0626225
1368563_at 6.5193286 6.7555013 7.7013226 6.4755616 7.304379 7.322256 7.4218383 7.431918 7.2395434 7.726712 7.292921 7.068172
1368564_at 4.765403 4.970157 5.096438 5.1511483 5.2985873 4.9677043 4.9277544 5.0354614 5.1715493 4.866399 4.9607916 5.094595
1368565_at 4.2586975 4.7349033 5.3115315 4.296835 4.1570225 4.219765 4.13801 4.1889825 4.996899 3.949178 4.915212 4.7448354
1368566_a_at 11.038163 11.029903 11.087704 10.83683 10.947709 10.805202 10.770419 10.921217 10.71991 11.076133 11.022143 10.986907
1368567_at 7.0001807 6.570356 6.7920175 6.555201 6.7523346 6.6522045 6.465892 7.0716906 6.588385 7.0403934 6.572237 6.548655
1368568_at 5.722999 6.100164 5.8196597 5.911444 5.8850965 5.8190765 5.574768 5.6607385 5.8338737 5.815962 6.0545874 6.118825
1368569_at 3.9931328 4.1736507 4.1879163 4.5450068 4.26876 3.971215 4.3130255 4.0714693 4.6179476 3.7986927 3.9162548 4.021453
1368570_at 7.846522 7.7104797 7.3912125 7.057551 7.512947 7.2055807 7.2232714 7.2228456 6.859353 6.693097 6.911614 6.710092
1368571_at 4.8940387 4.77961 4.9544044 4.9195023 4.963863 4.9289374 4.6341386 4.6866145 4.8767467 4.6594625 4.867782 5.377088
1368572_a_at 5.276145 5.368358 5.2279286 5.3871803 5.471214 5.3581247 5.13345 5.3794603 5.3128552 5.4481573 5.5821953 5.5801964
1368573_at 7.6102977 7.8325095 7.8899364 7.678265 8.006753 7.882984 7.7556753 7.867635 7.7882957 8.041898 7.918974 7.526992
1368574_at 10.309662 10.212347 10.231318 10.168339 10.204037 9.880029 10.155289 9.909931 10.095574 10.19439 9.978243 10.028689
1368575_at 5.404676 5.5303946 5.4326296 5.5164943 5.420617 5.5325055 5.4531693 5.4579854 5.706868 5.424283 5.470998 5.4704995
1368576_at 5.0147395 4.8014708 4.7888703 5.1368866 4.781696 4.567665 4.928856 4.6384497 4.4043055 4.5781126 4.5725374 4.917406
1368577_at 3.7840064 3.485869 3.5731149 3.4928582 3.4512334 3.5304368 3.6345246 3.5066826 3.5998363 3.4401953 3.5872347 3.672248
1368578_at 5.306764 5.139551 4.8858733 5.289743 5.022446 5.064447 4.7305503 5.0685186 5.2968936 4.9984345 5.05545 5.079253
1368579_at 4.7874556 4.976824 4.888507 4.947338 4.901411 4.9354486 4.921633 4.9448614 5.0980253 4.64829 4.6266427 4.8068676
1368580_at 5.988847 6.100903 6.16274 6.1084614 6.251204 6.113893 6.3138328 6.229735 6.1909776 6.297573 6.1244197 6.0597734
1368581_at 5.7042046 6.238362 5.9156203 6.107963 6.100864 5.921374 6.2508903 6.2943945 5.9891458 5.9635706 6.1398616 5.80191
1368582_at 4.2534704 4.4021816 4.317911 4.5195093 4.4304905 4.325694 4.5908794 4.3997726 4.4270353 4.244336 4.4398947 4.7368603
1368583_a_at 13.903288 13.83682 13.805232 13.817929 13.72591 13.802104 13.715941 13.710159 13.679485 13.866133 13.895798 13.722906
1368584_a_at 4.6636453 4.5463743 4.5776324 4.6925855 4.5508814 4.3573523 4.3772078 4.5453897 4.587001 4.704458 4.4060745 4.77431
1368585_at 5.7882485 6.014658 5.9925175 6.0859423 5.883588 5.9015865 5.9699545 5.8373218 6.2094884 6.005992 5.9715295 6.0497775
1368586_at 5.32467 5.3112707 5.3949265 5.383692 5.280727 5.3288965 5.3527813 5.1197033 5.450959 5.2020273 5.3924823 5.661148
1368587_at 13.922986 13.866337 13.868513 13.796316 13.924644 13.867576 13.829123 13.892354 13.845436 13.790284 13.769585 13.866267
1368588_at 5.7854185 5.697178 6.1074133 5.960346 5.8694315 5.959889 5.9456935 5.975725 5.6415005 6.2381444 5.930728 5.850787
1368589_at 8.307355 7.9176245 7.8753586 7.8755093 8.338188 8.308899 8.524555 8.598722 8.060641 7.9872556 7.8082185 8.402693
1368590_at 4.139377 4.2944098 4.143758 4.2647023 4.0976515 4.0535164 4.1993027 4.1342955 4.2625165 4.104942 4.1767254 3.8401198
1368591_at 9.355141 9.296009 9.347575 9.326752 9.348831 9.36303 9.3146 9.377292 9.398489 9.378958 9.270814 9.380981
1368592_at 7.1414886 6.903167 7.1540966 7.009694 6.993494 7.1131315 6.9149594 7.140611 6.7516184 7.101761 6.998765 6.752038
1368593_at 8.317341 8.123783 8.074522 8.177856 8.198257 7.874622 8.3889885 8.06922 7.889753 8.476219 8.120863 7.80284
1368594_at 5.1426244 4.8628864 5.144168 5.054412 5.0151587 4.975179 4.986432 5.064767 5.079628 5.0798903 5.0071383 5.2149534
1368595_at 4.605679 4.5002365 4.507533 4.2940564 4.6679606 4.5584335 4.3286896 4.2762957 4.396172 4.9228554 4.467465 4.7967324
1368596_at 7.072275 6.618929 6.7321205 6.9592338 7.1309395 7.0728207 6.783063 6.950423 6.6641865 7.267477 7.505196 7.562251
1368597_at 6.1182675 6.1134825 6.0537267 6.353296 6.1042595 6.21442 6.2198057 6.190469 6.2193327 6.539995 6.628652 6.2677717
1368598_at 6.594197 6.3530145 6.3889537 6.4723945 6.4565954 6.477289 6.4226675 6.447833 6.631254 6.434087 6.378758 6.352926
1368599_at 6.227465 6.472176 6.2959456 6.107722 6.3859572 6.584917 6.6073465 6.2816486 6.914577 5.847707 6.058898 6.7665114
1368600_at 11.0107355 10.910681 11.079217 10.641443 10.929561 11.041614 10.968454 11.041828 10.615519 11.023108 11.14749 10.612205
1368601_at 4.8572836 5.000856 4.980701 4.7922587 4.7903786 5.061441 4.6823206 5.053413 5.3264995 5.0038924 5.0548587 4.924578
1368602_at 3.957748 3.8904693 3.9826064 3.9859605 3.8459883 3.997195 3.9554296 3.9682083 4.0859694 4.015636 3.9874284 3.8987875
1368603_at 4.5695705 4.459498 4.570052 4.5072756 4.48825 4.5687194 4.581129 4.5668254 4.4492855 4.522436 4.4733896 4.692035
1368604_at 5.0443187 4.967489 4.880967 4.98173 4.93401 4.89849 4.894438 4.962973 5.0256076 4.8904877 5.0044794 5.109504
1368605_at 4.9608827 5.136874 5.029035 4.912057 5.031723 4.9408107 5.0815 4.6352463 4.9274077 4.9912276 4.893851 4.935818
1368606_at 4.3090196 4.4020634 4.3348837 4.6916847 4.563761 4.4243875 4.31042 4.42137 4.3531175 4.650722 4.1167107 4.3755445
1368607_at 7.7699347 8.161522 8.244565 7.823284 8.132006 8.016288 7.801455 6.3452306 7.4092655 7.2926774 7.924351 7.6346426
1368608_at 9.904537 9.607771 9.479906 9.548679 9.642885 9.799309 9.3362665 9.626162 9.361804 9.667186 9.673894 9.827711
1368609_at 12.497344 12.439386 12.394736 12.423489 12.487652 12.361758 12.477631 12.543556 12.37632 12.484182 12.379358 12.409285
1368610_at 4.0680017 4.0893364 4.0263195 4.0778666 3.9457102 4.175798 4.075916 3.8964946 4.2216253 4.0695868 3.9203367 4.489642
1368611_at 3.9725602 4.073659 4.0850296 4.15775 4.1509323 3.9497871 3.912758 3.9336178 4.0805397 3.9762297 4.1079845 3.9577403
1368612_at 5.397286 5.5677023 5.459776 5.3655987 5.4176054 5.2876673 5.4041634 5.420271 5.512899 5.461149 5.367422 5.141109
1368613_at 4.6243997 4.6418486 4.7124386 4.822467 4.4796896 4.6485815 4.897928 4.453028 4.9376626 4.563234 4.6421432 4.691632
1368614_at 7.82724 7.893942 7.921195 7.790066 7.861477 7.9401617 8.038155 7.9720488 7.759428 7.621432 7.50876 7.4438396
1368615_a_at 4.980266 5.103843 4.9913564 4.8733854 4.8418245 4.552991 4.6852584 5.0663276 4.8607078 4.9905796 4.6827235 5.1104083
1368616_at 6.0841956 6.2380943 6.4366875 6.119111 6.2536387 6.155478 6.3118467 6.251937 6.0610704 6.1238027 6.0246563 6.5025053
1368617_at 4.7230964 4.6692595 4.5199757 3.8199682 3.9920828 4.4087343 4.3304005 4.182263 3.6345327 4.3346815 4.1346297 4.3154716
1368618_at 9.396794 9.2086525 9.133496 8.968278 9.380263 9.350222 9.106964 9.341339 9.293732 9.4949665 9.314753 8.842352
1368619_at 5.486338 5.499241 5.617915 5.431937 5.4298058 5.517247 5.4529705 5.700896 5.454446 5.5080404 5.3857036 5.5624895
1368620_at 5.710635 5.7593036 5.7358704 6.053567 5.76822 5.711904 5.848551 5.719186 5.992822 5.721621 5.711283 6.1405816
1368621_at 11.024923 10.630475 10.644242 10.596109 10.82173 10.555901 10.188436 10.589921 10.635114 10.566429 10.357479 10.495018
1368622_at 4.285961 4.1962843 4.291436 4.3316407 4.223365 4.3536353 4.282056 4.2442207 4.285453 4.2708898 4.1903486 4.5168467
1368623_at 4.407831 4.5025525 4.442355 4.4190054 4.27575 4.4563236 4.2496424 4.6947618 4.6284065 4.4936185 4.287015 4.65902
1368624_at 4.0271277 3.731172 3.9818394 3.793502 3.9272091 3.779318 3.742643 3.883023 3.653009 3.9703157 3.8341262 3.8374233
1368625_at 5.1798096 5.2833276 5.150636 5.151269 5.25109 5.3222175 5.363313 5.35605 5.6074357 5.2056313 5.139864 5.784515
1368626_at 4.5643396 4.405135 4.369351 4.4859395 4.440701 4.3044176 4.3353305 4.381236 4.249336 4.431744 4.4360914 4.51873
1368627_at 12.683351 12.761762 12.743048 12.427688 12.6615 12.79825 12.426631 12.681495 12.629347 12.445277 12.646978 12.612109
1368628_at 3.7131014 3.8228393 3.8635585 3.8331056 3.759852 3.800789 3.9594345 3.822162 3.7992635 3.8011508 3.9124916 3.8219035
1368629_at 4.878112 4.6155024 4.819212 4.729439 4.614324 4.6776876 4.719859 4.8161964 5.0481815 4.801216 4.6302147 4.871853
1368630_at 3.340882 3.444183 3.3549247 3.4283648 3.4096808 3.3522735 3.2847595 3.2916052 3.4309304 3.4628353 3.2802534 3.4218667
1368631_at 4.3031297 4.2341933 4.163612 4.2939196 4.280333 4.373624 4.162291 4.4035463 4.448092 4.359529 4.2602987 4.254427
1368632_at 3.2324924 3.2641842 3.278967 3.260293 3.3130617 3.1930864 3.1488066 3.2925348 3.2918258 3.2041702 3.2176669 3.6264646
1368633_at 3.6878924 3.871216 3.8289406 4.05331 3.634249 3.5467064 3.5417461 3.6515412 4.107505 3.6893153 3.5614989 3.6931784
1368634_at 8.080139 7.8859086 7.8742194 7.933108 7.8539624 7.9299245 7.9506383 7.9276557 7.939297 8.037023 8.104399 7.99806
1368635_at 4.051408 4.1075583 4.0253544 3.98056 4.0472364 4.0980625 4.206253 4.048278 4.260745 4.224679 4.3049088 4.3019943
1368636_at 6.034282 5.816992 5.766635 6.170457 5.8159537 6.074186 6.1365547 5.9458427 6.3717723 5.9322143 6.1255045 6.215875
1368637_at 4.1028004 4.0683637 3.9795454 3.90963 4.070488 4.0688143 3.990803 4.2164845 3.8510365 3.961966 4.240368 4.1835375
1368638_at 4.9461107 5.1166368 5.0581713 5.143222 5.098183 5.116264 4.998588 5.129383 5.135702 5.1875887 5.1839023 5.127993
1368639_at 3.9656534 3.8480563 3.9871178 4.005393 3.999149 4.0626163 3.7991438 4.0262384 4.0581813 3.974401 4.0922284 4.257448
1368640_at 6.2919564 5.4093065 5.735788 5.9842305 5.7371306 5.8506565 5.808136 6.197084 6.0635915 5.603573 5.841838 6.3379426
1368641_at 4.478665 4.0515375 4.0583587 3.8719506 3.9632711 4.0029035 4.0532265 4.108572 3.8355353 4.2297235 4.4110174 3.8332653
1368642_at 9.3961735 9.30517 9.506824 9.1542 9.380068 9.396843 9.197634 9.329725 9.04523 9.216496 9.26619 9.176873
1368643_at 4.276845 4.460066 4.458259 4.362589 4.495387 4.339473 4.2011375 4.327887 4.1328716 4.3872633 4.389821 4.325157
1368644_at 4.3645034 4.5623193 4.5160427 4.7258205 4.432203 4.372987 4.4648895 4.484024 4.5399404 4.5333567 4.360185 4.5432262
1368645_at 6.297276 6.3167815 6.3117948 5.951526 6.4287925 6.2416863 5.952938 6.1165886 6.146871 6.374696 6.455003 6.0755534
1368646_at 7.991599 8.733913 8.679492 8.814626 8.780224 8.571062 8.898767 8.858194 8.620401 8.720935 8.496386 8.100281
1368647_at 7.6862597 7.481397 7.499172 7.5123916 7.611684 7.5694795 7.3901873 7.5578094 7.3504496 7.7201767 7.718033 7.485993
1368648_at 4.866474 4.8688383 4.7258396 4.814025 4.6899652 4.66674 4.7459993 4.9065685 4.883795 4.6756916 4.8844943 5.0814743
1368649_at 7.9219317 7.587417 7.873926 7.4176855 7.6416707 7.8538604 7.7026043 7.632801 7.4346128 7.788097 7.552808 7.4064684
1368650_at 6.8441133 6.5467644 6.767227 6.9576497 6.848952 7.8058233 7.0577426 7.5308356 7.301684 7.6987777 7.455418 7.3320584
1368651_at 10.897465 10.4542675 10.766462 10.585947 10.775149 10.782705 10.552763 10.960969 10.215877 10.038808 10.642835 9.900305
1368652_at 6.8041763 7.037516 6.9235797 6.828639 6.986886 6.8798304 6.940228 6.676675 6.8474355 7.101721 6.995475 6.990438
1368653_a_at 10.577062 10.3366165 10.202692 10.141865 10.3939295 10.360542 10.355218 10.301835 10.221672 10.473046 10.392837 10.49724
1368654_at 5.937601 6.108619 6.1691966 5.978706 6.167239 6.1725817 6.145107 6.3043866 5.8679237 6.3549404 6.4841056 6.1092315
1368655_at 9.503822 9.457354 9.45832 9.139754 9.470986 9.407465 9.334179 9.310025 9.14603 9.305698 9.156311 9.504734
1368656_at 4.1221457 4.153559 4.0276976 4.1690645 4.0337934 4.0580873 4.093765 4.0739737 4.2358437 4.0500703 4.0484133 4.2844744
1368657_at 3.746409 3.6590087 3.7344291 3.7379253 3.6138918 3.6890438 3.670384 3.7266982 3.5949152 3.8223076 3.877729 3.7382705
1368658_at 4.599991 4.292941 4.515824 4.676707 4.6730986 4.629053 4.4225917 4.1527643 4.384275 4.6012907 4.5251245 4.464933
1368659_at 10.692616 9.930332 10.731397 10.696083 10.244743 10.077269 10.138643 10.188386 10.54379 10.229727 10.249436 9.668936
1368660_at 4.9629674 4.9430485 4.932599 5.118847 4.8783855 5.03692 4.770067 4.9432282 5.0732226 4.9247127 4.9298973 5.104517
1368661_at 7.240612 7.1120596 6.925756 7.1046333 7.154468 6.8896933 6.970051 7.244009 7.1596465 7.1397543 6.8990235 6.751048
1368662_at 7.25672 7.3573456 7.1739507 7.4901404 7.3353815 7.606296 7.560622 7.3817315 7.4426966 7.5338945 7.551819 7.693794
1368663_at 3.7582219 3.8109975 3.7614388 3.7755606 3.813224 3.9700751 3.8417203 3.8273015 4.1391807 3.6427126 3.8854861 4.0361705
1368664_at 5.775652 6.101657 5.889255 5.9299073 5.9732094 6.016371 6.2681203 5.929512 6.4400787 6.0352855 5.943583 5.9292774
1368665_at 7.839276 7.8256335 7.9838004 7.5225816 7.8525925 7.9684362 7.995419 8.298908 7.6235046 8.130703 8.127189 7.9298863
1368666_a_at 3.720769 3.9072003 3.8929703 3.6589427 3.8275063 3.8906915 3.9215994 3.7625983 3.8176126 3.7195396 3.7232885 3.9086266
1368667_at 5.819021 6.4450874 6.439964 6.3967996 6.5036645 6.449145 6.445517 6.345006 6.65168 5.856686 6.0535016 6.323659
1368668_at 8.87748 8.670431 8.969473 8.40117 8.734509 8.9710045 8.576916 8.7049055 8.596211 8.809637 8.922558 8.608747
1368669_at 7.92176 8.091728 7.8819113 7.7941184 7.6881795 7.680936 7.8060575 7.770566 7.778875 7.874699 7.904716 7.9524803
1368670_a_at 5.483387 5.4019504 5.600252 5.573903 5.6524525 5.662324 5.556598 5.495368 5.6794653 5.6763186 5.5561295 5.866922
1368671_at 6.358471 6.4679623 6.3467975 6.4119887 6.2464104 6.1942058 6.321061 6.177016 6.9091897 6.5194387 6.3458886 6.702407
1368672_at 4.739125 4.6811233 4.6115203 4.8844185 4.6184387 4.5779114 4.761179 4.564434 4.742509 4.651505 4.643171 4.7738743
1368673_at 4.1060567 3.83433 4.006428 4.12965 3.920863 4.121929 3.9910893 4.1556144 4.0954776 4.1449018 3.9172213 4.330887
1368674_at 11.382626 11.139391 11.252247 11.068788 11.04934 11.170005 11.069886 11.333336 10.797513 11.044868 11.285115 11.013792
1368675_at 6.794372 7.038703 6.6678486 6.7440343 7.2178354 6.997959 7.008648 7.1876826 6.903912 7.2972426 7.264778 7.252228
1368676_at 5.2741146 5.3142114 5.2633815 5.492903 5.2947946 5.401121 5.6239567 5.372423 5.429276 5.3517184 5.4499416 5.4588118
1368677_at 3.6438775 3.6856682 3.614904 3.7173135 3.613266 3.6721594 3.5847015 3.610678 3.8487692 3.5929377 3.6028922 3.6543314
1368678_at 4.408247 4.25629 4.3201914 4.2812066 4.331027 4.358173 4.420246 4.29045 4.3551245 4.3427315 4.3809466 4.621272
1368679_a_at 6.7295337 7.2262864 6.9938087 7.054958 7.1432476 7.0999722 7.1551056 7.0938487 7.033045 7.008979 7.151612 6.5096927
1368680_a_at 4.7059145 4.5392647 4.676588 4.8384132 4.6315184 4.6604323 4.7152815 4.6216245 4.8972664 4.485446 4.4896355 5.000912
1368681_at 6.339156 6.4543486 6.400673 6.531222 6.5290074 6.8380933 6.7025995 6.6700788 6.813677 6.541462 6.83646 6.4070168
1368682_at 4.708757 4.5549803 4.6518707 4.4549427 4.458185 4.684504 4.4669867 4.4225965 4.4956636 4.8221054 4.590768 4.7086315
1368683_at 3.2015233 3.1821806 3.2816143 3.4058752 3.173756 3.2619395 3.2141387 3.2098327 3.354268 3.2095127 3.1420605 3.2161884
1368684_at 5.387369 5.4598737 5.2314196 5.311553 5.201209 5.500702 5.4028482 5.307131 5.9878016 5.558829 5.3273296 5.3245373
1368685_at 5.2033405 4.9263897 4.966818 4.8566074 4.9572945 5.0657587 4.9369545 4.98523 5.11746 4.959726 4.9013014 5.2411222
1368686_at 14.078056 14.036502 14.015428 14.061684 14.022521 14.018552 14.018843 13.963525 14.04956 14.020624 14.00578 14.00382
1368687_at 5.950906 6.236707 6.0742702 6.1398335 6.2123756 6.226687 6.1157675 6.3124824 5.771251 6.2424097 6.136509 6.036921
1368688_at 4.510262 4.4739294 4.586341 4.5653305 4.443117 4.508611 4.5525937 4.5656424 4.4886136 4.5425334 4.424636 4.6692276
1368689_at 4.043593 4.277591 4.1752872 4.4752645 4.0816994 4.1125298 4.0624156 4.249637 4.2957177 4.234144 4.132892 4.163278
1368690_a_at 4.57732 4.643541 4.728043 4.722291 4.570472 4.454962 4.4491725 4.6031666 4.639763 4.580435 4.5269647 4.6815066
1368691_at 4.50052 4.615308 4.4977264 4.480614 4.453814 4.39907 4.543434 4.4531856 4.5666122 4.3461924 4.53821 4.387162
1368692_a_at 8.5176115 9.078308 9.093322 9.323899 9.235475 8.850382 9.1296215 9.353573 8.545235 9.375774 9.532231 9.477607
1368693_at 6.7901797 6.8922286 6.615137 6.731034 6.895922 6.624453 6.408696 6.538499 6.4636283 6.330224 6.3227572 6.6902723
1368694_at 4.46496 4.445137 4.598134 4.4783287 4.257036 4.54042 4.4231234 4.539731 4.593525 4.304244 4.5425396 4.7054944
1368695_at 12.205875 12.151955 11.984307 11.514449 12.133768 12.21765 12.02099 11.882288 12.058678 12.2165 12.033702 11.850174
1368696_at 5.3007855 5.5732017 5.6418447 5.614277 5.5801377 5.4011354 5.5300655 5.8097887 5.5957246 5.7080164 5.571092 5.765333
1368697_at 3.6729047 3.5889237 3.7781432 3.6606019 3.6051998 3.7058618 3.561853 3.5574124 3.6592956 3.5970092 3.7049518 3.7888167
1368698_at 6.399103 5.9811473 6.2199674 5.760243 6.3806953 6.092991 5.814593 6.0043545 5.820216 5.571384 5.527432 5.55126
1368699_at 4.2719955 4.1419535 4.234311 4.2234964 4.0338745 4.119744 4.19014 4.221325 4.376217 4.1306353 4.149678 4.363659
1368700_at 4.3052697 4.541219 4.4396563 4.1794376 4.1650734 4.316714 4.3596654 4.265633 4.1222134 4.124579 4.157479 4.0387874
1368701_at 5.198986 5.2595983 5.3070807 5.3438764 5.314817 5.152765 5.177361 5.232257 5.323561 5.177046 5.0973015 5.4230027
1368702_at 8.144828 8.191738 8.075582 8.192234 8.592826 8.367752 8.224228 8.41024 8.302491 8.664595 8.863777 8.489967
1368703_at 6.5429316 6.963385 6.853222 6.880751 6.9298124 6.863091 6.925881 6.8995533 6.5566974 6.9480157 6.779788 6.5364447
1368704_a_at 4.6340733 4.481514 4.455433 4.792215 4.5073376 4.713769 4.739583 4.5669804 4.742757 4.588829 4.675435 4.917675
1368705_at 4.9365273 4.8547773 5.029035 4.9951177 4.7601438 4.999437 4.847257 5.0097103 5.031249 4.9356766 4.790069 4.957857
1368706_at 11.444295 11.3779 11.510333 11.265641 11.582507 11.284562 11.360462 11.495922 11.248832 11.634017 11.458143 11.27184
1368707_at 13.476586 13.501122 13.437927 13.426496 13.551874 13.492749 13.4854 13.403592 13.394037 13.545457 13.400514 13.378929
1368708_a_at 5.257181 5.3804593 5.3170733 5.635313 5.6465254 5.36029 5.160788 5.066632 5.5511203 5.2037764 5.3349676 5.4040422
1368709_at 4.0255527 4.0787354 3.994248 4.2227745 4.102916 4.1931458 4.184745 4.0883884 4.2333 4.1086454 4.1588936 4.081398
1368710_at 6.910041 7.11304 7.12241 6.7808337 6.9301233 6.909769 6.846497 7.0730247 6.9925437 6.986577 6.9165807 6.781667
1368711_at 9.191402 9.50902 9.179081 8.833116 8.94435 9.452694 9.835828 9.496113 9.664993 9.276175 8.4163685 8.7971945
1368712_at 7.084417 7.0752935 7.309633 7.061529 7.104593 7.2084265 7.0726233 7.0472436 7.015144 6.903074 7.0563064 6.675608
1368713_at 4.540023 4.4600325 4.4543114 4.5061483 4.42455 4.342796 4.360609 4.6274724 4.5468965 4.524461 4.4745593 4.5564947
1368714_at 3.6323397 3.5171244 3.6258886 3.5781915 3.498006 3.5630708 3.5938256 3.617349 3.5734334 3.5382671 3.7723427 3.7246702
1368715_s_at 4.2636085 4.2781515 4.445963 4.450801 4.392962 4.3299303 4.373154 4.351344 4.5348673 4.2978 4.41493 4.251526
1368716_at 4.2077093 4.2316446 4.2751007 4.179118 4.1330338 4.364312 4.278637 4.4072475 4.06384 4.325915 4.1330395 4.420257
1368717_at 10.114689 10.310623 10.062487 10.271606 10.244019 10.281615 10.479194 10.235415 10.122258 10.140462 10.252481 10.340424
1368718_at 7.0579906 4.552196 7.1073403 7.689491 8.213041 8.479437 9.294729 7.630789 7.5363164 4.376352 8.117897 5.3057084
1368719_at 4.8148937 5.126915 5.153353 4.983036 5.1558 5.107256 5.1548376 4.9841976 5.078554 5.040398 5.003046 5.052142
1368720_at 12.918818 12.956605 12.737994 12.737274 13.081864 12.6275835 12.412338 12.777592 12.504017 12.701676 13.000379 13.187642
1368721_at 6.0216346 6.125515 6.1319575 6.167121 6.055795 6.1901135 6.1813493 5.8332667 6.3325615 6.324994 6.0666475 6.124485
1368722_at 3.6765292 3.7678668 3.6641357 3.645536 3.8162234 3.6906793 3.749465 3.894647 3.875245 3.6995232 3.8532674 3.7059565
1368723_at 5.0023046 4.709186 5.0487795 5.007513 5.0133877 4.9200015 4.800836 4.912839 4.9635015 5.086114 4.9174647 5.1665573
1368724_a_at 6.1927333 6.287912 6.224965 6.5175757 6.2787886 6.280052 6.470832 6.2521377 6.476749 6.20357 6.140539 6.2561274
1368725_at 4.8966713 5.19094 4.9185333 4.938648 5.2369843 5.3804674 5.1959333 5.1646423 5.2671165 4.870058 4.8185935 4.558236
1368726_a_at 5.763069 5.8640265 5.9564195 5.751725 5.772219 5.9380074 6.027566 5.837348 5.7697964 5.950084 5.863741 5.861328
1368727_at 3.8831575 3.9419734 3.760097 3.8871858 3.5468342 3.7437575 3.773882 3.8460646 4.0510187 3.8090222 3.6964922 3.9860005
1368728_at 5.511603 5.3400917 5.2974424 5.443509 5.183428 5.2015486 5.2798595 5.467637 5.4637136 5.2280617 5.44884 5.3152957
1368729_a_at 4.1935315 4.4541316 4.365286 4.3446684 4.3412075 4.345138 4.3009825 4.347235 4.5071735 4.3524594 4.284696 4.581835
1368730_a_at 4.3240848 4.317037 4.2311373 4.5918636 4.1887703 4.2928333 4.262901 4.261262 4.3396134 4.3054266 4.2470007 4.5335555
1368731_at 13.146397 12.963099 13.10919 12.9485445 13.45411 12.874857 13.182419 13.264775 12.833497 13.149357 13.275848 13.501758
1368732_at 6.9379706 7.025186 7.0976286 6.623614 6.9222555 6.9449964 6.9491825 6.8424096 6.534831 7.011161 6.92892 6.654394
1368733_at 12.485728 12.788316 13.05582 13.179264 12.858624 13.07184 13.141299 13.009362 13.000764 12.783144 12.756447 12.787128
1368734_at 4.7848263 4.6282244 4.677199 4.5750113 4.6122236 4.8649526 4.587802 4.7984447 4.904962 4.806963 4.9148703 5.1160936
1368735_a_at 4.0533724 4.0433455 4.1296997 4.246667 3.8734353 4.024607 4.183076 4.1666555 4.0246186 4.257047 4.1319113 4.0851994
1368736_at 3.631465 3.6319 3.7864654 3.77494 3.776574 3.5955544 3.8640137 3.7391126 3.712744 5.18944 3.7796652 4.072899
1368737_at 5.41107 5.482795 5.27495 5.827195 5.480731 5.3941116 5.642454 5.535619 5.66308 5.253599 5.594059 5.5261793
1368738_at 3.6754477 3.7745726 3.7724178 3.786766 3.7351074 3.9075365 3.9210298 3.8331962 3.8068273 3.785699 3.8737485 3.7793036
1368739_s_at 4.5646415 4.6943746 4.746928 4.6831255 4.6350627 4.7103543 4.854706 4.673884 4.780676 4.8813915 4.756276 5.237506
1368740_at 4.4111757 4.5816207 4.3151383 4.5418673 4.607081 4.604021 4.6386137 4.46694 4.605131 4.543602 4.592511 4.6971836
1368741_at 13.36794 13.294709 13.243522 13.258782 13.360415 13.343289 13.321893 13.372863 13.247377 13.413728 13.403746 13.364977
1368742_at 6.632643 6.754061 6.520316 6.5793743 6.563973 6.477489 6.4938917 6.746871 6.116256 6.844406 6.775442 6.6827884
1368743_a_at 4.4275713 4.566544 4.6846485 4.6998997 4.475852 4.511242 4.8154535 4.6001244 4.734338 4.370105 4.742551 4.5440645
1368744_a_at 4.3852177 4.0845666 4.330071 4.0812883 4.199775 3.9611084 4.3492155 4.0539513 4.321255 4.1866407 4.2091217 4.7484174
1368745_at 6.447938 7.2344875 6.979208 5.928264 7.1485553 6.951783 6.2104526 6.8912373 6.4958997 6.871604 6.4745045 6.531368
1368746_a_at 5.705657 5.5674453 5.4181376 5.3978715 5.250532 5.507168 5.3730507 5.4871626 5.467697 5.290867 5.4900303 5.5932083
1368747_at 4.4430356 4.9587984 5.00689 4.8426423 5.1225805 4.998533 5.0179234 5.0754395 4.941028 5.2036777 5.0727587 4.959843
1368748_at 5.907895 5.6188917 5.90895 5.405564 5.952419 5.5255575 5.7637315 5.627762 5.438442 5.946474 6.2565136 5.753849
1368749_at 5.993228 5.9595804 5.799281 6.0464697 5.775266 5.785101 5.9355373 6.2502027 5.933584 5.796268 6.021612 6.0328364
1368750_a_at 4.238365 4.192515 4.0559883 4.399532 4.1105504 4.0691724 4.177367 4.1765795 4.4262238 4.1808825 4.1129117 4.3730063
1368751_at 3.8373215 3.9026341 4.0010366 3.8434541 4.2241964 3.778865 3.9245079 3.8733244 3.905535 3.9102113 3.8051887 3.9151087
1368752_at 4.199464 4.137174 3.9941735 3.9692574 4.1385155 3.9543235 4.149188 4.239304 3.9419885 3.9729726 4.0895176 4.487442
1368753_at 4.334775 4.0319285 4.024143 3.9356437 4.0934525 3.9546611 4.1056604 4.0384026 4.199317 3.9657843 3.845566 4.0613775
1368754_at 6.3423843 6.320818 6.375177 6.139632 6.093207 6.331955 6.0863924 6.2958307 6.199874 6.3984265 6.6161246 6.4516706
1368755_at 10.647047 10.9117985 10.594287 10.515354 10.451424 10.204149 10.287393 10.367441 10.086339 10.511505 10.230492 10.634365
1368756_at 5.0831842 5.1337724 5.2627764 5.0412717 5.056501 5.0172815 5.211586 5.284475 5.281296 5.0260296 5.142534 5.2520366
1368757_at 3.9690049 3.794634 3.9338348 4.012447 3.955668 4.0325794 3.994387 4.068942 3.9573374 3.9503586 3.9539225 4.205013
1368758_a_at 5.1798096 4.7866974 4.7557178 4.889256 5.003674 5.003696 4.7240143 5.0832195 5.1068287 4.8348184 4.8822985 4.8642206
1368759_at 5.879658 5.360894 5.7285614 5.8261957 5.709288 5.8911905 5.7061563 5.6912723 5.847672 5.5618725 5.8715563 6.234658
1368760_at 4.409642 4.3335156 4.306725 4.523153 4.2918177 4.3216267 4.3664155 4.368404 4.2281923 4.3806534 4.260434 4.2775083
1368761_at 3.6842887 3.8143563 3.7693665 3.77494 3.7132149 3.76306 4.030817 3.8627455 3.842765 3.8794305 3.8245633 3.8429275
1368762_at 6.034788 9.913314 9.509366 6.421914 9.216672 10.231139 9.91394 10.201872 9.649419 9.782269 6.2490187 6.0113077
1368763_at 5.038048 5.0129576 5.029035 4.8772335 5.139057 5.116645 4.949484 5.119952 5.0326023 5.1009846 5.0948853 5.0878944
1368764_at 3.396465 3.3045042 3.3935668 3.2995982 3.2832072 3.4682822 3.323025 3.265764 3.4300106 3.483441 3.4116914 3.4016485
1368765_at 4.877317 4.8466835 4.7909055 5.034574 4.9604397 4.7458982 4.898885 4.9819837 4.8643622 4.806634 4.8032055 5.2950344
1368766_at 5.1541 5.030574 5.117929 5.215169 5.312559 4.686504 4.75391 5.269678 5.009743 5.016233 4.761207 5.066502
1368767_at 6.017146 5.951047 5.830091 6.1507564 5.795006 5.902467 6.0978527 6.0551624 6.256947 5.9457946 5.7486606 5.936594
1368768_at 5.510785 5.2721667 5.514351 5.45551 5.573429 5.6220427 5.466651 5.7241917 5.5520725 5.6062727 5.890908 5.8346977
1368769_at 11.186672 11.140066 11.175061 11.092172 11.065668 11.170104 11.298369 11.063177 10.900991 11.345816 11.040738 11.258095
1368770_at 3.720374 4.181568 3.9255767 3.7482288 4.061897 3.9840562 3.8726208 3.831091 3.8737826 3.9737005 4.060313 3.7115397
1368771_at 4.628493 4.858301 4.8113766 4.8694553 4.674434 4.5490494 4.651515 4.5979156 4.7809334 4.7007647 4.6616993 4.9827604
1368772_at 5.30476 5.2420835 5.1558447 4.9870057 5.041493 5.4025145 5.2935395 5.199027 5.252253 5.459977 5.359655 5.540476
1368773_at 4.0207753 3.8869934 3.9632895 4.176516 3.8915267 3.919845 4.121188 3.9735518 4.2193365 3.8368907 4.046086 4.042813
1368774_a_at 5.5808635 5.2763753 5.4245553 5.1494603 5.2078786 5.465773 5.3656387 5.2490406 5.181225 5.412113 5.3704925 5.4548893
1368775_at 3.9368298 4.264664 4.4035892 3.7808862 4.2201085 3.721076 4.375651 4.3945 4.038534 4.4274197 4.290724 3.8800566
1368776_at 4.7035227 4.3233933 4.465458 4.3918347 4.3743844 4.4326434 4.3804207 4.4023056 4.5167007 4.394254 4.5472507 4.6701694
1368777_at 4.435262 4.42291 4.3114934 4.573472 4.247976 4.364914 4.46187 4.274399 4.2523165 4.3069296 4.4193735 4.559473
1368778_at 8.474176 7.8011413 8.443899 8.0987 7.884743 8.395868 8.581213 8.245719 8.024904 7.3718314 7.3097663 6.9619265
1368779_a_at 7.585866 7.408967 7.20079 7.1258664 7.1239986 7.278723 7.1874933 7.2342577 7.313234 7.274352 6.910837 7.174873
1368780_at 5.619396 5.624667 5.5629025 5.653978 5.5525384 5.61265 5.6083946 5.6090207 5.819575 5.346978 5.6441774 5.674526
1368781_at 4.790642 4.954725 4.8962655 4.8276 4.7968626 4.785344 4.862855 4.7884417 4.762499 4.9374948 4.6770353 4.8382096
1368782_at 3.9356568 3.791035 3.9118679 3.8056407 3.9515243 3.898812 3.8887844 4.007371 3.9473221 3.8190086 3.7924454 4.14771
1368783_at 4.1264453 4.2565384 4.265087 4.1925383 4.3251314 4.1272936 4.0609627 4.1937714 4.3092966 4.4946713 4.350815 4.324978
1368784_at 7.093151 8.650786 8.416872 8.723582 8.520806 8.349468 8.59112 9.011079 8.590898 8.721491 8.617402 7.832383
1368785_a_at 3.383866 3.542369 3.5317802 3.4881454 3.5957 3.5412629 3.5400834 3.7440076 3.3653944 3.4775422 3.67414 3.476943
1368786_a_at 4.2278805 4.347826 4.2740517 4.512431 4.3726406 4.359726 4.309099 4.5274224 4.5211916 4.2870283 4.508229 4.3749266
1368787_at 6.1756406 6.056142 5.9461284 6.0873485 5.687317 5.9157686 5.8568525 6.0805297 6.10055 6.1411366 6.0016265 6.3835607
1368788_at 4.878533 4.913291 4.9659696 4.9835434 4.904089 4.8721933 4.77195 4.7423487 5.104908 4.787414 4.803668 4.982026
1368789_at 4.947993 5.2445235 4.929336 5.3795075 5.1956735 4.727104 5.0376964 5.1799765 5.0437293 5.0651865 4.585174 5.2738376
1368790_at 12.0928545 11.9225855 11.756034 11.804285 11.971919 11.929973 11.883468 11.884374 11.892223 12.25324 12.020727 12.109899
1368791_at 4.9528875 4.9805775 4.9525514 4.854165 4.904049 4.9166374 4.846717 4.9101152 5.0064955 5.113514 4.9536786 5.1739197
1368792_at 6.0054617 6.1108794 6.292351 6.2575097 6.0440907 6.3259864 6.2421184 6.4325957 6.244549 6.35026 6.3131204 6.416192
1368793_at 4.76464 4.766593 4.732025 4.8041744 4.715781 4.692625 4.7364664 4.8898144 4.8319416 4.661976 4.598748 4.874918
1368794_at 11.243567 10.935306 11.043628 10.949738 10.983937 10.729698 10.860518 10.875693 10.716038 10.879841 10.983183 11.135236
1368795_at 6.942042 6.5398736 6.938907 6.961112 6.890542 6.994814 6.856245 6.775417 7.1149154 6.6807666 7.0065036 7.012178
1368796_at 6.090221 6.131348 6.2119246 6.044571 6.045132 6.072616 6.1062117 6.0495825 6.2312336 6.224457 6.202136 6.350836
1368797_at 7.6738076 7.4040127 6.887265 6.9214225 7.759337 7.603067 6.7198095 7.348811 6.9036603 7.7902756 7.711535 8.0426655
1368798_at 3.6014357 3.5228283 3.7670343 3.643945 3.6853135 3.6147175 3.6391718 3.6973388 3.544517 3.8673759 3.8170204 3.7567275
1368799_at 5.8558054 5.898318 5.666764 5.7567363 5.7727065 5.8078136 5.738571 5.7861714 5.74307 5.8418846 5.821391 5.8292747
1368800_at 4.0631804 3.9082804 4.0335712 4.2025504 4.183808 4.119096 3.965426 4.02479 4.000027 4.00786 3.96169 3.9412212
1368801_at 4.107508 4.004609 4.0333257 4.04978 4.2458057 4.083028 3.997095 4.1389885 4.0318813 4.2159925 4.1100883 4.071825
1368802_at 4.8394117 5.020593 4.940598 5.19506 4.937039 5.0368624 5.138047 4.9575844 5.2849507 5.113334 4.7483854 4.9811554
1368803_at 4.6599703 4.8402195 4.6627584 4.519985 4.5130224 4.4739833 4.7268767 4.4395647 4.494048 4.62138 4.719804 4.9936867
1368804_at 4.6791086 4.967867 4.8673115 4.9698615 4.86662 4.816152 4.62283 4.4978304 4.969589 4.565608 4.823332 4.34638
1368805_at 5.275983 5.116912 4.9536686 5.333584 5.039671 5.058695 5.172922 5.480545 5.210408 4.8439255 5.1906414 5.613412
1368806_at 13.366345 13.393653 13.403959 13.313904 13.312397 13.4307375 13.308045 13.353676 13.329765 13.285616 13.3478565 13.316317
1368807_at 6.0531487 6.2535686 6.1274066 6.175253 6.2148004 6.18069 6.2534204 6.2250776 6.3409796 6.1311803 6.235796 6.326613
1368808_at 7.7356453 7.967183 8.094547 7.7767763 7.929649 7.7951813 8.032345 8.166655 7.7369165 7.8571463 8.004507 7.747589
1368809_at 8.193463 8.533445 8.820397 8.480826 8.578979 8.319926 8.671702 8.552773 8.267773 8.611605 8.66273 8.317278
1368810_a_at 4.409697 4.2986593 4.4465957 4.4608345 4.547801 4.1995564 4.235048 4.4355173 4.2821617 4.6844425 4.244892 4.4377747
1368811_at 5.246229 5.241309 5.167898 5.2659583 5.182233 5.199852 5.180355 5.1819963 5.093912 5.083545 5.063002 5.313203
1368812_at 4.255188 4.1734114 4.415516 4.3407707 4.352729 4.1586514 4.1944494 4.3867197 4.2681427 4.3661194 4.5824604 4.284688
1368813_at 5.5809813 5.5868783 5.315614 5.784523 5.396229 5.3842745 5.350562 5.2185802 4.8974743 5.392322 5.230743 5.6847515
1368814_at 10.815729 11.19705 11.274591 11.165668 11.110121 11.089269 11.26462 11.247207 10.990827 11.298508 11.134146 10.839411
1368815_at 5.475033 5.346524 5.441328 5.273727 5.6373854 5.5355725 5.410529 5.437139 5.3268757 5.333817 5.314719 5.455515
1368816_at 4.324874 4.117016 4.2506 4.114125 4.2507505 4.064069 4.1989336 4.0870743 4.1552086 4.1869783 4.1492834 4.4376416
1368817_at 9.640938 9.199469 9.38998 9.106047 9.531958 9.417409 9.1749525 9.253529 9.13866 9.401026 9.607059 9.365483
1368818_at 8.428795 8.192188 8.354388 8.143227 8.224312 8.177101 8.27071 8.041281 7.9134817 8.219969 8.457227 8.224854
1368819_at 9.894901 9.802977 10.039543 9.625547 10.001798 9.958046 10.021515 9.612187 9.6764145 10.061367 9.7892 9.919769
1368820_at 6.744007 6.907124 7.184206 6.710638 6.875025 6.879385 7.008713 6.857357 6.990797 7.037455 6.9327292 6.577668
1368821_at 5.7564764 5.5448275 5.7041416 5.569512 5.7288094 5.5694647 5.7613683 5.79435 5.809331 5.7982426 5.911806 5.198802
1368822_at 6.919147 6.9565034 6.7822657 6.854372 6.7365093 6.8038983 6.7017007 6.818561 6.6425796 6.852216 6.752007 6.6080947
1368823_at 3.7657623 3.971966 3.8336153 3.8027496 3.982543 3.8427215 3.7218118 3.7214315 4.088996 3.7565513 3.9011877 3.9437134
1368824_at 9.43446 9.368269 9.612222 9.447112 9.66189 9.72988 9.667489 9.519748 9.45629 9.527099 9.391662 9.158477
1368825_at 3.5881393 3.6045964 3.6805942 3.5950322 3.6238687 3.6298776 3.6927433 3.639216 3.7325528 3.549827 3.6722565 3.7601316
1368826_at 13.017979 11.219193 12.486884 12.20048 13.052399 13.102304 12.639757 11.552736 12.806511 12.610695 12.595181 12.468225
1368827_at 6.4870954 6.311404 6.510846 6.3477035 6.509392 6.513043 6.4647055 6.6443067 6.528322 6.8032303 6.4114494 6.499445
1368828_at 5.3447633 5.3597217 5.563465 5.247463 5.4923763 5.6463847 5.5199103 5.504628 5.583913 5.493441 5.5215607 5.7206664
1368829_at 6.6461077 6.7987995 6.926721 7.0403624 6.6909623 6.9162507 6.880117 6.937085 6.73491 6.573158 6.8485622 5.883152
1368830_at 5.2138968 5.0621567 4.9185047 5.267538 5.123968 5.177598 5.0179234 5.225314 5.326845 4.855954 5.087079 5.4523478
1368831_at 8.840496 8.671397 8.695355 8.498283 8.635525 8.681332 8.633269 8.506452 8.40318 8.53316 8.695258 8.80732
1368832_at 7.4176936 7.5813737 7.6692524 7.243663 7.623263 7.6731057 7.542174 7.605987 7.6099157 7.6424255 7.6863217 7.4499645
1368833_at 5.18723 4.944139 4.9330716 5.1252475 5.0324807 5.1811066 5.3384686 5.014892 4.970261 5.135769 5.2569914 5.100461
1368834_at 5.8903136 5.9046254 5.7458806 5.61053 5.7270675 5.4339156 5.849765 5.564691 5.6428657 5.7410574 5.9128337 5.623131
1368835_at 9.213146 9.510376 9.502892 8.963123 9.420961 9.355602 9.363564 9.254601 9.024239 9.500282 9.535 9.349043
1368836_a_at 5.523513 5.3112707 5.3615923 5.5590425 5.2239943 5.3839703 5.3884983 5.246522 5.677571 5.3797417 5.40549 5.9870877
1368837_at 6.9311934 7.0485616 7.187767 7.207107 7.186387 6.9278374 6.8604136 7.115296 6.857936 7.0485244 6.9429793 6.4344296
1368838_at 6.3566055 6.7494025 6.781108 6.309479 6.8424864 6.8530717 6.689792 6.5254784 6.3519382 6.7030597 6.7374697 6.1085677
1368839_at 7.840133 7.6264253 7.5015283 7.4854217 7.1961694 7.513902 7.4936905 7.535977 7.6147394 7.483642 7.8165855 7.634227
1368840_at 12.221623 12.193438 12.131819 11.8556595 12.235221 12.196911 11.698382 11.991368 11.895204 11.982293 12.078802 12.357404
1368841_at 7.393895 7.396012 7.342469 7.506872 7.1056294 7.545309 7.4000216 7.5208445 7.442972 7.1924996 7.3283834 7.3652463
1368842_at 7.0064664 7.465048 7.252164 7.085702 7.277491 7.53959 7.2781544 7.3089247 7.0005255 7.2582035 7.098813 6.65295
1368843_at 9.201006 9.340096 9.391293 9.179206 9.542274 9.464668 9.348073 9.426446 9.085685 9.396118 9.290181 9.120575
1368844_at 8.699369 8.4570465 8.603043 8.352196 8.376982 8.5980835 8.261179 8.417759 8.288988 8.462745 8.574867 8.433692
1368845_at 3.9254277 4.018157 4.191208 4.0650525 4.0830107 4.1100597 4.00035 4.049411 4.276591 4.2482214 4.032408 4.229418
1368846_at 5.0099792 5.088932 5.0393734 4.9772468 4.9485273 5.049324 5.135207 5.088381 4.9402986 5.110676 5.137862 5.038495
1368847_at 8.711737 8.772312 8.743357 8.598449 8.719801 8.894146 8.699923 8.744871 8.838501 8.90386 8.8954935 8.576159
1368848_at 7.913062 8.597832 8.742313 8.310962 8.663502 8.742766 8.578383 8.825749 8.509089 8.668172 8.719212 8.343483
1368849_at 7.1634684 7.640981 7.699453 6.974566 7.4782863 7.3428617 7.401868 7.693501 7.2395215 7.4804254 7.595335 7.202295
1368850_at 5.0917907 5.093897 5.260291 5.146938 5.287574 5.036413 5.1959333 5.269819 5.1240654 5.1075563 5.167551 5.574526
1368851_at 8.887375 8.879335 8.844435 8.635584 8.8740425 8.8742485 8.684818 8.81089 8.4417305 8.801781 8.58537 8.565056
1368852_at 10.415264 10.384336 10.426175 10.330495 10.3315 10.375511 10.309507 10.331986 10.3112545 10.356821 10.295943 10.374784
1368853_at 3.444601 3.5222116 3.5514183 3.502474 3.43396 3.4088168 3.423177 3.512041 3.4551804 3.4910297 3.4186556 3.6109667
1368854_at 3.5748837 3.5767138 3.530628 3.77494 3.3788881 3.5374937 3.6060967 3.5696037 3.6362565 3.5707326 3.5921204 3.6728115
1368855_at 6.035733 5.8928533 5.91428 5.9822106 5.955707 5.751446 5.9014463 6.128962 5.7922773 6.246267 5.874995 5.882923
1368856_at 5.7499833 5.8156595 5.930411 5.7119837 5.9014444 5.697897 5.720417 5.777274 5.589136 5.7482033 5.9522448 5.6097317
1368857_at 3.158065 3.2100542 3.2008727 3.2110953 3.2295256 3.2556505 3.3285851 3.1591167 3.2790456 3.2569568 3.1631246 3.1880627
1368858_at 3.7274523 4.0302005 4.0808153 3.7739732 3.8615909 3.829965 3.9679222 4.019882 3.7886739 3.653173 3.8542752 4.0107703
1368859_at 8.285248 8.432897 8.486972 8.335477 8.572863 8.05676 8.14699 8.390312 8.177687 8.362977 8.514112 8.237479
1368860_at 4.3815265 4.098522 4.1053457 4.2407436 4.190753 4.0321436 4.154806 4.2649374 4.1847687 4.359787 4.1326065 4.318907
1368861_a_at 4.6736603 4.585966 4.7571306 4.8138566 4.784691 4.7263837 4.846717 5.122164 5.2015886 5.1045165 4.850771 5.4132156
1368862_at 7.849437 7.98872 8.109572 7.8913736 7.8852644 7.940476 7.8894916 8.0479 7.888715 8.101212 8.059746 7.8706207
1368863_at 9.259342 8.922382 8.762257 8.920228 8.800205 8.887787 8.685996 8.912921 8.806179 9.163909 8.971016 9.186747
1368864_at 3.4343123 3.5563328 3.671858 3.6774318 3.3799179 3.5362735 3.504288 3.5001035 3.6236472 3.4094522 3.4574583 3.5986633
1368865_at 3.4811375 3.4499552 3.6084678 3.6146312 3.5558681 3.6123488 3.4065392 3.6512866 3.718559 3.4767797 3.6171288 3.5047808
1368866_at 6.2309647 6.177894 6.329146 6.1404433 6.3216157 6.3263173 6.3289304 6.379358 6.351155 6.3084674 6.328574 6.0756526
1368867_at 6.559376 6.4487634 6.5683217 6.3970056 6.561235 6.256708 6.3141966 6.5123186 6.2188535 6.4431067 6.110589 5.936795
1368868_at 5.3703833 5.1406603 5.1994343 5.222664 5.249941 5.166873 5.0229673 5.1801453 5.1878786 5.2234364 5.254801 5.6121435
1368869_at 6.3013816 6.22586 6.1945453 6.150259 6.221871 6.428491 6.2702293 5.829565 6.2585387 5.846795 6.0522547 5.685281
1368870_at 7.863053 8.271568 8.2299385 7.5019054 7.360506 8.523972 6.9729037 7.6460066 8.294061 8.215012 8.380957 6.837906
1368871_at 7.9056168 8.00126 7.7244434 7.4774013 7.6400504 7.6782823 7.4372296 7.5401516 7.5890307 7.818735 7.3928523 7.4155784
1368872_a_at 5.222651 5.476777 5.2565494 5.045806 5.6114964 5.2299232 5.395535 5.256526 5.0435867 5.42023 5.2975035 5.1523795
1368873_at 4.2584257 4.497701 4.346921 4.709979 4.1895533 4.394125 4.384846 4.344798 4.8863583 4.1577816 4.4310064 4.3056
1368874_a_at 5.6738925 5.550789 5.5044975 5.317985 5.783344 5.7238784 5.5123243 5.7379656 5.4241004 5.6068664 5.504151 5.677351
1368875_a_at 7.2140427 7.221756 7.1318784 6.9029984 7.2304745 7.2427616 7.139473 7.0637965 7.176776 7.2392116 7.374164 7.069925
1368876_a_at 5.312233 4.965083 5.0421696 4.952881 5.089587 5.177664 5.0667377 5.0362 5.157336 5.027587 5.0514545 5.3422956
1368877_at 7.3897834 7.189227 6.627398 8.397954 8.638109 6.581379 6.303664 6.8044496 6.357735 7.3247952 8.951483 8.273064
1368878_at 9.676753 9.8458805 9.386545 9.11213 9.692425 9.621518 10.168595 9.207895 9.876564 10.75643 10.117322 10.006474
1368879_a_at 4.926056 4.9042964 4.715106 5.372829 4.713252 4.5823402 5.0951414 4.9299726 5.460846 4.6419907 4.755127 4.986206
1368880_at 4.399689 4.390831 4.631359 4.3305016 4.3445826 4.380543 4.4172316 4.2046757 4.2638416 4.47894 4.3605013 4.518136
1368881_at 8.251848 8.0721 8.494699 8.002848 8.286449 8.369716 8.087292 8.187041 8.225569 8.528276 7.993203 8.216414
1368882_at 5.423366 4.7701783 4.7729573 5.700652 5.376454 5.5393643 4.6240845 5.9567575 5.3131795 5.683384 5.259636 5.45446
1368883_at 4.9271083 4.6203895 4.8525696 4.728205 4.9787574 4.9299893 4.7761054 4.5306363 4.561184 4.7818227 4.9324803 5.2357373
1368884_at 4.817819 4.820522 4.862538 5.0535097 4.7643814 4.679117 4.916282 4.9602003 5.400548 5.006983 5.124954 4.8005466
1368885_at 5.6676235 5.314165 5.3686457 5.4435816 5.4333744 5.535391 5.7058735 5.4281187 5.5019994 5.4554014 5.5580454 5.4127994
1368886_at 8.563177 8.985184 9.095254 9.010243 9.03932 9.10888 8.969005 9.104126 8.994851 9.054332 9.072255 8.876543
1368887_at 3.6672008 3.681035 3.4362133 3.512922 3.6319225 3.6024299 3.5223515 3.526226 3.6638055 3.497421 3.5623612 3.8993793
1368888_a_at 7.721724 7.401757 7.292315 7.6553087 7.703245 7.3681903 8.089209 7.3219724 7.196149 8.075666 7.2943826 6.9403796
1368889_at 6.4219723 6.170197 6.3727126 6.303881 6.5847387 6.2017307 6.663172 6.524392 6.633958 6.739415 6.6307163 6.4372473
1368890_at 7.5984397 7.7255735 7.9018874 7.5552816 7.7020774 7.851928 7.731689 7.6540313 7.6192374 7.868679 7.9500933 7.506142
1368891_at 5.667396 5.42116 5.6817603 5.7061243 5.591508 5.6231437 5.7147975 5.4800425 5.374689 5.7507715 5.678879 5.5613294
1368892_at 4.560211 4.7566094 4.3346496 4.578704 4.545833 4.5198846 4.7697783 4.4577236 4.8474126 4.1691833 4.594306 4.6245975
1368893_at 4.509616 4.666624 4.376594 4.555605 4.3249807 4.330597 4.542635 4.364799 4.6680026 4.527169 4.625022 4.4281287
1368894_at 5.066347 5.193489 5.009925 5.4073534 5.2412643 5.2584915 5.2741804 5.392459 5.6661224 5.160888 5.0242496 5.380842
1368895_at 4.531865 4.545199 4.7021203 4.4938803 4.537018 4.6294155 4.655651 4.632697 4.6651907 4.819742 4.4239035 5.0242934
1368896_at 6.4198556 6.153486 5.9350805 6.3231416 6.419442 6.271093 6.185535 6.6959457 6.3208985 7.035509 6.50906 6.317632
1368897_at 4.337826 4.4901495 4.676936 5.1469383 4.905983 4.487056 4.7808847 5.050538 4.8357506 5.598036 5.2059507 4.9350147
1368898_at 5.685737 5.6206374 5.775316 5.7092366 5.821903 5.7901235 5.4176383 5.8338656 5.8584695 5.6455054 5.839576 5.9061217
1368899_at 7.532813 7.4936004 7.6752 7.688308 7.7685823 7.722083 7.587827 7.7767825 7.674897 7.815211 7.800277 7.7540116
1368900_at 4.8865776 5.0606546 4.7718525 4.8585415 4.798728 5.149331 4.8327856 4.8274307 4.844696 4.75261 5.0381603 4.992057
1368901_at 5.7234616 5.8097973 5.5627403 5.626113 5.8256025 5.615981 5.996269 5.3792934 5.699023 5.731526 5.7102404 5.79431
1368902_at 6.5361977 6.9597507 6.4208217 7.0860868 6.5332413 6.3806815 6.823698 6.6280756 7.3041472 6.1406074 6.499233 6.7514195
1368903_at 7.3686233 7.193728 7.012416 7.220491 7.227352 7.095116 7.098257 7.2439513 7.211517 7.3936505 7.2530355 7.117719
1368904_at 6.465422 6.080413 6.1890087 6.2813954 6.075709 6.2259755 6.288154 6.250702 6.367053 6.494347 6.3790593 6.4518113
1368905_at 7.4420447 6.976492 7.2631016 7.299004 7.4439297 7.181352 7.6442533 7.5252585 7.2978315 8.148161 8.102348 8.165608
1368906_at 3.269007 3.3892965 3.2814038 3.1418266 3.328112 3.3092515 3.3395972 3.3745537 3.2746432 3.2791288 3.236203 3.2449913
1368907_at 4.5768304 4.455973 4.3449106 4.598507 4.703151 4.6981144 4.6447854 4.564892 4.661195 4.8339562 4.774361 4.7639804
1368908_at 7.6391077 7.5745816 7.5450907 7.665808 7.623294 7.533939 7.762925 7.86902 7.385548 7.930853 7.810507 7.454616
1368909_a_at 6.770733 6.6494327 6.725675 6.427605 6.5875793 6.649122 6.696055 6.6040387 6.4965467 6.628796 6.616759 6.2935457
1368910_at 5.1752725 5.174935 5.4647026 5.2154512 5.323273 5.1219935 5.320854 5.539643 5.3525553 5.548516 5.4651556 5.2620025
1368911_at 6.1953387 6.077767 6.1256537 6.2132607 6.2434626 6.193238 6.0595055 6.334147 6.0332127 6.1190042 5.8972516 6.201934
1368912_at 4.4909773 4.5917077 4.5109525 4.388771 4.3470683 4.373044 4.3701982 4.4619107 4.5663877 4.558306 4.609831 4.938221
1368913_at 4.2027936 4.087722 4.049327 4.257607 4.0038705 3.9995704 4.077216 4.1054735 4.405008 3.8492036 3.902404 4.24028
1368914_at 4.442112 4.281483 4.3549705 4.645168 4.3973174 4.5966234 4.5405045 4.464081 4.5313206 4.5765476 4.44497 4.566881
1368915_at 10.245073 10.402253 10.296193 10.251847 10.29743 10.239419 10.292994 10.36867 10.122949 10.321233 9.949484 10.031122
1368916_at 10.686515 10.405135 10.594652 10.259065 10.368165 10.33248 10.39469 10.158018 10.500583 10.616763 10.283561 10.2415085
1368917_at 5.1353583 5.080716 5.0224695 5.2292 5.322792 5.2204514 5.2065935 4.9213295 5.049801 5.3379183 5.305915 5.292124
1368918_at 5.5610313 5.319457 5.5152836 5.3172617 5.4822636 5.4999638 5.6279106 5.4468975 5.4842415 5.6207724 5.6036773 5.7241735
1368919_at 4.8498597 4.618331 4.5984683 4.8119383 4.654699 4.582236 4.856001 4.621544 4.831039 4.628528 4.5932527 4.980586
1368920_at 5.000023 5.041658 4.7433887 5.295196 4.854748 4.769417 4.849146 4.9907484 5.0384674 4.840543 5.1822977 5.072424
1368921_a_at 6.2325144 5.870302 5.97503 6.3789864 6.0199127 6.0651855 6.2100954 6.22847 6.1815534 6.0257697 6.047929 6.250581
1368922_at 4.8482866 4.945125 4.821204 5.043894 4.4124174 4.87257 4.861355 4.798586 5.223629 4.76873 4.6202736 4.914672
1368923_at 4.7765694 4.615308 4.5699267 4.6585445 4.613662 4.777044 4.653459 4.828338 4.708061 4.604039 4.743277 5.027055
1368924_at 10.209342 10.809572 10.795831 10.806947 10.894082 10.667995 10.801391 10.580843 10.5323925 10.904731 10.692925 10.250768
1368925_a_at 4.3215938 4.593167 4.5151052 4.482033 4.3882027 4.2879767 4.2532454 4.5167646 4.370126 4.687539 4.5116253 4.4034696
1368926_at 4.526074 4.360247 4.522434 4.540924 4.4930067 4.6116138 4.5412292 4.394947 4.6360707 4.754774 4.5041637 4.53335
1368927_at 6.5987296 6.830301 6.6755924 6.752223 6.695392 6.5728283 6.5864177 6.5590005 6.80591 6.753108 6.746157 6.988459
1368928_at 6.413701 6.295537 6.333362 6.4432845 6.4308124 6.3180385 6.259432 6.5484114 6.300003 6.417883 6.3999386 6.4145637
1368929_at 6.354062 6.9038763 7.2646112 6.811169 6.8986783 7.082125 7.0425215 7.212047 7.048037 7.2182565 7.2773504 6.8400884
1368930_at 4.1782665 4.4684944 4.5430527 4.4772 4.190546 4.171666 4.306345 4.173991 4.4012556 4.0960617 4.269602 4.446278
1368931_at 7.2718854 7.401702 7.15991 7.322237 7.6225104 7.450298 7.4655304 7.3139043 7.2758517 7.5796676 7.225443 6.9643908
1368932_at 5.513912 6.224919 6.018966 5.8148365 6.020414 6.027773 6.017502 5.800936 5.913154 5.678114 5.38569 5.8646717
1368933_at 6.70993 6.7496257 6.813504 6.819071 6.8618836 6.883545 6.720024 6.820493 6.526787 6.517195 6.698154 6.7107663
1368934_at 10.458977 10.173319 10.637204 10.75801 10.560056 10.260294 11.333206 10.348948 10.19255 10.878597 10.781641 9.935437
1368935_at 4.042407 3.8444514 3.9635477 3.7503352 3.9375892 3.7709231 3.794069 3.8154027 3.8378537 3.7755022 4.214762 4.189266
1368936_at 10.567152 10.307762 10.539155 10.096282 10.377146 10.525742 10.427501 10.437126 10.381177 10.703897 10.677043 10.423342
1368937_at 5.066072 5.3533597 5.285843 5.2247815 5.505422 5.509523 5.1479087 5.3565154 5.3798 5.4043584 5.37275 5.3003345
1368938_at 5.0371575 4.776951 4.8862753 5.0396805 4.890447 5.44263 5.1015215 5.2515006 5.1567283 5.2825007 5.4387593 5.4778686
1368939_a_at 4.327205 4.3372607 4.382153 4.285443 4.3771415 4.144742 4.2801437 4.3832645 4.3260446 4.3601084 4.4226336 4.4148607
1368940_at 10.327524 10.044743 10.224043 9.826523 10.167915 10.295969 9.96293 9.828924 9.708425 9.816413 9.8638 9.18498
1368941_at 4.019925 3.900076 4.0326395 3.9362478 4.1643915 3.9489665 3.978862 4.205895 4.1025047 4.0808835 3.95565 4.12795
1368942_at 4.356254 4.1951504 4.201127 4.379281 4.187315 4.2815237 4.324851 4.3208885 4.294148 4.4179654 4.276761 4.537936
1368943_at 13.147696 13.128504 13.152954 13.053073 13.144213 13.229138 13.288352 13.115199 12.927056 13.109515 13.030686 13.134243
1368944_at 6.084074 6.558413 6.847438 6.189872 6.65876 6.747202 6.79957 6.6207952 6.386126 6.5572057 6.3711267 5.8953233
1368945_at 6.007167 5.8365417 5.3777547 5.3307405 5.560574 5.5725307 5.3617 5.4032226 5.370062 5.7314854 5.446607 5.0596843
1368946_at 5.722715 5.7685976 5.837322 5.687969 5.767128 5.8138056 5.7571993 5.634017 5.600256 5.7623663 5.558525 5.6048317
1368947_at 8.149977 7.7097936 7.8583026 6.3780503 7.05039 7.9011188 7.6640167 7.5190024 7.4324093 7.2543674 6.678345 5.833695
1368948_at 5.3785114 5.697178 5.706524 5.6397405 5.6365013 5.5980806 5.616432 5.7397366 5.523424 5.609822 5.8860855 5.8782396
1368949_at 4.43525 4.359972 4.4772525 4.6107783 4.343794 4.2644877 4.308991 4.411035 4.3554087 4.2689753 4.3283076 4.199927
1368950_a_at 5.500594 5.0351048 5.538167 5.2482862 5.2907104 5.2508698 4.9942865 5.557063 5.1237745 5.4361763 5.4658203 5.48417
1368951_at 4.3833303 4.4739294 4.4681134 4.67565 4.399124 4.5898857 4.5719295 4.352102 4.5131645 4.4101086 4.423765 4.613186
1368952_at 4.8783875 4.68996 4.558525 4.702785 4.7662754 4.4803095 4.6996894 4.596899 4.779741 4.5746336 4.838735 4.900502
1368953_at 6.9453273 7.5471296 7.66894 7.1588407 7.7194366 7.6345897 7.5059104 7.7490273 7.4726076 7.751376 7.890672 7.149081
1368954_at 4.682673 4.774199 4.775339 4.8774962 4.715822 4.859346 4.965496 4.754239 4.8443027 4.729071 4.8843956 4.6607385
1368955_at 7.326385 7.153663 7.4711294 7.3461714 7.259898 7.1744447 7.1619473 7.3399844 7.069829 7.281403 7.1224957 7.104183
1368956_at 5.047464 5.0588484 5.1472983 5.21026 4.943205 5.058362 5.0407963 5.1299496 5.196043 5.021495 4.993642 5.2508354
1368957_at 5.3259645 4.963916 5.019292 5.1573496 5.211021 5.2552114 4.7623005 5.057066 5.1812353 5.179802 4.871585 5.434079
1368958_at 3.7917373 3.9346473 3.7297945 3.9130476 3.78019 3.7588766 3.8133879 3.7064364 3.8309135 3.8944879 4.007906 4.246438
1368959_at 4.770751 4.6854043 4.595717 4.4814596 4.7304106 4.678477 4.650296 4.943595 4.9426737 4.569477 4.6333013 4.6073523
1368960_at 8.8392 8.93281 9.065819 8.773609 8.987606 9.047013 9.069449 8.873429 8.768499 9.208892 9.198694 8.995353
1368961_at 5.640764 5.5804234 5.5571976 5.5264177 5.4846272 5.517903 5.68385 5.6466084 5.446971 5.6499095 5.6081557 5.8382215
1368962_at 4.934118 4.521158 4.5783896 4.636824 4.5444593 4.6543684 4.5801096 4.650192 4.5953956 4.6774416 4.853514 4.9465165
1368963_at 6.118232 6.0268197 6.236044 6.107371 6.2273207 6.2641 5.842594 6.1274943 6.2625794 6.225411 6.126185 6.1041136
1368964_at 4.305464 4.111845 4.0655537 4.038538 4.0864496 4.0791807 4.096938 4.2927623 4.148335 4.0937247 4.0823917 4.337336
1368965_at 5.348763 5.3481436 5.3753033 5.680732 5.4783597 5.1712646 5.4027386 5.417836 5.148074 5.235264 5.2831626 5.262869
1368966_at 3.8790677 4.0403 4.1346827 3.9818048 4.0410833 4.1850686 4.0033765 4.0443935 4.025305 4.005907 3.817663 4.098145
1368967_at 6.459556 6.299745 6.7610664 5.805703 5.943922 6.8003535 6.4404635 6.3339596 6.6835566 6.6181016 6.5644975 6.2584934
1368968_at 4.439353 4.163181 4.139435 4.1276255 4.228531 4.154063 4.062122 4.201576 4.2938685 4.1231756 4.2879086 4.467454
1368969_at 4.0582542 3.917742 3.9600244 3.9829109 3.8552856 4.026058 3.9224775 3.9668083 3.9099925 4.0769157 3.9960725 4.2884984
1368970_at 5.0730295 5.055974 4.673901 4.9420037 4.915844 5.1095552 4.775464 4.9895077 5.111888 5.0640717 5.0458565 5.221013
1368971_a_at 4.838025 4.58438 4.8989983 4.983337 4.953162 4.7945848 4.838641 4.728197 4.7845397 4.8032556 4.6508713 4.692035
1368972_at 3.5967412 3.6258528 3.5610697 3.7314477 3.5961847 3.6331902 3.6558573 3.5835042 3.6598394 3.5891416 3.618331 3.7372997
1368973_at 6.988623 7.385701 7.485226 7.403113 7.546347 7.4325438 7.3471375 7.340697 7.3983808 7.31494 7.706486 7.3398976
1368974_at 4.6779346 4.6543655 4.748161 4.967759 4.623827 4.674941 4.8232465 4.796793 4.940993 4.6512833 4.7298517 4.719248
1368975_at 6.119097 6.680457 6.7867174 6.4035506 6.1159844 6.2701917 6.632223 6.270197 6.515629 6.356509 6.6730113 6.0943933
1368976_at 5.129105 5.87304 5.3455815 5.525485 5.007187 5.325427 5.6599813 5.492385 5.2263937 5.2139244 5.6856804 4.9883194
1368977_a_at 7.803353 7.5409255 7.5852437 7.4085236 7.5782804 7.3514624 7.59181 7.5848846 7.582019 7.960552 7.8353605 7.879444
1368978_at 5.6243286 5.7652965 5.7318373 5.883596 5.725294 5.7209563 5.725829 5.6184025 5.8517 5.625886 5.7652154 6.3171725
1368979_at 5.895869 5.795803 5.787655 5.7202787 6.1453743 5.9401994 5.9137983 5.8148227 5.9841647 6.057573 6.0315366 6.0945263
1368980_at 5.1412396 5.2014914 5.476164 5.2570715 5.18957 5.4644446 5.452447 4.766764 4.90335 5.2972965 5.405371 4.8474092
1368981_at 3.6811159 4.242853 4.0024214 4.3592815 3.7506404 3.7590125 4.2301073 3.7963474 4.2966976 4.084695 3.9280946 4.13713
1368982_at 4.6910305 4.8348784 4.9074 4.9486694 4.813998 5.001682 4.9681635 4.9045286 4.9115586 4.877097 5.0482 4.801741
1368983_at 4.3223376 4.3020954 4.3620987 4.4101486 4.228531 4.2915907 4.4305353 4.314824 4.350156 4.1871576 4.270553 4.296218
1368984_at 5.9782286 6.7187405 7.0988927 6.678461 6.834098 6.786986 6.847792 7.0544724 6.857381 6.967903 6.909246 6.41396
1368985_at 4.194022 4.130907 4.0321956 4.252691 4.119353 4.173131 4.1784277 4.0992613 4.1646767 4.325083 4.2121773 4.554439
1368986_at 4.900152 4.855711 4.7063475 4.865547 4.934136 4.8130684 4.820058 4.856017 4.840657 4.8167486 4.785287 4.9403124
1368987_at 5.852849 6.0026927 5.86308 6.1154037 5.9416213 6.0784373 5.661524 5.7483063 6.2301307 6.0660167 6.254824 6.1688514
1368988_at 5.1832995 5.1683145 5.204431 5.3244853 5.209385 5.338498 5.20161 5.133638 5.3674364 5.153846 5.5339136 5.448134
1368989_at 4.4667354 4.713217 4.7447286 4.831906 4.879453 4.952424 4.815384 4.930469 4.6782246 4.797039 4.998923 5.0140405
1368990_at 5.6754417 5.5388293 5.755247 5.5730505 5.5655594 5.753367 5.7908235 5.653326 6.0148478 5.6872783 5.7596083 5.5513816
1368991_at 6.298392 6.106689 6.072489 5.6244025 5.888497 5.815793 6.110634 5.9774785 5.7143106 5.989247 5.554061 6.3683085
1368992_a_at 9.817445 9.707386 9.9990835 9.241687 9.572247 9.694704 9.263977 9.272464 9.21331 9.187563 9.564742 8.647569
1368993_at 5.2170334 5.0872135 4.951284 4.948416 5.258776 4.8112288 4.9846134 5.125769 4.9635015 4.863579 4.7496324 5.014548
1368994_a_at 5.2243934 5.417443 5.420977 5.375557 5.36803 5.3767424 5.401074 5.5004587 5.5114555 5.451125 5.5051236 5.549838
1368995_at 3.5977335 3.5368197 3.594941 3.6944616 3.6056886 3.5617893 3.5936477 3.6713853 3.610528 3.636952 3.5574205 3.5663705
1368996_at 4.3512692 4.4905133 4.534327 4.4452305 4.516569 4.5057526 4.4306283 4.683367 4.387519 4.5238314 4.4945784 4.2229643
1368997_at 5.152785 5.540794 5.565308 5.616057 5.67757 5.5818796 5.8343644 5.9688168 5.6349554 5.377832 5.494915 4.9344835
1368998_at 3.627612 3.5609596 3.5382066 3.5477698 3.5142527 3.636162 3.7390995 3.8155482 3.721157 3.5365632 3.574682 4.007192
1368999_a_at 5.3032026 5.18435 5.3369207 5.482424 5.3259816 5.347623 5.3828163 5.5026455 5.35046 5.238593 5.549241 5.7657847
1369000_at 5.2953777 5.1926184 5.2601333 5.2743196 5.1551995 5.3631616 5.195161 5.1947203 5.193861 5.3290963 5.176278 5.0219793
1369001_at 3.8362787 3.7682805 3.7261372 3.8025017 3.7657802 3.856359 3.9041574 4.0572166 3.9913785 3.9230955 3.9352489 3.9037094
1369002_at 4.691932 4.8380685 4.8655853 4.8925858 4.8286457 4.6940355 4.8999643 5.0454726 4.6785364 4.6210904 4.814749 4.8038263
1369003_at 4.391206 5.0594764 4.9327044 4.880473 4.7739253 4.508145 4.9924593 5.0812063 5.0893316 4.9054365 4.868474 4.7714267
1369004_at 4.9672184 4.9244833 5.1968346 4.805479 5.2039723 5.0494056 5.0850334 4.823555 5.052367 4.839966 4.9931087 5.3027716
1369005_at 4.6662116 4.7566013 4.7867365 4.765479 4.6845593 4.617787 4.497769 4.629911 4.8730507 4.661957 4.462802 5.0027504
1369006_at 3.99166 4.2236543 4.1454964 4.1705594 4.2383366 4.2270975 4.1464453 4.2257996 4.193738 4.179521 4.237878 4.2784424
1369007_at 5.4452734 5.444593 5.590355 5.4574986 5.555644 5.307253 5.343296 5.487369 5.3217735 5.497303 5.3533297 5.287833
1369008_a_at 4.4327374 4.353039 4.5152373 4.2204514 4.2107697 4.2697945 4.290874 4.448635 4.610374 4.3244696 4.4171057 4.3605194
1369009_at 3.6991374 3.7974138 3.6439738 3.6333556 3.6987374 3.7134976 3.7372873 3.7422533 3.6137178 3.7215567 3.7837393 3.896351
1369010_at 4.7929745 4.9168415 4.901228 5.1973934 5.099867 4.825512 4.998698 4.766171 5.0743375 4.8851576 5.075004 5.2102027
1369011_at 12.004777 12.240887 12.078491 12.345689 11.997094 12.215883 12.191628 12.112513 12.080731 12.502782 12.192042 12.275095
1369012_at 5.9089622 6.116825 6.040229 5.7958837 6.0394034 5.7271385 5.8886957 5.9763584 5.778079 5.6203346 5.6618233 5.382414
1369013_a_at 10.372103 10.1290455 10.141304 10.089963 10.089666 10.154365 10.271211 10.082567 10.1554365 10.457325 10.349556 10.254159
1369014_at 4.4927483 4.956114 4.841316 5.0229883 4.805131 4.940811 4.983163 5.0737944 5.2509184 4.8995533 4.890133 4.674672
1369015_at 4.668847 5.036645 4.751501 4.992349 4.614324 4.627165 4.611663 4.7244506 4.784991 4.6598473 4.9138203 4.950619
1369016_at 5.1982183 5.423219 5.4791565 5.57841 5.359132 5.261245 5.5282373 5.6458526 5.5481606 5.1248603 5.391252 5.3813353
1369017_at 4.4528933 4.135194 4.421076 4.2706375 4.459503 4.161694 4.301421 4.492684 4.3554907 4.4086695 4.225104 4.449164
1369018_at 5.203116 5.6909876 5.457378 5.3103437 5.6126223 5.592533 5.580022 5.055042 5.1694064 5.1716847 5.392381 5.5420876
1369019_at 3.6212149 3.5122085 3.4577656 3.5141377 3.5283103 3.6404576 3.5559325 3.6393535 3.6608615 3.5196598 3.6390467 3.7105222
1369020_at 5.1068697 5.2896967 5.2767315 5.402974 5.2389374 5.226145 5.235588 5.1271944 5.3748693 5.0305214 5.1420383 5.2297583
1369021_at 5.723083 6.115975 5.8536034 6.3614492 5.8669667 5.89985 5.900172 5.7982607 5.9788523 5.8388243 5.8248982 6.351653
1369022_at 5.921623 5.8350115 5.828525 5.775841 5.788925 5.6530285 5.7634697 5.747381 6.0258102 5.8406906 5.8064413 6.0910935
1369023_at 9.9543085 9.584162 9.666038 9.461792 9.5851965 9.643775 9.654874 9.715361 9.466651 9.952157 9.756473 9.823109
1369024_at 6.525246 6.0035644 5.868521 5.8644366 5.9760585 6.0839357 5.995048 5.8564005 5.5884037 6.291747 6.107876 6.125035
1369025_at 4.2529683 4.1046047 4.283062 4.2847424 4.077941 4.254927 4.403784 4.270545 4.3015246 4.088911 4.212665 4.428861
1369026_at 5.524942 5.9649734 6.164201 5.47429 5.9613767 5.9979787 5.769364 5.9659276 5.54004 5.899582 5.9226723 5.687936
1369027_at 4.362281 4.184907 4.2301106 4.334279 4.140068 4.2513766 4.245799 4.1233444 4.417904 4.3610196 4.3050146 4.2933593
1369028_at 4.631081 4.3841963 4.578499 4.577496 4.547448 4.478492 4.4265614 4.700944 4.6556153 4.808904 4.696618 4.8392086
1369029_at 5.4088545 5.776748 5.135229 4.894611 4.8956466 5.201043 5.3858438 4.9483657 4.919432 5.125348 5.5068293 4.769258
1369030_at 4.5212326 4.310032 4.585559 4.4443 4.3391557 4.4116235 4.491671 4.4637904 4.4509125 4.4468737 4.352042 4.6447725
1369031_at 7.9490457 7.8608766 7.9599266 8.014757 7.8287454 7.998497 8.10584 7.894575 7.9568043 7.9964695 7.901457 7.5910673
1369032_at 7.6309385 7.777544 7.7490244 7.616695 7.8953714 7.876222 7.6734357 7.832126 7.505018 8.01002 7.861437 7.8786917
1369033_at 3.8297985 4.065584 3.7906556 3.8459277 3.861992 3.8917494 3.8834026 3.7418466 4.040554 3.8793032 3.695423 3.9444396
1369034_at 4.570528 4.9102736 4.8219666 4.9645157 4.8912096 4.9643593 4.9244194 4.770999 4.9910603 5.063777 4.9612026 4.779621
1369035_a_at 3.3195806 3.5563273 3.5301397 3.6041062 3.4530377 3.633924 3.4710188 3.3905585 3.5199764 3.8347068 3.4905777 3.61378
1369036_at 3.616816 3.531945 3.4611201 3.418122 3.4142165 3.4137352 3.4791398 3.472485 3.460747 3.4214993 3.4615214 3.5664568
1369037_at 4.332965 4.3919907 4.304342 4.509207 4.434998 4.4466257 4.421914 4.354247 4.4779596 4.507666 4.529877 4.828464
1369038_at 5.549693 5.7341776 5.71466 5.5261106 5.5134306 5.5974855 5.6825 5.730317 5.744898 5.587783 5.6839037 6.021905
1369039_at 7.329005 7.622221 7.7480907 7.2302265 7.5146503 7.430449 7.413611 7.4853287 7.342926 7.5967283 7.473528 7.3648033
1369040_at 4.9330454 4.955283 5.194104 5.066954 5.299142 5.2553763 5.192385 5.085195 4.711646 4.8375654 5.11394 4.8309445
1369041_at 3.8746893 3.9554036 3.7322853 3.9976575 3.639737 3.6364934 3.6591923 3.7558348 3.8770928 3.774667 3.9897354 3.9918582
1369042_at 6.89321 6.8402543 6.903459 6.925788 6.8051624 6.742703 6.795166 6.912402 6.963686 6.8386326 7.008025 6.8403425
1369043_at 3.6663532 3.489099 3.5951722 3.6627269 3.5999134 3.5424306 3.53988 3.629095 3.7933643 3.7028534 3.5547602 3.7531345
1369044_a_at 6.658592 6.3379564 6.2914815 5.4042625 5.5778723 5.3796024 5.1227603 4.912779 4.9184666 5.4417863 6.184739 5.75332
1369045_at 7.0036135 7.11563 7.015585 7.304876 7.1462245 7.1159444 7.077514 6.815978 7.3329067 6.929329 6.821347 7.15719
1369046_at 3.8884258 3.9221697 3.982496 3.9360228 4.0320225 3.9936233 3.7570715 3.926087 3.8490365 4.0064106 3.7607267 4.0687475
1369047_at 3.1297822 3.1735733 3.099636 3.081091 3.1183262 3.1922631 3.1074173 3.122193 3.118992 3.2255168 3.138991 3.0794795
1369048_at 4.998993 5.065508 5.086443 5.1631594 5.0644035 5.1065044 4.825708 4.929485 5.210759 5.1263466 5.067296 5.106573
1369049_at 3.9980125 4.063698 3.8895097 3.87581 4.0168734 4.3712683 4.056935 4.1909113 3.9205039 4.0402393 4.174758 4.272657
1369050_at 7.6748896 7.8079844 7.7303843 7.6327105 7.7537117 7.5930524 7.335059 7.7821407 7.7200847 7.7361217 7.7518835 7.712899
1369051_at 6.2433233 6.705978 6.9265876 6.6881485 6.6867523 6.6750913 6.761244 6.9467225 6.5727606 6.7470126 6.803123 6.393325
1369052_at 5.1804676 4.941331 5.200867 5.336444 5.182728 5.14013 5.194354 4.807681 5.3320866 4.9470677 4.9201 5.30069
1369053_at 4.5857077 4.528003 4.4730783 4.4989333 4.4782205 4.4151697 4.4499 4.3776627 4.6035423 4.6535783 4.5920115 4.6467013
1369054_at 4.160944 4.148672 4.0883007 3.984473 3.970945 4.0466995 3.9268262 3.9666007 3.9084125 4.094348 4.130341 4.1930285
1369055_at 3.7519283 3.6393716 3.6796901 3.7829542 3.5477345 3.7084963 3.594013 3.5660808 3.833113 3.5712135 3.7038045 3.4838607
1369056_at 3.5715458 3.4047105 3.3598244 3.37699 3.58385 3.4356272 3.407851 3.542261 3.447371 3.538799 3.591297 3.515482
1369057_at 7.4729023 7.5514755 7.399017 7.255208 7.3002295 7.4204783 7.4092307 7.2692575 7.2716184 7.5975165 7.379598 7.573994
1369058_at 5.6457067 5.3399634 5.12207 5.3212094 5.424028 5.309231 5.387037 5.368844 5.3633065 5.2770114 5.2812757 5.576276
1369059_at 7.7182565 7.782009 7.826646 7.73953 7.791732 7.6692333 7.7613707 7.946249 7.6581655 7.921025 7.6723967 7.540946
1369060_a_at 8.002913 7.664305 7.723344 7.5015655 7.9412513 7.8955345 7.8099833 7.6725063 7.548776 7.856723 7.921837 7.598129
1369061_at 7.5972877 7.6161747 7.828685 7.400959 8.003522 7.53165 7.7541013 7.9116035 7.3563066 8.298283 8.100046 7.886917
1369062_at 5.155843 4.951605 5.071851 5.027918 5.168837 5.171604 5.095691 5.085225 5.2326612 5.102461 5.121976 5.375637
1369063_at 9.349295 9.292344 9.070905 9.235801 9.192743 8.932845 8.870525 8.654868 8.8022175 9.189946 9.181708 8.721578
1369064_a_at 3.9129088 3.7195363 3.972878 3.936705 3.8333843 3.7642686 3.7875557 3.730876 3.7458146 3.821975 3.833323 3.7751355
1369065_a_at 8.885559 8.670842 8.89985 8.564864 8.792381 8.713239 8.624665 8.826452 8.696298 8.736666 8.681853 8.607212
1369066_at 6.1903815 6.3517494 6.4086933 6.3711033 6.0921574 6.4709816 6.349282 6.29281 6.2062216 6.4095173 6.2726755 6.0276523
1369067_at 3.7156897 3.7837136 3.783245 3.776646 3.7168856 3.6846328 3.9350066 3.7296305 3.9034014 3.6437683 3.719797 3.7831492
1369068_at 3.8702817 4.030384 4.1172657 4.184058 4.1040764 4.0651054 4.0619907 3.8894103 4.1151476 4.322376 4.163483 4.043874
1369069_at 7.281589 7.536019 7.718994 7.313471 7.533347 7.65597 7.452409 7.610893 7.5751796 7.6250715 7.6676254 7.214246
1369070_at 7.61753 7.530709 7.7561126 7.5942 7.7464733 7.5085115 7.6866474 7.6009192 7.6189375 7.729414 7.7228746 7.6755195
1369071_at 4.2154055 4.163514 4.075903 4.3817415 4.2827425 4.1918006 4.1131735 4.2098255 4.323246 4.0634637 4.2308903 4.2478037
1369072_at 5.7095947 5.631467 5.9243674 6.5837355 6.126463 5.4903803 5.870235 6.520233 5.9605236 5.749257 5.1249094 5.46747
1369073_at 9.75491 9.697434 9.652608 9.526754 9.3660555 9.49377 9.49613 9.5044985 9.527848 9.7314825 9.296131 9.458319
1369074_at 12.31789 12.351992 12.292243 12.307781 12.394495 12.238394 12.158087 12.465172 12.236189 12.326228 12.133149 12.236344
1369075_a_at 4.491152 4.6620216 4.785311 4.461956 4.7087946 4.665316 4.669163 4.660285 5.100189 4.677588 4.762051 4.583955
1369076_at 8.4676075 8.557296 8.273679 8.244295 8.3149605 8.36309 8.180162 8.438944 8.082649 8.591464 8.584672 8.359647
1369077_at 6.6460853 6.976813 6.5790644 6.703635 6.778053 6.6355004 6.748297 6.8637195 6.572469 7.1761317 7.0774007 6.796208
1369078_at 7.691004 7.81841 7.9798326 7.56653 7.8746095 7.8351097 7.795311 7.726371 7.9169397 7.84577 7.7924085 7.745461
1369079_at 4.890051 5.097354 5.008466 5.103532 5.000396 5.2576313 5.0572906 4.9508395 5.1926146 4.9472227 4.927985 5.013194
1369080_at 4.673992 4.6470313 4.814192 4.7451515 4.7702312 4.7251263 4.848854 4.9326587 4.747649 4.7317533 5.017989 5.0796504
1369081_at 6.691015 6.663435 6.726648 6.4706607 7.100167 6.855601 6.3776374 6.6668663 6.557816 6.7885942 6.880985 6.561814
1369082_at 4.8101826 4.439869 4.607115 4.7917523 4.8506136 4.860705 4.842702 4.7494674 4.7604933 4.713643 5.0204587 5.0497913
1369083_at 5.073476 4.8998456 4.963526 4.783371 4.769082 4.8047285 4.9886007 4.7490644 4.8744936 4.8680735 4.9586477 4.9848046
1369084_a_at 7.034424 6.7847176 7.0588465 6.8699946 7.094481 6.810374 6.9106307 6.8463135 7.113205 7.092167 6.818998 7.2610188
1369085_s_at 5.3489456 5.201253 5.1755853 4.8083463 5.0538282 5.233474 5.2592936 5.20434 5.1367664 4.9727755 5.186042 4.8559833
1369086_a_at 4.8865776 5.20448 4.9702797 5.126339 5.196974 5.258098 4.8953047 5.2866383 4.9435434 5.365646 5.2076063 5.136869
1369087_at 5.470773 5.218382 5.3239546 5.560025 5.343376 5.4713254 5.272677 5.5664806 5.563572 5.358743 5.489272 5.5453534
1369088_at 7.2920814 7.8133044 7.5292435 7.810791 7.611989 7.603236 7.9092407 7.487742 7.759054 7.745859 7.531633 7.7118316
1369089_at 4.6955185 4.5773 4.681393 4.680197 4.446742 4.340525 4.542446 4.6663246 4.759102 4.347207 4.4980173 4.458724
1369090_at 4.8746533 4.935025 4.620998 4.881955 4.2242146 4.8133183 4.1776066 4.8804092 4.383741 4.701067 4.2587614 4.3925557
1369091_at 4.3248744 4.0069866 4.0827255 4.1894965 4.1845274 4.0205956 3.859129 4.0274506 4.1335893 4.402032 4.189127 4.0348864
1369092_at 7.9617815 8.010219 8.070444 8.0092325 8.03306 7.7952714 7.924412 8.050415 7.4184895 8.192282 8.00667 7.8976955
1369093_at 7.114279 7.1830087 6.913266 7.1015897 7.0977507 7.200397 6.917026 7.0818796 6.9738674 7.080643 6.904239 6.717162
1369094_a_at 5.5442657 5.5560393 4.961276 5.458372 5.077345 5.3796024 4.904491 5.3890057 5.408916 5.534771 5.167987 5.166894
1369095_at 4.465797 4.4064302 4.238516 4.4354 4.124976 4.167435 4.416664 4.1906013 4.5681868 4.397316 4.306903 4.5302916
1369096_at 4.390373 4.0833273 4.123371 4.1049743 4.0761914 4.174709 4.003712 4.1147346 4.1444225 4.151266 4.127041 4.5464473
1369097_s_at 6.374739 6.4479494 6.2743826 6.4309278 6.3786173 6.6962743 6.2958636 6.263298 6.3079977 6.020209 6.273209 5.9839115
1369098_at 3.964634 4.3550577 4.280474 4.334575 3.9626217 4.1335874 4.176121 4.169982 4.4537735 4.1985044 4.174092 4.4471936
1369099_at 6.9965506 7.732683 7.671425 7.5881224 7.6608353 7.6059494 7.6228013 7.6329823 7.5374093 7.92306 7.7587433 7.378406
1369100_at 4.0296926 4.018936 3.9717495 4.0691624 4.160275 3.9904795 4.1557646 4.1759496 4.0015087 4.04245 4.082762 4.4290543
1369101_at 7.3623614 7.8965917 7.9521346 7.9665413 8.1357355 8.085949 8.079117 8.350754 7.996735 8.4830265 8.347612 7.9654307
1369102_at 3.7270212 3.6794543 3.8733165 3.7291486 3.7692938 3.8522174 3.4490986 4.0156655 3.5675826 3.7078502 3.912229 3.8333042
1369103_at 4.72394 4.8688884 4.9497643 4.6057944 4.6965246 4.88543 4.7128043 4.799076 4.813945 4.813702 4.756276 4.528835
1369104_at 5.3256855 5.375797 5.6061006 5.26856 5.3672786 5.129814 5.6760054 5.378181 4.9520497 5.11453 5.3053536 5.546182
1369105_a_at 3.8570728 4.9339056 4.685359 4.0013895 3.8144317 4.009282 3.7689238 3.600699 4.0282745 3.9582388 3.9383519 4.249607
1369106_at 4.302349 4.193547 4.2301106 4.1205626 4.2040973 4.181374 4.096678 4.1329126 4.1283464 4.269819 4.3644333 4.4240828
1369107_at 3.9402013 3.7771325 3.7755313 3.8932803 3.941771 3.694899 3.728714 3.8716745 3.9309862 3.7495441 3.841788 4.1383696
1369108_at 3.9068246 3.954028 3.9805846 3.9847414 3.9501 4.0318403 3.9780207 4.139906 4.065653 3.8391423 3.9888139 4.1199026
1369109_at 3.6629112 3.8631475 3.7969596 4.064534 3.8040977 3.7175233 3.8214684 3.8603332 3.7936373 3.6287253 3.7816253 4.0429115
1369110_x_at 9.554326 9.669237 10.209257 9.846919 8.418672 10.191451 9.687746 9.893718 10.052712 9.447353 10.259107 10.177549
1369111_at 13.847358 13.913577 13.809999 13.946409 13.881443 13.885163 13.941504 13.905775 13.948397 13.946019 13.907405 13.813908
1369112_at 4.292885 4.274353 4.3485656 4.2671347 4.188505 4.3579054 4.3026533 4.3411317 4.425223 4.3689947 4.5388994 4.4678545
1369113_at 3.4543781 3.3318748 3.381172 3.3753877 3.333894 3.2284727 3.313338 3.2582045 3.422193 3.5156345 3.3900924 3.3864756
1369114_at 3.1508896 3.130821 3.1421595 3.1379437 3.0590808 3.1194267 3.0824766 3.2814136 3.131264 3.0058272 3.1418076 3.2497997
1369115_at 5.338549 4.82824 5.1065745 5.248069 4.8783665 5.2262 4.9768724 5.286085 5.2469687 5.1741314 5.2917905 5.76401
1369116_a_at 5.80762 5.783459 5.841095 5.6634693 5.7354765 5.6907415 5.680203 5.816773 5.9060993 5.671316 5.757407 5.663581
1369117_at 4.0846577 4.117136 4.14567 4.1296425 4.2302914 4.2189913 4.3100405 4.11437 4.034042 4.338447 4.136168 4.101424
1369118_a_at 4.784795 5.045992 4.7657375 5.091325 5.0157404 4.849586 4.8430166 4.8700266 4.746789 4.6257887 4.8351135 5.0965776
1369119_a_at 4.824292 4.671796 4.5620255 4.9474735 4.677539 4.9871836 4.630335 4.854578 4.746049 4.678857 4.69205 4.814478
1369120_a_at 7.331645 7.370601 7.214874 7.440638 7.100167 7.344448 7.4797106 7.2847133 7.411132 7.19554 7.30627 7.588559
1369121_at 5.3627086 5.206342 5.4623547 5.3796506 5.1417747 5.248768 5.0834804 5.1660585 5.488633 5.0928407 5.082309 5.594743
1369122_at 7.2985053 7.139942 7.054226 6.840477 7.057593 7.155485 7.0797877 7.0210667 6.79805 7.1875114 6.890701 6.7778587
1369123_a_at 6.04702 5.785914 6.1693177 5.812177 5.820103 6.0435686 5.9628167 5.903163 5.926237 5.875334 5.9197073 5.9666753
1369124_at 4.65705 4.4977007 4.4895535 4.5395875 4.4725456 4.585476 4.575288 4.782275 4.710909 4.4947186 4.559573 4.796233
1369125_at 3.1869366 3.293961 3.3016772 3.2995982 3.288136 3.2908158 3.3239658 3.2347925 3.528996 3.4320102 3.4612145 3.4175243
1369126_at 3.751013 3.783006 3.8866928 3.7029479 4.049514 3.7783475 3.6929555 3.7328713 3.7776952 3.7189512 3.5598764 3.7361948
1369127_a_at 6.372649 6.293262 6.58372 6.332785 6.441792 6.5343943 6.2332397 6.3623886 6.3409 6.245102 6.008903 6.472468
1369128_at 4.1394663 3.9539142 3.9993722 3.790247 4.0574627 4.0124497 3.7492104 3.7126193 4.178954 3.999351 4.019207 4.1819944
1369129_at 3.9572294 4.0210533 4.0493717 4.192178 4.1355686 4.019927 4.156193 4.1916203 4.019368 4.09377 4.032647 3.9008055
1369130_at 5.0235963 5.1671667 4.9415946 5.1036825 4.8884497 4.7819905 4.8865285 5.1383343 5.283368 4.7975087 4.827978 4.7579
1369131_at 3.9616997 4.0725513 4.2422814 4.2732387 4.1645575 4.2553287 4.1607904 4.112287 4.3345404 4.4056096 4.009751 4.0328345
1369132_at 6.018257 5.921802 6.0368485 6.197278 5.9730325 5.974513 5.8973083 5.8420334 5.8385143 5.930375 6.1510124 6.3247156
1369133_a_at 3.7058766 3.7774005 3.7220826 3.8558726 3.9040613 3.7002983 3.7970064 3.800061 3.6961386 3.7569933 3.8164814 3.9056623
1369134_x_at 3.4351766 3.3471594 3.4222574 3.3412235 3.3898008 3.3966362 3.4222584 3.5101404 3.4471605 3.555976 3.4319973 3.4939487
1369135_at 6.6052647 6.2319903 6.700505 6.6333513 6.5330896 6.638249 6.7606235 6.5915895 6.6841493 6.619698 6.513304 6.7069645
1369136_at 4.5946455 4.552561 4.5467863 4.452531 4.4393206 4.4297457 4.55058 4.3774633 4.7792788 4.3029633 4.3599343 4.715292
1369137_at 4.902179 4.8624973 4.9759254 4.8249855 4.9046545 4.857154 4.8532867 4.9650583 4.941028 4.972209 4.8451877 4.829645
1369138_a_at 3.8039832 3.8550239 3.785972 3.911251 3.887997 4.0548754 3.984778 3.9689238 4.0498085 4.031869 3.7818396 3.8673944
1369139_at 3.760766 3.5380769 3.540118 3.8153794 3.5795474 3.6677 3.611979 3.819998 3.5587738 3.6318805 3.730294 3.4997869
1369140_at 4.0223713 4.0035973 3.8513925 3.8657463 3.962702 3.9499397 3.87669 3.9358182 3.8891423 3.926323 3.913524 4.2688065
1369141_at 3.8034363 3.6787527 3.652763 3.7692635 3.7072108 3.6634295 3.7853403 3.6795433 3.949881 3.6955354 3.794856 3.791759
1369142_at 3.7233584 3.592917 3.587053 3.758367 3.588515 3.7282743 3.602001 3.6270275 3.5783038 3.7802415 3.6385832 3.826132
1369143_at 4.1060567 4.190784 4.0186005 4.2515426 4.1396694 4.095317 4.079653 4.077303 4.0515566 4.1726723 4.242963 4.1436014
1369144_a_at 4.040823 4.0453024 4.0455694 4.4660025 4.0290117 4.027402 4.1893034 4.098054 4.3392515 4.0686083 4.0232 4.150957
1369145_a_at 4.4466286 4.4630213 4.5139966 4.5648766 4.521064 4.495946 4.4530144 4.5443587 4.5301037 4.5265455 4.471988 4.518352
1369146_a_at 6.412533 6.555021 6.979057 6.2907276 6.678386 6.7804985 6.8393283 6.4621854 6.7104354 6.6636963 7.0457344 6.688847
1369147_at 4.956317 4.8057437 4.8519993 5.0101213 4.99611 4.9142504 4.7735515 4.873547 4.884073 4.951943 4.848113 5.0614285
1369148_at 8.131092 7.979446 8.046669 7.804287 7.969563 7.952679 7.9376507 7.8174815 7.8414655 7.9931536 7.771887 7.985523
1369149_at 4.974901 5.107649 5.1525536 4.9000773 4.9409065 4.920073 4.9846134 4.960232 5.1475034 5.0522523 5.106552 5.0853677
1369150_at 7.5311747 8.201019 8.064165 8.501153 8.216094 8.688923 8.819774 8.464763 8.345123 8.227714 7.8004913 7.486505
1369151_at 5.1624007 5.253866 5.1531506 5.284981 5.2852225 5.2761836 5.354743 5.351082 5.1585455 5.112108 5.1284122 5.55653
1369152_at 5.952276 6.5671644 7.1405816 6.6797132 6.7769675 6.8439097 6.8079386 6.8683515 6.5936427 6.953252 6.9142637 6.2275314
1369153_at 3.5246909 3.4679193 3.5150034 3.5198393 3.5338416 3.5426524 3.4962642 3.4954596 3.4878666 3.5053754 3.430241 3.4936864
1369154_at 3.9162157 3.8950367 3.8907657 3.9041002 3.8841858 3.8893092 3.825701 3.7021167 4.033596 3.875934 3.9416323 3.8951366
1369155_at 5.3653975 5.0694847 5.2315545 5.4535866 4.9906154 4.9703765 5.096925 5.098406 5.6383963 5.077131 5.188553 5.6559963
1369156_at 6.4316983 6.5456457 6.6320114 6.19267 6.492526 6.201928 6.523298 6.5936413 6.1289697 6.787092 6.818286 6.3204293
1369157_at 8.355631 8.5034275 8.630495 8.170816 8.666498 8.516523 8.228464 8.535536 7.889755 8.471994 8.214596 8.230267
1369158_at 4.1790023 4.3603854 4.22153 4.1836834 4.1021867 4.397018 4.1693916 4.237878 4.5018005 4.259802 4.2119055 4.727976
1369159_at 5.6487117 5.640206 5.813802 5.722654 5.65867 5.673621 5.723401 5.7118235 5.583913 5.3620634 5.4435887 5.7371597
1369160_a_at 4.739125 4.577861 4.6543536 4.6365266 4.6525307 4.6654334 4.7409115 4.624087 4.616089 4.5444217 4.6048675 4.6437826
1369161_at 8.24746 8.37172 8.193562 8.453884 8.161967 8.12697 8.11146 8.2964115 8.361496 8.375113 8.512258 8.16507
1369162_at 4.1906495 4.121108 4.106108 4.1577983 4.409802 4.2293305 4.2181087 4.2493105 4.464338 4.1224537 4.1313186 4.4248133
1369163_at 4.9562416 5.0418143 5.13975 5.0120873 4.8613567 4.958478 4.9596844 4.9937277 5.0857496 5.09302 5.078427 5.12693
1369164_a_at 4.517155 4.4217052 4.306101 4.5723214 4.386421 4.468646 4.3006563 4.4778624 4.4237404 4.406685 4.492324 4.615161
1369165_at 4.1039057 4.11224 3.9130404 3.9938154 4.2666373 3.749079 3.984778 3.8923323 4.1357365 3.9822786 4.210586 4.2959633
1369166_at 3.9162157 4.1024075 3.9102116 3.9190917 4.033875 4.016714 4.0428543 3.8922696 3.984724 4.104279 3.975176 3.977074
1369167_at 5.9103346 5.6640596 5.7070656 5.6999683 5.5682273 5.8088074 5.870038 5.903163 6.0361695 5.8437147 5.8064585 5.941107
1369168_a_at 4.726479 4.7791886 4.9793196 5.1864343 4.9209065 4.9802704 4.860639 5.110759 5.2419906 5.1207147 5.108596 4.7442393
1369169_at 9.283727 9.410511 9.1895275 9.365946 9.160025 9.330326 9.431951 9.321184 9.284219 9.356718 9.189155 9.010249
1369170_at 3.779764 3.7974133 3.8095295 3.7667096 3.9139974 3.7501755 3.856302 3.8124206 3.8093796 4.0543118 3.935063 3.8330956
1369171_at 10.146655 10.920493 10.854222 10.788323 10.871678 10.912799 10.756573 10.054062 10.712859 10.983715 10.903033 10.698862
1369172_at 4.1109495 4.1305313 4.137325 4.0842137 4.0596 4.261301 4.1416955 4.177334 4.131822 4.0593204 4.0917606 4.0613613
1369173_at 5.004137 5.3015523 5.289933 5.146657 5.2239943 5.010848 5.2211194 5.247 5.1854587 4.97402 5.264356 4.989839
1369174_at 6.699131 6.8618503 6.655826 6.805926 6.999065 6.7798843 6.8167863 7.047304 6.707037 7.0453386 6.8627715 6.9660926
1369175_a_at 4.360176 4.149495 4.1625643 4.1927366 4.0829253 4.6813927 4.301779 4.2548428 4.617948 4.1100597 4.107217 4.605568
1369176_at 6.1287003 6.16517 6.2644224 6.337876 6.4556456 6.509867 6.373982 6.401685 6.5307055 6.3461013 6.4473553 6.2354846
1369177_at 6.8404794 7.012878 7.1107845 6.833405 7.03486 7.102148 6.9402885 7.129615 7.09502 7.0487123 7.0498133 6.890967
1369178_a_at 4.3556194 4.2251763 4.352614 4.8079643 4.7758794 4.209109 4.5444336 4.3034687 4.7123423 4.5166664 4.374501 4.5369854
1369179_a_at 6.7687597 6.6869254 6.4372754 6.534335 6.4869184 6.0296774 6.140137 5.957024 5.839271 6.8368726 6.0479364 6.569597
1369180_at 4.8116293 4.7716236 4.872095 4.9737997 4.7119827 4.9139357 4.6725707 4.84442 4.8941183 4.7924423 4.7456226 5.123464
1369181_at 5.4439573 5.8773274 5.5947022 5.896458 5.5068946 5.687107 5.8901663 5.9931746 5.696722 5.8131905 5.8411465 5.757997
1369182_at 3.8735878 3.875245 3.8806372 3.7753875 3.9718957 3.9712157 3.8804235 3.954264 3.8054965 3.9849749 3.893538 3.7933385
1369183_at 4.844778 4.647603 4.697797 4.585874 4.7021513 4.6526566 4.6347 4.5214257 4.5212708 4.747426 4.668041 4.9767423
1369184_at 4.324193 4.278451 4.4234915 4.352641 4.247302 4.21284 4.217921 4.28125 4.5226564 4.474679 4.4535437 4.5251856
1369185_a_at 5.688022 5.2864203 5.3686767 5.9129095 5.44802 5.41043 5.7187953 5.341262 5.9118314 5.4125257 5.463881 6.107517
1369186_at 7.088969 7.1036954 6.8995214 6.889891 6.9149475 6.9198604 6.840656 6.883509 6.752239 7.054213 7.01769 6.6866794
1369187_a_at 6.920011 7.6130686 7.4979835 7.5196958 7.6997247 7.167002 7.5780387 7.2969093 7.4009976 7.6170964 7.5395617 7.328974
1369188_at 3.8028185 3.7231622 3.8765411 3.8885624 3.9139974 3.7440875 3.848976 3.9039717 4.0273137 3.9237132 3.9859948 4.080407
1369189_at 5.601833 5.5790143 5.5767646 5.6535497 5.471408 5.578551 5.5015197 5.869786 5.7397265 5.65639 5.6896596 5.8687744
1369190_at 5.7359424 5.7418957 5.606311 5.9708385 5.693374 5.6747427 5.833411 5.5971684 5.9861717 5.6383367 5.704501 5.890367
1369191_at 3.615694 3.7264829 3.6521854 3.4522486 3.6406124 3.637921 3.7141376 3.5053892 3.7062356 3.6486192 3.6023262 3.8526256
1369192_at 4.3841124 4.290382 4.3341365 4.44003 4.388484 4.502651 4.5010824 4.660114 4.621705 4.6444917 4.6700277 4.8611403
1369193_at 5.252597 5.1099358 5.126585 5.06169 5.1637583 5.0959916 5.0680285 5.065298 5.1518173 5.2015004 5.248604 5.437744
1369194_a_at 3.6334348 3.6326313 3.6657329 3.7800992 3.5934763 3.517422 3.60251 3.728585 3.6725621 3.593878 3.6390467 3.619316
1369195_at 5.088953 5.2050214 5.147112 5.6217446 5.3201904 5.5625973 5.6350274 5.2543144 5.3420925 5.9220095 5.718027 4.970404
1369196_at 5.488801 5.2935486 5.290472 4.9788666 5.3753386 5.304826 5.004491 5.247958 5.263837 5.442174 5.475602 5.637699
1369197_at 6.2386684 5.9840393 5.9118986 5.696291 5.8344 5.926142 5.7870836 5.759179 5.8405523 5.7244654 5.847536 5.59322
1369198_at 5.835498 5.2764883 5.2899327 5.512834 5.3184285 5.3408766 5.3616996 5.509177 5.261245 5.344594 5.4580717 5.720129
1369199_at 5.1173134 5.2305083 5.1473036 5.450726 5.2570305 5.175024 5.412318 5.558809 5.457406 5.2824793 5.2544365 5.3318596
1369200_at 9.412531 9.316589 9.130846 9.358156 9.244389 9.351368 9.01463 9.260126 9.007391 9.128235 9.343401 9.037091
1369201_at 5.069514 5.2108 5.3450637 5.342194 5.2558107 5.501686 5.4675074 5.6515465 5.2989435 5.4540405 5.3065567 5.3293295
1369202_at 3.8141704 3.652943 3.7677596 3.8947594 3.8057027 3.8143265 3.7075374 3.711835 3.5760553 3.8444693 3.9627614 3.5258138
1369203_at 3.727918 3.9490006 3.9149516 3.9732122 4.013093 3.8947954 3.9624188 3.9402485 3.973323 3.823779 3.936973 3.8954387
1369204_at 6.801298 7.1365166 6.7843895 6.895623 6.9006486 6.3611064 6.6649303 6.645737 6.670512 6.867812 7.126245 6.623534
1369205_at 5.581291 5.3950443 5.136799 5.4197626 5.3077183 5.410152 5.200759 5.184016 5.1769023 5.07514 5.4129395 5.748369
1369206_at 12.596243 12.666397 12.501489 12.594433 12.609853 12.618603 12.460311 12.569324 12.408149 12.706041 12.540123 12.66009
1369207_at 4.0953264 4.1428833 4.1139016 3.9658291 4.0590234 4.18848 4.1033816 4.291116 4.054184 4.260012 4.3605013 4.1939783
1369208_at 6.1829553 6.2072268 5.788002 6.052024 5.9737225 6.145361 6.074282 6.098577 6.177367 6.0297604 6.339524 6.564632
1369209_at 6.5259757 6.2417264 6.482979 6.4227934 6.445378 6.3908906 6.4208884 6.4202347 6.3277197 6.599812 6.3529615 6.450673
1369210_at 3.2362268 3.304883 3.2780144 3.292299 3.2653406 3.267794 3.392225 3.2602327 3.2708824 3.2358546 3.1866806 3.2650104
1369211_at 5.931244 5.972322 6.0186644 6.0269427 6.0033236 5.9935374 5.730319 6.022257 5.807699 6.0977535 5.9763203 5.9650855
1369212_s_at 7.4332867 7.3950577 7.4435177 7.2211723 6.9417996 7.4186835 6.996808 7.5604167 7.498658 7.4106483 7.2928023 6.985463
1369213_at 5.2432094 5.3303504 5.3355026 5.6166725 5.3427024 5.2029557 5.3571477 5.388693 5.69477 5.3602276 5.204923 5.560192
1369214_a_at 6.3545365 6.3353567 6.389402 6.200695 6.122788 6.3010383 6.2093387 6.1815777 6.0594263 6.1763964 6.181531 6.11832
1369215_a_at 9.820946 9.356106 9.613626 9.559461 9.743868 9.728116 9.424203 9.573373 9.478327 9.677749 9.681728 9.406365
1369216_a_at 5.615684 5.446688 5.633487 5.6794767 5.5689273 5.6894703 5.531348 5.4788895 5.5191298 5.7643995 5.744827 5.501549
1369217_at 4.106202 4.2041388 4.165987 4.291914 4.097994 4.2358446 4.4109287 4.1541233 4.435771 4.2361364 4.408869 4.2680883
1369218_at 6.510666 7.208711 7.4435854 7.067517 7.3029823 7.238809 7.2276673 7.3110704 7.223155 7.322782 7.3844953 7.196061
1369219_at 6.232947 5.9658537 6.1896143 6.1259985 6.0990133 6.237107 6.23387 6.108522 6.2382216 6.013021 6.184739 6.0266957
1369220_at 6.76116 6.8199224 7.1939316 6.8161902 7.009319 7.0658665 7.012025 6.9912653 6.9145193 7.032754 7.0744505 6.870107
1369221_at 6.086671 6.105525 5.997916 6.259434 5.957942 6.088121 5.9732785 6.564426 5.9518023 6.188708 5.934782 5.905931
1369222_at 5.192091 5.336552 5.5117264 5.3525686 5.0437856 5.3202553 4.9938316 5.3186617 5.289997 5.2873564 5.1044292 5.550582
1369223_at 7.096189 6.6370363 6.931302 7.0952215 6.981781 6.592754 6.7692585 7.0017 6.6690607 7.0180883 6.97922 7.072971
1369224_at 9.168313 11.316685 10.409079 10.087977 10.963451 9.470939 10.209253 10.258182 8.485291 11.055576 10.911503 11.505153
1369225_at 12.289687 11.88252 11.7011385 11.693434 11.906623 11.889382 11.770331 11.708931 11.468209 11.87904 11.851759 11.548082
1369226_at 7.8283505 7.5846243 7.365544 7.192966 7.9059033 7.4080234 7.274199 7.486599 6.9045677 7.335759 7.667261 6.7499647
1369227_at 5.61548 5.6427207 5.7325783 5.777605 5.9414635 5.767196 5.708322 5.764414 5.6856017 5.747374 5.7192197 5.5440288
1369228_at 5.706521 5.941144 5.871258 6.0416923 5.9500446 5.995816 5.59058 5.95449 6.108967 6.0242305 5.969472 6.175935
1369229_at 6.177246 6.11166 6.0241294 6.1403666 5.9268136 6.0280447 6.169335 5.8853803 6.2879786 6.013196 6.0725236 6.3897376
1369230_at 4.619799 4.9791927 4.542355 5.050768 4.8603024 4.7435555 5.17768 4.727806 4.7936425 4.8601394 4.7823634 4.458505
1369231_at 5.0590725 5.1463842 5.0967054 5.3197117 5.03738 5.0805745 5.060852 5.0807743 5.5599895 5.012841 5.15029 5.192463
1369232_at 4.4735355 4.4145293 4.367292 4.4951625 4.450081 4.3709164 4.4591246 4.4371443 4.5507584 4.2933884 4.4660673 4.4573765
1369233_at 3.957748 3.8400571 3.9363942 3.854406 3.942424 3.9187942 3.8605657 3.7156522 3.838908 3.9283273 3.7718437 4.047839
1369234_at 7.194255 7.7421618 7.7761602 8.0661545 7.782576 7.7017045 7.9572415 8.067982 7.481858 7.9240723 7.6297917 7.6385393
1369235_at 4.947221 4.830789 4.8070517 5.006235 4.8280115 4.850642 4.7919083 4.735737 5.0421495 4.913384 5.3499813 5.210577
1369236_at 4.808114 4.8722076 5.0221033 5.0213556 4.760784 5.015666 4.999816 4.8928967 4.971551 5.2152996 4.905366 5.288927
1369237_at 5.1381693 5.0544577 5.1631956 5.182178 5.1147633 5.0369506 5.0976505 5.238016 5.363951 5.2178197 5.204014 5.471849
1369238_at 9.76538 9.219408 9.621421 9.062576 9.245905 9.843199 8.940669 9.385679 8.891015 9.162403 9.379866 8.670811
1369239_at 3.9517136 3.823039 3.8976448 3.9864633 3.9105911 4.056982 3.8899572 4.060384 3.9680974 4.1325483 3.864341 4.1018233
1369240_a_at 5.6470356 5.614502 5.6665244 5.47368 5.8048897 5.564193 5.44968 5.5403566 5.651063 5.7871666 5.7303033 5.7161694
1369241_at 5.164779 5.2349806 5.326878 5.465481 5.302288 5.23112 5.3831525 5.196048 5.5717587 5.2879148 5.3720922 5.440865
1369242_at 3.5009043 3.6011832 3.3949904 3.7156146 3.4662201 3.6533256 3.6418998 3.5727806 3.7876303 3.4426284 3.6013799 3.4597285
1369243_at 4.322134 3.9609337 4.105464 4.323973 4.2410655 4.2111387 4.54599 4.2414837 4.279134 4.2765713 4.320568 4.50371
1369244_at 5.9587474 6.7715254 6.658785 6.4820437 6.719185 6.4561033 6.6294117 6.5932193 6.61394 6.4795938 6.764883 6.253858
1369245_at 4.590161 4.46941 4.523816 4.395969 4.551523 4.4842353 4.5620117 4.5858865 4.5915546 4.582974 4.623308 4.8399954
1369246_a_at 4.063046 3.9004238 3.6733701 4.056034 3.7630744 3.7170162 3.760606 3.8979435 4.2643547 3.7318106 3.7529888 3.9904585
1369247_at 5.332356 5.767333 5.5685835 5.5395803 5.875498 5.7056236 5.6020103 5.750779 5.600788 5.845407 5.839131 5.2878714
1369248_a_at 6.9077706 7.9958606 8.490903 7.4006777 7.9833794 8.184726 7.6992755 7.6439257 7.6239696 7.4031973 7.6328826 6.8991413
1369249_at 7.960027 7.8922668 7.950282 8.014753 8.241767 8.336477 8.192675 8.291884 8.123449 8.024772 8.82938 8.60597
1369250_at 4.9200697 4.883153 5.0160117 4.8138566 4.8350954 4.8867683 4.813777 4.8315835 4.8538384 4.811157 4.720043 5.108341
1369251_a_at 5.6536627 5.5848618 5.5533295 5.591489 5.4888 5.6939883 5.580022 5.6986113 5.831565 5.5735474 5.46832 5.940878
1369252_a_at 5.48162 5.3021555 5.4978685 5.463704 5.4535275 5.6346006 5.4322004 5.274925 5.3933363 5.3455105 5.345973 5.7434006
1369253_at 3.8319664 3.9477272 3.7934086 3.9794924 3.9463387 3.83535 3.9200354 3.8798642 3.9689844 4.00786 3.9146361 4.0654755
1369254_a_at 3.896312 3.7243283 3.7902813 3.6201322 3.686055 3.7555528 3.8447113 3.7789202 3.8513021 3.8722558 3.8668995 4.0078793
1369255_at 5.269894 6.0764832 5.8594213 5.715892 6.0001364 5.5361404 5.9380174 6.0131936 5.810763 5.814066 6.310604 5.971199
1369256_at 5.6368113 6.0309453 6.101363 5.73317 5.775822 6.165135 5.9457307 6.0024285 6.1356955 5.865787 5.94715 5.5912867
1369257_at 5.194117 5.1226025 5.1161146 5.083048 5.007532 4.9949765 5.027995 5.0371437 5.163578 5.095663 5.0905404 4.9608274
1369258_at 3.071182 3.0134504 3.0818858 3.2224438 3.1278763 3.1141865 3.1613712 3.179864 3.1394632 3.2415118 3.156981 3.1385195
1369259_at 7.839602 7.5796533 6.433619 6.9741597 6.1939006 7.8306007 6.700991 6.269165 7.3731775 7.6894383 7.4283977 7.094545
1369260_a_at 4.191894 4.0979996 4.0865355 4.075451 3.9999976 4.137622 4.0434523 4.252266 4.1073055 4.0758653 4.1124268 4.174528
1369261_at 4.5931664 4.7142816 4.8441906 4.7191944 4.9540863 4.7156143 4.8137274 4.7268 4.761171 4.817622 4.7706957 4.759716
1369262_at 6.2169185 6.709033 6.5369463 6.575124 6.6887918 6.6008735 6.644965 6.39033 6.6563435 6.5662727 6.451767 6.4749513
1369263_at 3.276082 3.4095745 3.3725574 3.3907804 3.3759985 3.4271023 3.3490195 3.2317414 3.383029 3.325983 3.336979 3.4819257
1369264_at 5.1633234 5.2476244 5.085427 5.32156 5.253208 5.1724586 5.088744 5.1932793 5.2605658 5.0260878 5.1502647 5.319185
1369265_at 5.86838 6.0420933 6.329168 6.3331423 6.3035874 6.2635565 6.405748 6.3194118 6.268242 6.4810567 6.5073233 5.9202294
1369266_at 5.282153 5.585922 5.795048 5.261635 5.6494236 5.7799587 5.601252 5.730263 5.9252276 5.8260283 5.498814 5.2067666
1369267_at 4.2655826 4.491088 4.3049536 4.3324137 4.099142 4.431153 4.2586117 4.32121 4.396597 4.180541 4.34236 4.309473
1369268_at 4.2653384 4.185164 4.0996943 4.1153817 4.1910486 4.3446293 4.0365143 4.05805 4.086569 4.043834 3.838301 4.0181932
1369269_at 8.357699 8.587409 8.770661 8.687016 8.613946 8.604866 8.694364 8.913356 8.338815 8.81453 8.865664 8.298373
1369270_at 8.4342 8.4652 8.416773 8.262772 8.475993 8.220828 8.059888 8.151794 8.142386 8.488279 8.559057 8.201774
1369271_at 4.148944 4.1274242 4.1940985 4.292824 4.1922483 4.241969 4.244652 4.094904 4.3260446 4.2946167 4.408869 4.3386283
1369272_at 4.5857863 5.1599 4.853364 4.782563 4.54703 4.5987554 4.891635 4.649005 5.1319704 4.6474648 4.726288 4.6761947
1369273_a_at 4.1328797 4.1607633 4.148312 3.929806 4.3115726 4.2164497 4.007526 4.241402 3.9969735 4.201323 4.243966 4.0267544
1369274_a_at 4.5266733 4.45212 4.4497085 4.5046363 4.493416 4.670896 4.423123 4.5146117 4.4178953 4.481184 4.3238783 4.605568
1369275_s_at 12.4836645 12.444196 12.628583 12.536728 12.628183 12.490819 12.659991 12.7249775 12.452214 12.637619 12.530795 12.343214
1369276_at 4.5872703 4.9470086 4.645626 4.628767 4.656841 4.6923428 4.7603564 4.708569 4.5961566 4.7323074 4.9181437 4.490884
1369277_at 5.480202 5.5669713 5.4900584 5.2845297 5.4234295 5.224736 5.36653 5.405203 5.255213 5.3691316 5.470454 5.4467297
1369278_at 7.461157 8.126482 7.9390454 7.93058 8.299739 8.021019 7.977732 8.295177 8.106604 8.358079 8.54284 7.899386
1369279_at 6.102838 6.0882525 6.055004 6.1979547 6.0519834 5.89162 5.761602 5.8967967 6.4109855 5.627103 5.93404 5.937943
1369280_at 4.117114 4.380958 4.3342767 4.5902905 4.3683615 4.4457107 4.46939 4.33367 4.7012024 4.3420987 4.3101096 4.303439
1369281_at 3.4763575 3.5729532 3.5196512 3.4765816 3.7137363 3.50792 3.5591886 3.5335855 3.634045 3.420542 3.47823 3.6381888
1369282_at 3.569569 3.4314103 3.3155024 3.2946944 3.3257995 3.3246894 3.30903 3.2830384 3.5228977 3.288141 3.2700279 3.4367268
1369283_at 3.9753323 3.651687 3.6785145 3.7457013 3.874197 3.852052 3.7186635 3.688242 3.7449226 3.8492093 3.7903247 4.095441
1369284_at 5.577469 5.9267645 5.577957 5.8715105 5.571678 5.580599 5.922488 5.5854807 6.2423987 5.3377295 5.514905 5.9603124
1369285_at 4.773803 5.5633287 5.6076083 5.377599 5.7294345 5.6304703 4.933467 5.385104 5.34149 5.2361403 5.4025607 5.141109
1369286_at 12.640418 12.421407 12.430925 12.395892 12.41332 12.47113 12.128034 12.405828 12.291139 12.529525 12.318933 12.437321
1369287_at 4.843633 4.785734 5.015888 5.0384197 5.002158 4.8769274 5.0339456 4.849351 5.094829 4.9132495 4.690846 5.027873
1369288_at 4.640665 4.695458 4.63885 5.063716 4.7746396 4.544384 4.7461905 4.52106 4.962175 4.6828504 4.5097113 4.8406
1369289_at 8.538274 9.542738 10.065981 9.588779 9.40673 9.662156 9.526892 9.465641 9.605152 9.626458 9.922931 9.201446
1369290_at 4.491975 4.539051 4.4368963 4.6935663 4.571146 4.4265566 4.61458 4.564743 4.6179476 4.675658 4.8979244 4.6641846
1369291_at 9.387787 9.564609 9.969147 9.803066 9.703327 9.869076 9.477387 9.77376 9.633817 9.621731 9.550084 9.083821
1369292_at 4.0610795 4.3911467 4.123411 4.3127575 4.2271714 4.418152 4.4019146 4.278698 4.301524 4.2308807 4.322933 4.30661
1369293_at 5.7239685 5.7284303 5.8054695 5.8769436 5.719207 5.7263627 5.8474107 5.6767797 5.9956055 5.804209 5.7739887 5.896501
1369294_at 4.3181686 4.250013 4.6161413 4.403303 4.3161635 4.6518946 4.494947 4.299609 4.3942842 4.505704 4.5240483 4.4439526
1369295_at 4.837605 4.9589424 5.071998 4.946577 4.9725513 4.998908 4.99613 4.7740464 5.054854 4.8594303 4.8952217 5.1867094
1369296_at 12.643722 12.609578 12.6995535 12.531548 12.665815 12.801499 12.3541975 12.67527 12.619918 12.580524 12.626535 12.349041
1369297_at 4.00998 3.7129939 3.8674798 3.8949578 3.9946957 3.8546739 3.8309164 4.000937 4.0822544 4.01741 3.9567862 4.036739
1369298_at 4.5135026 4.468572 4.239964 4.340332 4.119037 4.2612715 4.244136 4.843874 4.360721 4.2024 4.257908 4.9961157
1369299_at 4.7831335 4.567463 4.658866 4.787962 4.580801 4.5951977 4.5863895 4.5513515 4.564438 4.65635 4.986085 4.7255282
1369300_at 4.0764513 4.029087 4.028431 3.9333484 3.9998734 4.022218 4.1487246 4.1818285 3.9576194 4.0195656 3.9042203 4.2643213
1369301_at 4.937596 4.794142 4.847203 5.088056 4.973479 4.9202623 4.7635593 4.891008 4.956502 4.932411 4.967472 4.844257
1369302_at 4.4123626 4.643844 4.5742846 4.4586773 4.555859 4.53327 4.2454224 4.429461 4.6146965 4.556302 4.5189934 4.547744
1369303_at 3.5269346 3.6360219 3.5302126 3.676943 3.5873005 3.5344262 3.724078 3.5819266 3.577262 3.5266945 3.5085294 3.5766706
1369304_at 6.8483906 6.4489083 6.6321654 6.562206 6.76242 6.7718115 6.8282623 6.9839573 6.596152 7.03551 6.814803 6.7693877
1369305_at 4.544632 4.6317925 4.668682 4.6757765 4.5665884 4.601212 4.582526 4.6579804 4.665044 4.695942 4.559573 4.456567
1369306_at 4.442482 4.3598385 4.3019037 4.1140714 4.441006 4.204035 4.224194 4.209175 4.247622 4.318593 4.0911345 4.183018
1369307_at 5.0293746 5.261038 5.0368357 5.15211 4.8846817 5.071292 5.057581 5.197586 5.2150946 5.001386 5.1332173 5.22343
1369308_at 5.211129 5.108855 5.141669 5.069169 4.9647427 5.211549 5.1265965 5.1482754 4.9289875 5.2889915 5.1437993 5.0709133
1369309_a_at 4.7197313 4.7073984 4.7353334 4.8231707 4.779464 4.8705134 4.564573 4.7802 4.7413507 4.7862625 4.617762 4.87228
1369310_at 4.9399986 5.0196676 5.0892267 4.939495 4.9898357 5.1071587 4.799098 4.912779 4.6657314 5.043394 5.0579557 5.1349583
1369311_at 3.9552996 3.6073842 3.792752 3.77494 3.8545182 3.7081094 3.7342215 3.722782 3.7277257 3.7054493 3.6986458 3.9100869
1369312_a_at 7.6871758 7.9336796 8.210212 7.922816 7.9491687 7.913924 7.9443173 7.8927813 7.634223 7.928932 7.853759 7.5108547
1369313_at 4.9268813 4.6281977 4.3899803 4.478329 4.4598293 4.6515684 4.4227314 4.4586487 4.456164 4.5210276 4.565438 4.597045
1369314_at 4.2475586 4.140458 4.2380514 4.178131 4.0288157 4.284108 4.0435896 4.1422586 4.0628037 4.225849 4.034663 4.35622
1369315_at 4.3797693 4.313222 4.4755173 4.3680906 4.3993397 4.4190817 4.391943 4.2618895 4.401763 4.285103 4.388688 4.485958
1369316_s_at 5.6212792 6.0423365 6.077835 5.7173014 5.9261312 5.911267 6.103388 5.968703 5.9345856 5.9328327 6.3588095 5.6712027
1369317_at 3.8044941 3.8224468 3.887965 3.877639 3.8308249 3.7619746 3.666624 3.6403303 3.7900894 3.933639 3.8123376 3.9447422
1369318_at 5.7098618 5.532894 5.742119 5.5751853 5.6692533 5.612272 5.7403145 5.729656 5.6480684 6.03355 5.7278547 5.4132156
1369319_at 8.165676 8.481047 8.154331 7.854164 8.364881 8.288186 8.208501 8.228864 7.9676013 8.43649 8.584672 8.192318
1369320_at 4.232483 4.2137547 4.2266517 4.2974567 4.278529 4.463729 4.265502 4.2139673 4.3271637 4.5104923 4.516506 4.7055216
1369321_s_at 3.3019414 3.2515142 3.3473802 3.2886157 3.2977057 3.311155 3.2130253 3.335212 3.295993 3.2625492 3.1495943 3.3646517
1369322_at 5.2891335 5.098156 5.4178815 5.484172 5.3886952 5.397312 5.292551 5.285211 5.2643237 5.2184076 5.5063643 5.808347
1369323_at 6.4796615 6.6451154 6.566412 6.4106245 6.508676 6.499789 6.592253 6.480253 6.7346516 6.8063474 6.81003 6.4664264
1369324_at 3.7149494 3.7335885 3.5951204 3.9067552 3.697142 3.6287594 3.7547724 3.655632 3.8882673 3.6718423 3.6151583 3.855996
1369325_at 5.8571954 6.786818 6.0748653 6.084284 6.568381 6.3190455 6.186273 6.4594536 6.2964525 6.133523 6.1470704 5.8485026
1369326_at 3.9058073 4.014999 4.0393095 4.1219234 4.031786 4.0723834 4.0519323 4.191219 4.4377203 4.071392 4.0775185 4.1520634
1369327_at 4.161891 3.9832492 4.1617613 4.0942793 4.1870937 4.2645836 4.195095 4.2565413 4.1597214 4.2723093 4.3262897 4.25823
1369328_at 5.831846 6.5828505 5.905283 6.083786 6.5575085 6.29572 6.7771826 6.491007 6.215705 6.682359 6.68892 6.112493
1369329_at 6.210965 6.287287 6.0973296 6.5384274 6.0311813 6.319258 6.0320888 6.2286515 6.3948913 6.2126584 6.126107 6.290477
1369330_at 4.925109 4.886297 4.9347353 4.8154135 4.9375057 5.189686 5.062893 4.8740306 4.9247017 5.0734496 5.08551 5.127948
1369331_a_at 4.762636 4.855564 4.922967 4.8848715 5.155882 5.144346 4.7655926 4.9320226 5.020739 5.062961 5.18439 4.926352
1369332_a_at 3.986636 4.128219 3.9954717 4.2695494 4.014102 4.0976906 4.303317 4.04276 4.595587 3.946042 4.052867 4.1118035
1369333_a_at 3.3840146 3.2191784 3.1764731 3.2630632 3.2801483 3.188501 3.138896 3.3291924 3.2677243 3.2542305 3.1544654 3.231856
1369334_at 4.594391 4.7733974 4.725895 4.964019 4.8139544 4.7906685 5.050308 4.782275 5.508793 4.513444 4.70706 4.47365
1369335_at 3.4537053 3.7660248 3.5173624 3.5789554 3.5835652 3.7894282 3.8099778 3.8964431 3.6692781 3.531348 3.5800257 3.9867504
1369336_at 5.784958 5.452159 5.6025257 5.7834806 5.717986 5.9083757 5.5984793 5.691855 5.646754 5.6547213 5.8166122 5.583292
1369337_at 4.560845 4.639627 4.6395516 4.5782676 4.404393 4.5690084 4.610506 4.264073 4.9193172 4.2146683 4.5251245 4.9070587
1369338_at 5.811965 6.1947465 5.82892 6.162591 5.8728566 5.8715935 6.0235825 5.9500337 6.1852956 5.9052734 5.639267 5.91911
1369339_at 5.9559097 5.5883126 5.762068 5.933573 5.8488092 5.720888 5.58922 5.5893745 5.734992 5.6108427 5.7839026 6.090295
1369340_at 4.680312 4.615308 4.5487123 4.6628475 4.5188775 4.36959 4.4386854 4.318596 4.6408834 4.6440334 4.43595 4.790366
1369341_a_at 4.2152295 4.075232 4.1234674 4.1889462 4.1156006 3.9760594 3.9586058 3.9270172 4.064802 4.080488 4.213882 4.133683
1369342_at 5.537017 5.2624316 5.4679785 5.7609324 5.5684147 5.4538517 5.4223146 5.5632977 5.463935 5.781027 5.410613 5.9941072
1369343_at 3.360411 3.4328983 3.4958317 3.4811606 3.473229 3.4248915 3.5798728 3.4865603 3.5511851 3.484187 3.4694414 3.5422134
1369344_at 5.3510895 5.2841697 5.4018917 5.178751 5.3414474 5.418165 5.4993935 5.561356 5.393859 5.3490324 5.5245943 5.341427
1369345_at 3.945929 4.121724 4.0515842 4.143363 4.0153847 3.9973862 4.187827 4.0470343 4.1334352 4.0531654 4.0026875 4.206274
1369346_at 3.530386 3.370905 3.5201108 3.5676472 3.6387017 3.527707 3.4751644 3.5527143 3.5957172 3.4416223 3.49412 3.7326603
1369347_s_at 5.8329086 5.8017616 5.9423227 5.769567 5.81356 5.8599987 5.8151407 5.8890405 5.8116937 5.732584 5.843566 5.995348
1369348_at 4.7523327 4.93092 4.6384277 4.8606596 4.649785 5.2145853 4.7730646 4.7783723 5.1200466 4.7547555 4.8195047 5.4131446
1369349_a_at 3.6252525 3.6319 3.5351915 3.6681862 3.670733 3.7437575 3.6722915 3.6678832 3.7116733 3.5719175 3.6640468 3.708886
1369350_at 5.683201 5.5265694 5.3782206 5.3584914 5.5188355 5.5958476 5.5907917 5.420907 5.4058456 5.53094 5.549735 5.7161293
1369351_at 5.0075054 5.3710337 5.290969 5.6365557 5.350028 5.2876034 5.515619 5.1435337 5.5834937 5.13733 5.1279726 5.1525135
1369352_at 5.2289057 5.5444226 5.570187 5.6964436 5.5586033 5.7241707 5.641066 5.88476 5.531604 5.9831276 5.8115854 5.643384
1369353_at 4.9602532 4.3736424 4.620243 5.360054 4.665267 4.3794203 4.5330377 4.450978 5.198333 4.6024113 4.4282637 5.5588393
1369354_at 6.842545 6.794175 6.8502774 6.818822 6.737331 6.7492642 6.715589 6.702735 6.993495 6.7599688 6.815114 6.9978333
1369355_at 4.8133626 4.5579357 4.785864 4.6881886 4.6907988 4.7491093 4.692545 4.7426357 4.750699 4.817305 4.517641 4.484803
1369356_at 4.029593 3.8902514 3.9578185 3.8083487 3.89684 3.9748275 4.029945 3.9828973 4.1601243 4.0422206 4.0178204 4.1321507
1369357_at 5.224552 5.3772993 5.1850576 5.205505 5.067571 5.132004 5.024965 5.210775 5.3118763 5.177516 5.4005213 5.3702874
1369358_a_at 6.4774337 6.532308 6.777506 7.0269966 6.678398 6.6840143 6.8508086 6.605563 6.883632 6.5668354 6.677606 6.5744677
1369359_at 4.674226 5.1161904 5.1325955 5.7031527 5.2145514 5.2464046 5.488885 5.2674155 5.6530256 4.986952 4.9133844 4.900674
1369360_at 6.1306863 6.122115 5.8047686 6.241384 5.989957 5.7547817 5.844385 6.405249 6.0837812 5.997565 6.1242924 6.1491528
1369361_at 3.8630433 3.7745726 3.9885473 3.897917 3.9341812 3.9268475 3.7657049 3.6350353 4.039173 3.7900987 3.765835 4.0361705
1369362_at 5.137831 5.2064486 5.2691917 5.0212994 5.152079 5.046831 5.029686 5.201802 5.175603 5.0779066 5.2759733 5.187326
1369363_at 3.5183773 3.7745726 3.668347 3.6874852 3.786645 3.5695918 3.66358 3.6798253 3.7123144 3.6371953 3.4744244 3.5364022
1369364_at 3.5062952 3.3796334 3.520715 3.4851012 3.5596263 3.4795835 3.5240693 3.4998052 3.5002787 3.4102457 3.4257329 3.5176077
1369365_at 4.544902 4.8811584 4.781802 4.858512 4.8348656 4.619656 4.8334985 4.637062 4.735845 4.7575436 4.7331057 4.7932963
1369366_at 4.8092937 4.7199574 4.764277 4.813212 4.7024913 4.825348 4.704328 4.685142 4.8818336 4.9041524 4.713329 4.8112636
1369367_at 4.3300486 4.4944096 4.42016 4.448288 4.3814535 4.539907 4.184846 4.786775 4.618001 4.5418224 4.38517 4.444946
1369368_at 4.541828 4.4079237 4.3495617 4.438527 4.3741293 4.453883 4.5128717 4.4042406 4.566901 4.4410863 4.480593 4.41352
1369369_at 5.4747496 5.296866 5.3457203 5.79157 5.647437 5.416611 5.5347104 5.458861 5.70964 5.674797 5.33478 5.9151564
1369370_s_at 5.0183296 4.5464993 4.941033 5.009829 4.9053946 4.8773627 4.7846875 4.8778095 5.099773 4.8897257 4.88665 5.185112
1369371_a_at 4.179885 4.0804005 4.1025167 4.3225765 4.245917 4.113574 4.283935 4.067093 4.216825 4.184284 4.063672 4.1675572
1369372_at 5.047383 5.229057 5.254438 5.194378 4.9679675 5.0096908 5.214541 5.0664706 5.129673 5.4044123 5.042726 5.3003955
1369373_at 5.7712917 5.532894 5.830413 5.560025 5.648988 5.6450653 5.4581003 5.7207 5.3839955 5.482968 5.3592057 5.2880373
1369374_at 3.992162 3.8958037 4.0081253 4.0489583 4.1216927 3.9923196 4.075572 4.2393355 4.0568056 4.2356133 4.134687 4.039371
1369375_a_at 3.8701556 3.886982 3.844626 3.8486085 3.8419847 3.7465081 3.69388 3.8487952 3.800313 3.910158 3.7869475 3.7237012
1369376_a_at 4.2881775 4.2734623 4.264947 4.3222084 4.3130383 4.2745357 4.32416 4.2227592 4.294549 4.2987266 4.3567796 4.378658
1369377_at 3.8309898 3.6954238 3.6022687 3.7564826 3.7172382 3.7389235 3.5928888 3.728585 3.649713 3.593328 3.644472 3.9481514
1369378_at 4.5695634 4.605943 4.5750237 4.6174192 4.550512 4.8591228 4.683427 4.8793597 4.631326 4.9989996 4.9718604 4.9781904
1369379_at 4.5221868 4.615308 4.576457 4.6585445 4.7730474 4.733231 4.8783007 5.126016 4.638241 5.096524 5.1175823 4.922723
1369380_at 4.5221868 4.5844154 4.530947 4.3525662 4.522937 4.4176226 4.389442 4.4199514 4.4262238 4.5291395 4.5925903 4.6303844
1369381_a_at 3.767626 3.636892 3.7104006 3.6656451 3.7475986 3.65219 3.7496128 3.7194781 3.749521 3.652154 3.6910076 3.5303907
1369382_at 5.52765 5.7411413 5.9079056 5.569309 5.9018626 6.1232123 5.9542294 5.7988987 5.6541314 5.7343187 5.7812114 6.138885
1369383_a_at 4.7456903 5.0463104 5.180378 5.1630087 4.927556 4.984083 4.887393 4.9387503 5.0886803 4.7190323 5.0446243 4.845625
1369384_at 4.0072594 3.8115358 3.841168 3.9489338 3.8029087 3.8470628 3.7393715 3.9884562 3.8678591 3.8112295 3.9852257 4.2705708
1369385_at 4.694483 4.7973127 4.7254267 4.7702336 4.685755 4.7511234 4.745021 4.905241 4.8545833 4.6345587 4.7550545 4.7134995
1369386_at 4.09175 4.301994 3.9894524 4.140643 4.2057066 4.1869884 4.089717 4.3058896 4.2321615 4.274102 4.201273 4.191107
1369387_at 5.797524 5.6838164 5.5113482 5.7019916 5.3805885 5.4852004 5.591196 5.4141192 5.6042514 5.5590434 5.4464307 5.974347
1369388_at 3.9851809 3.9114904 3.8646793 3.9724624 3.945957 4.1137066 4.1166153 3.9135363 4.122018 3.988848 3.9619045 4.1645927
1369389_at 4.7272806 4.4310226 4.492508 4.6080484 4.512627 4.479723 4.650732 4.535698 4.6080017 4.4898844 4.4622793 4.81495
1369390_a_at 4.2838345 4.514804 4.279827 4.287339 4.300582 4.341189 4.112282 4.7959185 4.2518163 4.052546 4.632352 4.3077226
1369391_at 4.132288 4.142503 4.4851317 4.4014726 4.2189136 4.249138 4.3497295 4.032564 4.31524 4.235038 4.254365 4.349147
1369392_at 4.760044 4.5661592 4.820951 4.8504214 4.736247 4.760037 4.8669143 4.654253 4.693454 4.913265 4.9262953 5.0373273
1369393_at 3.9922569 4.016088 3.852397 3.934242 4.060663 3.9129143 3.88037 3.9620755 3.8305917 3.8786342 3.9306512 3.7900279
1369394_at 4.421215 4.5115194 4.432329 4.5608673 4.3476105 4.697402 4.5413146 4.6365514 4.58819 4.463614 4.577396 4.8341084
1369395_at 3.4049919 3.461074 3.483686 3.5788052 3.413717 3.4243367 3.4062672 3.5324404 3.617234 3.5291476 3.627386 3.7095222
1369396_at 5.7635593 5.3948717 5.5092707 5.539336 5.514867 5.370159 5.5975266 5.487381 5.7131834 5.50051 5.489218 5.6945934
1369397_at 4.8258514 4.9194703 4.785311 4.918816 4.8880253 4.8132486 4.7580748 4.681532 4.919551 5.1397376 4.8951173 4.8113155
1369398_at 5.5715165 5.7115602 5.6250515 5.6464434 5.4895096 5.7251477 5.7522774 5.66253 5.9243956 5.787414 5.731061 5.6857853
1369399_at 3.6823378 3.7218957 3.4780264 3.4079008 3.585864 3.651554 3.6511025 3.799727 3.6773465 3.5669212 3.5611856 3.7566833
1369400_a_at 5.3835096 5.8344502 5.657249 5.8563786 5.615435 5.973533 5.5633245 5.9004583 6.0249925 5.4964066 5.646823 5.815115
1369401_at 3.418094 3.4482586 3.6145484 3.376977 3.4281309 3.42505 3.4268887 3.427683 3.4105892 3.3965437 3.5834653 3.5373375
1369402_at 6.2520785 6.77151 6.739072 6.7488236 6.670857 6.7893124 6.5764527 6.731233 6.636682 6.719844 6.677169 6.370634
1369403_at 4.19691 4.5979223 4.3382425 4.469196 4.321392 4.490286 4.384846 4.2135344 4.526051 4.4428005 4.524968 4.7696567
1369404_a_at 4.272146 4.0338635 4.3502073 3.967216 4.224405 4.1805353 4.220317 4.2989507 4.1560163 4.254406 4.1019173 4.2685003
1369405_a_at 5.034659 5.065474 5.0213 5.606048 5.1218495 5.0627894 5.3550563 5.3920417 5.3121324 4.6957 4.8737674 5.592444
1369406_at 3.97734 4.0407724 3.8651254 4.0125823 3.894873 4.0485888 4.0623693 4.1938276 4.230791 4.1657906 4.0898113 4.180587
1369407_at 6.586598 6.2790136 6.4045095 6.0566616 6.514535 6.591798 6.5685554 6.238297 6.274474 6.609874 6.0448165 5.715775
1369408_at 4.2802615 4.511926 4.334937 4.56418 4.360434 4.4921427 4.515488 4.136056 4.3872166 4.320586 4.560259 4.5544896
1369409_at 7.93974 8.183177 8.045568 8.113778 8.221142 8.054497 8.08613 8.236124 8.010515 8.365373 8.122956 7.6690083
1369410_at 7.2043056 7.4070444 7.1121163 7.711066 7.1981854 7.440703 6.955396 7.52663 7.396426 7.4895577 7.24227 7.27752
1369411_at 3.592338 3.4679193 3.6621718 3.5788052 3.597056 3.6292477 3.6594644 3.6328804 3.6316688 3.5636628 3.6413422 3.6635716
1369412_a_at 6.7856126 6.6791153 6.650308 6.421414 6.6782274 6.750147 6.469388 6.5086594 6.6658506 6.7134104 6.757421 6.7615714
1369413_at 5.1242557 4.7475 4.616954 4.904803 4.995839 4.759759 4.72752 4.731294 4.8380036 4.957081 4.8279924 5.0337133
1369414_at 8.489759 8.188289 8.280709 7.9815664 8.153095 8.273594 8.256414 8.172962 8.042355 8.436786 8.16985 8.180981
1369415_at 5.8642287 7.3832517 6.2121115 6.163028 7.669822 7.2955527 5.956174 7.967911 6.0766673 7.0374975 6.77434 6.6332254
1369416_at 6.432234 6.1685843 6.277048 6.540512 6.4546604 6.1877685 6.3068347 6.5779634 6.3017964 6.17317 6.3404217 6.8743153
1369417_a_at 4.662016 4.5957093 4.6357527 4.905525 4.4917855 4.4633346 4.674413 4.6246285 4.8448124 4.320172 4.5950947 4.2775817
1369418_at 4.525508 4.1312294 4.295705 4.3828864 4.2759047 4.407431 4.2679615 4.2442207 4.432164 4.301564 4.268652 4.6417074
1369419_at 5.4042735 5.2330055 5.2473474 5.185844 5.2595644 5.3023663 5.076184 5.2377954 5.3606234 5.3290505 5.181897 5.509099
1369420_at 4.8600063 4.9435287 4.6214566 4.926711 4.7245145 4.7376156 4.704328 4.7848983 4.737653 4.733574 4.8032055 4.823658
1369421_at 5.199409 5.6601677 6.090737 5.472758 5.7667303 5.80311 5.6766624 5.915023 5.3714256 5.7314854 5.8563175 5.63692
1369422_at 5.1391325 5.1758957 5.425699 5.42363 5.220685 5.243071 5.4997845 5.251621 6.3189554 5.314684 5.465291 5.659115
1369423_at 4.7257504 4.248474 4.3311195 4.3159814 4.660203 4.362215 4.2475915 4.30585 4.09678 4.5068755 4.2349415 4.6385727
1369424_at 12.594477 12.412832 12.443068 12.34744 12.42453 12.521586 12.486884 12.595929 12.335377 12.539084 12.421949 12.3499775
1369425_at 4.290235 4.163649 4.08508 4.6705847 4.1769333 4.154896 4.301955 4.448415 4.341859 4.228632 4.5440373 4.7326746
1369426_at 5.0776057 4.9912596 5.2459407 5.1559734 5.2878165 5.170765 5.148864 5.1726146 5.2715273 5.0866838 4.990712 5.308957
1369427_at 8.14681 9.1747055 8.757184 8.090519 8.7288475 8.847459 8.773592 8.541012 8.598738 8.652529 8.970538 8.57586
1369428_a_at 4.4310875 4.406729 4.5141664 4.3426924 4.318835 4.4069705 4.2612915 4.3863115 4.576264 4.53377 4.311823 4.438737
1369429_at 3.628605 3.6592367 3.5789886 3.6382544 3.5868235 3.6363766 3.6352077 3.580074 3.6602843 3.8068914 3.6288824 3.6930993
1369430_at 8.899218 8.707411 8.754637 8.479743 8.7502165 8.241721 8.7055025 8.6777725 8.56534 8.91075 8.845695 7.8132896
1369431_at 4.7352505 4.3924403 4.311328 4.3841314 4.407963 4.4150743 4.502721 4.5218196 4.4866996 4.3948765 4.600899 4.83545
1369432_at 4.8418417 4.894011 4.9111032 5.046931 4.794899 4.7430906 4.805501 4.672639 4.898805 4.5308743 4.741303 5.216794
1369433_at 5.0517745 4.8443403 4.7507296 4.7227163 4.747411 4.8424444 4.76004 5.022727 4.7304792 4.9597015 5.059779 4.750264
1369434_at 3.9522252 3.9054184 3.9844544 3.9328318 3.98289 3.9728303 3.9298184 3.9473727 3.8656461 4.067383 4.060313 3.9625657
1369435_at 12.267081 12.3821125 12.44271 12.352507 12.502733 12.281052 12.421806 12.4748335 12.294151 12.327093 12.27207 12.233878
1369436_at 4.194022 4.1209927 4.088772 4.185663 4.3414884 4.055417 4.080419 4.132064 4.21716 4.0857096 4.1462383 4.163662
1369437_at 4.7791343 4.8527126 5.033249 4.7307835 4.5674143 4.8650675 4.796278 4.8475266 4.8060045 4.743272 5.0483985 4.85661
1369438_at 5.0669684 5.129514 5.323296 5.238811 5.1966834 5.3356905 5.2187867 5.2557344 5.525508 5.272898 5.2271547 5.133863
1369439_at 3.692343 3.9798412 3.9324164 4.1509733 3.9998734 3.9125547 4.052868 3.9243352 4.122665 3.7659924 3.836724 3.7529104
1369440_at 6.5346556 6.167262 6.5820456 6.914235 5.4122276 5.9879456 7.1775446 6.274824 6.282145 6.471837 6.6382065 6.5744677
1369441_at 4.821711 4.5588217 4.6208463 4.674895 4.424724 4.5468044 4.6809654 4.65211 4.5204096 4.677369 4.742605 4.8897953
1369442_at 3.4200392 3.3195667 3.439411 3.3843722 3.3405845 3.463025 3.451397 3.4834583 3.3122802 3.5018036 3.5052028 3.3545957
1369443_at 6.5787787 6.665042 6.624981 6.6099806 6.6267376 6.282435 6.4972568 6.525203 6.414223 6.672164 6.688377 6.1346292
1369444_at 3.726823 3.8469894 3.712222 3.6864977 3.7647 3.6721375 3.6082692 3.862223 3.7800689 3.8929267 3.7916436 3.9400902
1369445_at 5.5338216 5.6761045 5.762743 5.651677 5.7664404 5.863935 5.889885 5.671376 5.7682867 5.8155494 5.9533033 6.012132
1369446_at 6.6533113 6.7931814 6.8460193 6.834432 7.0723834 7.144451 6.8987303 6.9644504 6.866167 6.823806 6.8989573 6.9037743
1369447_at 5.650627 5.639755 5.668432 5.7712092 5.632112 5.6331053 5.7523146 5.562044 5.667302 5.7414994 5.7330904 5.936549
1369448_at 6.112745 6.368257 6.2656646 6.266604 6.3789673 6.4111004 6.2892327 6.064364 6.2061386 6.235743 6.063452 6.197594
1369449_at 4.979953 5.03662 5.048455 5.09468 5.1109314 5.2072496 5.1260595 5.115675 5.4145193 5.110943 5.203179 5.017354
1369450_at 11.267453 11.401288 11.174237 10.574682 11.351104 11.114175 10.265977 11.443831 10.758819 11.176001 11.007358 11.318067
1369451_a_at 3.7306883 3.6850042 3.6386635 3.671841 3.5942354 3.6301463 3.7192614 3.6857972 3.5963042 3.7460291 3.576437 3.8113546
1369452_a_at 7.5985136 8.036558 8.237822 7.9761534 7.9756546 8.153914 8.0434265 8.158287 7.9818573 8.106098 8.157717 8.005666
1369453_at 8.236872 8.331565 8.233219 8.186941 8.283884 8.397344 8.21582 8.33244 8.118097 8.499746 8.37593 8.188398
1369454_at 4.283627 4.3859005 4.434471 4.4302864 4.249048 4.394125 4.334747 4.3074493 4.652243 4.4653583 4.452798 4.345189
1369455_at 7.8738055 7.1039906 7.4533186 8.023091 6.311759 7.0254865 8.198339 7.268792 7.081682 7.77322 7.941435 7.946934
1369456_at 3.4027293 3.595798 3.4299884 3.4017532 3.3645096 3.4584649 3.5150945 3.316284 3.3290586 3.3666308 3.519187 3.5085323
1369457_a_at 4.3476057 4.319991 4.3604507 4.370076 4.396426 4.3409767 4.357573 4.41119 4.543809 4.4439974 4.5075774 4.559905
1369458_at 4.530054 4.4762783 4.5539436 4.6827106 4.6391954 4.534436 4.5391407 4.58322 4.849574 4.5009985 4.618508 4.7660213
1369459_at 5.7704406 6.1657 6.352443 6.6914315 6.3313327 6.1242986 6.4540157 6.339651 6.5352607 6.2582526 6.2832465 6.2170095
1369460_at 5.0764184 5.1622767 5.313234 5.1155515 5.1551733 5.115022 5.2085514 5.3835907 5.1351995 5.1809597 5.1777544 5.0222178
1369461_at 3.83486 3.767678 3.8770857 3.9658787 3.7733123 4.0272703 3.845303 3.8627455 3.8929741 3.9426727 3.929124 4.088826
1369462_at 4.279614 4.4506655 4.3593144 4.341596 4.2974977 4.657954 4.2068167 4.249651 4.2110977 4.2722573 4.482765 4.498674
1369463_at 5.5688562 5.62034 5.5933347 5.587285 5.381492 5.4916244 5.561088 5.5344076 5.784358 5.73239 5.6463327 5.865345
1369464_at 4.531534 4.4580736 4.6666965 4.468138 4.442155 4.581935 4.517577 4.571432 4.717269 4.8116064 4.723777 4.722684
1369465_at 12.839772 12.854511 12.696919 12.381282 12.813013 12.714275 12.447149 12.749693 12.69512 12.572215 12.67927 12.744883
1369466_at 3.878001 4.1119175 3.9329422 3.9117434 3.9609826 3.836682 4.059323 3.8488364 4.1102037 3.6943269 3.75022 4.0860233
1369467_a_at 9.182107 9.030991 8.9853735 8.716906 9.261327 8.977428 9.012437 9.271283 8.834385 9.41217 9.978265 9.996618
1369468_at 6.3267136 6.8444023 7.195503 6.4672966 6.6687083 6.8629785 6.8690295 6.3952036 6.965923 6.5837374 6.227939 6.203066
1369469_s_at 3.7686722 3.6445425 3.4268463 3.758591 3.6246998 3.5798814 3.527839 3.4506483 3.5726662 3.4875116 3.53153 3.4867384
1369470_at 5.0489125 4.831071 4.6709843 4.7630696 5.027034 4.917267 4.682571 5.325496 5.2259545 4.8438926 4.952679 5.150587
1369471_at 4.6393466 4.636796 4.7189426 4.691969 4.708953 4.6216707 4.903838 4.745109 4.7301445 4.8338346 4.7074466 4.812828
1369472_a_at 5.857492 6.1498246 6.382495 6.168763 6.265151 6.290267 6.3745437 6.4682927 6.1663747 6.266409 6.210251 6.0246034
1369473_at 10.0569 9.96318 9.795676 9.727877 9.808699 9.844773 9.739901 10.120167 9.745675 9.749404 9.798056 9.726709
1369474_a_at 3.7293694 3.6976366 3.6260595 3.726758 3.639537 3.6429067 3.5536103 3.604692 3.7337706 3.758169 3.7250767 3.8276396
1369475_x_at 3.8061922 3.7189693 3.8145452 4.0013895 3.846541 3.8595266 3.916186 3.9270082 3.9393637 3.8591053 3.9797168 3.973481
1369476_at 4.705112 5.0388064 4.868421 4.960425 4.8931513 5.0030594 4.941667 4.9607563 4.9375267 5.062271 5.0579157 4.9657063
1369477_at 4.38184 4.3043523 4.1482005 4.4243355 4.279298 4.2888613 4.1621127 4.2249413 4.3105135 4.383155 4.330036 5.098406
1369478_at 4.3632116 4.3975115 4.176879 4.371954 4.459897 4.540526 4.1970134 4.442208 4.391291 4.3803325 4.481939 4.396144
1369479_at 6.3024774 6.466712 6.4282947 6.2896023 6.234874 6.470242 6.344591 6.5419292 6.31871 6.570535 6.447807 6.4828377
1369480_at 3.807576 3.7236266 3.7396038 3.779271 3.7094185 3.7445664 3.5456157 3.695684 3.8332202 3.8091044 3.7303748 3.871287
1369481_at 3.9958088 4.090985 3.9368153 4.446781 4.04893 4.0631027 4.3467054 4.33367 4.520679 3.8707213 4.0693264 4.4601274
1369482_a_at 3.9163563 3.833371 3.832734 3.829017 3.7151604 3.8250496 3.8653417 3.7670443 3.8934653 3.7667243 3.7786067 3.9726198
1369483_at 6.348311 6.8027434 6.499451 6.7834415 6.4800873 6.565188 6.7265325 6.722788 6.770924 6.309325 6.5664353 6.667243
1369484_at 4.5416164 4.531484 4.607794 4.59636 4.3414335 4.7313995 4.380988 4.685647 4.6050396 4.5527334 4.5003376 4.817868
1369485_at 9.384653 9.5028925 9.479467 9.630419 9.6412735 9.465285 9.2801075 9.657174 9.28671 9.663133 9.687896 9.566655
1369486_at 3.688668 3.646652 3.6307917 3.6968493 3.7436519 3.7069612 3.5957947 3.6890774 3.935965 3.7087793 3.6063097 3.548136
1369487_a_at 4.1006823 3.912516 4.102516 4.0686893 3.904282 4.040654 3.9581387 4.0456257 4.1560163 3.947874 3.9852648 4.4437585
1369488_at 4.128779 4.202322 4.161996 4.165059 4.07439 4.1247997 3.9326777 4.0375347 4.2762566 4.12842 4.3136244 4.201764
1369489_at 6.7043905 6.7931633 6.8201227 6.800554 6.67348 6.869419 6.922397 6.814434 6.9212637 6.77074 6.4792395 7.011552
1369490_at 3.9120615 3.8402352 3.92474 3.8179948 3.9639468 3.9109879 3.8398604 3.767784 3.9652195 4.070627 3.9620242 3.9149084
1369491_at 9.415407 9.236519 9.310204 9.021705 9.112635 9.128476 8.755881 9.225389 9.097874 8.987649 9.371504 9.548651
1369492_at 10.598969 10.461231 10.39709 10.704558 10.488077 10.36066 10.555542 10.632137 10.339323 10.795816 10.644515 10.090078
1369493_at 6.996839 6.803497 7.1905684 9.034866 6.938165 7.945133 9.07346 6.852302 8.8382225 8.909442 7.595776 6.5674696
1369494_a_at 5.9667892 6.15553 6.123013 6.0479894 6.0965495 6.1326976 5.80399 6.3396897 6.0836735 6.0258017 5.925328 6.088249
1369495_at 6.0232477 6.6150866 6.5331798 6.4025955 6.6028576 6.5528646 6.311945 6.497392 6.3569584 6.335994 6.2108145 6.353796
1369496_at 7.1388836 7.329375 7.331113 6.9526663 7.3973246 7.3180766 6.844719 7.535151 7.3478374 7.5718203 7.2677727 6.983607
1369497_at 4.3909254 4.3844967 4.4572287 4.4184427 4.4101033 4.613193 4.46336 4.4516754 4.531948 4.5586696 4.7148952 4.665621
1369498_at 4.6222124 4.545199 4.4290524 4.4911714 4.3503747 4.3718596 4.43597 4.492605 4.648062 4.391824 4.417546 4.677746
1369499_at 5.7816634 5.883778 5.3242736 5.7682176 5.4184413 5.519538 5.849765 5.6080685 5.572974 5.541436 5.4559183 5.5913324
1369500_at 5.0639887 5.0998917 5.1426554 5.202804 5.2415123 5.1380653 5.2757626 5.187389 4.9367633 5.080228 5.073018 5.162104
1369501_at 5.460714 6.0025434 5.9739375 5.9187965 5.84271 5.929124 5.79041 5.764414 5.8124 6.223439 6.062604 5.846413
1369502_a_at 12.52355 12.546917 12.451292 12.362442 12.545383 12.563529 12.301397 12.4841385 12.443568 12.488081 12.523973 12.501731
1369503_at 3.3373554 3.3495326 3.3067205 3.4702554 3.2757127 3.329817 3.3108056 3.357478 3.368781 3.390745 3.2863972 3.3125792
1369504_at 4.754226 5.28446 5.478122 5.561875 5.243469 5.387472 5.4898214 5.69636 5.3637605 5.77503 5.723199 5.322678
1369505_at 5.009712 5.4755707 5.218552 5.823041 5.1879025 5.662316 5.5325017 5.4367104 5.9287696 5.2987313 5.2448397 5.297328
1369506_at 4.7868094 4.4673433 4.4885693 4.5081997 4.595769 4.6522493 4.5877905 4.3725634 4.544545 4.521721 4.6132345 4.868694
1369507_at 4.2625 4.335202 4.4870934 4.2567186 4.319005 4.2430964 4.399291 4.3674107 4.6508484 4.23349 4.374667 4.521655
1369508_at 5.128484 5.3180666 5.472642 5.2221794 5.4349756 5.155304 5.302911 5.3532696 5.3871145 5.3278923 5.630572 5.259663
1369509_a_at 4.4361315 4.1312437 4.9092135 4.833603 4.309589 4.8153687 4.7037582 4.0908403 4.8029046 4.483761 4.340913 4.3508987
1369510_at 6.7612834 6.74872 6.722491 7.146986 6.7568264 6.712693 6.847044 6.845887 6.9725885 6.795387 6.7826257 6.8439083
1369511_at 5.8476343 6.2501907 5.6879535 6.8252087 5.702737 5.848366 5.925582 6.445617 6.6489882 6.257393 7.3929086 6.273721
1369512_at 5.3105516 5.130395 5.2515726 5.1270533 5.1943808 5.191546 5.192753 5.3303614 5.2685075 5.32047 5.2140045 5.2003303
1369513_at 4.6471863 4.7283306 4.764275 4.549771 4.619915 4.725111 4.824352 4.700264 4.9925156 4.819778 4.689641 4.7501
1369514_at 6.2303424 6.3208084 6.275906 6.6055584 6.239262 6.289413 6.274216 6.275122 6.7315984 6.284912 6.304079 6.497727
1369515_s_at 4.2534847 4.2484326 4.380576 4.3295035 4.195652 4.2270308 4.297737 4.202366 4.3786974 4.6337175 4.344037 4.386758
1369516_at 4.161373 3.8757813 3.9998517 4.024027 3.866918 3.8557684 3.9602647 3.8709118 4.2897997 3.8862286 3.874746 4.0472984
1369517_at 5.1142387 5.331048 5.542897 5.27997 5.4641504 5.3456583 5.4115434 5.3733807 5.2528496 5.4165325 5.8508544 5.07035
1369518_at 5.119036 5.1559935 4.943281 5.0048327 4.988529 5.2017875 5.0561323 5.043314 5.2642417 5.303006 5.127791 5.2381654
1369519_at 4.275226 4.4472523 4.3446717 4.5355835 4.3257113 4.4434843 4.4430814 4.3900423 4.4592214 4.2018385 4.3402405 4.2494783
1369520_a_at 5.407765 5.317567 5.3879204 5.3330364 5.366893 5.474407 5.269813 5.4197984 5.4128256 5.29386 5.1912203 5.450715
1369521_at 3.5967016 3.582476 3.7447007 3.6831853 3.613311 3.7084997 3.5514429 3.7946863 3.8249004 3.757426 3.6522028 3.6715915
1369522_a_at 3.4098992 3.8095202 3.5029633 3.645502 3.483844 3.6756413 3.759789 3.7458546 3.6608527 3.7779925 3.464202 3.6631877
1369523_at 5.589074 5.6732655 5.775542 5.655556 5.539595 5.6240897 5.5901694 5.54475 5.8751893 5.8131905 5.546588 5.5965896
1369524_at 4.7173376 4.5370646 4.6609797 4.817628 4.5484223 4.8200464 4.6681366 4.909002 4.71723 4.690924 4.62148 4.619114
1369525_at 5.08582 4.990052 5.0054727 5.0421944 5.079344 5.034006 5.08348 5.094572 4.8911734 4.973072 5.058528 4.9107733
1369526_at 7.5718064 8.244663 8.520592 8.668109 8.653387 8.255567 8.356615 8.530148 8.160818 8.854514 8.662877 7.883684
1369527_at 5.6230874 5.2175226 5.30974 5.4232945 5.565375 5.5594788 5.492615 5.2575383 5.8055744 5.3607264 5.399224 5.947211
1369528_at 5.277852 5.4310384 5.4779506 5.3105965 5.444444 5.4174924 5.330872 5.269819 5.5156875 5.4667416 5.327453 5.3411555
1369529_at 4.622306 4.212795 4.2406664 4.4680014 4.420122 4.277584 4.340185 4.284184 4.4571342 4.3057656 4.3135624 4.7491593
1369530_at 4.6770554 4.6592956 4.7453747 4.85613 4.720867 4.855277 4.6841507 4.6876535 4.865093 4.827688 4.7255397 4.9760675
1369531_at 6.004752 6.394531 7.23924 7.4720974 6.1292334 7.528037 6.3975067 6.118101 6.5356283 6.7755346 6.081216 7.360318
1369532_at 4.857296 5.001802 4.942562 4.863385 5.0498796 4.9553776 5.2483444 4.9448614 4.9698205 4.939748 4.848714 4.91831
1369533_a_at 6.0510817 5.9348955 6.0257745 5.979363 6.0666637 6.0632186 5.984909 6.043955 6.197178 6.1708093 6.08279 5.9366198
1369534_at 5.2272015 4.9375725 5.3018446 5.0279303 5.165659 5.2574778 4.9846134 5.2784853 5.041028 5.2667427 5.090066 5.1708603
1369535_at 5.3356133 4.947365 5.241668 5.0206213 4.9538383 5.0387774 4.953451 4.8652315 4.9885206 5.182339 4.7723417 5.55087
1369536_at 5.232618 5.1008263 5.16799 5.3887053 5.24507 4.904861 5.20866 5.237571 5.2772503 5.2155547 4.977774 5.6168528
1369537_at 5.2388225 5.657323 5.488163 5.732858 5.090536 5.575468 5.50171 5.509465 5.801021 5.243438 5.407363 5.7781067
1369538_at 4.9382358 4.7114344 4.843654 4.9523025 4.8055587 4.7863464 4.699117 4.928664 4.7936325 5.041926 4.824117 5.276984
1369539_at 5.360573 5.656398 5.343734 5.4453764 5.674901 5.53531 5.5056047 5.9688325 5.602527 6.070513 5.7895 5.385009
1369540_at 4.3289504 4.5401473 4.16703 4.3942986 4.1715326 4.182339 4.454669 4.2190623 4.4796977 4.220393 4.243966 4.4970646
1369541_at 3.6249352 3.4705732 3.4520993 3.6656451 3.60965 3.3909268 3.6374037 3.5842347 3.7277257 3.5748017 3.5547702 3.7358012
1369542_at 5.345346 5.1381264 5.248672 5.3886046 5.21148 5.4661174 5.4226604 5.264369 5.488808 5.2032413 5.222939 5.5339627
1369543_s_at 6.3906217 6.2406263 6.546448 6.309362 6.401062 6.449844 6.2652082 6.4616814 6.2211585 6.7830386 6.3251495 6.058355
1369544_a_at 4.3564777 4.165865 4.124136 4.276593 4.2253437 4.142806 4.2828474 4.2097626 4.3219204 4.081706 4.13507 4.335907
1369545_at 5.25633 5.1518874 5.079037 4.988248 4.8468304 5.150971 4.8988113 4.8587656 4.9420815 5.071009 5.03854 5.2437563
1369546_at 10.415642 10.436015 10.57605 10.284727 10.64626 10.519463 10.618325 10.755577 10.234904 10.6916485 10.774065 10.279472
1369547_at 4.1748085 4.401723 4.489272 4.54646 4.265669 4.451356 4.3848457 4.3254986 4.649747 4.3766394 4.235878 4.772526
1369548_at 5.2724457 5.3036156 5.2442327 5.304745 5.4190426 5.0676136 5.257417 5.4627576 5.449461 5.317891 5.5462694 5.395417
1369549_at 6.9960856 7.3326406 7.0610194 7.2264185 6.9544253 7.0014224 7.097404 7.119276 7.381224 6.9234056 7.048896 7.254171
1369550_at 3.85332 3.8687618 3.72828 3.6874852 3.8439016 3.7357056 3.8208363 3.8007417 3.9192896 3.8245656 3.801347 3.9523714
1369551_at 4.752904 4.7146482 4.831458 4.7749157 4.7897215 4.813036 4.8297863 4.7268476 4.905553 4.982421 4.8608937 5.010342
1369552_at 4.5412006 4.735033 4.4134374 4.4565277 4.636136 4.426961 4.8733635 4.7822285 4.458105 4.6168594 4.4135895 5.0176787
1369553_at 4.907195 4.6234717 4.8274183 4.953697 4.809113 5.2557864 4.8462334 5.355506 5.1967235 4.8184533 4.9133844 5.154674
1369554_at 9.128734 9.36023 9.355465 9.2494 9.378599 9.406413 9.351159 9.32774 9.292398 9.57323 9.596877 9.367212
1369555_at 4.4781585 4.161254 4.252259 4.702785 4.48424 4.350592 4.629639 4.5239387 4.5690207 4.3428254 4.445861 4.6500487
1369556_at 5.015801 4.6915226 4.7720213 4.8646383 4.867422 4.958316 4.7974405 4.9417963 5.087323 4.963698 4.954541 5.103937
1369557_at 6.152117 6.3620663 6.5326304 6.387471 6.567454 6.402956 6.4405675 6.21375 6.411942 6.6266785 6.8118057 6.310485
1369558_at 7.7854614 8.245604 8.498375 7.792263 8.481535 8.353507 8.30949 8.827193 7.878653 8.363237 8.354037 7.7568474
1369559_a_at 9.600157 9.681574 9.505541 9.299708 9.590059 9.611279 9.466914 9.532083 9.307823 10.067864 9.637297 9.372214
1369560_at 8.435626 9.303769 9.507779 9.396934 9.332039 9.697509 9.864087 9.571416 9.3649025 9.556045 9.453723 8.934191
1369561_at 3.8592227 3.910122 3.991225 3.9381888 4.0105205 4.010421 3.9962814 4.1833096 3.993621 3.9833386 3.9571502 3.9391818
1369562_at 6.064064 5.873902 5.8685536 6.1197934 5.7095346 5.7134438 5.8862605 6.0359483 5.968983 5.971463 5.835215 6.1684737
1369563_at 4.581723 4.2904267 4.317104 4.23277 4.4961247 4.3708797 4.3664155 4.442805 4.4445963 4.487482 4.5610833 4.680943
1369564_at 4.3918285 4.458226 4.420801 4.2138724 4.4453735 4.2911835 4.4192505 4.5229654 4.410394 4.4000125 4.5093946 4.523602
1369565_at 4.864334 5.039745 4.8478293 4.950943 5.093566 4.808263 4.8553 5.1087155 4.759102 5.026887 5.0879846 5.1006956
1369566_at 5.1162806 5.127613 5.21967 5.3393703 5.1899624 5.260484 5.329797 5.2787232 5.30223 5.2149796 5.2834973 5.4072466
1369567_at 4.664006 4.831301 4.958606 4.8512297 4.9491954 4.7116256 4.876191 4.8817596 4.9366283 4.87259 4.769554 4.8747196
1369568_at 4.5593343 4.6148896 4.588336 4.4352674 4.5745673 4.37615 4.5073757 4.6204605 4.248465 4.5352144 4.713339 4.5254035
1369569_at 4.6742253 4.4362307 4.4473753 4.6801963 4.5072975 4.4480834 4.7147045 4.654364 5.123963 4.4658456 4.766098 4.7429943
1369570_at 3.4256487 3.5183055 3.5116208 3.5252948 3.5795474 3.4083333 3.5679324 3.4964252 3.5252936 3.384701 3.3854096 3.3902276
1369571_at 8.022188 8.4608345 8.647006 8.509738 8.571888 8.504922 8.40254 8.587998 8.475921 8.646647 8.565035 8.261156
1369572_at 4.300254 4.32016 4.3505316 4.4817533 4.2896385 4.320813 4.3915625 4.3124323 4.503267 4.2833433 4.3360853 4.4643846
1369573_at 4.505368 4.478381 4.469424 4.5502453 4.4472804 4.5123453 4.6865616 4.6447897 4.3917155 4.509255 4.510751 4.41219
1369574_at 4.0796065 3.8780158 4.11634 3.9855332 3.9641018 3.9029212 3.983301 4.030382 3.9477856 3.6927478 3.8934317 4.018718
1369575_at 3.790491 3.6464777 3.6334167 3.6845498 3.7059443 3.8056157 3.5696173 3.8015378 3.748579 3.6277182 3.7930527 3.7793036
1369576_at 3.6420538 3.915279 3.8295746 3.8507214 3.8674533 3.8698595 3.7857118 3.8879204 3.8363304 3.8868396 3.9136035 3.8606367
1369577_at 5.8242087 6.5435834 7.0054245 7.3698163 6.289494 7.384499 7.185953 7.078853 8.205027 7.887938 7.2083 6.993072
1369578_at 4.665154 4.665353 4.623131 4.800138 4.619342 4.67663 4.9750185 4.7464943 5.0026417 4.5821133 4.566103 4.53758
1369579_at 6.065451 5.807078 5.8868318 5.8311486 5.6818604 5.833291 5.95802 5.8582854 5.9446464 5.6879034 6.169535 6.111214
1369580_at 4.011423 4.1579556 4.2574944 4.428491 4.270471 4.369546 4.347575 4.276724 4.2773113 4.23622 4.2113857 4.370924
1369581_at 10.998503 11.159871 10.812697 10.894587 11.097343 10.758129 10.961907 11.066323 10.720089 11.081808 10.997819 10.821471
1369582_at 6.0691795 6.368573 6.106908 6.0137396 6.1925344 6.1757193 5.943941 5.85792 6.046231 6.2040277 6.2262754 6.439373
1369583_at 4.886135 4.9333334 4.964446 4.9744406 4.840933 4.8866563 4.9196944 4.848102 4.7338924 4.796285 5.156712 4.985572
1369584_at 6.005683 6.003663 6.3126106 5.763257 5.868606 6.407061 6.192417 5.871271 6.0696435 5.9419017 5.7892194 6.020979
1369585_at 4.0372424 3.7264829 3.8264205 3.717542 3.781828 3.723231 3.8891091 3.8657691 4.0937843 3.7782297 3.811716 3.989145
1369586_at 3.3673153 3.2713153 3.32153 3.3063345 3.21955 3.363343 3.2776625 3.2309976 3.2833626 3.107942 3.3729892 3.2760634
1369587_at 4.118862 4.1607633 4.2347174 4.3194323 4.13413 4.4081206 4.277419 4.363197 4.2240458 4.3174706 4.1183233 4.274796
1369588_a_at 7.5150747 7.2825813 7.2801695 7.063084 7.2094812 7.2517757 7.0752206 7.116654 7.0851336 7.5608115 7.327099 7.655366
1369589_x_at 3.790491 3.7561488 3.6739037 3.6713006 3.681916 3.7533553 3.6974134 3.8162677 3.8058884 3.8573847 3.7648983 3.7850964
1369590_a_at 6.33438 6.486825 6.594615 6.4865837 6.5302796 6.6929874 6.651709 6.302834 5.9955964 6.540813 6.1899357 6.740915
1369591_at 4.077983 4.0711136 3.7294378 4.0648127 3.8552797 3.8972793 4.0774565 3.9451683 4.4467463 3.878516 3.9233694 4.118039
1369592_at 7.3582335 7.292417 7.5321565 7.4661107 7.5207553 7.450327 7.524985 7.4185324 7.526984 7.419143 7.347466 7.617612
1369593_at 3.6677 3.3955748 3.5425959 3.393066 3.5356185 3.6067772 3.4085562 3.4755158 3.48456 3.3993132 3.437415 3.6409428
1369594_at 5.349403 5.8302855 6.207988 5.982636 5.9713573 6.0127606 5.8290734 5.965944 5.8688064 5.585683 5.794581 5.236525
1369595_at 3.7696426 3.530229 3.6309159 3.7096815 3.661601 3.6297667 3.7700253 3.691576 3.6160793 3.7349362 3.7249203 4.017396
1369596_at 4.837684 4.6723104 4.691094 4.808913 4.972332 4.7802563 4.7043276 4.8348684 4.627228 4.8887634 5.0935907 5.0213246
1369597_at 7.4701676 7.6050177 7.5731893 7.5042553 7.773386 7.6653953 7.8553786 7.438312 7.2319236 7.9609966 7.7126412 7.6278114
1369598_at 4.3553734 4.5037956 4.2890015 4.162172 4.3588195 4.1373334 4.3042126 4.2141466 4.343528 4.3743114 4.284156 4.3426056
1369599_at 5.4915805 5.088406 5.334329 5.6757326 5.483781 5.4144726 5.4775715 5.375605 5.833231 5.3689003 5.3087587 5.7402806
1369600_at 4.2672973 4.3044877 4.256131 4.1957035 4.2696 4.1347995 4.2541227 4.19065 4.2875605 4.437601 4.3599215 4.347977
1369601_at 5.154243 5.607889 5.871217 5.66298 5.4987545 5.388603 5.750601 5.8567157 5.9029737 5.50652 5.484514 5.285901
1369602_at 4.4616547 4.3219266 4.209422 4.2158556 4.4244566 4.3105106 4.207673 4.4032373 4.2418604 4.314967 4.3187637 4.6364655
1369603_at 3.6880891 3.5222366 3.5403216 3.4033427 3.6552968 3.502652 3.469738 3.4316287 3.5498302 3.61629 3.4468186 3.639051
1369604_at 4.844778 4.5706825 4.521574 4.6424294 4.920907 4.956931 4.632989 4.692046 4.648181 4.632162 4.576377 4.710662
1369605_at 5.0714755 5.0010834 5.0869703 5.059337 5.117528 5.099555 5.0393996 5.090476 5.144503 5.0108337 5.0774236 5.58667
1369606_at 3.6919055 3.7279158 3.7800813 3.688264 3.5820615 3.6994417 3.762891 3.7438538 3.7760432 3.826494 3.7078762 3.886351
1369607_at 6.006997 5.7723536 5.819941 5.902947 5.680293 5.810638 6.0134754 5.923203 5.8800983 5.6488566 5.750827 6.171947
1369608_at 4.479246 4.474857 4.434387 4.5039787 4.2997007 4.393601 4.268117 4.4217033 4.500108 4.402866 4.538323 4.745863
1369609_at 3.613232 3.5683465 3.456917 3.642024 3.6536667 3.472835 3.5231667 3.5684156 3.473061 3.7109928 3.6679995 3.8394744
1369610_at 5.765307 5.75552 5.8156834 5.775751 5.9012346 5.646971 5.6688986 5.8488436 5.8696394 5.9609942 5.9203186 5.713148
1369611_at 4.9268813 5.2510533 5.2412224 5.169124 5.334545 5.16171 5.1152763 5.1859775 5.1386952 5.393882 5.1710486 5.079782
1369612_at 5.117014 4.965562 5.069451 5.15396 5.079236 5.1485596 5.131675 4.920205 5.4096537 4.8676443 4.9928374 5.2683907
1369613_at 3.7522848 3.89311 3.7810748 3.8651106 3.9905682 3.9661868 3.7944903 3.8063502 3.9733176 3.822304 4.1221476 3.9079683
1369614_at 3.9631772 4.154321 4.2820196 4.0234385 4.051973 4.0626163 4.2198305 4.1044893 4.067075 4.0087514 4.05775 4.3230906
1369615_at 5.9338245 5.72243 5.652973 5.7514167 5.8943396 5.939365 5.754794 5.6914506 5.864144 5.6763225 5.740027 5.9180026
1369616_at 4.3601866 4.5644197 4.4787045 4.4315453 4.5843077 4.439905 4.214345 4.460678 4.377906 4.4459953 4.5546694 4.4032755
1369617_at 7.379566 7.4165287 7.7862916 7.1665835 7.384851 7.429136 7.3078117 7.389275 7.2206697 7.54067 7.385283 7.3148584
1369618_at 4.5737386 4.3650246 4.400081 4.4959006 4.5064125 4.465282 4.422502 4.5347056 4.5447464 4.5737376 4.4937963 4.7573195
1369619_at 5.374428 5.289642 5.2321334 5.3413677 5.1206117 5.2435145 5.435334 5.1365457 5.4093523 5.071009 5.14884 5.577807
1369620_at 3.969663 3.939037 3.9232514 4.116786 3.901899 4.028403 4.019656 4.051544 4.034607 3.8673759 3.9279761 3.8663692
1369621_s_at 9.244938 9.300172 9.349882 9.2355585 9.18569 9.237959 9.14613 9.232371 9.3477955 9.44543 9.259949 9.082666
1369622_at 4.1797037 4.1110053 4.2741265 4.413128 4.1545258 4.1100597 3.9973772 4.334929 4.480545 4.4418516 4.3546734 4.2253437
1369623_at 4.6630936 4.7027607 4.7434177 4.762515 4.6136093 4.8529263 4.7947264 4.681053 4.741365 4.798688 4.691409 4.806823
1369624_at 5.938466 5.614872 5.828211 5.6713233 5.725161 5.7398877 5.4880495 5.663844 5.6589503 5.681172 5.8270597 5.971199
1369625_at 6.628868 6.7762814 6.571389 7.22827 6.7603993 7.0464015 6.723983 6.3475227 6.6639276 7.280776 6.594242 6.6050425
1369626_at 8.575827 8.658409 8.751451 8.567875 8.734123 8.670575 8.780644 8.757189 8.794722 8.65799 8.647706 8.658149
1369627_at 4.022372 4.161104 4.1962495 4.415704 4.1546564 4.4181523 4.340291 4.0099607 4.206112 4.1395535 4.122637 4.1628284
1369628_at 8.516051 8.029992 8.746376 7.7520065 9.038914 8.671694 7.9777756 7.848608 8.116472 7.632036 7.524413 7.015333
1369629_at 11.32862 11.420402 11.354257 11.274074 11.516738 11.360431 11.454959 11.43098 11.126359 11.519665 11.525873 11.36203
1369630_at 12.661345 12.614502 12.666282 12.56365 12.68257 12.642041 12.610337 12.635203 12.587802 12.647272 12.703375 12.709837
1369631_at 7.929502 7.8383474 7.964671 7.434098 7.809759 7.892433 7.572689 7.7533646 7.6295238 7.8123655 7.8945684 7.574953
1369632_a_at 6.5449185 6.418405 6.5537605 6.325755 6.373275 6.156161 6.311544 6.2430134 5.8333263 6.3199453 6.0989437 6.610557
1369633_at 10.840845 10.701801 10.456295 10.331761 10.29371 10.729057 10.534565 10.122985 10.349839 10.420055 10.386996 10.332989
1369634_at 6.439291 6.4234304 6.586546 6.2260184 6.6833854 6.4880104 6.570637 6.5933146 6.7749305 6.5402813 6.477889 6.817871
1369635_at 11.390415 11.574122 11.678159 11.532316 11.772577 11.52497 11.696013 11.781626 11.533873 11.8087845 11.727883 11.829823
1369636_at 12.309857 12.254449 12.30074 12.355107 12.389829 12.216629 12.400021 12.340996 12.292029 12.46364 12.371935 12.403154
1369637_at 5.0356264 5.0925517 4.987139 5.1725245 5.0163155 4.966433 5.1482263 5.148431 5.552624 5.102515 5.078427 5.4403467
1369638_at 5.77673 5.494535 5.7120843 5.6660852 5.7371306 5.55745 5.837764 5.627006 5.6700826 5.713812 5.5791974 5.6371045
1369639_at 3.968597 3.8124845 3.8826303 3.9242663 3.8829792 4.0857706 4.0239563 4.262942 4.0238466 3.9360342 4.070833 4.141045
1369640_at 5.0097284 5.3882575 5.436789 5.3386664 5.4315557 5.2922187 5.7693825 5.5551043 5.451586 5.499279 5.6846476 5.2097573
1369641_at 7.028026 7.303815 7.648973 7.1924505 7.5174994 7.506923 7.316669 7.689056 7.265898 7.6329703 7.506998 7.3703885
1369642_at 6.541818 6.803206 6.933338 6.8318586 6.921253 7.036921 6.850246 7.092761 6.8398314 7.3312626 7.2389374 7.024949
1369643_a_at 6.4134307 6.7255726 6.98946 6.9505916 6.7730255 7.050297 6.653148 6.8730755 6.798671 7.093835 6.5602894 6.5888567
1369644_at 8.978075 8.673494 9.116792 8.873505 8.749828 9.001091 8.481285 8.904761 8.640432 8.909622 8.584089 8.542579
1369645_at 4.2154055 4.4587173 4.1742463 4.188299 3.9987934 4.1056557 4.2908745 4.2114143 4.1518555 4.1805677 3.9840217 4.52711
1369646_at 3.8538635 3.917742 3.751013 3.7726138 3.7636108 3.7437575 3.7317202 3.7830167 4.018718 3.627843 3.6584895 3.9826596
1369647_at 5.646637 6.159543 5.9516683 6.147937 5.916887 6.1192303 6.1791587 5.827232 6.2068295 5.9527617 6.0039034 5.7981424
1369648_at 6.079912 6.255508 6.370237 6.1078987 6.472353 6.4708443 6.422892 6.210341 6.194313 6.5349617 6.2759075 6.0022907
1369649_at 4.9973793 4.997664 5.06202 5.184179 4.97624 5.107158 5.154216 5.0915613 4.9980383 4.913384 5.3303165 5.1012897
1369650_at 6.6037273 6.9042554 7.2130013 6.6881833 7.033545 6.951046 6.8586507 7.138122 6.974213 7.1987977 7.1165295 6.9351563
1369651_at 5.4414997 5.4078593 5.3163066 5.5554857 5.131458 5.212977 5.2821326 5.1903677 5.515563 5.26393 5.204768 5.2941566
1369652_at 3.692343 3.7113874 3.65356 3.6836994 3.7888694 3.7916093 3.595319 3.7501814 3.6493566 3.718284 3.7749202 3.804562
1369653_at 6.469151 7.1578298 7.0848413 7.0703287 7.1637893 7.01763 7.0863676 7.1565247 6.9410214 7.232183 7.0543547 6.7968955
1369654_at 9.789885 10.215423 10.459434 10.604036 10.261489 10.483538 10.476497 10.644912 10.550527 10.695266 10.751979 10.731255
1369655_at 7.6080813 7.103588 7.563706 7.8651237 7.1775293 7.850402 8.290043 7.6361055 7.4749417 7.5601745 7.0581093 7.2451515
1369656_at 6.3067584 6.67005 6.9626517 6.7578197 6.672195 6.6766562 6.70221 6.8403916 6.561359 6.9454484 6.809101 6.655496
1369657_at 4.0352974 4.156886 4.1308475 4.144956 4.0776615 4.1347995 3.984778 4.1383886 4.293973 4.10499 4.19691 4.3815794
1369658_at 8.215927 8.8047905 8.664025 8.941549 8.78458 8.650707 8.217519 9.001469 8.79863 8.932505 9.131234 8.696621
1369659_at 5.6023316 5.367448 5.464824 5.65424 5.7571015 5.454594 5.547512 5.376048 5.662749 5.4769926 5.629939 5.585589
1369660_at 4.830392 4.7836337 4.700843 5.06976 4.8638835 4.8073645 5.0266495 4.829069 5.0829096 4.7886295 4.8039002 4.952717
1369661_at 7.935905 7.807331 7.7876916 7.882444 7.811117 7.9279656 7.810429 7.7097197 7.8831534 7.893036 8.031401 8.015459
1369662_at 3.604231 3.5166595 3.4499118 3.602991 3.4430008 3.4723728 3.5450747 3.437338 3.7414262 3.588387 3.5009847 3.5829613
1369663_at 6.345708 9.057703 8.707695 9.060011 6.243465 8.668396 6.3367267 9.727907 9.446047 6.292208 9.009445 10.1774645
1369664_at 10.121405 10.140401 10.1881075 9.733484 10.202567 10.0449095 10.4151535 9.661438 9.962705 10.272705 9.881981 9.000555
1369665_a_at 7.723979 7.870529 7.7664433 7.3959737 7.417688 7.39189 7.26242 7.473737 7.078024 7.464558 7.6748137 7.5565615
1369666_at 6.332767 6.4637628 6.413428 6.20304 6.0889974 6.372797 5.959334 6.2293205 5.9814196 6.0985227 6.2571754 6.064892
1369667_at 6.381891 6.697962 6.685763 6.5116606 6.7349653 6.683726 6.591461 6.5281854 6.563706 6.725978 6.538311 6.400851
1369668_x_at 3.742606 3.7463539 3.7690992 3.7070444 3.798047 3.8579118 3.9168546 3.7458546 3.8393805 3.7472827 3.8505137 3.8084333
1369669_at 8.036945 7.8778653 7.8296876 7.5433683 7.8691664 7.932582 7.7255096 7.920579 7.2823687 7.761405 7.938796 7.697831
1369670_at 4.947221 5.2824144 5.009184 5.293193 5.0297523 5.091393 5.353794 5.2908115 5.42383 5.1790075 4.899275 4.9628243
1369671_at 12.411726 12.3263445 12.41727 12.099227 12.45666 12.303373 12.298765 12.25901 12.058271 12.284355 12.039311 12.222539
1369672_at 6.119097 6.5492616 6.185324 6.0668845 6.1206374 6.0968194 6.298853 6.1127877 6.1894298 6.2204375 6.15077 6.266988
1369673_at 4.135192 4.3865743 4.008088 3.9097219 3.7623458 3.8629556 3.9406967 3.9182687 3.8695738 4.0744567 3.9933693 4.5578985
1369674_at 3.6986423 4.8906403 3.4855263 3.5968645 3.6315567 3.6297667 3.5179389 3.5714347 3.4975617 3.616944 3.5329516 4.5837555
1369675_at 6.483955 6.5041223 6.4488087 6.525419 6.48463 6.709013 6.714478 6.417221 6.5731206 6.431793 6.5688415 6.319895
1369676_at 7.2066584 7.1695204 7.233156 7.1495676 7.391976 6.9691615 6.9075994 7.205877 6.964982 6.997845 7.28849 7.176962
1369677_at 3.444993 3.6514368 3.6174662 3.640928 3.6800315 3.5221922 3.5673027 3.5926719 3.5675826 3.7735815 3.6163945 3.5104487
1369678_a_at 7.5304832 7.621741 7.5525646 7.6487494 7.5789065 7.673754 7.329476 7.5666547 7.5096016 7.3024287 7.4524374 7.4916277
1369679_a_at 9.629988 9.5480995 9.43179 9.429686 9.571092 9.659942 9.244462 9.468422 9.375752 9.158748 9.355242 9.427517
1369680_at 5.572605 5.3018994 5.343592 5.7480493 5.156413 5.49013 5.662621 5.2715034 5.4332175 5.149036 5.308439 5.5736313
1369681_at 4.760152 4.5046687 4.3935323 5.0152106 4.749249 4.7016354 4.867033 4.800562 4.903319 4.661997 4.4932785 4.93836
1369682_at 7.089123 7.017855 7.1063266 7.027998 6.8612995 7.042144 6.713503 6.821416 6.739394 6.90754 6.7496386 6.571643
1369683_at 6.139978 6.404072 6.4372754 6.069071 6.4226584 6.5293183 6.43979 6.5683503 6.121276 6.5435634 6.3558264 6.0320487
1369684_at 4.9657 4.7656026 4.771266 4.765652 4.852112 4.7921367 4.8001924 4.8150196 4.7675476 4.8879337 4.943729 4.730854
1369685_at 3.7655697 3.6257856 3.7695 3.557011 3.7569091 3.974153 3.8135068 3.8798642 3.6025088 3.8318715 3.8018508 4.0786076
1369686_at 4.2866497 4.271231 4.450659 4.3112416 4.3001766 4.194375 4.353572 4.1807027 4.438868 4.201323 4.1909647 4.397851
1369687_at 4.259404 4.444908 4.4040136 4.321076 4.1696024 4.3991885 4.294676 4.3164873 4.418136 4.204423 4.6494207 4.394368
1369688_s_at 5.096217 5.2640753 5.1639595 5.1027575 5.168291 5.1433077 5.2086735 5.1577444 5.181918 5.098554 5.123458 5.328678
1369689_at 6.4464307 6.5198593 6.7132487 6.48136 6.56801 6.735384 6.7119536 6.562086 6.5066113 6.9670587 6.72909 6.594747
1369690_at 6.865157 7.249209 6.8651214 7.228282 7.1344085 7.2966733 6.9812183 7.054676 6.961555 7.3600683 7.18978 7.1421084
1369691_at 5.173275 4.980939 4.876584 5.3119884 5.0490284 4.7697887 5.316368 4.745946 5.3941603 4.861084 4.7969933 5.4749823
1369692_at 3.9172246 3.9161286 3.8729084 3.9031322 3.9462698 3.866937 3.8623564 3.7731135 3.8150313 3.88877 3.9611337 3.8796449
1369693_a_at 5.4266605 5.3767567 5.801338 4.8581824 5.4641504 5.694871 5.5761137 5.5971684 5.3749466 6.2268405 5.592106 6.3247757
1369694_at 3.3598087 3.619246 3.6595607 3.5162864 3.4947553 3.6134627 3.5525992 3.5935428 3.5448475 3.5992415 3.561203 3.5835202
1369695_at 4.5463133 4.341854 4.2135634 4.4397697 4.316427 4.3059955 4.409774 4.208155 4.4278235 4.3776994 4.280367 4.479742
1369696_at 3.8104703 3.7900193 3.7530332 3.9548192 3.723811 3.766351 3.7926948 3.8120756 3.766161 3.8248153 3.7612987 3.9558122
1369697_at 4.076085 4.052647 4.0969353 4.0262175 3.9980135 4.01847 3.993618 4.1401443 3.98812 4.2107368 4.1389775 4.2755327
1369698_at 5.0057473 5.066829 5.013899 5.306522 4.962107 4.8451962 5.074614 4.9580154 5.1220756 5.390625 5.0906405 5.2041597
1369699_at 5.2267466 5.0156713 4.8634577 5.190069 5.035715 4.9454412 4.9061003 4.9589853 4.9324503 4.780491 5.149765 5.1438255
1369700_at 5.5768805 5.842553 6.069098 5.8148537 6.0953746 6.0995483 6.184924 6.183161 5.985546 6.137808 6.0895677 5.842979
1369701_at 12.258082 12.400558 12.264466 12.331823 12.296154 12.31024 12.202148 12.429707 12.25297 12.1948 12.224128 12.044835
1369702_at 6.474736 6.5102835 6.570927 6.6514525 6.6431613 6.590853 6.6540728 6.6451583 6.2785983 6.7847347 6.6938624 6.387155
1369703_at 7.216969 7.7957463 7.6833367 7.5601945 7.66052 7.60554 7.675883 7.881876 7.692859 7.807363 7.7671037 7.2062507
1369704_at 6.732974 6.532308 6.4842806 6.785881 6.522608 6.6903567 6.774052 6.54652 7.103799 6.353169 6.6997952 6.892972
1369705_at 5.2949753 5.3067446 5.322501 5.416441 5.1803102 5.2471848 5.440734 5.2434707 5.316969 5.365247 5.2530856 5.407851
1369706_at 4.044838 3.8420088 3.776752 3.8871858 3.791879 3.93366 3.8516948 3.9064245 3.9759095 3.8448637 3.9919667 3.8996742
1369707_at 4.5233083 4.4993076 4.383155 4.412663 4.5777473 4.301817 4.357065 4.358374 4.652065 4.706735 4.4590306 4.7683635
1369708_a_at 5.351815 5.528363 5.548259 5.5042577 5.2752132 5.571915 5.3618555 5.4511724 5.4209695 5.58201 5.506151 5.638429
1369709_at 4.385779 4.3302507 4.256254 4.676153 4.2980537 4.3794928 4.3073487 4.364476 4.391471 4.3110456 4.2884035 4.429841
1369710_a_at 3.6324143 3.6691356 3.7006934 3.6834977 3.549045 3.6450715 3.4920616 3.758547 3.7307975 3.5929377 3.6234949 3.5990865
1369711_at 4.8511186 4.928595 5.007191 5.3268633 5.065377 5.0201726 5.216144 5.0405016 5.2881017 4.9907665 5.284813 5.1671214
1369712_at 6.9920573 6.7856836 6.789787 6.826917 6.7666726 6.8968544 6.8675976 6.8044496 6.780698 7.165724 7.3399425 6.837028
1369713_at 6.010883 6.0060573 6.06636 6.268569 6.0974345 6.0560036 6.3383346 6.015255 6.331756 5.9357605 5.8058486 6.174552
1369714_at 6.780749 6.725411 6.7146854 6.484935 6.7378287 6.7493944 6.681221 6.6014915 6.6460996 6.9498043 6.9625387 6.798681
1369715_at 4.4457884 4.239632 4.2588696 4.334292 4.3217726 4.4568458 4.2011433 4.215816 4.3380876 4.1745043 4.2629886 4.581541
1369716_s_at 9.865268 9.988141 9.696092 9.615267 9.878431 9.664192 9.640059 9.516295 9.729266 9.661913 9.7831 9.593954
1369717_at 4.5878325 4.4026885 4.497963 4.3296366 4.3825493 4.771837 4.4590006 4.259863 4.4012556 4.256055 4.358495 4.579938
1369718_at 7.215032 7.677292 7.861395 7.590207 7.9031568 7.400226 7.5865707 7.929753 7.6725883 7.93928 7.8856816 7.3863173
1369719_at 3.102346 3.325718 3.194096 3.4043643 3.2337592 3.1919866 3.1687655 3.335144 3.244753 3.266229 3.2329 3.2110023
1369720_at 9.000903 9.163505 9.500216 8.937534 9.3951435 9.17053 9.117972 9.339658 9.045663 9.231886 9.462942 9.242687
1369721_at 4.764256 4.8308325 5.065681 5.052814 5.100336 5.0454826 4.829234 5.249168 5.13225 4.8635135 4.9006505 4.9540005
1369722_a_at 8.245234 8.103989 7.8242745 7.7356124 8.143547 7.9006786 7.7300572 7.92415 7.644931 8.066906 8.026507 8.269473
1369723_at 7.2384167 7.533388 7.2489476 7.2737 7.279803 7.201807 7.1906385 7.3679404 7.025302 7.313271 7.200843 7.331129
1369724_at 5.3433356 5.378774 5.3380537 5.491024 5.5864806 5.408014 5.3723173 5.3440204 5.4548016 5.569824 5.4301095 5.6830254
1369725_at 7.824601 7.5732737 7.7195253 7.727829 7.722498 7.7949576 7.0256033 7.8109913 7.3695717 7.740262 7.6766253 7.457444
1369726_at 8.320792 7.909432 8.016493 8.005873 8.149645 7.897779 8.052375 8.096719 8.119395 8.243643 8.209996 8.250337
1369727_at 13.751692 13.766018 13.632349 13.679204 13.853694 13.774653 13.7895775 13.90359 13.688636 13.728768 13.834803 13.791871
1369728_at 5.3533306 5.418885 5.3770676 5.324758 5.5074744 5.414953 5.305636 5.3172626 5.3585343 5.427465 5.324157 5.2383275
1369729_at 8.085288 8.183981 8.579742 8.083471 8.198549 8.1414795 8.531002 7.8161745 7.8321443 8.071277 8.273155 7.5850635
1369730_a_at 4.824292 4.7981787 4.7480717 4.7072997 4.6646366 4.772097 4.84143 4.7023816 4.705568 4.793556 4.8796396 5.141109
1369731_at 3.3796887 3.4540558 3.4800785 3.494197 3.5015113 3.4854565 3.5128474 3.5211082 3.3478224 3.43678 3.4853897 3.3125792
1369732_a_at 4.937599 4.9245815 4.9666224 4.939494 4.763404 5.1071577 5.049573 4.8986607 5.24199 4.804222 4.7973385 4.8244295
1369733_at 7.9887342 8.341655 8.371345 8.199118 8.360498 8.247786 8.408644 8.153873 8.044208 8.326087 8.466213 7.916506
1369734_at 8.376989 8.926048 8.995043 8.923658 8.892976 9.031029 9.113558 9.186048 8.904924 8.936993 8.930659 8.407499
1369735_at 5.9202332 5.7552505 6.0019717 6.1201005 5.9367805 6.1624 5.9488173 6.448628 5.8669395 6.0616546 6.610904 5.761934
1369736_at 5.008405 4.9100127 5.273629 5.118393 5.1797056 5.0454826 5.1522646 4.862588 5.3217735 5.0271153 5.0187206 5.09593
1369737_at 8.736106 8.673551 8.921856 8.833601 8.557926 8.74637 8.559244 8.831897 8.241766 8.763857 9.202322 8.578972
1369738_s_at 9.3078 9.190791 9.429235 9.426842 9.135064 9.253698 9.158448 9.399231 9.124501 9.326335 9.543006 9.461648
1369739_at 4.4168158 4.309745 4.419232 4.725694 4.429426 4.52898 4.523441 4.442906 4.5578704 4.385133 4.439378 4.472927
1369740_at 4.9693937 5.158276 5.2124577 5.1151896 5.1190615 5.3569636 5.3143015 5.1861567 5.2129254 5.1408687 5.0747547 5.396813
1369741_at 5.5936947 5.528598 5.5504913 5.816316 5.6612616 5.758986 5.6452284 5.7421036 5.9962864 5.695003 5.657461 6.0625954
1369742_at 4.844778 4.82743 4.9212313 4.628392 4.549924 4.787523 4.6198187 4.6195602 4.7498093 4.7324085 4.785101 4.6780224
1369743_a_at 9.146831 8.478768 8.21138 8.715002 8.886436 8.478328 8.184762 8.212089 8.482709 8.840497 8.600747 9.094252
1369744_at 4.293415 4.539935 4.38387 4.945407 4.5794544 4.3676047 4.533597 4.286117 4.9789314 4.452623 4.710554 4.7536716
1369745_at 6.113684 6.2165804 6.2138867 6.142022 6.213081 6.307471 6.102557 6.21552 6.3376503 6.137808 6.3126974 6.3046947
1369746_a_at 11.429996 11.128002 11.301216 11.236375 11.301205 11.133951 10.876387 10.945793 11.121403 11.1918 11.276113 11.176183
1369747_at 6.2744837 6.7861204 6.3632092 6.090128 6.7819595 6.5541854 6.129088 6.5920553 6.641821 6.5615053 6.36402 6.190519
1369748_at 3.575593 3.6655633 3.4859579 3.6009707 3.6454618 3.6881208 3.5130005 3.59901 3.7470934 3.5797164 3.5319624 3.6383195
1369749_a_at 4.772714 4.618895 4.8185825 5.079177 4.844392 4.6730766 4.946747 4.8976965 4.9810123 4.6031365 4.795868 5.135561
1369750_at 3.8640916 3.66388 3.841866 3.9539008 3.8807306 3.7631702 3.7951057 4.032549 4.010559 3.686559 3.98219 3.827509
1369751_at 4.5628166 4.450593 4.132929 4.6039615 4.2223315 4.2745357 4.3785625 4.3341284 4.6983247 4.1292453 4.3484917 4.871012
1369752_a_at 4.8479314 4.912568 5.0267406 4.9149313 4.9425077 4.898397 4.9759836 4.913494 4.766858 5.0357323 4.8958077 5.1189647
1369753_at 4.2586975 4.1607633 4.0991845 4.2516966 4.1819086 4.095045 4.1386657 4.012528 4.3880925 4.273273 4.1467686 4.414692
1369754_a_at 7.24935 7.6731715 7.558239 7.827549 7.922829 7.737859 7.9131355 7.7445416 7.7206845 7.8527217 7.653849 7.4081783
1369755_at 3.6478832 3.5405607 3.6318343 3.5945866 3.6937938 3.6292918 3.5812986 3.565934 3.802355 3.679629 3.6473072 3.6704879
1369756_a_at 7.5310197 7.7602515 7.7437553 7.7503557 7.8545365 7.790327 7.976554 7.8212476 7.613114 7.813394 7.9337673 7.4527817
1369757_at 5.802352 5.7559104 6.0101347 5.7509065 5.8770633 5.7323513 5.8514915 5.8963084 6.0282474 6.0025682 6.004561 6.1190166
1369758_at 7.331645 7.841575 8.057161 7.5662837 8.247495 7.7421136 8.347781 8.135008 7.4605303 8.038031 7.572162 7.075532
1369759_at 5.4214673 5.237563 5.329076 5.2360654 5.2729483 5.2179923 5.3532243 5.3093762 5.361567 5.368359 5.344329 5.5047708
1369760_a_at 3.9092803 3.7553492 3.8429904 3.7791767 3.8409395 3.7935631 3.8596652 3.8070562 3.911107 3.7524505 3.991317 3.9228923
1369761_at 3.9105208 3.94587 4.171165 4.1991434 3.987626 3.9480643 4.1144466 3.9629211 3.817298 3.9979203 3.789855 4.0260305
1369762_at 3.7837806 3.990802 3.883036 4.0848265 3.9972372 3.8814492 4.087785 3.953584 4.1725273 4.0062666 4.0148582 4.003948
1369763_at 4.1595297 4.19632 4.180665 4.087945 4.201891 4.3399143 4.024198 4.0955324 4.326068 4.2690663 4.2634315 4.0875483
1369764_at 12.961256 13.002251 12.898075 12.859815 13.065105 13.02783 12.912362 12.918833 12.955778 13.1258135 13.048827 13.15803
1369765_at 3.5365467 3.557442 3.5025654 3.5541122 3.5116491 3.6675093 3.5353346 3.5338848 3.556444 3.6533487 3.569306 3.600364
1369766_at 5.3961535 5.7635803 5.8768363 5.638402 5.5869246 5.8106885 5.9771976 5.726368 5.793116 5.6095366 6.037678 6.0008874
1369767_a_at 3.8585718 4.006911 4.0698986 4.074567 4.0052114 3.9533277 3.9722712 3.956193 3.9513173 4.097144 4.037512 3.8877294
1369768_at 6.200522 6.1080613 6.1438484 5.97287 6.252284 6.038109 6.1354685 6.080971 6.1794343 6.1625237 6.1235394 6.269129
1369769_at 4.5073256 4.5951886 4.562108 4.5141873 4.6058083 4.500788 4.5141897 4.5062785 4.455306 4.5160437 4.440807 4.7721796
1369770_at 4.3476057 4.331173 4.419934 4.549115 4.7292714 4.4587307 4.357918 4.3463483 4.4180756 4.4377537 4.254436 4.2283573
1369771_at 5.050617 5.3523617 5.5409927 5.2562943 5.1543026 5.1714926 5.3114777 5.033229 5.3800993 5.0883665 5.007682 4.836708
1369772_at 7.081949 7.2084312 6.990254 7.27223 7.2959576 7.343622 6.9036994 7.0838017 7.0541024 7.145873 7.1857243 7.157219
1369773_at 4.320525 4.185164 4.3224277 4.159565 4.216149 4.332709 4.286605 4.353818 4.4530063 4.1127014 4.377059 4.3402076
1369774_at 4.457813 4.2712603 4.5467305 4.227764 4.2459226 4.231605 4.3116074 4.309111 4.3908997 4.1676207 4.3408976 4.6644115
1369775_at 7.8006124 7.5667562 7.5316935 7.4335833 7.6147714 7.7300315 7.620662 7.7444882 7.4197903 7.692013 7.761281 7.4002743
1369776_a_at 6.5387 6.5785384 6.548554 6.6381917 6.6198497 6.6722493 6.618297 6.8329334 6.7500677 6.543335 6.544345 6.6759615
1369777_a_at 7.2053795 7.208862 7.1231294 7.1114154 7.645071 6.8269615 6.815452 7.149757 6.7353616 7.310795 7.2010913 6.929664
1369778_at 3.7932224 3.845963 3.9461756 4.0109425 3.9736109 3.9268475 3.984778 4.034383 3.9895468 3.9963386 3.9546483 4.1198606
1369779_at 5.1431494 5.6767144 5.701359 5.738702 5.9753685 6.0719795 6.1126447 5.832004 5.849367 5.895032 5.9924855 5.516235
1369780_at 6.6867485 6.547021 6.6311736 6.8762503 6.6274657 6.696177 6.69268 6.6051188 6.5423884 6.596451 6.689736 7.1001296
1369781_at 4.0010133 3.9440358 3.961907 4.1367917 3.8139312 3.8894987 3.823721 3.815216 4.023077 3.8671985 3.8275158 3.9152787
1369782_a_at 6.10148 5.9738774 5.943825 5.7496176 5.9492846 5.940034 5.640333 5.7343826 5.8101516 5.756209 5.8535123 6.057563
1369783_a_at 4.615872 4.5567684 4.7376337 4.6993675 4.5695453 4.5360556 4.717214 4.789748 4.795431 4.8535547 4.9335523 4.9264917
1369784_at 3.9144325 3.6428597 3.7786074 4.2897415 3.8415024 3.8130634 3.9457915 3.827494 4.261198 3.704742 3.9367268 4.1345105
1369785_at 7.8998685 7.908014 8.702805 7.8677545 8.159032 8.185194 8.015245 8.11546 7.9054213 7.9988055 8.366925 8.22985
1369786_at 6.217543 6.368459 6.4766717 6.54471 6.512207 6.3881526 6.710112 6.447686 6.708418 6.2594132 6.400304 6.5975356
1369787_at 3.7016616 3.8865242 3.8521874 3.7746198 3.7246163 3.819805 3.744202 3.9214976 3.811858 3.8527026 3.9045863 4.118039
1369788_s_at 7.46408 7.5664673 7.532476 7.1256785 7.4426746 7.7175455 7.4218383 7.3640747 7.46615 7.2751083 6.955356 7.018892
1369789_at 3.4248736 3.406972 3.504246 3.5492747 3.3976026 3.5943003 3.4995105 3.6131623 3.5155072 3.4226577 3.3779426 3.4256694
1369790_at 10.898684 10.966052 11.462952 11.160657 11.339636 10.240003 10.093342 10.859199 9.803363 10.503243 11.343786 10.988909
1369791_at 7.122952 7.7396903 7.6394863 7.4105 7.7769537 7.617391 7.7708907 8.067974 7.4945755 7.880183 7.766527 7.3491488
1369792_at 6.149399 5.8165693 5.7976913 5.9270444 5.8731685 5.8841524 5.885288 5.8733797 5.8848143 5.7699947 5.9242573 6.1378536
1369793_a_at 4.078233 4.4112186 4.464426 4.2193575 4.2803335 4.387234 4.3481503 4.085685 4.2877464 4.0895824 4.068499 4.260771
1369794_a_at 5.0864744 4.6029058 4.884779 5.4030986 4.8529634 4.704633 4.7188244 4.9387712 4.926494 4.6858535 5.236273 5.638872
1369795_at 4.2724285 4.2496367 4.1289167 4.1827145 4.224387 4.167849 4.1794443 4.2629423 4.2690473 4.2548285 4.177349 4.2732515
1369796_at 5.1287665 4.792048 4.789896 4.7415376 4.7703457 4.9317493 4.85318 4.683367 5.1265135 4.6188817 4.934478 5.107743
1369797_at 4.264347 4.3461924 4.2301106 4.2953043 4.0845623 4.2336435 4.254782 4.2342505 4.4910107 4.153953 4.1675906 4.26167
1369798_at 4.763527 4.7707086 4.633011 4.764967 4.6073837 4.604021 4.677622 4.5653057 4.818851 4.717683 4.6417036 4.896824
1369799_at 10.480221 10.347674 10.378343 10.383457 10.402094 10.359717 10.3197155 10.35666 10.103099 10.60167 10.440221 10.588692
1369800_at 3.8808591 3.8301256 3.8002017 3.780481 3.8103034 4.022481 3.8930387 3.7569256 3.9084532 3.908197 3.715573 4.199702
1369801_at 4.6904335 4.734083 4.9212055 4.828816 4.8888807 4.9616694 4.854782 5.114277 4.9891124 4.7324038 4.773771 4.860524
1369802_at 3.965998 3.9102254 3.808245 3.8471942 3.8051443 3.7517593 3.9086995 4.0170403 4.011781 3.9549515 3.824097 3.9315279
1369803_at 4.667569 4.473119 4.4816675 4.4808393 4.5382557 4.5812488 4.66667 4.6076746 4.524534 4.52758 4.5167856 4.8701515
1369804_a_at 4.646498 4.5682373 4.685974 4.6006317 4.676058 4.670896 5.0493865 4.5380697 5.0024805 4.803375 4.8090873 4.928783
1369805_at 3.979378 4.03197 4.0671854 4.002466 4.030306 4.1271224 4.092847 3.991004 4.202505 4.0239253 4.0545144 4.0707273
1369806_at 4.972369 4.7204795 4.7497845 4.75906 4.94226 4.9164295 4.835682 4.823411 4.8526893 5.0127807 4.820732 4.8762455
1369807_at 4.748604 5.099071 4.689654 5.074918 4.683643 4.741505 4.8911266 4.7324486 5.192112 4.463176 5.0897055 4.8320456
1369808_at 5.016081 5.337514 4.7380066 5.4930706 5.278996 5.042678 4.772246 5.569786 5.3449664 5.201476 5.1701245 4.875548
1369809_at 5.1447835 5.0498257 5.015153 5.2566605 4.8259478 4.913657 5.052282 5.109674 5.180204 4.9009757 4.9785166 5.67754
1369810_at 6.4480567 6.6338997 6.7089276 6.5947175 6.5022745 6.515456 6.5498886 6.599246 6.8723526 6.6808596 6.5190682 6.635105
1369811_at 4.817775 4.977356 4.8115964 4.643154 4.6571274 5.017683 4.6572747 4.823536 4.7256994 4.921118 4.795107 5.163516
1369812_at 6.056967 5.908551 6.07359 5.987296 5.8934593 5.9740453 5.9223623 5.835059 5.8917465 5.997431 5.88857 6.1584044
1369813_at 6.1119485 6.502836 6.502927 6.3698473 6.3855395 6.489768 6.355755 6.441403 6.3397217 6.5162363 6.5224295 6.3555675
1369814_at 4.9500375 4.4223776 4.681393 4.373787 4.5204945 4.4861884 4.531783 4.4161015 4.7246923 4.6797495 4.75172 4.760728
1369815_at 5.523197 5.609603 5.832108 5.4825754 5.708161 5.523059 5.4661098 5.4866066 5.651389 5.593743 5.749457 5.5437174
1369816_at 4.5947375 4.54257 4.5961714 4.36337 4.530575 4.595077 4.435012 4.521661 4.2368765 4.5425887 4.7719407 4.6124663
1369817_at 4.3933716 4.4667253 4.373809 4.2880306 4.371251 4.1775484 4.2303505 4.404629 4.3351974 4.1509075 4.3607697 4.3505936
1369818_at 4.924002 4.529909 4.4373903 4.589072 4.7058516 4.7103815 4.372796 4.7129207 4.5457945 4.6077547 4.740222 4.931936
1369819_at 4.9451265 4.7639546 4.8037896 4.8926325 4.757205 4.668163 4.7405567 4.754784 4.8051867 4.9545174 4.864405 4.9774294
1369820_at 4.1746297 4.2100754 4.372966 4.420263 4.239341 4.106037 4.0974226 4.032799 4.253608 4.0558367 4.078043 4.2179103
1369821_a_at 4.495451 4.1244745 4.384887 4.2257547 4.3681297 4.356 4.2621593 4.5741653 4.267117 4.5239305 4.568958 4.582685
1369822_at 4.249982 4.378312 4.544772 4.644541 4.307541 4.5184 4.4140205 4.4019437 4.5528727 4.4915485 4.4337454 4.5397754
1369823_at 5.103223 4.6681952 4.8763924 5.1350756 4.986291 4.970831 4.8778553 4.871743 5.282105 4.8368435 5.0359116 5.5379553
1369824_at 4.550704 4.6361613 4.455116 4.559183 4.576722 4.499444 4.587612 4.4482727 4.664814 4.5325317 4.6113014 4.7247066
1369825_at 5.1241612 5.1086006 4.999633 5.4743805 5.0821333 5.0244274 4.898885 5.038991 5.0768833 5.1105413 5.071356 5.1020956
1369826_at 5.510698 6.0189447 5.806282 5.968668 6.016292 5.977663 6.132937 5.980822 5.8964205 5.889123 6.2910075 5.6472464
1369827_at 5.6402397 5.611864 5.6462536 5.730651 5.635585 5.3918624 5.651802 5.539013 5.69753 5.6255064 5.557601 5.7633057
1369828_at 5.924431 6.1154776 6.0079293 6.1028943 5.94006 5.9674907 5.9572134 6.0507526 5.9221663 5.929368 6.0068064 5.960166
1369829_at 5.1350527 4.9385357 4.953994 5.030383 5.1905694 5.175275 5.03547 4.998929 5.1848383 5.0339394 4.99578 5.4226446
1369830_at 4.4770947 4.5645 4.765007 4.4646153 4.557117 4.5817466 4.4484506 4.5090046 4.658004 4.474394 4.6188345 4.687374
1369831_at 5.523977 5.485344 5.5782022 5.9111724 5.782748 5.6373677 5.8174915 5.5663548 5.9825506 5.6152363 5.7063313 5.8371687
1369832_at 5.992156 6.2260294 6.2195363 6.692182 5.854995 6.0607424 6.5144887 6.411447 6.758482 5.8820624 5.904506 6.1967807
1369833_at 4.171826 4.440972 4.3740544 4.496557 4.327488 4.2672453 4.1857467 4.4699583 4.690561 4.293943 4.4767327 4.2931294
1369834_at 7.2178483 7.2671223 6.9037137 6.899305 6.9791055 6.7842865 6.997829 7.018279 6.7261662 7.1325216 7.240688 7.521912
1369835_at 6.151205 5.998138 6.0887904 6.157001 6.0572934 6.1688933 6.089147 6.2418737 6.2770166 6.0409846 6.1142926 6.1183343
1369836_at 6.4452887 7.3401065 6.502119 6.8395214 6.845353 6.642698 6.501693 6.0143337 6.809666 6.6695757 6.788646 6.419947
1369837_at 12.415634 12.437483 12.30572 12.480331 12.5829315 12.48144 12.371952 12.767018 12.422086 12.315105 12.633782 12.565783
1369838_at 4.1570253 4.2098947 4.033457 4.2448688 4.0154247 4.065055 4.081289 3.9588478 4.1298585 4.086922 4.0172167 4.335318
1369839_at 4.5968704 4.7041426 4.6242294 4.5998755 4.7227306 4.706279 4.5890913 4.6455097 4.662943 4.7373896 4.7272425 5.0340548
1369840_at 8.028866 8.733314 9.370876 9.144325 8.506322 9.134468 9.705402 8.598689 9.210116 9.671247 7.9342103 5.506992
1369841_at 3.6308918 3.4679193 3.496447 3.6560183 3.4903796 3.5870402 3.4128587 3.5530312 3.6804917 3.5585477 3.678283 3.8053916
1369842_at 3.9614313 3.9568107 3.720628 3.8979504 3.8424437 3.83535 3.965426 3.8477213 3.844136 4.009762 3.8298998 3.8781888
1369843_at 4.494581 4.583988 4.3256054 4.850178 4.7376795 4.5015965 4.6290264 4.8369865 5.059845 4.442853 4.828268 4.616004
1369844_at 4.4073763 4.242235 4.1597114 4.314945 4.1623163 4.1428843 4.181881 4.1858673 4.3072596 4.1615176 4.11496 4.627205
1369845_at 5.6390185 5.709281 5.5946817 5.6747108 5.712419 5.8802166 6.062109 6.103647 5.9225845 5.775602 5.9071665 5.58667
1369846_at 3.284833 3.4006763 3.44512 3.5564334 3.4276059 3.412693 3.392895 3.4867332 3.4317267 3.3754284 3.3811514 3.5403686
1369847_at 5.7984953 5.6293187 5.879275 6.082201 5.557068 5.8422995 5.5479994 5.737374 5.9833045 5.782952 5.6763206 5.999201
1369848_at 3.616692 3.4833035 3.5960038 3.6546564 3.5072381 3.5820055 3.6641116 3.5601594 3.5645976 3.6366832 3.6045651 3.7014446
1369849_at 5.2408266 5.394001 5.0766106 5.1501875 5.24774 5.2091537 5.2393703 5.0416355 5.220387 5.3264594 5.3038177 5.182378
1369850_at 5.823461 5.77271 5.8255024 5.8174443 5.8479896 5.7609034 5.747696 5.7015753 5.6637287 6.282225 6.1210546 6.148517
1369851_at 7.3481073 7.4641614 7.40568 7.5915356 7.23378 7.322487 7.3319893 7.4061933 7.2557425 7.3338447 7.3365827 7.4302316
1369852_at 12.075174 12.107106 11.919428 11.923914 12.0360985 12.00243 11.879348 11.866201 11.896047 12.250291 12.099531 11.919285
1369853_at 4.8926125 4.978968 5.007266 5.146938 4.9270086 5.084965 5.1291676 4.85437 5.2153296 4.7913413 5.021487 5.0500746
1369854_a_at 7.459355 8.230201 8.226289 7.8253913 8.161619 8.126744 7.910726 8.357822 7.985259 8.069679 8.105148 7.5573688
1369855_at 3.6560128 3.5806203 3.7127628 3.6571877 3.646039 3.660072 3.6281712 3.6470554 3.6967523 3.6603153 3.5614762 3.9790077
1369856_at 4.8708115 4.7237225 4.8222313 4.9394946 4.873143 4.750778 4.681714 4.800503 4.851569 4.7432737 4.8736362 4.9073114
1369857_a_at 5.9857583 6.089872 5.8957076 6.029762 5.757457 5.910783 5.7192035 5.907366 6.306957 6.0937676 5.9942317 6.2613316
1369858_at 4.865754 4.786853 4.9597707 5.1864343 5.1203256 4.9200015 5.413423 5.210118 5.222823 4.887158 5.06538 5.0807543
1369859_at 4.542178 4.2926674 4.092025 4.264247 4.229714 4.3387604 4.231703 4.200013 4.3495483 4.0825825 4.3247375 4.4823914
1369860_a_at 4.8222237 4.816202 4.796709 4.83072 4.869009 4.971341 4.8064594 4.8197327 4.963501 4.807337 5.1030207 4.905163
1369861_at 4.855986 4.567312 4.5554857 5.274817 4.8689003 4.770865 4.9579425 4.852339 4.947123 4.4527187 4.656968 4.89028
1369862_at 4.2806683 4.344453 4.309992 4.3415685 4.292058 4.335795 4.1389437 4.3700185 4.4767866 4.3419666 4.2442536 4.3701015
1369863_at 8.332113 8.592631 8.129438 9.189713 8.652674 8.4265175 9.082246 8.504487 8.7685375 9.131165 8.34247 8.754129
1369864_a_at 10.335065 9.857038 9.933542 11.058536 10.371273 8.799158 8.899451 9.669987 9.333095 10.060084 10.696969 10.101898
1369865_at 4.197337 4.3613014 4.1692247 4.258591 4.1573877 4.2571535 4.287329 4.2358413 4.3260446 4.3074913 4.2210064 4.382328
1369866_at 4.57795 4.5340385 4.3520164 4.3679457 4.468899 4.433202 4.3075123 4.362646 4.522572 4.398308 4.3815556 4.564176
1369867_at 5.995805 6.150427 5.581178 5.8168173 6.748221 5.436081 5.2110643 5.7526712 5.860681 5.7314854 5.6721945 6.0155463
1369868_at 9.805489 10.006933 10.1103735 9.9575 10.101979 10.165235 9.952115 10.067425 9.987634 9.961407 10.235087 9.617659
1369869_at 3.8827124 3.91037 4.096928 3.9328318 3.8637226 3.8098767 3.8911054 4.097206 4.003703 3.8482766 4.074342 4.131372
1369870_at 7.1767635 7.2582507 7.397012 7.4085436 7.226187 7.485853 7.468908 7.344204 7.2756295 7.6673207 7.327953 7.2574162
1369871_at 3.6686382 3.6254783 3.6865194 3.8158715 3.6257262 3.7846892 3.65667 3.809653 3.8631465 3.5201457 3.6552362 3.581906
1369872_a_at 4.4309464 4.3013253 4.3168535 4.1559334 4.100621 4.4634056 4.1723747 4.2635164 4.1994233 4.2128353 4.3783097 4.508367
1369873_at 4.6108994 4.7764015 4.4921713 4.6585445 4.5219164 4.79788 4.5716896 4.4886646 4.9324126 4.4178886 4.4467654 4.5516405
1369874_at 5.169441 5.420583 5.3491354 5.5211034 5.3862305 5.2387 5.697248 5.3116865 5.4772835 5.12619 5.307332 5.307137
1369875_at 5.100049 4.8659096 4.9788084 4.938428 5.0107393 4.8780117 4.962391 4.910453 4.9636364 4.944686 5.0227337 5.2878714
1369876_at 3.9166293 3.6252272 3.7730901 3.7497144 3.6545236 3.8001723 3.7489796 3.7574017 3.6725535 3.8472674 3.7200718 4.006523
1369877_at 4.8106933 4.723257 4.789569 4.5742493 4.5450463 4.7250595 4.998176 4.6120396 5.0758877 4.701067 4.756276 4.905631
1369878_at 4.171826 4.319125 4.211199 4.5639215 4.3924947 4.1875124 4.113671 4.367733 4.6139126 4.440733 4.2539907 4.214144
1369879_a_at 12.707592 12.786976 12.791369 12.751005 12.797338 12.858338 12.846542 12.8826065 12.618567 12.895983 12.859779 12.780872
1369880_at 4.462032 4.2483044 4.173766 4.208824 4.2020106 4.247308 4.3385453 4.2080283 4.440112 4.234209 4.246244 4.439638
1369881_at 4.2758436 4.6620216 4.6400156 4.4676704 4.4898567 4.785039 4.748023 4.5550094 4.6796618 4.465846 4.8960266 4.704316
1369882_at 4.3269334 4.6769147 4.5076294 4.3798294 4.5651135 4.39587 4.353656 4.544507 4.3212266 4.668123 4.5923834 4.5145206
1369883_at 3.8104703 3.8085892 3.5888133 3.919475 3.758618 3.666869 4.0538855 3.9241738 3.77509 3.7816494 3.7474124 3.8336463
1369884_at 4.7555237 4.5955067 4.762218 4.8540583 4.8512387 4.8167334 4.864547 4.880178 5.059838 4.756613 4.6676707 5.290676
1369885_at 5.2822165 5.3632126 5.4556103 5.620832 5.65471 5.3576684 5.7109857 5.4687777 5.9964185 5.339936 5.458967 5.5522575
1369886_a_at 6.4718184 6.368688 6.3209257 6.055337 6.196952 5.9990206 6.093723 6.408159 5.6497293 6.072147 5.845724 6.3351316
1369887_at 4.559498 4.2260437 4.3231144 4.3107424 4.4164467 4.3441267 4.4725704 4.190602 4.393297 4.4701543 4.401704 4.458602
1369888_at 4.099873 4.1713777 4.192128 4.215624 4.4662523 4.2048273 4.225185 4.1707006 4.071239 4.2978 4.2758656 4.4161224
1369889_at 4.194022 4.229973 4.3294277 4.0391397 4.204878 4.381668 4.0930805 4.22893 4.4105453 4.2383633 4.090267 4.317374
1369890_at 3.1555662 3.1837807 3.2392204 3.266435 3.2356768 3.139006 3.192506 3.0738459 3.183128 3.2220292 3.2627835 3.18941
1369891_at 5.104132 4.982875 5.162235 5.0943403 4.9727025 5.0244274 4.837513 5.0652947 4.9760814 5.176368 5.1064525 5.1894298
1369892_at 3.3822799 3.3282783 3.3549247 3.4022515 3.323341 3.4757116 3.3291247 3.5611188 3.4561622 3.4567502 3.5323203 3.4315138
1369893_at 4.6120396 4.716585 4.642422 4.6306853 4.6884274 4.6263914 4.6582456 4.5606813 4.714238 4.9102216 4.6950126 4.894479
1369894_at 3.3167295 3.128874 3.087634 3.3055787 3.1411982 3.136415 3.1815276 3.1496058 3.2009008 3.1782532 3.2137475 3.3404531
1369895_s_at 6.552124 6.141817 6.3238935 6.194999 6.2524405 6.3492956 6.261297 6.248226 6.617914 6.264357 6.3218303 6.3846903
1369896_s_at 7.5007005 7.24842 7.60172 7.1109524 7.220944 7.2465453 6.956703 7.204759 6.9395366 7.3660684 7.507455 7.3658257
1369897_s_at 12.279529 12.215837 12.263383 12.146227 12.31499 12.326685 12.177197 12.19306 12.029728 12.299091 12.337073 12.280849
1369898_a_at 5.0352197 4.65976 4.8999004 4.940954 4.87254 4.8766575 4.9227505 4.883215 4.6980934 5.0262527 4.8258314 4.9559517
1369899_s_at 6.08811 6.148997 6.00073 6.1289263 6.1590157 5.9845037 5.9380503 6.0677996 6.0105534 5.939682 5.908347 6.2040277
1369900_at 4.026766 3.921055 3.871154 3.8566146 4.0053244 3.9795125 4.045127 3.819339 3.8938158 3.989098 3.9086387 3.911797
1369901_at 4.449365 4.448724 4.514381 4.6135893 4.345214 4.5808573 4.4850864 4.2609997 4.588934 4.450151 4.4992476 4.9028606
1369902_at 7.2318153 7.5386343 7.338431 7.3802805 7.2430987 7.2363834 7.168998 7.35575 7.325215 7.354785 7.070042 6.8110332
1369903_at 4.250264 4.3550577 4.576457 4.9042597 4.298101 4.1347995 4.572427 4.394824 4.872549 4.227839 4.3508177 4.4270267
1369904_at 5.1601744 5.1494 5.2407823 5.065425 5.0509663 5.1954803 5.0876107 5.4482546 5.193239 5.0059547 5.0165544 5.1190386
1369905_at 3.8329973 3.7340865 3.67315 3.7205892 3.6379414 3.7416763 3.705407 3.6363204 3.82926 3.7557929 3.676206 3.887389
1369906_s_at 12.06806 11.945146 11.720732 11.759631 11.957493 11.799574 11.975801 12.029441 11.512592 11.976227 12.073899 12.008756
1369907_at 5.600894 5.572027 5.463829 5.6311903 5.620523 5.5003295 5.5131807 5.5586734 5.7988534 5.6822467 5.677884 5.871334
1369908_at 3.7514603 3.825843 3.7739065 3.913266 3.8447192 3.8596306 3.7365096 3.8459072 3.7979283 3.8207567 3.765835 3.819599
1369909_s_at 11.377504 11.562909 11.413087 11.104749 11.4261465 11.355725 11.020314 11.201714 11.17257 11.227565 11.473021 11.568893
1369910_at 3.995094 3.8586018 4.0594277 4.16182 3.8376808 3.9566221 3.9711194 3.8316517 3.9005933 3.887812 3.874497 4.0075035
1369911_at 4.931834 5.075878 5.155893 5.1572857 5.338824 5.080626 5.1406617 5.0466833 4.9877706 5.025512 5.140844 5.24416
1369912_at 5.2568054 5.9729304 6.102772 5.9161735 5.953241 5.8108354 5.731687 5.995029 6.012497 5.9210296 5.9777975 5.72078
1369913_at 4.480713 4.881389 4.485242 4.6864176 4.4364157 4.765232 4.609804 4.439564 4.8534846 4.6277704 4.7169943 4.75406
1369914_at 3.9368298 3.8566952 3.967802 3.9516962 3.7977896 3.9567535 3.9034724 4.148531 3.9600952 3.9834526 3.8017683 3.9276986
1369915_at 7.128235 6.959703 6.933338 7.0118895 7.0189633 6.8478856 6.8365307 6.8436403 7.042749 6.9717193 6.838102 6.875632
1369916_at 5.1604195 5.1282697 5.2760324 5.166799 5.2255297 5.2261443 5.0179234 5.0290027 5.207465 5.2551694 5.196794 5.280076
1369917_at 5.20609 5.202587 5.300045 5.182662 5.263727 5.268075 5.262252 5.268963 5.1536613 5.3519554 5.1635456 5.260323
1369918_at 3.9404812 3.9338791 4.0478654 3.9940982 3.842921 4.0626163 4.111429 3.9144313 4.1560163 3.9416094 3.9452562 4.1468287
1369919_at 4.828416 4.928874 4.877923 4.980886 4.9678717 5.0179725 5.0672035 4.954052 5.159974 5.163826 5.184425 5.004087
1369920_at 4.7785425 4.745455 4.97069 4.8958945 4.8255057 4.7098136 4.740377 4.8235745 4.624571 4.7961216 4.7167664 5.0499115
1369921_at 6.2464657 6.5867114 6.789293 6.321859 7.0431623 7.2835937 7.050306 6.3127427 6.659355 7.1051755 7.01578 7.4966116
1369922_at 8.743033 9.069031 8.899761 8.935229 8.920373 9.021159 8.848995 9.04934 8.945799 9.366428 9.102978 9.058889
1369923_at 5.463197 5.479208 5.4651265 5.400243 5.4946003 5.4886928 5.4559917 5.43552 5.5387683 5.3872724 5.520569 5.8519726
1369924_at 5.722967 5.3025026 5.5469904 5.4867196 5.2870083 5.3149376 5.0636334 5.314905 5.443283 5.5125456 5.419691 5.5126457
1369925_at 3.9716806 3.8158448 3.860937 3.812596 3.8975542 3.9112098 3.8418913 3.7346451 3.8268282 3.8552709 3.9246857 3.981376
1369926_at 7.80382 7.920406 7.89204 7.840535 7.474651 7.798141 7.8249 7.9706407 7.7895374 8.033594 7.912397 7.815288
1369927_at 11.172859 10.994569 11.194936 11.045119 11.306631 11.189186 11.39933 11.330362 10.973474 11.596265 11.426547 11.473576
1369928_at 3.6323657 3.618279 3.6283014 3.704502 3.5479124 3.665133 3.6295204 3.5282052 3.7182877 3.6078598 3.5237834 3.8140762
1369929_at 11.474358 11.434856 11.320067 11.241893 11.279065 11.3354 11.314924 11.260906 11.115339 11.441738 11.494271 11.32175
1369930_at 11.342065 11.032338 11.258727 10.7642765 11.233649 11.101006 11.223771 11.037941 10.898991 11.436618 11.355344 11.300255
1369931_at 7.211308 7.190373 7.326511 7.017698 7.0426593 7.1356783 7.128771 7.074617 7.010493 7.1519213 7.309758 7.0265183
1369932_a_at 9.809878 9.75373 9.809643 9.617032 9.737086 9.977368 9.611514 9.703248 9.5966425 9.813873 9.803202 9.830093
1369933_at 11.184971 11.071922 11.259771 10.881395 11.105027 11.293842 11.2110815 11.100116 10.881807 11.446981 11.3422575 11.249792
1369934_at 11.978817 11.66247 11.623416 11.5062 11.657372 11.837215 11.551901 11.691788 11.7351055 11.878147 11.9072695 11.899798
1369935_at 8.170312 7.890282 8.083616 7.706547 8.057748 7.9520235 7.8281713 7.9893084 7.797336 8.1571455 8.034159 8.068426
1369936_at 10.798793 10.750296 10.567654 10.299501 10.576879 10.708059 10.487518 10.792012 10.61982 10.789815 10.718322 10.65029
1369937_at 10.816064 10.476385 10.467872 10.176514 10.576393 10.696727 10.461558 10.549362 10.444599 10.679034 10.559548 10.622018
1369938_at 7.024549 6.553628 6.977533 6.695034 6.7501087 6.843884 7.0022798 6.6350822 6.40826 6.76607 6.8738313 6.788418
1369939_at 11.896177 11.761682 11.90992 11.650623 11.960686 11.928846 11.859158 11.895468 11.67625 11.98864 11.97523 11.948442
1369940_at 10.118395 9.871265 9.66035 9.845197 9.926753 9.97288 9.7858715 9.981382 9.690834 10.08652 10.127262 9.983583
1369941_at 10.870606 10.856746 10.941224 10.73552 10.886478 11.051311 10.708703 10.661423 10.818533 11.409754 11.224795 11.064612
1369942_at 9.288277 9.427768 9.434963 9.160796 9.377971 9.395566 9.54455 9.313294 9.312609 9.372082 9.333304 9.107284
1369943_at 10.011966 10.058574 10.13805 9.842192 9.930525 10.191038 10.062762 9.709258 9.628759 10.200465 10.027965 9.775268
1369944_at 8.99473 8.901535 9.146137 8.809345 9.07045 8.969837 8.8017645 8.934351 8.64638 8.764813 8.813123 8.3978815
1369945_at 4.811897 4.592832 4.3960915 4.707684 4.8931475 4.58301 4.476351 4.43532 4.708458 4.8182573 4.622653 4.81674
1369946_at 6.1406775 6.16933 6.165717 6.0356436 6.0791974 6.3673644 6.035771 6.029612 6.025776 6.3992214 6.3413787 5.8893366
1369947_at 5.8018856 5.5791507 5.179228 5.860917 5.6052904 5.965598 5.604526 5.438433 5.476125 5.985893 5.731647 5.8588705
1369948_at 7.7324924 7.8893676 7.482786 7.645235 7.6063414 7.6154075 7.6947856 7.590373 8.222339 7.7827826 7.736113 7.7851057
1369949_at 7.12568 7.0755167 7.1319947 7.0344477 7.005174 6.879416 6.8153243 6.8782663 6.958114 6.9300747 6.803728 6.8362417
1369950_at 9.323467 9.058508 9.308486 8.983001 9.293104 9.252073 9.209785 9.115841 9.13022 9.453789 9.440391 9.23527
1369951_at 3.9242668 4.031726 3.9447782 3.9074764 3.9316752 3.8774867 3.9699159 3.9518218 3.9858062 3.8760967 3.9610546 4.0008116
1369952_at 11.857325 11.806031 12.018555 11.848457 11.940472 12.007771 11.784823 11.888758 11.814619 12.1227 12.066021 11.842005
1369953_a_at 4.4017158 4.2698674 4.576457 4.362224 4.3000135 4.367148 4.4588866 4.281618 4.3853793 4.28308 4.5116453 4.214739
1369954_at 12.820006 12.590338 12.489131 12.657054 12.672763 12.697347 12.737434 12.565776 12.57967 12.985453 12.834545 12.639079
1369955_at 6.4559155 6.372428 6.3832126 6.399097 6.221996 6.1987925 6.193491 6.333859 6.141259 6.2381263 6.019093 6.329171
1369956_at 9.003427 8.895308 8.6669855 8.709923 8.799722 8.658639 8.641992 8.645906 8.492596 8.871187 8.997888 8.8530445
1369957_at 5.35787 5.4166155 5.809774 5.146938 5.1904173 5.575468 5.8272233 5.031648 5.4802656 5.7376037 5.742099 5.9768243
1369958_at 8.06526 8.129564 8.272303 7.7500286 8.265501 8.3163185 7.7114058 8.041805 7.6610875 8.321173 8.192352 7.8464813
1369959_at 12.053275 11.964903 11.924477 11.577285 11.759236 12.059277 11.831065 12.075933 11.939316 11.996456 11.776286 12.058726
1369960_at 10.060092 9.816315 9.910309 9.947477 9.914666 9.798901 9.769546 9.974942 9.72457 10.097756 9.803192 10.005123
1369961_at 8.616009 8.5180435 8.596426 8.48662 8.598187 8.562036 8.482327 8.553432 8.558425 8.918434 8.555803 8.793905
1369962_at 8.309925 8.260147 8.577244 8.244846 8.251688 8.52664 8.453964 8.388488 8.356807 8.332155 8.543785 8.128212
1369963_at 4.7664413 4.7096643 4.4516687 4.4783287 4.7186975 4.692442 4.5911007 4.6541405 4.3863173 4.9820166 4.658372 4.9130545
1369964_at 6.5873175 5.9649563 6.6154284 5.910271 5.831047 5.974495 6.2567644 6.132388 6.2619452 6.2108293 6.1058793 6.5086746
1369965_at 7.886182 8.046795 7.77643 7.8498917 7.888744 7.908692 7.841156 7.7173038 7.6956115 7.6709676 7.842889 7.7025647
1369966_a_at 11.932236 11.75342 11.691626 11.697277 11.750509 11.876658 11.760383 11.717573 11.801243 11.954957 11.966041 11.764708
1369967_at 8.7139 8.428114 8.536649 8.241225 8.522878 8.571457 8.403795 8.493738 8.338748 8.653323 8.722688 8.376193
1369968_at 5.9123287 5.9130454 5.4262075 5.747368 5.9024134 5.5560327 5.655033 5.968195 5.4384427 6.0283704 6.0418563 5.561697
1369969_at 9.074042 9.226577 9.428019 8.939118 9.461038 9.30435 9.373471 9.221421 9.184065 9.175566 9.241954 9.146272
1369970_at 10.43633 10.132216 9.923715 9.864197 10.167934 10.030026 9.95678 9.918699 9.858854 10.299612 10.121019 10.102116
1369971_a_at 8.231581 8.149795 8.25299 7.98325 8.122946 8.109165 7.796123 8.0132675 7.783863 7.8915024 7.9886875 7.355723
1369972_at 6.9404135 6.416867 6.4017735 6.3316007 6.431191 6.4289503 6.088859 6.0019584 6.47366 6.3434157 6.3875246 6.2642326
1369973_at 10.784902 10.753566 11.009048 10.481485 11.019518 10.919037 10.820553 10.770605 10.557686 10.752172 10.83357 10.911136
1369974_at 7.298694 7.4870987 7.56433 7.372513 7.337423 7.6400466 7.6379337 7.303018 7.4752326 7.0906663 7.334252 7.105988
1369975_at 8.034176 7.924598 7.7781663 7.625587 7.8978925 7.864561 7.848909 7.8621354 7.708597 8.078501 7.818752 7.964239
1369976_at 9.863722 9.515619 9.916223 9.204743 9.55804 9.819735 9.511255 9.594416 9.452801 9.737146 9.659782 9.419384
1369977_at 4.0891104 4.1443033 4.010907 3.9457433 4.099002 4.1210947 3.9632115 4.0824046 4.144533 4.2524757 4.0222445 4.3819494
1369978_at 7.493954 7.1860204 7.3876195 7.2325006 7.228014 7.296988 7.36091 7.249661 7.110996 7.3749795 7.379991 7.389886
1369979_at 8.601252 8.712813 8.614525 8.199236 8.712347 8.659854 8.498479 8.525793 8.379059 8.662106 8.5591755 8.481148
1369980_s_at 9.152728 9.165638 9.110916 9.051418 9.119549 9.21581 9.244466 9.1820965 8.986106 9.164017 9.22225 9.030137
1369981_at 8.072344 8.174986 8.026739 7.875085 7.8823524 7.9367337 8.076714 7.7553787 7.8952036 8.344364 7.9661064 8.11593
1369982_at 9.08764 9.200199 9.063117 9.080949 9.274767 9.314443 9.116765 9.2715645 8.802951 9.446181 9.353199 8.909565
1369983_at 8.133878 7.701938 7.708016 7.754566 7.722041 7.536179 7.8351097 7.5008435 7.5897512 8.054179 7.6748137 7.807189
1369984_at 9.10855 8.894133 8.765039 8.610419 8.880113 8.894026 8.772629 8.754715 8.581053 9.169722 8.912873 8.977582
1369985_at 5.5340114 5.3838186 5.857348 5.4073563 5.380291 5.5267005 5.4357853 5.492809 5.770205 5.6291203 5.7048564 5.928067
1369986_at 11.857791 11.796969 11.6540365 11.4086895 11.666274 11.833291 11.681429 11.631378 11.555377 11.792827 11.627347 11.44231
1369987_at 5.265776 5.176656 5.0463877 5.2609186 5.1202674 5.060054 5.069168 5.0033484 5.1402283 5.158371 5.4031143 5.3516483
1369988_at 5.9303246 5.96537 5.9628234 6.0745077 5.78753 6.0472136 5.977903 5.908682 6.0839734 6.055173 5.906749 6.22739
1369989_at 9.321335 8.948298 9.100379 8.902774 9.195324 9.212319 9.031922 9.091523 8.958747 9.293998 8.851098 9.041895
1369990_at 10.261637 9.868812 9.9279 9.9288845 10.042046 9.966807 10.014433 9.991779 9.8842745 10.288421 10.201901 10.201838
1369991_at 9.905174 9.644438 9.822207 9.43485 9.804604 9.87092 9.717225 9.715971 9.6762085 9.881369 9.890789 9.712001
1369992_at 8.752321 8.544953 8.63558 8.277803 8.628732 8.718898 8.416633 8.49785 8.379905 8.797272 8.831095 8.39723
1369993_at 6.7966857 6.734301 6.492307 6.6312656 6.5479174 6.662634 6.681295 6.356743 6.507349 6.565022 6.4722624 6.4069858
1369994_at 7.352368 7.3184285 7.395034 7.305108 7.2522182 7.089722 7.0833936 7.117678 7.0994415 7.538952 7.376341 7.3320584
1369995_at 8.590709 8.37842 8.543 8.108544 8.3442545 8.409909 8.238837 8.356167 8.253264 8.566257 8.369425 8.489086
1369996_at 8.325556 7.5842996 7.6288314 7.5785923 7.749295 7.683886 7.81879 7.8189993 7.659538 8.075598 7.9811115 7.9639316
1369997_at 8.902041 8.871291 8.972167 8.651547 8.841246 8.952025 8.791471 8.771976 8.709172 8.833943 8.833408 8.7149
1369998_at 8.865793 8.917092 9.006397 8.694371 8.966335 9.106435 8.784159 9.007517 8.739577 8.839606 9.002365 8.523628
1369999_a_at 4.5515733 4.345112 4.3100395 4.7336636 4.300579 4.392831 4.730583 4.5767508 4.693136 4.682519 4.652413 4.8012047
1370000_at 9.341023 9.219753 9.037886 9.24434 9.363442 9.032667 8.950054 8.881318 9.096609 9.271936 9.357815 9.327288
1370001_at 9.43946 9.303526 9.456297 9.055613 9.391902 9.320195 9.287318 9.366998 9.182967 9.304566 9.365437 9.285863
1370002_at 8.2110195 8.101128 8.212765 7.8969526 8.224183 8.10035 7.991778 8.121323 8.079274 8.174476 8.178157 7.8902297
1370003_at 12.21468 12.098125 12.100407 12.071516 12.161432 12.18175 12.179144 12.11784 12.15784 12.258346 12.151969 12.171492
1370004_at 9.199794 8.901536 8.896175 8.604944 8.809735 8.939229 8.839441 8.651469 8.714659 8.9074 8.648644 8.763272
1370005_at 9.823407 9.79879 9.714579 9.331106 9.700306 9.87815 10.04097 9.926729 9.91788 9.755635 9.709809 9.54613
1370006_at 11.149645 10.88308 10.9162855 10.841847 11.0123825 10.883221 10.90697 10.806114 10.871198 11.113161 10.919954 11.022715
1370007_at 11.325257 11.121912 10.718299 10.861694 10.89629 11.431732 11.043385 11.107229 11.324434 11.156681 10.993893 10.930878
1370008_at 5.3627086 5.590292 5.514176 5.6713233 5.4929876 5.365477 5.470015 5.6383643 5.4914417 5.5871997 5.4936914 5.618754
1370009_at 14.129328 14.12827 14.178879 14.196526 14.169465 14.173951 14.199607 14.173951 14.025514 14.086338 14.106376 14.053771
1370010_at 12.530939 12.418591 12.387565 12.264716 12.376923 12.362795 12.154345 12.351496 12.197828 12.416528 12.383484 12.297689
1370011_at 5.764247 5.961483 5.9168477 6.128401 5.805416 5.892289 5.9752994 5.9059124 6.0234933 5.837548 6.017586 5.9732237
1370012_at 6.09624 6.253598 5.9137564 6.365067 5.970943 6.107094 6.199021 6.1422 6.0520363 5.8581276 5.926414 6.136793
1370013_at 3.603678 3.5609596 3.5695086 3.6580606 3.529009 3.4891596 3.6418543 3.482036 3.5687902 3.5056527 3.4234807 3.6548877
1370014_at 8.307361 8.220526 8.32434 7.7793365 8.136607 8.0925455 8.052882 8.16544 8.033295 8.130956 8.020423 7.8797145
1370015_at 8.242906 7.875556 8.030018 7.941333 8.0062275 8.005966 7.939438 7.9548616 8.144436 8.074324 8.020423 7.9488487
1370016_at 3.8467858 3.7720983 3.7974498 3.975432 3.845692 3.8513243 3.8861625 3.6990755 4.0512366 3.807482 3.7828171 4.078065
1370017_at 8.107777 8.044096 8.106684 8.015525 7.792301 8.228669 8.13479 7.8535395 8.067495 8.105049 8.1457405 8.02837
1370018_at 4.5323195 4.5489464 4.4827094 4.4128485 4.5257783 4.407063 4.4046555 4.4548526 4.6109715 4.3985806 4.424636 4.797241
1370019_at 13.201818 13.032967 12.995602 12.968089 13.152826 12.764262 12.807655 13.110809 12.97044 12.928217 13.154345 13.164088
1370020_at 9.929421 9.765943 9.820935 10.136603 10.346703 10.129959 9.423097 10.02792 9.786546 9.981824 10.305904 9.860152
1370021_at 3.7315776 3.9368727 3.6703668 3.6237755 3.5511997 3.7231486 3.7687888 3.5883467 3.7114413 3.68695 3.562098 3.7309587
1370022_at 4.1117744 3.9580572 4.146845 3.9866276 4.131284 4.09814 4.0428543 3.889022 3.9624848 4.2392673 4.0547447 4.203368
1370023_at 6.61579 6.5914083 6.352741 6.612232 6.555891 6.218429 6.0289483 6.2130075 6.1486473 6.4415007 6.496484 6.331269
1370024_at 10.651459 10.413381 10.0227 10.371874 9.330184 10.206164 8.825948 10.491293 10.220212 10.217829 9.6998 10.323807
1370025_at 7.6998997 7.5016446 7.425646 7.3997436 7.5613275 7.540427 7.444685 7.296109 7.4540844 7.695525 7.4699626 7.459505
1370026_at 6.7600484 6.6505775 6.643133 6.702779 6.5657415 6.5486116 6.405831 6.4819436 6.43781 6.9549937 7.1238675 6.8125377
1370027_a_at 14.270399 14.175498 14.304781 14.269792 14.181105 14.282516 14.278059 14.292588 14.142713 14.204224 14.181105 14.204224
1370028_at 4.51134 4.2097282 4.3317547 4.544607 4.4694996 4.4250646 4.447994 4.292632 4.5114913 4.677369 4.428364 4.800255
1370029_at 9.29617 9.089822 9.178876 8.881152 9.129558 9.212626 8.875373 9.11354 8.915997 9.190615 9.120281 9.077026
1370030_at 10.316705 10.459926 10.3350725 9.563949 10.09755 10.143262 9.860685 10.024834 9.83408 10.806211 10.31857 10.57468
1370031_at 7.881308 7.785723 7.839075 7.630573 7.700458 7.662098 7.5894985 7.5201273 7.6192374 7.83002 7.60613 7.7125287
1370032_at 7.1610327 7.7542706 7.6721334 7.5127153 7.3764334 7.402456 7.3272614 7.6772304 7.472828 7.794022 7.8135757 7.468612
1370033_at 4.011297 3.9410932 3.9203959 3.972627 3.9534645 3.9214 3.9098868 4.086829 4.0221767 3.9756823 4.143386 4.050826
1370034_at 5.2342305 5.163382 4.804123 4.7289095 4.794406 4.8925276 4.9968233 4.952977 5.6663113 5.0719237 4.9229684 4.75612
1370035_at 8.295567 8.315126 8.422022 8.313417 8.509004 8.458536 8.190032 8.486317 8.317678 8.509711 8.723101 8.573223
1370036_at 9.974084 9.76139 9.753521 9.722182 9.976599 9.597976 9.877586 9.858208 9.494625 9.579398 9.648664 9.495132
1370037_at 4.0082436 4.0114946 4.069575 4.0395684 3.9954782 3.8627179 4.072368 3.9799097 4.055608 4.07675 3.9983435 4.4729934
1370038_at 6.797376 6.494242 6.3875933 6.7054625 6.6736465 6.540704 6.35793 6.6422772 6.3743396 6.5256453 6.580912 6.809618
1370039_at 6.511025 6.596297 6.651899 6.6450896 6.536233 6.6476383 6.346138 6.647444 6.5825996 6.575807 6.581055 6.621601
1370040_at 7.1267896 6.833723 7.006886 6.937915 7.1331034 6.8725896 7.0308833 7.081512 7.011237 7.1752715 6.982451 7.154441
1370041_at 3.6324985 3.5188737 3.5377793 3.52576 3.6056647 3.7065744 3.6015189 3.5677357 3.692342 3.675097 3.6211 3.7293668
1370042_at 3.923428 3.6782768 3.8504646 4.0372047 3.827057 3.9545803 3.8297396 3.8294277 3.9600036 3.7203305 3.8266373 4.1285524
1370043_at 9.323249 9.173994 9.733083 9.233296 9.486762 9.621717 9.372799 9.233662 9.086965 9.461551 9.02553 8.765297
1370044_at 7.2057242 6.6753306 6.5116835 6.4813304 6.664651 6.576418 6.6923223 6.371822 6.2747374 6.6730137 6.356569 6.584919
1370045_at 8.793849 8.563175 8.654158 8.517692 8.6053505 8.591775 8.857163 8.775714 8.474379 9.019296 8.829888 9.224107
1370046_at 5.636875 6.1140876 5.7933807 5.7970357 5.835297 5.7600656 6.4100394 6.327769 6.0447416 6.389418 6.1153316 6.3860927
1370047_at 8.998552 9.354142 9.405261 8.98573 9.371897 9.450225 9.286096 9.428265 9.28437 9.528411 9.312225 9.167478
1370048_at 4.712859 4.3953743 4.441284 4.599283 4.4206524 4.6156774 4.403784 4.4521594 4.604854 4.4106274 4.7607203 4.6368165
1370049_at 6.542383 5.8668284 5.7468166 6.111478 6.2123394 5.9973845 6.0277386 5.963733 5.82598 6.340641 6.1232715 5.9000382
1370050_at 8.215927 8.166576 8.271626 8.181213 8.104675 8.14205 7.856207 7.941989 7.9983983 8.204976 8.088282 7.8661156
1370051_at 5.2965345 4.9495044 5.108099 4.914837 4.910697 5.22593 4.8932333 4.9570856 5.139048 5.20191 4.8132586 5.443066
1370052_at 5.0518465 5.0002894 5.1982336 4.9425592 5.249584 5.121128 5.2154083 4.5892587 4.804986 5.071009 4.9953966 4.568592
1370053_at 3.5376098 3.8751802 3.6845882 3.7517643 3.5795474 3.72829 3.5876892 3.7157497 3.5602672 3.7755022 3.694425 3.674868
1370054_at 8.176456 8.104668 8.025511 8.288002 8.13937 8.236376 8.326401 8.208576 8.275652 8.143154 8.631399 8.466621
1370055_at 6.4151936 6.532308 6.2532988 6.5569754 6.242572 6.2499766 6.1506996 6.293264 6.428536 6.366777 6.47196 6.641752
1370056_at 6.308475 7.345372 6.799516 6.23446 7.3571954 6.436257 6.8562994 6.1492467 6.6168303 6.431266 7.288772 6.716479
1370057_at 10.107258 9.981346 10.321305 9.915383 9.951535 10.729619 10.368444 10.289082 10.365501 9.784477 10.20423 9.58757
1370058_at 3.6340804 3.7030547 3.7631056 3.6066446 3.704205 3.7220283 3.532945 3.7874742 3.5975888 3.637195 3.7127347 3.634897
1370059_at 3.6055744 3.8775425 3.8383267 3.7531395 3.6678069 3.8774328 3.6685882 3.6301816 3.9345107 3.700416 3.8533242 4.1964636
1370060_at 9.940576 9.799444 9.878244 9.673751 9.802721 9.960008 9.774611 9.842599 9.686449 10.192051 9.902274 10.018229
1370061_at 5.582818 5.4653234 5.3625712 5.5141454 5.5150366 5.037578 5.422888 5.5322075 5.5411015 5.5734305 5.6316586 5.5827827
1370062_at 10.318441 10.205613 10.321592 9.87855 10.301063 10.323066 10.232314 10.220603 10.187153 10.523742 10.399085 10.293322
1370063_at 7.6818495 8.113052 7.9349275 7.5291247 7.9548 8.002398 7.5991173 7.979716 7.8773284 7.737082 7.6689663 7.6477222
1370064_at 7.999035 7.997217 7.8773146 7.919056 8.137842 7.886859 7.777961 8.205064 7.5146847 8.026097 7.6323667 7.8284006
1370065_at 13.7314625 13.78256 13.740651 13.78562 13.816778 13.799796 13.709055 13.782747 13.773315 13.7671175 13.794249 13.742377
1370066_at 8.414635 8.074613 8.137823 8.08124 8.251026 8.075616 8.242214 7.924272 8.099283 8.238934 8.292101 8.102695
1370067_at 9.28613 9.602814 9.05529 9.126115 9.694609 9.701933 10.374904 9.55395 9.2748 10.56551 10.932473 9.553822
1370068_at 4.8373 4.8204474 4.7478333 4.9091015 4.9246874 4.8923326 4.9669456 4.3863115 4.6993675 4.585122 4.5506363 4.9150834
1370069_at 5.373193 5.4301043 5.456831 5.530224 5.6252403 5.4627934 5.564316 5.449807 5.6289206 5.1500854 5.172697 5.3254433
1370070_at 7.318578 7.2332964 7.315788 7.254792 7.1987333 7.15184 7.1080394 7.252581 7.0951705 7.3727884 7.334458 7.329113
1370071_at 5.7614036 6.099633 5.9665127 5.956478 6.164785 6.107411 6.1000285 5.9870014 5.7069926 6.0554576 5.9725575 6.1381865
1370072_at 4.537543 5.2839346 4.9332857 4.8056374 4.9209065 5.0108976 5.363659 4.899773 4.678967 6.780662 4.766747 5.4490666
1370073_at 10.917099 10.564969 10.5886545 10.482383 10.65817 10.719559 10.483229 10.650486 10.623963 10.878533 10.527569 10.755718
1370074_at 5.9938188 5.903446 5.912975 5.9632874 5.858051 5.8528023 5.817462 5.7633142 5.971685 5.869416 5.7750616 5.865331
1370075_at 9.278022 9.238539 9.342636 9.571412 9.084472 9.106337 9.476213 8.904239 9.065898 9.7588215 9.346107 9.041939
1370076_at 3.762665 3.7570577 3.6986125 4.134745 3.7236838 3.8131566 3.71829 3.740636 3.9014387 3.7512078 3.696471 3.8701525
1370077_at 5.953648 6.0458527 5.9270916 5.9708385 5.804498 5.824863 5.764056 5.799837 6.0726147 5.9132776 5.985932 5.8816533
1370078_at 6.0314245 6.0439153 6.1337957 6.0301065 6.0624485 5.927532 6.123754 6.427746 5.9234548 6.254489 6.398044 6.140285
1370079_at 5.0168176 4.849079 4.879327 4.7880955 4.793455 4.9038944 4.7768593 4.9453917 5.4442267 4.728093 4.922697 5.103889
1370080_at 8.388944 9.112567 8.178754 8.394869 8.709696 8.373166 8.546161 8.155371 8.34609 8.163689 8.623249 8.442647
1370081_a_at 7.3373637 7.967787 7.869306 7.6813188 7.9768505 7.8872457 7.527703 7.9513345 7.7328463 7.806825 7.6088185 7.1266403
1370082_at 6.6035275 6.575892 6.465894 6.4840574 6.5319405 6.52919 6.576844 6.606264 6.306715 6.613047 6.454681 6.2999625
1370083_at 4.3909335 4.239624 4.290919 4.404344 4.11515 4.4441257 4.2375193 4.255023 4.4770527 4.3215084 4.4561915 4.3408656
1370084_at 5.7640114 5.510846 6.243387 6.0213456 6.366878 6.181409 5.6069303 5.7245207 5.7327104 5.7582426 5.916569 5.663863
1370085_at 6.8060336 6.9172997 7.01616 6.7995286 6.7289314 6.666728 6.687199 6.728798 6.659243 7.028706 6.7802596 6.5793247
1370086_at 13.883366 13.900121 13.916317 13.846223 13.853265 13.942354 13.924456 13.883665 13.926382 13.889371 13.882702 13.847088
1370087_at 9.94516 9.666379 9.95079 9.782053 9.803422 9.928574 9.87097 9.889732 9.747507 10.079827 9.881569 9.753569
1370088_at 7.05981 6.6047997 6.7829413 6.6053505 7.0875025 6.904712 6.9389777 6.889928 6.447812 7.1760516 6.794211 6.7937584
1370089_at 3.961448 3.8294008 3.9334145 3.9110165 3.9010732 3.8945076 3.9108865 3.8865051 3.8124897 3.9031208 3.765835 4.1237593
1370090_at 4.920661 5.3971696 5.164974 5.1934085 4.905709 5.130562 5.0547247 5.1148777 5.026672 5.204313 5.172842 4.9180884
1370091_at 5.2822266 5.3143754 5.461719 5.6407022 5.276719 5.523968 5.559206 5.594517 5.8085694 5.4059033 5.4319744 5.6597757
1370092_at 4.5462093 4.540171 4.3955517 4.455513 4.4351354 4.2281747 4.432667 4.656847 4.617363 4.5337677 4.6879435 4.400779
1370093_at 4.0209293 4.0911493 4.1311374 4.264269 4.3753176 4.055397 4.1002703 3.9244008 4.2083406 3.9852514 3.877729 4.020203
1370094_at 4.4059095 4.464488 4.264888 4.4131765 4.3409214 4.3977213 4.333914 4.5584936 4.420076 4.262244 4.4550395 4.3636713
1370095_at 5.6253333 5.6102076 5.461719 5.750045 5.6574755 5.8031626 5.4385934 5.800331 5.617651 5.8217993 5.64208 5.888994
1370096_at 4.840133 4.9671335 4.9438725 4.936204 5.0342617 4.7889185 5.109356 4.9813857 4.9714894 5.006074 5.0658355 5.0474324
1370097_a_at 4.37527 4.3416553 4.4035892 4.26262 4.311343 4.3465214 4.360941 4.196951 4.1956635 4.177111 4.076894 4.4022307
1370098_at 9.94086 10.09331 9.896916 10.0149 10.179392 9.853002 9.78146 9.930548 9.884675 10.078181 9.8583555 10.19345
1370099_at 6.825377 6.8791456 6.9395204 6.7448874 7.081765 7.012735 7.0565786 6.9512806 7.0070763 6.986036 6.992145 6.988737
1370100_at 6.689805 6.6378717 6.608243 6.7984767 6.8155756 6.6684484 6.6086073 6.6063337 6.665326 6.9807687 6.7518826 6.808339
1370101_at 3.5461805 3.5514138 3.5614042 3.5727823 3.4883718 3.5574877 3.6349227 3.598554 3.5704665 3.5066159 3.5569506 3.7095222
1370102_at 6.870537 6.960264 6.6469436 6.959241 6.5339856 6.7733173 6.6674786 6.384373 6.9151087 7.0327725 6.882925 6.9538136
1370103_at 4.755494 4.685705 4.7445617 4.7045193 4.7742662 4.627144 4.767737 4.7223587 4.824637 4.800824 4.7619667 4.8674684
1370104_at 5.0639935 4.6292386 4.7450857 4.767744 4.7800074 4.831776 4.8029203 4.8695803 4.8414564 4.7802715 4.857697 4.9627624
1370105_at 4.9709263 5.079737 4.9812284 5.0562186 4.877458 5.1433725 4.8519177 5.0810413 4.918616 5.1236997 5.1629133 5.1483164
1370106_at 3.72575 3.698664 3.7928417 3.7470434 3.822174 3.6615472 3.8394854 3.6812696 3.72203 3.8123024 3.7114816 4.2594533
1370107_at 5.738572 5.74487 5.7958503 5.957413 5.700682 5.713657 5.6847706 5.657918 5.8886185 5.5006104 5.7832727 5.904271
1370108_a_at 6.8300204 7.0084968 7.373404 7.1112437 6.946977 7.227865 6.9887123 7.130536 7.3202558 6.818549 6.779386 6.850751
1370109_s_at 13.079669 13.1143055 13.080593 13.00107 13.091353 13.049846 12.992745 13.113503 12.889318 13.11378 13.034068 13.060413
1370110_at 4.541394 4.458839 4.404273 4.714753 4.709949 4.6485815 4.4389973 4.534192 4.620021 4.3778195 4.5546694 4.5220385
1370111_at 6.8573856 7.162215 6.757088 7.2002726 7.094173 6.2595596 7.622152 6.6794004 6.9307 6.725639 7.4473476 5.650709
1370112_at 8.598527 8.555475 8.686198 8.394161 8.803561 8.624329 8.570742 8.597683 8.673442 8.886565 8.758401 8.248354
1370113_at 6.16827 6.113198 6.0635605 5.826037 5.95113 6.0334835 5.9939656 6.2141294 6.20001 5.969535 6.2895308 6.307083
1370114_a_at 6.9676104 8.53793 5.983632 7.6632304 8.074095 8.096577 7.4146433 8.8936825 7.444721 8.229155 7.957863 8.516144
1370115_at 5.032598 4.8982015 4.9093246 5.1638293 4.9592443 4.735009 5.100857 5.3328214 5.3276806 4.824442 4.6122894 5.2912483
1370116_at 4.308562 4.275325 4.186247 4.24543 4.019416 4.2562 4.221382 4.3102026 4.4480505 4.1299887 4.3492594 4.327203
1370117_at 3.5353723 3.6612718 3.5309076 3.5829356 3.4662201 3.4693596 3.6036904 3.6097727 3.4921465 3.6981437 3.5953333 3.4939394
1370118_at 6.2230964 6.0078306 6.0079293 6.1528835 5.887189 6.071502 6.2325 6.3464885 6.319937 6.221719 6.328868 6.517783
1370119_at 7.433829 7.714328 7.5958805 7.583368 7.44426 7.3264995 7.699836 7.4033074 7.6253023 7.39875 7.6046114 7.755487
1370120_at 4.065215 3.9190264 3.9427025 3.9554753 3.9272954 3.9966223 3.9015505 3.8798642 3.8440495 3.8913121 3.8528159 3.9137497
1370121_at 7.5298557 7.686118 7.508444 7.6801634 7.672508 7.692431 7.5044456 7.807267 7.594378 7.779748 7.858404 7.8645396
1370122_at 3.9206128 4.026271 4.1119885 4.045956 3.9823356 3.9952512 3.9562125 4.03045 4.069768 4.057341 3.9550192 4.1756654
1370123_a_at 6.186244 6.3005066 6.3736687 6.1471586 6.425256 6.468252 6.557084 6.5318713 6.0587687 6.6117325 6.542365 6.0554767
1370124_at 6.811739 6.7960277 6.8313537 6.7080717 6.691038 6.895207 6.8069596 6.9472513 6.865792 6.760272 6.8520703 6.7922697
1370125_at 4.427323 4.208743 4.447376 4.470781 4.6232467 4.6303935 4.6098046 4.5031595 4.5103626 4.7593727 4.4563403 4.707509
1370126_at 3.6889696 3.5222206 3.7420976 3.7049556 3.5846794 3.9018853 3.5036838 3.5723095 3.5061023 3.729983 3.5925715 3.7462397
1370127_at 5.915272 5.921576 5.7667537 5.6441946 5.856445 5.7739825 5.781198 5.781213 5.600374 6.032273 5.797284 6.087528
1370128_at 6.490197 6.2008924 6.3367786 6.4543753 6.523643 6.356029 6.2494154 6.2781 6.257908 6.483976 6.339961 6.6833754
1370129_at 7.082754 7.2007823 7.43334 7.2019267 7.2978616 7.410359 7.4236317 7.1610413 7.3978057 7.3720837 7.3409657 7.195898
1370130_at 9.347969 9.5543585 9.598875 9.479149 9.620446 9.553339 9.396169 9.545116 9.393115 9.718938 9.716033 9.319755
1370131_at 4.760356 4.6403675 4.923969 4.4957824 4.6254406 4.8188853 4.641034 4.737507 4.6062865 5.0233107 4.898942 4.716229
1370132_at 3.8937683 3.712484 3.9212415 3.7996893 3.751044 3.7789187 3.7194386 3.6835427 3.7177927 3.8169985 3.7616072 3.9443014
1370133_at 6.0769143 6.174636 6.1373873 5.8160815 6.237192 5.9837847 5.958276 6.230297 5.7722936 6.383559 6.150921 6.2075887
1370134_at 9.831223 9.646246 9.913416 9.612613 9.886558 10.024244 9.781554 9.85425 9.821369 9.88619 9.908428 9.669168
1370135_at 5.245543 5.8767347 6.05563 6.485187 5.639953 6.633826 6.274229 5.5455 6.021078 6.369405 5.785496 5.433156
1370136_at 6.4619827 6.589242 6.6011777 6.3708196 6.884563 6.51846 6.539409 6.516097 6.7389817 6.9637 6.8690944 6.692849
1370137_at 4.6840286 4.7864785 5.1298037 4.8046074 4.831419 5.0304756 5.017692 4.9566245 4.9580417 5.13833 5.0599737 4.893509
1370138_at 4.6310816 4.43515 4.4827356 4.631778 4.505289 4.4655933 4.5312843 4.62134 4.3168945 4.6474476 4.5694838 4.790222
1370139_a_at 3.809466 3.8211048 3.9195392 3.7649894 3.6544828 3.7702432 3.7472677 3.7901618 3.842765 3.8274834 3.8613734 3.699415
1370140_a_at 4.736116 4.606226 4.5669823 4.635688 4.502613 4.631882 4.6313615 4.7471642 4.812212 4.5493455 4.5853195 4.6113896
1370141_at 8.441328 8.660344 8.472169 8.595832 8.623983 8.585817 8.553211 8.601034 8.488864 8.869051 8.754399 8.581415
1370142_at 5.585494 5.3748 5.4106836 5.38691 5.4412785 5.360608 5.2309823 5.2516985 5.533094 5.297895 5.6102233 5.4992366
1370143_at 5.763035 5.554839 5.54542 5.553157 5.2764683 5.545996 5.5390553 5.6737995 5.6848445 5.4515705 5.7464643 5.687841
1370144_at 7.4754214 7.553994 7.788307 7.520284 7.505997 7.5836525 7.264043 7.953516 7.6366286 7.805914 8.145266 8.354992
1370145_at 4.2537622 4.3016605 4.123349 4.4328985 4.472028 4.275275 4.361106 4.5180492 4.270386 4.3638487 4.20201 4.5182533
1370146_at 3.5331547 3.582142 3.5029457 3.6656451 3.437718 3.5186582 3.4787133 3.543339 3.453409 3.4848711 3.478584 3.519921
1370147_at 7.488686 7.400443 7.556994 7.003374 8.077535 7.675506 7.7552166 7.521576 7.761745 7.211591 7.3386717 6.8439436
1370148_at 14.1934595 14.265925 14.157013 14.172676 14.158909 14.158954 14.041681 14.1934595 14.237861 14.163437 14.222108 14.172665
1370149_at 11.047515 10.890144 10.76332 10.539883 10.703111 10.823056 10.544306 10.8592 10.620201 11.033313 10.735194 10.841902
1370150_a_at 12.5571165 12.620034 12.737394 12.763023 12.566922 12.599365 12.935948 12.956353 12.043803 12.671171 12.765457 11.97426
1370151_at 13.145446 13.342609 13.369639 13.216878 13.384429 13.283928 13.336093 13.39305 13.215305 13.207016 13.239623 13.201864
1370152_at 4.737318 4.568595 4.751339 4.797946 4.6125965 4.6508555 4.7137604 4.668232 4.872549 4.7279367 4.63002 4.815234
1370153_at 5.73925 5.59383 5.62605 5.4921308 5.4979672 6.278038 5.6586785 6.0559306 5.6119533 6.133244 5.686476 5.868306
1370154_at 10.10265 10.545167 9.623927 10.007158 10.2909565 9.868132 9.9538765 10.612452 9.681435 10.686079 10.147111 10.017117
1370155_at 7.589063 7.2097135 7.4514594 7.276769 7.3398523 7.3495584 7.448586 7.635626 7.130534 7.3033824 7.4276237 7.081911
1370156_at 7.452411 7.906093 6.647319 6.8386416 6.2987065 7.641097 6.7963457 7.2139354 7.3652573 6.411613 7.4776607 6.3852406
1370157_at 3.800654 3.7984762 3.8288283 3.7090292 3.7398174 3.9056358 3.6726282 3.8107421 4.0170994 3.90282 3.7777085 3.919983
1370158_at 6.2951965 6.546773 6.3637605 6.3560004 6.4676056 6.394086 6.537366 6.3538785 6.600833 6.360858 6.4949064 6.525501
1370159_at 7.5726333 7.420715 7.4640613 7.2390814 7.521783 7.259462 7.440799 7.3736806 7.3802304 7.5998898 7.5945854 7.5506463
1370160_at 8.664564 8.439538 8.550781 8.2996645 8.438255 8.616719 8.46393 8.394751 8.387382 8.541933 8.490587 8.437225
1370161_at 9.071104 8.725979 8.865213 8.743418 8.965052 8.821226 8.898653 8.708748 8.703146 8.700422 8.593906 8.379034
1370162_at 7.453812 7.2174416 7.473629 7.295912 7.155677 7.4253297 7.3765435 7.396717 7.186529 7.4016337 7.3979774 7.3117695
1370163_at 9.451035 8.970789 9.426221 8.961331 9.40313 9.5653515 9.430066 9.477065 9.211587 9.713414 9.947042 9.144187
1370164_at 10.879844 10.716715 10.803505 10.803862 10.780932 10.803649 10.694044 10.731799 10.525121 11.026526 10.7933235 10.965715
1370165_at 4.0225325 3.9272454 3.8634107 4.2718124 3.8717577 3.947585 3.8774934 3.9983704 4.073722 3.9346166 4.086603 4.067283
1370166_at 12.104295 12.122515 12.070733 11.899446 12.024036 12.133103 11.916633 11.983736 11.968389 12.0637 12.0233965 12.072101
1370167_at 12.306231 12.371478 12.307715 12.4003525 12.422122 12.450422 12.228523 12.43399 12.302861 12.376804 12.3900385 12.276299
1370168_at 9.058721 9.074465 8.971034 8.87512 9.0814705 9.186944 9.359012 9.209901 9.203525 9.610432 9.607139 9.338608
1370169_at 9.350886 8.913237 9.023276 8.942834 9.135673 9.073273 8.964062 9.066398 8.716953 9.268748 8.954884 9.024495
1370170_at 10.081246 10.098465 10.44379 9.879747 10.140551 10.274132 10.043403 10.197003 10.029287 10.129457 10.223335 9.811729
1370171_at 8.804541 8.6310005 8.681484 8.659586 8.673101 8.759402 8.488148 8.526197 8.623752 8.553266 8.630352 8.355467
1370172_at 10.799178 10.618105 10.794735 10.552815 10.756263 10.636342 10.694624 10.797484 10.517769 10.8294735 10.811849 10.836401
1370173_at 7.8683114 7.615418 7.918543 7.7918186 8.029358 7.598051 7.944396 7.865781 7.5056148 7.876707 7.9869237 7.715481
1370174_at 5.926267 6.218891 5.7373285 6.050816 5.9031234 5.662082 5.9139996 6.014843 5.9603586 5.8119845 5.8873286 5.936389
1370175_a_at 7.978908 7.812097 7.945838 7.868083 7.998675 7.8799644 7.880839 7.9658737 7.838332 8.047907 8.100761 8.107894
1370176_at 6.5581546 6.665042 6.4659443 6.7444973 6.7663183 6.6145916 6.6776624 6.702735 7.185786 6.7020726 7.601776 6.7240853
1370177_at 5.453537 5.6490326 5.5094433 5.4929094 5.6121817 5.285348 5.2305546 5.4604797 5.505161 5.593069 6.0356636 5.47005
1370178_at 4.6361957 4.68236 4.6457047 4.6585445 4.7901616 4.896364 4.558147 4.667198 4.8956747 4.749073 4.559573 4.3616524
1370179_at 9.886101 9.621098 9.756647 9.6199465 9.76664 9.775587 9.848675 9.622026 9.688512 10.0263405 9.784076 9.8928995
1370180_at 11.146675 10.9697275 11.213861 10.8445835 11.113257 10.987062 10.794236 10.921906 10.813109 11.1093 11.35094 11.308822
1370181_at 7.0667768 7.4505677 6.843605 6.953945 7.50454 7.420269 6.8779874 7.2629547 7.091897 7.2828484 7.4340105 6.841436
1370182_at 5.3847303 5.2687774 5.1569376 5.078535 5.1434994 5.0244274 4.996764 5.2760544 5.271803 5.2273207 5.176448 5.3408623
1370183_at 7.087208 7.075832 7.345985 7.310021 7.2595553 7.2116885 7.2013764 7.1480894 7.096453 7.339977 7.1526704 7.228106
1370184_at 10.191079 10.00636 9.852106 9.693425 9.874711 9.873677 9.982282 9.87539 9.691663 10.044413 10.131119 9.974059
1370185_at 4.935888 4.787573 5.029035 5.171703 4.987587 4.775164 4.898885 4.90612 5.0725036 4.952982 4.850942 5.2061243
1370186_at 9.561331 9.651313 9.994724 9.305738 9.781456 9.397236 9.69413 9.473482 9.081448 9.464899 9.8611145 9.819602
1370187_at 10.425296 10.255893 10.338627 10.182028 10.201287 10.139733 10.170928 10.367928 10.272135 10.2681465 10.133782 10.298674
1370188_at 9.52282 9.692489 9.97589 9.83519 9.708265 9.951399 9.9671 9.751451 9.7719755 10.017929 9.786273 9.916999
1370189_at 9.751111 9.69872 9.897139 9.695839 9.621892 9.909636 9.838197 9.626941 9.73595 9.856769 9.7837 9.859574
1370190_at 11.411975 11.393086 11.532199 11.293018 11.296598 11.4211445 11.292638 11.287713 11.2698 11.288584 11.284917 11.135304
1370191_at 7.8850064 7.905174 8.024624 7.9058003 7.940319 7.9813194 7.8700294 7.7682486 7.6892385 7.9477935 8.068796 7.499908
1370192_at 7.6550126 7.919822 7.8567176 7.820684 7.5857034 7.601406 7.7330146 7.779561 7.81857 7.9890885 7.730598 7.815399
1370193_at 10.821243 10.894966 11.124654 10.734358 11.048978 11.388947 10.830195 10.997222 10.356005 10.713896 10.399566 11.146803
1370194_at 7.614536 7.466578 7.972374 7.338125 7.7095575 7.6305814 7.5221124 7.5374756 7.147584 7.682575 7.825333 7.71979
1370195_at 7.263646 7.560879 7.1898336 7.2605443 7.2121115 7.540582 7.3347154 7.0959263 7.352483 7.6742215 7.255024 7.013244
1370196_at 7.2460217 6.796604 6.8460193 6.326726 6.6848316 6.772429 6.9203405 6.720281 6.653268 6.774845 6.492615 6.6327815
1370197_a_at 6.269986 6.054157 5.79676 6.005042 6.454145 6.1355143 6.2040305 5.9826884 6.277811 6.279365 6.4014177 5.8955355
1370198_at 3.218184 3.281238 3.3212295 3.3710082 3.277661 3.3280785 3.3075314 3.4070344 3.4483838 3.1821575 3.4415872 3.3897874
1370199_at 10.356509 10.485345 10.373211 10.353336 10.449543 10.372624 10.282804 10.377325 10.230992 10.58026 10.368062 10.137388
1370200_at 11.905543 11.5126 11.701443 11.40584 11.871909 11.726414 11.569824 11.598252 11.46684 11.609458 11.921639 11.855862
1370201_at 4.2154055 4.0619974 4.080022 4.2515426 4.155407 4.20479 4.3016233 3.9007013 4.401828 4.1744833 3.9960725 4.026197
1370202_at 9.295452 8.694596 8.876421 8.803816 8.720045 9.007292 9.157825 8.763835 9.060148 9.144779 8.401719 8.058507
1370203_at 7.706354 7.8271217 7.6246533 7.9369636 7.9534574 7.601986 7.628819 7.6372647 7.558706 7.95449 7.9009085 7.659519
1370204_at 8.625948 8.434234 8.343197 8.563357 8.536235 8.517151 8.555095 8.090254 8.33069 8.793436 8.6236 8.473315
1370205_at 3.9048853 4.0602 4.060608 4.120832 4.1003304 3.8886566 3.9268262 3.8634448 4.1355677 3.8948896 3.8279252 4.013364
1370206_at 4.6066446 4.650881 4.569742 4.5763435 4.477493 4.6615853 4.3305626 4.667985 4.409236 4.438588 4.4914155 4.8316135
1370207_at 11.134109 11.17177 11.085573 11.042073 11.224156 11.002834 11.144797 11.135998 11.236314 11.332004 11.159646 11.237168
1370208_at 7.598976 7.8667445 7.8724685 7.784148 7.879576 7.8283105 7.601495 7.742674 7.6970906 8.199057 8.067932 7.7514114
1370209_at 9.720184 9.746775 9.309297 9.667305 9.940283 9.322758 9.269029 9.7620735 9.453299 9.885175 9.906955 10.00314
1370210_at 5.4788723 5.363271 5.4578443 5.6251116 5.5809054 5.4886923 5.51169 5.5217485 5.8718104 5.614313 5.524732 5.8216724
1370211_at 6.697245 6.8186517 6.703407 6.7310452 6.6226974 6.6534896 6.481839 6.7080464 6.744718 6.484115 6.765099 6.891479
1370212_at 5.4441767 5.1656575 4.859623 5.1937485 5.199315 4.977447 5.0825367 4.8615513 5.027272 5.117416 5.274374 5.183162
1370213_at 11.799436 11.55834 11.596328 11.562331 11.792703 11.793666 11.716834 11.74052 11.693068 11.864396 11.789803 11.659219
1370214_at 4.7453737 4.7587523 4.788774 4.699068 4.7005625 4.8994336 4.7452383 4.7268977 4.826805 4.9009876 4.9985375 4.8965755
1370215_at 9.186757 9.502452 9.3325205 9.236963 9.117173 9.0997 9.354751 9.231376 9.129472 9.036518 9.386154 9.296566
1370216_at 4.4517207 4.481889 4.5083733 4.3050137 4.488623 4.679779 4.4285564 4.3408785 4.5003586 4.424552 4.3842316 5.0349703
1370217_at 5.500478 5.332706 5.475723 5.5118737 5.4106402 5.494365 5.3020635 5.393287 5.6822257 5.3997874 5.4542894 5.4615645
1370218_at 6.4405255 6.3053937 5.865398 6.3236265 5.9673004 6.190941 6.3433776 6.331466 6.077499 5.882619 6.3806944 6.4718895
1370219_at 7.7045894 8.112982 7.839156 7.5895762 7.881424 7.6943784 7.607033 7.6144876 7.725936 7.7928185 7.859236 7.798058
1370220_at 10.314237 10.213758 10.083231 10.204611 10.12867 10.063953 10.261256 10.07022 9.219215 10.816178 10.741066 10.20687
1370221_at 5.136189 5.6669545 5.512088 5.5220723 5.4162045 5.417417 5.8764744 5.5721173 5.617546 5.148683 5.506287 5.4489045
1370222_at 5.0470805 4.987325 4.9358296 4.8867135 4.9209065 5.0244274 4.9089503 4.8698473 4.8315945 4.9686155 4.921427 5.0854435
1370223_at 7.454959 7.3249297 7.389454 6.9941053 7.2641573 7.456692 7.4126616 7.1973395 7.246783 7.649402 7.4656525 7.4270396
1370224_at 9.4047785 9.778721 9.462614 9.11361 10.059934 9.219595 9.566764 9.459992 9.383207 9.663399 10.033345 9.664923
1370225_at 4.995878 4.8297176 4.942883 4.75645 4.875163 4.981537 4.7957816 4.7903495 4.779704 4.989403 5.0633693 5.0813737
1370226_at 10.005577 9.941942 9.772179 9.810186 9.862009 9.825932 9.827637 9.524797 9.671881 10.0977125 9.841572 9.824024
1370227_at 3.3623068 3.2401927 3.273236 3.2723587 3.2896771 3.1508863 3.4195607 3.3114617 3.327633 3.4264457 3.245648 3.2691185
1370228_at 14.395028 14.417257 14.404836 14.3925295 14.404836 14.406779 14.391154 14.442398 14.404836 14.424588 14.410226 14.393389
1370229_at 5.3987575 5.2543445 5.3533554 5.4803214 5.217102 5.087565 5.3903365 5.5033097 5.5555286 5.3338165 5.5342736 5.6201096
1370230_at 11.103524 10.783622 10.86684 10.852819 10.903144 10.889188 10.81328 10.824968 10.670225 11.124351 11.009132 11.03644
1370231_at 7.2942615 7.467792 7.5238543 7.27639 7.358336 7.600481 7.2866797 7.4598866 7.451762 7.3957686 7.2504544 7.1560802
1370232_at 10.55224 10.171526 10.465631 10.351357 10.243061 10.150218 10.452084 10.777528 10.109526 10.586692 10.135883 10.60668
1370233_at 5.0450335 4.8737383 4.8475504 4.933084 4.7513924 4.9036517 5.031565 4.8237963 4.999796 4.933413 4.838065 5.1510396
1370234_at 12.827811 12.828843 12.913337 12.706869 12.907714 12.953553 12.651371 12.886997 12.826896 12.648543 12.813532 12.575839
1370235_at 12.736161 12.963211 12.552264 12.640433 12.962601 12.817343 13.002472 12.883622 12.593157 13.014034 13.000164 12.674798
1370236_at 8.22889 8.246817 8.149054 8.34223 8.052939 8.012672 8.199911 7.957888 7.9733615 8.410467 8.30504 8.282211
1370237_at 12.1534195 12.071015 12.217903 12.111608 12.171362 12.041698 12.014998 12.138201 11.750638 12.27446 12.104359 12.2879095
1370238_at 11.622974 11.27948 11.315802 11.170215 11.3048525 11.237097 11.302201 11.284158 11.243704 11.540104 11.451033 11.535261
1370239_at 12.868527 12.887321 12.140682 12.312989 12.507372 12.731944 12.5927515 12.677293 13.429674 12.807662 12.794046 12.812112
1370240_x_at 12.884265 12.878458 12.184142 12.298832 12.571874 12.715008 12.576084 12.626221 13.380827 12.817984 12.802735 12.799507
1370241_at 13.694488 13.864144 13.763039 13.847177 13.756855 13.755735 13.788712 13.722299 13.762151 13.763183 13.720185 13.404205
1370242_at 12.785233 12.339317 12.523928 12.221936 12.517319 12.514511 12.256721 12.249668 12.436589 12.721771 12.409462 12.414602
1370243_a_at 9.967498 9.644251 10.115558 9.6647415 9.743581 10.006606 10.025184 9.72588 9.625813 9.489085 9.947802 9.565831
1370244_at 12.140151 12.052159 11.991849 12.129834 11.982244 12.183768 12.092706 11.85762 12.023986 12.140012 12.173192 12.0827265
1370245_at 10.06586 9.860331 10.006313 10.015408 9.739552 10.005775 10.09529 9.549858 9.807965 10.159118 9.725842 9.964673
1370246_at 11.5429125 11.365612 11.289778 11.377762 11.458107 11.519268 11.489658 11.289855 11.270336 11.523847 11.524504 11.20927
1370247_a_at 6.4925947 6.2594247 6.5217624 6.5029516 6.3998356 6.555117 6.4810486 5.8100224 6.4265065 6.4480953 6.13653 6.4110727
1370248_at 6.4118304 6.2130904 6.4487367 6.293697 6.4955783 6.43381 6.167271 6.146355 6.3857245 6.304007 6.2306376 6.203661
1370249_at 7.0651975 7.1797185 6.6820316 6.812528 7.137682 6.7716103 6.996047 7.256136 6.886685 7.2764196 7.091917 7.255376
1370250_at 8.693056 8.495254 8.90591 8.835274 8.843002 8.890728 8.790976 8.876532 8.723788 8.980006 8.741872 8.9303465
1370251_at 6.2207246 5.9348373 6.040535 5.947622 5.9090548 6.083518 5.94027 6.3023653 5.9472494 6.132616 5.97413 6.213039
1370252_at 8.42741 7.784591 8.028542 7.4524407 7.652679 8.149813 7.9066772 8.197315 7.738639 8.055989 7.6623526 8.216927
1370253_at 11.781567 11.422853 11.433445 11.274008 11.532343 11.511661 11.348296 11.418217 11.371707 11.750916 11.640557 11.618698
1370254_at 3.790952 3.784168 3.784343 3.8348107 3.750794 3.6857915 3.644787 3.75945 4.0753317 3.564498 3.6450248 3.7662232
1370255_at 4.541712 4.6620216 4.4127693 4.72923 4.7320166 4.486188 4.764641 4.581172 4.7861004 4.6527643 4.5920744 4.794116
1370256_at 9.065984 9.198286 8.082137 7.454921 9.381793 8.749282 8.977799 7.4868655 8.237578 8.226976 7.842578 7.9834986
1370257_at 4.410515 4.3550577 4.3168535 4.410886 4.330086 4.274535 4.3139725 4.3854895 4.335305 4.5065937 4.3476753 4.455782
1370258_at 5.5692873 5.262978 5.5302925 5.143864 5.203743 5.458636 5.043104 5.1950855 5.380858 5.0552936 5.6485257 5.5120215
1370259_a_at 7.8740997 7.9261885 7.529658 7.447913 7.4737434 7.402855 7.207811 7.5960646 7.39863 7.562409 7.432147 7.3356433
1370260_at 6.1996527 6.312003 6.420851 6.6900706 6.78341 6.30505 6.682589 6.446648 6.532117 6.411613 6.274242 6.6818733
1370261_at 7.9560304 7.7177076 7.912083 7.710448 7.799839 7.9142404 7.697441 7.8079333 7.597348 7.7748184 7.831126 7.620309
1370262_at 9.283628 8.938444 9.180927 8.993788 8.986468 9.100914 8.934685 9.03636 8.917686 9.210178 9.033974 9.027319
1370263_at 5.742843 5.470056 5.756291 5.850999 5.5659375 5.8665853 5.697051 5.5344076 5.6730947 5.681444 5.818536 5.873171
1370264_at 7.6738076 7.7442527 7.3079433 7.435584 7.469035 7.3089585 7.527956 7.571463 7.5080104 7.5034337 7.5833774 7.475898
1370265_at 6.1501245 6.0555353 5.797858 5.8069572 5.820427 5.909337 5.7778883 5.789236 5.886437 6.0297413 5.94835 5.760442
1370266_at 6.316495 6.6346436 6.8404627 6.756974 6.8591914 6.7888007 6.780175 6.661521 6.5680304 7.0048285 6.9272747 6.23378
1370267_at 6.311485 6.3487043 6.2188067 5.946225 6.2780056 6.147089 6.1316285 6.3613553 5.9451184 6.2136664 6.233375 6.1459384
1370268_at 4.270769 4.473938 4.3537397 4.4997287 4.3609548 4.2698026 4.6523895 4.3757915 4.759102 4.360987 4.4193754 4.480768
1370269_at 5.9885535 5.8048697 5.506111 5.942189 5.7817917 5.5886106 5.7228246 5.5623493 5.9880753 5.821739 5.8357935 5.862839
1370270_at 4.2802706 4.1510086 4.116636 4.414579 4.266889 4.2974086 4.3589287 4.4954343 4.629819 4.1420126 4.4640293 4.560418
1370271_a_at 7.0795803 7.376211 7.447556 7.1807275 7.420318 7.498391 7.3473306 7.3069925 7.306746 7.39561 7.3211255 7.1284757
1370272_x_at 6.184146 5.8930917 5.9251795 5.982043 5.96459 6.0145993 5.820295 6.052604 6.130599 6.204782 5.9388423 5.9873815
1370273_at 3.6919446 3.7030547 3.6665032 3.6349373 3.704446 3.5685508 3.553599 3.5805027 3.6485236 3.650802 3.5412672 3.9875977
1370274_at 13.010752 12.940637 12.961203 12.694821 12.803341 12.877811 12.938856 12.966729 12.796678 12.964102 13.037788 12.968286
1370275_at 12.956025 13.036968 13.02706 12.955289 12.977973 13.036014 13.014871 13.054811 12.971978 13.034315 13.016821 12.998171
1370276_at 11.58187 11.358477 11.217081 11.015844 11.412315 11.129363 11.254804 11.246442 11.020417 11.460234 11.423674 11.44323
1370277_at 11.970729 11.739464 11.945522 11.676863 11.872316 11.896095 11.848156 11.809089 11.65269 11.9788885 11.953779 11.843784
1370278_at 11.450333 11.359865 11.397919 11.226056 11.407434 11.248236 11.345193 10.928609 11.239596 11.484044 11.515294 11.473152
1370279_at 5.501151 5.4434195 5.6714444 5.7349944 5.685753 5.540531 5.563438 5.800588 5.7662334 5.9569206 5.931776 5.9041967
1370280_at 10.222666 10.002572 10.200688 10.014378 10.129733 10.203103 10.349955 10.219576 9.917951 10.457115 10.26762 10.320815
1370281_at 10.636944 10.635908 9.485887 10.067854 10.422186 10.351519 10.07614 10.63454 10.279059 10.780996 10.518272 9.07159
1370282_at 6.2009506 6.4889674 6.3262963 5.74889 6.323507 6.699141 6.252896 6.086824 6.5086503 6.5945497 6.5839033 6.308194
1370283_at 12.4059515 12.141489 12.438715 11.926839 12.2787 12.556451 12.243833 12.242362 12.288011 12.203021 12.3025875 12.084449
1370284_at 12.092524 11.92438 11.772855 11.676798 11.785368 11.808476 11.585536 11.742308 11.6974945 12.04102 11.895204 11.921693
1370285_at 6.9077215 6.872089 6.6988125 7.250642 6.892931 6.8517766 7.0870123 6.7173133 7.020189 6.9283686 6.8007765 6.9984913
1370286_at 8.775526 8.56657 8.517059 8.217349 9.264268 8.213877 7.935758 8.425501 7.8159227 8.477904 8.461514 8.390494
1370287_a_at 8.950552 9.143143 9.358692 8.813635 9.350439 9.234293 8.997961 8.961706 8.759517 9.24106 9.032588 8.619273
1370288_a_at 7.5564265 7.695536 7.860101 7.2805634 7.690686 7.596015 7.511735 7.510689 7.2189145 7.788096 7.5617595 6.968798
1370289_x_at 3.5527396 3.5879912 3.7004125 3.5502775 3.6119256 3.6296828 3.5850003 3.702857 3.6506882 3.7009292 3.7865653 3.6242764
1370290_at 8.5416975 8.480475 8.613741 8.070601 8.575846 8.546696 8.460795 8.396744 8.513969 8.539581 8.604899 8.553031
1370291_at 5.314665 5.393628 5.4293013 5.636549 5.5306563 5.3695693 5.894036 5.4059744 5.515666 5.3443604 5.475358 5.503497
1370292_a_at 3.826805 3.6157365 3.703294 3.798763 3.7472284 3.6949987 3.8080935 3.717915 3.7684872 3.8433094 3.7874906 3.845842
1370293_at 5.5698752 6.366026 6.193638 5.887775 6.02509 6.1394296 5.990372 6.25636 6.1215224 6.1036243 5.977721 5.475047
1370294_a_at 6.488658 6.2394276 6.33409 5.830326 6.615591 6.276126 6.592792 5.8919806 6.146431 6.096731 6.5723186 6.5559726
1370295_at 8.431969 8.104273 8.259408 7.7803154 8.134567 8.122371 8.074825 8.270151 7.922307 8.729952 8.3215 8.328577
1370296_at 13.509317 13.515195 13.439229 13.4370365 13.550327 13.447564 13.524714 13.4377365 13.410723 13.538046 13.469388 13.509498
1370297_at 6.729408 6.7850795 6.5086093 6.5283065 6.57913 6.8025823 6.7092443 6.5081525 6.869548 6.642956 6.7395186 6.8068814
1370298_at 9.13668 9.198522 8.944594 8.82762 9.33725 9.117655 9.269035 9.05599 9.051241 9.098493 9.154151 9.20136
1370299_at 13.737681 13.681664 13.789581 13.688721 13.77022 13.697724 13.767829 13.788793 13.627433 13.681487 13.732062 13.61431
1370300_at 8.082517 8.028935 7.980605 7.6180997 7.753663 8.089803 7.599948 7.8998227 7.763057 8.232297 8.195402 8.026077
1370301_at 7.0845013 6.8650017 7.1350393 7.2463017 6.972894 7.27564 7.041084 7.0733194 7.2398167 6.736145 6.915077 6.610079
1370302_at 7.9957004 8.226805 8.238729 7.9749064 8.106705 8.148696 8.220969 8.035344 8.357679 7.737876 7.927225 7.8435583
1370303_at 6.3039403 6.4837966 6.342521 6.5124774 6.3620234 6.2215276 6.364603 6.5812826 6.433467 6.7947083 6.7479024 6.709851
1370304_at 8.562544 8.437985 8.682163 8.428536 8.468585 8.571593 8.586078 8.450686 8.4895 8.602824 8.65409 8.576714
1370305_at 9.226786 9.116796 9.095844 9.0469265 9.08626 9.159631 9.026277 9.034643 9.191905 9.490884 9.329591 9.199606
1370306_at 9.172099 9.276333 9.312788 8.794544 9.460222 9.171841 9.317059 9.129732 9.031288 9.403137 9.2885275 9.361078
1370307_at 7.1369386 7.2340393 7.040666 6.8686743 7.021589 7.09868 6.7424045 6.928922 6.692728 6.66538 6.8453655 6.5264397
1370308_at 7.304251 7.060416 6.8541775 6.840525 7.2290106 7.019958 7.156924 6.993966 6.9757648 7.300667 7.128632 7.3349457
1370309_a_at 10.59557 10.38833 10.844052 10.336741 10.627742 10.817472 10.514022 10.664549 10.414513 10.642417 10.541203 10.350951
1370310_at 12.8052025 12.786835 12.69374 12.764756 12.874738 12.823294 12.857444 12.753284 12.616326 12.838395 12.895997 12.92374
1370311_at 7.5059676 7.5315084 7.770397 7.2572913 7.303882 7.4528117 7.5911937 7.4409266 7.327548 7.885238 7.9745307 7.7102118
1370312_at 4.2992334 4.31021 4.507613 4.3383126 4.556316 4.6299076 4.3744264 4.582183 4.602613 4.4357142 4.3020015 4.4172034
1370313_at 8.866865 8.600996 8.7359915 8.427393 8.596976 8.635603 8.617847 8.651506 8.513339 8.922687 8.856109 8.596435
1370314_at 7.593513 7.6014724 7.5042706 7.552072 7.553493 7.53165 7.5481358 7.646061 7.3623934 7.723794 7.926763 7.822894
1370315_a_at 5.9450493 5.9709754 6.124586 5.9880657 5.9174814 6.0187287 6.1454806 6.0108643 6.1395845 6.053261 5.986883 6.089284
1370316_at 7.681019 7.5793533 7.724354 7.4633107 7.524839 7.734582 7.652914 7.560629 7.621791 7.8478365 7.9378157 7.5558186
1370317_at 6.576651 6.390824 6.704858 6.5967894 6.8038874 6.6535397 6.4804454 6.7752924 6.569094 6.948694 6.8257174 6.758616
1370318_at 7.1233487 7.020636 7.3349986 7.0986023 7.134902 7.28666 6.955133 7.279823 7.01715 7.175323 7.3109307 7.2451215
1370319_at 9.841024 9.689938 9.925269 9.551131 9.86269 9.574688 9.706913 9.802041 9.439062 9.604745 9.712209 9.4399395
1370320_at 10.922841 10.858449 10.628546 10.736793 10.671007 10.335849 10.361322 10.782041 10.356938 10.960091 10.753249 11.301064
1370321_at 10.335101 10.130667 10.316045 10.052722 10.174558 10.126323 9.967384 10.027319 9.902728 10.130671 10.101826 10.2297325
1370322_at 9.702713 9.554485 9.672446 9.366334 9.843318 9.621923 9.43494 9.65963 9.373576 9.684221 9.293066 9.495074
1370323_at 6.1684933 6.107169 6.0741305 5.976999 6.048208 6.1083627 6.040923 6.09488 5.9313135 6.234858 6.2742705 5.9638133
1370324_at 7.461366 7.52791 7.4705024 7.6472645 7.4827642 7.6686463 7.4839435 7.244101 7.543406 7.5554 7.5930085 7.3757544
1370325_at 9.624612 9.658396 10.165114 9.585454 9.750949 9.986384 9.76696 9.8666315 9.597945 9.8834 9.707568 9.570512
1370326_at 7.376324 7.0234466 7.1002946 6.818526 6.98906 7.1505556 6.802143 6.775417 6.9753165 7.0803723 7.064822 7.043429
1370327_at 7.882774 7.5095596 7.5036163 7.2173085 7.553508 7.4823747 7.307495 7.385701 7.441017 7.808274 7.3478312 7.78068
1370328_at 5.8998256 5.9481316 6.053929 6.0625315 5.899757 5.9136047 6.1179414 6.0497427 6.155105 5.8751497 6.074969 5.995814
1370329_at 9.601507 9.368751 9.226849 9.307159 9.376747 9.161251 9.03953 9.427234 8.913529 9.101973 9.453038 9.423868
1370330_at 6.8132 6.674694 6.8420053 6.666127 6.926846 6.7462745 6.5991373 6.7988753 6.6241794 7.044319 6.922418 6.8031673
1370331_at 8.227449 7.676016 8.097864 7.7224903 7.876932 7.9574776 7.727367 7.9503975 7.72173 7.637745 7.6276464 7.621095
1370332_at 5.2132015 5.1339626 5.1768465 5.213316 5.127327 5.0923524 5.0848093 5.136065 5.143118 5.2187986 5.0338264 5.1932974
1370333_a_at 12.978951 12.905531 13.082365 13.034313 12.975874 13.246958 13.093227 12.995715 13.068848 12.972884 12.862398 12.753257
1370334_at 8.468916 8.960638 7.879319 8.397953 8.059318 8.313782 7.8221726 8.766436 8.56613 8.836134 9.128523 8.964973
1370335_at 8.4082985 8.253702 8.017141 8.205757 8.329048 8.241793 7.9511423 7.943019 8.037075 8.152224 8.01166 7.6587534
1370336_at 10.493027 10.566128 10.703824 11.098915 10.190441 11.42298 11.759589 10.87733 11.014175 11.787849 10.616232 10.554971
1370337_at 7.4441323 7.479773 7.493482 7.0260243 7.432211 7.4542727 7.2923937 7.152691 7.0797367 7.477516 7.232948 7.0278177
1370338_at 3.482643 3.4232135 3.3758626 3.3981054 3.500572 3.4405003 3.4687188 3.2686465 3.305973 3.4921083 3.4135392 3.6371167
1370339_at 10.109372 10.054113 10.237067 9.841231 10.079143 10.148828 10.011335 9.961685 9.927937 10.19973 10.101621 9.895777
1370340_x_at 8.703453 8.904073 8.9635935 8.646509 8.826956 8.876141 8.781624 8.763126 8.608219 8.863825 8.852405 8.603725
1370341_at 3.6161678 3.504499 3.5512304 3.633855 3.549779 3.539003 3.6843805 3.6123202 3.5398514 3.5926316 3.5496695 3.6676524
1370342_at 3.6602786 3.6790025 3.7535887 3.9193244 3.5898564 3.8405533 3.8129916 3.6781373 3.7143915 3.7806656 3.7046862 3.9250274
1370343_at 6.550909 6.399702 6.3836265 6.206026 6.286117 6.244312 6.164089 6.4103093 6.14733 6.5332932 6.559615 6.396577
1370344_at 7.8138356 7.8400946 7.7951727 7.9149723 7.734915 8.090678 7.6753078 7.946606 7.4497967 7.948446 8.033882 7.3227935
1370345_at 5.643694 5.6680326 5.427024 5.086273 5.920401 5.6222057 6.1110597 5.2439466 5.745553 5.6042185 5.9270053 5.792012
1370346_at 5.7042694 5.9788084 5.682988 5.493085 5.9468417 5.5599165 5.838223 5.024462 5.9595323 5.5949907 6.0387607 5.7679324
1370347_at 5.7137556 5.580699 5.639488 5.348417 5.3799844 5.7752247 5.567402 5.6727448 5.4565487 5.9737563 5.5814586 5.147388
1370348_at 10.491983 10.375163 10.621607 10.215889 10.523118 10.539809 10.247448 10.345911 10.162321 10.544478 10.242662 10.2245245
1370349_a_at 13.902619 13.988983 13.940388 13.951117 13.933205 13.962242 13.914179 14.029947 14.004081 13.917432 13.929058 13.912665
1370350_x_at 10.574971 10.961767 11.224214 10.309349 9.042848 9.640038 10.637284 10.298439 10.374653 9.811415 8.823919 9.153923
1370351_at 8.31145 8.063156 8.064217 7.663884 8.112036 8.2698765 7.7988353 8.017251 7.704845 8.070478 8.161606 7.9116497
1370352_at 11.245936 11.301737 10.917287 11.070534 11.481615 11.558416 11.29445 11.243151 10.9780245 11.520484 11.377051 11.504327
1370353_at 7.626221 7.6454473 7.460516 7.3373 7.428858 7.5133324 7.5854683 7.6100698 7.299652 7.7843676 7.50344 7.514199
1370354_at 7.9835696 8.046491 8.123295 7.8676558 8.188091 7.895606 8.116825 7.858804 7.636714 8.090789 8.030057 7.64481
1370355_at 12.852941 12.292153 12.859523 12.642649 12.902369 12.755839 12.818845 13.092215 11.779957 11.700358 12.409056 10.790883
1370356_at 7.4951444 7.018324 7.427077 6.9770584 6.9425673 7.2720675 6.963466 6.9534397 7.0323343 7.282152 7.068269 7.1760664
1370357_at 8.228729 8.066419 8.13519 7.9570904 7.986425 8.191133 7.9311438 8.1521 8.055437 8.291851 8.225397 8.035654
1370358_at 8.8287945 8.46985 8.337797 8.372175 8.526 8.488761 8.458139 8.32206 8.488127 8.624923 8.645178 8.457421
1370359_at 12.445633 12.561191 12.436587 12.332945 12.552039 12.57649 12.207358 12.472083 12.349678 12.557212 12.601082 12.475002
1370360_at 8.480868 8.009577 8.086734 7.724009 8.39437 7.940076 8.011894 8.04768 7.9100337 8.307238 8.049757 8.112833
1370361_at 4.6567216 4.480546 4.6242943 4.633902 4.755483 4.8351088 4.6685133 4.4577236 4.8039703 4.796567 4.762126 4.7195206
1370362_at 7.7816706 7.8521137 7.746128 7.874119 7.91022 7.674293 7.998407 7.699122 7.867657 7.9485826 7.733197 7.8940835
1370363_at 11.781497 12.2202425 11.830808 11.405208 11.683232 11.831262 11.69546 11.764628 11.605955 12.267453 11.947967 12.477178
1370364_at 7.51694 7.4636908 7.561141 7.5411716 7.353627 7.4017086 7.5069056 7.364203 7.5502853 7.6247587 7.6294227 7.362051
1370365_at 8.494795 8.364658 8.489829 8.175533 8.38003 8.380138 8.430726 8.283418 8.200382 8.846221 8.437149 8.328364
1370366_at 10.053017 9.890747 9.769765 9.861467 9.848087 9.83514 9.560207 9.586358 9.662314 10.092263 9.908491 9.79275
1370367_at 5.1036634 4.9285674 4.807405 5.0657854 5.1717443 5.169546 4.9291544 5.0289216 5.0489106 4.972925 4.949674 5.143255
1370368_at 6.7891684 6.9051867 6.8934546 6.590729 6.889754 6.906344 6.8949466 6.9088054 6.729056 6.8229537 6.8378115 6.815229
1370369_at 6.5324693 6.1559877 6.1558695 6.274274 6.1131983 6.0623593 6.2851124 6.126291 6.1226964 6.197602 6.086105 6.537472
1370370_at 7.945768 7.711314 7.776107 7.4708533 7.7968464 7.585947 7.7994385 7.6582913 7.5343904 7.888729 7.699495 7.729003
1370371_a_at 6.957437 8.3526745 8.413512 7.881543 8.281777 8.130457 8.123671 8.348181 7.9264016 8.141943 8.298279 7.649522
1370372_at 4.497211 4.3934 4.4444284 4.4160094 4.4560184 4.510008 4.4125705 4.2304835 4.647849 4.3868146 4.4850636 4.719928
1370373_at 6.0735507 6.309832 6.092866 6.4909005 6.340466 6.551713 6.4018593 6.145963 6.5607314 6.0693274 6.3366604 6.359925
1370374_at 8.540312 8.899571 8.493867 8.539316 8.860961 8.331852 8.606641 8.546631 8.3339405 8.530275 7.8721514 8.563255
1370375_at 11.964784 11.5717325 11.826091 11.603928 11.756414 11.520393 11.452552 11.532762 11.366224 11.338555 11.4333725 11.4568205
1370376_a_at 8.245464 7.920038 7.853859 7.761839 7.841319 8.094854 8.034328 8.078918 8.32107 8.270742 8.223579 7.846473
1370377_at 12.7169485 12.949119 12.877612 12.843671 12.854101 12.794416 12.833719 12.838627 12.6916485 13.038524 12.661409 12.8951435
1370378_at 12.26276 12.104087 12.307594 11.974373 12.253081 12.217802 12.097417 12.387734 12.005087 12.247403 12.297081 12.278393
1370379_at 6.1231856 6.3498774 6.077515 6.199637 6.3382883 6.019584 6.234332 6.1267414 6.186935 6.2822556 5.8384204 6.4505253
1370380_s_at 6.650441 7.050718 7.1641383 7.0565553 7.0729227 7.1795263 6.909156 7.133959 7.043146 7.384148 7.203124 6.9937053
1370381_at 10.887779 10.757373 10.912105 10.63865 10.625119 10.852573 10.831182 10.848817 10.723224 11.141036 10.935149 10.7858
1370382_at 3.3700383 3.7348912 3.2427835 3.430946 3.32202 3.3246894 3.2902365 3.3738427 3.3924048 3.3242207 3.3814816 3.1672366
1370383_s_at 8.474336 8.444945 8.518363 8.380679 8.313336 8.435191 8.035737 8.475257 7.9677987 8.4464 8.1733 8.128309
1370384_a_at 5.170248 4.7452297 5.57533 6.7501397 5.0994267 5.5889254 6.6244144 5.067531 6.6846476 6.0025373 5.0459943 4.927484
1370385_at 5.3767624 5.2884064 5.0569363 5.244159 4.9934793 5.1622024 5.0344696 5.0573454 4.948676 5.2467318 5.190773 5.3289294
1370386_at 7.053043 6.799662 7.03536 6.575124 6.8093357 6.7804985 6.814923 6.6822042 6.55395 7.013116 6.906207 6.818721
1370387_at 10.516584 10.617614 11.191411 10.5341625 11.226141 10.831324 11.347178 10.816998 10.967978 11.062046 11.215108 11.840243
1370388_at 4.397914 4.2940903 4.3680143 4.420266 4.413385 4.4052434 4.4918265 4.548618 4.6700783 4.5192842 4.4947762 4.5714917
1370389_at 3.8146415 3.7672706 3.8123631 3.9435844 3.7181296 3.777643 3.8051028 3.6829495 3.6087742 3.6852942 3.8915336 3.8722665
1370390_at 5.3630056 5.0288615 5.0754085 5.4105525 5.293632 5.3967414 5.0668283 5.1254454 5.0275 5.2628326 5.2872396 5.4503045
1370391_at 5.1092787 5.0339937 5.179354 5.222591 5.1472797 5.35106 5.0984573 5.1478624 5.323326 5.1821656 5.0717187 5.3587503
1370392_at 5.0923977 4.978876 5.0823765 5.093407 5.000727 5.2299037 4.952542 4.797571 5.0637636 4.918774 4.917973 5.0474787
1370393_at 4.945494 4.8458886 4.6972165 4.884445 4.89404 4.7862816 4.830015 4.9953384 4.7719126 5.0291286 4.8426943 4.8498855
1370394_at 5.6608434 7.3996735 6.104577 6.001588 5.770476 5.9840436 5.681326 5.7874084 6.135713 5.4615874 5.6880875 6.1638203
1370395_at 6.9611025 7.218192 7.0132694 6.893622 7.056285 7.1634755 7.0288916 7.060023 7.0577497 6.9924746 7.197556 6.8504934
1370396_x_at 14.069257 14.120773 14.098938 14.101738 14.102887 14.114172 14.063217 14.083178 14.099355 14.063866 14.121622 14.125738
1370397_at 11.846687 11.677569 11.892246 12.065997 11.924296 12.259443 11.82353 11.828996 12.049535 12.434773 12.270557 11.0282345
1370398_at 5.8209934 5.8908715 5.4765882 5.57121 5.710895 5.644712 5.884246 5.6612525 5.737377 5.9926524 5.558617 5.4432282
1370399_at 7.459647 7.5605845 7.215635 7.5742035 7.424275 7.2072506 7.4404984 7.3358097 7.354087 7.335195 7.646458 7.8572187
1370400_at 5.0947695 5.3547006 5.29679 5.209799 5.3296766 5.2328405 5.211562 5.3307166 5.5290008 5.1018543 5.3097363 4.9943533
1370401_at 4.022372 4.05536 4.044475 4.0706024 3.9517388 3.8939953 4.0044937 4.096991 4.123848 3.9404864 3.9290311 4.1379685
1370402_at 7.472143 7.1811576 7.3786926 7.178182 7.3619246 7.4195533 7.3243647 7.188609 7.2758517 7.287534 7.4290953 7.217785
1370403_at 5.341235 5.0534472 5.124209 5.205375 5.2276254 5.2534285 4.995064 5.0732365 5.4141593 5.2670283 5.2405314 5.6902633
1370404_at 3.9546254 3.8805122 3.9424481 4.009429 3.98289 4.0094504 3.8509023 3.8797894 3.9986296 3.9996831 4.038094 3.9236834
1370405_at 3.4233773 3.4947593 3.5386214 3.682378 3.5266273 3.5848274 3.477376 3.5058463 3.5675826 3.4203238 3.607472 3.7125125
1370406_a_at 3.9347777 3.8770063 3.993562 4.0667877 4.026986 3.9712157 4.0428543 4.0010657 4.2281923 3.8900278 3.8366058 4.031496
1370407_at 8.712198 8.656371 8.607695 8.428951 8.832419 8.713218 8.528538 8.597148 8.297102 8.683256 8.567198 8.36979
1370408_at 4.5643806 4.361229 4.394845 4.1420755 4.2459226 4.422069 4.256647 4.53277 4.7610064 4.5135474 4.5764713 4.5058045
1370409_at 4.8391733 4.9911203 4.8805904 5.019083 4.986171 5.011718 4.8778567 4.80957 5.1750703 4.8175845 4.866892 4.8933883
1370410_at 4.52606 4.8847976 5.0104475 5.016154 4.831029 4.7115164 5.2547097 4.74405 5.27285 4.496478 4.6307 4.716476
1370411_at 6.063495 6.302153 6.008224 5.9243717 6.048838 6.330324 6.0862927 5.9318995 6.2318754 6.119256 6.248884 6.082815
1370412_at 3.9451506 3.7108152 3.6467297 3.936945 3.875575 3.6253672 3.8516953 3.826217 3.637924 3.8533952 3.7513409 3.9813116
1370413_at 6.2670484 6.34966 6.4176545 6.1865587 6.366756 6.3967633 6.3795114 6.184939 6.338366 6.4952426 6.409611 6.007907
1370414_at 8.86368 8.915417 9.310918 8.545431 9.132898 8.800927 8.77651 9.000118 8.607335 8.86742 8.724592 8.83966
1370415_at 5.6799545 5.9467416 5.7630973 5.5800467 6.2242556 5.758323 5.818861 5.883466 5.7870703 5.9074044 5.5972176 5.866031
1370416_at 4.8156905 4.656308 4.8490796 4.850281 4.6897826 4.867961 4.8139067 4.6797113 4.8318267 4.570924 4.7897453 4.9215946
1370417_at 4.4216924 4.4005876 4.684185 4.255314 4.510243 4.4946766 4.262471 4.4277973 4.6173143 4.440486 4.6418657 4.3181334
1370418_s_at 5.8998857 5.5232625 5.8407683 5.836817 6.0929885 5.9770374 5.7236733 5.659595 5.8160753 5.6841526 5.6880107 6.0304594
1370419_a_at 5.8846493 6.020309 5.818651 6.3136187 6.0502224 5.956454 5.9153633 6.085845 6.241852 5.9046144 5.99407 6.019106
1370420_at 11.952479 11.271354 11.762217 12.331233 12.013441 12.082785 12.122038 11.905946 12.201135 11.824725 11.2527895 9.894937
1370421_a_at 6.3161225 6.1425467 6.1689916 6.165469 6.253576 6.1598215 6.161197 6.3889985 6.155677 6.3403325 6.280424 6.702409
1370422_at 6.105 6.4799175 6.2989373 5.9164844 6.3544073 6.4609456 6.529113 6.238404 5.9237266 6.126598 6.351195 6.398003
1370423_at 5.3536134 5.5780067 5.4765787 5.308673 5.3423347 5.464088 5.4331264 5.2888618 5.524914 5.587618 5.580761 5.4854813
1370424_at 3.9150336 4.1250744 4.105088 3.9919162 3.9489503 3.9025083 3.9086995 3.9593284 3.9169383 3.8534229 3.9226253 3.918211
1370425_at 12.575934 12.479757 12.503002 12.294155 12.354226 12.611147 12.227207 12.379166 12.523984 12.367871 12.741481 12.704163
1370426_a_at 10.943246 10.93028 11.237672 10.84459 11.043552 11.12842 11.080272 11.040335 10.915706 11.011723 11.06692 11.119266
1370427_at 5.429644 5.129117 5.1875815 5.1203117 5.1409864 5.293644 5.1997643 5.033539 4.9468617 5.302703 5.241687 4.9734697
1370428_x_at 11.748836 11.005322 11.93604 10.558142 11.72828 11.658495 11.737173 11.747524 11.504829 11.798033 11.856402 11.872731
1370429_at 9.061844 8.662552 9.076769 9.0982 8.956446 9.062396 8.880358 8.991037 9.188338 9.062531 9.046085 9.373158
1370430_at 4.9617076 4.7324347 4.7817597 4.7842603 4.844424 5.0109825 4.917401 4.76702 4.941947 4.7309813 4.8227806 5.20033
1370431_at 4.4648466 4.426786 4.43054 4.5145597 4.3799977 4.5132403 4.470515 4.5643005 4.5228806 4.617034 4.4569435 4.859564
1370432_at 3.8981 4.2231812 3.8563392 4.134823 3.8471274 4.1436324 3.9367905 4.093884 4.484582 3.7755022 4.032875 3.6335006
1370433_at 10.338327 10.360049 10.454629 8.862029 9.782768 9.289676 9.766363 10.0964575 9.731416 9.871554 9.75689 10.141802
1370434_a_at 3.6355238 3.4311354 3.5642056 3.3610606 3.5468342 3.4973173 3.4236712 3.4844916 3.715061 3.486595 3.5356915 3.7621288
1370435_a_at 6.804617 6.4755754 6.703186 6.6310105 6.623131 6.6766562 6.5486307 6.621015 6.3957953 7.062008 6.6430426 6.5281506
1370436_at 6.396341 5.1193466 6.884998 5.839011 6.6395698 6.280925 7.3037324 6.30633 6.5553017 8.040126 7.267785 6.293327
1370437_at 5.7996016 6.0070157 6.1910334 6.1091266 6.073631 6.2570667 6.0303283 6.3458676 6.22871 6.4353905 6.378843 6.1736875
1370438_at 5.980431 6.2326264 5.832409 6.467999 6.195373 6.0489464 6.3633537 6.2830215 6.636541 5.935172 6.1252294 6.7355857
1370439_a_at 3.4156253 3.3610873 3.2820992 3.2995982 3.1924846 3.357969 3.2396977 3.273266 3.4419682 3.3583035 3.3073983 3.3102126
1370440_at 7.6850414 7.7099333 7.535639 7.4086857 7.7280865 7.5387135 7.477566 7.597439 7.3327546 7.8108764 7.522527 7.5602055
1370441_at 3.960155 3.9734156 3.8834913 3.933562 3.9311478 3.9266338 4.0148015 3.833229 4.0581746 4.023451 3.8615854 3.910892
1370442_at 3.3911693 3.3043485 3.3505075 3.2327547 3.3069437 3.2056093 3.391568 3.2412214 3.3266582 3.3617303 3.3879797 3.3495007
1370443_at 7.530016 7.570921 7.418004 7.3384404 7.402303 7.203336 7.305414 7.491545 7.4682145 7.58436 7.6636868 7.4929476
1370444_at 5.3591533 5.0806856 5.3722672 5.522613 5.3236876 5.228557 5.776408 5.60902 5.451594 5.448545 5.318152 5.3242874
1370445_at 6.3161225 6.0795116 6.2888427 6.5355916 6.357314 6.3063607 6.3019667 6.191714 6.471156 6.234858 6.1691637 6.5527573
1370446_at 6.5714564 6.1911693 6.127477 6.3559895 6.18352 6.2390757 6.2563486 6.214751 6.30733 6.4540005 6.2442207 6.455837
1370447_at 5.0021944 4.820631 4.8062716 4.832408 4.829606 4.892089 4.889594 4.9594574 4.7527266 4.8771324 4.9292316 4.8440504
1370448_at 4.4312663 4.3412027 4.4291906 4.4099827 4.464323 4.459131 4.3448663 4.36518 4.38894 4.4634914 4.3731685 4.426164
1370449_at 7.6079493 7.484629 7.378311 7.2156615 7.264583 7.3283134 7.245151 7.3331165 7.2253222 7.3197913 7.282644 7.0892444
1370450_at 5.015434 4.6975574 4.8421865 4.7056518 4.6900034 4.619937 4.779009 4.635976 4.683131 4.479084 4.5374265 4.9285545
1370451_a_at 4.9872036 4.8904514 5.030385 4.978737 4.944434 4.9409533 4.7992053 5.0132976 4.898093 5.101379 5.074281 4.9600697
1370452_at 3.7116985 3.94569 3.8351622 4.001028 3.8733778 3.820526 3.948366 3.8272643 4.2403846 3.88996 4.134632 3.9818258
1370453_at 4.5389285 4.6378584 4.447376 4.731041 4.4889097 4.476691 4.423123 4.754315 4.8011694 4.71827 4.954532 4.619109
1370454_at 4.6063557 4.6085362 4.7792516 4.5908046 4.6686854 4.879859 4.7853594 4.741126 4.5635476 4.5512223 4.798979 4.5263157
1370455_a_at 3.2192202 3.069793 3.1753507 3.2995982 3.132926 3.1067207 3.0635397 3.2462726 3.3494327 3.1968806 3.1056373 3.208302
1370456_at 3.8914707 3.686273 3.8664951 3.7647483 3.772306 3.8585284 3.8505003 3.8357854 3.753329 3.8751698 3.8680036 3.972195
1370457_at 3.8057706 3.8936803 3.8848305 3.7816567 3.9348629 3.8848886 3.8032346 3.9637375 3.8591616 3.9065843 3.8084843 4.163973
1370458_at 4.3608603 4.360057 4.282614 4.320811 4.1829233 4.327595 4.1828084 4.33367 4.3275003 4.354373 4.3937216 4.1644287
1370459_at 4.493823 4.6148777 4.606739 4.7365093 4.6419377 4.60934 4.7896748 4.6072145 4.918616 4.302459 4.5221376 4.8031945
1370460_at 6.9453983 6.7326665 7.2331657 6.7985163 7.158305 7.071989 6.8297668 7.157898 7.062311 6.987576 6.9504633 6.7880206
1370461_at 5.1231413 5.013561 5.095175 5.0455875 5.2479715 5.076934 5.288262 5.091972 5.305617 5.155447 5.309283 5.4381437
1370462_at 5.2714267 5.3392525 5.284852 5.2716436 5.6657343 5.2353 5.7921066 5.257332 5.6834908 5.2099276 5.875625 5.627607
1370463_x_at 5.691445 6.866471 5.8604517 5.692481 5.721225 5.657472 6.7905917 5.597233 5.2952485 5.952763 5.695123 5.223911
1370464_at 4.591741 4.8933654 4.6434755 5.143141 5.092885 4.7276406 4.8372107 4.9623117 5.1486483 5.491985 4.8833 4.664259
1370465_at 4.9710455 4.8532233 4.6914964 5.391875 5.1342053 4.992071 4.7286987 5.079941 5.094829 5.451289 5.1152143 5.3005347
1370466_at 3.9136279 3.879379 3.9766042 3.929576 3.8431046 3.9123132 3.8262541 3.9352016 3.933464 3.872608 3.9199314 4.1027794
1370467_at 4.6285877 4.7623987 4.576457 4.679323 4.5456214 4.712079 4.581859 4.7140036 4.672391 4.5735264 4.5943675 4.5470605
1370468_at 3.1825087 3.179534 3.0876734 3.3643978 3.0976758 3.064101 3.1548264 3.1848073 3.0613542 3.1431336 3.204203 3.0876265
1370469_at 5.7296658 5.6840386 5.585703 5.852862 5.8861837 5.677133 5.5408387 5.4002976 5.8260236 5.686593 5.835822 5.927651
1370470_at 3.837636 3.9674268 3.9643617 3.9747946 4.141866 4.0511065 3.9458547 4.0313535 3.963781 3.969106 4.1983447 4.327586
1370471_at 4.034231 4.0223713 4.1034365 4.4486427 3.9311478 4.156437 4.2174463 3.9399362 4.1995354 4.031869 4.1262875 4.313158
1370472_a_at 4.862463 4.7005277 4.596242 4.810833 4.676601 4.6811457 4.620412 4.732195 4.73456 4.7555466 4.582187 4.88599
1370473_a_at 6.7600737 6.5810456 6.598917 6.193411 6.563197 6.455649 6.5394945 6.0211644 6.313629 6.8539233 6.696624 5.874479
1370474_at 5.273411 5.6165857 5.527096 5.411355 5.576604 5.522958 5.34732 5.444401 5.4403706 5.36424 5.4164414 5.4067144
1370475_at 13.401876 13.2820425 13.139934 13.129311 13.169057 13.265259 13.094426 13.208292 13.232888 13.231298 13.375037 13.32527
1370476_at 7.120928 6.955412 7.08741 6.908201 6.9969406 7.041728 7.0002933 6.5929184 6.921364 7.258815 7.1500072 6.790717
1370477_at 3.5969048 3.697782 3.5503714 3.6893642 3.6232138 3.4587393 3.5895503 3.5098834 3.6679358 3.5204215 3.767662 3.64799
1370478_at 5.9456234 6.254171 5.981213 6.2954774 5.9520273 6.13394 5.9919477 5.8694544 6.32257 6.000365 6.0475354 6.201325
1370479_x_at 12.962412 13.160234 13.0168495 12.835929 12.793585 13.0713215 12.681197 13.085169 13.014024 12.64966 13.021381 12.973942
1370480_at 4.0960283 4.0348988 3.985173 4.0013895 4.0634575 4.115181 4.1148863 4.007016 4.0581746 3.9396176 3.9006166 4.141472
1370481_at 5.409969 5.433381 5.3390403 5.4708543 5.4179554 5.4886923 5.3596435 5.34484 5.739969 5.21691 5.499203 5.6245613
1370482_at 5.8760557 5.774993 5.6941595 5.873912 5.9581394 5.8794394 5.9340467 5.7232766 6.1515946 5.818995 6.016919 5.6442647
1370483_at 3.8244586 3.9254076 3.8114178 3.8062158 3.7341537 3.8121812 3.8913298 3.7779312 3.9175277 3.7929156 3.7855906 3.9135222
1370484_at 5.040219 5.1193795 5.093006 5.030949 5.219169 5.1361084 5.048373 5.037511 5.054316 5.027587 5.194449 5.240129
1370485_a_at 4.9045124 5.0865307 5.0254054 4.9535823 5.162841 5.2046256 4.843667 4.946604 5.1916223 5.5804543 4.868932 4.9148474
1370486_a_at 5.7747493 5.427829 5.387587 5.3524714 5.5766234 5.483077 5.5122495 5.5859437 5.417533 5.5114927 5.458948 6.1386023
1370487_a_at 5.6742945 5.854058 5.796088 5.9496255 5.9668574 5.795234 5.901431 5.873671 6.1344156 5.9816165 6.1936097 6.264666
1370488_a_at 5.692146 6.35723 5.890035 6.0606956 6.3559165 6.127607 6.035771 6.4620175 6.0905914 5.8142004 6.0738506 5.6440635
1370489_a_at 4.0753894 3.8053775 3.8929296 3.9642944 3.7416718 3.7829127 3.7734747 3.84134 3.7467937 3.9835985 3.7853777 3.7648153
1370490_at 4.474096 4.1887646 4.1835585 4.6585445 4.4191084 4.5100164 4.497769 4.28125 4.6420403 4.394254 4.293526 4.6570444
1370491_a_at 5.4062495 5.264477 5.5028167 5.885051 5.180395 5.353855 5.4318137 5.0223885 5.609663 5.3018007 5.307557 5.215692
1370492_a_at 4.0597706 4.262641 4.1374283 4.0160465 4.2394114 4.181386 4.264274 4.212679 4.0693855 4.194218 4.296878 4.1404243
1370493_a_at 3.5932472 3.6622217 3.627514 3.492924 3.4179487 3.6440241 3.4782803 3.4455466 3.6761339 3.4628353 3.4862957 3.6524134
1370494_at 5.408144 5.542945 5.4889145 5.720641 5.481003 5.5436974 5.714632 5.643215 6.03624 5.039956 5.3943777 5.7082148
1370495_s_at 13.330268 13.223613 13.165014 13.242477 13.250674 13.2653475 12.853902 13.327467 13.317489 13.191651 13.287698 13.232238
1370496_at 12.715527 12.585623 12.576025 12.550025 12.5065155 12.521126 12.574088 12.593045 12.417968 12.707889 12.525316 12.54796
1370497_at 4.1008325 4.2739916 4.077859 4.160638 4.137991 4.2496295 4.1478934 4.323538 4.2049603 4.2358713 4.1424465 4.439638
1370498_at 3.2160587 3.2964547 3.2605536 3.2516477 3.3950367 3.31609 3.2189894 3.2696066 3.263846 3.1919987 3.2329268 3.2328718
1370499_at 4.0846577 3.9547513 4.070594 4.028725 4.0773735 4.138288 4.1959615 4.1077123 4.307845 4.3405294 4.187174 4.1540995
1370500_a_at 3.9760768 3.5374146 3.6764925 3.7560544 3.5433836 3.5247295 3.6500413 3.7908175 3.6600904 3.770205 3.550567 3.8123865
1370501_at 8.738965 8.714877 8.875408 8.765472 8.810279 8.837526 8.6880665 8.759786 8.60029 8.997366 8.773922 8.493639
1370502_at 3.9379745 3.8833864 3.9202533 3.9794924 3.9973981 4.028075 3.9854193 3.850379 4.034042 4.100889 3.924346 4.013529
1370503_s_at 4.241895 4.359643 4.036933 4.1183643 4.257463 4.1100597 4.1953516 4.0573273 4.0888057 4.126806 4.0860353 4.342761
1370504_a_at 6.393409 6.093039 5.9640956 6.3342705 5.914046 6.107843 6.166762 6.1697097 5.871575 6.1354313 5.9228044 6.180303
1370505_at 6.416862 6.147858 6.1491766 6.131841 6.1913 6.393604 6.282868 6.255432 6.162872 6.225911 6.1935897 6.101146
1370506_at 6.5290728 6.382071 6.121536 6.2828226 6.2499037 6.223971 6.3289576 6.3864603 6.2467413 6.61238 6.5323873 6.2258916
1370507_at 5.630145 5.3249426 5.279587 5.200274 5.3499913 5.3599744 5.3269653 5.3223677 5.381492 5.548084 5.4281487 5.771708
1370508_a_at 5.295571 4.84525 5.1135983 5.2639623 5.0261536 4.9428644 5.0681696 4.7952704 5.323113 5.0928407 4.9961257 5.438672
1370509_at 7.234111 6.92663 6.963434 6.780223 7.115054 7.2569065 6.9123983 6.7928042 6.9247355 7.149909 7.19625 6.789256
1370510_a_at 7.488385 7.404951 7.7166324 7.3792253 7.593044 7.5856223 7.5089173 7.6730633 7.3113365 7.7778344 7.4740076 7.400877
1370511_at 13.745319 13.7904215 13.80149 13.769085 13.744737 13.843651 13.76272 13.817574 13.757622 13.779629 13.746612 13.745319
1370512_at 7.610273 7.8603616 7.832457 7.727717 7.9289145 7.930723 7.8275084 7.7074094 7.814265 7.625093 7.7420473 7.5334606
1370513_at 3.8107593 3.8639553 3.608639 3.6394658 3.619578 3.6756413 3.766539 3.6399684 3.8070018 3.6168814 3.6870186 3.9167373
1370514_a_at 3.900053 3.7974138 3.8710797 4.482175 3.9812326 3.7600942 3.7834308 3.959465 4.474921 3.9294205 3.9600086 4.285328
1370515_x_at 4.4177103 4.335081 4.3593917 4.6293516 4.1998124 4.3881025 4.4774356 4.233223 4.6088567 4.2623196 4.3195877 4.6447124
1370516_at 6.168143 6.3707404 6.040083 5.9211864 5.8985662 5.914354 5.761416 6.0210013 5.9344153 6.249537 5.968994 5.891446
1370517_at 4.1060567 3.92471 3.563543 3.8220918 3.8053608 3.843781 3.8327558 3.9074793 3.9565783 3.7647636 3.8205178 4.0687475
1370518_a_at 3.7221446 3.6080863 3.720748 3.965824 3.821172 3.7887497 3.9692736 3.7391505 3.8520737 3.7604113 3.8472488 3.8668978
1370519_at 4.7124634 4.6755323 4.6623063 4.8698187 4.591263 4.6830716 4.846717 4.5753336 4.7123423 4.680111 4.756276 4.5781717
1370520_at 4.5360036 4.4309883 4.447081 4.422968 4.4967394 4.2343225 4.307737 4.4726844 4.4016323 4.14587 4.169086 4.1012516
1370521_at 6.475448 6.3152275 6.3570423 6.2124166 6.279185 6.2011404 6.2748246 6.428038 5.9866962 6.4185076 6.290614 6.140456
1370522_at 8.970932 8.729682 9.003863 8.846983 8.918104 8.84728 8.781192 8.607583 8.387205 8.713978 8.804284 8.514676
1370523_a_at 7.800501 7.9092827 8.0203085 7.6505237 7.8217525 7.744537 7.7164736 7.6595182 7.51033 7.899699 7.6813903 7.5181017
1370524_at 9.308543 9.333176 9.740084 9.488852 9.474979 9.444102 9.492303 9.306026 9.361874 9.591984 9.439411 9.218167
1370525_at 8.390659 8.726471 8.745079 8.524076 8.617224 8.714136 8.762991 8.602388 8.520983 8.754694 8.678881 8.441933
1370526_at 6.007496 7.1016426 5.704173 5.7629786 6.2421365 5.765318 5.739158 5.8219585 5.804897 6.191425 5.959484 7.15353
1370527_a_at 7.9424305 8.186655 8.369662 8.22334 8.345259 8.065886 8.169726 8.197054 8.118494 8.464995 8.681191 8.3056555
1370528_at 6.3514037 6.146156 6.2308655 6.1233444 6.1869636 6.1623807 6.1917396 6.2223125 6.163582 6.3820505 6.2426763 6.4711328
1370529_a_at 6.80709 7.439988 7.4488206 7.029009 7.431858 7.4832225 6.8372107 7.5852118 7.200617 7.385175 6.926015 7.471212
1370530_a_at 7.9853745 8.107822 8.245427 7.8172865 8.16411 8.124729 7.712474 8.022685 7.9291267 8.081741 7.802597 8.368703
1370531_a_at 4.999406 5.1107593 5.0677547 4.660082 5.0421696 4.8262205 4.617417 4.9769564 4.623164 4.9341908 4.7485514 4.8792486
1370532_at 5.7509675 5.606821 5.697311 5.731354 5.718349 5.6906424 5.6591268 5.746445 5.7860208 5.590196 5.5887756 5.7490835
1370533_at 4.5206194 4.2385597 4.281969 4.2451725 4.2828183 4.2552876 4.200092 4.3393865 4.275647 4.3867674 4.5268846 4.3459277
1370534_at 7.0946717 7.335057 6.8654613 6.907479 7.5370517 7.2727647 7.1089416 7.284627 6.968453 7.0916553 7.078349 7.0195003
1370535_at 4.102399 4.4435043 3.9266343 4.0316825 4.068059 4.274535 4.13801 4.0545444 4.167204 4.181943 4.303732 4.2513247
1370536_at 5.1641994 5.255562 5.4283934 5.2965155 5.144972 5.233156 5.1204233 5.0297956 5.241045 5.2312765 5.655081 5.093398
1370537_at 6.8027434 6.673685 6.3900456 6.1395736 6.647978 6.3057117 6.384195 6.266047 6.2732573 6.772957 6.8527083 6.3697195
1370538_at 7.031176 7.4988265 7.308453 6.982453 7.457434 7.5969057 7.3340816 7.5373607 7.570904 7.4312277 7.5465655 7.249375
1370539_at 6.55757 7.018066 7.05461 7.0489254 7.0947113 7.032801 6.7841187 6.7104535 6.739178 6.9817996 7.0721602 6.260132
1370540_at 4.1945124 4.468753 4.2729335 4.0010185 4.281356 4.1347995 4.1595364 4.0730705 3.9338038 4.2978 4.529755 4.0923023
1370541_at 6.5923724 6.1004367 6.2134275 6.1466312 6.512425 6.4400635 6.315507 5.936399 5.522381 6.3312855 6.5714755 5.990444
1370542_a_at 6.346803 6.8863325 6.390044 6.627865 6.630732 6.6544476 6.6104736 6.7356577 6.58664 6.658163 6.694324 6.5728235
1370543_at 6.6562977 7.0948105 6.9607644 6.9151087 6.9515586 7.066477 7.118704 7.0370684 6.7318172 6.672164 6.651201 6.6370473
1370544_at 6.14049 6.1182456 6.025072 5.779765 6.0080304 6.1239486 6.0831575 5.803918 5.7850285 6.329168 5.979503 5.8985057
1370545_at 5.3578134 5.0647473 4.961486 5.302303 5.0801177 4.9408107 4.8837786 5.0421147 5.0843573 4.9990115 4.999814 5.2738376
1370546_at 4.0750513 4.323451 4.218228 4.3752627 3.9766114 4.4067254 4.262165 4.427481 4.5834594 4.138192 4.122552 4.294091
1370547_at 13.986559 14.012758 14.030861 14.016136 13.993241 14.003988 13.944661 13.984215 14.041864 13.960187 13.998144 14.0028925
1370548_at 7.8542747 7.642319 7.300233 7.590068 7.5986505 6.7315736 7.223029 7.2472696 7.4173927 7.464558 7.308088 7.271228
1370549_at 5.7907968 5.8216696 6.191271 5.7400856 6.0353093 6.0063195 5.9543467 5.8383994 5.4862366 5.7668457 5.935288 5.652895
1370550_at 5.9008803 5.8752656 5.91444 5.7929235 5.7646065 5.818928 5.625581 5.678352 5.7120156 5.609725 5.6751213 5.9696817
1370551_a_at 7.2649536 7.0953884 7.065882 7.9041123 7.382999 7.0209002 7.504119 7.3580127 7.8560843 7.21005 7.2273216 7.8560133
1370552_at 5.0492334 5.298196 5.6178637 5.491994 5.4033976 5.4123983 5.3438663 5.76021 5.5783253 5.413805 5.787196 5.3962173
1370553_at 6.462017 6.774991 6.083819 6.3734746 6.564632 6.4673805 6.3383055 6.576465 6.3625293 6.867662 6.570316 6.264012
1370554_at 8.560923 8.181239 8.267227 7.9255047 8.307926 8.426636 8.277619 8.290703 8.105348 8.645695 8.573271 8.283644
1370555_at 4.6310816 4.4875383 4.4035892 4.7258205 4.43104 4.370755 4.792119 4.7818203 4.9186163 4.3805685 4.866892 4.5189095
1370556_at 4.9423485 5.2390165 5.351495 5.4662747 5.158921 5.276257 5.2840304 5.2719975 5.5918155 4.794545 5.1085854 5.184375
1370557_a_at 4.105662 3.804314 3.8273828 3.794421 3.770507 3.8607109 3.7780783 3.8091004 3.8190928 3.823023 4.037774 4.0690193
1370558_a_at 3.343676 3.2484248 3.19265 3.2476172 3.2539954 3.1586626 3.2068183 3.1698484 3.2085385 3.1782532 3.2700987 3.2925718
1370559_at 3.6589065 3.682845 3.7331796 3.8308918 3.6684017 3.719726 3.7223585 3.8182244 3.7746532 3.8065233 3.7327936 4.0282273
1370560_at 4.3110466 4.3499393 4.4220543 4.344391 4.3674574 4.4013844 4.31647 4.366479 4.5205097 4.2654414 4.3649096 4.5403466
1370561_at 3.8936965 4.1122403 4.16703 4.154611 3.9483314 4.4107175 4.080852 4.0229836 3.95433 3.9456637 4.0571394 4.1228104
1370562_at 5.035492 4.8082933 4.6501746 5.085588 4.805923 4.752879 4.950737 5.18209 5.3495617 4.7067842 4.6336336 4.8244295
1370563_at 11.230061 11.157333 11.100024 11.033987 11.226575 11.15678 11.2364025 10.988661 11.194064 11.199194 11.253287 10.95467
1370564_at 4.3792076 4.331173 4.5083284 4.389333 4.335808 4.386675 4.24465 4.4395647 4.538424 4.5611115 4.2564216 4.421016
1370565_at 4.542842 4.446195 4.5074186 5.0055428 4.5446553 4.746436 4.8023787 5.186714 5.180431 4.49833 4.481458 4.7086315
1370566_at 10.191131 10.867476 10.000398 8.982463 10.760722 10.280963 9.154844 10.80835 10.217167 9.951036 11.087458 10.785031
1370567_at 6.7564445 6.5604463 6.750869 6.8656683 6.7557697 6.6294117 6.5148625 6.739598 7.028618 6.5778646 6.6621957 6.8976364
1370568_at 5.6787663 5.4639564 5.578535 5.631374 5.5704274 5.65545 5.6442833 5.5585666 5.747491 5.6153526 5.570259 5.7854137
1370569_at 5.0445323 5.365575 5.238344 5.692138 5.1782074 5.233324 5.18505 5.6033664 5.438442 5.488058 5.3844175 5.456107
1370570_at 6.947044 6.694658 6.7770033 6.6031246 6.686924 6.80682 6.697247 6.5244913 6.4586487 6.5266438 6.451194 6.2478504
1370571_at 4.819024 4.97491 4.828845 4.6798277 4.8068795 5.174637 4.846898 4.7432685 5.235393 5.58684 4.9134917 4.6816196
1370572_at 3.7407258 3.766338 3.8562524 3.7197917 3.8069685 3.765015 3.8415253 3.8014348 3.9926374 3.7398283 3.7386174 3.8613029
1370573_at 9.117212 9.626165 9.749966 9.621387 9.798244 9.317745 9.82543 9.930866 9.363975 9.636918 9.519203 9.226276
1370574_a_at 6.6635656 6.8357096 7.0813036 6.9972997 7.042823 6.945173 7.0398555 7.0573835 7.1101108 6.9946065 7.0496492 7.1124473
1370575_a_at 8.248159 8.358538 8.441985 8.111894 8.5891075 8.592676 8.415534 8.325647 8.290669 8.37443 8.642117 8.000048
1370576_at 5.555512 5.1949186 5.329447 5.3528996 5.137635 5.310342 5.166544 5.558809 5.3075347 5.3601255 5.542183 5.3962345
1370577_at 6.171689 6.157163 6.2232 6.411138 6.29242 6.0359535 6.6411653 6.2574863 6.6175966 6.546839 6.2755218 6.3752384
1370578_at 6.9594526 7.2176948 7.1168356 7.333684 7.208186 7.1017685 7.2751703 7.0041976 7.0928802 7.36728 7.088959 6.928553
1370579_at 9.073137 8.962418 9.132105 9.011254 9.052658 9.096336 8.915518 9.018938 9.047113 9.151503 9.017166 9.006819
1370580_a_at 13.215283 13.139119 13.0704155 13.228383 13.130484 13.186275 13.221566 13.026683 13.264185 13.363089 13.310405 13.229126
1370581_at 4.2581406 4.2174273 4.299568 4.371935 4.3569984 4.4006424 4.5172653 4.5253086 4.554804 4.2359104 4.551996 4.2244854
1370582_a_at 3.520048 3.4218311 3.5232296 3.42096 3.3327086 3.3463132 3.448824 3.2569215 3.450847 3.2826676 3.4258723 3.444721
1370583_s_at 5.968624 5.9916863 5.5218067 5.9317904 6.0014176 5.777332 5.803993 5.7463093 6.2046146 6.4999933 6.2098193 6.2854004
1370584_a_at 5.5297146 6.118192 5.834794 6.5408564 6.4552145 5.9940095 6.201653 6.434031 6.0583797 5.650561 5.920558 5.7242103
1370585_a_at 6.297009 6.6257677 6.1379204 5.9570065 5.963204 5.8805537 6.1432943 5.975725 6.004858 6.057573 6.1952868 5.938301
1370586_a_at 5.700552 5.814902 5.62864 5.8456674 5.6885 5.760172 5.8261847 5.6144805 5.8185906 5.910664 5.71449 6.0261216
1370587_at 4.791131 4.7289076 4.8219204 4.805786 4.7468348 4.75173 4.5047245 4.800763 4.755561 4.8566628 4.8063145 4.909587
1370588_a_at 4.0359 4.2333546 4.2036276 4.2515426 4.2593207 4.161221 4.334367 4.28125 4.5228806 4.2134295 4.109164 4.384444
1370589_at 5.1797485 5.1585402 5.0814176 5.161682 5.1477847 5.15246 5.3082104 5.259578 5.064532 5.1716313 5.127848 4.8351297
1370590_at 7.3989744 7.2379427 7.3855443 7.219528 7.2780676 7.4135866 7.1002817 7.4615498 7.110926 7.352315 7.484705 7.3663597
1370591_at 6.4995832 7.0294957 7.094025 7.020971 7.051306 7.3418345 6.9712796 6.9783554 7.233701 7.2043905 7.025794 6.889777
1370592_at 6.122244 6.502806 5.944345 6.168516 6.4827785 6.014966 6.4020534 6.0069256 5.855695 6.9865055 6.2452044 6.5349274
1370593_at 13.397185 13.441273 13.177466 13.315387 13.393546 13.638772 13.414937 13.639846 13.547744 13.659928 13.479976 13.6035795
1370594_at 5.1418257 5.317853 5.1351213 5.4807205 4.883223 5.294917 5.246196 5.1531773 5.47252 4.9799747 5.2685633 5.134656
1370595_a_at 3.8451562 3.7947981 4.028489 4.202781 3.9483314 3.7833376 4.017547 3.8080416 4.363581 3.9927864 3.8722072 4.1760087
1370596_a_at 4.2083626 4.1676507 4.1699004 4.172742 4.044766 4.1347995 4.102537 4.0661893 4.359724 4.1795425 4.0771885 4.3961945
1370597_at 5.558852 6.0783257 6.3194 5.846455 5.853354 5.28397 5.577383 6.046153 5.743635 6.3179903 6.08494 5.5914683
1370598_a_at 4.5602837 4.5369005 4.425739 4.4694195 4.445013 4.4006743 4.4806476 4.627795 4.7542934 4.4321766 4.625219 4.570864
1370599_a_at 7.3520703 7.5871162 7.38335 7.682779 7.7992706 7.409542 7.3356466 7.8344164 7.312349 7.159938 7.1751432 7.1271167
1370600_at 5.2589884 5.7131686 6.194744 5.6494594 6.161024 6.3098893 6.2888613 5.7369747 5.8635983 5.9145746 5.723108 5.279826
1370601_a_at 4.9709578 4.891548 4.751249 4.9136734 4.7458973 4.718675 4.6399283 5.000726 5.015352 4.7264547 4.642137 5.3729672
1370602_at 4.469881 4.6798944 4.574297 4.7876015 4.462366 4.876095 4.623769 4.8445992 4.659669 4.4817123 4.971284 4.7764244
1370603_a_at 5.535702 5.6635275 5.4762516 5.5384836 5.5804176 5.4813905 5.50166 5.543815 5.5466385 5.3411703 5.6134467 5.651779
1370604_at 3.7496514 3.748461 3.971631 3.947417 4.0016212 3.841548 3.8608878 3.915575 3.8562305 3.7995524 3.7268355 3.9410412
1370605_s_at 5.7255106 6.0646715 5.6605177 6.20794 5.898788 5.3796024 5.5155315 5.9133267 5.892297 5.720419 5.133951 5.7781334
1370606_at 6.2545013 6.111663 6.4359517 5.933608 6.4789405 6.485811 6.43085 6.1339097 6.357975 6.3692894 5.5579295 5.332669
1370607_a_at 4.487369 4.578561 4.492727 4.601288 4.552816 4.502243 4.769414 4.474077 4.477668 4.5516977 4.4776325 4.452366
1370608_at 3.7286615 3.8206434 3.7640224 3.77618 3.8060415 3.7110333 3.7566032 3.8543963 3.696611 3.8087735 3.8304453 3.8219256
1370609_a_at 9.786089 9.927309 9.957899 9.892291 9.870799 9.898545 9.751164 9.80039 9.692385 10.187478 9.871344 9.789869
1370610_at 4.77348 4.6136093 4.659067 4.6053 4.5921426 4.6890187 4.6294613 4.5837426 4.544176 4.5953383 4.492833 5.087435
1370611_at 5.9942594 6.0585575 5.9949512 5.773483 5.9181404 5.9805555 5.7132616 5.993337 5.8282175 5.7455883 6.078256 5.94854
1370612_at 6.217802 6.788777 6.283073 6.8086653 6.400484 6.4554267 6.3785934 6.51688 6.53432 6.012702 6.3482614 6.886883
1370613_s_at 12.792488 12.576135 12.724002 12.7212 12.868786 12.760489 12.946259 12.922717 12.611713 13.16502 12.887904 13.137964
1370614_s_at 5.4990363 5.656078 5.6290145 5.6405478 5.5292144 5.592726 5.5523047 5.4717484 5.525332 5.7329164 5.4435887 5.6649594
1370615_at 4.9694233 4.9816885 5.0910697 5.007561 5.3255363 5.264106 5.076518 4.8875847 4.953023 5.3560004 5.0151854 5.186309
1370616_at 5.2619786 5.26664 5.4261637 5.4949207 5.372532 5.3418627 5.437069 5.2543144 5.613165 5.133971 5.2685633 5.6009912
1370617_at 4.675629 4.938754 4.83943 4.88801 4.8377914 4.874665 4.801608 4.7687454 4.9208646 4.62599 4.802786 4.7902827
1370618_at 7.3479023 7.8301697 7.6518755 7.6129627 7.7507915 7.5740542 7.6560974 7.681177 7.477849 7.889293 7.750669 7.517213
1370619_at 5.1040244 4.8602905 4.916177 5.0268087 4.9079313 4.9729958 4.9875517 4.8891573 5.0695767 4.872761 4.876615 4.9446073
1370620_at 4.8891025 4.5477533 4.7041335 4.6100454 4.806158 4.771743 4.621703 4.816761 4.6901393 4.833597 4.729894 5.0871196
1370621_at 5.3409843 5.1892424 5.2443514 5.089799 5.2294846 5.094723 4.988674 5.228304 5.2661123 5.2154436 5.297348 5.184375
1370622_at 4.2802615 4.3044987 4.234521 4.365124 4.170564 4.195411 4.1854906 4.4577236 4.4262238 4.4917707 4.405917 4.4869814
1370623_at 6.302671 6.8515544 6.838523 6.596194 6.623794 6.405581 6.680723 6.435826 6.657341 6.7338653 6.779788 6.509814
1370624_at 4.566859 4.643675 4.6466823 4.588255 4.43813 4.572998 4.5470266 4.7565966 4.7569656 4.6057396 4.668232 4.52282
1370625_at 4.1117754 3.9864407 4.0282316 3.915662 3.9993973 3.8758085 3.8327558 3.8077173 3.9817154 3.8067167 3.761432 4.102906
1370626_at 3.5010095 3.5374146 3.4866366 3.557011 3.5108407 3.5067475 3.473914 3.4106517 3.6019974 3.3384006 3.4658508 3.5134752
1370627_at 4.84678 4.7560563 4.61994 4.749395 4.7865424 4.8291416 4.768246 4.720286 4.8699374 4.9302397 4.6674047 4.8644633
1370628_at 5.131608 4.90908 5.049333 5.0246696 4.920793 5.0252523 5.119365 4.8957257 4.9043846 5.1116033 4.9133844 4.8156676
1370629_at 3.724138 3.6236248 3.6327033 3.6438541 3.6784818 3.7310803 3.6530528 3.6679802 3.5709367 3.7054493 3.653432 3.6736817
1370630_a_at 6.0042086 6.3098626 6.719154 6.384413 6.5824943 6.5941167 6.5672083 6.548139 6.4699163 6.323844 6.482234 6.099646
1370631_at 4.0074425 4.058979 4.136035 4.2407227 4.134982 4.0719748 4.2023354 4.0048084 4.123516 4.0756803 3.9980536 4.2726164
1370632_at 4.564906 4.6692047 4.5823765 4.5441723 4.5733643 4.7256517 4.601802 4.6376696 4.6301394 4.5883055 4.6385612 4.8284225
1370633_at 5.002272 4.8742533 4.868421 4.934897 5.053051 4.9164834 5.0322 4.9805756 4.952404 4.929783 5.006186 5.0801134
1370634_x_at 6.6284885 6.5299454 6.578763 6.6390953 6.6564593 6.435315 6.6477685 6.618903 6.5773306 6.5938683 6.623663 6.8171086
1370635_at 5.1192284 5.181631 5.101459 5.3884716 4.976867 5.188861 5.1981344 5.092175 5.379016 4.9289227 5.190919 5.503444
1370636_at 4.49652 4.534788 4.5766106 4.380288 4.468231 4.5307064 4.5580673 4.5219393 4.525423 4.666001 4.5239577 4.75146
1370637_at 4.430328 4.500355 4.3539367 4.6585445 4.507298 4.8146763 4.542848 4.8015847 4.6550827 4.523565 4.376623 4.5058045
1370638_at 5.0653834 4.87043 5.0836186 5.0266 4.90347 4.7237163 4.781431 5.215129 4.7709546 4.975926 5.01098 5.0417824
1370639_at 7.6422834 7.6536274 7.837607 7.7666492 7.918052 7.894113 7.6767244 7.7843 7.6256256 7.83577 7.755542 7.8707833
1370640_a_at 5.5671773 5.372847 5.343664 5.4530506 5.345233 5.4343553 5.3388205 5.5117674 5.692935 5.4807796 5.44345 5.756652
1370641_s_at 6.27014 6.2270737 6.2865267 6.3236265 6.2475367 6.290531 6.2905173 6.4918833 6.3305883 6.325142 6.189686 6.462911
1370642_s_at 7.13624 7.112608 6.859934 6.8774753 7.025917 6.7489376 6.604079 6.9615593 6.364897 6.439502 6.5669637 5.995821
1370643_a_at 5.4307523 5.2681756 5.3498898 5.4691873 5.2632885 5.201023 5.2069583 5.3113804 5.648723 5.366044 5.3153257 5.9253073
1370644_at 3.5269978 3.610033 3.7651734 3.9531705 3.7324023 3.4584181 3.6548698 3.550646 3.7974465 3.6403294 3.6486838 3.7067888
1370645_at 4.4262357 4.3219304 4.3740788 4.431016 4.355464 4.4315453 4.329365 4.2921534 4.3240433 4.4389954 4.6710835 4.5551815
1370646_at 6.737851 6.4106417 6.49986 6.303881 6.172058 6.379622 6.3747997 6.3521323 6.4582987 6.524901 6.4774446 6.7558446
1370647_at 4.35567 4.3778796 4.17989 4.3997717 4.4158816 4.285404 4.2318954 4.370865 4.491659 4.4566317 4.4350963 4.4923873
1370648_a_at 5.451095 5.301586 5.340543 5.3072577 5.5065184 5.549377 5.4011245 5.3290253 5.3395367 5.3430996 5.2056794 5.33474
1370649_at 5.840164 5.9272237 6.1484184 5.9100447 6.065254 5.9937434 5.922303 5.5732245 6.0255995 6.0035567 6.143543 6.3265944
1370650_s_at 4.002387 3.780528 3.7676206 3.9769213 3.939651 3.678048 3.8837764 4.0533037 3.8102872 3.8448637 3.8653524 4.118039
[truncated: 3,479,943 more chars]
