# Supplementary material for: Transcriptomic point of departure determination: a comparison of distribution-based and gene set-based approaches
Source: Front Genet. 2024 May 9;15:1374791. doi: 10.3389/fgene.2024.1374791 (PMC11112360; doi:10.3389/fgene.2024.1374791)
Supplement: Supplementary file 6 [file DataSheet1.zip › Data Sheet 1/labetalol_29day_Rat_Liver_rma.txt]

ProbesetID V2 V3 V4 V5 V6 V7 V8 V9 V10 V11 V12
Dose 0 0 0 45 45 45 150 150 150 450 450
1367452_at 9.566746 9.775848 10.004851 9.866219 9.787333 9.824606 9.827868 9.736823 9.762736 9.871587 9.778865
1367453_at 9.6739025 9.779395 9.90318 9.901297 9.825114 9.763954 9.821789 9.829931 9.962972 9.846748 9.86862
1367454_at 9.380659 9.4445715 9.399315 9.489489 9.305749 9.386418 9.388991 9.484022 9.345272 9.37395 9.341625
1367455_at 10.55577 10.682582 10.891009 10.792138 10.701025 10.679943 10.754837 10.763906 10.651422 10.594255 10.747948
1367456_at 11.212914 11.444331 11.362325 11.463018 11.193183 11.385664 11.355325 11.414971 11.472014 11.518378 11.533462
1367457_at 8.360211 8.493462 8.579605 8.545736 8.3615675 8.370357 8.308257 8.388876 8.460417 8.160341 8.288938
1367458_at 8.398488 8.569683 8.653221 8.532659 8.504151 8.437306 8.4363365 8.512417 8.473409 8.571968 8.382479
1367459_at 11.910387 12.040441 12.093859 12.097548 12.001818 12.021292 12.052297 11.981485 11.961839 11.987435 12.061889
1367460_at 10.770739 10.969888 11.062279 10.915108 10.949025 10.962916 10.70109 10.892805 10.93648 10.591442 10.708134
1367461_at 9.629039 9.641296 9.749685 9.745244 9.596924 9.647779 9.714291 9.577553 9.585506 9.679372 9.692145
1367462_at 10.60696 10.281145 10.603307 10.346171 10.394797 10.367737 10.229052 10.205556 10.161747 10.023708 10.30377
1367463_at 10.403075 10.78372 11.168366 11.09781 10.914668 10.832065 10.734432 10.630352 10.98482 10.841885 11.000645
1367464_at 8.748854 8.952909 9.033547 8.895032 8.997795 8.805166 8.865323 8.983608 9.0245695 8.946885 9.128313
1367465_at 9.97502 9.937605 10.082869 10.008279 9.993253 9.905789 9.952553 9.792051 9.836506 9.919803 9.907913
1367466_at 9.674054 9.761005 9.711208 9.7436285 9.705464 9.81998 9.537569 9.902989 9.663492 9.701605 9.966971
1367467_at 11.191462 11.31366 11.346665 11.38069 11.244025 11.274643 11.331627 11.240314 11.238776 11.392145 11.349256
1367468_at 9.47074 9.279657 9.468225 9.640186 9.45298 9.298433 9.587504 9.270594 9.409824 9.7821665 9.461955
1367469_at 11.014564 11.222132 11.370511 11.2516365 11.021401 11.20381 10.936774 11.201792 11.19354 11.120961 11.179715
1367470_at 9.836291 10.046116 10.075079 10.023561 9.746017 10.007465 10.009625 9.897558 9.933402 10.0056925 9.991843
1367471_at 8.270755 8.518726 8.617131 8.625564 8.581773 8.556194 8.748539 8.561759 8.582767 8.667551 8.620038
1367472_at 9.64897 9.773753 9.881802 9.874814 9.633619 9.687307 9.769897 9.69982 9.71408 9.537775 9.682747
1367473_at 9.661361 9.828757 9.803465 9.786393 9.664377 9.883607 9.538086 9.655621 9.70685 9.85331 9.778371
1367474_at 9.367757 9.470268 9.57134 9.450936 9.38057 9.314888 9.441348 9.226417 9.1580925 9.223329 9.4305
1367475_at 9.927606 10.089566 10.265685 10.064901 10.076998 9.970132 9.976457 9.99 9.996853 9.82315 9.972383
1367476_at 10.659767 10.764534 10.809254 10.645615 10.716709 10.770668 10.564387 10.69007 10.733249 10.751694 10.8378
1367477_at 9.488548 9.52805 9.640121 9.600155 9.767401 9.424442 9.68714 9.502066 9.536569 9.483126 9.67644
1367478_at 7.996437 8.031695 8.18091 8.282635 8.261933 8.117706 8.320854 7.993764 8.062502 7.98883 7.9102063
1367479_at 10.836899 10.896321 10.918175 10.993885 10.919507 10.794149 10.920179 10.911079 10.907008 11.039876 10.999901
1367480_at 8.928995 9.24538 9.330018 9.336069 9.162782 9.297304 9.155467 9.223225 9.143351 9.230237 9.27451
1367481_at 8.823641 8.869606 8.899506 8.998575 8.819531 8.785352 8.736335 8.894284 8.81192 8.946394 8.9564085
1367482_at 9.441817 9.348673 9.499463 9.557041 9.479073 9.23757 9.50071 9.377283 9.428957 9.359251 9.421762
1367483_at 8.288757 8.361879 8.483957 8.520758 8.383289 8.302971 8.338318 8.401533 8.240175 8.303202 8.399317
1367484_at 8.491911 8.694626 8.554194 8.708252 8.54578 8.521413 8.620177 8.540007 8.667979 8.829562 8.755684
1367485_at 9.057003 9.097924 9.25395 9.125751 8.966471 9.049748 8.878153 9.035972 9.061834 9.110804 9.118829
1367486_at 9.084011 9.206647 9.174953 9.169258 9.176457 8.987763 9.143334 9.141993 9.263136 9.082916 9.282093
1367487_at 7.6860747 7.7341013 7.656304 7.725596 7.6387815 7.631211 7.704497 7.4769745 7.6018243 7.840153 7.3911753
1367488_at 7.095303 7.3922544 7.4733443 7.441814 7.5477505 7.4604716 7.2945023 7.2217274 7.308699 7.3544087 7.68259
1367489_at 6.4927034 6.394721 6.2304354 6.5620413 6.5857763 6.5663886 6.5264916 6.385956 6.6483326 6.5161786 6.478976
1367490_at 6.41965 6.7147064 6.8129067 6.6631656 6.281289 6.708003 6.8041253 6.6769905 6.6075134 6.3899274 6.667086
1367491_at 8.683925 8.74043 8.77097 8.7367325 8.539235 8.633974 8.7128315 8.802193 8.548579 8.651279 8.80048
1367492_at 8.566066 8.560027 8.637269 8.604082 8.60553 8.384254 8.630978 8.513265 8.614044 8.628227 8.650396
1367493_at 9.381764 9.414443 9.499028 9.368665 9.365219 9.501734 9.531715 9.41219 9.419354 9.471156 9.494713
1367494_at 9.6102705 9.41859 9.679062 9.539076 9.496577 9.648479 9.495015 9.482197 9.518359 9.225596 9.330554
1367495_at 6.429128 6.452112 6.537764 6.729838 6.509777 6.728471 6.725411 6.4286456 6.583117 6.5833287 6.4414425
1367496_at 10.740773 10.945646 10.942638 10.812749 10.72063 10.692621 10.762871 10.781819 10.718885 10.8256645 10.773868
1367497_at 8.116008 8.130393 8.234597 8.293104 8.039792 7.9126797 8.060482 8.183477 8.139038 8.132589 7.9536066
1367498_at 8.09382 8.199462 8.137634 8.052956 7.9846635 8.29619 7.891959 8.025382 8.116386 8.095795 8.143888
1367499_at 7.8163767 7.6574655 8.008608 7.7627225 7.7608776 7.8103123 7.725524 7.6971054 7.7521763 7.8509593 7.7964983
1367500_at 9.517518 9.56418 9.756091 9.749906 9.761779 9.604543 9.672695 9.620096 9.610475 9.515076 9.538555
1367501_at 8.427577 8.42725 8.585549 8.409468 8.507907 8.453174 8.437902 8.435244 8.425531 8.244245 8.416578
1367502_at 7.8542295 7.899137 7.9314957 8.0791855 7.918115 7.9810576 7.7946424 7.913191 7.977177 7.9459 7.959709
1367503_at 10.494679 10.549487 10.724525 10.652533 10.614542 10.641845 10.472903 10.554948 10.595683 10.398115 10.446677
1367504_at 7.8771334 7.8477316 7.8848753 7.9095016 7.8974247 7.885399 7.8990192 7.788592 7.7208886 8.044579 7.8766036
1367505_at 7.5500927 7.5140405 7.7466583 7.9046392 7.5747633 7.7704678 7.691141 7.7174444 7.602174 7.7737164 7.7581863
1367506_at 9.574711 9.67628 9.6383915 9.696101 9.925557 9.692161 9.7075 9.62772 9.670605 9.6562 9.712644
1367507_at 6.876897 6.883025 7.0061913 7.0389886 6.9807925 6.8663163 7.0732713 6.7338877 6.9302945 6.899182 6.932708
1367508_at 8.2904825 8.469367 8.472708 8.543522 8.450502 8.386794 8.397711 8.346508 8.416365 8.389447 8.497805
1367509_at 9.28685 9.279011 9.3776245 9.468935 9.399067 9.391485 9.25814 9.2647085 9.41127 9.329157 9.268913
1367510_at 9.253386 9.37578 9.646874 9.485009 9.4793825 9.230017 9.307566 9.315883 9.393155 9.345959 9.293479
1367511_at 7.597666 7.708398 7.8802724 7.9008408 7.6382165 7.51224 7.709582 7.756488 7.767377 7.6927557 7.637149
1367512_at 10.45964 10.538959 10.657219 10.644156 10.58141 10.586259 10.48247 10.397587 10.452669 10.459312 10.606052
1367513_at 7.72425 7.8098636 7.762943 8.081968 7.7374353 7.8926177 7.961425 7.673406 7.9416313 7.7537546 7.4885764
1367514_at 7.1876397 7.1822844 7.26611 7.177424 7.1270366 7.0804033 7.140358 7.0626793 7.170887 7.0427794 7.128808
1367515_at 6.578751 6.870433 6.4972296 6.4963717 6.466637 6.6211085 6.521765 6.3742576 6.5486026 6.8092794 6.758131
1367516_at 8.517648 8.302595 8.694374 8.578814 8.367743 8.423243 8.511347 8.576729 8.4386215 8.58584 8.376078
1367517_at 7.70622 7.7460537 7.473655 7.618946 7.715029 7.511587 7.5073776 7.57823 7.564646 7.7914667 7.4840755
1367518_at 7.8778496 7.88196 8.1458435 8.15181 7.9981833 7.9683475 7.8826017 7.9135637 7.9966507 7.7296834 7.8095803
1367519_at 7.5766177 7.8939934 7.97704 7.987293 7.8703036 7.8537555 7.8497853 7.916486 7.789303 7.846428 7.734617
1367520_at 9.275379 9.579217 9.650555 9.643685 9.598258 9.496911 9.440823 9.362123 9.602533 9.719491 9.593193
1367521_at 6.922618 6.7790847 7.115311 6.9378934 7.0060043 6.5787015 6.4593883 6.8279576 7.0056973 6.4539976 6.5701733
1367522_at 8.786392 8.86333 9.119034 8.922039 8.980547 8.856483 8.918739 8.954681 8.913114 9.00164 8.936508
1367523_at 7.4932795 7.4746513 7.4851027 7.54647 7.475672 7.4279594 7.4622865 7.4914646 7.369595 7.7385416 7.5305004
1367524_at 6.83491 7.1308937 6.9520903 7.061615 6.990933 7.2572055 7.2748446 7.086138 7.330312 7.51486 7.3427052
1367525_at 9.129133 8.967165 9.12818 9.042757 9.105109 9.098396 9.145886 9.064217 9.138871 8.906874 9.143026
1367526_at 8.168696 8.504093 8.732267 8.517428 8.454095 8.38833 8.356012 8.3656 8.432482 8.49236 8.399544
1367527_at 7.313944 7.466044 7.7220955 7.6298223 7.5733557 7.5963726 7.555591 7.6813326 7.3589644 7.4297028 7.3909364
1367528_at 8.119496 8.373836 8.614546 8.470552 8.462299 8.210689 8.267161 8.315287 8.334738 8.384865 8.44685
1367529_at 8.705794 8.802355 8.851841 8.83978 8.544245 8.600521 8.764715 8.732241 8.681814 8.858432 8.584805
1367530_at 7.268134 7.5429244 7.4203234 7.367637 7.4924173 7.154318 7.4355755 7.4171066 7.56876 7.556432 7.551334
1367531_at 10.1528225 10.327557 10.510831 10.391845 10.398917 10.297986 10.363569 10.247047 10.4349985 10.308237 10.422023
1367532_at 10.860827 10.861585 10.999296 11.022699 10.848793 10.81539 10.880364 10.794073 10.836074 10.865333 10.823692
1367533_at 7.660366 7.509719 7.72778 7.7014265 7.586643 7.3601604 7.7659335 7.563336 7.7224746 7.444854 7.5549707
1367534_at 7.330928 7.427436 7.649164 7.62585 7.5457234 7.4656925 7.430592 7.489892 7.6442266 7.537779 7.5398774
1367535_at 8.504918 8.427207 8.557488 8.480257 8.571807 8.5504055 8.608577 8.512647 8.582489 8.606924 8.441025
1367536_at 7.960829 7.583118 7.661349 7.5774 7.529083 7.7753534 7.821204 7.6729083 7.5712223 7.6227136 7.7242618
1367537_at 6.9308662 7.080564 7.003001 7.1272397 6.972365 7.0922403 7.075684 6.8918743 6.8567033 7.1213613 7.1735125
1367538_at 6.6085725 6.4778905 6.5247054 6.6552477 6.419728 6.334088 6.713941 6.5605197 6.494837 6.6365213 6.3853216
1367539_at 8.219625 8.22053 8.432318 8.25693 8.048945 8.232751 7.9969554 8.200741 8.07409 8.089016 8.218762
1367540_at 6.796544 6.806016 6.6778812 6.794797 6.5998487 6.8230753 6.5059566 6.7071877 6.786449 6.658126 6.468628
1367541_at 7.158526 7.5353765 7.2049174 7.4012547 7.405371 7.084039 7.2147584 7.1953487 7.2840953 7.293139 7.338128
1367542_at 6.9299645 7.228124 7.3221846 7.2675967 7.0792737 7.0498614 7.072688 7.1549363 7.290505 6.9852514 7.142504
1367543_at 8.180038 8.30267 8.579356 8.480961 8.528419 8.343287 8.468351 8.328516 8.495782 8.46604 8.253533
1367544_at 5.3974075 5.73806 5.43583 5.574568 5.8024874 5.486411 5.462165 5.2378635 5.2970705 5.46517 5.2914567
1367545_at 6.7045474 7.245355 6.931723 6.7967 7.074812 7.438281 7.024509 7.061462 7.0602894 7.0190606 6.9914174
1367546_at 9.792199 9.871979 9.911034 9.889527 9.875567 10.028492 9.75624 9.793407 9.83419 9.651454 9.99879
1367547_at 7.111957 7.058308 7.0683203 7.2193217 7.039148 6.919432 7.1390405 6.9825616 7.170928 7.1839375 7.128628
1367548_at 8.222053 8.422691 8.515397 8.410103 8.361803 8.407622 8.409601 8.408151 8.498524 8.396653 8.291801
1367549_a_at 9.3866 9.530929 9.786044 9.625742 9.60985 9.570585 9.614755 9.428334 9.590442 9.441103 9.649621
1367550_a_at 8.2320175 8.414177 8.32013 8.452446 8.452105 8.203807 8.415276 8.455335 8.4688635 8.621739 8.500993
1367551_a_at 7.9741488 8.105468 8.314215 8.518849 8.1265135 8.088262 8.022753 8.19038 8.272776 8.342941 8.194205
1367552_at 4.8959794 4.5374813 4.52817 4.500971 4.5676455 4.435669 4.4069304 4.315314 4.4997816 4.48408 4.574552
1367553_x_at 11.824197 11.87149 11.873345 11.807069 11.5285 12.325502 11.140393 11.75891 11.356891 10.251356 10.745733
1367554_at 4.0892916 3.85124 3.9696498 4.181078 4.049215 4.0959454 4.0877533 3.7998917 4.0313916 3.9685798 4.0796633
1367555_at 14.696177 14.706564 14.640381 14.718243 14.631692 14.696352 14.728453 14.674649 14.706564 14.696714 14.661704
1367556_s_at 14.559159 14.55304 14.571802 14.593051 14.5019045 14.559159 14.585716 14.594791 14.565282 14.578571 14.506373
1367557_s_at 12.825113 12.818981 12.900544 12.890363 12.85069 12.904588 12.638525 12.770792 12.773691 12.795179 12.697438
1367558_x_at 2.982245 3.0073798 3.1998541 3.109328 3.090418 3.1383333 3.0830147 3.0568082 2.9787915 3.1125803 3.0113566
1367559_at 13.068159 13.121403 13.268961 13.205273 13.164276 13.205803 13.178311 13.03817 13.126653 13.047821 13.249623
1367560_at 11.518423 11.770725 11.729475 11.923272 11.852622 11.599796 11.967426 11.723004 11.767028 11.7546835 11.849865
1367561_at 11.876513 12.013592 12.037008 12.067713 12.025159 11.933892 12.054444 11.986971 11.919107 12.021554 12.023405
1367562_at 8.25573 8.494905 9.026215 8.610285 8.267283 8.306091 8.480923 8.484913 8.311895 7.7986593 8.1230955
1367563_at 8.6256275 8.617984 8.998245 8.849738 8.630622 8.732715 8.774731 8.634078 8.709106 8.202976 8.447178
1367564_at 6.184158 6.038192 6.211046 6.1746716 6.1022816 6.0400453 6.0828032 6.0658417 6.0570755 6.1730013 6.2179875
1367565_a_at 13.616087 13.640565 13.688034 13.726354 13.644307 13.660678 13.633207 13.54827 13.619097 13.671952 13.684325
1367566_at 4.448324 4.2515717 4.4054546 4.284193 4.5970964 4.5249557 4.2216244 4.357545 4.195888 4.3995275 4.4306912
1367567_at 11.705643 11.728594 11.805442 11.802594 11.72221 11.696325 11.700337 11.763186 11.592646 11.627304 11.786318
1367568_a_at 8.760302 8.518359 9.011987 8.197191 8.955657 8.503238 8.879422 8.690052 8.648548 8.391327 8.168831
1367569_at 11.472766 11.71801 11.702777 11.875689 11.832591 11.694616 11.882159 11.705392 11.914631 11.707529 11.763962
1367570_at 5.8620534 6.2193356 6.5804963 6.0789814 6.492197 6.5992403 6.710783 6.5467925 6.4077635 6.048379 5.8955975
1367571_a_at 6.078072 5.476899 5.656929 5.6812325 5.8649106 5.5572014 5.6949434 6.1468773 5.579635 5.5504932 5.5915546
1367572_at 4.95615 5.047497 5.207963 5.065522 5.101569 5.1862254 4.9116178 5.024528 4.980533 5.238819 5.1054807
1367573_at 12.250993 12.391636 12.398547 12.476267 12.310861 12.325416 12.381156 12.299069 12.299582 12.325843 12.380701
1367574_at 7.4603868 7.5235724 7.916615 7.732542 7.627174 7.8800764 8.106015 7.932317 8.027164 7.786133 7.5736194
1367575_at 11.297275 11.281127 11.256005 11.32443 11.380998 11.352849 11.017953 11.115702 11.306379 11.140406 11.213821
1367576_at 13.594638 13.64825 13.67092 13.723617 13.604719 13.608961 13.639659 13.632746 13.744945 13.613203 13.722728
1367577_at 6.2224884 7.1500983 6.9284 7.03045 7.148706 6.687045 7.0241218 6.202175 6.7418566 8.532459 7.357428
1367578_at 10.102225 10.124486 10.2599535 10.294399 10.242212 10.234726 10.097593 10.117871 10.10798 10.038435 10.112682
1367579_a_at 10.730348 11.165524 11.390204 11.253512 10.753603 11.155375 11.392641 11.152818 11.05148 10.99499 11.1960945
1367580_at 10.592103 10.80974 10.770612 10.946699 10.8478565 10.719866 10.803895 10.679974 10.798641 10.766208 10.811073
1367581_a_at 6.0300364 6.0497127 6.1390395 6.036448 6.411113 6.220909 6.2419357 6.002952 6.430736 6.0172057 5.616898
1367582_at 11.056539 11.040404 11.133863 11.399725 11.246175 11.153136 11.160855 11.092598 11.116774 11.10124 11.032126
1367583_at 13.112041 13.229953 13.166728 13.292151 13.191482 13.184145 13.280185 13.179602 13.186174 13.21574 13.2070675
1367584_at 7.8018813 7.5662227 7.931203 7.684641 7.8576403 7.802037 7.978715 7.7934976 7.8671594 7.649311 7.609061
1367585_a_at 10.854672 10.681827 11.02812 10.625531 10.95662 10.913589 10.615733 10.517951 10.530503 10.420812 10.408478
1367586_at 12.914497 12.747163 12.936136 12.741911 12.880912 13.050239 12.559913 12.649422 12.724787 12.305463 12.478269
1367587_at 4.0840855 3.655493 3.7892315 3.907573 3.8703785 3.9143791 3.7607217 3.9398491 3.7721262 3.7029762 3.7054353
1367588_a_at 10.846521 11.002735 11.09298 11.15445 10.945039 10.797582 11.077025 10.879922 10.930308 10.949493 10.907234
1367589_at 8.841082 9.157434 9.109861 9.064163 8.9658165 9.235316 9.088774 9.060997 9.045381 9.305017 9.309299
1367590_at 10.509152 10.76568 10.821049 10.614277 10.688367 10.825496 10.540895 10.762711 10.6722145 10.521812 10.628001
1367591_at 9.743754 9.891429 9.943472 9.954735 9.972316 9.874738 9.7735615 9.805777 9.81689 9.782006 9.795812
1367592_at 3.3991144 3.463118 3.495144 3.432406 3.4541576 3.4544804 3.3670876 3.4613693 3.409635 3.3813405 3.4165668
1367593_at 7.726807 7.8332443 8.010438 7.875616 7.6681237 7.558296 7.9214144 7.6641927 7.9271274 8.797211 8.273796
1367594_at 9.364624 9.256855 9.614571 9.534845 9.402678 9.269333 9.512928 9.31937 9.385086 9.425339 9.302931
1367595_s_at 13.365545 13.463381 13.6131735 13.570335 13.409334 13.477894 13.529183 13.44049 13.483261 13.283246 13.394035
1367596_at 11.523708 11.724525 11.74193 11.877567 11.832226 11.653858 11.696895 11.568413 11.665777 11.715976 11.749827
1367597_at 11.802297 12.016038 12.10485 12.018853 12.053675 11.863431 12.006163 11.96113 11.954391 11.940787 11.963579
1367598_at 14.2158785 14.1949005 14.233993 14.207235 14.204439 14.216511 14.15754 14.144394 14.193119 14.14226 14.1632395
1367599_at 12.022561 11.878045 12.05671 12.1121025 12.086926 12.08797 12.063644 11.945009 11.869603 12.057717 11.889424
1367600_at 5.3983765 5.4685183 5.546086 5.3117137 5.4479733 5.112632 5.438307 5.462376 5.4632835 5.41555 5.3603272
1367601_at 7.9792604 8.198231 8.029886 7.870816 8.211863 7.9564056 7.773906 8.267069 7.83414 7.909295 8.690023
1367602_at 8.711602 8.833735 8.620019 8.617164 8.699881 8.478828 8.484434 8.734887 8.477631 8.672699 9.369098
1367603_at 10.907922 11.001663 10.980451 10.796064 10.884468 10.904636 10.969571 10.815254 10.912627 10.675911 10.846821
1367604_at 10.912271 11.141329 10.855388 11.135009 11.106062 10.77024 11.108431 11.116046 11.284427 11.35861 11.295821
1367605_at 10.372916 10.599234 10.504869 10.556345 10.361668 10.352371 10.483193 10.359988 10.415938 10.491958 10.546495
1367606_at 11.907645 12.097639 12.138618 12.195581 12.12164 12.083125 12.167206 12.074774 12.025642 12.187742 12.128379
1367607_at 12.362635 12.379337 12.492779 12.498808 12.487056 12.467525 12.4457655 12.351813 12.54861 12.586074 12.530749
1367608_at 5.1656866 5.2329655 5.392804 5.246272 5.379527 5.3352985 5.249089 5.262723 5.2622843 5.1815805 5.070158
1367609_at 10.814448 11.063874 11.334133 11.135135 11.150882 11.523501 10.909676 11.318452 11.7477 11.735692 10.942315
1367610_at 12.072023 12.207532 12.282237 12.276481 12.261798 12.13862 12.173877 12.174041 12.225428 12.241907 12.323354
1367611_at 5.4541016 5.519296 5.3767996 5.3165555 5.4539485 5.2456913 5.468906 5.654574 5.729486 5.3654966 5.477979
1367612_at 13.83228 13.925889 13.946318 13.946807 13.925889 13.88813 13.910792 13.861066 13.879614 13.854941 13.923365
1367613_at 12.451513 12.657282 12.704684 12.70065 12.618028 12.586088 12.608878 12.454747 12.617914 12.421941 12.69484
1367614_at 7.3403916 7.1043406 7.4836717 7.5962114 7.649164 7.611017 7.6226864 7.4878182 7.241289 7.177787 7.081237
1367615_at 4.3672323 4.5860243 4.2512264 4.3988066 4.3649883 4.455424 4.5221257 4.391182 4.3089294 4.369825 4.4893794
1367616_at 4.6306653 4.6034746 4.9080753 4.5707464 4.7008905 4.656609 4.620608 4.646587 4.6108828 4.6885004 4.6769686
1367617_at 8.923262 9.328093 9.125716 9.176811 8.972789 9.03262 9.308732 9.294769 9.096259 9.348073 9.4270935
1367618_a_at 10.918398 11.036941 11.085897 11.154785 11.034917 11.020344 11.183758 11.030553 11.085814 11.124241 11.127623
1367619_at 12.185965 12.302417 12.350828 12.344466 12.343598 12.3214 12.402656 12.309393 12.346677 12.279176 12.279219
1367620_at 12.80515 12.837404 12.9737015 12.909635 12.897365 12.932509 12.764645 12.755996 12.718813 12.72331 12.734751
1367621_at 8.328082 8.26246 8.440162 8.35516 8.35427 8.277527 8.375371 8.276263 8.232589 8.306498 8.161449
1367622_at 11.95283 11.935036 12.005438 12.005945 12.060641 12.028634 11.893343 11.921002 11.994082 11.887124 11.928387
1367623_at 11.547542 11.679144 11.756071 11.810488 11.772889 11.636612 11.668696 11.605116 11.641152 11.487724 11.599666
1367624_at 10.666867 10.462041 10.289104 10.754364 10.270765 10.49707 10.667388 10.325719 10.402835 10.672 10.551972
1367625_at 12.960631 13.205279 13.256685 13.30556 13.191534 13.174341 13.198722 13.1722355 13.22389 13.188959 13.147654
1367626_at 4.75365 4.927501 4.926656 4.8309283 5.161127 5.0871325 4.9893594 4.9073696 4.7763214 5.078495 5.121485
1367627_at 7.6060767 7.711844 7.6708946 8.069339 7.6354175 7.5790496 8.090143 8.13568 7.8581424 7.6838875 7.6696897
1367628_at 5.801058 5.4432554 6.2481027 6.110086 5.87848 5.8923883 6.1786838 5.8350873 5.7066803 5.7493286 5.6065516
1367629_at 11.82163 11.853907 11.914871 11.922502 11.921178 11.864974 11.864081 11.666548 11.745215 11.88989 11.795812
1367630_at 11.923409 12.111427 12.110926 12.264465 12.248523 12.070581 12.116678 12.040297 12.086499 12.107628 12.1502
1367631_at 5.711815 5.5277014 6.1881485 5.36967 5.934748 5.952252 5.5721827 6.025017 5.7096834 5.1517916 5.2152176
1367632_at 9.434262 9.962184 9.611354 9.958544 9.332571 9.794344 10.025944 9.581745 9.625221 9.839914 9.881737
1367633_at 8.1582365 8.828835 8.516108 8.682422 8.141569 8.693171 8.974114 8.351872 8.606296 8.763072 8.707744
1367634_at 11.921074 12.024978 12.114723 12.217745 12.168952 12.116935 12.214466 12.016031 12.022201 11.981249 12.187654
1367635_at 12.755002 12.844749 12.997637 12.947732 12.996389 12.871726 12.89591 12.7760105 12.876511 12.857332 12.68745
1367636_at 8.036767 7.9999576 7.99323 7.981983 8.093408 8.008217 7.9369864 7.8907213 7.9566183 7.9010324 8.034973
1367637_a_at 10.130079 9.998817 10.291435 10.231453 10.209507 10.1228285 10.134459 10.07732 10.177668 9.981644 10.130487
1367638_at 9.444729 9.63309 9.714295 9.792613 9.750311 9.64 9.743533 9.567114 9.616804 9.735689 9.625828
1367639_a_at 12.191297 12.192088 12.3637905 12.464286 12.333558 12.155654 12.286218 12.228536 12.415626 12.204253 12.244205
1367640_at 12.297101 12.477236 12.570081 12.597156 12.663425 12.447573 12.629813 12.443895 12.465939 12.517263 12.519
1367641_at 13.313737 13.465227 13.477602 13.523362 13.393499 13.435586 13.385092 13.331363 13.475275 13.4521675 13.418493
1367642_at 10.5880785 10.8544445 10.764889 10.973862 10.861244 10.610962 10.895916 10.630073 10.697639 10.7485 10.64934
1367643_at 11.164844 11.231228 11.2415495 11.320084 11.274536 11.235206 11.392204 11.086705 11.432891 10.998186 11.071068
1367644_at 7.203545 7.396987 7.469492 7.6877723 7.471891 7.3111625 7.742978 7.31453 7.3657746 7.6475 7.325311
1367645_at 12.241438 12.479912 12.520534 12.608003 12.552404 12.452982 12.520446 12.382408 12.42003 12.401846 12.53684
1367646_at 12.082305 11.81299 11.852468 12.04003 11.934808 11.810209 11.996851 11.708529 11.973307 11.972432 11.836747
1367647_at 14.057018 14.097085 14.126592 14.071258 14.039102 14.066951 14.064405 14.036028 13.9777775 14.060748 14.012136
1367648_at 6.247437 7.323538 6.341127 7.122604 6.1686625 6.2933183 6.994257 6.7632957 6.7171874 7.5619683 7.8339906
1367649_at 6.074886 6.0576982 6.1630216 6.4425783 6.123577 5.9990134 5.987253 6.2063656 6.145651 6.064758 5.834327
1367650_at 5.801012 6.2598267 6.450577 6.4891543 6.164846 6.0782385 6.2714624 6.3579288 6.2148867 6.1072435 6.4598327
1367651_at 10.003553 10.313543 10.2750845 10.502388 10.057189 9.853721 10.430606 10.10353 10.3122425 10.336401 10.393165
1367652_at 8.935797 8.9810705 9.3856735 9.600038 9.043701 8.722607 9.366291 9.333177 9.144139 9.254384 9.051689
1367653_a_at 12.166661 12.169723 12.178548 12.164165 12.198871 12.139602 11.995997 12.082199 12.033712 12.163835 12.154828
1367654_at 8.270373 8.158505 7.738047 7.91486 7.8500285 7.8550167 8.154136 7.9508004 7.6934886 8.25144 8.043314
1367655_at 7.0110626 7.195275 6.975423 7.367637 7.148322 7.0119424 7.4103036 7.4426622 7.213878 7.0831013 6.9525065
1367656_at 10.201004 10.487156 10.494991 10.448802 10.426945 10.279483 10.426641 10.321778 10.330318 10.403258 10.569038
1367657_at 12.249318 12.441139 12.564092 12.216839 12.422553 12.294147 12.315066 12.564983 12.27815 12.25964 12.446735
1367658_at 6.852252 6.7313266 6.61344 6.6938195 6.87096 6.7088666 7.029616 6.894362 6.2271833 6.783891 6.338871
1367659_s_at 10.551581 11.016783 10.883734 11.217085 10.970133 10.652935 11.114494 10.531868 10.849173 10.798469 11.062702
1367660_at 5.5622563 5.9570856 5.951088 6.0837526 6.0014586 5.693032 6.193607 5.8201475 6.0747457 5.964337 6.031276
1367661_at 6.212818 6.0576982 6.639276 6.568292 6.3326826 6.4652057 6.567216 6.5114803 6.213446 6.3565583 5.939259
1367662_at 12.099093 12.183806 12.125104 12.07738 12.232548 12.130227 11.915026 11.920028 12.039729 12.304548 12.304993
1367663_at 11.25859 11.383113 11.385017 11.4097595 11.2489195 11.379555 11.534277 11.314519 11.410673 11.185056 11.293295
1367664_at 4.493363 4.0460114 4.382109 4.276141 4.583452 4.4282703 4.1160784 4.2976027 4.4279547 4.206542 4.307713
1367665_at 4.3631983 4.112273 4.1149015 4.2552943 4.1670613 4.1500926 4.1171904 4.311627 4.1686926 4.1209154 4.178509
1367666_at 8.362085 8.670959 8.66214 8.273823 8.454618 8.568574 8.603742 8.502834 8.434174 8.753393 8.553503
1367667_at 11.890768 11.814029 12.126432 12.092729 12.147582 11.841621 11.9266405 11.40938 11.506738 12.296927 11.352743
1367668_a_at 6.2772484 6.2320547 6.3362784 6.5000043 6.166546 5.857848 6.4646726 6.242259 5.8777394 5.98295 6.1059384
1367669_a_at 9.371836 9.455962 9.565812 9.613995 9.545343 9.407398 9.263753 9.187679 9.382567 9.5331 9.52375
1367670_at 10.380091 10.376164 10.444416 10.540239 10.338489 10.336328 10.363742 10.352029 10.297914 10.717785 10.589062
1367671_at 8.675872 9.102208 9.208225 9.219028 9.240679 9.238081 9.200289 9.063093 9.002226 8.772902 9.115753
1367672_at 11.190847 11.397331 11.355446 11.426589 11.363668 11.327828 11.372827 11.169408 11.266644 11.434432 11.536134
1367673_at 10.525215 10.907319 10.812538 10.876586 10.821161 10.673816 10.847724 10.704469 10.912294 11.125789 11.061114
1367674_at 8.723423 8.867703 8.923097 8.822253 8.621693 8.800787 8.859954 8.817749 8.600614 8.759131 8.760285
1367675_at 8.54745 8.618359 8.776278 8.839095 8.705437 8.87853 8.547788 8.629493 8.72921 8.573093 8.47826
1367676_at 5.9192247 6.2503405 7.278623 6.879007 6.521765 6.533298 6.820645 6.223805 7.1725364 5.535386 5.495868
1367677_at 11.239542 11.010966 11.148868 11.061304 11.528384 11.4134655 11.071875 10.978269 11.464211 11.03014 11.114434
1367678_at 10.823649 10.785347 10.986603 10.89707 10.970608 10.958837 10.90376 10.756003 10.686129 10.503594 10.751659
1367679_at 9.390696 9.60539 10.238173 10.411024 9.507325 9.431566 10.181327 9.599641 9.878958 9.202056 9.870451
1367680_at 11.846194 11.995572 12.04839 11.952732 11.883409 11.936577 11.788845 11.973694 11.982845 11.947359 12.021818
1367681_at 9.753912 9.810416 9.911387 9.840174 9.840128 9.72045 9.868639 9.762966 9.802452 9.8827915 9.769154
1367682_at 6.3957787 6.468632 6.5853105 6.6178265 6.5901055 6.6305213 6.341746 6.666954 6.662039 6.3470225 6.5623517
1367683_at 9.319305 9.267158 9.830716 9.418793 8.999234 9.592292 9.414916 9.159468 9.483945 8.829808 8.960605
1367684_at 4.5527997 4.519658 4.581754 4.53624 4.7235537 4.665679 4.6905084 4.605517 4.5889564 4.727655 4.5051246
1367685_at 11.881772 11.981041 12.112385 12.18373 12.087097 12.030149 12.12856 11.934122 11.952305 11.972566 12.035942
1367686_at 11.314255 11.269705 11.524624 11.187776 11.2896185 11.406706 11.328807 11.294244 11.164925 11.314499 11.2587805
1367687_a_at 7.9274974 7.9120827 8.346594 8.062225 7.9142866 7.7387953 7.927822 8.003003 7.9544334 8.008159 7.8902626
1367688_at 8.105415 8.144356 8.342728 8.218135 8.252719 8.1456995 8.346192 8.2134695 8.184163 8.293407 8.242962
1367689_a_at 6.7771463 7.9223733 6.8129067 7.230862 6.9415684 6.8776507 7.0734572 7.3356833 7.099965 9.100625 8.4219885
1367690_at 10.894564 11.094434 11.145648 11.1543 11.294899 11.072064 11.140281 11.044568 11.252212 11.075633 11.068422
1367691_at 11.021463 10.312369 11.009877 10.706822 10.8587885 10.61731 10.700329 10.178575 10.380749 9.746972 9.395311
1367692_at 3.8923447 3.819914 3.9592211 3.8855999 3.6476746 3.8510325 3.6608033 3.7894723 3.8713906 3.7059488 3.7601578
1367693_at 9.050452 9.385346 9.608386 9.540512 9.1882 9.432229 9.42788 9.234643 9.4910345 9.124059 9.240652
1367694_at 10.49985 10.817761 10.708088 11.000603 10.936038 10.715546 10.751324 10.541427 10.912763 10.720568 10.909686
1367695_at 12.140525 12.209785 12.349931 12.198656 12.291535 12.123354 12.216508 12.152325 12.212188 12.275644 12.316054
1367696_at 7.4249682 7.899028 7.70256 7.9346175 7.8411355 7.532225 7.9935555 7.987858 7.662793 7.8681903 7.816758
1367697_at 9.475863 9.919091 9.527429 9.7916 9.377783 9.943012 9.762001 9.408047 9.752052 10.067894 10.017973
1367698_a_at 8.589542 8.588325 8.5153675 8.639333 8.597492 8.207341 8.667964 8.4041395 8.425989 8.687609 8.622062
1367699_at 6.1241565 6.256108 6.4507294 6.3002815 6.2596393 6.102886 6.2520995 6.3184156 6.3468375 6.3297772 6.229627
1367700_at 4.240122 4.1160264 4.3241796 4.333952 4.250346 4.285441 4.3100343 4.228567 4.1749825 4.36049 4.285466
1367701_at 6.686498 6.872342 6.867648 6.688007 6.6136384 6.453007 6.932871 6.6389284 6.7313066 6.7398815 6.628003
1367702_at 12.300419 12.4145355 12.451701 12.589255 12.4963875 12.39176 12.41682 12.353663 12.469878 12.223964 12.370352
1367703_at 5.464389 5.335965 5.4589167 5.1731853 5.3405833 5.4947066 4.9426813 5.04995 5.066436 5.1726985 5.497471
1367704_at 8.992176 8.996065 8.744396 8.855311 8.835508 8.966029 8.884919 8.800175 8.688578 8.796757 8.819264
1367705_at 8.591775 8.6625595 8.742151 9.067233 8.875344 8.550308 8.82735 8.653849 8.648739 8.884852 8.662094
1367706_at 10.355763 10.575 10.608131 10.65697 10.605218 10.481512 10.446135 10.55401 10.576421 10.806167 10.651352
1367707_at 10.224151 9.373084 8.733174 8.372617 9.306409 9.492256 7.427395 9.131866 8.300727 8.809957 8.185045
1367708_a_at 11.149286 10.653109 10.235092 9.668571 10.231474 10.6839485 9.147821 10.385494 9.474485 10.208523 9.42708
1367709_at 9.526328 9.419167 9.315305 9.396626 9.506311 9.258121 9.590259 9.33059 9.172289 9.710217 9.562431
1367710_at 9.826626 9.8976345 10.108214 10.007597 9.82112 9.900991 10.051484 9.860398 10.081511 9.795047 9.870327
1367711_at 10.57911 10.802106 10.85209 10.794297 10.670413 10.746798 10.962818 10.685293 10.722206 10.808057 10.969521
1367712_at 5.656575 5.62477 6.076992 5.7651696 5.621908 5.8333178 5.8953133 5.75472 5.8362136 5.6290336 5.7595387
1367713_at 8.512887 8.694395 8.700016 8.557257 8.43618 8.649354 8.736792 8.759495 8.61117 8.775154 8.818331
1367714_at 7.2465158 7.4925485 7.425852 7.22618 7.245425 7.3700557 7.6731367 7.1056085 7.3912954 7.296042 7.182812
1367715_at 9.885142 10.02566 10.219134 10.15819 9.940329 9.8454275 10.3713045 9.899276 9.980989 10.260181 10.03663
1367716_at 8.1184025 7.867121 8.11231 8.115578 8.037714 7.7909446 7.861902 7.85027 8.02405 7.913701 7.8350024
1367717_at 11.89057 12.078945 12.312575 12.225185 12.244032 12.105495 11.998097 11.937816 12.025035 12.156689 12.248089
1367718_at 8.378638 8.499082 8.631411 8.602221 8.583894 8.485037 8.624279 8.762756 8.635969 8.298998 8.559546
1367719_at 8.936665 9.066052 9.203859 9.207209 9.040246 8.976429 8.968835 9.100683 8.887904 8.974071 9.074523
1367720_at 10.839181 11.047967 10.978371 11.251418 11.208617 11.085544 11.210369 11.01917 10.997863 11.221624 11.311931
1367721_at 11.070035 11.191355 11.746052 10.826174 11.416975 11.035492 10.973713 11.087483 10.9548025 10.709108 11.020857
1367722_at 6.8870354 7.072879 6.9633436 7.195446 6.8447065 6.670646 7.21667 7.0917816 7.167184 7.2766595 7.20282
1367723_a_at 7.511874 7.6512256 7.6891274 7.773921 7.7058806 7.455837 7.617354 7.584393 7.5248847 7.360405 7.332583
1367724_a_at 9.912796 10.056725 10.056946 10.014645 9.978316 10.17451 9.999945 9.95174 10.017911 10.086052 10.186297
1367725_at 6.9077263 7.6693377 8.150799 7.9493103 7.5952897 7.6371875 7.254467 7.6244717 7.7224097 7.183332 7.629621
1367726_at 7.0659714 6.668949 6.860064 6.85643 6.9710636 6.9004936 6.9172993 7.0122013 6.849858 6.9291162 6.916509
1367727_at 7.2974453 7.708398 7.529574 7.73371 7.772951 7.6471853 7.4403257 7.3613367 7.4569697 7.4711924 7.436331
1367728_at 7.4070773 7.4297104 7.657886 7.5641437 7.475262 7.464138 7.400335 7.49654 7.5092254 7.4801736 7.2831025
1367729_at 11.100952 11.782922 11.94872 11.493274 11.364765 11.542182 11.242989 11.839393 11.663736 11.842037 11.952809
1367730_at 9.221093 9.135064 9.450331 9.240679 9.161315 9.16838 9.269689 9.165604 9.122781 9.104074 9.11479
1367731_at 7.7179904 7.5370173 7.8054695 7.708053 7.742427 7.4391255 7.713527 7.739376 7.4392257 7.677751 7.592018
1367732_at 8.354467 8.383625 8.467254 8.419973 8.294071 8.285664 8.384221 8.406441 8.249178 8.247699 8.361783
1367733_at 7.121566 7.4755955 6.9568434 6.5271497 7.0262265 6.760681 6.7125387 7.430253 7.195644 7.5829496 7.9423213
1367734_at 7.0634346 7.1863647 7.2670765 7.5867987 7.0793867 6.9601536 7.104888 7.2466683 7.2337966 7.176775 7.22588
1367735_at 11.809056 11.89846 12.044261 11.968381 11.850179 11.866067 11.76959 11.6748905 11.600425 11.462491 11.557419
1367736_at 9.275281 9.23767 9.273968 9.167056 9.150113 9.1625805 9.257826 9.304751 9.166564 9.167683 9.221816
1367737_at 10.1986265 10.312308 10.471165 10.38467 10.272963 10.2642355 10.342832 10.318108 10.360393 10.269178 10.197264
1367738_at 6.586662 6.731715 6.7976546 7.1810374 6.8371882 6.5932045 6.991877 6.7801847 6.7322717 6.585271 6.581185
1367739_at 4.7004256 4.4205065 4.469692 4.509925 4.466384 4.5030413 4.5341196 4.5425034 4.5151687 4.7077045 4.620965
1367740_at 5.6213875 5.7242374 6.0616918 5.8379993 5.7346573 5.746769 5.928752 5.660445 5.6207476 5.627392 5.571226
1367741_at 9.323933 10.31018 10.565537 9.9900465 10.310105 10.117984 9.08706 9.848546 10.058949 9.315507 10.8338785
1367742_at 5.6583633 5.433011 5.2864957 5.3169203 5.471352 5.1775875 5.455619 5.3902435 5.6511946 5.3839684 5.413485
1367743_at 6.3204093 6.6017947 6.671799 6.57895 6.6467385 6.344074 6.178476 6.458018 6.208315 6.256063 6.4466305
1367744_at 5.613851 5.2839465 5.847097 5.6124563 5.451668 5.542575 5.4356236 5.733072 5.464042 5.712522 5.3820467
1367745_at 8.033722 8.019243 8.062816 8.327465 8.132294 8.112041 8.199009 8.00868 8.045902 8.067094 7.965056
1367746_a_at 8.555744 8.513138 8.472294 8.620645 8.491421 8.538525 8.397799 8.470762 8.471558 8.488667 8.455168
1367747_at 7.750622 8.090849 8.152857 7.967521 7.9563317 7.794554 7.7100515 7.792727 7.8299856 8.116236 7.8098173
1367748_at 9.300751 9.337125 9.355647 9.159452 9.133974 9.238084 9.089491 9.230094 9.3664875 9.207039 9.450276
1367749_at 3.793478 3.393793 3.376432 3.7383428 3.9018793 4.308315 3.6927347 3.74642 4.4284754 3.491654 3.5312507
1367750_at 8.852995 8.885921 8.9306555 9.0156 8.921091 9.00628 8.609607 8.77162 8.913726 8.465208 8.591692
1367751_at 8.134445 8.142815 8.090509 8.346945 7.9586387 8.16335 8.059674 8.007958 8.185989 7.982128 8.026789
1367752_at 8.58444 8.409823 8.44343 8.580254 8.225365 8.297019 8.438156 8.309333 8.360515 8.266488 8.056681
1367753_at 7.488832 7.6970077 7.7995563 7.7297077 7.642517 7.6236606 7.748072 7.6634607 7.636633 7.7655077 7.655173
1367754_s_at 9.964235 10.158765 10.5344305 10.166993 10.184027 10.095381 10.265506 10.253618 10.084002 10.597692 10.511959
1367755_at 13.085863 13.180143 13.3844795 13.146062 13.234093 13.342248 13.050836 13.199177 13.2663965 13.123847 13.22006
1367756_at 8.800916 8.982421 8.971676 9.201136 9.263515 8.942516 8.900923 8.873492 8.776586 8.590529 8.483692
1367757_at 12.154132 12.106971 12.298553 12.244932 12.210584 12.171816 12.165039 12.069273 12.061071 12.073279 12.056465
1367758_at 8.244105 7.6467433 8.470571 7.9870586 8.115085 7.7362194 7.8529625 7.9971156 7.809941 7.5422 7.4282904
1367759_at 8.589709 8.49443 8.567765 8.804143 9.025765 8.079977 8.692787 8.532675 8.802348 8.11053 8.168888
1367760_at 8.246288 8.440935 8.392519 8.460448 8.156296 8.269076 8.300741 8.336444 8.293619 8.354423 8.442593
1367761_at 6.9600277 7.2033663 7.0334473 7.3278613 6.977174 6.5732317 6.783877 7.0686755 7.1352367 6.9736757 7.082773
1367762_at 4.9178114 4.9286966 4.9900246 4.911072 4.784175 4.872035 4.926543 4.9332514 5.002574 4.88281 4.794368
1367763_at 10.545075 10.827157 10.979401 10.509936 10.891882 11.118401 10.811671 10.871614 11.031509 10.6655245 10.73636
1367764_at 7.5027666 7.9780073 7.623552 7.3177805 7.6637306 7.5308504 7.5784416 7.3351827 7.532765 8.082185 8.468886
1367765_at 9.739731 9.944636 10.065418 9.836874 9.554581 9.313082 9.927742 9.810876 10.004127 9.975865 9.97757
1367766_at 10.450264 10.525518 10.699335 10.680529 10.608175 10.604335 10.704961 10.486272 10.5510645 10.774319 10.594915
1367767_at 9.952944 10.192467 10.213553 10.361566 10.284136 10.335386 10.235478 10.057648 10.299198 10.227513 10.338278
1367768_at 5.196841 5.086644 5.140341 5.21153 5.0638165 5.0951853 5.0809894 5.217182 5.0954795 5.159999 5.1241536
1367769_at 8.183977 8.199205 8.214132 8.18058 8.145581 8.1860695 8.19882 7.935557 7.992497 7.894419 7.8927507
1367770_at 9.563093 9.6329 9.656106 9.361568 9.5948715 9.624546 9.508505 9.610433 9.556329 9.728442 9.850629
1367771_at 9.814894 10.107102 10.455862 9.828506 10.372446 9.493434 9.49252 9.987338 9.912871 10.07904 10.139116
1367772_at 7.4680653 7.3140635 7.6562533 7.5068116 7.4874263 7.6242037 7.636073 7.4068894 7.5599327 7.650524 7.5686674
1367773_at 10.896289 10.818036 11.049577 10.951768 11.031586 10.946773 10.580035 10.736647 10.72906 10.705489 10.329784
1367774_at 12.812591 13.03216 13.091596 13.10591 12.960439 12.92663 13.064655 12.934646 12.891206 12.981068 12.980629
1367775_at 11.806255 11.790493 11.765676 11.826553 11.404489 11.53064 11.820381 11.651474 11.061634 11.693652 11.495315
1367776_at 5.8189898 5.9418836 7.023951 6.3254614 6.346017 6.7413545 6.1691265 5.8468137 7.098516 5.5237236 5.717943
1367777_at 10.492374 11.293974 11.140432 11.527395 11.070031 11.391311 11.266859 10.91781 11.184175 11.265807 11.228302
1367778_at 9.332901 9.45241 9.578953 9.643929 9.485654 9.285788 9.44964 9.569472 9.4154 9.41646 9.459488
1367779_at 6.949008 6.814379 6.6838994 6.67029 6.8349357 6.6684737 6.6755223 6.8000617 6.936319 6.719625 6.7029233
1367780_at 7.8168063 7.486215 7.6388626 7.71503 7.898224 7.7813563 7.466642 7.3726788 7.8984675 7.71216 7.312807
1367781_at 4.2295723 4.2217402 4.1019154 3.9086978 4.1340003 4.313357 4.09299 4.2944164 4.1129513 4.2339993 4.3937497
1367782_at 4.5527997 4.6773562 4.5605016 4.619759 4.3887825 4.4427605 4.4001846 4.6310782 4.5850735 4.574177 4.681692
1367783_at 11.5433035 11.585636 11.730105 11.591831 11.610398 11.611985 11.566252 11.449587 11.523734 11.527386 11.62285
1367784_a_at 12.558702 12.695046 12.587003 12.711177 12.6202545 12.611552 12.818682 12.646687 12.627796 12.6934395 12.727918
1367785_at 4.296917 4.415676 4.3957624 4.510504 4.479678 4.4595003 4.2993584 4.534566 4.5726476 4.668373 4.518355
1367786_at 10.052701 9.842101 10.393745 10.325335 9.879899 9.895445 10.566083 9.60599 10.319667 8.911215 9.732701
1367787_at 5.7464957 5.7390437 5.505602 5.4891386 5.69609 5.4971385 5.6079936 5.757728 5.6486983 5.774122 5.6554265
1367788_at 7.510304 7.5417056 7.57727 7.6332564 7.748673 7.408009 7.446085 7.4013247 7.5873365 7.3563714 7.3871317
1367789_at 7.287879 7.09599 7.413189 7.1400347 7.2362437 7.196484 7.1005416 7.167616 7.1139646 7.1285267 7.292226
1367790_at 9.219856 9.278508 9.332566 9.193005 9.303491 9.107313 9.078094 9.243848 9.267486 9.138876 9.24404
1367791_at 6.772586 6.903689 7.005262 7.059268 6.797662 6.5394998 6.8401833 6.804112 6.8312697 6.9732304 6.6175847
1367792_at 5.34276 5.0079045 4.828755 4.9998803 5.223442 5.4821887 4.9210277 5.2776217 4.73152 5.092042 5.106279
1367793_at 12.6263275 12.834809 12.8425665 12.801424 12.714013 12.873704 12.654965 12.626826 12.68149 12.822879 12.990228
1367794_at 6.135424 6.5796704 6.325994 6.5076194 6.3550973 6.1912074 6.464207 7.091502 6.4021173 6.5798593 6.5504894
1367795_at 6.965622 7.266879 7.29586 6.995675 7.108614 7.152882 6.9561615 6.81534 7.065883 7.1310086 6.9595633
1367796_at 7.5866528 8.229319 8.309178 8.015373 7.860837 7.87275 8.087525 8.057291 7.940355 7.870796 7.830844
1367797_at 6.031252 6.0971284 6.3166103 6.2398076 5.918854 6.1323047 6.2563004 6.0597105 6.1436725 6.203072 6.0367594
1367798_at 12.151636 12.357719 12.311228 12.247511 12.300818 12.178341 12.194599 12.250165 12.272018 12.536063 12.522481
1367799_at 5.4537582 5.3825693 5.387892 5.447025 5.678443 5.5790977 5.5950556 5.5147142 5.424079 5.6348963 5.5138464
1367800_at 5.839821 5.845148 5.954512 5.8984156 6.159745 6.215129 6.21767 6.1463275 5.934051 6.0560484 5.8955975
1367801_at 9.079319 8.9959 9.260054 9.207775 8.978184 8.985657 8.991214 9.103878 9.065095 9.029086 9.014164
1367802_at 8.5391 7.766964 7.7400208 7.935915 7.6441197 9.781881 7.85279 8.114668 7.7752557 7.6823826 7.7105436
1367803_at 5.8914843 5.6525064 5.873876 5.9287915 5.7893496 6.49834 5.810872 6.146641 6.1707177 6.354867 6.184127
1367804_at 12.4696245 12.571578 12.771997 12.816685 12.641095 12.569363 12.6916485 12.601147 12.606617 12.556609 12.648272
1367805_at 5.082474 5.147474 5.26343 5.180686 5.124143 5.141334 5.038528 5.1588235 5.0790486 5.124998 5.0261927
1367806_at 5.282449 5.721719 5.4895773 5.7549915 5.648731 5.4556713 5.4380426 5.5826817 5.518304 5.5214043 5.7912273
1367807_at 8.796413 9.056315 9.034277 9.090993 8.915379 8.662466 8.933008 8.816983 8.788261 8.97741 8.850841
1367808_at 9.968291 9.91284 10.104876 9.93153 9.919215 9.91493 9.889323 9.883116 9.715661 10.021926 9.970127
1367809_at 4.876178 4.843036 4.774642 4.8374047 4.9342155 4.762924 4.85745 4.863969 4.855226 4.745614 4.9518785
1367810_at 6.0093646 6.3951597 6.378169 6.342342 6.396712 6.24151 6.3432813 6.3464923 6.3055067 6.214042 6.335359
1367811_at 4.865645 4.6740932 4.7513494 5.1249166 4.947136 4.9783792 4.781522 4.87231 5.0621605 5.0345316 4.843898
1367812_at 7.1252713 7.152345 7.206884 7.183012 7.1701684 7.11032 7.088678 7.147788 7.2144794 6.850512 7.108853
1367813_at 7.1562815 7.1609626 7.400038 7.1267242 7.660685 7.239572 7.1888595 6.7680297 7.0984793 6.888887 6.568016
1367814_at 8.23092 8.779443 8.942002 8.50292 8.906223 8.135592 8.45009 8.952368 8.414128 9.122461 9.143233
1367815_at 8.169885 8.494084 8.400526 8.411997 8.147156 8.202464 8.152797 8.260205 8.326927 8.695501 8.587948
1367816_at 4.793826 4.9696136 4.9867616 5.209421 5.014108 5.3888073 5.512347 5.1687746 4.9014916 4.976845 5.014872
1367817_at 7.7018647 7.810818 7.93906 7.8811812 7.6482844 7.8323746 7.885727 7.7545757 7.3966613 7.6829624 7.775852
1367818_at 8.478048 8.7537 8.717821 8.822867 8.917094 8.706537 8.734833 8.59224 8.753625 8.70041 8.69918
1367819_at 11.65185 11.630054 11.712921 11.6672325 11.70316 11.632743 11.587607 11.676925 11.722348 11.515835 11.5534725
1367820_at 8.808596 9.060865 9.15241 8.997198 9.129247 9.135834 8.971242 9.058697 9.043668 9.24091 9.299363
1367821_a_at 4.1128654 3.9458847 4.040861 3.8808198 4.0198708 4.0199933 3.7498045 3.9126792 3.984473 4.06542 4.2715635
1367822_at 5.492461 5.554069 5.461529 5.693251 5.6670036 5.536859 5.5547643 5.541733 5.593112 5.560667 5.419014
1367823_at 5.7450156 6.1083837 6.1144648 6.2658606 6.31473 6.2296586 6.2637863 6.258721 6.1901937 6.062257 6.270549
1367824_at 8.546727 8.572338 8.843832 8.705949 8.626085 8.70714 8.601259 8.575843 8.590063 8.566969 8.693628
1367825_at 6.957802 6.959098 6.787314 6.7347374 6.985289 7.0602374 6.955369 6.8952413 6.963625 7.096299 6.872246
1367826_at 9.221899 9.502041 9.227644 9.584341 8.843532 9.16548 9.491065 9.35907 9.277638 9.432952 9.622748
1367827_at 9.428078 9.279499 9.523399 9.442427 9.239794 9.2581 9.403115 9.366842 9.3312645 9.301244 9.353004
1367828_at 8.896046 9.009538 9.081556 9.101274 9.175824 8.972347 8.965273 8.98033 9.234567 8.940993 9.013827
1367829_at 11.133548 11.195791 11.352884 11.362736 11.224056 11.170068 11.225938 11.258963 11.334043 11.318484 11.366242
1367830_a_at 7.1112757 7.231371 7.389823 7.3692164 7.0198345 6.9278436 7.364614 7.3041954 7.2129498 7.1469426 7.1164293
1367831_at 8.548547 8.814955 8.627037 8.811113 8.653168 8.585992 8.767172 8.839922 8.765423 8.7349825 8.853147
1367832_at 10.672093 10.60965 10.889295 10.535947 10.705991 10.611653 10.285884 10.53364 10.706629 10.321829 10.51336
1367833_at 8.842981 9.0976715 9.228658 9.235335 8.881673 9.044928 9.144583 9.032725 8.966385 9.057676 9.150839
1367834_at 7.422421 7.8097425 7.782789 7.625317 7.5391264 7.7117424 7.884629 7.614441 7.409257 7.8886156 7.9352756
1367835_at 6.1085467 5.6569767 5.668917 5.7244196 5.6090684 5.6998434 5.767646 5.6892056 5.62033 5.503327 5.769583
1367836_at 8.428981 8.368209 8.646264 8.6191225 8.761646 8.653267 8.143975 7.8199034 8.447898 8.017815 8.246227
1367837_at 9.028077 9.077152 9.330883 9.293953 9.109346 9.049643 9.07534 9.120929 9.1263485 8.958202 9.226517
1367838_at 12.298226 12.577044 12.67042 12.851211 12.575751 12.311674 12.946587 12.449487 12.413059 12.83094 12.75259
1367839_at 10.301096 10.210576 10.02442 10.683868 10.417305 10.285935 10.598278 9.906544 10.249106 10.893234 10.157953
1367840_at 7.3923087 7.692356 7.875246 7.7229896 7.4983444 7.7234745 7.836612 7.7197294 7.6570005 7.671425 7.5836506
1367841_a_at 3.696176 3.7369776 3.7445004 3.8123167 3.7199504 3.981598 3.7885768 3.4434578 3.702059 3.7146134 3.7235658
1367842_at 6.207232 6.1300306 6.1150804 6.04915 6.21768 6.12595 6.017467 6.0679255 6.413119 6.1065426 6.328975
1367843_at 10.204312 10.365533 10.237053 10.119961 10.306764 10.385495 10.10424 10.159508 10.26977 10.407471 10.43267
1367844_at 8.611944 8.870591 9.053328 9.042427 8.789672 8.832043 9.003877 8.941426 8.911248 8.919805 8.802943
1367845_at 3.8854802 3.6897023 3.6464477 3.8660796 3.866193 3.603205 3.5831175 3.8667743 3.780639 3.7647092 3.7280183
1367846_at 6.0168433 6.0795226 6.1015434 6.1905003 6.130954 5.830137 6.3265643 6.1044483 5.919389 6.2239194 6.09599
1367847_at 7.5906725 7.9947505 8.249409 8.074904 7.623289 7.6834927 7.1492605 7.324217 7.221711 7.6351986 7.942709
1367848_at 7.1144776 7.1195493 7.3424773 7.216679 7.234092 7.2001247 7.2788863 7.188808 7.3255963 7.1366677 7.0519586
1367849_at 9.064816 9.655873 9.688582 9.643166 9.272909 9.217195 9.711397 9.645694 9.336347 9.589695 9.773795
1367850_at 7.608943 7.876443 8.037406 8.564175 7.4963455 7.708597 8.446744 7.897816 7.6589975 7.984583 7.7265806
1367851_at 4.326619 4.2087927 4.1610723 3.995404 4.0833197 4.2056923 4.1518955 4.1095896 4.2611265 4.1417437 4.1396446
1367852_s_at 5.021883 4.8236427 5.0421705 4.6704407 4.822763 4.7192783 4.6844788 4.6768723 4.6594768 4.672413 5.168638
1367853_at 7.8943634 7.8374977 7.9030466 7.962898 7.7780633 7.83485 7.6303544 7.7749815 7.728436 8.053223 7.845807
1367854_at 11.8679 11.573076 11.858093 11.006006 11.523126 11.817053 10.209773 10.788656 10.70141 10.792516 10.192377
1367855_at 8.291251 8.43528 8.591226 8.692183 8.1240225 8.270982 8.830792 8.4296255 8.090699 8.546388 8.443779
1367856_at 9.476205 8.928797 9.246268 8.738225 9.223417 9.4488945 8.712831 8.849019 8.61505 8.878462 8.731012
1367857_at 11.87217 11.779391 12.082841 12.043701 11.817963 11.836846 11.645772 11.553197 11.576882 11.06834 10.484035
1367858_at 4.5921497 4.4845333 4.7604218 4.6285925 4.255374 4.0656843 4.789978 4.5588555 4.1428213 4.29364 4.6320763
1367859_at 5.1969557 5.5289235 5.234319 5.4591093 5.5434823 5.263489 5.2378745 5.3797264 5.2286334 5.1754127 5.2808223
1367860_a_at 9.577884 9.791516 9.7503395 9.977656 8.931441 9.434134 9.99887 9.85869 9.629561 10.151743 9.727753
1367861_at 5.093426 5.0507607 5.3319726 5.4476876 5.158543 5.1252995 4.832987 5.314813 5.1452045 5.000943 5.2931623
1367862_at 3.9236498 3.900979 3.9986975 4.086997 3.9291613 3.9276345 3.980803 3.9070022 4.0151873 4.0127783 3.7663782
1367863_at 7.629235 7.906587 7.739416 7.861884 7.7308903 7.6849294 7.833441 7.9025936 7.647615 7.7845283 7.771346
1367864_at 5.8131204 5.9496017 5.9713492 6.092465 6.161413 6.2130094 5.921649 5.662319 5.8868256 5.8565397 5.9955764
1367865_at 7.0978904 6.7405853 6.859559 7.27865 6.79694 6.802018 6.9637585 7.1359105 6.9305396 7.4700212 6.845802
1367866_at 5.9988093 5.616519 6.1356983 6.0677857 6.233089 6.1161914 6.168364 6.0298543 5.7596807 5.950729 5.981249
1367867_at 8.559741 8.595624 8.5930395 8.73723 8.657088 8.617576 8.501753 8.475278 8.6066885 8.752584 8.71987
1367868_at 7.817942 7.8987994 7.860731 7.6451592 7.6217275 7.8213315 7.777888 7.7090693 7.6542563 7.889803 7.9859424
1367869_at 9.683771 9.731355 9.902759 9.748098 9.57048 9.4410515 9.365584 9.712491 9.424795 9.733907 9.64757
1367870_at 8.904871 9.143032 9.19829 9.110347 9.099098 9.020524 9.050718 9.117309 9.156183 9.088623 9.259472
1367871_at 12.848369 13.609966 13.488691 13.69943 13.245394 13.120498 13.410123 13.321063 13.406117 13.653578 13.807484
1367872_at 8.023798 7.973426 8.141659 8.055909 8.006793 7.979517 8.007219 8.15248 7.9897947 8.112167 8.17189
1367873_at 8.789056 8.967623 9.04687 9.0033245 8.733579 8.753073 8.934198 8.92782 8.945278 8.895969 8.958628
1367874_at 5.9314265 6.024939 5.8975625 5.9520726 6.2083673 6.1607676 6.0757623 6.4792013 6.117927 6.366854 5.6940546
1367875_at 8.473818 8.596418 8.835503 8.59687 8.455526 8.411586 8.519112 8.576911 8.534906 8.432842 8.623312
1367876_at 6.237224 6.230177 6.373866 6.4529014 6.087277 6.210775 6.4437833 6.527482 6.370022 6.449251 6.2722116
1367877_at 7.9634514 7.7909336 8.134924 7.9997063 8.077293 7.9570513 8.121929 8.002022 8.095659 7.7183895 7.8916154
1367878_at 8.461192 8.242436 8.512692 8.43794 8.420778 8.446916 8.310115 8.295946 8.244247 8.377521 8.432888
1367879_at 6.978558 6.955723 6.5303035 6.713803 6.580364 6.83054 6.9239817 6.773812 6.6571617 6.95669 6.9441495
1367880_at 5.1869845 5.2841396 5.2174034 5.184639 5.0090303 5.1346426 5.202588 5.113041 5.1593595 5.124753 5.0435805
1367881_at 8.058493 8.077957 8.162958 8.231373 7.9401712 7.8927956 8.191569 8.027515 8.027812 8.103595 7.8892565
1367882_at 7.1484394 6.8125043 7.635062 7.445637 7.0498714 6.897916 7.4186697 7.121568 6.9045963 6.931862 7.2955675
1367883_at 7.2157903 7.0266485 6.948171 7.132154 6.7905416 7.321295 6.777919 6.7598095 6.947403 7.2805867 7.1793337
1367884_at 10.377428 10.457742 10.558661 10.46425 10.205564 10.5113325 10.132116 10.355813 10.42694 10.046882 10.294581
1367885_at 11.575965 11.851944 11.917665 11.8993025 11.840254 11.714189 11.924167 11.712335 11.849676 11.860609 11.833494
1367886_at 7.189922 7.36917 7.4787135 7.5642643 7.4927955 7.328544 7.2643347 7.628953 7.5344906 7.498745 7.6751943
1367887_at 12.517012 12.5941 12.776744 12.857262 12.594085 12.622471 12.564425 12.516726 12.64174 12.391394 12.422459
1367888_at 4.2760615 4.331566 3.9730918 4.3184524 4.425901 4.517896 4.4745226 4.384787 4.3181667 4.226609 4.2329445
1367889_at 8.0672035 8.543655 8.371523 8.504307 8.175253 8.258413 8.215134 8.1632805 8.215874 8.369991 8.580065
1367890_at 6.403131 6.712966 6.5995183 6.788508 6.821734 6.5081887 6.541855 6.7946625 6.7847853 6.4416585 6.595742
1367891_a_at 5.307397 5.388879 5.511807 5.4833794 5.3048267 5.2918186 5.35107 5.474586 5.2357287 5.4949822 5.6720843
1367892_at 10.370834 10.591659 10.229761 10.290773 10.561313 10.503459 10.3406515 10.484178 10.473021 10.491194 10.462865
1367893_a_at 6.6383333 6.69966 6.835784 6.794218 6.7764726 6.610667 6.482301 6.7240195 6.537852 6.47769 6.5370374
1367894_at 12.601762 12.43658 12.999947 11.840942 12.753998 12.866299 11.845762 12.076256 12.190623 11.5943365 11.971344
1367895_at 9.944399 10.081192 10.150673 9.993699 9.883218 9.900714 9.926895 9.942542 10.12395 10.030079 10.086416
1367896_at 13.04419 13.26255 13.268189 13.171109 13.1659155 13.493806 12.912873 13.268227 13.178085 13.117664 13.1876955
1367897_at 9.7561865 9.91516 9.96845 9.961773 9.88993 9.842249 9.977322 9.828159 10.039801 9.681336 9.947164
1367898_at 9.3187475 9.34802 9.448549 9.456741 9.282459 9.3937435 9.273135 9.238024 9.380562 9.371776 9.241993
1367899_at 7.407806 7.0974345 7.596763 6.8850274 7.0802703 7.2697897 7.399383 7.1128955 7.2294464 6.918478 6.95961
1367900_at 7.821511 8.287003 8.240423 8.216818 8.175184 7.9048147 8.242481 8.410021 8.294855 8.243149 8.123897
1367901_at 8.271273 8.560345 8.598135 8.751817 8.418954 8.255519 8.593246 8.489266 8.47364 8.4478 8.180288
1367902_at 6.966444 6.775962 7.0265646 7.1484823 6.79883 7.056853 7.1202273 6.961922 6.8292537 7.069761 6.8657827
1367903_at 9.057739 8.983625 8.984904 9.113426 8.889067 8.984934 9.237402 8.903488 8.920515 9.19108 9.010698
1367904_at 6.4016104 7.006154 6.6895876 7.2949824 7.1438894 7.273962 7.31761 7.1084695 6.263887 6.5816817 7.4160957
1367905_at 9.554394 9.930873 9.795523 9.546933 9.854591 9.677998 9.940326 9.67846 9.778128 10.162489 10.098122
1367906_at 9.901529 9.953145 10.151816 9.967264 10.166156 9.858975 9.660758 9.814719 9.910856 9.703943 9.8090725
1367907_a_at 9.352474 9.200516 9.125783 9.30784 9.223405 9.193828 9.291341 9.307829 9.306968 9.25912 9.297943
1367908_at 11.319028 11.325232 11.626145 11.488543 11.50129 11.403286 11.384206 11.393585 11.411452 11.481381 11.37818
1367909_at 11.3238125 11.671054 11.532899 11.500733 11.365323 11.419857 11.313733 11.494331 11.774733 11.551299 11.762508
1367910_at 6.2843122 6.640894 6.5374026 6.679044 6.292869 6.7821426 6.603314 6.4212565 6.478688 6.803234 6.579669
1367911_at 7.984184 7.7088714 7.792054 7.6809583 7.8322573 7.674304 7.916607 7.8557906 7.8393893 7.5601254 7.730382
1367912_at 5.7870836 5.6972322 6.0637875 5.749442 5.990283 5.8915324 5.9693727 5.687537 5.4160423 5.770504 6.035573
1367913_at 6.8387284 6.846027 6.743486 7.0097833 6.949938 6.540903 6.997353 6.7125535 6.695818 6.726884 6.8349075
1367914_at 6.2666793 6.2624993 6.4939523 6.4383035 6.2983623 6.376464 6.4685965 6.354404 6.284268 6.3229795 6.4778943
1367915_at 8.418496 8.4875555 8.848345 8.54214 8.449366 8.468188 8.51108 8.406646 8.570394 8.418849 8.5518875
1367916_at 5.9497576 5.8642983 6.132904 6.030131 6.0897775 6.0839834 5.9898853 6.159876 6.096739 6.0655527 6.132196
1367917_at 13.087984 13.327978 13.3794155 13.350874 13.346247 13.306884 13.357599 13.258648 13.309382 13.422789 13.354599
1367918_at 5.0216837 4.926836 4.824658 4.952767 4.8445044 4.8512697 5.0036845 5.178585 5.0591264 5.1653605 4.958265
1367919_at 5.569395 5.6852074 5.8738976 6.020889 5.8034177 5.515226 5.6117625 5.7874093 5.661814 5.5687065 5.2904577
1367920_at 5.080536 5.0321407 4.7467184 4.883037 4.6744347 5.0206485 4.8977227 4.4526525 4.9421425 4.720847 4.8301325
1367921_at 6.999213 7.090622 7.2511263 7.129578 7.008262 7.0968976 7.146063 7.0375805 7.1487913 7.157488 7.1680217
1367922_at 7.295622 7.3589354 7.370644 7.439488 7.297223 7.2704577 7.3902493 7.3780694 7.2515197 7.1539574 7.2474003
1367923_at 5.20018 5.5718184 5.447282 5.414493 5.4261246 5.415411 5.421877 5.49956 5.4537926 5.419568 5.59024
1367924_at 7.383873 7.122863 7.163068 7.083355 7.1141057 7.168113 7.09235 7.1717844 7.365029 7.1304026 7.183529
1367925_at 6.7597713 7.083039 7.1412725 7.0844283 6.721572 6.7875376 7.2198515 6.9190354 7.052401 7.078411 6.7671986
1367926_at 8.23583 8.4728985 8.497171 8.576872 8.510819 8.437613 8.354509 8.346288 8.516472 8.460003 8.493389
1367927_at 9.77173 9.992137 10.149916 10.104532 10.106401 10.131922 10.020941 9.858696 10.129161 9.994803 10.053753
1367928_at 3.9127784 3.847652 3.982303 3.9722316 3.982335 3.8082418 3.802218 3.9011393 3.902598 3.7973545 3.8790224
1367929_at 9.83429 9.579441 9.887686 10.009493 9.728666 9.425407 9.836353 9.63258 9.615997 9.586964 9.415155
1367930_at 4.310821 4.128951 4.345076 4.1887627 3.8415346 3.7975197 4.335037 4.471141 4.2775764 4.062622 4.0766864
1367931_a_at 8.8256 9.015437 9.177946 9.045714 8.936898 9.060824 9.171811 9.118648 9.064789 8.987489 9.117679
1367932_at 11.369931 11.773477 11.907911 12.252619 11.786421 11.707967 12.240092 11.624216 11.9188175 12.70607 11.813014
1367933_at 7.163283 7.4771495 7.9907565 7.733253 7.5023675 7.9255595 7.8760824 7.4205465 7.0937843 8.243332 7.645313
1367934_at 5.8133316 5.522873 5.5154247 5.7647142 5.378454 5.280776 5.5538597 5.297851 5.28242 5.396967 5.428586
1367935_at 7.61567 8.138522 8.237253 8.04343 7.9407325 7.998142 7.9655056 8.191202 8.278653 7.9199743 8.104515
1367936_at 6.709029 6.494688 6.8687167 6.8964243 6.6637387 6.683276 7.040972 6.593869 6.792095 6.77595 6.6861672
1367937_at 7.258946 7.4415846 8.3788595 7.4024444 8.159027 7.520605 8.30727 7.471528 6.8315635 6.68985 7.3786826
1367938_at 10.08984 10.549644 10.225365 10.445971 10.327645 10.4754925 10.531941 10.298462 10.534138 10.574596 10.810962
1367939_at 10.129201 10.333627 10.244542 10.760044 10.169167 9.975187 11.006445 10.730861 10.771332 9.755502 10.9064
1367940_at 5.4104176 4.959542 5.6388626 5.4985104 5.4515247 5.49781 5.644269 5.7050824 5.5509195 5.452215 5.137169
1367941_at 8.584585 8.984864 9.068271 9.055041 8.806763 9.004158 8.9714 8.837831 8.829741 9.008682 9.012656
1367942_at 6.613056 7.0409255 7.024887 7.341241 6.785341 6.9578576 6.8837514 6.628557 6.7962646 7.2802224 6.8660407
1367943_at 7.4939704 7.7382536 7.4793973 7.4262953 7.4180236 7.5117874 7.736914 7.3943906 7.545238 7.696208 7.71176
1367944_at 5.8808637 6.019145 6.076992 6.0389714 5.8786497 5.586165 5.8533964 5.791067 6.0839996 6.079167 5.8847184
1367945_at 10.983816 10.788992 10.862497 11.158535 11.011658 10.940674 10.958959 10.899517 11.104079 11.383657 10.924311
1367946_at 9.451246 9.512248 9.61108 9.234139 9.521078 9.434734 9.52572 9.586194 9.65963 9.454924 9.512995
1367947_at 8.36634 8.594171 8.66513 8.564705 8.574514 8.552548 8.523742 8.564659 8.581683 8.47502 8.46941
1367948_a_at 9.215791 9.279554 9.0581045 9.371301 9.14144 8.911049 9.118964 9.250098 9.299282 9.202272 9.328509
1367949_at 6.710323 6.838758 6.772672 6.597875 7.1445994 7.034552 6.732618 6.6594343 6.916521 6.599428 6.7112513
1367950_at 7.766228 7.8283267 7.717764 7.6652694 7.77828 7.3607306 7.88867 7.6467557 7.8007283 7.815717 8.043964
1367951_at 4.488522 4.557109 4.4596257 4.5535145 4.6000385 4.5248737 4.4520745 4.973582 4.530635 4.5983357 4.5715446
1367952_at 6.1014943 6.0363584 6.3492856 5.9567614 6.5299487 6.162884 5.937222 6.253276 6.219108 6.386552 6.1881623
1367953_at 4.4264245 4.479582 4.5564 4.620716 4.5158477 4.6293287 4.5492477 4.465133 4.4712825 4.583633 4.6758547
1367954_at 6.863657 6.6876187 6.4882617 6.6666756 6.495016 6.8571043 6.6738906 6.8099456 6.72825 6.1522245 6.4278398
1367955_at 5.9824076 6.3056645 6.285044 6.1915765 6.0603447 6.14863 6.1427464 6.313798 6.132665 6.176295 6.0622263
1367956_at 5.6072917 5.237838 5.5914555 5.6144805 5.5381927 5.4281545 5.6709633 5.2901697 5.135183 5.336124 5.375579
1367957_at 8.727071 8.48893 8.5489855 8.718493 8.649373 8.346824 8.864927 8.7794285 8.386314 8.352149 7.9941535
1367958_at 8.142974 8.327392 8.341097 8.389243 8.014697 8.170707 8.143532 8.131405 8.365018 8.351852 8.233927
1367959_a_at 6.193992 6.323803 6.2146797 6.0061846 6.3754015 6.2296314 6.096995 6.275399 5.9125457 6.767917 6.3115687
1367960_at 7.5823593 7.966887 8.231943 7.794972 8.128587 7.966402 7.8030443 7.7196355 8.032022 7.8810053 8.067884
1367961_at 4.2209463 4.012113 4.1179714 4.134838 4.0526295 4.1248913 4.2356396 4.374817 4.1076517 4.0170326 4.0775814
1367962_at 4.4624987 4.3482885 4.639969 4.637958 4.5384703 4.657643 4.594446 4.3994923 4.585719 4.3185806 4.5292377
1367963_at 6.815888 6.9127684 7.052459 7.06191 6.92615 6.885571 7.199274 6.9498563 6.9439054 7.0466375 7.17634
1367964_at 4.849799 5.1213017 4.997396 5.1298685 4.843459 4.8275013 4.912756 4.918567 4.8466473 4.960841 4.8812237
1367965_at 6.254056 6.3670597 6.480402 6.5172043 6.5160294 6.2460513 6.314856 6.2874956 6.4891415 6.679929 6.393363
1367966_at 9.090019 9.3004875 9.5259285 9.437729 9.209612 9.200741 9.118963 9.283251 9.247868 9.22146 9.091656
1367967_at 6.4858365 6.2835526 6.7363935 6.516618 6.5631604 6.5203457 6.416889 6.5316396 6.402269 6.1787524 6.352796
1367968_at 4.0991974 3.975865 3.8998334 3.875343 3.830919 3.877722 3.8451424 4.0660677 3.8374739 3.8963501 3.9866838
1367969_at 10.469475 10.591946 10.538053 10.561701 10.477584 10.488153 10.51899 10.57504 10.379467 10.6357975 10.7653885
1367970_at 4.3176403 4.359116 4.4616504 4.4164343 4.3546247 4.3176847 4.36401 4.310235 4.3178797 4.5223 4.3933983
1367971_at 9.7464485 9.847155 9.959976 9.9033785 9.774417 9.936467 9.872457 9.650595 9.699998 9.80872 9.766693
1367972_at 9.284512 9.312517 9.470245 9.244672 9.209921 9.308477 9.246498 9.213665 9.156298 9.236582 9.320868
1367973_at 5.167288 4.670904 4.403156 5.3190866 4.998073 5.0286527 4.8606215 4.9722805 5.1348114 4.9276032 4.7281895
1367974_at 8.492258 8.52394 8.686984 8.985336 8.047194 8.14017 9.077247 8.243351 8.53587 8.272845 8.62105
1367975_at 5.300293 5.1974087 5.2791743 5.5514693 5.5133333 5.110223 5.813708 5.453078 5.490594 4.91198 5.5662103
1367976_at 6.5770025 6.329165 6.330834 6.1261353 6.134344 6.2971535 6.182104 6.362533 6.1325564 6.319938 6.4259067
1367977_at 4.2408895 4.245347 4.044617 3.937624 4.0271597 4.198501 4.3504133 4.15917 4.1490045 4.078082 4.1761107
1367978_at 6.1228623 6.0043273 5.9587317 5.957299 6.041623 6.0903664 5.8454022 6.058243 5.9843173 6.1724606 5.913339
1367979_s_at 10.984453 11.177082 11.371123 11.656351 11.166003 11.039809 11.364613 11.077805 10.856896 12.007255 11.158257
1367980_at 7.867604 7.9823327 8.079662 7.947307 8.109423 7.9222307 7.929116 8.010528 7.8871775 8.036123 8.017611
1367981_at 7.335126 7.210829 7.265096 7.2560134 7.1462855 6.9622245 7.291326 7.042255 7.21702 7.1169367 7.1825566
1367982_at 10.392011 11.01978 10.344177 10.218475 10.668746 10.591374 10.394696 10.367619 10.611537 11.235647 11.347056
1367983_at 5.1511164 5.1414943 5.274935 5.30092 5.0145817 5.1919503 5.1716323 5.1475415 5.338788 4.997208 5.1696033
1367984_at 6.3226275 6.317584 6.4491563 6.563785 6.3622766 6.4907722 6.306977 6.264927 6.2562695 6.331906 6.2566643
1367985_at 7.3887787 7.5503163 7.0429006 7.4114504 6.8336163 7.921157 6.5251675 7.646204 6.9459996 5.887485 6.017024
1367986_at 6.097278 6.810634 6.929798 6.9305835 6.567119 6.4736342 6.781942 6.7362432 6.5515723 7.128744 6.847578
1367987_at 8.109908 8.530492 8.408014 8.405992 8.455 8.005184 8.384217 8.22508 8.321127 8.60889 8.30686
1367988_at 12.535128 12.812837 12.936243 12.915029 12.596129 12.793038 12.794251 12.820807 12.998772 12.92648 12.869761
1367989_at 4.6922626 4.7324667 4.5013447 4.6693964 4.629792 4.658847 4.6661654 4.5704412 4.4435205 4.553644 4.4887342
1367990_at 5.4605966 5.2920647 5.265486 5.4814935 5.334064 5.100897 5.1470513 5.458124 5.200445 5.3876314 5.1838665
1367991_at 8.779216 8.937215 9.1025915 8.847022 8.820966 8.885487 9.229272 8.98723 8.87928 8.969249 8.906211
1367992_at 4.7763367 4.8311996 4.7753143 4.886557 4.7796636 4.973491 4.5600142 4.69861 4.904977 4.7383847 4.7783365
1367993_at 6.059635 6.2983418 6.0070333 6.085946 5.9458303 5.864246 6.190543 6.3357716 6.3223677 6.2033353 6.3056254
1367994_at 9.690257 10.002169 9.951188 9.96962 9.704444 9.365475 9.716001 9.945372 9.960778 10.14093 10.261813
1367995_at 12.756264 13.004828 13.004828 12.977484 12.8508625 12.849718 12.875259 12.779414 12.80106 12.817751 12.902305
1367996_a_at 7.0725555 7.090353 7.3570423 7.0717025 7.1290965 7.033615 7.0874324 7.260449 6.9077992 7.084234 7.1226463
1367997_at 7.2892694 7.4115496 7.6928115 7.6654 7.455186 7.471992 7.574822 7.8053427 7.4008374 7.349189 7.4405317
1367998_at 8.680828 7.8543797 8.705721 6.96291 8.594773 6.910205 9.538324 6.8302097 8.234366 7.4343953 6.666327
1367999_at 12.217565 12.425628 12.606765 12.546527 12.453683 12.483684 12.470178 12.356764 12.430521 12.351148 12.338565
1368000_at 14.2305975 14.251901 14.335176 14.3421755 14.186335 14.191307 14.327833 14.253262 14.256825 14.287488 14.212477
1368001_at 3.9423745 4.1232204 4.179996 4.077446 4.255674 4.0969934 4.043843 4.1056128 4.2659993 4.145565 4.1372423
1368002_at 6.700968 6.9649224 7.163312 7.165781 7.0195146 7.061299 7.267173 7.1860943 7.0532756 6.933861 7.1423416
1368003_at 5.7232647 5.7381067 5.684082 5.5888634 6.0881467 6.01585 5.785867 6.1051507 5.6752534 6.2058163 5.6453376
1368004_at 8.846186 8.965647 8.940822 9.141322 9.037678 8.915352 8.908615 8.852408 9.023716 9.047347 9.044193
1368005_at 5.448393 5.586134 5.6705427 5.80157 5.9683733 5.5588017 5.563462 5.898657 5.7985435 5.690522 5.768417
1368006_at 7.1354513 7.0914526 7.3187656 7.576241 7.155393 7.2339087 7.555484 7.15904 7.3003693 7.154355 7.1157503
1368007_at 7.1953564 6.7323875 7.00204 7.079818 7.2758493 6.536865 7.363882 7.3842974 6.756372 7.066444 6.821772
1368008_at 5.0451007 5.161085 5.0292764 5.1030917 5.1811814 5.258644 5.1992297 5.1332927 5.1155434 5.281168 5.040058
1368009_at 9.245393 8.841365 8.570738 9.214695 8.886553 8.844684 9.720654 9.365608 9.039181 9.308486 8.924992
1368010_at 6.932207 6.9802923 7.329701 7.4501657 7.288582 7.264178 7.185359 7.154088 7.2309175 7.058259 7.2319927
1368011_at 7.656673 7.734764 7.816936 7.9093113 7.7058644 7.7409687 7.4474945 7.6896744 7.7566757 7.778714 7.6821423
1368012_at 5.8354306 6.134359 5.9461164 6.2750196 6.071669 6.2143016 6.2371216 6.3112407 5.7852654 6.2600846 6.1085286
1368013_at 4.50603 4.395698 4.5150433 4.3604555 4.5816407 4.434394 4.5557246 4.580559 4.683173 4.389081 4.3995275
1368014_at 4.96541 4.7713566 4.745289 5.077918 4.9484587 4.835744 5.058565 5.154147 5.327155 5.07812 5.0721073
1368015_at 5.8861256 5.904722 5.9735403 5.860805 5.8232965 5.8311796 5.674534 5.6502156 5.9167967 5.9104395 6.047827
1368016_at 12.544635 12.674979 12.753499 12.749902 12.669331 12.656204 12.7092705 12.467938 12.576759 12.558985 12.698562
1368017_at 4.845186 4.774335 4.825837 4.765581 4.9385386 4.906521 4.767909 4.894724 4.7987843 4.797047 4.7840433
1368018_at 8.413813 8.474906 8.52524 8.479636 8.465791 8.595736 8.415344 8.411264 8.336089 8.325393 8.48993
1368019_at 7.181245 7.2434144 7.3855157 7.1863136 7.1926355 7.19504 7.245012 7.3965983 7.259718 7.223773 7.2396746
1368020_at 6.502026 6.7224703 7.1522217 6.9028187 6.8115973 6.8924384 6.9707837 6.168054 6.212426 7.5615067 6.502863
1368021_at 13.533424 13.872174 13.942333 14.026323 13.719997 13.854245 13.781483 13.686126 13.834647 13.948686 13.896681
1368022_at 6.402414 6.4764647 6.5769696 6.436936 6.421944 6.2939987 6.6645403 6.6148148 6.768699 6.337043 6.5635014
1368023_at 6.5477915 6.835511 6.910981 7.040596 6.502201 6.517362 6.877179 6.5053034 6.65076 7.4057837 6.657185
1368024_at 6.2964225 6.4402647 6.562416 6.1567135 6.4617796 6.209129 6.5637493 6.314461 6.3807406 6.482544 6.4392414
1368025_at 6.8444147 6.705308 6.7005553 6.886289 6.8245964 6.6443253 6.6913276 6.391617 6.714462 6.4466443 6.396007
1368026_at 7.098865 7.2302766 7.3553843 7.331309 7.183359 7.15916 7.321113 7.217934 6.908551 7.2779875 7.142554
1368027_at 6.731473 6.660177 6.5546455 6.8051167 6.790309 6.809354 6.9056306 6.7016983 6.825975 6.6150885 6.679929
1368028_at 4.443035 4.5863166 4.4317737 4.3899126 4.7853985 4.5674057 4.3568993 4.734437 4.581631 4.481924 4.464995
1368029_at 9.901157 10.109301 10.275992 10.040211 10.010136 10.077676 10.084798 9.992488 10.150587 10.0615225 10.058191
1368030_at 7.711196 7.8696184 8.260019 7.9603124 7.8906727 7.7026315 7.954196 7.7679515 7.858178 7.936096 7.753749
1368031_at 6.71345 7.0398936 7.0797114 6.7830358 6.8594003 7.302917 7.021431 7.005313 6.9457283 6.9681435 7.1314764
1368032_at 5.416767 5.9221034 5.369179 5.2967033 5.371415 6.187251 5.90815 5.714778 5.3841925 5.7822943 6.045296
1368033_at 5.9192247 6.0598907 5.8434854 6.022273 5.993314 6.008834 6.1848173 6.1484003 5.998233 5.986782 5.9725256
1368034_at 4.401449 4.2270927 4.370637 4.271927 4.311495 4.1915064 4.4983816 4.2673326 4.321141 4.339693 4.2958536
1368035_a_at 10.365829 10.170982 10.793745 10.380168 10.370464 10.197013 10.274686 10.353474 9.762438 9.893915 9.815055
1368036_at 10.568664 10.594026 11.143273 10.609002 10.77947 10.672559 10.509355 10.747782 10.377798 10.133273 10.223088
1368037_at 6.5558 6.7636967 6.7864985 6.860369 6.900873 6.54888 6.4903255 6.578163 6.5280433 6.49225 6.81582
1368038_at 7.704661 7.5829735 7.5429087 7.670372 7.6694803 7.5843763 7.6093082 7.4786677 7.5870676 7.670871 7.480673
1368039_at 5.6186705 5.6426425 5.804165 5.826151 5.719403 5.6929545 5.657211 5.5227447 5.454874 5.8039217 5.484707
1368040_at 7.865414 7.9860783 7.996069 7.8384423 7.8819547 7.923959 7.933852 7.630616 7.804455 7.8853316 7.612147
1368041_at 9.080828 9.20503 9.271838 9.270959 9.227309 9.384866 9.119063 9.148794 9.233462 9.127254 9.153444
1368042_a_at 10.194381 10.165233 10.431353 10.312331 10.308351 10.324116 10.267539 10.337366 10.417939 10.158853 10.288803
1368043_at 7.412789 7.4593353 7.65921 7.678775 7.4919934 7.57481 7.6225 7.6745243 7.655215 7.635286 7.795541
1368044_at 3.431453 3.3781304 3.4294238 3.384341 3.454007 3.276367 3.3098931 3.495644 3.4804833 3.3693182 3.4072335
1368045_at 9.283551 9.340491 9.481441 9.317553 9.416851 9.262266 9.158928 9.057027 9.256688 9.144441 9.176144
1368046_at 8.759752 9.080619 9.181756 8.9290695 9.047075 8.9252 8.919767 8.936869 9.066036 8.850971 8.808883
1368047_at 7.5531416 7.7588797 8.304443 8.319573 8.049002 7.472581 8.610993 8.368645 7.8189926 8.850226 8.153067
1368048_at 13.774528 13.851899 13.856082 13.954188 13.81015 13.774622 14.016786 13.789908 13.896982 13.870036 13.570843
1368049_at 10.408765 10.604255 10.577922 10.466669 10.294098 10.718798 10.623216 10.400724 10.462503 10.570727 10.730595
1368050_at 6.7241554 7.1294994 7.2786527 6.961859 6.864537 6.7658186 7.1637797 6.961881 6.9644465 7.13012 6.9455876
1368051_at 10.936924 11.049766 10.921977 11.070888 11.114251 11.132849 10.811545 10.967095 10.999322 10.987237 10.906466
1368052_at 4.746511 4.6484547 4.7864394 4.630585 4.8078756 4.640196 5.003413 5.089777 4.5444584 5.1646447 4.4852037
1368053_at 5.9816184 5.8758507 5.815327 5.9924526 5.8181148 6.027447 5.686609 5.6759524 5.649792 5.7016687 5.829865
1368054_at 6.4376616 6.8183975 6.7624955 6.6804695 6.612991 6.6307693 6.6166368 6.4952755 6.688958 6.7883744 6.6046753
1368055_a_at 7.1204906 7.3006916 7.4501934 7.391109 7.197746 7.237423 7.5143933 7.0939007 7.5306063 7.6251764 7.3147345
1368056_at 6.5588884 6.9065294 6.8590217 6.8585005 6.884179 6.745289 6.770146 6.8533964 6.817209 6.909454 6.727931
1368057_at 7.926368 7.965682 7.764736 7.871906 8.218812 8.326132 8.826168 8.105864 8.243023 8.100248 7.8253803
1368058_at 6.343284 6.269966 6.4061327 6.4813714 6.2388215 6.2778354 6.3759484 6.2633653 6.244485 6.3589153 6.6486382
1368059_at 8.365231 7.5914626 8.075787 7.267832 8.394634 8.845928 8.658458 7.801001 8.850169 7.3723745 8.261117
1368060_at 12.814722 12.699272 12.780352 12.825889 12.77978 12.631731 12.917116 12.678159 12.822548 12.589569 12.570558
1368061_at 6.941705 6.811069 6.8629007 6.292922 6.887922 6.8550167 6.795401 7.0311246 6.770082 6.8186936 6.845606
1368062_at 8.281897 8.340588 8.508117 8.39394 8.506148 8.616315 8.444777 8.420096 8.481843 8.291663 8.263506
1368063_a_at 8.020758 8.175664 7.975897 8.12973 7.8481264 8.102059 7.9171333 8.035673 7.9970675 8.418244 8.197036
1368064_a_at 9.64332 9.781312 10.091144 9.526688 9.5800705 9.630826 9.373964 9.533666 9.79385 9.609278 9.912844
1368065_at 6.6142125 6.9006257 7.221716 7.062904 6.878291 7.025399 6.9128985 6.6978307 6.8845987 6.5025086 6.6407614
1368066_at 5.612611 5.8140736 5.877043 5.83576 5.722925 5.5610824 5.748181 5.884535 5.9009657 5.716834 5.680653
1368067_at 7.752606 8.016911 7.963053 7.8342314 7.9286356 7.6782446 7.8771 7.9062033 7.817828 7.901355 7.921884
1368068_a_at 6.545807 6.8165298 6.871208 6.7786984 6.756465 6.5510235 6.8948717 6.2879834 6.6340985 6.9917226 6.746462
1368069_at 7.810943 7.9790273 8.031161 7.9321823 7.7909126 7.881698 8.195337 7.939813 7.9976907 8.031866 7.93977
1368070_at 7.63398 7.640417 7.7556114 7.688216 7.6532845 7.549986 7.5711784 7.481711 7.7467055 7.670562 7.610477
1368071_at 11.597689 11.684039 11.665958 11.785646 11.506342 11.635097 11.77355 11.690968 11.4719095 11.993484 11.655816
1368072_at 6.033067 6.008262 6.1005363 6.345112 5.9201064 6.099896 6.0328774 6.038841 6.1843925 5.9767647 6.0961757
1368073_at 7.4747005 7.8868937 8.067944 8.125515 7.490239 7.5314355 8.110353 7.923132 7.7086916 8.248218 8.054642
1368074_at 6.1630116 6.1060157 6.3685136 6.1820745 6.4187613 6.4301925 6.1601763 5.969207 5.9341226 5.9011374 5.893014
1368075_at 10.224003 10.378438 10.449544 10.417777 10.0328665 10.3055105 10.273079 10.401111 10.044927 10.215218 10.287582
1368076_at 6.992752 6.793873 7.079325 6.883172 6.7554817 6.867786 7.085002 6.863452 6.9917054 7.0670824 6.909374
1368077_at 13.054415 12.775762 12.97396 12.821365 12.79573 12.748329 12.815243 12.881678 12.822716 12.883704 12.893054
1368078_at 4.3001876 4.061781 4.719735 3.7631545 3.9852834 4.7399626 3.8401396 3.8334851 3.8161573 3.727186 4.038353
1368079_at 8.716113 8.827054 8.577844 8.673265 8.769228 8.723376 7.8587823 8.633213 8.598311 8.58938 8.336857
1368080_at 3.6908324 3.7296877 3.622717 3.6968403 3.77038 3.601025 3.7666113 3.6843815 3.7266924 3.6563044 3.7641883
1368081_at 7.042195 6.85835 6.7440953 7.1039977 6.9068856 6.82351 6.8797593 7.0415044 6.9175854 7.096688 7.010912
1368082_at 7.7718277 7.850493 8.198536 7.9778423 8.008192 7.865593 7.9089026 7.9441185 7.7041216 7.782781 7.782671
1368083_at 8.626703 8.737066 8.632498 8.690277 8.663205 8.46942 8.622387 8.471034 8.527735 8.8164835 8.922271
1368084_at 6.202114 6.103763 6.226838 6.0011625 6.004215 6.035264 6.3720913 6.03139 6.0470395 6.020598 6.008287
1368085_at 10.225823 10.222733 10.449 10.311347 10.281555 10.195246 10.028125 9.991411 10.376427 10.303098 10.112488
1368086_a_at 8.104476 8.115707 8.397888 7.7231927 8.558229 8.4723835 8.151982 7.630852 7.8689175 7.9164734 7.947024
1368087_a_at 7.8898563 7.9289703 8.07872 8.164495 8.0137205 7.9201794 8.544651 8.056947 7.6723332 8.351973 8.162159
1368088_at 6.7456846 6.6658907 6.591112 6.7875795 6.4529395 6.5739098 6.809281 6.888075 6.8524313 6.9439497 6.716088
1368089_at 7.9801435 8.134543 8.283001 8.022509 8.066038 7.9872813 8.296521 8.169552 8.253594 8.032097 8.107969
1368090_at 6.980896 7.2544503 7.1324067 7.2946134 7.167016 7.2251234 7.067239 7.2359023 7.1898975 7.0337005 6.9229717
1368091_at 8.63037 8.869965 8.758685 8.764005 8.891951 8.493672 8.830269 8.601379 8.901854 9.013339 8.655594
1368092_at 12.006377 12.159546 12.219867 12.209501 12.025128 11.972824 12.078054 12.097992 12.032513 12.325107 12.279729
1368093_at 3.633309 3.6527286 3.7947104 3.608087 3.5989323 3.8075728 3.6251512 3.7191052 3.8206646 3.7846045 3.796949
1368094_at 6.0714197 6.343859 6.577925 6.08812 6.3548107 6.4840217 6.1522193 6.168791 6.3243613 6.366683 6.455143
1368095_at 9.654136 9.874166 9.8133745 9.9754925 9.467149 9.660727 9.327566 9.740084 9.451039 9.798241 9.951566
1368096_at 8.848119 9.027762 9.074332 8.945419 9.130905 8.837782 9.08416 8.9154215 9.296932 9.008136 9.038157
1368097_a_at 5.2088256 4.8699427 5.0253143 5.329132 5.284112 5.21042 5.069944 5.2207994 5.1326423 4.96692 4.88777
1368098_a_at 7.597617 7.562842 7.7081957 7.2511544 7.799196 7.718311 7.7047973 7.630994 7.723183 7.3930926 7.3945656
1368099_at 6.5999355 6.7352366 6.878475 6.729083 6.4090705 6.5176697 6.851783 7.053545 6.497612 6.72409 6.684576
1368100_at 10.162821 10.250287 10.354343 10.348026 10.147554 10.1935 10.117352 10.140628 10.2162895 10.299415 10.128827
1368101_at 6.915387 6.88459 7.069625 6.9686584 6.8240604 6.7429123 6.9990883 6.7409754 7.056246 6.9251175 6.9494734
1368102_at 7.383813 8.216858 8.2845335 8.255947 7.7324014 8.027461 7.9211774 7.980227 8.43363 7.373845 7.63994
1368103_at 6.7421494 7.0132523 7.1130676 7.239498 6.699432 6.7514424 7.1341352 7.104557 6.9621334 7.023572 7.0549827
1368104_at 6.413959 6.264784 6.46014 6.2494025 6.269242 6.78523 6.2119102 6.500956 6.3578196 6.5292063 6.3723526
1368105_at 6.0490384 5.7950664 5.842705 5.723354 6.2605133 5.7073364 5.8047295 6.14662 5.65174 5.4701676 5.519094
1368106_at 8.035778 8.286125 8.114731 8.281536 7.819674 8.077644 7.724857 8.272311 7.9173055 8.532597 8.774488
1368107_at 3.874608 3.7765255 3.887102 3.8395238 3.7376869 3.7830033 3.863296 3.7859304 3.8285635 3.778088 4.101351
1368108_at 4.6922626 4.770758 4.69946 4.7932186 4.791693 4.913578 4.7858944 4.9054604 4.8508697 5.0446095 4.8605933
1368109_at 6.651756 6.687608 6.5368757 6.6793065 6.6480803 6.6761656 6.7659445 6.6572223 6.6559396 6.958261 6.703129
1368110_a_at 4.189491 4.200638 4.234211 4.215358 4.0614796 4.357312 4.427562 4.4309454 4.408711 4.1987705 4.1481075
1368111_at 7.051169 7.346571 7.1131144 7.0612073 6.906713 7.459551 6.941845 6.935163 7.2631197 7.0703855 7.3537884
1368112_at 4.9758787 5.0856133 5.0621986 4.9787555 5.0799136 5.0110245 4.9333797 5.151676 5.2323236 5.3233023 5.0780706
1368113_at 4.635926 4.501655 4.5063286 4.498282 4.936478 4.5924 4.469672 4.378316 4.5856185 4.5180883 4.4889016
1368114_at 5.035883 5.131164 4.87323 4.781292 4.6370564 4.7064867 5.1345987 5.0835476 4.8044066 4.694158 5.0648074
1368115_at 10.1728735 9.983328 10.612957 10.168904 10.659755 9.98846 10.082784 10.098043 10.105125 10.113295 9.881941
1368116_a_at 6.2971807 6.7008066 6.6046963 6.949422 6.371312 6.6174293 6.5653086 6.533819 6.5485015 6.583913 6.464849
1368117_at 8.313187 8.269156 8.644777 8.529658 8.261496 8.269529 8.394548 8.4134245 8.401802 8.346768 8.369503
1368118_at 7.4941807 7.7408853 7.787184 7.546301 7.7089195 7.881371 7.7025785 7.4773645 7.618865 7.9834814 7.6191554
1368119_at 5.6631994 5.4837904 5.726849 5.6955924 5.6365843 5.4912558 5.6730976 5.730022 5.6948247 5.730346 5.6265793
1368120_at 5.138748 4.816033 4.5562334 4.488293 4.974435 4.936055 4.844658 5.108927 4.753376 4.677206 4.9315076
1368121_at 9.371541 10.041186 9.82711 9.606629 9.808977 10.2524395 9.721352 9.41814 10.2922535 9.371312 10.002798
1368122_at 8.929701 9.108664 9.14621 9.269946 9.087536 8.988345 9.0890045 8.983228 9.087021 9.046005 9.039884
1368123_at 6.6193967 6.508262 6.478642 6.554804 6.6271834 6.586765 6.6050115 6.4915104 6.5008335 6.7035894 6.6625524
1368124_at 6.699374 6.9276357 6.708121 6.74258 6.5078278 6.7037587 6.888519 6.7806244 6.6792345 6.9929314 6.824247
1368125_at 5.914245 5.6636095 6.2454543 6.123958 5.948119 5.885973 6.125212 5.9595766 5.619271 5.8711233 5.8983045
1368126_at 6.0788865 6.0891256 6.0950556 6.296155 6.036973 6.26494 6.27243 6.274986 5.953812 6.8045354 6.1761565
1368127_at 6.2119155 6.769773 6.5682163 6.8423185 6.688893 6.812208 6.624955 6.248669 6.6630673 7.539785 6.7015977
1368128_at 6.918891 7.060165 7.2036247 6.652569 6.2747164 6.484898 6.633523 6.218738 6.630447 5.900819 7.73045
1368129_at 6.1759443 6.712559 6.948704 6.7020283 6.4736133 6.573362 6.870219 6.763425 6.6257863 6.374652 6.3767715
1368130_at 4.712032 4.545617 4.6071634 4.5407495 4.64847 4.757846 4.4441195 4.7187824 4.76573 4.7654095 4.600292
1368131_at 5.282267 4.7417064 4.9488745 5.1187773 5.091161 5.1223507 4.855057 4.9952126 5.014386 4.7586126 4.9571295
1368132_at 9.375277 9.49746 9.641819 9.451764 9.110051 9.515295 9.278069 9.284064 9.359665 9.542995 9.405455
1368133_at 6.7116942 6.8603506 7.159776 7.106331 6.550464 6.8541875 6.9689083 6.7401757 6.7241225 7.0643 6.6919494
1368134_a_at 7.8303685 8.091321 8.171705 8.325235 8.3304 7.649756 8.3632 8.213033 8.0125675 7.9824142 7.9214664
1368135_at 6.8319793 6.493167 6.0505576 6.3958 6.5564356 6.75731 6.154268 6.112125 6.597721 6.350836 6.4745464
1368136_at 7.3662777 7.597042 7.735706 7.491718 7.4164844 7.2948093 7.8157206 7.6818557 7.730428 8.259293 7.507893
1368137_at 6.331899 6.016171 6.3463035 6.000132 6.099077 6.0796885 6.20803 6.3277073 6.1835394 6.1166964 6.183733
1368138_at 6.2047844 6.072948 5.7403765 6.1634264 6.255794 6.409647 6.0804734 6.256299 6.190043 6.162439 6.2036047
1368139_s_at 5.527162 5.604227 5.5873957 5.335139 5.638787 5.395902 5.6286545 5.541856 5.4878335 5.868616 5.563907
1368140_at 5.163248 5.1213303 5.1002827 5.0253415 5.032142 4.994012 5.3399386 5.320372 5.106775 5.379287 5.328182
1368141_at 10.503814 10.824059 10.692919 10.798464 10.678508 10.649452 10.744189 10.877348 10.884172 10.779873 10.9132395
1368142_at 5.4584312 5.6118546 5.469429 5.5007033 5.2400527 5.652476 5.430748 5.223612 5.3304195 5.5173063 5.4220934
1368143_at 6.664702 6.398022 6.851336 6.6433935 6.6736293 6.8254004 7.0032296 6.5896134 6.7157717 6.6470323 6.8109674
1368144_at 5.2366543 5.2230196 5.3608866 5.5959253 5.3717756 5.298612 5.4490547 4.9039297 5.1778965 5.215766 5.2300324
1368145_at 6.7140694 6.5087743 6.5912156 6.320706 6.480443 6.750555 6.809443 6.7265234 6.8060055 6.933435 6.8459187
1368146_at 9.682614 9.627816 9.312432 9.65364 9.422587 8.680766 9.1521015 9.439347 9.309267 8.542513 8.580757
1368147_at 7.230659 7.233821 7.2304645 7.3649673 7.027208 6.329344 7.0156884 7.146646 7.1738667 6.7034264 6.0019546
1368148_at 4.7531767 4.2612925 4.4909077 4.6489954 4.454668 4.1795015 4.2253666 4.6212974 4.478735 4.3895335 4.369527
1368149_at 6.6575246 6.4544654 5.995616 6.3819213 6.4473243 6.284574 6.1532598 6.430032 6.414544 6.1941504 6.5589547
1368150_at 12.383661 12.57746 12.538268 12.572824 12.242813 12.484373 12.392664 12.251189 12.485955 12.445714 12.593816
1368151_at 9.3735895 9.434109 9.647563 9.399225 9.309305 9.325228 9.416579 9.444658 9.4361515 9.584804 9.470304
1368152_at 6.947041 7.0750813 7.1941466 7.0362425 7.0011153 6.992225 7.144398 6.9502745 6.963979 7.1407733 7.1846757
1368153_a_at 6.9531493 6.8999825 7.077313 6.93959 7.047574 6.9867864 6.991792 7.263146 7.077161 6.962655 7.0989294
1368154_at 6.941546 6.932171 7.176011 7.205716 6.9434853 6.704898 7.187662 7.0787807 7.0109124 6.898676 7.0071125
1368155_at 8.4203 11.922158 11.549423 9.936451 12.336607 12.186566 9.880591 11.507889 11.9896965 11.791515 10.585552
1368156_at 5.7176914 5.7029667 5.7718287 5.769915 5.583939 5.343992 5.8156924 5.4949036 5.668718 5.544226 5.7133
1368157_at 6.365135 6.3608556 6.5070853 6.3154707 6.532644 6.1325207 6.637347 6.1274896 6.358103 6.4611087 6.0646615
1368158_at 8.260205 8.413908 8.448954 8.44368 8.272895 8.410687 8.453604 8.450297 8.321688 8.330493 8.378901
1368159_at 7.8249965 7.9415913 8.0221 8.036757 8.077759 7.853096 7.962528 7.87263 8.246817 7.940263 8.116027
1368160_at 8.222319 8.858332 8.546265 9.273416 8.982812 8.159466 8.150725 8.094422 8.39819 7.765936 9.463976
1368161_a_at 13.919673 13.996485 14.125642 14.079367 13.986099 14.000804 13.979117 13.961017 13.967527 13.966652 13.902309
1368162_at 4.7436104 4.746747 4.766462 4.8997116 4.5836725 4.4691734 4.9124823 4.823357 4.616205 4.5250387 4.717963
1368163_at 9.240969 9.618814 9.582288 9.661188 9.437901 9.308334 9.439127 9.475404 9.507463 9.538884 9.5640745
1368164_at 6.6904182 6.9633136 7.2503138 7.236955 6.833639 7.182301 7.257908 6.990822 7.134425 6.906644 7.054385
1368165_at 7.302743 7.465877 7.601771 7.651887 7.475297 7.397902 7.7520146 7.4834485 7.363755 7.349318 7.5350237
1368166_at 5.517059 5.5980225 5.5609903 5.5839167 5.6602697 5.7222342 5.587632 5.788913 5.8989697 5.6979084 5.7724743
1368167_at 5.924166 5.881497 5.720837 6.1042395 5.825452 5.7847753 5.9751573 6.1807766 5.906466 5.4230747 5.9808354
1368168_at 7.695407 8.532182 8.154012 7.7055397 7.945372 7.7256856 8.667617 8.911607 8.125193 7.856799 7.4341145
1368169_at 6.211639 6.2483196 6.2916937 6.066228 6.414691 6.1949615 6.2126412 6.20827 6.2279453 6.3352485 6.1814733
1368170_at 3.8680775 4.166201 4.0034704 4.0890512 4.074934 4.013062 4.2274323 3.944059 3.9873927 3.8873897 4.031858
1368171_at 8.077202 8.898195 9.376028 9.186937 8.752965 8.770031 8.931407 9.750647 8.892551 7.5297546 8.805565
1368172_a_at 5.6405935 6.5022616 7.206884 6.836665 6.531738 6.3454747 6.524031 7.4356866 6.2247553 5.231182 6.3677754
1368173_at 7.250688 7.5205226 7.243482 7.2851677 7.093175 7.8352075 7.215172 7.2023487 7.2612405 7.4795055 7.6654234
1368174_at 4.952998 4.135382 4.0942836 4.072856 4.818883 4.478034 4.159343 4.4073906 4.1880345 4.359641 4.5534577
1368175_at 6.289085 6.4195676 6.4346843 6.5119643 6.257752 6.531144 6.494068 6.516846 6.153541 6.3564906 6.32813
1368176_at 7.348267 7.3746734 7.657594 7.680518 7.464134 7.4712787 7.388322 7.6565876 7.502009 7.4149756 7.5397787
1368177_at 7.176953 7.4303813 7.6730323 7.256919 7.303681 7.2270536 6.876928 7.662471 7.06824 7.1771526 7.0329056
1368178_at 8.709494 8.984438 9.100147 9.0286 9.059796 8.665478 8.875471 8.93874 8.817074 8.866231 8.959573
1368179_at 7.2412195 7.4407115 7.1366744 7.2391276 7.1259813 7.225342 7.2479706 7.0949316 7.1233597 7.3577127 7.191632
1368180_s_at 13.209125 12.732309 13.026152 13.032858 12.981428 12.441895 13.288747 12.216758 13.193357 12.912241 13.119954
1368181_at 10.296756 10.237338 10.325147 10.3566475 10.569972 9.771741 10.372248 10.187801 10.048048 10.076017 10.155137
1368182_at 4.5252438 4.2482815 4.5264378 4.3771515 4.527855 4.6273527 4.377901 4.4405746 4.5191755 4.407181 4.5295753
1368183_at 7.8148165 7.723923 7.9185543 7.915988 7.729887 7.730326 7.719414 7.7994366 7.781766 7.728845 7.5840683
1368184_at 8.248396 8.30924 8.688192 8.247928 8.491796 8.332054 8.267314 8.430025 8.4726515 8.243315 8.611655
1368185_at 4.8155184 4.909305 4.9058414 5.2977185 4.97509 4.8950605 4.7639375 4.693954 4.9422812 4.828142 4.703005
1368186_a_at 6.6812735 6.536956 6.582477 6.5857015 6.620436 6.5917172 6.4811516 6.6141014 6.568069 6.500781 6.5203967
1368187_at 7.6946945 7.8562894 7.9343004 8.322893 7.538196 7.6899133 8.162755 8.097092 7.847017 7.3163385 7.58542
1368188_at 13.291715 13.64864 13.608247 13.593806 13.346849 13.252147 13.438165 13.476698 13.507708 13.773867 13.801924
1368189_at 10.230434 10.631716 10.626988 10.664795 10.680369 10.4026575 10.423243 10.266759 10.39853 10.896595 10.30513
1368190_at 5.052944 5.2484207 5.3817034 5.406959 5.465231 5.1762934 5.170376 4.8450084 5.232522 4.8160515 5.388635
1368191_a_at 10.655159 10.8625145 10.992411 10.893121 10.94177 11.016541 10.643936 10.711263 10.864477 10.623471 10.791342
1368192_at 4.9313264 5.064189 4.885615 4.8289495 5.1226273 4.998635 5.085701 5.1606092 4.9110136 5.052072 5.0776606
1368193_at 5.8662434 5.630325 5.628897 5.559159 5.915713 5.6709943 5.7268157 5.469865 5.7918754 5.6815534 5.829206
1368194_at 4.325378 4.4666758 4.400941 4.433219 4.5073147 4.5529556 4.7509947 4.4883966 4.5049443 4.54734 4.6974783
1368195_at 6.0204015 6.1224694 6.079846 6.364524 6.189291 5.850282 6.1307054 6.0921674 6.391537 6.1323366 6.107184
1368196_at 5.0662527 4.9422927 4.8723116 5.0736685 5.181734 5.009656 5.2417674 5.0052505 5.210643 5.000261 5.025185
1368197_at 4.982188 4.368396 4.5970554 4.3661594 4.8422985 5.2808237 4.4714775 4.804575 4.8329763 4.522538 4.866596
1368198_at 6.0715666 6.194994 5.5490584 5.848045 5.9512706 6.6509614 5.9816804 5.8356843 5.931133 6.0691166 5.9188657
1368199_at 7.3695407 7.581115 7.5352325 7.6552944 7.351714 7.579543 7.534 7.5901823 7.570805 7.6311693 7.6565843
1368200_at 5.8323436 5.889872 5.9244556 5.8178134 5.9303718 5.65644 5.835553 6.0479255 6.0473742 5.929701 5.9104075
1368201_at 5.9192247 6.328621 5.989638 6.071566 5.892442 5.7935667 6.1610055 6.037484 5.849542 6.1425934 6.018994
1368202_a_at 8.032555 8.037877 8.009063 8.163854 8.132915 8.057126 8.2713785 8.156305 8.050157 8.256545 8.023057
1368203_at 5.509094 5.5777884 5.456567 5.6455793 5.5594807 5.401124 5.206191 5.4233527 5.6172304 5.6659408 5.235237
1368204_at 5.8711467 5.9442763 6.189895 6.1947846 5.981896 5.847002 5.74907 6.0239887 6.4599805 5.6791778 5.832735
1368205_at 13.15735 13.14921 13.349189 13.157928 13.103619 13.124647 13.34997 13.202181 13.112635 13.221095 13.043466
1368206_at 8.030732 7.953505 8.172538 8.064114 8.282736 7.9271064 7.8931284 7.9337325 8.213032 8.268475 8.248426
1368207_at 5.9058366 5.9292407 6.018859 6.284081 6.182272 6.0265965 6.4682007 6.3336024 6.1161714 6.0087113 5.7563596
1368208_at 6.244377 6.29064 5.9751325 5.9708962 6.408849 6.0692196 6.052098 6.1843576 5.8441305 6.1104107 6.3624825
1368209_at 5.87827 5.582176 6.1390395 5.8937864 6.0099745 5.8174267 5.774731 5.8323126 5.8126373 5.7238827 5.8468995
1368210_at 4.7504015 4.677332 4.663106 4.8709207 4.8944836 4.832223 4.59551 4.6247845 4.735651 4.705239 5.0478663
1368211_at 11.857079 11.985942 12.068459 12.103816 12.001589 11.947837 12.018535 11.917031 11.897964 11.980853 11.973854
1368212_at 7.7573276 7.8428154 7.9225836 7.9262953 7.799711 7.963538 7.656832 7.7512374 8.042091 7.680314 8.003223
1368213_at 7.65604 8.14898 8.0914345 7.65276 8.001375 7.761472 7.36407 7.310864 7.840909 8.283479 7.875797
1368214_at 7.0697355 7.179639 7.248499 7.243667 7.1602106 7.3048096 7.2140923 7.0697 6.985978 7.4459233 7.138884
1368215_at 9.581251 9.76488 9.583174 9.785175 9.547355 9.537129 9.734624 9.741128 9.736482 9.813559 9.813524
1368216_at 8.893606 8.893586 9.0184145 8.948928 8.994723 8.883642 8.938923 8.94265 8.908709 8.964458 8.729944
1368217_at 8.301315 8.403875 8.674002 8.520668 8.425398 8.340437 8.515419 8.331364 8.26108 8.55043 8.4075775
1368218_at 5.0653462 5.007705 5.2193723 5.1795664 5.085259 5.0937614 5.2407436 5.26005 5.029947 5.050776 5.2304225
1368219_at 6.1403112 6.3265185 6.560382 6.3496065 6.088516 6.082335 6.0896573 6.2674727 6.3704205 6.234221 6.1728115
1368220_at 8.33931 8.555897 8.317293 8.866581 8.552224 8.395115 8.731766 8.708484 8.585094 8.530884 8.717471
1368221_at 9.809091 9.39715 9.13151 9.338451 9.149361 9.568819 9.123953 9.26224 9.647604 9.168657 9.104663
1368222_at 5.569916 5.542188 5.2164936 5.266574 5.460924 5.242028 5.294594 5.297962 5.2642107 5.3449183 5.3085546
1368223_at 6.6976643 6.6089935 6.8332944 7.0767326 6.902936 6.6427646 6.6517057 6.845643 7.0043297 7.1277637 6.663765
1368224_at 13.21144 13.011271 13.048708 12.835275 12.745758 13.024513 12.875418 12.678892 12.693036 12.812134 13.136998
1368225_at 6.8338194 6.9160056 6.9163833 6.9660673 6.827879 6.959957 6.746098 6.904666 6.84128 6.9477654 6.9056773
1368226_at 7.069558 7.362632 7.233681 7.3124037 7.577091 7.0473714 7.2186737 7.115364 7.472991 6.993623 7.1724544
1368227_at 8.200216 8.2840805 8.530588 8.90394 8.47726 8.357462 8.920994 7.9923177 8.319924 7.648278 7.9890456
1368228_at 7.879223 8.147238 7.7669325 7.8565793 7.776882 7.972148 8.125809 8.064835 8.093898 8.194933 8.239567
1368229_at 6.4165883 6.3993783 6.3286295 6.254696 6.457077 6.54729 6.309584 6.0868363 6.3161716 6.529553 6.2603893
1368230_a_at 8.550668 8.6202135 8.632731 8.708385 8.681177 8.545601 8.753719 8.726286 8.733939 8.825343 8.580667
1368231_at 6.914607 7.107696 6.743982 6.941693 6.769806 6.5214505 7.028638 7.274944 7.047289 7.0497565 7.274174
1368232_at 7.719034 8.076547 7.784716 8.124544 8.149626 7.7579193 7.9662895 7.843872 7.938284 8.613914 8.133842
1368233_at 7.4783616 7.771669 7.835372 7.9222536 7.460162 7.5280905 7.4245253 8.106279 7.577828 8.028211 7.9004674
1368234_at 7.3198 7.825604 8.236832 8.15169 7.93454 7.664568 8.174823 7.9896812 8.103029 7.544658 8.161597
1368235_at 7.0759206 7.461 7.4321156 7.2693777 7.2435617 7.2267985 7.294479 7.32284 7.26818 7.1248293 7.368384
1368236_at 4.4483576 4.3188634 4.1135225 4.4409056 4.7271323 4.5118885 4.485218 4.6572275 4.639832 4.2457914 4.7262683
1368237_at 5.3620753 5.1857395 5.128806 5.2774653 5.21689 5.3702683 5.0004373 5.229774 5.014677 5.213013 5.4127603
1368238_at 5.012116 4.703301 5.117524 4.860022 5.178751 5.4414916 4.944144 5.0581956 4.9259977 5.2877445 5.031536
1368239_at 8.685465 8.478477 8.781855 8.910777 8.711909 8.761942 8.5942135 8.368195 8.737907 8.78368 8.570707
1368240_a_at 4.2865887 4.489116 4.463542 4.5709543 4.3557158 4.3879704 4.726483 4.5802493 4.3278327 4.330167 4.8387074
1368241_a_at 8.191102 8.242272 8.334401 8.287583 8.316487 8.295562 8.389028 8.296296 8.322458 8.262684 8.296074
1368242_at 4.510207 4.8375845 4.5067034 4.6588984 4.744039 4.549041 4.45201 4.7018967 4.956949 4.8117075 4.693494
1368243_at 4.826214 4.93083 5.048208 5.0019226 5.1177993 5.129123 5.0558805 4.955596 5.111841 5.078792 4.9152412
1368244_at 9.622439 9.680012 9.896506 9.684566 9.941766 9.692486 9.392417 9.654999 9.8475895 9.696382 9.6746855
1368245_at 12.301834 11.99899 12.0749235 12.499123 12.172499 11.8569145 12.316992 12.380235 12.238788 12.057796 11.995656
1368246_at 5.898182 5.535542 5.6203732 5.7585387 5.9358582 5.66341 5.624605 5.680955 5.7350783 5.516462 5.740674
1368247_at 6.098493 6.8851323 6.677909 6.348852 6.549373 6.355365 6.6193886 6.275654 6.2432985 6.9921885 7.4103284
1368248_at 6.19668 6.0737295 6.038241 6.016906 6.234797 6.02703 6.241094 5.688447 6.3396554 6.3771257 6.252491
1368249_at 8.804767 9.495964 9.838969 9.285815 9.5401945 9.259199 8.967616 9.642433 9.269937 9.634411 9.898839
1368250_at 3.986917 4.035925 3.9498527 3.8863354 3.9415817 3.8268409 3.815105 3.9930606 3.974359 3.8829348 3.8315291
1368251_at 5.97425 5.698116 5.941703 6.3118577 5.8546057 5.7964797 5.95942 5.6694984 5.8525023 6.055064 5.7392592
1368252_at 3.5355804 3.5213406 3.614491 3.597755 3.464179 3.5584474 3.480848 3.469943 3.5786939 3.3612804 3.4746244
1368253_at 12.168018 12.168056 12.171589 12.246617 12.176673 12.19478 12.00934 12.095386 12.170492 12.1271925 12.07565
1368254_a_at 5.3114586 5.247503 5.3227706 5.434868 5.4471784 5.42455 5.286148 5.263158 5.307014 5.4356666 5.598392
1368255_at 4.532414 4.4419613 4.355055 4.3862796 4.3731656 4.3777585 4.389873 4.411564 4.5316215 4.4107485 4.3813887
1368256_at 3.4780774 3.5208447 3.7104 3.5028813 3.503793 3.4826562 3.3792884 3.2866209 3.5481815 3.5482001 3.3770792
1368257_at 4.3332214 4.059986 4.0636654 4.246236 4.377669 4.376708 4.306633 4.287712 4.222284 4.1230826 4.1567507
1368258_at 5.9432545 6.0762486 5.7954197 5.396446 6.0013385 6.102709 5.570002 5.784242 6.0662394 5.634901 5.7485094
1368259_at 6.7225375 7.110196 7.226233 7.377915 6.872344 6.8518333 7.4521747 7.0690536 7.2527895 7.059403 7.0168633
1368260_at 5.071227 4.7504883 5.380954 5.12171 5.205573 5.1967854 5.042583 5.0144 5.6164494 5.169738 4.861781
1368261_at 4.5117393 4.5249033 4.2924743 4.6133595 4.6296644 4.6633472 4.5289545 4.417306 4.5930977 4.461707 4.57757
1368262_at 6.0907497 6.4936047 6.283814 6.124886 6.471425 6.4947014 6.0967484 6.3615394 6.349512 6.0661535 6.48293
1368263_a_at 5.1021514 4.5177565 4.7131734 4.628762 4.7405357 4.7748957 4.5791616 4.6806264 4.6186924 4.612174 5.0258317
1368264_at 6.3741474 6.775905 6.5816865 6.7735524 6.769359 6.397101 6.6134176 6.610477 6.545578 6.6309085 6.766674
1368265_at 8.225895 8.54674 8.715568 8.882679 8.551221 8.154642 8.901662 8.471084 8.74884 8.564226 8.286016
1368266_at 13.067347 13.19764 13.398568 13.132163 13.299084 13.173483 13.15345 13.138059 13.103293 13.155924 13.192071
1368267_at 7.150916 6.9612074 6.9930224 7.2450366 7.1197166 7.016091 6.6921725 6.91111 7.231745 6.825753 7.157665
1368268_at 6.936632 7.2436986 7.108685 6.908287 6.7752695 6.9934936 6.901027 6.901404 6.900108 6.8950543 6.859294
1368269_at 3.7645354 3.7490845 3.7467527 3.647718 3.6273632 3.712638 3.9854808 3.7496622 3.724318 3.7002907 3.711069
1368270_at 7.0498204 7.0136456 6.970978 7.3944993 7.036506 6.9007783 7.313703 6.8238525 6.7815866 6.362255 6.420943
1368271_a_at 4.750074 4.1821322 5.5450454 4.275918 4.582737 5.1016407 4.6981616 4.1854534 4.3843884 3.9999788 4.434448
1368272_at 10.345855 10.705488 10.95708 9.61648 10.152641 10.956804 10.173753 9.83641 10.039317 10.583749 11.077894
1368273_at 8.890515 8.765435 8.987744 8.703614 8.841726 8.83978 8.782533 8.856579 8.7632 8.745562 8.523733
1368274_at 7.6719165 8.042818 8.087245 8.183183 7.9232454 7.703483 8.169832 8.016004 8.022766 7.864173 7.898787
1368275_at 10.21874 10.70435 10.91078 11.082948 10.580809 10.655517 11.043579 10.133779 10.282259 11.732143 10.510681
1368276_at 8.228533 8.07943 8.053144 8.090103 8.283871 8.069729 8.085655 8.299238 8.347193 8.08497 8.270052
1368277_at 7.7681303 8.31142 8.314951 8.309723 8.14135 8.29884 8.400303 8.268409 8.254548 8.262008 8.323356
1368278_at 6.739841 6.3925323 6.6326294 6.668267 6.9602003 6.7315297 6.6289825 6.587075 6.7190685 6.329159 6.4547324
1368279_at 4.2344794 4.0727043 4.1237025 4.3027587 4.273389 4.441265 4.471218 4.085569 4.267459 4.1528497 4.34819
1368280_at 11.911816 11.95107 11.865021 11.991913 11.661492 11.890753 12.099473 11.923218 11.858985 11.673932 11.722484
1368281_at 5.625242 5.940361 5.875329 6.0212126 6.2083673 5.985427 5.7806587 5.8566113 6.024638 5.9300184 5.910302
1368282_at 4.4850664 4.6018934 4.5773964 4.649685 4.4767256 4.4574866 4.501337 4.5971537 4.3393207 4.5356293 4.297682
1368283_at 10.501611 11.13688 10.938947 11.067928 10.630556 10.841638 10.692447 10.876034 10.840652 11.144131 11.151135
1368284_at 7.821339 7.5970397 7.7591667 8.012444 7.6398716 7.5717316 8.027555 7.663841 7.3280244 7.577687 7.75889
1368285_at 5.467664 5.168983 5.4669456 5.0634403 5.2474823 5.2743473 4.9291983 4.989027 5.5237694 5.1766376 5.104124
1368286_at 6.6774426 6.7430453 6.9369345 6.9525824 6.875786 6.4344583 6.595098 6.9058113 6.7853374 6.7471027 6.6713595
1368287_at 4.845414 5.068255 4.7378073 5.1668563 4.9901605 4.752819 4.85352 4.958834 5.2571077 4.747339 4.7873826
1368288_at 14.057647 14.141296 14.249686 14.151734 14.080563 14.1175165 14.067858 14.102988 14.130254 14.154297 14.072179
1368289_at 10.037593 10.487368 11.089004 10.423606 10.839072 10.700429 10.687385 11.030977 11.107066 11.091664 10.526127
1368290_at 3.528572 3.5021377 3.4557757 3.3768706 3.504673 3.626258 3.5444005 3.463876 3.6254203 3.574431 3.524903
1368291_at 8.543044 8.317026 8.142903 8.261935 8.062219 8.1797085 8.179777 7.8913317 8.540829 8.1722975 8.169741
1368292_at 7.672346 7.569499 7.2962894 7.688569 7.618043 7.527151 7.5273166 7.7567077 7.613634 7.37185 7.540112
1368293_at 5.642631 5.6468577 5.781884 5.610173 5.891378 5.6494865 5.8838434 5.7673697 5.7475824 5.6690288 5.692005
1368294_at 9.922121 10.158554 10.388248 10.313305 10.379533 10.244989 10.142442 10.072054 10.012737 10.161528 10.274967
1368295_at 8.829573 9.107068 9.147987 9.274631 9.123979 8.722192 9.088806 8.964968 8.915715 9.09535 9.115483
1368296_at 8.05548 8.243893 8.380227 8.457314 8.322253 7.888254 8.2631645 8.324886 8.095532 8.415436 8.732259
1368297_at 4.9232683 5.075054 5.078518 5.1028557 5.1495934 5.2122936 5.3467436 5.117111 5.0518904 5.006336 5.2531414
1368298_at 5.679363 5.4118958 5.6325974 5.619232 5.622545 5.696697 5.449664 5.546778 5.816358 5.579838 5.6897635
1368299_at 4.4468946 4.463808 4.217134 4.2005615 4.2638073 4.2511425 4.379327 4.435467 4.453249 4.3597207 4.3294907
1368300_at 5.46568 5.6480575 5.6203732 5.81463 5.634681 5.549117 5.6919484 5.2968264 5.790585 5.608548 5.5583014
1368301_at 6.460227 6.546034 6.2715793 6.4611034 6.364474 6.4104643 6.5428267 6.2080655 6.461629 6.528174 6.027915
1368302_at 5.027872 4.888897 5.1325903 5.0898294 5.2644286 5.02178 5.15284 5.0870523 5.0636215 5.074373 5.2584686
1368303_at 6.9826717 7.7208247 7.383347 7.1514044 7.576999 7.261552 7.474067 7.8072186 7.217976 8.235041 7.3075066
1368304_at 11.142504 11.436974 11.304864 11.081909 11.247592 11.530609 11.32202 11.136661 11.721708 11.39132 11.540416
1368305_at 7.63398 8.152375 8.319713 8.24792 7.990785 7.993584 8.2793665 7.880481 8.065707 7.9413695 8.128203
1368306_at 6.3149104 6.3772483 6.165483 6.327151 6.467278 6.4032936 6.400347 6.4840713 6.240983 6.2861676 6.4514055
1368307_at 6.178918 6.2989607 6.2107544 6.2091045 6.1916285 6.6037087 6.1655445 6.480655 6.117206 6.359778 6.14057
1368308_at 6.3704395 6.5704165 6.615642 6.8588386 7.0751762 6.0361238 6.8958197 7.095924 6.6565084 6.9275928 6.692971
1368309_at 7.1150174 7.053559 7.196867 7.362366 7.115153 7.3036346 7.000067 7.0731826 7.338181 6.931951 6.923996
1368310_at 5.8514333 5.825089 5.7540445 5.8570213 5.8060904 5.6450996 5.83728 5.8120627 5.8476543 5.98543 5.790843
1368311_at 7.242609 7.829512 7.79682 7.7768064 7.513058 7.601185 7.4054575 7.194081 7.8779626 7.6346836 8.1556
1368312_at 4.945123 5.0841227 5.1818476 5.138813 5.2251124 5.169364 4.9607267 4.9172573 4.9010944 5.062082 5.0145397
1368313_a_at 4.474581 4.580507 4.648363 4.424769 4.2718353 4.38803 4.208585 4.466342 4.6117496 4.353885 4.46688
1368314_at 9.287133 9.388647 9.622502 9.495593 9.352945 9.175342 9.475032 9.361475 9.284954 9.582734 9.686915
1368315_at 7.109539 7.0519266 7.020043 7.109149 7.043242 7.070255 6.967932 6.9686923 6.9838276 7.076359 7.2125487
1368316_at 10.495342 10.836976 10.995392 11.085624 10.874636 10.446901 10.948582 10.94249 11.042382 11.009158 11.099127
1368317_at 4.940411 5.038759 5.1745486 5.034032 5.2034025 5.430223 5.5494576 5.3198595 5.150114 5.24142 5.47188
1368318_at 6.501036 6.7507257 6.3301477 6.8505125 6.9878774 6.3157167 6.8220844 6.9786777 6.4489207 6.673835 6.697641
1368319_a_at 4.8646417 5.1334076 4.7293487 4.846501 4.964958 4.949991 4.7747784 4.821631 4.9157906 4.951778 4.958265
1368320_at 4.4848847 4.746268 4.797011 4.751714 4.712241 4.602684 4.6632442 4.4938984 4.746875 4.599684 4.8326397
1368321_at 6.038058 6.91814 6.7677393 7.8204737 6.1822677 5.7321396 5.8992844 7.8947206 7.0515995 6.4710703 7.7650223
1368322_at 8.362018 8.163195 8.371065 8.342757 8.21451 8.10503 8.258705 8.321986 8.14363 8.40328 8.243312
1368323_at 6.3891196 6.7580075 7.0917935 6.6385016 6.8423448 6.745461 6.7833543 6.9175296 6.871102 6.85133 6.508737
1368324_at 5.287407 5.1891556 5.097746 5.2357407 5.1653414 5.1368594 5.0676775 5.1706305 5.2669187 5.081969 5.244471
1368325_at 7.6725416 7.622774 7.770733 8.014097 7.6333494 7.5042434 7.667222 7.9429245 7.9261823 7.7427874 7.9073043
1368326_at 5.8512707 6.7085094 6.5556936 6.2152247 6.2932158 6.416544 6.102638 6.1926613 5.9077015 6.061336 6.7712293
1368327_at 6.318579 6.2705603 6.0769205 6.2178307 6.144632 6.2597246 5.9565663 6.2267227 6.12216 6.216569 6.3770986
1368328_at 7.95871 7.8193007 7.8653417 7.8037863 7.917109 7.8210673 7.968818 7.8268948 7.8760314 7.8663263 7.8356457
1368329_at 5.2686996 4.984892 5.1513424 5.2149277 5.1157503 5.0402384 5.0819626 5.1504445 5.181597 5.073843 5.234792
1368330_at 5.965278 6.72815 6.5470343 6.445399 6.26175 6.3400908 6.2838173 6.258574 6.4714923 6.3620505 6.770992
1368331_at 11.022013 11.18518 11.309429 11.227595 11.248845 11.177703 11.237872 11.206541 11.112838 11.235565 11.040016
1368332_at 5.587593 5.958775 6.2360797 6.3197274 5.8453875 5.8225117 6.783843 6.2158136 6.464528 5.8314652 6.0176497
1368333_at 4.743153 4.8312635 4.6694145 4.9266734 4.864385 4.754044 5.0321403 4.767116 4.7291126 4.727854 4.9549017
1368334_at 6.5174065 6.838758 6.887901 6.692811 6.3866115 6.5530534 6.424203 6.704309 6.857162 6.0149097 6.9425497
1368335_at 13.284091 13.467126 13.657311 13.612691 13.326974 13.502427 13.470646 13.263774 13.342824 13.155068 13.08848
1368336_at 10.647673 11.071512 11.300185 11.401469 10.818519 11.008881 11.3125925 11.020695 11.018686 10.829673 11.011981
1368337_at 5.6486816 5.6686573 5.8752556 5.906046 5.4578824 5.6356955 5.637091 5.7234087 5.634402 5.835627 5.5749664
1368338_at 4.4977355 4.55501 4.561718 4.5741425 4.4938803 4.6690216 4.4209595 4.8134136 4.7111998 4.7765875 4.4898124
1368339_at 4.8628035 4.691617 5.0145006 5.0699873 4.672159 4.679434 4.9538727 4.596257 4.749728 5.376651 4.9785547
1368340_at 7.475876 7.6597614 7.646312 7.7223334 7.5759416 7.5698347 7.556977 7.4621353 7.667174 7.5813737 7.6619425
1368341_at 6.8134584 7.077209 6.7937956 6.7387342 6.960808 6.9514403 6.927683 6.870711 7.1438613 6.9419365 7.1551166
1368342_at 4.457818 4.157261 4.2193975 3.992483 4.397349 4.3503785 4.09622 4.1965065 4.3631372 4.4063463 4.1392856
1368343_at 5.3095593 5.2316604 5.4658785 5.227695 5.3004656 5.329383 5.277525 5.6262674 5.3438196 5.28049 5.2757893
1368344_at 3.6516757 3.6914384 3.676266 3.631088 3.6726708 3.6813917 3.5810142 3.6397476 3.493081 3.6949115 3.8144422
1368345_at 4.6050177 4.438197 4.3105526 4.3184524 4.4818363 4.455424 4.5147805 4.505117 4.4561596 4.5196085 4.3604455
1368346_at 6.7077355 6.6821017 6.4982247 6.857894 7.0280585 6.85071 6.817679 6.7879047 6.501575 6.5651946 6.510172
1368347_at 6.293243 6.076223 5.7311206 5.9932556 5.974879 5.957653 6.3823733 6.140353 6.188422 5.829726 6.09136
1368348_at 5.048286 4.9596105 4.6924458 4.552211 4.8253727 5.038442 4.9782715 4.7783127 4.6464205 5.018923 5.033828
1368349_at 5.653266 5.653124 5.5479546 5.5918183 5.7443223 5.64183 5.555213 5.7545156 5.519787 5.4528627 5.618161
1368350_at 3.916983 3.9372046 3.8952286 3.5951223 3.997212 3.7225673 4.0134826 3.7496622 3.814944 3.7162592 3.7054353
1368351_at 6.3865366 6.61134 6.216811 6.240516 6.619356 6.1152387 6.266022 6.3632402 6.427084 6.485983 6.258369
1368352_at 4.6159606 4.420715 4.3328485 4.56539 4.533855 4.5250673 4.3354564 4.7600303 4.414989 4.4784026 4.5565033
1368353_at 5.724334 5.6420946 5.457302 5.7915907 5.7883377 5.727436 5.6687226 5.615527 5.605296 5.491742 5.4496336
1368354_at 9.108264 9.506853 9.444743 9.526653 9.705271 9.656144 9.706712 9.206842 10.191877 9.71012 9.650463
1368355_at 4.66093 4.8884234 4.597714 4.9158072 4.7920456 4.9020047 4.6983933 4.94887 5.0769725 4.8799667 5.058795
1368356_a_at 8.772757 9.004861 8.928435 8.965366 8.837989 8.95055 8.948345 8.977095 9.240243 8.689939 8.893592
1368357_at 6.1479125 5.966183 6.3984947 6.1502504 6.137626 6.235939 6.0292616 6.246181 6.2020135 6.1980863 5.987153
1368358_a_at 4.473457 4.721333 4.2025695 4.25435 5.2623444 4.8879147 4.3077135 4.5311985 4.5282755 4.5540023 4.775567
1368359_a_at 4.406124 4.4924498 4.5238 4.705266 4.4232683 4.3604474 4.398904 4.417166 4.2508287 4.627246 4.495302
1368360_at 13.337631 13.520557 13.631232 13.580574 13.3539 13.414117 13.41939 13.455962 13.479455 13.498704 13.40579
1368361_a_at 7.2810845 7.343232 7.2157903 7.293454 7.166179 7.23322 6.946939 6.847887 7.2904153 7.244412 6.9485736
1368362_a_at 10.606562 10.881527 10.99535 10.976012 10.868952 10.76211 10.766118 10.628571 10.920216 10.700515 10.639085
1368363_at 4.1092806 4.1587505 4.207382 3.910655 4.1268845 4.4384604 4.221509 3.9390335 4.1413627 4.0927014 4.0044045
1368364_at 5.32178 5.2109694 5.086248 5.1533775 5.4854198 5.333109 5.1967597 5.274139 5.1958017 5.238453 5.176604
1368365_at 11.46352 11.543671 11.74859 11.706745 11.579611 11.557659 11.590795 11.495382 11.55089 11.538243 11.518775
1368366_at 5.3320932 5.1504827 5.0041165 5.208911 5.1157503 5.098404 5.0812426 5.263563 5.137462 5.4138546 5.235854
1368367_at 6.053668 6.092111 5.744626 5.857945 5.839883 5.826399 5.7208266 5.8235126 6.0076456 5.9996815 5.7477684
1368368_a_at 9.495389 9.832682 9.798464 9.549055 10.08423 9.394217 9.691366 9.445579 9.510566 9.707734 9.619001
1368369_at 4.3631406 4.189934 4.369605 4.34204 4.3428326 4.4384995 4.3576784 4.5717473 4.414811 4.421418 4.3950644
1368370_at 4.9447303 5.1551104 5.0980535 5.2431808 5.014711 4.9243984 5.300372 5.2301593 5.099693 4.9703546 5.1932244
1368371_at 5.474057 5.163414 5.383683 5.543085 5.0513105 5.482602 5.2390475 5.3263645 5.3389387 5.173828 5.5397954
1368372_at 6.8964415 6.663999 7.6531796 7.532538 6.928529 6.5998664 6.2384005 6.371384 6.7188106 6.8614535 6.8697567
1368373_at 4.862015 4.8126516 4.517331 4.6996603 4.719508 4.6086273 4.6234713 4.778865 4.756323 4.8016644 4.9697685
1368374_a_at 6.4095974 6.5161576 6.289901 6.2693663 6.308558 6.152367 6.408597 6.600076 6.4239006 6.3890715 6.5473566
1368375_a_at 5.4384093 5.4661183 5.4418535 5.627451 5.5726147 5.3406506 5.4932537 5.5420675 5.4852724 5.7042108 5.441779
1368376_at 7.7912335 8.882202 9.193016 8.164063 8.694948 8.728926 8.91861 8.918289 9.2910595 7.8514977 9.56794
1368377_at 4.902357 4.8780856 4.9409013 5.2460694 4.9104114 4.948756 4.944248 4.9069433 4.984249 4.729383 5.0486403
1368378_at 11.107694 11.538201 11.332886 11.472023 11.272522 11.140084 11.516154 11.339225 11.500216 12.02597 12.013293
1368379_at 7.5624294 7.700818 7.791952 7.941744 7.6671762 7.6587257 7.835111 7.7198753 7.8465796 7.567872 7.5146255
1368380_at 13.83642 13.763559 13.886577 13.846628 13.730835 13.699971 13.695409 13.704433 13.808441 13.700877 13.7215605
1368381_at 4.580119 4.7906647 4.8895807 4.870055 4.969186 4.7094984 4.768549 4.843993 4.859586 4.9991145 4.721034
1368382_at 6.3640847 6.3908734 6.5993032 6.51713 6.231197 6.455374 6.41379 6.5139074 6.0602427 6.488556 6.279427
1368383_at 6.0947795 6.095312 6.061764 6.106788 6.058794 6.1578827 6.0526137 6.1079707 6.12586 6.073718 6.0911756
1368384_at 4.4839334 4.3577404 4.326412 4.2729516 4.3705015 4.378392 4.340714 4.199943 4.507955 4.2725825 4.344765
1368385_a_at 8.030719 8.243979 8.3708105 8.253984 8.231178 8.26408 8.359103 8.115822 8.144411 8.18766 8.183984
1368386_at 9.168503 9.2609005 9.392333 9.463467 9.404702 9.439254 9.4641905 9.246502 9.222347 9.404081 9.352558
1368387_at 10.472356 10.697078 10.907895 11.026354 10.915953 11.000797 10.737981 10.720755 10.839812 10.260382 10.176555
1368388_at 4.4438887 4.7385793 4.634091 4.781195 4.481758 4.2661476 4.5085053 4.585915 4.7496543 4.6422987 4.8837576
1368389_at 8.700475 9.024616 8.994102 8.677257 8.837188 8.809182 8.722916 8.684057 8.650222 8.655313 8.675269
1368390_at 8.130064 8.290506 8.179831 8.164988 8.235458 8.079976 8.144883 8.263124 8.435837 8.589936 8.396874
1368391_at 5.4034667 5.028145 5.2289267 5.085539 4.844327 4.9816957 5.2218204 5.3101034 5.255121 5.1288934 4.915412
1368392_at 7.4716425 7.3720775 7.2593284 7.1331205 7.297513 7.353863 7.408872 7.4420476 7.284844 7.3281317 7.519511
1368393_at 5.2184095 5.70791 5.734382 5.556738 5.231258 5.3504333 5.3600364 5.660863 5.408577 5.0180817 5.3760757
1368394_at 5.9183927 5.7815104 5.9902725 5.860511 5.8347535 5.907113 5.8415565 5.9609456 5.9899135 5.893656 5.878427
1368395_at 5.274954 5.251327 5.261825 5.120739 5.462042 5.5126286 5.3079634 5.369153 5.3519206 5.1839476 5.189211
1368396_at 6.0520535 5.860902 5.988631 5.7988024 6.0150623 6.086629 5.9735065 5.906075 5.8060217 6.058763 5.9672213
1368397_at 12.303896 12.569359 12.335293 12.545845 12.564713 12.552498 12.482882 12.565527 12.546171 12.4341135 12.540937
1368398_at 4.49129 4.4736924 4.2895103 4.491679 4.625246 4.43635 4.390257 4.526764 4.5306044 4.172617 4.315918
1368399_a_at 11.523409 11.398463 11.630319 11.349819 11.509705 11.525196 11.3737545 11.289341 11.2701 11.111336 11.276463
1368400_at 7.930502 8.353462 8.368172 8.153293 8.250069 8.18679 8.217135 8.126027 8.456734 8.261143 8.573294
1368401_at 5.1805644 5.0344176 4.6741734 4.8939657 4.8255625 4.947593 4.6890817 4.9385967 4.780409 4.7653584 4.8701663
1368402_at 8.532223 8.369151 8.584885 8.544365 8.338032 8.406428 8.40448 8.472469 8.373828 8.508375 8.466115
1368403_at 8.103958 7.93364 7.9545183 8.047439 7.71041 7.742043 7.736991 7.799342 7.9111776 7.974065 7.9903355
1368404_at 5.843627 5.424166 5.3552065 5.3077884 5.133273 5.9880815 5.2750416 5.1999965 5.4224143 5.3910327 5.7225847
1368405_at 7.3540077 7.3085203 7.6844788 7.392297 7.391328 7.5710945 7.3026075 7.4155946 7.2972636 7.3932934 7.376431
1368406_at 4.340152 4.3319883 4.362882 4.405155 4.303508 4.5126953 4.3704348 4.519787 4.593642 4.7389336 4.565553
1368407_at 5.767844 5.556155 5.77843 5.883545 5.9985175 5.646646 5.779745 5.6661253 5.3058133 5.564046 5.924461
1368408_at 4.602126 4.521655 4.8006654 4.589883 4.490012 4.419652 4.3728986 4.5696197 4.2848186 4.430849 4.594472
1368409_at 9.237007 9.520199 9.173143 9.459995 9.344677 9.34506 9.420963 9.106224 9.242878 9.086334 9.541201
1368410_at 6.206447 6.258215 6.565565 6.7627745 6.6578817 6.425512 6.290003 6.295295 6.4679346 6.5621095 6.4188814
1368411_a_at 3.9837384 4.1452856 4.103748 4.0703444 4.001688 3.9658904 3.9639227 4.162159 4.166228 3.9857185 4.157141
1368412_a_at 4.910573 5.092415 5.1298604 5.359715 5.2093363 4.9140368 5.3006177 5.0634155 4.819215 4.827058 5.3679457
1368413_at 5.414756 5.163542 5.3218994 5.0613127 5.3610315 5.1263704 5.2487354 5.2299814 4.9948893 5.006747 5.154958
1368414_at 6.345298 6.195664 6.1099844 6.019551 6.2882643 6.3682075 6.1303334 6.3556967 6.2270055 6.1872106 6.242426
1368415_at 4.6108866 4.214142 4.2337255 4.245563 4.0735693 4.38505 4.6194177 4.1390114 4.2260284 4.1720066 4.1490245
1368416_at 4.032586 3.7552521 3.9070966 3.678046 4.011505 3.7709897 3.8289826 4.1202507 3.8068001 3.9033298 4.015269
1368417_at 5.0301914 5.2861075 5.196952 5.0617695 5.2564974 5.326936 5.115704 4.929493 5.0409765 5.1731887 5.2682147
1368418_a_at 13.029697 12.971272 13.078517 13.128235 12.917475 12.850771 13.179438 12.8089075 13.042272 13.065399 12.905111
1368419_at 8.461446 8.808884 8.880206 8.467735 8.734682 8.625924 8.664562 8.756047 8.619114 7.827268 8.819546
1368420_at 12.935097 12.987415 13.10808 13.121228 12.952944 12.890513 13.116922 12.845718 12.961086 13.055255 12.859153
1368421_at 4.1323133 4.128905 4.197289 4.1327496 4.136086 4.248703 3.9766586 4.2141666 4.2054257 4.1083713 4.36766
1368422_at 5.4043417 6.096722 5.399332 5.44837 6.1474304 5.807707 5.2166214 5.667943 6.2295203 4.660967 6.2098
1368423_at 5.6594815 6.0011277 5.9043922 6.2061753 6.005607 6.1190896 6.0952954 6.0183434 5.8997784 5.825403 5.973214
1368424_at 6.699296 6.831329 6.9079175 6.645214 6.565884 6.787258 6.8225937 6.5840235 6.7039337 6.7556334 6.661144
1368425_at 4.921898 4.730455 4.74084 4.884369 4.776735 4.586506 4.8782315 4.7730904 4.847596 4.817136 4.976139
1368426_at 10.053546 11.15044 10.99762 11.17544 10.843165 11.147091 10.981203 11.526466 11.184337 10.944369 11.556584
1368427_at 7.996052 7.8501077 7.9897814 7.949554 7.7686996 8.073731 8.0465555 8.040353 7.714609 7.610989 8.039853
1368428_at 8.435308 8.796099 8.975201 8.796867 8.626651 8.360052 8.788054 9.084923 8.825987 9.051564 9.179761
1368429_at 3.5566332 3.576554 3.7274601 3.6017838 3.954245 3.63716 3.55961 3.7873387 3.7658288 3.6092825 3.7103598
1368430_at 8.987595 9.01458 9.386043 9.542206 8.875116 8.680308 9.377201 9.062479 8.915025 8.915569 8.945172
1368431_at 11.021347 11.159616 11.289034 11.240719 11.112738 10.952473 11.045191 11.135236 11.105627 11.241538 10.998431
1368432_a_at 4.908657 5.1407104 4.8151174 4.9283104 4.8872137 4.8172297 4.79992 4.880274 4.790091 5.061537 4.863837
1368433_at 9.026567 8.960374 9.126602 9.069381 8.93213 8.889117 8.876747 8.913135 8.86322 9.051112 8.842229
1368434_at 6.864333 6.5147033 6.455253 6.4135885 6.1890783 6.526208 6.2867146 6.345018 6.160709 6.377895 6.217112
1368435_at 10.921076 11.419426 11.857316 12.289949 11.433386 11.172253 11.909899 10.478657 11.533947 12.160879 11.92616
1368436_at 8.703364 8.806544 8.866179 8.857389 8.833691 8.724668 8.871319 8.719151 8.697821 8.984898 9.058734
1368437_at 4.9329596 5.012773 4.9679427 5.1188116 5.176096 5.4060283 5.027934 5.254068 5.254431 5.098893 5.1779723
1368438_at 4.4928055 4.775912 4.7801185 4.8275886 4.5757246 5.3860993 4.4672065 4.5179305 4.6364264 4.5560827 4.624232
1368439_at 7.46398 7.14061 6.80454 7.0291085 7.309201 7.350877 7.339756 7.4015765 7.2227607 7.205769 7.4184284
1368440_at 6.123068 6.789514 6.8287168 6.7769837 6.9317055 6.472878 6.383685 6.679708 6.8579707 6.9628677 6.668195
1368441_at 6.102496 6.065714 6.05207 5.9732056 5.9995093 6.018466 6.3080277 5.9287777 6.219208 5.74634 6.0118237
1368442_at 13.046026 13.149136 13.269639 13.283101 13.075161 13.07892 13.107748 13.164713 13.14041 13.188019 13.111653
1368443_at 5.8154387 5.665995 5.527814 5.6144724 5.7061987 5.8170104 5.799383 5.8336906 5.7303753 5.628828 5.7966313
1368444_at 7.5180645 7.694223 7.9146647 7.8939667 7.760794 7.9752746 7.770639 7.738834 7.759037 7.810495 7.697973
1368445_at 7.815072 7.3188167 6.657516 6.539095 7.5880513 7.5160484 6.925856 6.8414073 6.6446967 6.9277816 6.9468775
1368446_at 8.271114 8.066175 6.9916005 7.5173745 8.083215 7.04415 7.6379843 7.2844806 7.7362995 7.9968123 8.292925
1368447_x_at 6.5193853 6.775962 6.3551855 6.2125745 6.2330894 6.102499 6.270546 6.407818 6.33768 6.6868753 6.444472
1368448_at 7.937353 7.6826925 7.716574 7.698251 7.869537 7.939691 7.908955 7.7815866 7.763519 7.7153916 7.7347627
1368449_at 4.5155277 4.65003 4.5949955 4.731988 4.6826067 4.7416506 4.6505766 4.598926 4.7433844 4.7208385 4.737527
1368450_at 5.232629 5.420697 5.198686 5.1168923 5.532975 5.3201766 5.6282988 5.082012 5.125716 5.2655573 5.0174212
1368451_at 6.466397 6.409077 6.572632 6.5376854 6.6267014 6.383785 6.510468 6.651819 6.487638 6.4977984 6.444472
1368452_at 9.040828 9.105519 9.252649 9.128895 8.9749365 8.852327 8.986783 9.101182 9.075858 9.057109 9.02119
1368453_at 10.775656 11.068919 11.1149845 11.224064 11.035402 10.886738 10.7387085 10.277295 10.60169 10.769437 9.8173065
1368454_at 4.2557464 4.198851 4.2249384 4.213737 4.2235866 4.348412 4.144378 4.2722745 4.1767244 4.3420467 4.302932
1368455_at 6.040439 6.1836133 5.933742 6.0906777 6.2028165 6.005998 6.086576 6.270977 6.0023546 5.8606486 6.185039
1368456_at 3.8966334 4.038061 3.9018195 4.064022 4.025424 4.0846767 4.148561 4.061904 4.2611265 4.122289 4.0840063
1368457_at 3.8989322 4.050147 4.015507 4.086997 3.8209672 4.0951576 4.0067997 4.0747576 4.0544596 3.7396052 4.104807
1368458_at 9.641485 9.7133665 10.452559 10.112402 10.296728 9.904476 8.455799 10.331762 9.59586 10.489272 10.1577425
1368459_at 4.067578 4.0053053 4.064063 4.0261617 4.035005 4.1221356 3.9605813 3.9942672 4.1568274 3.9033017 4.001117
1368460_at 7.648574 7.219024 7.157073 7.333174 7.159528 7.052047 6.9781156 7.1806436 7.2791767 6.9480376 7.0208583
1368461_at 11.27964 10.211713 10.844002 10.513588 11.074835 11.178109 9.889652 9.405663 10.277545 10.11677 9.450936
1368462_at 4.930149 4.8995333 4.974562 4.9653807 5.0932255 4.8390436 4.8710485 4.8801064 5.081366 5.280543 4.739974
1368463_at 6.800974 6.480791 6.74576 6.6300955 6.5426326 6.2951856 6.573851 6.605782 6.2337084 6.3397784 6.6881175
1368464_at 5.148739 5.0880623 5.594368 5.4421883 5.4425807 5.333622 5.3650193 5.5450954 5.458978 5.7850547 5.322079
1368465_at 3.7575626 3.8822556 3.6503332 3.664248 3.6293697 3.7749572 3.6865754 3.5698903 3.843043 3.7307258 3.739544
1368466_a_at 4.8306007 5.0308666 5.4145007 5.2687793 5.1994777 5.1892023 5.2460585 5.1353645 5.2062116 5.100222 5.270972
1368467_at 12.358337 12.467417 12.616489 12.5875435 12.587577 12.450919 12.473562 12.59034 12.631611 12.481473 12.464662
1368468_at 4.938473 5.452142 5.3331914 5.3247395 5.054328 5.7006865 5.1470995 5.5164824 4.796712 5.2530828 5.572589
1368469_at 5.256452 5.517975 5.5653133 5.5091414 5.4843407 5.4743266 5.2607064 5.6158323 5.5034914 5.6095176 5.4200945
1368470_at 7.6997185 7.6984367 7.940903 7.638219 7.723483 7.6232395 7.724211 7.6789064 7.659226 7.289779 7.3699393
1368471_at 5.820718 5.9130654 5.9187183 5.871021 6.089431 5.934737 5.9442863 5.898836 5.9462795 6.170602 6.113804
1368472_at 4.906488 4.978114 4.8313518 4.819727 4.960942 4.9369693 4.793621 4.7125874 5.188722 5.0735846 5.092536
1368473_at 5.6595755 5.677876 5.6305733 5.77905 5.804617 5.8034897 5.798479 5.722532 5.5668406 5.6943016 5.690589
1368474_at 6.023079 6.4842033 6.664957 6.6311665 6.304818 5.947616 6.2523994 6.3626637 6.0212507 6.3031173 6.7288103
1368475_at 4.7656026 4.955248 4.562251 4.94317 5.0051003 4.98763 4.92685 4.7416964 5.037555 5.157152 4.9835987
1368476_at 6.5726595 6.632706 6.343027 6.4308667 6.415766 6.139489 6.3311486 6.341834 6.4274197 6.6191115 6.5836673
1368477_at 7.2365546 6.825105 7.2123694 6.852521 6.8597927 7.083396 7.096725 7.0651073 6.851148 6.9121733 7.01221
1368478_at 4.0408792 3.9657145 3.722973 3.8996038 3.830244 3.9519925 3.8883457 3.9152284 4.0185537 3.9276173 3.878342
1368479_at 3.800085 3.959809 3.907906 3.8164284 3.7841852 3.7209113 3.7515922 3.9231963 3.8294067 3.7787652 3.8233693
1368480_at 6.226448 6.344527 6.5429044 6.304464 6.1172266 6.25464 6.555326 6.125921 6.6735916 5.9207444 6.055148
1368481_at 5.5074244 5.6989374 5.3268337 5.4401646 5.3924856 5.488479 5.3274183 5.397847 5.1644144 5.4079995 5.4408336
1368482_at 6.4793887 6.1401615 6.431902 6.7650375 6.0762067 5.9560823 6.6232085 6.1900854 6.017977 6.0495014 6.0518756
1368483_a_at 3.8343625 4.104493 4.121847 4.058534 4.0587735 4.019396 4.1777053 3.9311912 3.9294841 4.0428066 4.1085873
1368484_at 5.127756 4.898426 5.2462115 5.249952 5.676715 5.0194483 5.010981 5.421745 5.252012 5.1145864 5.3675723
1368485_at 5.307811 4.896776 5.2003813 5.232604 5.2014456 5.1807194 4.999735 4.9845533 5.2017756 5.2299395 5.011595
1368486_at 7.162676 6.8982797 7.047273 6.8673115 7.1331244 6.9316287 5.955857 6.699518 6.294828 6.4429345 6.2049413
1368487_at 3.4346673 3.5384405 3.5395849 3.4467642 3.6169295 3.5731363 3.362564 3.4094381 3.3899775 3.5157247 3.4563081
1368488_at 8.651896 8.869882 8.444267 8.976187 8.21511 8.410198 8.484185 8.492321 8.481085 8.819278 8.655945
1368489_at 5.499659 5.72163 5.524942 5.62013 5.846226 5.859968 5.714537 5.404599 5.6938972 5.5892878 5.5261536
1368490_at 8.982934 10.068588 8.471527 9.691965 9.79263 9.493249 9.419612 9.206263 9.959484 10.1883745 10.806306
1368491_at 6.2417374 5.6070247 6.5232344 6.7159934 5.903261 5.7853994 6.0135136 5.627665 5.7524104 6.2494335 5.5682693
1368492_at 6.9984646 6.9411426 7.159386 7.448931 6.5346556 6.7554584 7.5095577 6.8105736 6.833857 6.9375587 7.103716
1368493_at 5.3838043 4.9491663 4.869173 5.026095 5.382875 5.258037 5.1323776 5.163252 5.195176 5.2234116 5.28454
1368494_at 3.9024882 3.9375854 3.7046692 4.2243643 3.773679 3.9827945 4.396488 3.9036763 3.8157117 3.7510657 3.7231567
1368495_at 6.0520377 6.1860185 6.2436237 6.1605725 6.305627 6.2238817 6.170525 6.187781 6.3011703 6.030479 6.3139935
1368496_at 4.625927 4.741912 4.499736 4.8261814 4.4888163 4.696351 4.8499203 4.618848 4.9602704 4.592905 4.6841135
1368497_at 10.040335 9.956125 10.518867 10.1027975 10.177359 9.614892 10.464404 10.239714 9.7507925 9.355772 9.647401
1368498_a_at 3.4610548 3.2702265 3.2884297 3.3743422 3.2744381 3.3373957 3.254362 3.3100607 3.3507702 3.4087942 3.2704155
1368499_at 3.4547641 3.3802035 3.3103163 3.3130765 3.4658353 3.4036605 3.4411867 3.3268063 3.1770918 3.4593148 3.2779233
1368500_a_at 6.724747 6.6944513 6.6789794 6.8375864 6.821124 6.7226133 6.760771 6.766999 6.8592815 6.8226433 6.90674
1368501_s_at 6.02261 6.3234105 6.57982 6.280555 6.2004313 5.631499 6.326405 6.1492987 6.4454274 6.102265 6.2186527
1368502_at 4.3939085 4.4622316 4.0901656 4.241662 4.2164197 4.2504973 4.3196063 4.4781303 4.335237 4.2376184 4.3078694
1368503_at 6.767335 6.883002 6.8849545 7.0534806 7.018656 7.0787992 6.891155 6.6334763 7.126048 6.7922373 7.230602
1368504_at 10.838941 10.862507 10.994058 11.062333 10.860352 10.834123 10.884347 10.750898 11.080041 11.094093 10.979154
1368505_at 5.6660404 5.2798486 5.483796 5.4097795 5.2381687 5.840599 5.7795663 5.6958933 5.3849545 5.6847024 5.478037
1368506_at 5.111377 5.467593 5.1551027 5.272076 4.946799 4.9282026 4.943796 5.0700736 5.130166 5.292985 5.051693
1368507_at 10.519497 10.713943 10.744719 10.724568 10.60543 10.720265 10.699044 10.558865 10.58078 10.506376 10.730593
1368508_at 7.6628547 7.734863 7.584368 7.6439366 7.5264645 7.6847587 7.7381253 7.3576374 7.5723424 7.70088 7.719025
1368509_at 5.1114583 5.4627833 5.5827384 5.6683636 5.590086 5.0464807 5.050558 5.457275 5.594672 4.9842734 5.5314684
1368510_at 5.009103 4.7563076 4.957724 4.9096823 4.602333 4.867916 4.821336 4.9607964 4.814765 4.69991 4.926674
1368511_at 4.1567845 4.00837 3.9592211 4.43505 4.364917 4.1729894 4.3854384 4.1611843 4.060815 4.3052382 4.359237
1368512_a_at 9.864236 9.682524 9.868227 9.65769 9.701929 9.402804 9.328589 9.697753 9.692914 8.954105 9.189636
1368513_at 5.99302 6.0959387 6.242057 6.297189 6.2711563 6.2222395 6.491697 6.1960225 6.1372566 6.3551836 6.1112714
1368514_at 11.127777 11.3094635 11.287586 11.373309 11.201887 11.060469 11.383333 11.278988 11.340684 11.197677 11.28708
1368515_at 5.527959 5.4227924 4.9094105 5.294178 5.1819553 5.246526 5.291011 5.3264017 5.070963 5.410493 5.406907
1368516_at 5.994994 5.9666114 6.160177 6.1576123 5.8067856 6.001588 6.0285125 6.2574635 6.310394 6.1689634 5.878524
1368517_at 6.3756967 6.4866543 6.428843 6.5144405 6.415195 6.479116 6.4267874 6.638678 6.6101093 6.798371 6.5952053
1368518_at 7.4837217 7.6760335 7.546932 8.07405 7.390125 7.5698104 8.1173 7.7733855 7.606516 7.600303 7.4264507
1368519_at 4.9417243 5.032707 5.023142 4.920326 4.885314 5.0882154 5.002476 4.93463 5.024705 4.9236374 4.800482
1368520_at 13.079206 12.430277 12.945597 12.483809 12.870581 12.850811 12.366322 12.693083 12.695036 11.506999 11.950927
1368521_at 6.4033895 6.428758 6.411901 6.716067 6.235929 6.364542 6.843779 6.4524307 6.4882298 6.126708 5.9439893
1368522_at 4.371726 4.360159 4.382736 4.778752 4.5756164 4.4598727 4.427562 4.366392 4.7921987 4.4425974 4.397554
1368523_at 4.153716 4.1739964 4.1434965 4.3184524 4.205559 4.197378 4.163701 4.4427557 4.156576 4.232024 4.27877
1368524_at 3.9137046 3.8912735 3.6823497 3.9692023 3.7834418 3.7719262 3.7100544 3.9879243 3.8297374 3.7740443 3.802657
1368525_at 6.692389 6.6596637 6.7908535 6.399898 6.496834 6.622657 6.753687 6.3755856 6.3096557 6.6225076 6.791299
1368526_at 6.8639555 6.727585 7.0152493 7.081636 6.958257 6.832239 6.906992 6.969684 6.9965425 6.570056 6.765686
1368527_at 3.3510787 3.3635118 3.3134158 3.2306328 3.3342843 3.2912533 3.2533245 3.40026 3.5294936 3.3295858 3.2849045
1368528_at 8.502416 8.653248 8.588955 8.639909 8.473248 7.9271007 8.31633 7.834733 8.47624 8.186029 8.631544
1368529_at 3.99366 4.0128136 3.9780765 4.04912 3.8834624 3.9798126 4.1013155 4.213369 4.028678 4.0486994 4.058129
1368530_at 4.790744 5.0138054 4.872124 4.7210073 4.640069 4.70871 4.9893594 4.597499 5.1282916 4.848941 4.739974
1368531_at 3.79865 3.5450673 3.4760144 3.4942677 3.60746 3.617229 3.6153605 3.6203215 3.6181197 3.4737985 3.5775366
1368532_at 3.941615 4.1283536 4.1521764 4.019783 3.921939 4.057555 3.957988 3.9107244 4.2611265 4.298401 3.9733887
1368533_at 5.453275 5.741991 5.7402487 5.674778 5.6401076 6.157285 6.0710764 5.911639 5.470005 5.498309 6.028843
1368534_at 6.476426 6.3707714 6.2288847 6.1020164 6.4642673 6.305586 6.2108417 6.7244616 6.257841 6.216933 6.2025204
1368535_at 5.507965 5.8371058 5.6950655 5.602274 5.6990843 5.53815 5.6882477 5.86024 5.807924 5.4913917 5.6902966
1368536_at 9.752142 9.962673 10.116574 10.047381 10.061545 10.02067 9.893577 10.217678 10.065942 9.819039 9.84588
1368537_at 5.2113028 5.31398 5.6001716 5.4038754 5.3680634 5.381796 5.362644 5.4088907 5.449147 5.7684555 5.364664
1368538_at 7.0687237 7.304474 7.32144 7.495878 7.289409 7.276631 7.334232 7.337101 7.4743686 6.819553 7.219861
1368539_at 3.4722211 3.532243 3.8438463 3.4764738 3.50922 3.5508466 3.6132913 3.3405464 3.6923718 3.4409397 3.6106226
1368540_at 3.8936467 3.8588753 3.919099 3.801814 3.908697 3.9314322 3.8763072 3.939067 3.7578936 4.0461783 3.889042
1368541_at 5.9580755 6.1530213 6.1397476 6.4062862 5.9882803 5.633991 6.158274 5.939977 5.7823553 5.8639774 5.6271524
1368542_at 4.469996 4.500519 4.3589315 4.558722 4.7156315 4.5851893 4.464199 4.417306 4.508644 4.652681 4.6777086
1368543_at 6.3545327 5.5539145 6.3139 6.073652 6.387844 6.525243 5.508426 5.70925 6.4695573 4.864355 5.723427
1368544_a_at 4.916076 4.8658953 4.5660877 4.752305 4.9704394 4.9650826 4.7275147 4.7761135 4.76344 4.552312 4.8241754
1368545_at 5.903757 5.88517 5.8354926 5.9144278 5.8834643 5.948823 6.006157 6.0945435 6.0307727 5.9856544 6.0632896
1368546_at 5.1312394 5.0779905 4.9798155 4.96765 4.910837 4.912303 5.073949 4.847841 4.763423 5.015242 4.936716
1368547_at 4.2500834 4.36834 4.207551 4.317997 4.141918 4.10075 4.1761293 4.2717023 4.272217 4.2794857 4.134041
1368548_at 3.4476736 3.3136714 3.2536368 3.254545 3.3224406 3.3741276 3.258465 3.3614483 3.3705878 3.3824458 3.3244288
1368549_at 8.325246 8.624148 8.868417 8.922822 8.639748 8.587488 8.614152 8.48094 8.798369 8.178822 8.571786
1368550_at 5.167425 5.157275 5.103395 5.1643314 4.9227347 4.9218802 5.1619024 4.7879267 4.872694 5.064127 5.291027
1368551_at 4.2548685 4.4356284 4.758206 4.621865 4.482623 4.6491404 4.573599 4.2897024 4.169608 4.5981135 4.6836753
1368552_at 10.216802 10.523948 10.530252 10.336841 10.246989 10.353689 10.487057 10.289621 10.406388 10.664489 10.529804
1368553_at 5.252427 5.638981 5.477911 5.1558437 5.3960543 5.3650656 5.210408 5.4329844 5.256343 5.292985 5.6219797
1368554_at 5.4016495 5.381572 5.520694 5.5091696 5.3950596 5.3951645 5.415504 5.462557 5.483925 5.452932 5.3967724
1368555_at 5.942858 5.5827365 5.4539976 6.205401 5.566037 5.6704116 6.0564322 5.681402 5.412715 5.3653316 5.431983
1368556_at 4.4941397 4.839441 4.8329077 4.531595 5.0488153 4.668592 4.377572 4.68519 4.745243 4.6296 4.477551
1368557_s_at 5.254447 5.0715456 4.959962 5.2418203 4.8370695 4.672839 5.003463 4.962345 4.9385386 4.8800974 5.106279
1368558_s_at 7.2458115 7.793558 8.265683 7.9554358 7.726469 7.6189094 8.374323 7.400389 7.635929 7.3838534 7.5400085
1368559_at 6.435168 6.280966 6.1061025 6.197003 6.3579817 6.249361 6.2961774 6.3531046 6.1840744 5.949018 6.2585998
1368560_at 5.297758 5.324402 5.111614 5.3514323 5.1889277 5.2225194 5.558745 5.3195925 5.5384555 5.509921 5.2729073
1368561_at 4.3876324 4.4809723 4.5567884 4.5178795 4.3665514 4.3946886 4.081234 4.418704 4.2472553 4.4003215 4.1510134
1368562_at 5.277317 5.27194 4.9486017 5.085194 5.424306 5.1891365 5.1190734 5.384869 5.243235 5.103714 5.106279
1368563_at 7.539973 7.34584 6.337986 6.5172043 6.9042172 7.388116 7.323148 7.1734962 6.672046 7.5053573 6.983571
1368564_at 4.852022 4.9710865 5.133332 5.3688827 4.9319024 5.034105 4.9257216 5.0637364 5.0894046 5.245481 5.225285
1368565_at 4.5070963 4.813785 4.0885296 4.0929255 4.6855817 4.3777585 4.6574364 4.7953367 4.6357737 4.3974504 5.6667447
1368566_a_at 10.865826 10.685102 10.836808 10.81316 10.81244 10.868931 10.609366 10.549758 10.731542 10.933069 10.744212
1368567_at 6.7674656 7.089201 6.9985514 7.0063667 6.723159 6.77112 7.1838136 7.0384693 6.871054 6.739143 7.111856
1368568_at 5.7645926 6.2434015 5.697185 5.817258 5.7961187 5.8210664 5.7873354 5.96733 5.884145 5.9287295 5.764789
1368569_at 4.4061427 4.942726 4.9037156 5.1489983 4.52177 4.5382595 9.120937 4.4151635 4.5439606 5.2740026 4.179706
1368570_at 7.1300774 7.073058 7.335252 7.441048 7.2535167 7.0341835 7.281116 7.6920333 7.5420117 6.771058 7.1155753
1368571_at 4.823037 4.9579563 5.218424 5.138428 4.7610836 4.5677047 5.0078907 4.730825 4.730934 4.58274 5.032147
1368572_a_at 5.2297163 5.161117 5.2991023 5.039535 5.2300897 5.1943955 5.2869353 5.195101 5.104433 5.2687387 5.285435
1368573_at 7.241475 7.025534 7.6398716 7.344715 7.415872 6.8293624 7.3877754 7.365628 7.650345 6.9820795 7.084604
1368574_at 10.098291 10.006031 9.974229 10.142078 10.124156 9.5647135 10.145248 9.924258 10.253454 10.336194 10.185361
1368575_at 5.584507 5.583126 5.649573 5.804266 5.4672217 5.740424 5.5525994 5.844505 5.555812 5.5288215 5.7643075
1368576_at 4.4619107 4.6941414 4.8291435 4.344139 4.426795 4.604616 4.2252617 5.014733 4.722158 4.661682 4.5273333
1368577_at 3.541511 3.484877 3.568836 3.5185814 3.648928 3.503202 3.5329604 3.646195 3.5919178 3.4596741 3.6285763
1368578_at 5.10385 4.8025317 4.7627034 4.779428 4.849342 4.827715 4.8550735 4.9071727 5.152634 4.778809 4.8745723
1368579_at 5.6272373 5.473829 4.9811573 5.3392878 5.27903 5.6301727 5.4128914 5.496699 5.1347737 5.4060144 5.4071493
1368580_at 5.7225595 5.8948746 6.1196723 6.087716 6.1136003 5.8616414 6.120056 5.850406 6.037746 5.9760056 5.9571857
1368581_at 5.674869 5.606304 5.7820816 5.6654015 5.758992 5.7319293 5.716391 5.8350334 5.5507584 5.6718373 5.6371202
1368582_at 4.556185 4.4441004 4.2966547 4.5524073 4.3673153 4.538727 4.278594 4.388439 4.3973284 4.4101524 4.509246
1368583_a_at 13.714268 13.760407 13.669918 13.746179 13.61402 13.605787 13.676176 13.746204 13.731717 13.725854 13.833867
1368584_a_at 4.9710493 4.6875596 4.916942 4.879671 4.8908625 4.9135394 4.7763658 4.870429 4.9496703 4.965098 4.853857
1368585_at 6.563184 6.0693364 6.06468 5.9430127 6.2633977 6.3489943 5.9118752 6.066603 6.1185765 6.3743324 6.125376
1368586_at 5.373277 5.398427 5.364787 5.295966 5.427183 5.110223 5.281844 5.467841 5.5526233 5.3858967 5.46702
1368587_at 13.70054 13.766123 13.930118 13.846373 13.823356 13.795715 13.80661 13.697448 13.829123 13.75169 13.884599
1368588_at 5.497408 5.43992 5.337914 5.217879 5.1029425 5.693584 5.4591613 5.252758 5.3328533 5.5301843 5.29867
1368589_at 8.127903 7.9301677 7.76807 7.6885457 7.692222 7.872804 7.6595774 7.740956 7.8259606 7.761745 7.779223
1368590_at 3.9249654 4.158364 3.971102 4.0940056 3.9694924 3.8878691 4.0179553 3.8976703 3.7998085 4.1502028 3.854756
1368591_at 9.016258 9.294668 9.3185005 9.16673 9.156577 8.9552555 9.14583 8.984833 9.147413 9.335093 9.018343
1368592_at 7.1143155 7.03045 7.1757483 7.086103 6.7283525 6.973698 7.3627577 7.2309227 6.8130713 7.258789 7.1992903
1368593_at 8.218292 8.22104 8.233213 8.41885 8.204252 8.188675 8.052561 7.9405303 8.178963 8.344341 8.139542
1368594_at 5.1293287 4.899902 4.841126 4.832965 5.289403 4.711889 4.9251633 4.9054523 5.066065 4.9517884 5.071475
1368595_at 4.6399555 4.5320444 4.918051 4.943561 4.5601034 4.310548 4.688829 4.742359 4.7036138 4.560986 4.4617786
1368596_at 6.728963 6.823167 6.705927 7.0005255 6.596071 6.766884 6.8102775 6.747304 6.816128 6.70227 6.8366385
1368597_at 6.131599 6.1452904 6.2442627 5.937851 6.1292696 6.0949497 5.998493 6.099443 6.0476737 6.1033177 6.0696254
1368598_at 6.486804 6.354159 6.534502 6.503321 6.6610327 6.6240234 6.411509 6.27907 6.325515 6.7002053 6.5072007
1368599_at 6.0008993 5.9891243 5.9415364 5.745977 5.9872594 6.480543 5.999702 5.9369135 6.1298833 6.1906614 6.1759624
1368600_at 10.516715 10.591607 10.739867 10.626358 10.467173 10.5572605 10.118311 10.552097 10.524766 10.256728 10.659867
1368601_at 4.9216537 4.6795206 4.90998 4.671722 4.84287 4.723711 4.9144654 4.6270022 4.9447746 4.8214035 4.6945324
1368602_at 4.0845137 4.0262766 4.1556754 3.918983 4.044203 4.3378067 4.026426 4.122875 3.8968978 3.9259233 4.057667
1368603_at 4.655339 4.448517 4.4951663 4.7144814 4.613187 4.698438 4.509099 4.6557827 4.6359806 4.6156945 4.6418314
1368604_at 4.955431 4.874839 4.798848 5.1030917 4.885302 4.885543 4.9720993 4.974259 5.040858 4.892517 5.0737023
1368605_at 4.8019643 4.712611 4.947395 4.8863378 4.824502 4.7447114 4.7635193 4.7953587 4.745939 4.5540023 4.785109
1368606_at 4.3677855 4.3726964 4.27717 4.3006725 4.4496713 4.3787 4.4746456 4.416447 4.380677 4.3108387 4.3388405
1368607_at 8.193708 8.486717 7.8400807 7.855003 8.577726 7.9269185 8.1943 7.56753 8.285189 7.8364625 8.402229
1368608_at 9.620289 9.541593 9.70814 9.673319 9.67583 9.576652 9.30048 9.440512 9.6192465 9.053235 9.544274
1368609_at 12.284236 12.387105 12.461465 12.424623 12.406604 12.358557 12.355459 12.302641 12.335453 12.341166 12.264639
1368610_at 4.336339 4.058591 4.1128654 4.088258 4.3001146 4.5091505 4.087887 4.044005 4.140211 4.072814 4.1182203
1368611_at 3.9771228 3.9614625 4.0868635 4.015038 4.0096884 3.8921325 4.273332 4.1411552 4.132823 3.9898138 4.05661
1368612_at 5.4510064 5.514439 5.403601 5.2842855 5.7183847 5.671772 5.2818975 5.492215 5.6137 5.772775 5.746525
1368613_at 5.051296 4.9711933 4.851494 4.6554565 4.669632 4.733473 4.922652 4.987174 4.999226 4.7195115 5.0920954
1368614_at 7.778456 7.564537 7.9140844 7.6882505 7.6376657 7.5975027 7.652987 7.6167517 7.688224 7.3548265 7.2161655
1368615_a_at 5.1201615 4.943502 5.2163877 5.036523 4.9328055 4.966625 5.3512955 5.424597 4.816804 4.850789 4.62806
1368616_at 6.4083667 5.9453306 5.9409275 6.094489 6.366609 6.28114 5.8441715 6.1319456 6.3533344 5.690689 5.7551966
1368617_at 4.0040426 4.128607 4.115409 4.3975897 4.367193 3.8999457 4.221174 4.392084 4.0884075 4.0180473 4.283497
1368618_at 8.838141 9.062458 9.454421 9.20269 9.014052 8.838029 8.849261 8.747518 9.067463 9.026169 8.795866
1368619_at 5.4138346 5.2663116 5.65071 5.5389223 5.5128365 5.4812565 5.6276655 5.28493 5.5139027 5.3658133 5.40635
1368620_at 6.0984406 5.918212 6.043677 6.1172266 5.975629 5.9266496 6.1253424 6.0322614 6.2219076 5.8291845 5.924461
1368621_at 10.344631 10.494715 10.9376135 10.990731 10.587664 10.413395 10.935839 10.652998 10.201902 11.031169 10.651981
1368622_at 4.3727784 4.375624 4.10423 4.3403473 4.450144 4.5002003 4.203518 4.1813064 4.305383 4.2057447 4.285919
1368623_at 4.786381 4.677513 4.7001867 4.6268682 4.562331 4.514182 4.722479 4.7030106 4.676756 4.590251 4.4642973
1368624_at 3.6141176 3.660061 3.7410295 3.5734246 3.6991882 3.8242283 3.7483244 3.6514094 3.680777 3.762867 3.725415
1368625_at 5.6167727 5.498549 5.4819617 5.493139 5.398592 5.4269295 5.6616187 5.655017 5.508188 5.3526998 5.677299
1368626_at 4.4717646 4.358756 4.425373 4.6076565 4.5470343 4.583765 4.423616 4.500249 4.4474564 4.5710716 4.4814887
1368627_at 12.41207 12.414652 12.596795 12.569073 12.4640665 12.332708 12.440768 12.4041 12.39638 12.25569 12.259904
1368628_at 4.1302204 3.9590747 3.8144317 4.104536 4.0946703 3.944225 3.9535427 4.0803065 4.0679197 4.140568 3.9668386
1368629_at 5.1532884 4.932891 4.7393813 4.823642 4.630004 4.683602 4.738207 4.89836 4.7259817 4.933313 4.9564857
1368630_at 3.438289 3.3591514 3.4768598 3.3848572 3.3752005 3.4736886 3.3681486 3.5535252 3.5004265 3.4937906 3.476037
1368631_at 4.218075 4.3198166 4.5354266 4.600368 4.4666915 4.259121 4.476477 4.2058687 4.3738813 4.378044 4.3329573
1368632_at 3.337692 3.1900842 3.2031696 3.3311453 3.284704 3.2961233 3.2363324 3.4720829 3.332246 3.4100373 3.2581081
1368633_at 4.24479 3.7266438 3.6499634 3.7225444 3.9158719 3.7968864 3.7243586 4.112738 4.115852 3.915591 3.9129174
1368634_at 8.029915 8.017677 8.107378 8.184025 8.149172 7.967695 8.148527 8.015638 7.9924865 8.1347275 8.329071
1368635_at 3.953472 4.34519 4.102871 3.967644 4.27931 4.4830427 4.0146656 4.3338614 4.1086745 4.0958214 4.252551
1368636_at 6.560788 6.5846 6.272598 5.5178246 6.6654234 6.6357317 6.2317576 6.3737464 6.55984 6.4005384 6.649526
1368637_at 4.0649176 3.9332762 4.034769 4.0465236 4.046673 3.861197 4.2011237 4.0457253 4.1475754 4.069704 4.2514105
1368638_at 4.9440384 5.067403 5.1272964 4.992934 5.1133924 5.044093 5.1824317 5.0454025 4.970298 5.0661054 5.1267514
1368639_at 3.8941448 3.9497385 3.923093 4.040526 3.692469 3.9141748 3.9766586 3.8239355 4.008666 3.9194365 3.8085778
1368640_at 5.7157693 5.791174 5.3231983 5.9109135 5.957973 5.8540525 5.929244 5.6020427 5.909303 5.614272 5.654527
1368641_at 3.725028 3.7520323 3.9592211 3.7802818 3.946829 3.7624896 3.769669 4.1576376 3.9416013 4.1326923 3.739068
1368642_at 8.461511 8.798626 8.818699 8.764639 8.496717 8.443702 8.6276655 8.605779 8.72743 8.738992 8.70787
1368643_at 4.429085 4.226053 4.045747 4.2638006 4.3412266 4.3490677 4.231262 4.292919 4.063611 4.3699913 4.5475836
1368644_at 4.8070807 4.889538 4.4722314 4.7931232 4.771348 4.526627 4.2947836 4.5422926 4.9385386 4.6519127 4.82898
1368645_at 5.7931027 5.9751253 6.1805396 6.0073466 5.974352 5.888639 6.1062284 5.92725 5.756456 6.489859 5.7194457
1368646_at 8.475366 8.303706 8.430936 8.1775875 8.567681 8.432047 8.500909 8.317888 8.252245 8.303568 8.066359
1368647_at 7.0005736 7.1978936 7.183575 7.3238564 6.868605 7.131849 7.216315 7.0400376 6.940294 7.199435 7.0224676
1368648_at 4.440497 4.84046 4.5918674 4.924918 4.658017 4.927746 4.6220636 4.850639 4.634926 4.725931 4.770858
1368649_at 7.484956 7.5210056 7.57772 7.3849254 7.357197 7.5277233 7.426809 7.466987 7.445422 7.458829 7.6338367
1368650_at 6.2796597 7.667253 7.3234954 6.1093993 6.082013 7.3557415 6.2514467 6.43737 6.9009953 6.5397134 7.1731005
1368651_at 10.928659 10.358225 10.184136 9.883723 10.465552 10.7010765 9.360759 10.112432 10.16546 9.467091 9.569805
1368652_at 6.692914 6.775962 6.659541 6.923175 6.6728806 6.7744317 6.7686353 6.5418663 6.802997 6.6910663 6.789193
1368653_a_at 10.254588 10.267406 10.421188 10.181975 10.382614 10.262868 10.233183 10.3088255 10.27485 10.283543 10.27242
1368654_at 5.4836326 5.6969204 5.673917 5.4278884 5.4053116 5.500297 5.3560276 5.7147307 5.7350483 5.3984714 5.6626277
1368655_at 9.011317 9.090121 9.190781 9.113546 9.190541 9.021015 9.493676 9.075727 9.22815 8.799271 9.010744
1368656_at 4.2064295 4.156273 4.2014346 4.1485505 4.1694407 4.3674083 4.233364 4.0446315 4.046736 4.2246504 4.2240105
1368657_at 3.7636871 3.6693878 3.6454437 3.763538 3.7072701 3.7469316 3.6865754 3.715632 3.7035096 3.597577 3.6844592
1368658_at 4.279597 4.5129056 4.3589315 4.140976 4.248383 4.316312 4.4454274 4.347664 4.3074884 4.140439 4.4822564
1368659_at 10.3545265 10.551005 9.933709 9.227309 10.11298 10.457409 10.560499 10.423225 10.451872 9.042775 10.653018
1368660_at 4.8170676 5.032074 4.965925 5.0195894 4.7570515 4.7524843 4.992704 4.850568 5.022412 4.902064 4.8518534
1368661_at 6.9032598 7.060499 6.8695383 6.7980895 6.598057 6.8789964 6.7521467 7.2267227 7.085409 7.4441204 7.3084087
1368662_at 6.8839226 7.2900143 6.8051453 7.3230486 7.136894 7.323183 7.307473 6.911504 7.0209804 7.055369 7.1765475
1368663_at 4.2224717 3.9615014 3.9849784 3.8456733 3.9884593 3.9832144 4.1575294 4.070401 3.9536958 4.017393 3.9766104
1368664_at 6.121963 6.428285 6.3944974 6.4613075 6.1135025 6.750153 5.933627 6.0460606 6.309299 6.3375964 6.532236
1368665_at 7.535399 7.814877 7.976203 7.870321 7.869467 7.8814464 7.9547048 7.929542 7.913589 7.9213862 7.851023
1368666_a_at 3.909834 3.7603402 3.9733117 3.8863354 3.9212887 3.5598338 3.7737038 3.7649145 3.9884493 3.8773305 3.7924392
1368667_at 6.5665636 6.3635674 6.4580173 6.508849 6.875726 6.8909364 6.6350636 6.669351 6.859965 6.5391874 6.6589446
1368668_at 8.247202 8.325411 8.477193 8.161842 8.222645 8.288975 8.412688 8.371285 7.9834695 8.194139 8.240021
1368669_at 7.610887 7.7132435 8.046957 8.049206 7.494841 7.6304994 8.019392 7.648505 7.5543385 7.588906 7.781778
1368670_a_at 5.400191 5.5326943 5.8017783 5.4678187 5.707495 5.305352 5.3904486 5.4488554 5.5384555 5.4709635 5.224337
1368671_at 6.480886 6.5110536 6.7211647 6.390071 6.5493746 6.658952 6.6707234 6.588082 6.234574 6.5499916 6.323404
1368672_at 4.905816 4.7896314 4.8746667 4.9527636 4.569819 4.7708235 4.6893907 4.728434 4.771347 5.120968 4.9948745
1368673_at 3.9284222 4.047435 3.9517028 4.0448556 3.7869682 4.021882 3.9885879 4.1717534 4.506459 4.110553 4.0633216
1368674_at 10.843913 10.596664 10.645585 10.627773 10.756363 10.776084 10.605844 10.673137 10.683308 10.161001 10.622902
1368675_at 6.603562 6.9935293 6.7930837 6.775522 6.7286353 6.936741 6.5748787 6.4414573 6.888928 6.9926996 6.7774153
1368676_at 5.4241004 5.538998 5.279054 5.381548 5.699697 5.6751475 5.5698824 5.666069 5.472824 5.791115 5.3590856
1368677_at 3.72944 3.6131992 3.5335898 3.8220348 3.5178185 3.5609581 3.6243508 3.6375844 3.7699022 3.6720715 3.6668544
1368678_at 4.3668985 4.2808795 4.376995 4.41971 4.369244 4.632907 4.460922 4.3571873 4.4521704 4.3328657 4.276819
1368679_a_at 5.496617 6.5879397 6.8329287 6.700711 6.3411965 6.2350383 6.7477927 6.1257195 6.0570583 6.4766607 6.485825
1368680_a_at 5.095095 4.9225254 4.8427334 4.7201233 5.121927 4.970387 4.9654417 5.020007 4.885374 5.1317396 5.03709
1368681_at 6.87637 6.864947 6.55844 6.8278975 6.7558537 6.993193 6.866958 6.7952423 6.8515406 6.760527 6.4757547
1368682_at 4.4547772 4.5753984 4.9207006 4.890936 4.7391305 4.4407067 4.3940363 4.5848436 4.5515633 4.206883 4.3504295
1368683_at 3.1967452 3.1052437 3.1694689 3.1883333 3.1299143 3.3213978 3.1811035 3.1480947 3.1008186 3.1909645 3.2833986
1368684_at 5.4734116 5.5541906 5.57784 5.518239 5.382229 5.2475996 5.454548 5.408593 5.676794 5.921603 5.6226597
1368685_at 5.4103403 5.2043943 5.266039 5.1927166 5.3062863 5.144945 5.228896 5.1652536 5.322857 5.111581 5.331881
1368686_at 13.960039 13.995765 14.126412 14.012118 13.9652815 13.986292 14.048599 13.935309 14.009422 13.927278 13.95958
1368687_at 5.7860417 5.9953895 5.9187183 5.909535 5.4436374 5.934103 5.9142203 5.9846163 5.865966 5.977266 5.8962545
1368688_at 4.757783 4.7892075 4.86233 4.5813146 4.7793536 4.4066505 4.6570835 4.7745547 4.57121 4.991655 4.550371
1368689_at 4.1045904 4.153489 4.2279525 4.1770124 4.2821264 4.125969 4.2286096 4.1562376 4.336059 4.2344465 4.26598
1368690_a_at 4.9530087 4.7949944 4.9354815 4.5598726 4.997494 4.6757817 4.784811 4.7396326 4.7233143 4.540642 4.814852
1368691_at 5.050983 4.723663 4.7912097 4.7353377 4.7671733 4.619692 4.646942 4.9248962 4.680066 4.441848 4.7660275
1368692_a_at 8.096357 8.301978 7.891613 7.9654193 7.5818453 8.612962 7.7346826 7.488332 7.9976907 7.9048405 8.273558
1368693_at 5.994573 6.7183566 6.13399 6.3746214 6.605246 6.5315094 7.06646 6.866871 6.740033 6.8715434 6.5947213
1368694_at 4.653242 4.562211 4.5375586 4.5529814 4.906631 4.7797275 4.6194067 4.6839876 4.482019 4.6947336 4.804528
1368695_at 12.246825 11.949825 12.362531 12.173892 12.048574 11.870733 12.230866 11.907985 11.996587 12.256308 11.65935
1368696_at 5.889287 5.9025464 6.0387793 5.7217813 5.7459846 5.4772577 6.0921917 5.623602 5.9026504 5.7955933 5.6742153
1368697_at 3.644081 3.6253963 3.7865217 3.548702 3.7910366 3.5375679 3.658784 3.7020476 3.6311061 3.7739666 3.721176
1368698_at 5.83568 5.9728637 6.044987 5.9689937 5.971278 6.1634345 5.9720774 6.1449056 5.8536267 5.9431715 6.034613
1368699_at 4.25338 4.1465 4.2709255 4.246635 4.135968 4.1985703 4.0699167 4.225873 4.4166155 4.2500877 4.055874
1368700_at 4.2781415 3.924952 4.024416 4.177577 4.0833197 4.2377167 4.1060257 4.2422733 3.978601 4.003709 4.0648975
1368701_at 5.364566 5.251269 5.2963085 5.47505 5.309628 5.331817 5.2948484 5.405551 5.489305 5.5523257 5.2071357
1368702_at 7.669271 7.699331 7.6176033 7.479474 7.241936 7.7627954 7.6466594 7.0423117 7.672156 7.659722 7.3889346
1368703_at 6.336523 6.2488766 6.2603674 6.6289473 6.2276444 6.089536 6.3380857 6.255536 6.1124015 6.078873 6.2352934
1368704_a_at 4.63019 4.694353 4.780712 4.6126766 4.6983685 4.6942205 4.6500854 4.6809273 4.6519785 4.6100235 4.64556
1368705_at 4.823388 4.9403663 4.8443103 4.892839 5.157849 4.7186565 4.9146633 5.0057993 4.8497376 4.737508 4.713218
1368706_at 11.18398 11.578674 11.45686 11.58861 11.361964 11.066827 11.643802 11.268205 11.438754 11.694427 11.649564
1368707_at 13.345729 13.317422 13.448062 13.463734 13.280296 13.20496 13.575947 13.25947 13.285983 13.522248 13.323599
1368708_a_at 4.997226 5.340761 5.5056653 5.290793 5.852245 5.714417 5.475906 5.661011 5.5600486 5.3135514 5.248865
1368709_at 4.3207684 4.20864 4.587224 4.344975 4.0833197 4.2260695 4.1614513 4.3388076 4.3299866 4.016081 4.2976837
1368710_at 6.8825364 6.4333673 6.68545 6.8177795 6.780402 6.817336 6.5918093 6.8872876 6.8211265 6.887295 6.6682615
1368711_at 7.8032594 8.2276535 7.8368735 8.198162 7.422991 7.9900823 7.799269 7.806983 8.19422 8.5255 8.119308
1368712_at 7.315376 7.126972 7.2793746 7.3251834 7.096589 7.0297565 7.385844 7.298762 7.0615306 7.154889 6.920801
1368713_at 4.5123158 4.537198 4.580101 4.5868745 4.5721445 4.517737 4.5105467 4.53569 4.667884 4.37553 4.5491734
1368714_at 3.6164103 3.672627 3.7071486 3.5484002 3.7551527 3.6606627 3.8427975 3.6622112 3.671192 3.519012 3.4694684
1368715_s_at 5.481517 4.6669164 5.3270106 4.6983347 4.876235 4.8560853 4.7652903 4.716546 5.2718067 5.1223626 4.671365
1368716_at 4.3445997 4.095935 4.202351 4.1536517 4.234576 4.160614 4.216422 4.067894 4.1347337 4.1267138 4.153397
1368717_at 9.848005 10.070688 10.098258 10.023701 10.001477 9.551677 9.640792 9.811403 10.129 9.673393 9.670515
1368718_at 6.1644354 9.671634 6.8451157 8.900696 6.6523724 5.406279 9.389618 8.854298 7.7656627 8.778078 10.501448
1368719_at 5.451026 5.115044 4.9789133 5.0177393 5.239246 5.1009607 5.188882 5.220353 5.1996894 5.0495987 5.0542154
1368720_at 12.701553 12.931907 13.150797 12.665176 12.908228 12.756259 12.753255 12.700917 12.612956 12.979759 13.089873
1368721_at 6.0452595 6.0393305 6.1123004 6.139942 6.0276017 6.0966535 5.935097 6.001512 6.229782 6.0056906 5.9532566
1368722_at 3.8409476 3.8076925 3.7741647 3.7371688 3.6770997 3.789434 3.7427323 3.9103487 3.9123988 3.7812452 3.840784
1368723_at 4.82899 4.9426517 4.7288246 4.9949617 4.7906704 4.8316793 4.915979 4.720235 5.0392656 4.87496 4.9796953
1368724_a_at 6.3206615 6.0926747 6.0258427 6.0212126 6.3653035 6.2064466 6.358146 6.068851 6.379561 6.1704807 6.0520825
1368725_at 5.0093956 4.969228 4.8691025 5.180065 4.8548064 4.6909475 5.1635685 4.8935995 4.664748 5.4577007 4.888276
1368726_a_at 5.2200017 5.6202145 5.539813 5.6116486 5.518405 5.483058 5.7694035 5.5781784 5.686721 5.513773 5.576173
1368727_at 3.6986535 4.033641 3.8062773 3.8201556 3.7600224 4.2248144 3.7358449 3.860282 3.7824526 3.8948386 3.949949
1368728_at 5.3489413 5.1626377 5.488915 5.4358473 4.9452195 5.334 5.336772 5.2014503 5.0914326 5.144667 5.2861977
1368729_a_at 4.613253 4.385381 4.442809 4.5432043 4.6363854 4.632081 4.5103893 4.444844 4.7091002 4.474204 4.6617117
1368730_a_at 4.2925434 4.252353 4.223599 4.063036 4.1727247 4.332994 4.266447 4.40348 4.3993945 4.2482953 4.3418865
1368731_at 13.417025 13.011675 12.978651 13.091869 13.094935 12.759738 13.519488 12.811826 12.965653 13.438337 13.246558
1368732_at 6.4881597 6.6216555 6.5308404 6.614084 6.644249 6.4005437 6.750571 6.299044 6.8470387 6.2410383 6.5601587
1368733_at 13.037181 12.949494 13.036964 12.760824 12.8484 12.840606 13.03432 12.99457 12.98965 12.864076 13.072759
1368734_at 4.8390665 4.910371 5.088917 4.7475243 4.7917366 4.8523884 4.987956 4.9093904 4.882509 4.717023 4.886883
1368735_a_at 4.182148 4.269033 4.208743 4.197549 4.255435 4.111607 4.0699167 4.1686296 4.293691 4.0736346 4.1000967
1368736_at 3.7575626 4.4481626 3.8247333 3.7459128 4.070225 3.8806598 3.9186378 3.9398491 3.7699022 3.6567762 3.891521
1368737_at 5.89786 5.657572 5.787518 5.6672745 5.6406326 5.7220383 5.6897516 5.6673565 5.736044 5.8405423 5.934156
1368738_at 4.1720285 3.9256327 3.7834027 3.7974472 4.011505 3.8668153 3.8297522 3.8009899 4.0200763 3.8030698 3.9119883
1368739_s_at 4.593252 4.48115 4.4960313 4.5232077 4.595432 4.3500795 5.027608 4.734258 4.3642387 4.5219536 4.739974
1368740_at 4.5290146 4.6664762 4.563837 4.856945 4.8005247 4.8019896 4.7734394 4.721829 4.5068216 4.828518 4.7389755
1368741_at 13.33962 13.211131 13.3276205 13.272927 13.1575165 13.189786 13.299604 13.131491 13.256633 13.196153 13.121515
1368742_at 6.0797396 6.566054 6.485375 6.764901 6.623116 6.711314 6.9948874 6.3581476 6.5900803 6.083483 6.7727003
1368743_a_at 4.652174 4.5071936 4.7017765 4.5601597 4.5196605 4.6763783 4.5785418 4.478243 4.644204 4.566315 4.5769434
1368744_a_at 4.449636 4.380719 4.655115 4.4244695 4.3133554 4.270862 4.3056498 4.4197206 4.4272995 4.4208555 4.3167877
1368745_at 7.1741753 5.9825177 5.886665 5.825548 6.304809 6.248009 5.6967344 5.752115 5.733279 5.6531587 6.2740064
1368746_a_at 5.6491246 5.555889 5.617387 5.98368 5.573433 5.43749 5.609169 5.552583 5.5048795 5.4704494 5.6129913
1368747_at 4.3138714 4.433388 4.324418 4.562235 4.317604 4.3790674 4.2961354 4.34531 4.587993 4.439974 4.5075054
1368748_at 5.2712936 5.543156 5.723058 5.568608 5.7409344 5.706465 5.546738 5.3166614 5.533842 5.3964763 5.580598
1368749_at 5.8483806 6.032527 5.7692976 5.8095026 5.844232 5.928669 5.853572 5.8242855 5.8747907 5.9760675 6.152259
1368750_a_at 3.9387383 4.334687 4.12912 4.3267765 3.9788923 4.352076 4.168721 4.141451 3.9826498 4.113871 4.046227
1368751_at 3.9745882 3.6580105 4.1574736 3.600027 3.7505977 4.111768 3.4783869 3.7462919 3.7525551 3.8525581 3.8832448
1368752_at 4.254503 3.914641 4.414756 4.3923407 3.9639378 4.277937 4.2739835 4.086787 4.043763 4.7310925 4.029011
1368753_at 4.223955 4.2474194 4.097905 4.178034 4.258861 4.031581 4.093234 4.1305814 4.183784 4.207328 4.075098
1368754_at 6.8671193 6.2462115 6.3490496 6.5794487 6.0916 6.3837323 6.5825396 6.0255513 6.283121 6.5030203 6.5139565
1368755_at 9.78192 10.604964 10.480802 11.074396 9.7156725 10.323063 10.752091 10.088649 10.386152 10.113278 10.5798435
1368756_at 5.2102723 4.9423437 5.0507846 5.171456 5.14595 5.198445 5.2424636 5.151059 5.224685 5.278014 5.034134
1368757_at 4.042716 3.8342538 3.9012585 4.051322 4.069191 4.0886893 4.00315 4.1387444 3.8200483 4.116344 3.9893377
1368758_a_at 4.7691946 4.8111606 4.8086357 4.8507075 4.9358015 4.521905 4.7451253 4.86475 4.976057 4.7878513 4.9791956
1368759_at 5.725468 6.0412946 5.8399215 6.035009 6.051598 6.1102943 5.715075 5.9364653 6.152131 5.8406363 5.9505386
1368760_at 4.285118 4.4347005 4.2923365 4.3420553 4.3835635 4.477859 4.2338634 4.3796453 4.2254915 4.272202 4.3823853
1368761_at 3.834764 3.8109791 3.8023946 3.8589027 3.8057027 3.885213 3.8119702 3.7082064 3.7288082 3.8059833 3.7635996
1368762_at 9.583161 9.831652 9.890655 10.310123 10.140766 6.7655816 10.616192 6.4212565 9.955692 9.591881 9.423512
1368763_at 5.3146687 5.062421 5.065592 5.3142195 5.094067 5.3045774 5.09289 5.0384283 5.066273 5.125422 4.9343033
1368764_at 3.4111676 3.4959621 3.4375749 3.4468322 3.3789334 3.4174407 3.4915047 3.420128 3.3896255 3.4655702 3.476037
1368765_at 5.0162754 4.7021523 4.8750424 4.907782 4.755874 4.7753687 4.790551 4.9930162 4.8762026 4.7350955 4.9885535
1368766_at 5.6707163 5.0836015 5.165225 5.1491323 5.4677954 5.749482 5.1393013 5.285632 5.5018673 5.685885 5.186722
1368767_at 6.870126 6.9503055 7.1302075 6.68504 7.5837407 7.8834605 6.649164 7.297788 6.411348 6.174001 6.973117
1368768_at 5.9108706 5.6710577 5.7543116 5.812045 5.6071978 5.5324993 5.9054193 5.6263666 5.8481636 5.688668 5.815172
1368769_at 10.677067 10.651019 10.691054 10.746364 10.630469 10.659592 10.746595 10.757675 10.76005 10.7406225 10.608876
1368770_at 3.7968242 4.234393 3.988763 3.9118817 3.9292002 4.1106052 3.9281929 3.9724367 4.042595 3.94679 4.0214863
1368771_at 5.0118685 4.729163 5.199963 4.825743 4.857919 4.9588733 5.054311 5.369146 5.029841 4.9636083 5.035985
1368772_at 5.3480673 5.3058105 5.2837806 5.1892786 5.366019 5.246353 5.2717686 5.465558 5.4935994 5.225894 5.3782578
1368773_at 4.103663 4.0738354 4.0034666 4.007939 4.278873 4.2838697 3.9653764 4.0409703 4.200036 3.967952 4.19785
1368774_a_at 5.3764524 5.4672894 5.3919373 5.4452915 5.255989 5.4831705 5.3643417 5.3456674 5.438349 5.235864 5.474107
1368775_at 4.0164156 4.365203 4.338514 3.6551795 4.290331 3.7211707 4.3343024 4.338184 3.6914928 4.6563783 3.9928482
1368776_at 4.626253 4.595973 4.615067 4.6435685 4.508065 4.5928273 4.792842 4.4344754 4.5316215 4.6121354 4.5769434
1368777_at 4.4300823 4.3757443 4.602133 4.4450803 4.525926 4.4341207 4.2119803 4.364003 4.3383713 4.50942 4.5200367
1368778_at 7.55282 6.8870864 8.096685 7.227242 7.579236 7.58977 7.673351 7.6860723 7.0633674 5.9337225 6.6946282
1368779_a_at 7.419821 7.23814 7.2895894 7.613773 7.2554116 7.017392 7.540511 7.636623 7.572008 6.9884276 7.0247083
1368780_at 6.67081 6.176393 6.429599 6.26898 6.4266787 6.5021515 5.8305535 6.097949 6.387621 6.318521 6.4284096
1368781_at 4.7621155 4.6449566 5.0378666 5.0400143 4.7694755 4.8195972 5.066579 4.623745 5.0054846 4.9350543 4.7609754
1368782_at 3.7628942 4.0785913 3.869656 3.9499617 4.274947 3.9539378 4.08644 4.122798 4.0228086 3.975469 4.165859
1368783_at 4.557896 4.276582 4.365398 4.659487 4.1929984 4.4710064 4.3357606 4.2439756 4.328762 4.2987537 4.533017
1368784_at 7.8852863 8.105716 8.295986 8.44605 7.5266757 7.941003 8.111716 8.308535 8.152204 9.044272 8.116582
1368785_a_at 3.576185 3.4302785 3.558013 3.5207283 3.554198 3.660183 3.4905956 3.564758 3.5921726 3.357613 3.7750633
1368786_a_at 4.6316023 4.3090744 4.3120565 4.3678985 4.3395424 4.455424 4.22596 4.315314 4.3569517 4.307192 4.316152
1368787_at 6.261393 6.127188 6.05366 6.11073 6.182407 6.2965956 6.156011 6.307515 6.1720653 6.078035 6.2042756
1368788_at 5.062001 5.048398 5.1399612 5.0009766 5.0691643 5.099981 5.042494 4.984571 5.026001 5.0737867 5.123843
1368789_at 5.4702187 5.0721283 5.114651 5.0408773 5.0343513 4.9562798 5.00016 5.3466573 4.951966 5.000185 5.0585685
1368790_at 11.776987 11.92106 11.9960375 12.134386 12.008553 11.964787 11.996177 11.819678 11.925462 11.880018 11.956703
1368791_at 4.7566805 4.776659 4.9088497 4.671961 4.806572 4.6597986 4.9073634 4.6193895 4.8389616 4.712591 4.7198496
1368792_at 5.673867 5.9000473 5.641805 5.995653 5.7463183 6.064323 5.757409 5.7215996 5.9868126 5.508271 5.8962765
1368793_at 4.930046 4.682822 4.7667046 4.7959642 4.8723583 4.875516 5.115596 4.8240843 5.036687 4.900316 5.0205755
1368794_at 10.866937 10.864213 10.76746 10.833481 10.910901 10.751366 10.654059 10.745373 10.817237 10.706986 11.144053
1368795_at 6.887265 6.8437 6.97999 6.742262 6.887912 6.7347097 6.796138 6.8249545 6.9699993 6.7607045 6.7386847
1368796_at 6.3057556 6.051696 5.9738045 6.1382556 6.112463 6.0695324 6.1736975 6.108908 6.1164694 6.1893873 6.3025184
1368797_at 6.046447 7.8782454 6.952851 6.455979 7.3530936 6.969423 6.8820014 7.4126935 7.879194 6.8675337 8.485096
1368798_at 3.846836 3.947955 3.8479836 3.8589888 3.8201716 3.8917642 3.8256116 3.783126 3.8413994 3.7857063 3.8374388
1368799_at 5.480097 5.262708 6.302138 5.934471 5.8809466 6.1331043 5.6045256 5.7148943 6.3499694 5.6601863 5.674354
1368800_at 4.4305844 4.321598 4.043167 4.228217 4.5247803 4.3543606 4.143312 4.5106306 4.2611265 4.2086754 4.1362247
1368801_at 4.2033587 4.0713615 4.0573525 4.1533194 3.9430652 3.8930418 4.070611 4.1055555 4.254409 4.025753 4.1412735
1368802_at 5.144209 4.916487 4.868451 4.8579507 5.171837 5.110223 5.0939455 5.0012035 5.209314 4.7798624 5.1213694
1368803_at 4.7830606 4.667552 4.524726 4.571438 4.724919 4.692084 4.6846414 4.6897845 4.753628 4.7581315 4.5966415
1368804_at 4.681188 4.534233 4.489799 4.7303324 4.26688 4.577342 4.809268 4.752492 4.6028166 4.544507 4.600106
1368805_at 5.7263784 5.352234 5.381871 5.5705633 5.5067434 5.7506437 5.686885 5.6819715 5.564296 5.2772236 5.582223
1368806_at 13.303626 13.336399 13.402499 13.346521 13.307275 13.340276 13.325166 13.254765 13.25646 13.280256 13.289865
1368807_at 6.5531964 6.0810046 6.1752243 6.1283665 6.642459 6.367369 6.299321 6.280798 6.616975 6.231057 6.218171
1368808_at 7.523408 7.758885 7.8493347 7.812187 7.670141 7.6017833 7.8337445 7.7978473 7.9690533 7.6528764 7.669443
1368809_at 8.274118 8.45572 8.732859 8.614388 8.573134 8.58199 8.60312 8.577047 8.670524 8.26202 8.397091
1368810_a_at 4.3567495 4.400175 4.441813 4.4556026 4.34085 4.354084 4.4349766 4.3956327 4.403381 4.2492094 4.1385326
1368811_at 5.1588373 5.1590166 5.310582 5.0487547 4.9131727 5.194022 5.043625 5.0011134 5.0468717 5.0586405 5.0209846
1368812_at 4.311163 4.2814674 4.3494625 4.254244 4.33471 4.13343 4.3056793 4.1725736 4.2240925 4.382865 4.1355934
1368813_at 5.357146 5.3389907 5.430485 5.516647 5.417548 4.9581695 5.631661 5.3783813 5.3079557 5.5704026 5.207682
1368814_at 10.438582 10.581816 10.760225 10.717454 10.632986 10.421983 10.720432 10.802971 10.881411 10.561615 10.39727
1368815_at 5.5319166 5.461005 5.386247 5.33284 5.4410934 5.5517297 5.5572934 5.692646 5.266311 5.6104727 5.5126753
1368816_at 4.4149923 4.468249 4.3437843 4.290778 4.4956474 4.398197 4.2998266 4.4063897 4.333927 4.0978765 4.338607
1368817_at 9.04438 8.939743 9.061701 9.152906 8.881816 8.922875 8.969437 8.996563 8.96363 8.794788 8.805466
1368818_at 7.910789 7.8710737 7.7619286 7.9544563 7.7540784 7.7313757 7.8539276 7.7492714 7.8064184 7.8648767 7.7876906
1368819_at 9.392418 9.665514 9.655907 9.521498 9.504986 9.634693 9.779688 9.800026 9.509514 9.719302 9.478253
1368820_at 6.6462507 7.062141 7.1722336 7.198483 6.8460245 6.825829 6.840345 6.704844 7.021608 6.872008 7.0556655
1368821_at 5.1685863 5.7336345 5.544621 5.6065316 5.4211926 5.5039544 5.764079 5.7611737 5.7861714 5.3340373 5.186722
1368822_at 6.734891 6.8509607 6.9382515 6.7830358 6.6849785 6.847578 6.744475 6.822915 6.9627066 6.3232317 6.6278143
1368823_at 3.8826532 4.0864887 3.8309696 3.8516402 3.9508007 3.88622 4.006423 3.847106 3.9453735 4.0022106 4.026398
1368824_at 9.37677 9.247461 9.540946 9.414916 9.148809 9.110379 9.2060375 9.29156 9.137422 8.948706 9.114695
1368825_at 3.6231296 3.6679652 3.6006172 3.8278804 3.6607206 3.6266868 3.5915685 3.8272095 3.738762 3.6995199 3.8328803
1368826_at 12.867437 12.201698 12.58805 11.0173 12.726177 12.965967 10.994127 10.591634 12.75578 10.6386175 11.079599
1368827_at 5.9153214 5.9859605 5.99078 6.018009 5.8479757 5.5114136 6.0361915 5.908841 5.907472 6.0178685 5.972542
1368828_at 5.407515 5.3399973 5.370301 5.3596134 5.2959294 5.223667 5.0963864 5.308515 5.4797444 5.1093884 5.659826
1368829_at 6.673566 6.32621 6.694049 6.474349 6.307616 6.4257464 6.531919 6.5790076 6.5341487 6.477841 6.549861
1368830_at 4.864641 5.004782 4.9721622 5.0520506 4.9718723 5.177614 4.995605 5.219348 5.0632324 5.0667877 5.1062784
1368831_at 7.985383 7.98461 8.187212 7.9789114 8.138378 7.8489447 8.11374 7.965592 7.9231367 8.205615 8.155382
1368832_at 6.885007 6.9844947 7.3570204 7.1224923 6.9340606 7.0050054 7.1675615 7.082584 7.1288776 6.995089 7.015638
1368833_at 5.15068 5.1722646 5.326551 5.1982083 5.271708 5.4723005 5.3551135 5.249738 5.270491 5.188669 5.317056
1368834_at 5.6729527 5.40397 5.540152 6.0089917 5.359027 5.4932046 5.5836687 5.6231136 5.555825 5.694461 5.858569
1368835_at 8.820471 9.017942 9.166981 9.144365 8.6232395 8.718208 9.056471 9.2224655 9.098755 8.892443 9.04907
1368836_a_at 5.3504367 5.3531356 5.4387617 5.3526573 5.779056 5.6393113 5.4153094 5.554961 5.5770125 5.8665013 5.505732
1368837_at 6.014444 6.355556 5.8675222 6.2321863 6.1773057 6.1644063 6.401131 6.3511143 6.513918 6.6493726 6.4267683
1368838_at 6.831088 6.795607 6.855409 6.499211 6.5852942 6.674113 6.957891 6.6377854 6.9332857 6.746193 6.3573866
1368839_at 7.1544914 7.1404233 7.2189126 7.1374445 7.0179915 7.342884 7.1417418 7.0763054 6.9916415 7.2536035 7.218624
1368840_at 12.104006 11.904613 11.727553 12.123541 11.922062 11.664756 12.178619 11.860081 11.951988 12.197363 12.311724
1368841_at 7.5679426 7.5834537 7.490815 7.4867506 7.3084927 7.6201515 7.481896 7.738604 7.5856023 7.4517703 7.4604445
1368842_at 7.0836945 7.1205497 7.2487087 7.423929 7.1552296 7.0197124 7.252533 7.102673 7.4428015 6.923443 7.203522
1368843_at 8.490783 8.787743 8.7660475 8.659955 8.722673 8.509528 8.418003 8.6521225 8.50311 8.582579 8.6448145
1368844_at 8.414804 8.22877 8.536053 8.131222 8.298703 8.327021 8.225523 8.274675 7.969568 8.190601 8.041331
1368845_at 4.105242 4.3105955 4.0006523 4.365492 4.067521 4.1221356 4.046394 4.1650367 4.198354 4.3427134 4.1316195
1368846_at 5.24966 5.246114 5.176508 5.346531 5.014255 5.0724707 5.35349 5.0590506 5.3222046 5.228256 4.8554277
1368847_at 8.567488 8.643997 8.756348 8.712427 8.557938 8.465347 8.642355 8.457399 8.421983 8.678694 8.462429
1368848_at 7.4179373 8.013241 8.059593 7.86238 7.8807883 7.8615994 7.797222 7.8865085 7.79929 7.918035 7.825144
1368849_at 7.367487 7.1621385 7.2195463 7.3441935 7.1505136 7.3603754 7.0721974 7.237977 7.0612125 7.181621 7.298071
1368850_at 5.000746 5.0265474 5.009308 5.138787 4.9937706 5.069276 4.936598 4.965109 4.848665 4.874808 5.053766
1368851_at 8.277342 8.13598 8.228775 8.20801 8.113752 8.08777 8.176917 8.268238 8.33201 8.185083 8.136147
1368852_at 10.228376 10.25459 10.111703 10.159283 10.036792 10.140378 10.236137 10.014159 10.023203 10.328742 10.169777
1368853_at 3.539156 3.6710577 3.6479454 3.6005857 3.5467243 3.5567422 3.3942108 3.5541801 3.576605 3.4725778 3.6130605
1368854_at 3.5580475 3.5686138 3.4479616 3.4973931 3.619784 3.688245 3.5831206 3.6690361 3.4980252 3.6029227 3.5830042
1368855_at 5.648062 5.661382 5.9499226 5.8752604 5.90934 5.918789 5.7003436 5.639225 5.640152 6.0389204 5.8510594
1368856_at 5.0523386 5.141558 5.339322 5.16098 5.0999417 5.1396036 5.4583006 5.352917 5.1878347 5.2662034 5.411134
1368857_at 3.3824646 3.1625915 3.2563555 3.2697887 3.2563586 3.2239306 3.1947517 3.3081284 3.371129 3.2951307 3.2945697
1368858_at 4.3066893 3.9415798 4.009822 3.916384 3.991986 3.8042228 3.8184347 3.9301984 3.9314997 4.0656548 4.057205
1368859_at 7.75336 7.9907513 8.029887 7.7134175 7.666115 8.0396185 7.7908716 7.580782 8.080283 7.8526926 7.8466706
1368860_at 4.3549423 4.2690325 4.45897 4.3403397 4.3856726 4.089102 4.3408494 4.4589815 4.169569 4.199788 4.311407
1368861_a_at 5.215468 5.1412373 5.049439 5.0798283 5.093113 5.0203714 5.0108595 5.588987 4.9835653 5.292985 5.5072255
1368862_at 7.288362 7.4124365 7.5590105 7.525644 7.2175636 7.4939485 7.5867915 7.6147223 7.3521924 7.4852595 7.4490976
1368863_at 8.926445 9.167118 9.227411 9.362868 9.017721 8.878801 9.181481 8.970694 8.968233 9.124222 8.765631
1368864_at 3.7744832 3.7080863 3.6224172 3.4490077 3.486716 3.6015985 3.5835066 3.6295555 3.5164244 3.4756005 3.6801543
1368865_at 3.7850168 3.6461742 3.5209725 3.5219295 3.6309795 3.495892 3.467007 3.6578841 3.718408 3.7316504 3.5583637
1368866_at 5.892716 5.9314747 5.9619656 5.941158 5.7431293 6.057838 5.983088 5.816815 6.0472717 6.366763 6.0212483
1368867_at 5.9058366 5.8984933 5.8236313 5.8399606 5.7221675 5.860064 5.9442863 5.672921 5.981718 6.198763 6.316567
1368868_at 5.0919456 4.987974 4.8789396 5.005971 4.8926334 4.892868 4.916891 5.0667973 5.023128 5.015532 4.9475365
1368869_at 5.965861 6.01182 6.199948 5.7413306 6.067874 5.8450146 6.2923813 6.144634 5.727811 5.7405486 5.9060183
1368870_at 7.559859 7.3914366 7.0446467 7.2904434 6.6382594 6.8782616 7.7788067 6.9332795 7.4370546 7.771796 7.7255535
1368871_at 7.229967 7.4144535 7.3238564 7.525339 7.10482 6.8699245 7.5837126 7.2332554 7.4904847 7.453199 7.2662015
1368872_a_at 5.1495976 5.306085 4.8443103 5.0173125 4.9234996 5.273605 5.3152294 5.1061893 5.1593595 5.293605 5.422808
1368873_at 4.499615 4.5707874 4.4284625 4.590122 4.3050327 4.7331805 4.500385 4.289183 4.2611265 4.5317936 4.3631
1368874_a_at 5.314246 5.337712 5.4110317 5.388824 5.11438 5.1730547 5.610279 5.2784653 5.304073 5.2491913 5.661819
1368875_a_at 6.699983 7.043193 7.1615906 7.238642 6.9812565 7.00105 7.1984816 6.9292045 7.1247787 6.9983544 6.8848715
1368876_a_at 5.0513654 5.217927 4.97468 5.04374 5.170478 5.2713594 5.017187 5.309833 5.0709634 5.263079 5.0220957
1368877_at 8.274474 8.799897 9.516797 8.130724 9.516385 9.139689 7.9204626 8.655089 9.152505 8.573183 8.564124
1368878_at 9.05722 9.681758 9.606757 10.251547 9.449751 9.489292 10.265296 9.317613 9.22225 11.175723 9.908538
1368879_a_at 5.6501074 4.958461 5.3303194 5.376555 5.1181574 5.2311716 5.205854 5.0019794 5.0087595 5.2609196 5.493533
1368880_at 4.16794 4.302251 4.1233525 4.042246 4.6842 4.2200093 4.2143545 4.2232814 4.214696 4.3978333 4.130931
1368881_at 7.732232 8.266567 8.224491 8.173471 8.138316 8.13647 8.406877 8.039231 8.195043 8.29128 8.291982
1368882_at 4.640548 5.5972157 4.6017084 5.0301027 5.7579885 5.0842686 5.099017 5.0532527 4.5310736 5.344795 5.1353273
1368883_at 4.704309 4.7008667 4.7179875 4.624806 4.6734653 4.7155395 4.544788 4.7256665 5.07375 4.6895785 4.605329
1368884_at 5.095361 4.9685946 4.760096 4.897805 5.027707 4.9617558 5.077216 5.048747 4.920925 4.795527 4.9861813
1368885_at 5.823147 5.77182 5.439557 6.147407 5.91197 5.7751336 5.8389044 6.0346923 5.9460025 5.741441 6.030902
1368886_at 8.8166895 8.946185 8.85845 9.017172 8.789171 8.885953 8.822218 8.744924 9.034001 9.056864 9.101195
1368887_at 3.8215585 3.632583 3.9171932 3.6062102 3.758171 3.642583 3.8279345 3.9212344 3.88098 3.9140458 3.8268785
1368888_a_at 6.7113647 8.288763 7.7412825 8.099786 7.403082 7.3453946 8.237819 7.400641 7.517453 7.824036 8.190873
1368889_at 6.404413 6.4632864 6.712197 6.2369432 6.333656 6.1715174 6.335186 6.304531 6.1735168 6.2493443 6.066976
1368890_at 7.2199144 7.3732114 7.404201 7.678019 7.4439716 7.7659163 7.3854337 7.201649 7.53719 7.47523 7.3198824
1368891_at 5.3225436 5.528093 5.5175734 5.2820196 5.366638 5.591446 5.3965106 5.421658 5.2028494 5.6840506 5.467122
1368892_at 5.013959 4.923578 4.886554 4.72593 5.1021576 4.8168297 4.9210277 4.708091 4.8492155 4.6935205 5.042841
1368893_at 4.5317926 4.4424686 4.6948967 4.770338 4.5125685 4.8058844 4.646497 4.424891 4.6802826 4.5782166 4.473895
1368894_at 5.3943815 5.3664174 5.572326 5.608454 5.567354 5.5659556 5.5329504 5.5760646 5.6797276 5.525286 5.7719607
1368895_at 4.768137 4.808999 4.697688 4.889539 4.779571 4.9301023 4.851831 4.9157867 4.4331427 4.89242 4.7208834
1368896_at 5.7874 6.234337 6.212259 6.3072257 5.873831 6.1196876 5.7994127 6.1725893 6.2771306 6.1757607 5.9532666
1368897_at 4.3448744 4.429803 4.498863 4.5885735 4.365223 4.3401012 4.5951633 4.4987917 4.4765587 4.4110937 4.3345165
1368898_at 6.075864 5.933579 5.936815 6.1275806 5.8820176 5.813918 6.1689067 6.1857276 5.8861184 6.0608892 5.8975697
1368899_at 7.328471 7.483052 7.3209586 7.2491975 7.3035583 7.506387 7.3854337 7.2509418 7.444988 7.5811505 7.17354
1368900_at 4.721717 4.806658 4.84431 4.609535 4.8424587 4.773224 4.937925 5.013256 4.60231 4.924362 4.7762995
1368901_at 5.8899946 5.87193 5.852253 5.851121 5.6976886 5.8712015 5.7675624 5.742386 5.6674666 5.894365 5.379284
1368902_at 7.646004 7.5603166 7.3424773 7.4306393 7.404979 7.9375997 7.493135 7.8121605 7.3715158 7.6301017 7.485022
1368903_at 7.009025 7.6006317 7.2106304 7.175586 7.351211 7.070847 6.93787 7.110275 7.527283 7.2401433 7.3680573
1368904_at 6.5353117 6.4421806 6.4579043 6.4941683 6.6073093 6.0892754 6.413226 6.486216 6.397861 6.3738437 6.474808
1368905_at 6.8987155 7.9152684 7.282009 7.280429 7.224491 7.034552 8.06242 7.4155774 7.451235 7.934099 8.417654
1368906_at 3.3329685 3.3400338 3.302925 3.2465947 3.4707508 3.3273928 3.293917 3.299476 3.385896 3.3594902 3.3179994
1368907_at 4.645252 4.6663647 5.044443 4.831711 4.771693 4.697277 4.5247316 4.9615145 4.685535 4.6453195 4.7886205
1368908_at 7.595294 7.507802 7.6181426 7.6006737 7.599617 7.3219833 7.3259397 7.3462515 7.600729 7.470757 7.6980767
1368909_a_at 6.1237803 6.391761 6.693567 6.18408 6.559418 6.307599 6.749281 6.4758105 6.4020915 6.6538224 6.5822625
1368910_at 5.3341928 5.1872063 5.3813167 5.26838 5.457355 5.1396017 5.239691 5.179887 5.142945 5.5117974 5.3463035
1368911_at 5.832984 5.6259537 5.899028 6.0992146 5.9135404 5.769973 5.552719 5.8592734 5.9592056 5.8328595 5.734532
1368912_at 4.310028 4.5305443 4.468889 4.669484 4.4039273 4.3533487 4.6315107 4.6157985 4.5380373 4.731893 4.6291213
1368913_at 4.2632704 3.869925 4.041725 3.9972982 4.107728 4.2201824 4.4034333 4.1546235 4.285555 4.22712 4.319743
1368914_at 4.5003314 4.6878357 4.5350714 4.441043 4.474619 4.4345894 4.389432 4.377883 4.563512 4.403368 4.528427
1368915_at 10.079629 10.418019 10.414594 10.542082 10.133967 10.041212 10.485322 10.316413 10.329833 10.730657 10.533493
1368916_at 10.388145 10.555136 10.9651575 10.663829 10.538845 10.420571 10.7988 10.6757145 10.519472 10.944232 10.743786
1368917_at 4.933029 4.9172587 5.177619 5.033886 4.8730025 4.960224 5.0208726 5.240056 5.179362 5.095842 5.0523095
1368918_at 5.569092 5.7094316 5.5024786 5.6849537 5.664297 5.3847885 5.6481094 5.5910316 5.460061 5.4219437 5.6716204
1368919_at 4.7691946 4.994156 5.032763 4.822472 5.1377234 4.9450245 4.85443 4.811804 4.8063846 4.9100084 4.902978
1368920_at 5.144036 4.8470244 5.020813 5.059367 5.239825 5.090578 5.032589 4.9604907 5.0652275 5.0185766 4.9624577
1368921_a_at 6.606386 6.2024775 6.1390395 6.401054 6.638336 6.4627523 6.380069 6.231445 6.1049733 6.2365527 6.5231233
1368922_at 5.17594 4.9657803 4.7008605 4.777299 5.0374575 5.1293364 4.980056 4.751673 4.8550506 4.7658386 4.9627943
1368923_at 5.070656 4.7971234 4.7096066 4.915188 5.0020027 4.8294506 4.548829 4.893599 5.7315297 4.6910486 4.850702
1368924_at 10.096635 10.151019 10.336589 10.191492 9.704439 9.726432 10.125484 9.767229 9.884886 9.977637 9.732027
1368925_a_at 4.1270776 4.06124 4.158987 4.3126388 4.126928 3.9308643 4.0869026 4.2077594 3.9868627 4.099326 4.2354784
1368926_at 4.589102 4.558362 4.8059397 4.7483697 4.6433144 4.797776 4.841436 4.7996793 4.5691166 4.705619 4.543783
1368927_at 6.1748624 6.3707714 6.215157 6.4246273 6.280555 6.2725673 6.301809 6.3791294 6.2861676 6.4168205 6.3592052
1368928_at 5.8221736 6.063591 6.1348433 6.1079493 6.095093 6.225927 6.2792387 5.960435 6.145651 6.3563304 6.0980997
1368929_at 5.7031245 5.771495 5.957861 5.482491 5.847278 5.66674 5.815026 6.098902 6.0727706 6.1159425 5.9739
1368930_at 4.456273 4.4468207 4.1859927 4.3149 4.4036274 4.3642497 4.575483 4.483698 4.251423 4.1816564 4.545
1368931_at 7.699685 7.476558 7.7181797 7.8014073 7.7259293 7.6980124 7.753355 7.670323 7.543728 7.4042773 7.386576
1368932_at 5.1759734 5.637548 5.375603 5.6241016 5.575516 5.4260607 5.193386 5.5154047 5.4110007 5.638141 5.377223
1368933_at 6.518019 6.509654 6.550399 6.6258664 6.680674 6.540975 6.5563393 7.0674376 6.8477106 6.87359 6.727552
1368934_at 10.464354 10.813588 10.956229 10.945335 10.827362 10.291697 10.662866 10.598038 10.667043 10.750602 10.813499
1368935_at 3.8168035 3.7634466 3.882369 3.8303027 3.8645127 3.7859359 3.6666143 3.7132142 3.845701 3.7580879 3.8854418
1368936_at 10.001025 10.052117 10.25542 10.229236 10.100888 10.149293 10.097959 9.926906 9.980336 9.909121 10.132298
1368937_at 4.9305696 5.0513496 5.249152 4.9751596 4.864652 4.8175654 4.934428 4.9878283 5.0752916 4.7660847 4.8675337
1368938_at 5.060872 5.0628233 5.172515 5.0818925 4.8951106 5.022132 4.9413986 4.994942 5.2870855 4.958485 5.112801
1368939_a_at 4.4764867 4.354006 4.543679 4.603673 4.402373 4.5322247 4.461062 4.519787 4.420896 4.343841 4.3925476
1368940_at 10.36219 10.083279 10.516727 10.187338 10.224822 10.164273 10.0906515 10.097897 9.88306 9.973583 9.836527
1368941_at 4.0721645 3.9004579 4.1816974 4.011941 3.9568079 4.351948 3.9527085 4.1130567 4.2012405 4.1308775 4.064879
1368942_at 4.4244 4.454719 4.4657927 4.5218363 4.2221403 4.3798428 4.3995867 4.369783 4.4055653 4.3960595 4.4759645
1368943_at 12.965964 12.982262 13.070495 13.150673 12.998192 12.985466 12.940798 13.072705 13.068236 12.969299 13.10764
1368944_at 5.830421 5.7280807 6.1231503 5.850963 5.8722773 5.9012413 5.8453674 5.9015517 5.847404 5.8650475 5.7161264
1368945_at 5.3822565 5.157279 5.2810264 5.5489044 5.29233 4.830467 5.357033 5.1579022 4.9835653 5.028247 5.084676
1368946_at 5.591528 5.392105 5.4209223 5.288701 5.652651 5.7100935 5.469276 5.3520374 5.504695 5.572877 5.330797
1368947_at 6.8499484 6.880987 7.314275 7.0876794 7.293259 6.6072617 6.796138 6.9553304 6.3805046 7.573901 6.3545046
1368948_at 5.4534707 5.5051656 5.5435643 5.503062 5.523629 5.452286 5.538328 5.5592003 5.6131687 5.4705057 5.478911
1368949_at 4.3951917 4.2482815 4.353676 4.3466873 4.239685 4.4698496 4.5998793 4.3711176 4.4000187 4.470153 4.3458157
1368950_a_at 5.3757477 5.3666744 5.4682035 5.52237 5.382744 5.0802107 5.430352 5.3564253 5.542677 5.534688 5.26999
1368951_at 4.5459275 4.457354 4.411418 4.4817705 4.3731995 4.637474 4.675431 4.494074 4.589769 4.5038676 4.5554647
1368952_at 4.7079554 4.5733423 4.6980076 4.84806 4.7477255 4.8294506 4.6348534 4.5646167 4.8191543 4.659883 4.634317
1368953_at 6.438201 6.3901277 6.781802 6.65062 6.761425 6.791241 6.4722543 6.4578977 6.916085 6.3100295 6.04771
1368954_at 5.025827 4.9925504 4.9464607 4.6424947 4.983802 4.902457 4.9649954 4.8606563 4.786819 4.8860073 4.8996587
1368955_at 6.9843264 6.887059 6.9912233 7.0064282 7.1373296 6.8524485 6.8804574 6.7517195 6.7883706 6.530996 6.891739
1368956_at 5.102044 5.162627 5.1484013 5.1333103 4.9257197 4.9829674 5.0546427 5.0244036 5.068882 4.907962 5.0290327
1368957_at 5.2568755 4.859131 4.81614 5.0563874 4.72007 5.2806277 4.851379 4.839716 4.71601 4.7384605 5.023902
1368958_at 3.6665866 3.712076 3.8509185 3.8550482 3.744187 3.931356 4.054967 3.8106833 3.686055 3.924358 3.8275506
1368959_at 4.495698 4.779764 4.53113 4.719083 4.6544647 4.701451 4.7014084 4.891136 4.689735 4.789917 4.6791277
1368960_at 8.306921 8.63138 8.735465 8.789702 8.562794 8.404172 8.674797 8.441713 8.7039585 8.545561 8.764964
1368961_at 5.77358 5.772326 5.755701 5.8286138 5.837534 5.7490435 5.9285727 5.850599 5.5661464 5.82197 5.694688
1368962_at 4.5487447 4.908035 4.69836 4.757696 4.6524005 4.704614 4.9031363 4.7698793 4.6941776 4.6421194 4.787979
1368963_at 6.026451 5.9491005 6.2846184 6.3039155 6.015462 6.107508 6.139063 6.112125 5.9968815 6.2702427 6.1622443
1368964_at 4.347783 4.0049796 3.9871078 4.1145544 3.9671926 3.8279579 3.8039708 4.0664487 3.988684 3.90476 4.1014967
1368965_at 5.3479934 5.31322 5.3729897 5.6082335 5.340578 5.470876 5.4690733 5.826215 5.390341 5.4646845 5.5874014
1368966_at 3.814596 3.9294596 4.056471 4.1013594 4.02509 4.055047 3.9531233 3.9319208 3.954538 3.9029016 3.980745
1368967_at 6.431732 6.3645735 6.5916057 6.438038 6.4111605 6.520958 6.3588457 6.062346 6.493976 6.4194937 6.5585785
1368968_at 4.29605 4.1643143 4.199543 4.069143 4.2936096 4.110592 4.159031 4.2664022 4.2134833 4.1180677 4.3542976
1368969_at 3.9348104 3.945965 3.9991493 3.8890598 3.8092794 3.8652143 3.7606308 3.9567819 3.814944 3.9169538 3.770258
1368970_at 5.2057033 5.304425 5.3265047 5.307889 5.244834 5.093814 5.5140076 5.0503497 5.288591 5.336311 5.42024
1368971_a_at 4.4451985 4.9009953 4.7811117 4.5811253 4.8529725 4.5519543 4.7168493 4.8226457 4.4574986 4.6068277 4.6149216
1368972_at 3.6718888 3.6143365 3.6318412 3.5200999 3.6907837 3.6989348 3.5021164 3.5474446 3.5345094 3.671673 3.715479
1368973_at 6.781283 7.0392685 7.043555 7.1331205 6.635026 6.6827 6.9192157 6.8434334 7.068963 6.6609726 6.9648495
1368974_at 4.844991 5.0437007 4.864268 4.958348 5.0168185 4.948387 4.805948 5.012218 4.829175 4.985453 4.73837
1368975_at 6.097719 6.2488766 6.0769815 6.4634604 5.853443 6.2964416 6.585658 6.240416 6.2671757 5.977266 6.0400786
1368976_at 5.265257 5.1903715 5.134691 5.341533 4.9651556 5.349525 5.3979154 5.094709 4.855961 5.065953 5.316114
1368977_a_at 7.5145197 7.8722696 7.3979564 7.9208293 7.6396284 7.6926613 7.816357 7.6338263 7.555427 7.9795547 7.8318224
1368978_at 5.765255 5.862342 6.1723757 6.196264 5.9748993 5.979848 6.0897036 5.9228034 6.1337476 5.9280977 6.046024
1368979_at 5.9192247 5.818416 6.1936426 5.7647142 5.895246 6.0593905 6.1598434 5.8988895 6.071299 5.99796 5.9534655
1368980_at 4.5296135 4.5968485 4.5705085 4.79828 4.769248 4.6250696 4.769977 4.9242477 4.847465 4.6539145 4.8366117
1368981_at 4.5263186 3.9785001 4.270628 4.2337427 4.3156013 4.4740458 4.377696 4.493819 4.3558006 4.3148108 4.4648943
1368982_at 4.9586105 4.787569 4.952075 5.043666 5.0059834 4.949991 4.891529 4.919344 4.8938074 5.0226235 4.9220896
1368983_at 4.420131 4.4773397 4.3325386 4.267885 4.32917 4.2504973 4.4104424 4.38177 4.434821 4.178931 4.293808
1368984_at 6.259807 6.4803452 6.6189265 6.4507375 6.3426037 6.344427 6.4284234 6.7765346 6.5972724 6.3098207 6.459225
1368985_at 4.207786 4.4082117 4.248624 4.4714594 4.191651 4.224575 4.384123 4.2761784 4.2611265 4.4205885 4.2635555
1368986_at 4.937892 4.8187275 4.8675985 4.774048 4.7311773 4.8433867 5.0468073 5.0855265 5.147972 5.1043167 4.8215637
1368987_at 6.2024527 6.0158906 5.752141 5.6953926 6.1785955 6.0981383 6.021884 6.239955 6.2745557 5.8634305 6.232947
1368988_at 5.223241 5.4146376 5.1911016 5.3353186 5.4144735 5.624853 5.2028275 5.49853 5.1978717 5.164793 5.2105765
1368989_at 4.490548 4.949701 4.6460843 4.4562716 4.980858 4.527314 4.9225097 4.718465 4.9408264 5.0518713 5.0668106
1368990_at 6.09327 5.5087442 5.7493634 5.984218 5.552265 5.673094 6.0220146 5.6369114 5.8694844 5.687037 5.6424713
1368991_at 5.861011 6.034798 5.7702174 5.9673033 6.1621513 5.962298 5.866473 6.023205 5.950666 6.398982 6.4859705
1368992_a_at 9.6721 9.379998 9.306539 9.66371 9.635743 9.154117 9.83583 9.830354 9.573969 9.285481 9.366462
1368993_at 5.2057056 5.2276616 5.206084 5.3962426 5.0929685 4.741206 5.215364 5.4342856 5.183933 5.03317 5.448304
1368994_a_at 5.5875 5.411563 5.187056 5.4145074 5.160697 5.470411 5.2991066 5.213053 5.5579863 5.584527 5.511388
1368995_at 3.59155 3.5850224 3.489171 3.6620173 3.6348107 3.741282 3.6659737 3.670632 3.6344943 3.5222979 3.707064
1368996_at 4.421791 4.461285 4.37702 4.678771 4.6720886 4.325067 4.4056816 4.519787 4.383322 4.510831 4.6941695
1368997_at 5.4394712 5.4994974 5.2742825 5.3277287 5.5858097 5.4383407 5.464415 5.410707 5.199803 5.468634 5.5648694
1368998_at 3.523134 3.5104597 3.6040962 3.607157 3.6364348 3.8456259 3.5935166 3.465102 3.7213624 3.761937 3.6192489
1368999_a_at 5.4497705 5.4282894 5.325466 5.421693 5.353847 5.4354477 5.21304 5.4345865 5.295171 5.4338098 5.495868
1369000_at 5.6549497 5.309763 5.246262 5.532592 5.5467377 5.5206337 5.2177277 5.330793 5.3112435 5.358799 5.2718263
1369001_at 3.9650476 3.9023678 3.8654735 3.9300942 4.1802025 4.0299206 3.808961 3.8140988 4.1071615 4.0856576 3.7958539
1369002_at 4.60233 4.6460705 4.6189814 4.8159447 4.58984 4.679742 4.5779314 4.588152 4.7594743 4.6118355 4.643472
1369003_at 4.7867656 4.4712553 4.6205187 4.3669357 4.8513393 4.802628 4.603733 4.686995 4.812563 5.2629743 4.4582305
1369004_at 5.0180225 5.014018 5.0365243 5.11097 4.9970512 5.193143 5.032651 5.2620163 5.114155 5.020585 4.9727545
1369005_at 4.8070807 4.8025675 4.5950675 4.7716208 4.7479215 4.621168 4.8528037 4.730199 4.9157906 4.539102 4.647989
1369006_at 4.233603 4.084928 4.039693 4.2328234 4.239793 4.338686 4.1073704 4.0948753 4.213394 4.039364 4.2674427
1369007_at 5.875184 5.3681736 5.4466853 5.4971685 6.0296245 5.4078083 5.5508375 5.89204 5.6627665 5.6673546 5.378137
1369008_a_at 4.592713 4.2953887 4.4399705 4.5841093 4.459301 4.657643 4.3244824 4.509398 4.5742583 4.5272574 4.326953
1369009_at 3.8466651 3.6986566 3.816283 3.8001132 3.721844 3.6539245 3.7612295 3.9072986 3.8352385 3.7747447 3.6709006
1369010_at 4.700745 4.9149942 4.8184423 5.000614 4.911747 4.8458204 4.879278 4.8895874 4.933532 4.894908 4.7489634
1369011_at 11.888062 12.312296 12.182952 12.360046 11.915475 12.044632 12.25926 11.950251 12.371323 11.964535 12.102203
1369012_at 5.834227 5.699556 5.407131 5.6495676 5.6632023 5.427128 5.850161 5.774031 5.582557 5.631314 5.312207
1369013_a_at 10.112355 10.194749 10.277796 10.311307 10.381002 10.243561 10.303663 10.286655 10.1563225 10.226771 10.2416525
1369014_at 5.301941 4.8437843 5.1499205 4.9207153 5.25832 5.072261 4.893139 5.048521 5.340599 4.9433584 5.056881
1369015_at 4.94818 4.442717 4.8259964 4.815287 4.5497894 4.4840384 4.7371206 4.7938786 4.5362363 4.5835586 4.746593
1369016_at 6.281486 5.878212 5.534827 5.65661 5.9843745 6.19773 5.7326636 6.0140786 5.6782913 5.7095404 5.574915
1369017_at 4.132633 4.36959 3.9631019 4.4164467 4.235818 4.0116186 4.098194 4.2880573 4.2604346 4.317639 4.1019707
1369018_at 5.0534487 5.0772486 5.4209223 5.1268606 5.3628845 5.2933397 4.93874 5.238311 5.4799595 5.003522 5.0999756
1369019_at 3.5845075 3.6111417 3.581053 3.6429527 3.5559933 3.7952106 3.6319373 3.7377653 3.7924392 3.718508 3.5782707
1369020_at 5.017314 5.063078 5.0993137 5.103092 5.501396 5.0559964 4.9288635 5.3650446 5.2423973 5.0039015 5.139181
1369021_at 6.1778665 6.0552716 5.9814377 6.296289 6.115943 6.0941453 6.1542387 6.281457 6.035833 6.2084246 6.214704
1369022_at 5.7502213 5.9586735 5.951214 6.076114 5.8393826 5.9285426 5.8778725 5.9304166 5.877245 5.949155 5.7218966
1369023_at 9.514359 9.685862 9.619612 9.710439 9.876991 9.659596 9.61866 9.837926 9.829567 9.624474 9.762164
1369024_at 5.7224627 6.0577326 6.1265454 6.2787857 5.919347 5.7668333 5.873966 6.012195 6.013925 6.119065 6.2132387
1369025_at 4.377495 4.290187 4.316338 4.292566 4.1941595 4.4113717 4.3240848 4.45387 4.28138 4.018912 4.001699
1369026_at 5.2019377 5.143386 5.5560904 5.413612 5.4299507 5.132845 5.448055 5.3938265 5.352568 5.6082053 5.4503207
1369027_at 4.4767017 4.1176753 4.369487 4.3242006 4.334304 4.247967 4.3339996 4.4462976 4.163724 4.160775 4.369177
1369028_at 4.777439 4.739084 4.554577 4.5304008 4.690687 4.7126894 4.71767 4.821653 4.5761986 4.3481345 4.7215977
1369029_at 4.3953876 5.0087304 5.1596856 5.249952 4.92537 5.0565743 5.2878304 4.833147 5.1250014 4.8251615 4.9796863
1369030_at 4.953429 4.8934727 4.493478 4.9622726 4.772125 4.892914 4.5283012 4.702169 5.1254573 4.9063015 4.8346562
1369031_at 8.086731 8.039679 8.498812 8.249859 8.085693 7.9404526 8.382106 8.210366 8.308076 7.7592263 7.798538
1369032_at 7.397892 7.535888 7.6535263 7.5568895 7.773886 7.674077 7.455825 7.364412 7.825785 7.560784 7.554804
1369033_at 4.455218 3.9085767 3.9105892 3.9778793 4.154889 4.2485027 4.061013 3.7829535 4.1264153 3.889397 3.9846904
1369034_at 4.90755 4.8450356 5.084132 4.8834066 4.657357 4.6814632 4.7296543 4.843609 4.6890974 4.57934 4.809801
1369035_a_at 3.5533438 3.652749 3.552247 3.4483712 3.6042895 3.4496806 3.7087624 3.396895 3.5626805 3.415052 3.5937212
1369036_at 3.737275 3.8297458 3.6715705 3.6514266 3.518257 3.7286336 3.6481397 3.5984082 3.7372682 3.5828276 3.6968808
1369037_at 4.404273 4.491458 4.3243856 4.397528 4.597222 4.451776 4.3771973 4.6201334 4.498847 4.5422006 4.3631
1369038_at 5.931617 5.814414 5.7472258 5.936226 5.802307 5.7261534 5.6407824 5.566399 5.651375 5.8857822 5.656911
1369039_at 6.7097235 7.0947576 7.1308937 7.0252876 7.0035543 6.948003 6.8928914 7.052417 7.205558 7.2713017 6.837143
1369040_at 4.759176 4.6760187 5.044011 5.168966 4.8351827 4.8111663 5.1494455 4.832023 4.933808 5.2091146 4.8648634
1369041_at 3.9425926 4.0702944 4.0981526 4.0632915 4.038621 3.9634037 4.05007 3.9338272 3.8584042 3.8666515 3.9150217
1369042_at 6.440681 6.3075137 6.5147634 6.6716747 6.36799 6.3789725 6.470979 6.45477 6.370185 6.3121514 6.5674214
1369043_at 3.8015854 3.6017945 3.7448978 3.6312287 3.7637422 3.488781 3.752259 3.5989187 3.8565404 3.6615863 3.745833
1369044_a_at 5.2671556 5.5219316 6.2267847 5.764401 5.6756897 6.0635076 5.854065 6.123476 4.880077 5.5724545 5.500149
1369045_at 6.944668 6.906167 6.995248 7.1777763 7.181381 7.0120993 7.0169597 7.327843 6.8990808 7.548327 7.1110525
1369046_at 3.8394928 3.880177 4.029928 3.9167426 4.00667 4.037899 4.020635 3.968886 4.0709486 3.8466988 3.8589945
1369047_at 3.1314712 3.250776 3.0834608 3.2459059 3.140848 3.1316142 3.2076447 3.1733916 3.1788397 3.1379879 3.176893
1369048_at 5.1085806 4.9212904 5.007986 4.9981294 5.0029855 5.0710793 4.739512 4.8967323 5.137352 5.016584 5.0010123
1369049_at 3.6183825 3.960316 3.8535779 3.8489995 3.832104 3.9601426 3.7957761 3.7736843 3.7970312 3.841497 3.7872326
1369050_at 7.0664306 7.528072 7.1150727 7.0346456 7.138163 7.180103 7.125618 7.2917867 7.266736 7.3949914 7.5019507
1369051_at 6.042108 6.238994 5.91001 6.1557856 6.0001574 5.8181825 6.195681 6.267064 6.211494 6.015953 5.8874073
1369052_at 4.8837852 5.2669697 5.318042 5.2412844 5.1358733 5.060211 5.082799 5.109846 5.020316 5.175222 5.102101
1369053_at 4.801008 4.897984 5.009963 4.994023 4.793783 5.056657 4.749147 4.762595 4.748634 4.613298 4.76709
1369054_at 4.0272174 4.1040635 4.254638 4.0798235 4.025525 4.013338 3.9721951 4.0243816 4.0513635 3.9363499 4.10319
1369055_at 3.7651694 3.8395946 3.7158954 3.7282932 3.6397424 3.8463862 3.853013 3.7360277 3.608937 3.8247101 3.6793969
1369056_at 3.567627 3.5159407 3.5068212 3.5279136 3.515711 3.43624 3.4705937 3.409498 3.494914 3.5426404 3.5102983
1369057_at 7.2570252 7.2617245 7.3314567 7.4944606 7.279152 7.2437882 7.224725 7.4038095 7.4708147 7.1734915 7.2857785
1369058_at 4.9843116 5.2331862 5.379912 5.349709 5.511105 5.1152163 5.357909 5.2667565 5.055378 5.2310867 5.293077
1369059_at 7.1228456 7.3350816 7.5291386 7.690206 7.526172 7.113772 7.511352 7.4214196 7.4504933 7.3916364 7.3635135
1369060_a_at 7.0352254 7.3160243 7.6551533 7.487129 7.4993587 7.4108424 7.3719454 7.247514 7.37052 7.3854628 7.299325
1369061_at 6.9770746 7.4534564 7.61026 7.6217647 7.534875 7.3536906 7.5198603 7.3651624 7.8169694 7.3045945 7.5135074
1369062_at 5.176061 5.17949 5.1741447 5.206418 5.16369 5.138013 5.097333 5.225589 5.1581326 5.100415 5.2652397
1369063_at 8.962376 8.964454 9.172977 9.340706 9.269669 9.222789 8.984625 8.864971 8.937025 8.703838 8.847066
1369064_a_at 3.8659072 3.8442388 3.806115 3.846964 3.796543 3.9633765 3.93029 3.8309088 3.909747 3.8339653 3.8611329
1369065_a_at 8.451226 8.517876 8.763746 8.482315 8.378939 8.609578 8.5677395 8.568487 8.211565 8.993327 8.591824
1369066_at 6.5040483 6.1554065 6.3039145 6.298113 6.2943873 6.262815 5.9548135 6.485126 6.498027 6.3906784 6.4548764
1369067_at 4.031524 3.9509487 3.7791533 3.8371053 4.0233045 3.9797583 4.0050826 4.029454 3.7705796 4.0573735 4.06144
1369068_at 3.743018 3.6730201 3.720325 3.8435996 3.702684 3.733191 3.5966587 3.674086 3.7640786 3.8304436 3.787283
1369069_at 6.715481 7.1024065 6.9796495 6.9692864 6.823778 7.1111474 7.0824294 6.691732 6.916521 7.208722 7.082738
1369070_at 7.368442 7.593796 7.39271 7.5615993 7.469715 7.6422453 7.50923 7.350581 7.2137737 7.5707803 7.4403877
1369071_at 4.4346914 4.312528 4.220316 4.245863 4.3850937 4.7873917 4.321553 4.461093 4.1681166 4.285432 4.2876797
1369072_at 5.4476404 6.520932 6.9774137 7.3379464 6.3793797 6.479297 6.190543 6.0164795 6.1232877 7.5239143 7.2337003
1369073_at 9.505192 9.464527 9.482913 9.834996 9.40021 9.3148985 9.86027 9.155615 9.682059 9.573384 9.236785
1369074_at 12.157078 12.142785 12.325989 12.335896 12.119879 12.113803 12.145569 12.291067 12.190206 12.343002 12.217634
1369075_a_at 4.6333075 4.7191534 4.920592 4.508771 4.2893095 4.609309 4.784811 5.091417 4.796785 4.8050327 4.636605
1369076_at 8.278724 8.359387 8.413724 8.422215 8.29754 8.150552 8.078264 8.261552 8.413863 8.459826 8.22649
1369077_at 6.0530443 6.2526984 6.2338867 6.459244 5.9642105 6.0643034 6.0746293 6.5035863 6.219146 6.0895286 6.303332
1369078_at 7.428172 7.5192595 7.6181426 7.733084 7.3513446 7.4278493 7.472726 7.470333 7.5483184 7.5834904 7.498846
1369079_at 5.1014757 4.9191294 5.1179 5.1052427 5.0557075 5.070386 5.320957 5.2718134 5.2332983 5.14292 5.2317276
1369080_at 5.2259564 4.661544 4.7922287 4.807236 4.802016 4.921071 4.78538 4.948248 5.3308735 4.9081397 5.029482
1369081_at 6.517398 6.894411 6.856134 6.7474055 6.735602 6.6147223 6.650617 6.902031 6.531691 6.5800376 6.8642426
1369082_at 4.805838 4.852494 4.8666973 4.7933373 4.6094074 4.803485 4.8566093 4.786192 4.7160788 4.775513 4.653496
1369083_at 4.8987026 4.643264 5.1574907 4.9390454 5.044937 4.793867 4.9282722 4.7279077 4.9313097 4.503082 4.671276
1369084_a_at 6.998719 7.1057334 7.0259833 7.2018905 7.0906315 7.1646385 7.1569114 7.33409 7.3993254 6.937908 7.0301733
1369085_s_at 5.4560843 5.106469 5.386222 4.6590233 5.558793 4.8091125 5.145589 5.096938 5.3281107 4.9153786 4.9038544
1369086_a_at 4.810796 5.2189865 5.0407753 5.0374813 5.0840764 4.9673243 5.00345 4.9529595 5.103227 5.328703 4.8991184
1369087_at 5.098572 5.178541 5.1125984 5.0027027 4.9843454 5.0162597 5.021104 5.2475414 5.077788 4.9754944 4.879611
1369088_at 6.811059 7.069457 6.879608 7.1665206 7.236757 6.676797 7.167138 7.081744 7.3022456 6.677157 7.1418223
1369089_at 5.0295596 4.7182903 4.5707083 4.9505563 4.836874 4.899287 4.572178 4.8692536 4.800374 4.881007 5.090161
1369090_at 5.1431465 5.331472 4.6542735 4.7938476 4.580937 4.7623878 4.306563 4.4427557 4.630269 4.7461147 4.5051246
1369091_at 4.1288786 4.2925186 4.264022 4.0029345 4.0523567 4.1875606 4.221922 4.01011 4.1074467 4.2066956 4.32401
1369092_at 7.3338356 7.6521053 7.715662 7.7291183 7.6169825 7.5451794 7.688053 7.8983836 7.889986 7.276224 7.364115
1369093_at 6.896332 6.8960276 7.139147 6.9658966 6.724562 6.8164697 6.6476374 6.956436 6.8406672 6.8994226 7.16456
1369094_a_at 5.416767 5.8648415 6.0481515 5.7803645 5.6831155 5.923876 5.78293 5.696449 5.8993187 5.836236 5.737063
1369095_at 4.4427795 4.469103 4.757209 4.367634 4.612335 4.7087097 4.4116406 4.452897 4.613596 4.503867 4.6242313
1369096_at 4.3554983 4.2986345 4.2746196 4.489336 4.176547 4.260955 4.2698784 4.11541 4.3354774 4.1878347 4.18173
1369097_s_at 6.1394644 5.7039604 6.1257257 5.942584 5.943952 5.9985924 6.009772 6.067325 5.870199 6.2253804 5.7596016
1369098_at 4.1085196 4.085332 4.2587156 4.1087627 4.3616743 4.2467136 4.1171904 4.0886564 4.091923 4.2181983 4.147918
1369099_at 6.382001 6.695164 6.6086774 6.6294565 6.604786 6.7104774 6.760544 6.761738 6.655077 6.846986 6.526657
1369100_at 4.485916 4.4286804 4.3801727 4.3479514 4.6102905 4.4042053 4.4982386 4.526368 4.234869 4.583124 4.403698
1369101_at 6.3865366 6.760106 6.885733 6.5715575 6.529005 6.8390093 6.8017054 6.684529 6.7559657 6.685912 6.465337
1369102_at 3.678086 3.952778 3.8517416 3.7802818 3.7304933 3.956672 3.8063726 3.7164514 3.9575527 3.8247468 3.8627255
1369103_at 4.223373 4.41948 4.5662804 4.4871492 4.2650623 4.2889843 4.664216 4.5224648 4.725973 4.42146 4.2243166
1369104_at 5.1099415 5.2051187 5.198149 4.8042293 4.8942156 4.997104 4.8823843 4.749627 5.4872093 4.6816654 5.069478
1369105_a_at 3.8088121 3.6717055 4.0645247 3.7718205 3.8702562 3.6386497 3.9098592 3.9938104 3.9159694 3.5128767 3.3821104
1369106_at 4.321327 4.202154 4.2115593 4.181945 4.230202 4.434421 4.3058367 4.2047544 4.4619145 4.247413 4.317077
1369107_at 3.7884593 3.7043464 3.7253342 3.8431232 3.764725 3.765611 3.7279265 3.754406 3.7324615 3.8158233 3.9150915
1369108_at 3.9852786 4.1055875 3.9419563 4.055326 4.0334473 4.1884775 3.9795716 4.129692 3.998142 4.1307344 4.2229567
1369109_at 3.9199095 3.5813186 3.799506 3.9508677 4.014889 3.7944944 3.9074912 3.9001358 3.8375506 3.979292 3.8632696
1369110_x_at 10.241503 9.148331 10.647286 10.416354 10.05138 9.6072035 10.439051 9.175433 10.1699705 9.431783 9.665967
1369111_at 13.902091 13.932557 14.061876 14.006181 13.979335 13.893923 13.987199 13.902732 13.814031 13.921072 13.747586
1369112_at 4.3082647 4.337832 4.3281345 4.294654 4.5506563 4.395002 4.3306637 4.2593994 4.1972613 4.405224 4.334095
1369113_at 3.3826852 3.4953065 3.3337078 3.5649045 3.5375352 3.4027286 3.6290462 3.5641701 3.4411125 3.5224864 3.434223
1369114_at 3.219193 3.0825455 3.1493618 3.2032535 3.145931 3.1622236 3.1599407 3.0072408 2.9980686 3.1600811 3.1041198
1369115_at 5.5500975 5.568293 5.463343 5.330285 5.7853727 5.463495 5.853507 5.378855 5.4044123 5.628614 5.5569735
1369116_a_at 5.6902742 5.559713 5.771646 5.8290467 5.8585835 5.8305426 5.68149 5.806102 5.749973 5.773914 5.9189577
1369117_at 4.3549833 4.1860414 4.244218 4.262965 4.5878673 4.4206085 4.430885 4.2548823 4.2855763 4.301963 4.197711
1369118_a_at 5.525782 5.102273 5.1299553 5.3396463 5.0857325 5.3784313 5.3056817 5.4866934 5.305829 5.0691757 5.2668524
1369119_a_at 4.8748274 4.7608986 5.0981293 4.7539015 4.8380394 4.8201914 4.8829775 4.7505264 4.8161755 4.9012575 4.7268696
1369120_a_at 7.319041 7.344257 7.1321306 7.34369 7.22748 7.1908345 7.6059175 7.3451304 7.2730236 7.2890115 7.274485
1369121_at 4.908796 5.2269697 5.146453 5.522283 5.3454914 5.312219 5.274564 5.5118737 5.031428 5.1105204 5.295669
1369122_at 7.0936 7.02613 7.132759 7.101174 6.9668956 6.8265676 6.9857426 7.018503 7.070558 7.103941 7.0771303
1369123_a_at 5.3525157 5.592652 5.5723042 5.7172318 5.611209 5.560131 5.8075967 5.686387 5.5143814 5.673456 5.495868
1369124_at 4.4277916 4.6328716 4.5246725 4.371771 4.8794374 4.3767734 4.4670315 4.3733835 4.5263853 4.5231733 4.7543344
1369125_at 3.3878117 3.3591514 3.4844358 3.3411474 3.3625205 3.3724577 3.3809226 3.529736 3.3261998 3.301822 3.5135896
1369126_at 3.6820774 3.9079108 3.7376907 3.8476474 3.5599527 3.837137 3.8320851 4.007393 3.7365274 3.6632931 3.7143598
1369127_a_at 6.114535 6.2589726 6.6308556 6.448832 6.5620756 6.1866636 6.3749022 6.4670024 6.3214626 6.286139 6.4760437
1369128_at 3.8921468 4.0248814 3.8989298 3.9867918 4.1351795 4.0567255 3.8494623 4.248273 3.8601918 3.9868276 4.202936
1369129_at 4.0545206 4.045209 3.9251823 4.14627 3.9313452 4.0710726 4.318083 4.037608 3.7933464 4.045189 4.211776
1369130_at 5.023368 5.1508255 4.8014746 4.8830404 4.897648 5.0434732 5.1099463 4.9676867 4.7228565 5.131464 5.138321
1369131_at 4.265444 4.076543 4.0422707 4.3549414 4.1655827 4.149686 3.9443536 4.547884 4.34042 4.154277 4.423933
1369132_at 6.3763504 6.156192 6.1280413 6.2653975 6.2403297 6.213967 6.2276034 6.4777274 6.3998795 6.0985 6.395544
1369133_a_at 3.7313056 4.1055875 3.9393413 3.840869 4.085251 3.8097384 3.938881 4.144232 4.044607 3.7753959 3.939055
1369134_x_at 3.7334533 3.7427099 3.6933777 3.8224552 3.8770423 3.590584 3.7515922 3.5845828 3.6500902 3.5750573 3.4756458
1369135_at 7.1537213 6.960672 6.7131424 6.832946 7.269085 7.0385957 7.159754 6.9065537 7.148113 6.597844 6.9063478
1369136_at 4.8277655 4.832506 4.584703 4.521022 4.793948 4.7837954 4.525094 4.5421267 4.630924 4.8429546 4.641986
1369137_at 5.1327515 4.997305 4.9936714 5.1243086 5.143372 4.6459312 5.091694 5.1272087 5.149771 4.9049034 4.906082
1369138_a_at 3.6012201 3.8462317 3.7236855 3.7695265 3.5996513 3.4963849 3.9632063 3.7006476 3.782638 3.7366424 3.6403327
1369139_at 3.9098752 3.7699609 4.0488377 4.0778327 3.8121543 3.6337874 4.03303 3.7776809 3.9177146 3.637829 3.925104
1369140_at 4.110941 3.9928162 3.937873 4.0800304 3.9795983 4.1943836 3.9671035 3.8832984 4.041068 3.9953961 4.06408
1369141_at 3.7482383 3.7642426 3.823279 3.6992774 3.8668287 3.9169316 3.689883 3.844029 3.714159 3.7677124 3.9165025
1369142_at 3.6331952 3.7277951 3.5982225 3.6344068 3.6529424 3.8226342 3.6692922 3.8000448 3.7688897 3.7143555 3.723583
1369143_at 4.249423 4.2185373 4.246555 4.0612316 4.19636 4.1732936 4.151888 4.2497587 4.0581408 4.3457212 4.3338494
1369144_a_at 5.104986 4.7755804 4.5733957 4.6311865 4.9873896 5.219511 4.915457 4.8995132 4.826297 4.7926493 4.807129
1369145_a_at 4.5700393 4.4618373 4.5138392 4.45064 4.527882 4.4652452 4.7143254 4.515222 4.4338465 4.764498 4.5437016
1369146_a_at 5.6107335 6.1772895 6.5140777 6.0608163 6.095506 6.089536 5.762713 6.3867383 6.066586 6.0384307 6.627297
1369147_at 5.2030926 4.9611816 4.999327 4.9359627 5.272306 4.799214 4.7851477 5.180304 4.908971 5.043421 4.9798946
1369148_at 7.690099 7.725617 7.7855887 7.847444 7.855044 7.5203404 7.7275925 7.3924227 7.920865 7.5497932 7.7099304
1369149_at 5.1934843 5.0577073 5.227255 4.993262 5.0955033 5.012954 4.9454136 5.0732155 5.099027 5.069688 5.1904025
1369150_at 8.272255 7.996121 7.9289083 8.364738 7.429074 7.896111 7.866477 7.7303524 8.129263 7.866653 7.870163
1369151_at 5.2678423 5.181551 5.070482 5.1149864 5.2522793 5.3182125 5.1966867 5.306362 5.2859364 5.293639 5.2416754
1369152_at 5.674579 5.7667785 5.98601 5.5988517 5.5906224 5.689624 5.7742486 5.7144723 5.8792095 5.653989 5.7716475
1369153_at 3.5222528 3.5181022 3.5412765 3.555663 3.5655346 3.4412415 3.393132 3.34978 3.4302227 3.517128 3.4494567
1369154_at 4.133732 3.8735735 4.0006523 3.9201632 3.9016287 3.7944944 4.0270004 4.058818 4.0548677 3.9326117 3.9931018
1369155_at 6.281972 5.129881 5.3689322 5.320669 5.2067776 5.2775555 4.7933097 5.1750274 5.352994 5.3350296 5.340131
1369156_at 5.5903497 6.3817215 5.606134 6.199268 5.5622683 5.674567 5.51089 5.6969743 5.664655 6.395728 6.293696
1369157_at 7.977894 8.129265 8.280592 7.9245143 8.035423 7.915799 7.911981 8.18848 7.9891005 7.8823967 7.8820004
1369158_at 4.4275875 4.508721 4.3156166 4.4811964 4.391588 4.430004 4.196511 4.2903504 4.2921996 4.1877394 4.368582
1369159_at 5.315573 5.225764 5.52314 5.319093 5.4823923 5.4260607 5.0472593 5.6295953 5.6041794 5.4133587 5.3834515
1369160_a_at 4.4129963 4.5676837 4.6181135 4.5223665 4.3486843 4.4037194 4.542486 4.6564937 4.413495 4.4779587 4.5636053
1369161_at 6.9656653 8.187876 8.215267 8.548658 7.950676 7.779642 8.64346 8.280686 8.027185 8.341536 8.619058
1369162_at 4.612389 4.439525 4.2321043 4.259261 4.311338 4.251868 4.5587373 4.3355336 4.4943385 4.4105797 4.3453484
1369163_at 5.1371326 5.128969 5.2949214 5.3354273 5.3008595 4.970381 5.107292 5.0940256 5.0874205 5.1322308 5.464345
1369164_a_at 4.526385 4.490719 4.646252 4.59727 4.680069 4.4095592 4.490174 4.8005476 4.645033 4.4104333 4.461815
1369165_at 4.1572475 3.8868725 4.2950945 4.086997 4.234623 4.2081013 4.1870594 4.21911 4.0881505 4.352688 4.2529497
1369166_at 4.1933947 4.076108 3.9506006 4.1025167 4.0030594 4.053635 3.9934642 4.071316 4.2654157 4.218079 3.942003
1369167_at 6.230108 5.9960766 6.0878286 6.1778755 6.1032143 5.8547735 6.170459 5.929258 6.223906 6.0485306 6.084385
1369168_a_at 4.7103596 4.928016 4.7860465 4.8761897 4.748364 4.7755766 4.9210277 4.983836 4.88932 4.8111935 4.811176
1369169_at 9.293829 9.435345 9.40302 9.343291 9.365461 9.117492 9.157733 9.246696 9.325173 9.544347 9.529547
1369170_at 3.6501 3.667002 3.7917242 3.8435996 3.7622318 3.8384845 3.9357183 3.7206435 3.8154635 3.7185605 4.0133047
1369171_at 9.607133 10.170615 10.874856 10.634981 10.650358 10.6580925 10.513178 10.701116 10.883912 10.565039 10.794168
1369172_at 3.98883 4.0270863 4.0636187 3.9770439 4.0284715 4.003841 3.9708128 4.119843 4.0679197 4.07307 3.9804502
1369173_at 5.2035937 5.163419 5.238569 5.371005 5.1068506 5.3045774 5.30362 5.1311193 5.193684 5.165632 5.250567
1369174_at 6.1575503 6.2059064 6.061952 6.0217443 5.9584703 6.184838 6.181001 5.8929768 6.214467 6.2320294 6.092008
1369175_a_at 4.5039415 4.487013 4.6419497 4.6108055 4.4900284 4.2056713 4.84892 4.7027216 4.377926 4.5153055 4.552163
1369176_at 6.2141623 6.319982 6.4908032 6.3410635 6.296703 6.3122735 6.309728 6.3652263 6.372725 6.386227 6.5015388
1369177_at 6.5955353 6.2898784 6.7375007 6.355632 6.606815 6.7803736 6.2993813 6.3079405 6.5932617 6.5815825 6.370373
1369178_a_at 4.432242 3.951796 4.1168065 4.2212105 4.220462 4.2846017 4.116268 4.12596 4.371648 4.5276117 4.039747
1369179_a_at 5.1512074 6.172103 5.6258903 6.043363 5.971848 6.4738464 5.848603 5.798669 6.01822 5.784227 5.821776
1369180_at 4.7881804 4.7795777 4.8306518 4.8717904 4.841256 4.6263356 5.1041975 4.8197913 4.8073378 4.951101 5.057934
1369181_at 5.7381115 5.953027 5.753193 5.90576 5.808537 5.5946727 5.631391 5.5966835 5.793061 5.2692094 5.7000637
1369182_at 3.9137542 3.9575598 4.157047 3.9470534 4.4257846 3.9767785 4.1596932 4.1229687 3.88873 4.287642 4.083516
1369183_at 4.5523186 4.68756 4.617977 4.689425 4.646332 4.5085063 4.768983 4.5362406 4.725973 4.528738 4.605941
1369184_at 4.2624645 4.678522 4.548831 4.372061 4.522766 4.3419504 4.49607 4.327217 4.32835 4.535963 4.3669434
1369185_a_at 5.7562966 5.774862 5.460006 5.44271 5.4899955 5.797483 5.5588894 5.9197 5.4600935 5.81745 5.7663503
1369186_at 6.977757 7.007324 6.9883037 7.1241417 6.78924 6.9327307 6.909045 6.9481897 7.0141664 6.753392 6.8212686
1369187_a_at 6.8118553 7.329384 7.3364577 7.492809 7.1814075 6.8793454 7.385568 6.7586637 6.8143425 7.4327083 6.9728084
1369188_at 3.8129497 3.9123113 3.9499354 3.81582 3.7529128 3.9491127 3.8516583 4.1392107 3.7852476 3.8075216 3.831672
1369189_at 5.7228923 5.5027003 5.7331223 5.571704 5.723601 5.741268 5.579347 5.5464654 5.9061475 5.6520925 5.7004285
1369190_at 6.2293425 5.833644 6.180589 6.0478973 5.775366 5.964065 5.937305 6.2319407 6.1962733 6.168191 6.1266575
1369191_at 3.7455714 3.680248 3.6184156 3.6770375 3.6188796 3.715793 3.5777125 3.6593137 3.4951744 3.803048 3.7221649
1369192_at 4.504712 4.729705 4.5514774 4.795032 4.207012 4.356588 4.5682745 4.5266914 4.6907954 4.4028034 4.7393656
1369193_at 4.9102845 5.1199474 5.072246 5.0707774 4.9576564 4.9278526 5.0818243 5.175751 4.9411206 5.0268755 5.0823193
1369194_a_at 3.4847875 3.6111145 3.572761 3.6599715 3.4652588 3.5981212 3.6608336 3.5929594 3.6170561 3.604635 3.6414309
1369195_at 5.359326 5.7379103 5.9706197 5.7745423 5.5397015 5.881722 5.511388 5.295782 5.1550183 5.0337873 4.893577
1369196_at 5.441943 5.5375547 5.613805 5.659686 5.2702217 5.3294907 5.325734 5.2750807 5.324641 5.2116823 5.378269
1369197_at 5.6659365 5.6421595 5.7831407 5.9979577 5.584594 5.459996 5.6275616 5.7550597 5.552362 5.456996 5.359448
1369198_at 5.7176147 5.5375996 5.539607 5.601899 5.5595155 5.892388 5.5184174 5.578627 5.4066586 5.6125474 5.8217278
1369199_at 5.55777 5.3021784 5.559462 5.5763364 5.465662 5.6487293 5.5632553 5.7635746 5.651387 5.620202 5.7863584
1369200_at 9.225971 9.335838 9.535063 9.466476 9.569269 9.41758 9.203639 9.509678 9.236123 8.822171 8.888191
1369201_at 5.663977 6.0203667 5.754011 5.755527 5.759359 5.732572 6.000496 5.731653 5.8362265 5.623355 5.614791
1369202_at 4.957348 4.4906864 5.885189 4.2251835 3.9125335 4.1277184 6.322256 3.9973364 4.2749724 4.110635 4.736064
1369203_at 3.8320765 3.9328153 3.8222976 3.8180768 3.750625 3.8519533 3.7571893 3.972345 3.8909705 3.825042 3.7854729
1369204_at 6.310112 6.9873867 6.7246604 7.237033 6.5827665 6.476419 7.0470333 6.9967666 6.720603 6.673473 6.6775312
1369205_at 5.306929 5.211008 5.295845 5.357653 5.378711 5.1872444 5.2070675 5.354516 5.2625813 5.2667217 5.1636763
1369206_at 12.392391 12.540537 12.603126 12.635776 12.622414 12.543673 12.665818 12.496909 12.37017 12.333005 12.338822
1369207_at 4.6084213 4.4577055 4.2661486 4.7584352 4.274529 4.1486616 4.6093254 4.4194274 4.181482 4.302517 4.2877097
1369208_at 6.3335547 6.025092 6.1291523 6.416438 6.002189 5.733366 6.2419357 6.112125 6.073996 6.2102194 5.982002
1369209_at 6.517565 6.820853 6.67231 6.568646 6.6831813 6.6068935 6.731869 6.8005104 6.866319 6.568442 6.6645346
1369210_at 3.2890785 3.4462612 3.235803 3.4077187 3.46716 3.3270993 3.4017391 3.339813 3.3955467 3.3141131 3.3723314
1369211_at 5.981332 5.9122133 6.010559 5.9434223 5.845885 5.927902 6.0213375 5.870224 6.173643 5.8385487 5.960066
1369212_s_at 6.6933045 7.199201 7.0557876 7.025207 7.1576543 7.235245 6.8624125 7.2635098 6.8600087 6.7403316 6.999133
1369213_at 5.867588 5.8471 5.7089233 5.747591 5.485752 5.9738255 5.5623007 5.9912896 5.763494 5.8796835 5.888733
1369214_a_at 5.5305505 5.8668494 5.7912893 5.652242 5.828254 5.8487496 6.1237035 6.1307645 6.763813 5.7009554 6.4593806
1369215_a_at 9.528911 9.260534 9.382517 9.456841 9.456199 9.035633 9.352682 9.456606 9.566428 9.274464 9.300448
1369216_a_at 5.756793 5.625107 6.0873113 5.7758503 5.765487 5.6000156 5.738829 5.7827272 5.5592256 5.612615 5.58509
1369217_at 4.343133 4.360261 4.3092155 4.2887807 4.440123 4.143322 4.407763 4.3308296 4.607829 4.349502 4.554741
1369218_at 5.992339 6.1504245 5.905325 5.8544908 6.0153093 5.98039 6.0333605 6.133785 6.197274 5.9783964 5.943972
1369219_at 6.3737636 6.4072547 6.344226 6.464866 6.2335854 5.9311047 6.1116834 6.3751693 5.9683022 6.219736 5.9679446
1369220_at 6.045842 6.4449034 6.39927 6.2407904 6.2234163 6.607395 6.181862 6.2521996 6.024397 6.3279886 6.4482985
1369221_at 6.0356355 5.957324 6.36646 6.189608 5.9149218 6.463574 6.362681 6.0927367 5.9507537 6.4766464 5.998749
1369222_at 5.385292 5.5782747 5.4739966 5.351718 5.271975 5.6697993 5.6805487 5.780697 5.60494 5.7973495 5.688636
1369223_at 6.9243016 6.956606 7.062347 6.9692755 6.8072643 6.882562 7.149227 6.917145 6.948356 6.730428 6.905166
1369224_at 9.230648 9.286974 7.6852703 9.03881 9.791784 10.616491 9.619658 9.797124 9.561433 9.051872 9.764622
1369225_at 11.865922 11.868971 11.229621 11.552347 11.299654 11.377646 11.899688 11.932428 11.877002 12.050974 12.036141
1369226_at 7.8986807 7.6828194 7.28373 7.5608907 7.6577306 7.2883067 7.5982146 7.2978168 7.5374 7.7270355 7.759792
1369227_at 5.0777965 4.867785 4.7419295 4.5329733 4.9306703 5.2120028 4.9131193 4.785092 4.7218275 4.913827 4.9532337
1369228_at 5.6058755 5.680636 5.665937 5.470245 5.6557255 5.8619356 5.9056315 5.9524784 5.921323 6.0123887 6.16303
1369229_at 6.4409194 6.243733 6.257414 6.169267 6.203222 6.1178675 6.28942 6.0444865 6.285918 6.0973344 6.2133894
1369230_at 4.5254273 4.4615 4.943724 4.550983 4.581568 4.800307 4.71851 4.5429735 4.9257402 4.74369 4.752209
1369231_at 5.527959 5.110803 4.750179 5.353934 5.3272014 5.406278 5.4116673 5.396096 5.5954275 5.566965 5.581112
1369232_at 4.508851 4.3167405 4.764128 4.5724063 4.511546 4.5507827 4.670257 4.6216655 4.494756 4.6145043 4.4226317
1369233_at 4.0193615 3.9083312 3.9416363 4.0113153 3.8804688 3.906144 4.102045 4.1253357 4.109255 3.9798815 3.978248
1369234_at 7.6155367 7.6162577 7.4809093 7.294095 7.2263517 7.1581836 7.1820803 7.4649353 7.1633425 7.241136 7.264057
1369235_at 4.6380568 4.9878407 5.050819 4.9654655 4.778836 4.853317 4.9587426 4.9952765 4.6102667 5.017083 4.990256
1369236_at 4.9086084 4.894198 5.0468454 4.878597 4.884659 4.936517 4.904018 4.7814765 4.995336 5.09016 4.8699975
1369237_at 5.236037 5.1412373 5.221611 5.249952 5.381319 5.3654923 5.290523 5.0510173 5.1245146 5.2085423 5.1707993
1369238_at 9.240857 9.116476 9.462012 9.247331 8.986673 9.52376 8.93124 9.006314 9.036765 8.912226 8.667567
1369239_at 3.9020257 4.0140476 3.8852036 4.1626596 3.7177558 3.8774648 3.8308706 3.9398491 3.9994602 3.981282 3.9118638
1369240_a_at 5.4438972 5.426205 5.6833286 5.7661653 5.559353 5.4822626 5.3980007 5.506136 5.567218 5.377163 5.4302597
1369241_at 5.654199 5.506559 5.5743737 5.796169 5.625679 5.9157414 5.6666183 5.6401987 5.4079533 5.6369047 5.639735
1369242_at 3.720367 3.7001483 3.474236 3.4860258 3.5575495 3.6896567 3.421665 3.7380164 3.5523763 3.564162 3.6268568
1369243_at 4.1447463 4.0398674 3.9961953 4.2121553 4.0485854 4.0771837 3.9105349 4.134988 4.031865 3.909997 3.9244294
1369244_at 5.8809805 6.0667443 6.199948 5.934789 5.992487 6.1131334 5.8862653 6.0942135 6.022864 5.8211536 5.96746
1369245_at 4.9930286 4.785371 4.9671493 5.1127095 4.894724 4.9225516 4.9643087 4.7804203 5.0807652 4.7451243 4.6797953
1369246_a_at 3.9361112 3.792773 3.8428423 3.9030547 3.884202 3.9827652 3.8402748 3.88043 3.8025315 3.7102048 3.9482298
1369247_at 4.918509 5.1592393 5.5006256 5.434902 5.245116 5.313018 5.4322286 5.6326365 5.4052424 5.553785 5.3190246
1369248_a_at 5.7908373 5.716584 6.164044 6.3576546 5.9429173 5.836115 6.2097926 6.0836167 5.7841673 5.9016814 5.200239
1369249_at 7.4836655 7.608837 7.375084 7.230904 7.623917 7.488363 7.1626735 7.930397 7.6655197 7.3876524 7.283725
1369250_at 5.0097322 4.9820714 5.076522 4.883037 5.008685 4.8413763 5.0257297 4.8450084 5.1140504 4.828319 5.111078
1369251_a_at 5.9143934 5.876403 5.791956 6.0134916 6.097701 5.60382 5.8584657 6.2254095 5.9678564 6.1203547 6.0529385
1369252_a_at 5.3843436 5.433742 5.4245887 5.564541 5.3568254 5.4223986 5.2809925 5.3979573 5.53304 5.282277 5.5481243
1369253_at 3.9254076 3.9295464 3.9592211 3.916744 4.0406046 4.019396 3.8471546 4.061904 3.8175333 3.8359218 3.8192773
1369254_a_at 3.8809743 3.945965 3.8618438 3.8622327 3.7913103 3.8884554 3.9474304 3.9888177 3.9668398 3.6609056 3.813904
1369255_at 5.647721 5.43324 5.7985773 5.4963584 5.5161495 4.986852 5.6286545 5.2736983 5.474341 5.54162 5.157963
1369256_at 5.049727 5.1796556 5.215882 5.269819 5.242592 5.296419 5.4228435 5.391069 5.0801005 5.1802516 4.8846188
1369257_at 5.2666574 5.3636255 5.0849547 5.2330832 5.265681 5.632151 5.2624903 5.172078 5.2069845 5.4528627 5.536392
1369258_at 3.2496607 3.249419 3.2577603 3.1532829 3.2646124 3.227663 3.2096193 3.1682358 3.2047415 3.3420103 3.4199355
1369259_at 7.2060423 6.123897 7.081796 6.405756 6.6177278 6.574672 6.712456 6.8733416 7.3194914 5.6949387 5.608575
1369260_a_at 4.0921025 4.1055875 4.0305166 3.953071 4.151058 4.1866007 4.0512514 4.095801 4.0704603 4.134448 4.2987657
1369261_at 4.7805057 4.717413 4.949535 4.770519 4.745194 4.7838774 4.822885 4.7012334 4.994188 4.630331 4.673065
1369262_at 6.3506184 6.34974 6.3245463 6.3988237 6.327401 6.3873925 6.491697 6.323077 6.391537 6.214978 6.150459
1369263_at 3.524056 3.4341977 3.4937112 3.5022216 3.5105553 3.5410159 3.6483264 3.4288862 3.3689206 3.5811706 3.4021442
1369264_at 5.46568 5.168455 5.3781514 5.409573 5.240277 5.341507 5.32683 5.1734896 5.4388485 5.3937316 5.207682
1369265_at 5.2719164 5.795174 5.7616634 5.7091413 5.6886773 6.101344 5.838688 5.719697 5.7718043 5.7447996 5.83027
1369266_at 5.7466445 5.695124 5.936858 6.1240025 5.73458 5.6595836 5.738281 5.9724565 6.2152076 5.3773785 5.615337
1369267_at 4.3328123 4.301466 4.174968 4.4440947 4.493085 4.6889524 4.5650864 4.550189 4.270376 4.5381756 4.216967
1369268_at 4.081514 4.084928 3.873233 4.0065727 3.948946 4.0115757 3.9145188 3.9723098 3.8448372 4.012519 3.8585901
1369269_at 7.6262274 7.6858716 8.107482 7.8502913 7.6022835 7.778593 7.671929 7.772485 7.771226 7.743807 7.62923
1369270_at 7.7132044 8.255018 8.727783 8.16612 8.359193 8.068529 8.273173 8.028388 8.096865 8.313654 8.321217
1369271_at 4.243291 4.269033 4.172689 4.1004505 4.1267548 4.122371 4.3327494 4.133108 4.279994 4.0308084 4.718777
1369272_at 4.6652546 4.7322273 4.7121315 4.99622 4.6207366 4.7796683 4.8977227 4.5606494 4.700363 4.4632263 4.661898
1369273_a_at 4.1227818 4.145132 4.1214294 4.3134875 4.1087275 4.041294 4.306596 4.0097775 4.1441574 4.0799546 4.1159706
1369274_a_at 4.7956433 4.434663 4.9289837 4.864903 4.775706 4.5026007 4.7143254 4.7388163 4.796785 4.5232754 4.7246475
1369275_s_at 12.325663 12.385977 12.5763 12.542248 12.513701 12.382872 12.233782 12.481484 12.353087 12.446508 12.510957
1369276_at 4.3470793 4.5018983 4.5788527 4.5681677 4.4599447 4.2880516 4.5254593 4.535708 4.4885473 4.38883 4.4715495
1369277_at 5.3491006 5.3065434 5.4901586 5.491023 5.5061464 5.3417153 5.294811 5.4286847 5.5154934 5.242435 5.080688
1369278_at 7.0615025 6.839992 7.028968 6.7352896 6.759035 6.791746 6.667495 6.7685184 6.7073936 7.076091 6.7627196
1369279_at 6.0192914 6.1850038 5.9027157 6.0885887 6.1514473 5.713826 5.8712687 6.1174903 5.921685 5.668099 6.010688
1369280_at 4.6656737 4.6600084 4.2704744 4.4710584 4.271034 4.62431 4.741074 4.7549114 4.4472213 4.8160076 4.9974666
1369281_at 3.7204978 3.4736967 3.4462507 3.4698775 3.4991055 3.5382724 3.5417485 3.658424 3.5532494 3.5771077 3.6371446
1369282_at 3.365252 3.4212222 3.3036172 3.2069027 3.3834598 3.303939 3.3199193 3.3804047 3.3809762 3.3140657 3.3374028
1369283_at 4.332754 3.9403536 3.9629793 4.2025747 3.701142 4.0272613 3.9018626 4.0175366 4.0311947 4.172617 3.975292
1369284_at 6.414997 6.139269 5.9722605 5.9493732 6.1923 6.2900534 6.253359 6.361816 6.123747 6.3103046 6.1381445
1369285_at 5.2364244 5.30663 5.1821947 5.145143 5.2189593 5.4876275 5.3219795 5.2477336 5.5888386 5.2732687 5.6383433
1369286_at 12.280994 12.351132 12.523564 12.496648 12.382239 12.365948 12.324775 12.401338 12.478559 12.326297 12.485904
1369287_at 5.2331743 4.789101 4.807575 4.862496 4.889687 5.2893014 4.9669228 4.988811 4.9766145 4.9279685 5.1704335
1369288_at 5.4340835 5.256981 5.035874 4.8053966 5.2102776 5.149989 5.0381923 5.5022964 5.1785455 5.2951593 5.349157
1369289_at 8.384896 8.644456 8.636396 8.684134 8.608628 8.552283 8.976768 8.69196 8.792986 8.721185 8.641445
1369290_at 4.430099 4.756342 4.6894712 5.017312 4.7097564 4.377347 5.0815845 4.8141985 4.7967844 4.3999653 4.8066874
1369291_at 9.335881 9.433405 9.557005 9.646515 9.595025 9.22441 9.653702 9.709732 9.600132 9.175375 9.152099
1369292_at 4.2888885 4.1984425 4.486024 4.4333916 4.351651 4.353676 4.3655396 4.29834 4.6059055 4.2415423 4.295793
1369293_at 6.1935363 6.030985 5.8638425 6.0219016 6.016408 5.916175 6.0209064 6.129361 6.1176105 5.981909 5.959377
1369294_at 4.6453905 4.64108 4.4711237 4.6542416 4.4555516 4.695046 4.7802763 4.603571 4.896314 4.5445576 4.740839
1369295_at 5.2037263 5.045305 4.8259172 5.08246 5.2403855 5.361589 4.9352713 5.151408 5.0370274 4.8847294 5.3117113
1369296_at 12.332877 12.428903 12.546323 12.404801 12.330874 12.532198 12.510367 12.309329 12.332207 12.257784 12.396561
1369297_at 3.812371 3.8106632 3.8637133 3.7902994 3.8513875 4.0294914 3.9320748 3.708568 3.7743726 3.920009 3.8682055
1369298_at 4.4722815 4.2436414 4.1986976 4.5176334 4.3675537 4.2914658 3.9846568 4.376812 4.3133907 4.4478636 4.373027
1369299_at 4.829492 4.561658 4.730623 4.893114 4.5669065 4.7119236 4.6961412 4.564351 4.7013764 4.5586104 4.6181474
1369300_at 3.9906542 4.172865 4.1113844 4.114688 4.115038 4.088191 4.0885363 4.320539 4.13984 3.9339643 4.0548897
1369301_at 4.702682 4.7809653 4.7955823 4.885246 4.7147555 4.9051795 4.9396253 4.8706965 4.779762 4.8493476 4.8184347
1369302_at 4.713183 4.7738905 4.809042 4.683044 4.7002096 4.505561 4.639642 4.7334814 4.6156845 4.677989 4.4495187
1369303_at 3.71731 3.5361314 3.6566732 3.5876381 3.6355498 3.7290912 3.6575382 3.6247082 3.6133068 3.6753962 3.754791
1369304_at 6.328492 6.7122374 6.677397 6.908918 6.591211 6.7241616 6.5498834 6.583907 6.6505527 6.985474 6.6940856
1369305_at 4.663005 4.6189747 4.790942 4.737405 4.3589344 4.5462723 4.7457514 4.5718746 4.5821342 4.452742 4.3129034
1369306_at 4.159589 4.2509317 4.2994857 4.4122963 4.2463055 4.260647 4.1115265 4.421238 4.157865 4.0079517 4.0853567
1369307_at 5.1784487 5.2983623 5.2180786 5.074692 4.9332304 5.047423 5.125 5.3355947 5.042967 5.031698 5.064668
1369308_at 4.934956 5.1461067 4.8326206 4.990678 4.992749 5.1737013 5.1187334 4.98234 5.1195965 4.860648 5.00367
1369309_a_at 4.983612 4.8439436 4.762432 4.4799957 4.819272 4.70871 4.5106077 4.5786805 4.730981 4.588028 4.4858847
1369310_at 4.8400574 4.7561464 4.8495245 5.030553 4.9549255 4.9945874 4.7692456 4.950079 4.6177483 4.763345 4.8111143
1369311_at 3.8364995 3.774264 3.7059395 3.6733935 3.7286632 3.768715 3.9137492 3.8956385 3.814944 3.745801 3.7748961
1369312_a_at 7.175792 7.3366504 7.2299504 7.451251 7.2070336 7.114084 7.2902393 7.233042 7.221716 7.306193 7.2270355
1369313_at 4.509572 4.2696266 4.709635 4.518935 4.6084647 4.432925 4.6587806 4.680513 4.4320817 4.524722 4.6482263
1369314_at 4.1420417 4.0375633 4.1441054 4.2421856 4.2232504 4.134104 4.2315674 4.1301236 4.166628 4.1675186 4.1109133
1369315_at 4.363906 4.311248 4.3548 4.0903 4.2702913 4.2927675 4.218936 4.238879 4.3922715 4.419056 4.3155966
1369316_s_at 5.3926086 5.6338162 5.7587347 5.5927277 5.47836 5.548538 5.565322 5.448575 5.3605623 5.5145097 5.443633
1369317_at 3.78343 3.8150218 3.7379804 3.9037564 3.8601182 3.7503514 3.9791694 3.888606 3.907833 3.858829 3.81175
1369318_at 5.5255423 5.4325404 5.632434 5.5514574 5.597449 5.5389657 5.416274 5.532254 5.5854697 5.3879538 5.3117113
1369319_at 8.269401 8.351268 8.615936 8.409787 8.510842 8.2401905 8.493923 8.366482 8.358404 8.280509 8.40407
1369320_at 4.701948 4.2750874 4.2127466 4.5450974 4.162327 4.8018217 4.166485 4.3313293 4.176648 4.212657 4.272765
1369321_s_at 3.3268805 3.3187172 3.656563 3.3302658 3.2479517 3.3472636 3.487257 3.274888 3.3376 3.4121902 3.3573687
1369322_at 5.3921065 5.4853053 5.345538 5.3600135 5.6728954 5.4844346 5.398203 5.5159693 5.5040107 5.3011527 5.5381365
1369323_at 6.4001102 6.605442 6.5328526 6.72154 6.6965814 6.4764524 6.789247 6.513439 6.592166 6.2975016 6.678882
1369324_at 3.9999487 3.8158448 3.7264905 3.6770387 3.8882594 3.8345356 3.5422652 3.8028746 3.8724697 3.8293467 3.8714058
1369325_at 6.102117 5.670561 5.8171124 5.6982822 6.061733 6.0680156 5.7091756 5.766551 6.013063 5.9269857 5.685982
1369326_at 4.2856207 4.249855 4.07245 4.055195 4.175969 4.3109713 4.3862257 4.365739 4.3843884 4.520933 4.565733
1369327_at 4.0767665 4.1891375 4.1600275 4.2773743 4.313586 4.215982 4.470073 4.313778 4.233783 4.2382755 4.285854
1369328_at 5.611292 5.9305944 5.9240394 5.6069617 5.8155856 5.8434825 5.582302 5.403265 5.4161987 5.604826 5.374152
1369329_at 6.638351 6.145056 6.5115914 6.6722226 6.45051 6.4599867 6.08597 6.348776 6.332908 6.3222995 5.9217453
1369330_at 4.8177843 4.9290786 4.8764086 4.953917 4.869037 4.841312 4.784468 4.852353 4.8757253 4.71709 5.0049443
1369331_a_at 5.303343 5.3624063 5.200212 5.4073744 5.3425956 5.163872 5.3867965 5.56211 5.0327587 5.196724 5.474993
1369332_a_at 4.3904705 4.050708 4.2426476 4.1996794 4.4745564 4.454794 4.106825 4.401602 4.3514338 4.136828 4.344599
1369333_a_at 3.1875575 3.4198205 3.281844 3.3536823 3.301532 3.1954205 3.2153628 3.3433762 3.2828074 3.2481194 3.274267
1369334_at 5.8033442 5.319393 5.2264395 5.1142163 5.554146 5.5975943 5.444004 5.181079 5.224126 5.330662 5.382128
1369335_at 3.630951 3.5351977 3.649899 4.122837 3.864435 3.8143687 3.7162082 3.695405 3.6198323 3.9099677 3.5937576
1369336_at 6.0402784 5.8567657 5.964459 6.120081 6.054923 5.9513164 5.688741 5.7684336 6.0502996 5.993455 5.8600187
1369337_at 4.7691946 4.64116 4.8450117 4.5848107 4.633733 4.8323703 4.784811 4.4370666 4.749914 4.5474725 4.5534577
1369338_at 6.2512913 6.0828648 5.594889 6.0827785 6.1701636 6.2625 6.266775 6.577713 6.2010746 6.207894 6.0226617
1369339_at 5.53955 5.6612415 5.4460297 5.6513596 5.5803604 5.78253 5.7816844 5.696946 5.5019674 5.9597216 5.684495
1369340_at 4.651543 4.3752627 4.381136 4.56828 4.41455 4.488363 4.5339375 4.581053 4.6563582 4.569749 4.5100327
1369341_a_at 4.224697 4.1496534 4.31901 4.277035 4.1575856 4.077347 4.132842 4.1492376 4.1084127 4.12035 3.9811108
1369342_at 5.580289 5.556963 5.6837044 5.7292967 5.654994 5.8890524 5.6215744 5.9732623 5.636911 5.8157487 5.501986
1369343_at 3.744253 3.5585468 3.7132616 3.6046715 3.5269465 3.5549343 3.669716 3.7615936 3.6784768 3.6292062 3.693084
1369344_at 4.984707 4.848741 4.9679294 4.8737907 5.1732244 5.104677 4.9437904 4.8909745 5.012297 4.982111 5.1091366
1369345_at 4.121418 4.1301045 4.1486554 4.2043962 4.1070423 4.393346 4.0375338 4.1900167 4.098179 4.123831 4.179139
1369346_at 3.5735056 3.72081 3.3991914 3.5303147 3.5830615 3.5537765 3.4290829 3.5228827 3.4175382 3.439705 3.3830519
1369347_s_at 5.721215 5.6946125 5.66798 5.810729 5.6079636 5.644184 5.7858195 5.7513165 5.8126884 5.8264985 5.8510594
1369348_at 6.1316876 5.438798 5.5922647 5.186613 5.918627 5.9329486 5.5818067 6.467097 6.261603 5.4443793 6.001744
1369349_a_at 4.1323133 3.802815 3.659885 3.8003027 3.7256866 3.9843266 4.15837 3.8249433 3.6228054 3.9227495 3.9867542
1369350_at 5.5104275 5.601391 5.6056337 5.705676 5.672716 5.649865 5.5953827 5.69251 5.7146482 5.7064743 5.5676126
1369351_at 6.1891794 5.8855605 5.6158066 5.842052 6.3449593 6.4612713 5.827546 6.1269774 5.8710976 6.2915497 5.9435287
1369352_at 4.483946 4.964739 4.9703712 4.961057 4.8582506 4.979746 4.5480547 4.8239665 5.1051126 4.5801563 4.925669
1369353_at 4.6820536 4.542751 4.815892 4.6623845 4.612596 4.6109605 4.605731 4.7749715 4.9500227 4.529661 4.869228
1369354_at 7.1054444 7.137484 6.8262 6.984209 7.083048 6.752312 6.89778 6.9809284 6.899967 7.164709 7.034497
1369355_at 4.922865 4.7544 4.799917 4.60008 4.700133 4.4346886 4.6662726 4.4365864 4.721591 4.6364794 4.5670633
1369356_at 4.018737 3.9150472 4.103016 3.9568768 3.9865456 3.965188 4.116501 4.067007 4.10841 4.0082903 3.9700139
1369357_at 4.9788504 5.044956 5.200555 5.020148 4.980271 5.038137 5.11477 5.089364 5.132202 5.011241 5.030855
1369358_a_at 6.9287977 6.5022616 6.7650557 6.534967 6.7555327 6.8559804 6.7881637 6.752715 6.80099 6.6780686 6.9542556
1369359_at 5.7872763 5.8130684 5.87719 5.7795773 5.9865303 5.8589673 5.469458 5.4872446 5.6880956 5.546588 5.9182262
1369360_at 5.7186255 5.84948 5.9212966 5.9899554 5.8189025 5.9847646 5.821251 5.899535 5.839546 6.116772 5.702283
1369361_at 4.239991 3.8828914 3.740878 3.866654 4.144238 4.1720314 4.0610743 4.215395 3.8883548 4.2023335 4.201481
1369362_at 5.23264 5.4432063 5.349399 5.3960495 5.203634 5.179158 5.3504376 5.0254483 5.2803345 5.3266444 5.0836096
1369363_at 3.6760356 3.7222311 3.6668262 3.6320896 3.6386065 3.6059299 3.682515 3.833574 3.5593781 3.4727857 3.6721802
1369364_at 3.5909507 3.5502238 3.5384512 3.4858263 3.554353 3.4948955 3.4177125 3.5954196 3.5716074 3.4811327 3.4746263
1369365_at 5.0004134 4.9871564 4.718385 5.0537186 4.892818 4.8774066 4.5637774 4.814371 5.074768 4.801058 4.9371305
1369366_at 5.0214624 4.855952 4.7140155 4.825187 4.846972 4.8780913 4.904078 4.9600153 4.779012 4.9225225 4.920025
1369367_at 4.293988 4.5409975 4.176637 4.4800916 4.1792974 4.394871 4.2870755 4.3285713 4.381697 4.325899 4.2346325
1369368_at 4.606783 4.643836 4.6935115 4.7127647 4.7019825 4.6015053 4.568367 4.416361 4.5884027 4.4475193 4.7907715
1369369_at 5.1081605 5.2495966 5.4339147 5.3523035 5.453128 5.517419 5.3110437 5.3115635 5.529902 5.5521727 5.3649006
1369370_s_at 4.8256936 4.881651 4.988567 4.885628 4.836533 4.909259 4.9011683 5.0253987 5.173202 4.8256793 4.929079
1369371_a_at 4.258577 4.2480884 4.180563 4.2375135 4.2277317 3.9919317 4.259579 4.0785575 4.1369286 4.311263 4.0766997
1369372_at 5.1590533 4.9056315 4.874417 5.3483086 5.217222 5.2304964 5.1208434 5.173961 5.211877 5.0555787 5.0361066
1369373_at 5.1805644 5.2517424 5.324774 5.440904 5.362385 5.136148 5.391527 5.1679373 5.196582 5.615905 4.933727
1369374_at 4.337903 4.3199883 4.420765 4.1292944 4.281617 4.0693483 4.2350736 4.1544743 4.00767 3.9957118 4.2854614
1369375_a_at 3.936461 4.0248814 4.215944 3.8807602 3.8277261 3.6928627 3.7417386 3.8785765 4.070281 4.000532 3.9593647
1369376_a_at 4.245836 4.1055875 4.235987 4.2783365 4.388465 4.4312916 4.3665257 4.520155 4.184402 4.023699 4.1847024
1369377_at 4.104623 4.2355227 3.5722685 3.9866269 4.0570593 3.8490741 3.652361 3.898862 3.9299202 3.625815 3.972289
1369378_at 4.5338364 4.5396857 4.316056 4.450229 4.3761096 4.523666 4.2670383 4.3847866 4.4445863 4.469694 4.3696165
1369379_at 4.7392335 4.564954 4.4841156 4.533655 4.602685 4.702708 4.489653 4.694493 4.4331427 4.7192497 4.4108024
1369380_at 4.649621 4.432082 4.857676 4.709054 4.6655436 4.732847 4.501898 4.520929 4.7652054 4.5296288 4.612735
1369381_a_at 3.8289185 3.6487064 4.0342026 3.7890663 3.702954 3.6907628 3.658923 3.8415926 3.7163632 3.7510421 3.7996228
1369382_at 5.46568 5.1525006 5.69686 5.5211186 5.412634 5.3307405 5.57546 5.618225 5.6096015 5.4588237 5.460304
1369383_a_at 4.972687 4.9868574 4.7437143 4.85413 4.995285 5.031148 5.2697964 4.9688616 4.900446 5.3643494 5.244756
1369384_at 3.9542382 3.9887037 3.9744775 3.934547 3.968792 3.9000952 3.980792 3.8743858 3.8844473 3.8968837 3.9820678
1369385_at 5.1486235 4.7919397 4.6309376 4.912179 4.9317923 4.822394 4.8266096 4.7240586 4.7679973 4.8311253 4.813288
1369386_at 4.3966093 4.2931213 4.217686 4.36122 4.094795 3.9864788 4.2682686 4.175601 4.1264434 4.2655983 4.204521
1369387_at 5.2673974 5.3533607 5.3886704 5.712713 5.3868756 5.272292 5.705873 5.3638186 5.652064 5.243794 5.443645
1369388_at 3.93301 4.009798 3.955574 3.857125 3.835733 4.04084 3.741072 4.070503 3.849844 4.026917 4.0376854
1369389_at 4.5123158 4.623099 4.348292 4.318527 4.7945266 4.657643 4.5207143 4.4317427 4.490616 4.559092 4.3631
1369390_a_at 4.4400225 4.295901 4.267295 4.4019756 4.5196447 4.3403096 3.9291074 4.1146946 4.071974 4.1595106 4.079852
1369391_at 4.4903173 4.2823567 4.2107005 4.259458 4.4154744 4.407139 4.338375 4.3720837 4.3722467 4.2366095 4.6489744
1369392_at 5.0290074 4.770773 5.034811 4.9409704 4.681099 4.4595857 4.600586 4.8545218 4.828898 4.65008 4.553012
1369393_at 3.6562657 3.7448184 3.7853847 3.8845234 3.7299378 3.821206 4.095435 3.818172 3.8444285 3.8055165 3.8406918
1369394_at 4.5315924 4.6402497 4.5980015 4.537163 4.704312 4.623765 4.500385 5.021896 4.6361036 4.7471066 4.5634403
1369395_at 3.52434 3.5210724 3.4734652 3.4763868 3.3477864 3.3813288 3.2611418 3.5544875 3.4457057 3.517802 3.5169966
1369396_at 5.668461 5.609976 5.572304 5.5722537 5.3516436 5.5791197 5.4068623 5.7733564 5.55342 5.7388277 5.64919
1369397_at 5.046072 4.844005 5.1248784 4.9260416 4.936362 4.8063464 4.748778 4.754215 5.129028 5.0964117 4.975457
1369398_at 5.7424774 5.612845 5.8143964 5.6890745 5.699802 5.8700066 5.710033 5.76432 5.759343 5.7735643 5.7714057
1369399_at 3.9897394 3.7624793 3.684246 3.670101 4.1679397 3.937398 3.8260908 3.7963161 4.0031395 3.868741 4.0579596
1369400_a_at 6.042867 6.025883 6.1393 6.088799 6.211811 6.2321014 5.9587173 6.036902 6.180468 6.1097283 5.9469986
1369401_at 3.352963 3.3151007 3.3361087 3.2676969 3.351994 3.3838222 3.3381412 3.411798 3.3150873 3.3279018 3.4287193
1369402_at 6.2194304 6.4102206 6.450188 6.439255 6.340905 6.2573266 6.3682323 6.4607663 6.4321785 6.3699074 6.3840594
1369403_at 4.414993 4.740963 4.4514284 4.6515303 4.301323 4.473919 4.5482335 4.5978966 4.26572 4.1476207 4.325734
1369404_a_at 4.1132812 4.207918 4.2984138 4.3970456 4.1903143 4.178331 4.3027115 4.217932 4.1880345 4.397588 4.1558185
1369405_a_at 5.6980195 5.656326 5.088917 5.6510587 5.5724444 5.66674 5.6616187 5.784242 5.4829187 5.7495875 5.778836
1369406_at 4.0509815 4.1386805 4.0677385 3.9996245 4.346871 4.0174246 4.0184097 3.9685478 4.054818 4.1146955 4.233102
1369407_at 6.265727 6.079017 6.136903 5.9685073 5.9292994 5.6637173 6.335951 6.1995115 5.873251 5.9136076 6.010126
1369408_at 4.800502 4.2688117 4.367528 4.434327 4.613716 4.4934545 4.406068 4.482508 4.782441 4.31612 4.4091687
1369409_at 7.2929525 7.664558 7.771808 7.687708 7.474314 7.5326233 7.712847 7.4190674 7.6038694 7.8159313 7.4539537
1369410_at 7.6136637 7.9206147 8.033032 7.7861533 7.7908535 7.777334 7.8217916 7.709534 8.032154 7.859685 7.7427588
1369411_at 3.7768977 3.5863955 3.6861658 3.5829813 3.5412369 3.6220427 3.6865754 3.8360043 3.7255301 3.6656327 3.8118913
1369412_a_at 6.2694945 6.4461594 6.6157446 6.4916873 6.541849 6.4501143 6.629125 6.394074 6.586883 6.3448358 6.41681
1369413_at 4.5488405 4.8025436 4.517828 4.7436895 4.7731233 4.6554537 4.6005573 4.6498175 4.5983543 4.6896324 4.357828
1369414_at 7.8095384 8.033106 7.9773545 7.9548564 8.136423 7.8414493 7.878802 8.125315 7.913918 7.814282 8.0164585
1369415_at 7.366194 7.35926 6.4372625 6.552352 6.3081126 7.2174535 5.2437167 6.562946 6.1926007 7.0422845 5.775111
1369416_at 6.0133953 6.4586105 6.2940993 6.4179025 6.373387 6.5847692 6.0498514 6.672515 6.261344 6.2616973 6.327143
1369417_a_at 4.87456 4.588201 4.607544 4.8230944 5.0167937 4.7586126 4.671342 5.0543466 4.357585 5.060693 4.8636355
1369418_at 4.164278 4.290085 4.31481 4.1986427 4.159595 4.264927 4.1135373 4.54328 4.3600917 4.3285475 4.3260336
1369419_at 5.2861485 5.445422 5.4083796 5.399074 5.432311 5.2827277 5.5192795 5.5548086 5.3664165 5.5492296 5.306818
1369420_at 4.4185743 4.6886187 4.765075 4.5507364 4.9776745 4.833702 4.643573 4.615844 4.5316215 4.645687 4.694196
1369421_at 4.9663115 5.1823735 5.1838894 5.2267613 4.980599 5.3118334 4.907031 5.1706395 5.2274117 5.4020033 5.160604
1369422_at 5.4958 5.2878823 5.3825016 5.224473 5.4106555 5.494357 5.4461412 5.31419 5.227556 5.481205 5.445903
1369423_at 4.6922626 4.4264336 4.4858737 4.83475 4.2174835 4.3256993 4.3117185 4.7020383 4.335237 4.1925926 4.443971
1369424_at 12.237809 12.221934 12.435153 12.423237 12.347511 12.26037 11.989004 12.264105 12.186747 12.091151 12.292416
1369425_at 4.31559 4.59951 4.5114946 4.4164467 4.5424976 4.1856413 4.1496973 4.350095 4.4724 4.4455833 4.4873047
1369426_at 5.3397665 5.110644 5.1641426 5.013522 5.254379 5.4804344 5.259816 5.3133597 5.329678 5.232811 5.2093654
1369427_at 7.469783 8.012332 8.318794 8.044762 7.811844 7.7372646 7.865445 8.180404 8.054008 7.947302 7.817685
1369428_a_at 4.4125414 4.3986216 4.2684603 4.2936916 4.407441 4.588604 4.319066 4.4750223 4.3133163 4.3891845 4.312048
1369429_at 3.5771174 3.7408996 3.7041342 3.6887581 3.758106 3.7714639 3.8325531 3.6692045 3.6818714 3.7079897 3.7560925
1369430_at 8.724196 8.391567 8.822589 8.914914 8.827152 8.7179575 8.561302 8.621988 8.706124 8.160965 8.760181
1369431_at 4.6127043 4.350445 4.437312 4.4102483 4.3710423 4.446358 4.3829784 4.651076 4.3816357 4.5347414 4.513469
1369432_at 5.0378447 4.909305 5.0292764 5.1134543 5.3052263 5.2255926 4.931505 4.8920813 5.100208 5.0749893 5.1563377
1369433_at 4.8574734 4.947916 5.0559044 4.805042 4.9156423 4.7707205 5.029942 4.8907504 4.910297 5.0956817 4.808229
1369434_at 3.8971012 4.1584845 3.8825212 4.051053 4.174488 4.2502165 3.8624394 4.1366835 4.035673 4.20306 4.0755143
1369435_at 12.070102 12.162247 12.36226 12.196617 12.114469 12.07063 12.110647 12.146651 12.145192 12.031812 12.066196
1369436_at 4.2567453 4.219385 4.398489 4.1356516 4.311243 4.2891264 4.226273 4.240365 4.240284 4.2057824 4.3300714
1369437_at 4.770162 4.7563953 4.696868 5.2305965 4.9298096 4.9507093 4.6908517 5.01313 4.884437 4.898509 4.7547283
1369438_at 5.5149403 5.353914 5.446656 5.512278 5.4935865 5.4398046 5.4302354 5.5600247 5.39066 5.2902155 5.4279294
1369439_at 4.4132547 3.9342062 3.9942734 4.100417 4.0764685 4.0244837 3.9962502 4.1392107 4.4841037 3.9519095 4.031534
1369440_at 5.2582884 6.2464757 5.63986 5.9015646 5.287566 5.603737 6.1577754 6.0045624 5.9755783 6.8338556 6.655933
1369441_at 4.452909 4.5076995 4.617572 4.5360694 4.5297747 4.53638 4.627122 4.5769916 4.556957 4.6445837 4.7316976
1369442_at 3.4283493 3.4766812 3.4590507 3.5244105 3.441983 3.6231427 3.503835 3.4169495 3.4837906 3.410656 3.393852
1369443_at 6.1418786 6.300402 5.9555874 6.308923 6.1210694 6.254394 6.4050207 6.4226804 6.5136495 6.345424 6.200391
1369444_at 3.6580167 3.7181413 3.6347911 3.8067493 3.769035 3.751562 3.8145618 3.701761 3.8574543 3.6062224 3.7340622
1369445_at 5.3697853 5.494136 5.5343904 5.472926 5.4458675 5.098967 5.4536214 5.35454 5.503417 5.385311 5.52181
1369446_at 6.565601 6.599636 6.7999 6.6768026 6.6472816 6.6024747 6.792552 6.9096684 6.672046 6.7367764 6.7012143
1369447_at 5.7384396 5.682171 5.6270647 5.792905 5.838619 5.6815476 5.8203354 5.900463 5.802882 5.93042 5.8061075
1369448_at 6.0338063 5.9730616 6.11201 5.9736786 5.8808613 5.9866333 5.88767 5.844985 6.2670746 5.911075 5.8401265
1369449_at 5.2154675 5.0932217 4.9404097 5.1486683 5.1992683 5.396867 5.1107054 5.204809 5.5018673 5.1882687 5.227952
1369450_at 10.80328 10.605284 10.76086 10.451303 10.88124 11.018587 10.139917 10.291158 10.641137 10.529618 11.034227
1369451_a_at 3.9179616 3.5979176 3.6939979 3.6590154 3.752063 3.61293 3.770706 3.7301693 3.769442 3.6633446 3.7011454
1369452_a_at 7.392439 7.595589 7.493409 7.4472294 7.514676 7.439926 7.495942 7.29714 7.396759 7.266094 7.600255
1369453_at 7.484292 7.6745567 7.819932 7.8742533 7.6532845 7.6988955 7.5769734 7.522508 7.6178737 7.6300473 7.734102
1369454_at 4.3827705 4.453599 4.6386127 4.539301 4.3546762 4.456558 4.433033 4.539514 4.38715 4.706438 4.681448
1369455_at 6.054696 8.097871 6.7675214 6.936279 6.3247323 7.475591 8.147711 7.797377 7.5907073 8.666101 8.706819
1369456_at 3.5273044 3.4625027 3.6311467 3.5009458 3.5916736 3.30533 3.4666302 3.5519009 3.6051621 3.4538202 3.5442085
1369457_a_at 4.0945864 4.2042627 4.2755814 4.2976527 4.189725 4.2036533 4.2829094 4.2819967 4.47394 4.3905544 4.2498894
1369458_at 4.741589 4.657047 4.564515 4.6206465 4.6609435 4.782745 4.7306614 4.7393746 4.7067437 4.6271667 4.7231493
1369459_at 6.0972285 5.9013095 5.9930944 5.9472494 5.899471 5.8352866 5.918906 6.0000544 5.8279285 5.8535676 5.938496
1369460_at 5.0036187 5.1099105 5.1585894 5.0987463 4.97296 5.027396 4.88179 5.0532103 4.9456534 4.9196424 5.168607
1369461_at 3.9533944 4.0126657 3.9701917 3.905669 4.010688 4.1931686 3.9013827 3.9152284 4.0497694 3.9877644 3.9653442
1369462_at 4.342637 4.290187 4.620582 4.224364 4.5157843 4.4788957 4.6698136 4.4427557 4.3656 4.3511405 4.2875853
1369463_at 5.5487137 5.889592 5.7492843 5.875441 5.764284 6.071314 5.9914093 5.9580374 5.9475894 6.214322 5.924461
1369464_at 4.4539022 4.7492857 4.7341604 4.5389643 4.54771 4.5249624 4.326953 4.6144648 4.6180468 4.4486513 4.8778586
1369465_at 12.40756 12.286932 12.488724 12.601535 12.611708 12.508474 12.381482 12.457184 12.586947 12.399948 12.374465
1369466_at 4.0592184 3.9498181 3.9393413 3.8187315 3.9661317 3.9978416 3.8402748 3.7931712 4.0148606 3.9758136 3.9250216
1369467_a_at 9.38833 9.315359 9.093888 8.333099 9.212763 10.104294 8.165699 8.639708 9.020861 8.858273 9.064177
1369468_at 6.3233156 6.485459 6.4981785 6.479564 6.3864512 6.4302874 6.648158 6.337385 6.4352794 5.963554 6.2468834
1369469_s_at 3.4916935 3.7053878 3.7284067 3.6295178 3.6845067 3.5676928 3.604185 3.5744023 3.4797611 3.541808 3.5541859
1369470_at 4.887775 5.1832776 5.0790787 5.250226 5.513263 4.9688296 4.9732337 5.391565 5.2728386 5.120837 5.1718073
1369471_at 4.3208227 4.6254587 4.408284 4.4520526 4.3273134 4.295656 4.5286055 4.4342203 4.3727865 4.6301994 4.499284
1369472_a_at 5.8433886 5.730936 5.804165 5.7565327 5.6081295 5.923053 5.5026517 5.7231784 5.6170697 5.867452 5.731559
1369473_at 9.350081 9.467317 9.564514 9.385548 9.477407 9.376594 9.356875 9.541249 9.489192 9.42411 9.411412
1369474_a_at 4.054694 3.8718467 3.8753698 4.0016108 3.601067 3.7469316 3.709772 3.7114708 3.6323493 3.7318585 3.7302532
1369475_x_at 3.9222772 3.9485414 3.9523861 4.0331926 3.9038804 3.95651 3.9914534 3.7182703 3.9730973 3.8812041 3.9026053
1369476_at 4.746812 4.6840005 4.796056 4.844082 4.671346 4.8276086 4.7779856 4.7248898 4.8535957 4.8015757 4.681233
1369477_at 4.3403816 4.3268085 4.3342695 4.1991377 4.306743 4.446747 4.2365203 4.115601 4.1528144 4.168096 4.583336
1369478_at 4.4997616 4.4253745 4.529402 4.346112 4.530391 4.3712234 4.356346 4.421846 4.3076277 4.5045633 4.5065026
1369479_at 5.8343287 6.217408 6.23246 6.271187 6.277837 5.8463893 6.240288 6.2063656 6.356399 6.293963 6.125376
1369480_at 3.628295 3.5086913 3.5799668 3.656845 3.6855369 3.5821593 3.5676887 3.8050969 3.7739275 3.8280149 3.7084935
1369481_at 4.7484293 4.3242097 4.1082 4.440655 4.415782 5.0438867 4.2672443 4.2590876 4.3574963 4.172282 4.671365
1369482_a_at 3.6279137 3.8062086 3.7970738 3.993693 3.7426038 3.9832594 3.7900903 3.7424839 3.966346 4.037285 3.932272
1369483_at 5.9013205 6.430063 6.4021482 6.6323853 5.8912945 5.9664674 6.4288173 6.293678 6.4031034 6.311376 6.236959
1369484_at 4.248954 4.5425277 4.5006266 4.4688244 4.590764 4.5578594 4.4466014 4.330724 4.580345 4.6844835 4.645832
1369485_at 8.893151 8.960921 9.099867 9.031699 9.151128 8.941066 9.111683 8.825359 8.895385 8.910288 9.0426035
1369486_at 3.760784 3.9402015 3.751433 3.7528424 3.862879 3.848944 3.7791657 3.7797368 3.8090565 3.8621957 3.8356144
1369487_a_at 4.237007 4.2086864 3.916802 4.238496 3.9488077 4.1431236 4.092923 4.259472 4.043763 4.1316614 4.206105
1369488_at 4.3014655 4.023549 4.2519097 4.0508814 4.2835765 4.161023 4.1203227 4.2635236 4.07045 4.1078134 4.062729
1369489_at 7.0324264 6.866799 6.8320475 6.923189 7.2972302 7.062179 7.163821 7.262222 7.1345057 7.1999974 7.061061
1369490_at 3.662537 3.8416717 3.7698784 3.791914 4.046026 3.9930315 3.8958442 3.840331 3.936514 4.0056477 3.8373485
1369491_at 9.079037 8.9756565 8.965849 8.971446 9.271285 8.5743065 9.18587 9.182741 9.035416 8.9059925 9.141248
1369492_at 10.300959 10.60148 10.92026 10.58647 10.534426 10.312551 10.597048 10.56643 10.516462 10.485024 10.412789
1369493_at 7.228171 9.251801 9.374625 9.926757 8.622338 7.6386437 9.947432 9.6812935 9.055732 10.106386 8.862335
1369494_a_at 6.0160427 6.191122 6.199352 5.945047 6.176106 6.171414 6.110123 6.054334 6.168712 6.157531 6.1239195
1369495_at 6.1943665 6.283124 6.4150724 6.3118515 6.288862 6.3223505 6.283262 6.321814 6.222436 6.344707 6.2074194
1369496_at 6.6127906 6.616762 6.6828356 6.961947 6.709242 6.5146184 6.798178 6.706258 6.7003207 6.457818 6.7349477
1369497_at 4.7210193 4.639308 4.3852096 4.741229 4.4894686 4.6138725 4.5953283 4.6264896 4.617079 4.518113 4.4730763
1369498_at 4.3568897 4.2768397 4.062683 4.3510704 4.3050327 4.364381 4.510949 4.216408 4.4331427 4.371772 4.383272
1369499_at 5.5973473 5.9697785 5.3866067 5.829413 5.7496123 5.7539816 5.8287477 5.6645126 5.6796427 5.94961 5.584857
1369500_at 5.070656 5.1635566 5.148777 5.199215 5.3056946 5.0050664 5.35107 4.965125 5.2251844 5.2984276 5.3107395
1369501_at 5.7364078 5.495476 5.592407 5.4659986 5.3062863 5.3045774 5.4398956 5.4643354 5.67193 5.518377 5.63487
1369502_a_at 12.214165 12.302044 12.371909 12.284795 12.283656 12.229788 11.50668 12.261433 12.212276 12.251735 12.247666
1369503_at 3.4146132 3.3769848 3.724659 3.437578 3.5743704 3.7019317 3.347109 3.618841 3.5746095 3.625815 3.4827611
1369504_at 5.341893 4.884832 5.0491886 4.7906203 4.9071107 4.847912 4.8671303 4.978349 4.9554725 5.091036 4.941677
1369505_at 5.1069646 5.503019 5.1775575 5.25952 5.377915 5.3425484 5.7431436 5.588987 5.530768 5.119279 5.62634
1369506_at 4.4603314 4.477998 4.765012 4.5560064 4.5067906 4.6983585 4.5557 4.3677263 4.5128303 4.602599 4.683723
1369507_at 4.6693716 4.5616474 4.6564007 4.8221064 4.61829 4.479719 4.678609 4.668974 4.5623174 4.8540773 4.6941013
1369508_at 5.2989845 5.380756 5.32203 5.213258 5.290201 5.4175863 5.3706784 5.2470503 5.3224144 5.366017 5.2453165
1369509_a_at 4.398864 4.626778 5.0796623 5.0826283 4.5451155 4.3085184 5.1633897 4.7717457 4.582939 4.4008446 4.3246994
1369510_at 6.8563943 6.9762754 6.938249 6.9818296 7.0231385 6.8434987 6.8270507 6.866094 6.824267 7.0770855 6.93413
1369511_at 6.7228045 6.764309 5.9936337 6.63876 6.577682 6.788335 6.0398207 6.307192 6.6002784 6.368289 6.628232
1369512_at 4.959405 5.231393 5.113402 5.0342474 5.0712833 4.782262 5.0659404 4.95274 5.0954604 5.136486 5.3764143
1369513_at 4.6258125 4.5616975 4.612138 4.821471 4.9272766 4.508872 4.5543323 4.5013947 4.820644 4.7003803 4.668038
1369514_at 6.8351154 6.603915 6.7739935 6.8331223 6.7165546 6.866735 6.745035 6.7889814 6.8819327 6.8234696 6.7996397
1369515_s_at 4.247243 4.046221 4.2208138 4.4034705 4.151863 4.2997646 4.3063354 4.2176237 4.204711 4.2907124 4.3877697
1369516_at 4.0683966 4.002596 3.9548872 3.8648417 3.740211 3.9133754 4.0324106 4.105112 4.06151 4.3502436 3.9731727
1369517_at 5.01627 5.1301594 5.069569 4.9172544 5.057192 4.846086 5.241668 4.83381 5.0337515 5.1137266 5.171887
1369518_at 5.2598143 5.2411165 5.1737976 4.955664 4.890147 4.942937 5.1867633 5.2103796 4.947488 5.0846515 5.044342
1369519_at 4.3961906 4.627588 4.8647366 4.4114456 4.2628393 4.740257 4.3641353 4.523712 4.897028 4.3446608 4.6717634
1369520_a_at 5.379053 5.5010605 5.4548135 5.6120543 5.306474 5.3412004 5.566471 5.3444686 5.452824 5.4735413 5.3569107
1369521_at 3.5932827 3.7225215 3.49721 3.7784247 3.512859 3.7151728 3.647954 3.8879642 3.7428858 3.5495346 3.6084611
1369522_a_at 3.615464 3.888371 3.474801 3.4829497 3.7320504 3.6303725 3.93029 3.6182182 3.5149632 3.739491 3.7854006
1369523_at 5.9256845 5.878292 5.6203732 6.0358768 6.146836 5.8045835 5.840745 5.769615 5.782029 5.6379795 5.655482
1369524_at 4.5579414 4.7953405 4.823905 4.930027 4.7958455 4.869853 4.5563974 4.8979344 5.00072 4.9187827 4.832903
1369525_at 5.175907 5.2123747 5.073534 5.1327105 5.1853333 5.044133 5.2262993 5.1777782 4.9687366 5.052451 5.1553984
1369526_at 6.251992 6.799446 7.1165395 7.147275 7.026949 6.6334553 7.292853 7.003915 7.1030383 7.052347 6.951399
1369527_at 5.527155 5.354491 5.576743 5.5103946 5.423776 5.57918 5.505484 5.5512776 5.650021 5.653006 5.4039927
1369528_at 5.038279 5.1763177 4.8490934 4.9063907 4.8417935 5.019292 5.0072336 4.8034678 5.107108 5.030554 5.160515
1369529_at 4.6259995 4.3133364 4.768773 4.4633126 4.4365835 4.75103 4.5819035 4.6459394 4.716627 4.3550305 4.929343
1369530_at 4.549995 4.5952587 4.865053 4.748901 4.816251 4.789769 4.5819826 4.676665 4.808086 4.6611347 4.8350086
1369531_at 5.847829 6.463142 7.4659643 6.213155 6.865481 6.0427337 6.864704 6.433361 6.675332 7.1395974 7.0232353
1369532_at 5.132 5.084491 4.8229117 5.148361 5.0559654 5.639929 4.8473306 5.250124 5.2545443 5.1014338 5.1010613
1369533_a_at 6.4032884 6.202438 6.5023303 6.167112 6.3759947 6.079459 6.2720757 6.12625 6.182172 6.402458 6.2261043
1369534_at 5.2731857 5.084867 5.0963593 5.098648 5.3464694 5.0983815 5.1916704 5.098818 5.202385 5.080699 5.109522
1369535_at 5.1311836 5.1034756 5.3462143 5.1803293 5.1278276 5.018041 5.0917726 5.1328096 5.092457 5.051808 5.1566887
1369536_at 5.6090155 5.515167 5.594391 5.497067 5.4766517 5.876811 5.770299 5.6234374 5.811906 5.653397 5.4662924
1369537_at 5.795867 6.127188 5.546975 5.5945225 6.183246 5.66674 6.3566856 5.624922 5.6150255 5.862748 6.13002
1369538_at 4.6279697 4.695369 4.757363 4.860715 4.704239 4.7330246 4.6380014 4.621885 4.612251 4.7562284 4.858159
1369539_at 5.06997 5.272397 5.166154 5.330352 5.306287 5.2382574 5.0919094 5.0867395 4.8626556 5.162717 4.8481026
1369540_at 4.5527997 4.581503 4.223863 4.50349 4.478533 4.698734 4.187969 4.380841 4.550061 4.413257 4.5171328
1369541_at 3.8351243 3.8020287 3.8368304 3.7796936 3.623215 3.6202025 3.5337763 3.7604322 3.5715325 3.6082802 3.6418495
1369542_at 5.2113104 5.2676196 5.242199 5.321686 5.1819553 5.456633 5.2152877 5.453844 5.117817 5.2068543 5.146904
1369543_s_at 5.9638953 6.298493 6.283186 5.9385133 6.0521507 6.236211 6.1228733 6.250863 5.761621 6.264919 6.442938
1369544_a_at 3.9352324 4.1101933 4.0162096 4.115079 4.1847305 4.181554 4.1624193 4.205671 4.003928 4.247802 4.2001467
1369545_at 5.248083 4.836168 5.0295362 5.10428 5.4570975 5.1736674 5.1348624 5.1918926 5.1401105 5.0666795 5.0434327
1369546_at 10.459571 10.409007 10.498315 10.394843 10.456268 10.395181 10.231883 10.309189 10.420904 10.209199 10.243721
1369547_at 4.7937593 4.7898836 4.711582 4.608594 4.674306 4.51451 4.693034 4.6986094 5.070963 4.553709 4.932313
1369548_at 4.821208 5.0140257 4.9778085 5.040058 5.294316 4.972003 4.9911127 5.169207 4.9333196 5.0112176 5.1052246
1369549_at 7.768671 7.7158284 7.676546 7.5586166 7.2614355 7.8519826 7.80426 7.8535905 7.1294465 7.6492476 7.3087935
1369550_at 3.840839 3.919016 3.953667 3.9395201 3.5850954 3.8659241 3.9766586 3.710491 3.9505804 3.7162592 3.823041
1369551_at 4.8382053 4.880418 5.0215826 4.9062138 4.8017282 4.836465 4.902293 4.8945756 4.97266 4.786504 4.957177
1369552_at 4.984408 4.925943 5.184733 5.0272174 5.201426 4.492758 4.7534595 4.5016036 5.1837 4.6072407 5.021019
1369553_at 5.387559 5.338188 4.96896 5.2270145 5.5390377 5.447809 5.06616 5.2040114 5.241458 4.9959893 5.433668
1369554_at 9.115702 9.219036 9.211954 9.279588 9.12688 9.211224 8.9703045 9.123979 9.250466 9.220041 9.107562
1369555_at 4.884573 4.6367946 4.6550426 4.5718293 4.8283367 4.977545 4.717592 5.1100316 4.5535574 5.195541 4.843806
1369556_at 4.912697 5.033534 4.8348475 4.9787683 4.8497734 5.056981 4.856556 4.843771 4.784613 4.800247 4.734025
1369557_at 6.1851244 6.3599567 6.399379 6.500358 6.19463 6.0919576 6.514711 6.290605 6.416204 6.1111393 6.174894
1369558_at 8.149072 8.152469 8.384937 8.301643 8.17861 8.01655 7.8866696 8.180375 8.442152 7.5041776 7.7106194
1369559_a_at 9.252338 9.347458 9.775782 9.678421 9.366753 9.252739 9.4810915 9.479138 9.45095 8.79602 9.093103
1369560_at 8.76151 8.678021 8.909729 8.725713 8.63786 8.574907 8.47611 8.554261 8.813205 8.297009 8.481152
1369561_at 4.100042 4.084928 3.9592211 3.9934306 4.205559 4.1729894 3.7794106 4.1969357 3.8695045 4.3237867 4.5051246
1369562_at 6.155005 6.168413 5.7723446 6.0466566 6.4174275 6.2597246 6.266465 6.0679255 6.0107565 5.886928 6.324392
1369563_at 4.438186 4.331566 4.3916693 4.367342 4.404422 4.324493 4.316074 4.4938984 4.6210394 4.5467815 4.364896
1369564_at 4.5786676 4.4239664 4.782548 4.429922 4.757626 4.658533 4.6431465 4.8587008 4.6144695 4.7746916 4.426819
1369565_at 4.733044 4.787845 4.958122 4.84022 4.7820754 4.8313727 4.771083 4.9798093 4.942142 4.879019 4.668987
1369566_at 5.5404634 5.592929 5.384791 5.464469 5.683238 5.6467795 5.6167183 5.5329504 5.4998255 5.3787546 5.521311
1369567_at 4.9186544 5.0528708 4.7633357 5.0960917 4.7218356 5.2566614 4.863073 5.19996 5.1388054 5.1076093 5.1179843
1369568_at 4.342044 4.2258883 4.2407103 4.3807683 4.3965235 4.237955 4.2794633 4.243811 4.3528004 4.5152283 4.243475
1369569_at 5.1064386 4.9492598 4.4014907 4.39752 5.002985 4.610851 4.7146726 5.035153 5.1677933 4.757626 4.8289795
1369570_at 3.4770036 3.768554 3.558013 3.597755 3.8353941 3.6007788 3.5118146 3.8441806 3.4335513 3.6822584 3.446126
1369571_at 7.785086 7.8964515 8.027249 7.923416 7.8104653 7.7485027 7.979711 8.055026 7.9520664 7.9375153 7.9562182
1369572_at 4.7314234 4.596919 4.4643917 4.5600824 4.7170954 4.857983 4.9049907 4.7641335 4.676428 4.761187 4.717419
1369573_at 4.7691946 4.8600683 4.812933 5.2614684 4.957712 4.949991 4.6426296 4.666727 4.8401995 4.633325 4.808269
1369574_at 4.66447 4.333991 4.6031356 4.3378015 4.4088683 4.0230484 4.441331 4.5925674 4.489207 4.2308116 4.1577115
1369575_at 4.17161 3.7984722 3.729572 3.6596127 3.935284 3.8124425 3.7278314 3.7712803 3.6456747 3.8922124 3.709585
1369576_at 4.113593 3.9157202 3.7323332 3.9947133 4.0625114 4.119365 3.9455943 4.039819 4.11234 4.0514836 4.071375
1369577_at 6.793508 6.3796406 4.814312 6.1785645 5.0724115 6.214851 6.1937923 5.1825457 6.6135674 5.528552 5.289978
1369578_at 5.0403614 4.883141 5.1610794 4.8926764 5.123126 5.240594 5.1217594 5.058461 4.891976 4.9694986 5.1265507
1369579_at 5.7332134 5.8086624 5.7788687 5.7736607 5.891384 5.7145905 5.5537033 5.989289 5.7864065 5.754205 5.708484
1369580_at 4.9013014 4.5916452 4.772783 4.5618725 4.579826 4.747058 4.5627327 4.794459 5.0907464 4.8694344 4.4962955
1369581_at 10.718574 10.887901 10.889645 10.942906 11.039542 10.673859 10.682389 10.949254 10.738262 10.911815 10.71043
1369582_at 5.982506 6.114567 6.0121803 6.0078106 5.8707333 5.895823 5.984676 5.924213 6.074281 6.014121 5.927009
1369583_at 4.81576 5.080265 5.2088547 4.940321 4.798805 4.8564177 5.047873 4.917158 4.9051294 4.9430447 4.8419065
1369584_at 5.861516 5.804846 5.860653 5.840708 5.757595 5.71659 6.0090723 6.1022625 5.9934473 6.1026154 5.7482977
1369585_at 3.9352913 3.787231 3.7108288 3.7980952 3.9134321 4.4063106 3.6421006 3.923675 4.157093 3.8146589 3.8819292
1369586_at 3.307368 3.3658876 3.5880535 3.3927956 3.284565 3.2984958 3.4316182 3.3099692 3.2232795 3.3891819 3.1421137
1369587_at 4.211351 4.227194 4.3157024 4.230226 4.2567587 4.297046 4.1231155 4.3796625 4.3613815 4.100234 4.348064
1369588_a_at 7.34131 7.3965116 7.4026003 7.477484 7.347867 7.236577 7.391102 7.203882 7.3894987 7.433709 7.3795404
1369589_x_at 3.6289203 3.7377024 3.6800284 3.670171 3.7288487 3.6347408 3.8013256 3.588483 3.7482598 3.8250852 3.6081178
1369590_a_at 6.3076816 6.786857 6.8860927 6.764609 6.415117 6.640522 6.7623944 6.601773 6.5762205 6.5018535 7.041313
1369591_at 4.679135 4.186295 4.0593367 4.1931047 4.2710285 5.0315113 4.423311 4.3046484 4.126051 4.139807 4.3599553
1369592_at 7.1144776 7.200721 7.2183814 7.269775 7.334331 7.3927045 7.2657323 7.259078 7.42137 7.302183 7.372181
1369593_at 3.4866369 3.452208 3.5304983 3.4618185 3.4224133 3.4564998 3.43569 3.4622185 3.456057 3.5534925 3.6327693
1369594_at 5.317539 5.762261 5.6931367 5.5390005 5.71714 5.6319885 5.560707 5.740098 5.6921253 5.4867435 5.784941
1369595_at 3.5108962 3.6335025 3.6702886 3.7772973 3.5847745 3.589986 3.3999887 3.6107795 3.6329217 3.7848341 3.5578034
1369596_at 4.681015 4.8053656 4.7700443 5.1364183 4.8592405 4.8294506 4.9681215 5.450918 5.2445126 4.8723516 4.761918
1369597_at 7.064928 7.2150683 7.3094196 7.3576536 7.2340283 7.251704 7.2955217 7.078572 7.1908875 7.077227 7.080937
1369598_at 4.407476 4.2190866 4.5045815 4.3436666 4.3116217 4.2263513 4.2542048 4.2298946 4.3632917 4.0988064 4.196754
1369599_at 5.818922 5.461245 5.370926 5.5365243 5.696736 5.8048596 5.8761306 5.674397 5.7624836 5.703673 5.6404295
1369600_at 4.0967574 4.1082115 4.244301 4.2250767 4.3033686 4.155521 4.192459 4.369286 4.276533 4.35748 4.3474007
1369601_at 5.83134 5.5854206 5.531418 5.3802056 5.5147305 5.5312166 5.3429837 5.4709654 5.471172 5.581189 5.3117113
1369602_at 4.418387 4.607346 4.53255 4.459081 4.4903817 4.452796 4.5381546 4.563383 4.3929143 4.3145266 4.4315825
1369603_at 3.5063665 3.7668135 3.5089195 3.5308926 3.5245917 3.4309263 3.571127 3.5589788 3.4528363 3.5014794 3.4957156
1369604_at 4.845029 4.7114754 4.79506 4.72593 4.8051233 4.5716147 4.461337 4.672592 4.6123877 4.5152717 4.7772427
1369605_at 5.182669 4.9882293 5.2228417 5.035788 5.215301 5.2446213 5.2199516 5.067228 5.14225 5.206568 5.207682
1369606_at 3.810722 3.8657727 3.8304288 3.770161 3.6957312 3.734649 3.857457 3.7096512 3.8957534 3.8544993 3.6541684
1369607_at 5.732886 5.7017684 5.579647 5.7357483 5.672859 5.9491467 5.581285 5.8600516 5.9582562 5.7237835 5.9942393
1369608_at 4.37418 4.293276 4.3036876 4.292909 4.427145 4.4713163 4.3762627 4.30923 4.2128325 4.197157 4.54264
1369609_at 3.584694 3.484223 3.5015173 3.7141507 3.5918024 3.6327324 3.456971 3.6842444 3.6329887 3.582484 3.671929
1369610_at 5.5219183 5.523552 5.630889 5.491411 5.2913737 5.4625373 5.700386 5.5576878 5.6585655 5.57722 5.7115726
1369611_at 4.997226 5.014826 5.1023827 5.063307 5.280223 5.150673 4.977894 5.092324 5.0059633 5.1069794 4.915995
1369612_at 5.372285 5.648837 5.3600388 5.393036 5.9595814 5.6381073 5.424752 5.6267405 5.4925175 5.533244 5.4779787
1369613_at 4.104476 4.0271626 3.95062 3.8056712 4.11775 4.0028152 3.927148 4.1695604 3.9065695 3.8543193 3.9189923
1369614_at 3.8757179 4.156148 4.063263 4.119272 3.9688308 3.8827577 3.8014467 4.044482 3.9516282 3.9320583 3.9190688
1369615_at 5.6011014 5.5646224 5.708728 5.747729 5.684593 5.7021594 5.6118603 5.8193393 5.6656466 5.6416516 5.7836533
1369616_at 4.450981 4.518584 4.69256 4.6495767 4.673903 4.345937 4.7488084 4.468159 4.690811 4.6447334 4.4594126
1369617_at 6.848107 6.837387 7.102361 7.078878 7.0185647 6.8515067 7.085407 7.0607877 6.851578 6.829671 7.0494623
1369618_at 4.260632 4.3174443 4.3679104 4.4640646 4.3207307 4.4721823 4.209142 4.435779 4.356564 4.434634 4.5925336
1369619_at 5.6607413 5.3312883 5.5532217 5.7258825 5.1291485 5.274143 5.5452065 5.2545114 5.464193 5.526853 5.4500866
1369620_at 4.2297707 4.514761 4.522216 4.453742 4.4496546 4.479719 4.4033785 4.3389654 4.408711 4.2147884 4.402212
1369621_s_at 9.126694 9.262894 9.401243 9.443097 9.307454 9.175714 9.21798 9.312348 9.189401 9.270848 9.234501
1369622_at 4.332977 4.338658 4.3429294 4.2693853 4.2869253 4.3426113 4.231283 4.3138924 4.263151 4.216847 4.1885805
1369623_at 4.606478 4.8052416 4.8768096 4.9505568 4.988428 4.7127686 4.893732 4.910431 5.1140833 4.7379375 4.9762115
1369624_at 5.592298 6.1180096 6.001239 5.9101954 5.8215666 5.5011964 5.821908 6.272088 5.9569783 5.7210255 5.7293468
1369625_at 6.3503423 6.6288724 6.557065 7.34118 6.3290935 6.838634 7.1132226 6.2604675 6.8000975 6.1551676 6.158998
1369626_at 8.16867 8.335865 8.299624 8.23904 8.111614 8.180177 8.240942 8.339191 8.275167 8.22965 8.2886
1369627_at 4.7554536 4.5702376 4.2595596 4.7126265 4.5052137 4.454299 4.269762 4.5965853 4.5041494 4.3743663 4.4477015
1369628_at 7.558102 8.22986 8.493303 8.557431 7.417084 8.69156 8.606822 9.083459 8.951798 8.388706 8.287869
1369629_at 11.28893 11.469024 11.508887 11.510329 11.338567 11.390746 11.2147665 11.206493 11.397924 11.448527 11.490296
1369630_at 12.459646 12.556333 12.469924 12.57153 12.48637 12.487572 12.50397 12.514379 12.592809 12.622389 12.562987
1369631_at 7.4126463 7.5349693 7.4173164 7.665679 7.648679 7.5445156 7.706252 7.621785 7.574561 7.5439034 7.482438
1369632_a_at 6.3972344 6.3011155 6.3783474 6.214545 6.634313 6.484884 6.117482 6.316056 6.582443 5.8123302 5.948088
1369633_at 10.105607 10.049306 10.412519 10.415159 10.4025755 9.919657 10.396867 10.18043 10.432149 9.898788 9.7376995
1369634_at 6.443166 6.3419976 6.28103 6.4811687 6.1677284 6.302348 6.3323264 6.419067 6.389071 6.217202 6.2131834
1369635_at 11.182266 11.50136 11.389647 11.528097 11.3008375 11.231514 11.292127 11.443589 11.576204 11.691735 11.725754
1369636_at 12.050638 12.32531 12.115154 12.331177 12.065325 11.993281 12.00694 12.197029 12.32526 12.490905 12.530532
1369637_at 5.2932563 5.5509763 5.3483133 5.332888 5.225136 5.4680367 5.2446823 5.3938265 5.253286 5.033237 5.189478
1369638_at 5.535731 5.6536436 5.599408 5.762453 5.578995 5.191604 5.3775954 5.343941 5.3058133 6.6582494 5.466401
1369639_at 3.8405995 3.926779 3.9333687 3.8795795 3.8733988 4.067545 3.9865868 3.9762995 3.946805 3.7739036 4.0962286
1369640_at 4.9705906 4.913957 5.088917 5.2662735 5.069912 5.0851884 5.0560603 5.2405996 4.9995737 5.2651234 5.4634304
1369641_at 6.862798 7.0706954 6.85329 6.8052115 7.129666 7.160878 7.137172 7.0823526 7.1232667 6.986072 6.9093776
1369642_at 6.185781 6.360711 6.0077314 6.147009 6.111478 6.492893 6.5656977 6.151719 6.4266114 6.635161 6.3484597
1369643_a_at 6.1404095 6.011666 6.1757283 6.1299 5.3062863 5.676141 6.1299295 6.09561 6.2969007 6.0776205 6.174043
1369644_at 8.384195 8.720814 8.565973 8.609414 8.34056 8.223515 8.461927 8.640467 8.601494 8.513108 8.477188
1369645_at 4.2652807 4.2169867 4.0774307 4.3172665 4.409401 4.1798716 4.163108 4.2329197 4.4950914 4.327544 4.34579
1369646_at 3.947438 3.652367 3.5668492 3.667345 3.6845067 3.9732664 3.7099533 3.7047615 3.7924392 3.9276173 3.9517074
1369647_at 5.616454 5.848151 5.676809 5.5858517 5.6797204 5.3177423 5.502551 5.690091 5.5763264 5.7936525 5.6577196
1369648_at 6.091814 5.839922 6.025345 5.951498 6.2763176 5.9874363 5.8933015 6.051079 6.08186 5.963257 6.021094
1369649_at 5.1325836 5.1081686 5.1399083 5.0620675 5.1309304 5.0552464 5.094135 5.019996 5.0282865 4.965098 5.289114
1369650_at 6.188718 6.865017 6.73865 6.0642295 6.302174 6.3771753 6.6257553 6.378221 6.251211 6.344417 6.673558
1369651_at 5.5114346 5.3292923 5.317067 5.537884 5.659496 5.840215 5.2469435 5.2663455 5.4489174 5.376758 5.3321214
1369652_at 3.658567 3.774264 3.671529 3.6384351 3.8522644 3.6196551 4.1171904 3.7066634 3.555462 3.625815 3.7509804
1369653_at 5.7944245 5.986106 6.07377 6.22529 5.9421945 5.8128157 6.1253424 6.1238914 6.0592933 5.8227897 5.8648105
1369654_at 10.296615 10.188333 10.0093355 10.248015 9.993861 10.218945 10.061206 10.079698 10.382518 10.385366 10.171827
1369655_at 7.769528 6.973511 7.4705434 7.574689 7.759352 6.9189425 7.0504217 7.430035 7.4622912 6.720606 6.705997
1369656_at 6.4910855 6.562193 6.4237404 6.45267 6.4617124 6.5392394 6.392862 6.5889773 6.6071258 6.4816823 6.5600986
1369657_at 4.15203 4.1696963 4.10589 4.027467 4.0912266 4.0670443 4.1135163 4.049381 3.9228258 3.8543193 3.8608508
1369658_at 7.725971 7.877086 8.01354 7.732116 7.4439716 7.9317546 7.4351234 7.254943 7.7991505 7.4750905 7.474229
1369659_at 6.1682525 5.8671975 5.908385 5.979415 6.0293856 5.952155 5.8917904 5.982976 6.19771 6.178928 6.04955
1369660_at 5.0823507 4.8321257 4.979217 4.7865443 4.931937 5.2293854 5.0320344 5.0426803 5.005613 5.159679 5.112912
1369661_at 7.601203 7.573446 7.6841617 7.571275 7.6380496 7.688861 7.4619384 7.509425 7.515242 7.404828 7.4806886
1369662_at 3.529501 3.6094313 3.3082325 3.4692113 3.6305275 3.5296998 3.5099175 3.3702142 3.552593 3.4704754 3.7431126
1369663_at 8.580715 9.710484 9.516363 9.763119 8.846645 8.748195 5.8980584 8.53211 8.950015 9.844551 9.999765
1369664_at 9.997449 10.341212 11.167928 10.580701 10.368553 10.243638 10.259786 11.071541 10.687615 10.269482 10.701365
1369665_a_at 7.2912383 8.123945 7.9703064 8.323335 7.260557 7.3568254 7.3484793 7.671277 7.400212 7.3732767 7.844612
1369666_at 5.9728756 5.9123163 5.903457 5.9372935 5.9758496 5.8810315 6.160414 6.0481453 5.958623 5.861244 5.710334
1369667_at 5.988537 6.3707714 6.051954 6.1451426 6.038425 6.2076764 6.0608387 6.0582047 5.9165106 6.063915 6.1782813
1369668_x_at 3.726894 3.7123501 3.7637737 3.6532238 3.7317967 3.8125887 3.7877812 3.6998205 3.7460837 3.8504336 3.709986
1369669_at 7.334563 7.395022 7.415397 7.4240108 7.2656446 7.27836 7.084326 7.315682 7.3339 6.924266 7.181468
1369670_at 5.8392596 5.582442 5.522073 5.2649026 5.843319 5.814093 5.598366 5.453844 5.6828785 5.553904 5.388635
1369671_at 12.089991 12.14836 12.304248 12.063385 12.228114 12.196042 12.033852 12.221826 12.272927 12.131259 12.240714
1369672_at 6.2315617 6.1825852 6.353714 6.334201 6.1064754 6.3978357 6.2836595 6.084277 6.3150234 6.181547 6.089169
1369673_at 3.9630377 4.125632 4.1009903 4.071908 4.063663 3.9008822 3.8716948 4.273232 3.9246306 4.2051797 4.491514
1369674_at 3.8324494 4.0242786 3.7050123 3.7709835 3.6862493 3.693969 3.5113592 4.586812 3.5864913 4.3744087 4.5921535
1369675_at 6.2485275 6.2627416 6.2109127 6.2597394 6.3371143 6.2343516 6.0966077 6.3609257 6.291674 6.27975 6.2092457
1369676_at 6.6551433 6.3462577 6.657684 6.766323 6.7614775 6.8210597 6.6654925 6.996875 6.826817 6.8533554 6.893005
1369677_at 3.6804993 3.7524393 3.491222 3.649359 3.5611026 3.7469316 3.5422668 3.567146 3.563108 3.5381794 3.6364212
1369678_a_at 6.883382 7.059482 7.2205176 6.957779 6.8897066 6.8929167 7.490519 7.1529574 6.635038 6.9507856 6.809558
1369679_a_at 9.213495 9.130473 9.794437 9.340517 9.306402 9.19832 9.716884 9.388146 9.15008 9.015299 8.758198
1369680_at 5.332843 5.1437283 5.4718056 5.2313147 5.463515 5.4853597 5.217578 5.800935 5.464042 5.268829 5.277526
1369681_at 4.780383 4.8755603 4.637553 4.82876 4.9016314 4.9382586 4.5940113 5.096221 4.8245473 4.618601 4.6489887
1369682_at 6.692976 6.0994725 6.494577 6.643438 6.4555874 6.5205693 6.480428 6.753166 6.6730046 6.5638394 6.284654
1369683_at 6.383985 6.1152015 6.329049 6.438002 6.190373 6.022269 6.6837764 6.215558 6.440138 6.392401 6.4860926
1369684_at 4.6725445 4.6257696 4.6946645 4.5972652 4.6356936 4.5019817 4.638129 4.726859 4.571331 4.6319504 4.524747
1369685_at 3.7026799 3.6537988 3.59199 3.6865535 3.7041926 3.6550438 3.7920775 3.6491299 3.5755072 3.6487262 3.6748626
1369686_at 4.4958935 4.5072966 4.529532 4.6155667 4.5534444 4.5436125 4.32141 4.5875945 4.661868 4.4528627 4.426558
1369687_at 4.2073746 4.192149 4.190529 4.1130085 4.3808603 4.150343 4.28231 4.2836237 4.3590884 4.080206 4.1204286
1369688_s_at 5.0916777 5.0210114 5.1598864 5.341802 5.093966 5.3252378 5.0932665 5.0321884 5.2210903 4.9949226 4.8135023
1369689_at 6.188797 6.032706 6.0339217 6.2818975 6.007944 6.1281548 6.133517 6.132508 6.3510566 6.2679925 6.0055213
1369690_at 6.4625864 6.578399 6.5469356 6.9408574 6.6578817 6.8659167 6.8365245 6.656226 6.6614647 6.5702076 6.9151263
1369691_at 5.8408475 5.8784566 5.340564 5.4046583 5.390829 5.9888234 5.817526 5.7794785 5.216957 5.2880487 5.8035936
1369692_at 3.7118115 3.8835368 3.9087174 3.7486413 4.0095644 3.93005 3.9722648 3.8476639 3.994642 3.837925 3.7546241
1369693_a_at 5.1006913 6.020501 4.7911396 5.1607113 4.7558427 5.4146414 5.171769 5.436315 5.66368 7.0309515 6.7263274
1369694_at 3.4861183 3.5325851 3.5536697 3.6921575 3.3765924 3.4711816 3.3932507 3.587287 3.467245 3.4933884 3.4939604
1369695_at 4.3755903 4.314691 4.2472663 4.416586 4.5051503 4.3961825 4.4964924 4.346913 4.4085026 4.2055616 4.5191183
1369696_at 3.77935 3.770946 3.647328 3.9508677 3.6564467 3.867036 3.7997258 3.799437 3.8605144 3.8320394 3.7043204
1369697_at 4.2958536 4.066181 4.156586 4.042282 4.0850754 4.098792 4.2605658 4.1942296 4.236864 4.0573053 4.2298923
1369698_at 5.01171 5.179493 5.169805 4.9616146 5.023652 4.8918524 5.4337173 5.0052958 5.0653267 4.872352 5.298091
1369699_at 4.726855 4.9907837 5.2203794 5.160575 5.2395816 5.31606 5.32533 5.1822567 5.1353626 5.1233463 4.9548855
1369700_at 5.3838043 5.3375263 5.534273 5.2706666 5.067363 5.3532357 5.409398 5.5364757 5.256852 5.2452 5.1023517
1369701_at 12.243623 12.1772375 12.538066 12.298052 12.212474 12.229421 12.134275 12.189514 12.115797 12.039655 12.033445
1369702_at 6.6576657 6.6080737 6.568597 6.5591683 6.574259 6.7498794 6.566785 6.7253084 6.530353 6.8280373 6.6281595
1369703_at 6.4558144 6.5908146 6.998047 6.7167425 6.7915077 6.686524 6.6938834 6.735175 6.458841 6.5268035 6.7131867
1369704_at 6.8369627 6.870163 6.870737 7.1535907 6.733575 6.881354 7.0042686 6.7623243 6.823655 6.7540464 6.8267193
1369705_at 5.219054 5.3131466 5.172052 5.0981607 5.2804213 5.264542 5.158154 5.1825924 5.3074775 5.3293557 5.36919
1369706_at 4.07235 4.2716026 4.0072002 4.1825304 3.937513 3.980029 4.1750164 4.086787 4.139913 4.087816 4.1827254
1369707_at 4.2276764 4.317173 4.348692 4.3412957 4.2283792 4.2908044 4.552118 4.4140067 4.5031967 4.6169424 4.760542
1369708_a_at 5.222341 5.297711 5.24611 5.147733 5.334462 5.3333764 5.214645 5.0282793 5.4387255 5.4333467 5.2179823
1369709_at 4.6917453 4.520342 4.438096 4.280006 4.6271186 4.665266 4.440576 4.4816995 4.385993 4.4892173 4.636706
1369710_a_at 3.6702573 3.5796297 3.5410562 3.7525442 3.7036083 3.6528625 3.6134956 3.5578814 3.5634086 3.739491 3.6995146
1369711_at 5.553917 5.3268127 5.3146315 5.611949 5.5814543 5.545123 5.4095387 5.501444 5.5954275 5.462958 5.6901817
1369712_at 6.335234 6.5534744 6.583316 6.4070663 6.49294 6.3796873 6.377246 6.5290766 6.4468303 6.5751886 6.5059543
1369713_at 6.78131 6.4205875 6.35179 6.46531 6.6652975 6.5597806 6.124632 6.4432187 6.65489 6.2706594 6.5478873
1369714_at 6.137661 6.4932323 6.2697134 6.4236526 6.2989373 6.331416 6.703071 6.2851663 6.108695 6.533145 6.4109106
1369715_at 4.286705 4.327782 4.335294 4.3417935 4.461788 4.127955 4.25881 4.404908 4.3438544 4.2331414 4.293355
1369716_s_at 9.935669 9.918706 9.919911 9.893367 9.733341 9.836041 10.051177 9.853663 9.721266 9.532556 9.946418
1369717_at 4.290085 4.5185614 4.388175 4.4747667 4.485711 4.4592295 4.374705 4.3410954 4.3665447 4.708059 4.310752
1369718_at 7.4074574 7.719198 7.3865886 7.020947 7.3852434 7.5849094 7.511149 7.5824447 7.6450458 7.6849823 7.6002965
1369719_at 3.3276145 3.2478924 3.3236895 3.1873515 3.5338867 3.2373443 3.2357247 3.2324116 3.283953 3.1717012 3.3178582
1369720_at 8.110141 8.282101 8.636515 8.213739 8.256039 8.211832 8.127835 8.277633 8.1912365 8.299086 8.292999
1369721_at 4.7181687 4.844986 4.5687947 4.574071 4.8315163 4.8005276 4.597178 4.6606073 4.9195466 4.5929823 4.935974
1369722_a_at 7.814772 7.7637043 7.881423 7.7577386 7.9918976 7.646414 7.681078 7.8345156 7.585823 7.824863 7.8470845
1369723_at 6.403358 6.7239966 7.066218 7.023191 6.7311325 6.748951 6.885821 6.7343664 6.813998 6.7213364 6.725953
1369724_at 5.829091 5.5455008 5.430463 5.7993417 5.6158495 5.612863 5.7536426 5.658292 5.622408 5.5986695 5.7471447
1369725_at 7.727939 7.986762 7.574195 7.7517133 7.4570107 7.599864 7.7539563 7.4411845 7.6924605 7.7757015 7.660314
1369726_at 7.6182995 7.457777 7.736977 7.5812526 7.511209 7.5217223 7.6158657 7.8485117 7.7574005 7.712059 7.180084
1369727_at 13.595505 13.704145 13.66049 13.54106 13.570131 13.576688 13.466507 13.540153 13.620553 13.777491 13.739383
1369728_at 5.423535 5.280513 5.203263 5.127606 5.2148623 5.264815 5.02059 5.205883 5.1967487 5.515278 5.369294
1369729_at 7.5890975 7.5247626 7.8643227 7.839171 7.735064 7.4482756 7.8759804 7.8426814 7.8567486 7.4948993 7.394457
1369730_a_at 4.8202333 4.6994834 4.7953815 4.684764 4.728642 4.6095333 5.0712466 4.561802 4.6999254 4.9423985 4.7683697
1369731_at 3.6509953 3.5214522 3.465836 3.6660495 3.5614543 3.546316 3.499775 3.5947747 3.5439298 3.5633411 3.5791488
1369732_a_at 4.9122586 4.6533127 4.84431 5.027235 5.002985 4.831973 4.6907053 4.917158 4.725973 5.334037 4.8457527
1369733_at 7.525465 7.730524 7.8057203 7.602001 7.4445148 7.4446864 7.634512 7.815489 7.4969397 7.8204107 7.6835327
1369734_at 7.745429 7.9777284 8.128632 7.9526815 7.810793 7.751289 7.993699 7.993223 8.048787 7.7901983 7.7234592
1369735_at 6.4563966 5.994182 5.9826536 5.9214144 5.7514114 5.563214 6.302258 5.942653 5.925609 6.165605 5.8644233
1369736_at 5.092368 4.841749 5.1069922 4.925185 5.08527 5.1279283 5.358671 4.9572334 5.1446295 5.1668 5.15292
1369737_at 9.101936 8.685786 8.358561 8.142043 8.216047 8.799719 8.168652 8.334364 8.816901 8.005085 8.683676
1369738_s_at 9.521279 9.120671 9.072832 9.054883 9.203519 9.4161415 8.888451 9.045008 9.47716 8.71536 9.259273
1369739_at 4.646292 4.388736 4.425468 4.562355 4.6286592 4.3914595 4.5944424 4.6460423 4.4783916 4.4756823 4.6259556
1369740_at 5.5938954 5.4859924 5.6217117 5.7371044 5.458988 5.4372444 5.461423 5.672801 5.2947545 5.8005667 5.545435
1369741_at 5.8167744 5.8119245 6.020753 5.909791 6.045405 5.7524824 5.8201737 5.842671 5.97065 5.8532453 5.596099
1369742_at 4.631909 4.6341352 4.7736025 4.6807556 4.706918 4.598421 4.603566 4.7757006 4.660877 4.7559085 4.739974
1369743_a_at 8.537388 8.554948 8.354403 8.610884 8.367298 8.132683 8.160603 8.729477 8.748758 8.259697 8.789608
1369744_at 4.837194 4.85338 4.640285 4.8626547 5.032547 4.570542 4.7946377 5.030349 4.799643 4.87561 4.6410675
1369745_at 6.0357366 6.0570025 6.0623217 6.14355 6.163414 6.023148 6.0476913 5.962669 6.199578 6.092972 6.1685553
1369746_a_at 10.554595 10.649721 10.937954 11.048118 10.453817 10.112019 10.844802 10.787418 10.4953375 10.861946 10.687647
1369747_at 6.6018786 6.348608 6.509352 6.2889776 6.3845544 6.504349 6.379301 6.1163545 6.391404 6.57093 6.2830286
1369748_at 3.6713495 3.6236947 3.681896 3.5614023 3.652638 3.603787 3.7078586 3.6957262 3.6878006 3.519218 3.8139126
1369749_a_at 4.9395704 4.641911 4.5618796 4.6712346 5.2574673 5.103484 5.015604 4.8865614 5.1474285 4.947608 4.852314
1369750_at 4.1327486 3.9736085 3.882813 4.062276 4.036829 4.07655 4.0320425 4.0347376 4.292366 3.977632 4.051425
1369751_at 5.481517 4.948069 4.655115 4.8374047 5.285902 5.349523 4.7619843 5.091092 4.7368073 4.7421637 4.694508
1369752_a_at 4.962086 4.877161 4.9436564 4.9836497 4.758965 4.801513 4.848777 4.737353 4.891762 4.7714605 4.867573
1369753_at 4.3439217 4.269033 4.581685 4.4558606 4.5560546 4.5322247 4.2366557 4.5460057 4.3600917 4.1631823 4.153397
1369754_a_at 7.2234454 7.225011 7.355211 7.249125 7.108239 7.124987 7.3701143 7.2355886 7.208896 7.4018574 7.1965413
1369755_at 3.5441084 3.5631807 3.6656413 3.5698786 3.7977846 3.5088296 3.8353705 3.7421312 3.697887 3.690291 3.629918
1369756_a_at 7.3595695 7.6599884 7.387469 7.743502 7.184966 7.217802 7.7908716 7.408255 7.6566386 8.007138 7.6538734
1369757_at 5.782852 5.6070185 5.5185156 5.676849 5.458019 5.5379467 5.518277 5.6705294 5.7408934 5.665917 5.5753965
1369758_at 6.686043 6.942078 6.8211536 6.82194 6.847156 6.777259 6.460414 7.0536904 6.8388166 6.6225166 6.918675
1369759_at 5.44837 5.1860533 5.392235 5.4782915 5.4556327 5.54364 5.363522 5.4729967 5.4385304 5.7411995 5.275444
1369760_a_at 4.0424547 4.090463 3.966662 4.112222 3.9310958 3.889041 3.9501317 3.980426 3.820669 3.7937675 3.9026053
1369761_at 4.1617956 4.0687914 4.0435715 4.073408 4.1534224 4.092064 3.9477406 4.1584044 4.0012527 4.070693 3.8438125
1369762_at 4.046444 4.1494093 4.0746794 3.9864986 3.9892678 4.0977125 4.1759048 3.9786522 3.906073 3.987629 4.1996603
1369763_at 4.1323133 4.1053133 4.0621514 3.9730995 4.18512 3.994506 3.9518635 4.457128 4.212578 4.2228723 4.0101385
1369764_at 13.019749 12.799744 13.006603 13.09335 12.779355 12.811409 13.054669 12.848426 12.830986 13.066846 12.83643
1369765_at 3.5203152 3.5480642 3.5147989 3.4968667 3.6069784 3.6664593 3.6678832 3.591222 3.5362554 3.5848577 3.4995139
1369766_at 5.6123333 5.594094 5.290926 5.480762 5.518354 5.661605 5.615337 5.415913 5.4943047 5.2795744 5.4803004
1369767_a_at 4.0440817 4.235245 4.0937357 4.137513 4.096133 4.1150627 4.193161 4.141369 4.1344137 4.0341244 4.0239058
1369768_at 6.093067 6.078473 6.247509 6.087041 6.2416396 6.032274 6.256604 6.100492 6.1361675 6.1890717 6.065627
1369769_at 4.3724556 4.584221 4.591501 4.4131575 4.5850697 4.45279 4.760723 4.6670156 4.784369 4.570931 4.626833
1369770_at 5.228471 4.579317 4.697755 4.6863365 4.8070636 4.808344 5.1258273 5.1271005 4.7733607 4.911395 4.6929936
1369771_at 4.927816 5.034829 5.0625 4.977252 5.305167 5.0063386 5.259445 5.204485 5.129303 5.158288 5.095044
1369772_at 6.823834 7.0370293 6.839125 6.827237 7.1090307 6.974628 6.8131676 6.6432343 6.716478 6.568523 6.5631456
1369773_at 4.506158 4.214354 4.342786 4.2256117 4.4574304 4.5123863 4.399629 4.387055 4.483454 4.3386774 4.493052
1369774_at 4.600916 4.5270634 4.472518 4.2635345 4.237914 4.372631 4.2592173 4.3983307 4.51988 4.452742 4.326305
1369775_at 7.59402 7.8129454 7.9167995 7.872814 7.8955293 7.8048944 7.709414 7.8437138 7.858712 7.8166294 7.8540835
1369776_a_at 6.733353 6.732626 6.7303104 6.7493043 6.6300955 6.5098066 6.6627593 6.859979 6.749469 6.929766 6.600175
1369777_a_at 6.655563 6.88256 6.8468723 7.012584 7.043965 6.6746655 6.7377377 6.4913545 6.61451 6.9431224 6.7250433
1369778_at 4.1829653 4.1658387 4.3626804 4.4146214 4.1565037 3.9632683 3.894037 4.091055 4.0991154 4.0300074 4.1534
1369779_at 4.963587 5.2241726 5.3400545 5.0746922 5.2095366 5.1426163 5.4417753 5.073764 5.5826845 5.156024 5.045248
1369780_at 6.611024 6.7881327 6.52119 6.6160626 6.5894666 6.7002506 6.674646 6.6438785 6.743309 6.4286866 6.6404433
1369781_at 4.050131 3.9837787 3.7715602 4.1502314 3.988194 4.075325 3.9535427 4.050519 3.8842325 3.7846045 3.9657745
1369782_a_at 5.678446 5.657914 6.0257487 5.912702 5.844077 5.840825 5.813514 5.803117 5.8028946 6.2444973 6.1234965
1369783_a_at 4.6178923 4.9290786 4.77913 4.904158 4.6451178 4.589426 5.219421 4.8998013 4.6000676 4.8001313 4.783791
1369784_at 4.001928 3.9406183 3.7296126 3.9601111 4.1286316 4.113202 3.7498262 4.2801647 3.9613209 3.8897178 4.113366
1369785_at 7.09052 7.2342315 7.510683 7.269464 7.1847115 7.3822794 7.342625 7.543772 7.3831787 7.25682 7.312087
1369786_at 6.919256 6.7096567 6.652639 6.8198023 6.9672794 6.8441925 6.735962 6.7674828 7.1197834 6.965023 6.88836
1369787_at 3.8278458 4.0967517 3.8854492 3.9876916 3.983545 3.9678657 3.913959 3.7765887 4.051516 3.7333965 4.2036543
1369788_s_at 6.6088142 7.0989614 6.875403 6.8352737 6.926999 6.9197335 7.1490026 7.077595 6.930463 7.3489375 7.0056005
1369789_at 3.584304 3.680248 3.640921 3.599838 3.637677 3.6718476 3.7238874 3.6269627 3.6698916 3.8258595 3.6200864
1369790_at 11.504748 11.375803 12.058163 11.351593 11.527167 11.78045 11.053889 11.508315 10.945532 11.02792 11.053777
1369791_at 6.5983057 6.6883206 7.007854 6.56415 6.923485 6.7202153 6.3585486 6.698303 7.0914974 6.656969 6.314657
1369792_at 5.9526753 6.070424 5.9403386 6.0169134 5.9389296 5.8287897 5.938527 5.974708 5.9858155 5.8069215 5.9544063
1369793_a_at 4.4426155 4.253464 4.312112 4.395521 4.1627493 4.3543043 4.4997716 4.3674994 4.187732 4.495549 4.1335287
1369794_a_at 5.3755145 5.2064514 5.236132 5.1007147 5.023831 5.213523 4.860374 5.1760774 5.264919 5.1147556 5.1079063
1369795_at 4.288615 4.3536854 4.3096104 4.187687 4.2338257 4.3042984 4.417802 4.2557325 4.2088866 4.2816973 4.2856255
1369796_at 4.877896 4.751584 5.100013 5.0705996 4.889687 5.06088 4.750275 5.2819133 5.1685567 5.0105968 5.0437946
1369797_at 4.374114 4.4239297 4.2474174 4.5744467 4.351164 4.334671 4.409639 4.155457 4.4223604 4.18355 4.193925
1369798_at 4.6063375 4.7080774 4.3932 4.6311865 4.506427 4.419263 4.5242157 4.5333714 4.762413 4.6700125 4.500506
1369799_at 9.996055 10.203428 10.486627 10.331474 10.31961 10.1010685 10.282263 10.228268 10.246844 10.202778 10.201269
1369800_at 3.6390812 3.9278164 3.918251 3.9288714 3.790071 3.81828 3.829669 3.941383 3.9844263 3.8793573 3.8330178
1369801_at 4.8969684 4.69607 4.5986934 4.880381 5.030306 4.8170867 4.625354 4.6613474 4.9095073 4.786223 4.7405066
1369802_at 3.9057236 3.9691856 3.9393413 3.7943802 3.9475493 4.1864567 3.9535427 4.037472 3.91672 3.8662443 4.015269
1369803_at 4.845029 4.909305 4.8110886 5.061312 5.049204 5.283148 4.7955766 4.917158 5.137462 5.0790634 5.289881
1369804_a_at 4.3343887 4.725989 4.722349 4.555135 4.7095833 4.921452 4.604102 4.5661125 4.6368427 4.480431 4.648249
1369805_at 3.911049 3.9028232 4.058284 3.8898997 4.009476 4.288115 4.1067476 4.0405717 3.9781365 4.0059834 3.9497602
1369806_at 4.8827004 4.855303 4.919243 4.8356605 4.8811417 4.9018526 4.850417 4.93398 4.8770065 4.789073 4.919419
1369807_at 5.299323 5.0810432 4.9058414 5.0008893 5.285902 5.041353 4.7619843 5.005023 5.199567 5.2956457 5.229313
1369808_at 6.5241385 5.845817 5.2693157 5.8228154 6.0577254 6.0591536 5.784167 5.9120836 5.9092817 5.684524 6.2022142
1369809_at 5.427044 5.2976093 5.114823 5.304945 5.048685 5.617172 5.3104286 5.190269 5.328533 5.014349 5.3896065
1369810_at 6.7426925 6.4554453 6.6519537 6.5581703 6.6730347 6.7112412 6.4784455 6.645063 6.959683 6.8233647 6.655725
1369811_at 5.065721 4.9469757 4.960232 4.7716827 4.9635525 4.8286266 4.9209723 4.89192 4.797207 4.814047 4.963765
1369812_at 5.826915 5.8374786 6.0809984 6.0546384 5.986884 6.070384 6.0807314 6.050881 5.919525 5.7581606 5.9950604
1369813_at 5.787618 6.0973988 6.0711966 6.1004453 5.759359 6.0295315 6.058124 6.1235228 6.2170763 5.934546 5.9595985
1369814_at 4.9873443 4.874998 4.5663576 4.8066115 4.6127777 4.5208545 4.598215 4.662819 4.670333 4.6301994 4.799067
1369815_at 5.705247 5.700624 5.6328506 5.9264793 5.7417293 5.928295 6.0179424 5.7057714 5.979495 5.298538 5.8107395
1369816_at 4.666068 4.785487 4.638449 4.8848658 4.660267 4.973574 4.9654384 4.661917 4.5219793 4.6735387 4.642506
1369817_at 3.8257327 4.0250444 4.3689117 4.327915 3.9870665 4.0831437 4.044461 4.3801246 4.041414 4.2498975 4.1651955
1369818_at 5.06406 4.8209696 4.80222 4.883037 5.0239954 4.444582 5.000223 5.043475 4.7214932 4.6539145 4.5292377
1369819_at 4.793029 4.622772 4.757469 4.8094735 4.7959685 4.7492 4.7194266 4.8986554 4.7619367 4.951678 4.83312
1369820_at 4.032586 3.9388764 4.0246816 3.9583805 4.0596147 3.988333 4.0548058 4.2295446 4.1063776 4.247802 4.2136917
1369821_a_at 4.450033 4.9013834 4.8532343 4.6178827 4.4767265 4.5738907 4.887286 4.6173797 4.5352573 4.713853 4.5749645
1369822_at 4.2835007 4.2316933 4.3506584 4.1765604 4.372859 4.387211 4.2434716 4.3382034 4.241576 4.217598 4.1706114
1369823_at 5.148802 5.425411 5.146208 5.2907934 5.0032263 5.1565742 5.002374 5.021345 5.2140303 5.055579 5.1254272
1369824_at 4.6279573 4.772725 4.656223 4.4093256 4.5550165 4.507888 4.4983377 4.2611933 4.5856876 4.566689 4.6086864
1369825_at 5.3665037 5.173401 4.989081 5.173889 4.731915 5.2295694 5.196596 4.917158 5.2900763 4.6301994 5.2477274
1369826_at 5.559952 5.511781 5.5001326 5.146637 5.6253004 5.5468583 5.333408 5.512211 5.4334383 5.2275386 5.4823833
1369827_at 5.6982393 5.568762 5.4946136 5.481246 5.5686455 5.7021723 5.417693 5.668647 5.6839952 5.6464324 5.723381
1369828_at 5.9157457 5.8145304 5.6529675 5.9759116 5.961008 6.027065 5.7013717 5.7598996 5.9395523 5.6707077 6.147995
1369829_at 5.497672 5.1297154 5.0994406 4.9144425 5.095569 5.2284694 5.218885 5.4140024 5.452466 5.4614906 5.0900416
1369830_at 4.504286 4.389578 4.574733 4.4440985 4.3772 4.2039614 4.421169 4.499566 4.3600917 4.214903 4.3601613
1369831_at 6.1266527 5.580571 5.9199643 5.951804 5.905732 5.8788204 5.734441 5.853217 5.594411 5.9638395 6.095826
1369832_at 7.1224484 6.9417424 6.640279 6.8385353 6.988264 7.323496 6.783763 7.200042 6.958007 7.044658 7.2267575
1369833_at 4.526538 4.2363415 4.275508 4.4358873 4.6918645 4.279543 4.4129524 4.5994678 4.320753 4.290251 4.4064293
1369834_at 7.211244 7.2033663 6.913749 7.216495 7.1335006 6.822186 7.1495595 7.058102 7.172763 7.4428186 6.852121
1369835_at 5.8910894 5.9540806 5.8477674 6.0723395 5.8126626 6.2299867 6.2306314 6.1404643 6.2266903 5.947128 6.1668735
1369836_at 6.565601 6.2578497 6.4635544 7.2105207 6.521587 6.778208 7.744535 6.397065 7.2227607 6.7034264 6.760061
1369837_at 12.145607 12.029133 12.083984 12.269002 12.066857 11.822997 11.705286 12.040805 12.104199 12.016108 12.013436
1369838_at 4.111745 4.0079985 4.273146 4.1225576 4.1313787 4.1443787 4.049799 4.152014 4.242611 4.2912908 4.1439495
1369839_at 4.659487 4.883358 4.8085175 4.659194 4.567934 4.5455456 4.781027 4.7085314 4.90796 4.9413424 4.7354736
1369840_at 7.546306 9.231255 9.47616 9.605001 8.7270975 8.449558 9.734607 9.375809 9.00206 9.400278 9.052448
1369841_at 3.5379152 3.65364 3.5395849 3.7382517 3.6062872 3.3620431 3.5470002 3.5498457 3.5678356 3.506637 3.521073
1369842_at 4.0871563 3.671758 3.9374444 3.7994816 4.097376 3.8688467 3.9562204 4.01875 3.990608 4.092643 4.1175485
1369843_at 5.4163203 5.0171065 5.0464196 4.822232 5.349897 5.09625 4.941281 5.0855308 4.996867 5.271909 4.8663926
1369844_at 4.1598473 4.2099833 4.452677 4.233652 4.038508 4.3837442 4.40154 4.2934494 4.1692715 4.032178 4.1934013
1369845_at 6.413295 5.9915066 5.9903626 5.820743 5.7297206 6.552758 5.7147326 5.7969637 5.5294337 6.2964144 5.8706317
1369846_at 3.445686 3.3525903 3.6933234 3.6184664 3.5042374 3.5550575 3.5298305 3.5763562 3.5438235 3.4387481 3.4233944
1369847_at 5.7979865 6.0493355 5.7707973 5.773635 6.0066805 5.904239 6.0688486 5.972389 5.992683 6.0087094 5.9410396
1369848_at 3.5958073 3.633495 3.5782435 3.6563973 3.6491761 3.5598269 3.6625803 3.6480832 3.5373683 3.5605712 3.6223192
1369849_at 4.9278755 4.914716 5.122883 4.9424906 4.7235537 4.609309 4.7308083 4.7675114 4.976823 4.95131 4.967332
1369850_at 5.2662163 5.8755445 5.8381352 5.804829 5.7065783 5.676351 5.744709 5.5212994 5.6856375 5.8650074 6.0136886
1369851_at 7.2675953 7.251813 7.519846 7.470637 7.350692 7.1569676 7.164662 7.1982574 7.4482746 7.40483 7.475274
1369852_at 11.823352 11.881645 11.954235 11.977419 11.821214 11.776404 11.769245 11.871482 11.901539 11.891219 11.901156
1369853_at 5.114659 5.181226 4.825884 5.002617 5.238757 5.0369945 5.288897 5.000594 4.993188 5.0888233 5.2142735
1369854_a_at 6.884214 7.3524184 7.1810346 7.0144887 7.1561155 6.9571943 7.3028636 7.182568 6.977809 7.260879 7.2454305
1369855_at 3.7442267 3.833685 3.7222116 3.7880888 3.7298377 3.7807324 3.7140715 3.7133005 3.7255301 3.6726522 3.8429053
1369856_at 5.3226147 5.0643773 5.0381565 5.150981 5.4053116 5.1385036 4.993486 5.2390037 5.262357 5.0513754 5.1547422
1369857_a_at 5.8060102 6.0206704 6.2462525 6.3332753 5.9382377 6.167327 6.047191 6.042193 6.0787497 6.0644493 6.004909
1369858_at 5.6000977 5.535989 5.3478937 5.4077816 5.211419 5.5039544 5.1903887 5.211845 5.3459616 5.412931 5.301575
1369859_at 4.525186 4.213777 4.424095 4.6294417 4.3020964 4.462312 4.4596567 4.3289943 4.2368245 4.3806486 4.5467415
1369860_a_at 4.9744053 4.7630496 4.856038 4.6112356 4.829878 5.1848946 4.766613 4.7412014 5.042775 4.8912907 4.8259153
1369861_at 5.148949 5.169374 4.827402 5.105691 5.2131343 5.4674387 5.462452 5.3692503 5.1024756 5.061442 5.153693
1369862_at 4.399975 4.1184435 4.3520355 4.3345566 4.40162 4.2110686 4.26614 4.4011197 4.399968 4.294551 4.3405886
1369863_at 7.906127 8.596617 8.750851 8.750066 8.361591 8.161764 8.896862 8.396095 8.753397 9.191295 8.476543
1369864_a_at 10.948717 10.47713 11.18897 9.389678 10.353454 11.3983965 9.963451 9.9747095 10.609169 10.1009655 10.594952
1369865_at 4.501977 4.413829 4.2215757 4.4727287 4.3217125 4.5578003 4.3272357 4.428925 4.345957 4.284359 4.405184
1369866_at 4.542875 4.77482 4.682797 4.593507 4.515108 4.5457134 4.6403894 4.5402746 4.5016103 4.4495907 4.488652
1369867_at 5.8604326 6.115737 5.9461164 5.41331 5.8711047 5.9015503 5.6025715 5.603056 5.761426 5.483719 6.6906
1369868_at 9.872193 9.668469 9.891894 9.870447 9.660176 9.653139 9.867731 9.864814 9.660062 9.478873 9.498619
1369869_at 4.0277476 4.0988426 4.23118 4.076034 4.271225 4.3132725 4.187969 4.195727 4.3730345 4.412508 4.4309072
1369870_at 7.238546 7.27821 7.4259424 7.3763213 7.3766603 7.210602 7.3885164 7.323424 7.36286 7.4735465 7.471711
1369871_at 3.6385722 3.6378472 3.6277044 3.7345207 3.724509 3.7944944 3.724741 3.7573211 3.8054094 3.6165447 3.8559644
1369872_a_at 4.3004503 4.2873445 4.293853 4.429656 4.13765 4.2647853 4.3634872 4.1240287 4.1728654 4.1688504 4.3369913
1369873_at 4.734665 4.62654 4.684385 4.6299715 4.674306 4.762984 4.59066 4.856326 4.835511 4.6435885 4.604845
1369874_at 6.111334 5.8105087 5.661806 5.771151 5.82368 5.777644 5.744318 5.8780203 5.78024 5.8266296 5.764743
1369875_at 5.337864 5.3158216 5.1683445 5.3964596 4.9877577 5.0845213 4.9917364 4.924653 5.18093 5.1806355 4.9377937
1369876_at 3.8345313 3.8521976 3.8621018 3.878939 3.6825774 3.76248 3.7206545 3.840058 3.9247773 3.8365574 3.6077518
1369877_at 4.852855 4.9062715 4.70657 4.9008746 4.5515156 4.8178596 5.0730796 4.761178 4.926771 4.630577 4.632829
1369878_at 4.434035 4.2908344 4.273146 4.1092653 4.187556 4.2201767 4.3550863 4.1650605 4.115852 4.2267637 4.4348702
1369879_a_at 12.274051 12.372014 12.479541 12.431126 12.365304 12.402029 12.258038 12.294731 12.434914 12.288641 12.255989
1369880_at 4.1046095 4.1467996 4.4680157 4.019804 4.0319686 4.1077967 4.249892 4.145791 4.192302 4.3223724 4.0559483
1369881_at 4.5123158 4.658716 4.5906982 4.6918755 4.5178423 4.7027044 4.6613913 4.6069646 4.8206444 4.5802145 4.5949636
1369882_at 4.6511555 4.6615825 4.800775 4.614522 4.7953653 4.5801306 4.5165524 4.5720797 4.862914 4.628297 4.7745223
1369883_at 3.909759 3.80844 3.7919762 3.8607697 3.8447957 4.078581 4.1144543 3.9535034 3.8961318 4.1719065 4.003801
1369884_at 5.142581 5.3903236 4.96896 5.393731 5.447697 5.190619 5.287736 5.383511 5.36779 5.4138546 5.4430065
1369885_at 5.8040047 5.6118155 5.3908186 5.2757525 5.437508 6.0635076 5.7084193 5.5236297 5.5670705 5.910536 5.7596254
1369886_a_at 5.597895 5.714014 5.5699663 5.7046537 5.508517 5.6145754 5.615426 5.7442994 5.4813514 5.7834163 5.586609
1369887_at 4.3479147 4.3291903 4.299101 4.3343883 4.3169827 4.346239 4.338872 4.417306 4.3595705 4.3983564 4.4163146
1369888_at 4.2097044 4.1658387 4.0539584 4.3325872 4.1073766 4.062699 4.2822814 4.178763 4.299628 4.083108 4.0708876
1369889_at 4.2967076 4.3635674 4.223817 4.3265 4.3164177 4.1384735 4.208359 4.198816 4.383724 4.206456 4.1318455
1369890_at 3.2950642 3.2714915 3.1261017 3.16612 3.0872111 3.2782524 3.101963 3.1018922 3.3895175 3.1923265 3.3385623
1369891_at 4.92919 4.9925914 4.8529577 5.259207 5.0384593 4.9661307 5.1124887 5.0205884 4.923177 4.991966 4.9254932
1369892_at 3.3617625 3.3699553 3.4038432 3.356939 3.5231876 3.3707557 3.4309382 3.4678142 3.4067948 3.3715847 3.3735237
1369893_at 4.708811 4.8271995 4.5414014 4.6478343 4.7061243 4.594858 4.6824555 4.7300096 4.7435803 4.9111495 4.783619
1369894_at 3.1265583 3.0606575 3.0475886 3.1793964 3.08979 3.2228372 3.1109254 3.193081 3.110886 3.090313 3.1719797
1369895_s_at 6.6309595 6.682531 6.5387483 7.0514483 6.2525587 6.102327 6.4361014 6.447702 6.5019064 7.043733 6.1938057
1369896_s_at 6.7040915 6.899821 6.987763 7.0402207 6.759031 6.9131384 6.869918 6.8882685 7.030222 6.8026357 6.8278527
1369897_s_at 12.081014 12.095911 12.282719 12.2467 12.212496 12.253255 12.253612 12.097928 12.224128 11.882754 11.882781
1369898_a_at 4.751259 4.5930443 4.635573 4.728275 4.641979 4.786854 4.547791 4.850502 4.713322 4.6168737 4.7538652
1369899_s_at 5.823625 5.786071 5.336203 5.6077633 5.6478167 6.2040334 5.445229 5.7029667 5.589377 5.829365 5.864766
1369900_at 4.10569 4.0840216 4.0006557 3.9413269 4.183946 3.7621164 4.0259085 3.898646 3.96859 3.985079 3.9084437
1369901_at 4.512113 4.50146 4.500897 4.596634 4.440604 4.5809574 4.6130004 4.4526587 4.6716847 4.6044035 4.6421413
1369902_at 7.005732 6.8312707 7.0364275 6.940033 6.901642 6.8092 6.846723 7.10653 7.170644 5.7668386 6.1886854
1369903_at 4.8017654 4.7477026 4.572261 4.6109686 4.4316053 4.5363007 4.456785 4.314725 4.6570625 4.5670543 4.5822296
1369904_at 5.239868 5.3642673 5.4418197 5.4954343 5.4329624 5.3773737 5.3002634 5.3745327 5.3962326 5.181301 5.473016
1369905_at 3.66156 3.9118545 3.8284469 4.061223 3.7342315 3.7370336 3.7135367 3.7533274 3.8843424 3.899753 3.7803075
1369906_s_at 11.743668 11.846663 11.934009 11.780311 11.921975 11.774325 11.780214 11.720853 11.81294 11.917936 11.825713
1369907_at 5.4481144 5.684088 5.5967145 5.6523423 5.697779 5.3962197 5.5109606 5.6589146 5.7063346 5.659735 5.688612
1369908_at 3.8833642 3.8551974 3.7332177 3.6930888 3.6366134 3.5391612 3.9632568 3.9381602 3.9507575 3.8609664 3.907802
1369909_s_at 11.170389 11.203496 11.167227 11.32358 11.359147 11.131004 11.209928 11.044307 11.096139 11.371243 11.018774
1369910_at 3.9121757 4.1382055 4.086527 4.0065036 3.9559703 4.0929976 3.8378115 4.0855246 3.9779522 3.927585 4.160765
1369911_at 5.1736803 4.9476085 5.0687056 4.949463 5.0474033 4.7413435 5.1760087 5.009915 5.1994267 5.0304317 4.9251204
1369912_at 5.4493413 5.425768 5.5893793 5.4497514 5.456429 5.582274 5.4095387 5.56381 5.5784326 5.5992327 5.528505
1369913_at 5.115638 4.992142 4.760314 4.8457522 5.037655 4.803939 4.979212 5.1253514 5.0596914 5.0152664 4.8322186
1369914_at 4.0865207 3.931622 4.041725 3.958535 4.0975018 4.0550566 3.99947 3.8210092 4.0679197 3.965126 3.9488251
1369915_at 7.1615996 7.188368 7.021817 7.000813 6.9721837 6.988622 6.9282656 6.7950797 6.923561 7.07294 6.9044785
1369916_at 4.9749403 4.9658465 5.0170693 5.0270295 5.201286 5.051548 5.1059465 4.987147 5.206252 5.030646 5.1361504
1369917_at 5.1916075 5.2822323 5.297017 5.310147 5.0622473 5.0648165 5.12856 5.310342 5.082542 5.205718 5.3181353
1369918_at 3.9948492 4.063234 3.9419477 3.9877074 4.2478704 4.035017 4.215481 4.165351 3.8954194 4.044304 4.156211
1369919_at 4.816143 4.8155937 4.9926 4.88842 4.9373155 4.8215733 4.8146954 4.9055867 5.070195 5.103811 5.1084113
1369920_at 4.8855906 5.2370934 4.9722276 5.052393 5.188367 5.1060543 5.1599483 5.0909457 5.2353063 5.1541 4.959594
1369921_at 6.6669283 6.7227826 6.542262 6.3334146 6.549107 7.236577 6.501732 6.13664 6.5390663 6.5601764 6.8625474
1369922_at 7.9523234 8.279993 8.465295 8.512771 8.208292 8.184299 8.363123 8.234367 8.340901 8.043579 8.14142
1369923_at 5.7375574 5.5441995 5.628702 5.5986333 5.6159062 5.3756013 5.5374603 5.5692606 5.6539993 5.3746214 5.48537
1369924_at 6.123343 5.649403 5.7611375 5.9744096 5.6658936 5.67287 5.73322 5.7354565 5.760541 5.4880424 5.70035
1369925_at 4.1122103 3.8553622 3.977098 3.907573 3.7799034 3.7525647 3.9186838 3.866674 3.9074996 3.8283741 3.8632152
1369926_at 7.7630773 7.8609533 7.859957 8.158179 8.008284 8.059075 8.006216 8.02127 8.0318165 8.103338 7.6495442
1369927_at 10.932697 11.048762 11.211583 11.200997 11.398887 11.116304 11.12655 10.830587 11.051284 10.917701 10.896779
1369928_at 3.4945238 3.6654978 3.7283998 3.6704595 3.7060883 3.7469316 3.5322134 3.6979356 3.6428838 3.6742587 3.770258
1369929_at 10.841022 10.960225 11.085847 11.136766 10.889781 10.811756 11.049929 10.915037 11.124457 10.866549 11.016807
1369930_at 10.811974 11.134606 11.081735 11.101108 11.0247345 11.021728 11.146549 11.002414 11.034071 11.123694 11.293866
1369931_at 6.8494663 6.737584 6.964874 7.07953 6.865643 6.7427626 6.9855494 7.1329823 6.9914823 6.791815 7.0446744
1369932_a_at 9.251189 9.271481 9.486431 9.404677 9.280041 9.203818 9.245905 9.246229 9.45117 9.3169985 9.118988
1369933_at 10.780493 10.931256 11.089314 11.044684 10.838573 10.909354 10.978936 11.062869 10.883761 10.981526 10.931015
1369934_at 11.382648 11.352541 11.572777 11.470644 11.560757 11.463535 11.585731 11.449841 11.445656 11.435954 11.317079
1369935_at 7.836792 7.9307666 7.9781113 7.894575 7.749907 7.7900076 8.016645 7.9365554 7.9245815 8.212693 7.926153
1369936_at 10.342898 10.261162 10.490254 10.554284 10.517915 10.365179 10.432661 10.51114 10.42637 10.506058 10.2972975
1369937_at 10.408853 10.4592495 10.678878 10.6577635 10.560393 10.537774 10.589057 10.549 10.477008 10.524316 10.4196825
1369938_at 6.040412 6.528825 6.7198973 6.623122 6.1714754 6.4438705 6.750843 6.5086613 6.4993663 6.8435082 6.822998
1369939_at 11.615078 11.653682 11.646484 11.557742 11.630484 11.615706 11.49699 11.484121 11.640374 11.5260935 11.462942
1369940_at 9.960723 9.994213 10.137907 10.1405115 9.953134 9.962124 9.957735 9.831144 9.97849 9.883177 9.826098
1369941_at 10.519071 10.976607 10.85523 11.130082 10.675259 10.6709585 11.064807 10.8014965 10.948953 11.176235 11.06687
1369942_at 8.926585 9.075929 9.224332 9.177758 9.111082 9.010115 9.010743 8.944372 8.831509 8.88057 8.844156
1369943_at 9.57331 9.798673 9.812932 9.865579 9.868297 9.734409 9.951571 9.883621 9.768515 9.605076 9.752443
1369944_at 8.751531 8.723842 8.896496 8.600988 8.731295 8.5393715 8.867155 8.666862 8.68688 8.618403 8.4899645
1369945_at 4.5338154 4.5312834 4.491653 4.371327 4.6176844 4.66597 4.427576 4.531518 4.474216 4.5091853 4.1827755
1369946_at 5.855449 5.987284 6.389075 6.1614537 6.1450934 5.875553 6.0597105 6.167317 6.0979295 5.8646116 5.939259
1369947_at 5.9477105 6.099674 5.7762775 5.9135294 5.6635594 5.8835583 5.9510746 5.9135065 5.739986 5.894058 6.2000394
1369948_at 7.9448247 7.7120547 7.8796144 7.846141 7.8529296 7.5596476 7.935508 7.77099 7.9621763 8.05951 7.7129803
1369949_at 6.9757743 7.07912 7.1383586 7.1054177 7.2451487 6.918439 7.3255734 7.111141 7.0708385 7.008295 6.8243637
1369950_at 9.113301 9.253056 9.467543 9.311838 9.24677 9.127505 9.357594 9.27635 9.253076 9.39139 9.245039
1369951_at 3.9994035 3.8997247 3.9597826 3.875193 3.9222584 3.877464 3.9119346 3.9061418 3.8476849 4.033549 3.9138322
1369952_at 11.462966 11.658626 11.681864 11.7983465 11.37876 11.587316 11.748088 11.749651 11.576826 11.825689 11.763198
1369953_a_at 4.325083 4.5852375 4.446398 4.202079 4.2662115 4.265951 4.1694403 4.238879 4.3565702 4.6058426 4.165409
1369954_at 12.315274 12.540218 12.733568 12.614642 12.380909 12.533951 12.46314 12.450069 12.426083 12.491135 12.400778
1369955_at 6.2148905 5.9040494 6.3547897 6.147528 6.051557 6.2078767 5.943994 6.297854 6.294409 6.298325 6.1438127
1369956_at 8.687337 8.678658 9.04009 8.925879 8.7498255 8.567927 8.849567 8.593784 8.674962 8.718168 8.796364
1369957_at 5.3333015 5.6749344 5.3161554 5.4979777 5.7011733 5.388136 5.7472577 5.7981224 5.828373 6.051194 5.9943547
1369958_at 7.7026763 7.8742323 8.089115 7.842592 8.025099 7.7980623 7.905596 7.794458 8.168619 7.4696255 7.882019
1369959_at 11.445358 11.683135 11.295578 11.761877 10.87987 11.433727 11.592757 11.255723 11.327579 11.345509 11.707408
1369960_at 9.923538 9.9437 9.7512 10.015952 10.198508 9.812455 9.871507 10.0179 9.923236 10.013278 9.947845
1369961_at 8.252044 8.426351 8.505152 8.548155 8.450323 8.374275 8.482259 8.352795 8.545394 8.543001 8.421836
1369962_at 7.879124 8.178205 8.241937 8.024163 7.8606567 8.140371 8.29321 8.083966 7.905166 8.318281 8.297163
1369963_at 4.5194902 4.588951 4.9397764 4.868636 4.8015747 4.8533163 4.761984 4.7719584 4.674179 4.8060827 4.901268
1369964_at 6.0912857 6.247182 6.47756 6.7312565 6.092181 6.284264 6.7999973 6.571573 6.3421855 5.9200816 6.126307
1369965_at 7.5642023 7.735761 7.786811 8.043726 8.242189 8.11318 7.8099027 7.622373 8.185768 8.045771 7.950081
1369966_a_at 11.466205 11.806709 11.814371 11.878671 11.727362 11.55839 11.79455 11.669408 11.578594 11.601783 11.706009
1369967_at 8.09943 8.231628 8.318219 8.228855 8.286034 8.078369 8.2385235 8.151966 8.11915 7.856981 7.943052
1369968_at 5.8798647 5.8991055 5.748651 5.682021 5.822594 5.475635 5.9411573 5.829234 5.6752224 5.881852 5.7448516
1369969_at 8.897543 8.817825 8.830708 8.685925 8.773083 8.830677 8.8659 8.966409 8.976718 8.822406 8.922092
1369970_at 10.099429 10.051811 10.19023 10.128141 10.116762 9.930597 10.053944 9.99167 10.172652 10.157017 10.195015
1369971_a_at 7.8385587 7.7364836 7.7459087 8.009403 7.8962517 7.485936 7.9631505 8.088435 7.9574585 7.7416615 7.791866
1369972_at 6.204451 6.288051 6.5402713 6.4019876 6.659527 6.535172 6.2148976 6.4251466 6.046367 7.026799 6.517866
1369973_at 10.355602 10.470571 10.346795 10.456383 10.214959 10.286987 10.464001 10.346372 10.402987 10.590477 10.632928
1369974_at 7.091384 7.305534 7.503861 7.237055 7.3638306 7.164495 6.9198184 7.2569475 7.181478 7.417849 7.1653104
1369975_at 7.7800775 7.928903 8.102542 7.8191032 7.832667 7.97686 7.8309445 7.8233256 7.853855 7.7801127 7.6765575
1369976_at 9.555946 9.45242 9.671434 9.587147 9.354811 9.451574 9.743936 9.523602 9.513134 9.623011 9.3033
1369977_at 4.0303836 4.064477 4.1270237 4.131858 4.0324144 4.4771876 4.1651406 3.971582 4.1191673 3.9750977 4.0381594
1369978_at 7.473576 7.316933 7.5526257 7.5276656 7.472508 7.507144 7.2462363 7.536339 7.466504 7.270686 7.331519
1369979_at 8.610706 8.578957 8.834894 8.875343 8.643915 8.735411 8.612547 8.692205 8.665262 8.594906 8.517782
1369980_s_at 8.575151 8.909998 8.8589525 8.827249 8.826363 8.630466 8.802643 8.86394 8.731031 8.776274 8.77784
1369981_at 8.0317955 7.9802647 8.350814 8.186992 8.246925 8.074614 8.291949 7.8595347 8.072105 8.159457 7.8455195
1369982_at 8.384717 8.82431 8.465538 8.619926 8.46461 8.64851 8.417351 8.723073 9.028219 8.932915 8.823687
1369983_at 7.5174217 8.229056 8.110524 8.417648 7.613425 7.942768 8.457367 8.260723 8.197292 7.150795 7.7706885
1369984_at 8.648685 8.806452 8.790026 8.902155 8.746161 8.76611 8.735752 8.785818 8.67795 9.022435 8.995422
1369985_at 5.7860985 5.6967893 5.849692 5.8465075 5.423547 5.5940123 5.588689 5.7760234 5.598453 5.62309 5.4334216
1369986_at 11.510919 11.4761915 11.611858 11.568928 11.567564 11.537945 11.428138 11.360222 11.443695 11.622627 11.472659
1369987_at 5.259185 5.2510653 5.413163 5.113372 5.4103985 5.391713 5.0142965 5.2917576 5.4037895 5.2223735 5.4086294
1369988_at 5.916667 5.88658 5.8159056 5.975272 5.8637857 5.8944197 5.8818736 6.0777965 5.879304 5.7735906 6.112255
1369989_at 8.852162 9.070345 9.018187 9.068077 8.887192 8.721266 9.091315 8.762795 8.942726 9.2060175 9.106168
1369990_at 9.685005 9.90394 9.984064 10.072988 9.962456 9.746416 9.8339205 9.860142 9.840277 9.98804 9.957337
1369991_at 9.479817 9.610178 9.8436365 9.703799 9.735451 9.611473 9.730423 9.652593 9.575108 9.568943 9.506373
1369992_at 8.437313 8.437357 8.574106 8.471601 8.388998 8.461339 8.429107 8.40648 8.290363 8.283851 8.4143915
1369993_at 6.535315 6.5562806 6.53395 6.55596 6.292869 6.2965956 6.7733927 6.4835567 6.391537 6.155078 6.281661
1369994_at 7.1841044 7.305689 7.5326858 7.557986 7.2097816 7.31989 7.2090483 7.352606 7.224948 7.155757 7.1249886
1369995_at 7.7846336 8.029565 8.032022 7.846888 7.8684335 8.0269165 7.813023 8.043243 7.922482 7.7690444 8.111311
1369996_at 7.8852544 7.8830194 8.19191 8.057285 8.065786 7.8401585 7.9504204 8.068356 7.9584894 8.278769 8.1200485
1369997_at 8.270133 8.602322 8.669401 8.593363 8.600968 8.464364 8.59239 8.554781 8.582009 8.6183195 8.524623
1369998_at 8.536931 8.7451 8.548038 8.693566 8.461233 8.7416935 8.605615 8.545179 8.5342865 8.630044 8.7588825
1369999_a_at 4.391761 4.540708 4.311929 4.4576187 4.3099647 4.4846497 4.490233 4.545685 4.6563854 4.702234 4.7618117
1370000_at 8.977288 9.147206 9.107718 9.359497 9.401252 8.948462 9.343084 9.259521 9.106664 9.051649 9.285723
1370001_at 9.212371 9.35946 9.40607 9.3512745 9.342768 9.26294 9.462007 9.236198 9.224791 9.360303 9.398285
1370002_at 7.917446 8.0096245 7.808569 7.897891 7.68489 7.797834 7.929801 7.840893 7.8349457 7.8899784 7.8489804
1370003_at 11.634842 11.839896 11.945881 11.947898 11.856763 11.705252 11.8657255 11.823272 11.701025 11.929249 11.821944
1370004_at 8.59004 8.758644 8.8966465 8.8420315 8.827384 8.791068 8.671306 8.685017 8.781128 8.558391 8.7596445
1370005_at 9.394946 9.557346 9.653211 9.574612 9.2341175 9.519881 9.404786 9.236707 9.573808 9.985554 9.354847
1370006_at 10.836984 10.894442 10.913503 10.971427 10.909081 10.903494 10.859131 10.73792 11.004352 10.905597 10.953768
1370007_at 11.024031 10.857496 10.904869 10.909089 10.801058 10.944202 10.806694 10.871912 10.582255 10.488914 10.614151
1370008_at 6.028279 5.7213497 5.617709 5.786202 5.775366 5.7980967 5.67318 6.0329475 5.815809 5.7411995 5.751773
1370009_at 14.0733385 14.086883 14.142212 14.078911 14.093561 14.121825 14.081748 14.051547 14.108128 14.042587 14.062236
1370010_at 11.824879 12.021203 12.18278 12.150646 11.963532 11.925908 12.016114 11.941496 11.946882 11.843093 12.080471
1370011_at 6.0159874 6.1921873 5.856029 5.9206233 5.8736053 5.938841 5.7888746 5.871 6.1163654 5.8496184 6.1337743
1370012_at 6.5914326 6.5368233 6.7443414 6.091695 6.198177 6.0969567 6.8256645 6.2480726 6.0944357 6.559 6.1706357
1370013_at 3.6065595 3.7440746 3.4282007 3.625005 3.5949957 3.8261871 3.6598783 3.7789757 3.5969656 3.8017845 3.5448782
1370014_at 7.954259 8.187932 8.289627 8.259914 8.390046 8.027292 7.953756 7.9360332 7.908736 8.206457 8.061643
1370015_at 8.001204 8.137781 8.110114 8.238104 8.060424 8.204855 8.312918 7.908688 8.122206 7.908002 8.293115
1370016_at 3.9631507 3.7411294 3.669395 3.922948 4.048879 3.8408413 4.0518045 3.846145 4.1471267 3.9235861 3.9539645
1370017_at 7.7790146 7.973608 7.977083 8.105277 8.0842085 8.018805 8.198351 7.998342 8.015709 8.2278595 8.165615
1370018_at 4.560994 4.6246314 4.6893487 4.6311126 4.529442 4.659444 4.7804317 4.5924306 4.4811163 4.4736404 4.660722
1370019_at 13.032735 13.028914 12.905788 13.0014105 13.07242 12.821465 12.948712 12.8815155 12.860091 13.202957 13.176711
1370020_at 9.498316 9.760285 9.719283 9.768139 9.559467 9.553719 9.384199 9.6391735 9.603367 9.902302 9.723074
1370021_at 3.6951752 3.7452257 3.7439244 3.6865466 3.5019796 3.549126 3.641565 3.6519349 3.6818714 3.7819095 3.6786823
1370022_at 4.103062 4.269033 4.254943 4.243164 3.9492164 3.9580107 4.306563 4.0346107 4.1120567 4.0732784 4.0366235
1370023_at 6.685722 6.6490927 6.8268666 6.4844613 6.6784525 6.316867 6.3044243 6.5160613 6.5068803 6.569323 6.4587126
1370024_at 9.929835 9.576665 9.524077 9.80834 9.751884 9.272522 9.985495 9.832538 10.051095 9.854888 8.879596
1370025_at 7.110103 7.2244635 7.380428 7.247608 7.16708 7.1969814 7.169744 7.0535326 7.04471 7.164826 7.138067
1370026_at 6.3685875 6.8788 6.855096 6.9158797 6.6849785 6.3675556 6.9021072 6.4817157 6.542951 6.6154766 6.537891
1370027_a_at 14.0448 14.1987915 14.245225 14.175645 14.105351 14.089856 14.114192 14.134191 14.074406 13.989985 14.149995
1370028_at 4.5003395 4.2891846 4.255002 4.3988113 4.4912167 4.387149 4.571335 4.579473 4.506459 4.545328 4.5088444
1370029_at 8.74018 8.683681 8.678136 8.806935 8.62299 8.611578 8.65386 8.691817 8.829779 8.611888 8.6836405
1370030_at 9.445554 10.021828 9.572641 9.710207 9.569909 9.719147 9.885896 9.784512 10.1673155 9.889168 9.715611
1370031_at 7.2156296 7.2334394 7.5470815 7.525086 7.3382025 7.335576 7.4704447 7.435132 7.432966 7.485425 7.389266
1370032_at 7.129141 7.191981 6.810717 6.7693787 6.728825 6.7740307 7.0685797 7.042746 7.322922 7.508139 7.0889735
1370033_at 4.058196 4.1024294 4.046813 3.962826 4.2591944 4.1788573 4.0774517 4.1652956 4.0801406 4.1378202 4.23669
1370034_at 5.1265187 5.3184695 5.103959 5.279981 4.927925 5.5437016 4.845545 5.127412 4.883453 4.5855656 4.811445
1370035_at 8.392168 8.375587 8.307919 8.284583 8.1586895 8.733397 8.300432 8.128843 8.003983 8.3337345 7.9980373
1370036_at 9.656614 9.675448 9.916077 9.823081 9.86469 9.493926 9.755058 9.886272 9.660374 9.894703 9.580299
1370037_at 4.0921025 4.166936 4.0383515 4.200754 4.0587735 4.038238 3.9328458 4.086952 4.150947 3.9705098 4.0892506
1370038_at 6.795499 6.6400003 6.8148656 6.857087 6.848966 6.9169993 6.6157136 6.8243113 6.718928 6.7532206 6.6967754
1370039_at 6.562225 6.571553 6.5891857 6.593949 6.5742035 6.501488 6.4507475 6.633849 6.560251 6.455628 6.4735804
1370040_at 7.101391 7.2973366 7.3151727 7.3589463 7.31155 7.10315 7.2105575 7.1498 7.200432 7.152411 7.108853
1370041_at 3.7067864 3.6428308 3.690636 3.864454 3.6845067 3.7753737 3.7243507 3.8162713 3.8481593 3.6249359 3.7687137
1370042_at 3.8408778 3.8050206 3.729463 3.8742082 3.8183763 3.95194 3.8601406 3.7437038 3.9246266 3.8452365 3.882476
1370043_at 9.207804 9.402663 9.751944 9.496736 9.130433 9.187476 9.51575 9.441524 9.2322 9.333407 9.3012085
1370044_at 6.2880774 6.5150476 6.6920247 6.9551635 6.646423 6.509562 6.5706015 6.715646 6.5975595 6.737968 6.760889
1370045_at 8.002943 8.452462 8.390339 8.451756 8.232108 8.180128 8.319607 8.40969 8.414272 7.9559727 8.42055
1370046_at 5.577407 5.3029838 5.7463284 5.441919 5.252493 5.150545 5.319278 5.295082 5.3345613 5.464636 5.3841314
1370047_at 8.792972 8.879148 9.069842 9.097222 8.7374735 8.772479 8.767672 8.858725 8.946179 8.722472 8.822821
1370048_at 4.665106 4.493676 4.3875904 4.657563 4.411731 4.2596436 4.332631 4.54243 4.5808992 4.4152365 4.694968
1370049_at 5.610197 5.7466884 5.621364 5.5583763 5.920037 5.9254875 5.6709285 5.5092025 5.7407055 5.6060987 5.4078794
1370050_at 7.835998 7.954616 8.149093 7.9571247 7.766563 7.697494 7.9925203 8.01747 7.910125 7.964954 7.9938946
1370051_at 4.703452 5.2179947 4.7621922 5.152171 4.7477255 4.927452 4.8977227 4.731924 4.863001 4.827251 4.9318304
1370052_at 4.80653 4.8142858 4.8662415 4.786473 4.67389 5.019145 4.876956 4.7967396 4.536466 4.5228243 4.4833155
1370053_at 3.4820206 3.5650985 3.5934293 3.6070998 3.6253276 3.4401462 3.5061333 3.6375844 3.6482985 3.4948967 3.616328
1370054_at 8.152882 8.166048 8.098658 7.961525 8.487753 8.230736 8.070568 7.9434495 8.239665 8.066574 7.9165907
1370055_at 6.8118377 6.112019 6.2758408 6.3986597 6.7980027 6.6814556 6.632131 6.4344954 6.545142 6.5309296 6.45806
1370056_at 6.941546 7.05256 6.218612 7.461543 6.0455866 6.8186064 7.9404106 6.445657 7.390298 5.8311234 6.293696
1370057_at 10.74036 9.858534 10.329043 9.97196 10.370978 9.351493 10.056105 9.909738 10.143645 9.202905 9.513657
1370058_at 3.8906207 3.7581472 3.95323 3.835417 4.102351 3.867036 3.8870118 3.8844345 3.7330956 3.8736298 3.8631854
1370059_at 3.9639218 3.9058998 4.0210886 4.078459 3.817998 4.158169 4.0467453 3.86718 3.8105342 4.0529175 3.817798
1370060_at 9.773728 9.814578 9.860725 10.028015 9.966348 9.856409 10.054109 9.971832 9.951534 9.740423 9.713062
1370061_at 5.5854616 5.587104 5.580097 5.696193 5.517003 5.5072412 5.827716 5.5964856 5.4683704 5.451541 5.4272237
1370062_at 10.208908 10.206727 10.368686 10.255633 10.27948 10.331033 10.109571 10.034255 10.273681 10.417043 10.182967
1370063_at 7.3703465 7.3722186 7.4242735 7.6247764 7.569983 7.1734567 7.7236776 7.5649652 7.255639 7.5543027 7.1426177
1370064_at 7.622649 7.8899 8.068294 8.00765 7.9125714 7.7398424 8.171065 7.8273134 7.812944 8.020989 7.9041424
1370065_at 13.715741 13.72539 13.795098 13.803739 13.669049 13.7294 13.761466 13.737817 13.718109 13.733768 13.710977
1370066_at 7.920058 8.219204 8.094531 8.09728 8.092588 7.9613805 8.152761 8.098621 8.14146 8.008874 8.230553
1370067_at 9.7773285 9.295484 9.024214 8.499701 9.4583 9.582059 8.430794 8.226133 8.705115 8.255689 7.815385
1370068_at 5.333165 4.8051844 4.7429886 5.080306 5.157355 5.080693 5.1603155 5.233417 4.9215603 5.1369753 5.364955
1370069_at 6.0770707 5.5893126 5.6221037 5.7595873 5.6775875 5.786251 5.7311296 6.052866 5.6260824 5.4405622 5.6980286
1370070_at 7.2867503 6.931961 7.241716 7.1716633 7.0474377 6.9147887 7.0011683 7.2223034 7.10401 7.241807 7.0006804
1370071_at 5.9694605 6.295879 6.220524 6.3119764 6.438531 6.402572 6.2357306 6.1383195 6.277927 6.146663 6.291417
1370072_at 4.410448 4.72088 4.5869646 4.3554654 4.6683803 5.120835 4.7336364 4.5061955 4.432592 4.729475 4.482483
1370073_at 10.287697 10.422813 10.831316 10.659125 10.452028 10.505362 10.420029 10.448172 10.488194 10.340857 10.365893
1370074_at 5.6563773 5.5711513 5.8086324 5.9991217 5.967695 5.7908115 5.9687247 5.7208147 5.927241 5.7049837 5.688248
1370075_at 9.164988 9.059521 9.670233 9.227779 9.416261 9.141432 9.337382 8.920713 9.124432 8.681134 9.060625
1370076_at 3.7522123 3.5275292 3.6786613 3.655569 3.6576767 3.7469316 3.6719 3.803526 3.5345094 3.6959088 3.546479
1370077_at 5.992339 6.154537 5.972877 6.062665 6.082013 6.0354815 5.9796786 5.9765644 6.1868043 6.049833 5.8715243
1370078_at 6.247045 6.041332 5.9586697 6.334335 6.0489683 6.00527 6.157851 6.008538 6.178906 6.0312786 6.0310326
1370079_at 4.9687176 4.961419 4.897184 4.954485 5.326129 5.0008106 5.026643 5.2564125 4.9919257 4.8147535 5.1624737
1370080_at 8.278861 8.131581 8.479682 8.69022 7.7913837 7.664568 8.226395 7.9041367 7.883683 8.291969 7.99117
1370081_a_at 7.0400968 7.165584 7.195392 7.017976 6.956734 6.922366 7.1203113 6.9007363 7.027163 7.1059923 6.9497094
1370082_at 5.788898 6.0761437 6.2843113 6.5906196 6.197658 6.107966 6.383189 6.259726 6.4536057 6.2764 6.2699976
1370083_at 4.2400923 4.162486 4.196669 4.2917695 4.2588477 4.129421 4.409982 4.3158283 4.472831 4.672503 4.273715
1370084_at 5.8236284 6.1132917 5.7492976 5.799853 5.949239 5.5072627 6.139707 6.1401997 6.271346 5.8584175 6.0946894
1370085_at 6.446607 6.268456 6.417235 6.4403167 6.1951756 6.3075037 6.1472893 6.4009213 6.374828 6.4469256 6.1728053
1370086_at 13.80875 13.8397 13.951553 13.90542 13.83583 13.850571 13.913936 13.891179 13.848836 13.900121 13.759808
1370087_at 9.657075 9.715216 9.868235 9.810703 9.693448 9.758457 9.732803 9.764647 9.783277 9.650049 9.696565
1370088_at 6.985704 6.7597857 6.925979 7.0791903 7.177142 6.7200403 7.0956807 6.8743777 6.740271 6.3068547 6.4930263
1370089_at 3.7917473 3.9843798 3.741727 3.7904975 3.7500768 3.8665974 3.802129 3.8718042 3.8893037 3.7624676 3.8750753
1370090_at 4.7971945 4.988546 5.1110587 5.5804067 4.892432 4.6596823 5.4028563 4.9208784 5.024037 5.1532116 4.912922
1370091_at 5.2269983 5.3911853 5.129963 5.399273 5.3041234 5.1079574 5.0787377 5.3112507 5.110391 5.2143207 5.369419
1370092_at 4.2639627 4.673712 4.7350626 4.767497 4.433952 4.632104 4.68661 4.5613728 4.807311 4.4027114 4.6903276
1370093_at 4.342685 4.495122 4.43519 4.133937 4.1794744 4.1562634 4.1605535 4.3292227 4.156455 4.3029876 4.180148
1370094_at 4.263191 4.2510996 4.357437 4.1750655 4.30964 4.4191017 4.5179434 4.43445 4.4837523 4.5136175 4.6063266
1370095_at 5.360915 5.4621797 5.445239 5.6382585 5.515228 5.44692 5.866373 5.5848265 5.7018785 5.631619 5.6670647
1370096_at 5.0699654 5.0974216 5.0769606 5.1364255 4.9823666 5.3175244 5.386734 5.054985 5.202627 4.938409 4.934695
1370097_a_at 4.0566287 4.249281 4.081964 4.2954307 4.2640104 4.211634 4.143736 4.2597303 4.0371003 4.3268576 4.153397
1370098_at 9.983285 9.911909 10.254685 10.059303 9.98958 10.18212 9.858572 9.62716 9.6009445 9.662035 9.729635
1370099_at 6.8258767 6.805788 6.7136188 7.014408 6.928723 6.6533165 6.9208503 7.001998 7.088862 6.8472147 6.7802696
1370100_at 6.3446074 6.39213 6.4387465 6.552152 6.369549 6.223888 6.5446496 6.3609257 6.375873 6.186309 6.216255
1370101_at 3.4814699 3.4644766 3.378423 3.5240943 3.4864712 3.7067087 3.4408634 3.6211662 3.5808132 3.4482274 3.61261
1370102_at 6.4851665 6.7331634 6.843026 6.6524897 6.581295 6.7152114 6.548567 6.563889 6.5905094 6.509144 6.4535513
1370103_at 4.5256567 4.787296 4.800223 4.66302 4.888989 4.958907 4.879132 4.8357973 4.6601787 4.810907 4.754776
1370104_at 5.0029526 4.9821377 4.835004 4.9574194 4.9792824 4.922224 4.961187 5.022881 5.0464263 4.8667765 5.10909
1370105_at 4.950328 4.9419556 4.930685 5.1749773 5.027479 5.0728965 5.094661 4.972932 5.0800986 5.142075 5.109102
1370106_at 3.6328807 3.8916483 3.7218354 3.8232694 3.7453072 3.7596922 3.9030879 3.7007322 3.825572 3.7223299 3.738258
1370107_at 6.3244905 6.2273045 5.3843307 5.6857824 6.208354 6.116235 6.0807233 6.0349145 6.1396704 5.992971 5.9970055
1370108_a_at 7.0714636 6.8285184 7.081163 6.8849 7.0065007 6.770159 7.3409977 7.120435 7.1399856 7.2284007 6.9532213
1370109_s_at 12.680653 12.918065 12.9968605 12.936482 12.900969 12.883011 12.970998 12.766341 12.868525 12.951979 12.84176
1370110_at 4.4587984 4.5981727 4.578096 4.6646132 4.742838 4.5763907 4.672304 4.710907 4.3976545 4.381342 4.507452
1370111_at 6.769983 7.295601 7.474292 6.800857 6.193978 6.46471 6.948702 6.9074636 6.552376 7.5286903 7.6586885
1370112_at 8.271692 8.180029 8.438552 8.311986 8.038479 7.9228663 8.030491 8.153228 8.277166 8.391648 8.2172
1370113_at 5.759149 5.8083286 6.0397234 6.0600452 5.5020223 5.8292823 6.016677 5.7270155 6.006014 6.0111165 5.3425207
1370114_a_at 5.5896125 7.373678 5.6673927 5.460923 7.253661 7.606003 5.565394 5.4871674 7.265415 7.5111656 6.8702183
1370115_at 5.5559425 5.0304117 4.9909883 5.0487013 5.0103345 5.031453 5.162398 5.1657653 5.2872057 4.8533316 4.9429693
1370116_at 4.4236183 4.3893967 4.3374205 4.1041107 4.5167294 4.4799347 4.3682127 4.7473125 4.188035 4.3898525 4.4832087
1370117_at 3.6862156 3.6795385 3.5954692 3.8224552 3.6616507 3.6553893 3.7095594 3.5416985 3.7467365 3.6035404 3.6431222
1370118_at 6.472264 6.2602134 6.278891 6.4252915 6.4374027 6.4596868 6.6670294 5.9790444 6.214688 6.423443 6.438097
1370119_at 7.4390664 7.388353 7.600795 7.8585773 7.375047 7.4527636 7.809 7.3164563 7.538772 7.485184 7.510231
1370120_at 3.6867638 3.8562942 3.9273841 4.152088 3.8649218 3.7944944 3.892358 3.8354743 3.794687 3.8182063 3.697653
1370121_at 7.1882963 7.2851954 7.489759 7.2375975 6.942269 6.923176 7.193802 7.3405476 7.303011 6.830597 7.003499
1370122_at 4.067325 4.120803 4.1237025 4.116479 4.1140246 3.977688 4.0932345 4.0987816 4.2128325 4.017545 4.192068
1370123_a_at 5.5292063 5.686758 6.0357614 5.9365444 5.8007684 5.951734 5.952508 5.708253 5.935245 5.646542 6.0816727
1370124_at 6.6095533 6.885961 6.8566256 6.7557 6.638526 6.734206 6.76529 6.6843133 6.824372 6.85879 6.91853
1370125_at 4.5485644 4.4773397 4.777759 4.5955415 4.7206707 4.73736 4.667534 4.3757706 4.6692877 4.528738 4.6566606
1370126_at 3.8000822 3.7438135 3.8710687 3.735999 3.6915774 3.5229778 3.6671815 3.7595263 3.763802 3.8946705 3.6842818
1370127_at 5.680112 5.623818 5.648969 5.8736305 5.9294577 5.9032598 5.5846744 5.6014233 5.7978606 5.848552 5.6428585
1370128_at 6.07675 6.1376696 6.307822 6.311606 6.015462 6.097401 5.9919376 6.1626325 6.2338605 6.223327 6.2029815
1370129_at 6.739172 6.87551 6.5686736 6.669693 6.8491073 6.827906 6.757241 6.9076266 6.986582 6.906329 6.8815527
1370130_at 9.25554 9.450589 9.497732 9.460076 9.324955 9.346206 9.603675 9.379393 9.533968 9.415982 9.371027
1370131_at 4.9947467 4.7316694 4.9007416 4.865323 4.645857 4.712393 4.8927794 4.7240586 4.813407 4.7002735 4.630843
1370132_at 3.7562428 3.7875247 3.8753242 3.8630688 3.8367012 3.8258445 3.8025842 3.7408617 3.7794113 3.9146774 3.7753356
1370133_at 5.9422483 6.0693364 6.2578874 6.303169 6.4722934 6.143202 6.14195 6.0368977 6.3343863 6.2755203 6.0033703
1370134_at 9.105303 9.246324 9.380521 9.151126 9.339095 9.088897 9.129831 9.273756 9.236143 8.8684635 9.031765
1370135_at 5.3550973 5.37001 5.6638184 5.634544 5.2088284 5.726844 5.89345 5.3050475 5.366674 5.5198846 5.153369
1370136_at 7.03483 6.9940076 7.0887017 7.2350307 7.25099 6.693921 7.098367 6.9196854 6.8973327 7.219828 6.740338
1370137_at 5.0834775 5.089806 5.11921 4.785943 5.0889807 4.988814 5.006766 5.066246 4.80901 5.225508 5.012197
1370138_at 4.6765804 4.9199224 4.7130957 4.8253727 4.529229 4.757846 4.4147024 4.7876387 4.901703 4.6054335 4.531165
1370139_a_at 3.926438 3.8492544 3.7867703 3.7230961 4.031985 3.8974066 3.8706105 3.7646914 3.8338444 3.8834074 3.7278254
1370140_a_at 4.5287447 4.6653438 4.637453 4.6741047 4.575958 4.474588 4.755387 4.643214 4.429693 4.705762 4.4264536
1370141_at 8.296251 8.223421 8.225802 8.119732 8.098252 8.087013 8.159664 8.018207 8.351719 8.130129 8.124853
1370142_at 5.4145865 5.4901104 5.368124 5.6124563 5.6033945 5.5668006 5.651623 5.4128957 5.5579863 5.4321785 5.6343403
1370143_at 5.2340302 5.2318573 5.39138 5.33404 5.3621135 5.563306 5.3783236 5.4489346 5.4328017 5.2570047 5.362404
1370144_at 6.9123874 7.2705836 7.1637053 6.984762 6.7151337 7.2850447 7.1233125 7.22253 6.9886923 7.531173 7.40384
1370145_at 4.1177397 4.4129553 4.5521126 4.318452 4.248831 4.043457 4.3729916 4.5718746 4.4416227 4.677989 4.36154
1370146_at 3.7730834 3.6992953 3.576281 3.6267052 3.6665137 3.6510303 3.5045218 3.6608465 3.6307054 3.7612567 3.7962677
1370147_at 7.6100183 8.1599455 7.1110682 7.053029 7.112776 6.6779933 7.536021 8.107141 7.418105 8.718762 9.024251
1370148_at 14.247227 14.230919 14.225567 14.275667 14.229113 14.208473 14.271732 14.136779 14.197765 14.277591 14.242588
1370149_at 10.747108 10.724749 10.962058 10.943162 10.906092 10.753179 10.775271 10.740884 10.800207 10.574714 10.591754
1370150_a_at 12.984375 12.776488 12.744096 12.217358 12.90231 13.033924 11.695044 12.514253 12.422628 12.3370905 11.806879
1370151_at 12.782984 13.02898 13.172524 12.884682 12.931581 12.860334 12.922971 12.977397 12.982355 12.9639225 13.053317
1370152_at 5.034416 4.806467 4.868167 4.7642555 4.7762346 4.9052715 4.7519026 4.710185 4.868478 4.9381847 5.034174
1370153_at 5.6845255 6.1158166 5.8394604 5.9197197 5.465461 5.814093 5.98642 5.653265 5.7763495 5.888375 6.2627006
1370154_at 10.554743 10.464471 9.991985 10.32022 10.45149 10.559445 10.340246 10.575274 10.308558 10.22998 10.276362
1370155_at 6.895061 6.6032066 7.4643526 6.902209 6.886211 6.925041 7.0927896 7.1175556 6.8041487 6.3564906 6.393526
1370156_at 6.237224 6.0693364 7.0832467 6.626398 6.7265863 7.1542807 7.155634 6.083322 6.402269 6.0630727 6.077095
1370157_at 3.6137912 3.9058998 3.9932902 3.8530505 3.641479 3.9189577 3.696981 3.7883613 3.8286061 3.7328005 3.7868843
1370158_at 6.6943216 6.489775 6.586743 6.3209257 6.371177 6.497891 6.651875 6.6225357 6.510319 6.781252 6.5321875
1370159_at 7.0888705 7.4509816 7.6773 7.147321 7.4816923 7.242938 7.67541 7.0516205 7.446586 7.715378 7.491307
1370160_at 7.9666147 8.138051 8.2763405 8.23286 8.0880165 8.230751 8.118037 8.018705 8.430205 8.002419 8.146378
1370161_at 8.481623 8.531736 8.624401 8.543863 8.252478 8.229816 8.479654 8.564762 8.31839 8.226892 8.23613
1370162_at 6.989412 6.8192716 7.0953465 6.71746 6.755096 6.977522 7.0232315 6.7095785 6.5869794 6.984979 7.052487
1370163_at 8.823489 9.221113 9.216748 8.795289 9.041282 8.990099 9.050857 8.93998 8.90487 9.050481 9.164297
1370164_at 10.3110075 10.458113 10.500304 10.650683 10.42349 10.33309 10.581866 10.412761 10.458395 10.362115 10.44223
1370165_at 3.906 4.0891485 3.7253811 3.9928865 3.9835794 3.9480283 3.862341 3.9733155 3.858286 3.7145395 3.9428346
1370166_at 11.590131 11.502961 11.6377 11.623199 11.477002 11.460295 11.523497 11.493547 11.633884 11.646055 11.457586
1370167_at 11.977627 12.061308 12.151266 12.213215 11.932868 12.044661 11.996249 12.068021 12.111401 12.009234 11.892061
1370168_at 8.699154 9.221376 9.495143 9.407515 9.260823 9.172748 9.203508 9.232388 9.193009 9.34734 8.974649
1370169_at 8.361477 8.59929 8.457338 8.535721 8.548222 8.342899 8.521328 8.410564 8.399231 8.502193 8.450147
1370170_at 9.582808 9.755054 9.761091 9.8226385 9.501791 9.695009 9.68327 9.713866 9.7185755 9.904025 9.749413
1370171_at 8.192397 8.469622 8.419605 7.978321 8.340022 8.300298 8.286938 8.069836 8.234914 8.488077 8.229149
1370172_at 10.283159 10.61125 10.565102 10.622824 10.492633 10.4426775 10.37328 10.3452635 10.553029 10.468629 10.434829
1370173_at 7.4498763 7.8134093 7.6939383 7.9894285 7.597005 7.2398067 7.538182 7.611308 7.6365695 8.096734 7.9682536
1370174_at 5.9853597 5.905949 5.597907 5.5678782 5.8751893 5.7569513 6.0156884 5.6981816 5.7564516 5.72099 5.771488
1370175_a_at 7.652934 7.6949596 7.7092433 7.7837715 7.6913457 7.622557 7.7518344 7.835986 7.7893977 7.628872 7.6994085
1370176_at 7.1635094 6.5205064 6.1550293 6.8272862 6.7828445 6.1933503 6.2109876 6.840074 6.8128366 6.7834167 6.797312
1370177_at 5.3838043 5.4074264 5.657832 5.2945194 5.5248566 5.2667785 5.6094275 5.430706 5.365717 5.7083063 5.444019
1370178_at 4.5836897 4.7518826 4.6243424 4.755905 4.8097234 4.399063 4.621732 4.716734 4.623827 4.430126 4.5769434
1370179_at 9.692574 9.751699 9.783442 9.775957 9.902414 9.748032 9.737556 9.685951 9.819556 9.8215475 9.74575
1370180_at 10.55188 11.000007 11.021767 10.845194 10.779988 10.954833 11.166595 10.8801 10.88498 11.080163 10.990742
1370181_at 6.8366985 7.096688 7.3811255 7.0711594 7.154705 6.929912 6.852422 6.8383307 6.663796 6.7497516 6.6325803
1370182_at 5.6008544 5.3038607 5.705283 5.325986 5.4249716 5.2024336 5.5107555 5.747569 5.7501364 6.5292063 5.318429
1370183_at 6.3921585 6.701147 6.445118 6.724669 6.267376 6.4191437 6.195675 6.386939 6.5244355 6.6764183 6.680483
1370184_at 9.89828 9.836542 10.006738 10.0034 9.8923645 9.824099 9.960462 9.918267 9.970815 9.802419 9.914943
1370185_at 5.2894993 5.2075114 5.2923045 5.2689986 5.1914377 5.2746873 5.2489624 5.1078887 5.1973615 5.0596323 5.0791006
1370186_at 9.671816 9.477645 10.043649 9.831133 9.652359 9.289246 10.250664 9.510939 9.945439 9.064877 9.649716
1370187_at 9.890474 10.190037 10.32056 10.354907 10.238883 10.074985 10.35423 10.175935 10.418799 10.210062 10.393165
1370188_at 9.514624 9.663072 9.774225 9.696267 9.659408 9.8804035 9.785619 9.495357 9.643765 9.362466 9.647694
1370189_at 9.361636 9.496795 9.677223 9.490412 9.479153 9.504973 9.384583 9.361936 9.707566 9.2515545 9.419292
1370190_at 11.305284 11.291207 11.286663 11.247404 11.206111 11.143017 11.426009 11.082859 11.273032 11.310036 11.236258
1370191_at 7.4336777 7.5663133 7.5686226 7.1273723 7.409722 7.4148006 7.418947 7.230592 7.4395847 7.5250974 7.384236
1370192_at 7.477815 7.5432796 7.6354904 7.5416408 7.536377 7.507977 7.5641146 7.615396 7.4924607 7.7160234 7.5831094
1370193_at 9.40527 10.33601 10.479568 10.041258 10.073813 10.3017645 10.213998 10.138781 9.955297 10.151742 10.327876
1370194_at 6.984245 7.3141794 7.4617863 7.219517 6.9358582 7.138102 7.045325 6.924356 7.1480284 7.2783775 7.369072
1370195_at 7.2193737 7.180166 7.288109 6.9831486 7.0703473 7.2989187 7.103225 7.3546047 7.2242055 7.2695084 7.1234813
1370196_at 6.3959694 6.3204126 6.7172604 6.4965825 6.5556927 6.4028 6.3608136 6.5628476 6.172006 6.5867524 6.7760773
1370197_a_at 5.7695127 5.7418585 5.838348 5.8663964 5.6978188 5.713639 6.012036 5.7865477 5.905038 6.3585806 5.9334006
1370198_at 3.4175267 3.580007 3.3284786 3.3209589 3.5999937 3.3687189 3.340071 3.2694826 3.2661917 3.4431539 3.3485663
1370199_at 10.094504 10.086852 10.432341 10.282229 10.229585 9.985455 10.439345 10.15658 10.217171 10.112588 9.910843
1370200_at 11.298045 11.384924 11.45041 11.521608 11.348652 11.345621 11.331245 11.417804 11.404932 11.335152 11.551601
1370201_at 4.8949795 4.1384106 4.309005 4.4529896 4.445697 4.3686886 4.449197 4.6982727 4.091923 4.4623923 4.5765114
1370202_at 8.987132 9.228047 9.939019 9.6899 8.896874 8.314832 9.850608 9.272616 9.101035 9.887489 9.499729
1370203_at 7.9542913 7.903996 8.090071 8.084376 7.835217 7.933836 8.02321 7.701212 8.049896 7.7866044 7.7605815
1370204_at 8.563553 8.485495 8.792692 8.81674 8.6127825 8.516613 8.575896 8.4316635 8.677767 8.648198 8.537554
1370205_at 4.356034 4.3083234 4.2027407 4.2479095 4.1867495 4.233941 4.3033 4.5541883 4.0260115 4.0311847 4.139377
1370206_at 4.4679217 4.632572 4.591812 4.7419944 4.4982157 4.393056 4.5186586 4.8199263 4.6322203 4.555379 4.593755
1370207_at 11.060975 11.146592 11.262324 11.207019 11.107409 11.011431 11.152577 10.999647 11.108087 11.1743765 11.101521
1370208_at 7.4685717 7.5112424 7.8616276 7.7919106 7.2993016 7.599523 7.702661 7.643961 7.644033 7.7567596 7.649145
1370209_at 9.47637 9.900363 10.026562 9.523544 9.556018 10.144645 9.607282 8.976747 9.871634 9.310136 9.353547
1370210_at 5.680817 5.7306314 5.7002797 5.7967916 5.725723 5.7478337 5.6720104 6.0075536 5.920511 5.666471 5.792637
1370211_at 6.666386 6.624158 6.711554 6.6932855 6.6613708 6.8223104 6.66145 6.8800387 6.7749853 6.7477274 6.792041
1370212_at 4.952585 5.2281966 5.069503 5.369584 4.835867 5.163711 5.0710983 4.926635 4.942239 5.180677 4.914115
1370213_at 11.490807 11.574697 11.674463 11.793789 11.476557 11.429899 11.442335 11.467377 11.576426 11.684864 11.537097
1370214_at 5.0523386 4.9290786 4.8449287 4.7629123 4.888298 4.9492 4.845697 4.796673 4.900639 5.0386543 4.825212
1370215_at 9.300134 9.505194 9.499016 9.950231 9.272 9.179581 9.940863 9.233726 9.420365 9.463608 9.526313
1370216_at 4.209482 4.439328 4.337059 4.2135577 4.3976693 4.2931867 4.369117 4.837191 4.287319 4.687079 4.254346
1370217_at 5.400191 5.437112 5.5070033 5.4386215 5.5926933 5.5940824 5.448055 6.452378 5.639404 5.995106 5.566151
1370218_at 6.32227 6.5836563 6.6483865 6.713907 6.468156 6.507649 6.3560653 6.480069 6.564795 6.127358 6.4698286
1370219_at 7.277278 7.726985 7.705613 7.990745 7.5822453 7.553193 8.051673 7.753028 7.742489 7.7030663 7.681533
1370220_at 9.873397 9.626044 9.559716 10.345974 10.055676 9.9616585 9.538158 9.987644 10.080235 9.703744 10.010621
1370221_at 5.6538873 5.1541176 5.2225456 5.4387097 5.969985 5.4579735 5.1358256 5.4912343 5.5070853 5.326688 5.6103177
1370222_at 4.934233 4.979777 4.9910026 5.159663 4.9645033 5.0401063 4.971306 4.9478087 4.9254055 4.8709717 4.8441224
1370223_at 7.289458 7.49916 7.2874775 7.516567 7.5906057 7.216069 7.489805 7.400397 7.4826555 7.4290257 7.53836
1370224_at 9.789124 9.3884115 9.848573 9.523727 9.403798 9.071911 9.527298 9.423851 8.737845 9.963873 9.682286
1370225_at 4.795796 4.928042 5.258968 4.869722 5.118405 4.8124456 4.8528037 4.778866 4.8015676 4.7383804 4.632118
1370226_at 9.626957 9.637835 9.598005 9.919878 9.744978 9.697163 9.55888 9.560322 9.669437 9.889703 9.647976
1370227_at 3.4194822 3.4102697 3.3363173 3.3646238 3.5949957 3.4101894 3.4930587 3.470477 3.3396046 3.3292274 3.3985887
1370228_at 14.272093 14.353006 14.351065 14.335762 14.314667 14.288569 14.293988 14.282224 14.345952 14.289473 14.297948
1370229_at 5.5650883 5.4549828 5.373233 5.6197968 5.5408583 5.5298643 5.6558466 5.5578227 5.509213 5.4660172 5.46554
1370230_at 10.852932 10.969611 11.106298 11.0243635 11.005324 10.929895 10.90551 10.790244 10.779455 10.831203 10.895701
1370231_at 7.0105295 6.910163 7.0614266 7.013253 6.910731 7.143138 6.893546 7.080084 6.816173 6.9478216 6.636465
1370232_at 10.129546 10.1667385 10.394865 10.396332 10.1764145 10.204284 10.196834 10.303158 10.069847 10.140556 9.864371
1370233_at 4.704013 4.862813 4.7564015 4.860022 4.787114 4.9388 4.726009 4.746258 4.9040675 4.7205076 4.9644995
1370234_at 12.572517 12.494117 12.721424 12.573698 12.54378 12.56048 12.585301 12.5615835 12.43082 12.343863 12.318593
1370235_at 12.730872 12.703043 12.875362 12.772452 12.759263 12.787975 12.4924755 12.479301 12.41004 12.402592 12.036483
1370236_at 8.1518545 8.1117735 8.306887 8.128 8.111496 8.175997 8.38398 8.194185 8.296044 7.7906704 8.0336275
1370237_at 11.91382 11.874472 12.043408 11.893068 12.093869 11.903694 11.933851 12.08158 12.010446 11.8569975 11.781581
1370238_at 11.076507 11.053804 11.243013 11.15647 11.293209 11.160962 11.048194 11.00965 10.951529 11.130809 11.129049
1370239_at 13.0037775 13.056546 12.955324 12.878138 12.804034 13.269278 12.301643 12.929799 12.5856 11.526828 12.188088
1370240_x_at 12.968926 13.097702 12.967878 12.929661 12.761518 13.265015 12.412252 12.96131 12.589579 11.523111 12.160789
1370241_at 13.666995 13.806185 13.8892565 13.879748 13.753578 13.666934 13.960923 13.716154 13.724041 13.763326 13.655962
1370242_at 12.258788 12.380477 12.421927 12.53308 12.47986 12.311433 12.45579 12.380618 12.434572 12.349412 12.326603
1370243_a_at 9.795852 9.763972 9.860557 9.950868 9.504843 9.903498 10.050314 9.598243 9.840642 9.243804 9.489112
1370244_at 11.758585 12.035327 12.166458 12.107768 11.869905 11.720014 12.238356 12.012811 11.923508 12.103233 12.227953
1370245_at 9.56479 9.77266 9.949397 9.784528 9.523566 9.385509 10.004414 9.67908 9.810685 9.593101 9.909401
1370246_at 11.433377 11.397549 11.711694 11.413936 11.511419 11.557504 11.4492235 11.28647 11.318142 11.1454735 11.077208
1370247_a_at 6.7355456 6.5343733 6.641812 6.5164695 6.503573 6.507344 6.604073 6.678872 6.657558 6.559529 6.7232976
1370248_at 6.2124763 6.0554543 6.1761293 6.15419 6.3980517 6.189924 6.408971 6.708241 6.3281317 6.502874 6.408149
1370249_at 6.8996325 6.989849 7.0431533 7.057807 6.9248753 6.99164 7.296751 7.041147 7.293284 6.668972 7.0649366
1370250_at 8.495735 8.419796 8.278193 8.581343 8.506964 8.431397 8.183808 8.182901 8.354555 8.004389 8.195262
1370251_at 6.0516596 6.014568 6.3330164 6.287341 6.0059724 5.9901624 6.051772 5.98475 6.11775 6.062477 6.1291513
1370252_at 7.94802 7.7904334 7.6225166 7.5767665 7.409607 7.8705773 7.4259906 7.38964 7.3925447 7.5158515 7.651026
1370253_at 11.083925 11.289029 11.456454 11.52033 11.34352 11.165436 11.432514 11.184009 11.247939 11.322726 11.318424
1370254_at 3.564857 3.571121 3.6181924 3.566613 3.6845067 3.6288154 3.7737846 3.705308 3.7129524 3.6078777 3.5526607
1370255_at 4.634407 4.8690157 4.780904 4.8232327 4.7571983 4.73755 4.8841476 5.0112953 4.485767 4.855097 4.6663647
1370256_at 8.756645 8.132656 7.8390822 8.647821 8.3313265 7.1224523 8.356012 7.169405 8.597431 7.9421005 7.487535
1370257_at 4.2967205 4.428454 4.717515 4.3595366 4.3397903 4.2273817 4.21198 4.1739388 4.5326834 4.511981 4.4779673
1370258_at 5.1706195 5.213174 5.2457123 5.2565603 5.0455146 5.2410088 5.4438963 5.173961 5.2266474 5.049693 5.077415
1370259_a_at 6.9425735 7.2080784 7.202352 7.317132 7.015043 6.72757 7.337886 7.3355813 7.0987415 7.2994094 7.1333246
1370260_at 6.277446 6.650432 6.3959565 6.4974527 6.1283746 6.5804358 6.2934666 6.7354307 6.500434 6.484938 6.5269074
1370261_at 7.41543 7.407119 7.5427337 7.4181914 7.539827 7.4511447 7.399133 7.3534975 7.2272663 7.390193 7.1077123
1370262_at 8.976473 9.216415 9.280415 9.365034 9.050283 9.083618 9.162136 9.18294 9.135178 8.882328 8.946814
1370263_at 5.9233327 5.8439097 5.7250443 5.806714 5.6898613 5.6776934 5.569887 5.872612 5.814529 5.742843 5.7422185
1370264_at 7.004388 7.011236 7.1337 7.188783 7.309201 7.120277 7.0804343 7.1099563 7.099965 7.2376747 7.1354365
1370265_at 5.8046956 5.9837737 6.2068434 6.2445064 5.7498775 5.514693 6.109285 5.897909 5.7083883 5.872319 5.775111
1370266_at 6.014845 6.0248246 6.2885146 6.0906777 5.957973 5.907895 5.8879986 6.1078925 6.1876254 6.2493443 6.130174
1370267_at 6.0158176 6.0926747 6.3687963 6.255928 6.1578245 5.9790506 5.878411 6.376984 5.9593153 6.013246 5.933186
1370268_at 4.565222 4.6141834 4.7658167 4.722723 4.6780705 4.775234 4.514962 4.7594414 4.787383 4.657501 4.9137716
1370269_at 6.616869 6.469263 6.0511117 6.075667 6.523784 5.896602 6.132484 6.2477717 5.969176 6.138463 6.106428
1370270_at 4.1625166 3.9628077 4.128077 4.243046 4.433797 4.6478004 4.0139236 4.5214224 4.2004533 4.421331 3.933279
1370271_a_at 7.3624954 7.443504 7.92879 7.817395 7.39269 7.135498 7.5997033 7.543675 7.492907 7.2839665 7.4315085
1370272_x_at 6.19668 6.216736 6.8513594 6.2214766 6.0502105 6.122473 6.3265643 6.4636455 6.0107565 6.0668907 6.048623
1370273_at 3.6200092 3.6451905 3.5613031 3.7384496 3.6083646 3.7313573 3.7111795 3.7073102 3.7628305 3.8517163 3.7085114
1370274_at 12.958403 12.815075 12.8253975 12.850991 12.692646 12.841368 12.94233 12.820228 12.806166 12.826377 12.8094425
1370275_at 12.780434 12.823752 12.940631 12.943047 12.886025 12.923342 12.883788 12.776335 12.805914 12.763379 12.782045
1370276_at 11.116367 11.111844 11.055876 11.191203 11.161064 11.118116 11.047512 10.970109 11.044134 11.147065 11.139041
1370277_at 11.678525 11.698978 11.803914 11.785551 11.719432 11.701959 11.637492 11.552612 11.604079 11.6139555 11.654711
1370278_at 10.817558 10.9943905 11.021124 11.043151 11.04523 11.011401 10.885787 10.797224 10.90821 10.830984 10.856917
1370279_at 5.769938 5.546411 5.6009383 5.6886787 5.7708635 5.5922594 5.586898 5.804832 5.7607126 5.6417375 5.690805
1370280_at 9.742579 10.263249 9.916623 10.029752 9.917782 9.956995 9.902544 9.928637 10.085362 10.341373 10.418875
1370281_at 11.150524 9.993908 10.476442 9.680849 10.440297 10.425497 9.187611 9.9741 9.393986 9.40919 8.242207
1370282_at 6.3318167 6.159239 6.6728125 6.399393 6.423003 6.4505115 6.293311 5.9844975 6.2598257 6.6831975 6.0206256
1370283_at 11.793422 11.734872 11.997607 11.704108 11.75886 11.780685 11.930504 11.644091 11.624617 11.825662 11.791089
1370284_at 11.680853 11.652782 11.748551 11.793893 11.635753 11.675327 11.6229105 11.61074 11.646748 11.715011 11.660264
1370285_at 6.7085714 6.6136913 6.850284 6.981611 6.7404113 6.6829376 6.82838 6.6836505 7.04977 6.4263115 6.669413
1370286_at 8.561813 8.2624035 8.561129 8.161948 8.37816 8.083921 8.081488 8.110928 8.094411 8.622085 7.748274
1370287_a_at 8.791481 9.180015 9.01603 9.03974 9.10545 9.014214 9.374704 8.978155 9.085674 9.408556 9.129009
1370288_a_at 7.3485703 7.9485526 7.8563757 7.8425903 7.740584 7.8305783 8.125267 7.790312 7.6667733 8.003811 7.5052643
1370289_x_at 3.6717904 3.7381828 3.6781359 3.595406 3.7451103 3.6754127 3.6615644 3.6538613 3.6634278 3.614679 3.7155454
1370290_at 7.846566 8.061684 8.521542 8.489799 8.110777 8.187183 8.287453 8.062678 8.5262985 8.097833 7.9222713
1370291_at 5.6553135 5.441982 5.939956 5.6124563 5.6334133 5.334134 5.451238 5.716923 5.4975476 5.4924555 5.5609846
1370292_a_at 3.9733844 3.624815 3.6560106 3.8836644 3.9084866 3.795363 3.7422159 3.8609462 3.946612 3.7747614 3.993217
1370293_at 5.378473 5.3888574 5.5723042 5.2091966 5.558402 5.0769453 5.3493295 5.5067077 5.33107 5.384679 5.45399
1370294_a_at 5.707366 5.907415 6.840007 6.3489895 6.2407346 6.5640273 6.139063 5.9919705 6.616178 5.887611 5.6811333
1370295_at 8.128764 8.137287 8.1937685 8.285858 8.433039 8.087899 8.220149 8.177788 8.169702 8.195645 8.150354
1370296_at 13.404945 13.377813 13.586899 13.467953 13.418495 13.437277 13.3791685 13.332289 13.404781 13.367295 13.438222
1370297_at 6.4530606 6.567123 6.867303 6.6880674 6.571383 6.5193496 6.5947337 6.3235817 7.058084 6.3116503 6.253244
1370298_at 9.219847 9.028218 9.006877 9.024108 9.060217 8.98677 9.032767 9.226409 8.987869 9.039443 9.062931
1370299_at 13.571275 13.740463 13.7778635 13.665094 13.735319 13.679209 13.586101 13.604172 13.631695 13.666069 13.654106
1370300_at 7.4048967 7.5644145 7.7368884 7.545902 7.604495 7.8180313 7.782236 7.4381466 7.817132 7.6837645 7.7726436
1370301_at 7.032054 6.860605 7.0238094 7.16155 6.9414682 6.926532 7.056118 6.997055 7.1633134 6.484087 7.031935
1370302_at 8.2698965 8.167858 8.064146 8.041218 8.140121 8.052263 8.06894 8.161363 8.100755 8.045104 8.106038
1370303_at 6.140369 6.58294 6.217871 6.143123 6.471148 6.5105276 6.1725187 5.936179 6.431612 6.6460757 6.685602
1370304_at 8.368289 8.398398 8.513783 8.348325 8.396969 8.486557 8.407211 8.208527 8.351502 8.428199 8.441657
1370305_at 8.90019 8.980852 9.183439 9.206833 9.119127 9.067995 9.040413 9.071766 9.132771 9.205966 8.946573
1370306_at 9.242441 9.297022 9.324894 9.2784195 9.38363 9.169739 9.1442585 9.123006 9.314242 9.273058 9.288069
1370307_at 6.767218 6.8777328 6.8937263 6.761295 6.5487256 6.6890974 6.837443 6.7843227 6.7935424 6.878468 6.82154
1370308_at 6.6898456 6.8694544 7.407977 7.078489 7.063285 7.092046 6.7243667 6.7968974 7.3008084 6.877439 6.838082
1370309_a_at 10.136749 10.392364 10.458914 10.214962 10.0935755 10.314699 10.362078 10.245434 10.299438 10.321813 10.530156
1370310_at 12.261506 12.446161 12.562339 12.728956 12.614367 12.5620775 12.500548 12.516087 12.557068 12.263023 12.392779
1370311_at 7.3843207 7.69311 7.461043 7.73849 7.505396 7.8447084 7.6786475 7.5769954 7.5395713 7.836586 7.735144
1370312_at 4.549252 4.61171 4.434449 4.6766715 4.624847 4.568791 4.537815 4.5460057 4.626542 4.7182307 4.6555753
1370313_at 8.485857 8.736649 8.719751 8.690219 8.565115 8.514395 8.397842 8.643978 8.817349 9.027368 8.936377
1370314_at 7.421226 7.4694576 7.389607 7.3661566 7.3376884 7.3477545 7.4502215 7.398636 7.325368 7.25636 7.295434
1370315_a_at 6.0827503 6.038101 6.0642734 6.0012994 6.2170496 5.993867 5.992038 6.162084 6.089928 6.0990343 6.089817
1370316_at 7.0982714 7.3249435 7.3792367 7.5519414 7.2163143 7.1895285 7.3062387 7.3013706 7.3593483 7.5592403 7.499687
1370317_at 6.2693143 6.5551586 6.265785 6.4785085 6.4946175 6.3870277 6.181721 6.502534 6.2883406 6.519758 6.482439
1370318_at 6.6444287 6.816921 6.975534 6.8077874 6.6993284 6.7985497 6.7178936 6.8166285 6.999597 6.795344 6.9334364
1370319_at 9.430824 9.478349 9.343256 9.270668 9.353764 9.334206 9.26198 9.319618 9.5687895 9.555406 9.688096
1370320_at 10.119154 10.549819 10.414834 10.834054 10.409773 10.225376 10.445477 10.24897 10.491136 10.651498 10.843108
1370321_at 9.734237 9.924764 10.05897 9.947013 9.880147 10.058008 9.852609 10.0190935 9.8872595 9.694156 9.681933
1370322_at 9.520927 9.496196 9.636645 9.596226 9.654513 9.499077 9.539448 9.438646 9.638123 9.373253 9.448454
1370323_at 5.416252 5.596629 5.717467 5.777052 5.512817 5.620745 5.6046515 5.6025896 5.855451 5.7577777 5.8021965
1370324_at 7.4124355 7.5093126 7.728333 7.505327 7.633335 7.557207 7.7246056 7.380856 7.552764 7.2688136 7.379159
1370325_at 9.19744 9.378247 9.516566 9.476559 9.155145 9.344819 9.336327 9.2999935 9.307915 9.244021 9.448574
1370326_at 6.8292513 6.9497447 7.0414157 7.040919 6.931885 6.9019017 6.8116384 6.953198 6.886017 6.7843385 6.850837
1370327_at 7.269729 7.4343905 7.600711 7.5015793 7.537049 7.482313 7.5393457 7.4803677 7.37234 7.4680104 7.5004406
1370328_at 6.242506 6.072611 6.06416 5.9628882 6.2964444 5.9298463 6.3127427 6.2526145 6.236193 6.3894954 6.2981663
1370329_at 9.269827 9.093218 9.154692 9.0619545 9.383019 9.022392 8.862278 8.822776 9.152935 9.220883 9.355636
1370330_at 6.6652493 6.8542986 6.7228885 6.9451113 6.7748384 6.787554 6.833437 6.7880244 6.872856 6.950399 6.9296317
1370331_at 7.6265836 7.766617 7.7800527 7.764701 7.9127145 7.698463 7.9836993 7.7607555 8.127345 7.788531 7.8930287
1370332_at 5.4272184 5.393316 5.41568 5.4117155 5.5139093 5.533592 5.578286 5.527689 5.4985228 5.505703 5.480844
1370333_a_at 12.95621 12.922971 13.214994 13.023407 13.000468 13.011104 12.939071 12.9814825 12.893792 12.470495 12.493549
1370334_at 8.144117 7.891144 8.1015625 8.280027 8.252617 8.323395 8.301712 7.8743267 7.7008 8.213476 7.6465116
1370335_at 7.933745 7.967152 8.090071 8.087282 8.145581 7.7485027 8.189638 8.031351 8.016794 7.985332 7.9173374
1370336_at 9.837009 10.181497 9.425867 10.565851 9.067223 9.9546995 10.298978 10.202621 10.393266 10.129261 10.41934
1370337_at 6.6297917 6.783926 6.9414153 6.9051185 6.9316487 6.8359656 7.0992002 7.0556173 7.128151 6.8838553 7.0003343
1370338_at 3.4024332 3.4573534 3.3364143 3.3415933 3.4245872 3.332947 3.2644997 3.2463644 3.222602 3.2678149 3.3995168
1370339_at 9.834053 10.012413 10.129078 10.119474 9.8182335 9.867977 10.115099 9.934891 9.99899 9.991382 10.056411
1370340_x_at 8.765455 8.935215 9.085972 9.002775 8.764076 8.856931 9.083692 8.8998375 8.982049 8.876372 8.896268
1370341_at 3.520975 3.5011148 3.4169803 3.5341163 3.432946 3.5549126 3.528653 3.562488 3.5263863 3.4684968 3.6030803
1370342_at 3.8565733 3.756342 3.9483836 4.031328 3.963666 3.9102952 3.71554 4.4003077 4.025279 3.5701737 3.7252645
1370343_at 5.8949447 6.192666 6.311027 6.1126575 6.0544777 6.299956 6.264162 6.0975933 6.265594 6.0016685 6.2410865
1370344_at 7.650869 7.5839067 7.910086 7.4862933 7.3852434 7.7028937 7.595509 7.407072 7.5101295 7.6263022 7.4901676
1370345_at 5.156501 4.8192806 6.0689726 5.5216494 5.268017 5.7319546 5.4574127 5.3562603 5.9573264 4.884133 4.947055
1370346_at 5.335128 5.1241946 5.8087754 5.905953 5.48281 5.830137 5.520304 5.119338 5.8346124 4.918687 5.4071493
1370347_at 5.278256 5.2981253 5.298806 5.4175773 5.2038803 5.4324884 5.50058 5.5755186 5.2431254 5.256107 5.350173
1370348_at 10.110547 10.15026 10.177909 10.277603 10.02951 10.107661 10.21579 10.174871 10.388144 10.234953 10.311574
1370349_a_at 13.984612 13.96527 13.996041 14.0025 13.940388 13.976103 13.95721 13.962329 13.991721 13.93539 13.968812
1370350_x_at 10.312827 10.217638 10.232276 9.577572 10.112209 9.954209 10.393571 10.298185 10.368411 10.316744 8.887858
1370351_at 7.7269106 7.822562 7.985651 7.9352064 7.7781935 7.7204266 7.871476 7.6936812 7.559419 7.7458434 7.549871
1370352_at 11.061152 10.659804 11.021315 10.964643 10.54591 10.784179 10.7324705 10.553466 11.243174 10.416386 10.667505
1370353_at 7.2654424 7.475335 7.6831255 7.357394 7.3731794 7.3260407 7.3569465 7.2371454 7.281901 7.3379045 7.499027
1370354_at 7.159418 7.3668113 7.5594006 7.3561773 7.2121463 7.330328 7.2682614 7.3362756 7.2537885 7.254338 7.344755
1370355_at 12.663492 11.520396 11.852166 10.47009 12.036514 12.468672 8.577172 11.809011 11.547045 9.539087 9.7587595
1370356_at 6.5245094 6.8670917 6.851611 6.5451236 6.6924887 6.665337 6.8763905 6.6916604 6.758567 6.838864 6.847973
1370357_at 7.831524 7.8844113 8.115822 7.7578545 7.6949844 7.8155885 7.7896943 7.7435713 7.807757 7.818299 7.8689923
1370358_at 8.3435955 8.141664 8.390148 8.286059 8.2202 8.017694 8.183369 8.12295 8.150027 8.119814 8.068424
1370359_at 12.334247 12.37595 12.557416 12.420856 12.4286175 12.332438 12.117825 12.331726 12.359943 12.345949 12.320555
1370360_at 8.092414 7.8677335 8.264904 8.23305 8.200467 8.055899 8.389177 8.078015 8.08312 8.161298 7.590458
1370361_at 4.73673 4.6238837 4.728532 4.5752006 4.809349 4.6966825 4.723755 4.589032 4.594994 4.5019183 4.5769434
1370362_at 7.585588 7.753778 7.642433 7.5526166 7.7888126 7.628206 7.694547 7.7755523 7.802906 7.5919566 7.535706
1370363_at 10.499124 11.717509 10.729535 11.391274 11.682603 11.326878 11.258337 11.623526 11.632032 11.497363 11.788407
1370364_at 7.429857 7.073686 7.1200376 7.621289 6.969462 7.329994 7.7532415 7.533234 7.679222 7.2664866 7.6094503
1370365_at 8.160676 8.344223 8.45195 8.527165 8.291325 8.337617 8.343838 8.246832 8.246859 8.153307 8.434791
1370366_at 9.607021 9.6539345 9.92111 9.675006 9.754594 9.59644 9.778657 9.631201 9.674873 9.606725 9.66573
1370367_at 5.460648 5.017124 4.9108143 5.0423203 5.267067 5.353605 5.155991 5.4953284 5.4101586 5.0877337 5.3923893
1370368_at 6.5989466 6.818284 6.7675776 6.9038863 6.728425 6.554378 6.6427627 7.0063105 6.5104804 6.6554003 6.5819488
1370369_at 5.9104385 6.323811 6.045068 6.456129 5.8518066 6.241165 6.325305 6.2783613 6.237838 5.9322023 6.1924243
1370370_at 7.578577 7.927737 8.028803 7.793638 7.83216 7.7957587 7.9068336 7.92999 7.921248 8.097688 7.995206
1370371_a_at 6.8548512 7.2518506 7.4050775 7.3079357 6.9972777 7.2879624 7.4369717 7.3105197 7.1452475 7.2519994 7.3143444
1370372_at 4.354492 4.551283 4.549564 4.049602 4.6674724 4.1568213 4.31486 4.5278025 4.654768 4.4595346 4.2168646
1370373_at 6.5428896 6.3598175 6.3492804 6.2147126 6.3701506 6.5659413 6.54301 6.229228 6.300766 6.328454 6.613984
1370374_at 7.682001 7.799461 8.1884365 8.153685 8.428761 7.6237955 8.333556 8.20166 7.846413 7.438148 7.599801
1370375_at 11.504466 11.422362 11.557638 11.256245 11.392566 11.370467 11.381002 11.412098 11.394736 11.565708 11.459129
1370376_a_at 7.7912755 8.193169 7.9702754 7.949981 7.818606 7.9856753 7.863188 8.036824 8.101307 7.921501 7.9294825
1370377_at 12.553096 12.678833 12.804689 12.705614 12.790331 12.815724 12.765226 12.7151785 12.693144 12.911603 12.6804085
1370378_at 11.855069 11.936265 12.10273 12.075954 12.082888 11.988978 11.887385 11.831927 11.9768095 11.752231 11.827007
1370379_at 6.456024 6.1942143 6.164229 6.506798 6.705591 6.3982105 6.3031387 6.397955 6.5822134 6.858446 6.178144
1370380_s_at 6.0234556 6.02864 6.369429 6.5347567 6.1709886 6.1885448 6.226375 6.3138695 6.4494267 6.1172094 6.3930645
1370381_at 10.367921 10.858471 10.622158 10.7446785 10.279574 10.366804 10.487005 10.546674 10.704429 10.211492 10.814475
1370382_at 3.2747743 3.2904656 3.3887777 3.568157 3.3831608 3.833936 3.4759502 3.498216 3.3399982 3.4308875 3.4246101
1370383_s_at 7.6150393 8.121947 8.57528 8.6362705 7.9633684 8.277993 8.533081 8.443456 8.268828 8.0511265 8.221187
1370384_a_at 5.59088 7.8943367 7.160466 7.294729 6.189282 5.8939023 8.492056 7.4059167 6.719089 7.951973 7.4267263
1370385_at 4.861766 4.998283 5.085188 5.207328 4.9682813 4.957109 5.134322 5.02069 5.2076817 4.940081 5.13848
1370386_at 6.622089 7.02149 7.1614456 6.938823 6.836295 6.822375 7.037696 6.815087 6.7760963 6.892952 6.9279766
1370387_at 10.696273 11.16067 10.139605 10.805519 10.549977 10.295184 10.51179 10.367282 10.923941 11.045498 11.754023
1370388_at 4.636592 4.707256 4.492738 4.464781 4.3823414 4.409 4.4129086 4.4675756 4.535836 4.5673227 4.625205
1370389_at 3.7713065 3.779348 3.8137102 3.8969126 3.9905393 3.8844917 3.713598 3.7592466 3.7779136 3.9258583 3.8431392
1370390_at 5.129568 5.176641 5.15551 5.041133 5.0883293 5.262877 5.140083 5.1720247 5.072357 5.1350126 5.2062216
1370391_at 5.0089874 5.3697777 5.1447544 5.103939 5.2222652 4.9449973 5.044826 5.2611947 5.0017123 5.353608 5.220921
1370392_at 5.214307 5.025988 4.830908 5.1030917 5.094206 4.863586 5.0702066 5.0208416 5.0781183 5.2005987 5.357842
1370393_at 4.7881804 4.6875596 4.9739213 4.9550333 4.741392 4.7613277 4.8952684 4.9860773 4.6153793 4.917006 4.8530707
1370394_at 6.6357346 6.6037054 6.2283316 8.188189 6.618655 6.6416845 7.2426133 7.844837 6.3456526 6.7614145 6.2792625
1370395_at 6.72393 6.8026466 6.7853093 6.94078 6.716 6.9000645 6.9335585 6.857642 6.8984375 6.9508758 7.058915
1370396_x_at 14.029389 14.022533 14.052306 14.033578 13.999957 14.003954 14.017196 13.963868 13.991917 13.885216 13.937233
1370397_at 11.765556 11.910229 11.411683 11.951769 11.5232525 11.727301 11.969544 12.022704 11.452816 12.009165 12.0946865
1370398_at 5.8797946 5.792431 5.7609053 5.701105 5.634701 5.5462856 5.845196 5.9326005 5.8163013 5.5731936 5.6218333
1370399_at 7.0533905 7.404292 7.321155 7.453583 7.3366504 7.1181574 7.374131 7.054789 7.4013553 7.447519 7.5676684
1370400_at 5.215468 5.180067 5.1787596 5.295284 5.0777745 4.9956703 5.5157685 5.2500567 5.2265997 5.2331667 5.2631702
1370401_at 3.902088 3.9987383 3.9809196 4.0706778 4.102547 3.9805136 3.8852634 3.8938391 3.8602362 3.9644167 3.9725907
1370402_at 7.388579 7.4398923 7.594641 7.344715 7.230167 7.2173457 7.445746 7.232917 7.3776712 7.3203707 7.347396
1370403_at 5.5339947 5.7297697 5.202813 5.2875266 5.5724444 5.4916725 5.2506356 5.41372 5.049966 5.174855 5.207682
1370404_at 4.134778 4.037213 3.7801268 3.8547227 4.0973434 4.2167253 3.9750736 4.037472 3.801009 3.8255293 4.0766582
1370405_at 3.4960089 3.624815 3.4420946 3.303312 3.7117674 3.6528625 3.744712 3.6592085 3.4779973 3.4462895 3.4930198
1370406_a_at 4.1790094 3.966234 4.008404 3.9558814 3.9569874 3.995048 4.024765 3.8056889 3.923082 3.877594 4.042739
1370407_at 8.303577 8.418824 8.485354 8.304271 8.481533 8.320043 8.142798 8.314265 8.409648 8.018395 8.216197
1370408_at 4.380317 4.38767 4.3370123 4.382313 4.505868 4.306117 4.4011574 4.506616 4.4725714 4.366439 4.6250057
1370409_at 5.329349 4.971143 4.8658333 4.685232 5.0155354 4.881817 5.160493 5.120182 5.072074 4.9822626 4.953014
1370410_at 5.269516 4.971359 4.635816 4.422354 4.56458 5.190678 4.7931695 4.7657175 4.9156165 4.627428 4.4601355
1370411_at 5.8466206 5.873645 5.852569 5.6858253 6.05051 5.9058886 5.851151 5.8696923 5.929795 5.7236376 5.8071127
1370412_at 3.9142258 3.8895955 4.052334 4.093092 3.7378755 3.9021952 3.9640396 3.7660518 3.8849185 3.7192628 3.7747066
1370413_at 5.8687406 5.8679214 6.1280746 6.206905 6.005128 5.870753 5.8617897 6.112509 6.2164307 6.064446 6.089061
1370414_at 8.886872 8.907619 8.867573 9.05809 8.816584 8.802053 9.036815 8.942778 8.88316 9.0274315 9.040189
1370415_at 6.2924457 6.143448 6.1937046 6.1265364 6.063778 6.037663 6.2598543 6.1703176 6.171135 5.9649334 6.333052
1370416_at 4.8646417 4.8622103 4.912422 4.873898 4.809227 4.8564897 4.8544574 4.910523 4.758784 4.785449 4.8454046
1370417_at 4.6356373 4.7102113 4.7076845 4.4048204 4.553296 4.4685993 4.4884486 4.3555098 4.3676133 4.3494186 4.666953
1370418_s_at 5.908319 5.640557 5.7566495 5.9197197 5.8463035 5.814093 5.6933537 5.9897504 6.0909142 5.609544 5.997485
1370419_a_at 6.38867 6.237677 6.2141495 6.258194 6.2317 6.404669 6.2570176 6.355713 6.135 6.1394367 6.153777
1370420_at 11.5138035 12.0625725 12.453503 12.304263 11.626391 11.349577 12.626429 12.454224 11.952479 11.934312 11.502467
1370421_a_at 6.7637596 6.6047335 6.2697134 6.492901 6.2064962 6.424601 6.7481422 6.6092644 6.534522 6.6758966 6.3944497
1370422_at 6.1581516 6.1790395 6.428647 6.3949566 5.9710307 6.497601 6.403071 6.216158 6.3268566 6.113958 5.985475
1370423_at 5.1986117 5.122347 5.305749 5.4597774 5.3351107 5.3004394 5.334763 5.3519998 5.192509 5.3795834 5.40377
1370424_at 4.097909 4.0284443 3.929697 4.2628784 4.5099897 4.2475777 4.129661 4.5729465 4.4681196 4.402654 4.2972794
1370425_at 12.550705 12.086194 12.2444105 12.279181 12.491238 12.384644 11.952206 12.191425 12.46163 11.676286 12.105057
1370426_a_at 10.486907 10.41652 10.552045 10.228171 10.235907 10.493484 10.314089 10.315415 10.128221 10.427442 10.519732
1370427_at 5.251772 5.194908 5.3497105 5.215569 5.1083517 5.195778 5.3430467 5.1672716 5.0884995 5.2447224 5.011819
1370428_x_at 11.2369 11.359204 11.574752 11.649526 11.200938 10.220713 11.666092 11.150383 11.593786 10.862449 11.200533
1370429_at 9.476366 9.275138 9.70316 9.671537 9.4631605 9.1473255 9.671192 9.113874 9.613008 8.932831 9.359911
1370430_at 4.7028775 4.6866245 4.94286 4.7405376 4.6922684 4.6904116 4.6740923 4.690143 4.803854 5.0296345 4.840846
1370431_at 4.62125 4.2971497 4.4548817 4.5325065 4.3785696 4.2452726 4.3463893 4.3783026 4.293127 4.4992266 4.6140356
1370432_at 4.9130373 4.254553 4.210239 4.103278 4.791958 4.7222595 4.2137594 3.9402354 4.4748445 4.1438217 4.487398
1370433_at 9.929945 9.49714 9.316591 10.073716 9.477448 9.758533 8.941463 9.606937 9.775793 9.348937 8.9538965
1370434_a_at 3.619807 3.680248 3.6278687 3.565289 3.6080391 3.6528625 3.606572 3.704255 3.5555727 3.518394 3.4924371
1370435_a_at 6.553261 6.746652 6.840823 6.932535 6.8144245 6.736198 6.670834 6.676094 6.751128 6.5393443 6.7222705
1370436_at 5.7355056 7.631275 6.639594 8.116603 6.7696567 5.922422 7.054779 6.642532 5.716191 8.926773 7.9004264
1370437_at 5.972023 5.9829993 6.1203594 5.668427 6.023814 6.1278896 5.5869813 6.200158 6.247078 6.2132874 6.440539
1370438_at 7.030566 6.366452 6.245089 6.3502445 6.287279 6.6881804 6.4295955 6.2383933 6.0870547 6.402328 6.0559235
1370439_a_at 3.4276252 3.2586234 3.5089898 3.3219552 3.394156 3.3574927 3.2659075 3.3221657 3.3471355 3.254936 3.2063794
1370440_at 7.0047035 7.507423 7.415997 7.3544025 7.5990705 7.4478216 7.3290257 7.4535127 7.453076 7.009639 7.6864696
1370441_at 3.8392568 3.938697 3.981542 4.0791407 3.937792 4.0930047 3.86743 4.1330853 4.025975 4.1228294 3.9029717
1370442_at 3.2939837 3.3676887 3.3355138 3.4787333 3.3263996 3.3840117 3.387553 3.3384783 3.3436575 3.3058512 3.3178582
1370443_at 7.3253617 7.3586307 7.397495 7.446276 7.39422 7.0981874 7.3331757 7.3244767 7.340858 7.439081 7.370809
1370444_at 6.590343 5.977716 5.914506 5.733259 6.4284515 5.9072633 5.992397 5.9472365 6.0834317 6.0659294 6.5504894
1370445_at 6.328718 6.300402 6.234549 6.8743806 6.1217732 5.9722195 6.4234576 6.6166487 6.435152 6.2618237 6.444472
1370446_at 6.4300084 6.62644 6.557385 6.5417895 6.5012584 6.2624187 6.283911 6.3357716 6.4882574 6.518611 6.5920143
1370447_at 4.691282 4.847439 5.1393466 5.0772023 4.851857 4.799074 5.016966 4.809308 5.0345364 4.832117 4.8537664
1370448_at 4.5204945 4.413829 4.3888154 4.4020844 4.503248 4.602321 4.5328503 4.4940214 4.5111237 4.563074 4.546005
1370449_at 7.6181393 7.411835 7.687132 7.480701 7.566002 7.433466 7.5174327 7.4878182 7.386042 7.456208 7.5318775
1370450_at 4.9098864 4.533167 4.716018 4.7486773 4.7615085 4.953292 4.61621 5.1992154 4.700791 4.738706 4.67861
1370451_a_at 4.9414277 4.7775354 5.313853 5.1853867 5.267777 4.9492617 4.9848366 5.2453327 4.975926 5.378489 4.7901173
1370452_at 4.1607904 4.277534 3.9072745 4.0168047 4.0139728 3.965213 3.8758128 4.1066117 3.7881136 4.081415 4.1140127
1370453_at 4.8564296 4.6571193 4.719224 4.644074 4.6888976 4.757164 4.4697733 4.715454 4.4718103 5.0566273 4.8032513
1370454_at 4.642059 4.449422 4.487108 4.45549 4.604545 4.4072666 4.4450836 4.492944 4.6485114 4.4266076 4.6083035
1370455_a_at 3.3193855 3.4315207 3.4455361 3.4229147 3.329678 3.2229204 3.355657 3.1524444 3.2594237 3.3415825 3.3329542
1370456_at 3.8072174 3.8682387 4.103748 4.0471125 3.9197009 3.8666973 3.9678798 3.9570172 3.9993768 4.0513515 3.955753
1370457_at 3.962461 3.8411741 4.0591235 3.9951382 3.9782872 3.9402404 4.033789 3.9604414 4.0079956 3.9146583 3.884348
1370458_at 4.7035594 4.701533 4.4946494 4.4922924 4.5717 4.253563 4.4691725 4.4374247 4.438153 4.5213513 4.624232
1370459_at 4.473113 4.232038 4.33742 4.3048067 4.326215 4.633148 4.3694143 4.3391795 4.3849673 4.820525 4.315918
1370460_at 6.6465225 6.8993783 6.921712 6.881124 6.5852537 6.7967186 6.8095126 7.0731826 6.5621033 6.836174 6.7413774
1370461_at 5.017865 5.0934978 5.39225 5.154378 5.064966 5.1172323 5.330929 5.250956 5.4303517 4.858436 5.1692533
1370462_at 5.4104033 5.285298 5.7250295 5.5368867 5.5715184 5.577883 5.938413 5.557052 6.009941 5.3175306 5.5010695
1370463_x_at 5.648634 6.778676 6.2697134 5.8804007 5.742688 6.5744305 6.028978 7.3736734 5.615371 7.230862 6.016733
1370464_at 4.591056 4.839053 4.56461 4.7945666 4.7911587 4.8219576 5.1105647 4.7271957 4.747175 5.0307856 4.7263966
1370465_at 4.5856566 4.8454046 4.6297297 4.9432554 4.906474 5.025779 5.2335668 5.091053 4.9159956 5.3105974 4.7673264
1370466_at 3.8410835 4.0248814 3.9566338 3.9288714 3.829122 4.033398 4.0673294 4.1008396 4.0235357 4.027396 4.0679903
1370467_at 4.6731405 4.7975154 4.7360644 4.7465143 4.53646 4.481219 4.76984 4.8245535 4.497068 4.676505 4.699947
1370468_at 3.271617 3.2469606 3.3856404 3.387437 3.2682884 3.1061428 3.2197657 3.271178 3.115739 3.1677198 3.3116257
1370469_at 5.9268737 5.7978764 5.5595336 5.736023 5.8987265 5.834834 5.522375 5.8504457 5.548728 5.7178555 5.5122294
1370470_at 4.322075 4.377424 4.5675707 4.368885 4.27739 4.3409243 4.06757 4.4136105 4.1492186 4.0806565 4.2431927
1370471_at 4.26595 4.228451 4.1363573 4.242767 4.43231 4.2564983 4.1845045 4.2204022 4.1392717 4.0959225 4.1197624
1370472_a_at 4.996859 5.1276913 4.8430643 4.9249325 4.912059 5.006524 5.027532 5.0243235 4.967107 5.077818 5.0205507
1370473_a_at 6.221025 5.7844596 6.1355042 6.211292 5.751574 6.205209 6.329701 5.9798245 6.0744653 6.2438364 6.2634883
1370474_at 5.2117367 5.0079045 5.2668843 5.3513765 5.079314 5.361005 5.094618 5.2516394 5.232175 5.1943436 4.958265
1370475_at 12.954729 13.032819 13.098264 13.106349 13.012975 12.9098625 13.105459 13.062412 13.016921 12.914231 12.827643
1370476_at 6.874988 6.649013 6.8730397 7.0234814 6.84824 6.8880453 7.0072803 6.9169054 6.9685793 7.1338725 6.7302356
1370477_at 3.7191513 3.4964669 3.6653416 3.5457733 3.6597831 3.610665 3.6454625 3.6975365 3.7280352 3.7208729 3.6414309
1370478_at 5.8176174 5.8670278 5.9013157 6.359364 5.8198957 5.937127 5.9689236 5.956485 5.9130936 5.903048 5.891402
1370479_x_at 12.85843 12.587624 12.623042 12.707068 12.848957 12.795271 12.428865 12.583647 12.7153 10.716592 12.100742
1370480_at 4.0626774 4.226013 4.0761204 4.23709 3.912966 3.9262981 4.059393 4.0698814 4.053816 4.1956944 4.111452
1370481_at 5.7568436 5.747786 5.60077 5.6529756 5.7284822 5.544721 5.8090754 5.7078934 5.564475 6.106191 5.7730675
1370482_at 5.5875893 5.734521 5.7661715 5.599642 5.685011 6.142222 5.956828 5.7464905 5.9304576 6.091872 6.1505218
1370483_at 3.8826559 3.8815484 3.8497164 3.867672 3.7977846 3.729506 4.0883665 3.6980608 3.7612221 3.6916928 3.9438863
1370484_at 5.1080456 5.0723505 5.123972 5.1469984 5.2918983 4.9578533 5.2170696 5.1188602 5.086349 5.1449003 4.9796367
1370485_a_at 4.557267 4.595532 4.602592 4.544248 4.658108 4.783132 4.5264964 4.6970387 4.643326 4.528738 4.659499
1370486_a_at 5.5932026 5.453561 5.7695565 5.6249866 5.5096674 5.510917 5.6032443 5.562444 5.55505 5.562353 5.5885863
1370487_a_at 5.8364778 6.1563196 6.096681 6.087051 6.0420265 5.837126 6.0706477 6.055382 6.135334 6.016464 6.000614
1370488_a_at 5.5026298 5.2933855 5.398674 5.241892 5.278641 5.0203714 5.3637433 5.2177777 5.1856985 5.1276865 4.8920913
1370489_a_at 3.9237835 3.967736 3.9158874 3.9753947 3.7582967 3.8087683 3.9347951 3.8326974 3.6793268 3.8013275 3.8387764
1370490_at 4.845029 4.785949 4.8229117 5.043701 4.29875 4.657643 4.476477 4.2141666 4.498711 4.393248 4.6645093
1370491_a_at 5.429738 5.6962867 6.21937 5.53421 5.4826956 5.4159393 5.5052757 5.5059395 5.7711735 5.7133107 5.738204
1370492_a_at 4.0074883 4.189412 4.0979853 4.116045 3.9939544 4.0056252 3.99947 4.047637 3.974359 4.0681195 4.0543756
1370493_a_at 3.8647718 3.7239966 3.7381296 3.8271515 3.637397 3.6369271 4.1507425 3.8304877 3.828281 3.86543 3.646088
1370494_at 5.658374 5.8265877 5.56194 5.6930885 5.673545 6.24512 5.713029 5.776447 5.8257713 6.3742275 5.9370418
1370495_s_at 13.0715885 13.022482 13.040961 13.164578 13.075684 13.193646 12.912051 13.076478 13.065411 13.101868 13.083686
1370496_at 12.210331 12.561641 12.4703245 12.611539 12.501274 12.403335 12.434907 12.390374 12.696223 12.695391 12.701208
1370497_at 4.2436943 4.214452 4.2519093 4.1433687 4.1855087 4.2394886 4.1446466 4.2382574 4.140813 4.247802 4.2745333
1370498_at 3.5140665 3.3183324 3.3495061 3.3511355 3.34608 3.1807942 3.3865678 3.229127 3.337602 3.468432 3.3970873
1370499_at 4.3049684 4.2733984 4.326526 4.4276447 4.173726 4.352112 4.395322 4.342563 4.274247 4.061487 4.2470202
1370500_a_at 3.6221592 3.7078934 3.6045358 3.6291254 3.6078112 3.5450113 3.65433 3.842765 3.8613162 3.5760982 3.5888345
1370501_at 8.334795 8.556583 8.710032 8.605509 8.448494 8.538188 8.434729 8.489127 8.590476 8.449535 8.51628
1370502_at 3.864578 4.0213566 3.6582081 3.9895 3.7852895 3.8044941 3.8700516 3.9186294 3.8109229 4.105626 3.9450176
1370503_s_at 4.1114464 4.084928 4.0009794 4.071622 4.125281 4.0088696 4.025133 4.133005 4.159026 4.1848383 4.186227
1370504_a_at 5.878101 6.0977173 6.292116 6.1449103 6.062988 6.013753 6.1124964 6.167888 5.778115 5.8450737 6.167888
1370505_at 5.762697 6.042007 6.032296 6.0909624 6.1070085 6.061078 6.0600686 6.0612226 5.6788983 6.194021 5.8783407
1370506_at 6.5234327 6.4912643 6.5942783 6.447761 6.5283217 6.36555 6.491571 6.5017447 6.544348 6.5365515 6.308726
1370507_at 5.585654 5.322214 5.5878596 5.583512 5.4172654 5.4216347 5.434589 5.6662173 5.374283 5.2403255 5.6276994
1370508_a_at 5.4508123 5.0643196 4.9130573 5.138235 5.2370286 5.0939693 5.027046 5.0073733 5.4371514 5.3232827 5.360201
1370509_at 7.1065507 6.788239 7.0754857 6.921758 6.901735 7.5414205 6.937311 6.833983 6.46786 6.8572564 6.330082
1370510_a_at 6.8174186 7.240257 7.0738764 7.3693733 6.860505 6.8914757 6.9736376 7.1024003 6.977743 6.9463105 7.4396353
1370511_at 13.751035 13.686074 13.912857 13.816616 13.722739 13.735307 13.881889 13.743979 13.728561 13.784799 13.695091
1370512_at 7.41633 7.4313436 7.5265265 7.4634995 7.4600487 7.245587 7.529278 7.409009 7.554152 7.414603 7.206325
1370513_at 3.87582 3.9606524 3.9472275 3.7168489 3.6295676 4.084985 3.6051283 4.0389037 4.0349503 4.2473373 3.8641775
1370514_a_at 4.4459143 4.335632 4.550975 4.4053707 4.5371847 4.457192 4.287695 4.269538 4.5390387 4.363748 4.608081
1370515_x_at 4.3474145 4.4600887 4.518182 4.5109797 4.2826242 4.138362 4.447522 4.66103 4.6800556 4.309069 4.2910647
1370516_at 5.767158 5.762927 6.2679863 6.232715 5.7368116 5.37932 5.9723897 6.0476046 5.7095623 6.042751 5.7365575
1370517_at 3.9564128 3.792043 3.9505434 3.7845218 4.148348 3.9113867 3.7831917 3.5803733 3.8240395 4.007414 4.1065125
1370518_a_at 3.7096977 3.966234 3.9393413 3.8863354 3.8334684 3.6961408 3.9442012 3.9846578 3.936557 3.9145308 4.0726366
1370519_at 4.7235637 5.222063 4.5455933 4.806542 4.589753 4.60849 4.800599 4.8210344 4.6598673 4.8083506 4.966162
1370520_at 4.214632 4.136835 4.224136 4.153038 4.325692 4.2607813 4.1220617 4.2629085 4.3287935 4.243702 4.1212463
1370521_at 5.8326597 5.9515133 6.059138 6.1452103 6.001266 6.052271 6.2006803 5.8765297 6.058259 5.912782 6.0854445
1370522_at 8.742187 8.782192 8.7582445 8.891772 8.680291 8.393268 8.677962 8.734392 8.817951 8.696222 8.588559
1370523_a_at 7.5489874 7.7017746 7.8154573 7.676231 7.7809057 7.745469 7.759391 7.752875 7.7193427 7.770855 7.7513404
1370524_at 9.145485 9.511269 9.642813 9.390087 9.373856 9.418145 9.462832 9.372078 9.288778 9.491292 9.463346
1370525_at 8.402582 8.477468 8.560959 8.414778 8.470766 8.571211 8.502846 8.562389 8.488581 8.597782 8.638025
1370526_at 5.6490793 6.577186 5.958422 5.6124563 5.933278 5.9149017 5.490686 7.0582147 5.643155 6.93708 6.972617
1370527_a_at 8.037102 8.1029 8.249371 7.956629 8.255018 8.111231 8.023228 8.092375 8.22565 7.9132996 8.249132
1370528_at 6.2111673 6.2640843 6.28873 6.240651 6.2869935 6.2789783 6.442456 6.297135 6.417507 6.2252264 6.123685
1370529_a_at 6.4805517 6.776463 6.4168906 6.432975 6.605985 6.563353 6.602237 6.5926027 6.861453 6.403375 6.617729
1370530_a_at 7.7750506 7.7058353 7.535325 7.729827 7.896384 7.7941246 7.759197 7.8353295 7.8261247 7.6367726 7.657858
1370531_a_at 4.989271 4.981737 4.8986206 4.855873 4.978426 4.952465 4.9312267 4.9616194 4.926448 4.8132696 5.0998945
1370532_at 6.0515943 5.9112 5.922521 5.9325223 5.9835362 6.021839 5.968226 5.744223 6.125375 5.7116528 6.0672107
1370533_at 4.3310366 4.3257146 4.408886 4.324265 4.4016843 4.3104935 4.2840753 4.409247 4.3251576 4.420809 4.2409267
1370534_at 6.8152533 7.078927 6.983239 6.840943 7.001439 6.7130747 7.1978383 6.777282 6.862342 7.3842854 6.562636
1370535_at 4.6674767 4.4260798 4.0474825 4.478241 4.6446285 4.3055315 4.3350277 4.513979 4.7252064 4.059471 4.347084
1370536_at 5.2629614 5.512231 5.292557 5.2887135 5.226964 5.29105 5.1787834 5.2205744 5.09319 5.3186502 5.2670794
1370537_at 6.229992 6.467625 6.583538 6.389718 6.5645947 6.489547 6.3433647 6.3494406 6.573137 6.5884433 6.208553
1370538_at 7.5751343 7.7934246 7.256551 7.512161 7.7277575 7.650312 7.231385 7.3709073 7.4787087 8.065449 7.30939
1370539_at 6.9422083 6.8378377 6.9064984 6.981601 6.7863884 7.213292 7.010088 6.8060503 6.852475 6.668758 6.780226
1370540_at 3.935214 4.094116 3.9247348 4.01408 3.8510506 4.0126877 4.1859303 3.7043643 3.926896 3.7377856 3.695422
1370541_at 4.8256936 5.213352 5.5396075 5.2604113 5.169591 5.231942 5.138044 5.0821915 5.1475716 4.8419952 5.425387
1370542_a_at 5.94943 5.968852 5.9682574 5.9718795 5.835307 6.0772634 5.9109626 5.931935 5.98917 6.0832243 5.847714
1370543_at 6.084173 6.1924877 6.2697287 6.2711134 6.038535 6.3374934 6.3501415 6.2118597 6.1696177 6.203379 6.293696
1370544_at 5.7853737 5.849024 5.8037467 5.8808146 6.016185 5.7953777 5.7011003 5.7662654 5.983703 5.599085 5.6495895
1370545_at 5.667902 5.109351 5.3580375 5.011959 5.19303 5.3045774 4.999764 5.0935335 5.273918 4.95656 5.304264
1370546_at 4.852761 4.4240313 4.2338834 4.4164467 4.475916 4.6958237 4.7339005 4.7760296 4.722338 5.032608 4.717103
1370547_at 13.847753 13.832201 13.97441 13.935182 13.802393 13.825288 13.896179 13.833425 13.805482 13.851902 13.810329
1370548_at 7.298061 7.92822 7.8414087 7.91696 7.0492935 6.736621 7.8488016 7.779523 7.315163 8.327283 8.408078
1370549_at 5.8017926 5.6330023 5.6364136 5.5076504 5.54854 5.467107 5.457184 5.698084 5.626196 5.84562 5.9083757
1370550_at 5.578265 5.734508 5.5712214 5.684925 5.5189695 5.659025 5.674964 5.677488 5.7075615 5.773646 5.734151
1370551_a_at 8.013355 7.84269 7.216088 7.7098207 7.8068957 8.02854 7.90013 7.9766607 7.767827 8.041534 7.8574815
1370552_at 5.2443323 5.587204 5.0697527 5.409193 5.3733997 4.967946 5.2391567 5.252617 5.4640417 4.848941 5.23631
1370553_at 6.4461718 6.646592 6.77313 6.6568766 6.560217 6.440613 6.55075 6.788171 6.515696 6.812871 6.265779
1370554_at 8.082401 8.091944 8.351068 8.305087 8.194405 8.227814 8.068191 8.094932 8.016998 7.86091 8.092616
1370555_at 5.274188 5.1037493 4.7811117 4.3430176 5.286703 5.2879333 5.182123 5.183544 5.2274246 5.2040367 5.0130367
1370556_at 5.50342 5.42796 5.482315 5.454595 5.6295967 5.3394656 5.53358 5.4678717 5.6869273 5.543397 5.4910126
1370557_a_at 3.970616 3.936486 3.94904 4.0857096 3.9058788 3.813712 3.9129808 4.197816 4.0882387 3.8870013 3.9880965
1370558_a_at 3.2824244 3.1918528 3.2601562 3.1980982 3.2370248 3.1483846 3.2717955 3.3062754 3.2479427 3.1589997 3.2908819
1370559_at 3.7528827 3.7309022 3.8185186 3.6546454 3.6213949 3.6030242 3.6684835 3.7319098 3.6878476 3.7608685 3.625803
1370560_at 4.321601 4.4654884 4.160123 4.1199536 4.346096 4.299303 4.3643208 4.317097 4.3992825 4.2608023 4.4760227
1370561_at 3.994374 3.9291658 4.073856 4.0420876 3.9119427 3.9864728 3.640078 4.245321 4.130109 4.044393 4.117076
1370562_at 4.8639116 4.7144413 4.9066467 5.03414 4.903215 5.3318295 4.7161603 5.200634 4.9358635 5.09444 4.8841047
1370563_at 11.09283 11.124285 11.705985 11.169538 11.1705475 11.081494 11.227903 11.346778 11.128748 10.971408 11.162971
1370564_at 4.391857 4.12478 4.169736 4.1931114 4.2398467 4.25745 4.2825203 4.3216257 4.2528696 4.198329 4.254205
1370565_at 4.9033012 4.6178327 4.421279 4.6922927 4.7024107 4.5886455 4.4007206 4.4938984 4.4472904 4.5104027 4.646872
1370566_at 9.512039 9.234215 9.416867 8.984029 10.142298 9.875677 8.310549 7.718128 9.209588 8.19452 10.093132
1370567_at 6.756766 6.2855244 6.478205 6.366216 6.6542006 6.5283766 6.134879 6.549237 6.566502 6.376341 6.6604724
1370568_at 5.7300463 5.589106 5.721374 5.6301346 5.670045 5.625211 5.6433496 5.7587814 5.7033625 5.735038 5.698012
1370569_at 5.409076 4.9290786 4.8803854 5.061312 4.8744373 5.2335224 5.048233 5.113805 5.02626 5.085503 5.1468105
1370570_at 6.2910223 6.4511347 6.571499 6.564739 6.1944885 6.1313715 6.143998 6.163335 6.215442 5.958846 6.5577416
1370571_at 4.93394 4.6449294 5.056266 4.912728 5.0771346 4.9985576 4.772743 4.807931 4.704939 5.2229824 4.800379
1370572_at 3.9960358 3.7647827 3.857494 3.8893626 3.7197177 3.7458565 3.7193484 3.9344718 4.071767 3.9688795 3.8257577
1370573_at 8.813508 9.106256 9.215136 8.919105 9.015385 8.683376 8.97852 9.056925 8.997048 9.3348875 9.071581
1370574_a_at 6.964417 7.0021024 6.979064 6.958156 7.131846 7.0675144 7.073129 6.9540887 6.9818673 6.927906 6.9654093
1370575_a_at 7.7137604 7.7682147 8.041153 7.630337 7.4615726 7.8318586 7.662099 7.6286225 7.5073075 7.6299148 7.5156994
1370576_at 5.454571 5.3001356 5.314768 5.239968 5.5882645 5.39256 5.2798176 5.2968435 5.5272865 5.3937316 5.7061462
1370577_at 6.567049 6.51911 6.2533207 6.291936 6.376769 6.3959394 6.510698 6.6932936 6.3936014 6.6060104 6.5835648
1370578_at 6.591659 6.871275 6.855788 6.727392 6.858624 6.631971 6.7562313 6.9517 6.9043336 6.3087716 7.1516337
1370579_at 8.824171 8.886904 9.071577 9.279894 8.958805 9.104652 8.926666 8.998038 9.043564 9.106821 9.063326
1370580_a_at 13.156939 13.313587 13.219847 13.308009 13.019879 13.120989 13.283991 13.199785 13.180658 13.306582 13.390825
1370581_at 4.6855373 4.438012 4.642606 4.3918924 4.649275 4.595026 4.378544 4.4933033 4.550028 4.783695 4.6532536
1370582_a_at 3.3608594 3.307537 3.2584743 3.52915 3.5442865 3.5466676 3.3475683 3.5499077 3.4610844 3.386515 3.3233588
1370583_s_at 5.098072 6.570478 5.360035 5.7420297 5.456662 5.3124 5.873446 5.708287 5.7309446 5.995637 6.948861
1370584_a_at 5.90102 5.448918 5.242107 5.764235 5.901525 5.865154 5.4393997 5.8871183 5.7713203 5.4411387 5.656136
1370585_a_at 5.932407 5.8928666 6.0646806 6.3014574 5.7870784 5.9003634 6.1461487 5.9470687 6.020826 5.963554 5.7096834
1370586_a_at 5.8302402 5.879635 5.859253 6.0118127 5.8023148 5.6631103 5.8257136 5.980872 5.8064375 5.6989775 5.7924285
1370587_at 4.6039047 4.7117033 4.8903284 4.979383 5.030448 4.871373 4.816457 4.776065 4.850783 4.858478 4.9589005
1370588_a_at 4.2950997 4.46617 4.52817 4.536285 4.195557 4.1221356 4.0906653 4.26307 4.3843884 4.349764 4.610612
1370589_at 5.08531 5.1692877 4.926511 4.913859 5.2279387 5.23835 4.94757 5.0476017 4.8938603 4.964877 5.012147
1370590_at 7.360685 7.244412 7.2505074 7.1377554 7.2823315 7.3134212 7.07769 7.17103 7.399034 7.3703713 7.359352
1370591_at 6.715481 6.4840755 6.7955317 6.98777 6.5420475 6.583155 6.574623 6.630478 6.535114 6.432764 6.276658
1370592_at 5.382014 6.725471 6.0696287 6.6573706 6.52574 6.3848324 6.673881 6.3963876 6.143245 7.1263094 7.290431
1370593_at 12.623375 13.378037 13.163313 13.166326 12.92363 13.488784 13.011152 12.917013 13.369949 12.943031 13.480516
1370594_at 5.4405155 5.4970417 5.1350584 5.1708694 5.465575 5.4160986 5.4204483 5.0630054 5.3310385 5.231282 5.6175394
1370595_a_at 4.402515 4.054744 4.118246 4.1358266 4.2678547 4.1229534 4.12792 4.4681153 4.4062133 4.496918 4.806688
1370596_a_at 4.2181234 4.0960255 4.0292892 4.075971 4.0833197 4.002322 4.058246 4.1229715 4.055245 4.0205574 4.0155487
1370597_at 6.1996574 5.8548217 5.7701597 5.9127 5.787087 5.7726474 6.0690017 5.940224 6.005084 6.023386 5.7986917
1370598_a_at 4.3840275 4.4752235 4.3180904 4.4454393 4.4514837 4.400385 4.459977 4.340805 4.5519037 4.4675436 4.496111
1370599_a_at 7.0787005 7.2468934 7.494868 7.083757 7.1033645 6.9881725 7.010546 7.1642523 7.037903 6.8841925 6.9442925
1370600_at 5.4302826 5.608414 5.535037 5.408026 5.291995 5.040411 5.762085 5.5098667 5.2664967 5.325363 5.057188
1370601_a_at 5.075631 4.9889126 4.6441445 5.2017775 5.0147038 4.8294506 4.8827953 5.3772235 5.5650096 5.1062875 5.0834713
1370602_at 4.978014 4.7793865 4.739381 4.682764 4.9928665 4.944252 4.5339103 4.962947 4.5569563 4.530363 4.7840433
1370603_a_at 5.3605857 5.352502 5.6340365 5.767048 5.429036 5.287224 5.5466795 5.4342203 5.60872 5.1739063 5.5138464
1370604_at 3.6636672 3.8093016 3.823178 3.6621835 3.879287 3.8981597 3.80895 3.9912994 3.7680614 3.6644347 3.9461377
1370605_s_at 5.700841 5.7005367 5.9206953 5.9961653 5.5327306 5.3413744 5.999297 5.6530333 5.55011 5.5814238 5.549998
1370606_at 5.548463 5.9291444 6.0618844 5.928022 5.828416 5.3412576 5.708708 5.755952 5.772101 5.676323 5.2717323
1370607_a_at 4.838502 4.5734262 4.4715366 4.9225645 4.90503 4.644787 4.4967895 4.56565 4.698822 4.9244556 4.7868156
1370608_at 3.7931676 3.918979 3.7204566 3.8581731 3.7823167 3.8856528 3.5401778 3.733952 3.8383355 3.8196397 3.7893374
1370609_a_at 9.0252495 9.602934 9.45655 9.682114 9.337491 9.328562 9.506264 9.394779 9.522262 9.52375 9.731192
1370610_at 4.8973856 4.65447 4.5947666 4.483756 4.728188 4.711384 4.624069 4.713867 5.012674 4.687824 4.548163
1370611_at 6.013282 5.8660965 6.0037704 6.011798 5.843411 5.751816 6.1221495 5.926226 5.8302193 5.7665687 5.8869295
1370612_at 7.0630236 6.753749 6.797844 6.6368766 6.9319143 6.940329 6.8710775 6.8619866 6.987665 6.925814 6.743393
1370613_s_at 12.133286 12.625754 12.286758 12.449247 12.321927 12.257358 12.3530855 12.351589 12.324922 12.684749 12.893286
1370614_s_at 5.8798637 5.716237 5.84973 5.9436507 5.934814 5.584209 5.6487346 5.669021 5.714726 5.616966 5.6640463
1370615_at 5.0383453 4.888728 5.072216 4.914237 5.1401825 4.7632227 4.8232656 5.040946 5.0050077 5.0300817 5.0484657
1370616_at 5.4405227 5.62978 5.282645 5.213045 5.412375 5.876811 5.5115104 5.345566 5.3851027 5.49018 5.465072
1370617_at 4.985939 4.7318377 4.773712 4.868558 4.821307 4.810153 4.7766466 4.970312 4.9185457 4.7802086 4.8956614
1370618_at 6.8448014 7.199098 7.3428445 7.1514106 7.096736 6.8559804 7.0688047 7.120881 7.1591525 7.1805606 7.229225
1370619_at 4.9498734 4.8896003 4.989081 5.030718 4.65108 4.682544 4.9959974 5.025942 4.9444346 4.967657 4.8662333
1370620_at 4.612982 4.594008 4.854885 4.756893 4.6835313 4.6794825 4.9159827 4.751944 4.843385 4.6610374 4.804219
1370621_at 5.169768 5.6215982 5.265393 5.521097 5.3190436 5.4053717 5.4677105 5.2774687 5.1428227 5.2607512 5.175008
1370622_at 4.335359 4.3427014 4.219344 4.3357882 4.1953344 4.4595203 4.0146503 4.303171 4.456722 4.476958 4.1861434
1370623_at 7.005 6.8015285 7.1512046 7.090013 6.869448 6.613636 6.914513 7.0166984 6.7144394 6.3901606 6.79342
1370624_at 4.9362493 4.8313856 4.685225 4.6812263 4.5379057 4.880291 4.839014 4.70564 4.6899557 4.845034 4.622508
1370625_at 3.769169 3.8796775 3.6201413 3.8630006 3.8841987 3.6288154 3.7456462 3.796393 3.6241608 3.9560091 3.7750158
1370626_at 3.4014876 3.444499 3.3396833 3.4236758 3.5074775 3.6319935 3.340071 3.5908413 3.5762515 3.5181775 3.4961689
1370627_at 4.778778 4.8889675 4.5241494 4.819995 4.8313155 4.8294506 4.700319 4.7972727 4.749914 4.9488173 4.6428604
1370628_at 4.8255544 5.0649366 4.9640546 5.220049 5.0700297 5.187023 5.0914407 5.0302367 5.1480455 4.879921 4.884229
1370629_at 3.6839414 3.8695235 3.6799362 3.7967622 3.6119273 3.6197686 3.7931254 3.6985936 3.798216 3.7041042 3.6446674
1370630_a_at 6.0340214 5.9714785 6.1412516 6.2391996 6.2714596 5.6514373 6.1168194 5.979911 6.0723286 5.9932184 5.857256
1370631_at 4.4409766 4.2527375 4.33742 4.353496 4.420308 4.2758493 4.046394 4.2412667 4.4819503 4.454561 4.2153397
1370632_at 4.67739 4.439867 4.5266495 4.524728 4.4606266 4.720621 4.49732 4.4485874 4.5498343 4.6211824 4.6729717
1370633_at 5.356385 5.1774063 5.5112476 5.4695168 5.283229 5.3598976 5.299899 5.212311 5.3094378 5.1857176 5.2552795
1370634_x_at 6.8132997 6.7542896 6.9120584 6.7626905 6.85406 6.8157234 6.771197 6.734697 6.7770314 6.8152027 6.8538814
1370635_at 5.371694 5.3146987 5.285945 5.303103 5.1798425 5.2495165 5.1423607 5.343741 5.288543 5.1227603 5.4609847
1370636_at 4.5696697 4.622011 4.5625076 4.5577116 4.663542 4.429216 4.5013504 4.5015287 4.5736322 4.642165 4.6974463
1370637_at 4.598898 4.657735 4.360115 4.352481 4.545904 4.694009 4.25881 4.519787 4.502093 4.5073223 4.386083
1370638_at 4.672495 4.7551017 4.783726 4.664047 4.7830844 4.872203 4.5717697 4.959024 4.577581 5.0393095 4.506791
1370639_at 7.8678493 7.7193537 7.8227506 7.734806 7.7412996 7.802492 7.799269 7.78526 7.92467 7.8526926 7.791866
1370640_a_at 5.6458244 5.543596 5.520252 5.8687887 5.575975 5.512246 5.6411867 5.6520033 5.5396533 5.6332207 5.5564795
1370641_s_at 6.178807 6.332591 6.3713655 6.629112 6.304809 6.4722376 6.281067 6.437348 6.3445053 6.319608 6.361384
1370642_s_at 6.4847374 6.1158166 6.856541 6.460661 6.648446 6.130463 6.5423155 6.646151 6.249386 6.0907207 6.3263564
1370643_a_at 5.3838043 5.4528623 5.3420115 5.524914 5.453073 5.4932165 5.3957624 5.5509987 5.4299917 5.528437 5.3714657
1370644_at 3.828602 3.7256982 3.8185186 3.4912412 3.7977846 3.8505805 3.5967405 3.7217698 3.670018 3.7827673 3.7918594
1370645_at 4.6015935 4.6540213 4.630473 4.4696794 4.6909122 4.57992 4.376993 4.486668 4.338216 4.503713 4.6224875
1370646_at 6.3518887 6.401299 6.383329 6.6052036 6.745144 6.249712 6.267429 6.497039 6.30624 6.257873 6.3079395
1370647_at 4.3941865 4.2825527 4.4236503 4.28679 4.4298325 4.4326134 4.321905 4.4499187 4.332542 4.402722 4.4367332
1370648_a_at 5.3789396 5.4185762 5.417534 5.3727927 5.571364 5.518964 5.4842634 5.7536817 5.438752 5.5746145 5.4081163
1370649_at 6.1651363 6.4117455 6.2822323 6.2693624 6.2277107 6.3779774 6.2140846 6.2387276 6.2532353 6.387948 5.89609
1370650_s_at 4.1527905 4.1259255 4.041563 4.0196714 3.998661 3.943506 4.1024456 4.1630383 4.065495 4.098223 4.020483
1370651_a_at 6.170366 6.1940427 6.1617937 6.303117 5.940019 6.0913434 6.217665 6.221571 6.2606997 6.232796 6.2721252
1370652_at 3.859832 3.7850733 3.6744668 3.795435 3.9998837 3.8007622 3.7846932 3.8697965 3.8171856 3.8912227 3.817375
1370653_at 4.8434806 4.6167245 4.442809 4.4975495 4.699233 4.853317 4.4520745 4.716258 4.772518 4.6293526 4.739974
1370654_at 5.112315 5.2122006 4.9648523 5.017312 4.964777 4.9787607 4.9846725 5.138233 5.0068307 4.975135 5.007187
1370655_a_at 5.057591 5.139678 5.093217 5.001484 5.119007 5.1904473 5.0766377 5.2323484 5.248477 4.9717793 4.976199
1370656_a_at 5.534705 5.6000643 5.3471246 5.322605 5.811713 5.1691847 5.7199883 5.7446227 5.395373 5.398186 5.573694
1370657_at 4.1223474 3.9623625 4.116108 4.1446567 4.119475 4.258715 3.9663088 4.5186596 4.220345 4.4407167 4.2591147
1370658_a_at 5.0120807 5.0449066 4.978713 5.3189583 4.863855 5.207605 4.875122 5.092915 5.334558 4.994237 5.08081
1370659_at 3.8031821 3.922811 3.9024339 3.8497155 3.9594445 3.903473 3.8260474 3.9580712 3.810973 4.0070696 3.818552
1370660_at 4.1604767 4.0201077 3.993471 4.0162187 3.9854097 4.0145807 4.226139 4.1354256 4.1306114 4.0519753 4.112164
1370661_a_at 4.8653994 4.8541574 4.8411336 5.009737 4.970685 5.0974646 5.268957 5.1075053 5.007222 4.815888 4.810814
1370662_a_at 6.065367 6.3360295 6.5566053 5.8957577 6.1850147 7.1755137 6.4282155 6.373881 6.3378673 6.6330028 6.577003
1370663_at 5.305111 5.296611 5.4844494 5.245244 5.5524154 5.2728543 5.4099646 5.3558455 5.3240843 5.3421383 5.399839
1370664_a_at 3.4414077 3.522876 3.4697511 3.423972 3.519974 3.557921 3.5216942 3.683923 3.4540339 3.8379087 3.4663138
1370665_at 6.4328537 6.516151 6.8209615 6.487732 7.04075 6.701122 6.9299254 6.7726126 6.639643 6.88582 6.496484
1370666_at 4.1075296 4.3792377 4.2101803 4.017377 4.331852 4.2245746 4.0932345 4.112738 4.3123956 4.317318 4.3660235
1370667_at 3.860773 3.9321494 3.819616 3.6832204 3.8614483 4.056286 3.9331713 3.7910342 3.6993585 3.8048837 3.8011038
1370668_a_at 4.3278584 4.1259255 4.3056474 4.294654 4.2555633 4.1734576 4.365287 4.43075 4.2500114 4.1477327 4.302057
1370669_a_at 3.9812112 3.9870348 4.050692 4.103585 3.9939985 3.9832733 3.9092395 4.030073 3.9862363 3.8994539 3.7835395
1370670_at 5.811458 5.377413 5.5582843 5.486004 5.424636 5.5099955 5.5004926 5.33478 5.410771 6.315119 5.2680774
1370671_at 3.8719313 3.8584185 3.819885 3.9391913 3.7344117 3.842474 3.972038 3.86718 3.8254614 3.9064083 3.9807982
1370672_a_at 6.960936 7.30797 7.1753874 6.925032 7.0571527 6.854901 6.8775334 6.9726424 7.126155 7.2119856 7.0876637
1370673_at 3.5799456 3.4965765 3.558013 3.5382447 3.509449 3.7230918 3.6145735 3.6409864 3.5884898 3.671673 3.7308588
1370674_at 4.4460716 4.2202864 4.2723365 4.031159 4.3388624 4.4066486 4.2076178 4.402629 4.260928 4.33123 4.2467484
1370675_at 6.337785 6.0470366 5.5539823 5.556484 6.1946387 6.260472 5.9168386 6.285166 6.022352 5.8107505 6.3691173
1370676_at 10.226659 10.138517 10.219757 10.214604 10.36038 10.056368 10.255352 10.043515 10.142567 9.967619 10.045274
1370677_at 6.02376 6.1313286 6.063882 5.9774694 5.9263372 5.9211955 5.8797736 5.99698 6.0931363 6.0589404 6.0988255
1370678_s_at 9.262452 9.493254 9.5449505 9.581635 8.981222 9.186797 9.305784 9.31223 9.478151 9.747877 9.465657
1370679_at 4.2060537 4.0203333 4.1288915 3.9549305 4.023962 4.319456 3.9071665 4.0857587 4.038153 4.0590286 4.185717
1370680_at 5.6830955 5.4555674 5.405944 5.434743 5.5329814 5.1655884 5.265871 5.5347686 5.4118423 4.933671 5.3278327
1370681_at 5.4310794 5.1592393 5.418786 5.5800724 5.3748317 5.224654 5.286581 5.4596605 5.227659 5.39061 5.49364
1370682_at 6.0253296 6.0777645 5.9543185 6.1241984 6.005392 5.9684963 6.297667 6.2971587 6.1445794 6.1986628 5.9941955
1370683_at 4.989012 4.7731867 4.721747 4.712283 4.890454 4.6969414 4.8532763 4.8131742 4.884098 4.8525715 4.803173
1370684_s_at 8.550717 8.534482 8.716045 8.546142 8.506961 8.646326 8.462401 8.621445 8.483717 8.651761 8.597083
1370685_at 3.3894274 3.4161127 3.3146267 3.509754 3.3219216 3.362798 3.4595926 3.3473442 3.5531788 3.411961 3.452822
1370686_at 6.41753 6.6210127 6.765607 6.6374755 6.4772606 6.727157 6.7093453 6.6686106 6.6207438 6.75299 6.6498027
1370687_a_at 5.86643 6.1305037 6.042208 5.9231195 5.9742975 6.00071 6.0387187 5.9535875 5.984303 6.068166 5.872923
1370688_at 8.153473 8.966883 8.795972 8.570585 8.492642 8.530723 8.464235 8.6715555 8.508734 8.445847 9.040441
1370689_at 3.8093095 3.7768016 3.8071675 3.7068455 3.7221055 3.6476672 3.7139988 3.5379996 3.8006399 3.7089255 3.9762754
1370690_at 9.00605 9.139103 9.417879 9.2369 9.092447 9.07807 9.364326 9.157659 9.390863 9.134601 9.162319
1370691_a_at 6.355729 6.4001994 6.2796736 6.266995 6.1003313 6.303008 6.2188005 6.0891604 6.363338 6.1867156 6.168104
1370692_at 6.1666207 5.9841275 5.9325747 5.892183 6.1481423 6.0794225 5.896823 6.007228 6.083036 5.8138933 6.123279
1370693_a_at 5.3870625 5.139069 5.221611 5.153782 5.0620675 5.126017 5.5945973 5.6516376 5.7547617 5.2015452 5.107108
1370694_at 5.46203 5.6054726 5.435523 5.465149 5.492669 5.9829464 5.5217547 5.341176 5.564874 5.58753 5.5962286
1370695_s_at 5.5175395 6.109741 5.243648 5.823747 5.3168316 6.276705 5.9311576 5.49231 5.8080583 5.8590703 5.9534397
1370696_at 4.600975 4.2714767 4.1233587 4.4000463 4.454634 4.0615444 4.309849 4.5534735 4.2128325 4.466588 4.320445
1370697_a_at 4.2950997 4.145743 4.214629 4.3808937 4.1765995 4.148737 4.203 4.4993043 4.3506856 4.241068 4.195408
1370698_at 8.206236 10.858009 9.855655 9.419997 10.024566 10.35259 8.923013 10.329826 10.326676 10.560858 11.40764
1370699_a_at 9.322968 9.572773 9.470338 9.381126 9.342747 9.355016 9.40062 9.526463 9.683594 9.884135 9.758507
1370700_at 5.550432 5.255971 5.2166314 5.2346144 5.473709 5.5820985 5.526569 5.5334754 5.644729 5.401933 5.4682665
1370701_at 5.5654497 5.664655 5.3975387 5.316882 5.5319805 5.5184965 5.586299 5.391656 5.495659 5.3294864 5.4197016
1370702_at 4.841873 4.465642 4.53582 4.45194 4.8290977 4.58108 4.4520745 4.7719574 4.4329762 4.710107 4.879345
1370703_at 6.4398823 6.1820607 5.947406 6.1253467 6.296555 6.310753 6.3703814 6.27086 5.797062 6.1340513 6.2758155
1370704_at 4.6420946 4.5761747 4.7088842 4.6872196 4.5963964 4.8571625 4.7971106 4.6999664 4.709856 4.632805 4.751211
1370705_at 5.663291 5.9709234 5.846765 5.733912 5.6091456 5.5977283 5.555047 5.9109282 5.7886415 5.758217 5.7250175
1370706_a_at 10.024674 10.337449 9.503841 10.087055 10.214039 10.304372 9.404181 9.740732 9.994398 10.157036 9.907922
1370707_at 6.4145594 5.9014225 6.374624 6.032479 6.5799875 6.4107227 6.1530476 6.305886 6.291916 6.432386 6.5045433
1370708_a_at 11.579554 11.756635 12.151465 11.76689 11.664767 11.595849 11.885113 11.772271 11.597512 11.526275 11.666401
1370709_at 7.0724654 6.804133 7.1723595 7.230856 6.7449055 6.8505526 6.7172804 6.421257 6.9165215 6.3905315 6.8799467
1370710_at 4.3755054 4.3457756 4.196978 4.4399962 4.144472 4.224575 4.0610847 4.366392 4.334628 4.302342 4.3566275
1370711_a_at 3.7490275 4.014765 3.950233 4.0770025 3.9504611 3.8885572 3.831673 4.0579534 4.010645 4.0989666 3.8489416
1370712_at 3.4434068 3.311835 3.3496032 3.4749274 3.3772707 3.2581282 3.2522504 3.3205667 3.2725236 3.3157587 3.3380134
1370713_at 5.162683 5.1043 5.146453 5.261417 5.2038803 4.9920883 5.452935 5.219348 5.2390165 5.1256495 5.091594
1370714_a_at 8.7632885 8.833954 9.28706 8.828521 8.819496 8.667702 8.963921 8.941151 8.832954 8.576113 8.413272
1370715_at 5.7366886 5.4865456 5.3109713 5.647048 5.7239804 5.9698653 5.6556244 5.7172112 5.8633265 5.823226 5.542812
1370716_at 4.500281 4.5733438 4.371102 4.4976287 4.473408 4.5432034 4.418955 4.49648 4.2869105 4.796092 4.585333
1370717_at 5.974513 5.775868 5.730114 5.6355224 5.819738 6.231486 5.8654213 5.9593205 5.662056 5.7939467 5.788428
1370718_at 4.881489 4.8729944 4.9311533 4.9339027 4.8651094 5.064334 5.0156364 4.9344835 5.1689887 5.0932064 5.0831513
1370719_a_at 6.9671226 6.953768 6.7921653 7.080431 6.9818826 6.904185 7.1192183 7.0910063 6.804446 6.813097 7.0917034
1370720_at 5.0860796 4.9503183 5.0633364 5.029113 4.939722 5.0623884 4.8614273 4.982114 4.957982 5.2802343 5.0462856
1370721_a_at 7.4234796 7.4097385 7.5558114 7.3993387 7.369078 7.3603663 7.4211698 7.2850046 7.511773 7.424872 7.3002687
1370722_at 4.8810916 4.7931004 5.066982 5.1030917 4.687639 4.91177 4.6190596 4.717457 4.7670927 4.72387 4.7049065
1370723_at 4.458559 4.347332 4.3824215 4.3373837 4.436676 4.435324 4.249207 4.5212255 4.371854 4.5933266 4.403344
1370724_a_at 6.564366 6.638752 6.8861394 6.622644 6.4653635 6.5515685 6.964295 6.843039 6.6304855 6.8258634 6.525778
1370725_a_at 11.69843 11.684492 11.107031 11.881508 11.547173 11.767721 10.948538 11.493471 11.402124 9.955069 11.637524
1370726_at 3.5178635 3.4674742 3.4790368 3.4771972 3.4714475 3.4402146 3.4311075 3.5009034 3.450911 3.4629157 3.433429
1370727_at 4.123338 4.1210527 4.037181 3.9929676 4.1796966 4.0237226 4.003769 4.0359263 4.323824 4.1863203 4.123905
1370728_at 7.058317 7.368011 7.453545 7.1934724 7.224491 7.1396856 7.685093 7.3382573 7.2337666 7.113104 7.0971026
1370729_at 4.28432 4.385107 4.768674 4.9852457 4.4300117 4.4425974 4.4704037 4.454362 4.667242 4.555972 4.430128
1370730_a_at 6.01802 6.065645 6.199817 6.0624967 6.0908875 6.072192 5.9727135 6.2012515 6.060009 6.0667944 6.2427673
1370731_at 3.9804964 3.9971766 3.8965962 4.0651164 4.1502523 4.0355306 4.0435915 4.031378 4.221892 4.2662005 4.0089855
1370732_at 5.818084 4.957577 4.908433 4.9621325 5.317243 5.4132657 5.3048635 5.401408 5.1187057 4.894785 5.50549
1370733_at 4.770335 4.8488073 4.830131 4.7724447 4.679609 4.7131977 4.6982017 4.8088875 4.7530994 4.9087424 4.704569
1370734_a_at 5.7181826 5.70278 5.7666683 5.9587317 6.1439095 5.783456 5.7477627 5.7909784 5.934336 5.95006 5.6433315
1370735_at 4.823181 4.569049 4.4932704 4.304326 4.359295 4.861127 4.5658607 4.9921846 4.343927 4.5925303 4.616588
1370736_s_at 4.1237016 4.2482815 4.2671556 4.172187 4.168228 4.04494 4.289894 4.307886 4.114915 4.0280266 3.9677668
1370737_at 4.842991 4.519658 4.485874 4.771598 4.6033783 4.40372 4.636489 4.642931 4.497857 4.677989 4.532552
1370738_a_at 3.523882 3.414414 3.4876442 3.2905054 3.4234815 3.431888 3.477982 3.4520974 3.3724468 3.3835647 3.4333797
1370739_x_at 3.279319 3.2387886 3.2187684 3.319142 3.280323 3.35376 3.2652566 3.3845615 3.3670912 3.2807243 3.278378
1370740_at 3.5972238 3.3347185 3.4540915 3.3176122 3.3412488 3.4473069 3.5610611 3.354787 3.319656 3.3568637 3.4937913
1370741_at 4.554414 4.4373207 4.4732056 4.363307 4.454634 4.479719 4.306563 4.55165 4.3843884 4.4497147 4.504534
1370742_at 4.064776 3.728077 3.9176462 3.9237971 4.161717 4.014674 4.0849547 4.2278595 3.9595785 3.9586372 4.157819
1370743_a_at 4.205416 4.244568 4.2481956 4.1079373 4.2302017 4.29749 4.2788067 4.308753 4.4087105 4.702695 4.6372967
1370744_at 4.5141425 4.585231 4.4616013 4.6064463 4.725219 4.581956 4.833827 4.650469 4.6712027 4.4214945 4.5025473
1370745_at 6.435867 6.7891793 6.9779534 6.9130616 6.847886 7.072973 6.753744 6.6059866 7.063501 6.6252613 6.7923613
1370746_at 4.473113 4.574799 4.7594337 4.4688807 4.69438 4.7202435 4.9079766 4.858346 4.5070443 4.5038676 4.7260065
1370747_at 5.3671255 5.378145 5.626648 5.404868 5.5189695 5.594309 5.504734 5.492215 5.5768213 5.5718346 5.553648
1370748_at 3.3627234 3.40878 3.2105088 3.320374 3.342255 3.2575738 3.2348719 3.3541338 3.344225 3.3458178 3.2786703
1370749_at 4.5733747 4.456047 4.0973945 4.092849 4.5754533 4.409583 4.3190317 4.2141666 4.57566 4.280702 4.2668533
1370750_a_at 5.400191 5.117513 5.313531 5.46505 5.093113 5.19864 5.466973 5.0058465 5.475515 5.2411394 5.0220957
1370751_at 9.393279 9.267087 9.438306 9.345749 9.110584 9.124045 9.406232 9.43532 9.389741 9.353155 9.200892
1370752_a_at 6.9112988 7.272554 7.357093 7.375903 7.08653 7.1742334 7.297187 7.3840137 7.0182033 7.1786733 7.1354365
1370753_at 6.1688614 6.2147164 5.8614182 6.042443 6.231072 6.303753 6.1031055 6.020512 6.1727543 6.159049 6.4126773
1370754_at 4.4287596 4.32662 4.3180494 4.264041 4.3263187 4.411976 4.3707914 4.457224 4.344795 4.576676 4.4113507
1370755_at 4.9765263 4.8087006 4.963175 4.9949617 5.1522946 4.881898 5.0281916 4.9535694 4.9404945 4.8993073 4.9967175
1370756_at 4.845029 4.697513 4.6350055 4.7395496 4.49853 4.5074525 4.582855 4.42838 4.605906 4.4426446 5.0547895
1370757_at 4.168602 4.4242277 4.1651783 4.3947725 4.198324 4.3016896 4.2746115 4.36312 4.3205466 4.188053 4.334635
1370758_at 4.896268 5.0414214 4.8772964 4.9298906 4.9682965 4.9253893 5.030503 4.968744 4.9799695 4.8141594 4.8318205
1370759_at 3.7585037 3.6536322 3.6883278 3.7802558 3.7997184 3.6012602 3.782079 3.5056124 3.9004178 3.615616 3.9029434
1370760_a_at 4.7913685 4.879628 4.612685 4.911701 4.6759443 4.688287 4.893262 4.712492 4.9304104 4.8166685 4.71782
1370761_at 5.7139554 5.946618 5.6765175 5.746284 5.710883 5.770533 5.7018843 5.6881905 5.5407805 5.7442307 5.76361
1370762_at 6.0460668 6.0478063 6.1420145 5.875069 6.0082793 5.660254 6.052383 5.8703113 6.137961 6.2360806 5.8811784
1370763_at 4.87149 4.7259912 4.8089886 4.6983614 4.8270936 4.8696284 4.560487 4.5357533 4.7316346 4.745515 4.587923
1370764_a_at 4.43548 4.229413 4.485942 4.521393 4.413187 4.2714233 4.3793273 4.388424 4.393512 4.257661 4.315918
1370765_at 3.98694 3.9611282 3.939318 3.759334 3.7602456 3.9036748 3.9535427 4.1805277 3.9240332 3.6807537 3.815033
1370766_at 5.920026 5.9629354 5.758431 6.025081 5.8785777 5.443243 6.2233324 5.75925 6.0710206 5.9631443 5.8506975
1370767_at 6.57145 6.588135 6.491249 6.6227026 6.8580794 6.2907805 6.684266 6.5621047 6.3927693 6.7497334 6.4254556
1370768_at 3.7301688 3.7402444 3.739923 3.8415177 3.6526542 4.015339 3.743669 3.946985 4.2848945 3.851689 3.8204734
1370769_a_at 3.8953056 3.83058 4.0100145 3.8626988 3.977903 4.116967 4.2321954 3.9937065 3.9851115 3.9638548 4.145913
1370770_s_at 4.163301 4.0543885 4.4399033 4.214404 4.2234173 3.9872115 4.1472025 4.0555453 4.038872 4.1812787 3.987162
1370771_at 4.8713927 4.787442 4.725506 4.815037 4.889687 4.8630695 4.948162 5.260012 4.6903095 4.9187827 4.9428186
1370772_a_at 8.22642 8.707735 8.524994 8.613364 8.727495 8.537357 8.488777 8.522843 8.792344 8.33646 8.371523
1370773_a_at 3.8451843 4.21211 4.2040396 4.1567526 4.162498 4.154726 3.9024985 4.0457487 3.9571972 3.917964 3.9385026
1370774_at 4.8128853 4.492673 4.500455 4.386199 4.495269 4.6692896 4.474734 4.6455784 4.3404055 4.417208 4.301836
1370775_a_at 4.230784 4.5253687 4.437969 4.1374574 4.470764 4.3760467 4.3874817 4.637297 4.4307227 4.667943 4.266286
1370776_a_at 6.5257215 6.5180163 6.596883 6.519135 6.500324 6.5372024 6.598694 6.715646 6.5177655 6.5662045 6.763503
1370777_at 4.5809345 4.6117954 4.600153 4.736658 4.590581 4.683602 4.643981 4.573762 4.658535 4.6058426 4.610011
1370778_at 5.0244317 4.5503426 4.259052 4.4114656 5.030062 4.706641 4.448797 4.5035806 4.8025823 4.1582413 4.3037014
1370779_x_at 6.7961254 6.1158166 6.1108894 6.0775285 6.513738 6.284316 6.0152044 6.128492 6.3205523 5.7515507 6.1620226
1370780_at 4.940411 4.7457356 5.0048285 4.7932186 4.9316807 4.9255266 4.9729786 4.8976083 5.131526 4.8127346 4.7840433
1370781_a_at 3.4099944 3.4538836 3.4931774 3.4509673 3.4549642 3.3666136 3.3936787 3.4364681 3.487137 3.3873773 3.4269905
1370782_a_at 4.1725497 3.9522974 3.9796643 3.8653593 3.9701104 3.8856132 4.217678 4.563749 4.170381 4.0967484 3.9026053
1370783_a_at 4.6493793 4.4984894 4.361844 4.333848 4.379098 4.5543547 4.403433 4.597499 4.415802 4.3835535 4.723694
1370784_a_at 4.978779 4.8321953 4.985098 4.7791014 4.969656 4.9241514 4.773246 4.905839 4.915948 4.7871456 4.956805
1370785_s_at 9.163588 9.289246 9.431544 9.272631 9.204549 9.314408 9.337627 9.134701 9.21247 9.116343 9.203408
1370786_at 5.1374803 4.7304754 4.647727 5.1218014 4.806713 4.8445106 4.9653196 4.8255653 4.7798743 4.872791 4.8163433
1370787_at 5.420274 5.677313 5.510192 5.5137234 5.4884186 5.47388 5.424239 5.502469 5.5579863 5.346178 5.446101
1370788_at 5.3969326 5.4395266 5.5563006 5.4705167 5.775366 5.6278553 5.664615 5.312475 5.5384555 5.6367235 5.4848447
1370789_a_at 6.7162976 9.114907 9.228954 9.6341 8.174654 7.063496 9.810579 9.402748 8.757129 9.963489 8.592785
1370790_at 3.6119704 3.6906765 3.6199543 3.5663862 3.5851004 3.8519442 3.7429428 3.727556 3.6480484 3.761937 3.5848243
1370791_at 3.5266323 3.5181928 3.529767 3.6063304 3.5099976 3.6124918 3.505183 3.7166922 3.678066 3.5214517 3.6370623
1370792_at 6.376251 6.610085 6.9731727 6.0235004 6.5106473 6.814031 6.9521704 6.283832 6.6424074 6.6988444 6.608273
1370793_at 3.2686982 3.3270254 3.3509495 3.2484598 3.4123976 3.2848384 3.3810818 3.3776662 3.328389 3.4104578 3.2865214
1370794_at 4.9233327 4.7534857 4.670426 4.7932186 4.5515156 4.475165 4.7143254 4.9084077 4.9157906 4.5801563 5.0648074
1370795_at 3.8330433 3.9149005 4.015429 3.9272726 4.088372 3.990537 4.2654815 4.138831 4.3131323 4.19217 4.14207
1370796_at 3.9828131 3.8522666 3.7718613 3.88518 3.8233786 3.9638333 3.8404565 3.927983 3.666838 3.8003016 3.8698964
1370797_at 4.4241285 4.3463283 4.416175 4.5311565 4.5125275 4.359 4.3969755 4.595108 4.4879045 4.643915 4.5741806
1370798_a_at 6.374994 6.593945 6.8042107 6.522673 6.6744328 6.4908977 6.6367636 6.5243564 6.809708 6.5239954 6.636909
1370799_at 4.97169 5.0096197 5.0235615 4.8483787 4.9998903 4.8451333 4.9575977 4.8475914 5.1108828 5.178607 5.0807443
1370800_at 5.1472397 5.1412373 4.927702 5.2081957 4.9922104 5.094116 5.049761 4.957365 5.201084 5.0415993 4.9661016
1370801_at 3.9629083 3.8808017 4.050206 4.0013394 3.9752471 3.843796 3.864423 4.0047374 4.0239763 3.9329941 3.9766753
1370802_at 6.483366 6.6374164 6.382178 6.4999847 6.7659926 6.3370013 6.738492 6.5629396 6.606842 6.6686134 6.817368
1370803_at 8.51676 8.7006 8.890577 8.959858 8.435127 8.449232 8.834061 8.747154 8.641106 8.709492 8.554056
1370804_at 11.400878 11.422201 11.559716 11.497432 11.515074 11.4068575 11.419229 11.41255 11.518265 11.555922 11.4200535
1370805_at 5.3001475 5.2463126 5.1836886 5.1942763 5.248865 5.2011676 5.2314363 5.26788 5.1062613 5.2496905 5.2836576
1370806_at 9.800966 12.091503 10.214896 10.416368 11.708296 12.408753 10.228574 11.668558 11.933616 12.123716 10.335559
1370807_at 9.073338 9.092109 9.282583 9.112847 9.362481 9.208022 9.118418 9.123914 9.321181 8.931555 8.953656
1370808_at 11.545719 11.650692 11.663196 11.580058 11.704375 11.889449 11.837585 11.869401 11.358895 11.829525 11.677483
1370809_at 6.528121 6.626433 6.5738482 6.541252 6.5328946 6.5266957 6.438832 6.248926 6.4633446 6.2926097 6.327074
1370810_at 7.0608315 7.027239 7.34408 7.19305 7.264918 6.8297296 7.4833174 7.509956 7.078951 6.9611945 6.9801183
1370811_at 10.364714 10.316579 10.464747 10.446244 10.587582 10.380899 10.446852 10.312669 10.444456 10.50398 10.327391
1370812_at 8.0063715 7.992103 8.128605 7.9878616 7.9629784 7.9760456 8.20407 8.164637 8.105185 8.401057 8.240276
1370813_at 5.333077 5.265559 5.221611 5.541755 5.337135 5.532707 5.330929 5.3174324 5.248551 5.2243786 5.126752
1370814_at 10.067403 10.202335 10.179111 10.298957 10.266541 10.180885 10.29267 10.211009 10.117134 10.202283 10.14332
1370815_at 4.888202 5.103749 4.998676 5.046291 4.980271 5.394114 5.0164733 5.129249 5.164999 5.681022 5.1963053
1370816_at 4.324331 4.4499254 4.7096624 4.3667145 4.3038626 4.569098 4.1309333 4.167163 4.4968395 4.2193146 4.6504745
1370817_at 9.061677 8.880373 9.211931 9.194601 9.239798 8.992128 8.958321 9.143198 8.941844 9.019246 8.621461
1370818_at 10.459238 10.768587 10.657247 10.588817 10.548211 10.685766 10.612701 10.443151 10.906898 10.883358 10.954562
1370819_at 8.162637 8.364847 8.409689 7.97684 8.34351 8.185911 8.069389 8.280556 8.396653 7.9718256 8.354341
1370820_at 8.483618 8.640225 8.87512 8.881408 8.782892 8.560375 8.769063 8.511049 8.69276 8.602638 8.613376
1370821_at 9.46979 9.324612 9.623987 9.506906 9.622255 9.507302 9.274725 9.258684 9.454108 9.408336 9.301277
1370822_at 8.218041 8.233586 8.994754 9.251188 8.369942 8.490602 9.132062 8.025743 8.512271 7.948199 8.372067
1370823_at 5.9097424 6.399571 6.2264915 6.3330555 6.185495 6.1825986 6.574522 6.6345315 6.4648066 6.020043 6.382046
1370824_at 10.551837 10.759249 10.820427 10.8028 10.606631 10.595493 10.739454 10.70224 10.68691 10.824741 10.814523
1370825_a_at 10.68595 10.578582 10.854869 10.910866 10.805292 10.807307 10.849335 10.716585 10.774081 10.440355 10.465845
1370826_at 8.030053 8.154634 7.9490724 7.950345 7.863938 7.880398 7.968642 8.068626 8.047143 8.008472 8.085006
1370827_at 8.27847 8.207404 8.493003 8.506423 8.255836 8.214857 8.195183 8.349318 8.328365 8.287937 8.242147
1370828_at 6.2736025 6.2004986 6.6055183 6.1771455 6.2209883 6.4029036 6.063835 5.717726 6.1634283 5.915509 5.4779177
1370829_at 7.287292 7.1645007 7.268751 6.955844 7.271673 7.1756163 7.0271077 7.1358166 7.1860576 7.2614994 7.0869656
1370830_at 10.835933 10.808653 10.9153185 10.358624 10.194026 11.093998 9.952337 10.431172 10.772437 10.244941 10.9883375
1370831_at 9.188557 9.072414 8.541816 9.11871 9.09154 9.033211 8.937457 9.107082 9.233191 9.155892 9.001257
1370832_at 6.646404 6.495723 6.0646806 6.7830358 6.5703335 6.5427647 6.860643 6.7405705 6.6751676 6.560176 6.3723526
1370833_at 4.4039764 4.3277793 4.33742 4.3286333 4.2799625 4.333758 4.1891413 4.4938984 4.310417 4.426457 4.3392043
1370834_at 3.9376388 4.073024 3.9302676 3.8838634 3.9926772 3.914924 3.7390068 3.9408188 4.0653105 3.7989852 3.8109663
1370835_at 6.351221 6.692376 6.739946 6.7812223 6.733705 6.8494754 6.5938044 6.6028733 6.592623 6.4976687 6.7217155
1370836_at 12.038524 12.715388 12.500478 12.708281 12.73386 12.641721 12.809076 12.799559 12.789882 12.768055 12.844176
1370837_at 4.992112 5.301119 5.2600284 5.1452208 5.522023 5.390269 5.4426517 5.30985 5.392745 5.142926 5.511269
1370838_s_at 8.435654 8.696085 8.789515 8.634087 8.795269 8.343778 9.084036 8.498247 8.546543 8.414081 8.694858
1370839_at 4.3002853 4.3568172 4.527712 4.475504 4.2843857 4.4073906 4.398801 4.3851967 4.5286713 4.4391513 4.3537855
1370840_at 5.8602495 5.7722435 5.5560904 5.8272367 5.6764307 5.3439198 5.5810537 5.680955 5.4663506 5.4984426 5.619201
1370841_a_at 5.9662547 5.957504 6.2406816 5.910547 5.9217906 5.8771977 5.800158 6.158908 5.9227047 5.7901707 5.86141
1370842_at 7.832078 7.776376 7.60245 7.361201 7.923096 7.689164 7.649163 7.918489 7.575261 7.662318 7.5562325
1370843_at 4.7803044 4.423022 4.313909 4.3531737 4.40783 4.253581 4.466755 4.4092727 4.225836 4.3414426 4.344697
1370844_at 8.311365 8.518286 8.713612 8.529032 8.295967 8.610715 8.688219 8.54567 8.558193 8.389281 8.547743
1370845_at 5.5442533 5.754197 5.6998873 5.7482224 5.775366 5.7164354 5.58048 5.5803394 5.7532554 5.7060575 5.819163
1370846_at 2.80581 2.8395743 2.9355354 2.8762908 2.8377216 2.856618 2.9079704 2.8954074 2.8460853 2.8563557 2.9078827
1370847_at 7.3477526 6.919147 7.2666755 7.306923 6.945209 6.9520926 6.9101014 6.9913006 7.229103 6.805566 6.8438864
1370848_at 6.0762486 6.4546156 6.550091 6.123319 6.2783775 6.191027 6.193703 6.326844 6.593689 6.532878 6.6137557
1370849_at 5.0611477 5.1344857 5.052132 5.2251925 5.066345 5.2585835 5.2761006 5.072441 5.1324368 5.1104107 5.067478
1370850_at 5.401382 5.105933 4.8175898 5.118866 5.1440954 5.0823107 5.286146 5.291157 5.1726913 5.354229 5.422579
1370851_a_at 5.9618196 6.0561404 6.109439 6.0016584 5.998575 5.930261 5.683307 5.949417 5.885745 6.064446 6.132472
1370852_at 4.8089423 4.182992 4.2273693 4.4875803 4.277148 4.5659027 3.9990406 4.217386 4.163885 4.5801563 4.563292
1370853_at 6.086798 5.9356833 6.1345263 6.0912504 6.102858 5.9884896 6.240826 5.944231 6.1159577 6.0938964 5.885072
1370854_at 4.182911 4.064248 4.1237025 3.9730995 4.136099 4.228718 3.9805884 4.262743 4.3024673 4.1803465 4.178399
1370855_at 9.72273 9.859937 9.890041 10.17886 9.671282 9.895219 10.226314 9.815919 9.913687 10.010326 9.742631
1370856_at 5.038191 5.0993853 5.039219 5.1100326 5.2485666 5.069542 5.068449 5.0848923 5.112679 5.168793 5.090216
1370857_at 6.8977823 6.975387 6.9427066 6.751379 7.16734 7.061068 7.0735564 6.9940634 6.9834375 7.0809603 6.77386
1370858_at 3.4415798 3.3404806 3.3456612 3.3777568 3.4552636 3.538305 3.4606364 3.3268063 3.4092612 3.3709412 3.4461367
1370859_at 11.507647 11.514132 11.809611 11.696865 11.692876 11.570967 11.68266 11.597652 11.640935 11.486163 11.31686
1370860_at 5.074462 5.1581955 5.1629515 5.112564 4.9944015 5.0856752 5.1302795 5.1427145 5.1751194 5.010786 5.0120153
1370861_at 11.193593 11.235656 11.304729 11.280271 11.2988205 11.344557 11.276034 11.201952 11.295062 11.315505 11.227364
1370862_at 14.352479 14.429996 14.459354 14.437795 14.402303 14.382405 14.409023 14.33436 14.422751 14.387071 14.461925
1370863_at 5.091997 5.3016195 4.9391193 5.346118 5.0563736 4.9270506 5.088398 4.8561907 5.01987 5.224385 5.2499504
1370864_at 6.062925 6.3040266 6.545699 6.110629 6.346371 6.239217 6.445768 6.365809 6.423882 6.27251 6.1182747
1370865_at 8.535057 8.650459 8.522278 8.992107 8.918935 8.852852 8.536974 8.721031 8.847929 8.601725 8.890087
1370866_at 12.346146 12.363575 12.525261 12.637812 12.572145 12.279331 12.56422 12.4466915 12.569086 12.379128 12.450373
1370867_at 8.822595 8.604307 8.77584 8.774439 8.820276 8.783679 9.025843 8.862137 8.800409 8.752829 8.819328
1370868_at 4.671629 4.8097897 4.7249565 4.709157 4.7673054 4.7897205 4.2825203 4.5584335 4.4212112 4.5372705 4.853606
1370869_at 5.445816 5.373682 5.280429 5.3177 5.2181616 5.1693277 5.3711123 4.917158 4.9929533 5.1594377 5.223378
1370870_at 8.659434 8.178 8.179578 7.154792 8.203022 8.3401785 7.2176666 7.512858 7.4457536 7.013937 7.0773263
1370871_at 10.523384 10.684882 10.825415 10.814948 10.61675 10.601214 10.764281 10.537415 10.689365 10.411988 10.496287
1370872_at 8.252684 8.9058075 8.995185 9.115203 8.90419 8.511795 8.888473 8.934669 8.990646 8.5709095 8.965592
1370873_at 8.375201 8.606535 8.521653 8.532657 8.52445 8.5242195 8.664668 8.475102 8.58823 8.765266 8.699329
1370874_at 4.1832867 4.0053053 4.273146 4.2537374 4.771111 4.3628864 4.2825203 4.2635236 4.1810417 3.992431 4.3392043
1370875_at 6.0267425 6.2279773 6.2373366 6.3191676 6.085372 6.192088 6.518884 6.233148 6.080717 6.0949674 6.1116548
1370876_at 8.150589 8.096376 8.169295 8.34294 7.9487934 7.88746 8.409601 8.077488 7.894484 8.577634 8.263072
1370877_at 6.0376024 6.0650983 5.903453 5.8016 5.988132 5.845796 6.0524073 5.9660444 6.2625537 6.098843 5.97925
1370878_at 9.15714 9.068593 9.280484 9.193736 9.231235 9.223863 9.093371 9.146954 9.150509 9.090145 9.066479
1370879_at 9.410635 9.916436 9.753077 10.112073 9.614734 9.629295 9.93458 10.117239 9.686206 9.637884 9.7913265
1370880_at 9.044534 9.178419 9.317984 9.182961 9.18217 9.042284 9.056884 8.891751 9.173534 9.103895 9.057139
1370881_at 12.263494 12.332945 12.412667 12.424813 12.380741 12.305478 12.222049 12.292269 12.484727 12.397346 12.4323
1370882_at 7.8588247 7.980227 8.169153 8.342623 7.934109 8.018089 8.419668 7.7518406 8.005592 7.6178346 8.207575
1370883_at 9.54202 9.786111 10.133999 10.323662 9.5967245 9.555813 10.266774 9.764658 9.996607 9.47211 10.045031
1370884_at 8.737934 8.739016 8.984602 8.770482 8.663765 8.735265 8.541805 8.539682 8.7604885 8.62723 8.842356
1370885_at 7.5837193 7.994141 7.809115 8.2146 7.6924324 7.3930883 8.233717 7.780924 7.983284 7.7408223 7.90893
1370886_a_at 5.9647512 6.0954237 6.025672 6.1129436 5.943099 5.8404922 5.9200034 6.0937705 5.8733673 5.9599695 6.008578
1370887_at 7.491181 7.0073895 6.9505944 7.1477385 7.103874 7.00398 7.3277764 7.3692875 7.0551558 7.277304 6.9920535
1370888_at 11.671862 11.620402 11.79365 11.759651 11.797143 11.778092 11.663865 11.558233 11.825326 11.720387 11.72573
1370889_at 6.8094964 6.3220253 6.668208 6.7313232 6.547749 6.709848 6.5526447 6.2229714 6.4056687 6.058771 6.4869657
1370890_at 9.103143 9.299714 9.360865 9.303666 9.066453 9.184686 9.291053 9.215381 9.234844 9.271485 9.338096
1370891_at 8.142719 8.249958 8.458895 8.588549 8.223778 8.401932 8.610968 8.191658 8.3685665 8.270048 8.0746765
1370892_at 12.413139 12.346988 12.52925 12.660215 12.127515 11.843602 12.785182 12.401027 12.143936 12.770258 12.438481
1370893_at 9.482344 9.063166 8.961149 8.739454 9.058844 9.119425 8.193097 8.983468 8.737287 8.786341 8.635797
1370894_at 4.4460244 4.3937783 4.575741 4.512745 4.3576922 4.6414146 4.462243 4.7382517 4.4972754 4.487747 4.382513
1370895_at 5.302059 6.0101304 6.3063684 6.432993 5.5030103 5.700296 6.0933824 6.160468 6.4127116 5.6226873 5.2842426
1370896_a_at 6.9155526 7.2749066 7.204845 6.9530444 7.459819 7.1863327 7.142096 7.470333 6.9010572 7.2231364 7.0099187
1370897_at 8.246025 8.731035 8.495797 8.616831 8.516634 8.266612 8.291282 8.809338 8.679029 8.544143 8.562432
1370898_at 4.7955313 4.52124 4.4458585 4.1695967 4.185324 4.3584085 4.879758 4.7393103 4.316613 4.3230734 4.4869175
1370899_at 6.261803 6.808782 6.6270313 6.0451226 6.302567 6.9101176 6.7026668 6.4832387 6.324274 6.7478485 6.6729236
1370900_at 3.2396846 3.3824313 3.2330272 3.396861 3.194263 3.272619 3.2721047 3.177809 3.2970781 3.1462011 3.1109674
1370901_at 6.8409986 6.7659955 7.2049265 7.1621323 6.825758 6.88708 6.801864 6.886861 6.8115416 6.810954 6.757144
1370902_at 4.983271 5.0745234 4.6080923 4.7396092 5.3141246 4.757374 4.612896 4.9707255 4.538064 4.679395 4.782636
1370903_a_at 5.8802342 5.803174 6.0171747 5.8674793 5.825571 5.9237876 5.7899327 5.91488 5.788977 5.880253 5.792753
1370904_at 6.8109746 6.2944503 6.8328447 6.924334 6.5805726 6.510403 7.1643867 5.9315624 6.1877866 6.428222 6.914883
1370905_at 7.9607778 7.413417 7.830981 7.64873 7.6140876 7.4718666 7.5837364 7.120791 7.3367014 7.233937 7.108524
1370906_at 10.145787 10.38622 10.363577 9.953743 9.940714 10.231611 10.241717 10.300576 10.701771 9.984952 10.687637
1370907_at 12.119006 11.955559 12.291594 12.060242 11.944896 11.846732 12.086302 11.989968 12.027455 11.902331 11.793456
1370908_at 8.9200535 8.869093 8.6399 8.65797 8.616948 8.806479 8.58763 8.926306 8.913582 8.657995 9.005739
1370909_at 7.2468634 7.6354623 7.537263 7.331993 7.1715 7.326736 7.2198005 7.015533 7.4089327 7.3810797 7.291506
1370910_at 7.1044374 7.0590677 7.328944 7.227365 7.3396893 7.295727 7.358747 7.261903 7.323496 6.9300795 7.1792536
1370911_at 6.3734426 6.402114 6.598402 6.6842813 6.2694893 6.313274 6.664166 6.6449723 6.4405107 6.8531117 6.6146584
1370912_at 6.4827538 6.6805496 6.639594 6.3776937 6.6002393 6.4305143 6.522566 6.6259665 6.5318317 7.1996593 7.115313
[truncated: 3,185,715 more chars]
