# Supplementary material for: Transcriptomic point of departure determination: a comparison of distribution-based and gene set-based approaches
Source: Front Genet. 2024 May 9;15:1374791. doi: 10.3389/fgene.2024.1374791 (PMC11112360; doi:10.3389/fgene.2024.1374791)
Supplement: Supplementary file 6 [file DataSheet1.zip › Data Sheet 1/lornoxicam_29day_Rat_Liver_rma.txt]

ProbesetID V2 V3 V4 V5 V6 V7 V8 V9 V10
Dose 0 0 0 0.3 0.3 0.3 1 1 1
1367452_at 10.24853 10.368619 10.34292 10.42701 10.287511 10.483041 10.547827 10.497546 10.4367075
1367453_at 9.971178 10.058626 10.134888 10.041058 10.062456 10.017822 10.066651 10.114135 10.015523
1367454_at 9.766737 10.022628 9.989544 9.986711 10.010895 9.96773 10.08157 9.89082 9.932802
1367455_at 11.337261 11.403432 11.404817 11.548485 11.500328 11.353138 11.190818 11.318846 11.246068
1367456_at 11.883658 12.046145 11.934262 11.953534 11.92728 11.848216 11.851478 11.791325 11.848549
1367457_at 8.945265 9.139257 9.261369 9.179913 9.2853 9.193245 9.279608 9.226428 9.206095
1367458_at 8.248209 8.26532 8.147973 8.276795 8.330769 8.277035 8.172256 8.260205 8.195946
1367459_at 11.984087 12.099848 12.114828 12.132105 12.062926 11.9975605 12.0543165 12.063651 11.952128
1367460_at 11.273429 11.458781 11.456402 11.421029 11.456178 11.515912 11.435146 11.371141 11.3431
1367461_at 10.105564 10.317783 10.381257 10.401748 10.354896 10.343035 10.4079275 10.455087 10.243935
1367462_at 10.330329 10.411191 10.255876 10.460486 10.536917 10.610059 10.699652 10.607374 10.571291
1367463_at 11.221749 10.960293 11.080726 11.246475 11.191307 11.265831 11.168585 11.267529 11.423975
1367464_at 9.512896 9.702134 9.701263 9.721706 9.703589 9.647337 9.638696 9.612264 9.477252
1367465_at 10.109213 10.04902 10.035296 10.091802 10.299379 10.488901 10.362105 10.184802 10.482973
1367466_at 10.172484 10.095859 10.139825 10.145322 10.145465 9.906775 9.986277 10.015574 9.886621
1367467_at 11.481942 11.587323 11.625576 11.759173 11.58736 11.795347 11.661868 11.606061 11.627174
1367468_at 9.625141 9.863633 9.936277 9.808392 9.933196 10.066285 10.098821 9.864901 10.083469
1367469_at 11.768484 11.895108 11.847379 11.886534 11.796303 11.797144 11.799073 11.729179 11.654077
1367470_at 10.069606 10.213049 10.188751 10.363614 10.211983 10.000677 10.086194 10.235758 10.024903
1367471_at 9.048208 8.995105 9.05371 9.147827 9.079634 9.275174 9.266971 9.141674 9.306329
1367472_at 9.991835 10.203929 10.107059 10.1346655 10.108829 9.974645 9.9944725 10.062535 9.999486
1367473_at 9.943393 9.839203 9.831567 10.015178 9.921909 10.152471 9.971851 9.944633 10.059725
1367474_at 9.654233 9.780963 9.709727 9.701048 9.813412 9.320136 9.566703 9.638758 9.731005
1367475_at 10.466911 10.379711 10.571111 10.495411 10.587053 10.54512 10.416004 10.398763 10.458046
1367476_at 11.074363 11.049123 11.051941 11.144267 11.173338 11.301841 11.293979 11.136876 11.321274
1367477_at 9.917138 10.246543 10.13726 10.19307 10.156997 10.374158 10.262146 10.239966 10.303174
1367478_at 7.8238025 7.764872 8.113993 7.9061456 7.865746 7.7602367 7.985615 7.832408 7.9065156
1367479_at 11.278357 11.311764 11.24407 11.368386 11.281942 11.560431 11.494231 11.372654 11.543145
1367480_at 9.392575 9.398278 9.476037 9.559775 9.526647 9.554699 9.479389 9.48346 9.544605
1367481_at 9.137944 9.224789 9.281578 9.393723 9.448055 9.484326 9.568352 9.349764 9.546604
1367482_at 9.386993 9.485616 9.550203 9.585427 9.640696 9.866171 9.789785 9.650817 9.967282
1367483_at 8.986586 8.827103 8.983693 8.913736 8.966476 9.256039 9.18976 9.182751 9.154634
1367484_at 9.323189 9.243913 9.394496 9.388244 9.453765 9.559083 9.589184 9.407648 9.551567
1367485_at 9.972412 10.064307 10.064789 10.212815 9.99594 9.937705 9.974556 9.907768 9.861685
1367486_at 9.592388 9.901751 9.6355095 9.661691 9.606582 9.554321 9.568466 9.73652 9.622177
1367487_at 7.406519 7.3915696 7.259732 7.5161586 7.6006327 7.4725394 7.3614554 7.521837 7.4366336
1367488_at 7.8860617 8.0094795 8.182816 7.861531 8.186058 8.022095 8.067596 7.909805 8.295006
1367489_at 6.4287863 6.602661 6.6205535 6.420572 6.570485 6.675415 6.769932 6.571343 6.568672
1367490_at 7.170703 7.4447618 7.4814034 7.391368 7.208824 7.2338986 7.103065 7.3256435 7.342308
1367491_at 9.2546 9.378075 9.326183 9.399715 9.388693 9.343314 9.190538 9.322462 9.099091
1367492_at 9.151982 9.190665 8.993529 9.225949 9.25575 9.270499 9.216246 9.188511 9.13482
1367493_at 9.441395 9.520827 9.470501 9.667528 9.497999 9.361556 9.474499 9.553543 9.439962
1367494_at 10.019482 9.918718 10.004253 10.07699 10.040831 10.287446 10.255863 10.130208 10.245947
1367495_at 7.4345 7.5616465 7.6017733 7.806204 7.785507 7.9257374 8.059006 7.8337994 8.001027
1367496_at 11.2611885 11.439646 11.422493 11.347279 11.411672 11.270777 11.310522 11.214742 11.204936
1367497_at 8.621981 9.03886 9.011905 8.828204 8.95884 8.911622 8.686322 8.792076 8.580555
1367498_at 8.802089 8.776519 8.923547 8.917354 9.01643 8.834248 8.8211775 8.889829 8.88537
1367499_at 8.079296 8.176094 8.321503 8.322531 8.027803 8.217007 7.8865986 8.087315 8.174961
1367500_at 10.176105 10.097963 10.127038 10.1561365 10.230419 10.617192 10.559364 10.270875 10.608232
1367501_at 8.495288 8.590907 8.673077 8.507012 8.446168 8.643466 8.602494 8.5065155 8.516721
1367502_at 8.144267 8.425482 8.469219 8.342508 8.420593 8.748698 8.613517 8.358634 8.605647
1367503_at 11.047206 11.187913 11.103703 11.080191 11.09534 11.055891 11.074311 11.01187 11.078522
1367504_at 8.3303795 8.223213 8.198231 8.205282 8.234575 8.477045 8.211433 7.9656386 8.261978
1367505_at 8.447208 8.297001 8.401224 8.316869 8.31337 8.258782 8.43404 8.234272 8.427736
1367506_at 10.072855 9.943358 9.996365 10.163099 10.004294 10.131508 10.200089 10.038956 10.286366
1367507_at 7.384436 7.4180765 7.3367386 7.5468 7.4345775 7.6920667 7.5035205 7.2783732 7.5441804
1367508_at 8.784022 8.689746 8.716838 8.982288 8.894433 9.039906 9.049152 8.763572 8.932397
1367509_at 9.591156 9.540263 9.627827 9.559278 9.687108 9.9188595 9.938853 9.776966 9.965526
1367510_at 9.704773 9.783473 9.978443 9.816854 9.830073 9.887747 9.847598 9.79681 9.932405
1367511_at 8.330062 8.509791 8.766968 8.483163 8.558299 8.359719 8.493367 8.413703 8.458014
1367512_at 10.97648 10.9852915 11.05731 11.095925 11.080496 11.125357 11.157709 10.962057 11.139391
1367513_at 8.057531 8.12772 8.307046 8.044244 8.170687 8.346297 8.19832 7.907451 7.764183
1367514_at 7.7608304 7.9195375 7.9154267 8.017384 7.992755 7.733264 7.809031 7.75906 7.6798177
1367515_at 7.3804326 7.7764735 7.8068137 7.5889235 7.899087 7.8589206 7.8029995 7.5440726 7.800032
1367516_at 8.986656 9.114357 9.119411 9.261715 9.160023 9.396705 9.297535 9.169924 9.210734
1367517_at 7.631136 8.013442 7.718508 8.028953 8.053069 7.922364 7.7805033 7.9639096 7.834151
1367518_at 8.724208 8.71153 8.732772 8.646754 8.636314 8.684131 8.528528 8.389642 8.3964405
1367519_at 8.5608225 8.678753 8.711015 8.653337 8.632383 8.605723 8.554859 8.59803 8.547593
1367520_at 9.939301 10.028934 10.106912 10.091487 10.031084 10.249895 10.317159 10.135804 10.151095
1367521_at 6.7037473 7.0667863 7.5430055 6.8115726 6.7370687 7.075742 7.2373214 7.450235 7.0939918
1367522_at 9.172369 9.307032 9.341827 9.609032 9.340078 9.438598 9.39958 9.539218 9.276493
1367523_at 8.530408 8.487164 8.614805 8.616045 8.617776 8.9570675 8.936584 8.759179 9.061363
1367524_at 7.488157 7.43232 7.7495484 7.521148 7.4196143 7.3883567 7.447847 7.5180097 7.3293614
1367525_at 9.248975 9.443479 9.428763 9.29309 9.35613 9.501661 9.438266 9.493394 9.338761
1367526_at 8.960047 9.112472 9.143762 9.028281 9.075637 9.193861 9.095142 9.112553 9.156542
1367527_at 8.144213 8.37916 8.472772 8.375607 8.521282 8.439254 8.309577 8.210368 8.200082
1367528_at 8.869342 8.797358 9.02312 8.916475 8.797622 8.883218 8.693112 8.680153 8.839093
1367529_at 9.066834 9.40138 9.294763 9.391296 9.4238205 9.136183 9.346298 9.225748 9.207116
1367530_at 7.5375543 7.490273 7.411515 7.547947 7.5936394 7.6801486 7.557233 7.6427007 7.4648476
1367531_at 10.619933 10.784614 10.747472 10.756771 10.777062 10.746939 10.677047 10.7800865 10.697048
1367532_at 11.133948 11.275388 11.241983 11.21551 11.193166 11.109843 11.1327915 11.163843 11.094962
1367533_at 8.646423 8.719853 8.522934 8.667806 8.484962 8.653788 8.432405 8.59504 8.611478
1367534_at 7.3564243 7.4455824 7.880402 7.517436 7.5134172 7.850078 7.5030594 7.566151 7.449983
1367535_at 8.940046 8.884665 9.010658 8.956202 8.988119 8.812919 8.86833 8.880341 8.946077
1367536_at 7.78272 7.7749114 7.500694 7.8042083 7.657037 8.008501 7.926159 7.823698 7.9982095
1367537_at 7.8264284 7.7907853 7.753729 7.6863046 8.132196 7.9055953 7.917334 7.9346967 7.8987637
1367538_at 7.0105944 6.987108 7.458697 7.523542 7.4100456 7.366898 7.265715 7.232847 7.2324185
1367539_at 8.638513 8.60636 8.70836 8.897453 8.883516 8.633232 8.637673 8.634004 8.640952
1367540_at 7.7709665 7.9028935 7.974151 7.772023 8.161022 8.024025 7.9049973 7.891461 8.077378
1367541_at 7.6749973 7.8057423 8.1352825 7.906393 8.195921 8.314394 8.164379 7.897239 8.015404
1367542_at 7.884399 8.464074 8.445069 8.375738 8.282797 8.225003 8.415575 8.223389 8.228907
1367543_at 8.27896 8.426795 8.6091175 8.644399 8.558358 8.8000555 8.815623 8.525639 8.844839
1367544_at 6.9569087 7.1541586 7.1181045 7.016101 7.312954 7.212377 7.102461 7.042875 6.878381
1367545_at 7.1265736 7.2337914 7.4096518 6.752759 7.005838 7.39193 7.1696105 6.925062 7.4626355
1367546_at 10.3544 10.37838 10.300462 10.399762 10.527465 10.416386 10.429272 10.149239 10.592995
1367547_at 7.945187 8.090715 7.9448504 7.9380913 8.103674 7.896233 7.953021 7.7462387 7.7836776
1367548_at 8.451451 8.583483 8.579785 8.654022 8.473073 8.5936 8.548561 8.556474 8.6037855
1367549_a_at 10.654791 10.709969 10.838842 10.658089 10.59578 10.522558 10.574422 10.657671 10.568652
1367550_a_at 8.5804825 8.777651 8.821572 8.759506 9.054645 9.10618 9.0415945 8.9483 8.921155
1367551_a_at 9.198164 9.152868 9.226726 9.1175165 9.203701 9.38895 9.419096 9.2719965 9.269855
1367552_at 4.356495 4.06875 4.4338746 4.31577 4.225661 4.413842 4.4876304 4.139492 4.3076243
1367553_x_at 12.219271 11.876013 12.283891 11.619187 11.809377 12.497528 12.3000345 12.51739 12.819496
1367554_at 4.090602 4.164031 4.1309156 4.079812 3.882684 3.9825659 3.790286 4.0117617 4.0052233
1367555_at 14.73272 14.696352 14.694537 14.733719 14.739119 14.707483 14.708343 14.709865 14.706835
1367556_s_at 14.556362 14.596167 14.526725 14.576031 14.59435 14.514151 14.559159 14.54803 14.537135
1367557_s_at 12.90954 13.0037565 12.99356 12.954433 13.046268 12.956379 13.052155 13.016189 12.981075
1367558_x_at 3.4302208 3.1352499 3.1560807 3.201906 3.191689 3.0361648 3.183431 3.1725862 3.2947247
1367559_at 12.835134 12.704074 12.789721 12.776921 12.949432 12.925709 12.898528 12.661957 12.853777
1367560_at 12.260803 12.252095 12.208003 12.183068 12.258536 12.211926 12.281845 12.320126 12.260309
1367561_at 12.654212 12.605958 12.539048 12.509938 12.682885 12.774193 12.765036 12.608417 12.79334
1367562_at 8.353405 8.056251 8.427234 8.215214 8.654887 8.766108 8.814638 8.560097 8.814326
1367563_at 9.216841 8.7574005 8.923745 8.999902 9.2935 9.083974 9.113733 9.268276 9.062183
1367564_at 6.0470285 5.868443 5.792009 6.0568023 5.9285555 5.770991 6.026358 5.8322453 5.705346
1367565_a_at 13.895528 13.877294 13.84277 13.944949 13.83741 13.941188 13.942557 13.882006 13.987639
1367566_at 3.9413502 3.9835663 3.9759035 3.9359457 3.9183402 4.061182 3.8967128 4.10373 4.200201
1367567_at 11.9200735 11.916979 11.933316 11.982429 11.91931 12.025665 12.139481 12.04145 12.163806
1367568_a_at 8.731961 8.752676 9.05511 8.796458 9.090389 8.653373 9.388146 8.866333 9.008699
1367569_at 11.986445 11.872463 11.833689 11.958367 11.87458 11.9358 12.017969 12.073867 12.008805
1367570_at 6.5636916 6.763271 6.9844418 6.82769 7.2839007 7.0476937 6.863006 6.661307 6.7470374
1367571_a_at 5.5863705 5.38871 5.5066395 5.517992 5.3190002 4.9770536 5.6693163 5.032593 5.3570433
1367572_at 5.269807 4.9693246 4.956608 4.974642 4.7998343 5.002663 5.2048736 5.023477 5.1695223
1367573_at 12.317711 12.358223 12.300983 12.295985 12.371968 12.390552 12.468643 12.40925 12.432573
1367574_at 8.492992 8.235177 7.975258 8.29889 8.991949 8.464304 8.956722 8.664017 8.454593
1367575_at 11.512147 11.566005 11.563327 11.676357 11.76645 11.409034 11.5443 11.495747 11.287338
1367576_at 13.678757 13.460589 13.758138 13.75922 13.526295 13.671381 13.694851 13.672992 13.694927
1367577_at 6.8559537 7.261014 6.3365407 7.020694 7.3803144 7.494363 7.469372 6.8288627 6.9618473
1367578_at 10.317997 10.330277 10.314108 10.31981 10.403025 10.475677 10.511842 10.467762 10.554787
1367579_a_at 11.022537 11.168175 10.826144 11.209253 11.312066 11.116194 11.154332 11.275237 11.05991
1367580_at 11.464092 11.549521 11.468887 11.44215 11.58287 11.601764 11.68698 11.569644 11.599968
1367581_a_at 6.3128586 5.945363 6.0992155 6.1461034 6.1550245 6.3259435 6.5878925 6.055689 5.950247
1367582_at 11.813334 11.689782 11.698919 11.703788 11.825581 11.918985 11.934587 11.843628 11.99946
1367583_at 13.307159 13.349713 13.289043 13.321989 13.261385 13.373547 13.468817 13.355399 13.477475
1367584_at 8.021977 7.8727202 7.638957 7.9451323 8.264121 7.8562818 8.242636 8.164746 8.009977
1367585_a_at 11.031842 11.295421 11.032634 11.096193 10.999485 10.783507 10.8552 10.864592 10.755689
1367586_at 12.857254 12.82121 12.972406 12.980718 13.025021 12.891214 13.021482 12.808051 12.823022
1367587_at 3.6528072 3.5851355 3.4098752 3.5494843 3.4191806 3.3996916 3.3967893 3.4920855 3.5961266
1367588_a_at 11.670404 11.533731 11.663559 11.480355 11.716574 11.936281 11.889017 11.712191 11.826024
1367589_at 9.468743 9.511133 9.432598 9.625531 9.4247 9.241812 9.292452 9.35419 9.363872
1367590_at 10.8274555 10.833066 10.798436 11.038539 10.983305 11.1584 11.052178 10.889694 11.009244
1367591_at 10.149594 10.267501 10.250662 10.259066 10.265642 10.204721 10.270579 10.217862 10.168951
1367592_at 3.4930468 3.4158292 3.425034 3.298302 3.5026023 3.2625122 3.338814 3.3843987 3.2729273
1367593_at 8.443668 8.085693 8.25995 8.571973 8.567531 8.636568 8.995179 9.168419 8.903643
1367594_at 9.169607 9.147783 8.9626465 9.266041 9.132221 8.985737 9.454437 9.380434 9.176294
1367595_s_at 13.736556 13.713737 13.668445 13.732547 13.743669 13.806498 13.78915 13.736378 13.7989235
1367596_at 12.321169 12.282842 12.222112 12.232708 12.312549 12.455501 12.427529 12.349336 12.496793
1367597_at 12.024709 12.011067 12.065721 12.005196 12.117467 12.1923485 12.228849 12.192586 12.216222
1367598_at 14.087055 14.076656 14.120251 14.109758 14.073279 14.0666485 14.083672 14.0692625 14.036769
1367599_at 12.151539 12.180212 12.255013 12.363205 12.1270075 12.409257 12.374822 12.345904 12.51168
1367600_at 5.6111913 5.2799273 5.507602 5.4710383 5.671212 5.2996655 5.560712 5.6115217 5.727174
1367601_at 8.999926 9.045544 7.8190827 8.921164 9.149321 8.436333 8.34062 8.843153 8.871363
1367602_at 9.991369 9.918377 8.773255 9.992461 10.111083 9.303177 9.245248 9.7661295 9.768679
1367603_at 11.431872 11.543225 11.387135 11.504637 11.4886675 11.446962 11.573029 11.435499 11.560447
1367604_at 11.329529 11.438201 11.26979 11.425041 11.395695 11.383402 11.439108 11.458618 11.465886
1367605_at 10.947916 10.793274 10.861577 10.929982 10.946129 11.05598 11.054323 10.988735 11.180607
1367606_at 12.332252 12.361126 12.310817 12.356925 12.357596 12.466395 12.516844 12.445436 12.424013
1367607_at 12.723513 12.6370735 12.70708 12.720193 12.715882 12.738691 12.798519 12.795596 12.784479
1367608_at 5.3319263 5.0907335 5.2271614 5.5264196 4.964155 5.039239 4.8123455 5.3560286 5.1207504
1367609_at 11.65333 11.519943 11.431915 12.115577 11.984458 11.894689 11.937036 11.837646 11.657915
1367610_at 12.462026 12.655034 12.491127 12.509264 12.521271 12.591826 12.664619 12.580932 12.59549
1367611_at 5.2802997 5.3576016 5.208006 5.2063317 5.0721636 4.9035573 5.0936837 5.1551704 5.1319695
1367612_at 14.070557 14.056393 14.081764 14.081315 14.083911 14.141066 14.091232 14.068194 14.033196
1367613_at 12.869398 12.957016 12.967306 12.92123 12.922083 13.10473 12.998498 12.893435 12.982298
1367614_at 7.1082735 6.943304 6.932008 7.318258 7.682432 6.876516 7.6588154 7.5167246 7.146536
1367615_at 4.2201633 4.200119 4.024702 3.944422 4.155052 4.243064 4.061064 4.0089655 4.0949097
1367616_at 4.491641 4.5953884 4.338319 4.261119 4.425251 4.1599035 4.429433 4.392067 4.341563
1367617_at 9.417524 9.398967 9.383473 9.583519 9.758608 9.549978 9.6420965 9.816771 9.785537
1367618_a_at 11.201076 11.236951 11.08364 11.171654 11.259517 11.258496 11.266694 11.30008 11.3052225
1367619_at 13.024425 13.017428 12.990063 12.992424 12.962029 13.008465 12.885733 12.879785 12.8172865
1367620_at 12.7407055 12.6762705 12.721721 12.74816 12.725057 12.749092 12.806505 12.739484 12.816823
1367621_at 8.447461 8.499483 8.528977 8.544482 8.574386 8.467976 8.518547 8.544574 8.609223
1367622_at 12.433803 12.473836 12.511247 12.521395 12.487733 12.562104 12.596995 12.504985 12.632615
1367623_at 12.20881 12.212415 12.188893 12.27161 12.294767 12.364883 12.418498 12.342042 12.430925
1367624_at 10.992327 10.584087 10.835506 10.870757 11.11428 10.82552 11.188194 11.037027 10.930611
1367625_at 13.261309 13.194505 13.263582 13.172961 13.216279 13.298442 13.326482 13.2803135 13.276371
1367626_at 5.1293 4.678358 4.7586517 4.8905697 4.933848 4.6267223 4.5912223 5.093375 4.679412
1367627_at 7.9679127 7.9891644 8.340094 8.247294 8.656439 8.67029 8.706644 8.4820795 8.440753
1367628_at 6.413224 6.171388 6.347117 6.169368 7.0263896 6.3604083 6.959445 6.162746 6.3498616
1367629_at 12.211042 12.189079 12.223705 12.282703 12.199007 12.303989 12.332254 12.259705 12.403137
1367630_at 12.4841175 12.447319 12.393285 12.435286 12.527893 12.604588 12.64551 12.548454 12.697648
1367631_at 5.222229 5.9920955 6.676605 5.986368 6.4039617 5.8948097 6.9815593 6.425341 5.6972227
1367632_at 10.542535 10.776324 10.340781 10.513058 10.47027 10.621305 10.699926 10.671651 10.571236
1367633_at 9.809363 10.330629 9.662248 10.022343 9.71896 9.608774 9.847953 9.999071 9.6882305
1367634_at 12.484509 12.433956 12.376932 12.430829 12.45277 12.558118 12.639753 12.603996 12.686444
1367635_at 12.870823 12.856682 12.892773 12.777881 12.833344 12.760298 12.817702 12.854321 12.876944
1367636_at 7.6848288 7.766068 7.7070503 8.050383 7.903554 7.9277067 8.076051 7.810195 7.8278
1367637_a_at 10.899279 11.074237 11.235333 11.146221 11.148208 11.185657 11.122536 10.982973 10.931969
1367638_at 9.60205 9.6722555 9.651762 9.710433 9.537666 9.6708765 9.622642 9.743796 9.733527
1367639_a_at 12.672119 12.655254 12.624885 12.611493 12.766897 12.717429 12.724643 12.690478 12.74297
1367640_at 12.550427 12.54349 12.482482 12.509804 12.595141 12.675208 12.699835 12.625569 12.684022
1367641_at 13.449698 13.4147415 13.523182 13.487317 13.465235 13.558398 13.519112 13.489463 13.5683975
1367642_at 10.980523 10.998023 11.071934 11.011664 11.007174 11.047512 11.091769 10.97602 11.0856495
1367643_at 11.699603 11.561554 11.638462 11.643241 11.751979 11.846578 11.746191 11.804116 11.812906
1367644_at 7.1803374 7.3513737 7.6281276 7.4479866 7.4763217 7.698242 7.4910173 7.411012 7.342717
1367645_at 12.802699 12.749711 12.68479 12.766074 12.799539 12.866282 12.952729 12.893224 12.981997
1367646_at 12.337414 12.526041 12.339975 12.592705 12.239904 12.259149 12.391784 12.308023 12.2290325
1367647_at 14.183696 14.181437 14.192564 14.143489 14.208654 14.163894 14.169149 14.198146 14.194813
1367648_at 5.948065 6.30122 5.9266143 5.9544735 6.318358 5.888785 5.97705 5.817547 6.1133666
1367649_at 6.448156 6.562852 6.171124 6.5625963 6.501187 6.433887 6.4837894 6.230816 6.3757524
1367650_at 6.5124345 6.3590555 6.5144677 6.493664 6.9034815 6.630081 6.392089 6.6726804 6.76136
1367651_at 10.332321 10.220476 10.276777 10.154167 10.298666 10.227259 10.164634 10.341185 10.306528
1367652_at 9.209841 9.627025 9.606013 9.525107 9.732623 9.503596 9.868361 9.480153 9.703039
1367653_a_at 12.325327 12.422274 12.353871 12.437439 12.401162 12.229933 12.323078 12.299225 12.385286
1367654_at 8.44664 8.52591 8.536966 8.681107 8.770108 8.267877 8.596497 8.562651 8.675204
1367655_at 8.404625 7.8064775 7.8075633 8.151888 8.656102 8.241039 8.739541 8.385628 8.53198
1367656_at 10.824908 10.900079 10.872172 10.807696 10.929702 11.001428 10.920675 10.8604555 10.939958
1367657_at 12.389361 12.714055 12.490599 12.613391 12.55243 12.492165 12.495203 12.606992 12.409342
1367658_at 6.675221 6.237166 6.706466 6.6700044 6.4035516 6.451008 6.8935843 6.8078027 6.8246226
1367659_s_at 11.359177 11.058823 11.324716 11.063762 10.98996 11.575396 11.586807 11.254036 11.463385
1367660_at 6.110996 6.3882694 6.154285 6.6494575 6.35598 6.2818646 6.8500695 6.698999 6.626804
1367661_at 6.976677 6.571051 6.6085143 6.7837434 7.4569798 6.7179737 7.2697725 7.226406 7.0056133
1367662_at 12.6761465 12.719005 12.642497 12.653985 12.585025 12.632497 12.6022625 12.598571 12.593413
1367663_at 11.726036 11.633857 11.695884 11.70337 11.704981 11.754592 11.934669 11.783831 11.913851
1367664_at 4.448479 4.197673 3.8902588 4.2144547 3.8992295 3.8323798 4.29558 4.023741 4.4201226
1367665_at 4.0882816 4.2638464 3.9674792 4.2255116 4.161605 4.092795 4.137139 4.4650626 4.1620893
1367666_at 9.366688 9.416209 9.321225 9.497857 9.528413 9.606925 9.660786 9.49124 9.421472
1367667_at 11.9072695 11.566938 11.508219 11.547946 11.706731 11.30887 11.842523 11.399827 11.712166
1367668_a_at 6.8729415 6.674043 6.6673 6.854907 7.2930446 6.937922 6.771262 7.3485265 6.8522468
1367669_a_at 9.881464 10.037553 10.128802 10.020049 10.082191 10.096468 10.158732 10.228465 10.134402
1367670_at 10.685681 10.812642 10.725827 10.832666 10.711996 10.759301 10.7109995 10.729599 10.604133
1367671_at 9.024891 9.064283 9.136884 9.347307 9.486747 9.508484 9.355632 9.44253 9.357832
1367672_at 11.903368 11.92953 11.961599 12.018557 11.821805 11.808244 11.862792 11.899937 11.787213
1367673_at 10.953435 11.109211 10.879681 11.004352 10.912843 10.8862705 10.670663 10.863708 10.632317
1367674_at 9.317242 9.540435 9.414228 9.483732 9.388939 9.226168 9.307276 9.383984 9.445603
1367675_at 8.904904 9.11742 9.1343975 9.237743 9.182465 9.408931 9.363069 9.252342 9.413245
1367676_at 7.0159063 6.6371374 6.6593623 6.5716457 7.7925076 7.4995785 7.620241 7.596384 7.405781
1367677_at 11.946675 11.976649 11.658694 11.965823 11.764758 11.980184 11.889797 11.998683 12.104755
1367678_at 11.077449 11.250052 11.214505 11.071831 11.300776 11.11024 11.222175 11.300232 11.097323
1367679_at 10.056334 9.823328 9.362927 10.092013 10.49524 9.837746 10.977466 10.666954 10.6468525
1367680_at 12.169522 12.236019 12.221632 12.209343 12.07145 12.11775 12.07913 12.035085 11.908328
1367681_at 9.839044 10.05464 10.069834 9.96033 10.135128 10.07073 10.122652 10.063255 9.863916
1367682_at 6.719383 6.8632355 6.623021 6.6409383 6.5141687 6.6533585 6.6767063 6.7404037 6.623976
1367683_at 9.996155 9.833365 10.097937 10.226395 10.109003 10.447746 9.9240465 10.026958 10.052079
1367684_at 4.3145494 4.270922 4.201887 4.194195 3.8252807 4.100812 4.4202037 4.204939 4.1970596
1367685_at 12.193282 12.203212 12.145158 12.130735 12.236671 12.408804 12.364714 12.275188 12.424661
1367686_at 11.898906 11.91473 11.896363 11.952644 11.939856 12.034502 11.992553 11.838521 11.822895
1367687_a_at 8.402193 8.449545 8.594343 8.894947 8.668482 8.529675 8.707844 8.789163 8.476858
1367688_at 8.15526 8.442879 8.286016 8.354198 8.341663 8.374429 8.4229145 8.330776 8.38772
1367689_a_at 7.6178236 7.4753413 8.065993 8.460623 7.544241 7.3650646 7.9338202 8.300434 8.005595
1367690_at 11.643015 11.599228 11.620523 11.504552 11.7375145 11.738093 11.744539 11.640693 11.849403
1367691_at 11.037336 10.39014 11.102503 10.984118 10.957171 10.887829 11.127622 11.162212 11.184578
1367692_at 3.8079264 3.9292061 3.7913263 3.6708298 3.5207236 3.8572938 3.8129547 3.8581493 3.724465
1367693_at 9.841609 9.837335 9.916619 9.888834 9.984671 10.030441 10.041992 9.925921 9.80069
1367694_at 11.288275 11.4067335 11.369666 11.334231 11.260907 11.2868185 11.361086 11.233111 11.2881775
1367695_at 12.362927 12.379764 12.27953 12.358161 12.292734 12.338082 12.165451 12.256851 12.249942
1367696_at 7.9980626 7.965992 7.8044977 8.253343 8.307027 8.470677 8.718833 8.622751 8.715938
1367697_at 10.070168 10.279403 10.546472 10.367801 10.378805 10.219739 10.403469 10.576002 10.62634
1367698_a_at 9.3385315 9.29071 8.899512 9.225126 9.32453 9.227738 9.182977 9.235487 8.993699
1367699_at 6.5671268 6.5255413 6.661362 6.431174 6.681606 6.81621 6.5899377 6.808341 6.675152
1367700_at 3.9427495 4.3241186 4.2290187 4.2142954 4.2651577 3.8312159 4.107713 4.0852704 3.895668
1367701_at 6.5242057 6.1986494 6.914697 6.7800264 6.5923786 6.886359 6.9597554 6.983003 7.1646314
1367702_at 12.560349 12.628965 12.679997 12.658937 12.503778 12.594956 12.5159645 12.545353 12.372266
1367703_at 4.1042943 3.8674636 3.7263966 3.7680926 3.633107 3.5608137 3.7615557 3.8074284 3.8380752
1367704_at 8.547137 8.770939 8.514301 8.673218 8.663089 8.584406 8.525598 8.69325 8.476012
1367705_at 8.515332 8.955812 8.703829 8.805716 8.938829 9.028373 8.947933 8.628484 8.887189
1367706_at 10.916532 10.935182 10.928788 10.850571 10.858672 10.83474 10.841221 10.880851 10.690721
1367707_at 9.684125 9.133568 8.819528 10.617682 9.8689165 8.087748 9.1837635 9.209448 8.842968
1367708_a_at 11.102165 10.294153 10.232319 11.716927 11.052462 9.318678 10.531324 10.513449 10.454485
1367709_at 9.465863 9.3981285 9.049898 9.845487 9.812809 9.797974 10.020161 9.935938 10.125837
1367710_at 10.272279 10.174491 10.246839 10.386621 10.467386 10.576533 10.77549 10.549085 10.827809
1367711_at 11.132494 11.103123 11.063439 11.225605 11.223608 11.258607 11.143462 11.099716 11.178699
1367712_at 6.0828 5.980167 6.160709 6.2990394 6.6304603 6.3240547 6.84301 6.732228 6.685708
1367713_at 9.214527 9.184139 9.32773 9.364768 9.29521 9.276485 9.404979 9.117498 9.521818
1367714_at 7.333157 7.5443807 7.4298625 7.337892 7.491897 7.4670677 7.4791446 7.4109135 7.3365736
1367715_at 10.193631 10.324109 10.122096 10.179614 10.401698 10.123158 10.449317 10.500502 10.384564
1367716_at 8.330074 8.399729 8.422113 8.564833 8.575073 8.346531 8.439352 8.262045 8.067158
1367717_at 12.714054 12.645544 12.66329 12.64169 12.746107 12.855583 12.862144 12.67512 12.919139
1367718_at 8.446231 8.472827 8.357109 8.437655 8.492712 8.613068 8.580683 8.342486 8.380648
1367719_at 9.867638 9.999487 10.1789255 9.974739 9.9937525 9.89437 9.853671 10.019362 9.888462
1367720_at 11.389047 11.51689 11.268793 11.436103 11.350136 11.296685 11.345223 11.277498 11.357653
1367721_at 10.571759 11.233505 11.301345 11.145617 10.799152 11.065363 10.926181 11.100767 11.046727
1367722_at 7.0123744 6.803921 6.6335406 6.7761626 7.08192 7.0214405 7.3038397 7.301731 7.281421
1367723_a_at 7.88338 7.9037046 8.047106 7.8311853 8.091295 8.043119 7.9641776 8.20529 7.9549866
1367724_a_at 10.287563 10.390525 10.381921 10.455264 10.529049 10.672843 10.504507 10.428582 10.563431
1367725_at 6.930735 7.239599 8.746798 7.3619666 7.2743516 7.64541 7.9312477 8.054358 8.000978
1367726_at 6.842486 6.64355 6.5745587 6.676696 6.629158 6.6723967 6.500581 6.6773295 6.587057
1367727_at 8.117071 7.834827 8.116719 8.039431 8.242331 8.000421 8.106579 8.049057 8.04764
1367728_at 7.9096866 7.8736277 8.1212845 7.936832 7.926941 8.33555 8.177795 7.7933216 8.045929
1367729_at 12.043973 12.120656 12.230215 12.150439 11.924099 12.003664 11.128413 11.50801 11.542105
1367730_at 9.557612 9.780853 9.8503895 9.759979 9.784281 9.740897 9.785142 9.530204 9.627977
1367731_at 8.159949 8.330948 8.413959 8.324795 8.472525 8.728929 8.514896 8.325314 8.255763
1367732_at 8.843169 8.974041 8.697447 8.90276 8.995635 9.106274 8.937609 8.770781 8.868261
1367733_at 6.6059527 7.2254133 7.1403866 7.817055 6.5819225 7.612688 7.545572 7.0270844 7.410995
1367734_at 8.1554165 8.029245 8.094408 8.256834 8.398729 8.333 8.23287 8.297044 8.465567
1367735_at 11.844291 11.654318 11.898507 11.60791 11.53033 11.700705 11.805173 11.693762 11.64079
1367736_at 9.437323 9.620025 9.769563 9.822854 9.718285 9.484452 9.649563 9.801759 9.888054
1367737_at 10.793933 10.947295 10.922076 10.734163 10.924829 10.856768 10.8561535 11.002812 10.926633
1367738_at 6.9777303 6.7997913 7.0929065 6.9652734 6.8929043 6.880931 7.1048374 7.2042217 6.9694724
1367739_at 4.2780623 4.3172426 4.2909346 4.4783154 4.276713 4.229259 4.3214197 4.323314 4.4730387
1367740_at 6.290562 6.1338406 6.1210213 6.4167833 6.879714 6.202059 6.52388 6.882805 6.543296
1367741_at 9.07026 9.789603 11.19072 9.735253 9.7240305 10.221415 10.919927 10.016671 10.528976
1367742_at 5.6037817 5.2902846 5.219019 5.2640967 5.2104564 5.459984 5.3342447 5.635281 5.3377066
1367743_at 6.561438 6.554312 6.823669 6.532733 6.879714 6.9243426 7.2063003 6.902985 6.7476816
1367744_at 6.067677 6.0941 6.5304728 6.1015263 6.001799 6.0533056 6.217296 5.994225 6.0517254
1367745_at 8.522273 8.548689 8.734325 8.648802 8.599937 8.524866 8.753852 8.721199 8.510016
1367746_a_at 8.504227 8.586945 8.691896 8.6296215 8.495399 8.5343075 8.460306 8.666325 8.486841
1367747_at 8.23557 8.435526 8.470264 8.300344 8.369204 8.707354 8.665573 8.120853 8.501652
1367748_at 9.45744 9.80963 9.350372 9.64248 9.515102 9.601236 9.713656 9.685618 9.62506
1367749_at 3.1118548 3.7533236 3.5826166 3.179819 3.7963388 3.228238 3.8173103 3.505528 3.1449397
1367750_at 9.143297 9.266432 9.346477 9.17495 9.293062 9.364796 9.161317 9.06584 9.094588
1367751_at 8.136543 8.048399 8.068798 8.187729 8.21977 8.003834 7.9544616 8.027351 8.195983
1367752_at 8.909366 8.721911 8.598718 8.885146 8.7959585 8.972682 8.661218 8.766894 8.652041
1367753_at 7.2102413 7.3433847 7.3856764 7.414235 7.4588943 7.551707 7.4752417 7.4932323 7.577102
1367754_s_at 10.547335 10.516586 10.613086 10.487793 10.553099 10.825941 10.297492 10.62975 10.528644
1367755_at 13.519765 13.630842 13.666201 13.614581 13.446667 13.6489315 13.435303 13.623834 13.551977
1367756_at 9.455164 9.693605 9.7706 9.5968895 9.76751 9.428489 9.6042385 9.378323 9.490343
1367757_at 12.318715 12.113031 12.404825 12.35655 12.279926 12.461062 12.489323 12.405496 12.603462
1367758_at 8.409004 8.411507 8.455764 8.234732 8.68233 8.989963 8.88587 8.591973 8.672689
1367759_at 9.10132 9.181741 8.619426 8.754856 9.0429735 8.618899 8.837966 8.892779 8.703431
1367760_at 8.483058 8.577152 8.599354 8.60403 8.594782 8.504747 8.510043 8.495361 8.353632
1367761_at 7.6280637 7.919553 7.797409 7.890851 7.8880134 7.905618 7.687529 7.8320045 7.719182
1367762_at 5.0857096 5.1576824 5.1692643 5.0749893 5.116806 4.7377405 4.937084 5.052332 5.0018816
1367763_at 11.269148 11.417232 11.556732 11.579561 11.1457205 11.475797 11.120093 11.281154 11.233546
1367764_at 8.136588 9.648725 8.705046 8.89997 8.598459 8.403429 8.9523535 8.788254 8.369677
1367765_at 10.199657 9.842768 10.014573 10.314931 10.343938 9.323977 9.951579 9.958286 9.969073
1367766_at 11.017168 10.956555 10.760404 10.909362 11.003318 11.23115 11.24013 11.112583 11.346121
1367767_at 10.300934 10.666682 10.654545 10.609051 10.585221 10.546129 10.539751 10.508556 10.582813
1367768_at 5.299689 5.1720204 5.09624 4.859332 5.3562436 4.990597 5.185112 5.0738425 5.011568
1367769_at 8.421636 8.56101 8.63285 8.804788 8.984641 9.069672 9.032548 8.820306 9.078934
1367770_at 9.963075 10.017736 9.963108 10.008042 10.1009 10.119618 10.120296 10.024806 10.047416
1367771_at 8.950274 9.340814 10.718686 9.383863 9.642067 9.46997 10.194756 9.658118 9.090792
1367772_at 7.8248596 8.180979 7.954795 8.393776 8.173187 8.276439 8.341314 8.112101 8.183121
1367773_at 10.531617 10.524206 10.568004 10.390862 10.4418955 10.399955 10.499485 10.464524 10.489626
1367774_at 13.18851 13.186875 13.219238 13.238186 13.124818 13.224674 13.128921 13.207863 13.208136
1367775_at 12.31518 12.4645605 12.362462 12.665195 12.722343 12.314599 12.59985 12.25308 12.581191
1367776_at 6.032728 5.328602 5.5016046 5.139837 6.055848 6.299516 5.951558 6.463433 5.724326
1367777_at 11.50191 11.586412 11.583541 11.504865 11.408227 11.690147 11.686854 11.342085 11.58801
1367778_at 9.326265 9.519745 9.486492 9.441822 9.397411 9.639875 9.369627 9.484566 9.375872
1367779_at 6.725611 6.6626596 6.634746 6.4912148 6.402717 6.634971 6.512981 6.648005 6.609971
1367780_at 6.90131 6.8555145 6.862251 6.8056016 7.0070643 7.154777 6.886727 7.375926 6.6906714
1367781_at 3.822414 3.9253192 3.575061 3.6623335 3.6224947 3.5890856 3.7396924 3.7013018 3.563187
1367782_at 4.6055746 4.3634415 4.430111 4.621844 4.4022756 4.342404 4.672935 4.510708 4.32765
1367783_at 11.9889555 11.915823 12.074314 11.959318 11.94179 11.941497 12.01846 11.936996 12.097479
1367784_a_at 12.815951 12.971324 12.817109 12.971257 12.881687 12.797937 12.846816 12.993185 13.026923
1367785_at 4.396575 4.5017977 4.6500983 4.261291 4.4607825 4.374194 4.388608 4.3761578 4.4109373
1367786_at 10.515498 10.212547 10.029719 10.567013 10.822436 10.808336 10.954229 10.707164 11.098805
1367787_at 5.906839 5.416769 5.6011524 5.4243383 5.5409055 5.673425 5.6581774 5.561099 5.528978
1367788_at 7.654 7.806899 7.7761083 7.7719502 7.8611975 7.7951307 7.759332 7.808552 7.7299476
1367789_at 7.47094 7.2999535 7.437749 7.274346 7.6709547 7.523988 7.443247 7.537016 7.2049117
1367790_at 9.718637 10.042172 9.900098 9.890716 9.90555 9.74257 9.741169 9.798714 9.616875
1367791_at 6.809082 6.9774137 6.904654 7.391555 7.3828187 7.4091806 7.631105 7.481279 7.6148753
1367792_at 4.371717 4.0668097 4.0227804 4.204327 4.0872316 4.2564 4.1955748 4.3238497 4.042371
1367793_at 13.082493 13.041045 13.032958 13.071915 13.090536 13.157667 13.080676 13.101014 13.170045
1367794_at 5.6463513 7.092149 6.420373 5.236942 5.593868 6.3615465 6.778945 6.110424 5.963199
1367795_at 6.807931 7.2829337 7.743965 7.367159 7.4304953 6.909679 8.022451 7.855253 6.7890463
1367796_at 8.023506 8.49638 8.687905 8.519072 8.532506 8.428011 8.36343 8.467171 8.342491
1367797_at 6.478988 6.837014 6.649337 6.612108 6.69355 6.631084 6.75014 6.801179 6.4672546
1367798_at 12.512236 12.5931225 12.461194 12.433538 12.428698 12.325211 12.312092 12.380479 12.192415
1367799_at 5.8575397 5.260309 5.4962487 5.1874056 5.496894 5.233304 5.4976883 5.3181047 5.36255
1367800_at 6.2793274 6.210643 6.2868347 6.577961 6.517692 6.4304175 6.4528346 6.380144 6.3052144
1367801_at 9.349039 9.525727 9.447996 9.389763 9.364144 9.309157 9.216715 9.46718 9.309982
1367802_at 9.302779 8.517939 8.3733425 10.727007 10.651138 8.878442 8.734697 9.301911 9.395587
1367803_at 6.0407057 6.231019 6.4367743 6.514311 6.593052 6.142329 6.3095255 6.4704185 6.2554336
1367804_at 12.790908 12.8206215 13.016831 12.990871 12.890631 12.940936 12.895312 13.016148 13.016945
1367805_at 5.028154 5.0812497 4.942977 4.614669 4.8372903 4.607221 4.651668 4.9219704 4.9682493
1367806_at 5.7040434 5.3978415 5.3566656 5.2427635 5.2399464 5.021846 5.1600695 5.3339167 5.29644
1367807_at 8.929797 9.204033 8.11916 8.957712 9.110032 9.105682 8.976735 8.953892 8.963167
1367808_at 10.440075 10.365596 10.326135 10.582401 10.599325 10.875156 10.82312 10.608798 10.905743
1367809_at 4.799163 4.9375787 4.484024 4.8819556 4.909484 4.519767 4.715194 4.647956 4.845459
1367810_at 6.458588 6.3292394 6.054822 6.19259 6.0700154 5.998247 5.9012036 6.141927 5.865791
1367811_at 5.399354 5.5099354 5.457127 5.2674084 5.070348 5.082977 4.979316 5.549369 5.358526
1367812_at 7.419565 7.657037 7.925151 7.4951544 7.4608283 7.6887016 7.3829937 7.442688 7.597409
1367813_at 8.189625 8.157404 8.02699 8.144648 8.483109 8.580885 8.617241 8.098225 8.678735
1367814_at 8.6596575 8.932707 8.514518 9.317043 8.705361 8.730262 8.492273 8.492031 8.546884
1367815_at 8.985795 8.998702 8.590248 8.826141 8.709812 8.828213 8.801525 8.73027 8.604448
1367816_at 5.320037 5.172021 4.459493 4.8161364 5.3461266 5.69961 6.030701 5.8409615 5.634708
1367817_at 6.6776376 6.6604333 6.951428 7.146377 7.1916995 7.045463 6.9306316 6.8536897 7.0614114
1367818_at 9.067233 8.998511 9.116967 9.119397 9.227532 9.22375 9.31648 9.160831 9.330948
1367819_at 11.930997 12.055055 12.074551 11.991926 12.133756 11.942364 12.025184 11.981226 11.850912
1367820_at 9.380028 9.429857 9.099176 9.345985 9.466176 9.638225 9.620243 9.291455 9.647942
1367821_a_at 3.7883236 3.8884063 3.735735 3.7537048 3.6775455 3.8335307 3.8057446 3.993694 3.5788555
1367822_at 5.3882494 5.682435 5.7045245 5.5585146 5.51544 5.5603304 5.662535 5.573281 5.5758424
1367823_at 5.4960504 5.202513 5.1086316 5.3255935 5.0614495 5.126435 5.066546 5.205067 5.0156045
1367824_at 8.725038 8.764539 8.896804 9.089107 8.92786 8.856021 8.87352 8.969041 8.940806
1367825_at 6.578745 6.5124836 6.3388996 6.311665 6.402894 6.3877416 6.4274044 6.4490547 6.5210233
1367826_at 10.414712 10.410782 9.668671 10.308744 10.307086 9.976916 9.869926 9.799623 10.390337
1367827_at 9.958611 10.002424 10.007546 10.199728 10.026676 10.116866 10.083263 10.047108 9.841883
1367828_at 9.442928 9.547226 9.564109 9.462695 9.332802 9.498547 9.494417 9.55348 9.403859
1367829_at 11.424248 11.56115 11.603246 11.529796 11.490246 11.435482 11.414593 11.447934 11.315479
1367830_a_at 7.752043 7.7203755 7.7306376 7.806521 7.623505 7.488377 7.824667 7.896495 7.8191857
1367831_at 8.777686 8.674159 8.744892 8.833732 8.761046 8.66571 9.078763 8.981015 9.032133
1367832_at 11.153174 11.207667 11.317291 11.201643 11.229661 11.258149 11.22744 11.019478 11.038257
1367833_at 9.535557 9.615436 9.634847 9.766765 9.775875 9.947737 9.807745 9.624778 9.728097
1367834_at 7.6440983 7.4907403 7.4817033 7.9988117 7.8045926 8.088171 7.949834 7.7748094 7.9498043
1367835_at 5.279303 5.226122 5.455694 5.4382143 5.3702636 5.5247827 5.3103805 5.485792 5.3472095
1367836_at 9.164057 9.2031765 10.440845 9.486532 9.478058 9.36214 9.451427 9.608518 9.4962635
1367837_at 9.875255 9.895443 9.747246 9.925567 9.951107 10.167476 10.0404005 9.814749 10.082727
1367838_at 12.817364 12.63699 12.469112 12.417578 12.545303 12.597659 12.370177 12.369917 12.645143
1367839_at 10.746412 10.8548355 10.404411 10.742141 10.62293 10.102832 10.567364 10.611279 10.676033
1367840_at 7.8619866 8.047568 8.20839 8.043914 8.062098 8.017452 8.102519 7.9296975 8.265107
1367841_a_at 3.6015115 3.5335262 3.569249 3.77749 3.4892209 3.5674465 3.4342988 3.5278935 3.431251
1367842_at 6.410525 6.2363095 6.3119063 6.1141443 6.1760454 5.9250684 5.865598 6.230816 6.153202
1367843_at 10.800753 10.747026 10.546705 10.753289 10.612554 10.564331 10.709366 10.549576 10.653862
1367844_at 8.730999 8.712242 8.522186 8.61701 8.996033 8.968155 8.897985 8.920412 8.757562
1367845_at 3.647201 3.8947392 3.3469758 3.9248025 3.6531065 3.620244 3.429715 3.536713 3.5646365
1367846_at 6.141319 6.014037 6.175573 6.0155997 6.627469 6.211549 6.348003 6.68757 6.0978456
1367847_at 7.352173 7.8899717 8.051973 7.6885366 8.33709 7.083463 9.055407 8.614476 8.285433
1367848_at 7.950868 7.936769 7.7343445 7.7824235 7.8392253 7.728288 7.7443256 7.58929 7.578961
1367849_at 9.421597 9.688638 9.531417 9.442122 9.41842 9.46753 9.610008 9.203442 9.306921
1367850_at 7.882752 8.02889 7.7466316 7.9313636 8.671539 8.477716 8.648209 8.827016 8.705639
1367851_at 4.1946373 4.195094 4.24728 4.377946 4.12613 3.9810302 3.870448 4.255969 4.0885334
1367852_s_at 5.050807 4.580247 4.6379848 4.9245477 4.7774115 4.947362 4.629614 4.843151 4.607692
1367853_at 7.925307 7.94235 8.012993 7.9878035 7.866805 8.107367 7.9801683 7.906256 7.9180655
1367854_at 11.46238 11.520388 11.102419 11.717729 11.685272 10.280938 11.435126 11.023654 10.656893
1367855_at 9.351176 9.347347 9.325077 9.213527 9.133479 9.050732 9.046789 9.371818 8.946077
1367856_at 8.889691 9.014871 8.79833 8.783755 9.004692 8.736938 8.903186 8.9743595 8.968002
1367857_at 11.980685 11.681407 12.05486 11.6507845 12.29308 11.911083 11.973107 11.914537 11.9407625
1367858_at 4.010023 3.979568 3.655002 4.1016245 3.9670818 3.900559 3.8725634 3.6965556 3.52994
1367859_at 5.196448 5.2421026 4.8568892 5.1178613 5.2893662 5.4654093 5.456073 4.795749 5.3156147
1367860_a_at 10.6688 10.546682 10.674793 10.686679 10.748391 10.205523 10.581868 10.526736 9.977896
1367861_at 5.770603 5.7126718 5.6497774 5.833293 5.9962654 5.761182 5.9287586 6.042515 6.2104516
1367862_at 4.0984907 4.1166735 4.3572693 4.0740347 3.956065 4.1292543 4.1232357 4.191099 4.2831335
1367863_at 7.9741173 7.7776937 7.907295 8.188982 8.09403 8.099028 8.037965 7.9665384 8.1660385
1367864_at 6.048654 5.679876 5.646836 6.246087 5.824521 5.656822 5.762184 6.0750256 5.8308315
1367865_at 7.2779756 7.423212 7.512921 7.2286935 7.2504296 7.4134727 7.593214 7.2446623 7.173347
1367866_at 6.327996 6.28226 5.7212543 6.3108096 6.250037 6.340125 6.080995 6.210133 5.884046
1367867_at 9.055814 9.137436 9.123469 9.123532 9.04855 9.214926 9.2613 9.116832 9.138241
1367868_at 7.491039 7.4968157 7.4121366 7.4497952 7.458802 7.6948786 7.521516 7.6355686 7.7230372
1367869_at 10.076959 10.191795 10.2396555 10.253845 10.175266 10.128174 10.081687 10.197707 9.9970455
1367870_at 9.650884 9.918805 9.629025 9.939421 9.742194 9.961262 9.82864 9.696301 9.785536
1367871_at 13.268797 13.504884 13.480691 13.4371 13.159739 13.253498 13.059121 13.247635 12.950364
1367872_at 8.372293 8.57106 8.601812 8.566969 8.590575 8.529675 8.570383 8.707249 8.446872
1367873_at 9.349678 9.494548 9.526823 9.516224 9.503515 9.497834 9.458895 9.488623 9.395276
1367874_at 6.1418176 6.26215 6.759699 6.4246216 6.321774 6.540598 6.4508376 6.5528507 6.1872163
1367875_at 8.948411 9.272381 9.209527 9.272773 9.119859 9.152028 8.945754 9.047284 9.065222
1367876_at 6.69173 6.8709736 6.65859 6.9312296 6.9535937 6.922139 6.7098637 6.8852816 6.975071
1367877_at 7.916725 8.076633 7.844837 7.843163 7.968983 8.039606 8.216148 8.146636 8.038391
1367878_at 8.667942 8.430229 8.790744 8.67661 8.612753 8.401485 8.687339 8.711235 8.991117
1367879_at 7.148295 7.295845 7.6005154 7.5241623 7.395699 7.609622 7.724093 7.5603895 7.533082
1367880_at 5.2412224 5.1907125 5.482474 5.3799253 5.4801383 5.2307053 5.1842074 5.126541 5.2027335
1367881_at 7.515374 7.6500688 7.651692 7.6666284 7.688003 7.8795896 8.038309 8.069424 8.185694
1367882_at 6.943122 6.7820177 6.7680454 6.7254615 6.57253 6.692038 6.5485196 6.8209205 6.675152
1367883_at 7.096712 6.877146 7.0708838 7.1820064 7.0989175 6.93485 7.189952 7.1578965 7.3408904
1367884_at 11.040338 11.034149 11.040483 11.140527 11.100124 11.160832 10.930761 10.963105 11.195972
1367885_at 12.025541 12.019465 12.094087 12.136052 12.061061 12.155977 12.0460415 12.133029 12.088297
1367886_at 7.349032 7.920871 7.7624216 7.6505985 7.7181244 7.645988 7.790001 7.630007 7.647874
1367887_at 12.686311 12.796713 12.952479 12.748873 12.860879 12.694954 12.819568 12.792214 12.797757
1367888_at 4.0271344 3.852734 4.0135736 4.1496067 3.832049 3.8293078 3.8854954 4.1388807 4.1384335
1367889_at 8.924856 8.930394 9.056445 8.870937 9.063429 9.169483 9.125475 9.157829 9.096069
1367890_at 6.245345 6.612762 6.7337337 6.867665 6.7861595 6.677671 6.666079 6.7375193 6.7438493
1367891_a_at 5.267235 5.198609 5.01873 5.3680706 5.4253106 5.100396 5.317903 5.5955505 5.166884
1367892_at 10.279103 10.626182 10.43779 10.511582 10.586814 10.336767 10.431201 10.458909 10.440369
1367893_a_at 7.1509147 7.088768 7.0253935 6.9396935 7.322108 7.3407273 7.083852 7.201637 7.296211
1367894_at 11.8052025 11.224398 12.073739 11.48833 11.63684 10.671156 11.911406 12.144047 10.7901325
1367895_at 10.978971 11.109816 11.064648 11.039942 11.00816 11.022362 10.985157 11.011686 10.949855
1367896_at 13.697159 13.587632 13.513439 13.55641 13.596095 13.693935 13.562159 13.499055 13.533526
1367897_at 10.726501 10.716478 10.955593 10.715977 10.71942 10.674642 10.814779 10.691685 10.62474
1367898_at 9.34052 9.579765 9.645897 9.659025 9.532506 9.717396 9.602615 9.67639 9.677811
1367899_at 7.1941304 7.1045074 7.2234917 7.400042 7.723013 7.4624887 7.7315936 7.6303535 7.6415987
1367900_at 8.436144 8.449925 8.955108 8.390768 8.5955105 8.820939 8.810485 8.711664 8.497727
1367901_at 8.784257 8.912573 9.161318 8.860656 8.873297 8.950385 8.989025 8.896839 8.806002
1367902_at 7.3431873 7.1453686 7.697051 7.581501 7.734026 7.7770047 7.7719994 7.7026367 7.9091477
1367903_at 9.271516 9.558607 9.631937 9.668088 9.389841 9.726265 9.562747 9.655323 9.789001
1367904_at 6.2388325 6.340808 6.0992155 6.2246075 6.4675817 6.1454954 4.97138 7.182305 6.70873
1367905_at 10.842633 11.186578 10.848238 10.853502 11.058144 10.729388 10.707433 10.791261 10.7409935
1367906_at 9.783113 9.828389 9.740471 9.695765 9.844137 9.894204 9.725576 9.772667 9.906661
1367907_a_at 8.825973 8.785633 8.840743 8.866668 9.070438 9.255224 9.122945 9.039035 9.210068
1367908_at 11.760361 11.816574 11.803887 11.743448 11.798342 11.844624 11.842407 11.7592535 11.86689
1367909_at 11.884465 11.847392 11.820626 11.814702 11.705528 11.970707 11.893614 11.918043 11.978997
1367910_at 7.2941446 7.475621 7.653513 7.304439 7.421401 7.1560802 7.252365 7.31801 7.1867337
1367911_at 7.9807725 7.776141 7.727911 8.029121 7.754041 7.7922235 7.875411 7.733463 7.765271
1367912_at 6.1371694 5.9127393 6.0954876 6.019894 6.449782 6.178413 6.3902364 6.154893 6.344549
1367913_at 6.962664 6.625586 6.63161 6.850442 6.7165656 6.703992 6.847926 7.36861 6.915992
1367914_at 6.6995025 6.572423 6.4576364 6.647636 6.738164 6.657489 6.910231 6.9881787 6.7492743
1367915_at 8.5818205 8.950216 8.925082 9.0235615 8.975107 9.061249 8.765995 8.934333 8.912038
1367916_at 5.662709 5.526625 5.4681406 5.9228253 5.450153 5.679782 5.635936 5.767826 5.5280437
1367917_at 13.5454035 13.52374 13.51008 13.571844 13.469197 13.520328 13.450178 13.464961 13.441302
1367918_at 5.326267 4.8806376 4.5464373 5.341651 4.884982 4.8879685 5.1050477 4.765649 5.128681
1367919_at 5.9855795 5.7300916 5.634962 5.5807486 5.7926064 5.669176 5.609477 5.4672256 5.749836
1367920_at 5.603159 5.4058375 5.45712 5.56454 6.191605 5.619422 6.082463 5.655078 5.2646003
1367921_at 7.199341 7.4015293 7.274788 7.521242 7.632094 7.7146964 7.7765975 7.4605165 7.513682
1367922_at 7.514237 7.5451803 7.8582544 7.7344255 7.906705 7.7854753 7.9438396 8.02322 7.834151
1367923_at 5.3142176 5.55143 5.039462 5.477944 5.366449 5.229652 5.5386147 5.4036083 5.1317368
1367924_at 7.40094 7.264767 7.141222 7.2196684 7.367067 7.2325864 7.044119 7.0808916 7.335315
1367925_at 7.789988 7.686712 7.7033377 7.9419436 8.0012245 8.072101 8.111374 8.244898 8.019466
1367926_at 8.423872 8.7583065 8.613392 8.760806 8.678249 8.6697035 8.524275 8.5461 8.336504
1367927_at 10.541411 10.626981 10.661671 10.637356 10.656032 10.577274 10.602299 10.663189 10.521094
1367928_at 3.821627 3.8126993 3.8199 3.731871 3.8468516 4.010137 3.8506715 3.9725547 3.902296
1367929_at 9.802416 10.111435 10.048822 9.871325 9.938774 9.965431 9.99963 10.166309 9.585554
1367930_at 4.0122356 3.738036 3.7448628 4.071107 3.8537505 3.7679033 3.9414299 3.9668858 3.756537
1367931_a_at 9.324503 9.646253 9.552841 9.662978 9.596458 9.477953 9.50386 9.635807 9.714404
1367932_at 12.158386 11.87614 12.072443 11.473745 11.7132225 11.465533 11.862404 11.6545515 11.887539
1367933_at 7.537342 7.8031087 8.174652 8.040594 7.551089 8.051132 7.915718 7.5564666 8.012861
1367934_at 5.845527 5.71888 5.668378 5.5232306 5.720195 5.8538613 5.8743043 5.6785088 6.0383472
1367935_at 8.681754 8.72283 8.996708 8.661015 8.891186 8.641014 8.763736 8.779471 8.691525
1367936_at 7.27609 7.1994367 7.388018 7.3874817 7.7111773 7.7112226 7.6469245 7.8643174 7.6624265
1367937_at 8.620717 8.042309 8.307279 7.618599 8.220519 8.695566 8.7509575 8.350852 7.6538434
1367938_at 10.867606 11.248598 10.815128 11.038283 10.915419 10.908229 10.842414 10.862951 10.840952
1367939_at 10.7147875 10.442889 11.001223 11.163463 11.385524 10.68943 10.699786 10.74161 11.619653
1367940_at 5.8494487 5.76012 5.5152564 6.0759478 6.6012983 5.6492586 6.4466734 6.2439437 6.284958
1367941_at 8.876298 9.0815115 8.963076 9.112108 9.042654 9.341114 9.22743 9.041931 9.0038395
1367942_at 7.601053 7.3153706 7.4717436 7.5790014 7.613643 7.5507746 8.137507 7.8213167 7.907397
1367943_at 7.9286976 7.722919 7.8335037 7.9170594 7.9683867 8.083125 7.987832 8.125421 8.082595
1367944_at 5.7417884 5.620596 5.700923 5.5175486 5.282122 5.389531 5.4382515 5.4586267 5.3286295
1367945_at 11.307414 11.485123 11.355027 11.306536 11.382563 11.717082 11.558559 11.371373 11.60026
1367946_at 9.5536175 9.716575 9.298095 9.8171835 9.542689 9.591615 9.598099 9.456824 9.566177
1367947_at 8.405251 8.475369 8.604817 8.394542 8.674577 8.571787 8.461486 8.654827 8.536428
1367948_a_at 10.51487 10.503462 10.362909 10.649377 10.454598 10.315046 10.318291 10.54268 10.399508
1367949_at 6.509931 6.133303 6.2103453 6.415779 6.11347 6.0091076 5.724023 6.0750256 6.2722435
1367950_at 7.8414464 7.090831 7.898482 7.5993333 7.4545703 7.935292 7.358757 7.284751 7.63918
1367951_at 4.714233 4.538255 4.359097 4.6881413 4.4805603 4.3724985 4.439898 4.6149087 4.4181795
1367952_at 6.603767 6.730344 6.776749 6.713372 6.759299 6.6555705 6.418073 6.5996375 6.0825505
1367953_at 4.996869 4.4248447 4.75195 4.8315816 4.8956385 5.069313 4.701112 4.9557605 4.6113877
1367954_at 7.2640224 6.320023 6.641352 6.8290825 6.205082 5.9693155 6.4300675 5.8273053 6.574971
1367955_at 6.3057017 6.388708 6.271287 6.409035 6.3492436 6.6741085 6.649447 6.440375 6.4945354
1367956_at 4.9569397 5.0134115 5.111896 5.222345 5.439547 5.4319453 5.038018 5.3935432 5.40926
1367957_at 8.961156 9.745304 8.827581 8.694104 9.295147 10.103202 9.540636 8.705528 8.745283
1367958_at 9.321402 9.206791 9.466 9.187475 9.364604 9.510466 9.406481 9.345822 9.536493
1367959_a_at 6.1210136 6.12002 5.802317 6.0685945 6.271544 5.9945564 6.2015986 6.2227955 5.8499694
1367960_at 8.1429 8.2738285 8.686559 8.129479 7.927969 8.207838 8.209659 8.623893 8.198628
1367961_at 4.259576 4.5952177 4.255337 4.406563 4.310872 4.514043 4.51997 4.9110107 4.6016035
1367962_at 4.578797 4.4977946 4.8951635 4.664235 4.6734047 4.2554526 4.5340767 4.823596 4.5276084
1367963_at 7.2251034 7.235459 7.1871967 7.2748904 6.879714 6.8082237 6.950119 7.1876388 6.8931994
1367964_at 4.7923927 4.6207747 4.7971334 4.864271 4.7401266 4.8791122 4.7554555 4.968937 4.9985237
1367965_at 6.279513 6.263095 6.4498906 6.054631 6.1939297 5.957645 6.1573715 6.2671614 6.211457
1367966_at 9.654505 9.743677 9.816019 9.639078 9.72246 9.510334 9.611313 9.75387 9.446779
1367967_at 6.806846 7.022912 6.925744 6.988911 7.1804085 7.193836 7.1226606 6.959947 7.1721926
1367968_at 3.7337718 3.6668403 3.5528104 3.7549484 3.6669767 3.573123 3.7952495 3.9138875 3.7040918
1367969_at 10.86861 10.859798 10.666863 10.773283 10.881525 10.925858 10.912996 10.927841 10.813514
1367970_at 4.315283 4.5510936 4.321712 4.210042 4.6155 4.2497444 4.222519 4.7612915 3.9245791
1367971_at 10.058076 10.052758 10.110389 10.097387 10.1237955 10.149071 10.2148075 10.1265 10.136023
1367972_at 9.895002 10.112345 10.073883 10.178026 10.082653 9.905722 9.894091 9.973959 9.867076
1367973_at 4.4427576 4.2064567 4.327595 4.424275 4.4144993 4.410673 4.632223 4.6174526 4.2753267
1367974_at 9.147244 8.906151 8.558709 9.26594 9.784091 9.357361 9.601948 10.035436 9.58506
1367975_at 5.558439 5.56115 5.1210804 5.755057 6.292474 5.944109 5.7939267 6.7858653 6.16003
1367976_at 6.986457 7.18413 7.3813806 7.41563 7.477576 7.416901 7.316118 7.148227 7.540483
1367977_at 3.826985 4.170563 3.923437 4.083041 3.768418 4.035721 3.5245206 3.5511138 3.7666664
1367978_at 5.967315 5.58613 5.701965 5.6040077 5.567235 5.5376782 5.690338 5.774074 5.7157755
1367979_s_at 11.687817 11.165102 11.464898 11.114518 11.328078 10.885382 11.37919 11.235071 11.40081
1367980_at 8.122084 8.1240635 8.237037 8.163141 8.30559 8.043474 7.88027 8.074318 8.132788
1367981_at 7.29715 7.6655507 7.5088387 7.487274 7.5674024 7.3391614 7.3717923 7.458408 7.2617364
1367982_at 10.551035 10.373298 10.946863 10.572632 10.81399 10.299346 11.055306 10.69398 10.088141
1367983_at 5.4475007 5.2201824 5.290889 5.5548224 5.1438713 5.13725 5.400124 5.450389 5.3697677
1367984_at 6.016859 5.7506313 6.036947 6.02228 5.841487 6.038526 6.0359106 6.2220902 6.408919
1367985_at 6.6883903 6.662679 7.337471 6.3332186 6.5793185 7.559704 7.3015537 7.6660104 7.7786355
1367986_at 6.847098 7.214436 7.216975 7.127118 7.233236 7.044658 7.451872 7.281589 7.1944675
1367987_at 8.752065 8.591425 8.767834 8.704935 8.802641 8.677624 9.077962 8.970244 8.729047
1367988_at 12.913502 13.2111635 13.140588 13.08588 13.144433 12.968828 12.893443 13.080103 12.823898
1367989_at 4.2941523 4.2469974 4.1379004 4.5000978 4.144479 4.2515283 3.926124 4.0619345 3.9369738
1367990_at 5.2399592 5.221267 5.0249424 4.9136305 5.3751626 5.1114025 4.566188 5.1261115 5.1940126
1367991_at 9.013315 9.178441 9.027262 9.24044 9.026356 9.113001 9.035353 9.049348 8.98236
1367992_at 4.6647224 4.581263 4.5045347 4.687079 4.5212426 4.4723063 4.357069 4.282462 4.596866
1367993_at 7.410451 7.5899243 7.2899694 7.3565207 7.3578916 7.432134 7.3468127 7.334518 7.1569066
1367994_at 10.48064 11.054391 10.771564 10.579762 10.721158 10.701723 10.615964 10.73966 10.288299
1367995_at 13.16159 13.1687565 13.182664 13.179693 13.124672 13.152433 13.104327 13.104606 13.064116
1367996_a_at 6.5326467 6.641284 6.7384424 6.684534 6.509761 6.5780263 6.622108 6.780272 6.6656804
1367997_at 8.06026 8.178394 8.043297 8.0725565 7.9742436 8.051132 8.20051 7.910447 7.947504
1367998_at 6.7207317 9.459848 6.1077905 9.930176 6.0540915 9.841477 6.2033978 6.4807725 9.446673
1367999_at 12.272592 12.476235 12.35313 12.383249 12.284531 12.309837 12.184276 12.256734 12.134811
1368000_at 14.301385 14.2995205 14.313816 14.301046 14.271591 14.219317 14.315411 14.337322 14.287488
1368001_at 3.934164 4.037561 3.9736454 4.0315294 3.9588008 4.1324577 3.8671944 3.8527708 3.9868047
1368002_at 7.4641724 7.3111963 7.3974366 7.711719 7.676016 7.557278 7.345832 7.510247 7.3988795
1368003_at 5.2967706 5.5895014 5.485439 5.2679195 5.532671 5.4207225 5.550088 5.338942 5.292919
1368004_at 9.782609 9.733255 9.727855 9.83207 9.828369 10.151939 10.088129 9.871997 10.063348
1368005_at 5.890345 5.644353 5.668024 5.72445 5.4490085 5.3275347 5.32721 5.675574 5.616938
1368006_at 7.7060766 7.8523393 7.3879743 7.6121163 8.060431 7.4570336 8.120455 8.109892 8.002445
1368007_at 6.8955026 6.6376724 6.753196 6.467484 6.759299 6.5690165 7.818358 7.93728 7.436042
1368008_at 5.4754066 5.528258 5.423299 5.314319 5.2506022 5.202167 5.0838876 5.2146482 4.838807
1368009_at 9.07457 8.776519 9.529741 9.549132 9.363363 9.00464 9.223678 9.520392 9.687714
1368010_at 7.5767436 7.4861474 7.6172333 7.63056 7.89806 7.7806807 7.8490114 7.8499928 7.9204617
1368011_at 7.6824236 7.674677 7.8113046 7.511752 7.6096907 7.7428865 7.6384325 7.4278555 7.5839376
1368012_at 6.360853 6.3232546 6.2059298 6.450922 6.0756702 6.074228 6.422745 6.311216 5.8925033
1368013_at 4.442597 4.351652 4.3761864 4.333956 4.238639 4.2762637 4.3579006 4.450369 4.565839
1368014_at 4.3133554 4.2809515 3.9604814 4.219533 4.040016 3.9765196 4.010852 4.165649 4.045597
1368015_at 6.154981 6.0072417 5.929598 5.9058065 5.6252933 5.69146 5.6496205 5.9294295 5.8116937
1368016_at 12.882692 12.88204 12.950319 12.965073 12.922512 12.901192 12.883872 12.811662 12.920812
1368017_at 5.0723343 4.9975758 5.108854 4.9945817 4.896568 4.871414 4.983828 4.9388328 4.824927
1368018_at 8.638665 8.899263 8.889659 9.065988 9.050831 8.848998 8.79332 8.864725 8.874044
1368019_at 7.6875167 7.6297226 7.8511286 7.6505985 7.7050767 7.670778 7.538948 7.638407 7.524359
1368020_at 6.765099 6.487827 6.4033136 6.6436005 6.5365496 6.1537223 6.7856984 6.628473 6.65098
1368021_at 14.052638 13.866443 13.891059 13.839763 13.840443 13.778449 13.914433 13.995149 14.061634
1368022_at 6.6906114 6.5096836 6.5941553 6.6987634 6.7820387 6.794176 6.9463587 6.8909197 6.607737
1368023_at 7.01676 6.781718 6.73792 6.7493076 6.7115254 6.3978477 6.617092 6.7967377 6.6845555
1368024_at 6.285959 6.48995 6.4069247 6.1912446 6.4771013 6.274056 5.8599396 6.4869814 6.4945354
1368025_at 6.330634 6.563396 7.2476187 6.5454917 6.5283136 6.518232 7.13535 7.1277404 6.893621
1368026_at 7.28637 7.30671 7.44283 7.4793396 7.6155143 7.5174265 7.4770827 7.376374 7.5849857
1368027_at 6.6523056 6.5164795 6.4027333 6.48831 6.5694857 6.3535943 6.678767 6.6939445 6.5831475
1368028_at 4.3477473 4.36575 4.3583107 4.231504 4.0760093 3.7753534 4.0107727 4.1435323 4.111488
1368029_at 10.335521 10.679736 10.728403 10.560232 10.5552635 10.532276 10.373307 10.398382 10.260278
1368030_at 8.690653 9.137561 8.961726 8.838051 8.924172 8.673562 8.680258 8.764351 8.450643
1368031_at 7.235787 7.335684 7.451537 7.4298363 7.3531485 7.003291 7.2440405 7.498343 7.4857526
1368032_at 6.175022 6.1185684 6.058893 6.688736 6.1935525 5.9042096 6.248356 6.250952 6.568318
1368033_at 5.976072 6.0813904 5.764166 6.1533203 6.148542 5.7084794 5.6532087 6.0659256 6.3059707
1368034_at 4.1622543 4.1502275 4.3887753 3.9539082 4.2325497 4.518381 4.209593 4.0985184 4.2456284
1368035_a_at 10.297833 10.793808 10.691106 10.125979 10.558363 10.142732 9.994806 10.05776 10.293353
1368036_at 10.114375 10.327156 10.259262 10.040326 10.177312 10.135769 9.873464 10.085162 10.089971
1368037_at 6.931081 6.8353653 6.8602347 6.4997783 6.989955 7.1870856 7.173768 7.1510825 7.0575557
1368038_at 8.35314 8.540173 8.455318 8.384909 8.363227 8.573229 8.272094 8.384466 8.284395
1368039_at 5.021327 5.248862 5.2737913 5.28419 5.314302 5.1700764 5.2048736 5.1650043 5.0471096
1368040_at 7.9873075 8.1767025 8.197853 8.180698 8.213146 8.00641 8.151926 8.089939 8.101843
1368041_at 9.739586 9.9089 9.924694 9.852049 9.903288 9.995356 10.054274 9.79546 10.010993
1368042_a_at 10.816885 10.844602 10.9415865 10.906105 10.864109 11.092856 11.0627985 10.928402 11.052062
1368043_at 7.9786754 8.035686 8.055941 8.136598 8.255075 8.148079 8.303242 8.12241 8.245257
1368044_at 3.3276386 3.5435014 3.2353659 3.383891 3.167055 3.3115556 3.2138388 3.3023796 3.2658467
1368045_at 10.024136 10.240216 10.122088 9.987969 10.192622 9.86747 9.929131 9.7322645 9.792431
1368046_at 9.893963 10.368602 10.18262 10.058985 10.106125 9.573654 9.825268 9.813755 9.503976
1368047_at 7.0350385 7.864012 7.0078154 7.1049557 6.8620315 7.559073 7.1794047 7.1230826 7.0212755
1368048_at 14.061398 14.026698 14.084081 13.905379 13.963014 14.067893 13.941621 13.99849 13.941188
1368049_at 11.095951 11.251811 11.06179 11.317902 11.155345 11.114761 11.144587 11.084027 10.933505
1368050_at 7.7719193 8.082548 7.6345053 7.712899 7.8392253 8.052331 7.7650785 8.006128 7.607755
1368051_at 11.363485 11.539441 11.326549 11.361139 11.470693 11.522816 11.46688 11.195714 11.338239
1368052_at 5.112692 4.866153 5.14651 4.556101 4.782408 5.2065372 5.619875 5.013274 4.920115
1368053_at 5.6441317 5.6051316 5.6597023 5.5976696 5.843072 5.7786417 5.9445715 5.6267285 5.5418043
1368054_at 6.701537 6.938776 6.9891295 6.881998 6.7669764 6.841541 7.0298014 6.6986904 6.998334
1368055_a_at 8.325183 8.413535 8.298691 8.305731 8.37678 8.149557 8.174938 8.103401 8.191177
1368056_at 7.185301 7.2876163 7.4361815 7.2587686 7.1493034 7.3818474 7.137678 7.3982205 7.181715
1368057_at 8.761293 8.748105 8.679554 8.680895 8.60669 8.622261 8.50477 8.182215 8.601391
1368058_at 7.3431873 7.139173 7.5648518 7.290945 7.2967696 7.370748 7.402194 7.4724517 7.5350566
1368059_at 9.314121 9.924574 8.16945 8.111827 8.12087 9.139551 9.075996 9.368723 8.780352
1368060_at 13.048523 13.038974 13.104147 13.118145 13.03924 13.259203 13.08969 13.003201 13.115756
1368061_at 5.594503 5.7250543 5.4102235 5.442915 5.5532975 5.5569916 5.2342067 5.77746 5.3078575
1368062_at 8.828656 9.100713 9.023682 9.086236 9.051561 9.108997 9.065367 8.970785 8.965263
1368063_a_at 8.384189 8.280413 8.581987 8.418173 8.506421 8.433159 8.472996 8.423104 8.768803
1368064_a_at 10.474386 10.651804 10.9471655 10.760648 10.653387 10.681673 10.397353 10.572306 10.331846
1368065_at 7.22657 7.5331764 7.3028235 7.34056 7.369157 7.5767446 7.4615355 7.0203166 7.5208516
1368066_at 5.924693 5.6093397 5.580516 5.5340843 5.6524787 5.6272807 5.617602 5.4457645 5.9535775
1368067_at 9.328798 9.290709 9.36433 9.260981 9.388729 9.337074 9.306263 9.253023 9.298792
1368068_a_at 7.4345 7.5368376 7.463671 7.414235 7.4599977 7.42562 7.508209 7.21502 7.0950437
1368069_at 7.6855183 7.675474 7.7316155 7.899097 7.868446 7.9374766 7.9120283 7.8434 8.102352
1368070_at 8.097223 8.001284 8.120066 8.165594 8.228402 8.394066 8.354294 8.203053 8.35918
1368071_at 11.931406 11.824682 12.096242 11.787663 11.948756 11.997584 11.906075 12.14184 12.144067
1368072_at 6.077651 5.8732514 5.682579 5.7414355 5.8329225 5.6817274 5.84934 6.1267905 6.216554
1368073_at 8.364613 8.337462 7.561893 8.590704 8.430896 8.410331 8.853951 8.241652 8.8605795
1368074_at 6.746479 6.8400154 6.4815354 6.7163544 6.7314053 6.491177 6.676523 6.272381 6.4885
1368075_at 10.154213 10.382552 10.592819 10.598619 10.58949 10.550905 10.380382 10.50117 10.654708
1368076_at 7.25654 7.385548 7.288329 7.441426 7.56303 7.392688 7.233105 7.2187996 7.0157514
1368077_at 13.086432 13.222441 13.205478 13.256964 13.184578 13.237802 13.099818 13.248029 13.080096
1368078_at 4.0617456 3.607871 3.875373 3.522315 4.212985 4.0690565 4.1230907 4.0702477 4.3941
1368079_at 9.003645 9.099439 9.330217 9.380619 9.24895 9.11641 9.575207 9.24048 9.131517
1368080_at 3.703611 3.537063 3.600661 3.525459 3.4647975 3.4457226 3.6388295 3.7543077 3.6750538
1368081_at 7.142884 7.2960587 7.2411127 7.0542493 7.091897 7.082455 7.117776 7.4605165 7.157194
1368082_at 8.1576185 8.298839 8.3998165 8.10327 8.289877 8.32 8.240277 8.308332 8.240834
1368083_at 8.996902 9.092357 9.201919 9.208594 9.05477 9.213688 9.324047 9.136808 9.272257
1368084_at 6.223239 6.139852 5.9118123 5.7892847 6.004772 5.8587933 5.8114405 5.951467 5.8850656
1368085_at 10.48149 10.7486725 10.777243 10.772935 10.683619 10.730567 10.725774 10.733733 10.709331
1368086_a_at 8.043881 7.3205075 7.7216053 7.845627 7.6852965 8.01516 7.2214007 7.9773326 7.440678
1368087_a_at 8.035082 8.147459 8.193629 8.405846 8.296393 7.971747 8.056237 8.293327 8.510847
1368088_at 6.9542623 6.7840285 6.967456 6.849002 7.058474 7.1088142 7.1334343 6.757873 7.0388136
1368089_at 8.300977 8.331466 8.2226715 8.400041 8.337353 8.184085 8.309013 8.577341 8.386047
1368090_at 7.0638285 7.0228295 7.066917 6.8992457 7.048613 7.4965663 6.9378033 7.155542 7.0905213
1368091_at 8.838994 8.866382 8.71312 8.631405 8.703122 8.812828 8.846053 8.628484 8.702456
1368092_at 12.452528 12.4636345 12.471187 12.380164 12.411904 12.412198 12.342875 12.363254 12.380813
1368093_at 3.5746288 3.641513 3.75225 3.6446192 3.667863 3.4629023 3.673673 4.055085 3.7269971
1368094_at 6.7032695 6.6526155 6.618987 6.6800003 6.590113 6.6578145 6.721675 6.7455688 6.516697
1368095_at 9.97005 10.163816 9.922041 9.761338 10.042187 10.128389 9.844716 9.830475 10.113435
1368096_at 9.436104 9.454919 9.585811 9.389936 9.7683 9.683291 9.441681 9.666668 9.648401
1368097_a_at 5.0051174 4.15106 5.0961065 4.3578568 4.544484 4.197426 4.245996 4.7084837 4.556726
1368098_a_at 7.728849 7.4919167 7.4716396 7.4077673 7.39677 7.5878606 7.419181 7.4947324 7.273062
1368099_at 7.0427747 7.1673727 7.2615023 7.337597 7.399463 7.0879903 7.158933 7.43501 7.1198263
1368100_at 10.681879 10.645843 10.780959 10.591103 10.630935 10.504991 10.622396 10.610731 10.53409
1368101_at 7.6695423 7.4936376 7.6178613 7.723883 7.7942 7.7960935 7.726881 7.6664863 7.8018
1368102_at 8.377708 8.108585 8.732466 8.270216 7.736581 8.034882 7.8326473 7.9451146 7.776155
1368103_at 7.270555 6.881134 6.8468723 7.2067995 7.5803003 7.2348638 7.5969496 7.7605534 7.6034055
1368104_at 6.1769886 6.3003716 6.1223493 6.2269125 6.1920776 5.970267 5.9385514 6.1040163 6.162446
1368105_at 4.974107 4.903222 4.853441 5.1363797 4.846051 4.6030097 4.7184324 5.0620437 4.702119
1368106_at 9.781834 9.408646 8.773561 9.339236 9.555054 9.165413 8.506657 8.579462 8.938783
1368107_at 3.7789917 3.7523665 3.5861065 3.7580245 3.506837 3.4777448 3.664552 3.8183498 3.5494378
1368108_at 4.8248677 4.832755 4.5798483 4.605942 4.406537 4.5350657 4.5126624 4.7232785 4.4137735
1368109_at 6.833472 7.071604 6.654528 6.948796 7.436427 7.203461 7.3103642 7.147311 7.0097466
1368110_a_at 4.188488 4.017587 4.0561676 4.1310034 4.0078907 4.2178617 4.0877857 3.973053 4.0677104
1368111_at 7.5369234 7.4674253 7.9333797 7.668682 7.9573774 7.693923 7.689043 7.549181 8.000582
1368112_at 5.475068 5.382725 5.172163 5.29485 5.021507 5.5671625 5.038216 5.237719 5.1410584
1368113_at 4.562997 4.2576394 4.791439 4.5646996 4.35166 4.3015866 4.2590957 4.505309 4.6921
1368114_at 4.3473816 4.3687944 4.646531 4.3860846 4.246972 3.890557 4.193474 4.155121 4.3331842
1368115_at 10.225456 10.516724 10.727388 10.24234 10.139478 10.315115 10.630473 10.212644 10.202828
1368116_a_at 7.299994 7.4654994 7.621362 7.34272 7.543193 7.2998505 7.5052776 7.375926 7.371686
1368117_at 8.889959 9.255601 9.329639 9.177564 9.2555485 9.139511 9.103955 9.327116 9.139787
1368118_at 8.224366 8.50666 8.641521 8.672034 8.610792 8.5860615 8.717625 8.72975 8.2659235
1368119_at 5.739155 5.7250543 5.641323 5.7348156 5.695466 5.374067 5.691534 5.675827 5.6896105
1368120_at 4.3544054 4.3993196 4.35526 4.050811 3.896792 4.191214 4.066983 3.9010906 4.2092957
1368121_at 10.739938 10.6962595 10.155278 10.622649 10.135462 10.075385 10.06456 10.54007 10.124224
1368122_at 10.100933 10.142454 10.186188 10.168445 10.358701 10.218139 10.171903 10.030845 10.03916
1368123_at 6.307139 5.8878784 5.945943 6.0368633 5.8935223 5.6668267 5.466417 5.8209314 5.9990644
1368124_at 7.766185 7.7029305 7.0850573 7.6580367 7.3926334 7.6085625 7.0522904 7.1835 7.4898443
1368125_at 6.265073 6.0014043 6.357457 6.027163 6.0415 6.155841 6.1952868 6.0195236 6.0598445
1368126_at 6.2184477 6.0525966 5.9799666 5.8107147 5.648067 5.8857603 5.5572467 5.8958735 6.2688446
1368127_at 6.320113 6.2812934 5.913847 6.0731964 5.754228 6.0620065 6.192977 6.1526427 6.281488
1368128_at 5.8550572 5.8565855 5.79576 6.1739516 6.021358 6.355641 5.6354256 6.8931556 6.2803917
1368129_at 7.142063 7.150456 7.6478977 7.2111144 7.253634 7.245673 7.3253355 7.2685714 7.321555
1368130_at 4.547143 4.6777754 4.684675 4.439105 4.600109 4.352976 4.67624 4.631854 4.6327906
1368131_at 4.6414976 4.828266 4.259189 4.4553223 4.233858 4.3729844 4.4396334 4.401652 4.499206
1368132_at 10.593681 10.517195 10.268228 10.733432 10.714116 10.371562 10.431797 10.657359 10.335631
1368133_at 7.711495 7.5787463 8.049099 7.8723116 7.797877 7.883219 7.756479 7.7747545 7.4431667
1368134_a_at 8.738049 9.020726 8.611046 8.706913 8.398998 8.616951 8.732193 8.635953 8.726165
1368135_at 6.2211423 5.9238896 5.6963544 6.3837547 5.905371 5.464642 5.5855675 6.2712946 5.818581
1368136_at 7.411663 7.7993693 7.8214993 7.5888844 7.7021084 7.967149 7.801705 7.26063 7.421816
1368137_at 6.6250863 6.3160815 6.267788 6.4040766 5.993845 6.0675945 6.291278 6.115679 6.030431
1368138_at 5.5721745 5.365694 5.436792 5.507906 5.3064117 5.1900864 5.368827 5.280155 5.2203264
1368139_s_at 5.5267706 5.733016 5.3275595 5.8769655 5.52097 5.315459 5.602009 5.254558 5.3232594
1368140_at 6.2764463 6.932431 6.475176 5.982989 6.3207717 5.5473795 6.111994 5.6699996 5.9843264
1368141_at 11.656136 11.76413 11.625169 11.756989 11.594733 11.514519 11.594406 11.590669 11.463552
1368142_at 5.2373867 5.106266 5.2752104 5.104139 5.5317073 5.228962 5.0844164 5.4427776 5.381538
1368143_at 6.64385 7.2863173 6.8402004 6.632855 7.23131 7.0763574 7.1857243 7.30376 6.745714
1368144_at 5.643522 5.6792865 5.5255623 5.195042 6.001872 5.834457 5.7939267 6.094473 6.053618
1368145_at 5.873127 5.6613483 5.5200653 5.254321 5.505823 5.2294445 5.178673 5.5293293 5.484269
1368146_at 11.370166 11.220556 10.324467 11.35975 11.243821 10.548606 10.956996 11.343431 9.944092
1368147_at 9.242507 9.206404 8.382017 9.267576 9.392977 8.095942 8.735154 9.369352 7.398625
1368148_at 4.873567 4.6519027 4.405931 4.4247656 4.345044 4.545439 4.5429053 4.2532587 4.785418
1368149_at 6.0471034 5.97366 5.84895 5.9161844 5.957797 5.9924264 5.9171534 5.885366 5.9554996
1368150_at 12.786062 12.894992 12.861431 12.796638 12.718163 12.622066 12.828585 12.938919 12.534047
1368151_at 10.315427 10.321093 10.35635 10.357296 10.217833 10.271371 10.274304 10.215312 10.265159
1368152_at 7.1858673 7.239515 7.4071784 7.2871704 7.446659 7.3405833 7.430991 7.3241363 7.364884
1368153_a_at 7.175811 6.8490634 6.929694 6.6098857 7.0268135 6.5537877 7.027935 6.869115 6.7284064
1368154_at 7.8647294 7.9027348 8.138779 8.356075 8.103059 7.918962 7.906988 8.159427 7.9111037
1368155_at 11.694388 11.504297 11.549292 12.037712 11.272188 10.638883 11.07971 12.145441 11.454594
1368156_at 5.465865 5.5570245 5.50113 5.2833524 5.2349486 5.492855 5.5508666 5.403602 5.206782
1368157_at 6.0853004 5.746572 5.9239974 6.017481 5.74827 5.7136464 5.899788 5.674453 5.840083
1368158_at 8.96347 9.086177 8.988363 9.128171 9.121156 9.244161 9.198449 8.963044 9.092957
1368159_at 8.251473 8.615264 8.556014 8.433454 8.304396 8.343052 8.349747 8.293979 8.154405
1368160_at 6.519856 8.813469 9.282339 8.964602 8.168627 8.0212 9.080475 9.552884 8.347477
1368161_a_at 13.966707 13.912857 13.961704 13.916354 13.992006 13.918048 13.901908 13.901721 13.931269
1368162_at 4.691309 4.6923347 4.6711483 5.05817 4.6926613 4.9781733 4.5393887 4.709365 4.6560097
1368163_at 10.173645 10.396516 10.513532 10.449225 10.343026 10.294997 10.236175 10.207663 10.098093
1368164_at 7.62586 7.5491934 7.721645 7.5747557 7.9115334 8.012712 8.256166 8.011587 8.152722
1368165_at 7.723867 7.775097 7.812718 7.6629424 7.8212185 7.7213473 7.7272305 7.526866 7.8282294
1368166_at 6.1662726 6.2571497 6.5298667 5.9496207 6.256484 6.2255154 6.2614512 6.500357 5.929073
1368167_at 6.059081 5.599461 5.5831385 5.701419 6.069513 5.5884075 6.057824 6.027198 5.9378567
1368168_at 8.742971 8.325959 8.7015085 9.024973 8.381501 8.669302 8.442184 8.451128 9.160215
1368169_at 6.9256015 6.71677 6.7671237 6.934033 6.8879986 6.522817 6.714444 6.821172 6.8608136
1368170_at 4.0056324 3.8049717 3.650579 3.8929393 3.6686018 3.8027265 3.8494668 3.6678827 3.7804854
1368171_at 10.085724 10.942556 10.741649 9.655172 10.1987295 9.827719 9.695252 9.474032 8.608318
1368172_a_at 8.03435 8.792283 8.582441 7.4124775 8.306015 7.637509 7.5061913 7.113907 6.5652823
1368173_at 7.661687 7.295458 7.773266 7.735137 7.8106666 7.967219 8.131837 7.938825 8.761742
1368174_at 3.96188 4.3118463 3.648419 3.8359532 4.144373 4.1311536 3.714803 3.718713 4.020224
1368175_at 7.071306 7.2220807 7.1921444 7.1264925 7.240473 7.191406 7.1216536 6.976778 7.193962
1368176_at 7.77379 8.048399 7.6710696 7.818695 7.688355 7.6483483 7.9031405 7.756072 7.7215967
1368177_at 7.3984914 7.625228 7.3462553 7.3583684 7.3269053 7.42136 7.3263645 7.209673 7.2421827
1368178_at 8.908954 8.956827 9.160609 8.757743 9.034794 9.040291 8.860952 8.813248 9.127749
1368179_at 7.470538 7.39528 7.266725 7.2837024 7.182331 7.3506575 7.4812946 7.6232433 7.6248956
1368180_s_at 13.552842 13.377672 13.127474 13.503209 13.335547 13.48063 13.42413 13.247438 13.578202
1368181_at 10.73004 11.261303 10.984178 11.123764 10.997915 10.583916 10.66633 10.660146 10.702564
1368182_at 4.627533 4.421829 4.326207 4.3762875 4.3687057 4.3421803 4.4149914 4.3413563 4.421875
1368183_at 7.966145 7.9773617 8.117258 8.091536 7.922798 7.972364 7.789571 8.054739 8.128082
1368184_at 9.08706 9.228708 8.840832 9.284747 8.948327 9.2477665 9.006821 9.10351 9.123991
1368185_at 5.253497 4.748657 5.226447 4.7394943 5.0248823 4.7471895 5.1360226 5.093375 4.9641128
1368186_a_at 6.3079867 6.201386 6.206551 6.36199 5.979364 6.0294237 6.2493873 6.69685 6.29182
1368187_at 8.025135 7.815247 7.8084154 8.265045 7.9406314 8.357446 8.666342 7.474939 7.5413537
1368188_at 13.720089 13.655224 13.71171 13.669827 13.63808 13.725903 13.566492 13.596265 13.5903425
1368189_at 10.853452 10.507042 10.297627 10.185737 10.417486 9.965641 10.345108 10.137733 10.334084
1368190_at 5.3614306 5.310838 5.3741794 5.2691298 5.3430777 5.177265 5.4587946 5.5425587 5.403143
1368191_a_at 10.6113825 10.972285 10.80706 10.803368 10.774579 10.666829 10.60926 10.721656 10.557895
1368192_at 4.81859 4.943127 4.6203017 4.362487 4.9580507 4.8091855 5.191927 4.7368546 5.000391
1368193_at 5.1660547 4.864451 4.909401 4.8865094 4.920552 4.9060135 5.008661 4.9242783 5.1184072
1368194_at 4.6275334 4.778687 4.5041037 4.6467304 5.01198 4.4231777 4.6020694 4.5435867 4.827245
1368195_at 6.226886 6.2557464 6.172511 6.378568 6.376147 6.3794456 6.499673 6.3363748 6.3238807
1368196_at 5.031861 4.796622 4.9745793 5.0384207 4.8959637 5.0239477 4.769696 4.8811007 4.9576178
1368197_at 4.392238 3.822442 3.7834299 4.021824 3.962936 3.9322615 3.994256 4.041894 4.0048265
1368198_at 5.0366483 4.973539 4.799556 4.843149 4.51344 4.377749 4.5970807 4.7858496 4.5313716
1368199_at 8.139192 8.444256 8.731626 8.460043 8.733326 8.4986315 8.549776 8.61628 8.648115
1368200_at 6.1779594 5.937611 5.8647056 5.757624 5.399177 5.595051 5.079183 5.838815 6.009804
1368201_at 6.208736 6.3899927 6.074665 6.051819 6.1475 6.2545605 6.006611 5.9490485 6.2711205
1368202_a_at 8.36496 8.593157 8.815521 8.599932 8.663712 8.431435 8.427892 8.786212 8.62363
1368203_at 5.204548 5.072296 5.065972 5.4288144 5.0710163 4.8441887 4.968091 5.052717 5.065654
1368204_at 6.1553164 6.277273 6.4082956 6.295686 6.5131474 6.5960374 6.5730405 6.416825 6.218101
1368205_at 13.408051 13.51243 13.515309 13.428963 13.506315 13.360329 13.603118 13.65161 13.497636
1368206_at 8.646236 8.7857275 8.726003 8.6520405 8.88952 8.9639435 8.982859 8.944235 8.955436
1368207_at 6.1133137 5.9268236 5.6876636 5.898971 6.5085783 6.0677557 6.194335 6.367315 6.485288
1368208_at 5.8775516 6.124404 5.66865 5.885994 6.308595 5.875007 6.173436 5.934567 5.959493
1368209_at 5.7589254 5.7162085 6.1355996 5.647606 5.8020287 5.6815214 5.451111 5.910737 5.5799427
1368210_at 4.9378734 4.5807214 4.8815928 4.555574 4.5584903 4.359227 4.5230618 4.8375764 4.813895
1368211_at 12.347533 12.175858 12.229364 12.297462 12.33639 12.485474 12.424203 12.387086 12.542846
1368212_at 8.11717 8.087344 8.017408 8.099583 8.358654 8.270745 8.252545 7.941711 8.369709
1368213_at 9.279398 9.276113 9.4680605 9.120911 8.80231 8.751177 9.004228 8.864826 8.87398
1368214_at 7.756017 7.622246 7.8190827 7.889429 7.7889695 7.769849 7.918992 7.7671 7.666947
1368215_at 9.896706 10.094285 10.029935 10.011993 9.862052 10.019334 9.942079 10.016807 9.909459
1368216_at 9.285004 9.296326 9.4295845 9.442054 9.474249 9.580659 9.531742 9.23095 9.418046
1368217_at 8.349964 8.546137 8.62232 8.4674225 8.335018 8.653999 8.483782 8.449718 8.486326
1368218_at 5.5034413 5.775779 5.570498 5.7420278 5.6632805 6.027421 5.697049 5.578947 5.6923475
1368219_at 6.568129 6.526174 6.8442492 6.4689507 6.422903 6.569112 6.6364293 6.479357 6.4923644
1368220_at 8.875445 9.034418 9.02439 8.997311 9.0118685 9.022944 9.074977 8.984467 9.0843525
1368221_at 10.293208 9.97652 10.41607 10.139956 10.394038 10.313574 10.213506 10.081427 10.463242
1368222_at 6.364191 6.5816493 6.7064657 6.516035 6.9659805 6.451178 6.407271 6.3456507 6.3781443
1368223_at 7.4127913 7.5313287 7.518925 7.7383256 7.697699 7.526845 8.0082 8.160852 7.276485
1368224_at 13.08224 13.248449 13.328216 13.021677 13.460589 13.092214 13.467583 13.261088 13.144615
1368225_at 7.374665 7.5294147 7.486174 7.487509 7.2623353 7.556672 7.4961233 7.654909 7.270756
1368226_at 8.104108 8.048399 8.053034 8.183238 8.050312 8.3622465 8.382137 8.101131 8.421774
1368227_at 9.0814495 8.616406 8.082355 8.183561 9.002855 8.234528 8.392292 8.78329 9.126308
1368228_at 8.036659 8.062797 8.490774 8.331111 8.243191 8.348023 8.403095 8.243657 8.440283
1368229_at 6.3863688 6.6227274 6.6507106 6.67201 6.815478 6.7949986 6.978987 6.629415 6.9043927
1368230_a_at 8.99301 9.047466 9.065833 9.204783 9.094723 9.197447 9.3670845 9.193514 9.323022
1368231_at 6.8955026 6.7731647 6.7625995 7.0310564 6.747178 6.4701953 6.600833 6.558039 6.6717668
1368232_at 8.369745 8.282558 8.320018 7.9811177 8.184333 7.9606256 8.186013 8.298414 8.1354065
1368233_at 8.0736265 7.8781757 8.120287 8.158532 8.089826 8.140113 8.196547 8.11038 8.228971
1368234_at 8.290485 8.919956 8.384317 8.495796 8.430257 8.650318 8.561893 8.671584 8.465517
1368235_at 7.573042 7.7597775 7.8320117 7.6879535 7.56114 7.8609676 7.926159 7.780421 7.753343
1368236_at 4.302911 3.8335955 4.025315 3.9561758 3.9745576 3.973358 4.109203 3.9979432 3.9786448
1368237_at 4.591751 4.3468003 4.274845 4.2834554 4.2445164 4.3002214 4.419377 4.561483 4.533383
1368238_at 4.7944584 4.6736307 4.7663636 4.6324606 4.246972 4.6421714 4.444105 4.812171 4.7322717
1368239_at 8.448511 8.361623 8.452962 8.265513 8.265921 8.441263 8.278528 8.385628 8.317564
1368240_a_at 4.843594 4.5300684 4.1622496 4.489344 4.849419 4.503315 4.8052745 4.666091 4.942106
1368241_a_at 8.704123 8.488303 8.632521 8.570787 8.902458 8.598974 9.22087 8.850523 8.881061
1368242_at 5.070037 5.0529585 4.9467845 4.627486 4.6268835 4.739749 5.0371637 4.714962 5.0544205
1368243_at 5.528196 5.1414757 5.336466 5.4995914 5.003242 5.3165345 5.2547994 5.150067 4.985536
1368244_at 10.283833 10.4602165 10.26925 10.303597 10.45001 10.258591 10.262218 10.202492 10.167307
1368245_at 12.347274 12.549142 12.596023 12.504071 12.076059 12.202611 12.2465105 12.557009 12.116122
1368246_at 4.8238344 5.3863554 4.8325915 5.2180066 5.008543 5.0014124 4.9848456 5.4264035 5.1281357
1368247_at 6.3635287 6.290306 7.8760543 6.6749887 6.689932 7.7269764 8.478672 6.3841076 6.1141706
1368248_at 6.248426 6.7722144 5.6959925 6.275318 6.02882 5.5291467 5.57028 5.8199353 6.0075564
1368249_at 9.035421 9.395309 10.261523 9.484106 9.192607 9.522513 9.547689 9.957686 9.441232
1368250_at 3.8601942 4.1211247 4.044278 4.224845 3.8608644 3.8052282 4.063608 3.9615498 4.1460824
1368251_at 5.8259616 5.770521 5.542127 5.568499 5.3926325 5.637246 5.948785 6.324434 6.0317464
1368252_at 3.531937 3.537125 3.4648018 3.4438004 3.3986187 3.321001 3.5654452 3.6677291 3.6057143
1368253_at 12.281353 12.237529 12.222098 12.24695 12.356855 12.406964 12.373268 12.258272 12.366455
1368254_a_at 5.2373867 4.8264527 4.7266073 4.897785 4.5670114 4.8534884 4.6249514 4.9634356 4.720821
1368255_at 4.5079145 4.085981 4.369793 4.2665668 4.1817327 4.4258533 4.4014106 4.230738 4.40123
1368256_at 3.727147 3.4741695 3.5071514 3.8244445 3.8557541 3.4016073 3.5859013 3.3406105 3.318426
1368257_at 4.274905 3.8401847 3.9440427 3.9748244 4.018903 3.9776285 4.0239897 3.8915827 4.0850706
1368258_at 5.228153 4.8940616 5.2009325 5.0314555 5.172515 5.202979 4.886023 5.385759 5.0366683
1368259_at 7.488849 7.5093007 7.356423 7.7484775 7.84757 7.530921 8.0119915 8.041758 7.9252667
1368260_at 5.055126 4.0925093 4.724143 4.903087 4.978392 4.921612 4.723278 5.479353 4.5692177
1368261_at 4.6275334 4.096719 4.146709 4.2739086 4.0078907 4.032055 4.386221 4.1522856 3.8952532
1368262_at 6.5498886 6.611328 7.0436416 6.769512 6.9113097 7.2320013 6.8718977 6.752094 6.998287
1368263_a_at 4.3587294 4.0315127 4.032134 4.1631875 3.917766 3.8477032 4.0103025 3.9396443 4.373187
1368264_at 7.23351 7.1052694 7.381692 7.31446 7.507107 7.344794 7.3187985 7.5322456 7.671017
1368265_at 8.607901 8.803662 9.278715 8.997101 8.913573 9.036505 9.135805 9.045118 8.894474
1368266_at 13.34674 13.285569 13.146914 13.311108 13.2553 13.279672 13.145119 13.120397 13.114817
1368267_at 7.7238393 7.906007 7.961615 7.658468 7.80891 7.8045464 7.836531 7.924826 7.744171
1368268_at 7.409416 7.611749 7.8717046 7.6445003 7.829551 7.4621167 7.4194417 7.283747 7.3503094
1368269_at 3.6723912 3.6210432 3.5989568 3.635504 3.5438092 3.770507 3.5216174 3.8643672 3.5547655
1368270_at 7.4279084 7.568675 7.76368 7.0164933 7.279791 7.628997 8.165323 7.796835 8.164159
1368271_a_at 4.5672784 4.265077 4.417983 3.848429 4.8372903 4.8540616 5.308748 4.8700895 5.2805886
1368272_at 9.872332 10.133173 10.661781 10.252038 10.79471 10.549491 10.197887 10.6419525 9.808016
1368273_at 9.628471 9.507023 9.783486 9.674156 9.68024 9.501992 9.408614 9.545515 9.445595
1368274_at 8.134418 8.199589 8.070765 8.31072 8.273168 8.185558 8.312492 8.360424 8.174927
1368275_at 10.930736 10.3809 10.525899 10.14677 10.262642 9.591272 10.282319 10.15823 10.608336
1368276_at 7.3271456 7.254961 7.0660944 7.274237 7.0934567 6.946231 7.080136 7.1427593 6.987241
1368277_at 8.506391 8.570004 8.691897 8.848489 8.593517 8.9279785 8.736694 8.666973 8.806167
1368278_at 6.256704 6.099927 6.1122065 5.958133 6.1975174 6.249459 6.77505 6.6164527 6.552145
1368279_at 4.3918114 4.335257 5.3300357 4.700939 5.014412 5.635243 5.2020717 4.6033535 5.2189775
1368280_at 12.194344 12.346039 12.130409 12.3395 12.255341 12.169853 12.176837 12.226534 12.212753
1368281_at 6.0858645 5.537265 5.7507324 5.759824 5.6539745 5.5906143 5.6703424 5.895872 5.671215
1368282_at 4.563483 4.24464 4.52048 4.1294775 4.2786107 3.8325717 4.244053 4.389357 4.211439
1368283_at 11.65877 11.729683 11.666549 11.740625 11.48221 11.492861 11.553515 11.470326 11.298724
1368284_at 8.116188 7.720017 7.681009 7.9885592 8.376268 8.184448 8.321117 9.0393505 8.273474
1368285_at 4.890825 4.646448 4.7952824 4.7140994 4.726051 4.819024 4.501384 4.5849257 4.6010313
1368286_at 6.8923807 6.992347 6.8737884 6.887165 7.0787716 6.872575 6.8373766 7.053327 6.9782457
1368287_at 4.5672784 5.0169177 4.9208302 4.522155 4.603493 5.034417 4.9848914 4.923797 4.8676558
1368288_at 14.238421 14.22146 14.164683 14.186304 14.212165 14.20505 14.217515 14.197718 14.19148
1368289_at 11.581258 11.821832 12.163466 11.673133 11.95223 11.9893265 11.955654 12.038442 11.521269
1368290_at 4.038861 3.6807227 3.6752946 3.7914097 3.7061412 3.6659663 3.58578 3.4439776 3.724967
1368291_at 9.307138 9.243243 9.413639 9.038239 9.479702 9.330008 9.40539 9.223406 9.283165
1368292_at 7.2550464 7.2435403 7.2210793 7.309437 7.043788 6.8226104 7.0573254 7.310917 7.309048
1368293_at 6.223192 5.995406 5.6293964 5.9995775 5.710466 5.617934 6.309619 5.604436 5.7203903
1368294_at 10.422307 10.4052925 10.465758 10.670291 10.700076 10.522781 10.672687 10.80822 10.8409195
1368295_at 9.569502 9.737509 9.71498 9.63734 9.53706 9.451219 9.496238 9.588646 9.430291
1368296_at 9.182143 9.424778 9.484587 9.250074 9.223941 8.815538 9.058823 9.141637 8.678196
1368297_at 4.8899727 4.721804 4.8267746 4.6874094 4.6772337 4.7176447 4.573395 4.7219667 4.722887
1368298_at 5.75767 5.74902 5.6555057 5.5770807 5.509168 5.406245 5.271043 5.6144743 5.61183
1368299_at 4.4474316 4.2088766 4.2625556 4.3829036 4.086854 4.072044 3.9902139 4.1255283 4.0346746
1368300_at 5.402519 5.701677 5.7502356 5.4701424 5.574313 5.830923 5.909606 6.2830076 5.845132
1368301_at 5.951818 6.1886635 6.143296 5.9208355 6.1109796 5.8512874 6.0428524 6.0750256 5.962862
1368302_at 5.4454365 5.3966527 4.982026 5.20786 5.0665984 5.118281 5.238004 5.375881 5.0621734
1368303_at 7.765783 7.846685 6.596713 7.8881664 7.190215 6.890967 6.756864 6.2648106 6.3229327
1368304_at 11.55145 11.917672 12.125842 11.698741 11.857704 11.973272 11.789862 11.870887 11.76837
1368305_at 8.252434 8.453374 8.688532 8.326678 8.219828 8.588234 8.485509 8.538087 8.528082
1368306_at 6.1102586 5.7643805 5.6011524 5.574052 5.875755 5.9435444 5.9346914 6.107971 6.0833793
1368307_at 6.494215 6.3899927 6.1915283 6.2054434 6.10782 6.0147705 6.159475 6.0628843 6.1436796
1368308_at 7.7452965 8.37089 6.6544547 7.261772 8.024048 6.4807653 7.448355 7.954881 6.173225
1368309_at 7.533402 7.369953 7.451537 7.449974 7.5219235 7.336422 7.773524 7.2572656 7.5991454
1368310_at 5.8900957 5.680729 5.694028 5.551408 5.350339 5.317422 5.63282 5.4147224 5.5331764
1368311_at 8.644897 9.288812 8.966909 8.962986 8.869683 8.678013 8.998416 8.765078 9.001656
1368312_at 4.9139647 4.9804196 4.877014 5.122485 4.6804028 5.153391 4.7546005 4.6275024 5.2425556
1368313_a_at 4.333823 4.3171797 4.306345 4.4716496 4.19719 4.3284693 4.2645564 4.265958 4.19825
1368314_at 9.983438 10.369328 10.020535 9.688523 10.058409 10.005919 9.738069 9.8202915 9.744716
1368315_at 6.8711405 6.8991013 6.658373 6.667739 6.652284 6.6960907 6.553311 6.4939857 6.8083396
1368316_at 11.351383 11.475916 11.092089 11.328891 11.439972 11.451832 11.208143 11.33924 10.866294
1368317_at 5.015475 4.685071 4.607044 4.6802187 4.694139 4.693898 4.6676264 4.885965 4.775257
1368318_at 7.8471847 7.903106 7.310053 8.124738 7.949687 7.353264 7.626108 7.8338723 7.251526
1368319_a_at 5.435906 5.2391214 5.519156 5.316552 5.4748263 4.9301524 4.969167 5.1726933 5.025708
1368320_at 5.064728 4.9513326 4.5050864 4.6203995 4.593268 4.391308 4.802185 4.3629065 4.412541
1368321_at 6.9301863 9.730771 7.892482 5.7832136 7.428927 7.0848646 7.4353743 9.207542 8.084436
1368322_at 7.843414 8.131973 8.110348 8.407494 8.104135 8.172752 8.244387 8.492239 8.057374
1368323_at 7.165927 7.2633076 7.349468 6.868094 7.4675 7.570847 7.7501307 7.33299 7.4712963
1368324_at 5.29513 5.14017 5.235425 5.5093775 5.3721294 5.43568 5.304263 5.1792607 5.5083294
1368325_at 7.8707867 8.349085 8.3189335 8.130363 8.419863 8.440998 8.102075 7.9112563 8.084908
1368326_at 6.669523 6.5491867 7.3498545 6.971898 6.8360147 7.2911086 7.2739863 7.2584963 7.8474417
1368327_at 6.283526 6.1778474 5.832761 6.174207 6.0235114 5.805245 6.0372286 6.230816 6.6845894
1368328_at 8.744654 8.911745 8.980548 8.6823 8.827772 8.802148 8.5664015 8.951182 8.800714
1368329_at 5.35995 5.334913 5.7862663 5.5913806 5.550329 5.567785 5.503398 5.175248 5.2502484
1368330_at 6.9852734 6.9597325 7.1260476 7.1389694 6.97662 7.1334186 7.190995 6.9630084 7.215988
1368331_at 11.7993555 11.692496 12.007514 11.838761 11.647412 11.967099 11.930075 11.872023 11.797109
1368332_at 6.579152 6.4421697 5.9790096 6.702151 7.6046457 7.0213637 7.8274765 7.4156256 7.0337477
1368333_at 4.6966147 4.3988533 4.46473 4.5426636 4.342607 4.4532166 4.3837333 4.563232 4.4139404
1368334_at 6.7374306 6.905554 7.0944014 6.908292 6.9157925 6.948558 6.6865177 6.696521 7.0942073
1368335_at 13.228192 13.621144 13.616797 13.353036 13.752279 13.642263 13.577841 13.366911 13.686768
1368336_at 11.341973 11.226363 11.584593 11.50282 11.256476 11.52185 11.372091 11.389436 11.608937
1368337_at 5.932257 5.9216013 6.0038524 5.9109135 5.8400154 5.369544 5.697342 5.806525 5.4712124
1368338_at 4.3687034 4.461608 4.4693136 4.6802187 4.4665585 4.4261775 4.41793 4.5373898 4.491996
1368339_at 4.350534 4.7131443 4.5403137 4.544571 4.3042355 4.510359 4.6656365 4.7736893 4.3187275
1368340_at 7.9708643 8.1882305 7.869475 7.976652 8.197855 8.151047 7.9938717 7.9459205 8.028579
1368341_at 7.5634027 7.7375464 7.8237424 7.7498436 7.920213 7.577992 7.9064054 7.576342 7.8334246
1368342_at 4.2879906 4.2373314 4.127697 3.9970593 4.4285088 4.043064 4.191376 4.1122856 4.051837
1368343_at 5.262418 5.244425 5.204746 5.2828894 5.184664 5.069813 5.254317 5.2154 5.364759
1368344_at 3.4731734 3.341287 3.5769966 3.761276 3.436757 3.5239837 3.6935363 3.6286602 3.5099316
1368345_at 4.6611395 4.5660033 4.483928 4.549424 4.299126 4.1312175 4.562924 4.2782054 4.62689
1368346_at 6.337585 6.616066 6.706466 6.523896 6.7329 6.527326 6.6955957 6.347636 6.759581
1368347_at 5.326461 5.0894437 5.079162 5.060252 4.8882008 5.019803 4.9315352 4.9634356 5.0031867
1368348_at 4.3476734 4.544396 4.2693815 4.312909 4.182124 4.456654 4.24299 4.428421 4.078765
1368349_at 5.6516905 5.778705 5.5247803 5.6360044 5.460495 5.729008 5.4418354 5.765271 5.4606075
1368350_at 3.7572808 3.742434 3.6329567 3.5928812 3.5635204 3.4811459 3.351185 3.5821755 3.2499757
1368351_at 6.4783807 6.1931386 5.9074883 6.102964 5.8900495 5.9826155 6.245617 6.18761 6.1587043
1368352_at 4.791611 4.652248 4.5051613 4.882613 4.4242454 4.0716352 4.130801 4.4962025 4.5026975
1368353_at 5.3544707 5.2428503 5.037508 5.058045 5.377765 5.314534 5.1284003 5.614509 5.371957
1368354_at 10.489382 10.092258 9.907884 10.340614 10.073748 10.615945 10.558959 10.091794 10.211425
1368355_at 4.7156515 4.9342036 5.326205 4.8932943 5.2429976 5.1578245 4.5955324 4.8487444 4.666222
1368356_a_at 9.922185 9.916154 10.025889 9.649446 10.043434 9.994005 10.086777 10.109582 10.155723
1368357_at 6.113122 5.8626294 6.0306864 6.0214186 5.6818705 5.763144 5.9319377 5.903089 5.99984
1368358_a_at 3.9924355 3.790171 3.7471507 3.8708444 3.9326997 3.9490209 3.8054526 3.8074284 3.88416
1368359_a_at 4.632535 4.63388 4.418689 4.3142347 4.252082 4.2958517 4.164504 4.0390525 4.366243
1368360_at 13.660913 13.689353 13.641728 13.621995 13.650468 13.57975 13.567633 13.621577 13.564366
1368361_a_at 7.811568 7.4897146 7.912154 7.796259 8.21076 7.98185 8.248672 8.277753 8.253644
1368362_a_at 10.55627 10.662632 10.748787 10.612761 10.586352 10.576742 10.659891 10.687694 10.50742
1368363_at 3.8862379 4.138337 3.825004 4.035891 3.9851465 3.6728961 3.8792944 4.103265 3.8355272
1368364_at 4.8212986 4.5325017 4.7892113 4.5795455 4.514639 4.3070707 4.6148515 4.7233324 4.812125
1368365_at 12.182903 12.216295 12.225842 12.177586 12.099325 11.994443 12.042701 12.01353 11.99761
1368366_at 5.1553826 5.388697 5.094205 5.1003666 5.219686 5.1385036 4.9940324 4.9927163 5.2074823
1368367_at 5.919346 5.8364143 5.553561 5.651102 5.6289377 5.433445 5.436709 5.9051337 5.6485214
1368368_a_at 9.914399 10.02336 9.679014 10.037913 10.087677 9.894366 9.815728 9.902318 10.059124
1368369_at 4.4897394 4.6089993 4.4351854 4.5293665 4.55015 4.4878464 4.3733454 4.646023 4.713637
1368370_at 4.9604526 5.8919644 5.6132917 5.625416 5.6621184 5.3574877 5.566764 5.90063 5.557015
1368371_at 5.1231947 5.0332117 4.9204326 5.0154257 4.6354656 4.7690206 4.928801 4.933032 5.0515103
1368372_at 8.15863 7.423756 6.9630065 7.196894 7.257611 8.246874 7.0662527 7.2457438 7.4076753
1368373_at 4.815983 4.480075 4.4476385 4.3233747 4.222208 4.307612 4.3678446 4.1916723 4.182953
1368374_a_at 6.185953 6.179186 5.866456 6.1258044 5.920405 5.6149907 5.705033 6.2671614 5.927673
1368375_a_at 5.29214 5.1723394 5.224253 5.057323 5.3099656 5.290793 5.3183413 5.423686 5.2955027
1368376_at 7.655891 6.723355 9.503445 7.3285165 6.9540825 8.102258 8.582431 9.192176 8.2187195
1368377_at 5.3339586 5.3381815 5.0859404 5.0811796 5.2461023 4.7471895 5.1744046 5.186255 5.0843124
1368378_at 12.271164 12.320695 12.125694 12.305624 11.755118 11.707873 11.832643 12.222931 11.709275
1368379_at 7.830466 8.161536 8.10999 8.005529 8.1669235 8.260339 8.071246 7.9668994 8.20081
1368380_at 14.023161 14.03404 14.032866 13.997597 14.050071 13.947097 14.002166 13.991841 14.011718
1368381_at 4.886139 5.0948915 4.8403893 4.85737 4.7770376 4.839163 4.8271523 4.7612915 4.9358864
1368382_at 5.3962326 5.714832 5.3985767 5.141925 5.18135 5.3865657 5.449545 5.3839116 5.3304443
1368383_at 6.314099 6.401803 6.0884886 6.304269 6.052539 6.239751 6.0721693 5.9970527 6.133279
1368384_at 4.4381347 4.275099 4.2815323 4.263651 3.9591916 4.1963887 4.3214197 4.387558 4.303771
1368385_a_at 8.9299345 9.177588 9.230562 9.055814 9.19398 9.004069 9.127999 9.113076 9.068587
1368386_at 9.626941 9.777713 10.005364 9.606168 9.69865 9.62335 9.684772 9.684286 9.622288
1368387_at 11.006024 11.244582 11.411132 11.155257 11.044106 11.2388315 11.153294 11.047274 10.793376
1368388_at 5.013802 5.0703635 5.2204795 5.3259735 5.445764 5.2664056 5.0843554 5.296788 5.0624385
1368389_at 8.711559 8.679015 8.890507 8.835063 8.8698845 8.818038 8.800355 8.842907 8.978513
1368390_at 9.089018 9.431193 9.352731 9.321745 9.131746 9.094135 9.22122 9.034988 9.211977
1368391_at 5.081369 4.817971 4.654748 4.9842987 4.916744 5.055732 4.9146233 4.757143 4.7337627
1368392_at 6.8285737 6.6638346 6.509972 6.5744853 6.3000283 6.3360114 6.156812 6.382007 6.4103546
1368393_at 5.554747 5.4359355 5.646836 5.4497404 6.155351 5.434712 5.811787 6.0026026 5.921873
1368394_at 5.696664 5.9252977 5.8938184 5.9484816 5.776796 5.7739286 5.7915936 5.9042935 5.97514
1368395_at 5.6605167 5.2161026 5.5162807 5.1107597 5.1774178 4.995721 5.3355722 4.8851633 5.1104317
1368396_at 5.8047624 5.453917 5.692414 5.5307574 5.4593973 5.5317836 5.6834683 5.6320276 5.4777727
1368397_at 12.875333 12.739911 12.88999 12.858624 12.733103 12.770585 12.979841 12.804174 12.8623
1368398_at 4.586312 4.628305 4.5674 4.8546953 4.4660025 4.559125 4.3833947 4.5783534 4.8446627
1368399_a_at 11.70297 11.626133 11.719385 11.803707 11.695221 11.713705 11.800875 11.97013 11.7330475
1368400_at 8.792224 9.038961 8.8367 9.043447 9.043398 9.37898 9.45772 8.877707 9.468437
1368401_at 4.6841497 4.21511 4.649452 4.603839 4.25773 4.1963887 4.1134205 4.93184 4.808696
1368402_at 8.956659 9.157755 9.251634 9.191756 9.023925 9.217941 8.996269 8.989687 8.9995985
1368403_at 8.74286 8.916019 9.067599 8.888278 8.945191 8.875837 8.79675 9.057054 8.869088
1368404_at 5.295157 4.8035893 4.7612057 4.771182 4.775508 4.737151 4.767192 4.9737678 4.894472
1368405_at 7.5047965 7.7704873 7.8613935 7.9369516 7.7974052 8.196274 8.019661 7.707395 7.966049
1368406_at 4.401742 4.450532 4.319376 4.5030212 4.3687057 4.265639 4.239459 4.302966 4.3200226
1368407_at 5.044204 5.4832087 5.442623 5.3178616 5.193066 5.305982 4.6302447 5.506799 5.308914
1368408_at 4.6756153 4.581891 4.7662907 4.6746383 4.9551215 4.8435984 4.670367 4.8637214 4.621547
1368409_at 10.128826 10.264317 10.097839 10.077402 9.518877 10.169252 10.18347 9.934704 10.087612
1368410_at 6.765099 6.4907207 6.6587763 6.756121 6.6495814 6.7993226 7.086534 6.95708 6.952404
1368411_a_at 4.028287 4.101692 3.9355776 4.067764 3.7459707 3.8096843 3.7948694 3.9960737 4.2248487
1368412_a_at 4.967608 4.812648 4.657374 4.7816944 5.0079446 4.8164334 5.076009 5.1186867 5.1797023
1368413_at 4.990492 5.5388155 5.0250373 5.591208 5.545025 5.322942 5.4522552 5.612815 5.5578985
1368414_at 6.335018 6.0253253 6.0243044 6.0633645 5.8315153 5.985508 5.655802 6.010925 6.0091314
1368415_at 3.8837163 3.8328938 4.121767 4.026949 3.7351446 3.890873 4.056894 3.949265 3.8466313
1368416_at 3.8846412 3.85916 3.5370595 3.5414855 3.6336536 3.8407185 3.7187574 3.6206489 3.504194
1368417_at 5.234886 4.945945 4.6488833 5.177579 4.790415 4.53922 4.92766 4.6024055 5.001212
1368418_a_at 13.050885 13.154642 13.116105 13.128244 13.084826 13.030895 13.307291 13.42015 13.277205
1368419_at 9.151405 9.442897 9.391065 9.3135 9.357683 9.283648 9.339343 9.174267 9.099333
1368420_at 13.372406 13.352589 13.362534 13.337407 13.425377 13.417148 13.488517 13.522335 13.510378
1368421_at 4.12942 3.8413787 4.1227107 4.126674 4.0546904 3.9841661 4.2071953 3.9056985 4.057212
1368422_at 6.292473 6.522685 6.1613264 5.993615 6.3584447 7.464446 7.3158545 6.2858896 6.246824
1368423_at 5.801091 5.654362 5.563172 5.4451876 5.533921 5.250573 5.50931 5.7655163 5.5870786
1368424_at 6.86624 7.482884 7.6949596 7.602203 7.5686784 7.677455 7.5932436 7.7298746 7.9613495
1368425_at 4.8019156 5.1471834 4.7515197 5.2124376 4.862084 4.8899336 5.0293107 5.000866 4.734625
1368426_at 11.884413 11.774096 11.900239 11.711641 11.627696 11.682473 11.810424 11.007521 11.713884
1368427_at 8.391748 8.307635 8.359264 8.426928 8.211537 8.286287 8.095542 8.1818075 8.146975
1368428_at 8.414383 8.7592745 8.929772 8.937182 8.352398 8.611385 8.342492 8.386591 8.469728
1368429_at 3.4944735 3.682046 3.7448628 3.5382297 3.8971393 3.739121 4.164438 3.5995553 3.7785974
1368430_at 9.564463 9.389336 9.444567 9.544915 9.915528 9.597179 9.86823 10.098247 9.892726
1368431_at 11.131013 11.223671 11.315614 11.1056595 11.109638 11.169801 11.163494 11.263153 11.206447
1368432_a_at 4.836478 4.593527 4.358077 4.585286 4.307669 4.607944 4.4128704 4.4156604 4.6914062
1368433_at 9.882928 9.950053 9.951236 10.033279 9.965475 9.835365 9.934651 9.811748 9.825214
1368434_at 7.1437054 7.404462 7.197681 7.286735 7.7050767 7.448659 7.5816665 7.0212893 7.5473638
1368435_at 12.021956 11.965393 12.354194 11.296049 11.366601 11.813537 11.446565 12.015627 11.635323
1368436_at 9.5021105 9.577314 9.362508 9.621559 9.518893 9.627256 9.473087 9.537395 9.685187
1368437_at 5.240126 5.073027 4.8565655 5.134917 5.228545 5.099809 4.9568048 5.0960894 5.167724
1368438_at 4.8196535 4.5271893 4.3635907 4.6007915 4.5044184 4.275698 4.388608 4.345165 4.6038184
1368439_at 6.132307 5.9850883 5.993578 5.9680657 5.651628 5.8296466 5.7724905 5.862333 5.8194847
1368440_at 7.1459694 7.353553 7.3796806 7.5827737 7.336283 7.4552307 7.5286355 7.3544254 7.393659
1368441_at 5.788008 5.95964 5.9633093 6.0458965 5.803586 5.681321 6.3291044 5.680973 5.819843
1368442_at 13.383195 13.387774 13.393835 13.345524 13.39917 13.331406 13.360524 13.405804 13.362092
1368443_at 5.6228876 5.834096 5.751258 5.5198283 5.465055 5.359926 5.479278 5.6705728 5.47927
1368444_at 8.155497 8.436329 8.224131 8.369893 8.086054 8.057468 8.247214 8.306251 8.23839
1368445_at 5.924187 5.833291 5.7891994 6.0483565 5.759248 5.574882 6.03743 5.6113124 5.9295564
1368446_at 7.59696 7.670387 7.375184 8.14789 7.446859 7.641233 8.007884 7.893046 7.7577395
1368447_x_at 7.169901 7.4961987 7.442225 7.729409 6.8258195 7.8778305 8.805064 8.070318 8.822771
1368448_at 6.8368998 6.704145 6.7734027 6.807582 6.576146 6.465161 6.4955115 6.909193 6.5542183
1368449_at 4.4263735 4.3495684 4.9016676 4.451499 4.5204306 4.6134415 4.507837 4.403407 4.565839
1368450_at 5.29632 5.31606 5.093135 5.635709 5.2917004 5.5060163 5.584775 5.457429 5.58896
1368451_at 6.670029 6.3800273 6.3889675 6.2283406 6.165474 6.2863855 6.1641135 6.188842 6.263288
1368452_at 9.441509 9.444773 9.63252 9.375024 9.382951 9.473951 9.245123 9.633719 9.260566
1368453_at 10.516659 10.814931 11.0573845 10.6737 10.64419 10.462054 10.749992 10.856791 10.364968
1368454_at 4.4854746 4.524727 4.1887045 3.863995 4.0595326 3.949909 3.8851786 4.0528727 4.247728
1368455_at 5.1447372 5.3149123 4.957883 5.477944 5.304621 5.358048 5.1066775 5.6862283 5.494399
1368456_at 3.9627743 3.9804754 3.779609 3.9001377 4.019905 3.6870408 3.8010254 3.9749694 3.860478
1368457_at 4.042014 4.2832766 3.76059 3.7044137 3.693353 3.750563 3.877688 3.9018698 3.8638341
1368458_at 8.341019 9.6344185 9.443349 8.580709 7.687224 7.43487 8.169474 9.213469 9.329973
1368459_at 4.228265 3.98564 4.119031 4.056322 4.5427275 3.9175148 4.0591335 3.8661413 3.8452408
1368460_at 8.002081 8.18845 8.076258 8.274961 8.636623 7.88967 8.108986 7.8417945 7.6771665
1368461_at 11.555525 11.343499 11.003808 11.381663 11.321086 11.397725 11.374753 11.477805 11.333062
1368462_at 5.211117 5.306743 5.362387 5.4288144 5.4869823 5.2610455 5.194932 5.098171 5.0308256
1368463_at 6.958909 7.07882 7.0920534 7.1939836 7.1923 7.0716643 7.2708073 7.2977047 7.1812654
1368464_at 5.4798894 5.978708 6.199563 5.813999 5.8679667 5.9230466 6.301178 6.3208613 6.063593
1368465_at 3.8089478 3.6583161 3.6658916 3.9094493 3.7145236 3.3875859 3.8919303 3.7642593 3.52563
1368466_a_at 5.398018 5.700159 5.754971 5.672893 5.5126324 5.4792757 5.6628366 5.424939 5.356557
1368467_at 12.765503 12.872241 12.84866 12.756622 12.781017 12.743381 12.774461 12.707279 12.5923
1368468_at 4.885241 4.6155987 4.6592546 4.6182833 4.571198 4.2764325 4.7491407 4.4412746 4.5474625
1368469_at 5.544513 5.150674 5.6876493 5.642475 5.719063 5.472194 5.7344394 5.703142 5.7072268
1368470_at 8.391085 8.533937 8.770135 8.607557 8.629445 8.815746 8.752666 8.761139 8.748436
1368471_at 5.779219 5.4860907 5.646836 5.780387 5.177513 5.265186 5.64459 5.5499134 5.5804996
1368472_at 5.010254 4.792162 4.549375 4.599223 4.4902496 4.6149397 4.542448 4.477613 4.6643453
1368473_at 5.6162405 5.218678 5.2991233 5.228938 5.014634 4.9491506 4.949371 4.6549244 4.830681
1368474_at 6.4693737 6.5978317 6.865749 6.2847714 7.2202663 7.10954 7.6147404 7.144069 7.208089
1368475_at 4.9294195 4.956483 4.912934 4.424275 4.5842276 4.7932906 4.6524816 4.584799 4.710358
1368476_at 6.668472 6.3766246 6.7341294 6.654141 6.8270254 6.9402227 6.6664987 6.8288627 6.4209557
1368477_at 7.237447 6.926729 7.04114 6.980555 6.7896214 6.8055344 6.9900784 7.2257004 7.018528
1368478_at 3.834275 3.5653 3.6886866 3.8857396 3.665107 3.9376893 3.9272325 4.0702477 3.8154118
1368479_at 3.856898 3.8175697 3.8145075 3.6225836 3.7214565 3.6413255 3.7754521 3.8009646 3.7108128
1368480_at 6.570614 6.249599 6.417406 6.359674 6.2639623 6.177085 6.52319 6.5157146 6.44814
1368481_at 5.482601 5.339327 4.7547626 5.0069222 4.9758697 5.0632877 5.052883 5.4261208 5.096347
1368482_at 6.599714 6.3828945 6.223647 6.491298 7.263145 6.7779837 7.14711 6.959821 7.2655797
1368483_a_at 4.3255134 4.0126314 4.394247 4.1831083 4.287335 4.171136 4.1743937 4.2972555 4.163624
1368484_at 4.710079 5.119876 5.2931557 4.7033544 4.246972 4.6567345 4.7458496 4.8305116 4.7701955
1368485_at 5.072797 5.0607767 4.851095 4.8834977 4.761655 4.7826815 4.6194954 4.758522 4.8163548
1368486_at 6.1707587 5.7046323 6.332621 6.603767 6.060072 5.9631405 6.077586 5.4279494 5.9994836
1368487_at 3.4399288 3.341287 3.303174 3.0866098 3.2481086 3.3659163 3.4775283 3.2807393 3.270581
1368488_at 9.453961 9.299136 8.853971 9.441243 9.483626 9.280368 9.210306 9.260883 9.3502445
1368489_at 5.259581 4.7848434 4.8238077 4.8520775 4.893751 4.994831 4.9427643 5.0863113 4.8798237
1368490_at 9.954472 9.97905 9.990022 10.738833 9.140686 10.193551 9.797181 10.173407 9.892642
1368491_at 6.402507 6.190666 6.4177213 6.3844395 5.5442204 6.684156 6.050107 6.6250343 5.6328707
1368492_at 7.1979666 6.942245 6.650634 7.3250356 7.2799525 7.5287027 7.730818 7.741016 7.735259
1368493_at 4.8722663 5.0422683 4.791261 4.8817024 4.7679496 4.588315 4.7773533 4.945355 4.914629
1368494_at 4.207463 4.0925097 3.6832342 3.8574312 4.243478 4.196389 5.4047847 5.067132 4.3901916
1368495_at 5.5322247 5.5652695 5.332845 5.313204 5.3340917 5.275861 5.222626 5.275056 5.4368424
1368496_at 4.550889 4.343046 4.318903 4.5419636 4.160412 4.1626625 4.3775454 4.389241 4.2423496
1368497_at 10.927233 10.348177 10.827013 10.6740465 10.381001 10.445092 10.643983 10.47741 10.869204
1368498_a_at 3.2857902 3.4383037 3.277274 3.226499 3.4128602 3.1574125 3.274322 3.324606 3.23293
1368499_at 3.242676 3.2646775 3.2053769 3.6149416 3.5867894 3.233248 3.1432455 3.269362 3.391655
1368500_a_at 6.883691 6.7419434 6.688593 6.7569447 6.553922 6.563274 6.5192113 6.8046885 6.791736
1368501_s_at 6.3445687 6.3644485 6.8265905 6.55604 6.6901298 6.805135 7.09043 7.267412 7.1067805
1368502_at 4.304295 4.2225313 4.2119403 3.9365194 4.097615 3.9787455 4.1342354 4.2718143 4.0977335
1368503_at 7.7410216 7.9365225 7.9964395 8.427441 7.7058363 8.152771 7.8286233 8.286163 7.988044
1368504_at 10.735814 10.986801 11.076341 10.984897 10.931589 10.999402 10.815763 10.680979 10.86952
1368505_at 5.147976 5.056719 4.666906 5.2198105 5.5184565 4.8699384 5.042843 5.4130826 4.986889
1368506_at 5.2605214 4.821328 4.792111 4.744433 4.7938194 4.681619 4.8196187 4.913473 4.839699
1368507_at 11.191988 11.294141 11.165376 11.382825 11.368654 11.423119 11.344069 11.246732 11.393802
1368508_at 8.382382 8.431089 8.583256 8.440174 8.748743 8.460723 8.383298 8.469557 8.604679
1368509_at 5.2027187 6.0771294 5.7948637 5.708216 5.57899 5.9478507 5.9852805 5.5570135 5.902377
1368510_at 4.7176743 4.616418 4.6748657 4.5973463 4.7294817 4.3117876 4.697361 4.4269857 4.3897104
1368511_at 4.233721 4.1395283 4.226499 4.106658 4.151352 4.050358 4.445367 4.336894 4.261757
1368512_a_at 10.371439 10.170835 10.481901 10.269801 10.301278 10.072588 10.150282 10.247972 9.93651
1368513_at 6.357241 6.4452295 6.39976 6.6043835 6.2487707 6.543479 6.04906 6.2700706 6.2167816
1368514_at 11.503527 11.707619 11.575513 11.494885 11.562976 11.531974 11.5313 11.464478 11.366844
1368515_at 5.204336 5.184721 4.8944283 5.1187963 5.0272884 4.979929 5.124091 5.241596 5.309312
1368516_at 6.4098234 6.580226 6.669303 6.548938 6.479716 6.530033 6.51409 6.687376 6.278244
1368517_at 6.1281114 6.7185106 6.40109 6.268454 6.5181994 6.5474696 6.6705728 6.5141 6.677898
1368518_at 8.0209 8.021655 7.668582 7.961131 8.371546 8.10574 8.495098 8.718238 8.43976
1368519_at 5.370742 5.400441 5.0849223 5.208684 5.0001 4.894765 4.838129 4.9585495 4.940421
1368520_at 12.934789 13.156887 13.404927 13.285868 13.368181 13.004909 13.165524 13.107482 13.139798
1368521_at 6.5800323 6.5297236 6.06304 6.561925 6.892918 6.677312 7.3136687 7.340667 6.913412
1368522_at 4.375232 4.132361 4.0731907 4.1872177 4.246972 4.1402946 4.5141535 4.4813995 4.565839
1368523_at 4.1933727 4.1109405 3.972669 3.9244707 3.8634412 4.0859814 3.9670901 4.165759 4.023748
1368524_at 3.7721915 3.7351878 3.6886866 3.7478225 3.6514924 3.611092 3.5719318 3.634245 3.7129912
1368525_at 6.5717344 6.89317 6.620818 6.726927 6.828458 6.491372 6.8045897 6.591733 6.986519
1368526_at 7.17293 7.269968 7.5989 7.2393737 7.2482324 7.3915205 7.1605396 7.39502 7.2485485
1368527_at 3.2444746 3.3780422 3.274176 3.2910259 3.1343074 3.0945594 3.2291608 3.1919174 3.1321156
1368528_at 9.085226 8.788562 9.06422 8.666359 8.815992 8.741701 8.898417 8.523245 8.91353
1368529_at 4.515025 4.8229303 4.796455 4.3120794 4.9826593 4.499685 4.5394936 4.3325567 4.25879
1368530_at 4.8608236 4.613167 4.393551 4.5044627 4.307653 4.332387 4.3292847 4.475585 4.2481637
1368531_at 3.7726533 3.6288497 3.5230808 3.554872 3.6950173 3.3643577 3.5916462 3.7843792 3.6052022
1368532_at 3.933697 3.604767 3.7712374 3.8135123 3.92232 3.9669032 3.852216 3.8699296 3.907186
1368533_at 5.195525 5.4350605 5.2354364 5.6350145 5.366727 5.0381365 5.756361 5.405998 5.457773
1368534_at 6.181425 5.7860136 5.74188 5.7866044 5.7975645 5.8755307 5.8870335 5.562822 5.740375
1368535_at 5.5304756 5.2161026 5.3370934 5.2175884 5.0868044 5.362648 5.3789787 5.237562 5.200426
1368536_at 10.765887 10.828326 10.762014 10.785057 10.619196 10.6538 10.556575 10.68033 10.563131
1368537_at 6.012357 6.3732953 6.7214584 6.447911 6.623279 6.2722087 6.118901 6.2143655 6.0975385
1368538_at 8.128042 8.110413 8.195904 8.081787 8.073397 8.101637 8.193951 8.11721 8.037805
1368539_at 3.437789 3.2465653 3.574553 3.3363519 3.4701552 3.2677364 3.3651106 3.2461226 3.2109277
1368540_at 4.2699814 3.926921 4.345764 4.0817003 4.363917 4.404262 4.5946965 4.5453215 4.529639
1368541_at 5.7451587 5.8290563 5.9988117 6.027019 5.9419956 6.117034 6.2867184 6.418008 6.4900723
1368542_at 4.332782 4.50537 4.4516706 5.0226417 4.9125514 4.3825045 4.487519 4.5281997 4.5082264
1368543_at 7.258316 8.1989 7.8263507 7.587483 8.315121 7.893844 7.899653 7.7983265 6.5756774
1368544_a_at 4.759017 4.520599 4.3788834 4.489344 4.6934795 4.4948072 4.694421 4.702012 4.6051626
1368545_at 5.513766 5.443017 5.5345383 5.4582644 5.118248 5.466646 5.315588 5.6742654 5.3665247
1368546_at 5.05083 5.040283 5.0271235 5.0223737 4.88479 4.9985204 4.9915857 4.8055916 4.7803874
1368547_at 3.934966 4.080769 4.0742183 4.151948 4.12613 4.0716352 4.278476 4.4129806 3.918867
1368548_at 3.4149003 3.2355814 3.2947032 3.4033458 3.2460804 3.1990514 3.1103973 3.4340074 3.5878572
1368549_at 8.722759 9.073912 9.393661 9.129891 9.118961 9.09662 8.949329 8.960359 9.06636
1368550_at 5.1705966 5.0215616 4.8819532 5.1311383 5.11937 4.9633293 4.9582105 5.0443525 4.8185596
1368551_at 4.89202 4.869727 4.380286 4.7857256 4.7013416 4.282163 4.578056 4.93303 4.8357058
1368552_at 10.828803 10.929516 10.771937 10.942268 11.03388 11.027016 11.101923 11.008393 10.9468155
1368553_at 5.2406034 5.3581867 5.3345213 5.014606 5.030466 4.942075 5.3251305 5.1921988 5.381797
1368554_at 5.383005 5.485851 5.325991 5.1744957 5.3098936 5.3059564 5.392766 5.4412227 5.365326
1368555_at 5.5917625 5.4093666 4.932104 5.624102 5.7651186 5.310157 5.684677 5.869543 5.73398
1368556_at 4.758906 4.500597 4.5245876 4.4284353 4.682604 4.5341187 4.3325095 4.9992948 4.5207925
1368557_s_at 4.9454055 4.6646724 4.44088 4.290624 4.561941 3.8288753 4.256636 4.3065186 4.5097327
1368558_s_at 7.718755 7.6557746 7.3507895 8.088314 8.451889 8.511356 8.187109 8.883978 9.0336685
1368559_at 5.591743 5.747129 5.4884887 5.258341 5.3190002 5.309166 5.586605 5.495714 5.5993443
1368560_at 5.2195287 5.0094013 5.214385 4.9687834 5.0683804 5.0787992 5.3100123 5.215423 5.0852804
1368561_at 3.80963 4.0027304 3.8861957 4.3596497 3.9735653 3.730797 3.8708673 3.8633547 3.989318
1368562_at 5.013939 4.6249523 4.8554025 5.0260086 4.809907 4.743956 4.710993 4.890846 4.9779444
1368563_at 6.8053927 7.953824 7.521226 7.3564143 7.702834 7.410028 7.6770306 7.565828 6.6638026
1368564_at 5.155165 4.739996 4.6741967 4.8526726 4.476829 4.5690336 4.8038936 5.029945 4.6921
1368565_at 4.921456 4.2759094 5.0464997 3.9663644 4.5207434 5.333318 4.1473627 4.4227295 4.0592413
1368566_a_at 11.363401 11.407857 11.472721 11.411071 11.324415 11.549423 11.474193 11.638865 11.622381
1368567_at 7.604582 7.491755 7.8224783 8.048517 8.0807295 8.06204 7.8766026 7.888315 7.8758593
1368568_at 5.5357428 5.6726637 5.680056 5.632765 5.6171865 5.7855034 5.619375 5.7773876 5.6840076
1368569_at 3.9084413 4.188534 4.6954665 3.8488781 4.040972 3.8730304 3.9723792 3.959068 4.5329976
1368570_at 7.6470737 7.9234133 7.829156 7.931895 8.114022 7.9169254 8.27578 7.758269 7.734012
1368571_at 4.2169275 4.5763526 4.6298046 4.747369 4.8872595 4.7680845 4.848265 4.9540043 4.7422085
1368572_a_at 5.510632 5.48697 5.451755 5.3088117 5.212175 5.1966844 5.130572 5.4823556 5.503629
1368573_at 8.247924 8.263816 8.201948 8.210595 8.345697 8.194863 8.102563 7.873271 8.002445
1368574_at 10.297991 10.221629 10.253192 10.295566 10.212623 10.320157 10.406897 10.543615 10.605335
1368575_at 5.481488 5.4365134 5.3235054 5.391058 5.0121517 5.241382 5.186232 5.0771503 4.9625
1368576_at 3.7021203 3.8217776 3.82796 3.9237566 3.7928424 3.7753534 3.9792848 4.061898 3.9145837
1368577_at 3.3152587 3.498572 3.4821188 3.4129798 3.3262215 3.4940147 3.381823 3.501784 3.4547317
1368578_at 5.053939 4.7997704 4.7586517 4.7373886 4.8920345 4.6476235 4.5230618 4.6441116 4.8164296
1368579_at 4.757555 4.7587237 4.5079336 4.4957285 4.54614 4.507412 4.5878444 4.582824 4.5463114
1368580_at 6.20403 6.245724 6.1420007 6.5076256 6.28563 6.019609 6.003506 6.525361 6.142348
1368581_at 5.8753986 5.9878354 5.577785 5.812524 5.5066423 5.530923 5.466564 6.161271 5.5855722
1368582_at 4.418315 4.4783106 4.273201 4.3813877 3.8883004 4.053873 3.9219265 4.081298 4.2083235
1368583_a_at 13.765035 13.816698 13.894406 13.880509 13.926093 13.812609 13.757651 13.741829 13.847226
1368584_a_at 4.66591 4.1766844 4.5769215 4.5558314 4.6345015 4.77616 4.303063 4.554092 4.1394215
1368585_at 6.1859236 6.153842 5.878617 6.12507 5.6958723 5.5722704 5.5450144 5.892251 5.928185
1368586_at 5.0821304 5.3777514 5.0675764 4.906768 4.7932734 5.363959 4.9050355 4.9623275 5.0013943
1368587_at 13.93322 13.886801 13.887553 13.881423 13.9329815 13.925885 13.875614 13.854524 13.885206
1368588_at 6.2903967 5.7923393 6.267788 6.1055818 6.3697352 6.289194 6.285912 6.0341535 6.433177
1368589_at 8.415124 8.45698 8.280686 8.298451 8.585179 9.29635 9.408781 9.190062 9.769101
1368590_at 3.8801944 3.9654708 3.8018577 4.318171 4.1817427 4.0171347 4.5938964 4.2056336 3.8272269
1368591_at 9.284903 9.373705 9.180494 9.38429 8.940086 9.348142 9.277884 9.33617 9.155873
1368592_at 7.4743724 7.2285724 6.781693 7.710054 7.884148 7.131288 7.576519 7.823361 7.6949058
1368593_at 8.469263 8.809593 8.966219 9.140108 8.84984 8.831781 9.041464 8.771244 8.64039
1368594_at 5.205977 5.1612244 5.076313 5.453566 4.6742935 4.938822 4.842754 5.0512834 5.0239143
1368595_at 4.4158063 4.957509 4.6997304 4.283503 4.8016434 4.7170773 4.839599 4.8526897 4.7553267
1368596_at 7.0385 6.881134 6.8864307 7.526787 7.2124014 6.8226967 6.9533124 6.8293285 7.3553925
1368597_at 6.93658 6.2070527 6.259737 6.1641397 6.100118 5.927157 6.0781283 5.8997183 5.7736225
1368598_at 6.5455966 6.2726607 6.267788 6.3721657 5.959605 6.5432744 6.362301 6.3451242 6.300688
1368599_at 6.3216 5.5667486 5.6388636 5.833105 5.685537 5.300235 5.4693832 5.485742 5.5471582
1368600_at 10.877941 11.067807 11.014157 11.131461 10.862252 10.870451 10.885759 10.744178 10.643457
1368601_at 4.6717725 4.5567784 4.3913145 4.5235105 4.518827 4.274133 4.3880982 4.5397325 4.2537985
1368602_at 4.0616465 4.016721 3.7560482 3.9173 3.8135746 3.7462738 3.6422184 4.122175 4.251876
1368603_at 4.8022223 4.4466763 4.769607 4.721651 4.658475 4.3333187 4.593507 4.4938555 4.678717
1368604_at 5.032532 5.016355 4.8828034 4.952112 4.575448 4.824976 4.780295 5.019554 5.118097
1368605_at 4.76512 5.1797733 4.637579 4.548357 4.8802934 4.738271 5.0816584 5.371863 5.08958
1368606_at 4.5495167 4.2887073 4.3532257 4.179833 4.0078907 4.008602 3.9035866 3.982584 4.0197935
1368607_at 7.861148 8.19939 7.7861333 8.319825 7.6411505 8.024858 9.044981 6.0868807 7.9843206
1368608_at 10.055779 10.041852 10.121628 10.089048 10.1396675 10.14687 9.953513 9.927944 10.063288
1368609_at 12.723095 12.666704 12.8045635 12.722356 12.697515 12.718099 12.640264 12.664045 12.599805
1368610_at 3.9884403 4.2927585 3.7934668 3.9473233 3.7205172 4.0395565 3.9105246 4.1396646 3.9571066
1368611_at 4.1165333 3.9297788 3.8670034 3.8403552 3.8340836 3.9761791 3.891186 4.0137258 3.8738422
1368612_at 5.6605167 5.3826985 5.347399 5.538298 5.5193377 5.5408554 5.457801 5.628689 5.4976196
1368613_at 4.2555513 4.476435 4.2625704 4.220415 4.0990868 4.1130295 3.7932582 4.277635 4.2081547
1368614_at 7.449691 7.472038 7.449144 7.3046637 7.463184 7.7444353 7.678702 7.5295224 7.4483924
1368615_a_at 4.7585354 4.3631644 4.3703594 4.3324566 4.49725 4.697814 4.4031076 4.6689777 4.668765
1368616_at 6.1779594 6.195686 5.8456492 5.816947 5.998333 5.898272 6.1072903 6.143503 6.041334
1368617_at 4.793848 4.845022 4.437748 4.4218984 4.075996 4.158743 4.465486 4.3467298 4.3076243
1368618_at 9.189951 9.101453 9.342153 9.346151 9.157092 9.398083 9.142713 9.184949 9.066176
1368619_at 5.1125174 5.2866907 5.4925046 5.2127223 5.0325003 4.963176 4.7861524 5.167433 4.964509
1368620_at 5.797707 5.7041645 5.710991 5.7330117 5.50511 5.435679 5.424831 5.7335973 5.3857493
1368621_at 10.887999 10.997507 11.207572 10.970121 10.851078 10.915195 10.878819 10.972743 11.030925
1368622_at 4.238437 4.5357304 4.2288218 4.2772098 4.208774 4.1398096 4.187068 4.4100323 4.1403885
1368623_at 4.4492855 4.5740023 4.320196 4.57973 4.2983828 4.422844 4.337098 4.400715 4.2014456
1368624_at 3.863562 3.747097 3.8952103 3.7442236 3.8893518 3.6520636 3.7370915 3.7328594 3.8386064
1368625_at 5.1229634 5.1897554 5.1210804 5.149824 5.3804374 4.9887195 4.9794283 4.895875 5.3904643
1368626_at 4.3763585 4.4878645 4.3544526 4.4485188 4.3028116 4.444763 4.277831 4.261195 4.274004
1368627_at 12.800224 12.864253 12.857764 12.729507 13.040341 12.854203 12.917896 12.711389 12.792483
1368628_at 4.038171 3.5916023 3.7553594 3.797438 3.620347 3.644085 3.753219 3.7418113 3.902486
1368629_at 4.64546 4.4123383 4.454297 4.4962916 4.211093 4.444763 4.500819 4.5300226 4.444767
1368630_at 3.4853733 3.5765152 3.502543 3.3803413 3.5611389 3.5958645 3.5426097 3.5473547 3.7497108
1368631_at 4.279771 4.256838 4.4700704 4.152836 4.235962 4.2538123 4.5431724 4.0211744 4.3932524
1368632_at 3.2597778 3.363864 3.3001752 3.5182862 3.1954627 3.2720835 3.3171456 3.3105934 3.3609397
1368633_at 3.571604 3.5912938 3.5848718 3.4341464 3.6238773 3.3827693 3.3501506 3.5232315 3.3346498
1368634_at 8.16235 7.721961 7.929328 7.9048715 7.9202294 7.8537703 7.7586393 7.828491 7.8519773
1368635_at 4.3154078 4.237071 4.2570686 4.151032 4.283512 4.0380664 4.0334578 4.1993 4.057947
1368636_at 6.008798 5.7841 5.6552534 5.652095 5.460495 5.4782166 5.4808764 5.5711308 5.9391923
1368637_at 4.1393833 4.2136145 3.903791 4.1731033 4.025895 4.325012 4.3686876 4.473784 4.3399296
1368638_at 5.3745728 5.2838135 5.169776 5.2919455 5.44053 5.2212152 5.3813415 5.2705126 5.3476543
1368639_at 4.1296644 4.175292 3.7044284 3.52446 3.6820536 3.7291415 4.068933 3.8559058 4.1065874
1368640_at 5.6704917 5.242567 4.788723 5.2779922 5.007701 5.3674135 5.2939696 4.8287873 5.2958026
1368641_at 4.5079145 4.0411067 4.6099005 3.9088788 4.043466 4.0341034 4.20754 4.0441504 4.124598
1368642_at 9.837178 9.571527 9.872621 9.609413 9.833347 9.870805 9.825206 9.670451 9.81362
1368643_at 4.262285 4.6727962 4.1086245 3.9839396 4.485547 4.5661135 4.2077584 4.12152 4.1096153
1368644_at 4.4492855 4.3792973 4.383689 4.2247996 4.3790507 4.2893515 4.1941433 4.270938 4.2414365
1368645_at 6.279971 6.1873965 6.0933437 5.986143 6.0539556 6.127728 6.272823 6.493368 6.2130013
1368646_at 8.367019 8.973236 8.681599 8.751571 8.690591 8.317377 8.4098625 8.463226 8.274837
1368647_at 7.437484 7.4753413 7.394973 7.5476637 7.4960566 7.4025593 7.4521346 7.5657487 7.5060086
1368648_at 4.4072485 4.2585087 4.2394586 4.394943 4.3053117 4.337577 4.4670496 4.5242186 4.4125443
1368649_at 7.6737833 7.4960895 7.5815654 7.7021184 7.6598253 7.716043 7.772414 7.7132363 7.860395
1368650_at 8.034413 7.0935154 8.140817 7.6610575 7.368963 8.611216 7.8953714 8.267043 8.546169
1368651_at 10.819527 11.012436 11.307664 11.441357 11.235919 10.862349 11.07428 10.888989 10.582605
1368652_at 6.8541517 7.032935 6.646146 6.8214917 6.9327908 6.747156 7.0238147 6.932903 6.845359
1368653_a_at 10.870419 10.93141 10.98586 10.925878 10.883314 11.091223 10.987778 10.907665 11.032993
1368654_at 6.393379 6.237416 6.4361887 6.2715516 6.229486 6.349096 6.0677404 6.034108 6.389146
1368655_at 9.437323 9.374128 9.24733 9.580311 9.593733 9.571205 9.712617 9.897506 9.924701
1368656_at 3.9936156 4.2176957 3.941032 4.3130636 3.9898326 4.158772 3.9214673 3.9435596 3.8311539
1368657_at 4.3490176 4.124164 3.710892 3.5806115 3.6692991 3.6263406 3.5613074 3.6143193 3.5618997
1368658_at 4.557626 5.009912 5.055009 5.117344 5.3487997 5.2342844 4.9670115 4.928343 4.877236
1368659_at 10.448286 9.548637 11.208957 9.60785 10.291835 10.603072 10.833353 10.7515 9.563956
1368660_at 4.774604 4.976364 5.0225697 4.7694635 4.9300795 4.8706913 4.8204 4.8287873 4.5180793
1368661_at 6.8955026 6.926729 6.7628484 6.8210797 6.908961 6.7294044 6.6669183 7.1809793 6.59336
1368662_at 7.3202443 7.7415566 7.584668 7.595273 7.442266 8.197947 7.801552 7.732643 7.358087
1368663_at 3.7579372 3.6776385 3.6967032 3.7263649 3.6439853 3.4401398 3.6347914 3.747915 3.6335661
1368664_at 5.633847 5.4130173 5.358514 5.3890333 5.30735 5.220024 5.08927 5.7654014 5.3301425
1368665_at 8.224367 8.381626 8.270283 8.379038 8.483202 8.422882 8.462252 8.246083 8.358774
1368666_a_at 4.0392656 3.9932039 3.8196442 4.2104034 3.7865925 3.949909 3.8801079 3.9469168 3.794317
1368667_at 5.644348 5.3191533 5.291745 5.369832 5.2238884 5.0320587 5.268059 5.2459555 5.1279745
1368668_at 8.453848 8.746596 8.9030695 8.732631 8.621608 8.725421 8.874429 8.742535 8.841896
1368669_at 7.7279897 7.581152 7.407883 7.567842 7.713537 7.740236 8.296703 8.10134 7.957776
1368670_a_at 5.711674 5.7620187 5.625723 6.0762415 5.413852 5.282981 5.3438888 5.4226203 5.3429456
1368671_at 6.4355645 5.9939537 6.014382 6.5132113 6.2196026 5.950318 6.1553288 6.281847 6.239878
1368672_at 4.7614717 4.1986217 4.3842416 4.7411494 4.446704 4.5542173 4.388608 4.228113 4.6984243
1368673_at 4.0818563 3.9238856 4.0200977 3.7720847 4.164587 4.0002694 4.394576 4.1451645 4.2858815
1368674_at 11.50533 11.46137 11.565897 11.586503 11.585701 11.575796 11.455393 11.379578 11.316607
1368675_at 7.607266 7.5618877 7.7477016 7.6171093 7.6060195 7.5119276 7.3992066 7.664674 7.2601576
1368676_at 5.411988 5.045106 5.1210804 5.279676 5.494958 5.111425 5.1717815 5.172809 4.776262
1368677_at 3.8983881 3.7646334 4.1577063 3.7789059 3.6744008 4.134187 3.821111 4.0321646 3.6792355
1368678_at 4.4492855 4.472477 4.4178085 4.538147 4.356074 4.3465023 4.2915993 4.363952 4.2760262
1368679_a_at 7.2128673 7.410778 7.1831455 7.3179865 7.204018 7.027467 7.197985 7.5079255 7.076176
1368680_a_at 4.5281105 4.48652 4.4767265 4.316654 4.6471953 4.4746976 4.416648 4.5929904 4.5031123
1368681_at 6.4090767 6.20306 6.271051 6.5645976 6.1420555 6.29133 6.194595 6.3528886 6.247745
1368682_at 4.6035104 4.2581987 4.7162094 4.3060455 4.3947287 4.6267223 4.3563595 4.3217554 4.1006074
1368683_at 3.355631 3.1122668 3.4016886 3.3922718 3.117276 3.236682 3.1651983 3.3283567 3.3824391
1368684_at 5.264429 5.436058 5.5853653 5.42964 5.4061027 5.1013846 5.7425346 5.3443203 5.399765
1368685_at 5.0496798 4.8439097 5.1828136 4.9842987 4.881561 4.770347 4.8402033 4.8114734 5.179433
1368686_at 13.958751 13.961762 14.003865 14.002095 13.996908 13.977778 14.010642 14.057057 13.985083
1368687_at 6.0785127 6.375555 6.4408774 6.1261353 6.2800345 6.131108 6.303027 6.517707 6.358503
1368688_at 4.921688 4.807564 4.582554 4.709819 4.7793174 4.6708317 4.5230618 4.7946224 4.4353633
1368689_at 4.2244434 4.3105345 4.0604095 4.0977464 3.9793403 4.090007 4.0388327 4.2140036 4.1382704
1368690_a_at 4.2108936 4.0154495 4.3956165 4.2606544 4.0736704 3.9139752 4.298568 4.3482924 4.1390686
1368691_at 4.866603 4.8035893 4.943168 4.876012 4.721735 4.693653 5.1908965 5.212522 5.058497
1368692_a_at 8.467038 8.731247 8.938932 8.57149 8.562922 8.958993 8.9110565 9.005566 8.795888
1368693_at 7.0271854 7.4606605 6.8452363 7.3166494 7.100323 7.221997 7.424505 7.714867 7.2847652
1368694_at 4.3927317 4.405838 4.26338 4.121473 4.007696 4.038925 4.142846 4.1650505 4.231575
1368695_at 12.354275 12.341147 12.377712 12.275534 12.314943 12.134996 12.765433 12.669023 12.671824
1368696_at 5.254792 5.345727 5.413123 5.135417 5.402118 5.0731177 5.200364 5.056909 5.2478857
1368697_at 4.0052767 3.7586732 3.926884 3.7448165 3.6965792 3.877925 3.790695 3.8285599 3.6279347
1368698_at 5.968514 6.1559324 6.426996 6.7231555 6.31229 6.226844 6.2792044 6.6993713 6.3055143
1368699_at 4.0371056 4.287489 4.267332 4.0830307 4.084091 3.9585893 4.0658855 4.316293 4.2647123
1368700_at 4.263546 4.4148526 4.8751793 5.2091146 4.613764 4.5998173 4.695142 4.6917996 4.6286426
1368701_at 5.331736 5.4754963 5.3860626 5.390961 5.0586863 5.2447157 5.011734 4.976608 5.1288843
1368702_at 8.801772 8.794239 9.372012 8.839102 9.35977 9.481618 9.235947 9.222035 9.001219
1368703_at 7.1852427 7.3699155 7.4697394 7.2192364 7.274187 7.4410686 7.4234967 7.23088 7.14099
1368704_a_at 4.5395956 4.412282 4.299404 4.609474 4.2092724 4.4459524 4.4210253 4.4605417 4.5237503
1368705_at 5.319618 5.159567 5.322914 5.340764 5.262654 5.0747566 5.3451877 5.1148953 4.902712
1368706_at 12.155796 12.122812 12.141392 12.0927925 12.1533165 12.172998 12.147975 11.921031 12.268348
1368707_at 13.423604 13.417506 13.483269 13.429247 13.4908695 13.34826 13.559587 13.622765 13.5723915
1368708_a_at 5.199337 5.0214314 4.7685685 4.6775684 4.6399493 4.5420876 4.815815 4.838584 4.8704495
1368709_at 4.145108 3.724364 4.0275717 3.8852656 3.6057026 4.017682 3.8974013 4.1051483 3.8590248
1368710_at 6.8789306 6.82295 6.63593 6.8847284 7.0481586 6.589989 6.8491488 6.8298426 6.783262
1368711_at 10.021598 9.77841 8.528451 9.58112 9.586238 10.081635 8.877207 8.991385 9.139445
1368712_at 7.3556104 7.2312417 7.5573196 7.2939367 7.7083273 7.558803 7.8393064 7.613817 7.6976104
1368713_at 4.2852187 4.4855795 4.2911043 4.316894 4.46439 4.2771735 4.359183 4.5932364 4.076742
1368714_at 3.7051935 3.4706316 3.507466 3.4750404 3.5068073 3.3765388 3.4099722 3.5296216 3.4022083
1368715_s_at 4.420648 4.4322205 4.215593 4.3152847 4.1454644 3.9633045 4.060988 3.9623516 4.2895746
1368716_at 4.2969217 4.14538 4.206525 4.006591 4.2411866 4.1634727 4.4006844 4.2183046 4.046125
1368717_at 10.392531 10.347468 10.486697 10.435131 10.258574 10.281828 10.61646 10.335475 10.033931
1368718_at 6.4158216 7.6788073 8.133997 8.231764 6.8760014 7.793668 5.639192 7.448089 8.325712
1368719_at 5.0940037 4.8722506 5.233219 5.1330786 5.13031 4.7502255 5.147445 4.9968596 5.2055693
1368720_at 13.0497055 13.123413 12.991067 13.009326 12.992582 12.955363 12.903827 13.043689 12.953857
1368721_at 6.3106885 6.0702 5.9665804 6.2600083 5.887263 5.7591906 5.9893894 6.0750256 6.123862
1368722_at 3.5647986 3.5328357 3.577847 3.6895115 3.8403218 3.4122994 3.7907894 3.8862345 3.6381843
1368723_at 4.5672784 4.717824 4.862157 4.7893806 4.813541 4.943127 4.7573986 4.7471676 4.888179
1368724_a_at 5.9841657 5.93311 5.965292 5.9228253 5.7837663 5.9920883 5.9218564 6.0731187 6.1600194
1368725_at 5.0382414 5.3995457 5.2435904 5.184804 5.050102 4.9893885 5.3989344 5.096797 5.3405285
1368726_a_at 6.0456495 6.048506 6.3398576 5.922826 6.179466 6.144722 6.1965218 6.0060577 5.887507
1368727_at 3.7173371 3.7052968 3.5446057 3.6236126 3.7342062 3.5396938 3.829435 3.7744288 3.4855635
1368728_at 5.4635496 5.3089547 5.5265074 5.762601 5.243678 5.1100054 5.3589735 5.857977 5.37312
1368729_a_at 4.2059646 4.7055335 4.3102036 4.5853195 4.170147 4.611048 4.3116474 4.4613714 4.373187
1368730_a_at 4.578078 4.3145456 4.3889303 4.514269 4.29016 4.394622 4.286043 4.39042 4.4668493
1368731_at 13.527278 13.44146 13.433755 13.635357 13.58598 13.603829 13.927491 13.956249 13.870464
1368732_at 6.6363964 6.6236925 6.4897923 6.5483317 6.7803674 6.5630407 6.6347156 6.490013 6.796612
1368733_at 13.466547 12.865969 13.222538 13.3834505 13.134323 13.323366 13.111237 13.215154 13.298526
1368734_at 4.692467 4.583167 4.5495715 4.74115 4.573903 4.5945244 4.4283924 4.4473495 4.609777
1368735_a_at 4.205517 4.0281343 4.112454 4.3806515 4.2674646 4.134187 4.2615366 4.134615 4.2011833
1368736_at 3.751161 3.74565 3.6431708 3.668392 3.398879 3.3252091 3.6163142 3.5110667 3.4775615
1368737_at 5.809909 5.287017 5.264717 5.1884546 4.9508905 5.0477476 5.001103 5.1977224 5.2244196
1368738_at 3.7388012 3.4724205 3.4698572 3.8633997 3.5795784 3.3643577 3.4147527 3.6655996 3.8532908
1368739_s_at 5.02483 4.8852205 4.721564 5.2337756 4.8413086 4.7473464 4.71861 4.7233295 4.6042867
1368740_at 4.309815 4.2378855 4.297722 4.3429656 4.1581326 4.106763 4.029229 3.9641998 4.3421974
1368741_at 13.388193 13.391818 13.410759 13.322837 13.418862 13.499662 13.615719 13.651748 13.683048
1368742_at 6.9981666 6.902846 6.3993745 6.898132 6.9902625 6.9038095 6.7755337 7.322162 6.9817195
1368743_a_at 4.4550123 4.231988 3.9403305 4.3232946 4.036825 3.7509506 4.268126 4.075289 3.9245791
1368744_a_at 3.9571824 4.330619 4.225215 3.9770894 4.175687 3.890557 3.9831176 3.962462 3.972302
1368745_at 6.691043 7.1032114 5.9115176 6.80674 7.229019 6.7759295 7.377546 6.9533606 6.633712
1368746_a_at 5.3362923 5.1872616 5.0217137 5.1328726 5.2454405 5.029706 5.443883 5.2403884 5.177013
1368747_at 4.7207956 4.7547536 4.9615097 4.958458 5.065997 4.716268 4.7878823 4.708228 5.0225987
1368748_at 5.431776 5.778892 5.956 5.946177 5.807062 5.830668 5.707466 5.7114267 5.9338017
1368749_at 5.8701015 5.760517 5.9756413 5.9044795 5.830261 5.6457148 5.5073643 6.0750256 5.7947855
1368750_a_at 4.2822113 4.2376466 4.3442254 4.042795 4.213593 4.2120667 3.9471831 4.0901985 4.0190115
1368751_at 3.683695 3.2780488 3.590015 3.5072732 3.6293075 3.8331425 3.950899 3.9406133 3.5901964
1368752_at 3.7928314 3.7313995 3.8046765 3.9981723 3.7326758 3.5792246 3.822802 4.079836 3.823921
1368753_at 4.1413984 4.3732157 4.0831456 3.9725168 4.211061 4.145035 4.3028603 4.1527834 4.117381
1368754_at 6.1779594 6.3579326 5.832281 6.183655 6.4553537 6.0348277 6.2872787 6.230816 6.150086
1368755_at 10.950792 10.649574 10.384838 11.101851 11.112009 10.884304 10.966774 11.556626 11.141162
1368756_at 5.497271 5.267433 5.0675697 4.8630686 4.960917 5.565045 5.301393 5.0103893 5.240327
1368757_at 4.1036587 3.96627 3.7893515 3.7550645 3.8873408 3.7830114 3.8823032 4.155525 3.9196947
1368758_a_at 5.1093063 5.0494447 4.8782206 4.862427 4.818819 4.8917327 4.6328053 4.851007 5.110107
1368759_at 5.0469365 5.207082 5.1728153 5.439805 5.10346 4.880406 5.2059717 4.7545257 5.0117474
1368760_at 4.0405645 3.903155 4.058236 4.0325146 3.8406024 4.134187 4.1732125 4.1597586 4.1229844
1368761_at 4.031293 3.9319823 3.7366915 3.963642 3.6669767 3.8275285 3.7938223 3.6796641 3.7064548
1368762_at 10.665451 9.601704 6.090026 10.832475 10.224972 10.961059 11.079357 5.6513295 6.149685
1368763_at 4.9790306 4.979126 5.086029 5.2658587 4.604574 4.7471895 4.804491 4.9255743 4.937237
1368764_at 3.618884 3.2366734 3.5508292 3.4971352 3.4246688 3.8727608 3.467388 3.7388878 3.214195
1368765_at 5.204562 5.0153646 4.752504 4.5607986 4.5829134 4.6932917 4.62058 4.9400773 4.504089
1368766_at 4.9732256 4.5908484 4.6078978 4.24931 4.565253 4.402852 4.6636267 4.662132 4.5323887
1368767_at 5.2689734 5.305251 5.305825 5.4930124 5.254463 5.294503 5.204442 5.566408 5.3447657
1368768_at 5.7484527 5.729143 5.7140217 5.711619 5.8089046 5.6549234 5.368 5.561099 5.406645
1368769_at 11.238506 11.361289 11.115754 11.297978 11.223911 10.911772 10.930761 11.076872 11.015976
1368770_at 3.9661083 3.8082497 4.2298555 4.2393646 4.12613 4.5633764 4.541238 4.2776356 4.893343
1368771_at 4.8212624 4.4710274 4.6308293 4.731772 4.644636 4.353939 4.6204715 4.6932964 4.639983
1368772_at 5.294953 5.524912 4.9229746 5.3481174 5.035248 5.134124 4.9901505 5.5567064 5.2577233
1368773_at 3.842429 3.7652602 3.7902434 3.3591645 3.6855094 3.7097046 3.773916 3.9237146 3.52994
1368774_a_at 5.56008 5.492069 5.4569974 5.7299047 5.3411307 5.1912775 5.08927 5.2231383 5.274778
1368775_at 4.3330517 4.4553366 4.680588 4.8506684 4.4666343 4.44208 5.6432333 4.5019608 4.508559
1368776_at 4.7332907 4.2688193 4.5352817 4.802359 4.2719383 4.3743687 4.4562926 4.258609 4.565839
1368777_at 4.2134857 4.174612 4.2950273 4.146578 4.1972604 4.0137796 4.1909633 4.430513 4.2399273
1368778_at 9.102686 9.583172 8.721642 9.026325 9.916655 9.469702 8.222945 9.326189 9.168764
1368779_a_at 7.840455 8.329939 8.033967 8.074814 8.130079 8.025859 7.793695 7.7490754 7.896717
1368780_at 5.2933784 5.144148 5.080398 5.1381993 5.024726 4.9255114 5.101842 4.984903 4.9791055
1368781_at 5.0823903 4.763005 4.668985 4.998989 4.8036923 4.553516 4.715194 4.691344 4.603593
1368782_at 3.7605364 3.9219813 3.9134011 4.0505733 3.8412771 3.7918134 4.0998325 3.774379 3.8687916
1368783_at 4.6336555 4.3606706 4.384265 4.0117517 4.309212 4.134187 3.9457057 4.4514055 4.3076243
1368784_at 9.787902 10.00756 10.079384 9.693509 9.563257 9.310064 9.528574 9.573412 9.396383
1368785_a_at 3.6508634 3.738036 3.4923613 3.5311105 3.629966 3.5925322 3.579945 3.5578678 3.664804
1368786_a_at 4.483667 4.3244886 4.1865454 4.3098397 4.30634 3.9367368 4.353388 4.457611 4.1436415
1368787_at 6.1906147 6.123644 5.9689593 6.0595746 6.010715 5.946018 6.1162467 6.0553174 6.202859
1368788_at 4.7816334 4.808939 4.483103 4.8524284 4.4116096 4.524993 4.443106 4.485981 4.533099
1368789_at 5.4677215 5.849521 5.362602 4.923238 5.900307 5.6073275 5.521593 5.719801 5.909965
1368790_at 11.870514 11.94522 12.080281 11.922257 11.88251 11.849593 11.981272 11.955867 12.024788
1368791_at 5.4022055 5.2715454 5.207917 5.1261353 5.0251875 5.038206 5.315588 5.0659504 5.431387
1368792_at 6.3340707 6.3211474 6.4002166 6.336763 6.0369534 6.1675196 6.503743 6.2528996 6.2395062
1368793_at 4.8039026 4.522306 4.282342 4.7479725 4.3638697 4.4134026 4.2436504 4.442648 4.4444876
1368794_at 11.102571 11.143409 11.052721 11.221682 11.19866 11.081224 11.069107 11.031854 11.098757
1368795_at 6.820979 6.4174604 6.317213 6.601687 6.3329573 6.4383836 6.326158 6.480654 6.331306
1368796_at 6.4288025 6.1605835 5.8978615 6.3470116 5.953163 6.011005 6.205657 6.118558 6.015319
1368797_at 7.70279 8.163596 7.1476817 7.7998815 7.5424266 7.5312243 7.1829877 6.6892276 7.3660355
1368798_at 3.7352605 3.9392068 3.6909995 3.630747 3.9668992 4.155511 3.9096048 3.625221 4.0558977
1368799_at 5.5876083 4.805163 5.147972 5.260182 4.713858 5.34817 4.953012 5.3718624 5.0142646
1368800_at 4.1042943 3.9521215 4.2016053 3.9662719 4.0363846 4.0716352 3.7050526 3.93543 4.140868
1368801_at 4.393364 4.2492776 3.8633566 4.162086 4.1765146 4.1266155 4.0911245 4.6225977 4.117861
1368802_at 4.9932528 4.719714 4.4329634 4.848912 4.5515156 4.636782 4.635079 4.6305966 4.5866985
1368803_at 4.7629604 4.212575 4.5329227 4.6182833 4.692217 4.7275753 4.6968937 4.933198 4.53509
1368804_at 4.316164 4.250206 4.160308 3.923757 4.1367664 4.258731 4.025029 4.105897 4.08098
1368805_at 5.1773224 4.8945246 4.59293 4.8323183 4.6686287 4.7046432 4.7415752 5.0571527 4.8285866
1368806_at 13.53221 13.517383 13.527043 13.528758 13.60352 13.508169 13.522303 13.465889 13.549069
1368807_at 5.6819153 5.4705825 5.419839 5.620448 5.4866147 5.3777466 5.672509 5.5987053 5.3471746
1368808_at 8.575775 8.547394 8.441831 8.508045 8.568296 8.303016 8.508087 8.7492 8.291445
1368809_at 8.737321 8.972641 8.914087 8.954097 8.8827 8.772682 9.072701 9.09567 8.835512
1368810_a_at 4.3887053 4.2490034 3.9043849 4.1613684 4.010033 4.0605764 4.055148 4.021262 4.0245943
1368811_at 5.166048 5.6783915 5.0960197 5.340401 5.514575 5.363907 5.5844193 5.307072 5.3815975
1368812_at 4.4839616 4.7692966 4.3510284 4.393012 4.5639734 4.556366 4.83037 4.350007 4.6990385
1368813_at 5.308705 5.245861 5.216662 5.1039257 5.4713163 5.2961 6.2611055 5.6515656 5.329329
1368814_at 11.201455 11.580295 11.533969 11.375252 11.231349 11.006332 10.901227 11.161664 10.850338
1368815_at 5.6502647 5.582198 5.1919155 5.517513 5.3423853 5.2916746 5.449302 5.5006714 5.546446
1368816_at 4.206458 4.15456 3.993636 3.985574 3.9581058 3.9789445 3.9545557 3.7479148 3.920592
1368817_at 9.449322 9.731315 9.577988 9.631776 9.42901 9.545173 9.519759 9.470657 9.390358
1368818_at 8.211984 8.482719 8.523816 8.601125 8.423183 8.698634 8.32886 8.238696 8.430048
1368819_at 9.985673 10.250365 10.199411 10.126217 10.256519 10.155397 10.210292 10.201971 10.039605
1368820_at 7.0385814 7.4455824 7.2271395 7.3350787 7.381181 7.4102445 7.369522 7.400056 7.251791
1368821_at 5.896285 5.5792665 5.9589458 6.029716 6.060666 5.9425077 5.946047 5.9562726 5.634708
1368822_at 6.7683086 6.5713706 7.1165442 7.0750985 6.933116 7.056506 6.9200187 6.7660437 7.133721
1368823_at 3.7666378 3.6866195 3.721458 3.809215 3.5353866 3.604508 3.4130163 3.5392563 3.2265844
1368824_at 10.070047 10.059726 10.287403 10.1953125 10.208833 10.389974 10.328442 10.190334 10.366707
1368825_at 3.695028 3.852734 3.6277254 3.505126 3.765684 3.5698814 3.7468262 3.5424426 3.5230656
1368826_at 12.877005 12.905207 10.884076 13.276755 12.882209 11.054903 13.347131 12.766524 13.275213
1368827_at 6.08511 6.4952283 6.4622173 6.6213655 6.2305036 6.284852 6.475423 6.053198 6.6833506
1368828_at 5.8789763 6.02416 5.541327 5.8085656 5.5823526 5.3127437 5.402914 5.655939 5.4883027
1368829_at 6.927094 6.9251585 6.8505917 7.268211 7.102872 6.919651 7.256219 7.0885754 6.977119
1368830_at 5.066448 5.137484 4.9084387 5.2725716 5.133934 4.927044 5.1190166 5.356264 5.2339954
1368831_at 8.886391 9.125648 9.316615 9.44248 9.287546 9.362521 9.253106 9.021443 9.341581
1368832_at 7.5627346 7.8833394 7.758947 7.7491164 7.756939 7.4884567 7.453032 7.7545104 7.513621
1368833_at 4.7621136 4.9756684 4.592142 4.5368786 4.50036 4.590712 4.611188 4.6519322 4.641814
1368834_at 5.837785 5.6930814 5.8723526 6.258641 6.4781027 6.233848 6.0621543 6.046068 6.2150826
1368835_at 9.379433 9.648581 9.213957 9.285458 9.767139 9.41555 9.739893 9.580469 9.417557
1368836_a_at 5.482601 5.4978347 5.3383393 5.6814437 5.3668637 5.271292 5.156245 5.2919946 5.350721
1368837_at 7.0441694 7.134076 7.56102 7.413815 7.548229 7.5326095 7.606922 7.1888995 7.150196
1368838_at 6.931519 6.9461145 7.4831243 7.2323623 7.35089 6.718819 7.13535 7.2858257 7.0829225
1368839_at 7.6356893 7.189675 7.3312006 7.474908 7.2545843 7.0136147 7.574241 7.286165 7.390666
1368840_at 12.158497 12.332699 12.247957 12.585546 12.102755 12.216081 12.293502 12.330587 12.180397
1368841_at 7.19599 7.33096 7.150543 7.335412 7.2013016 7.0949764 7.2711463 7.1291695 7.2180243
1368842_at 7.120712 7.50812 7.3453946 7.5773387 7.8769875 7.9813695 7.9418535 8.207859 8.004635
1368843_at 9.696344 9.784031 9.841193 9.805789 9.720359 9.620955 9.677281 9.674565 9.687987
1368844_at 8.081739 8.0612755 8.519772 8.490307 8.375909 8.368301 8.645184 8.446327 8.652098
1368845_at 4.114523 4.2265596 4.0511017 4.192625 3.7221055 4.047717 3.7609413 4.118821 3.8050683
1368846_at 4.882793 4.7064075 4.975819 4.8834352 4.7793174 4.800943 4.742708 4.658096 4.8322053
1368847_at 9.284814 9.399804 9.273951 9.319653 9.495926 9.322582 9.447662 9.252118 9.197219
1368848_at 8.5552635 9.148194 8.824937 8.875725 9.030735 8.471901 8.512075 8.793088 8.26773
1368849_at 7.821431 8.060382 7.746803 7.808397 7.956423 7.8413215 7.8467903 7.896191 7.8426657
1368850_at 5.3882494 5.200834 4.933463 5.151112 5.320602 5.0711055 4.913338 4.9932423 4.653471
1368851_at 8.682337 8.9455595 8.986965 8.955799 9.00902 8.862072 9.00206 9.068122 8.956789
1368852_at 10.517005 10.533268 10.738699 10.757932 10.591536 10.723937 10.533252 10.288584 10.705549
1368853_at 3.4715438 3.301372 3.5230808 3.8832853 3.4751866 3.4277942 3.1178398 3.3613665 3.2837842
1368854_at 3.6918318 3.4768753 3.604534 3.5986516 3.5634534 3.7062 3.4326365 3.5157862 3.5736191
1368855_at 5.916998 6.2162538 6.222543 6.027799 5.925773 6.1863832 5.7470546 5.9590745 5.9327254
1368856_at 5.976398 5.6495833 5.77985 6.0728903 6.3953977 5.997066 6.4312415 6.3839216 6.0865707
1368857_at 3.3685389 3.2214186 3.14037 3.4283528 3.3427873 3.1796267 3.1423833 3.3192494 3.1975558
1368858_at 3.5497532 3.7773042 3.6886866 3.7561548 3.539576 3.5014489 3.7468262 3.4511778 3.8638341
1368859_at 8.378438 8.993403 8.983465 8.812314 8.736898 8.700678 8.732321 8.731613 8.748402
1368860_at 4.4492855 4.248661 4.1734056 4.4446173 4.662156 4.4440155 4.4939117 4.278144 4.296585
1368861_a_at 4.6039553 4.755606 4.531127 4.6292114 4.662953 4.3600383 4.3305616 4.7647862 4.7491035
1368862_at 7.860789 7.9334598 7.9876833 7.9777145 8.019814 8.013716 7.924961 8.069954 8.057789
1368863_at 9.557965 9.258405 9.635078 9.398465 9.447715 9.714558 9.640396 9.529742 9.63498
1368864_at 3.5468454 3.667063 3.553391 3.423706 3.3182914 3.5928016 3.3632102 3.588193 3.461143
1368865_at 3.3921678 3.596345 3.3534958 3.4091055 3.4234364 3.4949343 3.484044 3.4070737 3.5405855
1368866_at 6.648347 6.5637937 6.821436 6.784958 6.667411 6.5658545 6.4576573 6.453825 6.616833
1368867_at 7.160193 7.0332932 7.360178 7.134481 7.493993 7.3544116 7.0674515 7.0583243 7.300685
1368868_at 5.570369 5.537198 5.711627 5.2336473 5.14229 5.158032 5.191148 5.281184 4.9625044
1368869_at 5.8281198 5.9539185 6.1503415 6.0825367 6.0181932 6.2471547 5.783605 6.030504 6.369048
1368870_at 8.571235 8.410065 8.218504 8.536022 7.7157154 8.810904 8.463504 7.4561357 9.043669
1368871_at 9.099796 9.239171 8.635924 8.956202 8.804191 9.0033045 8.71767 9.03719 8.891128
1368872_a_at 5.2546215 5.2816157 5.2454276 4.798783 4.930345 4.9019923 4.947438 4.81352 5.15148
1368873_at 4.2020483 4.2284975 3.867925 4.1067085 3.8197856 3.8458936 3.91609 4.0529137 4.1860523
1368874_a_at 5.6277204 5.5850673 5.905748 5.7013564 5.748828 5.943318 5.658696 5.7384076 5.754905
1368875_a_at 7.565311 7.347667 7.2516294 7.462163 7.3072524 7.102325 7.5148797 7.329516 7.557774
1368876_a_at 5.276702 5.274066 5.0967298 5.1073356 5.081464 5.031156 5.030691 5.0806036 5.0937223
1368877_at 6.369737 7.873705 10.10901 6.79546 7.219043 7.558099 9.113964 9.371731 7.1155295
1368878_at 10.490943 9.799334 9.768806 9.594405 9.633235 9.590319 10.164887 9.953802 10.252945
1368879_a_at 4.3770895 4.4396086 4.323254 4.3429623 4.256072 3.9870307 4.075706 4.454714 4.527728
1368880_at 4.6431518 4.3944044 4.3267994 4.3956814 4.4044356 4.18579 4.031147 4.171941 4.22966
1368881_at 8.440584 8.562645 8.727164 8.50822 8.631885 8.697142 8.822556 8.53591 8.650423
1368882_at 4.348467 5.492703 4.459275 6.193443 4.829135 5.589121 4.61668 5.561099 6.3498607
1368883_at 4.8608236 4.41841 4.582749 4.659128 4.4278293 4.382676 4.9050355 4.4893384 4.9419765
1368884_at 4.805557 4.9988294 4.736587 4.683201 4.746233 4.688528 4.6882725 4.6917996 4.848349
1368885_at 5.599865 5.6386447 5.4009876 5.867127 5.593868 5.27556 5.8681965 5.668945 5.527505
1368886_at 9.609368 9.69032 9.857836 9.888814 10.016041 9.863401 9.605567 9.744183 9.804846
1368887_at 3.681293 3.852734 3.5436378 3.6689053 3.453079 3.511003 3.6916165 3.6325736 3.5541608
1368888_a_at 7.9764485 8.113158 7.7901535 7.911927 8.112721 8.072842 8.16365 7.5959334 8.045588
1368889_at 6.945745 6.9349585 6.9754214 7.030518 7.127171 6.9905987 7.0816126 7.187698 6.757717
1368890_at 7.535487 7.979884 7.7120748 7.6697917 7.765705 7.7823305 7.836791 7.3925743 7.5159492
1368891_at 5.7180295 5.9946465 5.9676237 5.789128 5.741529 6.062309 5.906957 5.794131 5.8593225
1368892_at 4.094965 3.7839966 3.9802334 3.749064 3.7765484 3.903539 3.8780391 3.9092233 3.9720833
1368893_at 4.3589497 4.3901224 4.3264966 4.24654 4.3036327 4.155205 4.2866135 4.6412115 4.27394
1368894_at 4.5993247 4.535814 4.6578493 4.5970144 4.730052 4.7585893 4.46784 4.88398 4.7675595
1368895_at 4.4844103 3.9499187 4.0243254 4.0157213 3.9766035 4.117961 4.1193414 3.8455606 4.1140537
1368896_at 6.172957 6.101677 7.107875 6.367669 6.341787 6.7379603 6.7823706 6.5554085 6.9294147
1368897_at 4.2848215 4.4783106 4.7998276 4.361587 4.3207607 4.44036 4.734935 4.9568977 4.579974
1368898_at 5.282679 5.1640677 5.073665 5.095266 4.959391 4.92683 4.98028 5.3798995 5.01296
1368899_at 7.636768 7.5364013 7.4071784 7.378445 7.5917773 7.7080355 7.6673985 7.493613 7.2383423
1368900_at 4.9544153 5.3735485 5.346369 4.885023 4.8234215 5.079876 4.8427534 4.963435 4.8751116
1368901_at 4.956726 4.7671537 5.2081876 4.7724442 5.3280706 5.095372 5.4130073 5.650363 5.3129487
1368902_at 6.1062055 5.91328 6.0174694 5.887336 5.867631 5.8416357 5.930786 6.147826 5.7299905
1368903_at 7.5827947 7.880008 7.5922947 7.715417 7.618596 7.7551637 7.826418 7.533518 7.695107
1368904_at 5.984177 6.109753 6.00917 6.227074 5.98966 5.7428875 5.997683 6.0648546 5.872156
1368905_at 7.526633 8.514738 7.3921742 8.008625 7.668122 7.6549497 7.8444023 7.824479 7.759528
1368906_at 3.4294527 3.748691 3.4667947 3.3546908 3.6262586 3.515834 3.4323046 3.4778793 3.4776666
1368907_at 4.6794305 5.102699 4.89378 4.9620466 4.446469 4.463629 4.4081163 5.204428 4.732278
1368908_at 8.072849 8.576021 8.045973 8.102899 8.143501 8.109173 8.062307 8.066662 7.7806854
1368909_a_at 6.245134 6.5146503 6.4722033 6.555783 6.60817 6.7738743 6.531659 6.811873 6.7910714
1368910_at 5.8374553 5.502752 5.3141756 5.47298 5.366727 5.239231 5.6637225 5.4235287 5.235016
1368911_at 6.406501 6.2135634 6.123147 6.3413067 6.709902 6.4758735 6.5437956 6.830597 6.400993
1368912_at 4.248782 4.53898 4.2523775 4.3097816 4.2947545 4.2436323 3.9004593 4.117729 4.416995
1368913_at 3.8247938 3.9371479 3.4786417 3.8033044 3.6350958 3.7135625 3.610279 3.777418 3.6895118
1368914_at 4.3842 4.548279 4.372821 4.426172 4.5130796 4.1961346 4.51187 4.6136904 4.941774
1368915_at 11.061292 11.062452 11.217575 11.014416 10.820961 10.97397 10.980182 11.1062565 10.893045
1368916_at 10.474809 10.56302 10.623131 10.56889 10.495155 10.818082 10.182031 10.579824 10.443336
1368917_at 5.3692384 5.162174 5.074088 5.08707 5.0676556 5.4645452 5.619371 5.171531 5.233207
1368918_at 5.6174355 5.3769393 5.3822803 5.4061017 5.2683206 5.1390257 5.174759 5.21698 5.4147854
1368919_at 5.1575036 4.92636 4.972897 4.6977835 4.8807926 4.7783504 4.9050355 4.783565 4.91602
1368920_at 5.454852 5.130408 5.3236833 5.0599074 5.1111274 5.010982 5.1295915 5.5595694 5.1468887
1368921_a_at 5.694669 5.6102605 5.569599 5.690421 5.710237 5.4762955 5.7454934 5.8389754 5.54179
1368922_at 4.5633373 4.4816093 4.649917 4.6009755 4.2842083 4.3601093 4.523494 4.4497433 4.4770956
1368923_at 4.6084347 4.5929832 4.984545 4.569433 4.883947 4.557259 4.601884 4.7696095 4.803616
1368924_at 10.843183 11.039345 10.862839 10.716663 10.98031 10.593681 10.643131 10.734837 10.104657
1368925_a_at 4.798005 4.6807494 4.5937986 4.4145737 4.861081 4.1704187 4.2417126 4.722657 4.4239426
1368926_at 4.679215 4.3700223 4.488395 4.604262 4.648238 4.8130693 4.502797 4.4798484 4.5069637
1368927_at 6.9082375 6.7119484 6.7963953 6.7319283 6.57483 6.728951 6.589295 6.8531404 6.1960287
1368928_at 6.222224 6.6380844 6.422776 6.496144 6.17794 6.575682 6.2655816 6.3492312 6.074553
1368929_at 6.990344 7.278007 7.3192506 6.982038 7.132211 6.948749 7.000073 6.948755 7.005969
1368930_at 4.1669087 4.2822094 4.232121 3.9979465 4.234666 4.1346054 3.9916446 4.301826 4.3118696
1368931_at 7.5047965 7.5825195 8.053817 7.612282 7.8568015 7.853735 8.037342 7.8029656 7.8812747
1368932_at 5.290269 5.5926466 6.070418 5.4801793 5.425508 5.446586 5.6566315 5.332484 5.588053
1368933_at 7.2717624 7.1346636 7.1037283 7.331847 7.5380616 7.3741794 7.350657 7.194365 6.9988503
1368934_at 10.710702 10.762907 11.3882065 10.864569 10.694284 10.817246 11.141766 10.766322 10.776374
1368935_at 3.9474018 4.0328903 3.8078918 4.359649 4.2953806 4.1285305 4.1049943 4.0655165 4.1870594
1368936_at 10.399978 10.461591 10.513926 10.613436 10.598485 10.685604 10.602693 10.497777 10.606656
1368937_at 5.1476665 5.368982 5.4451113 5.4302673 5.448983 5.642429 5.405264 5.7705975 5.394112
1368938_at 5.771942 5.6207957 5.3769026 5.600402 5.411287 5.7735496 4.8442974 5.4991946 5.636136
1368939_a_at 4.4906583 4.250931 4.566514 4.260402 4.325926 4.6099377 4.190584 4.7688117 4.1794724
1368940_at 10.0473585 9.54241 9.393563 9.780354 9.7493515 9.349095 9.648262 9.512539 10.08589
1368941_at 4.5735736 4.3818455 4.255562 4.7411494 4.1902447 4.1547303 4.2748194 4.146872 4.03631
1368942_at 4.621545 5.216827 4.567425 4.773905 4.802322 4.7358856 4.894872 4.656515 4.734445
1368943_at 13.141578 13.095167 13.200805 13.103117 13.021734 12.948768 12.895731 12.930041 12.866796
1368944_at 6.8012424 6.938883 7.1150184 6.917982 7.0307465 6.600537 6.831049 6.885799 6.6467175
1368945_at 5.537183 5.7790747 5.170323 5.7824335 6.1726465 5.2316666 5.515298 5.257268 5.4924846
1368946_at 5.6605167 5.552722 5.482639 5.7107797 5.4661245 5.408307 5.405547 5.5084815 5.3733435
1368947_at 8.394022 8.30175 7.7271924 8.369748 8.47711 7.490219 7.8918433 8.249928 7.146792
1368948_at 6.0470285 5.9082956 5.757513 6.09751 6.1105094 5.7687187 5.624881 6.2182465 5.6247673
1368949_at 4.5784206 4.2079144 4.2183423 4.111102 4.1894865 4.2400084 4.2862062 4.2311172 4.3061104
1368950_a_at 5.752055 5.81437 5.8051844 5.710968 5.72871 5.5975695 5.603133 5.7054787 5.6826763
1368951_at 4.298492 4.306081 4.431636 4.202121 4.244734 4.162549 4.404361 4.244672 4.138626
1368952_at 4.872975 4.9864316 4.5423765 4.7333827 4.5450096 4.695345 4.710732 4.543966 4.55295
1368953_at 7.663637 8.044216 7.56381 7.688821 7.8317237 7.409649 7.6633744 7.549281 7.3465586
1368954_at 4.934135 4.72651 4.521042 4.586224 4.870958 5.2024755 4.651668 4.62282 4.8327246
1368955_at 6.8685517 7.1450486 7.3456073 7.2054667 7.4590216 7.4527965 7.36327 7.099789 7.1940055
1368956_at 5.005419 4.92636 5.0798454 5.076251 5.057342 4.9887195 5.084388 5.255771 5.105724
1368957_at 4.82287 4.849715 4.6633186 4.753397 4.609776 4.574865 4.5639496 4.5859203 4.545646
1368958_at 3.7316988 3.9116611 3.9487984 3.7961252 3.7698228 3.8442583 3.8670986 4.071391 4.0711784
1368959_at 4.7732186 4.559618 4.6308293 4.851742 4.6632304 4.782551 4.6267133 4.675008 4.437022
1368960_at 9.431261 9.570204 9.465262 9.479018 9.289871 9.2061615 9.275477 9.368015 9.233777
1368961_at 5.6332197 5.7347198 5.556593 5.2327304 5.612094 5.3394446 5.8160577 5.779815 5.529773
1368962_at 4.5966535 4.573234 4.6739073 4.883495 4.7212305 5.0758386 4.876892 4.9446726 4.8829136
1368963_at 6.1018686 6.582713 6.441336 6.640182 6.1739187 6.4884825 6.216731 6.3700724 6.0584574
1368964_at 3.8445876 3.9477363 4.5255566 4.132372 4.3251543 4.2786164 4.1856694 4.484902 4.5489545
1368965_at 5.3240767 5.1951523 5.294295 5.221527 5.2142363 5.1051083 5.2414837 5.0537815 5.21122
1368966_at 4.163698 4.0028477 3.8891819 4.139751 3.9399583 3.873868 4.109097 4.2437654 4.085412
1368967_at 6.4953494 6.6273046 6.5815325 6.733137 6.6219816 6.347487 6.3885994 6.2780056 6.852775
1368968_at 4.274905 4.1110806 4.118516 4.2924643 4.399808 4.0452895 4.0092497 4.281436 4.2339272
1368969_at 4.218296 3.970104 4.15329 4.2434635 3.8614435 4.3167706 4.100443 4.139665 4.3120594
1368970_at 4.8850155 5.0689096 4.7662554 4.549155 4.6699886 4.7271786 4.843121 4.7940273 5.182614
1368971_a_at 5.0471053 4.8863487 4.5157795 4.70996 4.740756 4.8661556 5.0646977 4.748817 4.7397666
1368972_at 3.4993575 3.5603783 3.8018577 3.4495819 3.6252544 3.480894 3.471697 3.5510497 3.5035274
1368973_at 7.677391 7.5040054 7.347021 7.427838 7.5010896 7.1479344 7.5084896 7.5043654 7.4664865
1368974_at 4.666726 4.610545 4.5284595 4.631832 4.405073 4.5045643 4.5878444 4.846529 4.565839
1368975_at 5.6177335 6.1561375 5.4455585 6.40139 6.526023 6.463838 7.0507402 7.2213683 7.119572
1368976_at 4.710816 5.1033335 4.575935 5.0119047 5.2850184 5.028645 5.0093803 5.3382688 4.842727
1368977_a_at 8.043881 8.066757 8.014602 8.110819 8.086054 8.542113 8.406566 8.114951 8.734978
1368978_at 5.4565167 5.2136145 5.4399166 5.21238 5.292561 5.2042456 5.3508954 5.3382688 5.33339
1368979_at 5.9301047 6.0203953 5.5318546 5.640377 5.4230576 5.6576777 5.800915 6.011226 5.78215
1368980_at 5.3641467 5.4252925 5.428978 6.1461034 6.0042706 5.650363 5.629082 5.6193 5.331061
1368981_at 3.6402667 3.5765152 3.368661 3.6743433 3.4993348 3.3464673 3.4708507 3.406701 3.675964
1368982_at 4.498474 4.8035893 4.552591 4.72081 4.5002217 4.5689535 4.7429266 4.9675484 4.7907104
1368983_at 4.3307953 4.3459873 4.569828 4.181316 4.29724 4.1583858 4.3791895 4.299428 4.534297
1368984_at 7.007917 7.5157714 7.3138227 7.4351497 7.548376 7.1720347 7.317198 7.357897 6.9546137
1368985_at 4.481287 4.3534555 4.245249 4.304981 4.1901026 4.2749367 4.3214197 4.5054846 4.734137
1368986_at 4.917122 4.82996 4.882226 4.9496183 4.996358 4.814683 4.826807 4.8232346 4.727128
1368987_at 5.908417 5.555765 5.603584 5.465989 5.326048 5.2379208 5.3825216 5.6648273 5.587008
1368988_at 5.407695 5.187248 4.928424 5.1590004 4.9425507 4.7471895 4.6356077 5.1551704 4.9836016
1368989_at 4.9449306 4.864181 4.3912535 4.6003823 4.36295 4.2783 4.442565 4.4942155 4.5532675
1368990_at 5.8257875 5.6385374 5.5360193 5.538988 5.6789637 5.473997 5.5427823 5.7392774 5.5976853
1368991_at 6.169035 6.616066 6.213558 5.5223083 6.2989116 6.1852217 5.7962666 6.0695615 6.047933
1368992_a_at 10.201809 9.866386 9.23161 9.915427 10.111338 9.539346 9.812656 10.033842 9.6921625
1368993_at 4.973108 5.382725 5.357286 5.2033906 5.0977345 4.891 4.842754 5.1679206 5.0586877
1368994_a_at 5.658228 5.4570003 5.788284 5.6871347 5.5957465 5.146059 5.2410073 5.54667 5.494681
1368995_at 3.6391928 3.4343412 3.4542093 3.645552 3.4192126 3.580154 3.510644 3.4358258 3.4574394
1368996_at 4.5672784 4.2822094 4.140957 4.2806726 4.2465806 4.3120966 3.9392493 4.3793597 4.143865
1368997_at 4.814763 4.50169 4.219263 4.197466 4.639996 4.262924 4.3363457 4.456651 4.277521
1368998_at 3.7071528 3.597002 3.4863408 3.4891822 3.494872 3.5376687 3.609231 3.6325736 3.5090284
1368999_a_at 5.2172604 5.0118465 4.9340205 5.141142 5.1889753 4.9488783 5.0842204 5.2133636 5.058814
1369000_at 5.092042 5.473075 5.4816294 5.5327787 5.3238277 5.208583 5.3321533 5.1551704 5.450548
1369001_at 3.7116375 4.402725 3.8655396 3.8911235 3.9582584 3.6643066 3.949533 3.7476795 3.776379
1369002_at 4.4842944 4.6337314 4.5152254 4.439107 4.2833056 3.9225862 4.114952 4.269208 4.30474
1369003_at 5.722309 5.6512156 5.963494 5.487564 5.8461156 6.2176924 6.487956 5.7480235 5.811617
1369004_at 5.03951 5.382725 5.067729 5.048938 4.9553757 4.9759526 4.7532744 4.8831997 5.089149
1369005_at 4.341923 4.215296 4.351986 4.6071615 4.3255854 4.412329 4.5230618 4.2129784 4.465463
1369006_at 4.311262 4.352625 3.879572 4.153347 4.2165256 3.9922 3.9848738 3.9888167 3.8121448
1369007_at 5.469943 5.0784016 5.407466 5.1277924 5.193987 5.4320946 5.5780544 5.4069786 5.0590515
1369008_a_at 4.0978327 4.571345 4.1624293 4.4369116 4.246972 4.191972 4.1872263 4.209725 4.466181
1369009_at 3.9867628 3.7931397 3.7854075 3.843546 3.664783 3.7266989 3.606431 3.6491563 4.00784
1369010_at 4.9813747 5.0883656 4.993904 5.0460043 4.9646792 5.091421 5.071087 4.810604 5.0442553
1369011_at 12.164494 12.36487 12.691002 12.271505 12.375873 12.328593 12.442552 12.423093 12.382974
1369012_at 5.9931397 5.960415 5.856387 5.958744 6.018989 5.9350014 5.9197383 5.7357016 5.9006243
1369013_a_at 10.1269245 10.130402 10.048567 10.25173 10.31172 10.431693 10.398304 10.34034 10.415665
1369014_at 5.082391 4.4783106 4.874773 4.968136 4.525651 4.615898 4.5516396 4.325907 4.7484865
1369015_at 4.652412 4.6803036 4.5146623 4.688716 4.475775 4.473339 4.5878444 4.506528 4.4845
1369016_at 5.297888 5.006986 4.9669952 5.4086027 5.0966043 5.1831408 5.0470724 5.112576 5.166954
1369017_at 4.6191425 4.5184298 4.3066587 4.4911366 4.249757 4.3825045 4.139041 4.4120502 4.5828924
1369018_at 5.271276 5.154379 5.070458 5.3229675 5.148539 5.32141 5.0067306 5.5497694 4.797805
1369019_at 3.8566267 3.4828722 3.6566207 3.7165716 3.6524427 3.528976 3.6336253 3.6325736 3.7245572
1369020_at 4.8039026 4.344105 4.364095 4.1109285 4.2292137 4.2824726 4.4101715 4.425969 4.6240654
1369021_at 5.9653215 5.930418 6.0752954 5.992804 5.7057133 5.7383513 5.6894975 5.8282356 5.525072
1369022_at 5.933531 5.6181135 5.8219523 5.6204476 5.7592483 5.474428 5.9902024 5.6390195 5.472849
1369023_at 9.851492 10.072325 9.757689 9.849263 9.96515 9.717842 9.792137 9.821615 9.607242
1369024_at 6.5204663 6.536511 6.657031 6.594036 6.7165656 6.5780263 6.463142 6.6160703 6.5216765
1369025_at 4.412359 4.422802 4.317679 4.19691 4.1625047 4.0352654 4.0657883 4.4703155 4.1631236
1369026_at 5.706208 5.9028234 5.922931 5.526553 5.9441476 5.623902 5.623594 5.191781 5.7788367
1369027_at 4.3918114 4.399249 4.305197 4.4549313 4.252448 4.185258 4.1878314 4.4843397 4.281396
1369028_at 5.146673 4.854278 4.7584944 4.6182833 4.78636 4.8177495 4.755797 4.724963 4.917159
1369029_at 5.89847 4.7131705 4.839763 5.057793 6.0960126 5.8857603 6.2127805 6.022654 6.0458765
1369030_at 4.2720194 4.010265 4.1066003 4.2145786 4.0230436 4.1647673 3.9556303 4.224414 4.1445146
1369031_at 8.084578 8.118185 8.12045 8.124738 8.463505 8.429738 8.749943 8.577122 8.754245
1369032_at 7.6268563 7.72245 7.691738 7.47244 7.4959445 7.627725 7.334591 7.8154936 7.6011477
1369033_at 3.5394893 3.6385255 3.5117166 3.6301553 3.5620277 3.4251287 3.6899228 3.583262 3.6714017
1369034_at 4.926967 5.245681 4.881675 4.912918 4.5446386 4.4726095 4.53234 4.8583307 4.494633
1369035_a_at 3.4748707 3.423607 3.377039 3.7906468 3.4356265 3.7139993 3.5142403 3.640181 3.6847932
1369036_at 3.7763429 3.662034 3.8392763 3.6912918 3.738347 3.666342 3.8143768 3.4995642 3.8440127
1369037_at 4.608228 4.4937997 4.150137 4.297115 4.1629353 4.234696 4.3264356 4.4441214 4.2529106
1369038_at 5.7439537 5.725054 5.6007013 5.6831465 5.5119743 5.754756 5.315588 5.7604027 5.446063
1369039_at 7.666284 7.718733 8.020199 7.823663 7.6348577 7.573864 7.5889854 7.832336 7.736537
1369040_at 5.4776273 5.3214355 5.4496074 5.300468 5.548012 5.4517446 5.472343 5.3171487 5.149031
1369041_at 3.8315787 3.618565 3.6238348 3.716856 3.5058312 3.345295 3.4169123 3.685528 3.5214508
1369042_at 6.685938 6.944844 6.872474 6.5826545 6.791312 6.987609 6.7427216 6.8176413 6.8266716
1369043_at 3.5668328 3.5885437 3.4979675 3.6280391 3.581507 3.436691 3.4451158 3.7054298 3.5859168
1369044_a_at 6.536851 6.3965883 5.147151 6.6661763 7.161536 5.4771223 6.277971 5.7468133 5.7446513
1369045_at 6.6711054 6.357551 6.5237145 6.390561 6.402717 6.5089407 6.5961423 6.388694 6.5046396
1369046_at 4.245944 4.084668 3.717267 3.8006418 3.9595683 4.118494 3.8660176 3.8753426 3.940937
1369047_at 3.4112144 3.230221 3.2386081 3.1530218 3.099748 3.1940649 3.3052864 3.1276293 3.2141814
1369048_at 4.7671185 4.747742 4.3720174 4.751545 4.6864486 4.4642706 4.368094 4.62282 4.4790134
1369049_at 4.0199594 3.9710853 3.900595 3.9108355 4.048038 4.1922774 3.8392987 3.9560087 3.8229268
1369050_at 7.9157352 8.337443 8.003703 8.130461 8.098844 8.156518 7.9298615 7.8102875 7.697223
1369051_at 6.635396 7.130635 6.896429 7.0180917 6.8520103 6.625314 6.478011 6.545684 6.5108852
1369052_at 5.2515984 5.1988497 5.502501 5.1017294 5.3808007 5.2616816 5.0854125 5.14797 5.2571955
1369053_at 4.5520954 4.3753524 4.620001 4.6748996 4.6014967 4.350314 4.2990756 4.5128393 4.438695
1369054_at 4.261237 4.0130186 3.9203322 4.0003424 3.832597 4.444763 4.154189 4.2825975 4.276329
1369055_at 3.7843235 4.0115147 3.688351 3.9389234 3.8690484 3.5850482 4.1760607 4.108386 4.0583706
1369056_at 3.4656732 3.576608 3.724196 3.3768308 3.5150309 3.43383 3.471697 3.5529597 3.52994
1369057_at 7.761654 7.6811237 7.442447 7.652739 7.218084 7.4700766 7.2026563 7.4437847 7.230342
1369058_at 5.6177335 5.5990796 5.162567 5.3387566 5.358599 5.2845116 5.172427 5.4793105 5.3442125
1369059_at 7.402687 7.889887 7.73971 7.700933 7.7603827 7.404689 7.387267 7.6378555 7.360236
1369060_a_at 7.9901676 7.90507 8.10545 7.8054566 8.016672 7.9107456 8.054989 7.926147 7.9596186
1369061_at 8.198759 8.512125 8.2767315 8.496664 8.267551 8.194862 8.238302 8.27182 8.2432995
1369062_at 5.184509 5.079653 5.2888327 5.208891 5.133025 5.035763 4.775511 5.391822 4.9903226
1369063_at 9.096274 9.156524 9.072856 9.137819 9.712451 9.1351185 9.230307 9.052282 9.135352
1369064_a_at 4.1250577 3.9697602 3.9641495 4.0684958 3.9758027 3.6841755 4.054745 3.9162464 3.7950256
1369065_a_at 8.551031 8.577142 8.978671 8.947371 8.693698 8.914721 8.907838 8.737769 8.904078
1369066_at 5.880964 5.9242797 5.866456 5.6390233 5.788139 5.9429235 5.5415154 5.7994766 5.6304817
1369067_at 3.8946316 3.8246148 3.7159681 3.8542647 3.9796317 3.629426 3.550098 3.677623 3.6598442
1369068_at 3.9000478 4.4306536 4.0512724 3.9452858 4.3210764 4.2587304 4.1830497 4.04667 4.257688
1369069_at 7.449255 7.626486 7.80021 7.7171507 7.600165 7.231725 7.4893255 7.8322573 7.6479793
1369070_at 7.566271 7.8910623 8.019776 7.9968357 7.8001814 7.896531 7.8293877 7.6785808 8.159052
1369071_at 4.057807 3.958727 4.0648584 4.16885 3.889756 3.7753534 3.9448867 3.8352506 4.1087008
1369072_at 7.0723414 6.668401 6.261985 6.0442657 6.4066916 6.6637707 6.714444 6.935416 7.8240423
1369073_at 9.885935 10.034201 10.09267 9.573967 10.036344 10.135314 10.116436 10.267771 10.144491
1369074_at 12.587281 12.716621 12.67436 12.550449 12.580435 12.650706 12.505945 12.526043 12.35201
1369075_a_at 4.3993526 4.523054 4.0804195 4.5042186 4.375618 4.651021 4.5136786 4.3930373 4.486443
1369076_at 8.945984 8.716454 8.907704 8.764335 8.900807 9.279563 8.998354 8.63358 9.095422
1369077_at 6.672483 6.96535 6.834587 7.127558 7.075997 6.7543855 7.134376 7.16355 6.8143044
1369078_at 7.7873845 7.932208 8.112139 7.8794107 7.9334517 7.647163 7.719512 8.006359 7.838777
1369079_at 4.836091 4.902188 4.546384 4.9384203 4.4871526 4.537983 4.726935 4.7518806 4.68365
1369080_at 4.8468084 4.650647 4.390218 4.5584354 4.269865 4.344571 4.3778696 4.59501 4.3889265
1369081_at 7.245175 7.052068 7.0623264 6.933876 7.5751953 7.3950133 6.8821926 6.8681235 7.1069207
1369082_at 5.0619173 4.9076796 4.997152 4.5831504 4.9522157 4.87626 4.991766 5.3639164 5.1825986
1369083_at 6.1140385 6.0505815 5.7208347 5.936484 5.4977946 5.5570197 5.9910746 6.0750256 5.492024
1369084_a_at 7.1617594 7.053379 6.9333215 7.001008 7.02804 6.7583065 6.902498 7.153467 6.8931684
1369085_s_at 5.7787795 5.610667 5.4823275 4.963044 5.8653326 6.386859 5.492258 5.463171 5.4539275
1369086_a_at 5.4492683 5.3459225 5.572217 5.4956064 5.550329 5.631838 5.3547764 5.469817 5.396248
1369087_at 4.926243 5.2145452 4.9024487 4.9245477 5.182954 5.174632 5.279312 5.1714487 5.394112
1369088_at 6.943821 7.69978 7.6142545 7.2923446 7.406926 7.2017107 7.2054954 7.3674793 7.1635647
1369089_at 4.2801995 4.301618 4.2970705 4.6438046 4.100711 4.0045376 4.1027393 4.111677 3.9496095
1369090_at 4.125806 3.8655567 3.8576384 4.273264 3.8725257 3.9566715 3.9902134 3.7572792 3.9788287
1369091_at 4.325188 4.3544626 3.8277433 3.8078318 3.7332935 3.7383106 3.6866975 3.8660722 3.945341
1369092_at 8.205163 8.173282 8.20453 8.019754 8.20773 8.167263 8.110932 7.9731026 7.810885
1369093_at 6.8053446 7.0447435 7.0740647 7.2220807 7.2869496 6.9241343 7.261333 7.2187095 7.07694
1369094_a_at 6.2215586 6.006648 6.0085735 5.843659 6.180053 6.1315417 5.8701057 5.67272 5.95551
1369095_at 4.485815 4.414748 4.2387714 4.6516037 4.401681 4.5517054 4.3755293 4.3450966 4.3419037
1369096_at 4.092414 3.8518422 4.096575 3.9854627 4.0040846 4.226327 4.0503354 3.9832683 4.1430817
1369097_s_at 5.7545805 6.0525966 6.156463 6.297397 6.389064 6.245445 6.149449 6.177907 6.0696177
1369098_at 4.333823 4.2310915 4.0918436 4.359649 4.122235 3.7961924 3.978472 4.1012673 4.252219
1369099_at 7.4636736 7.8217463 8.042824 7.7751074 8.099264 7.2667384 7.6762443 7.435222 7.18377
1369100_at 4.0345516 3.9054284 4.0146074 4.026104 4.1065907 3.9956257 3.975979 3.9982383 3.8994339
1369101_at 7.7095246 7.991954 8.008488 7.8939595 8.036382 7.7238736 7.760043 8.03466 7.649102
1369102_at 3.7460132 4.1464634 3.877972 3.9839396 3.6669767 4.045344 3.9430919 3.4564674 3.721797
1369103_at 4.88465 5.0262713 5.098107 4.8269267 5.1302304 4.9022565 5.046856 5.2203608 4.8414927
1369104_at 5.403514 5.577364 5.4163575 6.0198803 6.992198 5.4523435 6.001038 5.520403 5.361778
1369105_a_at 3.97832 3.594281 4.1557093 3.7717144 4.372155 4.2525187 4.265174 4.2829294 4.0747495
1369106_at 4.490905 4.686797 4.285481 4.7259855 4.4298773 4.4183354 4.3747935 4.467806 4.598095
1369107_at 3.824746 3.7688866 3.886241 3.817102 3.9483147 4.0692825 4.027268 3.725373 3.8545387
1369108_at 4.334613 4.041005 4.110756 4.022133 3.7819395 3.9341981 3.9267697 4.1272078 3.8691726
1369109_at 3.6775923 3.7432556 3.777273 3.5620878 3.4639125 3.4763687 3.3535445 3.5610933 3.6878195
1369110_x_at 9.718224 10.439901 9.300177 9.318931 9.948788 9.664276 9.916519 10.775231 10.541907
1369111_at 13.998542 13.825031 14.005006 13.936173 13.974634 14.054173 14.029908 13.98662 14.0737095
1369112_at 4.2686415 4.085107 4.116639 4.5097466 4.2819767 4.4392796 4.331855 4.101323 4.301237
1369113_at 3.4120934 3.5248961 3.3422825 3.3345485 3.4659677 3.511003 3.2875924 3.329497 3.3346498
1369114_at 3.3019335 3.2462358 3.1248827 3.1159525 3.137439 3.2403238 3.1240177 3.1267598 3.0916977
1369115_at 4.7683854 4.925855 4.963671 4.9946647 4.7542706 4.7823176 5.0322733 4.9485373 4.464029
1369116_a_at 5.8430505 5.6080303 5.558273 5.707596 5.821555 5.860831 5.6712275 5.7237864 5.9265103
1369117_at 3.9730043 4.0933704 4.214363 3.9722278 3.916884 4.2838807 4.19555 3.7919338 3.9637544
1369118_a_at 4.713157 4.374138 4.2794595 4.4196167 4.461091 4.1815376 4.1939893 4.54203 4.5153522
1369119_a_at 4.9390483 4.6757946 4.553233 4.4272985 4.3682704 4.448388 4.608779 4.3923054 4.6978064
1369120_a_at 7.2128673 7.1144495 7.1176896 7.194604 7.0300765 6.9243426 7.022309 7.130374 7.16231
1369121_at 5.4095244 5.313081 5.0075407 4.872513 4.502923 4.5961547 4.8594027 4.98032 4.807163
1369122_at 7.5439105 7.860389 7.499208 7.6629424 7.519811 7.8541403 7.6848397 7.673647 7.7543874
1369123_a_at 5.927738 5.962601 6.3375983 5.702259 5.8065567 5.341014 5.7240767 5.7690525 5.9259424
1369124_at 4.391319 4.258182 4.152938 4.122489 4.197648 4.0610285 4.138977 4.08504 4.002123
1369125_at 3.4754846 3.5587854 3.2730775 3.4389591 3.2560446 3.3425972 3.4944851 3.24893 3.2972298
1369126_at 3.5989285 3.6149023 3.7597935 4.0247297 3.5967343 3.8279748 3.471697 3.7964637 3.5982943
1369127_a_at 6.1140385 6.392353 6.5304728 6.3572445 5.966579 5.94232 6.048169 6.230816 6.4564824
1369128_at 4.000764 4.1400795 4.3517976 4.0792723 3.9675238 3.8307114 4.223453 4.0604835 4.209074
1369129_at 4.0058336 3.8780575 3.74172 3.9830298 3.832249 3.8944163 3.9252903 4.212417 3.748785
1369130_at 4.580825 4.801671 4.363526 4.5692263 4.8977327 4.5262403 4.574568 4.396091 4.362864
1369131_at 4.340577 4.3225975 3.9887834 4.358191 4.178918 3.7416701 3.9309862 4.0528955 3.975007
1369132_at 5.719589 5.5371976 5.6383066 5.6120067 5.206134 5.0949354 5.2842846 5.2155223 5.5490794
1369133_a_at 3.913668 3.726991 3.6478443 3.683249 3.6536238 3.68762 3.660793 3.955745 3.7810624
1369134_x_at 3.5491633 3.515365 3.6685581 3.5742934 3.693701 3.8822167 3.6899228 3.7143703 3.7395754
1369135_at 6.3671885 6.2406635 6.384234 6.288928 6.10647 6.0618668 6.0493875 6.3109107 5.9561176
1369136_at 4.2096157 4.525815 3.904495 4.1948514 4.0011187 4.160522 3.9082737 4.273801 4.085056
1369137_at 4.9652257 4.9687104 4.7046213 4.73977 4.7906284 4.725545 4.7932124 4.7612915 4.9845057
1369138_a_at 4.0162683 4.135427 4.2734146 3.9362743 3.8383048 4.167183 3.8277686 3.7904913 4.057707
1369139_at 3.5856993 3.8560133 3.935942 3.5450974 3.7891688 3.8688323 3.74858 3.6049242 3.676935
1369140_at 3.77814 3.9116607 4.006727 3.7437556 3.9060276 3.7077746 3.7766967 3.8748791 4.131325
1369141_at 3.7357585 3.7032108 3.4298387 3.4991012 3.533843 3.495433 3.7204385 3.6325736 3.6895118
1369142_at 3.671653 3.8157654 3.5276558 3.7537048 3.9264987 3.505288 3.7468262 3.573318 3.4627361
1369143_at 4.0208263 3.9508717 3.8529384 3.9296143 3.847423 3.8024697 3.9939651 4.0306683 3.8868237
1369144_a_at 4.005269 3.768229 3.9557204 4.096259 3.6020494 3.7652085 3.573002 3.7538295 4.1180325
1369145_a_at 4.434066 4.2388306 4.396117 4.3150873 4.171215 4.5561504 4.63302 4.489166 4.431107
1369146_a_at 6.4364657 7.412723 7.3743196 6.9896674 7.0975704 6.647816 6.3112926 6.698999 6.5569844
1369147_at 5.1456723 4.6070514 4.6557527 4.8194213 4.740116 4.9068136 4.607669 4.510162 4.755862
1369148_at 8.011656 8.098442 8.103054 7.8779655 8.277466 8.185972 8.192463 8.286367 7.993313
1369149_at 4.9221597 4.8995075 5.049448 5.050249 4.914567 4.742148 4.715194 5.0819044 4.9790487
1369150_at 8.172855 7.9761963 8.329163 8.286473 8.274075 8.304935 8.4810505 8.370317 8.017818
1369151_at 5.28879 5.288351 5.2343864 5.306198 5.0522304 4.9410787 4.962906 5.088402 5.0662017
1369152_at 6.5683317 7.1224656 7.261002 7.0713124 6.9696913 6.4639583 6.8028245 7.0596924 6.487544
1369153_at 3.5589368 3.5802646 3.6329567 3.7151492 3.7214565 3.7776096 3.549261 3.617018 3.4093287
1369154_at 4.121409 4.2176957 3.813012 4.1479664 4.179538 4.1728477 3.9417021 4.1936245 3.8645637
1369155_at 5.4004393 4.947752 4.688487 4.981933 4.6209626 4.687652 4.436675 4.890332 4.4339533
1369156_at 6.2698827 6.8865194 7.0655518 6.6248946 7.1093774 7.292799 7.154717 6.8242335 7.2083716
1369157_at 8.550276 8.616499 8.4081955 8.730965 8.574459 8.637634 8.292297 8.388002 8.464897
1369158_at 4.2927294 4.3671217 4.1539364 4.3779135 4.121452 4.0067196 4.228836 4.3168564 4.1471987
1369159_at 5.6437287 5.2891035 5.0526214 5.993823 4.649437 5.1656637 5.2446303 5.4809346 5.3416376
1369160_a_at 4.9096603 4.7860537 4.5533366 4.7074766 5.007857 4.688261 4.676357 4.3648424 4.6138544
1369161_at 8.635743 8.743698 8.871306 8.703012 8.621302 8.6957245 8.475071 8.639621 8.679387
1369162_at 4.1135726 4.073636 3.942902 3.8412242 3.9629564 3.895647 3.8216374 4.0753374 3.8101583
1369163_at 5.27744 5.0754905 4.9021583 5.5142875 4.641044 5.1038647 5.049472 5.029945 5.0268793
1369164_a_at 4.420144 4.7774687 4.50576 4.359649 4.504124 4.348003 4.4186506 4.4350157 4.3701544
1369165_at 4.188458 4.2181206 4.2320433 3.938334 4.1815653 4.0984135 3.9014037 4.152566 4.035527
1369166_at 4.062466 4.349762 3.8382504 3.958779 3.8633516 3.8728333 3.971768 4.027113 3.9514906
1369167_at 6.058622 5.713298 5.5535617 5.8283687 5.4486217 5.7201056 5.690982 5.777818 5.935661
1369168_a_at 5.14048 5.1794944 5.0809407 4.802359 4.815021 5.4556026 5.0379887 5.21698 4.542137
1369169_at 9.206565 9.561586 9.707292 9.5939865 9.44086 9.361493 9.322109 9.372703 8.879543
1369170_at 3.9750817 3.7792406 4.0018034 3.8569636 3.763486 4.267606 3.927232 3.8621771 3.865094
1369171_at 11.311413 11.253888 10.49501 11.073875 11.308239 11.034776 11.169112 11.249733 11.116867
1369172_at 4.347826 3.7861495 4.022668 4.2417154 4.110987 4.195913 3.912647 4.1485405 3.9710615
1369173_at 5.425481 5.442181 5.2312937 5.523378 5.232751 5.5458503 5.411464 5.331608 5.5878606
1369174_at 7.0729837 7.238681 7.528057 7.414259 7.5570455 7.4568505 7.4215813 7.313543 7.231298
1369175_a_at 3.8401637 3.745459 3.511469 4.043554 3.7483578 3.6908367 3.6916976 3.8516147 3.7539504
1369176_at 6.6973433 6.7897725 6.5034003 6.4164214 6.0671372 6.408673 6.455797 6.3563414 6.355992
1369177_at 7.213987 7.052068 6.882635 7.214496 7.270232 7.294413 7.297109 7.279856 7.2847466
1369178_a_at 4.3475547 3.852734 4.2496495 4.1211314 4.12613 3.9914496 4.075206 4.201107 4.5103292
1369179_a_at 6.8598557 6.3241854 6.0511894 6.3856807 6.342831 6.3118443 6.321427 6.105466 5.754235
1369180_at 4.912597 5.230189 4.853715 5.344148 4.8956385 4.8656716 5.162506 4.679313 4.8882484
1369181_at 5.8430443 5.936543 5.6107507 6.0611253 7.07645 6.3026924 5.751116 5.9314218 5.7373204
1369182_at 4.088477 4.022876 4.15434 4.1899533 3.831199 3.9423144 4.08285 4.007388 3.7469168
1369183_at 4.91788 4.671713 5.00778 4.7777014 4.7527285 4.925953 4.9320507 4.963436 4.727669
1369184_at 4.4292145 4.231516 4.0152845 4.3051186 4.445942 3.725482 4.119873 3.9156587 3.805068
1369185_a_at 5.2461247 4.835721 4.894001 5.282603 4.7838993 4.7832193 4.9376473 5.143191 5.038548
1369186_at 7.1254144 7.0556583 6.9726243 7.1883807 7.548085 7.522917 7.690961 7.673647 7.62031
1369187_a_at 7.6343923 7.3537674 7.2576756 7.305431 7.130941 7.3658066 7.131892 7.111921 7.109999
1369188_at 3.7309308 4.0431824 3.9634538 4.075202 4.0119596 3.4843965 4.0376387 3.7187061 3.894061
1369189_at 5.3136845 5.5371976 5.4588675 5.3821735 5.1510673 5.3131804 5.1167274 5.3808637 5.3992333
1369190_at 5.5824027 5.526614 5.764911 5.3281255 5.455978 5.4058924 5.7869525 5.673855 5.3759866
1369191_at 3.3971457 3.7328904 3.5426004 3.5283527 3.6725867 3.6277335 3.5030067 3.6325736 3.483671
1369192_at 4.820089 4.4400935 4.6657686 4.944727 4.518692 4.9313784 4.5115795 4.742735 4.481246
1369193_at 5.5338397 5.2242637 5.4101105 5.300659 5.316592 5.4979496 5.400881 5.22771 5.604001
1369194_a_at 3.8984632 3.560115 3.745256 3.3830185 3.9135208 3.6057758 3.7493424 3.9236047 3.5160425
1369195_at 5.332405 5.102699 5.731749 4.9245477 5.510538 5.819374 6.102192 5.6784186 5.8229294
1369196_at 5.4262686 5.4263067 5.2954645 5.3415728 5.4501038 5.3096075 5.2684174 5.2480764 5.5388317
1369197_at 5.7155533 5.559494 5.509325 5.7636547 5.765932 5.6606216 5.4902782 5.7432027 5.697682
1369198_at 5.22363 4.9321914 5.0697794 5.047763 5.0434694 4.9293737 4.836586 5.0123596 4.938575
1369199_at 4.949337 4.7442827 4.716048 4.675256 4.884774 4.4908175 4.571748 4.6855903 4.6569004
1369200_at 9.0243 9.402431 9.358397 9.322703 9.021678 9.354391 8.76506 9.200259 8.700013
1369201_at 5.3889613 5.195199 5.0703354 5.215766 5.113281 5.019508 5.090307 5.1646485 5.1555963
1369202_at 3.7323332 3.4227474 3.5516958 3.7279544 7.2227497 3.5240955 3.481968 3.8532898 3.28383
1369203_at 3.7298985 3.7457428 3.7448628 4.254348 3.6130357 3.8421893 3.7992666 3.758936 3.6683574
1369204_at 7.0299134 7.105635 6.6704645 7.2467747 7.561103 7.203357 7.696361 7.8537455 7.5424585
1369205_at 5.098887 5.225956 5.0622296 5.14159 4.962265 5.0060873 4.8048997 5.016588 4.939588
1369206_at 12.539528 12.575858 12.542888 12.488095 12.557448 12.44186 12.636812 12.624698 12.603849
1369207_at 4.4272447 4.480003 4.3268633 4.5804257 4.9105787 5.2781477 5.084929 4.9471765 5.0013466
1369208_at 6.3188715 6.0527134 5.6915793 6.0011277 6.4808373 6.8238373 7.1058307 6.962528 6.6825743
1369209_at 6.3245335 6.771033 6.753899 6.899227 6.38583 6.419262 6.451136 6.4498005 6.65098
1369210_at 3.236661 3.1947525 3.2269783 3.2774704 3.2825634 3.4443634 3.2709074 3.246201 3.0348024
1369211_at 6.1310964 6.121577 6.248511 6.08842 5.938738 6.0396757 5.8785305 6.0462523 6.1533804
1369212_s_at 7.3735657 6.9828634 7.033214 7.117824 7.1583133 7.267182 7.3543677 7.2175984 6.805782
1369213_at 5.327341 5.0174785 5.0008793 4.7757335 4.949369 4.676283 4.891735 5.037375 4.9720063
1369214_a_at 5.8001094 5.529202 5.4263577 5.784174 5.616018 5.6985207 5.8214006 5.6988807 5.8796864
1369215_a_at 10.34693 10.541908 10.5565815 10.45396 10.456363 10.449437 10.428404 10.506411 10.434808
1369216_a_at 5.599171 5.592657 5.5596714 5.4061584 5.5955696 5.489439 5.738332 5.4874573 5.622469
1369217_at 4.327812 4.0792294 3.9817324 4.089082 3.936678 4.097661 4.23633 4.105101 4.143307
1369218_at 7.405851 7.765209 8.11238 7.688821 7.3083596 7.207367 7.262601 7.780944 7.1117387
1369219_at 6.2050276 6.2414455 5.973765 6.212928 5.9492474 5.9305353 5.634908 6.009956 6.291868
1369220_at 6.9137783 7.060539 7.135639 7.1275897 6.9023643 6.7891927 7.022349 6.843146 6.7945933
1369221_at 6.579074 6.3600273 6.3172846 6.1836443 6.5033765 6.1117578 6.190651 6.0223193 6.414133
1369222_at 5.282362 5.342681 5.1384654 5.449322 5.144957 5.102315 5.315588 5.400813 5.217082
1369223_at 6.970121 6.5374517 6.603594 6.481384 6.433075 6.489469 6.667312 6.5872436 6.4524865
1369224_at 10.33112 10.207366 10.021256 8.126402 8.255538 7.677891 8.231907 6.4688177 10.842016
1369225_at 11.748512 12.025821 12.25554 12.178662 12.253043 12.021559 11.972101 12.195312 12.272506
1369226_at 7.393077 7.9237056 8.100252 8.103863 8.145905 8.189552 8.121267 8.262726 8.204332
1369227_at 6.035888 6.508384 6.1255293 6.2429137 5.8845053 5.515574 5.8758235 5.985572 5.7219224
1369228_at 5.7480536 5.642899 5.4305043 5.755057 5.418335 5.2757034 5.5028825 5.6823273 5.396115
1369229_at 5.979477 5.529731 5.4977446 5.758544 5.8554206 5.561626 5.608638 6.0583735 5.714156
1369230_at 4.7402334 4.710862 4.3824477 4.563283 4.508629 4.5836825 4.5878444 4.9173813 4.7678595
1369231_at 4.9952793 4.92636 4.6219406 4.9561834 4.850972 4.6326857 4.497489 4.70701 4.6253595
1369232_at 4.520406 4.431778 4.3906775 4.7630234 4.5675974 4.3902645 4.434308 4.457398 4.333207
1369233_at 4.0560093 3.8043559 4.0723658 3.875583 3.6797092 3.7379906 4.0540695 3.7873201 3.9971688
1369234_at 7.6611724 7.847535 7.750553 7.8124075 8.029654 7.3917446 7.6377716 7.7650943 7.644831
1369235_at 4.7858796 4.9677978 4.9703455 4.727784 4.246972 4.9409122 4.7626104 4.886346 4.347981
1369236_at 5.1283474 4.8967886 5.2738824 4.9842987 5.2965937 5.0186076 5.1113157 5.1895404 4.9034615
1369237_at 5.2518506 5.1729293 5.0687037 5.021141 5.0109596 5.0299673 4.9360094 4.9952416 4.8392277
1369238_at 9.908903 9.738881 10.308136 10.175924 9.797475 9.98464 10.178194 9.855432 9.945074
1369239_at 3.9313967 3.874711 3.7022743 4.2863946 4.1578894 3.7559507 3.7320056 4.0339603 3.8015265
1369240_a_at 5.5836744 5.446247 5.553429 5.5673814 5.42802 5.450824 5.611926 5.5173273 5.5398054
1369241_at 5.0636683 5.457144 4.9605 5.33585 5.164955 4.74459 4.995673 5.170824 5.2298417
1369242_at 3.5020094 3.4164138 3.5009236 3.5061388 3.401187 3.4870157 3.420194 3.549121 3.2883403
1369243_at 4.0293856 3.5128102 4.3190327 3.9624166 3.7516432 4.004201 4.0423636 4.0811644 4.2423496
1369244_at 6.5531883 6.804229 6.4618273 6.388491 6.8505883 6.359212 6.218059 6.2502346 6.345463
1369245_at 4.4562497 4.0972543 4.380326 4.2184086 3.9673061 3.9441376 4.2399673 4.2044506 3.86961
1369246_a_at 4.0143976 3.8613446 3.557508 3.6081238 3.570693 3.4437792 3.553103 3.7657902 3.7062154
1369247_at 6.327516 6.536511 6.2543025 6.186603 6.532676 6.1671796 6.222238 6.096373 6.15168
1369248_a_at 8.578222 9.400415 8.664032 8.967333 8.662532 8.177548 8.349332 8.1719265 8.073296
1369249_at 7.9721417 8.180993 8.614905 8.390747 8.147511 8.305754 8.034696 8.021083 8.017765
1369250_at 4.907701 5.117713 4.725884 5.064957 5.0282454 5.057785 4.867717 4.9396296 4.86799
1369251_a_at 5.4713163 5.397999 5.350874 5.428815 5.2963037 5.3172617 5.3069906 5.2940464 5.480054
1369252_a_at 5.3882494 5.263047 5.007463 5.0052595 5.1377926 5.107319 5.060338 5.2413616 5.2160387
1369253_at 3.9177225 3.8127966 3.8074937 4.0000362 3.6982358 3.8075879 3.7987535 4.002487 4.084267
1369254_a_at 3.7881737 3.9675431 3.8458574 3.8259628 3.965722 4.0022354 3.9751003 3.706348 3.8947458
1369255_at 6.3832536 7.1272388 6.3955035 6.6892233 6.6949773 6.298035 6.9839315 6.7121816 5.913069
1369256_at 5.468685 5.4860907 5.6915793 5.6561956 5.3365564 5.566554 5.536064 5.3698144 5.536292
1369257_at 4.7474885 5.1315584 4.8822265 4.8148017 4.487067 4.808387 4.758194 4.7782855 4.810007
1369258_at 3.031871 3.1465275 3.238575 3.2114189 3.315474 3.1027765 3.252308 3.1037362 3.263723
1369259_at 7.012401 7.5947504 7.582037 6.093577 7.0401187 6.7639213 6.4944315 7.1443424 6.659665
1369260_a_at 4.186742 4.1562247 4.2387714 4.3017426 4.1564426 4.142297 3.9050624 4.101912 4.1420875
1369261_at 4.919166 4.8290796 4.748431 4.8476257 4.662353 4.9551363 4.8943467 4.895757 5.1500063
1369262_at 6.5811615 6.9257054 6.8961987 6.813786 7.2170305 6.951866 7.118149 7.0173697 6.819612
1369263_at 3.3407836 3.4702911 3.504466 3.4102015 3.3853471 3.276907 3.2291608 3.4452188 3.5810618
1369264_at 5.2168674 5.169201 5.217516 5.1670947 4.9077864 5.009654 5.222997 5.2082524 4.819804
1369265_at 6.4303823 6.5777235 6.622042 6.569545 6.566523 6.1553755 6.2944946 6.5676622 6.3569007
1369266_at 5.2373867 5.7649 5.535684 5.748068 6.016528 6.3740506 6.366696 6.1660542 5.318509
1369267_at 4.106816 4.131056 4.0087214 3.9315028 4.0374646 4.1747313 4.048073 4.0998363 4.0561533
1369268_at 4.7810555 4.6836905 4.2808685 4.374231 4.7187753 4.0959377 4.135021 4.244097 4.1610956
1369269_at 8.914047 9.404121 9.133119 8.964581 9.112617 9.0905695 8.903226 8.97627 8.739179
1369270_at 8.664743 8.711567 9.020432 8.621428 8.682616 8.558954 8.558745 8.702067 8.58506
1369271_at 4.216811 4.204203 4.128481 4.377162 3.9179354 4.1963887 4.3615417 3.9435782 4.3663054
1369272_at 5.188881 5.602432 5.14136 5.4980893 5.810159 5.662832 5.5920515 6.0855756 5.5812635
1369273_a_at 4.185571 4.308238 3.7514806 4.1750216 4.2343645 4.068842 4.1856694 4.165514 4.47862
1369274_a_at 4.2587724 4.544396 4.3035684 4.362425 4.203088 4.162596 4.135654 4.2587214 4.054002
1369275_s_at 12.64187 12.756884 12.842911 12.774417 12.56385 12.524545 12.57381 12.728956 12.336935
1369276_at 4.918659 4.882557 4.8610744 4.8422904 4.919218 4.2995195 4.992849 4.5712414 4.736386
1369277_at 5.9528065 6.092967 5.9759545 6.037217 5.799263 5.7913637 5.859186 5.806173 5.813988
1369278_at 8.259793 8.392376 8.325999 8.438894 8.329507 8.128105 8.164738 8.559673 8.003786
1369279_at 6.0854993 5.942468 5.8484783 5.9794564 5.7186956 5.5424194 5.564825 5.8465304 5.849594
1369280_at 4.3215857 4.47831 4.128497 4.450246 4.0950794 4.2281623 3.8672252 4.168381 4.049643
1369281_at 3.7004569 3.6601062 3.7680278 3.6465313 3.4785213 3.7436478 3.530173 3.570506 3.5778415
1369282_at 3.3707159 3.4510667 3.3424153 3.3684213 3.3045232 3.12594 3.57375 3.520446 3.4999158
1369283_at 3.782479 3.9086254 3.7344725 3.9019675 3.8842695 3.875113 3.816478 4.0172615 3.9341562
1369284_at 5.4171457 5.2196465 5.1641445 5.3472013 5.371889 4.8764324 5.157962 5.2732944 5.2091713
1369285_at 6.2765303 5.8832693 5.6011524 5.9619107 5.892541 5.7946835 5.495858 5.9677486 5.23553
1369286_at 12.497501 12.621537 12.560169 12.534583 12.575861 12.49628 12.496603 12.567575 12.432064
1369287_at 4.81063 4.25083 4.5084205 4.333921 4.359075 4.152199 4.565933 4.4216895 4.3869567
1369288_at 4.7999363 4.358892 4.245203 4.180189 4.4358697 4.289772 4.3327713 4.3833704 4.4003353
1369289_at 9.143585 9.628415 9.471478 9.490292 9.4426155 9.009252 9.102191 9.348102 9.09339
1369290_at 4.9735003 5.046671 4.67731 4.9316416 4.5758457 4.6050014 4.9908895 5.4233627 4.950506
1369291_at 9.7606 10.028281 10.264456 9.939098 10.146837 10.006706 10.005417 10.101448 10.149572
1369292_at 4.67311 4.3128204 4.549381 4.1474533 4.219743 4.4789505 4.3958497 4.317074 4.5525956
1369293_at 6.0601153 5.948637 6.350057 6.0069995 5.775408 5.703691 6.073272 6.0538473 5.738765
1369294_at 4.917122 4.631582 4.4505806 4.863601 4.4825597 4.625306 4.715194 4.872674 4.774548
1369295_at 4.879676 4.689209 4.8626585 4.8353887 4.670687 4.804173 4.715194 5.0118885 4.977072
1369296_at 12.77589 12.756503 12.878118 12.83386 12.842555 12.891183 12.944124 12.880957 12.966389
1369297_at 3.9380772 3.999474 4.046355 3.966339 4.019428 4.13481 3.7932434 3.987696 4.272908
1369298_at 4.4234886 4.069911 4.1697564 4.0797997 3.9173124 4.1556263 3.761722 4.3580613 4.200773
1369299_at 4.9223413 4.624035 4.6626573 4.8487883 4.6183996 4.260432 4.5888343 5.0583477 4.485171
1369300_at 4.237933 4.392934 3.7723107 4.280156 4.3372326 4.3034697 4.100293 4.0702477 4.190502
1369301_at 4.655137 4.8647156 4.7586517 4.233757 4.660074 4.6359425 4.4708924 4.3463984 4.2980056
1369302_at 4.659321 4.8971148 4.730182 4.6086607 4.583106 4.354051 4.569961 4.627953 4.4937286
1369303_at 3.604375 3.9818492 3.807576 3.7897975 3.647627 3.7034552 3.6951609 4.0146008 3.533028
1369304_at 6.3312945 6.456342 6.7127633 6.187033 6.6199384 6.8640046 6.669306 6.547373 6.5820284
1369305_at 4.740961 4.610714 4.586983 4.8591146 4.5563 4.441406 4.5176816 5.147499 4.52121
1369306_at 4.0664787 4.47968 3.9840484 4.027257 4.33319 4.3356247 4.588626 4.1079617 4.6287513
1369307_at 5.1799145 4.8271255 4.9947095 5.108822 4.7793174 4.832104 4.6544137 5.0001435 4.7976704
1369308_at 5.212338 5.3431497 5.0097227 5.3037887 5.232215 5.3598185 4.9346104 4.9759912 5.033822
1369309_a_at 4.791907 4.740077 4.752946 4.714008 4.721182 4.7108817 4.373642 4.694446 4.620237
1369310_at 5.082391 4.997653 5.0572863 5.067976 5.1132812 5.008436 5.369978 5.2790995 5.350293
1369311_at 3.6112328 3.7128117 3.548776 3.604003 3.5844257 3.5867267 3.5543747 3.5725822 3.5307212
1369312_a_at 8.606361 8.743977 8.730133 8.700381 8.645557 8.48074 8.644425 8.674775 8.594608
1369313_at 4.7359486 4.519561 4.75766 4.774161 4.827734 4.3812933 4.717879 4.861799 4.529559
1369314_at 4.112211 4.3647695 4.3530984 4.341085 4.151411 4.2373137 4.2202063 4.2371407 4.352899
1369315_at 4.504771 4.31382 4.056981 4.4084425 4.27721 4.0770874 4.1171875 4.4413986 4.032181
1369316_s_at 5.865024 5.9056106 5.636501 5.8731174 5.8426557 6.0885024 5.751694 6.0417967 5.6218367
1369317_at 3.897548 3.739668 3.9862342 4.0302563 4.0043573 3.8507283 3.8043387 3.8450594 3.7533445
1369318_at 5.7456737 5.539367 5.881947 5.814239 5.585756 6.0575156 6.1313605 6.0485764 6.0610228
1369319_at 8.990605 8.99459 8.920829 8.966593 8.811459 8.976641 8.954492 8.919075 9.012941
1369320_at 4.3620825 4.125513 3.7182815 4.283225 4.203682 4.1664495 3.8913932 4.2161775 4.185401
1369321_s_at 3.2376664 3.3088503 3.3139303 3.446268 3.5428119 3.2784636 3.312611 3.4087272 3.2554448
1369322_at 5.6875935 5.460812 5.5106354 5.1109033 5.1889324 5.504213 5.1566563 5.2826724 5.3561544
1369323_at 6.686799 6.7058105 6.7756395 6.406364 6.898794 6.6684155 6.7707353 6.7457056 6.675152
1369324_at 3.7368152 3.539702 3.5402038 3.5182958 3.4157996 3.4444702 3.6272385 3.583078 3.5918036
1369325_at 6.8828387 6.667717 6.4023557 6.705529 6.9220376 6.229341 6.1661215 6.3569574 5.89205
1369326_at 3.685519 3.8743613 3.9914997 4.0912523 4.0176578 3.6697414 4.22099 3.6079433 3.787382
1369327_at 4.455758 4.5052314 4.328375 4.5812883 4.1383004 4.1832747 4.5048623 4.385765 4.167454
1369328_at 6.2941456 6.1323633 6.4403353 6.2389665 6.559045 5.7099457 5.933777 6.1781416 6.1609654
1369329_at 5.520915 5.211096 5.398353 5.518697 5.02441 5.1402693 5.191232 5.3838506 5.3314867
1369330_at 5.0676527 4.807246 4.8077464 4.8980923 4.772623 5.211107 4.9381943 4.7612915 5.0169415
1369331_a_at 5.1266656 5.041292 4.9985743 5.049925 5.0005093 4.917886 4.826792 4.9683294 4.6985865
1369332_a_at 3.9639802 3.968878 3.8753057 3.9242244 3.8388176 3.7935908 3.792012 3.8699296 3.6122575
1369333_a_at 3.4844713 3.3730805 3.2958355 3.2410145 3.3210986 3.2275832 3.3213148 3.3721268 3.3189716
1369334_at 4.198389 3.8191082 3.904851 4.292547 4.0489607 3.925472 3.6913157 4.124922 3.8067105
1369335_at 3.773695 3.5846047 3.6334956 3.957521 3.6413918 3.7801628 3.4995189 4.0702477 3.8503234
1369336_at 5.6840925 5.4492464 5.2048416 5.222082 5.6776876 5.1297493 5.2854424 5.0443044 5.575409
1369337_at 4.6792536 4.3867145 4.486153 4.453228 4.4643116 4.231056 4.359599 4.217923 4.2241497
1369338_at 5.804938 5.994174 5.9982443 6.315737 5.744767 5.3639836 5.5897126 5.8468227 5.645874
1369339_at 5.5807123 5.5740576 5.262472 5.5061398 5.42146 5.5915604 5.5421066 5.298951 5.600672
1369340_at 4.8562202 4.576052 4.2387714 4.3486214 4.5895147 4.4256864 4.3056145 4.7134223 4.492194
1369341_a_at 4.1379614 4.10561 4.115122 4.0061755 4.0078907 4.207035 4.0129604 4.139665 4.049587
1369342_at 5.3309402 5.3789907 5.256465 5.115203 5.799263 5.1782165 5.699069 5.265392 5.6644716
1369343_at 3.3983755 3.590294 3.523003 3.608282 3.4806612 3.3050046 3.471697 3.2128742 3.276688
1369344_at 5.464901 5.3752756 5.388208 5.4109674 5.3289824 5.0865865 5.0077515 5.2199087 5.1845336
1369345_at 4.162133 3.7403858 4.0118265 4.149873 3.721457 3.807205 3.8232403 4.099301 4.1142797
1369346_at 3.698021 3.8555307 3.6956496 3.6333075 3.4452417 3.3440726 3.626745 3.6696546 3.4155145
1369347_s_at 5.94733 5.8565855 5.7081757 5.815111 5.4742274 5.5461607 5.402814 5.3469763 5.60326
1369348_at 4.3603168 4.209583 4.2915545 4.2318144 4.2588263 4.293198 4.324151 4.412134 4.4947414
1369349_a_at 3.7826893 3.6700296 3.6472743 3.5473368 3.5028746 3.6019936 3.4487448 3.5380893 3.4801772
1369350_at 5.944063 5.961451 5.582756 5.4489965 5.429359 5.5253315 5.472343 5.631557 5.4714866
1369351_at 4.6052017 4.5022297 4.427965 4.5566416 4.459232 4.181468 4.460203 4.7032175 4.307625
1369352_at 5.5314283 6.398857 6.2313433 5.7983685 6.043266 5.881587 5.7467155 6.195961 5.7269382
1369353_at 4.5297637 4.658649 4.532182 4.210972 4.261267 4.042308 4.3635917 4.458928 4.361421
1369354_at 6.4710836 6.568829 6.218439 6.509956 6.2726398 6.2616715 6.3611803 6.3682075 6.366167
1369355_at 5.023972 4.999337 5.1325603 5.129538 5.0854774 4.8095584 4.833666 4.8492055 4.8829474
1369356_at 4.0179076 4.3890743 3.977095 4.1770344 4.1340046 4.0885057 3.942721 4.2253284 4.049643
1369357_at 5.190155 5.488689 4.9924192 5.2150517 4.949267 4.5329676 4.725187 4.885532 4.556326
1369358_a_at 6.243686 6.1778994 6.182453 6.0279155 6.0530753 5.9235325 5.965255 6.0849257 6.1189604
1369359_at 4.5079145 4.566925 4.250745 4.30678 3.9058454 3.9917626 3.817639 3.965975 4.1327567
1369360_at 6.0194545 6.0656 5.7376957 5.6662383 5.9378343 5.886712 5.5061665 5.875422 5.997685
1369361_at 3.6755962 3.7349834 3.5378768 3.8014052 3.4851766 3.462129 3.5783205 3.8228974 3.593152
1369362_at 5.0117183 5.663544 5.2528496 5.280005 4.8666058 5.052559 4.911621 5.078203 5.2159834
1369363_at 3.5494704 3.5307026 3.6422086 3.6862657 3.6351867 3.2740653 3.3667042 3.3782458 3.4655387
1369364_at 3.5517945 3.536192 3.4197805 3.5088458 3.48337 3.612286 3.6261344 3.6885135 3.4740798
1369365_at 4.608163 4.588321 4.282287 4.539228 4.8332806 4.187663 4.388608 4.3795953 4.4561343
1369366_at 4.973108 4.739996 4.569293 5.0891743 4.5016108 4.9520197 4.9127574 5.122954 4.869062
1369367_at 4.5444746 4.3468003 4.4218493 4.1804295 4.483458 4.309908 4.4733777 4.36744 4.49855
1369368_at 4.412056 4.3714933 4.3176627 4.2575035 4.3230515 4.2865696 4.2073793 4.2664075 4.35643
1369369_at 5.1199875 5.231732 5.0324235 5.348839 5.005874 4.914288 5.1268244 5.095905 5.1816645
1369370_s_at 5.0911274 4.8482943 4.7696342 4.9893274 4.6468134 4.4101667 4.289606 4.535892 4.7730284
1369371_a_at 4.304538 4.4150085 4.3103876 4.128688 4.2531204 4.0622554 4.3106794 4.554092 4.3204865
1369372_at 4.9573684 4.8132224 4.7890224 5.0038834 4.6819625 4.754231 4.4972105 4.791564 4.665663
1369373_at 5.65505 5.803533 6.02087 5.438814 5.844517 5.6716003 5.708443 5.626844 5.4460635
1369374_at 4.264209 4.2221584 4.1148567 3.791098 3.8219788 4.0711775 4.0046787 4.1059966 4.0811505
1369375_a_at 3.9294403 3.9320028 3.6867929 3.8653724 3.700512 3.743734 3.8191316 3.889867 4.0013056
1369376_a_at 4.6286063 4.2981825 4.3573895 4.24629 4.243007 4.089245 4.121478 4.3660645 4.2292233
1369377_at 3.4100962 3.6070914 3.4532046 3.6179104 3.5247898 3.455191 3.5021987 3.728457 3.321822
1369378_at 4.773441 4.74973 4.719127 4.6686015 4.6234283 4.2508926 4.395355 4.850108 4.584217
1369379_at 5.0597224 4.595889 4.729356 4.6492195 4.5544567 4.5450573 4.693849 4.709569 4.72454
1369380_at 4.351453 4.171665 4.306965 4.314089 4.475663 4.5088615 4.4455147 4.5620003 4.565839
1369381_a_at 3.6054285 3.920585 3.557163 3.726112 3.654836 3.6846573 3.676599 3.7190573 3.5678985
1369382_at 6.081089 6.21399 5.94625 5.804808 6.037881 5.9787593 5.5426064 6.2206855 5.7903385
1369383_a_at 4.7811775 4.9178743 4.7645884 4.845049 4.7292595 4.4950285 4.651272 4.6418257 4.7956214
1369384_at 4.2768307 3.857815 4.022643 3.7179945 3.9124615 3.7344847 4.2850523 4.144031 3.7862847
1369385_at 4.8194847 4.75713 4.647515 4.4977593 4.391647 4.450894 4.5209455 4.8495255 4.5026975
1369386_at 4.1680174 4.0324965 4.2470303 4.1232367 4.0587687 4.2857323 4.4866095 4.18612 4.162601
1369387_at 5.772146 5.9769917 5.39982 5.7667437 5.74353 5.605897 6.3073473 6.3062067 5.5370393
1369388_at 3.8862014 3.6926446 3.8008158 3.7537048 3.8793643 3.8747563 4.0560308 3.6821232 3.974526
1369389_at 4.5681143 4.3429255 4.306674 4.740318 4.4502835 4.378341 4.4422283 4.3857255 4.2379413
1369390_a_at 4.4162774 4.42905 4.779372 4.861637 4.467562 4.4674773 4.875346 4.7612615 4.2830634
1369391_at 4.054451 4.049491 4.0346165 4.1656528 3.8830845 4.2900357 4.1348557 4.1774855 4.0879154
1369392_at 4.9474454 5.188412 5.379946 5.0403705 4.9430256 5.090205 4.9670115 5.136053 4.968855
1369393_at 3.7345011 3.9512148 3.7158911 4.2672586 4.0078907 4.195613 4.058676 4.310438 4.2315345
1369394_at 4.8356047 4.813972 4.6738567 4.745322 4.641574 4.0965614 4.328524 4.5189953 4.602516
1369395_at 3.6207294 3.6822824 3.4523523 3.4945207 3.6977296 3.5168638 3.5245206 3.5566044 3.5177953
1369396_at 5.653159 5.3663006 5.1922197 5.317836 5.3496866 5.4852657 5.350752 5.3216133 5.4852743
1369397_at 4.838062 5.0216045 5.0926747 5.2106237 5.062042 5.157892 5.0792494 5.2365246 4.9292393
1369398_at 5.5958385 5.702913 5.6993303 5.4431868 5.316413 5.3111167 5.2546296 5.268143 5.2888236
1369399_at 3.5400496 3.674001 3.3733156 3.4872296 3.325854 3.5183275 3.471697 3.7589285 3.5784297
1369400_a_at 5.550766 5.587867 5.101446 5.227489 5.1152496 5.0850573 4.8818145 5.0427346 5.1164293
1369401_at 3.579606 3.5326784 3.3285544 3.5502713 3.4149978 3.3919072 3.3545778 3.3472645 3.109106
1369402_at 7.1088862 7.094897 7.0222263 7.195419 7.2019453 7.1323457 6.9843016 7.134886 6.7400656
1369403_at 4.677541 4.613311 4.7069077 4.7554917 4.302187 4.596789 4.651668 4.4751196 4.4628763
1369404_a_at 4.6615562 4.5994983 4.521377 4.5018864 4.5141864 4.4595413 4.6351457 5.0775537 4.6483164
1369405_a_at 4.2554264 4.198741 4.0715084 4.3491955 4.018567 4.013628 3.9818523 4.1155252 4.0437174
1369406_at 4.2573195 3.9528232 4.354679 4.1179504 3.9825258 3.949909 4.2012186 4.120862 4.1165314
1369407_at 6.23191 6.2987847 5.7269874 6.328828 6.0595255 6.366551 6.6194253 6.8734903 5.9405036
1369408_at 4.633169 4.0266876 4.237273 4.1971226 4.139862 4.25241 4.038958 4.102625 4.1869435
1369409_at 8.423537 8.527441 8.473669 8.322823 8.442555 8.334037 8.377083 8.45714 8.051163
1369410_at 7.6905675 7.534249 7.711689 7.456044 7.7867723 7.92576 7.5170507 7.3231735 7.578811
1369411_at 3.9947462 4.065383 3.9080298 3.733746 3.7849593 3.8504431 3.514189 3.6354244 3.6798265
1369412_a_at 6.5824995 6.3590555 6.484971 6.551902 6.5689096 6.119562 6.4667816 6.2734966 6.4803057
1369413_at 4.8129954 4.593555 4.3710747 4.59802 4.466249 4.345206 4.297981 4.4769664 4.512737
1369414_at 8.680986 8.914576 8.875082 9.036476 8.775803 8.712309 8.753366 8.851599 8.627729
1369415_at 7.949431 8.634375 8.286041 8.309379 8.549114 8.042161 7.636269 8.044044 7.8273554
1369416_at 6.442656 6.02969 6.120646 6.231856 6.2080727 6.1172686 6.261891 6.2077456 6.1872163
1369417_a_at 4.21877 4.0305657 4.216881 4.1909695 4.127636 4.1775513 4.1401424 4.269828 4.373187
1369418_at 4.461643 4.130407 4.2912974 4.075876 4.4855466 4.2124743 4.483541 4.3483973 4.2996893
1369419_at 5.4006615 5.133809 4.959398 5.205139 5.0134115 5.0468264 5.07127 5.2410083 5.2888236
1369420_at 4.5795083 4.665515 4.4747677 4.419079 4.64686 4.723404 4.620809 4.49977 4.6122274
1369421_at 5.8321385 6.4964023 6.459157 5.9913254 6.4292626 6.2152624 6.3404527 6.01846 6.268859
1369422_at 5.440017 5.011422 4.883933 5.216118 5.009829 5.2623644 4.90408 5.093375 4.8324895
1369423_at 4.5183253 4.6757946 4.185296 4.329443 4.328071 4.3170347 4.053715 4.662113 4.210046
1369424_at 12.771371 12.764789 12.788345 12.675108 12.646601 12.668423 12.599455 12.691496 12.5203285
1369425_at 4.0096426 4.2071657 3.922379 4.0288215 4.0213156 4.0361214 4.027235 4.092277 3.8454096
1369426_at 4.999502 5.1299505 4.942977 5.04567 5.007701 4.914734 4.722776 5.24202 5.027967
1369427_at 9.286081 9.235028 9.243729 9.206595 9.6197405 9.072783 9.114826 9.540862 9.134415
1369428_a_at 4.526648 4.3429117 4.443884 4.440817 4.6860447 4.3825045 4.343136 4.273886 4.5975046
1369429_at 3.752276 3.7174304 3.8357139 3.8166037 3.6586058 3.7927997 3.6185603 3.5147889 3.7157123
1369430_at 8.723868 9.4688225 7.1989236 8.896312 9.646499 8.95937 8.938107 8.924718 9.471392
1369431_at 4.6275334 4.9789066 4.4124928 4.5302453 4.1998487 4.1098514 4.388608 4.326762 4.3076243
1369432_at 5.481637 5.328195 5.2359276 5.157622 5.02453 5.3745375 5.028888 5.444151 5.04488
1369433_at 4.7480674 4.908088 4.8560886 4.869882 4.853949 4.5579767 4.923602 4.7723413 4.9859977
1369434_at 3.9050639 4.340353 3.8031652 3.8461134 3.8498828 3.9417558 3.856805 3.8559954 3.7942984
1369435_at 12.368113 12.440297 12.473157 12.243997 12.380979 12.371437 12.354899 12.261737 12.095736
1369436_at 4.0853615 4.137365 4.0216007 4.069858 4.2585278 3.958002 4.0234747 3.8824706 3.9794137
1369437_at 4.63934 4.4616685 4.657941 4.5209312 4.5409694 4.5921297 4.474245 4.8763156 4.5770836
1369438_at 5.04586 4.8281293 4.7517653 4.965712 4.603503 4.438518 4.5878444 4.653475 4.8383203
1369439_at 3.7934847 3.6422207 3.7017002 3.710264 3.5461128 3.5988421 3.614025 3.6346607 3.659961
1369440_at 6.39157 6.079398 5.654585 4.697955 5.83197 6.0980444 5.228972 6.4879937 5.496845
1369441_at 4.6275334 4.7634754 4.532232 4.57485 4.662953 4.6253295 4.527368 4.9715376 4.5026975
1369442_at 3.3431756 3.6279335 3.6186998 3.4005759 3.4231262 3.4769456 3.4600525 3.5847225 3.4470859
1369443_at 6.520262 6.536511 6.367978 6.6964855 6.7272024 6.528134 6.4478574 6.561273 6.4099164
1369444_at 3.8770986 4.007316 4.0512557 3.7262204 3.7413373 3.812727 3.8250313 3.7302442 3.6895118
1369445_at 5.6666703 6.1206975 5.617253 5.705705 6.051652 5.563804 5.852753 5.613128 5.615054
1369446_at 7.0377717 7.069471 6.682795 6.8635736 6.8987317 6.5780263 6.718991 6.9093776 6.698788
1369447_at 5.667652 5.7712727 5.4648952 5.3691955 5.6107 5.297759 5.8916225 5.754592 5.619159
1369448_at 5.9916625 5.6484747 5.780741 5.7771873 5.929442 5.692771 5.7939267 6.034108 5.7553973
1369449_at 5.1148434 4.876387 4.9648542 5.1220913 4.862245 4.7278852 4.9670115 5.134487 4.9582787
1369450_at 10.99089 11.36382 10.985656 11.2756405 11.31905 11.062929 11.233531 11.06328 10.882936
1369451_a_at 3.727147 3.6288497 3.5700207 3.6855962 3.53502 3.6506875 3.6145947 3.6047547 3.5723453
1369452_a_at 8.021528 8.326595 8.293488 8.314354 8.258245 8.0784645 7.9776683 8.074629 7.9892616
1369453_at 7.110928 7.290723 7.2725363 7.24184 7.354415 7.2718735 7.2679887 7.426673 7.209794
1369454_at 4.0969496 4.2159266 3.993819 4.172303 4.288846 4.137369 4.3218946 4.306776 4.0432854
1369455_at 7.6079464 7.090458 6.7326965 6.284418 7.0033617 7.2862844 5.9831347 7.9359164 7.0492563
1369456_at 3.3428552 3.5519855 3.333516 3.550166 3.3828423 3.1537952 3.3913403 3.5479257 3.422911
1369457_a_at 4.5809326 5.0792494 4.566038 4.4198728 4.307653 4.196683 4.3222694 4.65524 4.3638535
1369458_at 4.753835 4.519796 4.5187707 4.690474 4.5585737 4.2434044 4.533462 4.4717503 4.3358283
1369459_at 5.9359007 5.9690027 6.0246143 6.087262 6.0286584 5.809816 6.2375975 5.718919 5.5998144
1369460_at 5.363136 5.5129786 5.252862 5.272572 5.113281 5.193083 4.9050355 5.349232 4.882652
1369461_at 4.083146 4.1167545 3.7972517 3.9422088 4.1745996 4.05138 3.9759266 3.9644852 4.022319
1369462_at 3.954608 4.1521187 3.9831347 4.0879173 4.067136 3.8244112 4.2723875 4.002487 3.9672449
1369463_at 5.4793687 5.538425 5.226836 5.661749 5.2258654 4.9906445 5.3524857 5.429388 5.354409
1369464_at 4.4549603 4.4870358 4.4071484 4.3943033 4.0122023 4.535165 4.4061613 4.691799 4.4522
1369465_at 12.820003 12.929586 12.976909 12.999812 12.963561 12.921129 12.943047 13.060252 12.860315
1369466_at 3.842629 3.868657 3.5935335 3.7840934 3.832249 3.6620224 3.6901808 3.487501 3.747036
1369467_a_at 9.172479 9.517215 9.5996275 9.305579 9.471949 9.425135 9.431012 9.437234 9.371206
1369468_at 6.488382 6.5490317 7.003731 6.722683 6.6309085 6.071782 6.0226703 6.433546 6.8082976
1369469_s_at 3.5751922 3.4867437 3.4480627 3.6465313 3.5369873 3.407981 3.367493 3.295725 3.4575188
1369470_at 4.6275334 4.2678347 4.5309744 4.289302 4.2049427 4.2033834 4.384303 4.2986746 4.1111746
1369471_at 4.9958982 4.910526 4.916636 4.2897444 4.7793174 5.0762987 5.192363 5.1204195 4.940896
1369472_a_at 6.520846 6.459021 6.4241686 6.345857 6.557112 6.5349464 6.4909244 6.5703716 6.4137654
1369473_at 10.049466 10.04069 10.055353 10.0058975 10.055499 9.827944 10.096768 9.922304 9.799069
1369474_a_at 3.913934 3.695694 3.7212026 3.5710888 3.6673882 3.5218768 3.7320523 3.6415513 3.5533252
1369475_x_at 4.1728106 3.6915364 3.7227952 3.8653724 3.7877936 3.937451 4.0240746 3.9231567 4.0354652
1369476_at 5.1298313 4.743971 5.0955143 4.9188867 4.8372903 4.780922 4.8200097 4.9502263 4.768669
1369477_at 4.138654 4.196989 4.1079335 4.2684665 3.832249 4.0403976 3.956323 4.493891 4.5268
1369478_at 4.56161 4.0954204 4.286277 4.4528375 4.349961 4.2847466 4.133481 4.5111113 4.256839
1369479_at 6.6478076 6.1598144 6.0992155 6.4916377 6.1524477 5.9898586 6.3706245 6.216937 6.3247323
1369480_at 3.6633487 3.6079047 4.0056043 3.652299 3.663466 3.591374 3.6336253 4.0499325 3.5718997
1369481_at 3.916731 3.8621187 3.8494096 3.9839396 3.5791202 3.6758106 3.8380277 3.8659735 3.8391829
1369482_a_at 3.7649167 4.137642 4.0437484 3.8115108 3.9401479 3.7786222 3.8833816 3.8699296 4.2669744
1369483_at 5.881189 6.405675 6.0992155 6.366927 6.189667 5.966654 5.887011 6.5604143 6.079964
1369484_at 4.3713703 4.1524496 4.1638403 4.2605095 4.4080954 4.300028 4.2654896 4.4185834 4.168664
1369485_at 9.77715 10.010752 10.206861 10.139618 9.813307 9.671885 9.813948 9.883055 9.551182
1369486_at 3.7562022 3.5316377 3.6683528 3.6784701 3.5088546 3.3879251 3.3797164 3.601897 3.4887881
1369487_a_at 4.1073217 3.8927023 3.7113316 4.072503 3.9463332 3.6643066 3.8984067 3.8285866 3.997815
1369488_at 4.216575 3.7680242 4.162246 4.0743117 4.0078907 3.9906356 4.166545 4.046453 4.32554
1369489_at 6.2388325 5.81678 5.9386377 5.830241 5.961152 5.904747 5.8785305 5.8800526 5.8785706
1369490_at 4.0029325 3.8005157 3.866713 3.7537048 3.7747302 3.9554124 3.8983662 3.7427108 3.7469168
1369491_at 8.892461 8.99893 8.191166 8.59122 8.401205 8.806918 8.740948 8.702262 8.85787
1369492_at 11.045778 11.104481 11.390617 11.021372 11.179732 11.069281 11.076252 11.0892105 11.073742
1369493_at 7.8406754 6.332788 9.466684 6.7057548 6.477115 7.9915056 7.648789 8.197884 9.0943775
1369494_a_at 5.9315343 5.8932962 5.706098 5.8882737 5.5516725 5.568166 5.6026692 5.787459 5.718756
1369495_at 5.817204 5.7321253 5.5785875 5.688307 5.5132704 5.78953 5.6440983 5.6862793 5.8116937
1369496_at 7.0116444 7.3902225 7.479784 7.5680757 7.4717665 7.119487 7.3555074 7.3317337 7.078272
1369497_at 4.3663645 4.304737 4.524106 4.528576 4.5819144 4.376317 4.6642413 4.790605 4.888313
1369498_at 4.503855 4.4615045 4.13038 4.4934826 4.275551 4.1320534 4.0970387 4.187593 4.2804885
1369499_at 5.004947 5.151802 5.2908473 5.2664447 5.259705 5.315561 5.433639 5.224244 4.701934
1369500_at 5.2992477 5.188845 5.349032 5.2386622 5.111085 5.335228 5.4170775 5.0460234 5.2862906
1369501_at 5.7319517 5.7250543 5.9234056 5.8398895 5.971832 5.600929 5.7944255 5.574764 5.768363
1369502_a_at 12.666393 12.820543 12.774072 12.814769 12.627212 12.23453 12.615984 12.544881 12.465902
1369503_at 3.2486455 3.4739196 3.3016908 3.6954703 3.2200239 3.2765849 3.3056538 3.181446 3.3346498
1369504_at 4.8587947 5.199964 5.3341384 5.492943 5.212746 4.9336004 5.007531 5.3311343 5.0847616
1369505_at 5.5923805 6.1021056 5.780741 5.4594646 5.482519 5.4250937 5.0029845 5.225706 4.9974613
1369506_at 4.5283413 4.4185853 4.6784945 4.49213 4.1676736 4.6314745 4.253652 4.4160852 4.355032
1369507_at 4.025586 4.0815105 4.347543 4.3224354 3.9781394 4.0201054 4.163419 4.221761 3.891031
1369508_at 5.132676 5.2705398 5.1644998 5.3201194 4.994311 5.0292587 5.129718 5.0672736 4.932887
1369509_a_at 4.2925854 4.486722 5.322729 4.5841665 4.499655 4.448782 4.4124885 4.442807 4.6429653
1369510_at 6.458872 6.435999 6.284458 6.3010397 6.3925176 6.2304683 6.4531846 6.665112 6.578184
1369511_at 6.190581 5.7426205 6.0625334 6.1852207 5.378494 5.9712973 6.1300774 6.2603045 5.0181913
1369512_at 5.3999796 5.537197 5.5520124 5.2564535 5.2116137 5.167639 5.185979 5.400541 5.067052
1369513_at 5.015114 4.5926714 4.853594 4.6182833 4.64749 4.4962473 4.521428 4.62282 4.576354
1369514_at 6.0881534 5.9264245 5.9074883 5.9922194 5.7269187 5.6756105 5.7320566 6.052709 5.9391255
1369515_s_at 4.247974 4.229289 4.224046 4.4703746 4.370316 4.2660065 4.386679 4.4160852 4.4102135
1369516_at 3.9835193 3.9710853 3.8347986 3.8187644 3.8445156 3.697964 3.779767 3.9515765 3.7030337
1369517_at 5.435619 5.501017 5.2611017 5.3081594 5.2934 4.7436585 5.143969 5.310946 5.116167
1369518_at 5.249219 5.2243886 5.1286335 5.116827 4.6916714 4.7779155 4.7668486 5.082102 4.7325416
1369519_at 4.2541127 4.369735 4.444778 4.53817 4.3618007 3.9960973 4.254175 4.30954 4.362238
1369520_a_at 5.482313 5.481947 5.400502 5.4159756 5.2727275 5.181303 5.2708044 5.4015303 5.573183
1369521_at 3.8298497 3.6379616 3.3695848 3.810776 3.5239406 3.611092 3.980066 3.4212482 3.3665068
1369522_a_at 3.4869304 3.346883 3.2727535 3.56022 3.332505 3.372618 3.3090985 3.2899044 3.2898974
1369523_at 5.904401 5.639765 5.17844 5.3882804 5.410691 5.41146 5.3876395 6.062615 5.5780478
1369524_at 4.3720627 4.739996 4.579509 4.5032663 4.371694 4.1911244 4.651668 4.523356 4.6231713
1369525_at 5.5087023 5.299781 5.023678 5.4796543 5.1533613 5.16866 5.2052984 5.3382683 5.0398064
1369526_at 7.8052154 9.037566 8.677752 8.533621 8.466976 8.054331 8.039438 8.29476 7.7844443
1369527_at 5.35218 5.2014165 5.2891116 5.219435 5.062871 4.8699384 5.16035 5.019696 5.2552323
1369528_at 5.5061703 5.653928 5.3706884 5.241744 5.134127 5.197284 5.068436 5.3476253 4.7966595
1369529_at 4.3004966 4.282605 4.269658 4.3738275 4.045314 4.049746 4.4845333 4.282916 4.10182
1369530_at 4.9240403 4.7865644 4.5867715 4.615949 4.9421816 4.624388 4.7704473 4.8799024 4.752539
1369531_at 7.770434 6.0656466 7.010808 7.370095 6.9193077 8.27622 7.622322 7.681416 7.4152365
1369532_at 4.5342298 4.6438394 4.6485863 4.701984 4.4173822 4.4604573 4.4064 4.580008 4.457877
1369533_a_at 5.740158 5.828682 5.509563 5.810332 5.452156 5.7257156 5.5494337 5.870945 5.893088
1369534_at 5.2688055 5.007601 5.102869 5.2753444 4.9133406 5.151538 5.1433353 4.8989344 5.002536
1369535_at 5.0352154 4.9402175 5.1111994 5.1866426 4.99865 5.3974514 4.8690457 5.0627937 5.100832
1369536_at 5.163503 5.0959053 4.8325815 4.505996 4.7905593 4.8075476 4.5878444 4.310173 4.58194
1369537_at 5.18603 5.1014414 4.919324 5.182351 4.7756834 4.853496 4.7362127 5.051521 5.04131
1369538_at 4.39822 4.47831 4.1605396 4.657722 4.3405924 4.454888 4.614113 4.6130614 4.755013
1369539_at 5.081086 5.3485947 5.4584637 5.257819 5.0503235 5.3777685 5.21797 5.256792 5.6230803
1369540_at 4.175782 4.166058 4.216531 4.1414957 4.1387568 3.9227664 4.028544 4.0881047 4.113421
1369541_at 3.847937 3.8153322 3.610889 3.5662184 3.7471273 3.6643066 3.5382717 3.3557498 3.562501
1369542_at 5.3392386 5.1361837 5.175102 5.223665 5.050046 5.0668974 5.044491 5.111352 5.1873045
1369543_s_at 6.2682395 6.3899927 6.479389 6.2957883 6.453387 6.5289683 6.531158 6.5975804 6.856074
1369544_a_at 4.3010674 4.122449 4.152997 4.3374968 4.2607813 4.1265774 4.119342 4.280098 4.068897
1369545_at 4.893138 5.029915 4.6579723 4.8510094 4.737685 4.6816587 4.8484936 5.166033 4.969515
1369546_at 10.897259 10.959516 11.070517 11.018098 11.024797 10.645461 10.769152 10.817241 10.599466
1369547_at 4.4492855 4.2120447 4.1451693 4.2336845 4.1303115 3.9499087 3.927123 4.0196123 3.647309
1369548_at 5.1770725 5.0750785 5.0610123 5.241982 5.1717896 4.837629 5.1672673 4.852375 5.011057
1369549_at 7.18517 6.755275 6.4663177 6.889804 6.77848 6.838394 7.0488877 7.111995 6.959304
1369550_at 3.7866104 3.8757966 3.7193975 3.880091 3.6340926 3.6598845 3.5820212 3.7989118 3.5881207
1369551_at 5.2373867 5.069268 4.6665335 4.984149 4.670246 4.749008 5.094946 4.973098 4.847228
1369552_at 4.8588057 4.8892717 4.3014855 4.6588206 4.594563 4.651908 4.667452 4.8135033 4.5766973
1369553_at 4.8550406 4.6193943 4.457327 4.833151 4.6471105 4.4956226 4.501316 4.5183163 4.587766
1369554_at 9.387957 9.46996 9.610743 9.51588 9.576029 9.535398 9.542192 9.434203 9.467005
1369555_at 4.2579784 4.17681 4.2137666 3.7640903 3.8107865 4.0103254 4.159383 4.3482094 3.9666398
1369556_at 5.2634172 5.1120653 5.174411 5.2517586 5.2690725 5.279647 5.315097 5.1312456 5.2454844
1369557_at 7.040607 6.926729 6.875492 6.8468976 7.0289197 6.7206683 6.993014 7.1230607 6.850714
1369558_at 8.178031 8.688125 8.826354 8.6852045 8.746294 8.72494 8.855284 8.441506 8.667063
1369559_a_at 9.404467 9.680833 9.6581955 9.556251 9.733271 9.724377 9.895504 9.902676 9.7905855
1369560_at 9.806882 9.993391 9.892963 9.984728 9.76008 9.305809 9.512095 9.544484 9.164845
1369561_at 3.9348729 3.6339827 3.766985 3.716284 3.4131777 3.6643066 3.7951157 3.6573632 3.7400544
1369562_at 6.0581727 6.1650305 6.275221 5.8510346 6.243184 5.9672284 6.309619 6.557565 5.9319396
1369563_at 4.3683124 4.395778 4.4378824 4.473253 4.177533 4.321715 4.242588 4.276187 4.177842
1369564_at 4.49327 4.4820194 4.320599 4.489344 4.2622685 4.6035705 4.0905275 4.441621 4.292261
1369565_at 5.2613277 5.036268 4.982834 4.640427 4.931264 5.1576085 5.028888 5.1210365 4.9581676
1369566_at 5.141446 4.7782345 4.7124014 4.8162346 4.57942 4.5534925 4.834261 4.7385306 4.7372065
1369567_at 4.9222383 4.6999393 4.865487 4.735512 4.851191 4.9559855 4.7463875 4.757905 4.506401
1369568_at 4.7293997 4.8228354 4.7030005 4.9209294 5.116528 4.7769785 5.1206484 5.0001516 4.7575994
1369569_at 4.148324 4.0315123 4.1593595 4.497715 3.9925761 4.0333858 4.0545273 4.313225 4.2780657
1369570_at 3.4537368 3.197493 3.4258325 3.385462 3.2145333 3.4097703 3.3394804 3.5232315 3.4237158
1369571_at 8.348341 8.74294 8.511187 8.707635 8.389614 8.411791 8.364721 8.644058 8.251144
1369572_at 4.3926406 3.960781 3.8606663 3.7537048 3.8378553 3.7696533 3.6015275 3.7202299 3.9677525
1369573_at 4.4801626 4.2822094 4.347659 4.445136 4.19609 4.262557 4.279565 4.2366786 4.177842
1369574_at 3.7494042 3.797342 3.7692997 3.4575596 3.8316698 3.7612536 3.8102624 3.9193401 3.9116442
1369575_at 3.6356175 3.538733 3.5595293 3.5742505 3.7393637 3.6506891 3.6011972 3.4827225 3.5435793
1369576_at 3.6505117 3.9249725 3.7916825 3.8735862 3.7130804 3.7753534 3.9334362 3.9073973 3.634271
1369577_at 7.507416 7.087172 7.752628 6.3474946 7.451251 7.4842544 7.612894 7.702221 7.404232
1369578_at 4.50237 4.3468003 4.330494 4.250102 4.038075 4.077685 4.0954027 3.8638823 4.000452
1369579_at 5.961583 5.7528973 6.08567 5.9115314 5.940148 6.0376234 5.8352294 5.6741276 5.847756
1369580_at 4.0606494 4.107542 3.783155 4.0423675 4.1260734 4.126851 3.9214723 4.3623385 4.115177
1369581_at 11.48979 11.425481 11.575841 11.454751 11.525833 11.472038 11.5752535 11.513281 11.580418
1369582_at 6.0619545 5.901981 5.778223 5.9494076 5.972728 5.99048 5.8467484 5.907324 5.761315
1369583_at 4.616251 4.9868546 5.0331435 5.17872 5.1461716 5.099271 5.2983594 5.1532354 5.316419
1369584_at 6.0571723 6.124404 5.7419147 5.9630985 5.766703 6.0476146 5.67767 6.214164 6.0016007
1369585_at 4.135392 3.6941924 3.8017724 3.8653724 3.5434074 3.516457 3.945512 3.8699296 3.647201
1369586_at 3.5341203 3.4295852 3.5853534 3.4615602 3.4615784 3.456468 3.5408888 3.507491 3.431251
1369587_at 4.291376 4.4275956 4.3368406 4.2165346 4.032685 4.0603895 3.9229918 4.0677156 4.7770653
1369588_a_at 7.884556 7.8835893 7.9943295 7.9540405 8.169577 8.300348 8.229242 8.203953 8.485614
1369589_x_at 3.8954644 3.7446897 3.7933023 3.795426 3.849663 3.7195942 3.6045492 3.8019018 3.7683957
1369590_a_at 6.4733033 6.6371193 7.1317654 6.8549786 7.0110373 7.270324 7.288219 6.698999 7.1679306
1369591_at 3.6646585 3.9271262 3.3939373 3.591184 3.500352 3.4550753 3.5846868 3.8126361 3.4913173
1369592_at 6.7546206 6.6352205 6.6913614 6.7573347 6.640606 6.318922 6.747247 6.7661867 6.5198245
1369593_at 3.483166 3.311334 3.5722115 3.3625531 3.2998438 3.511003 3.4801006 3.4615805 3.423382
1369594_at 5.7601657 5.8888884 5.9947248 5.888896 5.8421535 5.773011 5.6780376 5.991716 5.8445687
1369595_at 3.822078 3.8170831 3.6425962 3.515147 3.6293285 3.6305187 3.7049568 3.6534846 3.5417418
1369596_at 4.695015 4.366664 4.699682 4.530491 4.38097 4.434497 4.465659 4.4915714 4.518448
1369597_at 7.275845 7.8743067 7.6615906 7.6166983 7.654615 7.588247 7.7028985 7.514672 7.2345147
1369598_at 4.5255656 4.3007956 4.4582534 4.4675674 4.428321 4.2095823 4.16506 4.0702477 4.3636403
1369599_at 4.8683877 4.757634 5.240746 4.6429996 4.812268 5.0979314 4.757467 5.007083 5.030752
1369600_at 4.4028873 4.1769795 3.9108288 4.1028166 4.1858525 4.107697 4.0724454 4.2206416 4.1488676
1369601_at 5.036387 5.4178605 5.1469502 5.0998497 5.098371 4.9537396 4.4617386 5.308288 4.6920996
1369602_at 4.442981 4.8243737 4.4590797 4.885114 4.5107374 4.599525 4.388859 4.641486 4.4337683
1369603_at 3.5937467 3.341287 3.618888 3.7143352 3.5516946 3.7271655 3.8808022 3.5346842 3.4782774
1369604_at 4.896657 4.877721 4.402876 4.4983463 4.3101177 4.1268415 4.4954014 4.828788 4.4373913
1369605_at 5.5391097 5.6420307 5.1466107 5.194767 5.0445247 5.045914 5.215209 5.007747 5.3749905
1369606_at 4.1354833 3.8921614 4.1434803 3.8653724 3.8208325 3.9856236 3.8866236 3.9829626 4.05522
1369607_at 5.8999286 5.895606 5.5538626 5.5243545 5.50992 5.6862173 5.5394845 5.5706577 5.6427712
1369608_at 4.2771444 4.157474 4.1221247 4.1167297 3.9444404 4.1367397 4.147485 3.851066 4.0142756
1369609_at 3.9581704 3.463023 3.5905187 3.8653724 3.636171 3.4722013 3.6494756 3.741944 3.612997
1369610_at 6.0179005 6.454164 6.4128847 6.2330866 6.3803115 6.1809154 6.1842403 6.1477184 5.9920597
1369611_at 4.3885007 4.6495647 4.982446 5.3994117 4.803665 5.0134206 4.7273164 4.7489 4.749803
1369612_at 5.0375466 4.9983845 4.8316116 4.9340296 4.7879596 4.5778947 5.0186243 4.7105217 4.7413216
1369613_at 3.895508 3.9547932 4.003376 3.9616213 3.719066 3.710787 3.8057446 4.163227 3.7759976
1369614_at 4.043162 3.9764817 3.9053407 4.078516 3.7565365 4.056466 3.7418966 4.097847 4.177842
1369615_at 5.9078155 5.438678 5.5170765 5.5803986 5.691546 5.518276 5.7281966 5.5213537 5.802737
1369616_at 4.4496694 4.563071 4.5832214 4.711557 4.584679 4.626645 4.4647164 4.6182094 4.635643
1369617_at 6.8610344 7.138594 7.3556643 6.972694 7.6385646 7.3950133 7.4191003 7.1681013 7.7339325
1369618_at 4.6440644 4.51533 4.285923 4.69277 4.3715296 4.24127 4.438652 4.477263 4.4911294
1369619_at 5.1757727 5.0178194 4.669188 4.9013853 4.779375 4.6891475 4.712724 4.8281264 5.0319815
1369620_at 3.8244116 3.9214833 4.0036325 3.842476 3.984207 3.832661 3.8725998 3.8725867 3.8720264
1369621_s_at 9.316965 9.435666 9.520091 9.355323 9.62264 9.578811 9.7404995 9.490695 9.624272
1369622_at 4.347191 4.3077602 4.283036 4.7749777 4.3202357 4.1816435 4.2393537 4.325547 4.309556
1369623_at 4.8113756 4.7770643 4.5878477 4.839365 4.4854813 4.1341877 4.587845 4.5540924 4.355873
1369624_at 6.0704956 5.7535634 5.6121316 5.5872293 5.6355834 5.7916603 5.666408 5.8109207 5.718531
1369625_at 6.8363957 6.1842666 6.0992155 6.8473186 6.503994 6.38978 6.1356254 7.228149 6.173486
1369626_at 8.329515 8.905987 8.583779 8.794973 8.616996 8.425542 8.357997 8.4226675 8.24692
1369627_at 3.7277956 3.8709025 3.588799 3.7937567 3.827128 3.890557 3.8270497 3.5895422 3.634271
1369628_at 9.234515 8.959757 8.848518 8.377651 8.921318 9.004034 9.149161 9.277427 8.994413
1369629_at 11.537921 11.753274 11.650226 11.557506 11.554042 11.477699 11.445646 11.357988 11.308803
1369630_at 12.749437 12.917591 12.760641 12.750174 12.735487 12.675206 12.66011 12.6465025 12.53491
1369631_at 7.730831 7.8592014 7.8563514 7.7431455 7.9282055 7.6807275 7.787772 7.9089375 7.745531
1369632_a_at 6.2337704 6.44305 6.945646 6.5778494 6.299731 6.2686715 6.90801 6.246626 6.2472796
1369633_at 11.164139 10.725539 11.082046 10.880822 10.922686 10.997634 10.98902 10.982834 10.910368
1369634_at 6.479122 6.7361875 6.4238305 6.130388 6.614163 6.1886163 6.3020835 6.5725193 6.1292844
1369635_at 11.990779 12.050096 11.944069 11.95974 11.79908 11.675955 11.649432 11.889853 11.535452
1369636_at 12.538911 12.640335 12.528017 12.641496 12.374023 12.300799 12.248851 12.508303 12.159709
1369637_at 5.163915 4.822249 4.8202586 4.701663 4.7766123 4.6733932 4.686161 4.7612915 4.7544503
1369638_at 5.513846 5.495542 5.6221642 5.671225 5.5248036 5.2039294 5.599973 5.6131907 5.929149
1369639_at 3.7253873 4.165481 3.7431839 3.809215 3.4878545 3.5145876 3.6155438 3.936012 3.79522
1369640_at 5.367023 5.286003 5.391262 5.3720345 5.523505 5.3716984 5.75274 5.155302 5.467857
1369641_at 7.808325 7.880255 7.9231563 7.9476056 8.0808735 7.891652 7.7695494 7.7943687 7.939894
1369642_at 7.347434 7.6036596 7.8190827 7.58936 7.592559 7.486109 7.4050775 7.54006 7.6810727
1369643_a_at 7.300982 7.757378 7.9240894 7.719137 7.5965233 7.692259 7.7082224 7.6445923 7.358087
1369644_at 9.1179085 8.990549 9.387921 9.175973 9.199198 9.46049 9.249145 9.41595 9.2243185
1369645_at 3.8843727 3.9116614 4.1970215 3.9008653 3.9494674 3.715333 3.7947683 3.8036897 3.9167655
1369646_at 3.6201508 3.5863335 3.5754986 3.3623743 3.670807 3.511003 3.695107 3.5219607 3.761322
1369647_at 6.0934052 6.5019126 6.0624523 6.340689 6.2378917 5.910523 5.8118057 6.401116 5.7940726
1369648_at 6.135356 6.2123423 6.0624523 6.595681 6.2237434 6.0006633 5.9961615 6.302144 5.9265957
1369649_at 4.8376875 4.760064 5.068221 5.3181267 4.860957 4.686657 4.851194 5.21698 4.870221
1369650_at 7.021069 7.155332 7.205856 7.255697 7.2237 6.763092 6.8700676 7.261549 6.82434
1369651_at 5.195844 5.011679 4.560512 4.91592 5.1038427 5.067509 4.732618 4.842612 5.095437
1369652_at 3.9260998 3.9757724 3.9927125 3.8884892 3.8198192 3.6577408 3.7252576 3.5305228 3.8883512
1369653_at 7.2138214 7.519119 7.0591354 7.375173 7.21447 7.1869817 7.091483 7.2407055 7.0842094
1369654_at 11.105275 11.421267 11.480359 11.303656 11.164515 11.125159 11.2142 11.361227 11.172553
1369655_at 7.6886783 7.767862 8.349518 9.011175 8.40659 8.078524 9.597826 9.537378 8.121296
1369656_at 6.662872 6.8623924 6.7601304 6.972001 6.8689938 6.571309 6.472833 6.751797 6.8941655
1369657_at 4.082796 4.0315127 4.4543104 4.24106 4.024801 4.264127 4.3392086 4.3729978 3.9398153
1369658_at 8.501148 8.612889 8.904561 8.668604 8.554028 8.780152 8.548426 8.729291 8.568081
1369659_at 5.8530703 5.5234475 5.400424 5.5134354 5.177108 5.82108 5.692279 5.6688914 5.910021
1369660_at 4.503771 4.364776 4.253268 4.3895874 3.9684222 4.2287655 3.9580555 4.2721405 4.2768726
1369661_at 7.8859096 7.9753265 7.91966 7.869139 7.8506966 7.68709 7.71543 7.8583207 7.6215158
1369662_at 3.7262464 3.5825517 3.4750202 3.6596136 3.6537294 3.535828 3.7468262 3.5625355 3.724933
1369663_at 8.872748 9.558613 9.51514 6.40437 10.1022625 10.222935 10.108013 9.799762 5.9263163
1369664_at 10.118707 10.6811285 11.06578 10.756504 10.571024 10.659176 10.571714 10.425948 10.47699
1369665_a_at 7.5461817 7.951633 7.3425083 7.632764 8.277386 7.972722 8.430967 8.156379 8.194131
1369666_at 6.1074862 6.226595 6.1700935 6.1598873 6.4546733 6.131108 6.061024 6.4023867 6.468892
1369667_at 6.7910337 6.6958137 7.0383162 6.908292 6.484458 6.575013 6.8902764 6.7290263 6.4307084
1369668_x_at 4.0100393 3.7922885 3.688431 3.7611485 3.7194517 3.849845 3.6617038 3.77958 3.6610947
1369669_at 8.01985 8.128117 8.172569 8.167994 8.383009 8.002632 8.55488 8.13855 7.9997168
1369670_at 4.9914284 5.117571 5.029647 4.6598573 4.742424 4.573412 4.865705 4.600278 4.2127953
1369671_at 12.379921 12.432505 12.483478 12.480876 12.349197 12.37729 12.268229 12.364842 12.18888
1369672_at 6.0953927 6.4274263 6.3619194 6.605494 6.879714 6.644061 6.682381 6.8600483 6.778723
1369673_at 3.8904219 4.2638073 4.369793 4.7972994 3.9264495 3.992157 3.8338363 3.7673457 4.0679455
1369674_at 3.426619 3.7509742 4.8354645 4.7909803 3.7197597 3.6229198 3.6292105 3.5917783 3.835256
1369675_at 6.4302726 6.508384 6.5225663 6.080432 6.241454 6.3170404 6.2127805 6.5894794 6.455558
1369676_at 7.2412224 7.3973093 7.3400235 7.393374 7.234232 7.163014 7.051708 7.187698 6.897435
1369677_at 3.7574518 3.208199 3.613558 3.90247 3.4806747 3.577576 3.1588364 3.5274549 3.477209
1369678_a_at 7.5038075 7.77623 7.814413 7.641006 7.7379823 7.723957 7.7885385 7.738429 7.497901
1369679_a_at 9.583162 9.598055 9.622152 9.54964 9.769072 9.938867 9.716808 9.519625 9.562986
1369680_at 5.063875 5.0437026 5.171074 5.0428348 5.06793 4.8653107 5.038838 5.300929 5.1742887
1369681_at 4.724772 4.598021 4.4307775 4.6182833 4.1865296 4.307165 4.352159 4.5660024 4.5881367
1369682_at 6.9641356 6.830694 6.919328 7.107624 6.9489536 6.692038 6.7658834 6.777995 6.7573285
1369683_at 7.0906363 7.196885 6.872437 6.914865 7.2254395 6.80008 6.987527 7.0420647 6.4850564
1369684_at 5.167199 5.0562687 5.235553 5.100368 5.3190002 5.398745 5.3181925 4.7917995 4.96134
1369685_at 4.2372403 4.0122848 4.448877 3.9871712 3.9483147 3.6512332 4.023884 4.1088634 3.8223484
1369686_at 4.269082 4.254738 4.3098183 3.9237566 3.832249 4.0991316 4.254811 4.4038734 3.8937159
1369687_at 4.2441683 4.303289 3.9912689 4.2494698 4.0508347 4.042951 3.9493725 4.403346 4.2352395
1369688_s_at 5.125461 5.0552154 4.919317 4.827006 4.9039335 4.6870975 4.829937 5.034875 5.0594907
1369689_at 6.7092 6.8340645 6.862251 6.8690557 6.7994323 6.358189 6.4722714 6.7338343 6.2654014
1369690_at 6.7557387 6.764002 6.8490644 6.8332567 7.0909057 6.606405 6.636893 6.9498067 6.547638
1369691_at 4.398622 4.4496555 4.434761 4.393495 4.46555 4.2872367 4.2164345 4.6432667 4.5450935
1369692_at 3.9712453 3.8579092 3.7293248 3.809215 3.8970523 3.88321 3.8193562 4.1019793 3.8280914
1369693_a_at 5.0035405 6.19533 5.2179747 5.3073826 5.594289 5.5458503 5.612989 5.109889 5.508205
1369694_at 3.6457195 3.5917068 3.467461 3.6238174 3.562373 3.5481946 3.599932 3.4851894 3.6954324
1369695_at 4.432453 4.3736253 4.283564 4.504872 4.2253647 4.2510986 4.0153604 4.106621 4.4714737
1369696_at 3.5067139 3.6314106 3.8330863 3.6783273 3.5978558 3.9024916 3.7393565 3.740411 3.8218548
1369697_at 4.093799 4.0410595 3.8852572 4.5811343 4.014458 3.6660626 3.822164 4.1801615 3.905892
1369698_at 4.8495173 4.6392784 4.849768 4.7411494 4.8918166 4.7036295 5.0472517 5.0769787 4.8062787
1369699_at 5.117662 5.02905 4.8536215 4.834803 4.894345 4.7077236 4.802438 4.7612915 4.9167624
1369700_at 5.9528036 5.9774384 6.0992155 5.807387 6.0052867 5.630113 5.57028 5.9251213 5.7513347
1369701_at 12.4198265 12.322384 12.596033 12.485188 12.395129 12.451445 12.450323 12.467931 12.365316
1369702_at 7.208461 7.1079407 7.1514525 6.80918 7.048544 7.494867 7.23984 6.823094 7.331665
1369703_at 7.115121 7.631001 7.457676 7.6796727 7.2661033 6.9335904 7.0662217 7.3478446 7.11885
1369704_at 6.346356 6.3873262 6.3610706 6.501547 6.465626 6.16549 6.321787 6.3879466 6.5512934
1369705_at 5.3620725 5.1348586 4.8437386 5.2089605 4.924013 4.878693 5.081377 5.187815 5.1038103
1369706_at 4.0716915 3.908797 3.7646654 3.749252 3.6257184 3.5409214 3.7006013 3.5006866 3.813227
1369707_at 4.7267013 4.562623 4.448026 4.223819 4.4171553 4.436048 4.090604 4.481521 4.3583403
1369708_a_at 5.332498 5.505753 5.3347697 5.1931486 5.5291476 5.2980833 5.29717 5.2199616 5.357362
1369709_at 4.529009 4.1514587 4.0706596 4.4740086 4.3946924 4.3011913 4.1857376 4.400141 3.9822056
1369710_a_at 3.737202 3.852199 3.8018577 3.9368706 3.8805313 3.694377 3.5902076 3.8089793 3.6647525
1369711_at 4.5079145 4.454742 4.4595394 4.571286 4.6088552 4.688469 4.405202 4.486475 4.7869906
1369712_at 7.329381 7.4899993 7.6130385 7.546926 7.5765367 7.6274614 7.766478 7.663762 7.5799394
1369713_at 5.8149233 5.6162376 5.4323564 5.4687014 5.2275724 5.230007 5.4697967 5.733124 5.767245
1369714_at 6.967128 7.032935 7.0055194 7.0085464 7.1849585 6.980358 7.1237 6.8267646 6.901063
1369715_at 4.3221292 4.2247467 3.9640858 4.2436123 4.0078907 4.1846538 4.223109 4.299925 4.053834
1369716_s_at 10.017898 10.011239 9.540872 9.945373 10.246139 9.945029 9.8021965 10.137458 10.041249
1369717_at 4.3918114 4.2566557 4.3908577 4.4029546 4.0417356 4.092227 4.3101597 4.3798513 4.400186
1369718_at 8.2920475 8.474424 8.81735 8.246606 7.93286 8.453947 8.513105 7.947411 8.326972
1369719_at 3.2153604 3.4731717 3.255175 3.3417099 3.0949368 3.221284 3.0232348 3.17552 3.2883403
1369720_at 9.041644 9.601941 9.585181 9.603872 9.399525 9.19849 9.206292 9.330705 8.99478
1369721_at 4.87053 4.624838 4.7499943 4.9618936 4.5074744 4.3024473 4.5951076 4.598872 4.6298475
1369722_a_at 8.408022 8.610075 8.348598 8.466558 8.320637 8.258985 8.250217 8.315211 8.217924
1369723_at 7.362124 7.5626035 7.501129 7.3613443 7.3528247 7.305155 7.287153 7.483651 7.2202053
1369724_at 5.6030664 5.5444474 5.2763023 5.4264684 5.1487145 5.500424 5.1201315 5.4198923 5.230077
1369725_at 8.35861 8.089863 8.420578 8.443387 8.497627 8.5018425 8.471796 8.350201 8.661572
1369726_at 8.260597 8.6489 8.629017 8.564023 8.783611 8.804198 8.621271 8.853245 8.86174
1369727_at 13.942798 13.778902 13.825577 13.941857 13.840805 13.908229 13.839931 13.8843355 13.924624
1369728_at 5.1303673 5.355291 5.43313 5.185568 5.2690725 5.665847 6.031028 5.134409 5.550168
1369729_at 8.437171 8.431843 8.418255 8.5614605 8.361131 7.963738 8.067202 8.151766 8.3375
1369730_a_at 4.808435 4.7380476 4.365293 4.5818915 4.4855466 4.660397 4.490256 4.6021605 4.7473006
1369731_at 3.525735 3.5765152 3.4447052 3.4684932 3.4709077 3.1956863 3.3355732 3.6325736 3.5714874
1369732_a_at 4.803631 4.592201 4.695697 4.8023586 4.554796 4.808777 4.7111893 4.963435 4.952037
1369733_at 8.58392 8.871683 8.819784 8.668303 8.549693 8.552245 8.553517 8.607668 8.407057
1369734_at 8.961609 9.3341875 9.44439 9.242363 9.2890835 8.847719 8.991125 9.024637 8.873651
1369735_at 6.0252876 5.8291664 6.0110207 6.0356836 6.252529 6.1119056 6.402396 6.3984733 6.299515
1369736_at 4.7942357 4.898143 5.294906 5.0916333 4.794285 4.7013054 4.653886 5.013489 4.7791114
1369737_at 9.397356 9.259992 9.408067 9.463305 10.092259 9.698538 9.516978 9.277792 9.499004
1369738_s_at 9.857822 9.773393 9.831672 9.890849 10.118477 9.856497 9.763449 9.805289 9.786588
1369739_at 4.6199045 4.478008 4.0401897 4.1581364 4.1508055 4.356452 4.003768 4.3536067 3.8754258
1369740_at 5.0248866 4.7394814 4.923765 5.001383 4.9586625 4.6392884 4.59215 5.0267186 5.0490866
1369741_at 5.680592 5.4953265 5.451606 5.465914 5.6776876 5.2089963 5.276989 5.56182 5.6312513
1369742_at 4.718219 4.6280775 4.719195 4.8947077 4.507714 4.658215 4.750076 4.810456 4.87778
1369743_a_at 8.237431 8.367047 8.593662 8.097314 8.182661 8.280209 8.336632 8.27334 8.678598
1369744_at 4.1748204 4.039651 4.1784964 4.034473 4.115244 4.1831656 4.065206 4.0490212 4.024797
1369745_at 6.392442 6.265421 6.423387 6.4623876 6.1724 6.2510185 6.3111687 6.113052 6.318585
1369746_a_at 12.066942 12.211452 12.282789 12.106176 12.346225 11.918452 11.859414 11.873341 11.81982
1369747_at 6.809082 6.661266 6.0604587 6.5920997 7.246565 6.284852 6.400709 6.6116543 6.5210233
1369748_at 3.296802 3.6911163 3.3748307 3.3817923 3.5295317 3.4122994 3.3674917 3.4377458 3.4910324
1369749_a_at 4.03572 3.8257837 4.113907 4.0438967 3.780523 3.7865238 4.138363 3.8606558 3.7464721
1369750_at 3.9649825 3.660478 3.85599 4.159938 3.6345289 3.746131 3.8578143 3.65865 3.7144654
1369751_at 4.1568747 4.1028624 3.9817324 3.94216 3.8167531 4.237079 3.824116 4.634027 3.952325
1369752_a_at 4.9926295 4.8677483 4.9432926 4.9289985 4.7986727 4.8492155 5.059426 4.8287873 5.0412617
1369753_at 3.7538402 4.0168657 3.7795033 3.7653813 4.4576287 3.7847712 3.798197 3.9216144 3.7061925
1369754_a_at 7.904784 8.326597 8.038697 8.0776005 7.9923315 7.9591217 7.973898 8.061367 7.812133
1369755_at 4.119689 3.6632981 4.0530663 3.457152 3.8480303 3.526785 3.8099823 4.0585194 3.5968435
1369756_a_at 7.746341 7.8867908 7.909869 7.8131595 7.612794 7.6338234 8.049489 7.905745 7.906447
1369757_at 5.758375 5.965523 5.790007 5.864039 5.8723984 5.6397867 5.7391615 5.8043127 5.941678
1369758_at 8.226236 8.355655 7.923392 8.355051 8.135122 7.180127 7.6374226 7.8258286 7.3099127
1369759_at 5.3254256 5.273089 4.9466195 4.995309 5.146773 4.981035 5.1283865 5.1551704 5.3159966
1369760_a_at 3.835815 3.7688537 3.9817324 3.8065941 3.7738266 3.4613621 3.6317601 3.5022888 3.7048533
1369761_at 3.9823985 4.078685 4.093443 4.12184 3.966367 3.8253913 3.941834 3.8035328 3.7161605
1369762_at 4.2595177 4.1543803 3.9765654 3.9303508 4.082883 4.1963887 4.109892 4.308695 3.8043368
1369763_at 4.125625 3.826164 4.0150337 4.05783 3.9578023 3.922302 4.0225263 3.946278 4.1514997
1369764_at 13.229248 13.255731 13.236225 13.201815 13.267643 13.184811 13.449044 13.451432 13.445885
1369765_at 3.8950245 3.9166176 3.928231 4.2279434 3.7354803 3.8727868 3.633624 3.774361 3.9094942
1369766_at 5.4526596 5.3553233 5.273478 5.1773734 4.950461 5.171261 5.3224554 5.277654 5.1492853
1369767_a_at 3.7388222 4.322449 4.024132 3.9378898 3.800237 3.7672293 3.801383 3.9063482 4.1409864
1369768_at 6.3663993 6.5765066 5.8576202 6.249853 6.3028307 6.2225647 6.2531404 6.1642547 6.42147
1369769_at 4.4573255 4.544396 4.3864217 4.682767 4.4871035 4.7316837 4.5707655 4.6722584 4.5361567
1369770_at 4.0845375 3.947885 4.113227 4.1067085 4.2259665 4.1804295 3.8708224 4.0353384 3.861741
1369771_at 5.020174 5.3184795 5.445238 5.478154 5.466199 5.0417223 5.023143 4.860536 5.1665726
1369772_at 7.187558 6.9921846 6.862251 7.2522798 6.7714105 7.0602317 7.0120883 7.1268563 6.895338
1369773_at 3.9873996 3.921505 3.812464 3.4482584 3.7703586 3.5897317 3.8640714 3.9383192 3.6814933
1369774_at 4.4454927 4.462025 4.579423 4.3782578 4.077506 4.2566295 4.54303 4.1971455 4.046175
1369775_at 8.387994 8.420288 8.503698 8.465684 8.509643 8.622662 8.5215845 8.438165 8.508466
1369776_a_at 6.839977 6.809494 6.6423244 6.549763 6.6643915 6.563321 6.627379 6.872966 6.517304
1369777_a_at 7.9189296 7.534593 7.6465173 7.5801287 7.853022 7.9643226 7.8252063 7.5287166 7.8083253
1369778_at 3.755063 3.96884 3.7086718 3.8665714 3.7758615 3.6869187 3.8057446 3.7681649 3.8450997
1369779_at 5.7736015 5.7370386 5.875798 5.8320274 6.0191436 5.624575 5.267585 5.643416 5.494681
1369780_at 6.2388325 6.0994563 6.071745 6.111139 5.920011 5.949938 5.9345384 6.0333586 5.8441715
1369781_at 3.8912663 4.062727 4.123993 3.9254143 3.880327 3.737139 3.8487935 4.209353 3.7582574
1369782_a_at 6.104353 6.028051 5.882134 5.8521824 6.019602 6.06421 5.7349443 5.717788 5.9939795
1369783_a_at 4.745356 5.2997456 5.195684 5.265938 5.2106934 5.049492 5.103112 4.994102 5.0925674
1369784_at 3.8254251 3.9243495 3.7448628 3.7429957 3.4882476 3.7392395 3.781966 3.9637945 3.5810618
1369785_at 7.9875455 8.447984 8.129433 8.532276 8.289138 7.912907 7.6432033 8.013918 8.057655
1369786_at 6.012357 5.8134933 5.559703 5.6060476 5.460495 5.4306674 5.2323728 5.6106863 5.7444243
1369787_at 4.0281506 3.9063592 3.6470134 3.881473 3.8602927 3.4739769 3.8036811 3.65445 3.873892
1369788_s_at 9.323824 8.395004 7.0323286 8.526312 8.547607 7.590854 7.440665 8.218352 7.727398
1369789_at 3.3699296 3.3369217 3.3628678 3.1718967 3.1535323 3.1871822 3.3220272 3.2942507 3.3985653
1369790_at 11.165791 11.000286 11.276036 11.654903 11.7246065 10.138332 10.978121 11.405755 10.482601
1369791_at 8.219355 8.383375 8.200426 8.306858 8.235203 7.699396 7.811494 7.9127855 7.3685875
1369792_at 6.0480876 6.130768 5.917915 6.146824 5.8324213 5.8857603 5.8081274 5.951467 5.65289
1369793_a_at 4.0380173 3.8574326 4.232789 3.8751137 3.8423462 3.9365473 3.796767 4.0803404 4.117501
1369794_a_at 4.9896913 4.8183746 4.573358 4.5319343 4.690876 4.6267223 4.9057746 4.5778913 4.756788
1369795_at 4.381854 4.457925 4.434761 4.31769 4.437832 4.3209505 4.3492374 4.3670692 4.536106
1369796_at 4.8116417 4.5387063 4.468331 4.78417 4.3711367 4.3859844 4.304371 4.564793 4.3673744
1369797_at 4.180026 4.343102 4.276323 4.2259326 4.1501923 4.1115055 4.1364512 4.2731614 3.9063737
1369798_at 4.5639734 4.6757946 4.384375 4.639119 4.339694 4.3667145 4.2664604 4.4493513 4.372464
1369799_at 10.601573 10.599054 10.564642 10.60208 10.508294 10.425503 10.290469 10.4436245 10.415718
1369800_at 4.0713043 3.9335518 3.83028 3.8687935 4.04451 4.082313 3.9868102 3.807493 3.8409884
1369801_at 4.642409 4.4532766 4.2640877 4.489344 4.290246 4.5399284 4.335196 4.700763 4.6208124
1369802_at 4.152649 3.7864103 3.8640563 3.7869942 3.77413 3.8181417 3.7468262 3.8929036 3.9245791
1369803_at 4.782473 4.7066336 4.3690476 4.5445604 4.307653 4.4378195 4.3323526 4.3303967 4.542889
1369804_a_at 4.7335896 4.985846 4.4649687 4.561839 4.572653 4.4178343 4.316187 4.591626 4.327292
1369805_at 4.0106125 4.2086487 4.0347023 4.1688504 3.7872066 3.8140447 3.8584585 4.0466194 3.7363954
1369806_at 5.175996 5.0776987 5.235425 5.1604023 5.1344156 5.3657036 5.3429575 5.0878158 5.0620174
1369807_at 4.6519527 4.598362 4.5214763 4.5047393 4.292105 4.2845726 4.320538 4.6725607 4.2334237
1369808_at 5.0137525 4.47831 4.3349643 4.851967 4.614975 4.6267223 4.1957607 4.6676197 4.442628
1369809_at 4.944447 5.1865916 4.824686 5.021897 4.83868 4.576289 5.071353 4.7359133 4.9234686
1369810_at 6.445984 6.686586 6.658373 6.647162 6.4328537 6.3993683 6.2605133 6.439186 6.0478373
1369811_at 5.1727314 4.8667545 4.7570205 4.7432404 4.5742807 4.9001617 4.6839676 4.9447236 4.7590747
1369812_at 5.8180485 5.920105 5.6675587 5.6316504 5.4614553 5.516719 5.706012 5.5845666 5.8163395
1369813_at 6.74744 7.035284 6.99146 6.940224 6.7909803 6.9585314 6.9579716 7.012272 6.8143635
1369814_at 4.757714 4.500539 4.4780865 4.8793087 4.3927693 4.3132005 4.2097325 4.4371347 4.270156
1369815_at 5.7890873 5.2984457 5.4928527 5.4247074 5.706899 5.622021 5.626503 5.8915596 5.7258735
1369816_at 4.3236313 4.5260386 4.8056583 4.835962 4.202549 4.76936 4.547886 4.4456396 4.809968
1369817_at 4.360997 4.148974 4.3047504 4.061056 4.155177 4.3936744 3.9474406 4.0702477 4.119995
1369818_at 4.5858407 4.9072123 4.635685 4.668766 4.8956385 4.683422 4.573835 4.686679 4.6288548
1369819_at 4.8656993 4.619694 4.5003366 4.9146943 4.697205 4.9104514 4.818155 4.7150025 4.6725974
1369820_at 4.53465 4.097725 3.7504675 4.2749147 4.074302 4.06061 4.2095447 3.8597777 3.5977657
1369821_a_at 5.133334 5.3954926 4.9508343 5.1486454 4.7630453 4.869939 5.0991364 4.9478235 4.8937497
1369822_at 4.4922857 4.234432 4.3264794 4.186618 4.0067525 4.230213 4.09597 4.2650356 4.355541
1369823_at 4.6917467 4.7176437 4.642318 4.8021135 4.466591 4.5193796 4.753641 4.693981 4.5155563
1369824_at 4.923423 5.2161026 4.519394 4.6802187 4.7049875 4.3926773 4.634962 4.8421297 4.7876844
1369825_at 4.9870224 5.0117717 4.8822265 4.880097 4.7285066 4.8498526 4.621766 4.350992 4.8173504
1369826_at 6.040143 6.146257 5.850086 6.113921 6.007876 5.462569 5.57028 5.4446287 5.522854
1369827_at 5.630026 5.4860907 5.336548 5.375861 5.375929 5.3279905 5.3214226 5.2719994 5.2588205
1369828_at 5.5443935 5.50739 5.4965887 5.5085344 5.5476303 5.5077276 5.3600416 5.6312838 5.435647
1369829_at 4.92575 4.934582 5.0028534 4.8686485 4.8798885 4.5943956 4.499209 4.491205 4.6374826
1369830_at 4.5387096 4.6397033 4.6989226 4.428219 4.6154313 4.639053 4.5871987 4.930104 4.7617393
1369831_at 5.498619 5.3664045 5.0901947 5.1911964 5.220401 5.198764 5.0975714 5.3430986 5.394112
1369832_at 5.7610316 5.8391027 5.557286 5.383476 5.088116 5.19789 5.1699286 5.506799 5.459736
1369833_at 4.532203 4.3227887 4.1300054 4.3568335 4.1465926 4.3246694 3.8005824 4.0383773 4.3740587
1369834_at 7.992042 7.596329 7.947347 7.8677144 7.9946885 7.850278 8.0090065 7.624645 8.174728
1369835_at 6.614389 6.379249 6.265056 6.4797516 6.067118 6.050965 6.141669 6.0835958 6.0285835
1369836_at 7.837707 7.2762704 6.2282596 5.624097 6.8411803 6.681559 7.0792756 7.284751 7.055075
1369837_at 12.261475 12.371697 12.597768 12.361054 12.562814 12.306678 12.179122 12.153059 11.896677
1369838_at 4.001601 4.2855844 4.307211 4.143295 4.0078907 4.3286247 4.000082 4.277635 4.177842
1369839_at 4.745064 4.4117327 4.318746 4.6719136 4.421876 4.4172316 4.483367 4.5239267 4.407238
1369840_at 8.656647 8.252304 10.194362 8.584326 8.783957 8.776855 9.114605 9.208817 9.397585
1369841_at 3.4130347 3.7303138 3.849332 3.8609455 3.673854 3.4637692 3.7552712 3.941799 3.7672281
1369842_at 3.6869805 3.7459633 3.711361 3.7940762 3.8398807 3.5702105 3.9159033 3.920834 3.6352293
1369843_at 4.399685 4.3717537 4.2901144 4.34713 4.066803 4.2357216 4.3430614 4.5141964 4.2024603
1369844_at 4.166608 4.143579 3.7187104 3.9514606 3.8497221 3.9099393 3.9136884 4.027992 4.0383043
1369845_at 5.6707788 5.423347 5.2492576 5.505806 5.4086194 5.1122785 5.2048736 5.2723856 5.3109236
1369846_at 3.530994 3.588432 3.4344165 3.604085 3.697021 3.611092 3.420194 3.4364796 3.4757452
1369847_at 5.480731 5.2367177 5.4309134 5.2629495 4.9747143 5.2744546 5.2497063 5.248342 4.9531403
1369848_at 3.4077823 3.6828392 3.4498372 3.4635222 3.5971131 3.4505403 3.6516104 3.6541305 3.5350366
1369849_at 5.2203274 5.0203915 5.066683 4.955101 5.164955 4.8574066 5.150874 5.0299454 5.143879
1369850_at 5.3924994 6.1067343 5.5773263 5.687253 6.0329514 5.556808 5.8012347 5.842705 5.216793
1369851_at 7.424397 7.255425 7.1233034 7.1554813 6.917342 7.034551 7.068815 7.1268563 7.106506
1369852_at 12.181127 12.129093 12.357271 12.144437 12.197813 12.156749 12.222739 12.2265415 12.235913
1369853_at 5.050396 4.8979416 4.9186707 4.770842 4.842897 4.671623 4.6472583 4.814907 4.7292204
1369854_a_at 8.4865675 8.92224 8.618444 8.918762 8.701426 8.375031 8.060186 8.368027 8.256904
1369855_at 3.734954 3.6257913 3.7066424 3.7089417 3.6830878 3.5188105 3.5515125 3.8854935 3.7469168
1369856_at 4.656904 4.659409 4.566038 4.5243917 4.35769 4.288613 4.483408 4.3467298 4.3076243
1369857_a_at 6.015028 5.44279 5.711325 5.82534 5.5751038 5.504383 5.61845 5.7242575 5.629619
1369858_at 4.597993 4.2305984 4.5435696 4.5232496 4.1315126 4.380331 4.093881 4.124585 4.406125
1369859_at 4.6126695 4.845586 4.645008 4.309807 4.363833 4.1800513 4.3072863 4.5815797 4.0870934
1369860_a_at 5.02472 4.7393293 4.6938505 4.8940525 4.336809 4.852951 4.802126 4.6530695 4.9587
1369861_at 4.4290004 4.610714 4.3584723 4.1138573 4.269391 3.9021614 4.0046463 4.220522 4.270672
1369862_at 4.318186 4.634258 4.6308293 4.7411494 4.657219 4.4356914 4.506936 4.5783596 4.743029
1369863_at 9.401987 8.763682 9.534847 9.103259 8.564053 9.6024685 9.206337 9.420072 8.834335
1369864_a_at 9.745941 9.694264 9.999837 10.068749 11.100991 10.870838 9.481788 11.050591 9.549962
1369865_at 4.241186 4.107638 4.172002 4.5366 4.1900387 4.071743 4.0717793 4.145107 4.1537457
1369866_at 4.5000095 4.5101323 4.3987865 4.6843762 4.547448 4.543948 4.4562926 4.473942 4.6410055
1369867_at 5.784997 5.7730656 6.7492332 5.25115 5.8149734 5.6141467 5.3833127 5.5353246 4.8062844
1369868_at 9.9194565 9.845368 10.2990055 10.085612 9.618798 9.692429 9.859123 10.07673 9.641244
1369869_at 3.8603194 3.6750934 3.6803114 3.9006352 3.5303533 3.6010041 3.544969 3.639883 3.8679373
1369870_at 7.3033834 7.182071 7.211564 7.0890946 6.8987317 6.975968 7.0464497 7.107091 7.227023
1369871_at 3.6352668 3.9022553 3.6186147 3.687462 3.7214565 3.7052383 3.5654519 3.6620643 3.7271004
1369872_a_at 4.3605394 4.548217 4.5343595 4.2841377 4.5084314 4.108921 4.514308 4.280879 4.36086
1369873_at 4.4978013 4.610714 4.3047504 4.5480957 4.186233 4.5908737 4.4338408 4.516771 4.1674485
1369874_at 4.9907875 4.7993045 4.7500916 4.6329474 4.5299234 4.394706 4.457847 4.7612915 4.7668886
1369875_at 4.9765644 5.0711164 4.9419403 5.2555423 4.9429646 5.0298815 4.9689655 5.041415 4.7809467
1369876_at 4.010208 4.231718 3.9133487 3.8875525 3.712659 3.7502213 3.9272325 4.0228415 3.901119
1369877_at 4.8666596 4.9418926 4.7413335 4.781612 4.952609 4.6536484 4.9841037 4.768117 4.8718476
1369878_at 3.884266 3.864106 4.1079335 4.326472 3.9959602 3.6670563 3.86628 4.095336 4.0439415
1369879_a_at 12.803006 12.837059 12.855918 12.754902 12.854691 12.774212 12.767747 12.679058 12.680539
1369880_at 4.2356224 4.309576 4.262288 4.3165426 4.0430074 4.2407985 4.09537 4.547425 4.237483
1369881_at 4.52141 4.1104546 4.099372 4.3208165 4.3217893 4.2239437 4.0784864 4.476764 4.5806227
1369882_at 4.888156 4.745054 4.5003366 4.238006 4.413672 4.45737 4.48624 4.3642473 4.5961323
1369883_at 3.698587 3.4805684 3.3109288 3.4636257 3.3404963 3.4947236 3.5411792 3.6652756 3.5362532
1369884_at 4.8493385 4.6772594 4.6360073 4.7824464 4.7850113 5.066806 4.6351423 4.510893 4.853875
1369885_at 5.408261 5.328195 5.1174674 5.0827103 4.8956385 5.2327695 4.817263 5.097703 5.0659676
1369886_a_at 6.1743484 6.0146337 6.235953 6.111139 6.0076327 6.3755693 5.9820814 5.8877616 6.2906275
1369887_at 4.4568834 4.564816 4.7202897 4.588223 4.4784365 4.223853 4.478962 4.562785 4.406431
1369888_at 4.077416 4.233407 4.03362 3.959927 4.239543 4.098198 4.0545278 4.173913 4.116996
1369889_at 4.464512 4.4783106 4.334112 4.043869 4.106518 4.1657705 4.2484303 4.1995215 4.1497965
1369890_at 3.2376664 3.2453842 3.177983 3.251913 3.2723541 2.9980395 3.0566132 3.3253458 3.398594
1369891_at 5.294022 4.985846 4.898909 5.2591405 4.9451237 5.134774 5.2814136 5.0322905 5.036075
1369892_at 3.64027 3.680277 3.8606663 3.6989264 3.589774 3.3590944 3.764481 3.5155172 3.7407324
1369893_at 4.541833 4.6559935 4.482084 4.361699 4.4902844 4.552631 4.700468 4.3829775 4.5986648
1369894_at 3.324627 3.1613972 3.3040168 3.3315763 3.1188362 3.1112792 3.2420948 3.3543 3.155703
1369895_s_at 6.3590083 6.327084 6.5389605 6.187293 5.848086 6.180579 5.678136 6.1988444 5.872227
1369896_s_at 7.414862 7.646421 7.5348473 7.6447897 7.802617 7.5543494 7.515528 7.5062833 7.8052425
1369897_s_at 11.982263 11.98069 11.927443 11.905667 11.83028 11.944974 11.987842 12.025926 12.001659
1369898_a_at 5.257263 4.8367763 4.9068975 4.7775583 4.936814 4.873349 4.913654 4.8725357 4.9140368
1369899_s_at 6.047436 6.0070477 5.8489757 5.863023 6.1161833 6.264321 5.822199 5.7036543 6.0825505
1369900_at 4.0486894 4.4248104 3.9874372 4.355419 3.8843257 3.954455 4.2331667 3.9577823 3.904094
1369901_at 4.700755 4.4048514 4.224472 4.768757 4.349515 4.187511 4.5068393 4.265461 4.467493
1369902_at 7.0957546 7.663341 7.6649365 7.438822 7.1587863 7.2115297 7.112013 7.024155 7.0020385
1369903_at 4.2174244 4.264147 3.9817324 4.179032 3.8276107 3.8377697 4.0981746 3.8780699 4.109165
1369904_at 4.742133 4.766101 4.502502 4.7544003 4.7202997 4.518491 4.688404 4.7516675 4.6844606
1369905_at 3.6528676 3.8344777 3.4187498 3.6734924 3.7913759 3.6116798 3.6662133 3.7210686 3.4478896
1369906_s_at 12.077531 12.14119 11.923872 11.958333 11.879076 11.856535 11.880925 11.793812 11.857464
1369907_at 5.857363 5.8562636 5.4936094 5.51745 5.341282 5.5271606 5.8440766 5.720265 5.709621
1369908_at 3.7777128 3.5470774 3.5783796 3.539871 3.4414396 3.2591853 3.872138 3.5005693 3.6622303
1369909_s_at 11.182323 11.007911 10.651329 10.816272 10.8272705 10.7964525 10.868007 10.958233 10.972283
1369910_at 3.8914895 4.1543803 3.8059251 3.935495 3.9002962 4.064613 4.040259 3.7580435 3.8614745
1369911_at 5.5287776 4.8961725 5.1289215 4.8046675 4.79968 4.953952 4.701352 4.9950485 4.9330955
1369912_at 5.6605167 6.3522754 6.3596706 6.026993 5.9511976 5.52645 5.787176 6.053975 5.8979063
1369913_at 4.3969135 4.2847104 4.3052917 4.23112 4.3125625 4.0137377 4.298898 4.5025992 4.12736
1369914_at 3.960046 3.994426 3.7907197 3.9534028 3.9281962 3.6754842 3.8865595 3.572127 3.7712731
1369915_at 6.785916 6.821945 7.0055194 6.7254605 6.5640817 6.5675254 6.9001536 6.6629386 6.7599225
1369916_at 5.149855 5.2126536 5.187356 5.2074413 5.1755714 5.09536 5.051804 5.1629205 5.462304
1369917_at 5.125033 5.1157985 5.037181 4.9245477 4.9052587 4.718038 5.1692743 4.953396 4.871898
1369918_at 3.8690608 4.1782517 3.9263718 3.9553359 3.7214565 3.8898745 3.5207305 4.0058184 3.961683
1369919_at 4.6885457 4.913701 4.8822265 4.7919207 4.8372903 4.856921 4.5032496 4.8287873 4.8798237
1369920_at 4.8878074 4.989381 4.75389 4.658652 4.5430756 4.39306 4.5230618 4.3910127 4.4678965
1369921_at 5.927331 6.7455573 5.859779 6.664015 5.993542 6.4130874 6.072494 5.896201 6.1152306
1369922_at 8.50009 8.672823 8.818064 8.50124 8.460882 8.522846 8.662172 8.435397 8.649318
1369923_at 5.960904 6.1848326 5.3772287 5.927132 5.931138 6.0484467 6.0695834 5.9827523 6.0655136
1369924_at 6.0952497 6.1653557 5.6332803 6.1101847 5.697875 5.837625 5.7603817 6.091225 5.7365527
1369925_at 4.330547 3.99192 3.8018577 4.126425 3.92196 3.885411 3.9230332 4.141722 4.042211
1369926_at 7.623418 7.4272785 7.4817033 7.700922 7.8592854 7.6063337 7.682176 7.384669 7.6230702
1369927_at 11.3764105 11.4807005 11.412162 11.315988 11.336632 11.294784 11.394869 11.261576 11.377261
1369928_at 3.5328999 3.6311123 3.469238 3.6478941 3.6628892 3.5602045 3.6535187 3.7522514 3.8362901
1369929_at 10.9297 11.082211 11.091043 11.048268 11.149659 11.03835 11.041346 11.168547 10.956019
1369930_at 11.788584 11.807782 11.640998 11.881328 11.845964 11.9043255 11.887564 11.855997 11.916897
1369931_at 7.290488 7.113884 7.132626 7.2531033 7.5297346 7.3034916 7.4025307 7.827243 7.5280175
1369932_a_at 9.938586 10.085254 10.007574 10.057429 9.9774885 9.7902 9.763459 10.0104265 9.842886
1369933_at 11.110005 11.122349 11.096547 11.210624 11.151502 11.208431 11.127432 11.068201 11.103268
1369934_at 12.026707 12.196869 12.032832 11.963767 12.213195 12.150782 12.201273 12.104628 12.288931
1369935_at 7.547031 7.822866 7.876417 7.8524737 7.639905 7.8043594 7.7948337 8.016809 7.8419843
1369936_at 10.51936 10.837749 10.693902 10.49924 10.752437 10.6505375 10.732511 10.568723 10.6997
1369937_at 10.692677 10.909569 10.765674 10.763075 11.1165285 10.929558 11.025052 10.840833 11.03986
1369938_at 7.028278 7.1015425 7.360716 7.1099415 7.2015367 7.0659394 7.336848 7.0683722 7.1835675
1369939_at 12.11118 12.084178 12.040062 12.159936 12.2302265 12.071255 12.167456 12.064001 12.179232
1369940_at 10.484556 10.417961 10.450454 10.551049 10.5216465 10.346696 10.398373 10.5741205 10.374677
1369941_at 10.56806 10.569926 10.393881 10.458982 10.638798 10.742891 10.760462 10.71245 10.636544
1369942_at 8.38012 8.755534 8.665923 8.6989765 8.62173 8.58404 8.530834 8.740077 8.685972
1369943_at 10.085241 10.284369 9.983383 10.273353 9.988999 10.022868 9.994863 10.301345 9.952929
1369944_at 8.552057 8.424715 8.5376835 8.784412 8.701202 8.635075 8.78241 8.783182 8.821789
1369945_at 5.0357876 4.8073564 4.8838024 4.8169065 4.9342027 4.557075 4.580827 4.6065106 4.424432
1369946_at 6.123348 6.126697 6.4167314 6.403728 6.289778 6.525804 6.413443 6.3615274 6.50025
1369947_at 5.932198 5.67347 5.823973 5.477944 5.564251 5.484923 5.7684374 5.7848506 5.782447
1369948_at 7.7868013 7.4894514 7.7477407 7.570776 7.488843 7.458703 7.612691 8.0113325 7.650006
1369949_at 7.0575924 6.87679 7.1077714 7.000577 6.8541946 6.906027 6.9568715 7.0797606 6.8417954
1369950_at 9.452349 9.322169 9.494756 9.448697 9.438984 9.565219 9.502009 9.463832 9.605543
1369951_at 4.0947285 3.737678 4.126482 3.9235928 4.1592517 4.057583 3.9761612 4.0134015 4.03543
1369952_at 11.717304 11.682091 11.881878 11.835505 11.743871 11.671913 11.816055 11.910401 11.726027
1369953_a_at 4.5672784 4.258556 4.171883 4.4054327 4.339358 4.5424294 4.508109 4.3908763 4.4775944
1369954_at 12.8332 12.772215 13.0142145 12.791592 12.779732 12.771258 12.747376 12.862408 12.769054
1369955_at 6.161091 5.950839 5.9894614 6.138739 6.2315927 6.103504 6.2913084 6.235545 6.1085353
1369956_at 9.184181 9.233079 9.255651 9.364768 9.460127 9.264313 9.389331 9.639736 9.550293
1369957_at 5.2346907 5.6414676 5.7014523 5.793838 5.2995324 5.5675893 6.0528173 5.8670063 5.764474
1369958_at 7.88528 8.461643 8.293766 7.899205 8.220953 7.964323 8.761419 8.671202 8.48659
1369959_at 12.487624 12.428324 11.879882 12.3656225 12.231189 12.242748 11.947537 12.271402 12.3574915
1369960_at 10.234437 10.228796 10.1441765 10.268194 10.136691 10.482058 10.260328 10.283189 10.104504
1369961_at 8.771774 8.963491 8.979931 8.924754 9.112095 9.029399 8.976936 9.076651 9.040766
1369962_at 8.275439 8.375861 8.189613 8.464683 8.196666 8.387682 8.311047 8.402815 8.260108
1369963_at 5.0282784 5.5189533 5.888844 5.39266 5.750489 5.6184454 5.785056 5.4517794 5.4052687
1369964_at 6.6382914 6.625896 6.4268794 6.766949 7.2292795 6.727319 7.334374 7.5758157 7.108157
1369965_at 7.9120893 7.6531105 7.865223 8.099023 7.824499 7.0617433 7.562084 7.6551223 7.91437
1369966_a_at 12.226237 12.17822 12.104436 12.142092 12.232742 12.30706 12.405954 12.299637 12.420952
1369967_at 8.372172 8.5181675 8.510611 8.592165 8.5838785 8.562618 8.52539 8.483007 8.46947
1369968_at 6.1626377 6.1106453 5.7859206 6.0715084 6.7213035 6.252051 6.473559 5.7207503 6.383485
1369969_at 8.962372 9.043748 9.180423 9.279698 9.183622 9.09002 9.114356 9.193178 9.117197
1369970_at 10.703204 10.714895 10.598564 10.480265 10.653521 10.706842 10.575256 10.620154 10.689973
1369971_a_at 8.762044 8.806826 8.541261 8.925696 9.025015 8.625847 8.823275 8.745021 9.0048485
1369972_at 6.3515077 6.7016616 6.411288 6.4013863 6.763539 6.9608865 6.6593933 6.4374323 6.617491
1369973_at 11.13658 11.386897 11.1285715 11.298749 11.427301 11.255925 11.207226 11.451188 11.162261
1369974_at 6.8186984 6.8551416 6.9668794 6.9488845 6.621171 6.9255843 6.7174506 6.8056784 6.8637643
1369975_at 8.325603 8.513303 8.617397 8.556122 8.587231 8.843592 8.8211775 8.592656 8.779959
1369976_at 9.839414 10.060152 10.086715 10.075212 10.292478 10.5688 10.508927 10.272731 10.552039
1369977_at 4.306132 4.1437173 4.346197 3.9740791 4.2917137 3.9848955 4.3388605 4.2955837 4.1687775
1369978_at 7.4983625 7.5678315 7.44013 7.5506635 7.7922273 7.5449224 7.5887704 7.6097713 7.6624265
1369979_at 8.661055 8.7527275 8.641045 8.840052 9.028357 8.956839 8.948778 8.951979 8.694502
1369980_s_at 9.047887 9.288011 9.377589 9.279542 9.20864 9.203942 9.173895 9.335274 9.119989
1369981_at 8.401391 8.189446 8.699342 8.343672 8.5685835 8.664955 8.823224 8.53881 8.615678
1369982_at 9.69882 9.863806 9.754737 9.76203 9.769329 9.592812 9.581413 9.494949 9.485987
1369983_at 7.9867187 8.117526 7.661544 8.034473 8.171457 8.20135 8.700495 8.552916 8.823359
1369984_at 9.459737 9.513588 9.475272 9.70724 9.772915 10.087168 9.946386 9.544451 10.006628
1369985_at 6.528979 6.2399335 6.1355996 6.5449743 5.8425345 6.0872817 5.813665 6.0802345 5.889154
1369986_at 11.83224 11.7070265 11.702726 11.79032 11.789605 11.935806 11.84058 11.612065 11.8795185
1369987_at 5.2668276 5.09881 4.992183 4.964574 4.667865 4.4484177 4.6433067 4.7508173 4.771888
1369988_at 5.9653316 5.448708 5.8438206 6.0443645 5.5938683 5.5893526 5.640025 5.7588263 5.6520915
1369989_at 9.671451 9.723387 9.592052 9.72807 9.688605 9.718165 9.5313015 9.408285 9.439053
1369990_at 10.589745 10.658531 10.65172 10.62777 10.616062 10.793643 10.75026 10.714369 10.722921
1369991_at 9.968469 10.010953 9.944033 9.9972725 10.06341 10.143653 10.135355 10.071508 10.170524
1369992_at 8.374325 8.557447 8.399155 8.609317 8.650262 9.085131 8.8017235 8.478904 8.83802
1369993_at 6.300011 6.261644 6.484396 6.0934052 6.426857 6.0597806 6.414192 6.306499 6.6153383
1369994_at 7.591408 7.4934473 7.471492 7.5775323 7.5614057 7.7127876 7.823265 7.63391 7.6046605
1369995_at 8.433996 8.7074795 8.64361 8.582958 8.645125 8.601877 8.691853 8.543518 8.389939
1369996_at 8.479693 8.642196 8.588722 8.41676 8.752224 8.828607 8.978905 8.437007 8.788796
1369997_at 8.580458 8.606744 8.617494 8.546249 8.515644 8.710764 8.561274 8.643594 8.661812
1369998_at 8.892746 8.899965 8.802449 9.006444 8.879425 8.77477 8.891924 8.936451 9.059078
1369999_a_at 4.233453 4.2497325 4.050621 3.9839396 4.002083 4.0484743 3.9769905 4.2044806 3.8483052
1370000_at 9.770652 9.932778 10.009733 9.635479 10.149484 10.099877 9.959917 10.307946 9.985381
1370001_at 9.339687 9.427705 9.447833 9.49293 9.398321 9.463738 9.50686 9.4192505 9.448693
1370002_at 7.9375873 7.9807086 8.052771 8.136725 7.902096 7.9451575 8.006909 8.359454 8.029668
1370003_at 11.897668 11.972396 12.021989 11.815067 11.887635 11.827044 11.943674 11.996874 11.790228
1370004_at 9.230775 9.134346 9.315267 9.154778 8.962689 9.500166 9.402646 9.295447 9.400536
1370005_at 9.8098 10.068935 9.706842 9.569017 9.422735 9.561521 9.741898 9.475618 9.444543
1370006_at 11.245929 11.254539 11.265838 11.35712 11.318776 11.50466 11.389027 11.3620205 11.480717
1370007_at 11.397109 11.691719 11.672331 11.649175 11.47516 11.595657 11.7109 11.265418 11.404503
1370008_at 5.5761924 5.7872734 5.346933 5.574052 5.6355834 5.6993046 5.6454954 5.7336326 5.8116937
1370009_at 14.225567 14.213533 14.2773905 14.2563715 14.210245 14.249049 14.211832 14.230869 14.243444
1370010_at 12.169177 12.207026 12.295121 12.1396055 12.329008 12.296052 12.247106 12.220315 12.310211
1370011_at 5.981831 5.9532123 6.0012126 5.8429737 5.7245574 5.8487163 5.781582 6.214431 5.7929296
1370012_at 6.2864985 6.4668064 6.376326 6.618207 6.154217 6.6695056 6.4791627 6.951315 6.3002753
1370013_at 3.4661126 3.4768753 3.5600965 3.2910063 3.5021756 3.2720835 3.2648544 3.5023801 3.4640555
1370014_at 8.26699 8.439681 8.357937 8.398206 8.326274 8.535875 8.424354 8.240338 8.635478
1370015_at 8.199726 8.272753 8.190404 8.358842 8.171851 8.129782 8.238166 8.339951 8.114912
1370016_at 3.7920663 3.585971 3.7384903 3.8633516 3.9425702 3.4278677 3.407439 3.78775 3.725859
1370017_at 7.858221 8.0094795 8.011055 7.7145534 7.87869 8.0093 8.377177 7.955723 7.821713
1370018_at 4.5192833 4.914587 4.310452 4.876172 4.4607577 4.7407236 4.694053 4.3863273 4.5434837
1370019_at 13.174226 13.260433 13.176299 13.216199 13.244505 13.135867 13.17755 13.270483 13.174724
1370020_at 10.636049 10.434222 10.228954 10.762005 10.3120985 10.215801 10.380117 10.514581 10.57574
1370021_at 3.6002252 3.774008 3.8899448 3.8805525 3.572482 3.7053359 3.5776365 3.541719 3.5570674
1370022_at 4.447426 4.1543803 4.1079335 3.9150722 4.116172 4.0910816 4.1344485 4.278185 4.1164656
1370023_at 6.2247944 6.5832787 7.0934305 6.888985 6.55549 6.8414235 7.1144724 7.252906 6.802675
1370024_at 10.258469 10.630088 10.985856 10.267532 10.924243 11.4122095 11.379139 10.610388 11.226478
1370025_at 7.403995 7.665086 7.7618747 7.7259235 7.578236 7.8042207 7.694554 7.5758095 7.356881
1370026_at 6.957656 6.700386 6.6335406 6.598784 6.8208365 6.675675 6.776371 6.6775637 6.893379
1370027_a_at 14.246422 14.272699 14.242911 14.177454 14.109926 14.2332735 14.187861 14.103737 14.138427
1370028_at 4.6585684 4.4552264 4.5055866 4.048123 4.4947777 4.528306 4.526769 4.2933254 4.2967997
1370029_at 9.379432 9.430526 9.409659 9.4835825 9.466417 9.297435 9.491106 9.4615965 9.4552965
1370030_at 10.181766 10.547571 10.514453 10.5624075 10.594973 10.881727 10.460852 10.193231 10.395105
1370031_at 7.737783 7.930117 7.963134 7.9422626 7.959653 8.209402 8.343071 7.9295745 8.107551
1370032_at 7.5312757 8.361364 8.145083 7.959302 8.124466 7.7068567 8.345427 8.137684 8.069823
1370033_at 4.0296354 3.9123628 3.8872063 4.0893593 3.957412 4.144806 4.068783 3.806365 3.7538402
1370034_at 5.101952 4.7893896 5.150825 4.8827543 4.8373256 5.361291 4.917449 4.978979 5.449216
1370035_at 8.917192 9.0231495 9.024066 9.077402 9.012964 9.310135 9.120272 9.1322365 9.13702
1370036_at 9.99804 10.263374 10.262307 10.04335 10.121289 10.061019 10.007304 10.133337 9.702235
1370037_at 4.324971 3.7860272 3.727879 4.0541096 4.0006576 4.050873 3.9524837 3.9509883 3.8553455
1370038_at 6.443048 6.51748 6.3772244 6.2902226 6.0335994 6.3431516 6.3267746 6.2908316 6.465597
1370039_at 6.764329 6.4284005 6.3995314 6.571694 6.4553537 6.350848 6.32399 6.428891 6.504924
1370040_at 7.142884 7.186912 7.168481 7.211329 7.20434 7.0469666 7.265993 7.3543057 7.1568832
1370041_at 3.859319 3.9909317 3.6852918 3.7900345 3.7123792 3.5735226 3.836055 3.6153293 3.7450166
1370042_at 3.8315787 4.0102224 4.016117 3.8827624 3.7809317 3.86395 3.875382 3.7915034 3.8098295
1370043_at 9.43738 9.83296 10.0002 9.872311 9.52775 9.573792 9.545563 9.574983 9.62204
1370044_at 6.7840805 6.8312006 7.025185 6.8204217 7.211901 7.360105 7.37551 6.9509263 7.2709703
1370045_at 8.678102 8.72283 9.07589 8.937665 8.751045 9.027468 8.657045 8.701268 8.845166
1370046_at 6.0678635 6.437243 5.8335814 6.286643 6.0072513 5.954306 5.9063587 6.2889943 6.002068
1370047_at 9.90087 10.174268 10.224657 10.172631 10.018521 10.115347 9.977797 9.674415 9.911541
1370048_at 4.4593477 4.47831 4.566038 4.6543455 4.4151993 4.3406253 4.3333893 4.47964 4.1697383
1370049_at 5.693025 5.6317077 5.7724943 6.0552 5.8330126 5.9173074 6.19893 5.9274025 5.812681
1370050_at 8.836044 8.870547 8.950512 9.063934 8.932329 8.9959135 8.742545 8.97632 8.82249
1370051_at 4.822656 4.562487 4.515904 4.6802187 4.8157964 4.684173 4.5537677 5.0566077 4.8994083
1370052_at 5.286453 5.215552 5.7819805 5.030247 5.635112 5.7522316 5.592407 5.032213 5.780909
1370053_at 4.2001295 3.6497123 3.5997276 3.9198465 3.713258 3.5253706 3.6358726 3.6696076 3.7163363
1370054_at 7.7396536 7.4726076 7.241721 7.492702 7.5379434 7.677454 7.6787896 7.7151937 7.4697113
1370055_at 6.679093 6.536511 6.5792 6.3901596 6.4406905 6.5686736 6.309619 6.4682393 6.378037
1370056_at 7.513722 7.353553 6.034614 7.345835 7.8417087 7.479115 7.5872064 7.715684 7.4346595
1370057_at 9.917305 9.868493 9.801475 10.051496 10.464514 10.349876 10.236547 10.043406 10.274527
1370058_at 3.7290096 3.4988875 3.30714 3.5433903 3.4786143 3.4703612 3.3702848 3.576758 3.5810618
1370059_at 3.7991703 3.270298 3.4179487 3.5991697 3.662001 3.6605418 3.4727821 3.5037837 3.5242105
1370060_at 9.940008 9.807792 9.966112 9.985555 9.846823 9.838582 9.81025 9.841097 9.870038
1370061_at 5.8690047 5.664917 5.8742347 5.6980796 5.4980607 5.5851345 5.5106373 5.667665 5.975586
1370062_at 10.540696 10.346658 10.392266 10.569849 10.492662 10.666394 10.62919 10.482635 10.7221775
1370063_at 8.017813 8.193222 7.7759495 8.222748 8.017279 8.1243305 7.898421 7.7710934 8.054808
1370064_at 7.9819946 8.072312 8.199451 8.068028 8.108055 8.33412 8.3958235 8.645317 8.429157
1370065_at 13.808564 13.762545 13.8013735 13.7836895 13.86268 13.823175 13.883146 13.81627 13.878713
1370066_at 8.384861 8.524754 8.3072 8.477057 8.536142 8.464504 8.330877 8.451022 8.372096
1370067_at 8.66889 8.678105 9.115078 9.1883135 8.850467 8.416265 8.512775 8.478533 8.363519
1370068_at 4.8488493 4.5166826 4.362029 4.354288 4.0365562 4.0947733 4.4040728 4.806238 4.2040787
1370069_at 4.8932295 5.002163 4.5990057 5.198825 4.8588943 4.8221145 4.908782 4.768134 4.8977175
1370070_at 6.8884897 6.9409204 6.7873173 6.7757096 6.874146 6.9488597 6.857463 6.903312 6.8798676
1370071_at 6.232361 6.4200234 6.437076 6.6248946 6.570423 6.586735 6.5078316 6.8461223 6.658155
1370072_at 5.1845503 4.5042143 5.4358134 4.4177265 4.3614697 4.0020895 4.2095165 4.797412 4.5221004
1370073_at 11.199551 11.396247 11.313911 11.042324 11.415405 11.33799 11.474423 11.26183 11.290496
1370074_at 6.19519 5.827663 6.150388 5.7344046 5.9121075 5.6042075 5.8704343 5.731512 5.7322507
1370075_at 9.540206 9.683143 9.380908 9.379855 9.210665 9.373572 9.729251 9.207294 9.62306
1370076_at 4.1777086 4.000431 3.807099 3.7794874 3.6109316 3.6382449 3.663102 3.6897247 3.4849598
1370077_at 5.927551 5.6399136 5.8171916 5.3158274 5.460495 5.4702497 5.4815235 5.6303678 5.595266
1370078_at 6.4513836 5.956613 6.2849145 6.4949584 6.0717645 6.349998 6.1307893 6.012247 6.1839037
1370079_at 4.6444845 4.9868917 4.7586517 4.6017723 4.625724 4.444763 4.6080465 4.688081 4.649802
1370080_at 8.240578 7.902463 8.256122 8.019966 8.34733 8.262895 8.980849 8.780229 8.967096
1370081_a_at 7.8387785 7.9455867 7.8236547 7.82095 7.758163 7.6664567 7.5760403 7.850977 7.764088
1370082_at 6.3167014 6.328369 5.981466 6.321713 6.36129 6.529183 6.6579914 6.6799684 6.4185495
1370083_at 4.4449253 4.626615 4.419009 4.5471296 4.549572 3.9881477 4.7016726 4.8018074 4.6782255
1370084_at 5.824873 5.454503 5.5381308 5.42112 5.729085 6.504095 5.8412495 6.139982 5.3486257
1370085_at 6.9699926 7.134355 7.17733 7.127114 7.069815 7.0745826 7.0879617 7.098464 6.8453913
1370086_at 13.896132 13.957973 13.913936 13.938637 13.98443 13.915234 14.033433 13.959385 13.989077
1370087_at 10.096938 10.263374 10.310228 10.304873 10.379989 10.349665 10.380879 10.209367 10.337134
1370088_at 7.142139 7.340414 7.5489535 7.3931546 7.457477 7.5143504 7.8303623 7.4021235 7.9356556
1370089_at 3.5884295 3.9010398 3.9909096 3.8715956 3.8139026 4.0387983 4.0294347 3.9042323 4.050456
1370090_at 5.5900273 5.058278 5.0270085 5.337999 5.739098 5.5140476 5.9681234 5.99325 5.577174
1370091_at 4.860972 5.1151023 4.932277 5.1992836 5.1389365 5.0564218 4.995346 4.7505383 4.5613604
1370092_at 4.4179068 4.1543803 4.3243785 4.3241315 4.1432505 4.293502 4.311371 4.526949 4.337237
1370093_at 3.764593 3.9071553 3.9740264 3.9837842 4.0078907 3.71297 3.8660176 3.7335675 3.7841897
1370094_at 4.1330047 4.152299 4.178172 4.554656 4.18653 4.125775 4.114276 4.4048634 4.2423496
1370095_at 5.795622 5.9862957 5.910963 5.949551 5.808833 5.637246 6.0222373 5.475759 6.067802
1370096_at 4.82029 5.0383244 4.895574 4.8913856 4.831681 4.9887195 5.416338 4.912059 4.9191575
1370097_a_at 4.095024 3.929413 4.235964 4.658042 3.9184449 4.106866 4.383583 4.00955 4.1023226
1370098_at 10.424748 10.573285 10.668028 10.636983 10.536138 10.569055 10.520797 10.600681 10.50095
1370099_at 7.1530075 7.4235883 7.376346 7.1330085 7.180813 7.06794 7.27268 7.3662534 7.075844
1370100_at 6.5468965 6.862703 6.533883 6.6818223 6.7465954 6.738199 6.949133 6.7622514 6.5951943
1370101_at 3.5171397 3.5861266 3.6982977 3.5685933 3.5457017 3.4122994 3.4739993 3.4727104 3.6138806
1370102_at 6.967793 6.7774467 6.5617313 6.583029 6.530922 6.60029 6.552362 6.5726147 6.7450576
1370103_at 4.8857617 4.758053 4.7815866 4.786722 4.917599 4.784237 4.805921 4.8304443 4.8430333
1370104_at 4.822361 4.8171973 4.5600576 4.6748447 4.6479807 4.570058 4.620736 4.6155024 4.3394194
1370105_at 4.9450183 5.036934 5.0992875 5.039142 4.6138263 4.859671 4.8650312 5.061294 4.6921
1370106_at 3.7662814 3.6190479 4.1131067 4.0392814 3.8164198 3.7166066 3.7663991 3.9553168 4.100297
1370107_at 5.361291 5.390853 5.2710023 5.1204777 5.203587 5.0807953 5.0473228 5.090247 5.2589407
1370108_a_at 7.971821 7.8944087 8.606312 8.131458 8.321171 8.596218 8.892576 8.65539 9.0411825
1370109_s_at 13.100443 13.036643 13.076328 13.032419 13.089914 13.0339155 13.018245 13.011496 12.884159
1370110_at 4.607838 4.469932 4.370146 4.476668 4.3835793 4.4463353 4.3848143 4.2354884 4.5046988
1370111_at 7.2064714 7.299935 8.794771 6.335494 7.5633307 7.7064977 7.6637754 7.531653 7.4964924
1370112_at 9.247265 9.607951 9.471226 9.441164 9.373963 9.453596 9.414591 9.370153 9.292483
1370113_at 6.522064 6.604963 6.2685156 6.4838142 6.52795 6.253924 6.5890813 6.719787 6.4672546
1370114_a_at 6.607138 8.984171 7.486433 9.424236 8.754482 9.2364435 9.398506 8.944957 8.263133
1370115_at 4.6416945 4.567905 4.456922 4.2953343 4.3091702 4.54356 4.106729 4.308287 4.460966
1370116_at 3.9574492 4.0583644 4.024909 4.017413 3.8621771 3.9778838 3.999088 3.8699298 4.172754
1370117_at 3.625906 3.5765152 3.5780523 3.6057935 4.022416 3.636891 3.5884955 3.714379 3.5293925
1370118_at 6.185786 6.360724 6.1708097 6.180041 6.304938 6.152495 6.098532 6.3019843 6.0514936
1370119_at 7.779317 7.7457485 7.4657454 7.822064 8.002051 8.181538 7.79727 8.323587 8.337505
1370120_at 4.1060343 4.1614723 4.409873 4.0099144 3.7313635 4.01161 4.047714 3.7712824 4.049643
1370121_at 7.70424 7.624965 7.4179287 7.502625 7.6608305 7.3454065 7.3059225 7.5866075 7.2753134
1370122_at 4.0844007 3.9905696 3.9189243 4.0093126 3.929326 3.8583255 4.0253158 4.215272 3.994608
1370123_a_at 6.831251 6.992292 7.2407303 6.777611 6.8200207 6.809035 6.860383 6.8698554 6.825083
1370124_at 6.624818 6.738038 6.6136045 6.5071774 6.684899 6.326128 6.58449 6.7014203 6.7750025
1370125_at 4.6796427 4.439952 4.5269427 4.530246 4.6467886 4.624286 4.6039824 4.475342 4.4207497
1370126_at 3.6350436 3.6737077 3.5721695 3.5159762 3.6620321 3.8430889 3.6485188 3.5654016 3.4911134
1370127_at 5.8704166 5.763171 6.0738344 5.5264196 6.064895 5.9660254 5.6572547 5.6746655 5.769658
1370128_at 6.6218576 6.5785856 6.391589 6.48939 6.5278773 6.396259 6.4209924 6.499573 6.321402
1370129_at 7.117459 6.967862 7.1493416 6.7077346 6.7428184 6.9768214 6.592126 7.0137477 6.606511
1370130_at 8.805103 9.21713 9.004551 9.231348 9.52265 9.033337 9.137761 9.098413 8.926863
1370131_at 5.161453 5.310896 4.962618 4.824948 5.210854 4.8956847 5.0626545 4.9061313 4.8291593
1370132_at 4.10283 4.2344685 3.9391103 4.139633 4.1200953 3.7568135 3.9349139 4.164672 4.021364
1370133_at 6.059896 6.254548 6.1435003 5.9654083 6.048996 6.0610795 6.0323997 6.36071 6.080546
1370134_at 9.740253 9.979989 10.119125 9.934602 10.014868 9.865519 9.958731 9.949117 9.5699
1370135_at 5.6661944 6.3994894 6.0712337 5.952783 6.2601466 6.012353 6.570735 6.079272 5.747317
1370136_at 6.544775 6.5755672 6.2309265 6.523365 6.381912 6.2545605 6.195739 6.302144 6.337139
1370137_at 4.8543644 4.917322 5.016067 5.4187775 5.1623073 5.182449 5.020363 5.059375 4.8328185
1370138_at 5.1173925 4.5068607 4.6626663 4.7066197 4.5970078 4.9368763 4.7552805 4.7464643 4.718576
1370139_a_at 3.7466516 3.852734 3.9409394 3.7923923 3.562373 4.0228605 3.8057446 3.6059737 3.7489886
1370140_a_at 4.7736588 4.830376 4.576316 4.2555046 4.5792184 4.83592 4.5347333 4.6917996 4.617789
1370141_at 8.64383 8.936282 8.917927 8.700381 9.026934 8.560327 9.024598 9.074049 8.75542
1370142_at 5.898057 5.5127945 5.7435694 5.6055174 5.3723097 5.636949 5.284009 5.507745 5.7432513
1370143_at 5.7455263 5.2009854 5.352356 5.368749 5.309822 5.1522613 5.308849 5.386064 5.2673345
1370144_at 7.843964 7.8328953 8.0218315 7.7901015 8.082798 7.88429 7.754362 8.087145 8.155922
1370145_at 4.352824 4.1250386 4.143467 4.2315035 4.2170067 4.2405396 4.4242353 4.4429593 4.276643
1370146_at 3.584168 3.3521948 3.229258 3.3234198 3.3889432 3.340207 3.2467637 3.3409488 3.4614923
1370147_at 7.7847486 7.848552 7.921769 7.369738 7.4415426 7.6236753 8.026757 7.5428834 7.775408
1370148_at 14.252171 14.226673 14.241312 14.239006 14.244077 14.208473 14.324228 14.302049 14.314549
1370149_at 11.00606 11.186773 11.1837225 11.133969 11.216068 11.224394 11.252065 11.171731 11.274549
1370150_a_at 12.951064 12.78012 12.552622 13.149676 12.693291 12.345844 13.042968 12.730101 12.755122
1370151_at 13.132579 13.262407 13.083014 13.115895 13.17122 12.955409 12.825066 13.017404 12.707121
1370152_at 4.5999575 4.753002 4.601306 4.479016 4.350443 4.3825045 4.738244 4.3946285 4.7154818
1370153_at 5.81518 5.8154163 5.8428187 5.70987 5.825942 5.6393814 5.8370786 6.1580544 5.6752234
1370154_at 10.630613 10.310793 10.504687 10.7232895 10.719606 10.586025 10.6642885 10.954695 10.313977
1370155_at 7.4863615 6.678019 6.9211645 7.2251554 7.753214 7.1291323 7.4527764 7.3807564 7.0623865
1370156_at 7.715807 8.388089 7.871802 8.291262 8.023788 7.5638013 7.208917 7.1920323 6.934737
1370157_at 3.8248086 4.060176 3.7993152 3.6786628 3.7637553 3.840173 3.6964278 3.7284067 3.9245791
1370158_at 6.103989 5.7690997 5.96149 5.949234 5.981858 6.3944216 6.2001467 6.4318943 6.231942
1370159_at 6.9501085 7.2393684 7.302172 7.088915 7.26443 7.2409 7.272735 7.296625 7.1820636
1370160_at 8.569516 8.740123 8.653035 8.880885 8.687646 8.759504 8.728368 8.537038 8.410547
1370161_at 9.351755 9.214349 9.447853 9.472742 9.529266 9.439234 9.537958 9.747094 9.343416
1370162_at 7.310536 7.283422 7.389483 7.347702 7.3840876 7.2861614 7.1709027 7.1499867 7.2248816
1370163_at 9.145638 9.323006 9.2390175 9.640972 9.202609 9.256136 9.368528 8.970933 9.236297
1370164_at 10.987283 11.174109 11.260096 11.064847 11.0387535 11.009762 11.1018915 11.093671 10.944179
1370165_at 3.9565597 3.81866 3.9777424 3.8508277 3.7421088 3.7445707 3.9349055 3.7365708 3.8388116
1370166_at 12.071102 12.170947 12.191334 12.058677 12.12406 12.175443 12.119269 11.998591 12.049379
1370167_at 12.327649 12.492423 12.457273 12.43137 12.419362 12.443721 12.455319 12.511888 12.356537
1370168_at 9.680426 9.706186 9.85255 9.857016 9.979981 9.570823 9.744012 9.8636875 9.446409
1370169_at 9.39093 9.438146 9.422106 9.462607 9.398601 9.659347 9.632074 9.309251 9.50708
1370170_at 10.437231 10.566014 10.600079 10.593839 10.567061 10.488787 10.616562 10.655207 10.592571
1370171_at 8.642697 8.326239 8.638584 8.509236 8.69271 8.698713 8.633218 8.447155 8.850935
1370172_at 10.823592 10.737726 10.752325 10.716575 10.79791 10.847691 10.875089 10.76088 10.83686
1370173_at 8.004806 8.289438 8.165054 8.256229 8.137841 8.184832 8.282771 7.781109 7.767336
1370174_at 6.251409 6.149317 6.0447636 6.111139 6.337663 6.0393825 6.373704 6.6171556 6.0276656
1370175_a_at 8.234032 8.154297 8.326887 8.116217 8.346762 8.290094 8.344866 8.495363 8.394247
1370176_at 6.926436 6.7935667 6.9287024 6.6405983 7.0036097 7.0438576 7.0004745 6.8372583 6.861461
1370177_at 5.547843 5.219067 5.228487 5.7383423 5.784127 5.3124533 5.468732 5.4517794 5.420368
1370178_at 4.652483 4.6553955 4.3752522 4.3406463 4.4189777 4.200862 4.3436613 4.507864 4.3149166
1370179_at 10.231461 10.256977 10.227633 10.323935 10.314575 10.432605 10.466405 10.252813 10.50154
1370180_at 10.838044 11.316486 11.528981 11.130165 11.208445 11.277527 11.153687 11.4266 11.197795
1370181_at 6.765099 6.9529915 7.2996864 7.0741534 7.092893 7.3795023 7.1729493 6.8922777 7.2448683
1370182_at 5.4559326 5.0959663 4.8860016 5.016449 4.6273584 5.0635376 4.604504 4.7735796 4.8894987
1370183_at 7.3271456 7.302789 7.6429553 7.364213 7.5417514 7.369285 7.59375 7.5147557 7.1942186
1370184_at 10.030701 10.077763 9.974932 10.140305 10.238625 10.285085 10.297101 10.238719 10.293132
1370185_at 4.996262 4.4372396 4.529556 4.864271 4.495672 4.5492406 4.626147 4.711284 4.6288548
1370186_at 10.544827 10.118387 9.503061 10.013812 10.753668 10.333662 10.534495 10.548686 10.849692
1370187_at 10.747756 10.893955 10.967076 10.813121 10.789431 10.693593 10.7624235 10.840034 10.634561
1370188_at 9.870919 9.972762 10.101067 9.9692 9.967724 9.859395 10.014417 10.059715 10.364968
1370189_at 9.930707 9.900123 10.098099 9.966374 9.959542 9.975395 10.066052 9.971808 10.288025
1370190_at 11.9490185 11.806459 11.716773 11.912952 11.905018 11.710425 11.786412 11.863084 11.871541
1370191_at 8.132363 8.085976 7.896379 8.179522 8.159506 8.116983 8.216274 7.9391546 7.953244
1370192_at 7.9630747 8.048399 8.302973 8.067221 8.310658 8.096048 8.11137 8.277138 8.080899
1370193_at 10.750972 10.947656 11.192743 10.9544935 11.135922 11.165352 11.090076 10.937389 11.001162
1370194_at 7.7043233 7.6734295 7.991803 7.775145 7.737736 7.8238606 7.8867826 7.7754097 8.020144
1370195_at 7.449691 8.064092 7.6534953 8.170552 7.938128 7.8909054 8.055689 7.9651246 8.000399
1370196_at 6.806265 7.3134956 6.523322 7.037171 6.8893266 6.810432 6.7764316 6.7294807 6.6487236
1370197_a_at 6.1086936 6.19533 5.9476724 6.2171426 6.241669 6.5217824 6.7482114 6.8869243 6.495921
1370198_at 3.306331 3.3148456 3.3695848 3.3098643 3.224565 3.3417315 3.1471393 3.2838411 3.3766823
1370199_at 10.022603 10.268425 10.2753935 10.124428 10.14206 10.009274 10.0971155 10.2125 10.064743
1370200_at 11.776142 11.926629 12.01094 11.942871 11.9336405 11.859506 11.701065 11.731754 11.676211
1370201_at 3.793726 3.655935 3.6647143 4.0201206 3.5902216 3.6629062 3.4635124 3.828511 3.634271
1370202_at 9.324934 9.164317 10.273681 9.55683 9.62593 9.927753 10.029003 10.136144 10.323756
1370203_at 7.9772854 7.714878 8.048118 7.806693 8.09403 8.065377 8.076181 8.010675 8.047212
1370204_at 8.98746 8.969568 9.329595 8.994791 9.269468 9.224805 9.238279 9.240411 9.280546
1370205_at 3.8067923 3.4112453 3.8018577 3.83093 3.7765484 3.8958404 3.9446251 3.829203 3.6543276
1370206_at 4.6878676 4.3468003 4.405307 4.324792 4.423407 4.338716 4.3479996 4.434695 4.4273295
1370207_at 11.383994 11.387653 11.450831 11.372332 11.454281 11.639044 11.657575 11.677224 11.611877
1370208_at 8.052688 8.209747 8.426412 8.381403 8.154901 8.251714 8.378077 8.267043 8.338471
1370209_at 9.384645 9.857848 10.535158 9.470948 9.972311 10.224477 10.292976 10.531563 9.86966
1370210_at 5.657198 5.497692 5.524424 5.356154 5.417209 5.213266 5.35343 5.55195 5.6315904
1370211_at 6.51203 6.3491187 6.3021207 6.0034404 6.2368083 6.380912 6.156959 6.667055 6.3283935
1370212_at 5.135356 5.49963 5.2328615 5.323829 5.412052 4.9887195 5.466048 5.3656716 5.3933883
1370213_at 11.916974 11.971209 11.9597025 11.933792 11.855513 11.940753 11.963939 11.893747 11.900993
1370214_at 4.8814087 4.691111 5.023423 5.041519 4.7711277 4.797861 4.8307486 4.8503838 4.8321204
1370215_at 10.075171 9.93904 9.62264 10.130816 10.354414 10.224977 10.399354 10.74718 10.644542
1370216_at 4.3547115 4.490629 4.4204226 4.5792713 4.4567943 4.7136645 4.2852554 4.2919397 4.458956
1370217_at 5.7499156 5.31072 5.2986665 5.432754 5.382344 5.2616477 5.2810597 5.4526777 5.4618573
1370218_at 6.4134216 6.100712 5.960436 6.4029865 6.670424 6.513935 6.6236544 5.6360307 5.907461
1370219_at 8.158718 8.044386 7.9835773 8.231904 8.537302 8.366892 8.785049 8.567748 8.797814
1370220_at 10.71525 10.659242 10.170162 9.148405 10.6292715 10.6385975 10.418208 9.9083 9.319418
1370221_at 4.74262 4.641861 4.4226375 4.712785 4.5533404 4.2089467 4.0494323 4.3674917 4.529098
1370222_at 5.101896 5.1384535 4.9505286 4.8842177 4.4885106 4.5529532 4.9711165 4.910895 4.658462
1370223_at 7.557045 7.622516 7.7913465 7.785948 7.650331 7.868467 7.9277425 7.8754296 7.8650117
1370224_at 9.948835 9.922069 10.246333 9.478772 9.986411 9.468919 10.7524395 10.778082 10.276353
1370225_at 4.896719 5.1175566 5.106661 4.9083524 4.8257103 4.8699384 4.8668733 4.910165 4.991273
1370226_at 9.84992 9.7357025 9.859192 9.947454 9.861083 10.275184 10.272419 10.083847 10.326677
1370227_at 3.1413577 3.390073 3.263275 3.2631073 3.1864567 3.3112917 3.2689612 3.1990898 3.18154
1370228_at 14.427307 14.428405 14.425604 14.485598 14.440991 14.426473 14.417257 14.440093 14.422187
1370229_at 5.4515257 5.2161026 5.168355 5.161423 4.935541 4.7738376 4.703027 4.8892326 5.2020655
1370230_at 11.196654 11.204479 11.220338 11.292636 11.201427 11.418334 11.502467 11.385316 11.592869
1370231_at 6.9663463 7.1851664 7.080448 7.005111 7.040376 7.1217885 6.9923153 6.9692006 7.116987
1370232_at 10.523212 10.998338 10.794938 10.448119 10.478878 10.621137 10.368623 10.734117 10.630571
1370233_at 5.313963 5.093937 4.7348013 4.85764 4.7139025 4.7296834 4.8564005 4.9249835 5.019217
1370234_at 12.664128 12.702455 12.863719 12.694918 12.897456 12.792582 12.8366995 12.829965 12.835778
1370235_at 12.688834 12.628851 12.813103 12.760285 12.733655 12.821568 12.811 12.712152 12.97181
1370236_at 8.97554 8.8437605 8.895657 8.841271 8.902921 8.7219925 9.35422 9.209157 8.85825
1370237_at 12.088631 12.079809 12.151523 12.136218 12.0796 12.141523 12.034286 11.941647 11.881252
1370238_at 11.71566 11.657444 11.718531 11.7865505 11.648655 11.854034 11.871861 11.90005 11.966639
1370239_at 13.194045 12.962873 13.294169 12.703124 12.93428 13.471365 13.33574 13.50773 13.653494
1370240_x_at 13.082558 12.92149 13.269843 12.606362 12.864424 13.442031 13.317573 13.476398 13.65897
1370241_at 13.884748 13.761056 13.965561 13.882789 13.859165 14.028886 13.926691 13.956509 13.987482
1370242_at 12.598495 12.705793 12.578685 12.685392 12.719894 12.730268 12.866517 12.665994 12.716898
1370243_a_at 10.525808 10.421458 10.24525 10.590372 10.417081 10.5467005 10.564555 10.482341 10.215109
1370244_at 12.1537075 12.113377 12.312672 12.2389965 12.289447 12.295988 12.137912 12.256396 12.293568
1370245_at 10.387014 10.350644 10.551022 10.351705 10.379936 10.325157 10.19445 10.445766 10.576671
1370246_at 11.738068 11.653087 11.751339 11.851088 11.793698 11.798228 11.905943 11.801736 11.792353
1370247_a_at 6.083355 5.888141 6.0239763 6.097427 6.316748 5.8857603 6.3427606 6.23618 6.1294665
1370248_at 6.1822257 5.8613777 6.205921 6.5985184 6.2132287 6.056642 6.3404527 6.511797 6.282426
1370249_at 6.9518867 6.8577414 7.4925165 7.3264394 7.6217656 7.2869034 8.138049 7.509535 7.286196
1370250_at 8.987418 8.814634 9.003396 9.004494 9.293023 9.041594 9.333536 9.070637 9.462424
1370251_at 6.1502776 6.223811 6.0371485 6.351487 6.2845407 6.206725 6.310452 6.3292313 6.6227946
1370252_at 8.227557 8.167647 8.216829 8.633114 8.478711 8.597347 8.574246 8.598091 8.583679
1370253_at 11.702038 11.6755 11.621501 11.637193 11.621138 11.833722 11.916648 11.803619 11.86956
1370254_at 3.5215673 3.8391798 3.8876362 3.5551257 3.6238825 3.7753534 3.420194 3.6848202 3.51773
1370255_at 4.5386066 4.3978844 4.8705177 4.3505898 4.4945717 4.286021 4.877204 4.726514 4.815773
1370256_at 7.930361 8.134086 9.492838 9.284453 9.8788185 7.86035 7.9707747 8.275864 8.198989
1370257_at 4.307352 4.6616564 4.153014 4.5614457 4.2452173 4.2963715 4.336809 3.997732 4.550167
1370258_at 5.2337055 5.034325 5.3315997 5.5423765 5.23555 5.0956573 5.2633705 5.003722 5.1667953
1370259_a_at 7.302242 7.50431 7.5217357 7.5104866 7.7055054 7.76374 8.0101795 7.70087 7.7673173
1370260_at 7.066214 6.9657245 7.0294647 7.0170574 7.078214 6.886971 6.916481 7.2004294 7.02877
1370261_at 8.058006 7.8145895 7.992525 8.024289 8.125238 8.1803 7.964107 7.801102 7.944233
1370262_at 9.310009 9.29347 9.4757 9.3440895 9.220169 9.3992405 9.42387 9.410742 9.453163
1370263_at 5.995246 5.776769 5.8487325 5.7153864 5.8071375 5.7228413 5.831526 5.6732187 5.8819227
1370264_at 7.468888 7.756989 7.561893 7.4643044 7.6713967 7.4830647 7.447945 7.4839745 7.125192
1370265_at 5.86054 6.1419415 5.6207333 5.9798107 6.2192907 6.2545605 6.1794357 6.308725 6.3326745
1370266_at 6.7665234 6.897011 6.819089 6.8026357 6.68873 6.8814874 6.8966665 6.637246 6.5323377
1370267_at 6.2305646 6.4334507 6.5416703 6.676696 6.5537167 6.527964 6.3164825 6.372734 6.3804774
1370268_at 4.4949226 4.3468003 4.423787 4.4429436 4.5391455 4.117894 4.2709913 4.527706 4.4855766
1370269_at 5.1617274 5.402672 4.9664574 5.0031195 4.952609 4.866218 5.0463037 4.814846 5.103845
1370270_at 3.942995 3.7390263 3.6766489 4.0116034 3.6759744 3.8325717 3.7965472 3.8074284 3.8515215
1370271_a_at 7.1783867 7.3907604 7.2475376 7.400982 7.1238875 6.8960257 7.108896 7.302933 7.231151
1370272_x_at 6.1140385 6.1766605 5.9886985 6.137474 6.3047595 6.2132063 6.084044 6.1707053 6.1329417
1370273_at 3.3378713 3.287373 3.8612773 3.3579154 3.464179 3.530102 3.5502424 3.6495688 3.389193
1370274_at 12.740827 12.787071 12.847495 12.902659 12.83775 12.773789 12.826942 12.880172 12.782224
1370275_at 12.832788 12.785388 12.883614 12.845053 12.815179 12.707044 12.728692 12.858353 12.826049
1370276_at 11.861372 11.766189 11.897253 11.802929 11.9499445 11.867218 11.968915 11.884623 11.971615
1370277_at 11.9468355 11.880009 11.894583 11.962468 11.937633 11.84291 11.957779 11.909375 11.941382
1370278_at 11.298478 11.225711 11.307675 11.295155 11.229218 11.254124 11.341352 11.312178 11.381596
1370279_at 5.9088893 5.8738756 5.705555 5.794677 5.502002 5.771802 5.704034 5.9660816 5.58028
1370280_at 10.486084 10.763249 10.53954 10.7094555 10.466988 10.587934 10.659876 10.516978 10.749845
1370281_at 9.751195 9.846955 10.335026 9.920919 10.825741 10.176042 10.36875 10.290858 10.523205
1370282_at 6.291885 6.0893874 6.3021755 6.560277 6.5810323 6.064437 6.834593 6.8468833 6.7836156
1370283_at 12.256939 12.284545 12.34759 12.335066 12.533062 12.290315 12.526102 12.141413 12.232927
1370284_at 12.091724 12.051928 12.022247 12.097185 12.008619 12.181118 12.191778 12.194822 12.297227
1370285_at 6.2978196 6.3321447 6.628978 6.341638 6.498744 6.666907 6.679446 6.856473 6.362931
1370286_at 8.8026285 9.247112 9.493429 9.343719 9.635087 8.940061 9.349064 10.075818 8.598333
1370287_a_at 9.225232 9.240111 9.015176 9.351145 9.47897 9.518503 9.539102 9.084628 9.47981
1370288_a_at 8.187296 8.498959 8.223047 8.566914 8.590717 8.660629 8.638332 8.294186 8.383778
1370289_x_at 3.7043896 3.8363545 3.7405522 3.6005123 3.4635882 3.85247 3.5090835 3.7003925 3.9198256
1370290_at 8.094934 8.693476 8.494156 8.492279 8.753748 8.794696 8.677271 8.829172 8.779855
1370291_at 5.573118 5.4274983 5.614072 5.519925 5.401996 5.2435884 5.307995 5.370141 5.1684275
1370292_a_at 4.0720377 4.025085 3.9425406 3.6309524 4.152957 3.897678 3.911435 3.9650183 4.122211
1370293_at 5.433548 5.541092 5.5681696 5.272572 5.4659142 5.2090807 5.3241577 5.797507 5.473518
1370294_a_at 6.809082 6.2617726 6.4681273 6.5349355 6.736035 6.61186 6.5215087 6.912436 6.471705
1370295_at 8.237332 8.471491 8.347719 8.407111 8.560969 8.714808 8.852913 8.570226 8.829555
1370296_at 13.436348 13.491472 13.578206 13.5006695 13.492754 13.52369 13.528031 13.585788 13.504325
1370297_at 6.375176 6.033406 5.935057 5.7318068 6.1320333 6.190618 6.1894946 6.159907 5.794854
1370298_at 9.632447 9.990831 9.881338 9.84072 9.984415 10.024391 10.113066 9.939285 9.986528
1370299_at 13.620049 13.683247 13.678636 13.702679 13.690147 13.571275 13.666424 13.575345 13.577777
1370300_at 7.789219 7.930443 8.229369 7.9902625 8.000939 8.061924 8.187343 8.021599 8.347171
1370301_at 7.2708535 6.8390284 6.8467994 7.1769857 7.1766553 7.0156827 7.2695823 6.8211417 6.951771
1370302_at 8.089682 8.489503 8.173286 8.46739 8.235193 8.129125 8.064951 8.065657 8.291729
1370303_at 6.368405 6.416803 6.4866977 6.5110755 6.6572833 6.5701623 6.6947885 6.688937 6.687945
1370304_at 8.833284 8.817585 8.75963 9.000584 8.899981 8.878482 9.075194 8.930713 9.152704
1370305_at 9.478561 9.646257 9.799131 9.632463 9.693567 9.696217 9.849525 9.761915 9.72161
1370306_at 8.979957 9.157991 8.879644 8.867323 8.956491 8.849349 8.926215 9.037804 8.851422
1370307_at 7.001559 7.0910797 7.090221 7.172535 7.273958 7.1682477 7.1462464 7.20925 7.332597
1370308_at 7.4825664 7.6168165 7.4951553 7.298392 7.680778 8.107367 7.841128 7.4594145 7.80013
1370309_a_at 10.9495 10.9339485 10.985884 11.237899 11.115128 11.02758 11.0467 11.035923 11.067575
1370310_at 12.9396715 12.880335 13.077518 12.93086 12.842486 12.899131 12.96416 12.834054 12.793238
1370311_at 8.145458 7.8053746 8.083963 8.24111 7.961543 7.7943826 8.1093235 8.179148 8.280638
1370312_at 4.3140507 3.9136224 3.8372142 4.0402756 3.9231758 3.9358535 3.9545667 4.309381 3.8764563
1370313_at 8.99347 9.131856 9.072986 9.17802 8.974973 9.08876 9.101925 9.050612 8.964524
1370314_at 7.910246 7.87317 7.939372 8.195001 7.88451 7.519678 7.639727 7.9275064 7.734095
1370315_a_at 6.0451345 5.7132006 5.6186504 5.749974 5.628724 5.7520556 5.626434 5.7074676 5.7770677
1370316_at 7.827506 7.9108768 7.8928003 7.925709 7.9692497 8.046197 7.9807277 7.865509 7.8758593
1370317_at 6.3542786 6.576701 6.902624 6.7068753 6.6253624 6.6917925 6.734604 6.698832 6.7153754
1370318_at 7.131157 7.6313047 7.583052 7.3792896 7.5950165 7.64505 7.303843 7.258851 7.263561
1370319_at 9.503308 9.362994 9.360577 9.73432 9.565754 9.7324915 9.094994 9.422705 9.32548
1370320_at 10.539962 10.730857 11.136588 11.003495 10.766962 11.164602 10.5544 10.808066 10.986361
1370321_at 10.238356 10.394689 10.4076805 10.395784 10.519209 10.351578 10.326036 10.400721 10.240976
1370322_at 9.655806 9.847147 9.8786545 9.770098 9.734985 9.805868 9.942816 9.776996 9.799687
1370323_at 6.0822186 6.0638294 5.9450135 6.228497 5.8488135 6.0992393 5.9396753 5.896595 6.099653
1370324_at 7.4335084 7.071604 7.4236317 7.2497807 7.193277 7.1308355 7.0723543 7.3874936 7.205294
1370325_at 9.598048 9.73122 9.850383 9.88763 9.870248 9.731031 9.755757 9.872225 9.7919655
1370326_at 7.212461 7.1854377 7.278924 7.429816 7.309496 7.129752 7.2904906 7.159121 7.173523
1370327_at 7.756042 7.840373 7.8276534 7.991674 7.982639 8.114086 7.999872 8.034933 8.345831
1370328_at 5.851065 5.3412614 5.1171246 5.741847 5.4964447 5.4883103 5.8749633 5.831178 5.321716
1370329_at 9.175154 9.70265 9.270403 9.386569 9.386303 9.246283 9.125987 9.028232 9.049659
1370330_at 6.9194937 7.091629 6.87324 7.1456447 7.1104665 7.2668333 7.1533546 6.974803 7.2451105
1370331_at 7.719244 7.5508847 7.9396243 7.678169 8.084986 8.103145 7.77253 7.9214363 7.9073467
1370332_at 5.240159 4.859812 4.958572 5.0540113 5.0860996 5.084712 4.7853217 4.8287873 4.8455954
1370333_a_at 13.145153 13.054052 13.3081455 13.113787 13.199784 13.287769 13.200864 13.128288 13.263929
1370334_at 9.121218 8.74515 9.211369 8.884518 9.078935 9.2477665 9.385109 9.064772 9.202616
1370335_at 8.127806 8.051793 7.9181123 7.761386 8.180599 7.9906425 7.968347 8.043703 7.8297315
1370336_at 10.222112 10.515473 9.969009 10.15498 10.8615055 11.277994 10.504405 10.775134 10.972565
1370337_at 7.8079705 7.8762507 7.9055967 7.8879514 7.998396 7.917857 7.8993673 7.840082 7.8385725
1370338_at 3.4486876 3.5761955 3.6802425 3.4495819 3.6096592 3.5007045 3.3255126 3.5903502 3.3356266
1370339_at 10.222295 10.186605 10.046555 10.154968 10.134345 9.9981365 10.216159 10.15722 10.227299
1370340_x_at 9.070529 9.315811 9.117404 9.322686 9.171715 8.917465 9.140755 9.269677 9.024878
1370341_at 3.380875 3.6059365 3.4365144 3.4824915 3.5075188 3.5102808 3.4579866 3.702989 3.8048794
1370342_at 3.6770701 3.4377236 3.537623 3.7182117 3.4995959 3.7525442 3.5097551 3.6849856 3.6297493
1370343_at 6.893236 7.0809593 6.925762 7.0667095 7.0605626 7.128147 7.0432177 6.82453 7.0980735
1370344_at 7.924529 7.839639 7.657232 7.955697 7.976512 8.122515 7.779965 7.6145806 7.8874493
1370345_at 5.621632 5.0898104 5.8165874 5.2680545 6.007251 5.9856076 5.6327047 6.2839136 5.8522043
1370346_at 5.574064 5.361466 5.3463693 4.993848 5.5007052 5.6764517 5.3433213 5.8294044 4.9773164
1370347_at 5.4192743 4.818035 4.8861628 5.2734866 5.6603274 5.7022347 5.405642 5.2895823 5.6563997
1370348_at 10.54182 10.5454 10.425194 10.617707 10.572664 10.763498 10.6450205 10.583469 10.658717
1370349_a_at 14.047122 14.018424 14.017289 13.992242 14.055702 14.074897 14.049864 14.028298 14.10312
1370350_x_at 11.896848 10.658128 10.162151 10.862338 10.800152 11.24348 10.348773 10.779227 9.241443
1370351_at 8.648382 8.777975 8.93093 8.755764 8.819708 8.690165 8.577688 8.704937 8.5145035
1370352_at 11.762475 11.65573 11.653135 11.651104 11.533265 11.6364 11.526613 11.575229 11.588222
1370353_at 7.7604566 7.717852 7.818701 7.7638803 7.8847656 8.000714 7.909835 7.6259274 8.120544
1370354_at 7.8700705 7.9949718 8.190086 8.173008 8.147963 8.280455 8.104397 8.129719 8.044052
1370355_at 11.996019 12.681925 12.746747 13.198084 12.755039 12.112649 12.581766 12.583452 12.074499
1370356_at 6.994962 7.076882 7.588758 7.348428 7.4759254 7.4387465 7.583681 7.5080523 7.58403
1370357_at 8.239091 8.197424 8.438003 8.281097 8.225248 8.295864 8.187354 8.246691 8.11937
1370358_at 8.772482 8.926127 9.158302 8.941184 8.808153 8.732201 8.807632 8.94271 8.802997
1370359_at 12.537419 12.641155 12.6968775 12.5852785 12.626799 12.5457735 12.588338 12.439991 12.400117
1370360_at 8.712363 8.825353 8.783524 8.8421955 8.587847 8.870433 8.816891 8.840798 8.626473
1370361_at 4.8893223 4.6359606 4.4672503 4.662304 4.6874113 4.4444275 4.7645893 4.4073334 4.7337685
1370362_at 7.4296002 7.464949 7.481147 7.3346562 7.1012006 6.874502 7.2854505 7.6581206 7.245029
1370363_at 12.271113 12.265748 11.847942 12.042029 12.0338335 11.844589 11.6617565 11.8108635 11.74664
1370364_at 7.451 7.248678 7.368144 7.516372 7.42554 7.3983564 7.463064 7.320923 7.403633
1370365_at 8.575853 8.859318 8.844841 8.7616825 8.749887 8.59633 8.888751 8.738779 8.767051
1370366_at 10.258831 9.978611 10.031211 10.149025 10.1699505 10.40388 10.299628 10.23632 10.330343
1370367_at 4.943261 4.6167293 4.55169 4.6304026 4.6269217 4.41885 4.500399 4.530751 4.4683266
1370368_at 6.9295607 6.922813 6.96105 7.1087494 6.9597154 7.0575542 7.1583962 6.9629493 6.935163
1370369_at 6.2857814 6.1933637 6.0404882 6.2819433 6.3212686 6.1003795 6.4214773 6.4851065 6.4592166
1370370_at 8.217003 7.994134 8.103355 8.029437 7.93286 8.146591 7.9061723 8.1642475 8.137165
1370371_a_at 8.39174 8.626413 8.342676 8.544065 8.454771 8.186836 7.8248878 8.394657 8.103085
1370372_at 4.6955433 4.5684257 4.3071904 4.5174923 4.368706 4.1963887 4.2380652 4.688751 4.3994675
1370373_at 6.0980783 6.0525966 5.955696 5.9619107 5.837235 5.933835 5.8023953 5.7608476 5.793342
1370374_at 8.728623 8.715572 8.902317 8.526504 8.864675 8.608668 8.540037 8.671461 8.35397
1370375_at 11.736246 11.581426 11.517142 11.686736 11.533359 11.729677 11.299161 11.597763 11.394126
1370376_a_at 8.146366 8.381964 8.405199 8.225708 8.326843 8.517878 8.483892 8.511126 8.581232
1370377_at 13.070414 12.915814 12.944636 13.031545 13.152286 13.090556 13.107558 13.027594 12.92561
1370378_at 12.201169 12.246571 12.276138 12.188144 12.177879 12.022387 12.12509 12.192227 12.098832
1370379_at 5.9941792 5.5716796 5.5266266 5.66147 5.6892996 5.3540444 6.1087894 5.941639 5.588684
1370380_s_at 7.3094897 7.5020323 7.4224796 7.357103 7.3367095 7.3950133 7.2864833 7.4437847 7.22626
1370381_at 11.132402 10.850897 10.964087 10.911364 11.056034 11.148279 11.181377 11.176114 11.274472
1370382_at 3.76559 3.4297018 3.3476577 4.390812 3.5640886 4.1797504 3.7983012 3.622187 3.4977822
1370383_s_at 8.325183 8.058569 7.8165874 8.563619 8.807478 8.4084635 9.41848 8.870433 8.752769
1370384_a_at 5.593191 4.61093 8.421513 5.077785 4.803314 6.106585 6.504799 5.873546 7.770259
1370385_at 5.372473 6.097051 5.404708 5.179752 5.548003 5.816359 5.672385 5.2667108 5.481398
1370386_at 7.4904575 7.607109 7.688788 7.6283627 7.6472573 7.7217607 7.6099167 7.5003858 7.633382
1370387_at 11.220092 10.944064 11.349508 12.0133915 11.211531 11.322916 10.605518 11.229916 11.221878
1370388_at 4.575368 4.2822094 4.4964857 4.036558 4.2040634 4.190369 4.228901 4.2287025 4.168847
1370389_at 3.6216192 3.8688514 3.799166 3.800601 4.109692 3.5283692 3.945474 3.8122327 3.7228363
1370390_at 4.8991556 5.1247897 5.0372977 4.863364 4.8279037 4.9887195 4.7381406 5.100252 4.9110417
1370391_at 5.2011786 4.965902 4.8546653 5.2150145 4.809378 5.037152 5.683348 5.209522 5.0417747
1370392_at 5.704439 5.8157163 5.3655925 5.5057178 5.1660132 5.1198735 5.5254517 5.519009 5.3188553
1370393_at 4.9906235 5.033754 5.17208 5.16611 5.1624327 5.211107 5.1964855 5.1967225 4.921586
1370394_at 5.9023457 5.7289734 7.5001006 5.6644936 6.344073 5.8972025 6.9788237 5.2132893 6.3805265
1370395_at 6.9925747 7.0889297 6.8622475 6.894091 6.8595643 6.7225866 6.687101 6.7658367 6.634481
1370396_x_at 14.09359 14.096983 14.061665 14.026274 14.063192 14.116086 14.108591 14.082056 14.15245
1370397_at 12.012202 11.94485 12.216293 11.985065 12.031068 12.1552725 11.844759 12.198274 12.2608
1370398_at 5.9277015 5.785575 6.0213184 5.872339 5.915786 6.1752806 6.267246 5.627848 6.0458765
1370399_at 7.438274 7.175582 7.431774 7.4382854 7.1468744 7.3491397 7.4110274 7.180004 7.2054324
1370400_at 5.407936 5.3554845 4.7750187 5.2264576 5.4353857 5.105361 5.445199 5.6207714 5.2157865
1370401_at 3.883853 3.7687902 3.8018577 3.966709 3.8728247 3.7805605 3.9503744 3.9592273 3.9471092
1370402_at 7.47676 7.406013 7.388845 7.337589 7.239346 7.22006 7.4500985 7.2985277 7.4900103
1370403_at 4.9597692 4.751613 4.703408 4.9818025 4.8655376 4.89806 4.9517064 4.62282 4.8039474
1370404_at 4.1083403 3.9055796 3.9927592 3.9255762 3.7748122 3.5754504 3.9430444 4.1045966 3.7838883
1370405_at 3.6942763 3.4165595 3.472164 3.6291778 3.7617111 3.511003 3.6226153 3.5050216 3.7347264
1370406_a_at 3.8486917 3.6797538 3.775399 3.8200738 3.614771 3.511003 3.7495873 4.207911 3.6213822
1370407_at 8.569728 8.397916 8.6606245 8.387937 8.707496 8.930814 8.539063 8.54091 8.648071
1370408_at 4.624862 4.2822094 4.472154 4.4139714 4.3801904 4.1099763 4.9287877 4.993667 4.37317
1370409_at 4.78389 4.9072814 4.6289024 5.1039257 4.621258 4.6949697 4.356513 4.6251283 4.611725
1370410_at 4.04876 4.176991 4.042921 4.3112345 3.8667636 4.0185413 3.9879155 4.269695 4.1103263
1370411_at 5.855134 5.529111 5.7386866 5.8649955 5.7951884 5.641527 5.562851 5.9381123 5.8071127
1370412_at 4.165985 4.024556 4.3242207 4.3396025 4.1639767 4.248697 4.3899503 4.29357 3.9924107
1370413_at 6.372001 6.738862 6.9049354 6.5165515 6.4793134 6.7158914 6.333472 6.722852 6.64622
1370414_at 9.028406 8.881091 8.983465 9.333619 9.141665 9.1384325 9.303687 9.5568075 9.2540455
1370415_at 5.9885874 5.8947134 5.613842 5.8946047 6.222999 5.9308047 5.824601 6.156911 5.6110554
1370416_at 4.667647 4.7500463 4.5003366 4.4729404 4.7085013 4.747694 4.583664 4.640322 4.829071
1370417_at 4.2075343 4.3917146 4.434761 4.5474505 4.415049 4.2577353 4.4104114 4.397589 4.2021
1370418_s_at 5.6272717 5.5422688 5.57559 5.525265 5.211094 5.4254174 5.5931797 5.5525794 5.3442698
1370419_a_at 5.5656557 5.7756567 5.460205 5.6782055 5.695918 5.530348 5.744092 5.571102 5.8116937
1370420_at 12.114349 11.486162 12.9115305 12.2395935 11.914214 12.076558 12.185113 12.434204 12.646898
1370421_a_at 6.408499 6.5324516 6.0773644 6.1882114 6.2207603 5.9212093 6.042114 6.245311 6.1854305
1370422_at 6.208736 6.3784223 6.373089 6.1868105 6.67404 6.560941 6.6728163 6.640047 6.7621107
1370423_at 5.683775 5.63318 5.5247393 5.296712 5.625752 5.754792 5.771862 5.803335 5.8516517
1370424_at 4.13601 3.8948092 3.8332412 3.830124 3.7765484 3.97985 3.9380562 3.9892619 3.7987418
1370425_at 12.527168 12.442199 12.487434 12.58379 12.344719 12.690659 12.529707 12.464694 12.528304
1370426_a_at 10.798919 10.850689 11.16079 11.121684 11.023675 10.811824 10.991848 10.885123 10.959125
1370427_at 4.997923 5.3124847 4.6874933 5.091607 4.930418 5.1726265 5.042262 4.940545 4.840733
1370428_x_at 11.9512825 12.228133 11.637205 11.27214 12.3395 11.316947 12.03662 12.290579 12.163022
1370429_at 9.506443 9.796467 9.333817 8.7699995 9.734537 8.930713 9.831259 9.953067 9.779101
1370430_at 5.052803 4.8745766 4.62435 4.401878 4.9485497 4.697305 4.426649 4.7306657 4.644202
1370431_at 4.4836655 4.0315127 4.237828 4.053227 4.276696 4.116582 4.0514255 4.165888 4.213479
1370432_at 3.727147 3.9137938 3.5941312 3.267889 3.4157996 3.6160371 3.5164127 3.4382603 3.3346498
1370433_at 10.585703 10.62888 9.553661 10.117565 9.910134 10.510923 9.867911 9.563375 10.436868
1370434_a_at 3.5961702 3.6288497 3.6866002 3.3656204 3.348745 3.4252062 3.7744892 3.5768256 3.4218938
1370435_a_at 7.0828943 7.09891 7.184615 7.231439 7.0284753 7.3361626 7.290025 7.039322 7.234587
1370436_at 6.531991 6.390328 7.7524743 7.382383 6.922401 6.509354 6.5689473 5.83367 7.635222
1370437_at 5.974903 5.9039173 6.304339 6.170086 6.6735473 6.2576466 6.2378573 6.1871905 6.2995386
1370438_at 5.8098125 5.5371976 5.697384 5.6204476 5.8736377 5.5426574 6.000367 6.150841 5.987074
1370439_a_at 3.3342474 3.2981765 3.423333 3.3312733 3.5303855 3.3643577 3.292136 3.3920414 3.3135102
1370440_at 7.3771 7.3302956 7.614786 6.7050395 7.525898 7.6592712 7.4044757 7.2571106 7.3635983
1370441_at 3.86258 3.933884 3.891856 3.9822133 3.6646826 3.61553 3.8161175 3.747915 3.9443665
1370442_at 3.1987479 3.4891982 3.2453527 3.5892828 3.1891186 3.3165386 3.651065 3.2474544 3.3837833
1370443_at 7.4560256 7.362075 7.331814 7.419293 7.6379642 7.4042974 7.5327663 7.784957 7.5286584
1370444_at 4.918167 5.0412645 4.942977 4.7527514 4.9462667 4.427844 4.766936 4.690672 4.577065
1370445_at 5.979519 6.2898545 5.954212 6.5111322 6.5655327 6.339056 6.3335686 6.8383145 6.337264
1370446_at 6.5104656 6.5988493 6.658373 6.3740473 6.5910335 6.6812797 6.5427327 6.4851966 6.6265836
1370447_at 4.917122 4.7442656 4.7106256 4.8401585 4.710704 4.6204596 4.5928373 4.631524 4.539713
1370448_at 4.236485 4.3700523 4.38427 4.6072345 4.3635626 4.333306 4.4806695 4.2540693 4.3076243
1370449_at 7.4643097 7.9509163 7.636672 7.95809 8.014494 7.830297 7.766056 8.304141 7.7721944
1370450_at 4.800945 4.484867 4.3699274 4.503273 4.0848384 4.4044456 4.0118628 4.635748 4.205035
1370451_a_at 4.9594555 4.781892 5.351769 5.0042934 4.79752 4.7955647 4.969308 5.145106 5.1709795
1370452_at 4.1866255 3.965327 3.6019046 3.9901924 3.8297021 3.7795792 3.7435958 3.7973013 3.7788513
1370453_at 5.2173247 5.2161026 5.0028534 4.9862404 5.2618256 4.969876 4.8254805 5.0297756 4.8268914
1370454_at 4.882806 4.8807387 4.7586517 4.6812367 4.7081566 4.7471895 4.7477765 4.928435 5.0624385
1370455_a_at 3.146327 3.1892796 3.2610195 3.2666812 3.2340078 3.3328142 3.367416 3.2317863 3.2746127
1370456_at 4.0766172 3.9789262 3.9372044 4.223046 3.6625755 3.8306546 4.023115 4.0036516 3.7044144
1370457_at 4.0434766 4.1118574 4.006069 3.9378154 4.040066 3.840753 3.9183276 4.1718497 4.343567
1370458_at 4.377233 4.207922 4.0445976 4.016734 4.1815195 4.258731 4.0598125 4.270983 4.3388124
1370459_at 3.8888593 4.0369077 3.8545322 4.02491 3.835339 3.916636 3.8092263 4.1961355 4.0623226
1370460_at 7.01944 7.6072454 7.5694427 7.4421735 7.536527 7.3448815 7.4247794 7.2617993 7.1187973
1370461_at 5.2976804 5.2766995 5.0010443 5.0004635 5.1199374 4.9026337 4.9106164 5.243188 4.8748426
1370462_at 4.862966 4.125196 4.5215755 4.6327486 4.5604577 4.616481 4.490332 4.484902 4.2151604
1370463_x_at 5.865024 5.8154807 6.1283684 7.0012507 6.0505056 7.4167333 6.044658 6.1554503 5.704174
1370464_at 4.5028563 4.252261 4.8765435 4.717629 4.897751 4.8885016 4.5494576 4.8287873 4.9415407
1370465_at 5.1911316 4.508774 5.5272846 5.164874 5.092637 4.8827715 4.778648 4.6915994 5.4663553
1370466_at 4.1017065 4.081874 4.0414066 3.9211693 4.0891485 3.8714836 3.8413608 3.957987 4.0053244
1370467_at 4.514536 4.6684275 4.4308186 4.7673044 4.3462396 4.7311525 4.586749 4.2556725 4.2405787
1370468_at 3.3152587 3.3982024 3.2554097 3.4474013 3.3416326 3.3820949 3.348384 3.275782 3.269848
1370469_at 5.692432 5.575247 5.9300184 5.808081 5.614555 5.1945477 5.922743 5.8713946 5.6270137
1370470_at 4.2221823 4.076032 3.7144327 4.1829305 4.12613 3.7934492 4.2642584 4.0346227 4.102232
1370471_at 3.8857195 4.042208 3.8567774 3.9382582 3.7722313 3.6986616 3.7239578 4.0248837 3.949651
1370472_a_at 5.1787243 4.5674057 4.618345 4.9699545 4.443432 4.590357 4.652193 4.925454 4.759968
1370473_a_at 6.4886985 6.089643 6.402445 6.3903227 6.362353 6.049218 6.0592117 6.034108 6.501984
1370474_at 5.5759897 5.3520913 5.7945337 5.9389896 5.2400403 5.625754 5.3821807 5.77659 5.359298
1370475_at 13.2588625 13.184673 13.214112 13.104525 13.303739 13.2746105 13.119867 13.139853 13.248839
1370476_at 6.999371 7.1063976 7.4210863 7.226942 7.4433584 7.1597996 7.304081 7.2082586 7.1396713
1370477_at 3.7023659 3.5721805 3.793368 3.6898818 3.4574769 3.6292272 3.6369467 3.7607358 3.5772505
1370478_at 5.818528 6.0972557 5.7664347 6.0772552 5.7809334 5.4550138 5.617602 5.781364 5.767249
1370479_x_at 13.124827 13.034929 12.891763 13.148806 13.085374 13.247302 13.130785 13.047195 13.131893
1370480_at 3.8853147 3.985919 4.1250143 3.8653724 4.0710707 3.7917812 3.9902134 3.6975555 4.113421
1370481_at 5.6081843 5.44465 5.3511786 5.59635 5.262054 4.9080415 5.089123 5.658828 5.244187
1370482_at 5.7023134 5.45677 5.5681353 5.4879923 5.298334 5.374218 5.3911066 5.46869 5.3787394
1370483_at 3.7186623 4.0305786 3.854016 3.7175496 3.9210014 3.8859336 3.8533797 3.8777058 3.7469168
1370484_at 5.237068 5.284987 5.2028356 5.1686907 4.844551 4.9474263 5.212083 4.9895124 5.0416703
1370485_a_at 4.491766 5.124764 4.48554 4.651859 5.367574 4.7739167 5.029303 4.7375193 4.382972
1370486_a_at 5.612786 5.5277143 5.33001 5.3929653 5.2846437 5.125848 5.4661326 5.4747396 5.5440197
1370487_a_at 6.1779594 6.430724 6.01156 6.1015377 6.1533337 6.1936774 5.631892 6.3928194 6.1241117
1370488_a_at 6.2351565 6.404367 7.0577793 6.6341157 6.530922 6.142947 6.280062 6.665025 6.04138
1370489_a_at 3.7454991 4.1407 3.9384007 4.045776 4.026049 3.7990496 4.043993 3.8053157 4.184699
1370490_at 4.1672773 4.152228 4.2927685 4.5125437 4.1170254 3.8068833 4.047817 4.0973344 3.7631998
1370491_a_at 5.8482227 6.0510216 5.904759 5.479981 5.382135 5.4049964 6.441249 7.863282 5.725873
1370492_a_at 4.556531 4.9200687 4.8149896 4.5869637 4.550289 4.523231 4.2334137 4.2776403 4.555709
1370493_a_at 3.8787959 3.6573408 3.4187498 3.9356017 4.390851 3.538686 3.9501202 3.9292965 3.5810618
1370494_at 4.6870484 4.388895 4.241089 4.7741785 4.309556 4.288143 4.309268 4.300087 4.4739103
1370495_s_at 13.233979 13.193978 13.192035 13.216263 13.351952 13.154577 13.27546 13.326356 13.228854
1370496_at 12.765549 12.764164 12.936428 12.673157 12.7621 12.6866045 12.707348 12.685443 12.675631
1370497_at 4.1653585 4.1494746 3.9351828 4.272936 3.9554844 4.192582 4.04065 3.826494 3.9663079
1370498_at 3.4650536 3.4467902 3.577847 3.4382153 3.28172 3.3758175 3.4059684 3.3763633 3.4908319
1370499_at 4.274905 4.5595984 3.9577758 4.219379 4.2852798 4.2808003 4.334484 4.24896 4.5026975
1370500_a_at 3.7025888 3.7726905 3.8339562 3.8004806 3.6360762 3.6643066 3.6729257 3.6215856 3.6656504
1370501_at 9.360423 9.524052 9.538303 9.595003 9.605406 9.389792 9.55325 9.437269 9.435636
1370502_at 3.8249092 4.1390934 3.7613187 4.287243 3.9128656 3.7521544 3.7603211 3.935823 4.0455737
1370503_s_at 4.332342 4.3937454 4.0976267 4.202676 4.342552 4.4647064 4.4498606 4.6344175 4.263932
1370504_a_at 6.0643945 5.8094954 5.9094744 5.569294 5.719063 5.641204 5.866216 5.6405067 6.0458765
1370505_at 6.17361 6.1483603 6.358547 6.252084 6.587389 6.484304 6.5112286 6.4977775 6.607306
1370506_at 6.7052536 6.869275 7.233897 6.8821726 6.7874646 7.052387 7.103665 6.8361006 7.1159987
1370507_at 5.451541 6.0887876 5.6722493 5.6110077 5.909942 5.5458503 6.003611 5.769467 5.901384
1370508_a_at 5.175088 5.112821 5.0544624 5.2546244 5.106533 4.7850246 5.15862 5.0550966 4.886662
1370509_at 7.2215586 6.5897374 6.9118085 7.1607943 7.158075 6.7146215 7.050445 7.2604814 7.388149
1370510_a_at 7.7498198 8.016991 7.7634683 7.618523 7.925669 7.5199704 7.5800915 7.546168 7.5806456
1370511_at 13.799211 13.821295 13.803223 13.872531 13.886324 13.8991165 13.945397 13.925463 13.926361
1370512_at 8.019614 8.252304 8.029343 8.0458355 8.003862 7.80771 7.7713475 8.011587 7.793752
1370513_at 3.68392 3.4768753 3.6886866 3.699621 3.465199 3.5882673 3.4348097 3.6325736 3.464594
1370514_a_at 3.7368858 3.65716 3.7561605 3.4126937 3.502988 3.644886 3.605161 3.7001112 3.61857
1370515_x_at 4.393361 4.3868484 4.4901376 4.521066 4.167374 4.0960865 4.125827 4.4597473 4.197108
1370516_at 6.212207 6.2880454 6.117361 6.524552 6.6780114 6.249094 6.789951 6.8478684 6.675152
1370517_at 3.7190137 3.85445 3.6314757 3.9034166 3.703799 3.6111958 3.811772 3.7000082 3.6243272
1370518_a_at 4.2453136 3.9850044 4.1212673 4.211541 3.8363814 3.7430766 3.824997 4.139665 3.976749
1370519_at 5.006546 4.385038 4.445692 4.865056 4.5892835 4.2770195 4.3910556 4.5734444 4.2961555
1370520_at 3.9572148 4.1168227 4.472426 3.9185357 4.065903 3.89254 4.5040636 4.2922235 4.1341896
1370521_at 6.708367 6.6718397 6.5060973 6.578262 6.2246976 6.359242 6.509815 6.3366995 6.6242976
1370522_at 9.030779 9.113343 9.161938 9.286831 8.982552 9.236607 9.209761 9.02268 9.341547
1370523_a_at 7.900697 7.845379 8.220602 7.9096174 8.331057 8.304935 8.297316 7.858067 8.390923
1370524_at 9.131259 9.143488 9.2501135 9.285458 9.35241 9.432263 9.312473 9.189976 9.457306
1370525_at 8.112873 8.192368 8.197725 8.239309 8.287643 8.138868 8.361839 8.255005 8.341295
1370526_at 5.8708897 5.941755 7.0623264 7.370095 6.14148 6.359631 6.3529873 6.098801 5.9949827
1370527_a_at 8.58966 8.905987 8.9433365 8.606732 8.722964 8.458329 8.504988 8.745586 8.464757
1370528_at 6.5151615 6.5374765 6.408079 6.392831 6.669366 6.2933073 6.515603 6.4937744 6.3494806
1370529_a_at 7.310536 7.7935996 7.5088387 7.538617 7.6926575 7.0981507 7.2068076 7.468557 7.2408953
1370530_a_at 7.924756 8.325296 8.17047 7.9255376 8.475669 8.013098 8.154455 8.260663 8.130295
1370531_a_at 5.385704 5.3997707 5.813471 5.2751484 5.8428497 5.6138277 5.7682705 5.649123 5.4112787
1370532_at 5.6946716 5.81437 5.738301 5.755057 5.7532063 5.676431 5.6596985 5.7320085 5.5126286
1370533_at 4.6959 4.4260683 4.376857 4.4191446 4.422533 4.3598275 4.2029886 4.5912404 4.327317
1370534_at 8.239639 8.252871 8.040727 8.102351 8.022339 8.160515 8.260202 8.14595 7.6370153
1370535_at 4.047888 4.0352044 3.7925642 4.23141 3.9284105 4.022194 3.8905582 3.9380522 4.1711054
1370536_at 4.902093 5.1234016 4.893589 5.181756 5.142702 5.225957 5.328368 5.3899508 5.4131575
1370537_at 7.0159063 6.80518 7.220016 6.932527 7.2167306 6.92892 7.035973 7.031812 6.924035
1370538_at 7.6876435 7.762283 7.372999 7.810291 7.534676 7.317253 7.362711 7.2463603 7.4629145
1370539_at 7.058845 7.37206 7.190059 7.3139844 7.455662 7.609491 7.6680446 7.4099197 7.3740396
1370540_at 3.9058986 3.817882 4.434568 4.5632286 3.8416023 4.204667 4.342946 4.505974 4.1906343
1370541_at 5.7292414 6.0768266 7.232059 6.4881306 6.45648 6.943919 6.2727957 6.6555676 6.3404603
1370542_a_at 6.768889 6.7657905 6.513881 6.908292 6.852273 6.198505 6.4019704 6.7323127 6.2481446
1370543_at 6.694777 6.8504844 6.9696865 6.8498116 6.7804594 6.6323676 6.4252844 6.4699626 6.45534
1370544_at 5.3373623 5.304864 5.399761 5.6244135 5.660981 5.6267195 5.639213 5.539661 5.2247233
1370545_at 5.0819855 5.1506386 4.7949963 4.898376 4.9116077 4.8990116 4.8901854 4.8787785 4.4739733
1370546_at 4.106599 3.8026376 3.7811859 4.0007515 3.9810991 3.7068439 3.8654323 4.021532 3.8430803
1370547_at 13.927454 13.944903 13.921232 13.901569 13.939704 13.914384 13.930482 14.001573 13.878759
1370548_at 7.6244326 7.870863 7.5353117 7.6144433 7.8301773 8.060284 7.338107 7.5559855 7.991208
1370549_at 5.9674573 5.66099 5.716569 6.1082344 5.9675207 5.9235325 5.8533278 5.779266 5.852204
1370550_at 5.5777993 5.63306 5.6166353 5.6662383 5.4279585 5.3878903 5.315588 5.506799 5.5111914
1370551_a_at 7.1039324 6.9312234 6.789847 6.7073064 6.709286 6.673283 6.733845 6.951315 6.8130684
1370552_at 5.3512716 5.4350605 5.267255 5.2050943 4.9779434 5.042246 5.125204 5.347147 5.028481
1370553_at 7.342586 7.3384957 7.603637 7.18643 7.5916305 7.56864 7.1993966 7.3001723 6.9121346
1370554_at 8.748817 9.000472 9.157195 9.208907 9.178577 9.351054 9.422838 9.20317 9.2192335
1370555_at 4.104295 3.8698876 3.9515605 4.0946813 4.2051983 4.3209505 3.8882453 3.9859164 3.944682
1370556_at 4.760303 4.5038433 4.3710594 4.231504 4.255041 4.6293344 4.2615547 4.569862 4.4478054
1370557_a_at 3.7482097 3.7893593 4.001052 3.9890687 3.8653421 3.611092 3.6732411 4.0068617 3.8545568
1370558_a_at 3.4020863 3.4194176 3.2634373 3.3982995 3.1935894 3.3650556 3.4128735 3.1288476 3.1960905
1370559_at 3.8956919 3.7802792 3.996949 4.0446877 3.6586907 3.9987874 3.6899228 3.638856 3.8156352
1370560_at 4.4369097 4.006518 4.5252285 4.4841714 4.379083 4.0699263 4.0351496 4.3678427 4.0911007
1370561_at 4.2388086 4.3696876 4.1635695 4.28714 4.093894 4.0055447 3.9828682 3.8699296 3.9287004
1370562_at 4.739753 4.8714657 4.5157413 4.9125423 4.4935045 4.538748 4.6383677 4.5688086 4.610523
1370563_at 11.343515 11.475409 11.849764 11.400291 11.448427 11.446973 11.363906 11.456033 11.484825
1370564_at 4.454234 4.1970844 4.171087 4.2454696 4.246972 4.353645 4.475522 4.097725 4.1392813
1370565_at 4.421049 4.1900444 4.1433587 4.231504 4.2793446 3.9572473 4.822812 4.1474323 4.197735
1370566_at 10.11851 10.769698 9.639946 10.287818 10.334106 10.05158 10.177418 10.467036 9.915935
1370567_at 6.939169 6.7985587 6.8231564 6.6465607 6.8698874 6.7313557 6.5675206 6.918459 6.91744
1370568_at 5.7238626 5.5025945 5.547914 5.6206956 5.6355834 5.330145 5.495837 5.728435 5.392061
1370569_at 4.9362736 4.823865 4.868798 4.793431 4.5151243 4.616485 4.5878444 4.773059 4.6939874
1370570_at 7.430801 7.543872 7.5437064 7.4826818 7.6661158 7.43487 7.78125 7.4593477 7.484418
1370571_at 4.748259 4.950554 4.9780736 5.090527 4.955001 4.8443236 5.2107596 4.6244135 5.1091814
1370572_at 3.7261407 3.8907914 3.9097695 3.6480196 3.7289522 3.821917 4.0545278 3.9947646 3.5984852
1370573_at 9.568881 10.093518 9.722 9.725901 9.747432 9.426305 9.583104 9.637258 9.175889
1370574_a_at 6.645747 6.837114 6.8932014 6.5936937 6.333202 6.1351194 6.7440033 6.6283 6.6537137
1370575_a_at 8.415085 8.6730175 8.503062 8.631405 8.701202 8.369142 8.710802 8.518089 8.463573
1370576_at 5.6543336 5.5407667 5.6708083 5.3197513 5.61451 5.6857147 5.3641787 5.500147 5.4073057
1370577_at 6.1979127 6.2235284 6.592516 5.7823815 6.259687 6.601167 6.4285827 6.2692947 6.529421
1370578_at 6.7192035 6.969556 6.8238573 6.8677506 6.900314 6.8047724 6.710722 7.0436783 6.791736
1370579_at 8.9449005 8.934223 8.880914 8.87187 9.017136 8.925343 9.0635605 8.970921 8.959154
1370580_a_at 13.346882 13.319048 13.313084 13.3459015 13.49936 13.389337 13.48097 13.217096 13.363269
1370581_at 4.0752325 3.9244897 3.878524 3.9237566 3.5995858 3.6946535 3.8057446 3.9608629 4.0595856
1370582_a_at 3.3138695 3.0722096 3.2686603 3.3445098 3.4794285 3.2674341 3.2492065 3.1228774 3.2371795
1370583_s_at 5.2862144 6.700308 6.179097 6.4866085 5.8736377 5.471676 5.9695516 5.42568 5.7083216
1370584_a_at 5.8644576 6.212538 5.9761653 6.1016507 5.3735213 5.7403493 5.4213157 5.2399197 5.2584968
1370585_a_at 6.218942 6.2432814 6.2273664 6.2976165 6.9544024 6.468241 6.8373656 6.8098593 6.8145795
1370586_a_at 5.785721 5.7398176 5.880087 5.7546988 5.953512 5.9679375 5.715025 5.663226 5.8256707
1370587_at 5.0853243 4.9397306 4.9842205 4.819215 4.505908 5.0029984 4.6351547 4.9790783 5.018752
1370588_a_at 4.333823 4.0546613 4.037136 3.9477348 4.1188507 3.9059086 4.0545278 4.008446 3.9210587
1370589_at 5.0957403 4.903355 5.024728 4.8771873 5.2517223 5.0731425 5.3180184 4.8642344 4.7978163
1370590_at 7.476783 7.32097 7.156537 7.2118363 7.207538 7.102324 7.1369677 7.3917165 7.2288833
1370591_at 7.3594003 7.9379616 7.6216383 7.3991685 7.6313195 7.293332 7.4181743 7.4602532 7.166926
1370592_at 5.7844644 6.3758497 6.2649903 6.1510653 5.799263 6.0971727 6.331493 6.1072445 6.4108086
1370593_at 13.577323 13.498625 13.291328 13.464639 13.3068495 13.515186 13.47998 13.038228 13.498002
1370594_at 4.595022 4.6613235 4.738787 4.7317686 4.246972 4.372649 4.3248444 4.6833286 4.8237276
1370595_a_at 3.8662648 3.8116221 3.8035605 3.8402247 3.474337 3.7043114 3.6409779 3.7152066 3.652236
1370596_a_at 4.2543554 3.8373384 4.227827 3.9156096 4.285841 3.940667 3.8331895 4.0069923 3.8401847
1370597_at 5.847687 5.8175297 5.7962 6.189178 5.9584846 5.337112 5.915603 6.2728806 4.583873
1370598_a_at 4.6611357 4.5173984 4.413781 4.4973087 4.1574697 4.6267223 4.5890093 4.3124266 4.349764
1370599_a_at 7.494793 7.5626035 7.8967156 7.962463 7.553547 7.610071 7.738219 7.7568336 7.4266567
1370600_at 5.4071836 5.352689 5.4373865 5.5683413 5.4565277 5.267784 5.233435 5.0243263 5.1676736
1370601_a_at 4.833844 4.8153877 4.516282 4.361783 4.4499884 4.716283 4.499723 4.62282 4.629608
1370602_at 4.4854937 4.513105 4.2387714 4.596239 4.3334703 4.1787205 4.4223557 4.3543377 3.976588
1370603_a_at 5.5517554 5.8814178 5.512954 5.7983685 6.2169423 5.6256084 5.7807207 6.1756244 5.8000617
1370604_at 3.8773632 3.654167 3.980521 3.7158263 3.6774957 4.023346 3.8706229 3.8183546 3.8203192
1370605_s_at 5.338465 5.7758675 6.1644297 5.6787815 6.1211767 6.1830025 6.4493217 6.350771 6.2659655
1370606_at 6.2172527 6.159213 6.381571 6.7931147 5.9922237 6.280586 6.33866 5.958408 6.344507
1370607_a_at 4.638077 4.656722 4.384353 4.359649 4.289429 4.788495 4.901072 4.474935 5.14621
1370608_at 3.8810358 3.7512908 3.6808593 3.809215 3.7400105 3.579909 3.5532155 3.9466527 3.4756632
1370609_a_at 10.286244 10.429069 10.365672 10.295603 10.326731 10.359587 10.309008 10.313741 10.2473345
1370610_at 4.975448 4.740952 4.5473237 4.802359 4.727989 4.79787 4.8227224 4.554092 4.552369
1370611_at 6.142433 6.349915 6.0819216 5.956638 5.979928 5.9586353 5.9626694 6.090253 6.1949883
1370612_at 5.908627 5.7391987 5.977521 5.706214 5.774422 5.694652 5.765953 5.7172303 5.6393614
1370613_s_at 12.654485 12.6930685 12.46622 12.835365 12.426224 12.356049 12.01651 12.683588 12.452772
1370614_s_at 5.745774 5.5576367 5.7108784 5.7615776 5.6128573 5.349508 5.319385 5.528011 5.379104
1370615_at 5.0961905 5.087453 4.794937 4.8530903 5.066253 4.8091855 5.0623813 4.850004 4.891775
1370616_at 5.028154 4.7930784 4.7372046 4.901609 4.6505585 4.730965 4.8124065 4.866929 5.2067666
1370617_at 5.006689 4.683172 4.6209135 4.867179 4.765341 4.713065 4.5600586 4.6940446 4.6216993
1370618_at 7.7653694 8.462504 8.129895 7.954746 8.028219 7.6567335 7.8289146 8.057056 7.8599567
1370619_at 4.9841895 5.27499 5.077702 4.7331905 5.0135 4.948256 4.9538913 4.9772334 5.1172466
1370620_at 4.6638327 4.866153 4.3716 4.66353 4.5030394 4.5553083 4.8947077 4.9912033 4.3639803
1370621_at 5.0049024 4.7793307 4.6247587 4.878932 5.007701 4.600379 4.7711153 5.2937293 5.095905
1370622_at 4.422042 4.336632 4.372255 4.2845683 4.3144765 4.2090306 4.3211565 4.0781617 4.494027
1370623_at 6.390624 6.642746 6.4061866 6.602281 6.8511086 6.684569 6.8451385 7.0886803 6.8152266
1370624_at 4.3891516 4.6363997 4.545393 4.32456 4.277792 4.1982603 4.281831 4.6765766 4.416647
1370625_at 3.8811727 4.100211 3.716048 3.9386404 3.5453928 3.4770272 3.7121837 4.140337 3.9130208
1370626_at 3.355631 3.5454319 3.3379078 3.5074685 3.3486557 3.2720835 3.3446567 3.324606 3.5729063
1370627_at 4.5671535 4.802903 4.4945292 4.536563 4.3428664 4.2447553 4.5464196 4.5733457 4.8603544
1370628_at 4.850325 4.821067 4.8294 4.833705 4.8005815 4.841491 5.3107224 5.156935 5.1515007
1370629_at 3.530888 3.7969384 3.5907075 3.7991729 3.8771322 3.842803 3.6632652 3.7513669 3.7791722
1370630_a_at 6.4891467 6.8043256 6.6503696 6.710166 6.854534 6.252602 6.634805 7.2399144 6.5344152
1370631_at 4.274905 3.971621 3.904021 3.9839396 3.9483147 3.9939234 3.8488965 4.0542727 4.0651073
1370632_at 4.6498747 3.9832034 4.3288574 4.2185297 3.9483144 4.139677 4.1928167 3.869929 4.315935
1370633_at 5.142576 5.045106 5.0082483 4.9145603 5.0581484 4.938869 4.97149 5.2512813 5.0120945
1370634_x_at 6.92227 6.701174 6.678116 6.639411 6.3695593 6.4935746 6.5246887 6.615236 6.573433
1370635_at 5.170456 4.985602 4.776951 4.9347596 4.667038 4.6161523 4.688136 4.96831 4.8715262
1370636_at 4.741108 4.757541 4.557434 4.649785 4.0306997 4.0978975 4.1977253 4.661459 4.2840004
1370637_at 4.0505133 4.0636225 4.049296 4.0952177 4.105646 4.149689 4.066667 3.9691758 3.9307685
1370638_at 4.4699078 4.5345845 4.8157673 4.6182833 4.986909 5.045914 4.814274 4.8311095 4.513515
1370639_at 8.058432 7.7163763 7.7743125 7.6503215 7.555989 7.4841413 7.5818577 7.6063256 7.8065658
1370640_a_at 5.349909 5.337158 5.2964706 5.2798824 5.2381144 5.1403627 4.9684753 5.298496 5.1162415
1370641_s_at 6.875104 6.4200234 6.461999 6.406135 6.5351067 6.5278025 6.6226764 6.485485 6.722241
1370642_s_at 7.352138 7.294744 7.054106 7.280641 7.7587667 7.309664 7.06281 7.3798127 7.2381816
1370643_a_at 5.350441 5.2961855 5.171765 5.051632 5.183962 5.185346 4.745578 5.10236 5.0674047
1370644_at 3.8843727 3.3366537 3.5230808 3.56507 3.3713512 3.5897932 3.695723 3.4787636 3.4801772
1370645_at 4.3746166 4.594287 4.2145433 4.4121895 4.290224 4.258731 4.211271 4.361069 4.135222
1370646_at 6.6401386 6.516406 6.6214476 6.191891 6.3640475 6.298931 6.2814927 6.5142603 6.428094
1370647_at 4.6275334 4.457806 4.488099 4.3428493 4.617043 4.446562 4.2113285 4.620278 4.4974275
1370648_a_at 5.4841685 5.1759057 5.1210804 5.3588557 5.049134 5.114572 4.9007263 5.189097 5.291829
1370649_at 5.6177335 5.4488873 5.449234 6.124297 5.4461412 5.6005507 5.4115744 5.4957347 5.471183
1370650_s_at 4.158247 4.0828257 4.03626 4.118347 4.177388 4.30105 4.329239 4.1614685 4.170964
1370651_a_at 6.5293207 6.1733074 6.293635 6.3764887 6.2914343 6.2383537 6.2784095 6.048524 6.330676
1370652_at 3.925039 3.863835 3.72491 4.0468936 3.8835557 3.975204 3.8732688 3.8294578 3.7469168
1370653_at 4.391483 4.4715734 4.33096 4.462427 4.3570533 4.3556657 4.253652 4.229088 4.254516
1370654_at 4.625458 4.6665134 4.680233 4.741149 4.513399 4.4003315 4.6906815 4.6507072 4.5427046
1370655_a_at 5.451487 5.241248 5.3089676 5.2113447 5.231745 5.249832 5.286017 5.4159126 5.174768
1370656_a_at 6.8955026 6.3146806 6.254374 7.0061502 6.8126564 6.18746 6.4582944 6.6485567 6.0825505
1370657_at 4.090028 4.330578 3.9747815 3.8257747 3.816558 3.900907 3.7511334 3.8833117 3.954499
1370658_a_at 4.8608236 4.883953 5.034106 4.8924055 4.499058 4.559532 4.9050355 4.909423 4.6921
1370659_at 4.0153265 4.080551 3.8956952 3.7573004 3.8893518 3.890557 3.6363065 3.9197063 4.1025095
1370660_at 3.9293816 3.9116611 3.7898417 3.7935758 4.0874352 3.6557186 3.7541838 3.6969438 3.6836307
1370661_a_at 4.9247828 4.8529186 4.820259 4.8316336 4.909878 4.778626 4.6331396 4.7986593 4.711049
1370662_a_at 6.855259 7.2046394 7.0008917 6.974423 7.0898333 6.925896 6.7596097 7.1423044 6.5121384
1370663_at 5.0384984 4.6601763 4.491885 5.06212 5.1439595 4.904847 4.435917 4.8916097 4.8173504
1370664_a_at 3.3878531 3.40867 3.4598758 3.4445806 3.2728777 3.369568 3.3234506 3.3657317 3.4235651
1370665_at 7.370401 7.980047 7.49815 7.7011924 7.5756583 7.4380736 7.5725656 7.446974 7.569536
1370666_at 3.9924355 4.0315127 3.971638 3.7536788 3.6953967 3.651358 3.9675534 3.9402046 3.7745583
1370667_at 3.4999425 3.5874703 3.2870226 3.6465313 3.556955 3.431006 3.5245206 3.4353406 3.3685467
1370668_a_at 4.333823 3.845433 4.12525 4.49049 4.048832 4.091462 3.7949038 4.3467298 3.8921053
1370669_a_at 3.903923 3.8372211 3.3139694 4.0665936 3.8880496 3.7753534 3.7449136 3.8928654 3.8417678
1370670_at 6.0269017 5.2084036 5.9019976 5.662537 6.0204706 5.7392178 6.080522 5.6131873 5.177013
1370671_at 3.562401 3.698319 3.4829688 3.6465313 3.219071 3.2572098 3.3052802 3.2844212 3.4296863
1370672_a_at 7.0823097 7.0045137 6.907625 6.800884 6.812835 6.8069606 6.743113 7.0064616 6.8143625
1370673_at 3.6757522 3.4338932 3.5027397 3.4982502 3.7214565 3.5772095 3.3196099 3.5926812 3.4408126
1370674_at 4.502775 4.6259847 4.1323576 4.2350693 3.9483147 3.9181824 3.9028497 4.20425 4.1924562
1370675_at 4.461126 4.270594 4.172647 4.806911 4.3393884 4.5235476 4.6549134 4.5570993 4.502697
1370676_at 10.88172 10.910881 10.902993 10.506905 10.809762 10.983802 10.719695 10.877305 10.823071
1370677_at 5.870044 5.815037 5.848127 6.163169 5.8182974 5.6519704 5.6860485 5.965898 5.687179
1370678_s_at 10.43458 10.434897 10.616382 10.530862 10.410569 10.369332 10.389711 10.484846 10.334813
1370679_at 3.9604383 4.1447206 4.0445976 4.0389357 3.830672 4.306904 4.2092104 3.82004 3.9868047
1370680_at 5.4362583 5.330571 6.4324102 5.217212 5.3726716 5.3502774 5.6358685 5.2590404 5.3445344
1370681_at 5.1181 4.5693755 4.9153404 4.94476 4.784243 4.3834 4.6453543 4.922586 4.650655
1370682_at 6.6023197 6.417767 6.605959 6.729529 6.4883165 6.540855 6.9127727 6.859995 6.524763
1370683_at 4.506753 4.7262716 4.5089126 4.620312 4.877868 4.7603993 4.66959 4.7350435 4.7625237
1370684_s_at 8.686267 8.855534 8.817012 8.828442 8.728973 8.687094 8.838585 8.810919 8.642593
1370685_at 3.5084484 3.4941733 3.3438299 3.3585515 3.4646397 3.3852632 3.185599 3.4670193 3.804814
1370686_at 7.3272653 7.547612 7.5641913 7.6282153 7.635349 7.5736737 7.5086946 7.4625783 7.4787617
1370687_a_at 5.8615265 5.9935994 5.833547 5.8757668 5.312156 5.701092 5.4823446 5.6063743 5.8081765
1370688_at 9.282856 9.601048 9.002286 9.605593 9.317929 8.887124 8.883319 8.93048 8.799584
1370689_at 3.62787 3.8509066 3.6556153 3.6476715 3.4652386 3.6653442 3.3960183 3.7785296 3.4870677
1370690_at 10.444036 10.894092 10.633413 10.682791 10.572805 10.362065 10.4170475 10.523498 10.172784
1370691_a_at 6.4606557 6.513832 6.2428417 6.3890667 5.9701247 5.997653 6.4224515 6.328913 6.1814575
1370692_at 5.701238 5.6155305 5.1842 5.2699485 5.5055685 5.231169 5.35927 5.757567 5.3647466
1370693_a_at 5.1177335 4.7950077 4.899344 4.8713746 6.0456786 5.397791 5.111924 5.2110863 5.4550276
1370694_at 5.574113 5.676626 5.6915793 5.71801 6.6761565 6.099065 6.072259 6.4994326 6.456041
1370695_s_at 6.0692315 6.2270565 6.2148137 6.371353 6.6039977 6.346428 6.4030724 6.752094 6.1407146
1370696_at 3.779283 3.765805 3.7911243 3.6427655 3.5581002 3.686599 3.6876693 3.8086486 3.7186592
1370697_a_at 3.9736955 3.738036 3.7594438 4.0069895 3.6815875 4.1300483 3.7578647 4.0756016 3.8222604
1370698_at 10.419007 9.625816 9.319384 10.951005 9.82059 9.145332 9.610622 10.164204 10.244739
1370699_a_at 10.014826 10.081396 10.2620735 10.042707 9.927392 10.132642 9.979478 9.916525 10.083264
1370700_at 4.792842 4.828162 4.630829 4.750116 4.5040092 4.2277737 4.300624 4.5540915 4.706594
1370701_at 5.5740633 5.3444214 5.4315467 5.2725716 5.196992 5.277534 5.1391225 5.451779 5.1573186
1370702_at 4.1727 3.9198866 3.846901 4.039559 3.8284364 3.670209 3.8261232 4.073077 4.2308884
1370703_at 5.1830063 5.103513 5.0390077 4.945829 4.8290873 5.073309 4.7703323 4.952815 4.9601216
1370704_at 4.749277 4.5360174 4.684065 4.490302 4.5503383 4.5925164 4.4345856 4.7125883 4.469804
1370705_at 6.008817 5.778933 6.5263033 6.228434 6.397261 6.0604506 6.210226 5.938113 5.860854
1370706_a_at 10.420301 10.522805 10.418256 10.577677 10.636054 10.257731 10.512106 10.755286 10.547995
1370707_at 5.759858 5.49368 5.5794225 5.7322636 5.5842686 5.378064 5.4515905 5.4517794 5.500408
1370708_a_at 12.029699 12.154202 12.460737 12.075482 12.146517 11.957419 11.9322 12.007469 12.072855
1370709_at 6.7070246 6.1789484 6.617633 6.50569 6.7984357 6.3198023 6.2378845 6.4473886 6.4108076
1370710_at 4.216811 4.3218412 4.0713625 4.2315044 4.1644955 4.237442 4.2419233 3.999931 4.1231318
1370711_a_at 4.0303288 3.9929223 4.724892 3.9839396 4.336087 4.0716352 3.8057446 3.9639924 4.085434
1370712_at 3.5302713 3.447922 3.3222682 3.3151128 3.2628686 3.176185 3.4115613 3.2954993 3.263749
1370713_at 5.254709 5.2177877 4.855813 5.2896376 4.9591055 4.795073 5.1480927 4.906187 4.893114
1370714_a_at 10.044943 10.511834 10.457936 10.228128 10.24405 9.783788 10.188079 10.235443 9.783999
1370715_at 5.0926523 4.8353934 4.85742 4.8464274 4.859995 4.582499 4.813376 4.6916857 4.894183
1370716_at 4.3918114 4.3598633 4.380314 4.2646565 4.2622294 4.127855 4.241132 4.2027845 4.380775
1370717_at 5.966933 5.731433 5.938592 5.752196 5.516026 5.19304 5.557013 5.5502167 5.508044
1370718_at 4.8700686 4.5937614 4.6857777 5.0682926 4.589284 4.60977 4.8360844 4.8064785 4.6873837
1370719_a_at 7.227895 7.246763 7.302869 7.42135 7.2825313 7.353587 7.04495 7.375965 7.088546
1370720_at 4.7543716 4.6702266 4.812495 4.6616783 4.8956385 4.555332 4.5717316 4.604579 4.643713
1370721_a_at 7.9339314 7.5165505 7.6096416 7.5587144 7.688278 7.488432 7.6463165 7.629041 7.4813776
1370722_at 4.731309 4.7908773 4.8225236 4.6766834 4.5889244 4.747705 4.653263 4.992876 4.755013
1370723_at 4.599768 4.5052786 4.635641 5.0458574 4.4378576 4.478752 4.5482607 4.375972 4.4383097
1370724_a_at 7.558728 7.865648 7.8122563 7.6368732 7.5415072 7.528387 7.6392527 7.738357 7.1903567
1370725_a_at 11.08998 10.974319 11.856067 11.837921 11.8517685 11.040377 11.647127 11.365267 11.615099
1370726_at 3.6798182 3.6926012 3.2743943 3.460649 3.3172715 3.2569406 3.5272121 3.6199923 3.6450436
1370727_at 4.1225605 4.32431 4.035082 3.8822284 3.6763737 3.8763506 4.0329065 4.083919 4.0870852
1370728_at 8.005125 8.475369 8.773552 8.398326 8.374941 7.944566 8.4009695 8.482997 8.1873045
1370729_at 4.7653394 4.5107203 4.571707 4.554656 4.2327843 4.4500394 4.524268 4.554092 4.363322
1370730_a_at 6.1076784 6.124404 5.9266005 5.8170643 5.673069 5.729556 5.7932653 5.999191 6.0157623
1370731_at 3.6877446 3.710674 3.6694212 3.6785553 3.6449606 3.5283117 3.508665 3.8104088 3.4981835
1370732_at 4.425474 4.189717 4.024205 4.5465174 4.2851257 4.6330547 4.24998 4.0263767 4.510777
1370733_at 4.745356 4.5758276 4.814983 4.7663317 4.586595 4.8412743 4.652202 4.747505 5.036437
1370734_a_at 5.414515 5.478693 5.6446958 5.4034386 5.4254 5.1760116 5.4272738 5.5427446 5.4924717
1370735_at 4.014614 3.6462123 3.925796 4.3690095 3.8606656 3.9725993 4.0091267 3.790816 3.9004495
1370736_s_at 4.1946483 4.030896 4.1937084 3.7364974 3.8100858 3.870241 3.8100727 4.0927467 3.9868047
1370737_at 4.579809 4.3922453 4.3692503 4.330615 4.195817 4.228348 4.2536526 4.4849024 4.3029814
1370738_a_at 3.3125434 3.2972212 3.3250506 3.270474 3.322391 3.1946695 3.2930598 3.511776 3.2614787
1370739_x_at 3.3866255 3.289862 3.4187498 3.2220066 3.322391 3.4489102 3.3275406 3.4993691 3.2778716
1370740_at 3.4408088 3.3946495 3.229258 3.2845101 3.4216197 3.3823926 3.3654854 3.3721268 3.3323698
1370741_at 3.9142091 3.9633014 3.823143 3.9380198 3.780696 3.6308768 3.5221927 3.7851543 3.8645437
1370742_at 3.7688234 3.6723795 3.4976296 3.699621 3.519002 3.6469038 3.6606276 3.7492332 3.766117
1370743_a_at 4.023099 3.938523 3.9755762 3.8100448 3.885638 3.7715237 3.7790208 4.0203495 3.892221
1370744_at 4.4969044 4.346801 4.369793 4.488906 4.3313847 4.1913986 4.5230618 4.3566494 4.2461753
1370745_at 6.7422895 6.486094 6.9399996 7.062936 6.895602 7.2760115 7.0638847 7.010502 7.2687516
1370746_at 5.767338 6.5634193 6.1665726 6.1271105 6.166937 5.637246 6.014031 6.229961 5.4337277
1370747_at 5.3158274 5.3615656 5.098365 5.428814 5.1324997 5.0730963 5.210372 5.2234316 5.2508655
1370748_at 3.5193956 3.7867894 3.435946 3.5009642 3.4419186 3.4298358 3.119955 3.5476952 3.2883403
1370749_at 3.9036174 3.7637532 3.7465625 3.5560045 3.5657542 3.4517558 3.8157423 3.5952406 3.5597293
1370750_a_at 5.9762964 6.8079424 6.1708097 6.5967927 6.727834 6.1897297 6.8071523 6.302144 5.6807675
1370751_at 10.605017 10.6003685 10.626175 10.461576 10.70584 10.664053 10.676656 10.604904 10.708483
1370752_a_at 7.3271456 7.33206 7.2456627 7.3376913 7.5080767 7.2067757 7.505164 7.4925957 7.3767223
1370753_at 5.2100053 5.210367 5.161577 4.746661 5.1686296 5.3288136 5.292002 5.0057955 5.197083
1370754_at 4.3067064 4.256055 4.4011154 3.9839392 4.2322454 4.140176 4.139632 4.1438475 4.2195287
1370755_at 5.097909 5.1406646 4.7853956 5.0132775 4.474472 4.4802456 4.5065384 4.701999 4.663225
1370756_at 4.5672784 4.109189 4.2719646 4.1616197 4.0063295 4.3254704 4.2040834 4.4776487 4.219013
1370757_at 4.0602903 4.0561514 4.1083527 4.2315044 4.1512556 4.154604 4.157918 4.0247207 3.9927547
1370758_at 4.9787254 5.0112424 5.0822167 5.0425606 4.896436 5.324225 4.8926277 4.926517 4.702936
1370759_at 3.5775878 3.5162873 3.350343 3.6666126 3.4543617 3.5394418 3.3468323 3.5713177 3.4373682
1370760_a_at 4.601199 4.4316225 4.558999 4.418908 4.3605623 4.1341867 4.388192 3.9253724 4.743229
1370761_at 5.5799203 5.5371976 5.367546 5.626975 5.3013916 5.339062 5.2486267 5.5007353 5.082991
1370762_at 5.86573 5.621767 5.6989365 5.870092 5.684763 5.708574 5.5943704 5.4965706 5.7252803
1370763_at 4.1483865 4.6648097 4.1613503 4.2554874 3.9314542 4.250595 4.0109744 4.031212 4.278762
1370764_a_at 4.5826406 4.5566664 4.6294203 4.2581472 4.305776 4.268564 4.4997005 4.5818644 4.543481
1370765_at 3.9380772 3.5421133 3.6159933 3.6510394 3.5787308 3.6764994 3.6378455 3.7683759 3.7469168
1370766_at 4.4093328 4.635753 4.480182 4.6393385 4.368706 4.8181214 4.6262054 4.250119 4.296662
1370767_at 6.1118603 6.16316 5.7911296 5.975853 6.1352277 5.848671 6.0695114 5.917118 6.220642
1370768_at 4.095687 4.159053 4.1033115 4.522298 3.9066153 3.7905478 4.002731 3.9667895 4.358006
1370769_a_at 3.783991 4.302906 3.8162916 3.9360497 3.8636146 3.8046253 4.0234737 3.9227011 3.9888878
1370770_s_at 4.2569876 4.103838 4.4020486 4.129694 4.2407265 3.808952 4.1615553 4.1396646 4.1744747
1370771_at 4.4853687 4.3806267 4.516967 4.3985047 4.3877864 4.311938 4.3695197 4.46604 4.344406
1370772_a_at 9.182161 9.175138 9.274374 9.24539 9.078129 9.348352 9.427402 9.788598 9.010549
1370773_a_at 4.309002 4.7978024 4.4681654 4.753579 4.7840385 4.8659964 4.7272844 4.2044897 4.640349
1370774_at 4.3360806 4.0925093 4.3047504 4.0707836 4.0537643 3.8865275 3.9301097 4.2635407 4.099473
1370775_a_at 4.022478 3.9278278 4.075867 4.0399876 3.8234606 3.970175 3.904429 4.1190014 3.8733761
1370776_a_at 6.434772 6.0923896 6.103028 6.106889 6.045147 6.020922 6.2820992 6.0750256 6.259558
1370777_at 4.5692997 4.6477027 4.6751785 4.5072675 4.4276023 4.607828 4.4470143 4.3489175 4.5737133
1370778_at 4.7770534 4.6234283 4.449878 4.5112963 4.6322365 4.679327 4.545524 4.199347 4.7417855
1370779_x_at 6.076133 6.131363 5.9533014 5.7234235 6.077863 6.092767 6.0821304 5.793657 6.2461414
1370780_at 5.0275874 5.2301054 5.1394477 5.089268 4.911942 4.9175377 4.8623543 5.189117 4.6719236
1370781_a_at 3.3258874 3.4319375 3.3972652 3.4598327 3.571636 3.2500618 3.30068 3.3605204 3.431251
1370782_a_at 3.7907338 3.9180949 3.634506 3.6720998 3.8024662 3.691044 3.6345441 3.694372 3.77685
1370783_a_at 4.1065397 4.110414 3.8926337 3.9547641 4.186529 3.8269424 4.0821657 4.20026 3.7162282
1370784_a_at 5.095551 4.93962 4.8627844 4.631293 4.763957 4.8231096 4.764376 4.8143787 4.7691026
1370785_s_at 9.349677 9.433489 9.673252 9.593364 9.558024 9.705039 9.728974 9.771942 9.860092
1370786_at 5.1029863 4.687581 4.6396694 4.836765 4.98466 4.7975025 4.715194 4.5843163 4.7118473
1370787_at 5.5028334 5.3411274 5.1463404 5.3058395 5.268387 5.0226455 5.245879 5.386154 5.086849
1370788_at 5.6304784 5.4322486 5.6011524 5.479892 5.4390655 5.591561 5.922439 5.722364 5.697491
1370789_a_at 6.8087587 4.967553 9.095463 5.9321747 5.237287 7.4150004 7.047836 7.780944 8.575041
1370790_at 3.5164332 3.6288497 3.4222543 3.4968495 3.394328 3.620188 3.2291608 3.5416017 3.576997
1370791_at 3.7468226 3.703694 3.5097916 3.76228 3.2872682 3.2409892 3.533096 3.2860305 3.2817457
1370792_at 7.467307 7.516281 7.258077 7.4624825 7.8590283 7.194602 7.649834 7.5211396 7.3413463
1370793_at 3.5151403 3.344218 3.3892622 3.5417144 3.3305755 3.3643577 3.3220272 3.2231438 3.5119834
1370794_at 4.492115 4.435749 4.477342 4.2586594 4.3691416 4.3812194 4.4968467 4.408611 4.4383097
1370795_at 3.995001 3.9029539 4.228902 3.7272565 3.968468 4.0501556 3.7979074 3.7392967 3.6972623
1370796_at 3.997292 4.2176957 3.832013 3.7441535 3.8721128 4.2358227 4.112464 3.866709 4.0281105
1370797_at 4.401524 4.818614 4.8456078 4.6099358 4.786906 4.4483747 4.4931574 4.564478 4.6921
1370798_a_at 6.956908 6.842777 6.94099 6.79191 6.6084194 6.5661945 6.9682817 6.608091 6.724222
1370799_at 5.0363827 5.0803757 5.0622296 4.809952 4.6738806 4.8699384 4.627326 4.7827797 4.6899557
1370800_at 5.024887 5.192767 4.955699 5.0265903 4.9333534 4.7937975 4.8479395 5.000799 4.935205
1370801_at 3.9771614 3.8957472 4.1535664 4.072569 4.070098 4.182964 3.8451278 4.342758 3.8638341
1370802_at 6.252596 6.412964 6.7278814 6.6654615 6.811701 6.7024503 6.636482 6.887095 6.6375904
1370803_at 9.237343 8.963045 9.244282 9.019194 9.252684 9.401772 9.1915455 9.424047 9.260916
1370804_at 11.53084 11.449327 11.483372 11.468587 11.599669 11.657542 11.669936 11.54256 11.666759
1370805_at 4.745356 4.7297273 4.692988 4.9004884 4.8372903 4.6740212 4.6208997 4.868974 4.7707963
1370806_at 10.765857 10.991467 12.334294 12.663924 11.7940035 12.550306 12.737215 12.196852 12.44795
1370807_at 9.401384 9.587149 9.569737 9.390144 9.65104 9.5891 9.469298 9.482023 9.42966
1370808_at 11.765547 11.800186 11.669323 11.884746 11.856106 11.58776 11.218405 11.446998 11.4674015
1370809_at 7.374061 7.4852448 7.575248 7.517901 7.5304565 7.641218 7.5368223 7.438742 7.5529866
1370810_at 6.8666387 7.1224236 7.788898 6.8634367 7.097331 7.2931566 7.2434554 7.100987 7.148895
1370811_at 10.343328 10.525298 10.157744 10.36048 10.334949 10.368157 10.388589 10.260047 10.3643465
1370812_at 8.358298 8.410918 8.34809 8.21198 8.376034 8.378002 8.145047 8.089367 8.122906
1370813_at 5.489128 6.2352023 6.1708097 5.2497797 5.9522705 5.782935 5.751694 6.1157775 5.3714056
1370814_at 10.432414 10.473477 10.593686 10.341112 10.409062 10.710897 10.667038 10.531807 10.573755
1370815_at 4.496457 4.5302277 4.3506894 4.672147 4.4276023 4.3266354 4.269305 4.6996274 4.612173
1370816_at 4.22686 4.012949 5.716466 4.5798917 4.1068993 5.022624 4.227825 5.0299454 5.245913
1370817_at 9.647961 9.750839 9.727364 9.379766 9.718126 9.815349 10.235101 9.815305 10.067882
1370818_at 11.015808 11.165929 10.88368 11.0718565 10.965418 11.206854 11.125159 10.750805 11.035175
1370819_at 8.495469 8.691654 8.838874 8.548093 8.694406 8.395237 8.357084 8.341658 8.439496
1370820_at 9.514728 9.321623 9.281894 9.334946 9.453179 9.390418 9.4767685 9.320463 9.515073
1370821_at 9.987152 10.341695 10.056334 9.944795 10.075725 10.042643 10.108852 9.987853 10.010179
1370822_at 8.411258 8.665272 7.9602904 9.350638 8.759375 9.244161 9.27671 9.802214 9.68386
1370823_at 6.6093564 6.485869 6.299632 6.8203206 6.546363 6.9436274 6.436891 6.6873817 6.9817886
1370824_at 11.046843 11.077467 11.14475 11.048037 11.161081 11.071204 11.1072035 11.206506 11.016488
1370825_a_at 11.050413 11.043424 11.161229 11.16607 11.227503 11.210889 11.200818 11.169428 11.195797
1370826_at 8.312441 8.26832 8.411103 8.175657 8.346312 8.511971 8.223419 8.157776 8.175182
1370827_at 8.724454 9.009332 9.065457 8.881367 8.8509655 8.931015 8.929385 8.875445 8.818987
1370828_at 6.2984743 5.7868137 6.8987145 6.236737 6.2639623 6.6890287 6.403341 6.417552 6.533796
1370829_at 6.3765583 6.931591 6.683651 7.200223 7.0180464 7.085476 7.0284038 6.996976 6.740979
1370830_at 11.623137 11.24488 12.007595 11.514145 11.908849 11.719952 11.747061 11.773138 12.248299
1370831_at 10.062438 9.838079 9.709727 10.008645 9.993701 9.66003 9.720403 9.30412 9.621717
1370832_at 6.1462274 5.913878 5.7559423 6.1257796 6.216241 5.921303 6.521874 6.186037 6.1925282
1370833_at 4.360756 4.2354 4.651066 4.267605 4.3187113 3.9958286 3.9518683 4.353532 4.2110567
1370834_at 3.6311004 3.9274528 3.7802799 3.8635702 4.175461 3.7359147 4.1908636 3.6377678 3.9756207
1370835_at 7.018098 7.126242 7.301095 7.090405 7.37372 6.9252167 7.082486 7.318211 7.2887907
1370836_at 12.899821 13.006798 12.873721 12.978348 12.769805 12.987294 12.786358 12.778757 12.739384
1370837_at 5.116082 5.3503046 5.1210804 4.8853655 4.952088 4.8198953 5.007265 5.093653 5.010574
1370838_s_at 9.462509 9.634604 9.138454 9.440723 9.615213 9.55814 9.214765 9.548512 9.432412
1370839_at 4.4492855 4.4989643 4.804381 4.2764454 4.144371 4.341462 4.468857 4.2689457 4.438773
1370840_at 5.6849337 5.438014 5.26467 5.5645523 5.465779 5.4519844 5.2864094 5.2429323 5.494681
1370841_a_at 6.0853744 5.9380484 6.2444816 6.085013 6.26567 5.892309 6.2214923 6.0374446 6.007876
1370842_at 7.924024 7.8722205 8.158801 8.319784 8.232226 7.862221 8.190737 8.13562 8.46603
1370843_at 4.4943395 4.1151943 4.451995 4.3099785 4.328974 4.345755 4.0853415 4.1902027 4.533876
1370844_at 8.995081 9.1315 9.120411 9.231757 9.37931 9.021382 9.140934 9.189893 9.15275
1370845_at 5.83905 5.8569326 5.4430003 6.1461034 5.711898 5.8466663 5.893064 5.569585 5.6734853
1370846_at 2.9934487 3.0925956 3.0134487 2.998095 2.9908566 3.0669436 2.9162996 2.894393 2.894241
1370847_at 7.5367126 7.4704647 7.414482 7.6467333 7.8881493 7.526845 7.6987805 7.4905014 7.6961274
1370848_at 6.761859 6.565848 6.7103934 6.857766 6.6531796 6.5632544 6.530159 7.089311 6.429516
1370849_at 5.184239 5.203613 5.0028534 5.0557275 5.1890097 5.0769744 5.001909 4.9568825 5.359368
1370850_at 4.8451166 4.7345514 4.4691005 4.809325 4.469143 4.491414 4.5191517 4.5485735 4.776311
1370851_a_at 6.565705 6.441166 6.392252 6.2553697 6.429638 6.2305098 6.272117 6.223247 6.618349
1370852_at 4.3107696 4.187027 3.9702253 4.1367474 4.2041955 4.015191 3.905049 4.0300026 4.067623
1370853_at 6.5016465 6.1072083 6.0847254 6.07462 6.1602697 6.1214113 6.0520744 6.1946774 6.256366
1370854_at 3.8232906 3.6915538 3.8716562 3.827836 3.7233956 3.7026947 3.612106 3.898051 3.925182
1370855_at 10.929157 10.659598 10.565499 10.770849 10.887324 10.785642 11.127569 10.736137 11.05333
1370856_at 5.5189624 5.5395555 5.094123 5.174558 5.0598717 5.233982 5.092917 5.293912 5.079297
1370857_at 6.4013805 6.019236 5.923609 6.2049475 6.2133384 5.9097276 5.9095163 5.627478 5.8684483
1370858_at 3.4714212 3.36478 3.3410106 3.2459655 3.3837538 3.271115 3.4323819 3.328253 3.4915614
1370859_at 11.692493 12.013529 11.813223 11.661974 11.986732 11.819532 11.897665 11.796748 11.883421
1370860_at 5.1044245 5.1458015 4.831216 4.9890165 4.992389 5.2831707 4.9627686 4.8422265 4.907117
1370861_at 11.583981 11.548894 11.60834 11.683366 11.635097 11.811947 11.828694 11.8115635 11.927421
1370862_at 14.324631 14.261775 14.335989 14.32706 14.308779 14.300036 14.203394 14.245337 14.271228
1370863_at 4.7844696 4.8136406 4.5884323 4.637807 4.3259315 4.422014 4.5748034 5.085672 4.8484974
1370864_at 6.480407 5.859514 6.1333575 6.213282 6.8441596 6.4007473 6.5751424 6.3366995 6.3335915
1370865_at 9.07727 9.160849 8.973419 9.104613 9.213545 9.135869 9.061919 9.058563 9.096944
1370866_at 12.753603 12.731714 12.70304 12.727666 12.733948 12.810202 12.865102 12.727222 12.942683
1370867_at 8.959343 8.865742 8.8045435 8.834215 8.904154 8.818943 8.893315 8.998895 9.027313
1370868_at 4.604082 4.227764 4.1909914 4.9167194 4.162429 4.0576105 4.3486834 4.30795 4.2423496
1370869_at 5.0398207 4.6910467 4.8056326 4.8706503 4.6085777 4.584757 4.8368006 4.764451 4.786147
1370870_at 7.7593784 7.822124 8.061686 8.74951 8.469494 7.7367897 7.6288767 7.2044845 7.6036906
1370871_at 11.088047 11.066793 10.94599 11.171028 11.098656 11.321713 11.254001 11.048975 11.31264
1370872_at 9.25272 9.551007 9.403705 9.535558 9.425505 9.408437 9.459282 9.293348 9.341718
1370873_at 8.980105 9.003574 8.83806 8.911916 8.805782 8.808979 8.835513 8.858197 8.870961
1370874_at 3.7922363 3.8829432 3.762994 3.918366 3.708378 3.862716 3.6704822 3.8448122 3.6776862
1370875_at 6.6314406 6.4312882 6.267788 6.751285 6.881737 6.148437 7.106243 6.9165683 6.6840477
1370876_at 8.455929 8.112944 8.461875 8.568848 8.587946 8.623496 8.900631 8.746788 8.953976
1370877_at 5.6573863 5.646647 5.468449 5.187246 5.3647304 5.1517754 5.3240213 5.333157 5.1615763
1370878_at 9.967825 9.865105 10.053414 10.095836 9.933375 10.0255165 9.913942 9.895887 9.969882
1370879_at 10.068247 10.040064 10.05543 9.933755 9.903609 9.849792 10.267059 9.931466 9.91644
1370880_at 9.090221 9.195551 9.271902 9.178585 9.292544 9.284386 9.281466 9.277814 9.317189
1370881_at 12.45476 12.419562 12.460979 12.40909 12.341333 12.342828 12.3118105 12.385343 12.4625435
1370882_at 8.660889 8.1218605 7.8443503 8.429554 8.843832 8.668638 8.730869 9.172686 8.68936
1370883_at 10.498758 10.21584 9.9082 10.682244 10.939908 10.399252 11.415247 11.105626 11.116651
1370884_at 9.201952 9.165745 9.206764 9.340725 9.009145 9.242439 9.210306 9.326302 9.317572
1370885_at 8.4541025 8.327748 8.187258 8.439373 8.759161 8.521393 8.770016 8.88981 8.685549
1370886_a_at 6.087647 6.037318 6.154198 6.0003233 5.9813046 6.3977833 6.1445436 6.450269 5.693003
1370887_at 7.0014462 6.8520026 7.0177794 6.7502055 6.964881 7.189537 7.1120234 7.203106 6.8810573
1370888_at 12.038401 12.00307 11.824863 11.961696 12.022355 12.140418 12.108212 11.9715185 12.146693
1370889_at 6.4793515 6.5122476 6.8608937 6.823845 6.8506913 7.432334 7.0492296 5.642588 6.533633
1370890_at 9.423186 9.478765 9.457178 9.530874 9.673034 9.38773 9.518371 9.495655 9.349405
1370891_at 8.722488 8.666412 8.273266 8.598061 8.850014 8.591301 9.135693 8.669992 9.056505
1370892_at 12.271215 12.196577 11.995192 12.227503 12.453184 11.977564 12.5677805 12.788286 12.517342
1370893_at 9.166348 9.292653 8.997521 9.677827 9.520621 8.902618 9.261191 9.281613 9.073929
1370894_at 4.4560785 4.382011 4.7187557 4.5395226 4.537001 4.3004975 4.334066 4.7576194 4.4161506
1370895_at 6.994441 6.233711 6.3205085 6.89361 7.264535 6.6714187 7.017812 6.7713394 6.4717197
1370896_a_at 6.7425885 6.7101912 7.0368247 6.811659 7.2377076 6.7683444 6.557308 6.868274 6.832989
1370897_at 9.149824 9.208811 9.41959 9.266805 9.38002 9.2831135 9.323636 9.250722 9.182738
1370898_at 4.1242695 4.3686686 4.36381 4.2183256 4.1839 4.1802416 4.3739867 4.3258576 4.1373086
1370899_at 6.5137305 6.6902604 7.0752354 7.221009 6.916327 6.972849 6.798276 6.7801685 7.2927113
1370900_at 3.17878 3.333516 3.2066023 3.4214885 3.2912993 3.228238 3.2544806 3.2669287 3.2985063
1370901_at 7.157286 7.232538 7.3627353 7.418113 7.175548 7.5656934 7.4613595 7.238749 7.3594265
1370902_at 5.2189794 5.0093703 5.4183264 5.8226056 5.3534126 4.6395617 5.359698 5.1677732 5.222113
1370903_a_at 5.806145 5.708116 6.0409346 6.0905986 6.345207 6.0674376 5.9647293 5.792655 6.061883
1370904_at 6.6940837 6.218475 6.0624523 6.437012 7.148837 6.6463184 6.9866886 7.394189 7.1075187
1370905_at 8.016477 8.412715 8.146793 8.224674 8.246335 8.379664 8.203758 8.179298 8.173327
1370906_at 11.019603 11.176779 11.066306 11.208817 11.049584 10.999252 11.4038 11.400361 11.288792
1370907_at 12.157751 12.329412 12.348335 12.258349 12.127226 12.081265 12.257144 12.232112 12.209161
1370908_at 9.364155 9.450724 9.592827 9.6294 9.84171 9.604453 9.690473 9.371077 9.868569
1370909_at 7.6103363 7.5386605 7.8411136 7.431023 7.81449 7.6444745 7.815601 7.6965523 7.944447
1370910_at 7.4461975 7.152796 7.2729797 7.2681627 7.2478323 7.318997 7.1449986 7.310058 7.370581
1370911_at 6.956908 7.0336747 6.855333 7.053877 7.1996026 6.9436274 7.0281796 7.095673 6.7743244
1370912_at 6.2605405 5.867215 6.876815 5.7979474 5.789635 6.857182 7.4633207 6.0638804 5.965499
1370913_at 7.3600235 7.180785 6.954792 6.9709997 7.494263 7.334716 7.2003183 7.3686852 7.4656706
1370914_at 7.1206226 7.2277794 7.3259335 7.302686 7.5826416 7.5136695 7.4303045 7.2425885 7.464343
1370915_s_at 8.194589 8.214121 8.301433 8.183712 8.376866 8.434022 8.242653 8.352446 8.503798
1370916_at 8.060833 8.496306 8.467961 8.163136 8.263569 8.342075 8.242677 8.355549 8.355856
1370917_at 6.196326 6.3303986 6.203835 6.241733 6.3868284 6.408125 6.360853 6.527557 6.598868
1370918_a_at 12.486336 12.481933 12.450948 12.483337 12.404076 12.424066 12.443442 12.476804 12.420241
1370919_at 7.9029655 8.125471 8.174207 8.108095 8.097749 8.080491 7.9660473 7.810995 7.955496
1370920_at 6.9866076 7.2991843 7.54692 7.598796 7.481759 7.501556 7.283284 7.4192953 7.4175425
1370921_at 9.725206 9.625206 9.767029 9.745723 9.693065 9.8655405 9.710175 9.755543 9.857823
1370922_at 4.1158767 4.013741 3.9679465 3.8348227 3.9483147 4.125045 3.9278905 3.8871174 3.7195332
1370923_at 6.4231324 6.2901545 6.4597282 6.2692423 6.4268827 6.417562 6.2242703 6.230816 6.4818673
1370924_at 5.864076 5.4859085 5.3796854 5.541483 5.784711 5.4262514 5.959525 5.785154 5.494681
1370925_at 7.9628615 8.071823 8.423485 8.151887 8.246267 8.128625 8.106864 8.221657 8.0457
1370926_at 4.122461 4.3161764 3.898434 3.838527 4.1618204 3.986767 4.186942 4.279086 4.025994
1370927_at 5.383981 5.745698 5.3925185 5.459753 5.760756 5.3827486 5.6939883 5.4535336 5.3810525
1370928_at 11.4436 11.660352 11.590557 11.643979 11.566861 11.586582 11.514449 11.668385 11.494684
1370929_at 7.0712705 7.249675 7.484879 7.2544346 7.2405844 6.818226 7.0464497 6.7114487 7.153811
1370930_at 7.3871384 7.956251 7.8677545 7.8939457 7.727964 8.048378 8.013896 7.7089787 7.678779
1370931_at 7.2128673 7.3494 7.3044286 7.4743733 7.4839993 7.3290553 7.4737277 7.380859 7.3638597
1370932_at 6.0189924 6.3002777 6.14948 6.0825267 6.2834888 6.045547 6.347088 6.171403 6.1325235
1370933_at 7.5472393 7.649726 7.485473 7.54397 7.6786413 7.4087057 7.534418 7.827318 7.656658
1370934_at 8.279456 8.232228 8.463768 8.261158 8.546402 8.296815 8.398963 8.212507 8.492263
1370935_at 6.3137527 6.4498734 7.127496 6.523508 6.328833 6.4567804 6.6458807 6.4225364 6.934308
1370936_at 11.0819025 11.149169 11.141653 11.217772 11.23186 11.13414 10.575134 11.131869 10.84543
1370937_a_at 6.5927043 6.660222 7.420138 6.6772156 6.8177567 6.716666 6.7543674 7.338149 6.4976277
1370938_at 5.941335 5.914296 5.9649878 5.9752793 6.4488535 6.0980444 6.1114907 6.1934443 5.91675
1370939_at 13.320705 13.285194 13.295639 13.2045765 13.304811 13.237853 13.194011 13.1787195 13.170029
1370940_at 8.046452 8.085867 7.7503195 8.2278805 8.313088 8.003792 7.886412 7.94887 7.8193407
1370941_at 8.009284 8.226292 8.05994 8.304421 8.351128 8.389794 8.639183 8.598091 8.516873
1370942_at 5.3536787 5.3129854 4.863343 5.3858576 5.454308 5.482933 5.324009 5.457339 5.363562
1370943_at 10.648505 10.467117 10.552787 10.746524 10.288387 11.003154 10.579983 10.694954 10.380268
1370944_at 4.051447 4.0766907 4.042223 3.8868966 3.8671 3.9195473 4.049402 4.023407 3.7318234
1370945_at 4.9389973 4.985846 5.1121387 4.9714513 4.9008064 4.682962 4.926854 5.053811 4.9821014
1370946_at 8.29466 8.331067 8.537 8.430134 8.157263 8.528234 8.265221 8.171941 8.542723
1370947_at 7.4167423 7.049118 7.15417 7.1202393 7.236619 7.5159154 7.162309 6.878664 7.2519317
1370948_a_at 6.971431 7.098638 7.1059813 7.213886 7.337063 7.082585 7.47441 7.214705 7.130854
1370949_at 7.928396 7.770238 7.762437 7.5804334 8.184753 7.963597 8.120993 7.8650665 8.038746
1370950_at 10.718531 10.784919 10.985229 10.680239 10.490225 10.642669 10.753076 10.6639185 10.736849
1370951_at 8.232553 8.571262 8.597754 8.371809 8.559248 8.108737 8.363814 8.55054 8.362559
1370952_at 12.538332 12.604171 12.1869545 12.471842 12.328942 12.317222 12.238837 12.441394 12.233866
1370953_at 5.899461 5.608111 5.4679985 5.943541 5.5885406 5.7306776 5.620376 5.509331 5.7040844
1370954_at 6.7918797 7.1294856 7.4705024 7.127118 7.6415653 8.219869 8.006496 7.4437847 7.5842023
1370955_at 4.712481 4.8035893 5.227218 5.2612267 5.054831 4.6174383 4.750089 4.7225027 4.7436676
1370956_at 5.9532013 7.2414446 5.641176 6.28854 7.329018 6.1691747 8.156557 7.2145505 6.7740464
1370957_at 10.624292 11.009827 11.345493 10.696725 10.771287 11.078859 11.167227 11.335625 11.300941
1370958_at 7.1315804 6.8976946 6.8545465 6.6841516 6.7434425 6.635961 6.815514 6.6728506 6.676377
1370959_at 11.274933 10.652252 10.723489 11.0720625 11.331258 10.748748 11.079114 11.218902 10.920104
1370960_at 3.9987035 3.9710853 4.0202646 4.2953343 3.9252095 3.6280081 3.7558236 3.9105997 3.9313817
1370961_at 5.7023134 5.4833155 5.1322556 5.159898 4.944637 4.9086914 5.001004 5.4774837 5.1228323
1370962_at 5.627802 4.8073 5.2253633 5.0631604 4.937575 4.6870975 5.240803 5.0462637 5.3563585
1370963_at 5.2083874 5.11191 5.0291977 5.0851183 5.080744 4.732407 5.111012 5.1032257 4.8945556
1370964_at 13.714726 13.733267 13.688194 13.776313 13.682169 13.707989 13.613405 13.66161 13.525955
1370965_at 6.825193 6.971391 6.8511777 6.9752364 6.894662 6.7934504 6.8761086 6.899473 6.869353
1370966_at 8.14254 7.863398 7.73636 7.719852 7.757964 7.8106666 7.8635798 7.8087344 7.952514
1370967_at 6.4091325 6.528805 7.03069 6.2099137 7.149687 6.8392363 7.365364 7.028578 7.245076
1370968_at 8.876177 8.7504425 8.82219 8.994457 8.892602 8.73262 9.196145 8.957098 8.947357
1370969_at 4.3127737 4.05198 4.5137296 4.6670775 4.349615 4.471794 4.1856747 4.666268 4.4135485
1370970_at 4.763923 4.544396 4.5137773 4.388032 4.603503 4.150301 4.2137375 4.4868445 4.33095
1370971_at 3.4967268 3.4818728 3.6565826 3.4735742 3.5913525 3.5820336 3.407491 3.403862 3.5261912
1370972_x_at 6.7076273 7.162816 6.4799705 6.913721 6.917342 7.0723305 6.969968 6.8563766 6.612424
1370973_at 4.4956827 4.716566 4.5265975 4.3671494 4.4587097 4.5661855 4.391564 4.437148 4.261912
1370974_at 7.889625 7.9691186 8.05998 7.8159547 7.906939 7.8204503 7.8739834 7.7676506 7.7716765
1370975_at 7.2913666 7.505084 7.5079474 7.2732806 7.7024255 7.474845 7.5284333 7.656174 7.5698557
1370976_at 8.522371 8.543271 8.645693 8.697757 8.522915 8.749691 8.712592 8.735432 8.795088
1370977_at 4.479307 4.246991 4.3463683 4.1423736 4.2818336 4.112919 4.211202 4.2090116 4.2823896
1370978_at 8.481606 8.821117 8.903718 8.68135 8.6480255 8.806445 8.793063 8.820884 8.689278
1370979_at 5.9415846 5.9101844 6.0675364 5.9993057 6.0551014 5.976777 6.2849593 6.2426467 6.434798
1370980_at 4.8547482 4.697502 5.1777964 4.800254 4.976376 4.977768 5.063426 4.8541813 4.7618
1370981_at 9.47968 9.428956 9.455554 9.540719 9.503898 9.353034 9.361461 9.347076 9.298626
1370982_at 6.075808 6.1207385 5.7358947 5.730485 5.7407093 5.577649 5.578857 5.994047 5.811333
1370983_at 5.6631145 5.817369 5.40169 5.6336427 5.4981213 5.680895 5.41162 5.666079 5.494681
1370984_at 7.3891463 7.574364 7.903462 7.6065493 7.736731 7.724968 8.406984 7.8228884 8.084415
1370985_at 6.2742014 6.264678 6.0992155 6.211395 6.003405 5.7699075 6.0081472 6.07388 5.6861825
1370986_s_at 7.9064 7.443351 7.595761 7.7508006 7.567679 7.1981473 7.3111234 7.832408 7.3221316
1370987_at 5.512163 5.1614203 5.399761 5.4796724 5.66891 5.4637966 6.079664 6.0325007 6.1757994
1370988_at 11.231236 10.630352 10.483486 11.218213 11.237908 10.788536 10.439931 11.345672 10.445113
1370989_at 3.6335473 3.320437 3.4199533 3.350032 3.43574 3.406369 3.5877783 3.3781152 3.4971557
1370990_at 6.6174555 6.3899927 6.3653126 6.4013863 6.38184 6.420663 6.4337854 6.612478 6.389095
1370991_at 4.6080694 4.3468003 4.2558403 3.8732243 4.324722 4.2140083 4.194364 4.4545403 4.410447
1370992_a_at 13.755289 13.745058 13.749129 13.734463 13.86726 13.828203 13.921767 13.875918 13.81371
1370993_at 6.420154 6.6090546 6.797492 6.4850535 6.5735946 6.160958 6.2057557 6.4121604 6.061706
1370994_at 6.6634645 6.609505 6.45771 6.542587 6.4292626 6.097497 6.300178 6.5906076 6.2797365
1370995_at 4.472332 4.619472 4.287753 4.7418556 4.654762 4.6128545 4.623843 4.151058 4.208211
1370996_at 5.8777623 5.8586335 5.588817 5.7300696 5.596353 5.434933 5.371411 5.6855993 5.5757895
1370997_at 4.7341104 4.63974 4.6430407 4.908462 4.508159 4.479538 4.3327875 4.5289736 5.1207504
1370998_at 5.2847304 5.0776486 5.173835 4.955105 4.899979 5.120558 5.147445 5.067766 5.0257015
1370999_at 3.7456794 4.101466 4.253817 4.0446877 4.0010285 4.2183475 4.3020005 4.1892457 3.8168201
1371000_at 4.4387293 4.649908 4.897765 4.5163546 4.669574 4.7120667 4.7790623 4.778635 4.567381
1371001_at 4.0176597 3.5992656 3.8432996 3.743747 3.521104 3.5923023 3.631764 3.9072533 3.7970333
1371002_at 8.4525585 8.35914 8.598015 8.523419 8.574386 8.838475 8.728489 8.562767 8.916118
1371003_at 3.7912858 3.7666318 3.720273 3.474811 3.8496246 3.7305837 3.5809038 3.8739195 3.5261872
1371004_at 4.5836835 4.5954094 4.643228 4.5954094 4.5294466 4.5272026 4.549869 4.4459915 4.7491646
1371005_at 5.4369736 5.34963 5.3011475 5.4985394 5.238729 5.4610953 5.2857857 5.4445887 5.239506
1371006_at 4.375293 4.509312 4.518894 4.786255 4.231672 4.1527834 4.5758157 4.6917996 4.807953
1371007_at 3.5283978 3.4932418 3.765606 3.7423267 3.7295964 3.4269776 3.484757 3.6700497 3.5007079
1371008_at 9.150256 9.265151 9.296973 9.109765 9.204489 9.160169 9.280825 9.231153 9.199584
1371009_at 5.7509437 5.5317583 5.69351 5.3778768 5.623665 5.6575584 5.633527 5.8445888 5.761532
1371010_at 4.863741 4.687402 4.761771 4.539733 4.544484 4.430286 4.7307653 4.529875 4.5151424
1371011_at 3.6670475 3.681872 3.500375 3.2609777 3.6411083 3.6358333 3.792356 3.4438748 3.485724
1371012_at 10.593423 11.234722 11.6085615 10.698702 10.406149 11.147756 11.041178 11.149972 11.001302
1371013_at 3.9633563 4.1839113 4.079509 3.9237566 4.1289434 4.14229 4.0326624 3.8992312 4.2211285
1371014_at 7.930916 7.997828 8.11307 8.230866 8.122355 8.338106 8.065054 8.130567 7.9745054
1371015_at 6.6146173 5.7250543 5.277244 5.890735 6.7405753 5.9297347 5.6171894 6.3600326 5.6248846
1371016_at 5.6464634 5.400112 5.2827086 5.4744134 5.5081234 5.7414865 5.7178903 5.937414 6.220641
1371017_at 4.757371 4.561984 4.471761 4.503753 4.494931 4.1963887 4.850436 4.4663987 4.566531
1371018_at 6.0492406 6.3500433 6.0624523 6.237729 6.063427 6.279666 6.251438 6.353379 6.285964
1371019_at 8.0333 8.290745 7.516624 7.5902047 7.5929046 7.693738 7.299482 7.761919 6.3805265
1371020_at 4.3870797 4.220168 4.443366 4.244841 4.061312 4.3456383 4.3214197 4.213149 4.5040474
1371021_at 7.615839 8.151314 8.083829 7.732992 7.5916195 7.735887 8.272745 8.062369 7.6876926
1371022_a_at 3.8186903 3.7060833 3.763696 3.714407 3.7269888 3.5516698 3.7961016 3.8019686 3.8052812
1371023_at 5.2195024 5.260633 5.272846 5.113511 5.3932095 5.386833 5.3129706 5.199298 5.149842
1371024_at 5.634238 5.703295 5.680173 5.7983685 5.6548605 5.964418 5.583975 5.640755 5.634708
1371025_at 11.141593 11.194266 11.1688 11.035317 11.199803 11.070349 11.128268 11.125256 11.062722
1371026_at 4.852797 4.6503325 4.5166063 4.612501 4.4904137 4.419441 4.4164796 4.8349915 4.526635
1371027_at 6.965071 7.2371674 7.192927 7.309111 7.1440177 7.2396383 7.003888 7.2578177 7.2507677
1371028_at 8.85676 9.152834 8.872308 8.655372 9.079001 8.576748 8.478259 8.748754 8.3324
1371029_at 5.2634296 5.3523455 5.3873777 5.3508544 5.4079123 5.3111167 5.315588 5.567839 5.4798794
1371030_at 13.175049 13.158486 13.266869 13.14858 13.195442 13.23832 13.215602 13.224361 13.274114
1371031_at 13.102969 13.074222 13.239626 13.104292 13.053199 12.967079 13.021139 13.134434 12.864505
1371032_at 6.5896716 6.492408 6.581812 6.765177 6.3437977 6.495621 7.0495653 6.582617 6.5377417
1371033_at 4.2898293 4.3318577 4.343811 8.4125595 4.295946 8.36085 4.3747373 4.0319185 4.2295303
1371034_at 10.716902 9.750057 10.969454 10.058906 11.160791 10.552508 10.997374 11.240398 10.565781
1371035_at 7.1181164 7.716196 7.341784 7.5355854 7.595057 7.8231115 7.740405 7.5517993 7.67725
1371036_at 3.9810061 5.0786986 4.5588145 4.083775 4.690684 4.1733246 4.74083 4.3267317 4.1985292
1371037_at 11.036569 11.229393 11.085412 10.982808 11.060283 11.015215 11.048257 11.005516 10.958224
1371038_at 6.8556137 7.101023 7.2388363 7.073768 7.184664 6.8482413 6.6268787 6.9207773 6.8798676
1371039_at 3.779283 3.747518 3.5234752 3.5617056 3.845702 3.543083 3.6762807 3.7875633 3.505107
1371040_at 5.515525 5.4258 5.1149225 5.229604 5.2121725 5.084696 5.383209 5.597787 5.4942207
1371041_at 11.580797 11.594468 11.660849 11.785652 11.685128 11.732942 11.807975 11.694564 11.76448
1371042_at 6.32474 6.4387503 6.641773 6.5523643 6.6646724 6.302491 6.605055 6.6540895 6.1596246
1371043_a_at 3.958576 3.7684426 3.5409412 3.7224379 3.6688147 3.849521 3.5783205 3.6907384 3.4853005
1371044_at 6.4062576 6.7646213 6.3989525 6.675566 6.5311 6.562277 6.4826746 6.393853 6.07666
1371045_at 5.4134083 5.2852564 5.148469 5.5004363 5.130891 5.2842846 5.354989 4.8592844 4.9613266
1371046_at 5.6951904 5.17612 5.350835 5.586176 5.3545003 5.6202674 5.368827 5.8551364 5.6497664
1371047_at 4.789722 4.7185245 4.7247496 5.0121784 4.3902836 4.553172 4.5878444 4.4547668 4.5026975
1371048_at 4.618011 4.0168524 4.2643576 4.291004 4.4074745 4.068675 4.1257687 3.931851 4.0933323
1371049_at 4.547513 4.244225 4.2387714 4.753021 4.286762 4.078532 4.3674617 4.4160852 4.217439
1371050_at 13.177561 13.136517 13.230628 13.127886 13.134298 13.074884 13.058531 13.069734 13.091431
1371051_at 7.092286 7.479252 7.5603757 7.5373893 7.460119 7.2282786 7.518676 7.363965 7.1947536
1371052_at 3.7006772 3.788617 3.7976143 3.9425912 3.699667 3.7539349 3.7029948 3.7062068 3.765912
1371053_at 4.5079145 4.3504653 4.123975 4.267452 4.12089 4.1796937 3.9568968 4.1437945 4.199094
1371054_at 4.35254 4.3920345 4.358215 4.434453 4.146647 4.181414 4.2932096 4.272963 4.3689356
1371055_at 5.71775 5.834464 5.8365216 6.0872893 6.220591 5.7148366 5.8846045 5.975322 6.078368
1371056_at 5.499524 5.700756 5.799304 5.810247 5.941615 5.6886806 5.7180147 6.162215 5.98907
1371057_at 3.5965676 3.380161 3.5230808 3.657373 3.3473654 3.4122994 3.390855 3.3228254 3.431251
1371058_at 5.514184 6.124404 5.654277 5.8393965 5.901188 5.9626803 5.4343176 5.981796 5.734027
1371059_at 6.331555 6.8766556 6.5005584 6.4553866 6.190674 5.7948394 6.3234477 6.509014 6.053742
1371060_at 6.6227946 7.2700973 7.3089037 7.0614758 7.2228127 6.638478 6.9186015 6.794391 6.558961
1371061_at 4.9216475 4.980036 5.330905 5.348556 5.688673 5.4111423 5.3227797 5.40868 5.2803574
1371062_at 7.5393205 7.7520304 7.7233977 7.6788793 7.6423097 7.6294174 7.523795 7.416387 6.8568196
1371063_at 4.6946716 4.733036 4.5003366 4.8328705 4.4481554 4.6251307 4.509118 4.871449 4.441291
1371064_at 6.7213078 6.7656765 7.1052694 6.837572 6.9705386 6.94841 6.9658957 6.88706 6.6179748
1371065_at 7.726163 8.197147 7.0430245 7.3940625 8.363431 7.60489 8.798183 8.965029 9.29748
1371066_at 6.766838 6.9790087 6.930979 6.631537 6.8682866 6.37358 6.647075 6.7175393 6.8077507
1371067_at 4.3589325 4.308015 4.180256 4.063896 3.8943565 3.7825856 3.9156137 4.1417594 4.000659
1371068_at 4.839705 4.511436 4.8435483 5.3865924 5.0308847 4.954106 4.754277 5.029945 4.683423
1371069_at 5.3765335 5.6078076 5.928176 5.936501 5.6615553 5.4787316 5.442322 5.314824 5.6732016
1371070_at 5.120966 5.1390686 5.0675774 5.0845375 5.4586477 5.043214 5.270443 4.951785 4.850342
1371071_at 6.6079063 6.265224 6.2398963 6.4182653 6.5181127 6.1429935 6.4676423 6.680988 6.451169
1371072_at 5.943321 5.497854 5.646836 5.6163735 5.599401 5.266743 5.6657524 5.586473 5.670335
1371073_at 7.555368 7.9231143 7.580367 8.035412 8.181931 7.6602144 7.8446426 7.5599227 7.7576656
1371074_a_at 5.369568 4.9292517 5.0616684 5.3931546 5.3783746 5.5687537 5.3830743 5.354619 5.0626364
1371075_at 4.9780884 5.111374 4.850463 4.9301815 5.05083 5.0825844 4.860997 4.9430304 4.837504
1371076_at 10.717578 10.0008955 9.610676 10.246312 10.835956 10.644318 9.6949215 9.087784 11.594829
1371077_at 4.242112 4.1580024 4.1375704 4.4094396 4.090994 3.949909 3.8887653 3.946971 3.9868047
1371078_at 7.9827614 8.241404 7.555316 7.3803506 8.014099 7.580474 7.9241056 8.0443125 8.069249
1371079_at 10.121891 10.203171 10.223967 10.394639 10.275884 10.225885 10.261749 10.34589 10.292675
1371080_at 3.6558893 4.0143847 3.9968038 3.7619145 3.91047 3.7504463 3.7958362 4.1511 3.7669992
1371081_at 7.9551034 8.390116 9.152574 8.577669 8.595928 8.51823 8.323148 8.761417 8.854766
1371082_at 4.9143887 4.9672527 4.927323 5.368165 4.882634 4.8452682 5.207471 4.8729124 5.010851
1371083_at 13.947186 13.95449 13.959393 13.856921 13.807797 13.922464 13.782302 13.891282 13.810118
1371084_at 3.3854096 3.3350403 3.3695848 3.3741229 3.2063155 3.3743944 3.2614462 3.3721268 3.1997385
1371085_at 4.9187956 4.6826496 4.8823986 4.9146037 4.535958 4.6849146 4.680519 4.8055058 4.554021
1371086_at 4.33672 4.6943645 4.479841 4.5481553 4.2161264 4.444997 4.3853407 4.7682858 4.311144
1371087_a_at 4.3926687 4.4757814 4.2586446 4.256552 4.0480556 4.16906 4.4341946 4.2754464 4.146382
1371088_at 4.167924 4.0230026 4.4083014 4.102479 3.9468172 4.0045776 4.0629797 4.1247454 3.981745
1371089_at 6.4433017 6.7502365 5.1303487 6.887165 4.3076525 4.872108 5.114095 6.205659 5.9809723
1371090_at 7.477446 7.92339 7.6186414 7.5845037 7.53926 7.5535703 7.4660783 7.6018276 7.3740926
1371091_at 6.267743 7.5649953 6.9742737 6.925409 6.722003 7.3653474 6.775807 7.4416013 6.846824
1371092_at 6.342073 5.936543 5.8456016 6.0038834 5.7194133 5.702079 5.7195697 6.126506 5.689782
1371093_at 4.6648827 5.035492 4.566038 5.0448065 4.5198874 4.5373907 4.564622 4.672403 4.7169356
1371094_at 5.606328 5.294438 5.500103 5.9832563 5.7165728 5.5483704 5.6820283 5.7543 5.2675343
1371095_at 4.393072 4.190284 4.251657 4.234581 4.3536053 4.3206143 4.166938 4.3708487 4.241211
1371096_at 3.8625445 3.9116611 3.8488083 3.920592 4.0668025 3.9501076 3.9819808 4.0891542 3.8055637
1371097_at 4.7988195 4.7623873 4.584341 4.393263 4.2501154 4.378389 4.4401636 4.666902 4.3853574
1371098_a_at 11.249917 11.344434 11.442177 11.24608 11.276812 11.370278 11.400961 11.365178 11.355296
1371099_at 13.301544 13.320736 13.371678 13.359077 13.293367 13.393521 13.40571 13.374426 13.3958845
1371100_at 13.400625 13.410643 13.284998 13.416343 13.017468 13.242201 13.057023 13.285266 13.09067
1371101_at 6.8548884 7.7238755 7.7731285 7.724949 7.5708385 7.58239 7.472975 7.4732976 7.3475623
1371102_x_at 10.839262 10.496504 11.170239 10.276758 10.485998 11.345737 11.149762 11.3008995 11.728292
1371103_at 7.284696 7.315476 7.437052 7.2694416 7.5053678 7.0938144 7.464417 7.3714433 7.061254
1371104_at 10.064108 10.33642 9.540163 10.333514 10.067136 9.446368 9.239417 9.721374 9.650022
1371105_at 4.3279805 4.4367485 4.2387714 4.168841 4.2517843 4.0322905 4.5061526 4.34908 3.9494994
1371106_at 5.9668784 6.124404 5.954777 5.9681177 5.8562436 5.7037873 5.8506393 5.839824 5.95985
1371107_a_at 4.398384 4.297691 4.1243005 4.1344366 4.307653 4.2875824 4.2619095 4.474896 4.202715
1371108_a_at 9.959743 10.398299 10.084133 10.074822 9.997387 9.57728 9.752981 9.913085 9.492834
1371109_at 12.229881 12.326435 12.423591 12.377966 12.379959 12.228647 12.288225 12.352989 12.349903
1371110_at 6.4476156 6.314492 6.2885504 6.526656 6.156847 6.2942142 6.144915 6.2609787 6.090617
1371111_at 7.4636736 7.4034686 7.4245954 7.4674892 7.4832153 7.535953 7.389397 7.1242037 7.770057
1371112_at 3.6182313 3.7383645 3.812262 4.1677656 3.3905873 3.48264 3.4519024 3.5314376 3.4066389
1371113_a_at 7.619875 8.19939 7.3706317 7.380754 7.7591286 6.760177 7.400445 7.8258896 7.1518764
1371114_at 5.4454284 5.328195 5.2806993 5.067004 5.105155 5.351355 5.114398 5.231904 5.2186537
1371115_at 4.274905 4.3590117 4.073249 4.3549533 4.1037536 4.2089186 4.1930227 4.23141 4.2311335
1371116_at 8.09343 8.472662 8.507775 8.20822 8.30559 7.911272 8.362806 8.386902 8.176939
1371117_at 4.216811 4.459399 4.040455 4.1705265 4.2495947 4.263501 4.1856694 3.8766496 3.9381156
1371118_a_at 5.5504627 5.3075194 5.0251765 5.061655 5.240377 5.0714183 5.311143 5.2516894 5.1065707
1371119_at 7.9996843 8.252991 7.782708 7.805009 7.931135 7.76237 7.7649817 8.1945715 8.189657
1371120_s_at 4.964608 4.598675 4.47969 4.6876097 4.5657234 4.4102316 4.38252 4.9352264 4.675268
1371121_at 3.8548453 4.095095 4.028206 3.9530466 3.97013 4.138604 4.131728 3.9491496 3.954204
1371122_at 7.6747885 7.734653 7.377087 7.4801316 7.829551 7.761612 7.7702546 7.6266823 7.4042253
1371123_x_at 10.714249 10.7942505 10.436829 10.662966 10.900035 10.7904625 10.5992 10.907696 10.720471
1371124_a_at 11.394878 11.722574 11.941284 11.738506 11.973573 11.764202 11.8797245 11.913896 12.039428
1371125_at 5.3887486 5.2710238 5.2967057 5.27796 5.133397 5.223305 5.154381 5.327914 5.1066294
1371126_x_at 3.652864 3.4691632 3.445023 3.5114048 3.3007386 3.6342134 3.2578797 3.4325078 3.2851784
1371127_at 7.6755395 8.029245 8.093914 7.874238 7.723753 7.501556 7.6778765 7.70001 7.847145
1371128_at 4.1305513 4.2822094 3.9562428 4.0124993 4.05025 4.1604776 3.9576368 3.9788256 3.980773
1371129_at 4.308822 4.0572815 4.08628 4.5341845 4.2766786 4.125107 4.4682875 4.523215 4.6606693
1371130_at 4.0670652 4.160926 3.9393785 4.2315474 4.0093594 4.019305 4.0318584 3.961506 3.789199
1371131_a_at 9.828382 9.88077 10.064568 9.865961 9.892429 9.761367 10.067528 10.285553 10.129488
1371132_a_at 4.764678 4.7278614 4.6935997 4.7738476 4.6025286 4.5670357 4.5230618 4.662979 4.684747
1371133_a_at 3.9280539 4.1930246 4.1407585 3.7611532 4.348667 4.1375937 4.2076216 4.1077805 3.668164
1371134_at 4.7245927 4.961787 4.5674915 4.930473 4.662953 4.7598333 4.684859 4.4261966 4.8636737
1371135_at 4.881558 4.4035 4.360506 4.1076612 3.919765 4.2863083 4.1264153 4.2303867 4.292359
1371136_at 8.3768635 8.31029 8.421044 8.380069 8.531648 8.440416 8.535317 8.243982 8.589138
1371137_at 12.366819 11.512187 11.912483 11.742727 11.746219 11.227944 11.031529 11.854972 11.181479
1371138_at 3.750754 3.4579713 3.6511734 3.6369996 3.7214565 3.5991483 3.7565463 3.6151342 3.5810618
1371139_at 9.520823 9.560641 9.468516 9.531987 9.493741 9.108713 9.0961485 9.391489 8.9316225
1371140_a_at 4.3200855 4.1676927 3.8960783 3.9770129 3.7765484 3.6128492 3.744082 4.1165767 4.1333365
1371141_at 4.1198225 3.9549882 3.9229634 3.9748788 3.8523798 3.7761106 3.7479043 3.9173563 4.049643
1371142_at 4.9876738 4.6763225 4.7035604 4.802359 4.6359115 4.4912443 4.8091774 4.526919 4.5419297
1371143_at 5.7023134 6.8047104 5.988149 5.9347367 6.0781436 5.93611 6.856571 6.6356635 6.722241
1371144_at 4.2048182 4.345146 4.2503986 3.9514766 4.381989 3.9499094 4.051333 4.280817 3.8953104
1371145_at 4.6185675 4.9862304 4.582408 4.7230673 4.679633 4.376156 4.7145977 4.5894823 4.5267506
1371146_at 5.080687 5.1263146 4.888836 4.699342 5.076656 5.0269227 4.6908894 5.304209 5.130861
1371147_at 12.338455 12.563156 12.541836 12.434593 12.439661 10.431008 12.395783 11.788205 12.216135
1371148_s_at 4.6846223 4.8147635 4.667418 4.655401 5.1953998 4.6968737 4.583623 4.6606307 4.5026975
1371149_at 5.199949 5.1901093 5.0301723 5.398938 5.117558 4.8262906 5.075831 5.2073274 5.2888236
1371150_at 7.113058 6.944621 7.371067 7.8048697 7.030905 7.873764 6.7921705 6.9377317 6.745714
1371151_at 4.689214 4.904251 4.7070026 4.9784055 4.60119 4.8024936 4.971393 5.1568575 4.9589252
1371152_a_at 8.862425 8.646856 6.6826596 7.807446 8.888135 8.199862 7.656163 8.183712 8.074187
1371153_a_at 3.6957107 4.0404234 3.73128 3.7832716 3.7700665 3.5627706 3.8443346 3.92327 3.8555913
1371154_a_at 4.5337286 4.0925093 4.2312727 4.557969 4.206058 4.107299 4.070781 4.033834 4.329816
1371155_at 4.8808846 4.777182 4.6395392 4.648013 4.3082414 4.374467 4.632268 4.718971 4.7774944
1371156_a_at 4.8226027 4.3617454 4.6374617 4.491649 4.1955996 4.381971 4.504196 4.5340033 4.3098383
1371157_at 7.9963098 8.292835 8.023811 8.166618 7.8613167 7.645013 7.979401 7.8705196 7.752625
1371158_at 4.462841 4.1746483 4.2137027 4.6688423 4.041311 4.2574873 4.1463766 4.5572863 4.2651362
1371159_a_at 5.0084777 4.929184 4.8600864 4.718479 4.900878 4.66957 4.841816 5.13389 4.9897423
1371160_at 5.0034027 4.759473 4.369793 4.786998 4.5597277 4.3273067 4.783188 4.7890787 4.574062
1371161_at 9.171417 9.152227 9.317828 9.1202345 8.780437 8.975626 9.114372 8.889038 8.340121
1371162_at 4.1604085 4.269724 4.3501043 4.1924505 4.112376 4.0089602 4.191673 4.068111 4.0108337
1371163_at 4.3390474 4.232833 4.111183 4.2430334 4.0010996 3.629597 3.9979894 3.9975464 3.8988645
1371164_at 3.8928907 3.8579564 4.328388 4.4358373 4.1762047 4.0540056 4.318736 4.0751467 4.432188
1371165_a_at 5.1383486 5.0425143 4.8202586 4.874798 4.769346 4.9887967 5.070382 4.94015 4.8715463
1371166_at 3.7187107 4.395998 4.1633773 4.296552 4.497982 4.10313 3.8540397 4.290304 3.8832235
1371167_at 4.3971424 4.371814 4.0114346 4.2315044 3.999969 4.2114964 4.0026674 4.078223 4.228876
1371168_at 5.3227377 5.114215 5.214985 5.4417915 5.212034 5.048835 5.117025 4.820257 5.174838
1371169_at 3.3782806 3.525377 3.4843402 3.5702944 3.6681535 3.7346582 3.7257242 3.4202716 3.5965862
1371170_a_at 5.906865 5.6123524 5.305509 5.831067 6.6791897 5.7715774 6.048546 6.492493 6.1397014
1371171_at 5.2596893 5.6265607 5.1763773 5.881955 5.2429404 5.7985744 5.2763577 6.0342226 5.7582803
1371172_at 4.217448 4.3531866 4.2063513 4.1302896 4.157256 4.1812525 4.2242174 4.26836 4.194581
1371173_a_at 7.722098 7.980265 7.9240894 7.7814436 7.9416337 7.6339254 7.838951 7.6560717 7.5473638
1371174_s_at 6.883944 6.7338257 6.603868 6.5705976 6.6195064 6.7869096 6.6447816 6.5315566 6.623357
1371175_a_at 4.9414263 4.822072 4.8168335 4.6768317 4.765353 4.5061684 4.5878444 4.587526 4.5579796
1371176_at 5.696611 5.7379127 5.3836203 5.63159 5.5970416 5.6072235 5.478285 5.732287 5.670501
1371177_a_at 4.3355017 4.4716554 4.518628 4.2172318 4.5494256 4.2314377 4.38223 4.2851353 3.9189603
1371178_at 4.3102236 4.7283487 4.434761 4.4874954 4.12613 4.2692914 4.181856 4.484902 4.1992936
1371179_a_at 4.599572 4.84593 4.773067 4.6434946 4.760336 4.280337 4.3214197 4.6179895 4.741586
1371180_a_at 5.6605167 5.585998 5.4749117 5.738405 5.705404 5.3111167 5.610514 5.528567 5.6874976
1371181_x_at 4.7999372 4.834882 5.099522 5.094762 4.7344885 4.9654093 4.892647 4.5368834 4.9109955
1371182_at 3.5303993 3.5655432 3.468663 3.7837672 3.4091845 3.4855535 3.5082662 3.4183664 3.535275
1371183_a_at 4.9362555 4.7344856 4.8617377 4.6087036 4.7907343 4.541536 4.680276 4.5415807 4.6200333
1371184_x_at 7.080234 6.9320683 7.0282617 6.988911 7.0294604 6.9145265 6.7783957 7.1997705 7.149421
1371185_at 5.8072934 5.5422754 5.6331463 5.5219717 5.460495 5.4191384 5.172879 5.5689793 5.292414
1371186_at 5.8217206 6.3838005 5.953553 6.4449296 5.6978784 5.9005384 5.781474 5.872587 6.285964
1371187_a_at 3.8634148 3.8623424 3.5597126 3.8309245 4.0072837 3.611092 3.7535534 3.8454096 3.7756941
1371188_a_at 6.551448 6.8643227 7.0686355 6.9498525 6.9894595 6.5687 7.066084 6.674594 6.768872
1371189_x_at 10.737403 10.568785 10.4745035 10.530707 10.626078 10.721401 10.707975 10.630649 10.750263
1371190_at 7.3799834 7.368694 7.1489544 7.221735 7.1276455 7.0963025 7.150139 7.1681013 7.0995317
1371191_at 3.9252403 3.911551 3.8018577 3.5933666 3.666949 3.8188717 3.7328856 3.709713 3.825603
1371192_at 4.0139937 4.2822094 4.281189 4.1766434 4.434031 4.244763 4.420066 4.3324227 4.2114325
1371193_at 3.7053347 3.5892072 3.397856 3.519085 3.6318762 3.539934 3.4724896 3.9256034 3.7835615
1371194_at 3.5500898 3.666496 3.387233 3.6691797 3.3678389 3.4283097 3.4985776 3.2788107 3.386571
1371195_at 5.136168 5.2771425 5.3819027 4.9920526 4.810603 4.9567647 4.936737 4.91463 5.238535
1371196_at 4.525799 4.4536276 4.290125 4.3957195 4.1865296 4.078598 4.5767775 4.447706 4.2811365
1371197_at 4.717639 4.548852 4.2542677 4.252635 4.426244 4.425705 4.383993 4.4889297 4.296377
1371198_at 4.7402754 4.8054624 4.5725374 4.67142 4.496933 4.7251534 4.3399963 4.677196 4.7325506
1371199_at 5.9044003 5.595196 5.223455 5.3077493 5.5438113 5.2299023 5.2678638 5.535015 5.4236317
1371200_at 5.2297897 5.137608 4.790351 5.213878 4.918442 4.9170055 4.773575 4.7887154 4.891913
1371201_at 4.4514875 4.2176957 4.370005 4.752692 4.262584 4.2897763 4.223175 4.017765 4.5002337
1371202_a_at 9.280642 9.4413595 9.556645 9.244001 9.415129 9.448828 9.2613945 9.339036 9.198932
1371203_at 6.075908 6.071908 5.589528 6.1162505 5.384764 5.347374 5.3221254 5.6141186 5.6663127
1371204_at 3.727559 3.6606412 3.5520327 3.59432 3.2358584 3.5545466 3.5842474 3.747915 3.706935
1371205_at 4.892542 4.8003855 4.620257 4.4835443 4.707694 4.352357 4.5352106 4.4477186 4.61288
1371206_a_at 4.6275334 4.63035 4.4967775 4.5876966 4.6099596 4.6777306 4.4208364 4.4241815 4.449559
1371207_at 3.7817898 3.8455908 3.7557983 3.5735946 3.6296735 3.5666516 3.4677563 3.747915 3.7619615
1371208_at 3.8704572 3.6828392 3.6398761 3.9237566 3.7313418 3.683059 3.6013348 3.684857 3.3935924
1371209_at 4.920355 7.401534 4.2296515 4.372103 5.513068 4.2999334 6.3114243 5.8623934 5.4440246
1371210_s_at 4.91301 5.729581 4.847193 4.6306844 5.5159 5.0106416 5.554268 5.460408 5.455686
1371211_a_at 4.2120247 4.663123 4.117846 4.1205273 4.6161985 4.284277 4.4117403 4.4088163 4.3774567
1371212_at 4.2193084 4.6898446 4.341711 4.600219 4.258728 4.124666 4.189869 4.517897 4.309545
1371213_at 6.001316 5.777216 5.692091 5.6207275 5.8299284 5.2613263 5.5700436 5.7073936 5.588684
1371214_at 4.1043024 3.953869 3.9179406 4.1067085 3.9710426 4.108394 4.014942 4.1646843 3.8638341
1371215_at 5.5966983 5.395144 5.415613 5.477944 5.113281 4.8699384 5.097212 5.1217513 5.109366
1371216_s_at 3.9858623 3.8821435 3.6327348 3.6860764 3.5797899 3.535487 3.588546 3.6489317 3.6592438
1371217_at 4.779778 5.1213417 4.961171 4.6896486 4.8812914 4.9891944 4.968801 4.727886 4.8997955
1371218_a_at 5.5277324 5.1026993 5.4976015 5.360068 5.06145 4.981141 4.905036 4.6397486 5.012169
1371219_a_at 3.710483 3.6828392 3.469654 3.6159194 3.4458947 3.2933087 3.3726392 3.5502436 3.4732616
1371220_at 5.139691 5.045106 5.0622296 5.2704306 5.0377827 5.152063 4.8136873 5.278039 5.232827
1371221_at 5.5707474 5.783086 5.54497 5.412703 5.303347 5.164659 5.0580463 5.5369606 4.694533
1371222_at 3.7405398 3.6102886 3.5628269 3.4536998 3.345509 3.4963343 3.452601 3.7283998 3.5257866
1371223_a_at 4.522597 4.164034 4.574165 4.4780827 4.546177 5.0993853 4.493467 4.7865973 4.3230066
1371224_a_at 3.8309455 3.757987 3.6981719 3.8479545 3.4803586 3.5223248 3.3508961 3.7931423 3.657264
1371225_at 5.269753 4.89452 4.9429708 5.014619 4.7138085 4.8653703 4.6331058 5.1994724 4.903201
1371226_at 5.585392 5.380737 5.4825664 5.516847 5.293393 5.054027 5.247767 5.60072 5.334149
1371227_at 5.30195 5.1952486 5.431365 5.213785 5.294733 5.19298 5.376981 5.023138 5.3241014
1371228_at 4.7970347 4.4528203 4.3544655 4.329448 4.513674 4.418153 4.300248 4.5746627 4.3745017
1371229_at 5.096607 5.100144 5.3538866 5.5667152 5.3244295 5.3887167 5.4173164 4.9513254 5.4618387
1371230_x_at 6.495574 6.4876084 6.446286 6.5449743 6.246059 6.205041 6.3322277 6.514801 6.480988
1371231_at 5.114562 4.8958216 5.0114655 5.170011 4.8533087 5.123021 4.982229 5.0635114 5.3021655
1371232_a_at 4.1078873 4.258746 4.1238985 4.105944 4.1462803 3.865064 3.8636174 4.1948266 3.965064
1371233_at 3.6288347 3.5237763 3.5230808 3.5089269 3.2697852 3.2347069 3.408641 3.5049891 3.5228307
1371234_at 4.9481626 4.739996 4.6294193 4.5962343 4.6126456 4.50451 4.4748826 4.880424 4.805786
1371235_at 4.4207096 4.4602556 4.1075134 4.6426334 4.146838 4.1746473 4.191392 4.317333 4.2423496
1371236_at 3.670519 3.9154692 3.9204535 3.9839396 3.9168134 3.8603044 3.8051436 4.0116844 3.664777
1371237_a_at 10.260561 11.057008 12.478188 10.444506 12.140003 11.882461 13.00962 12.853537 12.91388
1371238_at 3.6871207 3.832921 3.4830742 3.6517534 3.9374478 4.144951 3.9633315 3.8260515 4.040292
1371239_s_at 8.443487 8.563203 8.286861 8.630355 8.558435 8.454417 8.601555 8.35767 8.564164
1371240_at 3.769038 3.4898067 3.6394105 3.692548 3.7202127 3.5383947 3.668345 3.5222132 3.4484344
1371241_x_at 3.9361796 3.9082959 3.9817324 4.148307 4.029936 4.300407 4.109523 3.953379 4.340836
1371242_at 7.08475 6.973223 6.7637343 6.9997277 6.807008 6.9104996 6.7823706 7.0055523 6.645823
1371243_at 4.973108 5.165906 5.291745 5.298761 5.634142 5.474091 5.506547 5.2731028 5.504363
1371244_at 10.217281 10.121618 10.0657625 10.158908 10.164594 10.386266 10.308274 10.317852 10.48294
1371245_a_at 11.082754 11.033682 11.5882635 10.598915 11.0662 11.877486 11.788432 11.882306 12.245052
1371246_at 8.51174 9.002785 8.893413 8.993595 8.909057 9.082546 9.110809 8.979651 9.204602
1371247_at 4.3968263 4.23571 4.1521006 4.219825 4.361623 4.1332455 4.0910635 4.3483915 4.2423496
1371248_at 5.299595 5.0541134 5.143343 5.1039257 5.054488 4.7117786 5.0029964 4.90948 4.704793
1371249_at 11.671106 12.140941 11.759424 11.499165 11.84059 12.017539 11.683312 12.221858 11.778599
1371250_at 6.890667 6.881134 6.9495554 7.07248 6.690474 7.689 7.7646112 8.974605 7.280572
1371251_at 9.958239 9.407302 9.950571 9.446461 9.772394 9.844483 9.57811 9.92984 9.698946
1371252_at 3.8315787 3.9579592 3.9394422 3.8199654 4.0393806 4.1623416 4.084658 3.7472434 3.9396029
1371253_at 11.590395 11.563124 11.756119 11.696406 11.54127 11.66442 11.7275915 11.571384 11.668614
1371254_at 11.631272 11.633763 11.673688 11.740353 11.683252 11.648099 11.709092 11.653309 11.642155
1371255_at 9.502655 9.486965 9.556772 9.670884 9.649205 9.826922 9.883537 9.422167 9.636078
1371256_at 6.928295 6.622605 6.4008856 6.7352686 6.976168 6.8930907 6.9877453 7.1578155 6.8798676
1371257_at 4.73905 4.638741 4.5908675 4.924678 4.3506546 4.4465246 4.5861144 4.8177133 4.4826026
1371258_at 11.97459 12.141287 12.266138 12.041647 12.349093 12.149314 12.44506 12.307549 12.312231
1371259_at 6.17042 5.9867244 6.191574 6.0766582 5.9295974 6.0329857 6.137575 6.0456085 6.11407
1371260_at 5.7171226 5.815441 6.15828 6.4405866 6.046563 6.019736 6.5436606 6.5264835 6.574971
1371261_at 3.674505 3.800254 3.5328925 3.6465313 3.7744825 3.5795348 3.656298 3.5873044 3.7473075
1371262_at 6.469325 6.609717 6.7471375 6.516569 7.458802 6.3153906 8.172306 7.050912 6.318159
1371263_a_at 3.8462672 3.7953885 3.8698883 3.6520293 3.8893518 3.754423 3.705265 3.5996797 3.822579
1371264_at 5.3013716 5.019063 4.8733454 4.9547815 4.929798 4.9293895 5.086782 5.0484543 5.284902
1371265_at 4.4213104 4.29828 4.3061976 4.457453 4.203144 4.0716352 3.8508263 4.554092 4.1601644
1371266_at 13.260023 13.294458 13.233807 13.229133 13.338387 13.30435 13.15189 13.152996 13.170231
1371267_at 6.725128 6.532953 6.3941455 6.488101 6.135285 6.470092 6.5135813 6.5378013 6.4301004
1371268_at 6.3409343 6.413991 6.1767516 6.4165516 6.291751 6.1643987 6.0098314 6.3336043 6.058595
1371269_at 6.5346475 6.12021 6.133998 6.0166783 5.7415752 6.041304 5.959525 6.0355225 6.063282
1371270_at 4.2408886 3.723416 3.9140909 3.827468 3.6565232 4.173917 3.9276686 4.283659 3.7828667
1371271_at 4.213168 4.2988176 4.206786 4.3027983 4.0761356 3.9532506 3.9864426 4.3467293 4.191926
1371272_at 3.170152 3.0394878 3.140161 3.3111193 3.0964646 3.152488 3.185599 3.25492 3.0949483
1371273_at 3.8323042 4.05548 4.0789204 4.0433445 3.9483144 3.9078166 3.8421628 3.8851306 3.9868045
1371274_at 3.5202355 3.9010117 3.910108 3.620231 3.4797807 3.5607698 3.420194 3.4950857 3.7949252
1371275_at 3.7878613 3.9116611 3.4307897 3.7995055 3.5557675 3.6635468 3.6899228 3.711124 3.7789016
1371276_at 3.365439 3.440799 3.3857973 3.4528189 3.3724694 3.5364616 3.3157036 3.5031128 3.3824391
1371277_at 4.544712 4.534233 4.5616956 4.4794397 4.510764 4.6370606 4.296785 4.4974313 4.3379602
1371278_at 7.6680574 7.8169513 7.766693 7.8567934 7.806919 7.8242126 7.980125 7.8002877 7.739931
1371279_at 4.10567 3.5765152 3.9035132 3.5098147 3.8088665 3.7836547 3.9288495 4.1611376 3.763781
1371280_at 4.4242063 4.4221687 4.286764 4.4400463 4.336006 4.3232317 4.5042853 4.2570043 4.4905624
1371281_at 3.2773328 3.246531 3.0504546 3.1920004 3.234879 3.1257856 3.369783 3.1878505 3.3053937
1371282_at 6.722951 6.1712837 6.381872 6.4325047 6.2790995 6.285071 6.398299 6.1166215 6.3600397
1371283_at 5.0823903 5.4502096 5.158233 5.282673 5.184404 5.0939617 5.168958 5.11717 5.185918
1371284_at 5.119781 5.0679946 4.7656 4.831898 4.8956385 4.832693 4.731208 4.921865 5.001456
1371285_at 5.7636867 5.513782 5.364518 5.5420156 5.2096167 5.3036923 5.364061 5.5662923 5.4411626
1371286_at 3.9562912 3.6545982 3.906009 4.136633 3.8430645 3.677482 4.030758 3.7538877 3.7573102
1371287_at 3.1347375 3.1886897 3.2087917 3.2142851 3.0045445 3.2524526 2.9975882 3.3399243 3.2768476
1371288_at 4.1529255 4.0646634 4.618362 4.42032 4.1865296 4.640209 4.293893 4.596894 4.4143295
1371289_at 7.168065 6.9945016 6.794807 6.8744783 6.798785 6.8520985 6.8306446 6.9237638 7.00145
1371290_a_at 3.3451493 3.3869123 3.6319788 3.2967207 3.4904351 3.3545408 3.6575544 3.321864 3.3309872
1371291_at 3.1681085 3.4295852 3.2954912 3.168749 3.2100525 3.2720835 3.1432455 3.2975545 3.3456872
1371292_at 4.596957 4.3182435 4.1535635 4.433699 4.1244397 4.111983 3.922806 4.399804 4.0809035
1371293_at 4.1788197 4.6734467 4.6434116 4.767646 4.628058 4.614135 4.6414204 4.655412 4.4698753
1371294_at 4.6534963 4.2822094 4.1154304 4.314399 4.368706 4.2663527 3.8323026 4.608671 4.2391796
1371295_at 12.139579 11.985378 12.002324 12.024351 12.170964 12.256964 12.287632 12.120234 12.364788
1371296_at 11.002851 11.046319 11.13499 11.180426 11.049608 10.990724 11.03234 11.097407 11.10124
1371297_at 12.755005 12.746996 12.716277 12.695518 12.751418 12.728051 12.75935 12.772906 12.792016
1371298_at 5.8611035 5.324274 5.535055 5.69512 5.4103737 5.493968 5.324199 5.309732 5.4383855
1371299_at 12.266544 12.276388 12.226506 12.182139 12.330248 12.344271 12.414196 12.328531 12.356472
1371300_at 12.113768 12.234337 12.118919 12.12285 12.222672 12.164589 12.253438 12.24725 12.122089
1371301_at 12.5548315 12.549363 12.471126 12.478339 12.576809 12.700462 12.664007 12.590191 12.6690645
1371302_at 12.328918 12.255843 12.2509985 12.189438 12.133244 12.36458 12.340285 12.281569 12.490912
1371303_at 4.1202602 4.1979647 3.9939086 4.1616693 4.3687067 4.194132 4.324668 4.138282 4.177842
1371304_a_at 11.840602 11.810211 11.766602 11.756942 11.911798 11.972147 11.940125 11.928989 11.972169
1371305_at 12.252132 12.264081 12.199724 12.259413 12.23144 12.338579 12.343888 12.309682 12.359471
1371306_at 3.8165154 3.9394965 3.9063382 3.8795888 3.8476052 3.7973254 3.7468262 3.7550163 3.8189225
1371307_at 12.268715 12.237779 12.195587 12.244181 12.302397 12.450326 12.42784 12.35805 12.499082
1371308_at 12.566773 12.473199 12.471881 12.4523945 12.567103 12.572987 12.669307 12.521098 12.577502
1371309_at 12.595132 12.802443 12.75433 12.733546 12.725675 12.567788 12.485231 12.514884 12.41684
1371310_s_at 7.541523 7.4811144 7.2566333 7.63683 8.018204 7.8081284 8.014435 7.7761927 7.632147
1371311_at 11.557171 11.60269 11.487874 11.632358 11.5937395 11.581532 11.60921 11.548596 11.627724
1371312_at 12.498983 12.442705 12.422379 12.459762 12.453508 12.550247 12.596332 12.40914 12.589648
1371313_at 11.813322 11.861765 11.7709875 11.815369 11.899241 12.008807 12.085554 11.9709215 12.079518
1371314_at 10.111081 10.22252 10.241784 10.111789 10.116071 10.127972 10.037446 10.146843 9.834245
1371315_at 4.500496 4.3912644 4.20597 4.145375 3.9473252 4.375563 4.290162 4.1816797 4.049643
1371316_at 12.784859 12.752842 12.672923 12.730908 12.674817 12.799106 12.804637 12.728665 12.86135
1371317_at 8.176592 7.992117 8.093081 8.123229 8.064549 8.124842 8.22627 8.397465 8.252693
1371318_at 12.400493 12.371595 12.293852 12.303732 12.347037 12.417428 12.419404 12.3834 12.416096
1371319_at 13.293151 13.314529 13.278123 13.211403 13.284096 13.288589 13.2953415 13.31343 13.265388
1371320_at 12.743467 12.74206 12.748652 12.704282 12.686911 12.70621 12.720403 12.684665 12.718111
1371321_at 11.802096 11.612907 11.727197 11.810878 11.879836 11.868196 11.939777 11.844382 11.962606
1371322_at 7.674653 7.4973326 7.716395 7.721408 7.7738085 7.6905866 7.6492076 7.6865745 7.573212
1371323_at 12.483263 12.349756 12.366299 12.420726 12.426529 12.56186 12.540288 12.468441 12.5445175
1371324_at 8.884063 9.047748 9.039859 9.062726 9.026885 9.41192 9.342593 9.039447 9.366995
1371325_at 10.929969 10.901316 11.026277 10.910202 10.81555 10.950098 10.93048 11.247697 10.895009
1371326_at 7.66174 7.9478936 8.094084 7.7456183 7.719012 7.862221 8.076682 8.127312 7.9075165
1371327_a_at 12.774521 12.675597 12.212629 12.756722 12.767097 12.358505 12.434478 12.326251 12.376136
1371328_at 11.77917 11.941281 11.852586 11.77138 11.758671 11.676894 11.740086 11.76746 11.650303
1371329_at 11.256547 11.344843 11.245876 11.306185 11.349595 11.288413 11.322993 11.237733 11.285174
1371330_at 12.33042 12.334881 12.250036 12.277684 12.412434 12.472915 12.439192 12.403589 12.499944
1371331_at 6.835079 6.7140245 7.0028753 7.246846 7.112202 7.1036944 7.164425 7.0250683 7.132104
1371332_at 11.332514 11.361807 10.275591 10.817694 11.085898 10.628806 10.781973 11.028682 10.717552
1371333_at 7.0998235 7.2778254 7.352985 7.3791366 7.3229065 7.3794923 7.1686673 7.2493 7.2280517
1371334_at 8.615804 8.6123 8.542082 8.868222 8.994468 8.768737 8.942375 8.903395 8.982575
1371335_at 12.355337 12.286675 12.37071 12.337467 12.298674 12.396568 12.394882 12.369604 12.509942
1371336_at 7.613148 7.494421 7.5703535 7.8078094 7.823682 7.903196 8.139385 7.819106 8.073157
1371337_at 10.265173 10.194537 10.380596 10.234152 10.235048 10.368727 10.438893 10.362893 10.527317
1371338_at 10.427712 10.374338 10.406942 10.294037 10.212591 10.649558 10.681011 10.390393 10.778332
1371339_at 6.3863688 6.340825 6.184415 6.059603 6.2097664 6.3261623 6.1067963 6.1076603 5.8717484
1371340_at 12.022549 12.032459 11.871534 12.006635 12.089263 12.201063 12.150802 12.094329 12.207954
1371341_at 10.770548 10.766005 10.817703 10.682406 10.923096 11.050421 11.047607 10.947817 11.106684
1371342_at 11.404546 11.480201 11.539427 11.460648 11.651598 11.557133 11.54191 11.447418 11.540019
1371343_at 10.794146 10.99467 10.953222 11.034557 10.964896 10.922526 10.999617 11.041026 10.9377985
1371344_at 12.665445 12.672565 12.615302 12.615581 12.697936 12.770745 12.835247 12.771234 12.829085
1371345_at 8.478496 8.614803 8.605014 8.663068 8.787255 8.933537 8.712028 8.635739 8.793981
1371346_at 10.971525 10.917832 10.98036 10.945387 11.015932 11.109132 11.105498 11.036747 11.228717
1371347_at 6.529553 6.4616923 6.3019705 6.6851106 6.6397657 6.4719405 6.539274 6.3293686 6.5803356
1371348_at 11.355448 11.310098 11.225517 11.379553 11.455057 11.509851 11.51509 11.394494 11.514906
1371349_at 7.9559603 7.6557746 7.66619 7.9496937 8.066704 7.6568546 7.9752574 7.845559 7.787813
1371350_at 7.050342 6.9727764 7.575248 7.479938 7.495872 7.477545 7.834124 7.4748874 7.664498
1371351_at 8.782632 8.831898 9.147023 9.048074 8.986586 9.308353 9.209856 9.098568 9.380376
1371352_at 10.912011 10.843579 10.659349 10.779317 10.779692 10.749208 10.949562 10.723346 10.809158
1371353_at 11.952801 12.258259 11.957746 12.150851 12.171078 12.006568 12.067957 12.257668 11.99586
1371354_at 4.701825 4.8240566 4.277374 4.9419823 4.8161893 4.7471895 4.82397 4.474481 4.7238812
1371355_at 11.057199 11.074839 11.075685 11.120156 11.018857 11.22444 11.232427 11.104039 11.360596
1371356_at 7.479099 7.75201 7.543504 7.4983397 7.562489 7.265845 7.385504 7.669527 7.296729
1371357_at 10.516884 10.156438 10.363703 10.617233 10.695575 10.521577 10.876167 10.90185 10.756181
1371358_at 11.860849 11.647349 11.778417 11.727574 11.737355 11.688007 11.696013 11.898849 11.79988
1371359_at 10.651175 10.268725 10.333575 10.535556 10.478602 10.523145 10.46673 10.376921 10.606166
1371360_at 6.9968 7.1519575 7.4117146 7.400042 7.1929307 7.085476 7.3861856 7.2537746 7.651593
1371361_at 7.7635584 7.6735954 7.9134603 7.675023 7.6359954 7.8878922 7.8567386 7.559531 7.492097
1371362_at 9.665467 9.845017 9.571859 9.587736 9.640229 9.503789 9.593048 9.6106615 9.600606
1371363_at 11.800015 11.780027 11.713907 11.82698 11.696197 11.58192 11.550005 11.580335 11.465077
1371364_a_at 3.4285123 3.7818043 3.4315324 3.5002162 3.2869062 3.327462 3.3608956 3.5648706 3.2930806
1371365_at 8.398638 8.15163 8.547518 8.495934 8.803534 8.663662 8.686596 8.899902 8.69232
1371366_at 9.644814 9.672737 9.591121 9.742723 9.761671 9.751623 9.776714 9.896733 9.728703
1371367_at 7.7136235 8.070515 8.040714 8.305453 8.118631 8.446215 8.38654 8.382574 8.076538
1371368_at 10.612011 10.890708 10.882849 10.873092 10.930884 10.75718 10.822682 10.7386675 10.743802
1371369_at 6.8145647 6.5192695 6.6763926 6.5488453 6.87786 6.4274483 6.582836 6.7064304 6.4843683
1371370_a_at 3.2582548 3.5382206 3.3822021 3.3208702 3.472065 3.495427 3.4679062 3.4106035 3.156717
1371371_at 11.7366905 11.714838 11.594075 11.679855 11.706454 11.901983 11.819088 11.758994 11.83746
1371372_at 11.532217 11.661806 11.556266 11.679994 11.696051 11.698358 11.652551 11.484188 11.6894
1371373_at 9.103353 9.12476 9.234734 9.1847925 9.32123 9.413693 9.388987 9.05145 9.448733
1371374_at 6.995168 7.1106105 7.3772955 7.26196 7.211788 7.4413557 7.4313745 7.474168 7.5549345
1371375_at 10.980387 11.159669 11.122674 11.018543 11.0592575 11.001358 11.012954 10.978761 10.844247
1371376_at 5.616055 5.5666904 5.740305 5.7787967 5.463259 5.710255 5.790257 6.028585 5.54179
1371377_at 12.044141 12.224153 12.014041 12.116544 12.117833 12.24234 12.291209 12.231449 12.253911
1371378_at 10.197001 9.953111 10.32222 10.176121 10.315623 10.275283 10.369228 10.374574 10.268917
1371379_at 11.806019 11.799599 11.802282 11.583022 11.765823 11.839054 11.870673 11.728884 11.968199
1371380_at 9.720086 9.877912 10.160667 10.100903 9.962563 9.812345 9.840669 9.848542 9.896783
1371381_at 12.3223295 12.257033 12.198152 12.320056 12.3095045 12.459902 12.407791 12.364277 12.521619
1371382_at 7.202577 7.000897 7.151822 7.38325 7.625214 7.4200606 7.3696976 7.66659 7.367804
1371383_at 8.200634 8.545696 8.406248 8.179932 8.518738 8.6450615 8.603792 8.596596 8.588099
1371384_at 11.028708 10.857868 11.015084 11.114479 11.000785 11.242254 11.164417 11.0476465 11.294116
1371385_at 10.465745 10.127816 10.275264 10.445826 10.341412 10.52891 10.369584 10.048494 10.626679
1371386_at 11.560927 11.685032 11.625132 11.655795 11.604374 11.387511 11.492766 11.508655 11.470851
1371387_at 12.419387 12.457863 12.33426 12.459073 12.3700485 12.591954 12.547721 12.470431 12.603195
1371388_at 10.718523 10.669552 10.8942175 11.003051 11.0121155 10.817249 10.968159 10.8312435 10.886391
1371389_at 8.827575 9.096411 9.213364 9.076466 9.041488 8.951566 8.965909 8.926464 8.882733
1371390_at 10.375124 10.53588 10.312536 10.696828 10.607833 10.668538 10.463225 10.430465 10.395373
1371391_at 9.340481 9.415945 9.38406 9.805922 9.765817 9.953085 9.51837 9.650895 9.457279
1371392_at 10.09354 9.980308 10.028567 10.077249 10.132879 9.976469 10.086672 9.992732 9.936297
1371393_at 7.0847254 6.8154755 6.8632126 6.9729567 7.332879 7.001046 7.065714 7.086515 7.013248
1371394_x_at 9.170789 8.669531 8.797435 9.094359 8.907769 8.761287 8.717397 8.832981 8.866831
1371395_at 7.6517887 7.607432 8.015442 7.8268995 8.268669 8.072943 8.101594 8.129338 8.269804
1371396_at 9.638803 9.545601 9.563686 9.744393 9.82946 10.010654 9.971757 9.744487 10.114112
1371397_at 7.605104 7.706158 7.7344074 7.903084 7.816246 7.9094152 7.8514194 7.6879992 8.026635
1371398_at 12.353376 12.368471 12.328017 12.306143 12.476714 12.537066 12.496791 12.461981 12.534354
1371399_at 9.65422 9.61257 9.540742 9.682706 9.641548 9.919185 9.886597 9.713443 10.010799
1371400_at 12.334029 12.091876 11.85813 12.399352 12.050529 11.816039 12.416959 12.070271 12.227388
1371401_at 9.387614 9.413324 9.501841 9.31904 9.473413 9.615656 9.613596 9.585038 9.625715
1371402_at 8.05192 8.002544 8.109513 8.302141 8.370467 8.216695 8.139767 8.239809 8.586924
1371403_at 9.598048 9.702 9.574416 9.887528 9.877603 9.833672 9.701569 9.700069 9.710619
1371404_at 8.998507 9.191071 9.407131 9.200164 9.142765 9.428055 9.068154 9.357203 9.120308
1371405_at 10.164255 10.404409 10.295027 10.277874 10.126042 10.112998 10.108642 10.080345 9.934327
1371406_at 7.758042 7.8041267 7.7932887 7.783378 7.650188 7.463786 7.7824874 7.81779 7.6766477
1371407_at 10.652973 10.816295 10.869883 10.763834 10.830969 10.734222 10.692615 10.686617 10.564703
1371408_at 3.841664 3.6504562 3.7480285 3.6354015 3.7174318 3.7645223 3.5993364 3.485305 3.6362236
1371409_at 9.765145 9.907083 9.857244 9.954219 10.001871 10.166528 10.123211 9.758135 9.949854
1371410_at 10.208987 10.390411 10.199282 10.253347 10.373473 10.587955 10.520326 10.43079 10.611041
1371411_at 10.909415 10.99329 11.026486 10.796633 10.906642 10.801803 10.712045 10.96785 10.884402
1371412_a_at 11.323449 11.535972 11.584086 11.410981 11.725268 11.754119 11.355508 11.274082 11.722286
1371413_x_at 3.8325078 3.9885576 4.0029864 3.7304728 3.6137638 3.6466355 3.762493 3.7366486 3.756961
1371414_at 6.905445 6.483271 6.6411133 6.503447 6.9717455 6.52803 6.3603063 6.758449 6.554088
1371415_at 11.277309 11.236974 11.255476 11.265285 11.426308 11.494782 11.520974 11.3321905 11.56428
1371416_at 10.68536 10.803093 10.830631 10.784356 10.764631 10.772846 10.718038 10.795445 10.743359
1371417_at 12.590708 12.478855 12.503392 12.555402 12.519002 12.5886 12.642837 12.495232 12.726291
1371418_at 9.368355 9.54562 9.584337 9.770546 9.614206 9.666401 9.629471 9.490997 9.586244
1371419_at 10.656997 10.753858 10.608786 10.677294 10.56996 10.585506 10.436969 10.581354 10.507091
1371420_at 7.608881 7.69781 7.54653 7.765793 7.640034 7.890767 7.9115005 7.809205 7.9640365
1371421_at 5.201124 5.150155 5.0674367 5.1922345 5.35032 5.047309 5.1216426 5.110945 5.2637744
1371422_at 10.672012 10.770997 10.616447 10.776188 10.795729 10.932438 10.905229 10.773576 10.867586
1371423_at 10.383152 10.233412 10.330605 10.445431 10.525013 10.527109 10.465566 10.397823 10.728234
1371424_at 6.384821 6.512415 6.938622 6.839707 6.6343627 6.647816 6.9322786 6.723699 6.728024
1371425_at 7.9692373 8.051283 7.7859554 8.00985 7.8827214 7.9192996 7.923522 8.120264 8.012907
1371426_at 6.3432994 6.3590555 6.0391407 6.1461034 6.0628085 6.06162 5.9493732 6.0392914 5.9343076
1371427_at 10.869095 10.789487 10.774 10.976593 10.971132 11.170197 11.147851 10.993242 11.199499
1371428_at 11.049939 11.068417 11.027854 11.120168 11.132286 11.282948 11.4004545 11.152792 11.313628
1371429_at 8.925984 8.868934 9.029154 8.885732 8.9136915 9.077712 9.139631 8.970785 9.089959
1371430_at 8.718815 8.667279 8.50576 8.515182 8.594593 8.609665 8.660379 8.331049 8.606146
1371431_at 9.924805 10.273758 10.05021 9.959127 9.897478 9.875646 9.835587 9.987981 9.816577
1371432_at 8.437286 8.426902 8.664917 8.38418 8.230567 8.723455 8.736329 8.741917 8.621876
1371433_at 9.614983 9.535486 9.698858 9.665524 9.579435 9.778768 9.737062 9.666744 9.802843
1371434_at 10.325311 10.405237 10.496521 10.379248 10.518828 10.574277 10.571871 10.508845 10.46999
1371435_at 11.715395 11.601418 11.739402 11.756958 11.638595 11.893049 11.866761 11.824743 11.871733
1371436_at 5.028154 4.940696 5.0420504 4.8040247 5.113281 4.803422 5.19911 4.997224 4.7468557
1371437_at 10.30285 10.334831 10.114732 10.373402 10.328304 10.282612 10.269611 10.110021 10.348726
1371438_at 7.0723414 7.163756 7.37951 7.3540797 7.2419853 7.251011 7.117776 7.349417 7.2573285
1371439_at 8.619487 8.579153 8.479924 8.538168 8.552296 8.614071 8.545582 8.749988 8.586001
1371440_at 11.486516 11.469279 11.494996 11.454561 11.7152 11.644666 11.722528 11.604878 11.598211
1371441_at 5.8188 5.9670486 6.2128863 6.121416 6.219502 6.062695 6.167778 6.2423863 6.0614667
1371442_at 8.861287 9.44378 8.916769 9.046707 9.142025 9.320437 9.464102 8.977338 9.322696
1371443_at 8.433815 8.5188055 8.744247 8.729786 8.674347 8.915803 8.948881 8.555586 8.940636
1371444_at 11.493076 11.371733 11.505684 11.5362625 11.416072 11.334753 11.184606 11.265928 11.183244
1371445_at 9.844824 10.006835 9.709727 10.018433 9.983417 9.880748 10.12767 9.938036 9.805238
1371446_at 9.267449 9.165551 9.147427 9.416989 9.841133 9.3133955 9.052125 9.412253 9.145134
1371447_at 8.960655 8.534324 8.121019 8.62565 9.04755 9.124398 9.510089 9.560538 9.511421
1371448_at 9.644059 9.822478 9.738094 9.806396 9.566995 9.833547 9.637144 9.7301 9.645327
1371449_at 8.59179 8.704759 8.855008 8.966817 8.8871355 9.114611 9.04759 8.919184 9.121708
1371450_at 4.75225 4.251497 4.249357 4.139339 4.0553656 3.7746134 3.8707962 4.104842 4.4796324
1371451_at 7.52765 7.7859635 7.737693 7.6629424 7.8664546 7.918716 7.579062 7.706631 7.6976104
1371452_at 7.6796746 7.7374673 7.742568 7.7958055 7.8345466 8.209651 7.964677 7.977317 8.088161
1371453_at 8.572873 8.636629 8.434598 8.67161 8.538202 8.559413 8.596571 8.498411 8.528709
1371454_at 9.810798 9.872078 10.041716 10.397049 9.93685 10.118371 10.168852 9.90354 10.261683
1371455_at 6.265403 6.198242 6.5304728 6.322893 6.458527 6.609499 6.550618 6.4039183 6.65098
1371456_at 8.038485 8.070215 8.346159 8.196959 8.183205 8.256627 8.183039 8.302496 8.05364
1371457_at 4.4964347 4.1467204 4.211108 4.2324514 4.0157366 3.9077785 4.2414956 4.240444 4.0575075
1371458_at 4.0979652 3.893221 3.6848364 4.2857294 3.8842695 4.142398 3.8323238 4.0036345 4.067943
1371459_at 4.043282 4.113044 4.4856076 3.916219 3.817924 4.201577 4.100189 4.2634296 4.1559496
1371460_at 9.843547 9.950221 9.914857 9.983177 10.037103 10.083408 10.151861 9.987523 10.238359
1371461_at 10.200926 10.33769 10.398498 10.355193 10.266789 10.356451 10.3479 10.253707 10.288238
1371462_at 10.709829 10.838702 10.891118 10.699873 10.649721 10.917137 10.975664 10.859101 10.927919
1371463_at 8.825752 8.788511 8.836508 9.021629 9.028563 9.167358 9.040255 9.0415325 9.059475
1371464_at 10.569899 10.627995 10.782027 10.573834 10.624194 10.73335 10.5507555 10.788182 10.757045
1371465_at 8.379048 8.47931 8.523753 8.547837 8.517733 8.410429 8.445239 8.348444 8.276257
1371466_at 6.611428 6.178235 6.36106 6.458585 6.485742 6.7747607 6.586479 6.7087646 6.6403394
1371467_at 9.348586 9.359487 9.247016 9.2823105 9.41458 9.624687 9.600368 9.2237835 9.563707
1371468_at 7.759175 7.9572773 7.7498283 7.598685 7.7156672 7.784848 7.7507296 7.7444477 7.7461166
1371469_at 9.365551 9.692423 9.614641 9.508233 9.570149 9.672069 9.640015 9.429292 9.402187
1371470_at 11.070076 10.93148 11.193145 10.907333 10.974805 11.092489 11.131744 11.205988 11.243373
1371471_at 8.386289 8.59651 8.804636 8.486334 8.666879 8.829794 8.693592 8.722955 8.671152
1371472_at 5.1279473 5.3443036 5.5238414 5.7166357 5.593233 5.8174024 6.0892816 5.861256 6.131921
1371473_at 9.301673 9.541776 9.60463 9.4120455 9.501948 9.460453 9.440372 9.501329 9.353054
1371474_at 8.900804 9.004292 8.943881 9.027772 8.978819 9.013655 9.003639 8.999495 8.993422
1371475_at 13.612704 13.591078 13.65755 13.63104 13.548131 13.576221 13.51243 13.535691 13.511981
1371476_at 9.64784 9.621549 9.8283825 9.671874 9.6981535 9.788286 9.662631 9.668314 9.58864
1371477_at 7.7940764 7.867901 7.944732 7.6525717 7.8392253 7.6447425 7.739514 7.8232164 7.8643785
1371478_at 11.193588 11.234095 11.079712 11.232885 11.172383 11.352635 11.178333 11.145125 11.316366
1371479_at 9.48574 9.942551 9.646577 9.794629 9.62225 9.824288 9.536004 9.542965 9.709329
1371480_at 9.080782 8.992068 9.218553 9.34571 9.452384 9.494586 9.513875 9.606996 9.755256
1371481_at 9.858553 9.5882 9.474379 9.68806 9.709413 9.979691 9.874431 9.868756 9.778329
1371482_at 11.065454 11.179416 11.2296 11.221771 11.121243 11.168876 11.262417 11.264261 11.146609
1371483_at 11.030635 11.175653 11.192731 11.028276 11.092169 10.894106 11.022301 11.112102 10.8489
1371484_at 8.8585825 9.077475 8.92598 9.24776 8.988246 9.435412 9.338888 9.172852 9.450714
1371485_at 7.89758 8.163661 8.074251 8.385125 8.011305 8.031072 8.010693 8.090849 7.8625073
1371486_at 9.971828 9.867564 9.788716 9.890174 9.840726 10.0016165 10.000304 9.906684 9.94421
1371487_at 8.067119 7.5900035 7.600957 7.8200316 8.297959 8.274501 8.413564 8.584715 8.584618
1371488_at 8.322761 8.559145 8.486567 8.768465 8.617945 8.680073 8.783974 8.493627 8.926237
1371489_at 9.250393 9.189839 9.121495 9.263106 9.27485 9.02945 9.089203 9.037523 9.144286
1371490_at 10.108934 10.221721 10.171434 10.151024 10.227224 10.242755 10.21518 10.116311 10.087804
1371491_at 6.1569686 6.3258457 6.5714493 6.296849 6.2367735 6.415197 6.418431 6.1223073 6.282431
1371492_at 5.174227 5.06446 5.1553545 5.1039257 4.9009204 5.040719 5.029866 5.2600055 5.05026
1371493_at 8.263811 8.8884535 8.669453 8.79175 8.627833 8.429288 8.551071 8.86096 8.51917
1371494_at 6.3469663 6.8665524 6.9650373 7.1837263 7.165305 7.2479954 6.9452243 6.8288627 7.134902
1371495_at 10.042124 10.197201 10.272386 10.157548 10.084558 10.239303 10.195475 9.978674 10.180745
1371496_at 8.775749 8.962612 8.809333 8.789108 8.726401 9.136736 9.171881 8.9549055 8.953708
1371497_at 6.9262075 6.881908 7.1165442 6.9094605 7.049452 6.9084997 6.9108334 6.8851347 7.195945
1371498_at 7.83281 7.616817 7.9079757 8.195831 7.9976363 8.261164 8.075045 7.983608 8.171083
1371499_at 6.3621693 6.413255 6.5023193 6.3172493 6.680999 6.2040787 6.55775 6.832918 6.566823
1371500_at 7.827506 7.6495337 7.8848557 7.3978066 7.994673 7.918716 7.556619 7.9553127 8.092633
1371501_at 3.9264894 3.8783538 3.60674 3.6465313 3.9305043 3.740988 3.6336253 3.9560394 3.725197
1371502_at 9.184157 9.234039 9.239684 9.328063 9.296244 9.310957 9.312477 9.272433 9.381543
1371503_at 9.19779 9.21599 9.059675 9.138355 9.296737 9.305318 9.363933 9.151181 9.33353
1371504_at 12.841002 12.753669 12.7253475 12.873705 12.773279 12.884255 12.897629 12.849633 12.922766
1371505_at 9.979357 9.970447 9.811166 10.124875 9.935654 9.951577 9.977835 9.895618 9.8832655
1371506_at 9.271319 9.3499565 9.673562 9.486748 9.489403 9.464645 9.564789 9.556803 9.475172
1371507_at 10.520523 10.788477 10.669865 10.648915 10.625438 10.693315 10.62354 10.698473 10.642569
1371508_at 7.9567056 8.282869 8.206963 8.201153 8.2108 8.349133 8.097038 8.106009 8.190149
1371509_at 9.035347 9.024056 8.990002 9.134748 9.0993395 9.070605 9.209416 9.180779 9.339552
1371510_at 8.300222 8.220325 8.237507 8.519562 8.284922 8.444582 8.44817 8.414753 8.474598
1371511_at 11.197466 11.232922 11.193321 11.268659 11.256696 11.208827 11.284102 11.253766 11.169868
1371512_at 10.338048 10.45325 10.42093 10.512515 10.428505 10.764482 10.719827 10.511472 10.770468
1371513_at 7.947638 8.574118 8.416214 8.152867 8.423183 8.368302 8.290837 8.214633 8.217086
1371514_at 10.475477 10.513792 10.525122 10.430456 10.622164 10.648405 10.633578 10.487359 10.567771
1371515_at 9.345204 9.338531 9.425866 9.310184 9.396644 9.53487 9.636358 9.319743 9.560509
1371516_at 8.718372 8.959654 9.101497 9.025346 8.849045 8.965842 8.832455 8.920681 8.918542
1371517_at 4.843913 4.9293013 4.869789 4.9520397 5.2746277 4.778402 4.960799 4.6994896 4.727216
1371518_at 8.932478 8.787584 8.894077 8.918685 9.047547 9.173712 9.182157 9.19637 8.903089
1371519_at 10.911619 10.738844 10.829742 10.858828 10.744496 10.875207 10.688189 10.457306 10.818552
1371520_at 6.598728 6.8921146 7.1698475 7.1384053 6.9839215 6.66236 6.8078103 6.8537884 6.962253
1371521_at 8.864323 8.979052 9.122367 9.064492 9.116125 9.215804 9.139612 9.093779 9.07683
1371522_at 7.3271456 7.3046265 7.436543 7.286735 7.1787677 7.4875717 7.1806135 7.4189916 7.4328513
1371523_at 9.038773 8.938493 9.1320715 8.927059 9.281838 9.718116 9.5224495 9.076417 9.3346
1371524_at 7.747856 8.170926 8.78996 8.285809 8.27478 8.466999 8.6429 8.518632 8.704296
1371525_at 8.520384 8.598042 8.6311 8.535409 8.6607895 8.591871 8.494197 8.578063 8.5222845
1371526_at 9.872587 9.900204 10.071744 10.021779 9.7918625 10.048726 9.870184 9.854115 9.81242
1371527_at 6.93658 6.812839 7.2180686 6.679218 7.138874 6.8922434 7.034792 6.8724694 6.917852
1371528_at 11.294228 11.25524 11.171883 11.169039 11.159224 11.071979 11.175612 11.130152 11.128672
1371529_at 7.2224665 7.3964477 7.589869 7.686356 7.650331 7.7317853 7.552225 7.673837 7.3317313
1371530_at 10.113231 10.20898 10.307336 10.251047 10.432715 10.330987 10.202656 10.341254 10.169756
1371531_at 8.415495 8.373495 8.315784 8.339115 8.389561 8.332848 8.541519 8.508282 8.540131
1371532_at 4.1884127 3.890444 3.8018577 3.8531623 4.0059977 3.8554096 4.065961 3.931511 4.049643
1371533_at 8.090309 7.8919334 8.113513 8.128925 8.145353 8.113337 8.311485 8.06739 8.265071
1371534_at 9.8349285 9.701093 9.955644 9.900468 9.623216 9.871771 9.604195 9.691064 9.540767
1371535_at 8.317586 8.19019 8.071992 8.270357 8.209973 8.260339 8.420456 8.277015 8.3903
1371536_at 10.89231 11.0711355 11.109125 11.017204 10.936836 11.103905 11.122663 11.157266 11.198301
1371537_at 6.0596585 6.1073937 5.679789 6.2322254 6.202245 6.1700525 6.176895 6.083128 6.1768303
1371538_at 4.7453556 4.694067 5.044452 4.741149 4.587931 4.7384596 4.5753927 4.5376587 4.6332836
1371539_at 8.610128 8.87115 8.675806 8.733409 8.794561 9.115252 9.117953 9.070762 9.186249
1371540_at 10.418564 10.450797 10.385594 10.329103 10.405251 10.627291 10.745776 10.535894 10.7214985
1371541_at 10.10075 10.223902 10.197029 10.194262 10.240189 10.102969 10.040692 10.184915 9.995834
1371542_at 9.909942 10.060849 9.671754 10.3519 10.172466 9.973705 10.125234 9.855386 9.81984
1371543_at 8.702099 8.7368145 8.7254925 8.861611 8.785645 8.775138 8.808747 8.635013 8.6098175
1371544_at 9.641297 9.741494 9.784064 9.845212 9.843952 10.09923 10.0307865 9.739081 10.042125
1371545_at 6.8949337 6.8557086 7.023131 7.0547953 7.1588283 7.336527 7.384218 7.2295213 7.286559
1371546_at 8.240648 8.194679 8.345581 8.413965 8.333969 8.418031 8.327117 8.23674 8.510016
1371547_at 10.805147 10.878899 10.808989 10.94887 10.840556 11.035147 11.06038 10.990197 11.111112
1371548_at 9.333683 9.505234 9.5752535 9.512944 9.573009 9.823107 9.853671 9.658299 9.86873
1371549_at 11.703762 11.787259 11.758849 11.678135 11.631872 11.594125 11.408498 11.546073 11.512423
1371550_at 6.9014397 6.815192 6.629589 6.66156 6.860249 6.7124567 6.998058 6.930338 6.8752174
1371551_at 8.082476 8.2970085 8.196446 8.170854 8.203058 8.349856 8.460862 8.120309 8.184328
1371552_at 7.323287 7.0628753 7.149426 7.409453 7.474595 7.205189 7.046894 7.505889 7.3274355
1371553_at 9.172586 9.304141 9.179416 9.244476 9.3090515 9.411431 9.371518 9.130518 9.402342
1371554_at 4.849865 4.825753 4.8205833 4.87609 4.812833 4.457049 5.0654197 4.808725 4.8190546
1371555_at 7.2128673 7.174306 7.2744174 7.0694423 7.1972866 7.407156 7.0692067 7.2932334 7.288891
1371556_at 5.439723 5.324395 5.29683 5.5653186 5.550329 5.8081403 5.561841 5.5156965 5.852204
1371557_at 7.6684527 7.510177 7.8302946 7.4513445 7.504476 7.6776156 7.585717 7.7125454 7.5339146
1371558_at 8.489422 8.446806 8.465372 8.356575 8.461882 8.239569 8.413603 8.527706 8.281112
1371559_at 10.641568 10.75672 10.656485 10.652798 10.611731 10.441221 10.462058 10.365005 10.415786
1371560_at 8.937313 8.716726 9.118428 8.898691 8.931956 9.108194 9.074496 9.10245 9.23454
1371561_at 6.494457 6.503947 6.232957 6.522106 6.572171 6.6104994 6.4467416 6.4085584 6.560041
1371562_at 7.409068 7.3300996 7.5087624 7.404426 7.362607 7.4351964 7.381719 7.4449224 7.4267187
1371563_at 8.049068 8.070108 8.025978 8.160838 8.031571 8.150249 7.8285904 8.065129 8.06645
1371564_at 8.605012 8.562298 8.660362 8.835745 8.717138 8.777903 8.76309 8.6622715 8.821677
1371565_at 8.146302 7.958362 8.312369 8.382927 8.27263 8.267779 8.366122 8.313601 8.730239
1371566_at 4.396355 4.495696 4.215515 4.7329617 4.1383896 4.341319 4.1911182 3.8699296 4.4569993
1371567_at 12.156559 12.204 12.475701 12.122588 12.435635 12.103068 12.405528 12.142118 12.097533
1371568_at 5.516324 5.3503704 5.1785674 5.325593 4.9565744 5.0261507 5.1574516 5.015486 5.025788
1371569_at 6.8270955 6.791211 6.5430193 6.647862 6.74293 6.8854027 6.716063 6.8218513 6.768945
1371570_at 3.8654428 3.6588569 3.6886866 3.7744405 3.4949636 3.890557 3.6874285 3.7629547 3.5718799
1371571_at 10.988607 11.007303 11.01421 11.277588 11.01512 10.928087 11.067656 11.196194 10.958745
1371572_at 8.954624 8.995528 9.075298 9.253771 9.067041 8.90885 9.048336 9.147408 9.043934
1371573_at 11.244044 11.186774 11.237213 11.261855 11.276907 11.538126 11.540176 11.429346 11.557547
1371574_at 11.488311 11.7209 11.763749 11.530436 11.7164545 11.405363 11.68664 11.722303 11.363824
1371575_at 7.820911 7.935721 7.6569185 8.006744 8.36418 8.026607 8.194069 8.531979 8.092493
1371576_at 8.976235 8.879883 8.885749 8.815404 8.836085 8.966103 8.916433 8.939508 9.168764
1371577_at 9.840375 9.965193 10.029266 10.028184 10.111186 9.782992 9.943357 9.820331 9.847433
1371578_at 8.644081 8.155997 8.766967 8.399709 8.597404 8.773962 8.648404 8.591384 8.652452
1371579_at 11.493967 11.734276 11.606304 11.596969 11.578525 11.530001 11.48456 11.492565 11.334401
1371580_at 9.964865 10.246702 10.171076 10.049859 10.024831 9.83619 9.91522 10.12412 10.009851
1371581_at 9.644262 9.852719 9.585972 9.671432 9.6497755 9.553145 9.693427 9.576585 9.453217
1371582_at 6.872418 6.998131 7.0942388 7.348756 7.0171094 7.3170843 7.4896393 7.1744027 7.075844
1371583_at 6.8865967 6.6013374 7.4428053 6.8079166 7.100311 6.9045687 7.0753436 7.526227 7.45191
1371584_at 9.363279 9.343365 9.402826 9.44014 9.317123 9.244479 9.209101 9.381205 9.122675
1371585_at 9.938111 9.982559 9.920748 10.139451 9.970662 10.041849 9.926794 9.938458 9.941127
1371586_at 8.092035 8.105907 8.15229 8.093593 8.252916 8.323465 8.405869 8.044601 8.203018
1371587_at 8.197361 8.126323 8.435286 8.213996 8.400774 8.443645 8.500063 8.353054 8.527322
1371588_at 8.169854 8.349718 8.336748 8.358563 8.34812 8.439806 8.312364 8.331646 8.14775
[truncated: 2,596,488 more chars]
