# Supplementary material for: Transcriptomic point of departure determination: a comparison of distribution-based and gene set-based approaches
Source: Front Genet. 2024 May 9;15:1374791. doi: 10.3389/fgene.2024.1374791 (PMC11112360; doi:10.3389/fgene.2024.1374791)
Supplement: Supplementary file 6 [file DataSheet1.zip › Data Sheet 1/mefenamicacid_29day_Rat_Liver_rma.txt]

ProbesetID V2 V3 V4 V5 V6 V7 V8 V9 V10 V11 V12 V13
Dose 0 0 0 30 30 30 100 100 100 300 300 300
1367452_at 10.399678 10.329029 10.326749 10.485534 10.410068 10.433592 10.42171 10.477195 10.37207 10.423209 10.370351 10.481845
1367453_at 10.068344 10.090896 10.139865 10.025905 9.956345 10.099884 10.142561 10.083901 10.099836 10.011171 9.969412 9.939355
1367454_at 10.179521 10.282791 10.114703 10.126838 10.180796 10.217312 10.065714 10.105877 10.040408 10.079784 10.070602 10.152583
1367455_at 11.723122 11.60673 11.582149 11.644083 11.600843 11.54764 11.322357 11.487141 11.388028 11.477949 11.463328 11.558676
1367456_at 12.002537 12.012845 12.004941 12.080525 12.119745 12.097527 12.127192 12.095636 12.1527195 12.13743 11.901231 12.021312
1367457_at 9.333759 9.308197 9.193765 9.209475 9.267014 9.156465 9.312237 9.320313 9.252196 9.113234 9.180669 9.255572
1367458_at 8.532425 8.446022 8.2823515 8.330747 8.457034 8.409194 8.416883 8.388652 8.385229 8.388704 8.331494 8.279727
1367459_at 12.16475 12.226313 12.114872 12.133335 12.144182 12.187263 12.157793 12.109122 12.150156 12.209201 12.052497 12.258421
1367460_at 11.630857 11.758881 11.658486 11.611172 11.71189 11.632946 11.714703 11.708444 11.69465 11.646536 11.427788 11.445815
1367461_at 10.373016 10.589436 10.560852 10.423408 10.523194 10.472873 10.373542 10.463388 10.391011 10.45392 10.387052 10.467144
1367462_at 10.67583 10.661704 10.823514 11.0224695 10.404117 10.827741 10.577854 10.343913 10.375957 10.430761 10.358807 10.698089
1367463_at 11.334534 11.449241 11.107003 11.407466 11.4412775 11.43941 11.366193 11.498302 11.306448 11.337071 10.89994 11.027083
1367464_at 9.767392 9.721461 9.611043 9.632476 9.731072 9.777583 9.777155 9.763053 9.609359 9.839536 9.777091 9.668358
1367465_at 10.262262 10.287327 10.330136 10.079024 10.196462 10.153762 10.278161 10.22806 10.164399 10.087759 10.083344 10.166652
1367466_at 10.220552 10.148868 10.070268 10.127035 10.107425 10.131295 9.786698 10.020498 9.916309 10.019206 9.913828 9.725865
1367467_at 11.63341 11.6913805 11.640278 11.62213 11.58389 11.739498 11.712045 11.619346 11.670832 11.712939 11.6011305 11.6297
1367468_at 9.883771 9.851728 9.891231 9.851622 9.762695 9.751276 9.894304 10.024899 9.827054 10.113746 9.938895 10.089611
1367469_at 12.026449 11.947367 11.868487 11.968724 11.92818 12.096619 11.959888 11.973794 12.01351 11.864618 11.919244 11.936272
1367470_at 10.257306 10.297476 10.409395 10.316717 10.212965 10.278338 10.178116 10.230125 10.287743 10.239629 10.196778 10.083622
1367471_at 9.040745 9.0473585 9.117981 9.095966 9.133923 9.186396 9.277405 9.183891 9.186332 9.227595 9.186177 9.3660345
1367472_at 10.316488 10.347935 10.280022 10.2510395 10.222373 10.254147 10.131363 10.295316 10.152048 10.203948 10.249239 10.081797
1367473_at 9.935956 9.848937 9.8447485 10.043918 10.057027 10.052239 10.103454 10.133608 9.988118 10.127261 9.963835 9.967788
1367474_at 9.782403 9.822132 9.991804 9.715446 9.7763815 9.916031 9.596892 9.612523 9.823671 9.866834 9.666868 9.479467
1367475_at 10.6309 10.599672 10.705486 10.705031 10.546504 10.653581 10.626995 10.669814 10.751871 10.536493 10.53579 10.660693
1367476_at 11.312308 11.235728 11.293116 11.164619 11.186778 11.260566 11.2091055 11.235279 11.288709 11.361972 11.055268 11.201488
1367477_at 10.084293 10.140689 10.179013 10.115431 10.266766 10.123832 10.235528 10.28938 10.247099 10.058228 9.851299 10.093007
1367478_at 8.191696 8.161069 8.029602 8.011112 8.106844 8.124151 8.131923 8.039307 8.141905 8.107824 8.163517 8.200353
1367479_at 11.175317 11.258816 11.309375 11.300168 11.135245 11.263152 11.338065 11.2389965 11.288076 11.202068 10.917776 11.107947
1367480_at 9.708537 9.682257 9.619361 9.7849045 9.654032 9.733711 9.673516 9.692012 9.64629 9.667007 9.526832 9.52437
1367481_at 9.603781 9.5587 9.56501 9.661048 9.592043 9.594806 9.672206 9.653367 9.604103 9.654708 9.513628 9.664223
1367482_at 9.74925 9.778025 9.707448 9.708452 9.685872 9.662591 9.914499 9.752127 9.710768 9.839822 9.709192 9.868957
1367483_at 9.021961 8.995487 8.902929 8.918297 8.900045 9.08712 9.203775 9.034969 9.112331 8.977808 9.0632515 8.87273
1367484_at 9.686056 9.539516 9.602886 9.507061 9.678588 9.748089 9.677132 9.703705 9.701452 9.349135 9.499483 9.560025
1367485_at 10.348117 10.221624 10.105199 10.378606 10.233393 10.259737 10.212366 10.301537 10.259775 9.988645 9.87809 9.996082
1367486_at 9.785995 9.6457 9.562154 9.695753 9.534595 9.696567 9.644425 9.607059 9.796583 9.856568 9.614341 9.572033
1367487_at 7.328427 7.273662 7.4157386 7.280161 7.3517804 7.3601723 7.6067824 7.258991 7.3696494 7.447208 7.5473676 7.2169137
1367488_at 8.343567 8.105173 8.227814 7.9642854 8.182455 8.142092 7.8727756 8.217224 8.391623 7.9993005 8.327572 7.9283605
1367489_at 6.512515 6.5642495 6.4915037 6.7917433 6.635867 6.4118357 6.6327415 6.687188 6.571184 6.553426 6.774569 6.6631174
1367490_at 7.4711776 7.5364447 7.5140657 7.451678 7.4393044 7.5996704 7.6591635 7.456474 7.691079 7.710308 7.6328444 7.3545294
1367491_at 9.496507 9.646862 9.52547 9.640675 9.474255 9.5036125 9.396603 9.60864 9.334807 9.544892 9.198509 9.407296
1367492_at 9.207992 9.27528 9.236167 9.229989 9.185436 9.218741 9.2074795 9.324015 9.177281 9.144224 8.8914385 8.901219
1367493_at 9.5358925 9.523012 9.475295 9.606721 9.515649 9.504404 9.537007 9.504905 9.550384 9.638093 9.35447 9.576443
1367494_at 10.000204 10.093915 10.149452 10.121487 10.069609 9.988933 10.2123575 10.155982 10.159356 9.940642 9.975044 9.975434
1367495_at 7.91408 7.7547464 7.8847923 7.7913294 7.8966694 7.789976 8.088556 7.9824514 7.8989563 7.842003 7.8978243 7.895868
1367496_at 11.44959 11.451869 11.363748 11.372247 11.397278 11.414785 11.347297 11.363346 11.309198 11.332163 11.42152 11.423725
1367497_at 9.097272 9.0029335 8.980051 8.905906 8.921698 9.127577 9.014184 9.052532 8.891792 8.684928 8.757992 8.716946
1367498_at 9.17129 9.119855 9.250113 8.878415 9.048041 9.152307 9.018582 9.175645 9.242815 8.726557 8.950252 9.007903
1367499_at 8.407141 8.064035 8.440582 8.156908 8.218643 8.50178 8.294792 8.002588 8.261881 8.196398 8.320002 8.155417
1367500_at 10.260773 10.159373 10.206087 10.227144 10.206025 10.356658 10.476764 10.523508 10.265121 10.297803 10.2229395 10.510333
1367501_at 8.7814455 8.873902 8.725773 8.679076 8.671719 8.710638 8.558775 8.605051 8.499764 8.741133 8.820156 8.479443
1367502_at 8.629745 8.62034 8.603776 8.701552 8.697611 8.604774 8.625863 8.701758 8.746934 8.731347 8.567535 8.693384
1367503_at 11.120261 11.148626 11.177333 11.096402 10.916454 11.066674 11.051234 10.933192 11.043386 11.0210085 10.981968 11.027134
1367504_at 8.242921 8.260525 8.127058 8.319425 8.303436 8.383063 8.142031 8.301434 8.176801 8.36133 8.202545 8.225962
1367505_at 8.342421 8.365797 8.359546 8.368493 8.129356 8.4163065 8.241983 8.477185 8.436557 8.34492 8.337458 7.96542
1367506_at 10.068999 9.988124 9.933696 9.863993 10.002611 10.007904 10.080663 10.104137 10.060676 10.04139 9.931254 10.005451
1367507_at 7.7933035 7.532331 7.457461 7.345739 7.560953 7.4974737 7.564573 7.442346 7.7842593 7.282207 7.278624 7.1764193
1367508_at 8.997912 9.071277 9.039961 9.026953 9.077435 8.89699 9.001024 8.887338 9.02294 9.018459 8.763239 8.851739
1367509_at 9.824485 9.672502 9.807134 9.603445 9.72403 9.850127 9.866079 9.767634 9.793551 9.889224 9.829486 9.821078
1367510_at 10.082167 10.058397 10.039766 10.006072 9.902788 10.061538 10.032781 10.031683 9.971315 9.850353 9.967162 9.887129
1367511_at 8.789235 8.756018 8.656106 8.876002 8.833524 8.681269 8.841356 8.691361 8.646808 8.812467 8.909918 8.751454
1367512_at 11.022892 11.219176 11.17278 11.053563 11.14013 11.075101 11.206167 11.141312 11.166812 11.0029545 11.090893 10.957866
1367513_at 8.491174 8.647276 8.1578245 8.241161 8.259117 8.2119465 8.118359 8.594102 8.486547 8.518433 8.435266 8.288851
1367514_at 8.246562 8.322898 8.11548 8.216924 7.9825754 8.200907 8.095848 8.203258 8.150035 8.056174 8.012774 7.8980713
1367515_at 8.049576 7.964835 7.9199567 7.971701 8.337135 8.148204 8.291092 8.307394 8.272478 7.922502 7.954559 7.7082686
1367516_at 9.3452425 9.082075 8.944875 9.235853 8.987516 9.028614 9.128076 9.1931505 9.104053 9.018616 9.025792 8.825672
1367517_at 7.926153 8.009933 7.8659725 8.114487 8.004909 7.9823403 8.1101055 7.772482 7.5724306 8.004835 7.811203 7.568372
1367518_at 8.980296 8.8748665 8.854314 8.851099 8.816348 8.918541 8.934602 8.890057 8.764522 8.773702 8.919984 8.624152
1367519_at 8.846502 8.831634 8.800568 8.762348 8.698116 8.70671 8.675611 8.670772 8.749915 8.727385 8.644814 8.568756
1367520_at 10.149665 10.142788 10.13357 10.03573 10.178139 10.267568 10.252869 10.32781 10.18686 10.310922 10.270825 10.315316
1367521_at 7.0720463 6.959007 7.0016522 7.016865 7.403528 7.2676325 7.1932454 7.6946096 7.027036 7.101991 7.621858 7.502941
1367522_at 9.463882 9.368699 9.35691 9.183847 9.234661 9.268504 9.3957205 9.2192135 9.24511 9.189796 9.192429 9.093972
1367523_at 8.799854 8.911033 8.836995 8.844437 8.827034 8.800068 8.983697 8.813096 8.795431 8.985384 8.980492 9.082917
1367524_at 7.292907 7.3792987 7.43818 7.2802305 7.4654846 7.190748 7.3381586 7.548732 7.396517 7.301779 7.368857 7.4163094
1367525_at 9.397852 9.401486 9.228889 9.276356 9.411705 9.343191 9.2113085 9.192027 9.194027 9.197937 9.334404 9.102472
1367526_at 9.003077 9.256225 9.063125 9.164526 9.076943 9.07636 9.294992 9.197834 9.186437 9.3080635 9.219016 9.182439
1367527_at 8.714161 8.616378 8.515488 8.47892 8.595082 8.706927 8.457287 8.575189 8.431457 8.628836 8.22953 7.852944
1367528_at 9.185838 9.226275 8.906233 8.979092 8.968463 9.019262 8.723424 8.898723 8.785264 8.799864 8.545599 8.811695
1367529_at 9.466776 9.35085 9.45106 9.284607 9.347793 9.489929 9.436297 9.355223 9.39967 9.354333 9.445062 9.471706
1367530_at 7.504479 7.679956 7.9028616 7.471701 7.5785375 7.6559176 7.5508914 7.4946804 7.4406214 7.408107 7.2476435 7.371964
1367531_at 10.8627 10.774654 10.66304 10.756646 10.705318 10.802009 10.672123 10.744966 10.856982 10.796704 10.618333 10.66489
1367532_at 11.45724 11.3907175 11.403996 11.3831 11.2895775 11.372146 11.371638 11.274926 11.325623 11.332167 11.295704 11.387672
1367533_at 8.7710495 8.838951 8.71429 8.98487 8.660481 8.742745 8.712554 8.756058 8.679454 8.682574 8.642607 8.523696
1367534_at 7.9766273 7.6725492 7.741568 7.5501685 7.7304964 7.7521353 7.9078054 7.8007407 7.6762443 7.5965815 7.7591376 7.6999345
1367535_at 8.489224 8.703263 8.614086 8.599355 8.598402 8.627375 8.565275 8.549831 8.511568 8.424473 8.46497 8.667545
1367536_at 7.92495 8.240067 8.054798 7.937919 8.12809 8.06568 7.8862643 8.227049 8.17124 8.092794 7.969416 7.913297
1367537_at 8.103527 7.9959936 7.9992895 7.9828696 8.006887 8.119115 7.991176 8.020098 8.133525 7.9877133 8.092197 7.987034
1367538_at 7.575143 7.456401 7.281314 7.3410697 7.3915386 7.433581 7.1559787 7.140605 7.158522 7.161893 7.295007 7.0220146
1367539_at 8.981594 8.992259 8.7944355 8.803293 8.867326 8.933162 8.586048 8.656994 8.840372 8.777199 8.762346 8.398867
1367540_at 7.948365 7.992894 8.194869 7.77045 7.9034014 8.082221 7.6628046 7.808294 7.950145 7.9997854 8.386946 8.205484
1367541_at 8.357176 7.937048 8.27417 8.158591 8.171388 8.277631 8.258076 8.304762 8.367968 8.150815 8.077843 8.08041
1367542_at 8.451355 8.354183 8.372017 8.253368 8.505334 8.431918 8.412436 8.454033 8.354544 8.2827835 8.287074 8.047291
1367543_at 8.782984 8.7430725 8.86853 8.937274 8.735369 8.852918 8.908781 8.800314 8.890558 8.873789 8.628815 8.75192
1367544_at 7.4561553 7.2194333 7.155773 7.116012 7.231541 7.1303973 7.252074 7.2547407 7.2802477 7.016403 7.0395136 6.865506
1367545_at 7.5713186 7.413591 7.7460513 7.439881 7.4875183 7.402968 7.4981675 7.511811 7.516434 7.2098937 7.747792 7.230719
1367546_at 10.289862 10.201919 10.296859 10.481105 10.211894 10.326516 10.358857 10.302198 10.520758 10.319439 10.384918 10.567917
1367547_at 8.11734 8.177118 8.121199 8.227148 8.11246 8.048199 8.150951 7.988644 7.9173217 8.015146 8.082062 7.6591997
1367548_at 8.731811 8.619353 8.559814 8.818149 8.5245905 8.730673 8.711874 8.811352 8.811441 8.611072 8.486383 8.416346
1367549_a_at 10.832858 10.94232 10.83023 10.782455 10.818136 10.816366 10.696295 10.742513 10.783191 10.764959 10.638943 10.616973
1367550_a_at 9.056935 9.083107 9.169963 9.010095 9.1415825 9.117316 9.296639 9.305268 9.034822 9.241579 9.24668 8.93167
1367551_a_at 9.3667965 9.607447 9.401243 9.390622 9.399851 9.491037 9.462102 9.3721895 9.410415 9.533642 9.475454 9.513674
1367552_at 4.149194 4.018691 4.427393 4.608784 4.313019 4.20677 4.2511415 4.0716434 4.399408 4.264848 4.117906 4.3214183
1367553_x_at 11.901724 12.318029 12.199262 11.92876 12.036028 12.367434 12.235901 12.225193 12.309285 13.291228 13.446595 13.513825
1367554_at 4.0530148 3.9276745 3.6948123 3.9387474 4.141037 3.960945 4.0601816 4.0979624 4.044714 4.0383706 4.0975585 3.8268204
1367555_at 14.707607 14.696352 14.708343 14.728162 14.720804 14.696714 14.707483 14.720774 14.649273 14.696177 14.608387 14.708343
1367556_s_at 14.578424 14.583544 14.611947 14.595528 14.567776 14.559159 14.559159 14.574371 14.550273 14.56383 14.498023 14.567907
1367557_s_at 12.956656 13.171376 13.060032 12.974399 13.023921 12.968317 12.748433 12.926468 12.975924 12.932806 13.114049 12.879799
1367558_x_at 3.1708767 3.1467745 3.0857491 3.3568766 3.199944 3.2297676 3.0447168 3.0554028 3.204813 3.16019 3.1777 3.2858827
1367559_at 12.970608 13.010672 12.869497 12.98622 12.9450445 12.986208 12.948428 12.952013 12.979871 12.875567 12.7868 12.780632
1367560_at 12.127682 12.144624 12.152965 12.24262 12.14979 12.167574 12.329422 12.2380295 12.265669 12.491005 12.473199 12.384154
1367561_at 12.450313 12.424661 12.460674 12.492503 12.484773 12.480272 12.556187 12.656167 12.536405 12.651556 12.61825 12.670368
1367562_at 8.846453 8.936226 8.928841 8.81994 8.673968 9.178659 8.917484 9.274437 8.924946 9.488553 9.243836 9.04705
1367563_at 8.757889 8.777069 8.960297 8.933694 8.693829 8.951211 8.883884 8.876377 8.814811 9.233976 8.987558 8.961201
1367564_at 5.5674057 5.5567994 5.558995 5.617921 5.642811 5.8493237 5.7682643 5.5768847 5.6788006 5.6029387 5.7151885 5.698509
1367565_a_at 13.884833 13.857533 13.866247 13.884408 13.874086 13.871553 13.921886 13.886433 13.881802 13.866593 13.817976 13.850709
1367566_at 3.8081176 3.8828025 4.008086 3.78774 3.9181857 3.9982636 3.7427273 3.6914458 3.6644104 4.0129004 3.9900992 3.7128103
1367567_at 12.059961 12.148648 12.03885 12.076311 12.079301 12.195136 12.251634 12.128345 12.078463 12.371377 12.164683 12.312005
1367568_a_at 8.3509035 8.871116 9.023188 9.095484 8.886641 8.687708 9.068532 9.14186 9.21384 8.793737 8.680552 8.294619
1367569_at 11.747382 11.789492 11.848979 11.799091 11.811909 11.7439 11.889894 11.821696 11.936278 11.961214 11.853627 11.934442
1367570_at 6.99977 7.002606 6.76573 6.8335185 6.5546064 6.6997814 6.8251686 6.794769 7.1202855 6.5990734 6.8925514 6.366924
1367571_a_at 5.139804 5.6959867 4.934701 5.3500032 5.1321297 5.448217 5.5041027 5.4511595 5.4533825 5.4143763 5.280842 5.1285686
1367572_at 4.5247154 4.8047967 4.9724593 5.004578 4.9736786 4.867358 5.274646 4.844346 4.731104 4.979009 4.920048 4.9131265
1367573_at 12.302479 12.342742 12.235152 12.388229 12.351661 12.359326 12.485062 12.469215 12.473262 12.618849 12.59803 12.628891
1367574_at 8.130706 8.212929 8.401139 8.301893 8.211641 8.239052 8.593999 8.591514 8.79722 8.946964 9.082545 9.747919
1367575_at 11.668482 11.816222 11.66963 11.66065 11.704129 11.475751 11.313254 11.411254 11.5485 11.362135 11.276731 11.141815
1367576_at 13.773513 13.736472 13.620401 13.647394 13.69514 13.823688 13.746221 13.82344 13.78643 13.6261425 13.501743 13.476207
1367577_at 7.785506 7.2526045 8.222847 7.866039 6.6632977 6.927618 7.025734 7.4226584 7.360814 7.244331 6.5214615 7.5976954
1367578_at 10.539061 10.458197 10.493764 10.450944 10.378169 10.430336 10.534077 10.528543 10.532324 10.63888 10.850569 10.834658
1367579_a_at 11.023063 11.043805 11.020925 11.273969 11.246986 11.337125 11.284684 11.328929 11.338877 11.366887 11.295546 11.588417
1367580_at 11.335608 11.449185 11.389849 11.483857 11.508184 11.463619 11.623069 11.62174 11.585406 11.6552515 11.60828 11.539252
1367581_a_at 6.6822705 6.806552 6.046821 6.4379034 6.1407886 5.639352 7.0755057 7.159634 5.873266 5.718458 5.8065176 5.550313
1367582_at 11.802635 11.825399 11.762101 11.841992 11.777676 11.874262 11.927547 11.9530945 11.838235 11.963944 12.002813 11.963482
1367583_at 13.396199 13.256883 13.37106 13.290011 13.344806 13.28335 13.4345045 13.371063 13.398226 13.388903 13.426628 13.290442
1367584_at 8.108536 8.107072 8.138613 8.063894 7.870123 7.84784 8.235087 8.013234 8.168363 8.293326 8.639136 9.4514885
1367585_a_at 11.128729 11.076421 11.026196 10.959941 10.887707 11.093473 10.780347 10.911251 10.722465 10.698738 10.803717 10.839675
1367586_at 13.050098 13.011926 13.114158 12.947935 12.740217 12.833932 12.692318 12.658011 12.68934 12.689715 12.558202 12.738877
1367587_at 3.379329 3.254588 3.5498838 3.3568766 3.391747 3.2654796 3.3922346 3.3761036 3.4717045 3.547374 3.4586577 3.5023346
1367588_a_at 11.536087 11.435611 11.4571495 11.453946 11.630292 11.539646 11.772609 11.805183 11.758041 11.690507 11.651222 11.75969
1367589_at 9.678738 9.715457 9.611676 9.727305 9.684399 9.648878 9.608877 9.6718 9.498351 9.761828 9.524331 9.444896
1367590_at 11.082974 10.96542 10.889381 11.075455 11.077193 11.106435 11.056088 11.133414 11.067603 11.08637 11.026988 11.220221
1367591_at 10.365775 10.525832 10.436496 10.349872 10.374053 10.406928 10.398114 10.502368 10.438885 10.367086 10.328214 10.31796
1367592_at 3.571191 3.2696881 3.2388647 3.5037751 3.26935 3.4320726 3.3024414 3.4155912 3.4606056 3.5528433 3.250873 3.3858094
1367593_at 8.752115 8.419825 8.343369 8.481277 8.488083 8.471473 8.579513 8.663899 8.808771 9.094267 8.825275 8.507673
1367594_at 9.000439 9.060032 9.076548 9.189901 8.993414 9.1963825 9.254213 9.136087 9.254921 9.674015 9.449179 9.425447
1367595_s_at 13.740397 13.645921 13.720128 13.728878 13.733754 13.670417 13.763776 13.697228 13.762483 13.708698 13.64691 13.659145
1367596_at 12.217244 12.230002 12.257668 12.265335 12.268354 12.311082 12.424473 12.4091215 12.39829 12.431379 12.481971 12.529924
1367597_at 12.042091 12.052959 11.983376 12.054666 12.089198 12.097582 12.216421 12.220463 12.165484 12.297978 12.240936 12.2040825
1367598_at 14.122828 14.155809 14.159393 14.101443 14.083913 14.144394 14.150806 14.124462 14.102214 14.052789 13.973778 14.010002
1367599_at 12.019324 12.25369 12.155837 12.13092 12.227475 12.228175 12.259986 12.131772 12.177008 12.237632 12.057866 12.152623
1367600_at 5.3692956 4.9207325 4.929557 5.6746235 5.116601 5.0730042 5.707691 4.9747257 5.0088754 5.8002896 5.640174 5.7202296
1367601_at 8.818997 8.414362 8.623028 8.695686 8.002123 8.495693 8.338097 8.419065 8.356466 8.691221 8.765728 8.354843
1367602_at 9.933603 9.826371 10.056506 9.983225 9.345011 9.673164 9.656069 9.463602 9.576145 9.86312 9.929832 9.622798
1367603_at 11.656895 11.585179 11.577292 11.574619 11.541196 11.497328 11.430439 11.555021 11.611093 11.55869 11.352225 11.517581
1367604_at 11.251892 11.119589 11.187396 11.206547 11.146792 11.067045 11.425098 11.28429 11.21718 11.404528 11.312217 11.369316
1367605_at 11.0852585 10.8538475 11.050123 10.988031 10.794807 10.875029 11.036182 11.090877 11.032818 10.944216 10.782998 10.967043
1367606_at 12.466515 12.388736 12.393566 12.448461 12.433733 12.491539 12.559184 12.55933 12.514023 12.630398 12.622009 12.651637
1367607_at 12.677518 12.701566 12.724917 12.684716 12.713295 12.646233 12.776347 12.772128 12.724917 12.660322 12.607391 12.667507
1367608_at 5.057187 4.8159075 5.193051 5.258446 5.3928976 5.198694 5.0935135 5.130643 5.112037 5.111991 4.952795 5.2182007
1367609_at 11.473724 11.907077 11.843851 11.752131 11.699662 12.186131 11.841346 12.289224 11.943228 11.435869 11.809978 11.504615
1367610_at 12.452012 12.489431 12.393465 12.478425 12.42073 12.444346 12.586694 12.5626135 12.536154 12.638579 12.555519 12.610828
1367611_at 5.186957 4.902796 4.7327847 5.0130033 4.6974974 5.077282 4.9673862 4.727543 4.805733 4.832118 4.7590904 5.1194024
1367612_at 14.108149 14.132239 14.083672 14.061708 14.072319 14.129797 14.098938 14.092103 14.091826 14.0218525 13.905595 13.999241
1367613_at 12.953236 12.95155 12.9499 12.972527 13.029274 12.891783 12.969119 12.9775305 12.978694 13.009363 12.793598 12.884201
1367614_at 6.9484787 7.14548 7.545161 6.9191384 6.833268 7.284383 7.4737315 7.596525 7.351141 7.7726064 8.60181 8.863684
1367615_at 4.3699207 4.109456 4.0606346 4.3112407 4.2146187 4.1488466 4.3323956 3.8944545 4.0407157 4.2272043 4.0400066 4.3848906
1367616_at 4.4215074 4.3188725 4.3507795 4.378849 4.227977 4.3735027 4.513012 4.053941 4.043791 4.2681627 4.399666 4.5495815
1367617_at 9.356111 9.365267 9.6290455 9.549742 9.3352585 9.420996 9.578595 9.497856 9.73985 9.814792 10.086047 10.050294
1367618_a_at 11.273769 11.149544 11.209289 11.210666 11.21143 11.181409 11.284284 11.39071 11.253918 11.477567 11.444845 11.403991
1367619_at 13.000809 12.979945 12.941641 12.981809 12.977397 12.983517 13.119081 13.048563 13.11891 12.964066 12.796417 12.799085
1367620_at 12.779564 12.814789 12.77692 12.81599 12.7655525 12.727406 12.863399 12.82342 12.80038 12.735181 12.766319 12.815677
1367621_at 8.670773 8.648592 8.831919 8.620544 8.717055 8.726181 8.662832 8.731622 8.759551 8.77488 8.612205 8.712706
1367622_at 12.440806 12.464964 12.4952 12.436199 12.441487 12.32829 12.501467 12.387427 12.454043 12.3440895 12.210758 12.28146
1367623_at 12.282641 12.228302 12.199699 12.260758 12.200974 12.256169 12.348457 12.314854 12.2266865 12.342163 12.25902 12.342963
1367624_at 10.615171 10.68248 10.792664 10.895617 10.713811 10.477385 10.767209 10.960952 10.959588 10.788942 11.112609 11.084625
1367625_at 13.228483 13.23847 13.199595 13.216971 13.259233 13.229645 13.2500515 13.2551985 13.267377 13.380215 13.372599 13.298148
1367626_at 4.635991 4.774432 5.126699 5.135044 4.722692 4.965677 4.7649727 4.8708944 4.740741 4.8336086 4.3962727 5.0303473
1367627_at 8.4911995 8.374397 8.250553 8.689823 8.6324 8.744245 8.544282 8.8182 8.464 8.949556 8.854193 8.669219
1367628_at 6.05835 6.3681026 6.2418275 6.4709334 6.2696214 6.217201 6.377684 6.363131 7.266343 6.8560333 6.426626 6.814257
1367629_at 12.28358 12.265054 12.182705 12.247297 12.289715 12.224189 12.3208065 12.35858 12.278082 12.247775 12.078906 12.180017
1367630_at 12.426308 12.44558 12.498396 12.451168 12.434186 12.445156 12.50276 12.484644 12.504382 12.5533085 12.570227 12.609127
1367631_at 6.5294766 6.4371862 5.8875947 6.3538895 6.1119905 6.7842045 6.64791 6.6415653 6.395352 5.8551416 7.0576096 6.76357
1367632_at 10.613259 10.088531 10.505663 10.724374 10.572803 10.220932 10.447355 10.410791 9.937148 10.277061 10.477956 10.400369
1367633_at 10.004206 9.661073 10.065476 10.275614 9.967593 9.437134 10.0425625 9.822761 9.414111 9.985678 9.906073 9.886401
1367634_at 12.387856 12.444445 12.436377 12.412371 12.446242 12.4472275 12.504231 12.517012 12.493109 12.603227 12.706766 12.636686
1367635_at 12.840748 12.949878 12.765409 12.638556 12.87496 12.840703 12.814772 12.90062 12.897527 12.927794 13.043291 13.031426
1367636_at 8.169779 8.007959 7.8233647 7.928768 7.907606 7.8908625 7.848407 7.930069 7.7304997 7.9630976 8.185689 7.951736
1367637_a_at 11.232567 11.208405 11.253862 11.179921 11.23476 11.202461 11.239465 11.204699 11.242524 10.986695 11.019414 11.028564
1367638_at 9.934592 9.791579 9.858448 9.808333 9.647479 9.742051 9.8926735 9.676664 9.6628475 9.886998 9.826244 9.717199
1367639_a_at 12.590296 12.5937395 12.597122 12.597475 12.571382 12.511813 12.561397 12.605721 12.660712 12.589881 12.590885 12.620245
1367640_at 12.445968 12.437108 12.445978 12.4358425 12.531813 12.537079 12.529235 12.49443 12.560094 12.769154 12.715761 12.672269
1367641_at 13.514842 13.48855 13.5141115 13.481744 13.507174 13.542471 13.590839 13.517568 13.5793 13.521516 13.451166 13.479787
1367642_at 11.1085415 11.223076 11.011187 11.049287 10.995142 11.11196 11.1896715 11.145519 11.095697 11.15752 10.994237 10.931442
1367643_at 11.764075 11.682561 11.687679 11.727528 11.517759 11.586532 11.635289 11.593587 11.6355505 11.948095 11.993916 11.957262
1367644_at 7.6139383 7.622966 7.4709606 7.600071 7.663246 7.502135 7.9408607 7.453674 7.6012335 7.356129 7.7182393 7.5287595
1367645_at 12.775486 12.691565 12.8137865 12.808871 12.810525 12.828202 12.976677 12.90719 12.92282 12.911111 12.963785 12.958805
1367646_at 12.36648 12.466164 12.484814 12.390793 12.21799 12.432909 12.440791 12.187203 12.411003 12.442888 12.613463 12.42787
1367647_at 14.173808 14.188588 14.207989 14.207299 14.203118 14.139916 14.166473 14.148451 14.114837 14.15192 14.092494 14.159803
1367648_at 5.5130057 5.5567994 5.8290453 5.7523456 6.241414 5.9348006 6.2108502 6.668546 5.984869 6.849603 7.177396 6.5040536
1367649_at 6.6333823 6.341246 6.226016 6.378101 6.091127 6.1755185 6.4619765 6.7007723 6.5173354 6.3235254 6.444991 6.4349375
1367650_at 6.6280766 6.580807 6.7741117 6.675995 6.408305 6.825697 6.7422466 6.666095 6.557799 6.574048 6.802565 6.768708
1367651_at 10.314661 10.260397 10.134266 10.309705 10.226455 10.276146 10.388217 10.313286 10.275466 10.615215 10.746911 10.499594
1367652_at 9.183613 9.377482 9.324639 9.852457 9.504338 9.289912 9.397873 9.745639 9.139746 9.738926 8.909825 9.060218
1367653_a_at 12.291595 12.48097 12.344542 12.298273 12.378075 12.303475 12.160997 12.183533 12.211282 12.1250725 12.121561 12.118784
1367654_at 8.679377 8.858425 8.552423 8.820176 8.599684 8.552831 8.507206 8.82121 8.349243 8.853645 8.460168 8.632421
1367655_at 7.929526 7.5909543 8.29311 8.284121 8.29009 7.7482023 8.121234 8.458993 8.378263 8.517561 8.453613 8.61895
1367656_at 10.929704 10.84909 10.752844 10.88961 10.8472805 10.815413 10.929284 10.920534 10.955521 10.780213 10.554528 10.850225
1367657_at 12.537735 12.361586 12.199624 12.283206 12.337308 12.389774 12.463472 12.269456 12.1509495 12.34773 12.394055 12.322513
1367658_at 6.5053024 6.4889727 6.656983 6.536123 6.566197 6.8473463 6.4499497 6.2340436 6.3661313 6.4546595 6.6070356 6.1922874
1367659_s_at 11.3598175 11.3365135 11.197851 11.3304615 11.283232 11.080091 11.6044 11.679026 11.179383 11.819059 10.776322 11.286293
1367660_at 6.176457 6.554858 6.2648153 6.195816 5.893254 6.3293157 6.4977336 6.0824723 6.2433424 6.49501 6.631541 6.5069566
1367661_at 7.0154076 6.583798 7.1461387 7.1936855 6.6271553 6.780335 7.293927 7.146141 7.6034966 7.577887 7.6838136 8.213295
1367662_at 12.566676 12.506068 12.7132435 12.592628 12.505743 12.591246 12.603764 12.497319 12.554786 12.459241 12.285003 12.299138
1367663_at 11.888938 11.684741 11.709258 11.763618 11.7905655 11.805035 11.847019 11.878083 11.884549 11.973166 11.855899 11.943955
1367664_at 4.207062 4.354827 3.9392648 4.3602314 4.2553916 3.9287028 4.257193 4.184726 4.354966 4.265726 4.165784 4.2708993
1367665_at 4.0552063 4.3905826 4.1581135 4.060891 4.098983 4.1471643 4.1754436 4.18315 4.3881025 4.308737 4.143091 4.4486914
1367666_at 9.53576 9.489881 9.724065 9.586896 9.820724 9.695573 9.40158 9.710359 9.567336 9.344084 9.171403 9.450346
1367667_at 11.615482 11.956766 11.699751 11.696002 12.067816 12.152329 11.957069 12.139228 11.833816 12.403325 12.600254 12.937679
1367668_a_at 6.9836946 7.1627684 6.908609 6.854366 6.9729023 7.0054064 7.114058 7.284763 7.228978 7.6763663 7.51327 7.200407
1367669_a_at 10.326178 10.290963 10.43006 10.303947 10.33517 10.094003 10.373593 10.392788 10.178486 10.240308 10.361635 10.358701
1367670_at 10.792735 10.898334 10.848909 10.823458 10.804898 10.903819 10.709131 10.816398 10.86696 10.773066 10.688749 10.649893
1367671_at 9.559487 9.502136 9.51281 9.622485 9.561976 9.437405 9.598201 9.6968775 9.571946 9.5089 9.51907 9.643874
1367672_at 12.086415 12.06371 11.939817 11.921378 11.869544 11.971647 11.737915 11.87365 12.01958 11.89231 11.722548 11.812757
1367673_at 11.119613 11.07949 11.028526 11.183818 11.047198 11.05095 11.0557 10.926413 11.217284 11.024221 10.6658 10.50753
1367674_at 9.790208 9.57739 9.401643 9.51409 9.376013 9.539597 9.610321 9.545925 9.496321 9.471739 9.419721 9.493693
1367675_at 9.217838 9.270922 9.310377 9.160052 9.08529 9.16885 9.367426 9.2426 9.203199 9.200618 9.351537 9.282658
1367676_at 8.170742 8.16297 7.81051 8.05203 7.885896 7.909716 7.963884 8.006964 8.472054 7.346849 8.39023 7.842048
1367677_at 11.58638 11.664879 11.77178 11.529257 11.439722 11.458706 11.754963 11.613374 11.574806 11.517787 11.244612 11.4914255
1367678_at 11.148555 11.285391 11.236451 11.26242 11.136098 11.38196 11.19489 11.231232 10.955985 11.275449 11.057199 11.071304
1367679_at 10.130366 9.105632 10.219692 9.782633 9.938084 9.499752 9.924203 10.084476 10.533658 10.408274 10.725683 10.919557
1367680_at 12.195701 12.276833 12.068135 12.148303 12.139054 12.174376 12.1848345 12.159647 12.179876 12.203036 11.978046 11.940709
1367681_at 10.159867 10.119529 10.1706295 9.855232 9.898702 10.116473 9.959769 10.126921 10.091774 10.169647 10.088961 10.15888
1367682_at 6.541934 6.547105 6.510545 6.4860287 6.5206223 6.423226 6.765419 6.577156 6.5298867 6.461289 6.476599 6.6163445
1367683_at 10.403437 10.283514 9.983468 10.362942 10.284405 10.017412 9.952206 9.985832 10.01414 9.7666445 10.0319 9.868839
1367684_at 4.4448667 4.3232155 4.045732 4.0366488 4.2085724 4.0142527 4.195673 4.0565853 4.0880446 4.1406965 4.045615 4.221841
1367685_at 12.112742 12.1465225 12.085453 12.0653715 12.10583 12.171811 12.158714 12.20232 12.143738 12.228265 12.237613 12.200968
1367686_at 12.025074 11.906533 12.007581 11.889729 12.151787 11.985428 11.848633 12.014759 11.961209 11.648383 11.754198 11.847362
1367687_a_at 8.462036 8.619186 8.448882 8.770778 8.481934 8.584255 8.686765 8.645046 8.606244 8.805825 8.590932 8.416495
1367688_at 8.687231 8.547443 8.4403715 8.343622 8.357087 8.522078 8.575847 8.559851 8.482233 8.559719 8.558828 8.564756
1367689_a_at 8.240965 8.185293 7.6006 8.113476 8.55444 8.028573 8.541405 9.162475 9.055267 10.351702 10.605101 10.473262
1367690_at 11.646611 11.546779 11.641912 11.542672 11.609066 11.605066 11.717253 11.711347 11.712142 11.612127 11.806104 11.849719
1367691_at 11.451201 11.683583 10.893565 11.305796 11.209411 11.418835 11.136146 11.178692 11.756318 11.289251 11.320745 11.438945
1367692_at 3.8491988 3.9215305 3.9940047 3.7937946 3.8316877 3.9597137 4.0362334 4.1955376 3.6065319 3.8225408 3.8184617 3.8833408
1367693_at 10.054449 10.143246 10.2401905 10.098787 10.063224 10.214791 10.138065 10.078973 10.25485 9.966584 9.999351 10.285312
1367694_at 11.373247 11.417393 11.269217 11.377968 11.317559 11.257277 11.288632 11.255091 11.254821 11.454108 11.176012 11.3273
1367695_at 12.375688 12.348249 12.299866 12.328065 12.260336 12.322509 12.401785 12.293719 12.4381275 12.102466 11.871838 12.006568
1367696_at 8.007421 8.0171585 8.270594 8.266542 8.187999 8.025899 8.331942 8.449817 8.402395 8.84527 8.633518 8.684188
1367697_at 10.116424 9.97634 10.488826 10.058167 10.319527 10.234915 10.197486 10.338975 10.541657 10.142625 10.391206 10.3250065
1367698_a_at 9.553237 9.282508 9.252203 9.26763 9.162103 9.285391 9.076679 9.58411 9.219318 9.547117 9.206648 9.111546
1367699_at 6.8115172 6.522685 6.728296 6.4768457 6.7030597 6.6032968 6.5644684 6.65987 6.8112326 6.721029 6.4307613 6.613484
1367700_at 3.786887 4.3266106 4.2049437 3.8413477 3.8630571 4.033933 4.181682 4.01037 3.9074042 4.39112 3.9899924 4.2703714
1367701_at 6.8758173 7.032793 7.1229496 7.0343785 6.93086 7.1189885 7.1789618 7.16586 7.0521975 7.3362517 7.8865657 7.6600738
1367702_at 12.785008 12.681941 12.822301 12.786164 12.716277 12.65044 12.688713 12.666058 12.614623 12.469025 12.23105 12.363133
1367703_at 3.7462492 3.7816536 3.9106553 3.8776767 3.8867161 4.0676403 3.8664365 3.6423833 3.6745946 3.8519037 3.7312105 3.9933403
1367704_at 8.751678 8.72131 8.697351 8.788815 8.746765 8.684161 8.513209 8.639067 8.662552 8.789328 8.697921 8.644701
1367705_at 9.0868435 9.082844 8.97177 9.065176 9.227721 8.805077 9.1777115 9.11029 9.078823 8.944523 9.067933 9.103405
1367706_at 10.980329 11.083018 11.037489 10.991838 11.139174 11.002453 10.928835 10.928281 10.915883 10.961646 10.932132 10.77582
1367707_at 9.876675 9.951913 9.569805 8.562172 8.611789 10.079845 7.627624 8.460563 9.013841 8.458256 9.030085 9.08086
1367708_a_at 11.073349 11.108395 10.757137 9.80467 10.037792 11.3053875 9.031551 9.812843 10.488102 9.958841 10.526499 10.530582
1367709_at 9.542571 9.447679 10.158598 9.72889 9.482054 9.144603 9.681602 9.585698 9.295685 10.680049 10.60127 10.949888
1367710_at 10.45075 10.475289 10.435667 10.413425 10.353038 10.395216 10.542335 10.531378 10.679962 10.661311 10.4506855 10.689322
1367711_at 11.316959 11.275679 11.266402 11.371778 11.343329 11.30739 11.249673 11.333337 11.276535 11.178328 10.967378 11.1556635
1367712_at 6.126029 6.232831 6.384652 6.592317 6.217638 6.4207554 6.2306995 6.4818196 6.2555265 6.9638796 7.095213 7.9714775
1367713_at 9.322047 9.340877 9.429928 9.458696 9.53904 9.333958 9.363716 9.540316 9.469263 9.308987 9.341515 9.352631
1367714_at 7.7393684 7.7936454 7.4382577 7.672794 7.6729207 7.6849403 7.6160107 7.7695556 7.581772 7.545083 7.4995885 7.398844
1367715_at 10.388743 10.252354 10.302773 10.396696 10.258581 10.316455 10.379424 10.479326 10.312353 10.777904 10.826227 10.779394
1367716_at 8.765165 8.836576 8.913923 8.590214 8.761694 8.82905 8.628126 8.607992 8.80072 8.627968 8.477327 8.577738
1367717_at 12.496588 12.454474 12.552973 12.515716 12.460374 12.553975 12.656395 12.611262 12.601973 12.632682 12.62395 12.673029
1367718_at 8.775734 8.622606 8.6231785 8.766241 8.638687 8.61158 8.597505 8.455763 8.371199 8.68073 8.371593 8.341875
1367719_at 10.073328 10.018056 9.891709 10.003299 9.988932 10.06915 9.881219 9.966511 9.815499 9.873378 9.73079 9.584269
1367720_at 11.369253 11.355397 11.345504 11.485196 11.341024 11.327567 11.403391 11.378946 11.237022 11.601915 11.334065 11.441875
1367721_at 10.732428 11.049358 11.129572 10.839768 11.175611 11.326783 11.304346 11.323851 10.995068 10.711667 10.753274 11.156822
1367722_at 6.8330803 6.737749 7.237265 6.9928627 6.9927864 7.044247 7.2866206 7.386321 7.1466694 7.7734094 7.593488 7.5526366
1367723_a_at 8.275716 8.155696 7.9829454 8.1731415 8.187416 8.073719 8.071268 8.142361 8.235447 7.9131384 8.151543 8.228772
1367724_a_at 10.421477 10.42375 10.594671 10.50929 10.356415 10.485557 10.481663 10.500272 10.469988 10.395043 10.256861 10.452955
1367725_at 7.931319 7.626364 7.8222685 7.9627423 8.168667 8.184267 7.8727093 8.678938 7.524176 7.3195662 7.6529746 7.817668
1367726_at 6.4100814 6.289003 6.438448 6.423681 6.4113736 6.261127 6.222992 6.347472 6.4615235 6.324715 6.5560584 6.2864614
1367727_at 7.9458914 8.221421 8.183628 7.894596 8.118255 8.05577 8.301762 8.091598 8.321646 8.073252 8.228398 8.127738
1367728_at 7.6326184 7.735329 7.8741364 7.4928956 7.584413 7.447129 7.5715175 7.835231 7.682542 7.5924954 7.39373 7.2778554
1367729_at 12.335802 12.150225 12.609747 12.514451 12.046071 12.76527 12.403883 11.996281 12.040064 11.535031 11.063849 10.614945
1367730_at 10.081293 10.132193 10.111297 9.982991 10.141303 10.079155 9.898752 10.032209 9.928494 9.89399 9.728957 9.92966
1367731_at 8.497612 8.474938 8.518986 8.486186 8.51155 8.440783 8.603194 8.66842 8.523144 8.443641 8.351496 8.514674
1367732_at 8.924527 8.961548 8.950171 9.050234 9.040579 8.900551 8.974012 9.244051 9.0167885 9.051992 9.034865 9.047279
1367733_at 7.672242 7.942504 7.9076176 6.9267583 7.577438 7.7815895 8.16143 7.365622 7.935386 8.050935 8.495615 8.425812
1367734_at 8.011944 7.773383 8.347452 8.223345 8.116557 8.260216 8.320061 8.438226 8.63599 8.449371 8.260546 8.562769
1367735_at 12.122973 12.225131 12.127775 11.94297 12.067028 12.062395 12.051226 12.198549 12.128622 12.059412 11.791967 11.831904
1367736_at 10.036607 9.743748 9.948529 9.936064 9.724546 9.770297 9.823376 9.78204 10.010544 9.611012 9.474877 9.576933
1367737_at 10.903061 10.898002 11.048458 10.790388 10.791076 10.946027 10.90541 10.863595 10.856783 10.988418 11.29733 11.026975
1367738_at 7.1051083 6.696445 6.961623 6.789214 6.7803893 6.62312 7.2645535 7.101112 7.1047535 7.4284534 7.3116145 7.357411
1367739_at 4.1111164 4.3294973 4.4511037 4.2564692 4.1390357 4.429604 4.319254 4.3690996 4.393304 4.012012 4.145722 4.6960726
1367740_at 6.3575683 6.324114 6.9504213 6.484836 6.3269677 6.3404856 6.6643744 6.8158712 6.532772 6.3046823 6.8386583 7.051938
1367741_at 9.983969 9.846661 10.878161 9.770114 10.281245 10.536654 10.034752 11.028598 10.543819 9.46667 10.452654 10.753626
1367742_at 5.2471437 5.4024754 5.513686 5.2318583 5.1862955 5.4928017 5.6718035 5.294255 5.3924584 5.1150155 4.915137 5.2905254
1367743_at 7.1944675 6.960895 6.698625 6.812018 6.711167 7.175886 6.8857927 7.490444 7.1284633 6.9288564 7.3511915 7.0936017
1367744_at 6.231726 6.261472 6.3546247 6.043541 6.2482767 6.3397436 6.486986 6.367835 6.388129 6.509688 6.34384 6.2843685
1367745_at 8.713811 8.685201 8.74846 8.761894 8.60538 8.831778 8.608881 8.56653 8.684555 8.785114 8.904053 8.554251
1367746_a_at 8.639215 8.635553 8.396999 8.623007 8.520414 8.648024 8.653942 8.664827 8.534805 9.091549 8.865931 8.602221
1367747_at 8.526754 8.374443 8.3668995 8.52286 8.319365 8.655336 8.426172 8.453377 8.329166 8.102846 8.215996 8.193428
1367748_at 9.908117 9.731962 9.741237 9.560425 9.401205 9.57515 9.551638 9.704157 9.667719 9.418201 9.458644 9.356114
1367749_at 3.6016226 3.2191885 3.7756283 3.3996062 3.0628865 3.355282 4.543618 3.2476864 3.2292206 5.307498 3.2374544 3.4438167
1367750_at 9.536213 9.381474 9.549045 9.450115 9.248554 9.291805 9.256564 9.146674 9.2665615 8.915105 9.177844 9.007791
1367751_at 8.294991 8.352148 8.156624 8.298998 8.175698 8.409194 8.228797 7.9370456 8.302834 8.252728 8.061696 8.017252
1367752_at 8.953636 8.893175 8.803781 8.783588 8.765258 8.937269 8.8381405 8.842081 8.634279 8.641928 9.018264 8.962848
1367753_at 7.7266245 7.646409 7.77127 7.399707 7.6560526 7.798251 7.599681 8.000073 7.4960556 7.56042 7.760376 7.295232
1367754_s_at 10.820337 10.560525 10.568646 10.844487 10.642528 10.794152 10.720416 10.931341 10.960149 10.762369 10.786186 10.553378
1367755_at 13.667603 13.493652 13.559257 13.547018 13.471444 13.639009 13.670858 13.510048 13.529263 13.363115 13.352548 13.370606
1367756_at 9.839032 10.029686 9.911795 9.781715 10.039682 9.911204 9.707071 9.957776 9.652547 9.775716 9.7631445 9.598718
1367757_at 12.252388 12.365647 12.267972 12.22857 12.229864 12.263518 12.260005 12.275349 12.247926 12.270537 12.197397 12.222129
1367758_at 8.792569 8.658578 8.666689 8.7309 8.638093 9.028565 8.596037 8.46142 8.273023 8.371685 8.063067 8.359535
1367759_at 8.920565 8.841261 8.895832 8.833102 8.643448 8.673628 8.80963 8.709219 8.936942 8.986257 8.501934 8.44488
1367760_at 8.760917 8.6465 8.5872135 8.577534 8.676201 8.695602 8.643031 8.697861 8.647356 8.619844 8.58174 8.454903
1367761_at 8.302229 8.424158 7.996546 8.242725 7.75889 7.8087606 7.9561467 7.9774323 7.700867 7.7789145 7.9793334 8.077709
1367762_at 5.047447 4.9347353 4.810033 4.957698 4.971799 4.960088 4.941308 4.9259405 5.135703 4.886549 4.942359 4.867256
1367763_at 11.421029 11.430811 11.604207 11.607146 11.2554455 11.376219 11.528501 11.282617 11.225743 11.174497 11.344309 11.305244
1367764_at 8.370173 8.585697 8.663717 8.373236 8.400309 8.747646 8.385026 8.300364 8.494409 8.804222 8.783862 8.929957
1367765_at 10.127836 10.029109 10.117674 10.500994 10.002863 10.038993 10.32246 10.077993 10.204439 10.362828 10.38417 10.168472
1367766_at 10.915821 10.91223 10.954901 10.853209 11.022015 10.949008 11.082443 11.135505 11.009727 11.11929 11.356888 11.297661
1367767_at 10.639257 10.679839 10.797412 10.6974125 10.608183 10.726129 10.673172 10.654575 10.676052 10.855066 10.681879 10.678062
1367768_at 5.058989 5.2170715 5.187337 5.127668 4.730737 4.928867 5.299553 5.233709 5.064697 4.9350066 5.163472 5.498459
1367769_at 8.775839 8.655058 8.895407 8.7448845 8.804992 8.643011 8.943619 8.725817 9.093718 8.905069 8.829764 8.9379425
1367770_at 10.173226 10.182462 10.307894 10.289697 10.20927 10.12744 10.234659 10.336419 10.094956 10.222611 10.391638 10.354004
1367771_at 9.30432 9.423945 9.696952 9.41979 10.550757 10.173387 9.926514 10.767597 9.299093 9.283748 9.53219 9.631819
1367772_at 8.389528 8.386876 8.289427 8.395374 8.346896 8.3568945 8.14196 8.213497 8.434116 8.25992 8.225273 8.1186
1367773_at 10.636828 10.708279 10.637608 10.429898 10.432043 10.902802 10.689396 10.576062 10.592713 10.560272 10.67533 10.708026
1367774_at 13.184777 13.294666 12.996698 13.2594795 13.335436 13.338122 13.33098 13.297213 13.320125 13.284532 13.143588 13.181923
1367775_at 12.688588 12.725405 12.76178 12.678668 12.685959 12.319352 13.027373 12.627117 12.409934 12.481766 11.965922 12.257978
1367776_at 6.3328424 6.8852777 5.824258 6.656963 6.7081 6.941724 6.4153547 6.689666 7.360153 5.792857 6.681656 6.5331883
1367777_at 11.45532 11.349697 11.398896 11.41504 11.543868 11.477197 11.549308 11.727736 11.528757 11.767347 11.5227 11.479525
1367778_at 9.683378 9.5072365 9.457319 9.40741 9.423159 9.652626 9.750092 9.625877 9.472136 9.555582 9.626783 9.516935
1367779_at 6.634069 6.24542 6.541347 6.6279783 6.474319 6.450262 6.5046926 6.2810473 6.490723 6.601032 6.5589786 6.566275
1367780_at 6.940681 7.1027484 6.9333634 6.9687533 7.0604486 7.112216 7.1290336 7.3033295 7.7121773 6.989226 7.347246 7.295266
1367781_at 3.673937 3.5666628 3.6519127 3.688525 3.6382668 3.523301 3.5108654 3.6275682 3.4667785 3.5210214 3.3221996 3.6888328
1367782_at 4.3349214 4.4566474 4.529794 4.3181105 4.4380174 4.235323 4.6841593 4.340396 4.3488197 4.583439 4.0569544 4.3626184
1367783_at 12.104789 12.030566 12.107146 12.1355 12.029083 11.983041 11.975837 11.992093 12.140792 12.003502 11.834842 11.905084
1367784_a_at 12.916803 12.912847 13.073941 12.962131 13.019107 12.90309 12.888353 12.909183 12.923635 13.095272 13.192452 13.108153
1367785_at 4.3140297 4.3984156 4.354936 4.3043313 4.2090116 4.34334 4.568327 4.3390636 4.503911 4.596095 4.326624 4.194172
1367786_at 10.463928 10.316984 10.254157 10.338844 10.380014 10.172914 10.448228 10.415377 10.859177 10.74057 10.616889 10.750705
1367787_at 5.7109566 5.418601 5.607165 5.4023237 5.9357734 5.5129457 5.5896006 5.736613 5.400536 5.7243767 5.9975195 5.756712
1367788_at 8.18925 8.023386 8.041147 8.159362 8.00415 8.011531 8.00511 8.04622 8.013054 7.9252186 7.942005 7.8858075
1367789_at 7.8659253 7.5832186 7.7402387 7.4577255 7.4534035 7.580762 7.6438723 7.6518135 7.503165 7.3161077 7.7803335 7.4729786
1367790_at 10.052287 10.254619 9.841626 9.902122 10.006665 9.957711 9.869384 9.936898 9.804525 9.994775 9.851772 9.830993
1367791_at 7.0205703 7.1000986 7.1551223 7.1651545 7.009823 7.242812 7.4332843 7.221051 7.2801385 7.780382 7.704277 7.712251
1367792_at 4.1495104 4.178877 4.0998526 4.0881953 3.9329262 3.9414134 4.133824 4.0908666 4.0511436 4.095243 4.0215273 4.296587
1367793_at 13.167162 13.001107 13.059516 13.076479 13.109482 13.198755 13.126553 13.165718 13.098881 13.128262 12.800606 12.860133
1367794_at 6.3563337 5.986196 5.7535534 5.637148 6.6193624 6.433347 6.4994597 6.6423154 5.727554 8.726591 12.671818 10.3571005
1367795_at 7.417341 7.4598618 7.328736 7.4772854 8.333995 7.9534044 7.855708 8.523388 7.6963654 7.4169645 7.661765 8.284539
1367796_at 8.965623 8.747692 8.666689 8.814389 8.696699 8.88518 9.098323 8.857784 8.72263 8.782775 8.686914 8.752292
1367797_at 7.064022 6.644042 7.2079544 6.7495456 6.5118027 6.9821353 7.035572 7.0148144 7.2243314 6.8370233 6.9088526 6.70077
1367798_at 12.355606 12.386738 12.410391 12.398057 12.366277 12.322569 12.470765 12.38224 12.338261 12.169246 12.106896 12.142712
1367799_at 5.066751 5.1267333 5.4384093 5.38798 5.481949 5.23643 5.0943303 5.316224 5.3873744 4.9945207 4.9752207 5.155401
1367800_at 6.432177 6.089706 6.972455 6.6200066 5.8925323 6.635703 6.539223 6.1838527 6.383962 6.56657 6.522163 6.430938
1367801_at 9.390237 9.364915 9.382261 9.433052 9.359602 9.441126 9.363477 9.232052 9.268514 9.437578 9.281329 9.241673
1367802_at 10.880802 8.838214 9.819437 10.424388 8.906545 10.745937 9.440691 9.151606 9.731743 9.942876 9.186803 9.567859
1367803_at 6.711304 6.4839883 6.658331 6.5130715 6.9413276 6.7763343 6.642267 6.666267 6.7496715 6.8237715 6.6303 6.6658487
1367804_at 12.824464 12.850682 12.520116 12.974535 12.922503 12.857165 12.946114 12.930439 12.856991 12.874572 12.855225 12.932071
1367805_at 4.8542757 4.7422423 4.8331137 4.6874537 4.7194023 4.665923 5.0596943 4.7391653 4.5118165 4.8118567 4.972078 4.897395
1367806_at 4.953282 5.1379614 5.1616917 5.1536756 5.141814 5.052207 5.1812754 5.1139283 5.1045647 5.1642914 5.302987 5.223947
1367807_at 9.354916 9.330447 9.277495 8.457366 8.4215355 8.561717 9.112829 9.249721 9.160523 9.220972 9.134908 9.012857
1367808_at 10.497095 10.499798 10.556039 10.477695 10.571443 10.6530485 10.758864 10.798818 10.645107 10.6745825 10.470882 10.77066
1367809_at 4.4687705 4.498536 4.686168 4.4947896 4.5064692 4.67556 4.9430346 4.523773 4.87453 4.7546787 4.847125 4.684099
1367810_at 6.1763453 6.325477 6.483941 6.2924123 6.271787 5.9038553 6.157757 6.0844235 6.343849 5.943869 6.36021 6.1554103
1367811_at 5.1413755 5.1513276 5.3374186 5.5010395 5.086745 5.1921744 5.3109813 5.518928 5.5026236 5.601189 6.3538218 5.834903
1367812_at 7.847923 7.436 7.6871877 7.756034 7.5179663 7.6388125 7.6160107 7.354862 7.3299975 7.4084396 7.6402597 7.3681173
1367813_at 8.570709 8.087816 8.443804 8.284282 8.0345125 8.21333 8.101335 8.397057 8.466464 8.193665 7.854323 8.063524
1367814_at 9.215881 8.6622505 8.460192 8.683114 8.517743 8.716677 8.659932 9.375553 8.766605 8.6099825 8.662949 8.623727
1367815_at 8.893928 8.927463 8.77603 8.8203125 8.918715 8.928375 8.740694 8.676922 8.807167 8.759852 8.706783 8.566274
1367816_at 5.057187 5.340643 4.8557396 5.1131983 5.743348 5.0048404 5.593366 5.551283 5.925228 5.601352 6.959293 7.145678
1367817_at 7.8815784 7.486283 7.525991 7.8454504 7.4544864 7.744534 7.743611 7.7293844 7.489132 7.303138 7.370801 7.421105
1367818_at 9.316409 9.303129 9.265426 9.27648 9.32865 9.37898 9.225129 9.2882185 9.282923 9.274934 9.155855 9.111232
1367819_at 12.06279 12.147518 12.096439 12.071967 12.040699 11.99617 11.907645 11.931673 11.9881315 11.965704 11.917649 11.895617
1367820_at 9.371852 9.461301 9.403572 9.414507 9.311143 9.490992 9.426354 9.423796 9.548045 9.379327 9.139059 9.2159395
1367821_a_at 3.733644 3.6228647 3.883165 3.843792 3.7512562 3.85159 3.6703033 3.7114754 3.7113442 3.5326488 3.5712614 3.6352596
1367822_at 5.627359 5.381427 5.4315004 5.4803176 5.709556 5.558734 5.451321 5.4535356 5.6763725 5.782452 5.617931 5.455588
1367823_at 4.5642715 5.01123 4.995605 5.0348873 4.7164383 4.942807 4.939468 4.951035 5.01675 5.0317855 4.788637 4.99514
1367824_at 9.25697 9.119842 9.166245 9.182661 9.087042 9.118201 9.1706915 9.164966 9.238434 9.051216 9.054234 9.1095705
1367825_at 6.0649433 6.365825 6.3308005 6.2091517 6.0474596 5.8847604 6.2173395 6.122803 6.330021 6.6582966 6.323768 6.435752
1367826_at 10.2985735 10.130012 10.120731 10.23057 9.753152 10.149512 9.913693 9.940377 10.314942 10.022045 10.064674 10.082279
1367827_at 10.101944 10.07425 10.123063 10.223143 10.03565 10.133933 10.090705 9.979406 10.011106 10.030534 9.957067 10.010153
1367828_at 9.817176 9.993846 9.913803 9.77097 9.755924 9.820324 9.900117 9.839985 9.760377 9.85923 9.673515 9.759975
1367829_at 11.550337 11.64059 11.666653 11.5616455 11.57016 11.643233 11.7119 11.574135 11.603942 11.596129 11.598305 11.44787
1367830_a_at 8.002312 8.011818 7.597979 7.934046 7.700062 7.989343 7.708334 7.859171 7.6748667 8.169426 7.8896747 8.221818
1367831_at 8.890648 8.895666 8.734947 8.784022 8.639057 9.083713 8.789228 8.847121 8.89805 8.951532 8.988373 9.046042
1367832_at 11.283296 11.249662 11.155395 11.109364 11.382349 11.17671 11.139167 11.301911 11.275466 11.073428 10.993953 10.994125
1367833_at 9.933616 9.877391 9.744387 9.867055 9.871367 9.915674 9.802516 9.868133 9.796789 9.573927 9.607162 9.876504
1367834_at 8.037123 8.087283 7.698505 7.9748363 8.228327 8.049967 7.989 8.299503 7.778265 8.070616 7.8910007 8.165356
1367835_at 5.360554 5.282783 5.5055823 5.3548927 5.1488166 5.5820975 5.5681615 5.2706804 5.277369 5.435906 5.2721915 5.542969
1367836_at 10.236956 9.660194 10.123706 9.668483 9.818236 9.513073 9.768755 9.848303 9.453799 9.475287 9.878676 9.942253
1367837_at 10.112162 9.962002 10.018172 10.084167 9.985696 10.133225 9.960445 10.06174 9.987438 9.990975 9.731965 9.982321
1367838_at 12.594913 12.380361 12.718759 12.619527 12.625369 12.690079 12.48697 12.776419 12.855176 12.636 12.537231 12.440448
1367839_at 10.3776655 10.593097 10.452283 10.682151 10.621567 10.5874 10.57826 10.596759 10.4614 11.173542 11.188323 11.308279
1367840_at 8.331264 8.175455 8.466821 8.21388 8.163909 8.08181 8.13909 8.31466 8.387731 8.337735 8.391527 8.479427
1367841_a_at 3.6506982 3.6022124 3.5355508 3.4938776 3.431768 3.4809716 3.6030834 3.6427917 3.2176747 3.5678885 3.4566634 3.565699
1367842_at 6.182612 6.0621967 6.1192074 6.1198425 5.7731943 6.0141315 6.063635 5.8772635 6.030419 5.910194 5.808667 5.9700866
1367843_at 10.627657 10.751542 10.776545 10.737639 10.705525 10.671587 10.694094 10.706518 10.706746 10.713263 10.650526 10.521201
1367844_at 8.912739 8.770369 9.008331 8.710882 8.919216 8.868723 8.941542 9.061703 8.956027 9.250048 9.368973 9.182091
1367845_at 3.364542 3.4323926 3.7090032 3.6656713 3.475783 3.5659585 3.5628717 3.4355338 3.4592762 3.579869 3.3848655 3.4051511
1367846_at 6.0107164 5.5594954 5.97398 5.829496 5.73878 5.8396697 6.007094 5.8689146 6.3176637 6.18101 6.992466 7.804607
1367847_at 7.8382263 7.638897 8.173763 7.477866 8.195264 8.146188 7.3878684 8.374902 8.428907 8.920998 10.3158 10.183856
1367848_at 7.854947 7.9501195 7.6448827 7.8662133 7.7357697 7.802564 7.600143 7.8201823 7.8185062 7.8803625 7.6856666 7.2028265
1367849_at 9.90742 9.791969 9.479409 9.719409 9.523621 9.756367 9.680057 9.888532 9.685518 9.763559 9.39338 9.38775
1367850_at 8.226621 7.9937563 8.416634 8.462059 8.308285 7.927969 8.401096 8.575598 8.475424 9.0585 9.15278 9.382095
1367851_at 4.1788926 4.1914835 3.942087 4.132358 4.136407 4.385434 4.1951485 4.037758 4.0710545 4.245267 4.0673246 4.100578
1367852_s_at 4.360367 4.7454786 5.1538343 4.5702276 5.234299 5.1636295 4.944806 4.4338017 4.8341303 4.674555 5.2704744 5.111325
1367853_at 8.431389 8.288395 8.097101 8.255253 7.966399 7.9532943 8.0364685 8.152315 8.085428 8.068958 7.749387 7.683106
1367854_at 11.671384 11.913307 11.68444 11.108991 11.391465 12.107721 10.839725 11.490355 11.482149 11.134974 11.903366 11.883459
1367855_at 9.511784 9.449057 9.411377 9.689354 9.391211 9.589982 9.592079 9.493098 9.190804 9.580046 9.477919 9.513866
1367856_at 9.181108 9.620977 9.01502 8.627668 8.645695 9.589277 8.286934 8.800774 9.3160925 8.567307 9.655312 9.142254
1367857_at 12.193465 12.196861 12.091184 12.172998 12.193894 12.2576475 12.182742 12.3440695 12.103411 12.150187 12.327526 12.390308
1367858_at 3.701553 3.8635967 3.9833064 3.8999228 3.9348395 4.0400195 4.323414 3.9056063 4.22215 4.115055 3.9097333 4.002413
1367859_at 4.811769 5.102663 5.22599 5.012373 4.8665876 5.294404 4.9588103 5.1829047 5.0970836 5.5359535 5.155963 5.0709615
1367860_a_at 10.299412 10.292811 9.9517355 10.586636 10.357041 10.2431 10.164555 10.544095 9.966048 10.499773 10.177888 10.046218
1367861_at 5.916089 5.507514 5.3950553 5.48233 5.5553565 5.5050783 5.6534457 5.5773454 5.650859 6.0008345 6.189927 5.864179
1367862_at 4.2927523 4.2640376 4.341654 4.3188443 4.3168216 4.5899115 4.2482157 4.4995456 4.0390935 4.6228085 4.374469 4.2640147
1367863_at 7.904106 8.114346 8.212675 7.9849315 8.064379 8.131452 7.943599 8.187075 8.263841 8.209448 8.179447 8.029024
1367864_at 5.5553875 5.416938 5.5604687 5.654036 5.3229437 5.633925 5.4198422 5.687207 5.623931 5.4339113 5.444165 5.667165
1367865_at 7.786855 7.7417164 7.811654 7.554273 7.764513 7.7995114 7.613765 7.586912 7.629418 7.929062 8.207245 7.708903
1367866_at 5.939577 5.6632724 6.063668 6.2826223 6.117319 6.0969954 6.106394 5.9221077 5.9997587 5.526845 5.6868443 5.9806156
1367867_at 9.328153 9.252003 9.228673 9.122622 8.977065 9.2513 9.254136 9.228309 9.150724 9.17429 8.993087 9.057146
1367868_at 7.7864356 7.4657826 7.519234 7.609998 7.5366383 7.6268554 7.627571 8.082838 7.6996098 7.6684566 7.68718 7.811074
1367869_at 10.452454 10.322041 10.311714 10.262049 10.233275 10.333998 10.344015 10.209702 10.124725 10.121429 10.249596 9.997395
1367870_at 9.932267 9.90711 9.850604 9.898983 9.904808 9.911469 9.939325 10.031964 9.969188 9.805031 9.672297 9.818387
1367871_at 13.523996 13.490864 13.419717 13.615927 13.521799 13.508793 13.828899 13.634413 13.572987 13.507271 12.734477 12.917334
1367872_at 8.679618 8.654571 8.670067 8.633275 8.365207 8.774228 8.540728 8.59295 8.6054325 8.645806 8.717291 8.54411
1367873_at 9.422746 9.573166 9.536862 9.446911 9.488279 9.572249 9.497924 9.408219 9.419447 9.561019 9.486488 9.504792
1367874_at 7.013654 6.9725823 6.9986963 7.038156 6.755228 6.9808044 6.938639 6.70897 7.015919 6.5896926 6.566391 6.4159155
1367875_at 9.279618 9.1941805 9.279347 9.307612 9.149387 9.237801 9.014162 9.23474 9.142467 9.16588 9.062236 8.99705
1367876_at 6.9269004 6.792447 6.568324 6.886365 6.7259 6.7509937 6.74599 6.9348745 6.4212785 6.685739 6.3871646 6.4542737
1367877_at 8.329197 8.21789 7.937712 8.048502 8.175697 8.245953 7.9714417 8.017807 7.8818836 8.133867 8.391241 8.417248
1367878_at 8.75091 8.8356695 9.0919895 8.638783 8.734743 8.820675 8.804933 8.775947 8.961625 8.695771 8.718074 8.847784
1367879_at 7.5068865 7.3638725 7.6278343 7.410373 7.7434826 7.4064527 7.660397 7.904181 7.604067 7.641281 7.3055353 7.4037967
1367880_at 5.5857735 5.604625 5.716115 5.5587525 4.9951363 5.3426933 5.501047 5.495883 4.9306455 5.7450676 5.6212177 5.353361
1367881_at 7.81472 7.366825 7.5835714 7.6987014 7.724236 7.759329 7.9564047 7.863443 7.85725 8.530346 8.465946 8.73329
1367882_at 6.4089227 6.4921412 6.5498314 6.5833945 6.5501647 6.558012 6.315243 6.458502 6.600732 6.6020823 6.377207 6.724705
1367883_at 7.04486 7.161214 7.1189785 7.1317806 7.1555514 7.317982 7.344184 7.324826 7.459057 7.1856747 7.1420836 7.168951
1367884_at 10.873743 10.844966 10.8545885 10.956284 10.603582 10.750876 10.750472 10.923811 10.895444 10.783257 10.951681 10.827305
1367885_at 11.971369 12.05426 11.907325 12.002661 11.989067 12.089092 12.077906 12.087951 12.04992 12.059166 11.88273 12.030701
1367886_at 7.902626 7.6608624 7.665686 7.8330026 7.8494496 7.807559 7.7845182 7.711118 7.7808695 7.707462 7.7567816 7.6904826
1367887_at 12.754684 12.828868 12.769385 12.751262 12.742059 12.731188 12.807114 12.857519 12.7894 12.660833 12.591668 12.6886215
1367888_at 3.9328184 3.651198 3.8838568 4.1118073 3.749298 4.056774 4.0022073 3.924259 3.9190416 4.087587 4.0454607 3.636309
1367889_at 9.296341 9.241959 9.168112 9.28668 9.169794 9.488747 9.306391 9.237894 9.171661 9.160862 9.102718 9.3241825
1367890_at 7.069524 6.8566895 6.925931 6.84877 7.1767774 6.838286 7.129999 7.116923 7.075397 7.365561 7.2365174 7.0324807
1367891_a_at 5.4786696 5.4441366 5.5963297 5.508445 5.773579 5.6545424 5.780976 5.7076087 5.1842427 5.647775 5.5331 5.2096434
1367892_at 10.720838 10.548006 10.621418 10.503714 10.392524 10.475285 10.493284 10.643439 10.670683 10.264027 10.414006 10.243516
1367893_a_at 7.660592 7.49214 7.3769627 7.321234 7.2662497 7.47798 7.2791624 7.364559 7.402984 7.2240486 7.2477126 7.152206
1367894_at 11.665342 11.722602 11.693759 11.1779585 12.118063 12.596154 11.423586 12.701951 11.640464 10.960149 12.454056 12.351814
1367895_at 11.213935 11.059932 11.141708 11.170454 11.192816 11.330395 11.145727 11.237894 11.144512 11.124281 10.987742 11.050883
1367896_at 13.429674 13.344038 13.63977 13.625406 13.4302435 13.532597 13.697248 13.294697 13.199949 13.33182 13.168861 13.253683
1367897_at 10.711933 10.847246 10.779508 10.772941 10.708475 10.622401 10.697865 10.72939 10.761785 10.717036 10.451951 10.522163
1367898_at 9.923735 9.924277 9.986342 9.927314 9.821849 9.852094 9.944644 9.813722 9.820301 10.02959 10.047929 10.155737
1367899_at 7.3767424 7.304144 7.582737 7.5995603 7.1545115 6.8693852 7.3939457 7.557719 7.324598 7.700412 7.8956 7.987034
1367900_at 8.985153 9.324108 8.566063 8.444557 8.862434 9.081417 9.061312 8.919357 9.026644 8.973284 9.174539 9.033925
1367901_at 9.146339 9.089942 9.032078 8.9979315 9.081367 9.138936 9.073468 9.159732 9.113297 9.265364 9.244804 9.240891
1367902_at 7.498287 7.512829 7.800596 7.509815 7.7513876 7.5379753 7.846606 7.6326685 7.649162 7.6967807 8.012937 7.5812197
1367903_at 9.722393 9.68589 9.518378 9.466337 9.677306 9.659497 9.764879 9.598952 9.573641 9.41051 9.6403885 9.531239
1367904_at 6.3359566 6.5082736 5.819806 5.8654265 6.19354 5.912364 6.773871 5.8693714 5.9089203 6.3513966 6.1089067 6.392961
1367905_at 10.726688 10.771622 10.739254 10.771229 10.791376 10.751791 10.335882 10.622541 10.596241 10.649746 10.963285 10.593703
1367906_at 10.086602 10.230123 10.048273 9.945625 9.96317 10.123804 9.754894 9.889106 10.043509 9.751444 9.82603 9.668938
1367907_a_at 9.030462 8.970317 9.002677 9.128746 8.98768 8.910603 8.994592 9.186867 8.863115 8.983638 9.121604 9.281733
1367908_at 11.778152 11.822615 11.745775 11.764287 11.840131 11.9312 11.9338255 11.875674 11.879819 11.790627 11.779078 11.750806
1367909_at 11.765351 11.567746 11.78233 11.805551 11.763774 11.831578 12.050924 11.964968 11.810326 11.791018 11.361162 11.448719
1367910_at 7.5992913 7.9101734 7.8009653 7.787881 7.6046863 8.006224 7.8818746 7.752537 8.001131 7.410379 7.780882 7.6541586
1367911_at 8.029385 7.9545283 7.6286917 8.075063 7.9047966 7.875399 7.684877 7.891868 7.8069983 7.62942 7.633672 7.489407
1367912_at 5.8089457 5.940635 5.9837503 5.9254866 5.9747105 6.013634 6.1280003 5.8801866 6.094863 6.4106 5.9647326 6.131958
1367913_at 6.618085 6.869258 6.5063663 6.548842 6.5067325 6.7509937 6.9710174 6.9041514 6.7402196 7.594071 7.0420218 7.3208566
1367914_at 6.453946 6.60303 6.6630583 6.6313815 6.4942074 6.804007 6.6708617 6.6601677 6.8777285 7.227548 7.1279497 7.958039
1367915_at 9.086604 9.205556 9.0067835 8.928321 8.809054 9.013439 8.986014 9.063023 8.870693 9.006438 8.977027 8.869695
1367916_at 5.3726535 5.309947 5.829502 5.431493 5.8532295 5.864966 5.535351 5.9669065 5.673581 5.6664386 5.6776686 6.1414676
1367917_at 13.53479 13.512416 13.495297 13.469432 13.511599 13.417603 13.41504 13.52382 13.440825 13.473758 13.316102 13.366329
1367918_at 4.66474 4.6650705 4.4802265 4.7458663 4.9258003 5.075175 5.1523156 5.08974 4.9313283 5.5751615 5.5862255 5.097803
1367919_at 6.1084847 6.0985208 5.6233296 6.1258774 6.140558 6.326162 5.753945 6.1403923 6.2805867 6.2807527 6.105521 5.915769
1367920_at 5.767164 5.476582 5.696481 5.544217 5.3754 5.518965 5.3394933 5.9234023 5.809811 5.7813215 6.1831107 6.0206532
1367921_at 7.771202 7.7449203 7.685026 7.574403 7.5856385 7.5035706 7.581864 7.6601663 7.601114 7.578 7.3384366 7.677635
1367922_at 7.8536453 7.7783337 8.024713 7.8130274 7.8696413 7.763861 7.780482 7.917017 8.259796 7.890251 8.322444 8.168404
1367923_at 5.2223997 4.6054153 5.121642 5.3267107 5.159604 5.2569313 5.3510256 5.5409074 5.462289 5.444373 5.3683267 5.4995317
1367924_at 6.8879576 6.994282 7.1242714 7.1234546 7.0790434 7.4019804 7.064452 6.969511 7.027036 6.9463496 7.189128 7.1328616
1367925_at 8.000946 7.900672 7.891047 7.7788997 7.9524236 7.9297 7.852838 7.9423237 8.080044 8.221149 8.040737 8.297478
1367926_at 8.684124 8.639037 8.508919 8.658816 8.523516 8.589927 8.701736 8.698321 8.69596 8.580297 8.43461 8.618339
1367927_at 10.5660925 10.573836 10.595054 10.658288 10.604448 10.582309 10.809813 10.692288 10.689072 10.802319 10.627668 10.797454
1367928_at 4.087738 3.858616 3.8665223 3.885133 3.8780506 3.9044485 3.682341 3.942015 3.982372 3.8950033 3.8691201 3.9574115
1367929_at 10.339729 10.534819 10.359667 10.246603 10.397724 10.336866 10.441315 10.501429 10.482595 10.433666 10.259695 10.345779
1367930_at 3.8355563 3.6375675 3.775779 3.5986135 3.6589515 3.8138306 3.7274332 3.61205 3.4563384 3.5965242 3.6851993 3.727632
1367931_a_at 9.759794 9.54797 9.621748 9.610423 9.568794 9.709024 9.442378 9.66226 9.530739 9.612825 9.467397 9.605076
1367932_at 11.655373 11.806029 11.885037 11.949413 12.261414 12.016867 12.090443 12.024954 11.921516 12.545885 12.66779 12.905032
1367933_at 8.452232 7.975036 8.018435 7.8317122 7.9792976 8.298478 8.260549 8.498255 8.267515 7.8384395 7.8978243 7.6804066
1367934_at 5.4953346 5.634865 5.7884035 5.661308 5.7254 5.5908947 5.517777 5.6367674 5.44476 5.7243767 5.7673497 5.8640265
1367935_at 8.838837 9.150304 9.032747 9.068949 9.109078 9.162379 8.853331 9.046862 9.051192 9.045895 8.873211 8.933853
1367936_at 7.7660604 7.469547 7.5608478 7.1250095 7.651733 7.477624 7.2584033 7.6658826 7.3533597 7.756368 7.7907696 8.122284
1367937_at 8.377787 8.126069 8.0934925 8.687527 7.971584 8.399024 8.335377 8.44105 8.828678 8.256091 7.876263 8.247503
1367938_at 10.963267 11.215643 11.210502 11.026167 11.162895 10.971273 11.010537 10.81862 11.071808 10.846662 10.650297 10.77387
1367939_at 10.833806 11.534104 11.033841 10.649529 10.537663 11.384057 10.77657 10.727734 11.095489 10.915261 11.582624 10.969377
1367940_at 6.038781 6.300043 6.363107 6.1523843 6.334488 6.451956 6.3891144 6.2823777 6.905482 6.5879483 7.2768664 6.5729504
1367941_at 9.316157 9.394699 9.295197 9.374478 9.303384 9.402847 9.424341 9.412533 9.32654 9.343312 9.229031 9.344553
1367942_at 7.722399 7.682505 7.792691 7.8702602 7.5000267 7.8940215 7.6302323 7.7694316 7.9696774 8.218023 8.276575 8.122568
1367943_at 7.9486403 7.6703486 7.902632 7.9195323 7.676111 7.866637 7.8652425 7.9102025 7.9870286 7.9793353 7.813901 8.106049
1367944_at 5.325894 5.2599554 5.2884283 5.337508 5.2016945 5.2779913 5.342148 5.0780263 5.305031 5.265666 5.1922894 5.6370454
1367945_at 11.28609 11.127655 11.420227 11.112161 11.076881 11.297268 11.51148 11.154955 11.435682 11.521104 11.122268 11.135383
1367946_at 9.819434 9.745052 9.49709 9.818943 9.465343 9.869127 9.557584 9.895001 9.585088 9.768574 9.351761 9.644673
1367947_at 8.790336 8.691172 8.631497 8.746806 8.66229 8.731622 8.766055 8.704626 8.768887 8.84039 8.765787 8.643006
1367948_a_at 10.406933 10.379644 10.460574 10.531594 10.518568 10.357952 10.448405 10.32359 10.400639 10.431491 10.413459 10.307273
1367949_at 5.6130495 5.77668 5.835659 5.71099 6.007855 5.89312 6.0688977 5.3450794 5.5242004 5.5776734 5.605773 5.9599223
1367950_at 7.6304574 7.6088133 7.233817 7.839467 7.9523807 7.4526405 7.834221 7.676022 7.7601876 7.592081 7.6198936 7.696799
1367951_at 4.1438456 4.3481097 4.4456067 4.5947556 4.3133364 4.433694 4.4153886 4.412334 4.8543887 4.525096 4.1664834 4.6236725
1367952_at 6.746131 7.0683784 6.368854 6.6172366 6.5738077 6.9926763 6.4153547 6.7531033 6.3599825 6.6239247 6.7095504 6.4517894
1367953_at 4.9316087 5.1823015 4.904495 5.0422964 4.638299 5.280724 5.404662 4.727717 5.0074463 5.246811 5.331004 4.866832
1367954_at 6.50105 6.204481 6.8772454 6.636878 5.790651 6.545321 6.5518303 5.6830006 6.081471 6.335106 6.654099 6.4990406
1367955_at 6.604926 6.734946 6.841188 6.4047117 6.492839 6.4592633 6.6307645 6.462647 6.2569323 6.803527 6.67349 6.674927
1367956_at 5.530559 5.3822856 5.333355 5.6111846 5.3300495 5.4626765 4.861297 5.8240657 5.7643757 5.2495303 5.4121594 5.696431
1367957_at 8.860118 9.736387 8.085385 9.575992 8.65235 8.044104 9.833649 8.842406 9.2633095 8.856335 8.346361 8.250729
1367958_at 9.230623 9.114446 9.267637 9.0280695 8.9619465 9.007327 9.174573 9.18498 9.3686 8.991818 9.132567 9.007878
1367959_a_at 5.759124 5.615918 6.148848 5.8035254 6.1018524 5.7118278 6.2299848 6.1075687 5.4864087 5.8421125 6.120677 6.104866
1367960_at 8.075275 7.971264 8.032022 8.24658 8.564641 8.350372 8.569489 8.393368 8.237774 8.00389 8.474747 8.361984
1367961_at 4.8130646 4.719671 4.5542994 4.7090855 4.614402 4.568467 4.428254 4.4386683 4.7118855 4.5601683 4.610421 4.518467
1367962_at 4.486933 4.13876 4.581745 4.3817525 4.2509027 4.5286384 4.4528403 4.3829284 4.306253 4.4133434 4.2091036 4.461404
1367963_at 7.4812255 7.3180137 7.0407934 7.363461 7.329598 7.097261 7.1043496 7.0424647 7.098007 7.306141 7.4249706 7.1575913
1367964_at 4.570223 4.8206015 4.9881315 4.738715 4.8798585 5.0211906 4.794304 4.7679496 4.9091473 4.5888896 4.89651 4.8303127
1367965_at 6.330164 6.404507 6.5119386 6.2332344 6.010149 6.351874 6.2921767 6.1670985 6.0681906 6.7775664 6.3970623 6.3103456
1367966_at 9.751638 9.897263 9.828564 9.763458 9.5714855 9.769914 9.680462 9.687092 9.598272 9.715813 9.531721 9.622601
1367967_at 7.392394 7.2702746 7.3545117 7.1707506 7.092123 7.0347576 7.1433096 7.0682077 7.166056 7.0229354 7.1826572 7.2694936
1367968_at 3.4974196 3.6304014 3.5974503 3.529815 3.552704 3.6474652 3.4205594 3.6722302 3.4865785 3.3858058 3.4174979 3.5338802
1367969_at 10.823998 10.698837 10.773206 10.876784 10.675155 10.778725 10.798149 10.829938 10.822166 10.904829 10.895152 10.696073
1367970_at 4.6758413 4.5265756 4.448838 4.309083 4.4266653 4.4192896 4.194953 4.413187 4.457581 4.3646436 4.26012 4.4277477
1367971_at 10.30039 10.245819 10.314335 10.3363085 10.2666855 10.425786 10.331943 10.343456 10.318094 10.328362 10.48711 10.378092
1367972_at 10.193441 10.056517 10.025871 10.194916 10.049662 10.094837 9.937592 9.968624 10.030746 10.017481 9.970758 9.823975
1367973_at 3.9825754 4.0644617 4.380768 4.20377 4.032041 4.013876 4.4791784 3.783101 4.7792087 4.116595 4.1937957 8.194622
1367974_at 9.151934 8.719455 9.362199 9.305895 9.056558 8.852453 9.08011 9.603992 9.581108 9.834062 9.473768 9.906097
1367975_at 5.561487 4.9672294 5.8252745 5.6075215 5.4563065 5.286041 5.3217072 6.1184487 6.1960444 6.2213793 5.3732185 6.5442214
1367976_at 7.65997 7.5949845 7.972107 7.829259 7.636849 7.464309 7.362613 7.6081357 7.654651 7.379334 7.264919 7.243933
1367977_at 3.4915102 3.688552 3.5155973 3.5833764 3.3783708 3.7834554 3.543816 3.572301 3.443697 4.2493997 4.2628536 4.0557537
1367978_at 5.1326375 5.40945 5.416679 5.2907476 5.5179777 5.4186196 5.674867 5.1955276 5.630635 5.2584443 5.333489 5.530726
1367979_s_at 11.249302 11.472289 11.512285 11.618946 11.906805 11.795381 11.895279 11.821655 11.668813 12.246891 12.448983 12.551283
1367980_at 8.639429 8.44606 8.237053 8.259409 8.219107 8.333778 8.193312 8.506081 8.343104 7.922897 8.5886345 8.23727
1367981_at 8.014036 7.9800906 7.67259 7.752007 7.651571 7.7217493 7.5991664 7.6436696 7.792228 7.6381793 7.7012057 7.849005
1367982_at 10.363266 10.797826 10.555635 10.380317 10.86893 10.372779 10.650052 11.10993 11.186986 10.537601 10.954773 10.413196
1367983_at 5.348721 5.4633207 5.7393837 5.35093 5.4050016 5.4626765 5.2822366 5.370427 5.561554 5.4185762 5.5215073 5.7299566
1367984_at 6.4204583 6.0901914 5.9295373 6.209513 6.492839 6.0432606 5.9329658 6.3773823 6.1146345 6.030661 6.2187095 6.2168283
1367985_at 7.2629843 7.395653 7.237784 6.9955263 7.2463512 7.649102 7.128019 7.3919106 7.319494 8.929027 10.168985 10.022543
1367986_at 7.154263 7.213088 7.353301 7.1385155 7.344156 7.3223166 7.1455226 7.562992 7.432138 7.574664 7.384556 7.156555
1367987_at 8.923147 8.860769 8.548711 8.846727 8.92101 8.651607 8.751349 8.844488 8.978118 9.201253 9.168387 9.037416
1367988_at 12.983178 13.071011 13.032039 13.134403 12.99737 13.070644 13.086981 13.088158 13.07291 13.030622 12.949475 12.77165
1367989_at 4.045637 4.0103984 4.2736053 4.0348573 4.1163244 3.9642823 4.223303 4.043501 4.095571 3.9697676 4.166185 4.145676
1367990_at 4.980918 4.950921 5.199047 4.9764524 4.825103 5.221861 4.8535385 5.0407124 5.020175 5.083567 5.215438 5.1780357
1367991_at 9.276619 9.256004 9.28999 9.320272 9.144367 9.345855 9.160359 9.301545 9.30917 9.387133 9.256358 9.135324
1367992_at 4.56976 4.6000237 4.6206937 4.326949 4.4065714 4.2914624 4.850484 4.4805627 4.595544 4.685863 4.2118464 4.4702363
1367993_at 7.5775805 7.2930083 7.383326 7.675407 7.4220138 7.3663483 7.236213 7.4740734 7.4168096 7.2416253 7.2883983 7.1046968
1367994_at 10.934993 10.815735 10.648576 10.900705 10.764715 10.824287 10.701277 10.765059 10.491101 10.537829 10.474366 10.358948
1367995_at 13.201709 13.220831 13.208937 13.225497 13.228585 13.165434 13.281321 13.27786 13.161999 13.191289 13.125048 13.055272
1367996_a_at 7.02595 6.833004 6.6416674 6.762819 6.712649 6.6702633 6.6181893 6.877469 6.6097927 6.462011 6.741637 6.3432603
1367997_at 8.351403 8.433856 8.206643 8.311844 8.2704525 8.303636 8.349783 8.50199 8.199473 8.517507 8.435588 8.252545
1367998_at 5.6925936 7.6325703 8.853112 5.7388906 8.549326 8.041847 9.226193 5.893987 9.748581 6.0991426 6.3514 7.3535094
1367999_at 12.477696 12.335659 12.364237 12.483341 12.407925 12.367169 12.367368 12.432345 12.389261 12.247592 12.26774 12.178871
1368000_at 14.323023 14.326729 14.268981 14.295129 14.305719 14.321251 14.227332 14.281695 14.249603 14.386419 14.336385 14.365143
1368001_at 3.8770957 3.9390779 4.2479486 4.286606 4.114794 4.0801897 3.9994843 3.987065 3.902255 4.1589074 4.242803 4.1481485
1368002_at 7.924481 8.006812 7.823043 8.021764 7.718201 7.793858 7.6907816 7.666486 7.745464 7.822776 7.6948485 7.5982747
1368003_at 5.0979366 5.4242673 5.302816 5.191359 5.4153256 5.5016637 5.439772 5.4087296 5.509389 5.301927 5.592145 5.637705
1368004_at 9.673881 9.786752 9.701627 9.732225 9.698911 9.760461 9.964151 9.86518 9.771523 9.967817 9.740168 9.778727
1368005_at 5.226125 5.465377 5.676727 5.3323674 5.266266 5.462121 5.421214 5.445059 5.4930453 5.6503057 5.4210367 5.696077
1368006_at 7.5986056 7.2393646 7.8544655 7.587683 7.4741006 7.443211 7.743203 7.687008 7.978246 8.354002 8.443384 8.483496
1368007_at 8.060993 7.568959 6.0261326 6.6324415 7.3875437 6.730974 7.714053 7.1586437 6.99026 8.672375 9.207098 8.514673
1368008_at 5.5980415 5.634581 5.040263 5.1254773 5.2309623 5.566724 5.897145 5.3270264 4.968421 5.1042137 5.263894 5.1983447
1368009_at 9.255163 9.396399 8.991365 9.675015 9.610479 9.309388 9.541312 9.611332 9.344375 9.387142 9.755766 9.602301
1368010_at 7.7994742 7.6724734 7.855799 7.6267447 7.8047185 7.6900544 7.7010913 7.989763 7.829454 7.9373384 7.8107853 8.0559635
1368011_at 7.916878 8.017251 7.8372583 7.813913 7.77994 7.735263 7.8216944 8.089973 7.95092 7.7586937 7.7486296 7.646215
1368012_at 6.5379815 6.466769 6.276585 6.09509 6.442437 6.6171675 6.5518303 6.604239 6.470106 6.8706307 6.5515375 6.6375275
1368013_at 4.0921 4.052719 3.9255822 4.173559 4.165306 4.2587585 4.5074954 4.061672 4.427719 4.2951365 4.306007 4.3887005
1368014_at 4.2151003 4.028905 4.131487 3.6685245 3.8913713 3.853982 3.7789695 3.969383 3.8798904 4.1278133 4.1841583 4.0293636
1368015_at 5.558646 5.687279 5.753663 5.638484 5.81264 5.760191 6.0686917 5.8040032 5.839083 5.8554115 5.660142 6.227582
1368016_at 12.974968 12.982759 12.858386 12.947692 12.933296 12.9513 12.879853 12.91524 12.9018755 12.894029 12.758733 12.943124
1368017_at 5.25817 4.9315624 5.128386 5.107958 4.7971144 5.079624 4.989391 5.1018357 5.0648355 5.1177716 5.109234 5.0993867
1368018_at 9.152677 9.161947 8.828506 9.020655 8.917535 9.095579 8.919874 9.083097 8.97796 9.002935 8.951326 8.79181
1368019_at 8.0161495 8.044676 7.761754 7.8387284 7.8303714 7.77779 7.6002293 7.7260456 7.599374 7.6002245 7.700511 7.466518
1368020_at 6.7281117 6.576881 6.665264 6.7881465 7.258289 7.2026052 6.8969812 7.148269 6.840181 7.2475867 7.9920764 8.337975
1368021_at 13.737846 13.9602785 13.722777 13.78033 14.036448 13.718924 13.805908 14.052164 13.831501 13.960203 13.894982 13.940825
1368022_at 6.748874 6.8319893 6.8719096 6.7621164 6.5805984 6.8578644 6.6059794 6.7526293 6.745056 6.8052406 6.6577106 6.6796656
1368023_at 6.9825144 6.916304 6.500633 6.512768 6.834043 6.909888 6.6264243 6.9707294 6.6224484 6.7859764 6.4277744 6.707175
1368024_at 6.7483263 6.3303237 6.6051188 6.349128 6.749488 6.5111213 6.782685 6.857582 6.6699314 6.9960346 6.475212 6.49342
1368025_at 6.502625 6.834764 6.9140763 6.696454 7.0008388 6.862324 6.878954 7.447438 7.197518 6.4880605 7.1189857 6.811826
1368026_at 7.697759 7.7403436 7.472047 7.5192842 7.6487656 7.57488 7.375003 7.4713087 7.5860653 7.454426 7.1581182 7.5442653
1368027_at 6.1930995 6.3107862 6.5861325 6.13517 6.3401446 6.276637 6.2864785 6.3432407 6.511626 6.8959394 6.633836 7.0208483
1368028_at 4.111051 4.2017107 4.5356297 4.355585 4.334443 4.421725 4.2699018 4.2126036 4.0611014 4.1702294 4.4779887 4.1063313
1368029_at 10.81937 10.785661 10.72716 10.563707 10.726502 10.79263 10.737881 10.653265 10.767156 10.692837 10.539785 10.544243
1368030_at 9.362407 9.341299 9.25208 9.200908 9.345872 9.467997 9.399367 9.3080845 9.3658 9.219431 9.111283 8.956036
1368031_at 7.3228784 7.490244 7.021448 7.4436707 7.2005453 7.3361998 7.214942 7.190052 7.356527 7.200474 7.1357403 7.265772
1368032_at 6.572158 6.575707 6.62925 6.6525517 6.8688927 6.607734 6.2921767 6.56753 6.7254825 6.3920007 6.397254 6.4735184
1368033_at 6.1841354 6.221244 6.0927477 6.0989194 6.2155185 6.208294 6.0058537 6.231744 6.257726 6.074887 5.9360657 6.1230297
1368034_at 4.2316875 4.45967 4.6820717 4.5531416 4.2398577 4.1470613 4.2966576 4.1342297 4.168482 4.3105435 4.2247696 4.3794003
1368035_a_at 10.860532 10.785575 10.671629 10.565437 10.125179 10.860564 10.325019 10.424549 10.632722 10.007723 10.146261 9.885215
1368036_at 10.508046 10.754015 10.46491 10.205486 10.1183405 10.586747 10.176176 10.205112 10.211734 10.106469 9.985892 9.640478
1368037_at 7.0764346 6.9676747 7.24529 7.4372725 7.1655555 7.1545424 6.713187 7.315646 7.3392015 7.3831806 7.2662787 7.219454
1368038_at 8.847494 8.525988 8.567222 8.664895 8.519345 8.60322 8.410455 8.502427 8.4184475 8.413773 8.260477 7.9208317
1368039_at 5.802174 5.620929 5.7532325 5.543338 5.717261 5.609145 5.8377447 5.99897 5.596986 5.8440776 5.6133456 5.2212152
1368040_at 8.33161 8.493633 8.4940815 8.208393 8.267759 8.135456 8.066694 8.274841 8.278879 8.094156 8.113196 7.947254
1368041_at 9.826645 9.87825 10.007979 9.912229 9.820859 9.885412 10.012238 10.052268 9.863353 9.816253 9.762981 9.793678
1368042_a_at 10.790079 10.811695 10.718385 10.890708 10.871406 10.928502 10.905633 10.978261 10.842877 10.851877 10.923023 11.000852
1368043_at 8.158916 8.142088 8.121947 8.045971 8.173127 8.272502 8.364973 8.291359 8.388709 8.278972 8.282193 8.212198
1368044_at 3.2044926 3.4546902 3.456119 3.206825 3.2902339 3.2114434 3.4045851 3.16311 3.2377756 3.106572 3.3683968 3.4983854
1368045_at 10.309855 10.357697 10.337864 10.266617 10.18692 10.167765 10.168828 10.100055 10.115871 9.951877 9.89255 9.980492
1368046_at 10.308246 10.364604 10.341224 10.310834 10.270149 10.358119 10.230365 10.187899 10.239525 10.081347 10.101224 9.843853
1368047_at 7.668023 7.1134734 6.8567357 8.021764 7.6631174 7.265308 8.258427 7.5246143 8.294814 8.372153 8.772339 8.745215
1368048_at 13.943632 13.84395 14.037339 13.804948 14.100072 14.001203 14.070553 14.048498 14.017601 13.900709 13.9341545 13.906163
1368049_at 10.969995 11.228619 11.168237 11.211562 11.232257 11.152212 11.157731 11.138462 11.083573 11.021581 10.904614 11.068113
1368050_at 7.933836 8.078522 8.028171 8.134067 7.985203 7.840073 7.90142 7.763441 7.8792 7.821301 7.645572 7.7234187
1368051_at 11.32602 11.427536 11.450978 11.42445 11.414951 11.3745775 11.5843115 11.528486 11.387669 11.434988 11.313378 11.372823
1368052_at 5.017413 4.8795586 5.2364125 4.890055 4.906739 5.07537 5.865483 5.164627 5.0057297 5.379346 5.706168 5.877253
1368053_at 6.360347 5.7742915 5.6766706 5.91735 5.7913456 6.1131983 5.940786 6.3208747 6.0722528 5.701777 6.167401 5.50318
1368054_at 7.333636 7.1085725 7.2496853 7.1051793 6.7244225 7.0782065 6.8169713 6.851764 6.932208 6.7331605 6.6909184 6.971306
1368055_a_at 8.448916 8.49142 8.290585 8.366193 8.180694 8.2808075 8.441593 8.348205 8.437066 8.394879 8.13968 8.4181595
1368056_at 7.600359 7.668588 7.4010015 7.4033957 7.228356 7.628653 7.4239 7.3069754 7.3586106 7.244665 7.4853916 7.2694936
1368057_at 8.598739 9.124067 8.819297 9.004803 8.883229 8.513925 9.042005 9.08564 8.403049 9.001674 8.681211 8.713951
1368058_at 7.5131307 7.5861044 7.580431 7.3087125 7.262992 7.6930723 7.341094 7.627536 7.621168 7.2435083 7.4271865 7.198481
1368059_at 9.218214 8.935496 9.94976 8.509494 8.793823 9.344732 8.106809 9.281211 8.74841 8.435905 8.589748 7.141062
1368060_at 13.012898 12.949806 13.00704 13.060978 13.113313 12.953803 13.12453 12.903789 13.0298 12.900283 12.805906 12.913703
1368061_at 5.456789 5.4186544 5.206059 5.276525 5.514086 5.7365785 5.6921434 5.6671977 5.3104267 5.2100444 5.009574 5.1752787
1368062_at 9.150623 9.274889 9.277997 9.065703 9.220525 9.212594 9.078671 9.198553 9.133526 9.083536 8.884921 8.9790325
1368063_a_at 8.6703415 8.656856 8.900951 8.3601675 8.604027 8.682924 8.560652 8.764776 8.838088 8.652792 8.550742 8.499369
1368064_a_at 10.804847 10.849164 10.95547 10.947857 10.875023 10.963385 10.97867 10.794903 10.937319 10.618452 10.178788 10.397333
1368065_at 7.5020804 7.838523 7.5196896 7.598057 7.8092976 7.636382 7.9329963 8.069977 7.4758105 7.703657 7.586198 7.4549284
1368066_at 5.532524 5.618318 5.5677767 5.3463755 5.515837 5.442968 5.7974324 5.5898166 5.6898484 5.6435695 6.0594153 5.7259884
1368067_at 9.04399 8.982676 8.967863 9.029416 8.863992 9.147155 8.996345 8.943643 8.977958 8.973043 8.8446455 8.635623
1368068_a_at 7.503726 7.5118704 7.5838046 7.4825215 7.393091 7.5030966 7.5451 7.599506 7.4822145 7.277011 7.0470414 7.1489706
1368069_at 7.7922792 7.856697 8.130581 7.9943843 7.8391066 8.113509 7.7996497 8.033701 8.116343 8.015429 8.172079 8.194263
1368070_at 8.255003 8.313157 8.216291 8.374884 8.405952 8.325393 8.528933 8.244283 8.4242 8.463119 8.267559 8.304361
1368071_at 12.109089 12.018006 12.006145 11.963962 11.876888 11.778191 12.139176 12.042113 11.999702 12.128694 12.162348 12.050372
1368072_at 5.967862 5.555245 6.1004686 6.0066924 5.856123 6.0156813 6.1176167 5.8565116 6.2630424 6.2678175 6.5222726 6.658878
1368073_at 8.800062 8.337728 8.341755 8.768925 7.971584 8.122633 8.366619 8.200724 8.807371 9.061328 8.736833 9.303055
1368074_at 6.859082 6.8236423 6.4811196 6.551787 6.723336 6.811648 6.68174 6.741718 6.623744 6.836202 6.871871 7.1711984
1368075_at 10.6896515 10.822509 10.262196 10.864894 10.594463 10.938659 10.616395 10.809003 10.756391 10.582459 11.00708 10.93
1368076_at 7.520999 7.3903303 7.5461273 7.367192 7.41 7.3522134 7.4363303 7.4509535 7.3134794 7.1752996 7.3406854 7.4782076
1368077_at 13.307969 13.3469925 13.200538 13.1592245 13.23326 13.175947 13.0339155 13.188528 13.239765 13.026886 12.930158 12.973499
1368078_at 4.159188 3.885749 4.2898135 3.8583586 3.66012 3.9911745 3.7758832 3.7892852 3.8178768 3.9210982 5.4281797 5.0610576
1368079_at 9.283729 9.496551 9.355597 9.045294 9.402236 9.49824 9.133023 9.205296 9.262448 9.074311 9.646375 9.224943
1368080_at 3.82048 3.566002 3.7416673 3.858058 3.5661407 3.6317744 3.628904 3.5150852 3.7774081 3.884853 3.8832588 3.9747453
1368081_at 7.186755 7.2535305 7.0352387 7.0248737 7.1000752 6.9565353 6.927004 7.073739 6.997479 7.215416 7.9250445 7.321278
1368082_at 8.538292 8.549919 8.419808 8.400469 8.346757 8.452619 8.404055 8.552523 8.279818 8.28038 8.4201145 8.355255
1368083_at 9.140066 9.061016 9.036353 9.173608 9.085186 9.069129 9.2462435 9.142888 9.175142 9.212675 9.062451 9.2902355
1368084_at 6.1009364 5.7653465 6.024935 5.56106 5.73878 5.6306076 5.9790998 5.9676104 5.5491705 5.610861 5.982854 5.858711
1368085_at 10.634657 10.594649 10.639435 10.400213 10.422478 10.596472 10.521211 10.625004 10.401788 10.307171 9.750261 10.028257
1368086_a_at 7.230137 7.3084497 8.448756 7.536495 8.338133 8.763006 7.293167 8.444838 8.524616 7.808406 8.106533 9.016259
1368087_a_at 8.551756 8.5842495 8.178146 8.446731 8.097608 8.491211 8.182302 8.414293 8.401136 8.424945 8.089275 8.450028
1368088_at 7.324642 7.1775866 7.320075 7.2356367 7.296351 7.0837164 7.195659 7.2584443 7.2124214 7.0164022 6.9240746 6.6631174
1368089_at 8.353231 8.202031 8.36517 8.290537 8.230731 8.499911 8.217331 8.242311 8.162293 8.576606 8.38291 8.425928
1368090_at 7.1468596 7.118718 7.2103596 7.1440277 7.038291 7.227711 7.10779 7.0603476 6.8171964 7.3141003 7.2175307 6.975264
1368091_at 9.179765 9.123912 8.851585 8.986238 9.048819 8.744245 8.683839 9.011974 8.785264 9.062533 8.635459 8.411806
1368092_at 12.364926 12.486407 12.33232 12.392017 12.442056 12.447152 12.370759 12.380636 12.409525 12.359021 12.222752 12.260404
1368093_at 3.4856524 3.762712 3.5595028 3.703543 3.769965 3.6093733 3.628895 3.5486863 3.7744882 3.462786 3.7395904 3.8816388
1368094_at 6.9031825 6.9364185 6.7199984 6.859499 6.8582444 6.8717628 6.599838 6.572199 6.7977867 6.812607 7.103109 6.363296
1368095_at 10.317192 9.999811 10.13287 10.362415 10.223966 10.255475 10.522969 10.329992 10.352834 10.418572 10.203805 10.200898
1368096_at 9.416438 9.332497 9.543169 9.443562 9.703233 9.34374 9.533457 9.383013 9.4783745 9.239341 9.561865 9.354245
1368097_a_at 4.247501 4.418511 4.3351583 4.0786834 4.296842 4.525613 4.579639 4.145351 4.382969 4.1725736 4.550248 4.0634017
1368098_a_at 7.3033094 6.6901703 6.935163 6.917053 7.254351 7.6422796 7.075644 7.396993 7.3425097 7.4499054 7.3291163 7.6791053
1368099_at 7.282022 7.245804 7.3176003 7.379379 7.456417 7.457206 7.124074 7.3853517 7.177903 7.2977014 7.416751 7.037021
1368100_at 10.653718 10.736791 10.657985 10.569344 10.631886 10.906744 10.670853 10.669118 10.646054 10.788008 10.758663 10.730938
1368101_at 7.9098406 7.9101734 8.064048 7.8643956 7.797465 8.109551 7.9778013 8.004339 8.121908 7.706556 7.729236 7.713109
1368102_at 8.729589 8.444586 7.806316 8.056719 8.239676 8.535482 8.47896 8.827961 8.372116 8.116909 6.9838295 6.703508
1368103_at 6.887795 6.547819 6.80259 6.945562 6.9126725 6.5648456 7.0176063 7.345518 7.061852 7.5696163 7.7951045 7.7826114
1368104_at 5.690153 5.860512 5.7633376 5.8852277 5.8205996 6.122183 5.966929 5.9284716 6.0533423 5.910232 6.247272 6.178639
1368105_at 4.2070723 4.378958 4.4218836 4.411821 4.5374107 4.6716137 4.4540014 4.421297 4.8430595 4.627335 4.5968666 4.9610105
1368106_at 9.773858 9.43832 9.057482 9.169573 8.499563 9.066865 8.283117 9.03836 8.894281 8.823572 8.817984 8.660745
1368107_at 3.4541657 3.3528895 3.3849425 3.5462382 3.3780835 3.6651917 3.5661714 3.433816 3.4692652 3.5900176 3.5823894 3.6382933
1368108_at 4.3148694 4.5452657 4.3792405 4.4746633 4.2849517 4.355676 4.4603677 4.2595873 4.5823126 4.2250624 4.4720993 4.4054937
1368109_at 6.936599 6.7103553 6.7809424 6.6944027 6.5318475 6.6799 6.989239 6.8131094 6.7391114 6.9538226 7.0253263 7.1056185
1368110_a_at 3.5980122 3.9175456 3.9944375 3.9592683 3.9746768 4.0157595 4.04307 3.9536982 3.925124 3.9365015 3.7961788 4.3394785
1368111_at 7.811628 8.116806 7.696344 7.987353 8.063395 7.7992597 7.8212366 8.3374 7.929514 7.7216954 8.007795 7.6212926
1368112_at 5.002303 5.051235 5.190855 4.8478937 5.025996 5.126708 5.259191 4.9983416 5.0792785 5.206614 5.09746 4.863049
1368113_at 4.2515163 4.258311 4.373455 4.3136115 4.4728813 4.229229 4.094138 4.3938274 4.443409 4.273794 4.3086 4.5080953
1368114_at 4.2545977 4.0702324 4.14313 4.2210665 4.0894804 4.121681 4.1519194 4.0682917 4.110324 4.1098557 4.019775 4.128196
1368115_at 10.614153 10.370157 10.333171 10.502044 10.615986 10.582324 10.333021 10.9587145 10.332134 10.417814 10.423267 10.551921
1368116_a_at 8.155669 7.903495 7.629925 7.8597097 8.051621 7.943386 7.998045 7.999081 7.7803464 7.646995 7.9718685 7.701924
1368117_at 9.367285 9.255215 9.400464 9.1756 9.359494 9.300871 9.38008 9.352469 9.385956 9.32855 9.296694 9.124698
1368118_at 8.713707 8.741341 8.842051 8.719585 8.5465555 8.691328 8.4314785 8.544979 8.765209 8.885866 8.732963 8.979528
1368119_at 5.704282 5.575979 5.471109 5.5470243 5.4430017 5.588437 5.461106 5.3214674 5.3433022 5.3453655 5.4611425 5.50152
1368120_at 4.161122 4.1609883 4.105442 4.0114346 4.242694 4.193184 4.253107 4.170996 4.2311487 4.41228 4.266926 4.4044013
1368121_at 10.750711 10.718741 10.533525 10.688609 10.440185 10.639058 10.418236 10.370089 10.849517 10.671601 9.975246 9.920725
1368122_at 10.275728 10.358496 10.360356 10.397388 10.262402 10.190399 10.234536 10.082702 10.264291 10.181341 10.180716 10.178402
1368123_at 5.3144817 5.35336 5.746903 5.4704437 5.563543 5.596848 5.3170195 5.4507813 5.3492837 5.6337867 5.8424907 5.783741
1368124_at 7.3442225 7.3593497 7.51143 7.9440827 7.1082034 7.079965 7.6932015 7.0150504 7.054538 7.5790915 7.238789 8.130129
1368125_at 6.550169 6.2692018 6.3717256 6.38188 6.065844 6.4498253 6.474454 6.145471 6.1869054 6.0698433 6.276464 6.4765325
1368126_at 5.591039 5.7874403 5.6964893 5.6941547 6.0515904 6.1338763 5.9633317 6.3911724 6.851947 6.2204943 7.7441564 7.5276937
1368127_at 6.0711994 5.9617877 5.5225224 6.2137566 5.825863 6.2703824 6.0087624 6.5939393 6.145954 6.182082 6.249083 6.4020467
1368128_at 5.4875555 6.1616426 5.7583175 5.476511 6.1230297 5.7552533 5.7933683 5.7954783 7.4619393 6.336852 8.211279 8.857435
1368129_at 7.6072655 7.497496 7.481559 7.758309 7.6107984 7.5092044 7.7149134 7.8065567 7.7254868 7.384409 7.720554 7.381769
1368130_at 4.668314 4.4332466 4.7954397 4.8493214 4.6524687 4.7897663 4.748351 4.5312743 4.721315 4.592573 4.7036076 4.6416044
1368131_at 4.077194 4.15739 4.1729364 4.15737 4.0264807 4.2078133 4.1250057 4.3259587 4.0885997 4.0695148 4.216792 4.282392
1368132_at 10.344483 10.319005 10.261754 10.469487 10.368613 10.156899 10.477948 10.3265915 10.1895895 10.174985 10.114158 10.085438
1368133_at 8.14036 8.342824 7.8926473 7.975562 8.241541 8.247827 7.9660907 8.088705 8.1197405 7.8296413 7.8526244 7.7252383
1368134_a_at 8.92117 8.593201 8.737455 8.965938 8.6430435 8.587677 8.806813 8.644856 8.503769 9.032005 8.47833 8.685338
1368135_at 5.584936 5.500148 5.32871 5.753188 6.0051494 5.5393434 5.767539 5.8941674 5.47036 5.282855 5.2581077 5.0929
1368136_at 7.8844423 7.7574706 7.923959 7.9025927 7.655666 7.8667903 7.950886 7.977081 8.194445 7.5069194 7.386959 7.343758
1368137_at 6.0275393 6.399298 6.0578985 5.980243 5.994398 5.994529 6.0377445 5.784911 6.174884 5.8002896 5.93026 5.8451343
1368138_at 5.169545 5.496562 5.1484814 5.2227054 5.2409115 5.442253 5.210154 5.356809 5.123525 5.1671696 4.913207 5.1130867
1368139_s_at 5.77412 5.3669252 5.4577875 5.5862317 5.3955393 5.433512 5.3244057 5.939671 5.210968 6.059396 5.403204 5.545079
1368140_at 5.776338 6.387896 6.687536 6.0989194 5.966629 6.070808 5.8294744 6.295663 6.189879 6.3239245 5.715878 5.7823925
1368141_at 11.916292 11.773679 11.731305 11.806914 11.715979 11.72709 11.731096 11.67952 11.8357115 11.714193 11.54745 11.693034
1368142_at 5.085702 5.233097 5.1415806 5.1767483 5.20665 5.2690935 5.1911974 4.9678926 5.108077 5.238806 5.392154 5.547183
1368143_at 7.0521917 7.1736875 7.233877 7.0463543 7.2680206 7.07526 7.0617595 7.257794 7.4500084 7.136129 7.285584 7.5297127
1368144_at 5.6150827 5.4841356 5.882067 5.842584 5.9924684 5.425419 6.0014706 5.577393 5.6159935 6.000898 6.3762436 6.634217
1368145_at 5.0001197 5.388156 5.292513 5.6915483 5.3459997 5.075737 5.838091 5.8647118 5.592965 5.683852 4.840089 5.2828655
1368146_at 11.176686 11.362076 10.426539 11.498602 11.041247 9.75642 10.789539 11.198242 9.773277 9.716385 9.638657 9.922591
1368147_at 9.123808 9.56888 8.442109 9.848297 8.956271 7.6639323 8.950387 9.310258 7.6385117 7.738695 7.599264 7.8560934
1368148_at 4.4788327 4.4172506 4.2943354 4.2380085 4.532036 4.519107 4.3822827 4.6231823 4.410198 5.030184 4.827357 4.761014
1368149_at 6.219951 6.1015563 5.9453406 6.076446 5.79357 5.709996 5.7868776 6.0154805 5.9640393 5.918546 5.509991 5.5935426
1368150_at 12.812414 12.963475 12.886046 12.600796 12.78046 12.920079 12.951993 12.955057 12.780884 12.995602 13.009808 12.883823
1368151_at 10.477653 10.37065 10.48524 10.332058 10.420626 10.51156 10.385629 10.430409 10.516696 10.387424 10.322094 10.313886
1368152_at 7.4385695 7.7408347 7.6281524 7.437269 7.2936244 7.517824 7.4051995 7.68787 7.6295214 7.324383 7.6529856 7.693028
1368153_a_at 6.5982604 6.6801696 6.9508595 6.8067226 6.7899933 6.7796917 6.839208 6.552993 6.682728 6.9768806 6.606016 6.6774397
1368154_at 8.141317 8.071015 8.151705 8.428383 8.0727415 8.249224 8.298532 8.093158 8.131433 8.3147745 7.782814 7.4246917
1368155_at 12.388485 11.28618 11.500901 11.749191 12.136376 12.759564 10.952833 12.444718 12.019556 11.829831 12.30509 13.113925
1368156_at 5.1126494 5.5117903 5.3931355 5.410346 5.522667 5.428898 5.617366 5.614581 5.442082 5.566766 5.517627 5.5913367
1368157_at 5.589564 6.0262733 5.7215204 5.6429067 5.915865 5.762244 5.612368 5.9232984 5.781826 5.5232906 5.2080617 5.413471
1368158_at 9.464012 9.499557 9.235067 9.4375305 9.581699 9.530753 9.190755 9.369391 9.399254 9.457716 9.055231 9.209114
1368159_at 8.514167 8.571924 8.4468565 8.617117 8.401945 8.510826 8.718663 8.595999 8.490405 8.393588 8.317537 8.28672
1368160_at 7.903016 9.64225 9.194996 9.831231 9.775036 8.942433 9.865644 9.745042 10.016868 10.679548 10.4985075 10.121866
1368161_a_at 13.939728 13.994229 13.977449 13.965772 13.95465 13.959119 13.942532 13.955971 13.914278 13.906827 13.871145 13.879798
1368162_at 4.703588 5.0725636 5.301463 4.760579 4.790287 4.8949594 4.789115 4.7825413 5.1475897 5.1457663 5.312586 4.8371882
1368163_at 10.424526 10.441653 10.370785 10.407637 10.532208 10.534568 10.421694 10.613442 10.492693 10.574465 10.544156 10.122189
1368164_at 7.8207626 7.995504 7.9039855 7.6527143 8.005657 7.7146306 8.078873 8.019032 8.1055355 8.151499 7.966458 7.90287
1368165_at 7.908464 7.893509 7.6609807 7.9724874 8.104008 8.166654 7.7767725 8.167924 8.024436 7.808826 7.538023 7.8919144
1368166_at 6.6204076 6.2689147 6.4410005 6.3705416 6.0851293 6.130006 6.2015243 6.2461634 6.5377517 6.345717 6.1363583 5.813416
1368167_at 5.672914 5.1521053 5.632431 5.6256933 5.3796678 5.462332 5.601018 5.751245 6.0003157 6.1587276 6.7931776 6.9090886
1368168_at 10.067344 9.171436 8.205034 9.293882 8.494961 8.905086 8.669552 9.062481 8.609035 9.387202 7.6817765 7.509915
1368169_at 6.76848 6.5196943 6.7748528 6.802996 6.824306 6.8208957 6.8214545 6.5005674 6.881514 6.7075944 6.8284283 6.815483
1368170_at 3.9441204 3.8748143 3.8443367 4.0036716 3.8769932 3.909 4.152993 4.6348996 4.101998 3.9117305 3.7716842 3.7733717
1368171_at 9.975805 9.437416 11.188322 10.730713 8.343186 10.299262 10.819336 8.937983 8.705145 8.226485 5.8745456 7.4105053
1368172_a_at 7.37663 6.97332 8.654215 8.169132 6.004678 7.8902316 8.403129 6.1640186 6.044471 5.675267 4.7984385 4.9151316
1368173_at 8.144622 7.861541 8.33557 7.946556 8.1084795 8.145561 7.898097 8.335081 8.657455 7.7548895 8.125018 8.313475
1368174_at 3.9166632 3.9450777 3.9981604 4.058791 3.8085685 3.9002883 3.7385828 4.107995 3.7067072 3.9651504 3.8976583 4.057801
1368175_at 7.3557205 7.1925616 7.5732155 7.4571514 7.431955 7.29842 7.273795 7.3913326 7.5836287 7.18732 7.27877 6.9678164
1368176_at 7.71825 7.6564975 7.624438 7.726592 7.433751 7.6405177 7.47238 7.558498 7.6384287 7.600554 7.3757367 7.668112
1368177_at 8.105925 7.8532786 7.74013 7.6583166 7.76402 8.20915 7.7805033 7.9887385 7.8056073 7.741883 7.919175 7.992251
1368178_at 9.300035 9.239172 9.287169 9.024706 9.313134 9.36243 9.418119 9.305532 9.136379 9.093139 8.913193 8.773262
1368179_at 7.4695582 7.0600777 7.345855 7.0910807 7.0717583 7.3738585 7.1971865 7.2606106 7.4002805 7.4284534 7.7907696 7.5395827
1368180_s_at 13.562265 13.215942 13.330736 13.325302 13.09638 12.982905 13.361123 13.347395 13.121727 13.342982 12.7172985 13.001845
1368181_at 11.157673 10.865169 10.877227 10.840773 10.905373 10.753572 10.906859 11.122154 10.848489 10.879105 11.174966 10.822801
1368182_at 4.1530085 4.288615 4.4228983 4.24418 4.393552 4.235323 4.3164864 4.183799 4.382159 4.225478 4.205744 4.393834
1368183_at 8.28223 8.0508175 8.160927 8.01063 8.002587 8.061628 7.982995 7.9917564 7.8829956 7.935635 8.118519 8.0733185
1368184_at 9.285413 9.236067 9.202567 9.2389145 8.949425 9.101909 9.02165 9.067805 9.308123 8.76918 8.694363 8.675905
1368185_at 4.7556677 5.0512056 4.989726 4.53646 4.74294 4.9763947 4.875762 4.801474 5.011676 4.9162393 4.872134 4.8713923
1368186_a_at 5.6460843 5.596427 5.722113 6.078835 5.864419 5.7425857 5.9760065 6.0504837 5.91116 6.1927466 6.2279034 6.5179005
1368187_at 8.207532 7.725222 8.289524 7.9758263 7.696227 7.6567545 8.161448 7.324369 8.162434 8.2975025 8.574338 9.506654
1368188_at 13.623938 13.709685 13.593826 13.703363 13.73385 13.760013 13.671108 13.761034 13.726594 13.734227 13.467454 13.416321
1368189_at 10.429159 10.405435 10.604179 10.631377 10.397648 10.690073 10.468053 10.521786 10.610764 10.757288 10.824249 10.525195
1368190_at 5.4052677 5.406439 5.137734 5.096789 5.44879 4.941579 5.3309655 6.022474 5.3727465 5.595459 5.5580187 5.3030257
1368191_a_at 10.986116 11.03924 10.976072 10.940184 10.690218 10.911599 10.933398 10.755208 10.753533 10.781862 10.475245 10.576013
1368192_at 4.912887 4.593205 4.8807983 4.7364273 4.8671765 4.5520267 4.7761765 4.675373 4.793475 4.75667 4.85486 4.8908997
1368193_at 4.858897 4.8936615 4.909605 5.024277 5.079688 5.048879 4.7603645 5.128818 4.7473397 4.915857 4.9501653 4.9519296
1368194_at 4.193054 4.3780985 4.7224417 4.2813888 4.271709 4.7417364 4.3054056 4.541907 4.760142 4.7883296 4.805247 5.000678
1368195_at 6.4897933 6.379801 6.383425 6.460304 6.6291656 6.2863216 6.557563 6.539363 6.4394507 6.6569333 6.5215497 6.394687
1368196_at 4.843155 4.9674425 4.7466736 4.9025 4.877451 4.8237367 4.9093323 4.7309084 4.813669 4.9184275 4.825074 5.014332
1368197_at 3.957878 4.0617056 3.7959182 3.5987277 4.004882 4.1129723 4.2083836 3.6675568 3.661494 4.038328 3.6409445 3.7101228
1368198_at 4.4720197 4.2983346 4.438399 4.6762137 4.83743 4.4593334 4.6219797 4.812705 4.7031264 4.626734 4.6063614 5.019574
1368199_at 8.550426 8.767834 8.885941 8.683114 8.813488 8.68922 8.6728115 8.805674 8.822271 8.636866 8.733945 8.516372
1368200_at 5.6089582 5.8183618 5.4731083 5.254512 5.379409 5.624158 5.5940604 5.583368 5.4409046 5.511633 5.3859625 5.57837
1368201_at 6.13091 6.3838954 6.298811 6.41196 6.180455 6.3170934 6.361233 6.3118587 6.3124957 6.4367433 6.290707 6.387876
1368202_a_at 8.71492 8.5421095 8.470217 8.467275 8.4528265 8.5376425 8.478041 8.339273 8.376842 8.296259 8.170722 8.518351
1368203_at 4.6200914 4.826252 4.793315 4.918443 4.859518 4.7996674 4.7719088 4.449909 4.9137917 4.968012 5.05861 5.04212
1368204_at 7.012449 6.865997 6.745472 6.842122 6.9665976 6.8071003 6.7507567 6.6661925 6.9241314 6.655613 6.7425075 6.4990406
1368205_at 13.513443 13.4313135 13.500242 13.502491 13.537438 13.583087 13.469124 13.472838 13.518253 13.759313 13.796115 13.762667
1368206_at 9.027714 8.912479 8.900903 8.638853 8.848315 8.802798 8.766603 8.945065 8.912108 8.800896 8.560101 8.833289
1368207_at 6.213162 5.823416 6.056336 5.959367 5.9174013 5.977193 6.078411 6.2328887 6.147796 6.4704413 6.7686515 7.4426346
1368208_at 5.8891883 5.739119 6.020722 6.270285 5.739005 5.6686645 6.2057214 5.5586667 5.937106 5.5131187 5.539905 5.685225
1368209_at 5.4470425 5.9926953 5.427002 5.3924904 5.4462986 5.821218 5.681863 5.74864 5.63651 5.783999 5.72153 5.5675106
1368210_at 4.174267 4.432125 4.307067 4.4105387 4.28901 4.4042993 4.491142 4.2595873 4.326096 4.5966682 4.59318 4.722157
1368211_at 12.301115 12.229859 12.213418 12.270051 12.30965 12.271416 12.387692 12.400968 12.413427 12.427596 12.332399 12.449405
1368212_at 8.602668 8.398553 8.551045 8.493888 8.645645 8.492635 8.4203 8.665015 8.629755 8.336987 8.607069 8.212304
1368213_at 8.893826 9.035849 8.618258 8.9739 8.862258 8.845546 8.713574 9.428343 8.594564 8.84357 8.707897 8.9228325
1368214_at 7.8145456 7.8848114 7.958407 7.804961 8.080792 8.045555 8.072599 7.891532 8.170402 7.9304748 8.030239 8.098875
1368215_at 10.014979 10.012892 9.932145 9.937533 9.951332 9.947415 10.05319 9.896122 9.982408 10.053728 10.068589 9.938566
1368216_at 9.336954 9.562971 9.563127 9.440936 9.532418 9.594108 9.436251 9.493154 9.429218 9.55342 9.344862 9.403015
1368217_at 8.683308 8.794203 8.630589 8.664354 8.727505 8.675472 8.700909 8.67136 8.641863 8.61352 8.673468 8.575459
1368218_at 5.610678 5.971915 5.7074413 5.746368 5.789173 5.5326276 5.8375883 5.7471604 5.6455636 5.774205 5.9027643 5.554918
1368219_at 7.162106 7.2780766 6.669241 6.7327795 6.8827734 6.899472 6.826764 6.918558 6.6673594 6.98855 6.484901 6.6867204
1368220_at 9.164751 9.022999 9.163641 9.109411 8.92365 8.884779 9.092727 9.075062 9.186436 9.095017 9.275616 9.131183
1368221_at 10.043625 10.008368 10.280014 9.983405 10.203555 10.033912 10.094867 10.155563 10.457902 9.822774 10.050884 9.6420145
1368222_at 6.8794184 6.922711 7.1253715 6.7531786 7.152202 6.8074446 6.874477 6.7981052 7.261391 6.636082 6.6337204 6.3388996
1368223_at 7.3140574 8.101883 7.538006 7.3155875 8.339943 7.59451 8.138641 8.348747 7.480564 7.594071 8.012937 7.5025916
1368224_at 13.280452 12.967144 13.135885 13.11517 13.293134 12.877392 13.029362 12.94873 12.927286 13.267098 13.621577 13.789553
1368225_at 7.7916336 7.7355576 7.5819283 7.5438623 7.798464 7.726522 7.5488634 7.7476125 7.651086 7.572899 7.621784 7.5495586
1368226_at 8.266385 8.155611 8.068755 8.049364 8.229659 7.8226485 8.290701 8.346212 8.307571 8.39044 7.79767 8.061112
1368227_at 8.729084 8.898296 8.873238 8.613377 8.760928 8.264757 8.68729 8.515192 8.946078 9.096847 8.243267 8.866493
1368228_at 8.598943 8.432266 8.755779 8.546789 8.628107 8.790722 8.59107 8.606766 8.656898 8.259759 8.471484 8.451636
1368229_at 6.8169866 6.6146083 6.926039 6.566447 6.755451 6.828186 6.8788047 6.6276217 6.760992 6.9725256 6.8721824 6.686742
1368230_a_at 9.064993 9.296434 9.130951 9.058585 9.189058 9.2555275 9.078209 9.280798 9.322788 9.349842 9.047622 9.07832
1368231_at 6.76857 6.6609316 6.434015 6.4784064 6.4745846 6.426082 6.512447 6.457101 6.5018744 6.590093 6.5169415 6.3277955
1368232_at 8.196188 8.378746 8.168762 8.39221 8.479538 8.477217 8.422704 8.498903 8.393425 9.084473 9.056375 9.152769
1368233_at 8.325253 8.369293 8.035272 8.340658 8.325546 8.571125 8.46787 8.208935 8.342874 8.132553 7.9358196 8.305247
1368234_at 8.688469 8.866112 8.521055 8.55242 8.526402 8.740297 8.635194 8.676508 8.739246 8.636031 8.687661 8.4046
1368235_at 7.8103623 7.7653413 7.960699 7.7801785 7.8696413 7.64188 7.835206 7.975839 7.6618943 7.4785776 7.7296033 7.7773747
1368236_at 3.8240006 3.8034308 3.834343 3.6751292 3.9184692 3.9597137 3.826913 3.8110476 3.9638782 3.7677927 3.6704137 3.944683
1368237_at 4.0060773 4.3367734 4.188196 4.356528 4.5452023 4.317535 4.2384057 4.225333 4.1741295 3.9896786 4.218448 4.2783146
1368238_at 4.530021 4.2760906 4.388137 4.3267455 4.6147137 4.477383 4.5373383 4.4198914 4.77734 4.4260106 4.4257727 4.545353
1368239_at 9.056923 8.82946 8.197344 8.366268 8.547327 8.462532 8.376297 8.5999155 8.302273 8.165871 8.380594 8.587481
1368240_a_at 4.6868973 4.6206126 4.5850883 4.3216143 4.543798 4.3283043 4.175904 4.545876 4.856862 4.994154 4.8496895 5.1350193
1368241_a_at 8.373896 8.660614 8.499079 8.543655 8.690268 8.326385 8.704645 8.689016 8.750285 8.926226 8.681026 8.741423
1368242_at 4.906122 4.711194 4.4995775 4.6117864 4.7498455 4.532207 4.5505137 4.632207 4.776124 4.8419027 4.8617697 4.6802626
1368243_at 5.050024 5.1686997 5.3984337 5.1146336 4.7082443 5.1350203 5.629812 5.0254035 5.051951 5.433094 5.308953 5.6843786
1368244_at 10.070096 10.244808 10.366921 10.188394 10.399435 10.105751 10.213432 10.133688 10.270073 9.954775 10.091383 10.062633
1368245_at 12.23094 12.771222 12.658 12.617302 12.336486 12.342791 12.203955 12.652142 12.718351 12.707929 12.596899 12.529734
1368246_at 5.5682797 5.21527 5.272294 5.009292 5.137961 5.034724 4.843479 5.188053 5.344838 5.2531414 5.325517 5.1179876
1368247_at 5.489523 6.4635186 7.211192 6.7398453 7.0171247 6.219965 7.053932 7.0025377 6.4317822 5.4703045 6.3265963 9.425974
1368248_at 6.3374796 5.879801 6.7421136 6.4729514 6.108049 6.016001 6.234558 6.022523 6.059508 5.856482 6.382507 5.9686017
1368249_at 10.071222 9.71542 9.968567 9.777967 10.199228 10.191742 9.982665 10.665981 9.921812 9.705694 9.995627 10.026337
1368250_at 4.1126676 4.2828813 3.9474552 4.0348573 3.9571369 4.096402 4.019022 4.1590123 3.9834003 4.2524433 3.6991212 4.0280423
1368251_at 5.139804 5.234925 5.2410283 5.373165 5.782377 5.679609 5.2251573 5.5204835 5.636059 6.7869368 6.283753 6.777934
1368252_at 3.3113546 3.5236566 3.5527549 3.6234226 3.4927669 3.4082496 3.507398 3.5289555 3.5856292 3.4716513 3.6258364 3.5012329
1368253_at 12.276032 12.236925 12.214565 12.183373 12.184142 12.242947 12.1483135 12.186628 12.155881 12.123828 12.0740595 12.042094
1368254_a_at 4.540907 4.7482147 4.6479487 4.618979 4.592686 4.6144247 4.5251265 4.393886 4.647939 4.700773 4.5031343 5.037182
1368255_at 4.0930367 4.068052 4.194924 4.000957 4.3837466 4.0656066 3.931654 4.3500333 3.7603488 4.4526315 4.2376595 4.272202
1368256_at 3.3467758 3.3831944 3.7499354 3.5154617 3.4575763 3.516532 3.8284025 3.5981297 3.5389507 3.5803878 3.702777 3.432509
1368257_at 4.0027876 3.9698958 3.715536 4.0689926 4.1559668 3.7398648 3.8278248 3.9035015 3.5999987 4.089815 3.8429756 3.894765
1368258_at 4.8557987 5.053216 4.9279757 4.9072814 5.077887 4.8020616 5.1837177 4.721059 5.115811 5.3103914 4.85042 5.2014
1368259_at 7.5291653 7.3558693 7.5542445 7.5597067 7.6757693 7.5456514 7.6892557 7.780703 8.048099 8.446493 8.450636 8.223621
1368260_at 5.1802855 5.0817356 4.833169 5.196101 5.149201 5.3052015 5.193708 5.4008474 5.542123 4.917691 5.3396854 5.447322
1368261_at 3.9751563 4.24896 4.1836843 4.083831 3.9762335 4.290909 4.1013975 4.0188246 3.945001 3.930595 4.3105288 4.2600937
1368262_at 6.960819 6.7965817 6.8853893 6.572704 7.065433 7.0941668 6.6382766 6.8581805 6.9351335 6.537694 6.8638697 6.59938
1368263_a_at 3.6263752 4.017556 4.028029 3.9238281 3.8787446 4.0290074 3.7696307 3.7785456 3.884769 3.7270517 3.942442 4.070239
1368264_at 7.6606293 7.763444 7.765046 7.471308 7.743332 7.495937 7.6659627 7.8190303 7.454865 7.7623096 7.746986 7.641843
1368265_at 9.145672 9.378923 9.162406 9.292406 9.546349 8.9752035 9.344321 9.532245 9.236908 9.350241 8.727262 8.57162
1368266_at 13.297134 13.14712 13.193704 13.187056 13.155806 13.3462105 13.03554 13.200686 13.234757 12.962827 12.87284 12.814258
1368267_at 8.202921 7.9811034 7.9664106 7.8997436 7.7961907 8.046531 7.799462 8.017625 8.074913 8.114877 7.9802275 7.944752
1368268_at 7.760601 7.3998046 7.471642 8.042685 7.4150515 7.5444875 7.164567 7.2139897 7.791636 7.1132493 7.226917 7.4768033
1368269_at 3.7769804 3.6968167 3.6145225 3.7167318 3.4809067 3.5701296 3.7778552 3.9179301 3.536017 3.5344133 3.5879161 4.0562325
1368270_at 7.6579933 7.829694 7.6235332 7.5656996 7.5315504 7.8469896 7.954612 7.800307 7.984535 8.129317 8.35802 8.287247
1368271_a_at 5.1045685 4.103549 4.806896 4.404045 4.283576 4.6873965 4.114807 4.538749 4.805114 5.0908504 6.3225102 5.9114075
1368272_at 10.436195 10.4165745 10.8286495 10.653282 11.205738 10.751057 10.268579 11.427267 10.78011 10.303416 11.096318 10.049754
1368273_at 9.924769 9.843829 9.723056 9.701802 9.71019 9.880245 9.622632 9.863135 9.828001 9.546548 9.669742 9.607708
1368274_at 8.391704 8.265626 8.321084 8.399679 8.366137 8.313882 8.258104 8.428093 8.461185 8.510939 8.482473 8.359133
1368275_at 10.3889885 10.628989 10.352792 10.610868 10.951784 10.926065 10.860449 10.850475 10.718205 11.489573 11.58542 11.888161
1368276_at 6.832444 7.0891953 6.9017296 6.818603 7.0539865 6.95551 6.979405 6.7236032 6.9316554 6.8477154 6.8796887 7.2121534
1368277_at 8.741175 8.696497 8.779126 8.9089 8.754344 8.737028 8.695543 8.798683 8.878678 8.642952 8.734287 8.373012
1368278_at 6.9434032 6.587409 6.2579517 6.583161 6.572421 6.196387 6.8811264 7.03723 6.518311 6.6149006 6.4984565 6.2905536
1368279_at 5.051426 4.9697857 5.9182324 5.0761943 5.396364 5.383885 5.4070735 5.5375853 5.5925236 5.252697 5.506631 5.194867
1368280_at 12.486047 12.518125 12.454668 12.430049 12.184176 12.398713 12.45259 12.272307 12.204234 12.341724 12.341164 12.267601
1368281_at 5.050351 5.4747677 5.386633 5.386773 5.1083374 5.5553474 5.4086637 5.240226 5.5643654 5.7907343 5.2329187 5.1073666
1368282_at 4.4244723 4.384119 4.3679595 4.325593 4.257123 4.3647037 4.2832065 4.1403203 4.585226 4.421512 4.377699 4.381287
1368283_at 11.966808 11.819943 11.651289 11.537111 11.654005 11.873843 11.558757 11.807144 11.850037 11.914595 12.103226 11.538668
1368284_at 8.203438 7.4469676 7.8880997 7.7179127 8.221846 7.6665616 8.255485 8.394054 7.8452983 8.611853 8.594372 8.679319
1368285_at 4.6753173 4.842247 4.6236105 4.7473927 4.490385 4.298826 4.333032 4.36317 4.5205517 4.4013524 4.735632 4.426913
1368286_at 7.289222 7.1897945 6.9159513 6.831855 7.232246 6.7834682 7.0538063 7.0181313 7.028357 6.9278374 7.049418 6.9386306
1368287_at 5.184231 4.514285 4.877151 4.760579 5.2035522 5.322873 5.0079336 4.6089582 4.9649467 4.9471865 5.0465956 4.980304
1368288_at 14.223737 14.201338 14.172024 14.180953 14.212788 14.201116 14.148055 14.257206 14.177126 14.194177 14.133497 14.175612
1368289_at 12.174647 11.7604685 11.797715 11.755669 11.707612 11.772689 12.091882 11.963921 11.820974 12.121981 12.053591 12.074704
1368290_at 3.9628112 3.6375675 3.613394 3.7400548 3.6477141 3.702245 3.765602 3.5999994 3.762809 3.78819 3.8070974 3.7869115
1368291_at 8.550019 8.988469 9.033826 8.9036875 9.353932 8.564935 9.252898 9.136068 9.196278 8.887236 9.241854 8.861411
1368292_at 6.7230597 6.8244634 6.6618347 6.9269557 7.1274056 6.9842553 7.1995068 6.572317 6.914354 7.011672 6.916593 7.2146854
1368293_at 5.9554625 5.524618 5.6768584 5.8179674 5.47846 5.818226 5.493495 5.5932508 5.62345 5.7869835 5.7232823 5.547183
1368294_at 10.625982 10.5064535 10.574154 10.608102 10.533917 10.56403 10.564071 10.558552 10.667091 10.752923 10.796925 10.553447
1368295_at 9.598565 9.795383 9.739903 9.589492 9.5147505 9.664127 9.741529 9.530322 9.7098055 9.760623 9.500322 9.542116
1368296_at 9.2821 9.510682 9.407499 9.178362 9.194689 9.31202 9.397087 9.11959 9.301306 9.502257 9.073834 9.042283
1368297_at 4.619319 4.841834 4.388897 4.7017155 4.60956 4.8009453 4.666176 4.524185 4.6364503 4.86514 4.7020044 4.7667007
1368298_at 5.2760653 5.3156943 5.2866483 5.004578 5.3285465 5.453609 5.5703697 5.171085 5.5028667 5.5924315 5.137102 5.5959396
1368299_at 3.9477131 4.016447 3.8127713 4.108569 3.9430025 4.1504493 4.0133457 3.953388 3.7332556 3.941046 4.0789413 4.1522512
1368300_at 5.678665 5.344738 5.68454 5.8883624 5.459313 5.434086 5.5752487 5.8670716 5.7614293 6.483215 6.3921423 5.9838743
1368301_at 5.4809895 5.809916 6.1804786 6.0819592 5.8592596 6.0888186 5.738465 5.9847126 5.8763742 6.065069 6.3290296 5.9378457
1368302_at 4.7193017 5.08183 4.8544135 5.024882 5.0715103 5.236521 5.176382 5.0916543 4.980314 4.9175787 4.8374643 5.0725513
1368303_at 8.149893 8.030098 7.410353 7.604166 7.3238187 7.5709805 7.2508454 7.689573 7.503165 7.1591663 5.555668 5.9514112
1368304_at 11.368627 11.849126 12.024677 11.79081 12.21395 11.699591 11.695552 12.049459 11.833807 11.462411 11.601276 11.389075
1368305_at 8.5537815 8.456935 8.601551 8.754637 8.754122 8.656544 9.0065155 8.793919 8.797677 8.8771515 8.828833 8.786694
1368306_at 5.644959 5.590364 5.5619564 5.6649857 5.633987 5.4810596 5.6954246 5.6034565 5.607145 5.5801654 5.392154 5.8101826
1368307_at 5.78529 5.7560196 5.7233305 5.891088 5.941041 5.750638 6.08819 5.8635774 5.8385773 5.8984365 5.8343606 6.1103563
1368308_at 7.925873 8.981985 5.7653823 7.9076886 7.255173 6.629425 8.631374 8.06389 7.4332967 9.040424 7.986098 7.5319676
1368309_at 7.986578 7.4975777 7.865575 7.6674194 7.7292056 7.7788167 7.5372534 7.7238407 7.42887 7.657961 7.7464957 7.5706778
1368310_at 5.266965 5.315439 5.434656 5.1754017 5.520817 5.291092 5.2406406 5.2806025 5.282506 5.8216996 5.3229733 5.4186563
1368311_at 8.731348 8.883405 8.526314 8.369414 8.233009 8.698212 8.738703 8.614338 8.648612 8.849592 8.789309 8.597918
1368312_at 4.8875227 4.6962423 4.80943 4.7892666 4.7402406 5.01216 4.794771 4.9732924 4.899233 4.939197 5.0185204 5.0579596
1368313_a_at 4.2513194 4.616351 4.306705 4.4590716 4.2659655 4.271429 4.2296023 4.380413 4.5515776 4.524781 4.20553 4.252407
1368314_at 9.971502 10.168482 10.164758 10.020273 10.032159 10.175938 9.899215 10.111372 9.987191 10.096627 10.4554405 10.147009
1368315_at 6.72102 6.5103188 6.4043837 6.6530757 6.4008026 6.55896 6.358015 6.467998 6.366052 6.583677 6.8136425 6.6089134
1368316_at 11.363555 11.273371 10.898476 11.529182 11.302866 11.346677 11.285749 11.008781 11.117003 11.267678 10.979703 11.22911
1368317_at 4.518581 4.951444 4.4825416 4.5692105 4.8535194 4.623322 4.9820776 4.6375313 4.806182 5.046509 4.7282267 4.7966576
1368318_at 8.297818 8.172401 8.072432 8.107864 7.7720265 8.060898 7.9757376 7.10183 7.6081157 7.8475094 7.958982 7.6702547
1368319_a_at 5.8997784 5.9601545 5.813365 5.359834 5.609191 5.4213624 5.524867 4.836318 5.1645327 5.3416505 5.7211 5.2601805
1368320_at 4.5851126 4.3515177 4.60231 4.580817 4.4854703 4.6422596 4.800111 4.4998603 4.686327 4.652891 4.3066535 4.509429
1368321_at 7.4094667 8.480511 8.482418 7.2991652 7.155017 7.403696 8.045908 8.187605 7.281012 8.392254 9.1530075 9.235342
1368322_at 8.143077 8.158847 8.466819 8.478597 8.037879 8.332558 8.477215 8.463133 8.330566 8.44961 8.119306 8.384689
1368323_at 7.7044845 7.85179 7.598579 7.5950313 7.6606674 7.53733 8.100533 7.9998846 7.584471 8.143593 8.299011 8.299854
1368324_at 5.0815825 5.1912274 5.1685753 5.457919 5.215352 5.3173757 5.248652 5.3445168 5.440948 5.425999 5.23107 5.1262245
1368325_at 8.231302 8.290489 8.046383 8.438599 8.763962 8.284336 8.375553 8.582016 8.587048 7.561604 7.6185293 7.575707
1368326_at 7.178593 7.061097 7.712187 6.8966846 7.191314 7.3045177 7.1944537 7.4273877 7.8135967 7.204594 7.387437 7.6591997
1368327_at 6.205028 5.7905536 5.769741 5.7127805 5.599545 5.7081776 5.791106 5.778714 6.18267 6.0043025 6.1927705 5.9317255
1368328_at 8.8842325 9.213085 9.085776 8.869299 9.055545 8.7644415 8.607553 8.831717 8.714714 9.113621 8.526887 8.864462
1368329_at 5.441283 5.2712874 5.651802 5.4574976 5.4387903 5.201885 5.4450097 5.261314 5.043515 5.405612 5.490797 5.810105
1368330_at 7.526533 7.3543835 7.0095744 7.2437153 7.313547 7.1945996 7.286044 7.341826 7.3007035 7.1840625 7.1107287 6.9958887
1368331_at 12.004009 11.852692 11.861191 11.8427925 11.98493 11.91208 12.021699 12.0086775 11.950046 11.743836 11.898224 11.8094015
1368332_at 6.665182 6.342956 6.838826 6.9608464 6.5115385 6.2444983 6.89261 6.8449073 8.479263 7.507298 7.8056917 7.6234393
1368333_at 4.0968323 4.234992 4.061669 4.510925 4.552164 4.2358665 4.255481 4.347893 4.4040656 4.390321 4.079072 4.497559
1368334_at 7.3094573 6.7749925 7.259706 6.9608464 7.203395 7.4461994 7.207617 7.3034234 7.0673537 6.8922324 6.978726 7.2868996
1368335_at 13.71157 13.615605 13.685272 13.639117 13.386347 13.620784 13.504315 13.540221 13.45792 13.510649 13.813024 13.849372
1368336_at 11.511068 11.8686905 11.077895 11.723862 11.827454 11.795774 11.690364 11.933432 12.060257 11.885809 11.661169 11.707937
1368337_at 5.8781395 5.676616 5.560531 5.76099 5.803074 5.7555823 5.366805 5.6409574 5.8561144 5.6822796 5.8548636 5.6884446
1368338_at 4.317785 4.3733716 4.241447 4.584385 4.465485 4.341474 4.510546 4.097099 4.2504563 5.594044 6.545805 6.280776
1368339_at 4.65932 4.3102665 4.521295 4.212479 4.7182813 4.465201 4.6065874 4.3805885 4.3576994 4.5919905 4.6478043 4.315324
1368340_at 8.156292 8.153593 8.214014 7.930012 7.9915757 8.29826 8.026487 7.9968247 8.09749 8.187395 8.416346 8.193556
1368341_at 7.957213 7.839477 7.63968 7.8023934 7.8683333 7.913091 7.87492 8.015881 8.007097 7.853997 7.914876 7.7745285
1368342_at 4.28747 4.233163 4.2080564 4.115965 4.2144794 4.347909 4.0340066 4.1638527 4.153043 4.2990885 4.5345964 4.590582
1368343_at 5.281837 5.112096 5.2366667 5.0419607 5.2427998 5.174552 5.164684 5.1224947 5.325732 5.117611 5.1366615 5.263136
1368344_at 3.726116 3.507748 3.5573926 3.6669023 3.6517134 3.7171862 3.706313 3.7245798 3.6225448 3.776642 3.5859115 3.724607
1368345_at 4.299856 4.130706 4.439202 4.3474846 4.1368656 4.1916504 4.3617167 4.46718 4.129304 4.4936285 4.3016357 4.5070076
1368346_at 6.7162085 6.5513797 6.625754 6.471848 6.517361 6.6366906 6.4465075 6.7534404 6.467971 6.6939073 6.4955616 6.40812
1368347_at 4.6457663 4.591111 4.8004365 4.9473457 4.6427627 4.859672 4.617388 4.932815 4.7494283 4.812993 4.7817054 5.106408
1368348_at 4.120285 4.1562796 4.3764896 4.3729606 4.181969 4.1441793 4.103674 4.114796 4.237126 4.2158766 4.254754 4.2786303
1368349_at 5.4447427 5.360455 5.5354605 5.5844364 5.457952 5.2472124 5.5305943 5.5039754 5.1459436 5.4501143 5.576198 5.9378457
1368350_at 3.6343944 3.3143282 3.4696813 3.3810213 3.3862157 3.4217703 3.3733213 3.2439086 3.3728836 3.3253505 3.7025888 3.5413005
1368351_at 5.727743 5.908755 6.1860633 5.6577554 5.820586 6.0180244 6.082748 5.7199073 6.014122 5.9883084 5.8687334 6.1367655
1368352_at 4.4388437 4.3321185 4.3311234 4.477784 4.7243495 4.6195474 4.633965 4.2862267 4.638393 4.57175 4.7037263 4.6323004
1368353_at 4.7992096 5.0273814 5.292513 5.213855 5.1790447 4.6586847 5.408299 5.11516 5.147785 5.492678 4.849264 5.3338985
1368354_at 10.213826 10.179384 9.983812 10.11027 10.139068 10.323662 10.213268 10.076097 10.247889 10.397093 10.259235 10.049538
1368355_at 5.657365 5.848345 5.181333 4.964645 5.594027 5.1050797 4.769086 5.472181 5.0743513 5.0740657 5.0670433 4.5563846
1368356_a_at 10.013469 10.097857 9.992568 10.115846 10.156493 10.187935 10.121939 10.237554 10.183308 10.383798 10.345586 10.35253
1368357_at 5.2878747 5.273945 5.307849 5.5988474 5.566994 5.793931 5.716398 5.508009 5.533466 5.348422 5.766386 5.768331
1368358_a_at 3.589602 3.6960316 3.5155973 3.7810059 3.7985413 3.7574277 4.0389547 3.9237914 3.8128343 3.7374866 3.7811916 4.038783
1368359_a_at 4.0684023 4.148689 4.197293 4.2514896 4.2090178 4.221687 4.0786533 4.051873 4.209809 4.156785 4.303153 4.424836
1368360_at 13.62827 13.605495 13.573186 13.661562 13.64507 13.713737 13.676071 13.637232 13.498804 13.663571 13.568657 13.569056
1368361_a_at 8.016998 7.946628 7.9169693 7.9792566 8.084001 7.929298 7.981903 7.9932995 7.9922647 8.143831 8.289133 8.386545
1368362_a_at 10.942437 10.892595 10.973567 10.84585 10.82272 11.021845 11.034291 10.9030285 10.8074465 10.889704 11.015675 11.033443
1368363_at 3.8285785 3.7322152 3.7422733 3.7666035 3.7815208 3.9254537 4.019515 3.982918 3.497488 3.8214967 3.6957471 3.897594
1368364_at 4.5077763 4.548495 4.543268 4.692831 4.4641104 4.4402595 4.411442 4.632628 4.388033 4.5759034 4.489188 4.640778
1368365_at 12.4153185 12.362615 12.274979 12.312899 12.273319 12.257742 12.175227 12.265941 12.187325 12.281398 12.014156 12.047832
1368366_at 4.9264307 4.981575 5.012901 4.9742985 4.8433723 4.7841215 5.1333427 5.2530737 4.9669123 5.077409 5.19162 4.9863553
1368367_at 5.338827 5.5412626 5.636137 5.522752 5.0671606 5.544514 5.3326764 5.5978956 5.4074574 5.562462 5.43536 5.521365
1368368_a_at 10.00376 9.856695 9.763694 10.078189 9.73856 9.861522 10.045424 10.156592 10.060413 10.171604 10.185337 9.94589
1368369_at 4.418229 4.4013767 4.7330017 4.377614 4.305208 4.014593 4.954748 4.1672287 4.6036367 4.723403 4.3681355 4.48695
1368370_at 5.748971 5.7867036 5.9280815 5.7310762 5.631714 5.4943557 6.124429 6.105515 5.937106 5.5504 6.1019573 6.020576
1368371_at 4.5639677 4.546427 4.864053 4.9977717 4.6935177 4.7316074 5.062357 4.59149 4.791016 5.0174828 4.80301 4.957091
1368372_at 7.7729607 7.3535676 8.558336 7.421032 7.1529007 8.252916 7.473327 7.27856 6.9075694 7.3374677 8.10138 8.113241
1368373_at 4.3968472 4.21856 4.2288427 4.295327 4.2778826 4.178237 4.4695473 4.1086817 4.453082 4.3003225 4.206007 4.354164
1368374_a_at 6.066356 6.190658 5.5483766 5.894659 6.1693044 5.8112307 6.3853636 6.1651816 6.109512 5.983026 6.1147075 5.9180164
1368375_a_at 5.189869 5.007044 4.913071 5.358805 5.3836017 4.955798 5.341514 5.3276963 5.221637 5.407171 5.316985 5.0485086
1368376_at 9.0491905 7.198321 8.673703 7.8591485 8.347966 8.611911 8.309495 10.132332 8.513098 5.667966 8.046623 9.098413
1368377_at 4.7687855 4.9593205 4.87433 5.129592 4.9504094 5.193176 4.9067335 5.1562395 5.185586 5.4044147 5.057093 5.4754276
1368378_at 12.280052 12.3925705 12.038032 12.139233 12.387148 12.35113 11.924245 12.177042 12.2609215 12.324271 12.001648 11.893982
1368379_at 8.400149 8.417566 8.330964 8.412231 8.225065 8.330183 8.16598 8.452316 8.208872 8.503946 8.568606 8.6619835
1368380_at 14.047058 13.957145 13.975242 13.991841 13.948545 13.964811 13.93818 13.949288 13.939879 13.982497 13.976631 13.992242
1368381_at 4.797515 4.8677382 5.1468472 4.7154922 4.843226 4.6648483 4.791688 4.8304944 4.708648 5.045881 5.072802 4.872202
1368382_at 4.7992096 4.833126 5.129185 5.004578 4.903588 4.8395295 4.9691577 4.78277 5.1095243 5.2344613 5.1299953 5.129151
1368383_at 6.023875 5.7839394 5.820644 5.9537573 6.0148993 5.8627605 6.0411043 5.8834224 6.109871 5.9962873 6.19278 6.3327312
1368384_at 3.9502254 4.1635027 4.271087 4.2790337 3.9727314 4.0805573 3.883469 4.0465717 4.110782 4.15462 4.1322865 4.1542625
1368385_a_at 9.307575 9.352569 9.323318 9.336786 9.279073 9.2039 9.1566 9.284033 9.225359 9.336146 9.146202 9.155721
1368386_at 9.90721 9.77588 9.919018 9.856852 9.948999 9.938683 9.862037 9.87203 9.902442 9.915369 9.767749 9.722726
1368387_at 11.415198 11.460091 11.495407 11.446929 11.381686 11.454983 11.440672 11.350613 11.298038 11.278798 11.098155 11.189959
1368388_at 5.441283 5.6923695 5.334853 5.4230065 5.6509876 5.178713 5.6599174 5.371559 5.616823 5.7468386 5.5086246 5.273052
1368389_at 9.156227 9.042062 8.944104 9.045389 8.992042 9.140642 8.89483 9.027353 8.827831 8.869532 9.093906 8.756107
1368390_at 9.248289 9.147997 9.007373 9.242096 9.281354 9.210383 9.091066 9.32893 9.108756 9.0947 8.961928 9.019693
1368391_at 4.352461 4.318438 4.8035316 4.544078 4.697655 5.040464 4.8299103 4.4851146 4.7391286 4.505705 4.9318647 5.434062
1368392_at 6.1828628 6.157441 6.0390134 5.9862914 6.3750954 6.152106 6.1958942 6.1150417 6.246592 6.1321645 6.3538218 6.524654
1368393_at 5.384421 5.5404096 5.533094 5.318583 5.549864 5.5857353 5.3665466 5.523087 5.843964 5.684531 5.985211 5.899383
1368394_at 5.746102 5.5571795 5.5438004 5.6548953 5.605356 5.642274 5.746229 5.4264035 5.7514715 5.837392 5.96012 5.443613
1368395_at 5.278608 5.3892193 5.2093005 5.21286 5.255065 5.3309355 6.264024 5.3360248 5.2850065 5.2273684 5.6900764 5.1603093
1368396_at 5.020401 5.080196 5.3741302 5.091853 5.130919 5.4057746 5.150721 4.9566936 5.310231 4.877649 5.1722674 5.4516253
1368397_at 12.93448 12.924461 13.022573 12.947365 13.021931 13.032169 13.078925 12.977459 12.9908495 13.035813 12.917356 12.830527
1368398_at 4.6367683 4.677062 4.103796 4.539935 4.333892 4.5851808 4.4398427 4.553379 4.303887 4.3501043 4.34464 4.3301167
1368399_a_at 11.834249 11.671835 11.867877 11.822795 11.589046 11.707536 11.60458 11.562297 11.502856 11.595227 11.769173 11.707078
1368400_at 9.159582 8.890843 8.766192 9.0426855 9.012825 9.036148 9.161024 9.5324335 9.04583 9.25166 9.082352 9.024445
1368401_at 4.156679 4.3367734 4.1946597 4.383062 4.309004 4.488461 4.5477853 4.412334 4.153183 4.335561 4.231816 4.3675575
1368402_at 9.455698 9.312786 9.387751 9.312474 9.277544 9.3296 9.219669 9.100816 9.300737 9.221285 9.252204 9.120173
1368403_at 9.042499 9.060199 9.111448 9.112337 8.993869 9.010743 9.06874 8.884061 9.000136 8.981148 9.118258 8.962561
1368404_at 4.4379563 4.698267 4.5302258 4.969369 4.6520896 4.789766 4.5969234 4.7012362 4.7103596 5.266659 4.706475 4.9088864
1368405_at 8.058882 7.893509 7.731477 7.790848 7.84776 7.8500977 7.90142 7.8299284 7.8611913 7.578867 7.6764402 7.767901
1368406_at 4.1877184 4.1064615 4.2667146 4.2371664 3.9823616 4.2087803 4.4360723 4.041438 4.3053446 4.533533 4.315707 4.1584206
1368407_at 5.225629 5.518595 5.909488 5.0411105 5.2235065 5.811351 4.505357 5.6259184 5.2185044 5.392569 6.128182 5.496578
1368408_at 4.6729116 4.679706 5.0946736 4.811118 4.8700686 4.987537 5.141861 5.305466 4.7320647 5.261778 5.0493774 5.0955725
1368409_at 9.946314 9.933256 9.9663315 9.913963 9.957872 9.543856 10.146353 10.099661 10.097332 10.052956 9.972532 10.019282
1368410_at 6.7316356 6.875184 6.8935246 6.9434156 6.8135824 6.822186 7.133569 7.054348 6.8679895 7.0019507 7.0769663 7.1051855
1368411_a_at 3.616742 4.0756445 3.761727 3.7555673 3.7915812 3.8893256 3.992757 3.7484999 3.8533642 3.8655295 4.124667 3.8914106
1368412_a_at 5.0163016 4.6808777 5.2743187 4.680168 4.422048 4.790169 4.791688 5.086132 5.003353 5.25283 5.415793 6.1913433
1368413_at 5.141878 5.153818 4.695814 5.2915573 5.063118 4.9545307 5.056776 4.9245396 4.668128 5.588911 5.114073 4.571269
1368414_at 5.6370955 5.799509 5.9934583 5.816294 5.9482403 5.6646566 5.7641563 5.6659193 5.92406 5.9122834 5.6010246 6.036468
1368415_at 3.8079062 3.677865 3.927824 3.629159 3.6867096 3.7287374 3.7274332 3.9342062 3.8590949 3.8113942 3.9811544 3.7497973
1368416_at 3.6700633 3.6287858 3.7193673 3.5544832 3.9859016 3.7185857 3.5229242 3.7634141 3.6222498 3.6921315 3.6760647 3.637077
1368417_at 4.9502697 4.6548347 4.7363515 4.784502 4.6726484 4.6736374 4.690421 4.524803 4.6036367 4.589716 4.7919188 4.8701563
1368418_a_at 13.075179 13.037159 12.971304 12.958672 13.136992 13.070403 12.788195 13.069858 12.99277 13.59213 13.726207 13.713127
1368419_at 9.500779 9.393198 9.596139 9.369783 9.319766 9.336864 9.292497 9.427281 9.236284 9.317768 9.0016985 8.963838
1368420_at 13.4002495 13.350507 13.310299 13.311114 13.424855 13.362561 13.260489 13.401557 13.364714 13.637982 13.695431 13.715127
1368421_at 3.8624592 4.0618687 4.0267134 3.876033 3.8391123 3.8574107 3.8620393 3.8518467 3.6039531 3.9298193 4.0070515 4.1581335
1368422_at 7.544753 6.2526317 7.019249 6.4145117 6.60935 6.4189634 7.4238615 6.6027856 6.4249926 6.244297 6.92531 6.3011947
1368423_at 5.1433144 5.213484 5.229645 5.1466055 5.414495 5.4171796 5.4006114 5.116002 5.402699 5.5747604 5.596531 5.7810955
1368424_at 7.761178 7.646572 7.471642 7.868469 7.8046947 7.779978 7.538508 7.522595 7.6972327 7.6900964 7.895015 7.6534424
1368425_at 5.1294136 4.867267 4.9559865 4.954755 5.081155 4.886779 5.0751886 4.6999764 4.9486084 4.7664785 4.850906 5.085712
1368426_at 11.996792 11.554505 11.9358835 11.934271 11.483119 12.022423 11.7841215 11.597841 11.960732 12.157926 11.903468 11.729618
1368427_at 8.510029 8.446203 8.417549 8.522511 8.702482 8.455394 8.447939 8.501039 8.504614 8.223927 8.419131 8.177958
1368428_at 9.3353405 9.541061 8.82397 9.141286 9.196901 9.42741 9.2394905 9.558692 9.401354 8.991485 8.070473 8.157498
1368429_at 4.079939 3.9385097 3.8019786 4.0475273 4.07226 4.0482492 4.008069 4.048827 4.4183292 3.90043 3.9459393 3.837658
1368430_at 9.762603 9.721594 9.817027 9.775125 9.621172 9.472312 9.691384 9.8603325 9.764943 10.172061 10.21411 10.273549
1368431_at 11.23828 11.291792 11.281437 11.227275 11.119748 11.409848 11.334896 11.346125 11.209665 11.344241 11.34606 11.36833
1368432_a_at 4.5582376 4.3625107 4.499482 4.535024 4.718676 4.4669056 4.3691096 4.394388 4.558229 4.70154 4.497303 4.8141384
1368433_at 10.098858 10.096892 10.16752 10.102091 10.0561695 10.001764 10.160618 9.993235 10.039244 10.173506 10.090656 9.928999
1368434_at 7.8367286 7.611282 7.7501607 7.6828957 7.5876374 7.6605887 7.858124 7.508234 7.5649066 7.1552825 7.4875383 7.5783877
1368435_at 11.889565 11.81369 12.371664 11.8305645 12.11049 12.106158 12.068172 11.722196 12.431355 12.483545 12.241041 12.334173
1368436_at 9.632097 9.445465 9.462452 9.494653 9.290923 9.422493 9.3887005 9.448412 9.452288 9.51949 9.365802 9.372705
1368437_at 4.854712 4.5309367 5.2138214 4.673463 4.8909793 4.822801 4.8961086 5.0074654 5.065172 4.842533 4.9329677 5.0709615
1368438_at 4.129524 4.2281566 4.1317644 4.2766457 4.408662 4.1891756 4.2372246 4.138284 4.058428 4.2261944 4.326878 4.5330377
1368439_at 5.605975 5.8725348 5.727361 5.646184 5.608073 5.6853113 5.759837 5.5038843 5.9933734 5.6134634 5.5995717 5.8440776
1368440_at 7.6046495 7.506401 7.420533 7.449003 7.493836 7.3963203 7.399839 7.2772737 7.234459 7.2412777 7.18262 7.02534
1368441_at 6.0365496 6.1645827 6.0940423 5.8118825 6.1138544 6.1511564 6.1210475 6.0832925 6.3611765 5.7436166 6.472342 6.353167
1368442_at 13.337342 13.280719 13.332279 13.2743025 13.3000555 13.358759 13.320496 13.3311205 13.304422 13.455237 13.544171 13.526226
1368443_at 5.154732 5.1891227 5.250407 5.4064193 5.342319 5.1985364 5.2958155 5.2093763 4.7473397 5.219589 5.288432 5.5108376
1368444_at 8.686964 8.553033 8.302216 8.492499 8.435695 8.454728 8.516528 8.657664 8.539079 8.557979 8.4538 8.376636
1368445_at 5.360565 5.583232 5.832617 5.414488 5.5650606 5.7386703 5.5055695 5.4737873 5.4901695 5.5515566 5.639618 5.761848
1368446_at 8.241831 7.816141 8.398941 8.063365 7.703276 7.5276484 8.378946 7.856761 7.888437 8.331502 9.0208845 8.86409
1368447_x_at 6.9865346 6.2526317 7.5652094 7.300367 7.896519 7.042044 8.056583 7.448406 7.8025837 9.705193 10.827381 10.232393
1368448_at 6.0121937 6.318054 6.4753623 6.3040943 6.3056316 6.5866013 6.4758673 6.235412 6.3225684 6.2601504 6.1133814 6.36353
1368449_at 4.737776 5.117425 4.5687246 4.426097 4.464738 4.6232824 4.531911 4.392377 4.691866 4.613226 4.8476305 4.957839
1368450_at 4.7828236 5.156998 4.848865 5.010498 5.20728 4.549776 5.110602 5.135445 5.2797894 4.959901 5.5050573 5.578357
1368451_at 6.067413 6.2993083 6.1696568 6.191414 6.417394 6.271482 6.1504235 6.176243 6.0319934 6.511592 6.137985 6.2115655
1368452_at 9.505466 9.673839 9.507739 9.417601 9.410633 9.421265 9.1598625 9.287698 9.324029 9.284145 9.257116 8.929456
1368453_at 11.210037 11.342764 10.961831 10.8350525 10.776688 11.389856 11.055598 11.370667 11.03234 11.174189 11.731853 11.631379
1368454_at 3.9803524 4.07901 4.0903397 4.0354533 3.931426 4.0476184 4.1199436 3.9988012 3.9845514 4.174205 4.1518235 4.2514725
1368455_at 5.141594 5.119192 5.3681746 5.352742 5.2228036 5.501897 5.0989404 5.3552628 5.8132 5.3966346 5.2954144 5.6503863
1368456_at 3.8972287 3.7932796 3.4955869 3.7026005 3.4132478 3.5974505 3.895203 3.774346 3.82708 3.8786442 3.384596 3.7195344
1368457_at 4.162104 3.856035 4.007779 3.922786 4.0118747 3.6930525 4.0679655 3.8444703 3.4953399 4.023304 3.9342241 4.188611
1368458_at 10.22212 10.806295 9.667985 9.631952 9.785179 11.107349 9.144258 10.639618 10.57154 11.442482 11.365399 11.337285
1368459_at 4.351923 4.2744308 4.2483215 3.9062457 4.078169 4.1832786 4.0491066 4.3522935 4.059922 3.9616892 4.2393036 4.335202
1368460_at 7.916888 8.067249 8.318805 7.813317 8.381948 7.9324636 6.9700627 7.78378 7.9787765 7.5341134 7.8792243 7.804672
1368461_at 11.441928 11.183228 11.455317 11.428451 10.793468 11.083945 10.930237 10.5775385 10.411108 10.768367 10.59286 11.316926
1368462_at 5.2336097 5.7060947 5.149613 5.45565 5.063101 5.26689 5.420331 5.403908 5.3343472 4.8762665 4.982042 5.2111855
1368463_at 7.7793365 7.6933384 7.6313434 7.6976113 7.4234104 7.673289 7.8761396 7.573348 7.376812 7.6670713 7.477715 7.6064053
1368464_at 5.973356 5.628685 6.324487 5.8061805 5.658609 5.769061 5.945462 5.919614 6.109291 6.3368487 6.5305424 6.191247
1368465_at 3.4673793 3.4237552 3.5280492 3.6470647 3.7705028 3.5272317 3.7889972 3.7383163 3.2929416 3.7506804 3.796754 3.546629
1368466_a_at 5.9825244 5.808952 5.803074 5.4746127 5.8184342 5.8070955 5.997276 5.5409074 5.823894 5.7467237 5.677668 5.7411118
1368467_at 12.903672 12.88187 12.79473 12.845358 12.863574 12.896309 12.815928 12.881117 12.782033 12.735667 12.658189 12.631611
1368468_at 4.314849 4.600645 4.593635 4.049489 4.730369 4.29595 4.3063126 4.5471945 4.482031 4.6181984 4.421755 4.2841763
1368469_at 6.0435266 5.771406 5.369789 5.6866736 5.931818 6.0035706 6.050975 6.0187817 5.633608 6.0469594 5.8705873 5.9756474
1368470_at 8.939246 8.452579 8.718281 8.517976 8.553347 8.755547 8.86275 8.99632 8.7171135 8.7978 8.711844 8.95237
1368471_at 5.460086 4.6737614 5.5887933 5.3195143 4.9726334 5.126218 5.2656364 4.9446135 5.383147 5.3062263 5.213469 5.576252
1368472_at 4.5083203 4.744359 4.559584 4.5280504 4.7216134 4.638798 4.8891187 4.527557 4.4747047 4.8526044 4.6448565 4.7471905
1368473_at 5.13487 5.046091 5.2647514 4.873956 5.0733047 5.516978 5.0904007 5.0178514 4.7473397 5.2147593 4.968425 5.1487427
1368474_at 6.5689955 6.408344 6.742063 6.7733326 7.114243 6.4775615 6.424091 7.2193274 7.2124214 7.1114388 7.426783 8.05491
1368475_at 4.4360504 4.3017817 4.304437 4.431428 4.4192686 4.8103695 4.494001 4.2557883 4.4316273 4.8417597 4.245627 4.391141
1368476_at 6.664996 6.7430387 6.785013 6.884317 6.685065 6.6383824 6.6623993 6.45996 6.874998 6.3571634 6.77813 6.540952
1368477_at 6.906519 6.6521287 6.7197437 6.801401 6.9349017 6.787771 7.0620484 6.83036 6.761524 6.947437 7.479723 7.3719215
1368478_at 3.7775764 3.7877572 3.6136343 3.87751 3.6066778 3.774883 3.5869987 3.578103 3.5607948 3.4324276 3.9272332 3.868862
1368479_at 3.701297 3.4366 3.6558678 3.5763686 3.8436093 3.5540333 3.6967635 3.7759957 3.8362496 3.746389 3.5861723 3.8043191
1368480_at 6.2953587 6.339513 5.832384 6.5485325 5.973318 6.322363 6.4205346 6.412647 6.6103954 6.454271 6.5214615 6.294175
1368481_at 4.8987427 4.9106717 4.8778086 4.956957 4.832435 4.9775743 4.9411592 4.9555163 4.997565 5.23316 4.975794 4.942689
1368482_at 6.768727 5.854496 6.8187866 6.572704 6.490677 6.095418 6.3421507 6.2856407 7.2887244 6.991183 6.9311223 8.375541
1368483_a_at 4.219178 4.2759914 4.058709 4.307914 4.2663817 4.1824994 4.509314 4.5794396 4.347236 4.674705 4.512499 4.4032626
1368484_at 5.48491 5.2835255 5.160598 4.620544 5.042108 5.257244 4.809065 4.9566936 4.9734797 5.1715627 5.1584225 5.3070464
1368485_at 5.127327 4.702069 4.6332245 4.9094677 5.20601 4.6969223 4.9254246 4.515937 4.750492 4.72165 4.8348627 4.779953
1368486_at 7.529377 6.769655 7.186018 5.995127 5.546438 7.8038235 6.1468334 6.710887 6.717906 6.1339993 6.8717146 6.438085
1368487_at 3.2929232 3.2531044 3.2809622 3.251212 3.2170005 3.3722107 3.1527705 3.3199463 3.1725922 3.3104892 3.4046216 3.3191693
1368488_at 9.449523 9.610816 8.848075 9.553979 9.023354 8.886356 9.298389 9.218773 9.438636 9.809031 9.354498 9.094143
1368489_at 4.8980327 4.8047967 4.8762846 4.826145 4.9939165 4.8276443 4.771802 5.002564 4.517581 4.9749207 4.7792606 5.171013
1368490_at 10.532214 10.299095 10.330224 10.268854 10.030585 9.891304 10.730705 10.277811 9.9943 10.074675 10.337641 10.079963
1368491_at 6.718353 6.6193695 6.5680933 6.862954 6.574487 6.241667 5.9417167 6.8285255 6.446234 5.9096704 6.218561 6.4990406
1368492_at 7.143244 7.1210074 7.415802 7.3025093 7.453598 6.9678564 7.285359 7.4917216 7.827222 7.98045 7.7254295 8.10825
1368493_at 4.574221 4.5742188 4.5663924 4.709086 4.652468 4.467863 4.5122056 4.62771 4.5657625 4.929598 4.7489867 5.0102887
1368494_at 3.8093688 3.9728615 3.7235596 3.9427328 3.9238732 3.798097 4.523942 4.234574 4.118252 5.059892 8.811173 8.68419
1368495_at 4.9316087 5.0868864 5.2621665 5.233613 5.356424 5.254677 5.329534 5.1232405 5.1095243 5.315416 5.084039 5.291916
1368496_at 4.395033 4.21708 3.9924872 4.437271 4.221159 4.0266247 4.25727 4.2069693 4.1993475 4.411249 4.084474 4.327219
1368497_at 10.889457 11.2298975 10.905028 10.660828 11.065195 11.101968 10.870079 11.156648 10.910416 10.326704 10.401672 10.389803
1368498_a_at 3.1957517 3.2863462 3.2074094 3.2311234 3.0710278 3.373259 3.2885249 3.2898378 3.4606056 3.2366598 3.2813094 3.3210497
1368499_at 3.198214 3.3638406 3.2189875 3.4780846 3.31295 3.3639336 3.3919833 3.1823292 3.3608186 3.1395369 3.2318351 3.3136427
1368500_a_at 6.3153286 6.275578 6.3975883 6.682963 6.310332 6.5424156 6.347235 6.2957067 6.449297 6.4545417 6.3456736 6.653437
1368501_s_at 6.6752715 6.8484883 6.431752 6.9075336 6.5605693 7.016242 7.039091 6.5511913 6.9007425 7.3845353 8.697027 8.368622
1368502_at 4.044921 3.9310725 4.232379 4.2960424 4.0020094 3.9504895 4.0203924 4.0175285 4.003373 4.146581 3.9346087 4.0886917
1368503_at 8.609633 8.162243 8.4113865 8.518946 7.7354217 8.249323 8.573339 7.9178977 8.322542 8.139713 7.74969 8.282827
1368504_at 10.987475 11.160897 11.119 11.151358 11.114506 11.312649 11.025159 10.705782 11.203649 11.1681385 11.206862 11.129289
1368505_at 4.813901 5.3649254 5.041175 5.6383715 4.7545066 4.853068 4.833855 5.127836 4.7978897 4.95002 6.6075864 5.3163214
1368506_at 4.4814672 4.9210677 5.1314373 5.13607 4.6220503 4.619314 4.5714474 4.68635 4.57734 4.8116794 5.617511 4.8132095
1368507_at 11.499579 11.439314 11.460342 11.529278 11.451303 11.3888645 11.48133 11.482795 11.441583 11.3958025 11.280555 11.5590925
1368508_at 8.525632 8.544526 8.839112 8.520238 8.508972 8.452283 8.299854 8.598483 8.701441 8.313719 8.231745 8.2148285
1368509_at 6.748014 6.342756 6.2749987 6.339643 5.949228 5.918308 6.4855986 6.383782 5.972383 5.7830906 6.2353625 6.005332
1368510_at 4.245493 4.429452 4.1153307 4.4799814 4.580456 4.3416886 4.6980867 4.408124 4.3574085 4.456522 4.729761 4.7219467
1368511_at 4.0131826 3.9741335 4.292243 3.983662 3.894831 4.3301697 4.389412 4.3062196 4.1468744 4.0640383 4.1879797 4.2573714
1368512_a_at 10.876777 11.166456 10.70352 10.50955 10.605722 10.542991 10.321079 10.4867735 10.573988 9.880632 9.540644 9.408676
1368513_at 6.319609 6.31055 6.339602 6.842122 6.413785 6.3320813 6.1293583 6.433609 6.2130604 6.5894003 6.276464 6.225905
1368514_at 11.632271 11.723965 11.688786 11.644406 11.644252 11.627712 11.673881 11.62179 11.65364 11.635244 11.649092 11.520725
1368515_at 5.005714 4.843154 4.7614956 4.752603 5.005677 4.503381 4.893777 4.795724 5.060812 5.1776714 5.0667343 4.8747263
1368516_at 6.8728523 6.7213573 6.7685037 6.8068414 6.9791408 6.692042 6.9646416 6.8486443 6.824725 6.7961454 6.8549933 6.4730096
1368517_at 6.64957 6.761417 6.5122766 6.483852 6.6421 6.7295437 6.679465 6.948057 6.84287 7.050629 7.214481 6.641842
1368518_at 7.9411216 7.702648 8.3946705 7.9988537 8.081936 7.7689476 8.297451 8.30108 8.389698 8.674667 9.073068 9.390995
1368519_at 5.063858 5.1958647 4.893929 4.9656963 5.0775566 5.122817 5.1274624 4.838713 5.023616 5.0786457 4.927127 5.35279
1368520_at 13.011042 13.274814 13.0339155 12.959826 13.023097 12.947601 12.08132 12.659402 12.766168 10.8212385 12.260347 11.719309
1368521_at 6.826321 6.244287 6.5962877 6.4958534 6.7537107 6.178976 6.6998343 6.858416 6.849793 7.5835524 7.8073163 7.889364
1368522_at 4.66474 4.398359 4.35543 4.216734 4.2974186 4.349442 4.304169 4.9097047 4.531394 4.20138 4.422347 4.033489
1368523_at 3.9641721 3.89358 3.7845845 4.03403 3.9823616 3.853982 3.9452183 3.814022 3.9534547 4.087953 3.7919374 3.891006
1368524_at 3.5146935 3.6435633 3.5382626 3.5045033 3.7958794 3.8263922 3.5895243 3.6510472 3.6980739 3.5496655 3.495425 3.672168
1368525_at 6.6124682 7.063795 7.211985 6.76136 7.0884185 7.0517154 6.993236 7.120008 7.123649 6.6377344 7.1189137 6.813804
1368526_at 7.679555 7.722573 7.5327997 7.688568 7.6976237 7.5794797 7.511962 7.408445 7.486422 7.3649745 7.161696 7.0905604
1368527_at 3.2062893 3.4357429 3.1593962 3.3048213 3.189402 3.2910814 3.207338 3.2226136 3.2319024 3.2735896 3.2277894 3.580847
1368528_at 8.69104 9.146423 9.084477 8.806036 8.743248 9.092007 9.173778 8.831682 9.065442 8.878252 8.718285 8.531223
1368529_at 4.9777746 5.1928825 5.254935 4.565545 4.861971 4.8801274 5.1965237 4.9544077 5.1776752 4.8880677 4.738518 4.7674446
1368530_at 4.535327 4.1124706 4.3108754 4.2939544 4.296842 4.1523147 4.197112 4.0943274 4.056116 4.3367295 4.1782875 5.1327553
1368531_at 3.5490522 3.480017 3.4100647 3.6360946 3.3993468 3.4336855 3.4972606 3.3761036 3.2676923 3.407806 3.3843374 3.604145
1368532_at 4.0968323 3.5171835 3.7029707 3.6265693 3.5545967 3.800896 3.9623392 4.0757236 3.9534547 3.980921 4.0425496 3.7942564
1368533_at 5.2949123 5.4416857 5.7172403 5.26077 5.5198355 5.727975 5.0391817 5.5768843 5.0526304 5.3861423 4.9295616 5.445483
1368534_at 5.5244603 5.416479 5.4627275 5.408649 5.49396 5.464697 5.545036 5.385269 5.4464984 5.566472 5.622518 5.7432156
1368535_at 5.3858223 5.3903217 5.292513 5.2011757 5.062278 4.9973783 5.139632 5.102325 4.901124 5.145545 4.886499 5.3700294
1368536_at 10.774036 10.885129 10.951334 10.680502 10.662234 10.7961235 11.075997 10.71364 10.5454235 10.6732855 10.591225 10.696205
1368537_at 6.996612 6.557685 6.7017403 6.4569674 6.747385 6.898376 6.5442014 6.9116654 6.6456313 6.7082553 7.0635667 6.480834
1368538_at 8.605475 8.618275 8.412391 8.380811 8.4268875 8.30882 8.3262825 8.493051 8.472582 8.495642 8.474594 8.240938
1368539_at 3.3872695 3.38316 3.2606437 3.1857557 3.2962394 3.2074077 3.173722 3.2966588 3.401443 3.4504304 3.1823711 3.2698443
1368540_at 4.155711 4.208751 4.692898 3.8612692 4.475553 4.392184 4.7404165 4.2433624 4.4019814 4.76741 5.1097393 4.738199
1368541_at 5.9133453 6.2526317 6.2252183 6.3267627 5.8124866 6.0836635 6.268411 6.0080013 6.4735265 6.9568896 7.4008036 7.6611004
1368542_at 4.901744 4.71563 4.8462934 5.042599 4.505744 4.7122297 4.8939743 4.5412383 4.4634337 4.803779 4.692822 4.622977
1368543_at 7.9015813 7.6670284 8.523194 8.499054 7.9604783 7.595872 8.267138 7.611672 7.4232635 6.7208033 6.69766 7.204624
1368544_a_at 4.4040475 4.395299 4.4855742 4.807276 4.4127855 4.536504 4.5077505 4.5027127 4.7382116 5.0499673 4.868231 5.1215687
1368545_at 5.109123 5.229059 5.3851914 5.213635 5.5650043 5.13608 5.3660235 5.174795 5.559488 5.2885084 5.302987 5.0849347
1368546_at 4.840076 4.8447943 5.292729 5.189035 5.003646 5.1451097 4.916457 5.243372 5.521424 5.324403 4.996614 5.2045646
1368547_at 4.0279818 3.9493163 3.792499 3.8883076 3.933339 4.147301 4.146326 3.7831442 3.866075 4.1216855 4.0622177 4.483954
1368548_at 3.122867 3.192336 3.197067 3.2072825 3.0900993 3.3622727 3.216792 3.254162 3.107906 3.4307766 3.197251 3.307186
1368549_at 9.188915 9.234951 9.273571 9.203046 9.199186 9.17816 9.2731285 9.11795 9.098866 9.09167 9.063002 9.139943
1368550_at 4.931608 4.8528304 4.9209776 4.823351 4.7659097 4.9537706 4.9691114 4.8197365 4.7519903 5.0316095 4.985133 5.2601833
1368551_at 4.8808255 4.366005 4.7330847 4.6137934 4.75953 4.771593 4.7477627 4.5809145 4.845501 4.7557425 4.418929 4.8672566
1368552_at 10.915113 11.011237 10.906986 10.895593 10.820589 11.019321 10.972243 10.892156 10.999564 11.080646 10.765673 11.036021
1368553_at 5.276106 4.9165583 5.1136475 5.306121 5.174756 5.0717897 5.2444344 5.1556435 5.122162 5.101426 5.523134 5.663807
1368554_at 5.4197693 5.2979803 5.414501 5.815462 5.4140697 5.5346355 5.5013256 5.158206 5.554522 5.4731836 5.2730722 5.54442
1368555_at 5.2161565 5.314373 5.806667 5.6245794 5.4508424 5.2696767 5.651077 6.186983 5.961268 6.1781263 6.2613683 6.3678274
1368556_at 4.222046 4.5323486 4.5001793 4.5123405 4.457725 4.71828 4.564608 4.5723186 4.334388 4.4548836 4.588697 4.402568
1368557_s_at 4.569511 4.6368237 4.2685013 4.4278355 4.2969723 4.0767446 4.493075 4.4616957 4.627346 4.50617 4.4154305 4.351838
1368558_s_at 7.903017 7.6858315 8.1139145 8.049358 7.9408956 7.6889763 8.2261505 8.605284 8.790876 8.641331 8.8149605 8.659002
1368559_at 5.420003 5.1708426 5.250398 5.5642905 5.481864 5.412878 5.4826603 5.669955 5.4389734 5.5548735 5.9063177 5.856423
1368560_at 4.659593 4.7878675 4.8542857 4.9552603 4.6835065 4.7880735 5.1037836 4.3059855 5.054206 4.9527936 4.632042 5.007435
1368561_at 3.9253929 3.7664633 3.817819 3.6846507 3.8517492 3.8077881 3.633615 4.0158944 3.6863518 3.9404695 3.8991978 3.7103417
1368562_at 4.743018 4.8632865 4.487324 4.30408 4.431829 4.892 4.590853 4.665734 4.895568 4.5085945 4.427248 5.0673018
1368563_at 7.753304 7.913133 7.9536595 7.806345 6.729525 6.3007655 6.8135734 6.5342636 7.755368 6.5709743 7.329747 7.176897
1368564_at 4.3822837 4.5049114 4.7253165 4.5714626 4.5198593 4.4042993 4.573592 4.7237825 4.4040656 4.6442566 4.778772 4.452958
1368565_at 3.9072022 4.042361 4.2879486 4.294282 3.9339628 5.221461 4.270048 5.8215694 4.313866 4.9794197 4.880047 4.103044
1368566_a_at 11.472629 11.409096 11.44009 11.272431 11.042795 11.454568 11.415667 11.408944 11.353781 11.415641 11.278044 11.300161
1368567_at 7.8321795 7.862237 7.9840364 8.052039 8.050901 7.978134 8.023646 8.22381 7.9498043 8.019508 7.9006495 7.7389336
1368568_at 5.5137024 5.59474 5.7095532 5.635043 5.2816334 5.541815 5.585805 5.544097 5.698342 5.482196 5.6649675 5.9192
1368569_at 3.7914023 7.9521112 3.7111428 3.8038185 4.22326 5.098758 4.0723076 5.8239717 5.1963725 4.3245 4.7790422 3.863817
1368570_at 7.776536 7.9428473 8.12746 7.978247 7.884373 7.831172 8.277126 7.9297185 7.55818 8.144157 7.2966294 7.169612
1368571_at 4.962907 4.5625935 4.555503 4.6258783 5.203958 4.311152 5.03448 5.1282625 5.317457 4.713457 4.6193976 5.323042
1368572_a_at 5.245979 5.2283525 5.2212424 5.318583 5.106274 5.1171613 5.408095 5.2623925 4.8759503 5.2350054 5.280788 4.948358
1368573_at 8.886565 8.592694 8.342259 8.4708805 8.568832 8.795922 8.47439 8.733496 8.550322 8.435238 8.687017 8.365933
1368574_at 10.459256 10.611416 10.387091 10.187016 10.223982 10.420811 10.252843 10.26442 10.620519 10.383656 10.2542 9.900212
1368575_at 5.1073017 5.2581964 5.2645516 5.0517015 4.9781446 5.1857896 5.30037 5.000258 5.1304913 5.041551 5.123909 5.4374743
1368576_at 4.334487 4.2470007 4.0206003 3.809838 4.471462 3.8506732 3.909217 4.2770185 4.046501 4.3795166 4.181673 4.2218175
1368577_at 3.2909591 3.3482232 3.513151 3.531149 3.480768 3.5035782 3.1858473 3.4487233 3.4613678 3.5042858 3.668415 3.4007204
1368578_at 4.737059 4.438752 4.6536446 4.8360415 4.48726 4.3046217 4.5251265 4.4513845 4.4673314 4.3887906 4.447913 4.453111
1368579_at 4.4772067 4.408385 4.4148483 4.4519897 4.51971 4.468372 4.4145513 4.1141443 4.4627495 4.4578795 4.478576 4.4470396
1368580_at 5.8826485 6.0140896 6.0594378 6.0389924 5.931555 5.8535547 6.3585687 6.1127076 5.8763742 6.553511 6.475298 6.227582
1368581_at 5.684037 5.951807 5.540318 5.5323286 5.736345 5.8902297 5.580393 5.582796 5.788275 5.935895 5.942846 5.8077817
1368582_at 3.909355 3.9708464 4.1915836 4.0348577 3.7681298 3.953667 4.212675 3.7711732 3.842036 4.0222645 3.7312908 4.0222096
1368583_a_at 13.718904 13.7478285 13.877521 13.872225 13.88233 13.881611 13.769821 13.793557 13.869808 13.734844 13.774563 13.656913
1368584_a_at 4.252383 4.522135 4.5194435 4.4491677 4.6013217 4.371647 4.4993906 4.777892 4.5039763 4.797208 4.591404 4.744732
1368585_at 5.5192075 5.734873 5.5933294 5.742217 5.4808245 5.536129 5.926356 5.652622 5.60186 5.7891836 5.4711637 5.8194313
1368586_at 5.008114 5.0971894 5.028202 5.07717 4.867087 4.9155354 5.069184 4.5708666 4.8857646 5.1101108 4.995687 5.1345534
1368587_at 13.941548 13.944652 13.91577 13.928671 13.865325 13.836111 13.931762 13.918191 13.909961 13.79055 13.758044 13.775607
1368588_at 6.7165666 6.2545266 6.6595426 6.102412 6.6910224 6.4661384 6.314999 6.6058407 6.882952 5.972664 6.410221 6.5298667
1368589_at 8.500425 8.851734 8.359548 8.854996 8.618866 8.763063 8.4805765 8.21287 8.350294 8.947018 8.992495 8.36167
1368590_at 3.7826722 4.0960855 4.0836334 4.136801 4.0233045 4.38271 3.9305487 4.1463223 4.2284536 4.4010925 4.226564 4.377706
1368591_at 9.167435 8.9108 8.892011 8.928466 8.899011 9.048742 9.193661 9.127649 9.024147 8.689483 8.764857 8.717826
1368592_at 8.218451 8.1174965 7.6702485 7.950071 7.433672 7.513839 7.853896 7.4514756 7.8787193 8.407328 8.0095005 8.1584
1368593_at 9.2577915 9.158628 8.99328 9.114351 9.114401 9.301504 8.976343 9.008408 9.001654 9.217251 9.062872 8.686758
1368594_at 4.6303453 4.771601 5.2425904 4.7203875 4.8058424 5.0777993 4.993261 4.686581 5.2671943 5.257569 5.394452 5.0765095
1368595_at 4.4814253 4.786997 4.598656 4.3057003 4.409619 4.489472 4.758971 4.5449176 4.6524606 5.0675755 5.267862 5.117982
1368596_at 6.801073 7.2540264 7.242267 7.2576814 7.317995 6.865926 6.989485 6.991121 7.1611953 7.3317957 7.201609 7.114765
1368597_at 5.8949037 5.9826064 6.091345 6.1551037 6.1432586 5.9529777 6.1953406 6.044913 6.0222435 6.2867556 6.0876045 6.346633
1368598_at 6.077888 5.822364 6.1433654 6.483852 5.9621344 6.126854 5.9024496 6.0774055 6.0385137 6.130135 6.3768024 6.536127
1368599_at 5.2949123 5.4810915 5.2383986 5.2627773 5.2725763 5.611583 5.4051623 5.516473 5.3602524 5.661046 5.386959 5.8721375
1368600_at 11.079772 11.061249 10.984494 10.965551 11.014102 11.108269 10.677289 10.878183 10.866432 10.702743 10.593528 10.816299
1368601_at 4.169268 4.220476 4.2796745 4.2507415 4.3411994 4.4276567 4.2877245 3.8824275 4.3356247 4.3577785 4.4063644 4.4365525
1368602_at 3.6940715 3.6097548 3.9274783 3.6316168 4.029804 3.9333792 3.8201272 3.7870467 3.8222835 3.796112 3.9337952 4.000764
1368603_at 4.3396974 4.636448 4.3220315 4.3849196 4.47597 4.330528 4.605366 4.4602795 4.7419157 4.849626 5.291167 5.133121
1368604_at 4.9133916 4.676364 4.529794 4.843438 4.729305 4.418624 4.780057 4.4628677 4.8964996 4.988397 4.9640884 5.366793
1368605_at 5.025254 5.095927 4.995511 4.942955 4.68939 4.9668903 5.0556974 5.370067 4.903251 4.7587986 5.261965 5.463477
1368606_at 3.7830834 4.053095 4.083457 4.1758337 3.7519484 3.9841921 4.5919027 3.9057243 4.325075 4.4098005 3.9896998 4.3648276
1368607_at 7.3365617 6.858489 5.6942387 8.195218 8.671054 5.270471 7.525523 7.7325654 8.387459 7.5119543 7.23802 7.712208
1368608_at 10.279146 10.224397 10.252031 10.180326 10.085052 10.069479 10.188353 10.069632 10.207127 9.698671 9.705997 9.72644
1368609_at 12.730163 12.634938 12.624745 12.702856 12.67237 12.709991 12.695539 12.797043 12.661784 12.549201 12.633055 12.565751
1368610_at 4.084898 3.9266624 3.8962865 3.8555315 4.0264807 3.8011746 4.026641 4.0926914 3.950231 4.0386295 4.0647125 4.3592343
1368611_at 3.802247 3.8958662 3.5271316 3.8596559 3.6988852 4.060754 3.8772397 3.7839792 3.885624 4.074898 3.8015397 3.973377
1368612_at 4.999508 5.1382484 5.3826795 5.42918 5.312482 5.296034 5.277579 5.3465323 5.386159 5.413397 5.3397923 5.3113613
1368613_at 3.7100568 4.0374784 3.9821417 3.9412577 3.8432336 3.8981714 3.7610788 3.960735 3.6842828 3.8272433 3.8935134 3.981058
1368614_at 7.701859 8.11758 7.7004037 7.523706 7.73682 7.815815 7.5981197 7.5717144 7.6562967 7.3698163 7.3415346 7.111782
1368615_a_at 4.60824 4.636745 4.541875 4.560167 4.622126 4.3690176 4.487344 4.7330008 4.527001 4.436942 4.8016934 4.5905814
1368616_at 6.1895723 5.822117 5.8915744 5.966918 6.103741 5.8509235 6.079957 5.736053 5.9611707 5.678395 6.0603166 5.7723274
1368617_at 4.265912 4.2956014 4.1953735 4.395219 4.5579214 4.202158 4.639032 4.63526 5.2759113 4.452389 3.9703667 4.16166
1368618_at 9.605285 9.567462 9.425436 9.309732 9.405675 9.472065 9.480897 9.374028 9.373232 9.106858 9.066629 9.203707
1368619_at 4.932746 5.025238 5.1004286 4.9678173 5.1740837 5.3246737 5.055197 5.112392 4.9453487 5.209874 5.013854 5.1973085
1368620_at 5.273363 5.686096 5.638365 5.6746235 5.4717603 5.3972855 5.595032 5.4707294 5.5821285 5.759112 5.302987 5.6877747
1368621_at 11.09095 11.162651 10.824606 11.157044 11.181692 11.211934 11.179598 11.120239 10.921741 11.240075 11.123796 11.30354
1368622_at 4.1530886 4.2797685 4.215393 4.3123264 4.077406 4.172747 4.26655 4.0700755 4.1133323 4.0151944 4.089504 4.2795906
1368623_at 4.5343447 4.653758 4.6195517 4.2774725 4.6236105 4.5994587 4.439218 4.575473 4.310848 4.443342 4.415848 4.481436
1368624_at 3.6616287 3.7424502 3.6308675 3.515388 3.7423744 3.7266243 3.4331033 3.6915398 3.5144448 3.6596782 3.606041 3.7079446
1368625_at 4.7968416 4.9900904 5.156844 4.8220162 4.8476114 4.806341 5.285494 5.153812 5.0800476 5.1583586 4.87543 5.245715
1368626_at 3.9522996 4.5609217 4.195729 4.3710814 4.3210874 4.1542068 3.9039304 4.1386714 4.063089 4.1807094 4.2359753 4.585439
1368627_at 12.816015 12.888538 12.849795 12.96556 13.09303 12.960198 13.045265 12.955749 12.811664 12.845942 12.675493 12.758559
1368628_at 3.6969197 3.696363 3.6111324 3.7212348 3.9120576 3.553259 3.6800025 3.7172406 3.8233194 3.5368497 3.6796572 3.8239155
1368629_at 4.511417 4.207983 4.4929934 4.2811966 4.306456 4.2611737 4.3954215 4.2772274 4.3840723 4.561008 4.10528 4.5989337
1368630_at 3.571546 3.5924046 3.7835133 3.6635706 3.45394 3.4852302 3.854553 3.56135 3.6899178 3.8788028 3.9689782 3.5343335
1368631_at 4.36232 5.1397853 4.7338524 4.82502 4.841838 4.670574 4.188116 4.827186 4.5804567 4.5136127 4.282323 4.418485
1368632_at 3.3527212 3.3336184 3.558772 3.6349733 3.340928 3.2672398 3.3430517 3.2912364 3.422172 3.3289952 3.4326088 3.2411523
1368633_at 3.2185638 3.3905344 3.5718265 3.1276681 3.3392553 3.3289433 3.3416395 3.1477807 3.6346335 3.3889189 3.5285954 3.4962842
1368634_at 7.3500314 7.5129714 7.5468154 7.4951286 7.5323668 7.5147886 7.667391 7.4419217 7.368585 7.6412663 7.440054 7.639121
1368635_at 3.9260705 4.3772645 3.9477475 4.2200537 4.07335 4.0638876 3.9639084 3.8729787 4.051429 4.196604 3.838713 4.212841
1368636_at 5.055258 5.3907704 5.146493 4.9981394 5.259256 5.4065332 5.195102 5.1945653 5.378108 5.424837 5.4187603 5.456455
1368637_at 4.2888784 4.1280627 4.1146684 4.069566 4.251237 4.019903 3.8997378 4.328976 4.2079196 4.186842 4.2638855 4.361706
1368638_at 5.4699316 5.5575895 5.422272 5.4549694 5.4045897 5.2320213 5.1870375 5.1853905 5.122586 5.2007856 5.5068364 5.4196835
1368639_at 3.857495 3.757248 3.7804067 3.9920125 3.9258785 3.8489408 3.8349802 3.789202 3.8428245 4.049875 4.165948 4.087471
1368640_at 5.3861513 5.048691 5.192903 4.7480984 5.034162 5.199441 5.044687 5.098662 4.9944 5.337786 5.057916 5.4561954
1368641_at 4.6359806 4.203057 4.482798 4.4280906 4.2774277 4.3619804 4.386089 4.386245 4.382435 4.3194375 4.0274696 4.3364525
1368642_at 9.683988 9.559064 9.535016 9.570288 9.778267 9.710554 9.66354 9.6488495 9.669089 9.6864395 9.556757 9.475817
1368643_at 4.0027876 3.9890444 4.1807966 4.2174673 3.9264963 4.067214 4.3497963 3.9873998 4.236781 4.2615633 4.150201 3.9785018
1368644_at 4.2281966 4.4445534 4.4418626 4.4618397 4.2543616 4.360449 4.415288 4.3727994 4.4651976 4.336645 4.5449333 4.1596527
1368645_at 6.4976697 6.312683 6.4237437 6.164969 6.0321083 6.4020877 6.0995636 6.564469 6.1783314 6.4134655 6.869655 7.13507
1368646_at 9.101773 8.383751 8.866059 8.741117 8.653848 8.888797 8.170175 8.943289 8.676929 8.433789 8.54876 8.274034
1368647_at 7.863739 7.419252 7.433366 7.4177113 7.6107945 7.3004603 7.6255217 7.52932 7.6971145 7.5661 7.580168 7.5685444
1368648_at 4.6658278 4.384856 4.281546 4.472254 4.4711103 4.5755215 4.5324926 4.589158 4.3131485 4.308737 4.514677 4.556679
1368649_at 8.183629 7.758588 7.765998 8.004833 8.11072 7.948732 7.892763 7.9688187 7.8328533 7.804683 7.9601755 7.8993363
1368650_at 7.8451724 7.266981 8.442355 7.9235 8.365202 8.111413 7.5189714 8.263416 7.5300446 6.72311 6.9612927 8.600381
1368651_at 11.212187 11.142042 11.054704 10.79544 11.054592 11.086804 10.069379 10.469485 10.847885 9.769048 10.040329 10.345675
1368652_at 7.012088 7.0575886 6.9918823 6.9691114 6.8672967 6.8777065 6.9819403 6.996451 6.86644 6.8293242 6.5414295 7.2032104
1368653_a_at 10.950784 11.060335 10.9347105 10.88052 10.717858 10.914864 10.965171 10.825984 10.908508 10.79871 10.575716 10.609503
1368654_at 6.7966156 6.7721663 6.7762594 6.5161185 6.362205 6.7203016 6.4230204 6.5288315 7.0121875 6.7887955 6.714677 6.381709
1368655_at 9.375638 9.42056 9.673081 9.612956 9.503919 9.365486 9.64369 9.648654 9.658366 9.714299 10.10331 10.27237
1368656_at 3.982204 4.027133 4.012392 4.2234964 3.9037101 4.158153 4.1894574 4.0927877 3.9579482 4.1628723 4.0239463 4.04464
1368657_at 3.6424704 3.637422 3.7535849 3.5669212 3.6597831 3.4896038 3.9542017 3.6627173 3.7200394 3.9304416 3.4935262 4.0406685
1368658_at 5.04624 4.7907653 4.9858694 4.9745054 4.684352 4.9978814 4.9502525 4.8592434 4.5814543 4.543994 4.659771 4.5128713
1368659_at 10.926596 10.879955 10.797615 10.389655 10.477724 9.963758 10.889559 10.827415 9.797127 10.556949 11.076807 9.960709
1368660_at 4.7874775 4.60005 4.5465145 4.725333 4.6965733 4.6975346 4.7389255 5.016107 4.7326217 4.993729 4.7306485 4.8151007
1368661_at 6.216432 6.6196537 6.3975883 6.5495453 6.6555986 6.671841 6.4030776 6.62338 6.7284904 6.145242 6.6322474 6.7077136
1368662_at 7.248797 7.2902117 7.393074 7.5679436 7.7094874 7.161997 7.459063 7.1991124 7.0962944 7.0540466 6.9546366 7.3332653
1368663_at 3.4910023 3.4146447 3.3942862 3.4568987 3.482232 3.300887 3.905298 3.496997 3.544705 3.7929308 3.2323654 3.5126824
1368664_at 4.9580827 5.2632446 5.2535443 5.040169 5.1515465 5.1887045 5.2652574 5.292751 5.16325 5.438014 5.371915 5.705613
1368665_at 8.662397 8.615561 8.444435 8.721127 8.600822 8.551546 8.534121 8.757706 8.484302 8.522402 8.536402 8.575307
1368666_a_at 3.8206658 3.9715724 3.7846823 3.835253 4.127447 3.5849767 3.7233865 4.356925 3.9458928 3.7714047 4.219534 3.8878345
1368667_at 5.0540056 5.280594 5.187026 5.3125243 5.346159 5.049266 5.0822077 5.0465875 5.2622995 5.163621 5.0040865 5.2077465
1368668_at 9.209417 9.061102 9.194461 9.043169 9.21932 9.248468 8.917954 9.063 9.132817 8.984621 9.024924 9.150586
1368669_at 7.617733 7.280241 7.7468524 7.1846156 7.7656546 7.3781924 7.9181285 8.043657 7.843339 8.359313 8.656347 8.982653
1368670_a_at 5.5692067 5.777025 5.6205873 5.805755 5.479056 5.5154862 5.767389 5.7180033 5.6411486 5.652063 5.8239007 5.526572
1368671_at 5.6801577 6.118129 6.204804 6.127251 5.9887137 5.9162836 6.391247 6.0542336 6.1337147 6.7103415 6.4561605 6.2151628
1368672_at 4.2874694 4.5837975 4.4178734 4.52427 4.236555 4.1973386 4.45173 4.037949 4.6909585 4.661509 4.6088037 4.7748966
1368673_at 4.232142 4.246807 3.9331229 4.0280886 4.0020733 3.686117 3.931572 3.8398712 3.9168081 3.770019 3.8284762 4.263166
1368674_at 11.506783 11.399038 11.518904 11.421986 11.397007 11.479258 11.284688 11.277014 11.475618 10.915257 11.177902 10.948561
1368675_at 7.8598394 7.668644 7.70791 7.854881 7.5509367 7.888308 7.8690963 7.9219723 7.924302 7.474545 7.7733164 7.4569035
1368676_at 4.867073 5.4999123 5.200013 5.1898956 5.146895 5.2831154 5.099966 5.314052 5.149942 5.305964 5.4312787 5.171013
1368677_at 3.6280563 4.118702 3.953175 3.6825461 3.6530921 4.1969666 3.7907753 3.8776047 4.0034413 3.821074 3.8218236 3.922893
1368678_at 4.3805876 4.409733 4.3872867 4.4391375 4.2431617 4.4188766 4.48065 4.2829885 4.4440823 4.3965883 4.473293 4.4456296
1368679_a_at 7.4109855 7.4341936 7.4362698 7.4790063 7.4144893 7.556173 7.477245 7.4656315 7.6507177 7.6574197 7.659882 7.6597834
1368680_a_at 3.9064205 4.155619 4.4191065 4.2836847 4.3297276 4.457705 4.5848737 4.136967 4.522846 4.1840415 4.3220177 4.3856387
1368681_at 5.978937 6.417705 6.352954 5.9318056 6.2355785 6.1540375 6.2709265 6.0313525 6.228296 6.179235 5.933644 6.3675966
1368682_at 4.7546616 4.495493 4.462726 4.528433 4.5419955 4.6704698 4.70017 4.9097047 4.408422 4.523797 4.4903026 4.5551424
1368683_at 3.0615904 3.220764 2.992869 3.188315 3.0828044 3.1990917 3.1375394 3.0210376 3.085742 3.2399049 3.2629805 3.6452496
1368684_at 5.4450116 5.361477 5.38268 5.3914576 5.29025 5.3378716 5.510852 5.32759 5.220955 5.4526567 5.6155815 5.108766
1368685_at 4.6427402 4.9826574 4.829402 4.675355 4.734941 4.6346965 5.0466313 4.929513 4.812706 5.032733 5.0174274 4.8136883
1368686_at 14.0447235 13.990186 14.0036745 14.004535 13.9706955 14.028574 14.024755 13.981086 13.951475 13.9479885 13.922166 13.921307
1368687_at 6.4000735 6.4269524 6.7225513 6.1889277 6.2290263 6.4959927 6.2380233 6.504005 6.3692145 6.002514 6.2684884 6.3561945
1368688_at 4.5173984 4.4663696 4.6614785 4.673853 4.629322 4.6003304 4.7793636 4.506138 4.4403462 4.5842113 4.7155237 4.892428
1368689_at 3.924102 4.0219755 4.0143986 3.9771414 3.935393 3.9823787 4.049108 4.0301466 3.8819366 4.2731714 3.9339948 4.2719326
1368690_a_at 3.9749608 3.8151236 3.9245987 4.270011 4.2029014 4.0428476 4.0252867 4.2466383 3.8988495 4.1203737 4.0686584 4.1953564
1368691_at 4.7820687 4.753051 4.7127895 5.2236314 4.7826595 4.6232853 4.8670764 5.0014744 4.467184 4.738309 5.0110006 4.6296163
1368692_a_at 8.893391 8.767584 8.858384 8.693384 9.09184 8.8551655 8.777473 9.029457 8.751562 8.171664 8.904831 9.053416
1368693_at 6.817772 6.8394637 7.0716987 7.325629 6.8608937 6.862324 6.7466297 7.307373 7.3191085 7.862738 7.7789145 8.311106
1368694_at 4.1159496 4.1413126 4.076767 3.9158547 3.9984312 3.9473193 4.266022 3.854319 4.0842557 4.028167 4.04255 3.9785018
1368695_at 12.055713 12.227395 12.145277 12.292698 12.329773 12.32839 12.299293 12.281695 12.305391 12.909195 12.957301 13.096437
1368696_at 5.5477023 5.3741226 5.2220483 5.0993915 5.0097 4.8462276 5.1271505 5.071972 5.296003 5.3294096 5.239445 4.9946284
1368697_at 3.9282045 4.0965986 3.990348 3.7003715 3.8967803 3.6684752 4.09338 3.7590194 3.9585114 4.2240505 3.7767978 4.0434055
1368698_at 6.4294925 6.6566586 5.9099708 6.7881465 6.5118027 6.5315566 5.984316 6.5089107 5.9147487 5.9862394 5.886151 5.766364
1368699_at 4.1434345 4.205657 4.100978 4.162301 4.1091022 4.046593 4.160842 4.168652 4.088505 4.183713 4.2618904 4.2484026
1368700_at 4.3176575 5.1336927 4.6325674 4.797672 4.801977 4.776309 4.9444056 4.945532 4.7207003 4.5437226 4.794774 4.6925583
1368701_at 5.1635475 4.9331665 5.081098 5.2624264 5.154063 4.984021 5.144063 5.126385 5.0536594 5.0020385 5.146293 5.18764
1368702_at 8.80581 8.916752 9.224188 8.840879 9.588937 9.014611 9.190083 9.325306 9.217378 8.744022 9.330062 9.374611
1368703_at 7.4696984 7.472999 7.294137 7.489217 7.266181 6.9734945 7.4268765 7.5242686 7.2518134 7.2719584 7.2036295 7.0412984
1368704_a_at 4.324306 4.4837894 4.276144 4.3162174 4.475134 4.2009325 4.572665 4.243284 4.3408527 4.445483 4.36856 4.616326
1368705_at 5.039832 5.3079543 5.2150817 5.2264285 5.2990007 5.236685 4.912759 5.306369 5.1451674 5.2754064 5.564019 5.5091395
1368706_at 12.15262 11.9803705 11.890061 12.175253 12.098648 11.896627 12.18555 12.260491 12.101226 12.179367 11.844995 12.046046
1368707_at 13.478924 13.4986 13.448494 13.453217 13.458658 13.5207205 13.387841 13.50059 13.468319 13.752607 13.827989 13.807047
1368708_a_at 4.4788327 4.665749 4.504807 4.530708 4.526343 4.6052117 4.6176896 4.315815 4.625617 4.359006 4.9150333 4.8274236
1368709_at 3.9372663 4.0028944 3.872406 3.7287524 3.9385328 4.013876 3.9596887 4.1086817 4.074307 3.8089974 3.9320583 3.9927971
1368710_at 6.849936 6.916523 6.91605 6.906518 6.9054627 6.7335143 6.769554 6.8655667 6.8247805 6.8922005 7.1255913 6.6319785
1368711_at 9.232698 9.793571 8.855811 9.657348 8.643984 8.563181 9.666573 8.493071 9.694468 9.464098 9.206671 8.643611
1368712_at 8.082558 7.9413705 8.050962 8.030657 7.9863644 7.9611917 7.6578074 7.852991 7.8784814 7.6688857 7.602087 7.4960938
1368713_at 4.2023 4.181785 4.3299446 4.1701427 4.1850395 4.517261 4.5251265 4.320507 4.3053446 4.2575307 4.1175222 4.2322855
1368714_at 3.2338097 3.464862 3.417069 3.4330754 3.518566 3.3723695 3.7610679 3.4913516 3.267316 3.1772106 3.3888152 3.5986369
1368715_s_at 4.0631123 4.1896687 3.8897738 4.12387 4.1489305 4.1442738 3.8319478 4.220851 4.0514293 4.409994 4.038997 4.1449738
1368716_at 4.399976 4.188218 4.1406546 4.2572126 4.370885 4.394264 4.1965375 4.270173 4.3491807 4.1145105 4.5418987 4.2695837
1368717_at 10.311908 10.569331 10.281482 10.069708 10.448953 10.435677 10.31405 10.380659 10.343638 10.086095 9.814608 9.876062
1368718_at 8.720916 8.825153 6.9642096 8.367797 8.969269 8.55854 8.526102 8.98407 10.524118 10.309673 9.980782 10.164211
1368719_at 4.8273115 5.262872 5.0100827 4.992137 5.000049 5.0516996 4.9831877 5.002564 5.1157317 4.884526 5.125159 5.1199856
1368720_at 13.073724 12.883449 13.01926 12.99537 13.000365 13.004638 12.965596 12.995131 12.965671 12.904664 12.981816 13.091123
1368721_at 5.619687 5.937554 5.5870996 5.803303 5.854111 5.875292 5.761331 5.795536 5.748611 5.949318 6.0860786 6.0555506
1368722_at 3.7075257 3.763784 3.594988 3.8800638 3.6457677 3.5420885 3.6207676 3.6581125 3.798408 3.6490366 3.6256142 3.7700853
1368723_at 4.6439476 4.8222303 4.6996274 4.6887693 4.618684 4.6873684 4.5370207 4.611866 4.8959036 5.042766 4.84064 5.0891366
1368724_a_at 5.621119 5.8057265 5.5131416 5.972012 5.5082088 5.8040457 6.1475434 6.5035706 5.7090926 5.8315816 5.848567 5.9894423
1368725_at 5.0692225 4.7614574 4.8569536 4.800732 5.0165467 4.712044 5.2151623 5.0722218 4.8915157 5.1449747 5.0264864 4.978278
1368726_a_at 6.0825415 6.198694 6.241242 6.1544166 6.368543 6.385232 6.461037 6.2702737 6.268694 6.1589355 6.2854843 5.946068
1368727_at 3.5411277 3.4703817 3.6130624 3.5619314 3.5664442 3.5209663 3.724296 3.4310608 3.6864288 3.2144985 3.6790643 3.4397204
1368728_at 5.3514614 5.1069193 5.3382006 5.430979 5.201287 5.2702227 5.3286147 5.4261155 5.12674 5.3765125 5.774306 5.2181478
1368729_a_at 4.3547935 4.5290213 4.261536 4.3597784 4.4394274 4.1554136 4.4271812 4.458305 4.5588512 4.5897155 4.382572 4.25023
1368730_a_at 4.635319 4.3426933 4.3754444 4.4101763 4.2048903 4.5842977 4.3425736 4.316545 4.479858 4.2424774 4.417696 4.7548714
1368731_at 13.346016 13.422488 13.242239 13.263181 13.242869 13.017038 13.173922 13.056056 13.434898 13.799739 13.944015 14.097707
1368732_at 7.691816 7.3708014 7.4281406 7.411986 7.4544864 7.2610574 7.1919203 7.438789 7.5154824 7.5389256 7.3855495 7.329452
1368733_at 13.311472 13.327472 13.058911 13.222206 13.423781 13.281383 13.202312 13.429854 13.317121 13.137316 12.563374 12.6978035
1368734_at 4.382284 4.575515 4.601718 4.6674595 4.871007 4.654209 4.630951 4.322605 4.6725626 4.9013457 4.5352716 5.050868
1368735_a_at 3.8491068 4.2096777 4.4464235 4.4727983 4.275013 4.1868176 4.2454176 4.3591213 4.1530423 4.5439568 4.203306 4.245035
1368736_at 3.3523922 3.5501416 3.448549 3.4771204 3.711494 4.208435 3.8491771 3.9727046 3.485263 3.7664382 3.4186099 3.8123374
1368737_at 4.838485 4.866351 5.1209764 4.9032116 5.216133 4.961953 5.2539473 5.0589485 5.063937 5.029498 5.164853 5.270198
1368738_at 3.5112913 3.5809157 3.5912495 3.6280532 3.585892 3.436287 3.5472045 3.647325 3.4308498 3.7416885 3.2374535 3.594023
1368739_s_at 4.3372736 4.753213 4.5089273 4.7311373 4.463257 4.6135526 4.423561 4.254305 4.6524606 4.655386 4.636886 4.5985594
1368740_at 4.042907 4.0219755 4.3020544 4.188141 3.8958173 4.072177 4.3233476 4.0646687 4.069641 4.2839336 4.1067047 4.2383466
1368741_at 13.34936 13.259026 13.309912 13.231706 13.261215 13.36871 13.365618 13.34632 13.316563 13.689133 13.821116 13.890092
1368742_at 6.8693 6.701411 7.054515 6.7766886 6.8173113 6.7209477 6.6856885 7.143835 7.0544744 7.2683554 7.501842 8.122284
1368743_a_at 3.7048125 4.0397263 3.7509904 3.7034855 3.746536 3.609016 3.864257 3.796703 3.893682 3.8999193 3.8463418 3.8183594
1368744_a_at 4.6622267 4.235388 4.1801453 4.1375794 4.3619137 4.4082727 3.9950528 4.062837 4.6036363 4.2871923 4.162733 4.520138
1368745_at 7.2882285 6.4339323 6.735708 6.9678283 6.430822 6.6002 6.7228546 6.032859 6.025432 6.9731045 7.330827 7.649862
1368746_a_at 5.214429 5.055606 5.226008 4.9390707 4.9526405 5.0603757 5.174799 4.8455772 5.2311654 4.8668594 5.119311 5.5654445
1368747_at 4.9222007 4.7764955 4.6591754 4.866692 4.931519 4.6975365 4.726931 4.8629904 4.7756066 4.553323 4.8236375 4.4994507
1368748_at 5.9175534 5.5450215 5.943541 5.600172 5.6329136 6.188804 5.641915 5.787318 5.715724 5.824694 5.8580194 5.8060794
1368749_at 5.575451 5.787555 5.5292068 5.9118333 5.7873526 5.54513 5.507329 5.818337 5.616491 5.821652 5.9225616 5.7539997
1368750_a_at 4.4057517 4.17663 4.5850883 4.3139052 4.307741 4.3040996 4.419869 4.6067877 4.513898 4.2398267 4.667755 4.1624823
1368751_at 3.853356 4.08891 4.0189085 4.034236 3.8778546 3.7694616 3.9867966 3.9742167 3.811042 4.0443254 4.200533 4.1556263
1368752_at 3.7214527 3.914859 3.9226656 3.8054285 3.8093886 3.7298293 3.442896 3.8011289 3.6390474 3.9516268 3.9470894 3.8556368
1368753_at 3.8452964 4.293361 4.154611 4.3296824 4.010912 4.1077843 4.117941 3.9996374 4.306099 4.171217 4.504216 4.606615
1368754_at 5.935373 5.8948126 6.5679674 5.638689 6.3321495 5.8032093 5.977362 5.717798 6.036605 6.2385015 6.2111416 6.386248
1368755_at 10.916337 10.527702 10.896482 10.953148 10.898708 10.867712 10.992257 11.09677 11.24752 11.550982 11.684817 11.236104
1368756_at 5.466179 4.9395146 5.4147615 5.362661 5.2842207 5.055067 5.526641 5.057285 5.0529723 5.317606 5.517627 5.6379085
1368757_at 3.836139 3.8184805 3.9132364 3.7760923 3.8350224 3.4419334 3.7274332 3.6460938 3.9141808 3.5183933 3.7082787 3.9240885
1368758_a_at 4.868087 4.9399796 4.6797004 4.8017287 4.850374 4.5411515 4.7388043 4.8042564 4.7169213 4.717932 4.7034636 4.7533484
1368759_at 4.9784927 4.9722886 5.198977 5.1445208 4.9923577 5.3700304 5.144953 4.830351 5.0199246 5.157367 5.2126827 5.2347193
1368760_at 3.8838618 3.928152 3.969261 3.8257723 3.8080485 3.853982 3.876663 3.6734114 3.827652 4.2154064 4.0785074 4.577302
1368761_at 3.8209708 3.7514162 3.7292027 3.7414272 3.6747687 3.9300656 3.7549543 3.7843795 3.590105 3.678366 3.5634701 4.1594744
1368762_at 6.096656 10.24599 6.1663566 10.213396 10.523624 10.304968 9.988399 10.213041 11.287079 10.7675495 11.066318 12.032668
1368763_at 4.723639 5.010069 4.764311 4.791746 4.734111 4.668622 5.0692463 4.9097047 4.81609 4.7488894 4.7905803 4.8426547
1368764_at 3.2542152 3.3929172 3.4509647 3.367326 3.3324394 3.5230062 3.324623 3.6001444 3.5350347 3.2684543 3.3194568 3.5166936
1368765_at 4.5590754 4.514659 4.85357 4.4443727 4.5478096 4.6791697 4.8476877 4.5870166 4.5535874 4.788112 4.620246 4.8169694
1368766_at 4.29013 4.0504365 4.0836334 4.4265804 4.525698 4.558029 4.533229 4.4607487 4.3590336 4.5881066 4.513626 3.8229563
1368767_at 5.0608864 5.271843 5.245178 5.289776 5.524068 5.605974 5.1778994 5.296793 5.1660213 5.3307953 5.086112 5.341778
1368768_at 5.580211 5.590376 5.5107913 5.832474 5.6029634 5.31627 5.655136 5.417817 5.568521 5.6117964 5.2684 5.7879763
1368769_at 11.088075 11.211364 11.085024 11.126875 11.160402 11.136084 10.912806 11.047821 11.167897 10.901695 11.124466 10.90216
1368770_at 3.9150155 3.804098 4.1458435 4.2403994 4.0059223 4.1382995 4.249818 4.045628 4.2681417 4.3274336 4.7915297 4.59219
1368771_at 4.5090284 4.4115434 4.5723615 4.7163954 4.599244 4.6018066 4.6643095 4.5139294 4.8585563 4.4520216 4.574068 4.8276515
1368772_at 4.8760185 5.200087 5.19531 5.017248 5.204592 5.184795 5.3542166 5.2362537 5.0405283 4.9604144 5.330275 5.2322855
1368773_at 3.7010772 3.6293478 3.5609705 3.922672 3.72541 3.990392 3.7081103 3.5170002 3.5517275 3.768536 3.5676765 3.5260093
1368774_a_at 5.3706493 5.260111 5.388711 5.2750483 5.4042587 5.446208 5.264841 5.4824452 5.468246 5.363268 5.5234 5.5811834
1368775_at 4.7340903 4.6237726 4.4889035 4.5328984 5.7572956 5.0615277 5.451321 5.77059 5.626487 4.8118567 4.655248 4.681736
1368776_at 4.4720135 4.5668864 4.5423336 4.4491677 4.492726 4.442625 4.644253 4.3578234 4.495817 4.756652 4.6809506 4.4895935
1368777_at 3.9877098 4.329622 4.149737 4.3153467 4.412118 4.481302 4.1305203 4.4033756 4.234855 4.3097873 4.3846045 4.1832614
1368778_at 8.999069 9.110813 8.365368 10.0590725 7.889528 8.358362 8.639916 8.025871 8.654232 7.87398 7.381566 7.2038894
1368779_a_at 8.418994 8.274119 8.116784 8.210337 8.028578 8.0653925 8.147764 8.022193 7.9538827 7.5543504 7.203884 7.1707993
1368780_at 4.8620677 4.7931533 4.795109 4.860388 4.8391647 4.9562016 4.953126 4.9505076 4.7035956 5.0401692 4.8558803 4.9092746
1368781_at 4.4830017 4.751317 4.739587 4.5668354 4.402065 4.5284095 4.612385 4.3923016 4.486845 4.754059 4.6644797 4.8525524
1368782_at 3.7607055 4.200967 3.916831 3.933561 3.7681296 3.8991544 3.7334368 3.9057243 4.100825 3.7240603 3.7217064 3.7233455
1368783_at 4.186748 4.0988345 4.3503404 4.5899243 4.3189197 4.028796 4.0383277 4.214301 4.245063 4.670759 4.5936747 4.502761
1368784_at 9.436681 9.626166 9.547094 9.897634 9.599616 9.071347 9.657854 9.62766 9.690208 9.609328 9.404712 8.758836
1368785_a_at 3.534302 3.2569947 3.497007 3.4836242 3.4224567 3.6878772 3.6046505 3.5349705 3.4225023 3.3160925 3.6327434 3.3020074
1368786_a_at 4.1357884 4.218021 4.153555 4.0485992 4.013337 4.1699924 4.145477 4.215002 4.2102637 4.122266 4.0609226 4.323221
1368787_at 5.655776 5.8845406 5.9420385 6.236343 5.8299527 5.8215933 5.979929 5.7252374 6.0669675 6.4106 6.091524 6.249098
1368788_at 4.6647396 4.659251 4.4839935 4.3418427 4.5839815 4.408205 4.746627 4.8156757 4.53442 4.6845684 4.527995 4.5305386
1368789_at 5.634345 5.4289837 5.9006534 5.561597 5.40864 5.3214526 5.771058 5.274221 5.632587 5.426965 5.2581077 5.8674793
1368790_at 12.124833 12.026012 11.932067 11.995795 11.901096 11.981859 12.037887 11.948075 11.979088 12.291031 12.553807 12.541671
1368791_at 4.980356 5.1576643 4.995063 5.096487 4.760005 5.211436 5.297044 5.2148666 5.142872 5.1447835 5.1182394 5.242314
1368792_at 6.594474 6.4440875 6.6632276 6.776415 6.2723856 6.36648 6.3486013 6.690572 6.327106 6.4819255 6.2034526 6.049481
1368793_at 4.401552 4.3967505 4.3991537 4.7532225 4.2336793 4.568467 4.195673 4.1603575 4.5689297 4.505802 4.3747797 4.734193
1368794_at 11.291313 11.250441 11.275924 11.097408 11.055667 11.096488 11.088506 11.1564045 11.278727 11.005587 10.980127 10.908832
1368795_at 6.2277193 6.3075967 6.323241 6.209469 6.420069 6.3768992 6.342339 6.1377583 6.2877793 6.467386 6.2216263 6.664358
1368796_at 5.5745897 5.7603226 5.741907 5.8640957 5.7153587 5.8750772 5.837638 5.6673803 5.8180666 5.721669 5.6696796 5.946028
1368797_at 8.0432625 7.893509 8.028803 8.07212 8.4323845 8.0043125 8.628597 8.176319 8.058176 7.702744 7.095545 7.1687264
1368798_at 4.257596 4.068263 4.146925 4.040163 4.28834 3.95501 4.064686 4.058142 4.361618 4.4541187 4.447263 3.925313
1368799_at 5.219601 5.467842 5.1798325 5.299093 5.1862154 5.388458 5.474556 5.3905373 5.747005 5.307498 5.3348045 5.3545895
1368800_at 4.1180825 4.0452785 3.9640322 3.9081802 3.9396954 4.053379 3.899977 3.672179 3.8494618 4.141733 3.8265016 4.1235676
1368801_at 4.1832314 4.4046116 4.176668 4.3400664 4.110103 4.139204 4.195673 4.225419 4.570835 4.3167005 4.333665 4.2938485
1368802_at 4.0588284 4.546455 4.368225 4.4820843 4.322618 4.402071 4.363144 4.1141357 4.6710663 4.476112 4.1074424 4.2401953
1368803_at 4.504636 4.4084883 4.865523 4.760579 4.5928726 4.3505554 4.6721005 4.309153 4.607644 4.7630706 4.565793 4.474239
1368804_at 3.7430077 4.3545074 3.9623063 4.0348577 3.9385297 4.0130444 4.245101 4.1676064 3.9490325 4.196604 4.232163 4.12615
1368805_at 4.6970778 4.841689 4.4843884 4.605401 4.561908 4.842696 4.934534 4.6308613 4.655019 4.681237 5.0346155 5.262331
1368806_at 13.512884 13.5399 13.533373 13.579524 13.613284 13.486022 13.578285 13.569913 13.547568 13.548114 13.520619 13.537651
1368807_at 5.1611223 5.2566767 5.6642675 5.3744335 5.350976 5.503751 5.270398 5.132518 5.3378673 5.345033 5.224077 5.682102
1368808_at 8.452101 8.630598 8.537907 8.608135 8.5393095 8.43578 8.544088 8.59931 8.610582 8.631395 8.4874115 8.419677
1368809_at 9.174053 9.1733265 9.160369 9.069925 9.174938 9.02925 9.017821 9.288394 9.243605 9.170929 9.147138 9.367921
1368810_a_at 4.0027876 4.082115 3.938631 3.9219937 3.9612288 4.013876 4.1177564 4.1358767 4.1058826 3.911849 3.8810668 4.072541
1368811_at 5.9706006 6.12627 5.1485353 5.5111322 5.4781694 5.2080193 5.999448 5.643214 5.386796 5.597602 5.271245 5.3181267
1368812_at 4.918574 4.6182804 4.451174 4.4993215 4.506522 4.553036 4.7316713 4.5365953 4.7164564 4.6313515 4.803985 4.709495
1368813_at 5.11398 5.5177917 5.475942 5.323606 5.562379 4.995012 5.8545914 6.003384 5.5529604 6.5523477 6.8980846 7.1462746
1368814_at 11.558112 11.44245 11.419829 11.501408 11.511461 11.44443 11.349949 11.393189 11.506093 11.519558 11.123965 11.175265
1368815_at 5.2846475 5.271843 5.3417683 5.4015617 5.566026 5.6983824 5.314603 5.4404783 5.150989 5.3839483 5.2937584 5.404114
1368816_at 3.8818665 4.1194086 3.9670656 4.3719826 4.0704765 4.120777 4.329217 4.1174498 4.0020466 4.146846 3.9045143 3.8512464
1368817_at 9.917331 9.980947 9.795973 10.131702 9.806627 9.864373 9.745438 9.867314 9.645612 9.732364 9.52665 9.587686
1368818_at 8.842692 8.72154 8.786144 8.863353 8.703831 8.663391 8.517523 8.739393 8.743006 8.4589205 8.326395 8.127129
1368819_at 10.169041 10.146911 10.215206 10.0960655 10.240362 10.099624 10.176879 10.379914 10.150061 10.377348 10.55437 10.293886
1368820_at 7.6854615 7.4584975 7.3838596 7.3695474 7.2473164 7.4748588 7.5641294 7.3098083 7.558544 7.6157827 7.179548 7.313285
1368821_at 5.881204 6.396044 6.3406186 6.334332 6.0712013 6.492051 6.3422503 6.0031815 6.17701 6.4618926 5.994864 5.8231597
1368822_at 7.0211616 7.300753 7.373703 7.2759347 7.016637 7.2902684 7.096959 7.0896215 7.2363267 7.4108505 7.3695564 6.948127
1368823_at 3.41829 3.675419 3.4587703 3.5636275 3.5720577 3.475415 3.4045851 3.6759531 3.410416 3.4180493 3.357759 3.2858827
1368824_at 10.344031 10.332485 10.237476 10.194908 10.189507 10.193487 10.165463 10.233591 10.259224 10.079013 9.904084 9.891099
1368825_at 3.6148643 3.507249 3.5083764 3.3800666 3.6423554 3.5616229 3.679924 3.5633388 3.608995 3.597125 3.720682 3.714697
1368826_at 13.216785 11.726644 12.845641 13.054677 12.502389 12.920163 11.535783 12.706005 11.390663 11.60496 12.853825 13.240171
1368827_at 6.9286766 6.606789 6.8713646 6.886513 6.2830954 6.8395376 6.5046554 6.6588674 6.678897 6.847303 6.8360405 7.2262354
1368828_at 6.0012865 5.5460763 5.3826795 5.754916 5.292684 5.61824 5.638388 5.717798 5.4812536 5.940591 5.5760508 5.7156105
1368829_at 6.9200234 6.977841 7.0220757 7.4609075 6.863736 7.075513 7.047879 6.741781 7.084312 7.5082088 7.4517503 7.025999
1368830_at 4.909749 4.951455 4.8011093 4.760579 4.9392185 4.872928 5.134018 5.2704697 4.923979 4.7954235 4.644437 4.9910173
1368831_at 9.442863 9.442443 9.449673 9.468597 9.327644 9.282459 9.182411 9.316139 9.233819 9.149726 9.264668 9.161061
1368832_at 7.8239446 8.215254 8.064783 7.861505 8.043743 7.832492 7.9721217 8.199532 7.792179 8.013273 7.987731 7.7233014
1368833_at 4.322832 4.2768006 4.7827654 4.548451 4.4848804 4.324668 4.450476 4.381531 4.395592 4.493554 4.4473276 4.5470915
1368834_at 5.8978205 5.8665433 6.1549435 6.3390894 6.144766 5.951215 6.2303743 6.52794 6.431112 6.6050158 6.512906 6.9417276
1368835_at 9.453299 9.5794525 9.313997 9.3704605 9.657183 9.436268 9.520124 9.521917 9.86904 9.801716 9.821585 9.6286335
1368836_a_at 5.0919905 5.1250196 5.0776987 5.004578 5.1576843 5.2625356 4.829575 5.0659137 5.5466886 5.2548013 5.349581 5.462607
1368837_at 7.1405034 7.280819 7.4629154 7.1694474 7.7545094 7.1169863 7.2681637 7.8730636 7.392182 6.912349 7.1982884 6.9475875
1368838_at 6.9978924 7.759516 7.2826705 7.064379 6.936544 7.359053 7.2307487 7.293911 7.6765885 7.0334625 7.097916 7.2787294
1368839_at 7.237181 7.2818685 7.68001 7.0119357 7.461589 7.2250295 7.242911 7.067924 7.4737663 7.32673 7.5159774 7.2216535
1368840_at 12.30375 12.193023 12.103848 12.418572 12.110121 11.751723 12.327129 12.235619 12.17934 12.407578 12.659292 12.62886
1368841_at 6.922265 7.0644827 6.994899 7.1256537 6.8759146 7.160617 7.0771155 6.854835 6.9885273 7.03799 7.2644935 7.1907454
1368842_at 7.644486 7.508804 7.3627224 7.438795 7.6289015 7.5994034 7.644723 7.724612 7.416141 8.036528 8.07019 7.772152
1368843_at 9.958411 9.905752 9.793014 9.750757 9.886975 9.778146 9.785185 9.778643 9.876212 9.749274 9.711929 9.669858
1368844_at 8.52438 8.76523 8.834889 8.573841 8.651364 8.892052 8.131922 8.629797 8.475399 8.321133 8.520351 8.558052
1368845_at 3.693168 3.6644137 3.5434897 3.8998792 4.0296135 3.9466593 3.7486036 3.716133 3.9692185 3.7894151 3.7388413 4.012022
1368846_at 4.665839 4.688614 4.691148 4.646409 4.8209295 4.6460295 4.5974026 4.540653 4.615302 4.6292253 4.6409397 4.9975834
1368847_at 9.551759 9.681284 9.4828 9.544073 9.4432335 9.578706 9.420691 9.503816 9.464326 9.329226 9.222023 9.117563
1368848_at 9.132478 9.186075 8.847511 8.819587 9.018786 9.051784 8.866111 8.972715 8.924761 8.986307 8.920182 8.810843
1368849_at 8.389032 8.186699 7.902922 8.226613 8.020617 8.037697 8.101092 8.168969 8.019199 7.9706707 7.931797 7.8694425
1368850_at 5.294297 5.0637317 5.2134542 5.0983152 5.1468725 5.196639 5.0879455 4.732904 4.916206 5.051185 5.084564 5.3782563
1368851_at 8.930351 9.018879 8.843584 8.882744 8.85066 8.780306 8.917162 9.039448 8.842449 9.111546 9.276741 9.196041
1368852_at 10.684995 10.554059 10.8728695 10.630099 10.547443 10.629112 10.779671 10.4801655 10.8820505 10.339167 10.184241 10.382541
1368853_at 3.266041 3.1027098 3.1859517 3.2999923 3.2007072 3.4164834 3.350385 3.2375665 3.372232 3.4947026 3.4917762 3.2806778
1368854_at 3.27043 3.5404167 3.4141843 3.5908518 3.2021122 3.5062523 3.3065653 3.1097565 3.502673 3.5225866 3.2487955 3.5124793
1368855_at 6.080178 5.8473806 6.1177907 5.7162533 5.951297 6.084876 5.7767196 5.7561007 6.15906 5.935979 6.1201177 5.8440223
1368856_at 6.206806 5.912176 6.174626 6.1761837 6.000005 6.1431384 6.3000607 6.1166344 6.17322 6.357414 6.4005632 6.865407
1368857_at 3.1708767 3.2799413 3.1809068 3.1607144 3.2363582 3.4229777 3.1686497 3.2780516 3.3604274 3.0890756 3.1243231 3.264776
1368858_at 3.5542893 3.5371623 3.46015 3.5674021 3.6446457 3.6832619 3.624961 3.5686643 3.5870864 3.4809282 3.2821321 3.691844
1368859_at 9.071111 8.999702 8.976254 9.12147 8.878477 8.962409 9.079372 9.112501 8.983822 9.063298 8.872128 8.760746
1368860_at 4.5981016 4.3570776 4.521013 4.3766403 4.5834417 4.6614614 4.420971 4.482625 4.278805 4.6326323 4.4221654 4.7340307
1368861_a_at 4.471993 4.178877 4.3485813 4.3074784 4.4417343 4.74203 4.3054056 4.434478 4.6036363 4.5590835 4.2970557 4.782692
1368862_at 8.270078 8.245852 8.190757 8.250294 8.461461 8.3166 8.272663 8.537599 8.254044 8.140839 8.1412735 8.089074
1368863_at 9.528229 9.426446 9.614515 9.600617 9.48199 9.710166 9.715701 9.656003 9.674888 9.375279 9.4281225 9.34068
1368864_at 3.4142547 3.6375675 3.6915865 3.395655 3.24342 3.7490695 3.2977133 3.5038793 3.5036435 3.6658893 3.3171859 3.7000089
1368865_at 3.5555632 3.30641 3.45079 3.319652 3.26935 3.2141538 3.238007 3.4921696 3.4709287 3.188881 3.3140447 3.5124543
1368866_at 6.421632 6.622474 6.508329 6.413022 6.270301 6.224538 6.3022065 6.3976316 6.1862674 6.1183662 6.543437 6.2843685
1368867_at 7.02595 6.930491 6.9602027 6.551005 7.201058 6.6289487 6.7930527 6.8089447 6.994789 6.80231 7.1430545 7.248642
1368868_at 5.1233597 5.262891 5.1442194 5.3265705 5.05163 5.2151012 5.290534 5.4799166 5.1373014 5.4696827 5.0862837 5.0981283
1368869_at 5.796204 6.181057 6.068996 6.188303 6.217005 6.118124 6.0415154 5.925926 6.0752587 6.010499 5.42626 6.2829294
1368870_at 8.892821 8.39657 8.605955 8.738278 8.208509 9.023066 8.131923 8.070131 9.287718 7.863955 6.8061266 7.4616146
1368871_at 8.872665 8.452702 8.695267 8.685999 7.8986745 8.677431 8.630815 8.20965 8.339687 8.771612 8.633681 8.65606
1368872_a_at 5.2313724 5.4818673 4.695814 5.3927984 5.116014 4.5967946 4.7751713 4.9635363 5.2001777 4.717282 4.915137 4.800485
1368873_at 4.163025 4.0810213 4.260215 3.8870494 3.7956462 3.9250402 3.9133976 3.8849804 4.102912 3.9696312 3.879824 4.000761
1368874_a_at 5.771585 5.9115396 5.7996387 6.138211 5.8349147 5.4553185 5.843272 5.936295 5.681147 5.728635 5.49532 5.6151185
1368875_a_at 6.9970417 7.36726 7.320691 7.155753 7.544999 7.2645926 7.2374806 7.314108 7.2692256 7.383083 7.1354465 7.3998437
1368876_a_at 4.8613577 5.223935 5.048435 5.0983152 4.961185 5.1398 5.016874 5.0905313 5.1095243 5.0162277 4.8446426 5.146598
1368877_at 7.669266 7.6852903 8.587428 7.5455337 10.199653 9.712914 8.74205 10.487813 7.3549013 6.581733 7.74914 7.365045
1368878_at 9.596024 9.96098 9.768491 10.305575 10.763179 10.503371 10.548609 10.595335 10.282143 11.138966 11.26834 11.749221
1368879_a_at 4.155808 4.0774174 4.1103287 4.1053104 3.9462004 4.112903 4.23674 3.9933014 4.036496 3.9594293 4.0701475 4.289701
1368880_at 4.4931364 4.230924 4.336113 4.291707 4.1163244 4.377415 4.343877 4.1549225 4.4572515 4.3959904 4.3578305 4.356572
1368881_at 8.960467 9.165926 8.908767 8.866685 9.210624 8.999476 8.869852 9.236953 9.25283 8.8502 8.713825 8.65052
1368882_at 6.8930597 5.543808 4.5322666 4.940508 6.2223606 6.603403 4.195673 5.8734636 4.8502903 3.9826312 4.5108314 4.513448
1368883_at 4.4867234 4.548722 4.2536106 4.6487794 4.6084433 4.626104 4.89616 4.30145 4.7081084 4.7560368 4.3207445 4.9181604
1368884_at 4.709756 4.735665 4.80111 4.702777 5.0820875 4.7954607 4.7837224 4.8898153 4.977028 4.7500253 5.0412536 5.453206
1368885_at 5.5469766 5.203225 5.312612 5.521243 5.2281294 5.13058 5.6148067 5.390213 5.870718 6.220749 6.371056 5.7886057
1368886_at 9.752892 9.413748 9.285105 9.579728 9.438724 9.411111 9.433718 9.3384695 9.295396 9.333158 9.390615 9.2915745
1368887_at 3.5911477 3.682222 3.9478025 3.6079192 3.4312425 3.6884706 3.9422655 3.8837197 3.7712047 3.7061093 3.517141 3.5504696
1368888_a_at 8.405334 8.195177 8.274197 8.0759735 7.5968547 7.9964848 8.506862 8.705095 8.525949 9.192882 8.877675 8.390209
1368889_at 7.5649962 7.38688 7.2274194 7.429187 7.40487 7.414141 7.839641 7.7215056 7.4826202 7.5292897 7.3260546 7.5402327
1368890_at 8.061758 7.89321 7.834095 7.8529143 7.8910036 8.120625 7.7856264 7.986042 7.8136334 7.8017035 7.559071 7.697904
1368891_at 5.69229 6.281026 6.1804786 5.6984634 6.011189 6.0986857 5.5053844 5.9754167 5.823649 5.6370974 5.7902946 5.7035165
1368892_at 3.582202 3.6820848 3.7509124 3.7180037 3.8262188 3.961636 3.7742367 3.7888582 3.6005583 3.73293 3.7655811 3.7827415
1368893_at 3.9718103 4.282609 4.2995224 4.12199 4.1607914 4.2884736 4.076949 4.2456036 4.0339756 4.1622305 4.12527 4.404498
1368894_at 4.5326724 4.491108 4.3393097 4.409545 4.531556 4.4002 4.5003424 4.6083374 4.5500965 4.5458064 4.2170234 4.496729
1368895_at 3.725854 3.9249997 3.8971043 4.188141 4.0046425 3.9308407 4.2745404 4.1734233 4.0832114 4.094307 4.364772 4.052925
1368896_at 7.155631 6.458491 6.8770256 6.4758396 6.9971952 6.844077 6.502493 7.457145 6.601524 5.9743614 6.35128 6.172471
1368897_at 5.2447367 4.5795345 5.012823 4.516074 4.904724 4.730365 4.96813 5.2897387 4.679538 4.225295 4.266433 4.1740165
1368898_at 4.8390446 4.9416184 4.9117675 4.9880295 5.1461835 4.879972 4.945974 4.798589 5.0455217 4.8175836 4.861769 5.088318
1368899_at 7.5656257 7.385215 7.6668105 7.7747254 7.5005307 7.7498183 8.05918 7.6003737 7.7963724 7.6958265 7.8282404 7.497386
1368900_at 4.7653046 4.983242 4.674588 4.6522083 4.7826595 4.9329605 4.628934 5.0905313 4.9310455 5.2475033 5.4366674 4.8350105
1368901_at 4.893196 4.5896845 4.7621427 4.843643 5.057798 4.9850984 5.257307 5.5397468 5.1351233 5.0631905 5.6231084 5.651206
1368902_at 5.2949123 5.6351624 5.70116 5.702292 5.614113 5.566318 5.4663286 5.6325793 5.7072206 5.848624 5.438012 5.5892262
1368903_at 7.3167763 7.938668 7.8862085 7.5313597 7.3989983 7.6654396 7.9580464 7.7723413 7.6861324 7.8996177 7.6953573 7.689819
1368904_at 5.93837 6.1415625 5.8252745 5.937731 5.9256334 5.9522047 5.9232626 6.027788 6.049937 6.1543818 6.2015824 6.230252
1368905_at 7.6603265 8.149378 7.4606376 8.009232 8.288091 7.7814126 7.8076973 8.47708 8.001936 8.467279 8.659058 8.1996355
1368906_at 3.4175339 3.7459483 3.447707 3.4884408 3.618952 3.5426366 3.4664035 3.5509942 3.6387546 3.4277399 3.532592 3.496865
1368907_at 4.760172 4.858186 4.8354926 4.7285943 5.0417466 4.8950486 4.791688 5.281901 4.8135266 5.1836967 4.771145 5.028738
1368908_at 8.371445 8.1084795 8.493597 8.185049 8.403331 8.255586 8.580978 8.49122 8.306936 8.403418 8.662386 7.966477
1368909_a_at 6.870485 6.907132 6.876784 6.840164 6.795089 6.7124267 6.9774485 6.7169867 6.7638955 6.737687 6.4262066 6.587375
1368910_at 5.710794 5.6269746 5.6772714 5.4445605 5.721811 5.8492017 5.7687197 5.8599324 5.70887 5.303151 5.5051727 5.585168
1368911_at 6.1902013 6.5902886 6.6317186 6.458232 6.3605003 6.7943115 6.673399 6.60303 6.7055926 7.5368876 6.9122763 7.592542
1368912_at 4.098008 4.2506275 4.056144 4.1396008 4.151657 4.0328875 4.122683 4.1561193 4.241749 4.0540943 4.1019535 4.152737
1368913_at 3.4430456 3.5937145 3.4908159 3.6014254 3.5968196 3.5641453 3.4343388 3.4606614 3.4532444 3.4894364 3.4665122 3.5195258
1368914_at 4.1394734 4.2874765 4.4215913 4.448204 4.4173536 3.937649 4.867761 4.7504377 4.2524357 4.4903116 5.3380847 5.180368
1368915_at 11.1652355 11.262388 11.095323 11.029437 11.004926 11.3665285 11.243688 11.210674 10.986321 11.319896 10.8801985 10.887535
1368916_at 10.788829 10.694889 10.606487 10.832978 10.782794 10.781646 10.793971 10.954336 10.939443 10.78125 10.7808485 10.596014
1368917_at 4.994414 4.999481 5.0811706 5.267686 4.991573 5.01805 5.247716 4.826644 5.196373 5.007906 5.1826825 4.990437
1368918_at 5.1374755 5.0208416 5.1028986 5.3983016 5.031519 5.175354 5.117706 5.0673714 5.016719 5.016511 5.2622604 5.041686
1368919_at 4.5752797 4.8047967 4.857327 4.8206105 4.675601 4.8454227 5.047219 4.7174525 4.6547565 4.7158117 4.6478043 4.86707
1368920_at 4.723227 5.0726066 4.9398117 5.052481 4.918136 5.2584004 4.965115 5.096585 4.8949876 5.0675755 4.9838367 4.925092
1368921_a_at 5.432243 5.3262606 5.571476 5.4762034 5.4586883 5.2978034 5.5676904 5.336442 5.552989 5.3527927 5.5995717 5.9123507
1368922_at 4.4699945 4.460974 4.3721414 4.188141 4.136114 4.2228794 4.4107985 4.3605485 4.3593025 4.3093796 4.2562885 4.3627415
1368923_at 4.7978277 4.6340585 4.6841145 4.413435 4.766038 4.586046 4.64776 4.6692796 4.6509814 5.024713 4.5555916 4.7147017
1368924_at 10.832453 10.77405 10.826684 10.76225 11.0916 11.022852 10.84958 10.81051 10.762564 10.592824 10.889555 10.542956
1368925_a_at 5.107497 4.90396 4.7528424 4.8008847 4.681236 4.927799 5.1613455 5.4631763 4.8403034 4.6762257 4.915137 4.8837056
1368926_at 4.581317 4.3399315 4.383054 4.5083284 4.504178 4.356144 4.2752934 4.5687485 4.705359 4.477885 4.706688 4.596297
1368927_at 6.60786 6.435928 6.5781965 6.529271 6.3780518 6.523941 6.54562 6.7387953 6.550256 6.662272 6.8335752 6.6670403
1368928_at 6.4005556 6.271293 6.3383775 6.2431216 6.269628 6.3465443 5.95893 6.23412 6.079784 5.839897 6.2808065 6.1184363
1368929_at 7.651539 7.5846796 7.4339604 7.5472183 7.4369197 7.3263397 7.306772 7.309411 7.260705 7.1296005 7.2160516 6.8511276
1368930_at 3.7908177 3.9824214 3.9271874 4.2337775 4.1136246 3.73259 4.329817 4.2071056 4.1172543 4.5580683 4.5343347 4.2150164
1368931_at 8.001493 7.9101734 7.8769126 8.036798 7.8963647 7.8457923 7.8571258 7.9085903 7.7701144 7.882869 8.057426 8.163286
1368932_at 5.9478946 5.8868394 5.5131416 5.627799 5.9548073 5.9987335 5.421581 5.499606 5.2686143 5.8002896 5.25821 5.5033083
1368933_at 7.142476 7.125582 6.752948 7.1385155 7.0282793 6.847671 7.046866 7.2057805 6.980209 7.0474606 6.690257 6.9260454
1368934_at 11.180002 11.669783 11.071005 11.062713 10.950646 11.373011 11.102733 11.475949 11.266213 11.313607 10.635904 10.775492
1368935_at 4.1598616 4.3459105 4.0825014 4.0514426 3.9823616 4.114758 4.213747 4.319781 4.0584555 4.2319794 4.139555 4.1782928
1368936_at 10.706268 10.633113 10.571078 10.744593 10.63799 10.809391 10.614019 10.73106 10.699045 10.644154 10.742556 10.741987
1368937_at 5.580544 5.6387353 5.7469726 5.4621906 5.5050716 5.643055 5.5244365 5.605025 5.455008 5.7547064 5.7301283 5.6810327
1368938_at 6.6233134 5.405899 5.8173013 5.847183 5.317507 5.7579827 5.4210277 5.194461 5.650859 5.3718786 4.9496717 5.409772
1368939_a_at 4.5452394 4.40112 4.426487 4.4712687 4.35085 4.021485 4.3602476 4.3032613 4.3664627 4.054559 4.3687 4.8136883
1368940_at 10.815947 10.738722 10.473971 10.439909 9.828281 10.743124 9.812862 10.519076 10.489503 10.276552 10.549263 10.552722
1368941_at 4.193225 4.3576217 4.430685 4.285634 4.0948772 3.8315217 4.288393 4.2092047 4.1334195 4.0864244 4.652448 4.4457135
1368942_at 5.0218115 5.0726376 4.9658804 5.11051 5.080931 5.280068 5.1111627 4.9044294 4.9948964 4.9136376 5.080767 5.3465667
1368943_at 13.1572275 13.1086445 13.329869 13.197866 13.281244 13.245455 13.252849 13.271233 13.182683 12.6849165 12.855017 12.857894
1368944_at 7.155948 7.2815046 6.9643874 7.0833983 7.048513 7.1327047 7.0957084 6.8474154 7.041776 6.761749 6.7205043 6.5263658
1368945_at 5.866913 5.6981544 5.491156 5.9771614 5.4991007 5.4923253 5.854428 5.8701324 5.317697 5.82242 5.7495327 5.4238744
1368946_at 5.7019978 5.70839 5.3516245 5.640669 5.5639563 5.700604 5.272267 5.241044 5.6631064 5.3959513 5.1935225 5.349766
1368947_at 9.04236 8.92857 7.5103436 8.333346 7.318562 8.100719 8.317912 7.913168 7.8591146 8.321478 7.7988014 8.406412
1368948_at 5.816526 5.6423383 5.556891 5.6643686 5.8564777 5.5885506 6.1025167 5.8136806 6.0894566 6.4008036 6.2967534 6.1286845
1368949_at 4.334828 4.088618 4.2705083 4.406395 4.107809 4.5142407 4.289178 4.2489996 3.9956195 4.09475 3.9778118 4.3467083
1368950_a_at 5.9932942 6.126991 5.8287954 5.6842017 6.3297195 6.0121384 5.9147797 5.848118 6.0572863 5.798106 6.0251513 5.885844
1368951_at 4.150752 4.0455875 4.333874 4.363701 4.1140556 4.2901435 4.177144 4.1039276 4.0514293 4.3646436 4.137209 4.122687
1368952_at 4.666811 4.5278344 4.8375187 4.550262 4.598493 4.697951 4.644119 4.492865 4.5057654 4.542111 4.371343 4.509372
1368953_at 8.201027 8.329695 8.164648 7.931459 7.9453053 8.314582 7.8782406 7.941717 7.8688207 7.924022 8.166613 7.8765025
1368954_at 4.3779054 4.509589 4.650139 4.5600905 4.7122064 4.566736 4.512045 4.57451 4.6144333 4.700773 4.70154 4.5604787
1368955_at 7.763002 7.5184894 7.5013404 7.476216 7.446552 7.715542 7.422393 7.6745505 7.278583 7.1620793 7.507086 7.282779
1368956_at 4.955539 5.191349 4.9991236 5.2499175 5.201924 5.2246566 5.094511 5.1579876 4.94108 5.045518 5.3567753 5.034552
1368957_at 4.4302864 4.548495 4.4519353 4.670785 4.369883 4.5062866 4.7838917 4.5159373 4.4940047 4.645413 4.3243713 4.822277
1368958_at 4.1712704 4.1032 4.0716324 3.9571192 4.002077 3.9660268 4.0876255 4.1450806 3.7878764 3.7519958 3.9761155 4.1062737
1368959_at 4.515112 4.7044015 4.618217 4.5454903 4.70932 4.431169 4.2911863 4.5598392 4.6782856 4.7649946 4.685769 4.7672405
1368960_at 9.706309 9.705474 9.604764 9.819923 9.752173 9.708931 9.684701 9.663114 9.751507 9.663914 9.559292 9.496628
1368961_at 5.049039 5.160789 5.5835404 5.4424067 5.3793883 5.591481 5.5139527 5.306179 5.3276796 5.695409 5.8480906 5.7146964
1368962_at 5.0163016 5.08173 4.905769 5.1460915 5.1936164 5.146179 4.9473786 5.062523 4.847017 5.225441 5.1277056 4.9678736
1368963_at 6.460815 6.46768 6.557805 6.5900517 6.5398455 6.7124267 6.5977354 6.556915 6.3747625 6.7837644 6.244766 6.2326856
1368964_at 4.362759 4.0444155 4.125821 4.3197613 4.5824957 4.289327 4.4731035 4.6588707 4.4697576 4.2421355 4.039407 3.9291773
1368965_at 5.303222 5.137961 5.3290663 5.2960196 5.310533 4.8047085 5.4623404 5.106531 5.1815042 5.321115 5.2194157 5.3063307
1368966_at 3.8711574 3.9123964 3.9188397 3.8328123 3.7803028 3.8953996 3.786047 3.776437 3.7141426 3.7592762 3.7811916 3.8509462
1368967_at 6.6662655 6.8601627 6.70097 7.079017 6.3516817 6.621894 6.558981 6.6426735 6.7715416 6.7266645 6.710078 6.5317245
1368968_at 4.398033 3.912871 4.3072786 4.2419786 4.0208364 4.2513103 4.1593323 4.4547067 4.0097947 4.327308 4.3899145 4.325385
1368969_at 4.334587 4.053463 4.143504 4.5136476 4.1607914 4.2923255 4.475865 4.3297186 4.2218885 4.3906326 4.238282 4.294769
1368970_at 4.820612 4.7972403 5.0856667 5.1479683 5.0268126 4.672198 4.598344 4.8883543 4.756334 4.6393204 5.0479183 4.9097443
1368971_a_at 5.2838206 5.046091 4.6344285 5.129777 4.522006 5.3458543 4.8998704 4.7883263 4.8537836 5.2278337 5.4359026 4.7759175
1368972_at 3.538399 3.7437105 3.683054 3.8269176 3.6776893 3.7906885 3.686054 3.6755056 3.3835518 3.7764773 3.584912 3.580847
1368973_at 7.225365 7.3517184 7.2815804 7.190605 7.477583 7.1948376 7.6829553 7.319389 7.538574 7.820497 7.8270335 7.73854
1368974_at 4.2729154 4.639242 4.4527755 4.586954 4.530782 4.514901 4.4886885 4.3487005 4.3767514 4.2123537 4.3212676 4.3626184
1368975_at 6.3825846 5.880061 6.1822577 6.182248 6.203463 5.791034 6.4837794 6.5667367 6.8408103 6.772795 7.2986293 7.1488295
1368976_at 5.652126 5.618975 5.6242557 5.4893394 5.643165 4.992078 5.593114 5.7384696 6.2220635 6.38807 6.3806243 6.1556892
1368977_a_at 8.470556 8.19531 8.133596 8.392434 8.337649 8.287367 8.568056 8.515783 8.348066 8.468941 8.412277 8.637652
1368978_at 5.34011 5.0704618 5.252446 5.295373 5.3338957 5.1608043 5.409058 5.468943 5.169934 5.252009 5.1413603 5.2437587
1368979_at 5.945672 5.737971 5.7368226 5.6939487 5.526815 5.5851936 5.68826 5.5084143 5.941301 5.6904 5.784479 5.797935
1368980_at 5.9187407 6.0923243 6.0908294 5.9590993 6.2653728 5.89172 5.9404135 6.014891 6.13896 6.00565 6.1056957 5.5065618
1368981_at 3.5085769 3.2862227 3.557294 3.2689562 3.4163532 3.5367265 3.4486842 3.6275682 3.7206724 3.7386687 3.1354954 3.4937088
1368982_at 4.7578497 4.390168 4.551678 4.6489587 4.447956 4.429209 4.453357 4.346387 4.4901237 4.5534897 4.5054016 4.6026025
1368983_at 4.2746162 4.0792327 4.1632013 4.1739693 4.021316 4.189268 4.087162 4.038718 4.1719313 4.1442747 3.9382896 4.634967
1368984_at 7.8541822 7.567169 7.6124983 7.678846 7.655134 7.7205796 7.5533857 7.749254 7.664678 7.6878967 7.3930693 7.222724
1368985_at 4.2521896 4.0795145 4.5303235 4.353092 4.364296 4.4235086 4.139387 4.4023323 4.5273514 4.3610044 4.32454 4.30276
1368986_at 4.6096945 4.811832 4.900195 4.7619963 4.7795677 4.89573 4.5920877 4.8111553 4.7807465 4.502865 4.7426777 4.8264713
1368987_at 5.088935 4.994244 5.067541 5.378503 5.214491 5.2947536 5.187038 5.2201805 5.130238 5.2387853 5.0559406 5.5352407
1368988_at 4.885234 4.5996118 4.7891984 4.892989 4.706247 4.747225 4.78334 4.7592874 4.6806054 4.900002 4.729387 5.0261965
1368989_at 4.4477053 4.7028947 4.529794 4.7325816 4.345743 4.370922 4.664272 4.7122025 4.7196283 4.96957 4.723633 4.8833613
1368990_at 5.4754996 5.511654 5.593124 5.605972 5.5160336 5.598616 5.3306932 5.5283656 5.473513 5.667714 5.5306735 5.475899
1368991_at 6.0743084 6.124418 6.3605657 5.8032146 5.9791718 5.5071025 6.3667383 6.187834 5.7709336 6.49305 5.8763843 5.8549066
1368992_a_at 10.349507 10.328051 9.409248 10.159249 10.022722 9.624082 9.4878645 9.780256 9.62043 10.02712 10.027094 9.415693
1368993_at 4.940507 4.978759 5.7324862 5.3756194 4.825103 4.9469357 5.036398 4.7960415 4.933013 4.7881155 4.409458 4.6129704
1368994_a_at 5.426854 5.7257915 5.417258 5.367802 5.967581 5.3712287 5.6141076 5.2593274 5.166745 5.5959396 5.6632395 5.3519382
1368995_at 3.3232186 3.3357422 3.4176178 3.3315547 3.3355057 3.4098833 3.5681608 3.4282026 3.2555847 3.6171665 3.2415726 3.4279504
1368996_at 4.1471815 4.129425 4.162626 3.9720087 4.3425493 4.4625063 4.284257 4.3409224 4.551905 4.4145975 4.190553 4.076504
1368997_at 4.859355 4.8403873 4.47807 4.4018707 4.535056 4.4633474 4.655049 4.840154 4.6232467 4.742538 4.663327 4.789017
1368998_at 3.3761172 3.449337 3.5687032 3.507746 3.4449496 3.5897453 3.2681158 3.4153807 3.6275268 3.3840973 3.6788049 3.7229826
1368999_a_at 4.6873264 4.8289084 4.7841153 4.73784 5.0420837 4.5182686 4.801405 4.7675667 4.9045773 4.8826947 4.91733 4.9733343
1369000_at 5.178328 5.5155263 5.331457 5.2011023 5.288647 5.306995 5.3252735 5.4246755 5.29452 4.996191 5.1805973 5.266924
1369001_at 3.6179302 3.8386002 3.7879596 3.779266 3.7583916 3.8777406 3.616627 3.4431834 3.8841026 3.585423 3.7264962 3.7730112
1369002_at 4.237839 4.160403 4.47167 4.136801 4.265805 4.2118807 4.0436397 4.127346 4.144776 4.341526 4.775294 5.0672436
1369003_at 4.9737396 5.071842 5.322262 5.3260403 5.1734533 4.5035405 5.4349637 5.7021885 5.526474 5.12799 5.1703176 4.5375113
1369004_at 4.992757 4.936185 4.9700384 5.293515 5.002409 5.2365484 5.0427017 4.965207 5.096793 5.044625 5.3332796 4.9125896
1369005_at 4.3203974 4.603279 4.2848196 4.348559 4.021641 4.1961184 4.404588 4.1926737 4.201054 4.3718004 4.415754 4.3406744
1369006_at 3.737815 4.0885415 3.8127713 3.6200886 3.9385328 4.0420513 4.1634183 3.5426717 3.9938536 4.141733 3.7815044 4.1929235
1369007_at 5.258423 5.669155 4.8784657 5.2006216 5.51845 5.575164 5.7710958 5.565192 5.5527782 5.174719 5.555415 5.5526953
1369008_a_at 4.1045437 4.2091064 4.293832 4.4491677 4.0548797 4.078067 4.2989726 4.30071 4.0020466 4.073365 4.315707 4.7846785
1369009_at 3.6940715 3.5483756 3.8078642 3.59619 3.8106375 3.557133 3.7274332 3.7634141 3.6486518 3.7270517 3.653605 3.790853
1369010_at 5.0702066 5.229059 5.088146 4.9197445 4.978504 5.151263 5.087931 4.909704 5.2560616 4.9331703 5.0899487 4.8440495
1369011_at 12.32833 12.299486 12.288902 12.317045 12.48281 12.423883 12.607512 12.572998 12.526517 12.3709 12.441545 12.380894
1369012_at 5.979915 5.858739 5.9927273 6.1101294 6.135596 5.693117 5.903812 5.505782 5.815131 5.917126 5.632775 5.649249
1369013_a_at 10.327717 10.422743 10.318446 10.389917 10.358009 10.443352 10.338816 10.528584 10.419436 10.441558 10.3159075 10.322382
1369014_at 4.378083 4.390074 4.5074415 4.5116224 4.4755535 4.452256 4.5930815 4.5787554 4.842595 4.908572 4.3452682 4.4318733
1369015_at 4.6677217 4.5868216 4.8543215 4.6502366 4.295186 4.781037 5.1974096 4.468643 4.5661135 4.788899 4.315707 4.7186313
1369016_at 4.931773 5.518879 4.8303494 4.9886417 5.033668 5.1264033 5.1951885 4.751737 5.1509514 4.7921834 4.8732376 5.0762715
1369017_at 4.0462656 4.001611 4.3416724 4.243514 4.196273 4.097518 4.1411057 4.2595873 4.2382154 4.1136713 4.1971893 4.459016
1369018_at 5.1978073 5.053999 5.5961556 5.21587 5.281231 5.2956924 5.470348 5.245475 5.6301765 5.207454 5.1563244 5.2748766
1369019_at 3.4265025 3.4382637 3.6586692 3.5461574 3.4949098 3.570759 3.4919627 3.4619544 3.4877245 3.4087095 3.4485245 3.6286125
1369020_at 4.2962866 4.6070294 4.3435144 4.506137 4.5007706 4.6393604 4.4145584 4.8327227 4.1941433 4.4937434 4.492179 4.451316
1369021_at 5.479837 5.4486217 5.450094 5.360488 5.43511 5.393033 5.7460637 5.214531 5.6829133 5.6977797 5.5122833 5.8955345
1369022_at 5.689377 5.775821 5.7527413 5.7710967 5.605176 5.417248 5.5752487 5.4452467 5.4975624 5.622375 5.7233806 5.9364557
1369023_at 10.00863 10.26757 9.9637985 10.124575 10.186375 10.009627 9.969036 10.2263565 9.932365 10.273835 9.820903 9.791763
1369024_at 7.0920663 6.9653387 7.0380926 6.6565766 7.0582204 6.8165255 6.883457 6.8009076 6.908794 6.9463496 6.999881 6.7295017
1369025_at 4.473043 4.27976 4.3247404 4.2960715 4.033387 4.204837 4.71232 4.20479 3.9977033 4.15763 4.343419 4.1594615
1369026_at 6.114357 5.712394 6.1748424 6.2003536 6.1170516 6.118505 6.0467467 5.9279704 6.384441 5.90556 5.9550295 5.907887
1369027_at 4.2341843 4.416811 4.0275793 4.38871 4.332219 4.3353686 4.39764 4.09856 4.214054 4.2982354 4.2508163 4.6135235
1369028_at 4.9431524 5.136644 4.983565 5.0446687 4.5773897 5.301274 4.8460813 5.1917167 5.01398 4.897413 5.0794215 5.1880646
1369029_at 5.5236735 5.4819174 5.710623 5.525164 5.722125 5.2683883 5.634719 6.0518417 6.3955317 6.3957777 6.3538218 6.9497476
1369030_at 3.9180887 3.7541456 4.027938 4.210908 4.164395 3.8385751 4.002207 4.027926 3.8870587 3.9018757 3.9566104 4.1427507
1369031_at 8.364861 8.323784 8.033008 8.195218 8.342573 8.391278 8.40939 8.678355 8.682756 8.675094 8.580098 8.73194
1369032_at 7.829734 7.3889813 7.9138174 7.648237 7.4555135 7.644333 7.762176 7.8087063 7.6258454 7.6057043 7.885195 7.7880154
1369033_at 3.3586051 3.602322 3.666882 3.5371304 3.4592147 3.7527368 3.4820385 3.6332061 3.6302142 3.4943888 3.6414502 3.3703578
1369034_at 4.577345 4.598547 4.497154 4.3933363 4.6971455 4.6258674 4.6648426 4.532153 4.7215447 4.761775 4.42134 4.6995726
1369035_a_at 3.4912145 3.4410608 3.743958 3.4855611 3.4362936 3.3557255 3.3333333 3.3377054 3.545431 3.367313 3.4001477 3.3999941
1369036_at 3.7132485 3.5779896 3.6964781 3.7680082 3.706198 3.6847801 3.7236795 3.7235348 3.5955617 3.6790226 3.6748705 3.757209
1369037_at 4.511132 4.098603 4.6386385 4.5966573 4.5152597 4.292407 4.6784835 4.614493 4.2756405 4.2400994 4.176632 4.331994
1369038_at 5.303948 5.1571283 5.638365 5.2477465 5.4487896 5.604357 5.3723536 5.550823 5.4438157 5.595125 5.6464863 5.5225773
1369039_at 7.993837 7.694078 7.7759795 7.884858 7.6141024 7.7734494 7.8196282 7.8531804 7.666379 7.5818233 7.768337 7.4283876
1369040_at 5.7675986 5.402962 5.565043 5.5306983 5.7922406 5.8081126 5.8151264 5.692342 5.5585694 5.5462565 5.466983 5.431347
1369041_at 3.2922893 3.7257013 3.3641973 3.4788933 3.5894427 3.5636644 3.485768 3.3482473 3.3876426 3.5753195 3.2676992 3.4884632
1369042_at 7.310906 7.3006124 7.304565 7.1111326 7.0459657 7.2391744 6.6389484 6.7111263 7.0587587 6.8821115 6.6893835 6.6631174
1369043_at 3.6674905 3.5584235 3.7044818 3.5823884 3.3445015 3.6037588 3.6708841 3.4095438 3.566936 3.64374 3.6327434 3.5621524
1369044_a_at 6.9090734 6.822929 6.846649 7.2759347 6.2607565 6.9793663 6.6351476 6.5338387 7.110384 7.3817945 6.5101323 6.9310293
1369045_at 6.2235017 6.4123836 6.41169 6.413022 6.2616205 6.326162 6.3176694 6.093079 6.4365616 6.7798114 6.541675 6.912189
1369046_at 4.007224 3.8748865 3.55747 3.7823093 3.72334 3.8702018 3.6902428 3.9577432 3.8128343 3.761509 3.7312906 3.9537096
1369047_at 3.2372882 3.306849 3.2946246 3.1705587 3.3248634 3.289997 3.210098 3.3348892 3.2480958 3.3186717 3.1827419 3.3021996
1369048_at 4.5875063 4.495493 4.468441 4.50122 4.2975616 4.2016926 4.6315165 4.113041 4.3259306 4.4942865 4.53842 4.95812
1369049_at 4.130574 4.1331964 3.9723513 4.1947694 4.063404 3.9064875 3.980491 4.1590123 3.8591473 4.3396287 3.9258988 3.7080114
1369050_at 8.3891945 7.9964805 8.277008 8.399658 8.502323 8.436273 8.571377 8.089641 8.574627 7.716586 7.6867905 7.0497737
1369051_at 6.9454446 7.0827575 7.03731 7.055907 7.0018187 6.8004456 6.9447536 6.953026 6.889178 7.1154914 6.955818 6.05479
1369052_at 5.0673995 5.1875424 5.2911835 4.9881806 5.246194 5.133537 5.261049 5.2661023 5.332226 5.1456127 5.2531714 5.0804415
1369053_at 4.2633476 4.37509 4.216601 4.5475864 4.2509027 4.1692324 4.360676 4.201052 4.2687054 4.319651 4.556239 4.422202
1369054_at 4.405567 4.14745 4.109967 4.1754646 3.8126893 4.045109 4.1104116 4.169983 4.0746884 3.9826314 4.261534 4.080557
1369055_at 3.832096 3.6309183 4.1131725 3.820176 3.8645084 3.7363017 3.92912 3.9486043 4.0374813 3.5687163 3.8057675 4.11475
1369056_at 3.3407204 3.489085 3.239247 3.1788094 3.3467805 3.4207087 3.5276859 3.4160824 3.4381921 3.2861562 3.2738962 3.2065198
1369057_at 7.397317 7.679761 7.3695717 7.54787 7.4215245 7.4251695 7.342627 7.524187 7.6664114 7.4240437 7.576044 7.4300256
1369058_at 5.8234076 5.5718026 5.561971 5.9837995 5.4124136 5.6920066 5.9605155 5.3448725 5.357821 5.4481087 5.6135216 5.4906354
1369059_at 8.001358 8.250595 7.859885 7.941034 8.046584 7.922028 8.331854 8.048077 7.931831 7.945359 8.024745 7.624346
1369060_a_at 8.13407 8.0385475 8.021473 8.0582905 8.116278 8.098602 8.117343 8.178286 8.007965 7.982095 8.274366 7.9305205
1369061_at 8.71644 8.634938 8.531275 8.798771 8.522936 8.575632 8.543119 8.721346 8.518053 8.495363 8.315577 8.196497
1369062_at 4.986006 5.018116 5.0163584 5.0574045 4.701576 5.055464 4.8575315 4.9399085 4.8080044 5.216031 5.12471 5.07317
1369063_at 10.344521 10.325427 10.146923 10.095445 9.757227 9.970445 9.955504 10.110289 10.182623 10.145263 9.952421 9.810432
1369064_a_at 3.6681135 3.849067 3.7496338 3.8936336 3.7300532 3.957419 4.20084 3.7446065 3.9401631 3.773051 3.848047 3.8737445
1369065_a_at 8.58805 8.775437 8.930277 8.646712 8.73579 8.798679 8.360674 8.656759 8.768387 8.5918255 8.401749 8.372294
1369066_at 5.9119835 5.6985655 6.0915794 5.813281 5.6861343 5.921747 5.951156 5.843296 6.1678247 5.875731 5.7088 5.807593
1369067_at 3.459304 3.640486 3.463607 3.4037592 3.5471516 3.7171116 3.628904 3.4206703 3.4555006 3.758304 3.4563339 4.97742
1369068_at 4.709723 4.7414 4.130151 3.9843369 4.3252354 4.317014 3.9968407 4.565388 4.5213995 4.4277205 4.1075544 4.142531
1369069_at 7.97277 7.372403 7.725669 7.872701 7.578734 7.711641 7.6494517 7.866959 7.50003 7.7828817 7.6078196 7.2372737
1369070_at 8.216556 8.056914 8.131404 8.037751 8.040404 8.018452 8.04749 7.986204 8.2187605 8.102358 8.214329 7.539218
1369071_at 3.491214 3.9302433 4.027611 4.072997 3.7804704 3.689156 3.8772395 3.8176255 3.8686225 3.984653 3.609343 3.880912
1369072_at 6.3395033 6.806609 6.153841 6.103649 8.482837 6.3909955 6.7589655 8.689655 6.5776386 6.9292874 7.129774 8.192157
1369073_at 9.914318 10.198035 10.677136 10.04841 10.285173 10.204425 9.934902 10.286984 10.45702 9.747164 10.054293 9.965274
1369074_at 12.605577 12.531028 12.473982 12.488776 12.449847 12.5279045 12.457759 12.5491295 12.454549 12.382891 12.480783 12.396724
1369075_a_at 4.5094523 4.902796 4.773596 4.6740556 4.6973877 4.574305 4.5867057 5.1727977 4.3469596 4.4227424 4.472322 4.508116
1369076_at 8.551723 8.581958 8.565587 8.541777 8.6216135 8.631729 8.694032 8.461346 8.592976 8.484338 8.662414 8.547916
1369077_at 7.545199 7.2198033 7.4235196 7.419346 7.4344687 7.381457 7.809155 7.3979306 7.48355 7.908773 7.8703065 7.9675994
1369078_at 8.250188 7.958613 8.169051 8.106184 8.085157 8.130915 8.044941 8.175981 8.18187 8.059305 8.088686 7.8977475
1369079_at 4.5647273 4.6054153 4.4720054 4.465214 4.5959625 4.5968933 4.5953207 4.522027 4.604596 4.72124 4.4279947 4.7504745
1369080_at 4.651747 4.192195 4.604308 4.3577647 4.491254 4.2949343 4.2290297 4.263365 4.6445847 4.3879747 4.423996 4.525042
1369081_at 6.991965 6.826747 6.7635884 6.774556 7.3492126 6.791744 6.7036214 6.7415657 7.1472445 6.770624 7.248614 7.0910206
1369082_at 5.1372504 5.1117463 4.98768 4.70222 4.867265 5.065268 4.671485 5.0191164 5.193956 4.8783226 5.067382 4.818966
1369083_at 5.8684883 6.000378 5.6668444 5.814849 5.66976 5.277816 5.5945206 6.2001367 5.6274576 5.72394 5.781725 5.3663673
1369084_a_at 6.6480393 6.808097 6.6192737 6.7491474 6.861021 6.9488316 7.06462 6.563701 6.826432 6.9498444 6.5346646 7.0702596
1369085_s_at 5.7477574 4.608279 5.0909867 5.1961174 5.673745 6.1168995 5.5628242 5.80707 6.0635443 5.6818275 5.8310623 5.8297415
1369086_a_at 5.8298564 5.577709 5.6347294 5.557148 5.3792877 5.3742113 5.759817 5.8293414 5.552612 5.7212057 5.3340073 5.416067
1369087_at 5.233341 5.134751 4.926096 4.928492 5.4422145 5.184437 5.1733212 5.2593822 4.880294 4.863413 5.248966 4.992243
1369088_at 7.4459157 7.7712784 7.452146 7.5508556 7.570092 7.3283615 7.5648913 7.4848576 7.5515456 7.670074 7.6036406 7.4079685
1369089_at 4.0470266 3.9090524 3.916031 3.835253 4.3320084 3.7820468 4.180377 4.110309 3.8591473 4.0998964 4.117346 4.024567
1369090_at 4.063842 3.9980397 3.7240477 3.909463 3.9417584 3.9783301 3.8279605 3.9806557 3.975393 3.974389 3.888455 3.9785016
1369091_at 3.832462 4.0273085 4.0275793 3.880994 3.845451 3.8007324 3.984937 3.8554776 3.9048884 3.8282166 3.4935262 3.5263872
1369092_at 8.263258 8.3564415 8.121524 8.250028 8.28073 8.358818 8.622132 8.2442665 8.24377 8.063239 8.05383 7.9520836
1369093_at 7.084545 7.326106 7.3674707 7.207963 6.827343 7.25813 6.9612427 6.8968368 6.908508 7.318856 7.258641 6.9509597
1369094_a_at 5.273817 5.2262287 5.033993 5.546564 5.4994793 5.3126802 5.270568 5.2904882 5.2569237 5.3994255 5.6622653 5.257419
1369095_at 4.7992096 4.593368 4.8921785 4.6438036 4.384553 4.8709974 4.3783255 4.4123335 4.589434 4.536993 4.69558 4.51617
1369096_at 3.957898 4.131573 3.9908388 3.8445458 3.8471258 4.1160536 4.0183096 3.9351115 3.9091098 3.9937696 3.9237657 4.144272
1369097_s_at 5.9946465 6.39615 6.3561754 6.6173735 6.4127474 6.4864755 6.4207115 6.497721 6.490229 6.730724 6.2849636 5.6586065
1369098_at 4.0027876 4.0895433 3.9116743 3.762659 4.2240343 3.8095052 4.0507827 4.0761604 4.009038 3.9827762 3.6946077 4.1365023
1369099_at 8.37731 7.817696 8.266456 7.9109406 7.9556355 8.29947 7.8537045 7.8772326 7.8718367 7.40636 7.903432 7.6330156
1369100_at 3.7515697 3.834605 3.8042367 3.8466597 3.7157047 3.931636 4.155155 4.201128 3.7620018 3.9733517 4.088174 4.027417
1369101_at 8.230794 8.14632 7.9763303 8.089581 8.130325 8.0752735 8.052444 8.21776 8.237633 8.149626 8.375313 8.027434
1369102_at 3.8711574 4.0734606 4.135441 4.16502 3.99034 3.7990482 3.9290075 4.0911922 3.941152 4.2401013 4.138125 4.060772
1369103_at 5.1770334 4.9751186 5.200013 5.195964 5.2287235 4.9062634 5.088274 5.2799826 5.4638224 5.125165 5.3824143 5.563201
1369104_at 6.138499 5.517303 6.1023436 5.9600058 5.8909693 6.085003 6.1931934 5.8366303 5.710177 6.0558715 6.301301 5.554219
1369105_a_at 4.229785 3.2945752 3.7859094 3.4230711 3.726259 4.129979 4.813222 3.7129905 3.9534547 3.3880146 4.0655127 4.1458044
1369106_at 4.2387075 4.548495 4.4997416 4.394491 4.4388833 4.1702075 4.1874704 4.9045253 4.7004786 4.4252872 4.4878464 4.6518393
1369107_at 3.5311377 4.056793 3.997449 3.7877405 3.6883936 3.6900578 3.8260906 3.690107 3.694671 3.8711574 3.9663575 3.7542784
1369108_at 3.8435 3.9404626 3.809242 3.877402 3.8894677 3.7262442 3.7436802 3.776017 3.9144793 4.091178 3.733144 4.138589
1369109_at 3.471757 3.4769518 3.2789633 3.6269033 3.3870902 3.5647044 3.3194385 3.5579395 3.4221537 3.534888 3.5125103 3.3673098
1369110_x_at 10.622023 9.35165 10.211296 10.002094 9.814419 10.200755 10.206676 7.3090963 10.325553 10.686351 7.6839776 9.651674
1369111_at 13.997987 14.016498 13.925585 13.96428 13.930387 14.043088 13.991252 14.004978 13.947368 13.965559 13.841166 13.918489
1369112_at 4.2491274 4.3036327 4.2152014 4.2191596 4.232301 4.1524873 4.5288124 4.2323074 4.465497 4.174239 4.3225737 4.271579
1369113_at 3.4112844 3.4097326 3.4950085 3.268123 3.578465 3.258201 3.5721269 3.5576262 3.3725066 3.4104614 3.3621955 3.6762714
1369114_at 3.2482302 3.2692018 3.144144 3.150595 3.2846706 3.206503 3.1422555 3.3964252 3.2043445 3.046804 3.2106185 3.1222436
1369115_at 4.6562543 4.4796495 4.7548237 4.5531416 4.596875 4.4042993 4.814706 4.7357635 4.6858478 5.145735 5.28554 5.274122
1369116_a_at 5.391996 5.792453 5.560328 5.5743556 5.641937 5.5338025 5.594968 5.5907364 5.439829 5.4566126 5.4124246 5.712426
1369117_at 4.334487 4.292762 4.0203958 4.2293577 3.992242 4.077521 3.9611106 3.9343615 4.1021957 4.3538 4.3272285 4.1938176
1369118_a_at 4.19766 4.344254 3.8903224 4.402896 4.2369766 4.144806 4.3164587 4.2144103 4.136405 4.2515793 4.2703056 4.1716824
1369119_a_at 4.5679884 4.726079 4.3560457 4.5011253 4.356097 4.309562 4.2701483 4.517921 4.8080034 4.4107656 4.4113836 4.4307785
1369120_a_at 6.4585485 6.721292 6.9368854 6.8659067 7.0150003 6.6368794 6.7217727 6.5423684 6.874998 6.7928085 6.8346753 6.9131293
1369121_at 4.3200946 4.8760986 4.791033 4.759637 4.8182273 4.795471 4.5667553 4.389739 4.4604025 5.038951 4.4503994 5.1108775
1369122_at 7.576515 7.7102094 7.6498504 7.716317 7.5828204 7.5868344 7.7753086 7.680684 7.773218 7.5456176 7.4233723 7.7270823
1369123_a_at 6.0801578 6.2220645 5.761148 6.236343 6.175776 6.1417427 6.0988073 6.3552303 5.9071846 6.3687177 5.705716 5.5893154
1369124_at 3.7388427 4.160555 3.998938 4.0486116 4.056041 3.8777258 3.9257796 3.9202235 4.0799217 4.2613015 3.9799516 4.195365
1369125_at 3.6430063 3.3135188 3.3221219 3.3078125 3.4120584 3.4034135 3.2013414 3.3692014 3.3306627 3.3273897 3.3506098 3.3888414
1369126_at 4.0102224 3.8872395 3.3038616 3.8496013 3.6333935 3.8092399 4.140761 4.0566244 3.5283566 3.9699101 3.841319 3.8048909
1369127_a_at 6.1194277 6.3683743 5.771055 6.4078016 6.2677555 6.486565 6.3223367 6.7920303 6.2312694 6.2076826 6.150113 6.621821
1369128_at 4.1521606 4.4120846 3.985598 4.122253 4.291336 4.287203 4.233575 4.321622 4.0256186 4.038414 4.153016 4.2652273
1369129_at 3.9262779 3.871988 4.086852 4.0941305 4.07162 3.6216412 3.8534443 3.739157 4.3038616 4.0900545 4.0598574 4.033489
1369130_at 4.595823 4.7324424 4.4656105 4.5046096 4.826026 4.504812 4.7404165 4.709791 4.796322 4.8076267 5.079383 4.9529333
1369131_at 4.324913 3.87594 3.6884365 3.6592522 4.0254087 4.0715923 4.0371833 4.1368484 3.9783938 4.1550922 3.8633862 4.2072964
1369132_at 5.4450245 5.4401455 5.2948794 5.4015617 5.0825677 5.1999564 5.228527 4.676727 4.7646875 5.141166 5.1981106 5.1569104
1369133_a_at 3.6465056 3.7765791 3.4707866 3.652178 3.6066778 3.5540333 3.7840562 3.6735594 3.6302142 3.5729537 3.738707 3.9791963
1369134_x_at 3.9842045 3.682222 3.6162539 3.4771204 3.677344 3.6946566 3.7766018 3.7634141 3.3565335 3.4742875 3.6542904 3.5320296
1369135_at 5.7276034 5.981848 5.924964 5.986756 5.952253 5.5112343 6.154445 5.8531394 5.840755 6.016518 5.9509664 6.34938
1369136_at 3.912934 4.442645 3.8594375 4.1092796 4.0589767 3.873185 3.93454 4.171628 3.8298748 4.0944004 4.3817334 4.2077885
1369137_at 4.9716816 5.0142317 5.192999 4.8494987 5.065104 4.9513392 4.9444056 4.7150927 4.8940916 5.0623484 5.2840967 5.133653
1369138_a_at 4.388236 4.3614445 3.9284687 3.7435443 3.9988658 3.6096203 4.2466497 3.9670458 3.7152631 4.154207 3.782795 3.7838848
1369139_at 3.8686113 3.761402 3.570409 3.649554 3.8732986 3.998827 4.0164714 3.6039135 4.0294065 3.926992 3.9905584 3.941731
1369140_at 4.0193157 3.9715724 3.9502199 4.0289135 4.2304354 4.203232 4.195673 3.8780072 3.9047801 3.8023112 4.0591006 4.03916
1369141_at 3.6389806 3.3518176 3.3834934 3.5531087 3.646116 3.7948172 3.4566832 3.3598127 3.9704614 3.7750618 3.6468801 3.580847
1369142_at 3.7621896 3.792837 3.8653219 3.708449 3.776202 3.5816624 4.309248 3.820545 3.7265394 4.058572 4.0632296 3.8441217
1369143_at 3.7318208 3.6884613 4.10386 3.878084 4.245548 4.1543026 4.081807 3.8569245 3.6981356 4.1787376 3.9858758 3.9982936
1369144_a_at 3.757827 3.8821902 4.1953735 4.0395813 3.6860757 3.7490695 3.9987826 3.7196507 3.8409562 3.7823918 3.9889278 3.5526803
1369145_a_at 4.4872646 4.3287644 4.4862514 4.5470085 4.6554646 4.59758 4.839572 4.5568347 4.7148557 4.3280063 4.4719596 4.327614
1369146_a_at 7.109309 7.2682037 6.9324794 7.21859 7.1728435 7.470426 7.331895 7.631153 6.831001 7.3247643 7.129838 7.5047293
1369147_at 4.607718 4.690222 4.6399117 4.695677 4.433744 4.8695445 4.8130803 4.6400037 4.664511 4.8537664 4.609526 4.6013265
1369148_at 8.138752 8.101182 8.178026 7.905661 7.873955 7.9245396 8.04055 8.150631 7.976689 8.121175 8.241152 7.818886
1369149_at 4.5206084 4.915113 4.810213 4.76327 4.776408 4.6791697 4.6862125 5.0558043 4.842022 4.5749803 4.7247324 4.737691
1369150_at 8.988892 9.238928 8.700218 8.876333 8.55015 8.587711 8.799942 8.694618 9.28784 9.130688 9.208904 8.234938
1369151_at 5.1698575 4.9836173 5.0012174 5.1966915 5.059972 5.047446 5.185553 5.1131377 5.112516 5.190045 5.055653 5.231908
1369152_at 7.592878 7.5014915 7.6312394 7.577793 7.362202 7.56953 7.628192 7.591217 7.525719 7.591852 7.152955 6.997023
1369153_at 3.5430923 3.7149222 3.7669053 3.8016706 3.5757766 3.8260245 3.6001902 3.6786852 3.5309525 3.4671063 3.5941885 3.8698146
1369154_at 4.198146 4.232836 3.9252784 4.1428843 3.8950582 3.937233 3.9864464 4.031616 4.101998 3.9863777 3.7939699 4.2259016
1369155_at 4.4411955 4.635257 4.5378895 4.69707 4.5638824 4.6615543 4.412325 4.463756 4.3736143 4.557479 4.1440425 4.7759914
1369156_at 7.179657 6.3881097 7.447697 7.0409884 6.967356 7.0384026 6.940617 6.9027967 6.913201 7.1314516 7.5979495 7.427933
1369157_at 8.783598 8.640808 8.350191 8.484297 8.511959 8.755177 8.702459 8.53361 8.637791 8.476219 8.558409 8.321423
1369158_at 3.9533587 4.1080246 3.9809065 4.0812626 4.377349 4.17636 3.9889576 3.9773982 4.057234 4.098399 3.877248 4.225005
1369159_at 4.697136 4.756839 5.254225 5.0334644 4.9207015 5.127109 5.3683424 4.864285 5.4238396 5.116642 4.772087 5.2872763
1369160_a_at 4.5351596 4.442645 4.3072786 4.3859625 4.6603684 5.040165 4.7833858 4.363563 4.575433 4.485344 4.672435 4.783923
1369161_at 9.026406 8.753759 8.835083 9.2747 9.072343 8.618356 9.034828 8.982686 8.688597 8.8447 8.473865 8.334958
1369162_at 3.495491 3.728266 3.6981566 3.5359395 3.4794009 3.886281 3.5279076 3.6932452 3.612268 3.9217315 3.916391 3.9615731
1369163_at 5.0076423 5.2994576 5.204948 4.8992605 5.1121135 5.041375 5.1437597 5.0795984 4.8857646 4.944437 4.994872 4.9891896
1369164_a_at 4.5195847 4.1663694 4.4022274 4.5531416 4.2128906 4.424325 4.2433352 4.159373 4.203507 4.088374 4.15811 4.4211016
1369165_at 3.9339833 4.114599 4.203747 3.9553897 3.9838626 4.124278 4.1150265 3.8189156 3.8595731 3.9705508 4.037158 4.2399006
1369166_at 3.9695418 4.0734606 4.4442863 4.188141 4.009227 3.8967006 4.2471457 4.0069532 4.0506964 4.174756 4.513488 4.53168
1369167_at 5.194907 5.6616173 5.5868645 5.5060625 5.117359 5.4987288 5.6114597 5.134396 5.4514236 5.309891 5.307989 5.3863797
1369168_a_at 5.278881 5.6501675 5.1426864 5.4917808 5.6028643 5.392922 5.1605897 5.053769 5.3515515 4.9503274 5.1369724 4.7772512
1369169_at 9.812789 9.932525 9.722214 9.586233 9.682058 9.936256 9.546496 9.834789 9.822244 9.571145 9.450322 9.352316
1369170_at 4.036457 3.7323356 3.997656 3.9121544 3.888974 4.133812 4.0228252 3.9745665 3.804554 4.037633 3.9373317 4.1254616
1369171_at 11.315777 11.32619 11.298512 10.254451 11.155337 11.366071 10.536066 11.157803 11.057891 11.249746 11.327687 11.236088
1369172_at 4.065383 3.8953795 4.22759 4.0348573 4.222249 4.3025146 4.0332313 4.0465584 4.0427485 3.760608 4.166827 3.9229898
1369173_at 5.633259 5.3033457 5.6670747 5.5408254 5.7333145 5.5550823 5.44275 5.297983 5.3329525 5.681373 5.8890023 5.634967
1369174_at 7.451036 7.5018096 7.4528136 7.382464 7.283389 7.3973975 7.28966 7.5271635 7.448543 7.1333327 7.3112254 7.0622597
1369175_a_at 3.7392423 3.3840964 3.9188397 3.7414272 3.6414099 3.6462395 3.6080337 3.7208526 3.8405025 3.6584153 3.7673378 3.9518552
1369176_at 5.7962465 6.1651506 6.257306 6.2028947 6.178117 6.332172 6.2537155 5.786495 6.17503 6.121536 6.378269 6.390942
1369177_at 7.209501 6.9569783 6.8717475 6.913548 6.9269643 7.0264635 7.05529 7.0919633 6.864513 7.49948 7.53396 7.163528
1369178_a_at 3.957878 4.126347 4.36279 4.2519956 4.042272 4.235323 4.1600094 4.1837916 4.092382 4.0676103 4.0975585 4.184981
1369179_a_at 6.4832726 6.061582 6.254103 6.413022 6.2292857 6.3899302 6.1390457 5.9852433 6.4137254 5.910685 5.870379 6.098602
1369180_at 4.430354 4.8254538 4.826926 5.232847 4.6973877 4.9922576 4.8885775 4.890291 4.8771653 4.9970794 4.844274 4.92551
1369181_at 5.5745687 5.4451046 5.7494383 5.515736 5.4951153 6.2235904 5.903936 5.9538765 5.650859 6.109397 6.4994597 6.41683
1369182_at 4.2074394 4.298862 4.200322 3.9764986 3.9645104 3.9932837 4.659763 4.02271 3.9938147 3.9885452 4.034664 4.050258
1369183_at 4.618778 5.368475 4.557287 4.693697 4.8665752 4.596136 4.6339655 4.7858677 4.598837 4.8627076 4.772627 4.8943014
1369184_at 4.0537176 3.897998 3.877927 3.7342572 3.8606822 4.1144123 3.8416245 3.8657675 4.027313 4.054408 3.935747 3.794274
1369185_a_at 4.968293 4.9377456 5.0221224 5.3281956 4.976325 4.738753 5.0450068 4.626849 5.028788 5.057309 4.6941614 5.2051854
1369186_at 7.213339 6.8492866 7.443881 7.4298844 7.195678 7.144155 7.42329 7.4707236 7.975331 7.707594 7.8532243 7.850978
1369187_a_at 7.7928214 7.40212 7.578852 7.4165015 7.571126 7.4347 8.281563 7.850619 7.4962754 7.893248 7.0061984 7.2526565
1369188_at 3.9432542 3.8200188 4.174896 4.0187144 3.760596 3.741107 3.898546 4.027146 4.0514293 4.16005 4.113837 4.3892965
1369189_at 5.0219917 5.2989006 5.328728 5.3807263 5.1933312 5.0838103 5.0335903 4.9233456 5.331966 5.4359474 5.227729 5.850194
1369190_at 5.23786 5.529137 5.3783746 5.3558154 5.4636045 5.3323603 5.322284 5.4715147 5.514331 5.522586 5.305895 5.958493
1369191_at 3.570372 3.6174629 3.71187 3.443234 3.6218817 3.5038416 3.3561382 3.4795165 3.4514992 3.5409663 3.7239363 3.470687
1369192_at 4.627223 4.7866836 4.7408023 4.989126 4.8518724 4.7909894 4.7297645 5.022773 4.6268024 4.782259 4.7035055 4.2047787
1369193_at 5.3114395 5.363115 5.3566275 5.4169827 5.442903 5.061972 5.723446 5.1346684 5.47624 5.262599 5.120722 5.896122
1369194_a_at 3.713263 3.682222 3.6327796 3.7418022 3.770472 3.6767201 3.7451336 3.6497598 4.16718 3.809701 3.7080014 3.7350645
1369195_at 6.0435834 6.448701 5.427138 5.6746235 5.7919865 6.2101455 5.9602103 6.0643964 5.901609 5.773761 5.731436 5.9012704
1369196_at 5.2270513 5.3073974 5.7486672 5.9093175 5.795368 5.367836 5.4812984 5.4317083 5.3350267 5.7252007 5.3450394 5.6569433
1369197_at 6.0778866 6.0403204 5.828305 5.9641037 6.128023 5.7766166 6.0079455 5.9398623 5.9288206 6.046448 6.0790153 5.789793
1369198_at 5.180514 4.8235197 4.982359 5.1073117 5.048107 4.9360304 5.29282 5.1475744 4.918749 5.312498 5.2674747 5.349471
1369199_at 4.4408865 4.0902777 4.6583257 4.595035 4.7684765 4.7145905 4.556473 4.474356 4.4927316 4.671931 4.3424726 4.507874
1369200_at 9.655213 9.857052 9.541726 9.853901 9.662168 9.692397 9.641739 9.65312 9.010426 9.469937 9.456672 9.340235
1369201_at 5.354442 5.4508295 5.4213347 5.175806 5.04488 5.448096 5.1498957 4.9751205 5.202055 4.9822884 5.469302 5.529491
1369202_at 3.7799096 3.531264 3.470296 3.4248621 3.4555616 3.4602153 3.7328353 3.4155912 7.111024 3.367442 3.2443135 3.4051511
1369203_at 3.6112435 3.4995573 3.7559996 3.6385832 3.7149618 3.6925242 3.9249 3.792224 3.5870864 3.8215308 3.7312906 3.579039
1369204_at 7.027545 6.82046 7.3740153 7.019594 7.2132206 6.7259097 7.3844976 7.249479 7.65467 7.8613744 7.9807653 8.592396
1369205_at 5.0547156 4.958338 5.1147776 5.012886 4.8055515 4.855905 5.1278954 4.9069767 4.671978 4.811432 4.9004483 5.273814
1369206_at 12.687882 12.465605 12.62631 12.652235 12.608919 12.491449 12.660236 12.54899 12.559621 12.758025 12.839636 12.842192
1369207_at 4.434594 4.65225 4.7238913 4.6600485 5.0856485 4.498243 4.8583612 4.6196995 4.8688955 6.053263 6.4232306 6.492208
1369208_at 5.773625 5.75676 5.7995386 6.1167665 6.416035 5.779244 6.4244933 6.042676 6.399546 7.9194827 7.6080995 7.8500557
1369209_at 6.6473956 6.7661195 6.6280594 6.6028695 6.6650147 6.478934 6.449634 6.5336957 6.572251 6.533381 6.522452 6.482691
1369210_at 3.0879357 3.2888424 3.1006567 3.1131098 3.198193 3.220862 3.4463317 3.1391757 3.2035787 3.4296186 3.0611203 3.3037949
1369211_at 5.8351 5.8971014 5.94972 5.6078777 6.063058 6.0362215 6.0988135 5.988073 5.707471 5.8636007 6.065436 5.6055703
1369212_s_at 7.314029 6.9351172 6.8496523 7.175529 6.9188538 7.5067573 7.2460885 6.502938 6.910778 6.7150702 6.4001384 6.657479
1369213_at 4.5298347 4.615403 4.6368055 4.707726 4.7819104 4.8426957 4.688039 4.5090346 4.6057954 5.0203605 4.7713146 4.9301963
1369214_a_at 5.3329787 5.2741075 5.393841 5.591786 5.342319 5.6891904 5.466803 5.2457285 5.3891497 5.4797053 5.4271526 5.4284453
1369215_a_at 10.452735 10.296778 10.225506 10.169339 10.250502 10.322563 10.2483015 10.355192 10.227449 10.237619 10.197323 10.181349
1369216_a_at 5.4109526 5.3328285 5.5974526 5.2175236 5.33465 5.502828 5.495327 5.5200577 5.5747623 5.4727974 5.570973 5.4808674
1369217_at 4.2404385 4.125147 4.3622017 4.043384 4.07162 4.145705 3.8020067 4.284729 4.0266047 4.028516 4.2002316 4.1483355
1369218_at 7.603199 7.9488673 7.864896 8.080147 7.716357 7.871507 7.826166 8.077773 7.748521 8.158071 7.9919143 7.6442566
1369219_at 5.9280224 5.875825 6.1753173 6.040234 5.975161 6.3960357 5.6644254 5.988176 5.9172206 5.8093233 6.1284895 6.256157
1369220_at 7.4437194 7.544418 7.5017023 7.49795 7.544999 7.587055 7.3985415 7.399772 7.3710637 7.4876037 7.4545774 7.307516
1369221_at 5.6926174 5.7678075 5.7313786 5.822656 5.6997895 5.743635 5.321711 5.7635727 5.3941703 5.3872623 5.883124 5.8793764
1369222_at 4.996521 5.029835 5.2662783 5.206542 5.1721706 5.027909 5.044249 5.1826234 5.231571 5.2681317 5.15248 5.27348
1369223_at 6.140658 6.2433906 6.6916704 6.4888835 6.266545 6.5753736 6.6171503 6.3024926 6.3785152 6.5245476 6.354865 6.4525247
1369224_at 9.967776 10.680377 10.624929 11.083286 10.774949 10.203007 10.153067 9.478232 9.36898 5.785179 9.836704 10.180906
1369225_at 11.788811 12.1127405 12.275241 12.316405 12.246209 12.259086 12.026259 12.257149 12.319385 12.1768 12.435411 12.325406
1369226_at 8.194956 8.223591 8.466492 8.370028 7.9908595 8.803856 8.006763 8.26947 8.52249 8.634609 8.509588 8.472641
1369227_at 6.651265 6.3058624 6.2917123 6.8055215 6.375468 6.51933 6.3175163 6.679198 6.3482428 6.1145396 6.4025617 5.9943066
1369228_at 4.977967 5.4886537 5.1181 5.194005 5.1149035 5.597424 5.155594 5.6190925 5.4372025 5.2625837 5.3816547 5.154455
1369229_at 5.2466826 5.5028257 5.402426 5.3821535 5.153783 5.3537116 5.584379 5.150592 5.3180103 5.629136 5.5930657 5.7142406
1369230_at 4.1509504 4.271022 4.553653 4.1262007 4.439202 4.32163 4.5711255 4.5490093 4.3466654 4.6692715 4.4350486 4.670519
1369231_at 4.179784 4.3459086 4.4776287 4.4569206 4.3475313 4.4035945 4.4247518 3.9069154 4.464989 4.700773 4.292586 4.690528
1369232_at 4.244237 4.483208 4.336465 4.2256374 4.464738 4.4042993 4.4227624 4.506076 4.374687 4.396587 4.609769 4.392593
1369233_at 4.13707 3.708267 3.858847 3.696507 3.8521078 3.778503 3.9367702 3.7620707 4.0506587 3.746431 3.9790983 3.8501875
1369234_at 8.096994 8.3326645 8.019763 8.109423 8.122362 7.9611044 8.008402 8.169678 8.126371 8.084717 8.232048 8.093735
1369235_at 4.7546616 4.3554063 4.3331985 4.407414 4.471772 4.63545 4.3602476 4.5659795 4.4069543 4.3981814 4.8233995 4.6995974
1369236_at 5.1904097 5.2012706 5.6040735 4.8457537 5.066508 5.1107554 5.1800284 5.085308 5.616823 5.127922 5.311508 5.143202
1369237_at 4.87228 4.697379 4.861572 4.816144 4.8603973 4.9733024 4.9773984 4.7174525 4.7938166 5.0630445 4.9630146 4.8842144
1369238_at 10.475523 10.370123 10.560092 9.954612 9.638932 10.470626 9.330621 9.945929 10.232539 9.776961 9.205947 9.55426
1369239_at 3.6286662 4.0475693 3.8762956 3.7751746 3.8525581 3.985964 3.9232807 3.7275746 4.067644 3.6962914 4.0757113 3.8714414
1369240_a_at 5.591756 5.4205065 5.3847594 5.451066 5.333022 5.4645634 5.594204 5.493654 5.454542 5.5951347 5.236299 5.6919785
1369241_at 5.06138 5.4516664 4.9181747 5.0904703 5.184973 5.0041647 5.001908 5.051336 4.838553 5.2517004 4.9331093 4.8069305
1369242_at 3.5420954 3.2721064 3.2725217 3.187048 3.34027 3.460412 3.3923175 3.4615102 3.41726 3.4583106 3.4333212 3.2919521
1369243_at 3.8781052 4.0570993 3.7827616 4.303386 4.1903067 4.2079306 4.171798 3.7955806 3.979044 3.9167674 4.6129217 3.7641668
1369244_at 7.174227 7.048038 6.77306 6.8122144 6.7434764 6.747198 6.6935797 7.1639495 6.74833 6.7861 6.601589 6.0701313
1369245_at 4.1032076 4.04333 4.1410904 3.9964128 3.9787905 4.2736483 4.3362913 4.007874 4.152418 4.0658226 3.8983665 4.2216115
1369246_a_at 3.422696 3.347425 3.55161 3.4978752 3.5195892 3.4402523 3.6901417 3.843317 3.6141627 3.420497 3.4838662 3.5644305
1369247_at 6.1309595 6.1222606 6.2261696 5.7319655 6.0832424 5.899297 6.2047954 6.40787 6.4281554 5.7727222 6.16591 5.6404176
1369248_a_at 9.255163 8.964579 8.924552 9.316996 8.722258 8.494709 8.785396 8.442479 8.724108 8.773702 7.785752 7.953746
1369249_at 8.505746 8.669155 8.27945 8.963461 8.569079 8.58196 8.399904 8.834143 8.2676525 8.279501 7.96886 8.268692
1369250_at 5.134891 5.3521814 5.1059017 5.0300717 5.2361264 4.7816534 5.4185534 4.9982495 5.2379646 5.1177716 5.0186214 5.2772055
1369251_a_at 5.3386755 5.4148293 5.2864127 5.2084074 5.1264057 5.3742113 5.4459743 5.2751265 5.410586 5.2219133 5.587265 5.3088274
1369252_a_at 5.256979 5.2140007 5.401673 5.3985157 5.0738883 5.3761196 5.407446 5.0401497 5.170706 5.2206345 5.164238 5.2504873
1369253_at 3.7343378 3.9026546 3.8315654 3.895689 3.7971885 3.7490695 3.9414477 3.6214142 3.6526883 3.8788028 3.743912 3.915504
1369254_a_at 3.7265153 3.931643 4.00216 3.994727 3.9494553 3.9026232 3.7526438 4.1590123 4.0514293 4.1471367 3.786453 4.2264977
1369255_at 7.0343513 6.855942 6.8765087 6.85973 6.6344357 6.758964 6.4630666 6.340088 6.687514 6.7517996 6.119375 6.944136
1369256_at 5.579792 5.860511 5.7448606 5.8507323 5.575968 5.787414 5.591152 5.5049524 5.428532 5.568189 5.351923 5.3880334
1369257_at 4.244632 4.63155 4.6315794 4.663605 4.6610336 4.865389 4.489962 4.7021565 4.7986236 4.68086 4.7391753 4.8039427
1369258_at 3.2269764 3.1789565 3.0554113 3.2707899 3.1800902 3.1035414 3.0726671 3.271349 3.1966608 3.0070426 3.1243231 3.2878354
1369259_at 8.055228 7.6608624 7.739298 7.4558578 6.9198065 6.6881857 8.510239 6.6983037 6.5526986 6.538965 7.3425474 7.270764
1369260_a_at 4.0800724 4.109587 4.0704184 3.895309 4.1960964 4.169928 4.106298 4.2014427 4.206615 3.9877472 3.8832588 4.1245265
1369261_at 5.1359186 5.4857826 4.679516 4.857896 4.995178 4.9331074 5.145622 5.134065 4.8894863 4.8836637 5.164238 5.269331
1369262_at 6.89958 7.064903 7.189352 6.9078536 7.005701 7.1945314 6.970074 7.026649 7.1043777 7.127129 7.2129564 7.141482
1369263_at 3.1594603 3.310897 3.3557024 3.2602625 3.1919403 3.26984 3.3776157 3.4450312 3.3042233 3.5388753 3.2920868 3.446803
1369264_at 5.3523808 4.9997563 4.741494 5.084769 4.8608947 5.219919 5.102336 5.393982 4.874289 5.108451 4.904209 5.4156766
1369265_at 6.6441336 6.757212 6.564566 6.977662 6.7125893 6.7238708 6.493261 6.4708424 6.3857136 6.4383726 6.714677 6.2416253
1369266_at 5.5395207 5.7759686 5.9572206 5.6736565 6.066345 5.804345 6.4619765 5.8941555 6.210196 6.215982 6.347295 6.3666115
1369267_at 4.2704396 3.6495562 3.7264814 3.9460297 3.8914444 4.121866 3.923014 3.8870273 3.8664923 3.7270517 3.8080986 3.925313
1369268_at 4.188419 3.9814472 4.0254745 4.439228 4.162141 4.1145754 4.392803 4.195759 4.2568097 4.372602 4.507124 5.8780503
1369269_at 9.620213 9.59669 9.419238 9.5099325 9.411808 9.609467 9.621888 9.454443 9.233146 9.386676 9.232361 9.15118
1369270_at 8.848374 8.840862 9.188445 8.816045 8.911686 9.000719 8.834996 9.035517 8.642403 8.800831 8.539137 8.519584
1369271_at 4.4036107 4.2974424 4.134986 4.0024767 3.9867449 4.1623764 3.980491 4.288171 4.4975705 4.3804336 4.264938 4.457672
1369272_at 5.3763604 5.0655994 5.2751956 5.54271 5.229499 4.8436794 5.3321548 5.50545 5.6626477 5.906127 5.8997855 5.4129953
1369273_a_at 4.170038 3.9215305 4.3072786 4.174401 4.437049 4.361859 4.3628845 4.0583344 3.956156 4.5698643 4.4826674 4.287151
1369274_a_at 4.411133 4.294088 4.206244 4.3397026 4.3716416 4.2345643 4.4698095 4.237895 4.502801 4.552433 4.1990433 4.5905814
1369275_s_at 12.836313 12.827133 12.780087 12.732721 12.746285 12.794441 12.762344 12.761925 12.847021 12.685314 12.676229 12.60337
1369276_at 4.7565145 4.8955135 5.004655 5.245642 4.9718738 5.102383 4.7164845 4.9480143 4.8915224 4.6764746 5.1086354 4.7002635
1369277_at 6.010915 5.7407117 5.693468 5.9805393 5.730859 5.9808836 5.954634 6.31928 5.9018035 6.157042 6.1870503 6.013707
1369278_at 8.497614 8.440109 8.340472 8.446931 8.182813 8.465811 8.266688 7.973819 8.226653 8.54043 8.577627 8.212935
1369279_at 5.44574 5.674023 5.67991 5.619578 5.5111065 5.479208 5.646018 5.3442187 5.2779784 5.7628098 5.5852065 5.684452
1369280_at 4.4181914 4.118337 4.0553284 4.138789 3.9051836 4.0388074 4.1154623 3.9065034 4.2459064 4.0138793 3.9279566 4.125266
1369281_at 3.5681505 3.3840964 3.4705799 3.2923615 3.413735 3.482125 3.8614798 3.6445663 3.4092572 3.5740433 3.5878525 3.710417
1369282_at 3.0752468 3.4452374 3.35874 3.475502 3.2384255 3.2801082 3.2899802 3.3532836 3.3720937 3.357305 3.2718484 3.3394806
1369283_at 3.674067 3.836602 3.6454585 4.116414 3.7895303 3.810305 3.7640471 3.7002769 3.7080588 3.768276 3.8084633 3.9231164
1369284_at 4.9925175 5.2464542 5.100169 4.911566 5.222924 5.021446 4.7390347 4.972905 5.0536356 5.1366053 5.022126 5.237299
1369285_at 5.9734845 5.654075 5.7915163 6.2898636 6.0999055 6.1034126 5.751176 6.050662 5.747758 5.5636992 5.5218563 6.13291
1369286_at 12.518635 12.515183 12.664482 12.566182 12.467208 12.567163 12.6333685 12.54328 12.535454 12.579942 12.537639 12.445541
1369287_at 4.2511387 4.0734606 4.4386454 4.4332833 4.3877707 4.4110994 4.5961514 4.276557 4.4491315 4.48596 4.5028424 4.450103
1369288_at 4.253137 4.219362 4.2783403 4.4890423 4.2292776 4.182534 4.3650007 4.208401 4.404456 4.353354 4.3464403 4.4620857
1369289_at 9.948132 9.780655 10.001389 9.828705 9.751668 9.652612 9.768139 9.968881 10.059324 9.703579 9.621924 9.170023
1369290_at 4.4815764 4.2087936 4.388998 4.3458834 4.4388905 4.598221 4.489105 4.8221664 4.718782 4.615077 5.0025344 4.722103
1369291_at 10.422431 10.22704 9.977935 10.49822 10.416359 10.283459 10.365433 10.248118 10.17517 10.2672205 9.986252 10.037443
1369292_at 4.306973 4.059148 4.5327578 4.4525976 4.4147506 4.580351 4.4327965 4.5980244 4.3329935 4.465765 4.5464296 4.75854
1369293_at 5.7827263 5.896756 5.726953 6.1520267 5.9893446 6.0524898 6.1901283 5.9101534 6.170655 6.016066 5.8607693 6.052271
1369294_at 4.365313 4.441456 4.223385 4.406441 4.727462 4.677899 4.4181437 4.218788 4.6528974 4.5230126 5.345141 5.620054
1369295_at 4.6066723 4.608448 4.443339 4.4643674 4.3710794 4.791742 4.257368 4.18699 4.3053446 4.4076657 4.5439816 4.6419296
1369296_at 12.936111 12.792461 12.963322 12.968157 12.973888 12.783213 13.06454 12.9083605 12.796321 12.844089 12.936453 13.136379
1369297_at 4.145583 4.3810663 4.019994 4.6990004 3.876899 4.1937947 4.1012077 4.406653 3.8435385 4.5507197 4.1269464 4.0816016
1369298_at 3.801097 3.8227777 4.021008 4.011373 3.7581336 3.877617 4.034993 3.9140358 3.8601131 4.129957 4.1294456 4.268357
1369299_at 4.232992 4.388791 4.5041714 4.286711 4.6459546 4.406215 4.4703903 4.385832 4.4530826 4.5664234 4.515248 4.780968
1369300_at 4.37144 4.0900035 4.1099973 4.2415442 4.2731133 4.0693955 4.2995715 4.073636 4.2248697 4.06743 4.218537 4.2295904
1369301_at 4.2865667 4.460372 4.311635 4.273361 4.1758375 4.337815 4.398233 4.1148186 4.4530826 4.4121475 4.4598293 4.519661
1369302_at 4.538836 4.85161 4.7031937 4.5583253 4.441042 4.9723415 4.4856334 4.588735 4.567632 5.0217714 4.6108437 4.9420776
1369303_at 3.468672 3.6372824 3.6962614 3.7077334 3.567578 3.5810027 3.8610573 3.4796019 3.7443433 3.6791303 3.6870718 3.580847
1369304_at 6.8295326 6.813823 6.649644 6.5816936 6.7860518 7.0840487 6.848086 7.4229164 6.587619 7.296187 7.148395 6.893314
1369305_at 4.572548 4.552086 4.529794 4.477783 4.6466064 4.235323 4.7557163 4.8106766 4.75081 4.8649645 4.967371 4.539016
1369306_at 4.2397375 4.064436 4.525903 4.138691 3.8699336 4.081961 4.3297443 4.423646 4.9363804 4.046727 4.89779 4.9313865
1369307_at 4.5736856 4.463331 4.6720667 4.5974674 4.656225 4.6623693 4.7650337 4.6657763 4.7304006 4.7029634 4.879322 4.831028
1369308_at 5.024649 5.0464745 5.298459 5.2522964 4.937949 5.0157776 5.1366405 5.1942296 5.323921 5.0246816 4.9732914 5.394306
1369309_a_at 4.7395105 4.946048 4.6778555 4.755814 4.6335506 4.78406 4.600261 4.3165617 4.810445 4.8788586 4.8328066 4.888891
1369310_at 5.0907516 5.4368258 4.884858 5.29998 5.177207 5.261532 5.0354424 5.036979 5.241063 5.014429 5.4510765 5.65024
1369311_at 3.5922618 3.4769003 3.6353023 3.6972349 3.3151526 3.6405642 3.6208172 3.643177 3.7779906 3.5194592 3.6287298 3.468415
1369312_a_at 8.989282 8.8986 8.817161 9.023259 8.847116 8.788496 8.802087 8.924311 8.94531 8.932617 8.749491 8.736117
1369313_at 4.487111 4.7547693 4.815261 4.8596787 5.046795 4.536843 4.6507344 4.9566936 4.7608895 4.9347725 4.598295 5.047652
1369314_at 4.1790457 4.1903057 4.1498504 4.073492 4.218889 4.221967 4.237786 4.1868634 4.1419773 4.0187335 4.169113 4.3492627
1369315_at 3.9250546 4.302621 4.3316917 4.085128 4.2369194 4.050803 4.166889 4.100234 4.259387 4.247864 3.8832588 4.0891933
1369316_s_at 6.3752236 6.264314 6.436142 6.187271 6.3915005 6.5624814 6.1030025 6.8711257 6.125886 6.106142 6.327885 6.146582
1369317_at 3.8240464 3.9032629 3.9396324 3.7587485 3.8087528 3.7925065 3.9851644 3.7075028 3.9471822 3.8075616 3.964885 3.9962854
1369318_at 5.7784157 5.9050627 6.282348 6.0990925 6.223293 6.0970235 6.0988073 6.522794 5.7895846 6.001482 6.1059103 6.2787366
1369319_at 9.219691 9.193416 9.071364 9.087439 9.009649 9.111553 9.199961 9.238079 9.35788 9.044139 8.733269 8.8482275
1369320_at 4.214033 4.178877 4.2287407 4.019414 3.8792784 3.9230306 4.209852 3.8385515 3.950811 4.005575 3.8498328 4.3827624
1369321_s_at 3.5336874 3.848189 3.28807 3.4763093 3.45394 3.5563862 3.4691653 3.2298853 3.4124491 3.412725 3.280426 3.3191206
1369322_at 4.918924 5.278875 5.3558087 5.2578144 4.8898654 5.3106465 5.085358 5.1102066 5.1206985 4.8118567 4.8523126 5.1701984
1369323_at 6.8726425 7.138557 6.7885733 6.7500486 6.7205234 7.05076 7.122645 6.96578 7.168159 7.2296205 7.1927085 7.174995
1369324_at 3.5311377 3.6414375 3.3404658 3.4690022 3.4348547 3.568076 3.6782486 3.599508 3.4205794 3.407702 3.7530358 3.6418748
1369325_at 7.1421967 7.0790706 6.484072 7.081422 7.194339 6.569747 6.8595667 6.7887516 6.792312 6.476772 6.1145144 5.8892317
1369326_at 3.7038386 3.8075838 3.796812 3.8663704 3.641998 3.7330565 3.7837012 3.637335 3.9130359 3.7862442 3.6327434 3.9155662
1369327_at 3.8275952 4.495493 4.3899183 4.3499866 4.111471 4.7347584 4.580577 4.6020966 4.090916 4.4847746 4.3371167 4.3821383
1369328_at 6.541347 6.811449 6.590889 5.973789 6.182122 6.8872466 6.047543 6.3108864 6.311462 6.1189957 6.80468 5.9836373
1369329_at 5.208906 5.0964966 5.0499983 4.9831934 4.9078417 4.9501767 4.6278467 5.2263565 4.892365 5.06644 4.9429626 4.9329715
1369330_at 4.9877453 4.989361 5.1468744 4.9744277 4.823446 4.793079 4.984388 5.0784044 4.925658 5.1174746 4.915555 4.8830557
1369331_a_at 4.726937 5.1355014 4.76025 5.107034 4.951283 5.3083043 4.8959885 4.9725785 4.8333015 5.0832143 4.950033 4.9732246
1369332_a_at 3.649394 3.656832 3.5958068 3.6566484 3.8300602 3.719709 3.720319 3.5996828 3.6290898 3.8482273 3.5948842 3.7181876
1369333_a_at 3.3508236 3.3747852 3.224781 3.2428396 3.4849842 3.3127584 3.2280095 3.2756996 3.4734411 3.4408026 3.4046216 3.2930589
1369334_at 3.7068584 3.5679097 3.7614918 3.7493887 3.6209352 3.6740503 3.7923863 3.5750716 3.7027118 3.7711847 3.7413855 3.7957485
1369335_at 3.912326 3.8163466 3.5155973 3.2062626 3.6066778 3.6368496 3.6437654 3.4798982 4.0397234 3.6321256 3.860267 3.6997886
1369336_at 5.1288533 5.204567 5.187482 5.2382364 5.0733047 5.666828 5.340255 5.240733 5.184638 5.2568755 5.3642936 5.6162167
1369337_at 4.16329 4.0327873 4.265402 4.141509 4.175119 4.17088 4.253208 4.3852096 4.173012 4.3020115 4.3530216 4.4229174
1369338_at 5.4879236 5.7409706 5.471685 5.6427546 5.5699086 5.4140153 5.86185 5.946938 5.5366936 5.705404 5.679206 5.7646093
1369339_at 5.3353424 5.4946146 5.55262 5.4663577 5.437689 5.510259 5.4881115 5.666355 5.093024 5.711193 5.484665 5.6172113
1369340_at 4.3936844 4.2502146 4.242936 4.3138947 4.243926 4.5352573 4.194871 3.9873428 4.554334 4.454273 4.1196933 4.391955
1369341_a_at 4.3386536 4.206085 4.310602 4.4100494 4.342965 4.1228223 4.3116627 4.467718 4.161922 4.306194 4.3779306 4.5001483
1369342_at 5.1117945 5.0937033 5.470497 5.525726 5.180541 5.19795 5.31423 5.653555 5.2233872 5.1955204 5.152735 5.220799
1369343_at 3.373318 3.2922144 3.6027644 3.596519 3.3981566 3.2933538 3.6537025 3.446073 3.380522 3.5114093 3.4935262 3.2827985
1369344_at 5.4969945 5.1769733 5.369504 5.338744 5.674569 5.1125655 5.404719 5.3928866 5.1885257 5.4248133 5.236686 5.1296935
1369345_at 3.6941447 3.9249685 4.005929 3.7420707 3.703325 4.0191126 3.929008 3.4155912 3.6978736 4.0022326 3.7661865 4.004737
1369346_at 3.571546 3.387676 3.400694 3.5431628 3.4491181 3.7288556 3.648021 3.3415394 3.5034046 3.6292229 3.6178865 3.5384138
1369347_s_at 5.6314692 5.495277 5.638365 5.5632877 5.2291527 5.664379 5.576721 5.378139 5.5174003 5.582501 5.378515 5.617743
1369348_at 4.1932244 4.3393965 4.2807746 4.220337 4.224046 4.1001368 4.1417794 4.3426332 4.453082 4.392359 4.1597166 4.4184847
1369349_a_at 3.4161723 3.4839327 3.6111324 3.4052012 3.491221 3.5382738 3.4203782 3.4754336 3.380522 3.5679755 3.5562124 3.3270621
1369350_at 5.4301753 5.4117436 5.34894 5.6185384 5.4034677 5.4492607 5.501174 5.1953316 5.4132986 5.6765747 5.6655207 5.492328
1369351_at 4.4072704 4.268346 4.2810884 4.0347447 4.3961782 4.236376 4.1277056 4.1023436 4.249345 4.227769 4.2798977 4.126343
1369352_at 6.881467 6.192787 6.511244 6.56153 6.6209283 6.4852643 6.3744287 6.5510597 6.4075623 6.566027 6.4966826 5.939358
1369353_at 4.0027876 4.1365614 4.0744443 4.3764057 4.0392113 4.25112 4.140761 4.3377357 4.401934 4.6282325 4.0459948 4.418485
1369354_at 6.3796144 6.4209385 6.2097626 6.5638223 6.1198535 6.2074847 6.1561346 6.0277224 6.1707673 6.0632 6.2216263 6.33224
1369355_at 4.8875227 4.4808526 4.730626 4.964293 4.8009853 4.8426957 4.8939743 4.5959306 4.8248773 4.9489307 4.85074 5.0379925
1369356_at 3.9840262 3.8773837 3.9479759 4.08604 3.9385328 3.985856 3.9047134 3.8782601 4.0765524 4.304657 4.0339894 3.9899592
1369357_at 4.916727 4.8850737 4.933408 5.1050124 4.985695 5.115666 4.851012 4.3631783 4.9017572 4.7505803 4.973933 5.0600653
1369358_a_at 5.707346 5.610249 5.730181 5.688378 5.880942 5.816454 6.1121473 5.6779685 5.950402 5.9341855 5.7883563 5.943967
1369359_at 3.958099 4.196549 3.819273 3.8834388 4.1413097 3.9597137 4.243821 3.8461437 4.087151 3.906796 3.9795988 4.2132335
1369360_at 5.4112754 5.701277 5.7261763 5.7553196 5.707198 5.7386236 6.1585035 5.7166996 5.819256 5.6966987 5.609837 6.0687304
1369361_at 3.522368 3.452751 3.4601536 3.526728 3.567578 3.4164834 3.5357273 3.3377054 3.2778325 3.403887 3.543868 3.7165995
1369362_at 5.420416 5.3105087 4.9775414 4.937369 5.2243085 5.2385206 5.166168 5.006096 5.3115215 5.1763515 5.5370426 5.22055
1369363_at 3.5285704 3.491847 3.4242578 3.4410923 3.425571 3.6044672 4.0156584 3.6415136 3.739411 3.5981257 3.422496 3.5945673
1369364_at 3.547028 3.7378836 3.5507493 3.8821366 3.567578 3.8335726 3.4978578 3.5774527 3.655414 3.3883224 3.4278498 3.658052
1369365_at 4.3792186 4.3367734 4.5604653 4.2939544 4.3877707 4.583148 4.4153886 4.138623 4.344283 4.368677 4.135152 4.5014324
1369366_at 4.9316087 4.892797 5.0936313 4.7610507 4.6091194 4.925677 4.791688 5.30366 5.102374 4.9679112 4.792547 5.021325
1369367_at 4.2909904 4.0684505 4.2447977 4.2948675 4.228719 4.2914624 4.138103 3.9709277 4.01592 4.2051706 4.2843337 4.046586
1369368_at 4.2591906 4.2562995 4.2440414 4.243532 4.3266354 4.1752605 4.519533 4.323473 4.116007 4.3106246 4.1521635 4.3289156
1369369_at 5.123876 5.137961 5.1059017 5.206337 5.2183704 4.921653 4.8210645 5.4724092 5.226456 5.281288 5.373959 4.8932652
1369370_s_at 4.6338797 4.51547 4.8212104 4.730797 4.4631834 4.7477503 4.540602 4.7940016 4.529462 4.4349957 4.57405 4.9499855
1369371_a_at 4.2094526 4.024186 4.304482 4.0450683 4.444203 4.5136614 3.9924464 3.809736 4.1943874 4.3818593 4.4705896 4.3626184
1369372_at 4.430615 4.428193 4.394564 4.500475 4.5733376 4.789766 4.791688 4.4740725 4.676033 4.8118567 4.6101255 4.6670637
1369373_at 6.0546756 5.795578 5.638365 5.558744 5.7323427 5.5573115 5.631939 5.856512 5.4032016 5.6821256 5.2126827 5.283818
1369374_at 3.9993 4.209437 3.8021798 3.8550308 3.7776875 4.176841 4.0060596 4.075322 3.9488707 3.9720402 4.0425496 4.0959272
1369375_a_at 3.6534514 3.7494566 3.703517 3.8665266 3.7239513 3.7490695 3.7766018 3.8988526 3.6481214 3.9165213 3.7824392 3.7467465
1369376_a_at 4.017661 4.162668 4.1485977 4.31462 3.983189 4.0062847 4.1215067 3.9502323 4.072076 4.2281933 3.8317428 4.1596537
1369377_at 3.4291933 3.3169372 3.2558644 3.3065686 3.3044436 3.291515 3.4112341 3.4573898 3.2759988 3.5392404 3.370835 3.50329
1369378_at 4.6702313 4.814314 4.5420475 4.758805 4.5057645 4.6065693 4.3200183 4.3605485 4.2155547 4.803392 4.6478043 4.548396
1369379_at 4.4141173 4.6468897 4.470648 4.4081144 4.623428 4.817408 4.780082 4.948871 4.537977 4.407967 5.553088 5.1199856
1369380_at 4.741996 4.764785 4.4033413 4.507389 4.477626 4.6901183 4.680215 4.7776203 4.6316934 4.3431344 4.386999 4.691746
1369381_a_at 3.7283514 3.654031 3.521656 3.628333 3.6600332 3.8311806 3.62218 3.7634141 3.5007133 3.4907043 3.5899494 3.4507377
1369382_at 5.591483 5.8892603 5.9268365 6.263264 6.011921 6.169686 6.176648 5.9830613 5.990156 6.090016 5.843053 5.750531
1369383_a_at 4.9107094 4.566833 4.6508217 4.60721 4.6009893 4.5619116 4.5500135 4.5610194 4.664503 4.7318125 4.816972 4.6649437
1369384_at 4.043702 3.8156786 3.8189738 3.863639 3.7681296 4.0276527 3.7475173 3.776007 3.999177 4.1189747 3.709445 3.8022828
1369385_at 4.353669 4.1544 4.4025555 4.3978086 4.4984336 4.482869 4.332557 4.269126 4.5741005 4.5408955 4.2589464 4.7026196
1369386_at 4.2342105 4.061631 4.193383 4.007114 4.120811 4.088443 4.1275673 4.2598095 3.9369767 4.0652657 3.94547 4.065434
1369387_at 5.627601 5.668649 5.9854956 5.6990995 5.875521 5.8133364 5.5469213 6.1042414 6.1190205 5.961537 5.841968 6.188429
1369388_at 4.1194143 3.919646 4.1265945 3.9518764 3.9774294 3.769173 4.198361 3.9634593 4.0141473 3.9024992 3.7350814 3.9000545
1369389_at 4.012884 4.2873096 4.2498612 4.226188 4.1588545 4.1453104 4.475869 4.1086817 4.1894326 4.5290713 4.2313733 4.354644
1369390_a_at 4.9316087 4.171836 5.0459437 4.169566 4.271086 4.4941115 4.7047515 4.4590535 3.7874343 4.5698166 4.0975585 4.418485
1369391_at 3.7043822 4.014396 4.1081414 3.7991376 3.8903725 3.8817647 4.0822897 4.0766816 3.916341 4.208209 3.978085 4.0523386
1369392_at 5.256979 5.046091 5.13934 4.9094677 5.028876 4.9890556 5.6119366 5.335276 5.2453012 4.959218 4.969906 4.966031
1369393_at 4.131132 4.1290216 4.3459425 4.155188 4.281003 4.3444376 4.493886 4.5037184 4.587039 4.5260963 4.6492558 5.4927692
1369394_at 4.483602 4.410553 4.587718 4.8388844 4.450231 4.3998013 4.6140738 4.6609516 4.615384 4.656514 4.6179132 4.3864326
1369395_at 3.4986176 3.5937145 3.6563036 3.433551 3.567578 3.4036872 3.6634924 3.282645 3.6141288 3.4358282 3.6470492 3.5170407
1369396_at 5.389703 5.094162 5.499379 5.522559 5.3917394 5.360511 5.318928 5.357456 5.515518 5.16683 5.272746 5.4826074
1369397_at 4.851758 5.0171146 5.1149206 4.7172117 5.0834303 4.960755 4.9370255 4.908794 4.9032 4.6189165 4.995324 4.9116125
1369398_at 5.2581573 5.498084 4.9746337 5.3291593 5.3963633 5.3244033 5.277579 5.4595957 5.2140617 5.351683 5.5316353 5.37464
1369399_at 3.27043 3.4774456 3.423833 3.4856505 3.3813977 3.5593874 3.817429 3.5190072 3.5468893 3.5617824 3.4096255 3.6762714
1369400_a_at 4.8936343 5.157673 4.9306064 5.3564777 4.8625627 4.8237386 5.135995 5.0775146 5.135701 5.014113 5.150463 5.070961
1369401_at 3.6112435 3.2318423 3.2908208 3.375346 3.3223474 3.4090605 3.2719872 3.3951988 3.2838311 3.106572 3.3794816 3.2629485
1369402_at 7.2849207 7.1615033 7.261538 7.199759 7.247288 7.1648784 7.145844 7.373975 7.1145926 7.0557075 6.791084 6.6722693
1369403_at 4.675273 4.5736356 4.417811 4.6152616 4.292117 4.530022 4.452609 4.4885893 4.4530826 4.4201846 4.500159 4.867707
1369404_a_at 4.3745136 4.355856 4.794441 4.44896 4.880039 4.3077292 4.4351788 4.2652645 4.790556 4.4507403 4.6179733 4.779483
1369405_a_at 3.777386 3.9776292 4.24188 3.8220196 3.9034786 4.026273 3.9311223 3.9995153 4.045661 3.9843242 4.138237 4.018131
1369406_at 3.9871075 3.7721446 4.015358 3.8878295 3.6860757 3.946112 3.9766681 4.705024 4.455055 4.5032945 3.9598346 4.264583
1369407_at 5.7681327 6.6173387 5.953676 6.4243646 6.2087355 6.897792 6.5518303 6.478738 6.78084 7.068414 7.071015 6.754698
1369408_at 4.044205 4.1054144 4.1953735 4.2408533 3.9125502 4.1229086 3.9421408 4.1036797 4.316323 4.3945227 4.3729386 4.391883
1369409_at 8.591839 8.567873 8.234714 8.32678 8.34213 8.597986 8.39818 8.457988 8.415605 8.402599 8.640635 8.751347
1369410_at 7.2303486 7.3622775 7.5339265 7.728845 7.574358 7.344127 7.2735314 7.511876 7.4369063 7.134997 7.6634173 7.5379257
1369411_at 3.7227027 3.7694848 3.721506 3.835253 3.65669 3.7119675 3.7967956 3.2637558 3.7202034 3.8868508 3.7128694 3.8397236
1369412_a_at 6.4270854 6.661502 6.3920646 6.6414666 6.6061425 6.5370607 6.557608 6.2299867 6.601481 6.430718 6.500872 6.48393
1369413_at 4.3049483 4.336704 4.706886 4.4357004 4.434362 4.1113772 4.4145474 4.4125595 4.203507 4.3821692 4.368212 4.615808
1369414_at 9.274958 9.230085 9.107754 9.071905 9.145874 9.066948 9.160286 9.153488 9.088951 9.020119 9.066036 8.941158
1369415_at 7.9048862 7.296996 7.2632813 8.451233 7.3392415 7.059166 7.937206 7.760338 6.807436 6.785549 6.6946545 8.148806
1369416_at 5.9243083 6.0988026 6.259937 6.022192 5.9151726 6.2541795 6.1061125 6.2234907 5.8809137 6.0178585 6.1072936 6.2972107
1369417_a_at 4.169631 3.9719656 4.1198997 4.0452795 3.9518955 4.3275547 4.1274557 4.1459146 4.1313047 4.054096 3.9671414 4.3125505
1369418_at 3.898978 4.1506805 4.413124 4.2707386 4.065744 3.8207123 4.4677787 4.2412167 4.149329 4.249722 4.3482695 4.2470703
1369419_at 5.4171987 5.1548696 5.358288 5.1543055 5.3206024 5.3124495 5.138668 5.1651306 5.345503 5.313549 5.3393908 5.31699
1369420_at 4.7992096 4.298147 4.8543215 4.6232805 4.5222797 4.604396 4.561736 4.6340055 4.7086687 4.471816 4.3014116 4.02921
1369421_at 6.357572 6.348064 6.456265 6.406591 6.369118 6.452008 6.383587 6.1773677 6.3157463 6.254471 6.1106586 6.1461906
1369422_at 4.988647 4.953788 4.985903 5.0767717 4.9213805 4.7750955 5.0020075 5.096898 4.9657745 4.975146 5.0574627 5.151363
1369423_at 4.3481293 4.53539 4.2145934 4.346561 4.2074227 4.636968 4.2297034 4.140239 4.354966 4.477842 4.202239 4.3989286
1369424_at 12.934712 12.852235 12.825192 12.771554 12.729839 12.868339 12.791321 12.72739 12.894646 12.737066 12.687173 12.657642
1369425_at 3.9833002 4.2764616 4.3526173 4.2714643 3.9391649 4.235323 4.144127 4.3425884 4.0144744 4.3109674 3.9736671 4.2905197
1369426_at 5.0031505 4.995749 5.163905 4.769229 4.903054 5.0386176 4.909663 4.929901 4.99012 4.941353 4.6347837 5.260789
1369427_at 9.559705 9.365628 9.5588875 9.522183 9.5291605 9.230209 9.581102 9.356596 9.486612 9.5654955 9.818971 9.603726
1369428_a_at 4.4697757 4.1618376 4.702898 4.694423 4.3409166 4.4741 4.4276876 4.2634745 4.6131167 4.3916636 4.5936747 4.430784
1369429_at 3.6691196 3.588254 3.8043053 3.4840982 3.572125 3.673826 3.659069 3.7345695 3.4869468 3.6167154 3.606802 3.6923642
1369430_at 9.531019 9.471485 9.50678 8.556836 9.367599 9.494172 9.458606 9.404795 9.447355 9.78741 8.757157 9.55312
1369431_at 4.5486255 4.3367734 4.4820366 4.3400574 4.4033494 4.332198 4.5669107 4.460562 4.3424172 4.2604547 4.440596 4.7473125
1369432_at 5.4526753 4.9729395 5.3791995 5.276453 5.280245 4.8950486 5.23968 5.164329 5.0681043 5.054557 5.390916 5.4348373
1369433_at 5.034316 4.8943777 4.9559865 4.8143644 4.8441167 4.908136 4.659138 4.7485375 4.954097 5.100489 4.8731637 4.9468374
1369434_at 4.038464 3.8551738 3.7342494 3.6079192 3.8601 3.704369 3.7778869 3.7126238 3.9170346 3.7272868 3.7811916 3.8229563
1369435_at 12.626315 12.456687 12.544976 12.484745 12.652274 12.621967 12.740168 12.635738 12.67258 12.419952 12.385923 12.309463
1369436_at 4.103691 4.0659513 3.906583 4.076106 4.0683928 3.9402738 3.8876424 3.8925624 4.024267 4.128459 4.238574 4.071554
1369437_at 4.282844 4.347869 4.5182557 4.4327283 4.3415184 4.5863566 4.6907682 4.457205 4.409155 4.52789 4.4679995 4.5261025
1369438_at 4.8094854 4.579133 4.7648864 4.527775 4.622591 4.7460613 4.631383 4.438563 4.495026 4.5611215 4.412209 4.8184733
1369439_at 3.7196205 3.5937145 3.6291986 3.36537 3.6746652 3.6132054 3.4055471 3.5377774 3.5118363 3.7121034 3.4765847 3.5328875
1369440_at 5.2315884 6.2438674 5.379582 7.578947 7.5091147 5.775628 7.7415543 7.6330132 7.1178985 7.695553 4.8265224 4.9396586
1369441_at 4.55573 4.57685 4.1702447 4.489623 4.614237 4.5724 4.431426 4.7431693 4.4688277 4.5445147 4.5671725 4.501103
1369442_at 3.3452287 3.3714955 3.6380577 3.4635816 3.4416628 3.5195675 3.4562104 3.4909122 3.42393 3.551833 3.4848661 3.5612354
1369443_at 6.6822705 6.1920342 5.928872 6.5528064 6.348539 6.3147573 6.254288 6.295209 6.511626 6.2617536 6.147259 6.1405754
1369444_at 3.6140988 3.6593728 4.022926 3.6504717 3.75769 3.4792268 3.6487598 3.6742783 3.5448766 3.6160371 3.8384695 3.703364
1369445_at 6.216698 6.198564 6.2883115 6.272082 6.4640427 6.1034126 6.1465273 6.2584963 5.916541 5.7696896 5.9683304 5.584063
1369446_at 6.6463804 7.0583763 6.418506 6.6312594 6.4254513 6.618557 6.548591 6.4924636 6.8144426 6.873859 6.6131215 6.5013003
1369447_at 5.322956 5.60092 5.6297684 5.6473136 5.3211503 5.6448517 5.7916026 5.15495 5.3580465 5.333317 5.5749674 5.472289
1369448_at 5.629772 5.5810814 5.6625977 5.759142 5.8183384 5.9367285 5.650941 5.4249 5.552808 6.1627774 5.699457 5.648472
1369449_at 4.856776 5.0333433 4.882556 4.7930593 5.0145903 5.0474453 4.8585653 4.715463 4.817733 4.824559 4.8199406 5.0268145
1369450_at 11.133889 10.789561 11.223301 11.330327 11.110272 10.96458 11.136101 10.76664 10.483628 10.979085 11.144983 11.115675
1369451_a_at 3.646342 3.621901 3.6641822 3.6635568 3.5283222 3.6370757 3.703805 3.6491318 3.5189779 3.658943 3.5886917 3.6572409
1369452_a_at 8.490622 8.378937 8.473917 8.42286 8.304338 8.371626 8.077519 8.360443 8.426628 7.9999576 8.170988 8.0820675
1369453_at 7.5859227 7.3343267 7.292399 7.3521852 7.380054 7.5352683 7.5263996 7.7331963 7.336868 7.5651493 7.5551257 7.283913
1369454_at 4.2391148 4.201681 4.1397285 4.3004465 4.3043976 4.178237 4.096096 4.425232 4.323906 4.1787615 4.3767586 4.2331448
1369455_at 6.198725 7.2135577 6.0902 8.776787 8.519148 7.1724668 8.641626 8.790161 8.484852 8.901117 5.9932895 6.383479
1369456_at 3.5235112 3.2782164 3.3825207 3.3402112 3.304855 3.4234548 3.240289 3.5159862 3.5023239 3.3582168 3.308011 3.3591824
1369457_a_at 4.3822837 4.587697 4.4282265 4.361349 4.300646 4.21853 4.4729977 4.3841257 4.4729366 4.321142 4.1715746 4.341607
1369458_at 4.514538 4.265708 4.3632708 4.3047657 4.478118 4.5312376 4.711033 4.2899036 4.383935 4.5918136 4.4013357 4.316503
1369459_at 5.9790277 5.911797 6.230387 5.991819 5.872317 6.2136364 5.756045 6.002982 5.900469 6.1800637 6.1939034 5.8053994
1369460_at 5.618748 5.5348387 5.2869925 5.488643 5.177265 5.137832 5.3970623 5.4350505 5.2379646 5.114158 5.052932 5.181712
1369461_at 3.9388487 3.871988 3.7816367 3.7414272 3.901737 3.9616344 3.9888778 3.8840709 3.6497755 4.2095165 3.9673336 3.8897905
1369462_at 3.898383 3.8540387 3.940359 3.9084976 4.04557 3.802373 3.9290075 4.048056 3.9154654 3.899744 3.9535801 3.807203
1369463_at 4.9163256 5.3755593 5.047106 5.087302 5.164424 5.270605 5.6010203 4.8157277 5.2957582 5.300041 5.0227532 5.1899414
1369464_at 4.414214 4.4007053 4.4776487 4.228963 4.3069134 4.235323 4.2436533 4.0943766 4.272358 4.1615953 4.2734194 4.5430765
1369465_at 12.80793 12.690985 12.963089 13.053626 12.991207 12.813213 12.740827 12.820136 12.878118 12.912668 12.969481 12.874724
1369466_at 3.4575243 3.8047323 3.5943449 3.534561 3.4194596 3.6420722 3.5222743 3.6896572 3.5580497 3.6790226 3.2374544 3.600809
1369467_a_at 9.023755 9.343752 10.252834 9.334955 10.007108 9.936124 8.968056 9.969734 9.514424 8.840982 9.532416 9.770958
1369468_at 7.40744 7.240272 6.6612177 7.048253 6.9754767 6.9916587 6.5082583 7.3713636 7.000734 6.763444 6.4157696 6.084466
1369469_s_at 3.4952807 3.5174992 3.4568813 3.3411224 3.340928 3.3710384 3.4435391 3.2167993 3.4485016 3.4419124 3.3960092 3.6188533
1369470_at 4.1639585 4.3367734 4.2124085 4.461278 4.2963142 4.3865323 4.372629 4.381431 4.187274 4.4557877 4.3614793 4.4189873
1369471_at 4.802182 4.676481 5.4959326 4.7700276 4.8615413 4.8273153 4.7616053 4.9040275 5.3372536 5.5276995 5.6867275 5.353614
1369472_a_at 6.808754 6.9238734 6.6933417 6.564886 6.7011294 6.351607 6.5949817 6.431772 7.081905 6.384932 6.7635274 6.495995
1369473_at 10.262408 10.1374655 10.084656 10.086947 9.93795 10.138988 9.763903 9.843459 10.013841 9.953896 9.930816 10.0371065
1369474_a_at 3.8360865 3.7470558 3.7154417 3.8049383 3.6865785 3.5959897 3.8679771 3.8584266 3.8551419 3.7927613 3.7472785 3.8737445
1369475_x_at 3.8074074 3.9469247 3.7802608 3.8834388 3.9261308 3.8408551 3.8670454 3.8426807 3.8066995 3.9598098 3.647912 4.115224
1369476_at 4.881009 4.976282 4.7509985 5.018399 5.037622 4.947815 4.803875 5.052868 5.019777 5.138126 4.531974 4.7368226
1369477_at 4.2602525 4.1878657 4.120596 4.044963 3.9414415 4.2151995 4.1241245 4.0841103 4.4040656 4.044143 4.280043 4.164592
1369478_at 4.1462502 4.130718 4.36279 3.9244044 4.1100864 4.01336 4.201398 4.2715282 3.8352318 4.0044947 3.9718227 4.2663293
1369479_at 6.184855 6.098701 6.41345 6.338779 6.312295 5.989604 6.2970276 6.0449743 6.291988 6.4132786 6.035954 6.5770783
1369480_at 3.4912145 3.7467718 3.540792 3.7350106 3.4464226 3.6000247 3.7019598 3.7172406 3.5134091 3.825285 3.3394299 3.951629
1369481_at 3.4656186 3.678973 3.711143 3.4909616 3.467735 3.5540333 3.4705927 3.455633 3.799493 3.7154386 3.5316572 3.7199776
1369482_a_at 3.8436396 3.9410465 3.7283616 4.23454 3.8489637 3.6722388 3.7946439 3.9754755 3.9783869 4.0348253 3.8203545 4.033489
1369483_at 6.3956046 5.6870604 6.259768 6.4611597 6.307403 6.044373 6.550497 6.6687784 6.3214245 7.238862 7.1611505 6.772517
1369484_at 3.957878 4.004014 4.2513137 4.2082176 4.193739 4.0552077 4.415326 4.3364596 4.149749 4.031515 4.0062685 4.021256
1369485_at 9.956383 10.182715 10.233212 10.056519 9.9407 9.885221 10.225257 9.954806 9.96464 9.818722 9.735655 9.717759
1369486_at 3.5457013 3.7174926 3.409574 3.559952 3.5832672 3.4527743 3.6033537 3.5395322 3.4940436 3.367442 3.4584687 3.65054
1369487_a_at 3.8864925 3.7987118 3.9368517 3.6676815 3.9680197 3.8322475 3.7500787 3.8416862 4.0910673 3.8514965 3.8543878 4.07762
1369488_at 4.118506 4.1997333 3.9800057 4.136801 3.9823616 4.0006094 4.4542265 3.9057243 4.2604628 4.0312786 4.0425496 3.869196
1369489_at 5.5262265 5.680132 5.8027477 5.7049947 5.730784 5.8484917 5.6797686 5.793142 5.6315184 5.608845 5.682301 5.76155
1369490_at 3.8287697 3.5633667 3.7082806 3.7613623 3.721319 3.6668231 3.602512 3.5618525 3.677293 3.7580833 3.8019545 3.7912006
1369491_at 9.652492 9.616502 9.7406025 9.790735 9.780498 9.43491 9.462922 9.4932 9.696333 9.368763 9.6620455 9.263066
1369492_at 11.257803 11.466327 11.323213 11.15776 11.256478 11.371922 11.333369 11.311506 11.403922 10.984766 11.093674 10.864172
1369493_at 8.591552 9.271669 6.9007316 7.151049 8.598219 9.438304 9.029919 9.555722 9.768326 9.835974 9.754955 9.158161
1369494_a_at 5.886141 6.050496 5.7147684 5.576716 5.3929324 5.8431745 5.664762 5.482908 5.397685 5.684585 5.852922 5.6628585
1369495_at 5.468937 5.6490498 5.577321 5.5188346 5.623101 5.3454027 5.511343 5.284479 5.4838915 5.4954433 5.7152386 5.5156345
1369496_at 7.723476 7.532331 7.707626 7.7722254 7.5293965 7.6614475 7.8276567 7.6464815 7.4434967 7.36753 7.3415575 7.2116733
1369497_at 4.308814 4.5525055 4.307049 4.2435207 4.608853 4.568467 4.615621 5.018031 4.8205366 4.703521 6.7348256 5.6299524
1369498_at 4.416513 4.3528957 4.2215075 4.393397 4.3353276 4.156372 4.1409492 4.1086817 4.3968315 4.5253277 4.5385556 4.493325
1369499_at 5.270963 5.153206 5.5131416 4.8090158 5.6670365 5.62752 5.125498 5.626716 5.615153 5.5864005 5.560554 5.306134
1369500_at 4.9796076 5.083007 5.167573 5.1152873 5.210179 5.085371 5.156652 5.136136 5.0648355 5.000543 4.9597726 4.7529964
1369501_at 6.0543394 5.886455 6.385412 5.841462 6.2062383 6.2486334 6.045672 6.0902934 5.9558516 5.7518754 6.06602 5.7658644
1369502_a_at 12.624799 12.809044 12.786045 12.640206 12.719595 12.713233 12.776044 12.731316 12.700565 12.529127 12.533183 12.553501
1369503_at 3.2042449 3.0761738 3.2582705 3.3381653 3.2192183 3.2113676 3.0835798 3.2506595 3.1571372 3.1568964 3.4485245 3.1873538
1369504_at 5.6485066 5.775821 5.7509794 5.7818522 5.774237 5.3434825 5.5584826 6.2150397 5.6899047 5.513781 4.909435 5.2217627
1369505_at 5.822681 5.8250384 5.0789037 5.3748302 5.1702576 5.1763344 6.014153 5.148462 5.9361396 5.527663 5.4930305 5.5218816
1369506_at 4.3080063 4.295982 4.1294637 4.334503 4.1698318 4.2565 4.2889276 4.4717007 4.2756677 4.4941263 4.1808214 4.6229525
1369507_at 3.976414 3.8746662 4.1647787 4.185932 4.0347567 4.0284424 4.039734 4.0069532 4.0252943 3.7960744 4.1299133 4.3938847
1369508_at 4.8929033 5.09223 4.881824 4.9508457 4.9929423 4.8634124 4.687607 4.961986 4.9291277 4.792305 4.6498947 5.055647
1369509_a_at 4.4788327 5.523087 4.2984614 4.540146 5.1098375 5.6947694 5.032506 5.556573 5.9077444 4.589038 4.367057 4.887965
1369510_at 6.2006073 6.164925 6.051239 6.0497394 6.151807 6.3481016 6.1631675 6.13289 6.2647953 6.298893 6.2126575 6.2093406
1369511_at 5.441283 6.055928 6.1411996 5.759936 6.0637827 5.306164 6.1830115 6.1127076 6.102815 5.4609423 5.232708 5.597789
1369512_at 5.4563727 5.3370075 5.387594 5.318941 5.305419 5.197273 5.6642294 5.172296 5.296131 5.38883 5.4219146 5.5319843
1369513_at 4.460599 4.5155516 4.396775 4.6040235 4.5674963 4.567627 4.4893036 4.450591 4.351019 4.8781953 4.615056 4.783949
1369514_at 5.2763567 5.478552 5.5565352 5.611434 5.4675274 5.4626765 5.512761 5.1009746 5.3753223 5.7187014 5.7524266 5.5086093
1369515_s_at 4.1174903 4.2933292 4.404729 4.2814145 4.3313527 4.257022 4.4187803 4.1477885 4.272984 4.377589 4.70154 4.5989857
1369516_at 3.6432405 3.6530576 3.8692625 4.0303364 3.831157 3.5879867 3.9164896 3.7634141 3.6483254 3.8272433 3.9819777 3.9022822
1369517_at 5.6636114 5.489936 5.677218 5.9103975 5.583215 5.7111726 5.689198 5.5233135 5.443299 5.579961 5.590151 5.1553082
1369518_at 4.9644613 5.3561974 4.671249 5.17859 5.190986 4.8722973 4.9955263 4.8907394 4.9862947 4.740368 4.9804835 5.093203
1369519_at 3.9991152 4.2639847 4.2106943 4.188141 4.2269435 4.250252 4.1961613 4.1565857 3.9898806 4.3375545 4.2676134 4.3088403
1369520_a_at 5.1557136 5.4248743 5.1571407 5.4951377 5.3803983 5.0275054 5.2479105 5.109743 5.3134546 5.3573236 4.93974 5.197885
1369521_at 3.4634914 3.454262 3.7051585 3.5504274 3.486374 3.4153066 3.3359618 3.4862819 3.4462974 3.5815082 3.2277505 3.5182414
1369522_a_at 3.2936108 3.2698734 3.2806785 3.3518102 3.257941 3.254589 3.3299773 3.1945436 3.3858778 3.2746058 3.2428064 3.5687284
1369523_at 5.5027227 5.5177917 5.6539245 5.5931625 5.247786 5.695699 5.7034945 5.329446 5.547453 5.489495 5.785477 5.7405386
1369524_at 4.5620003 4.692808 4.5573854 4.354326 4.3052588 4.3225975 4.3141336 4.2210984 4.1741123 4.5623813 4.249203 4.6070175
1369525_at 4.9658804 5.314373 5.123369 5.1890345 5.0899596 5.434675 5.3662987 5.424675 5.2775507 5.3531446 5.516342 5.510358
1369526_at 9.259944 9.247429 9.133321 9.217964 9.077982 8.968083 9.374851 9.219039 9.17271 9.164629 9.25825 8.260481
1369527_at 4.666755 5.0667095 5.0813837 5.1237717 5.1133676 5.0067434 5.141211 4.8167725 4.7930055 5.5081496 5.178172 5.031114
1369528_at 5.3723106 5.1431684 5.343769 5.4575973 5.134787 5.0673294 5.2817163 4.9689293 5.2890368 5.5048046 5.327924 5.497154
1369529_at 4.144696 4.157757 4.315711 4.4169426 4.274397 4.2845383 4.2839994 4.423331 4.0866117 4.19593 4.2910023 4.1375465
1369530_at 4.8013554 4.6970053 4.6098375 4.580538 4.479445 4.649447 4.7677493 4.558448 4.4655533 4.3445654 4.7546043 5.0607843
1369531_at 7.213808 5.7489777 6.52348 7.3455133 6.3152256 6.299013 7.5169106 8.45984 5.948322 6.1042395 8.1327715 6.225957
1369532_at 4.389657 4.8271174 4.538842 4.263053 4.642403 4.4609685 4.2486 4.7052207 4.565117 4.6811857 4.5294676 4.715643
1369533_a_at 5.3692956 5.311287 5.4547176 5.357092 5.377696 5.2951717 5.6322384 5.3217773 5.691617 5.791838 5.56338 5.6101456
1369534_at 5.0221233 4.8787365 4.8627768 4.8971257 4.9089212 4.895049 5.1012535 4.968234 5.1216745 5.078863 5.2361727 5.154294
1369535_at 4.8740387 5.13952 4.940267 5.2144322 5.1971054 5.064304 5.0031614 4.7895465 4.7711115 5.054145 5.523885 4.9936523
1369536_at 4.756222 5.1560264 4.583637 4.8067985 4.6903424 4.8295703 4.9026856 4.812705 4.5102425 5.0114517 4.915137 4.5290537
1369537_at 4.4835486 4.770916 4.857873 4.880427 4.8712606 4.672805 5.0043044 4.906508 4.8660555 5.0180664 4.8812504 4.987968
1369538_at 4.3477 4.4590487 4.1516705 4.3054276 4.511514 4.4696946 4.592744 4.477485 4.6133876 4.4512978 4.5470157 4.366191
1369539_at 6.2928567 6.1013947 5.968684 5.741173 5.8703084 5.9189963 6.0937223 6.1403923 6.231294 5.8494215 6.1166873 5.7121477
1369540_at 3.957878 4.11275 4.1885514 3.8000169 4.0724473 4.083919 4.161743 4.058142 3.8540382 4.144318 3.944375 4.061413
1369541_at 4.0492063 3.9112163 3.6607263 3.7877405 3.894831 3.678713 3.7312636 3.7367527 3.7661881 3.6173449 3.5517097 3.7381716
1369542_at 4.7279406 4.932282 5.0772233 4.893447 4.876163 4.7032967 5.0750184 4.837204 5.262887 4.9488907 5.2318535 5.093177
1369543_s_at 6.5160537 6.466878 6.403514 6.455306 6.3742137 6.5724764 6.432592 6.574378 6.249381 6.4170175 6.5105834 6.311928
1369544_a_at 4.184178 3.9874628 3.9954004 3.9592054 4.0891075 4.052437 3.806998 3.934715 4.001318 4.254196 4.2509527 4.04399
1369545_at 4.2903585 4.537799 5.015231 4.690079 4.5594788 4.645191 4.6019316 4.724533 4.854917 4.8706684 4.531704 4.5593495
1369546_at 11.087557 11.218027 11.166119 11.016761 11.163739 11.26988 11.018726 10.997308 10.978865 10.744724 10.725792 10.715447
1369547_at 3.977675 3.8287036 3.9986672 4.1154604 3.927035 4.291462 3.9192083 4.128622 3.841147 3.9324853 3.8191915 4.2216206
1369548_at 5.434113 5.754368 5.452359 5.151991 5.225503 5.1056843 5.4936686 5.5774403 5.566367 5.4426866 5.5294886 5.06787
1369549_at 6.487184 6.576598 6.7149215 6.643933 6.796187 6.3888736 6.6271524 6.6020365 6.819304 6.625223 6.779134 7.0142393
1369550_at 3.6754081 3.85432 3.7937317 3.827181 3.7988405 3.884693 3.8323681 3.850409 3.7198856 3.7994187 3.615623 3.7946286
1369551_at 4.3875732 4.6455145 4.535018 4.596837 4.7407737 4.947118 4.776432 4.54467 4.499002 4.7303085 4.742628 4.8007307
1369552_at 4.66474 4.9336348 4.8766403 4.876911 5.110778 4.6901093 4.794656 4.9930005 4.94891 4.7736897 4.9018188 5.0483065
1369553_at 4.123941 4.4488754 4.1915507 4.4325867 4.5173473 4.278824 4.4751353 4.225754 4.5598106 4.2816725 4.114308 4.369957
1369554_at 9.733701 9.688906 9.712984 9.693661 9.657946 9.823451 9.7893 9.78089 9.669948 9.580863 9.553307 9.518861
1369555_at 3.9733288 3.7565203 3.843318 4.0361047 3.9275413 3.8686194 3.8966691 4.173389 4.073307 3.8456562 3.7243483 4.0549664
1369556_at 5.005919 5.1206303 5.005665 5.0322447 5.174283 5.0414305 5.113121 4.943305 5.0457206 5.099228 5.0273943 5.362237
1369557_at 7.349672 7.4239464 7.166575 7.201002 7.205005 7.330808 7.237436 7.2736087 7.4254336 7.402951 7.5323563 7.3256164
1369558_at 9.017302 8.731435 8.679556 8.817681 8.701868 8.9062195 8.7464485 8.762919 8.572428 8.923531 8.847679 8.886025
1369559_a_at 9.856433 9.842113 9.870881 9.871334 9.716525 9.821656 10.198952 9.946101 9.804433 10.248103 10.326143 10.341656
1369560_at 10.248178 10.239583 9.883347 9.887504 9.893297 10.029857 9.748775 10.041481 10.001429 9.751796 9.654428 9.485817
1369561_at 3.4025526 3.6661704 3.586043 3.3991334 3.4638476 3.4438086 3.5565283 3.640465 3.364971 3.6984172 3.3953848 3.518789
1369562_at 6.001021 6.1237764 6.2008405 6.263143 6.1707015 6.0219803 6.19941 6.4796047 6.386121 6.448339 6.451517 6.5101852
1369563_at 4.3413095 4.3194847 4.529794 4.2014375 4.3770404 4.1454325 4.628617 4.2044377 4.4262724 4.4214544 4.239047 4.4924383
1369564_at 4.46257 4.4029727 4.0909753 4.432032 4.5958977 4.16125 4.4706974 4.535087 4.4003468 4.3185315 4.3245354 4.2227793
1369565_at 5.2497206 5.0098944 4.846344 4.85423 4.92753 4.789766 5.110107 5.129374 5.4449754 5.3966346 5.164238 5.784695
1369566_at 4.527459 4.7547693 4.5128922 4.625512 4.597957 4.7573214 4.6616144 4.1086817 4.3386607 4.5020885 4.3462057 4.578242
1369567_at 4.437539 4.786864 4.4352746 4.7090783 4.5701866 4.474875 4.7201333 4.4120507 4.6955733 4.79975 4.916902 4.8583226
1369568_at 5.2767663 5.5042963 5.153835 4.8618107 5.2671776 4.945614 4.8784847 5.3883843 5.1532526 4.897612 5.24659 4.970019
1369569_at 3.9570408 3.7559915 3.9174473 3.939205 3.8521774 3.9093406 3.99597 3.9309247 3.9331775 4.0929437 3.790422 3.9163125
1369570_at 3.3738356 3.4704885 3.4549963 3.3568766 3.5128605 3.385069 3.4393702 3.4072325 3.440314 3.290109 3.2236335 3.3912342
1369571_at 8.9627 8.985792 8.881992 8.982043 8.838816 9.0040655 8.761833 8.858869 8.766605 8.75324 8.692427 8.3310175
1369572_at 3.8440468 3.6563735 3.417861 3.6703668 3.652578 3.8384595 3.6105003 3.6275682 3.9117699 3.854704 3.7187932 3.6286125
1369573_at 4.145567 4.277481 4.1521044 4.176755 4.272205 4.321331 4.1372795 4.3191957 4.1903915 4.0212374 4.2532864 4.1936536
1369574_at 3.7767458 3.7875628 3.7349424 3.707569 3.796864 3.778264 3.6003542 3.621319 3.6259942 3.509307 3.6610491 3.6174788
1369575_at 3.5146308 3.5691068 3.3773978 3.4390159 3.501776 3.4305437 3.504978 3.5588553 3.5209358 3.4154232 3.584912 3.440446
1369576_at 3.6944344 3.6585236 3.5626223 3.9543161 3.9152253 3.5967114 3.500133 3.6538897 3.5769224 3.45021 3.5529342 3.6343029
1369577_at 5.4359 7.3220043 6.0638022 6.969304 7.9710045 6.2981772 7.6038003 8.473159 6.902672 7.1798587 7.9485464 7.1458535
1369578_at 4.0662694 4.0189605 3.9043865 4.1667523 3.9298995 4.061593 3.7766018 4.2571363 3.8897047 3.8772202 3.7795124 4.3116837
1369579_at 5.7612066 5.850688 5.6675262 5.6650653 5.4168777 5.729298 5.8502183 5.4845967 5.820514 5.744912 5.827521 5.742759
1369580_at 3.95639 3.652247 3.9814808 3.888827 4.269476 3.8715117 3.8677788 3.9146347 3.9392908 3.9770203 3.9863086 3.8870482
1369581_at 11.474193 11.432857 11.5446005 11.444617 11.306748 11.472152 11.480018 11.599348 11.344782 11.59236 11.501115 11.618889
1369582_at 5.4273005 5.397885 5.6155205 5.5978327 5.704255 5.5274367 5.493495 5.769889 5.365492 5.4564123 5.80789 5.7935786
1369583_at 4.895362 5.359865 5.040104 5.0714593 5.2290144 4.8736215 5.2807875 5.2675996 5.0472026 4.9298086 5.232815 5.489529
1369584_at 6.421632 5.707985 5.438548 5.8838367 5.805572 5.8738546 5.704303 5.4203267 5.748611 5.770147 6.6436043 6.3990946
1369585_at 3.3888862 3.6503668 3.594842 3.6466744 3.4163532 3.4838355 3.6232436 3.5764916 3.5180905 3.574197 3.358007 3.5811915
1369586_at 3.2815793 3.2087753 3.3271334 3.702664 3.7504637 3.7901185 3.6730726 3.447832 3.2794423 3.3970597 6.3033566 5.3465405
1369587_at 3.9611375 4.060134 4.0072155 4.073449 3.9837966 4.242096 4.2296066 3.9775462 4.012516 4.2763867 4.33183 4.378777
1369588_a_at 8.291004 8.311995 8.2483635 8.303286 8.373414 8.1343975 8.486625 8.477472 8.522904 8.501558 8.484251 8.640586
1369589_x_at 3.7509384 3.7882552 3.7939785 3.8095565 3.764964 3.769401 3.7371376 3.740857 3.678067 3.9301229 3.9228225 3.7642448
1369590_a_at 7.1800995 6.9379253 7.3509154 7.3129034 7.285838 7.3512406 7.1154256 7.240141 7.1457257 6.7421494 7.1225033 7.396244
1369591_at 3.601942 3.4994724 3.310687 3.4512753 3.502361 3.6037722 3.2785685 3.5498579 3.5134637 3.462238 3.5387576 3.4206161
1369592_at 6.6004057 6.780319 6.746346 6.6707797 6.7190332 6.7996397 6.552605 6.7918267 6.7304397 6.776612 6.80884 6.8497944
1369593_at 3.4106176 3.437357 3.366418 3.5197783 3.4296222 3.365658 3.3860657 3.4350374 3.3888593 3.4010732 3.6327434 3.4914227
1369594_at 5.8426285 5.768186 5.8333745 6.048259 5.610004 6.0561075 5.479976 6.0205135 5.9445148 5.809006 5.9764104 5.8508544
1369595_at 3.5069172 3.7917695 3.682138 3.7122097 3.6107366 3.4738715 3.6033816 3.6372921 3.8563182 3.71094 3.9747014 3.8809474
1369596_at 4.71824 4.530751 4.298581 4.387473 4.689857 4.6100435 4.4673567 4.418725 4.5364323 4.591196 4.440213 4.587398
1369597_at 8.320573 8.058489 7.9789453 8.15344 8.113888 8.312004 8.12112 8.308743 8.091452 8.1803 7.9953036 7.9709163
1369598_at 4.2293057 4.134597 4.6236534 4.191182 4.50676 4.667218 4.069926 4.5159373 4.143586 4.196604 4.2057443 4.3378167
1369599_at 4.2855153 4.6797137 4.962145 4.5367823 4.5270424 4.5393443 4.6578813 4.5506907 4.3808355 4.757314 4.579106 4.5970845
1369600_at 4.1245503 4.037738 4.320011 4.226696 4.0497975 4.193865 4.1288643 4.0433426 4.0514293 3.9987707 4.2923856 4.2617884
1369601_at 5.0485935 5.224316 4.947202 5.1544986 5.142795 5.3094673 4.8878922 5.1234646 4.870899 5.343229 4.959872 4.977439
1369602_at 4.478866 4.3726654 4.433884 4.790324 4.77082 4.598558 4.7260385 4.728105 4.7822375 4.3895707 4.721502 5.049155
1369603_at 3.6636257 3.5701077 3.7148678 3.8069432 3.7126298 3.5065281 3.543933 3.5378366 3.576162 3.4598773 3.5113828 3.6844325
1369604_at 4.4777308 4.44952 4.4454536 4.8730493 4.4755535 4.2740517 4.579301 4.4347963 4.580724 4.4426765 4.2592573 4.249804
1369605_at 5.219601 4.9454155 4.8298817 4.956957 5.197558 5.3691597 5.216265 4.862458 5.296733 5.1668305 5.3584776 5.249176
1369606_at 3.7668862 3.6535227 3.6917968 3.8677888 4.1073346 4.013876 3.7791696 4.029856 3.8723173 3.86065 3.7305014 3.9369154
1369607_at 5.545819 5.314373 5.6982155 5.2667603 5.296453 5.493285 5.7342114 5.1615257 5.7676244 5.8080225 5.217777 5.809947
1369608_at 3.8690884 4.0219755 3.9631631 4.05241 3.8611746 3.9296055 4.3081093 3.847697 3.9993577 4.0478897 3.9871852 4.0754156
1369609_at 3.4880526 3.5330727 3.4345696 3.6817172 3.645635 3.7879846 3.7650094 3.7380903 3.4337673 3.6376426 3.5914772 3.7871263
1369610_at 6.4768076 6.45717 6.585713 6.696126 6.5118027 6.4498253 6.3421507 6.305995 6.470158 6.3923206 6.478643 6.1971536
1369611_at 4.891805 5.148572 4.7266245 4.946638 5.054173 4.947986 5.0154657 5.1470532 4.710161 5.202555 4.9267764 5.171013
1369612_at 4.6728344 4.5707493 4.5437527 4.635877 4.883155 4.758258 4.8892527 4.7803082 4.558485 4.7868853 4.451947 4.7580013
1369613_at 3.8007398 3.796975 4.0732384 3.5238326 3.7775018 3.720209 3.8507962 3.871645 3.8877444 3.8715372 3.7664754 3.913386
1369614_at 4.0532494 4.1414614 3.991535 3.6079192 4.0385885 4.244213 3.8483996 4.2595873 4.277014 3.7764773 3.7559583 4.0015264
1369615_at 5.6226954 5.437425 5.7747607 5.5630236 5.493347 5.5496087 5.781915 5.3333154 5.516719 5.4409027 5.473897 5.6844745
1369616_at 4.768779 4.26952 5.1378536 4.5423155 4.5911336 5.2888684 4.8157654 4.640311 4.9809713 5.006241 4.53234 4.8777566
1369617_at 7.4855022 7.6988482 7.5191054 7.576634 7.3484926 7.731167 7.7707376 7.9688644 7.9463964 8.173416 7.40598 8.3559475
1369618_at 4.1804976 3.9174418 4.4903364 4.462484 4.609634 4.2865086 4.6308274 4.2637587 4.0905986 4.4726353 4.2028317 4.2338533
1369619_at 4.8971376 4.802115 4.5865602 4.7769775 5.013704 4.6459894 4.463648 4.454884 4.5650835 4.91825 4.894958 4.9444227
1369620_at 4.0157795 3.6546123 3.798212 3.798047 3.8288574 3.749298 3.7577486 3.810897 3.6166673 3.7004874 3.8798997 3.886352
1369621_s_at 9.71042 9.699361 9.649373 9.676158 9.662871 9.800239 9.870409 9.848334 9.7992935 9.928278 9.762977 9.897249
1369622_at 4.3578587 4.3022656 4.3063626 4.483869 4.6024055 4.223545 4.3318977 4.232844 4.502801 4.3170743 4.3519864 4.296315
1369623_at 4.526417 4.413365 4.2997255 4.385377 4.37031 4.360942 4.422364 4.528349 4.3239202 4.666767 4.2579184 4.555456
1369624_at 5.9234166 5.9759917 5.619815 5.7138953 5.6855826 5.374211 5.883102 5.813473 5.546175 5.792079 5.684981 5.7379656
1369625_at 6.663483 7.5708423 6.8555317 7.2711444 6.2607565 6.2990923 6.905939 7.2976656 6.550879 7.238862 7.824768 7.36133
1369626_at 9.026763 9.084129 8.856464 8.92793 8.956558 8.823179 8.683239 8.714535 8.917281 8.724581 8.698229 8.486459
1369627_at 3.6108909 3.4724574 3.7512825 3.730724 3.6066778 3.698778 3.9693651 3.672179 3.627629 3.4863195 3.5489256 3.4973829
1369628_at 8.192055 8.888283 8.656893 8.636047 8.61127 8.297468 7.812954 8.014753 8.054613 8.412662 8.266053 7.932365
1369629_at 11.647169 11.627389 11.6342 11.716337 11.648398 11.605826 11.691602 11.580869 11.614134 11.473037 11.3407545 11.293929
1369630_at 12.878286 12.776092 12.835611 12.870307 12.856825 12.812564 12.845303 12.760565 12.748574 12.712352 12.664176 12.624718
1369631_at 7.7755713 7.9256015 7.9411044 7.8535876 7.8530526 7.9414115 7.8640585 8.030905 7.9631753 8.052163 7.9566584 7.8968
1369632_a_at 7.2103405 7.3458786 7.038787 6.3072324 6.5678687 6.3664007 6.225318 6.466971 6.732532 5.8934746 6.1397395 5.608581
1369633_at 11.10805 11.142297 10.869131 10.98244 10.986732 10.94425 11.078875 10.921546 11.492975 10.982759 10.744879 10.62052
1369634_at 6.3415017 6.166248 6.2244163 6.557292 6.0712013 6.219108 6.5864263 6.1403923 6.429549 6.7386165 7.4780545 7.4979806
1369635_at 12.012121 12.023146 11.7818775 12.033516 12.001134 12.004498 12.097316 12.030647 11.994562 12.068251 11.494083 11.463491
1369636_at 12.538844 12.668495 12.368105 12.612046 12.578275 12.6009655 12.71618 12.535175 12.533528 12.66607 12.145526 12.130945
1369637_at 4.5261555 4.465769 4.3527107 4.577983 4.4065113 4.5018945 4.7043977 4.3911223 4.6424036 4.84627 4.70154 4.593515
1369638_at 5.2865586 4.979113 5.1267962 5.4085336 5.289337 5.4348865 5.2787895 5.9642344 5.350095 5.491716 5.0982404 5.4952846
1369639_at 3.7441754 3.8338845 3.5214207 3.4993906 3.5465336 3.5862494 3.6913495 3.8684137 3.7170038 3.7016253 3.7846842 3.7245102
1369640_at 5.4967303 5.4909678 5.5833373 5.3757024 5.658325 5.6576886 5.4808655 5.6931357 5.5552254 6.092305 6.0454063 5.7274895
1369641_at 7.5993967 7.7778726 7.7495036 7.8430915 7.7115746 7.7064977 7.6946125 7.837896 7.7232113 7.6133904 7.5369396 7.5986304
1369642_at 7.5955186 7.72477 7.677403 7.5834417 7.6427155 7.595434 7.853553 7.903367 7.805371 7.657961 7.5700507 7.425055
1369643_a_at 7.822448 7.7341013 7.8978353 7.897608 7.8164077 7.6768317 7.7391768 7.9009867 7.6176 7.6954103 7.608514 7.3080473
1369644_at 9.248111 9.093048 9.275644 9.142491 9.151219 9.20615 9.088114 9.1355505 9.192116 9.026499 9.152705 8.973523
1369645_at 3.9113512 3.7937512 3.9133253 3.7775383 3.9823618 3.8451035 3.844176 3.617773 3.612379 3.7032363 3.883887 3.6956058
1369646_at 3.1579134 3.288254 3.3834934 3.5233219 3.4535124 3.5176334 3.4748912 3.496997 3.5791454 3.3816032 3.2677884 3.54449
1369647_at 6.697929 6.751643 6.936675 6.9892797 6.8393207 6.869591 6.7681084 6.6983867 6.8645177 7.1361585 6.55801 6.3631015
1369648_at 6.503241 6.434334 6.3170004 6.287934 6.7537346 6.479502 6.5771546 6.3475633 6.585061 6.5421696 6.3347855 6.3423595
1369649_at 4.6527576 4.6936474 4.7159805 4.7448215 4.951283 4.991336 4.6407104 4.7023907 4.978642 5.1249046 4.887185 4.992031
1369650_at 7.3915277 6.9602623 7.2252975 7.1479993 7.2712717 7.336933 6.9443088 7.2221527 7.2530317 7.141691 7.0428004 7.1149125
1369651_at 4.4050403 4.6185465 4.747403 4.6953335 4.557196 4.8426957 4.806811 4.5899315 4.660235 4.6253614 4.4716473 5.287616
1369652_at 3.7985036 3.6381936 4.0262156 3.9152088 3.6805973 3.5191092 3.8795333 3.7759378 4.177436 3.9001637 3.859772 3.9687543
1369653_at 7.6844587 7.4249854 7.280756 7.5781646 7.546896 7.3414907 7.521206 7.616007 7.6295214 7.7332864 7.6024685 7.3498726
1369654_at 10.58684 10.890541 11.14547 10.9828825 11.015903 10.672436 10.895392 10.815974 11.040905 10.760102 10.856515 10.366256
1369655_at 8.621622 8.437693 8.265566 8.215041 8.432565 8.0921135 8.785472 8.815162 8.247524 9.205677 8.493912 9.747465
1369656_at 6.9016223 7.126993 7.097705 7.0027075 7.248878 7.3621073 7.2237096 7.2444515 7.2354984 6.7563853 7.124712 7.004679
1369657_at 4.122021 4.172629 4.09126 4.4887238 4.275712 4.321683 4.561093 4.181434 4.391943 4.2434683 4.2569685 4.3215256
1369658_at 9.182742 9.104813 9.317155 8.772217 9.131374 9.189438 9.050987 9.715677 9.338971 8.5922 8.934618 8.668427
1369659_at 5.1708903 4.983849 5.200013 5.6804905 5.414699 5.2910833 5.270721 5.1249537 5.1712637 5.2020774 5.0209618 5.075232
1369660_at 4.2996883 4.442645 3.9581091 4.398348 4.170747 4.2141366 4.2533855 4.260606 4.246413 4.388699 4.147837 4.4714937
1369661_at 7.869115 7.9577794 7.7500134 7.801309 7.926704 7.9874 7.7560053 7.90342 7.733272 7.769475 7.955552 7.7266526
1369662_at 3.4999774 3.6657627 3.4775484 3.5246756 3.491747 3.703276 3.4632983 3.4886668 3.3233123 3.4705713 3.47709 3.8396003
1369663_at 10.430032 6.088901 6.6483355 9.383773 8.892683 9.927089 10.025243 9.009503 5.8669457 9.968568 8.986963 9.572368
1369664_at 10.764134 10.774631 10.406471 10.513403 10.960728 11.338493 11.065153 11.181554 10.6375675 10.913371 10.822913 10.811368
1369665_a_at 7.9269457 7.59365 8.303312 8.120722 7.787497 7.893795 8.157931 8.035603 8.227045 8.065502 8.201294 8.217175
1369666_at 6.4430704 6.235573 6.4429955 6.351642 6.0424724 6.141238 6.019484 6.2474546 5.9458294 6.089583 6.236485 6.254135
1369667_at 6.4585204 7.1739964 6.64526 6.8116293 6.992598 6.616337 6.653425 6.847437 6.621853 6.8774714 7.0808773 6.7393236
1369668_x_at 3.6878772 3.7478476 3.711393 3.8062842 3.7271655 3.8656647 3.8772397 3.7540596 3.845271 3.9279072 3.784272 3.770861
1369669_at 8.432918 8.702635 8.315576 8.355749 8.37356 8.390327 8.093805 8.399551 8.278452 8.377535 8.382803 8.255566
1369670_at 4.7530007 4.9922276 4.7520466 4.657083 4.783024 4.8047214 5.277579 4.807494 4.8110843 4.700773 5.1235456 4.645397
1369671_at 12.489049 12.436353 12.430911 12.500292 12.4444475 12.483279 12.452783 12.367017 12.508713 12.275028 12.129056 12.081968
1369672_at 6.4616704 6.4265223 6.6192737 6.675995 6.5304976 6.5230136 6.480659 6.642252 6.703597 6.850868 7.4545774 7.430022
1369673_at 4.0343485 3.938721 4.6297283 4.0439463 3.9131415 4.0160074 3.9653893 3.9555376 4.034493 4.1416893 3.9128833 4.049801
1369674_at 3.6410427 3.5937145 4.6958504 3.5072455 3.3994515 3.634921 3.6364458 3.5861032 3.6271343 3.5890515 3.5919983 3.4371161
1369675_at 6.577039 6.4372005 6.6632276 6.3880415 6.425327 6.5645056 6.3943667 6.609627 6.552503 6.510047 6.620188 6.22871
1369676_at 7.2515764 7.1806154 7.1346135 7.3904757 7.4350348 7.2654743 7.2064238 7.2700515 7.337602 7.0722013 7.357973 7.14445
1369677_at 3.6066701 3.6260653 3.7782538 3.4938827 3.4105165 3.4164834 3.6244395 3.5364678 3.5324943 3.3288019 3.4756813 3.608
1369678_a_at 7.7498946 7.92415 7.859088 7.938586 7.9169536 7.997242 7.7986083 7.9642825 7.9802537 7.5541234 7.888029 7.3708806
1369679_a_at 9.798362 9.772154 9.800571 9.718647 9.763082 9.579131 9.61367 9.730323 9.739445 9.4804735 9.816814 9.642326
1369680_at 4.896637 4.839 4.918808 4.8474636 4.85672 5.098923 5.013303 4.78109 4.7860785 5.084001 4.963965 5.055481
1369681_at 4.224041 4.0691032 4.2098656 4.2907853 4.1936016 4.4256854 4.254493 3.9726055 4.1034117 4.119491 4.1806765 4.278399
1369682_at 7.249263 7.200189 6.664906 7.18455 6.696956 7.122542 6.8885717 6.8427286 7.093403 6.842414 7.098543 6.756052
1369683_at 7.6587334 7.1679034 7.0184517 7.3229523 7.023754 7.0224285 6.9656343 7.0653334 7.2487335 6.808357 6.7296934 6.6914377
1369684_at 5.1974654 5.2898054 5.3686695 5.0248737 5.024544 5.177147 5.1075106 5.3344617 5.123477 5.2140903 5.20044 4.9060755
1369685_at 4.0117183 3.970224 3.711143 4.014628 3.7928188 4.098209 3.8248634 4.052339 4.0658207 3.7270517 4.189164 4.1295934
1369686_at 3.898275 3.985531 4.2969446 4.141391 4.2415032 4.1160226 4.110656 4.074641 4.0745773 4.5541 4.139457 4.342885
1369687_at 4.0870447 4.2828813 4.2479196 3.9364817 4.104508 4.2170444 4.1408925 3.9002204 4.1863217 4.2875566 4.149938 4.378861
1369688_s_at 4.910057 4.809092 4.7969694 4.8611293 4.7760525 4.7206054 4.8583136 4.6678705 5.0589433 5.1668305 5.498728 5.264969
1369689_at 7.08787 7.180875 7.0838413 7.0152426 7.007475 6.8781075 6.746591 6.658161 6.95595 6.8606935 6.5214615 6.6503353
1369690_at 7.249401 7.406318 7.0626173 7.112709 7.0996947 7.078529 6.9569817 7.1050115 7.100718 7.1046047 7.1178617 6.768475
1369691_at 4.0027876 4.196452 4.313875 4.2529397 4.228126 4.2289705 4.2636843 4.360548 4.2712297 3.997757 3.8141558 4.3794203
1369692_at 3.8076055 3.6784718 3.815647 3.9588163 3.8748868 3.726124 3.8948965 3.7186067 3.8196297 3.8426166 4.0975585 3.80385
1369693_a_at 5.8126874 5.3410273 5.495459 6.063586 5.4641156 5.48686 6.2083197 5.784911 5.8457193 6.575819 5.9906464 5.9942966
1369694_at 3.6920755 3.477058 3.533817 3.591491 3.5102203 3.5313148 3.6034513 3.669078 3.535411 3.6906173 3.7167006 3.6885796
1369695_at 4.405456 4.335392 4.2871523 4.2421446 3.9653833 4.152417 4.384474 4.0684834 4.3053446 4.2706585 4.423711 4.2901134
1369696_at 3.7183285 3.5315957 3.5606656 3.477295 3.682606 3.6371946 3.680779 3.6556852 3.722227 3.8363805 3.3219364 3.5419118
1369697_at 3.9139771 3.980341 3.9386797 3.5653834 3.5073788 4.2918653 3.8899245 3.8227694 3.6790714 3.8855467 4.3700933 4.3932056
1369698_at 4.582453 4.8690457 4.964159 4.819616 4.8449044 4.825719 4.6846833 5.076097 5.2057686 5.940591 5.160466 5.4921227
1369699_at 4.5083594 4.5865765 4.5329638 4.6126857 4.7535872 4.725316 4.8533716 4.261346 4.5238585 4.514352 4.4460535 4.6140127
1369700_at 6.160424 6.187846 6.3674183 5.91735 5.793381 6.0603647 5.94253 5.8743114 6.077905 5.8728375 5.6228423 5.672892
1369701_at 12.6465435 12.592997 12.483573 12.432985 12.454331 12.582097 12.485821 12.532956 12.381016 12.259296 11.971379 12.132857
1369702_at 7.1629324 7.2690406 7.0436673 7.21031 6.989711 7.332183 7.3441668 7.1850142 7.4129567 7.1617746 7.271845 7.0482035
1369703_at 7.9731045 7.632511 7.6098485 7.739743 7.44808 7.738955 7.7438455 7.5131626 7.4104137 8.001713 7.735769 7.8649178
1369704_at 6.224111 6.335865 6.332568 6.4363275 6.2536526 6.3061347 6.2284803 6.38788 6.181352 6.1856966 6.404982 6.4455667
1369705_at 4.9706087 4.8546095 4.905769 4.919068 5.1481185 5.1205673 5.195119 5.086178 4.9787726 5.0165114 4.9767704 5.2903104
1369706_at 3.712546 3.6812172 3.7397544 4.092715 3.5268114 3.5063922 3.984895 3.8933213 3.8467145 3.585423 3.792983 3.7286243
1369707_at 4.10988 4.1466937 4.266241 4.6582546 4.111451 4.1934986 4.138707 4.084554 4.2606945 4.1022396 4.7496166 4.943655
1369708_a_at 5.8891883 5.046091 5.5543337 5.5337734 5.444935 5.379664 5.5935874 5.5768847 5.6970344 5.6136436 5.5461445 5.5350456
1369709_at 4.05414 4.230529 3.7167861 3.8839862 3.8695662 3.9224334 4.2574615 4.029602 4.157762 4.120723 4.0675383 4.2661834
1369710_a_at 3.7128127 3.7195015 3.775498 3.7401917 3.6942134 3.8364124 3.7810168 3.7653456 3.7645354 3.7075331 3.8510652 3.740303
1369711_at 4.416 4.3817167 4.495922 4.3861537 4.315461 4.481822 4.0305743 4.234514 4.4036036 4.3717313 4.066543 4.706051
1369712_at 7.8025527 7.703085 7.6969113 7.508081 7.660662 7.797319 7.7252245 7.7978015 7.7620006 7.719475 7.5959516 7.8953037
1369713_at 4.9346476 5.09167 5.1244416 5.173175 5.124783 5.1069174 5.2200923 5.0291433 5.099185 5.1144366 5.116571 5.480604
1369714_at 7.2116575 7.0750813 7.0864935 7.010948 6.9082212 7.156035 7.228045 7.2216372 7.199253 7.004538 7.3403153 7.044051
1369715_at 3.9139771 4.28453 4.1281905 4.0034237 3.9699788 3.9978561 3.9635828 3.7044792 4.18618 3.8873239 3.9963415 4.0249076
1369716_s_at 10.101631 9.865105 9.888091 9.666148 9.925368 9.559902 9.751084 9.726262 9.892216 9.846345 10.098445 10.178533
1369717_at 3.9139771 4.318116 3.9730449 4.0742555 4.3076563 3.853045 4.143254 4.210898 4.305723 4.1240087 4.0776677 4.5207014
1369718_at 8.1911335 8.61818 8.617488 8.180233 8.419067 8.155515 8.582388 8.528147 8.64506 8.409889 8.301864 8.134392
1369719_at 3.2920318 3.2539127 3.186887 3.1990483 3.426587 3.0924435 3.2208273 3.0964844 3.128912 3.1958318 3.2080147 3.0137215
1369720_at 9.679321 9.742809 9.732875 9.80978 9.705653 9.754702 9.495321 9.693592 9.63318 9.353301 9.458842 9.223439
1369721_at 4.7332807 4.9217634 4.6972446 4.979585 4.8399563 4.7435484 4.9444056 4.477439 4.854164 4.63985 4.6591907 4.495132
1369722_a_at 8.625712 8.57888 8.707147 8.641086 8.345606 8.567206 8.66168 8.660876 8.462515 8.6170435 8.453172 8.276167
1369723_at 7.648716 7.642017 7.383694 7.4114313 7.3062806 7.5304475 7.5842195 7.2520933 7.277721 7.4307365 7.4515514 7.384821
1369724_at 5.0985208 4.979902 5.3415127 5.026662 5.087562 5.337245 5.178357 5.136055 5.173529 5.2868505 5.110529 5.2928157
1369725_at 8.192938 8.3072605 8.274197 7.952409 8.203026 8.259139 8.208526 8.569043 8.651829 7.980403 8.349169 8.4191
1369726_at 8.616851 8.584631 8.677868 8.634524 8.704563 8.649169 8.698438 8.714698 8.890628 8.970963 9.125246 8.9228325
1369727_at 13.858068 13.7717905 13.754776 13.758905 13.830933 13.881181 13.863802 13.89235 13.847075 13.837929 13.822246 13.853479
1369728_at 5.642381 5.694268 5.5449677 5.140426 5.4362 5.461344 5.8726144 5.2422714 5.20879 5.1851015 5.1418533 5.2366056
1369729_at 8.626375 8.628622 8.967522 8.512043 8.901457 8.931185 8.802088 8.558633 8.939529 8.849608 8.294226 8.30085
1369730_a_at 4.545511 4.441874 4.353864 4.4137096 4.3675933 4.511602 4.58324 4.1838493 4.3327546 4.645413 4.3372235 4.6466603
1369731_at 3.3739564 3.4980009 3.4511824 3.402307 3.276848 3.39103 3.3548992 3.4661376 3.2382607 3.286337 3.289649 3.463355
1369732_a_at 4.7172575 4.7761846 4.783784 5.159604 4.9510536 4.458757 4.9534764 4.7546215 4.8116856 5.018115 5.2387066 5.2965884
1369733_at 8.700372 8.557734 8.589102 8.695593 8.636862 8.752842 8.452912 8.796351 8.649262 8.54952 8.7596035 8.751846
1369734_at 9.284165 9.266342 9.263353 9.474625 9.257239 9.245346 9.157844 9.352516 9.318547 9.00251 9.125999 8.776742
1369735_at 5.857698 6.1581407 6.0414195 5.972817 6.0086493 6.0908937 6.1652393 6.077709 6.204787 5.828222 6.3837113 6.3585577
1369736_at 4.8426256 5.0981774 5.126997 5.000458 4.9701796 5.3095446 4.7507343 5.2122006 5.294843 5.0768523 5.267577 5.575931
1369737_at 9.577378 9.550904 9.873375 9.568248 9.991473 9.536936 9.202069 9.415138 9.6186695 8.762932 8.849891 8.608753
1369738_s_at 9.866655 10.015017 10.174126 10.049628 10.023926 9.840661 9.68481 9.927365 9.927669 9.372721 9.267656 9.419204
1369739_at 4.0575247 4.196073 4.202423 3.984337 4.0805573 3.844927 3.8772397 3.968597 3.8831213 4.311595 4.1431894 4.0802865
1369740_at 4.5054255 4.230529 4.776958 4.9100885 4.5701833 4.7045436 4.5031757 4.6954656 4.7004786 4.5298166 4.802862 4.6257057
1369741_at 5.3110447 5.600791 5.2936563 5.3051376 5.387129 5.5852194 5.392828 5.354721 5.4013042 5.369896 5.273447 5.355321
1369742_at 4.9316087 4.9644356 5.082637 4.811118 4.7135153 4.9073296 4.7581787 4.823408 4.728372 4.8890347 5.0042295 4.7872043
1369743_a_at 8.457788 8.819285 8.614096 8.593206 8.369067 8.962096 8.64558 8.453051 8.508498 9.213621 8.508864 8.45773
1369744_at 3.8923244 3.904842 3.984622 4.021634 4.1262417 3.9041212 3.8455155 3.8676615 3.8200731 3.8272433 4.1224236 4.418485
1369745_at 6.178792 5.8877525 5.888127 6.1576023 5.978552 6.2730646 5.996933 5.895658 5.9177732 5.856124 6.019137 6.0442977
1369746_a_at 11.900304 11.872217 11.980024 12.065107 12.058163 11.944897 11.978906 11.69041 12.010172 11.653971 11.350674 11.445661
1369747_at 6.7379527 6.792716 6.5729136 6.5313888 6.1706233 6.668105 6.636557 5.9621778 6.403371 6.3037477 6.5178647 6.3047585
1369748_at 3.392585 3.4318388 3.4707866 3.422496 3.512386 3.6856623 3.3934793 3.6283782 3.5012035 3.4371934 3.5359883 3.7123559
1369749_a_at 3.9072886 4.1438217 3.9018683 3.9846032 4.0264807 3.8111296 4.106203 4.128563 4.1327267 3.899751 4.21701 4.3931985
1369750_at 3.6095252 3.7902524 3.615506 3.6897433 3.6467888 3.8011749 3.6814992 3.4850106 3.901859 3.7605712 3.4305222 3.8667028
1369751_at 3.9319282 3.6071517 3.9253283 3.9076116 3.7164876 3.9014246 3.9290075 4.024598 4.203507 3.570506 4.0745115 3.9875567
1369752_a_at 4.8351297 4.973568 4.9559865 5.0284843 4.8235736 4.750663 4.828144 4.8614063 4.7275286 4.787882 4.913327 5.2158246
1369753_at 3.8733888 4.406781 3.6641498 3.835253 3.9483695 4.066811 4.080164 4.006124 4.096158 4.1537 3.9321399 4.0878625
1369754_a_at 8.532789 8.554768 8.294024 8.415394 8.463669 8.552168 8.448638 8.467804 8.411087 8.422508 8.478006 8.287012
1369755_at 3.7061648 3.6998947 3.461772 3.626169 3.7707207 3.698778 3.8138566 3.6175535 3.9692364 3.9312806 4.0312862 4.113002
1369756_a_at 7.5295434 7.408311 7.494977 7.540559 7.623001 7.2520227 7.3458676 7.9731884 7.351809 8.05682 8.04558 7.9147773
1369757_at 5.845188 6.14394 5.717464 5.5225596 5.95392 6.0370226 5.9509726 5.99897 5.7004104 6.0461245 5.896237 5.96817
1369758_at 8.512903 8.538379 8.216949 8.042484 8.31377 8.55159 8.003135 8.231989 8.447367 8.234683 7.8373923 7.2568755
1369759_at 5.125304 4.973776 5.3006186 5.3190975 5.1534557 5.1921744 5.091298 5.156736 5.3182764 5.4167366 5.117798 5.5892262
1369760_a_at 4.049638 4.123158 3.8469496 3.757607 3.9224696 3.768487 3.986305 3.717215 3.9528382 3.8317044 3.7249157 3.8062952
1369761_at 3.8546915 3.7355475 3.5485091 3.8125443 3.7083983 4.01372 3.9378786 3.738617 3.7911239 3.7764773 4.065172 3.8768916
1369762_at 4.1239653 4.1039014 3.9149213 4.3087716 3.960472 4.124214 4.107967 4.1590123 4.227852 4.007271 3.9386444 4.298349
1369763_at 3.9814358 3.9222875 3.7862167 3.7311506 3.9001503 3.6990108 3.8579073 4.010765 3.6079597 3.8010206 3.786584 3.6404743
1369764_at 13.228037 13.17457 13.076925 13.158273 13.203033 13.209159 13.312117 13.121102 13.221241 13.672278 13.694695 13.747084
1369765_at 4.015916 3.8814824 4.0672855 4.0897675 3.7833319 3.7376797 3.7335775 3.8197694 3.9088414 3.7299056 3.765537 4.0258512
1369766_at 5.2949123 4.952035 5.0166454 5.4015617 5.2944326 5.0241394 5.3261905 5.30366 5.0599523 5.247724 5.0442324 5.3670526
1369767_a_at 3.7098684 3.5870755 3.7847633 3.732491 3.5715444 4.0403557 3.8924544 3.672179 3.6566942 3.9155376 4.0301085 3.9413188
1369768_at 6.619883 6.36556 6.256393 6.252416 6.495531 6.154485 6.373345 6.270666 6.741879 6.5573134 6.4270625 6.104866
1369769_at 4.689871 4.7354455 4.616578 4.541033 4.404378 4.459561 5.093514 4.500458 4.840122 4.4707766 4.492419 4.6232004
1369770_at 3.87869 3.6220567 3.8113415 3.9436214 3.9260967 3.798742 3.8322182 3.8594558 4.080823 3.8177047 3.6568348 4.0687447
1369771_at 5.434137 5.4374256 5.4123945 5.704563 5.4487906 4.956909 5.6637897 5.215621 5.1599703 5.349638 4.9457684 4.8725605
1369772_at 6.848151 6.8148785 6.7541895 7.084346 6.691373 6.7232447 6.8985586 6.2728734 6.4073043 7.258358 7.2777257 6.964082
1369773_at 3.488581 3.5960128 3.751602 3.567996 3.6453466 3.5517197 3.8808057 3.6304083 3.6556687 3.9421062 3.4786735 3.724607
1369774_at 4.315524 4.1318016 4.0516033 4.272376 4.0320883 4.464349 4.4894156 4.295942 4.218323 4.184685 4.3906803 4.3814363
1369775_at 8.464439 8.441999 8.337473 8.244015 8.386631 8.432714 8.402563 8.431965 8.450594 8.392588 8.271187 8.224566
1369776_a_at 6.3572803 6.4345775 6.52947 6.423481 6.423845 6.5853505 6.423651 6.3290267 6.1301503 6.5324254 6.566391 6.2155843
1369777_a_at 7.618027 7.2585263 7.3018804 7.3667803 7.2870393 7.667129 6.8714848 7.6100316 7.3807096 7.2639637 7.3378253 7.2682943
1369778_at 3.9062436 3.9215305 3.767142 3.7719057 3.8698237 3.7757268 3.6862028 3.6833563 3.7944593 3.749922 3.7309785 3.9324806
1369779_at 6.019431 5.8418016 5.916851 6.032044 6.005596 6.216648 6.0058537 6.198821 6.07671 6.06186 6.11081 5.5757146
1369780_at 5.9905157 5.815961 5.8863 5.8152905 5.95101 5.9324026 5.757294 5.9552283 5.781814 6.0907216 5.879599 6.047443
1369781_at 4.005481 3.7767982 3.6933303 3.652178 3.5463622 3.6192822 3.8371193 3.671979 3.6745946 3.8812208 3.6348941 3.835142
1369782_a_at 5.9178114 5.81827 5.790905 6.071136 5.776822 6.0837626 5.6124525 5.8158865 6.0822773 5.874194 6.091387 5.789677
1369783_a_at 4.93812 5.2449636 5.020007 5.480681 4.813169 5.41995 5.187038 5.574894 5.463412 4.8051414 5.9290357 5.7735457
1369784_at 3.737815 3.7417915 3.3977323 3.8629358 3.627096 3.6886482 3.6715307 3.619633 3.8285968 3.6138437 3.6122403 3.7548985
1369785_at 8.53864 8.380342 8.011807 8.372804 8.21361 8.212956 8.192149 8.192633 8.226673 8.062725 7.777848 7.811042
1369786_at 5.140993 5.421298 5.4042625 5.5717893 5.085733 5.161049 5.3272333 5.3267 5.592251 5.5122538 5.2086267 5.5521674
1369787_at 3.810047 3.7535994 3.505052 3.6025155 3.6681561 3.5533197 3.8213527 3.4285052 3.626711 3.7311969 3.4468105 3.9033349
1369788_s_at 8.389995 8.628908 7.8814774 8.348725 7.273119 7.403696 8.08746 7.163947 8.110547 8.76713 7.7276278 8.265832
1369789_at 3.444744 3.2698734 3.4296434 3.331887 3.3943584 3.373259 3.400057 3.3194222 3.252906 3.3272064 3.2270467 3.381541
1369790_at 11.611451 11.250712 10.876774 11.492128 11.389505 11.222253 10.898382 11.841649 11.316278 11.047971 11.06439 10.616478
1369791_at 8.33643 8.247353 8.408285 8.048927 7.872291 8.234335 8.03454 7.9820256 8.006319 7.7370167 7.3263407 7.2792315
1369792_at 5.739202 5.772359 5.555468 5.981935 5.91621 6.154625 5.9401426 5.876595 5.7345 5.624356 5.820701 6.018689
1369793_a_at 4.056178 4.006926 4.0590153 3.9143486 3.7082725 3.8831136 4.0051847 3.9839694 3.994771 4.0879536 4.4196825 4.1425314
1369794_a_at 4.5729437 4.484029 4.8112917 4.8171196 4.646495 4.7347584 4.4413176 4.3441854 4.594387 4.768315 4.934426 4.8083425
1369795_at 4.2457523 4.3117204 4.2825794 4.343114 4.3898993 4.394205 4.523715 4.467672 4.3649197 4.3427844 4.5123453 4.42397
1369796_at 4.06017 4.624668 4.1896677 4.277617 4.457137 4.42822 4.403647 4.439571 4.2736773 4.273199 4.6004043 4.5249553
1369797_at 4.200905 4.293051 4.1775665 4.3535366 4.0990086 4.0441027 3.9623911 4.060817 3.9960692 4.241435 4.194743 4.034745
1369798_at 4.3884344 4.478015 4.4413223 4.480008 4.2424507 4.297452 4.4863615 4.346181 4.321406 4.541769 4.4400234 4.7477226
1369799_at 10.599776 10.676409 10.74265 10.762633 10.81553 10.747232 10.6475315 10.643755 10.58261 10.511598 10.238536 10.238757
1369800_at 4.0359254 3.9834964 3.9985492 4.0667887 4.104617 3.9148443 3.9968843 3.8507304 3.9086359 4.0398335 4.1705914 4.0641146
1369801_at 4.1465335 4.5479236 4.4148173 4.3223906 4.3757358 4.4800725 4.4572053 4.309887 4.6522827 4.6610384 4.706185 5.2253838
1369802_at 3.7630978 3.7260342 3.838196 3.8067703 3.8122792 3.9532197 3.7450566 4.1086817 3.968161 3.8156643 3.9681182 3.9802384
1369803_at 4.551514 4.3573065 4.4277563 4.2939544 4.366099 4.235323 4.417765 4.3219447 4.232347 4.247095 4.284472 4.5138097
1369804_a_at 4.9421954 4.348772 4.7488256 4.4581714 4.658015 4.427866 4.9444056 4.801261 4.8784175 4.4592867 5.0186214 5.155904
1369805_at 3.6876044 3.8463008 4.0275793 3.6708198 3.5802963 3.8332577 3.9581823 3.8071394 3.9763594 4.155275 3.6392 3.9625175
1369806_at 5.1924644 4.9365277 5.6003227 5.158603 5.326332 4.777917 4.7800846 5.0670385 5.194013 5.313608 5.2370605 4.9711967
1369807_at 4.4849277 4.600645 4.098836 4.121084 4.1386228 4.645917 4.3602476 4.3382373 4.1999936 4.732947 4.074531 4.302784
1369808_at 4.2410526 4.2699366 3.9328885 4.439399 4.3425493 4.282427 4.4051943 4.0991077 4.1804323 4.442326 4.3375807 4.1821094
1369809_at 4.9746313 4.894903 4.6846595 4.5426803 4.4432325 4.753186 4.89093 4.7024055 4.9754314 5.247836 4.952277 5.035638
1369810_at 6.4305716 6.497855 6.6185946 6.6243296 6.673847 6.5209575 6.8009963 6.702375 6.3148966 6.7225432 6.6940846 6.3327866
1369811_at 4.477699 4.501416 4.3421774 4.7416105 4.5117416 4.347909 4.6266766 4.4359436 4.816674 4.4406796 4.381078 4.901721
1369812_at 5.293762 5.6414576 5.5820513 5.589465 5.516386 5.386036 5.42115 5.093814 5.3694353 5.3731527 5.7951503 5.6070786
1369813_at 7.351736 7.124637 7.0770144 7.039248 7.0794864 7.0236855 6.8824596 7.0241466 7.1029654 6.935957 7.0881796 6.7604666
1369814_at 3.9807882 4.2671003 4.460576 4.320123 4.2940083 4.2377152 4.244848 4.2309093 3.8832104 4.316433 4.193229 4.50807
1369815_at 5.5124664 4.931852 5.8238544 5.362908 5.4228845 5.3886027 5.648064 5.4690003 5.8186903 5.4198837 5.7130613 6.364135
1369816_at 4.9823093 4.8143034 5.5878544 4.66641 4.680086 4.9538774 4.6219306 4.815576 4.6884527 4.785678 4.81889 5.0315967
1369817_at 4.0943594 4.5250173 4.398304 4.3401318 4.6228786 4.3826337 4.4788647 4.481448 4.219873 4.196481 4.5204782 4.573007
1369818_at 4.647233 4.5941086 4.688045 4.5259476 4.500708 4.391735 4.6006026 4.551708 4.433608 4.6510797 4.70701 4.6353946
1369819_at 4.4407897 4.5973682 5.029687 4.4967823 4.534038 4.6952796 4.7060447 4.513421 4.765223 4.6260757 4.77566 4.7331724
1369820_at 4.386402 4.126347 4.1736827 4.298828 4.1674137 4.1297665 4.2010703 4.1770062 4.14522 4.048856 4.21943 4.197481
1369821_a_at 5.144471 4.8003464 5.134013 5.065835 4.962157 4.9866104 5.230937 5.061573 4.8483305 5.18946 5.0223446 5.2078676
1369822_at 4.368587 4.0554833 3.998943 4.4301925 4.440208 4.4042993 4.5251265 4.4850607 4.3568172 4.1171107 4.1519804 4.3681083
1369823_at 4.6121836 4.336528 4.3859615 4.433585 4.5516634 4.347664 4.419275 4.1084366 4.3507347 4.3813596 4.635459 4.3696384
1369824_at 5.2041674 4.7975655 4.873989 4.6768847 4.8999367 4.7449474 5.037101 4.9488754 5.0342054 4.807621 4.938053 4.604368
1369825_at 4.643044 4.371505 4.4394736 4.5407686 4.522406 4.5824556 4.5251265 4.4876914 4.612486 4.656854 4.447223 5.0106196
1369826_at 6.330478 5.968494 6.2026453 5.983639 5.6650615 5.968818 5.8748755 6.118908 6.0452704 5.9152822 5.782582 5.529774
1369827_at 5.3195524 5.469015 5.3896875 5.0535173 5.389306 5.376125 5.5639143 5.4259186 5.4405785 5.0877066 5.6005583 5.302251
1369828_at 5.423424 5.1163015 5.3583665 5.379001 5.1967316 5.488084 5.2571325 5.4696684 5.2208595 5.686059 5.706362 6.1983123
1369829_at 4.5057697 4.190813 4.312887 4.649596 4.75804 4.328932 4.3688755 4.2561226 4.101998 4.244855 4.4912953 4.418485
1369830_at 4.809989 4.8453903 4.7395444 4.972859 4.6131296 4.6791697 4.803973 4.8360243 4.8403034 4.8118567 5.518477 4.8512373
1369831_at 5.016302 5.121587 5.2035303 5.0099926 4.967885 4.9036283 4.7536182 4.776624 4.940461 5.2310295 4.97416 5.129347
1369832_at 4.9396863 5.1317835 4.9873114 5.207462 4.9579973 5.0922794 5.328269 4.9705844 4.9306455 5.314162 5.2785416 5.138188
1369833_at 3.9425685 4.1900578 4.239457 4.0519114 3.8431613 4.0131216 4.031597 3.9839468 4.0399036 3.8997672 3.899736 4.2983036
1369834_at 8.0175705 8.18441 7.855799 7.6613526 7.8595467 7.942325 7.882956 8.105087 8.236759 7.860541 7.622865 7.299994
1369835_at 6.1283226 6.1691723 5.9126244 6.0698447 5.9940267 6.090618 6.3607802 5.635809 6.1988573 6.4386787 6.0669947 6.206074
1369836_at 6.4872036 5.6921735 5.7631655 6.571516 7.2127542 6.2389493 7.8414745 6.649453 5.715724 7.5408306 4.986369 7.2022934
1369837_at 12.42625 12.361331 12.513297 12.471592 12.484202 12.471381 12.405171 12.133688 12.1960535 11.972342 11.715011 11.661265
1369838_at 4.2009788 4.1301365 4.2331305 4.272328 4.111874 4.0478444 4.195673 4.073683 4.0588183 4.3057203 4.246026 4.418485
1369839_at 4.28401 4.4491816 4.4028397 4.448941 4.412533 4.480795 4.5841923 4.2037897 4.264472 4.4693375 4.424072 4.590582
1369840_at 9.986642 10.217836 7.320691 9.959935 10.3763895 10.283971 10.336694 10.62783 10.378263 10.661388 10.271425 10.28105
1369841_at 3.8131037 3.381725 3.676922 3.684331 3.59897 3.5778081 4.1945558 3.5166476 3.521213 3.570034 3.483277 4.0259757
1369842_at 3.7603025 3.6722224 3.845585 3.720383 3.647459 3.6423473 3.831186 3.8569245 3.64961 3.7532566 3.7811916 3.7843862
1369843_at 3.959232 3.969067 3.9116666 4.0636454 4.0269985 3.906488 4.1878767 3.8281848 4.007532 4.033688 4.1488724 3.8472898
1369844_at 3.9779096 3.9565048 3.9515123 3.9633749 3.8603034 3.9383192 3.9780295 3.7050776 3.8123617 4.1505675 4.060487 4.160015
1369845_at 4.82817 5.209444 4.8349843 5.158762 4.983159 5.123474 5.12765 5.19388 4.96126 5.3634653 4.8990464 5.354163
1369846_at 3.8275952 3.5119855 3.6555035 3.6849215 3.683531 3.625787 3.5924017 3.4732807 3.65228 3.59649 3.5672865 3.4856553
1369847_at 4.9398236 5.2099586 5.5612397 5.272299 5.1633325 4.8860345 4.9224772 5.106348 5.126371 5.0687943 5.073995 5.256177
1369848_at 3.5198758 3.7588997 3.4707866 3.62524 3.4734607 3.460412 3.3456452 3.455633 3.4688554 3.5103898 3.655092 3.386847
1369849_at 5.248601 4.9638557 5.1824274 5.299982 5.1701345 5.098881 5.222474 4.937706 5.030081 5.1278706 5.1212664 5.3209534
1369850_at 5.9864125 5.587152 5.4675617 5.827238 5.7053375 5.545852 5.9333262 5.3758707 5.37245 5.5897045 5.452343 5.181585
1369851_at 6.902341 6.8430147 7.037464 6.893103 6.8462315 6.957361 7.0221486 6.946949 6.848382 6.9970083 7.0476007 7.3390737
1369852_at 12.186458 12.198102 12.128267 12.034418 12.135953 12.259914 12.176111 12.28848 12.042578 12.204749 12.426297 12.287866
1369853_at 4.2837486 4.4827695 4.673928 4.657083 4.469505 4.6655583 4.5339108 4.321764 4.54493 4.443003 4.6530795 4.8990855
1369854_a_at 9.171202 8.872577 8.910042 8.934272 8.701106 9.116424 9.012949 9.101956 8.72375 8.848193 8.657708 8.296033
1369855_at 3.8809152 3.713187 4.0120096 3.7721708 3.8369887 3.5651941 3.9649215 3.932882 3.7170465 3.7841115 3.8245623 4.0886917
1369856_at 4.2881284 4.0894804 4.152857 4.1974354 4.159439 4.4745755 4.302883 4.0905547 4.276568 4.4127474 4.40312 4.2239957
1369857_a_at 5.1666603 5.5426497 5.5542073 5.262264 5.334538 5.290088 5.6288257 5.1333685 5.405976 5.612192 5.64812 5.683515
1369858_at 4.130738 3.9364603 4.2874517 4.128731 4.0326586 4.0898995 4.4531393 4.417264 3.9683387 3.9736745 4.3106117 4.461718
1369859_at 4.485569 4.230529 4.144311 4.817757 4.026252 4.217309 4.505208 4.4942203 4.153011 4.3411674 4.6115084 4.298107
1369860_a_at 4.332302 4.6701403 4.75148 4.689481 4.5206 4.6393814 4.5251265 4.463727 4.455508 4.564974 4.509028 4.7117968
1369861_at 4.3872933 4.1004267 4.047697 3.9959412 3.983024 4.266846 3.8012056 3.9773092 4.17204 3.8714426 3.7618837 4.074788
1369862_at 4.4653683 4.4376345 4.3484836 4.136801 4.275258 4.6343055 4.153076 4.2285933 4.3336277 4.367412 4.547337 4.710493
1369863_at 9.432633 9.649861 9.196979 9.790226 8.992292 9.20786 10.2152605 9.231944 9.682556 9.598776 9.563276 9.34918
1369864_a_at 10.232608 9.797464 10.291443 9.999045 10.536876 10.374676 9.7088995 11.024849 10.667004 8.321478 10.146755 8.352638
1369865_at 3.9557889 4.2973456 3.8081443 4.384553 3.5944116 3.7694192 4.1520844 3.9833884 4.1811123 4.1773157 4.028948 4.237821
1369866_at 4.4723687 4.495493 4.5610647 4.575295 4.5781393 4.555212 4.389928 4.4003468 4.6179028 4.7570457 4.682834 4.513044
1369867_at 5.7919693 6.769687 7.3048143 5.7754807 5.549864 5.3939533 4.8027353 6.790806 5.058874 4.7949524 4.746567 5.7332916
1369868_at 10.401391 10.455423 10.248564 9.90227 10.240546 10.328435 9.912602 9.883146 10.179975 10.06126 10.31536 10.169291
1369869_at 3.4392128 3.7996154 3.8332198 3.5337055 3.6028652 3.1931555 4.0443296 3.7136014 3.4532955 3.699471 3.5753765 3.5362759
1369870_at 7.2935786 7.3255053 7.1237764 7.1730237 7.2127542 7.212081 7.246439 7.168274 7.154558 7.4686556 7.452055 7.2095814
1369871_at 3.4142547 3.4325132 3.428576 3.4713502 3.26935 3.5165124 3.4045851 3.4965641 3.424476 3.486822 3.4360812 3.5752647
1369872_a_at 4.333456 4.220384 4.300293 4.2013707 4.21427 3.9418592 4.4652877 4.2910013 4.2591567 4.4903555 4.35064 4.557077
1369873_at 4.322401 4.469207 4.3694344 4.136801 4.295654 4.1999397 4.1890664 4.235273 4.3288307 4.2746854 4.3910456 4.6429996
1369874_at 4.229496 4.310365 4.343511 4.3007674 4.378761 4.423004 4.6566677 4.2363997 4.291677 4.3248878 4.371025 4.493746
1369875_at 4.683707 4.753352 4.7216997 4.995859 4.7706747 4.7734795 5.0274906 4.7444906 4.4973326 4.9428396 4.3648295 5.3716097
1369876_at 3.7817507 4.195639 3.7041101 3.657877 3.957846 3.7254896 4.033626 3.6598005 3.7601154 3.7764773 3.9834642 3.9620855
1369877_at 4.8897486 4.8713593 4.3875866 4.7745237 4.9339647 4.547387 5.1824546 5.006629 4.826402 5.014563 4.9034615 5.3828206
1369878_at 3.6866367 3.8362327 3.811339 4.076601 4.1289806 3.734233 4.058932 3.8546498 4.0060825 3.7378478 4.0777955 4.065149
1369879_a_at 12.903003 12.852484 12.860029 12.804783 12.831385 12.847394 12.838662 12.82033 12.805614 12.767654 12.838244 12.7813635
1369880_at 3.9959633 4.2533674 4.263002 4.106271 4.057848 4.2300043 4.620461 4.528227 4.125765 4.265971 4.1151156 4.25023
1369881_at 4.178668 4.475545 4.5161552 4.161705 4.352418 4.15989 4.023405 4.0990124 4.1910934 4.29465 4.315707 4.064291
1369882_at 4.2638893 4.32796 4.456421 4.4728317 4.520798 4.482676 4.6971493 4.571588 4.495306 4.7941656 4.2956643 4.6906567
1369883_at 3.3051116 3.5042226 3.475202 3.449854 3.1873224 3.3660207 3.5055523 3.4108243 3.3757708 3.332967 3.2127693 3.6286125
1369884_at 4.737107 4.7554984 4.6306295 4.9093056 4.8259745 4.743385 4.920746 4.8006096 4.793475 4.712408 4.874688 5.0314198
1369885_at 4.680436 4.7763968 4.872877 4.844914 4.768208 4.953296 4.821138 4.755312 4.6657543 4.837778 4.815426 4.6494155
1369886_a_at 6.203348 6.1044693 6.0594378 6.00074 5.7592773 6.265064 6.322248 6.1818132 5.7702084 6.0597463 5.919217 5.854048
1369887_at 4.853483 4.60997 4.640534 4.5495667 4.7826595 4.690001 4.2873664 4.345495 4.598747 4.7404847 4.4710126 4.4443116
1369888_at 3.9561768 4.184105 4.317978 4.5370626 4.153209 4.2067018 4.140761 4.238502 4.3114133 4.0569725 4.060354 4.4101906
1369889_at 3.9954875 4.050395 4.157833 4.120837 4.012643 4.5520697 4.066599 3.9197145 3.796575 4.1494703 3.9831984 4.119216
1369890_at 3.0755055 3.017315 3.234832 3.0713632 3.0074 3.0651264 3.2067792 3.1994514 3.2253592 3.2662842 3.1578953 3.2811985
1369891_at 4.773839 4.8554807 5.24638 4.588184 4.8825245 5.010247 5.0852737 5.0688567 4.994916 5.03144 5.199931 5.302696
1369892_at 3.8911366 3.6173615 3.65872 3.9164982 3.4163532 3.3912065 3.9035356 3.67654 3.7803538 3.530752 3.6809714 3.746076
1369893_at 4.5365353 4.568998 4.441286 4.451681 4.717807 4.715608 4.486856 4.5028996 4.3977313 4.607956 4.703408 4.493542
1369894_at 3.387642 3.011536 3.3713777 3.2599037 3.4080648 3.2142096 3.3786802 3.4785602 3.2467775 3.1893282 3.3366938 3.4192405
1369895_s_at 6.076548 6.33215 6.054267 5.9236193 6.348715 5.8733587 6.0835724 6.4361005 6.273237 6.1352625 6.6079173 6.3724613
1369896_s_at 7.8753333 7.812829 7.933798 7.918185 7.682283 7.765754 7.478122 7.7467995 7.9105086 7.8290563 7.6993246 7.5030885
1369897_s_at 12.265995 12.243455 12.188209 12.104796 12.102169 12.164124 12.231307 12.171238 12.125914 12.167789 12.246366 12.157019
1369898_a_at 5.028741 4.952035 4.9212217 4.733247 4.7826595 4.854737 4.869544 5.085336 4.7269382 4.946165 4.9674416 5.237566
1369899_s_at 6.5594816 6.120665 6.2092934 6.236343 6.3160067 6.274955 6.1487603 6.463606 6.0788817 6.101001 5.8890023 5.570675
1369900_at 3.943943 3.9097645 3.792286 4.051544 3.9658387 4.103669 4.2845235 4.0231347 4.2972827 3.689377 4.266592 4.25023
1369901_at 4.1453924 4.0887227 4.131563 4.097046 4.2220755 4.1620145 4.1149006 4.1285653 4.331605 4.2527485 4.0947165 4.3068137
1369902_at 8.082764 7.7394013 7.303875 7.7635603 7.300146 7.5769773 8.044043 7.7798533 7.344713 7.224941 7.1020956 6.9277253
1369903_at 3.9423373 3.949783 3.8814101 3.944623 3.8767684 4.013876 3.8302639 3.903392 3.761277 3.8372734 4.0450172 3.9604387
1369904_at 4.4641333 4.2840576 4.4454365 4.5390635 4.5158825 4.7607207 4.516458 4.294092 4.593287 4.345251 4.449913 4.646779
1369905_at 3.3766506 3.7913878 3.67324 3.5569754 3.5790071 3.6144502 3.2708688 3.5140243 3.6022472 3.6123846 3.5204875 3.355281
1369906_s_at 11.8190565 11.848862 11.903793 11.900384 11.761039 11.953142 11.737331 11.864453 11.846044 11.650504 11.74216 11.938711
1369907_at 5.818631 5.3559694 5.7280817 5.353849 5.7156034 5.8539615 5.8764815 5.1977396 5.262156 5.9140115 5.5800505 5.6705456
1369908_at 3.3115985 3.4465458 3.6263697 3.5012593 3.4000273 3.7660596 3.4757986 3.541371 3.7809422 3.3055794 3.4748237 3.6736157
1369909_s_at 10.95194 11.032634 11.033973 10.928839 10.767201 10.711448 10.850561 10.904247 10.823248 11.006031 10.840942 10.725237
1369910_at 3.774438 3.9335775 3.9438 4.0172086 3.7681296 3.8906355 3.7590947 4.0278397 3.7332578 3.5394247 4.0466514 3.8770266
1369911_at 4.444631 4.9019904 4.946767 4.765412 4.834051 4.9076886 4.788644 4.7647395 4.8084536 4.934613 4.84479 5.1366377
1369912_at 6.4011927 6.1162934 6.1675973 6.413022 6.000067 6.010794 6.2359195 6.2999864 6.0808897 6.14617 6.3955827 6.0075355
1369913_at 4.002787 4.2476797 4.113867 4.2441616 4.2645116 3.9597135 4.112361 4.164058 4.2702227 4.1345925 3.831742 4.3273644
1369914_at 3.8045716 4.1096497 3.7746282 3.997046 3.9141374 3.7531815 3.980491 4.0069532 4.2669916 3.9605596 3.9504225 3.8471227
1369915_at 6.6302238 6.5021315 6.499961 6.7747693 6.671695 6.668981 6.616675 6.7050953 6.84287 6.843105 6.8877134 7.0646467
1369916_at 4.8324337 4.9683204 5.011407 4.9854507 4.9252844 5.007534 4.862925 5.002564 5.238969 5.0972013 5.115153 5.290171
1369917_at 4.486412 4.68756 4.6756377 4.783159 4.431829 4.941691 4.9759045 4.4690943 4.7055125 4.929625 4.968425 5.1062627
1369918_at 3.5658002 3.572297 3.7641113 3.8591337 3.9076564 3.853982 3.4735773 3.8428535 4.0020466 3.709403 4.057496 3.9005013
1369919_at 5.0823956 4.9959216 4.7718177 5.123829 5.190986 4.9899178 5.2328596 5.214092 4.901012 5.3471537 5.071292 5.063528
1369920_at 4.4919744 4.7324286 4.4840393 4.536181 4.431829 4.716737 4.570536 4.357917 4.6982403 4.703791 4.3552275 4.9834886
1369921_at 6.716716 5.8101664 6.579294 6.634101 6.1402545 6.316088 6.553298 6.0839386 6.155952 6.344892 5.95131 6.027956
1369922_at 8.572479 8.691299 8.587219 8.345464 8.6273575 8.640553 8.735689 8.775197 8.657647 8.896162 8.857375 8.578278
1369923_at 5.7926087 5.7807593 5.8757095 6.3624315 5.790964 5.7506666 5.6521244 5.526373 6.1023154 5.7923474 5.4078035 5.3461637
1369924_at 5.914455 5.928728 6.0219517 5.809891 6.0287876 6.0364585 5.92461 6.2059717 5.6037025 6.236971 5.7617216 6.0971284
1369925_at 4.2987595 4.2278647 3.823167 4.127344 3.9385328 3.90314 4.0843897 3.829843 4.0475307 4.087953 4.083542 4.132131
1369926_at 7.6844554 7.2381334 7.8688297 7.324215 7.342804 7.407999 7.733592 7.6021795 7.411284 7.548718 7.18981 7.4242935
1369927_at 11.3056755 11.35595 11.310532 11.338524 11.434838 11.331155 11.231066 11.38929 11.249715 11.38061 11.184997 11.3741665
1369928_at 3.6000524 3.4572823 3.5108955 3.906312 3.7380962 3.4886885 3.591437 4.0560837 3.799933 3.5219 3.6721518 3.580214
1369929_at 11.535733 11.429746 11.563616 11.498445 11.441297 11.540399 11.555103 11.409605 11.509289 11.639751 11.533105 11.610313
1369930_at 11.755706 11.731038 11.754731 11.79271 11.79036 11.783734 11.707072 11.770852 11.793656 11.843674 11.584418 11.855546
1369931_at 7.2813993 7.1271005 7.3417916 7.207566 7.0351834 6.921213 7.2723923 7.341927 7.321165 7.6918454 8.097353 8.22019
1369932_a_at 10.272817 10.21667 10.096261 10.229347 10.121242 10.131422 10.075556 9.84223 10.127881 10.0791645 10.04634 10.013717
1369933_at 11.205991 11.225211 11.135106 11.21147 11.27946 11.215218 11.172989 11.337705 11.205056 11.2646 11.126375 11.085687
1369934_at 12.010422 12.082555 12.111425 11.919956 12.01454 12.019643 12.039549 12.04288 12.043753 12.196126 12.332318 12.342122
1369935_at 7.8477597 7.792935 7.7092614 7.8507223 7.8173943 7.8230333 8.008158 7.7727265 7.850498 7.85341 8.174967 8.02985
1369936_at 10.756169 10.895282 10.760773 10.715792 10.643923 10.654666 10.948499 10.735222 10.781463 10.943234 10.878027 10.988212
1369937_at 10.8486185 11.037674 10.869602 10.898863 10.842652 10.781077 10.902334 10.831584 10.832864 11.05809 10.8945265 11.096462
1369938_at 7.525416 7.320358 7.3517594 7.4734964 7.331434 7.415925 7.227487 7.3077 7.29405 7.477672 7.4041743 7.241827
1369939_at 12.05285 12.033666 11.990465 12.005019 12.009649 11.995105 12.140978 12.006084 11.978662 11.797327 11.74213 11.828036
1369940_at 10.610886 10.570437 10.49883 10.404646 10.47802 10.497299 10.5664015 10.537435 10.593953 10.568801 10.4852295 10.483267
1369941_at 10.500425 10.437231 10.561038 10.775635 10.515372 10.794312 11.123237 10.972968 10.7557 11.229121 11.374995 11.288128
1369942_at 9.198648 8.991929 8.870825 8.936834 8.788598 8.878614 9.029057 9.040359 8.868897 8.880529 8.947786 8.93692
1369943_at 10.436901 10.203789 10.11876 10.078509 10.029016 10.171352 10.351481 10.242637 10.240923 10.386046 10.044938 10.090835
1369944_at 8.442688 8.453774 8.621264 8.499914 8.5030985 8.547118 8.662972 8.714359 8.62659 8.593444 8.42893 8.835536
1369945_at 4.407643 4.3298326 4.6777415 4.42171 4.4577093 4.3882914 4.436632 4.4729214 4.389725 4.627301 4.5936747 4.918826
1369946_at 6.841252 6.7443333 6.449615 6.618388 6.5501647 6.5113482 6.60786 6.881504 6.6463523 6.4863987 6.5540752 6.2843533
1369947_at 5.6359386 5.7051263 5.4270015 5.8249383 5.613254 5.223667 5.783229 5.6271534 5.473799 5.7762394 5.714972 5.547183
1369948_at 7.7164507 7.5389824 7.5795126 7.567771 7.476003 7.5384536 7.6491795 7.8156724 7.9190416 8.004 8.161224 8.372623
1369949_at 7.1042957 6.946959 7.037043 7.198599 6.945119 6.9200907 6.8116403 7.204282 6.975497 6.8602705 7.519439 7.4147615
1369950_at 9.689713 9.59098 9.5180855 9.542129 9.460278 9.632777 9.54889 9.640085 9.745051 9.521002 9.563331 9.50397
1369951_at 3.8388443 3.7742617 3.9083767 3.7562304 3.8198922 3.6373105 4.023697 3.8275013 4.0879455 4.0607533 3.7709553 4.0972276
1369952_at 12.1518755 12.203085 12.096399 12.147937 12.120784 12.193406 12.158918 12.115106 12.177518 12.301113 12.483194 12.365484
1369953_a_at 5.275259 4.430088 4.417811 4.5536227 4.635344 4.7544513 4.562553 4.7374697 4.873986 4.5426445 5.1129804 5.031741
1369954_at 13.002638 13.01554 12.856237 12.8859215 12.898089 13.106274 12.909707 12.936833 12.937442 12.975269 12.909638 12.96899
1369955_at 5.84287 5.916102 6.4351807 6.0457225 5.864719 6.2055745 5.846718 5.9689484 6.0887027 6.1833615 5.801632 6.1293287
1369956_at 9.477033 9.318533 9.678684 9.530956 9.428461 9.491943 9.570578 9.718821 9.501713 9.769909 9.791366 9.712041
1369957_at 5.430123 6.1805363 5.6095357 6.0332456 5.9833755 5.808504 5.970936 6.038591 6.3823733 6.738039 7.325685 6.9740686
1369958_at 8.538368 8.216936 8.146471 8.009079 7.8724527 8.370369 8.111578 8.409578 8.00112 8.121176 8.399973 9.008108
1369959_at 12.3533745 12.509721 12.38094 12.696971 12.183214 12.088675 12.25571 11.954993 12.364308 12.520745 12.308039 12.351395
1369960_at 10.192112 10.132193 10.151319 10.259589 10.179768 9.985214 10.42612 10.314157 10.002426 9.989488 9.856366 9.780063
1369961_at 8.874745 8.984191 9.35342 8.979726 9.1185055 9.076819 9.3013 9.261449 9.121235 9.204228 9.295542 9.195553
1369962_at 8.241111 8.46296 8.509396 8.5125 8.530906 8.477018 8.293347 8.462461 8.335816 8.3255415 8.355396 8.34421
1369963_at 5.5351543 5.6599836 5.6851406 5.4452553 5.543068 5.2989416 5.6428194 5.511673 5.4963894 5.513771 5.6379647 5.021325
1369964_at 6.9717646 6.674108 7.2346606 7.094728 7.083278 6.8311105 7.2774477 7.241454 7.5613594 7.6748867 8.1779175 8.789776
1369965_at 7.6759367 8.235535 7.762535 7.7908306 7.523438 7.970099 7.681305 7.9310946 7.8740053 8.068769 8.205755 7.891967
1369966_a_at 12.21009 12.26522 12.1994705 12.198713 12.237488 12.287964 12.390346 12.314101 12.390325 12.419822 12.421377 12.326587
1369967_at 8.976014 9.102709 8.82427 8.908197 8.685354 8.805947 8.66835 8.655627 8.75021 8.722238 8.505907 8.383734
1369968_at 5.586916 5.961253 5.9076405 5.980243 5.9329166 5.8016825 6.462818 5.989549 5.86001 5.7786107 5.7890067 5.8994694
1369969_at 9.20368 9.2189665 9.096561 9.107754 9.319766 9.103927 8.848065 9.202928 8.908706 9.169349 9.194589 8.965442
1369970_at 10.369719 10.385609 10.575982 10.518591 10.368671 10.346542 10.456801 10.484078 10.586315 10.547606 10.495334 10.570226
1369971_a_at 9.277243 9.060376 8.563626 9.080919 8.849803 8.602789 8.78193 9.00011 8.708536 8.774912 8.798264 8.372259
1369972_at 6.859365 6.77786 6.837275 7.0331426 6.522777 6.688948 6.548518 6.5155787 6.4265795 6.553345 6.4513597 6.4017925
1369973_at 11.275772 11.257263 11.445747 11.387329 11.189478 11.174866 11.015117 11.150775 11.350266 11.367639 11.1556835 11.009197
1369974_at 6.6324124 6.6706905 6.6607156 6.750906 6.742681 7.237035 6.7383485 7.229901 6.8353815 6.9638796 7.099129 7.192012
1369975_at 8.780501 8.822864 8.806286 8.842163 8.65575 8.905134 8.977208 8.885934 8.89204 8.77833 8.785784 8.927366
1369976_at 9.745974 10.129921 10.208907 10.056175 10.268019 10.091863 10.276008 10.037565 10.213336 10.078179 10.353289 10.543395
1369977_at 4.321184 4.149994 4.423645 4.160465 4.1255693 4.386965 4.2080126 4.348126 4.2217226 4.2200007 4.2426324 4.2162027
1369978_at 7.639256 7.725268 7.706943 7.6896806 7.7329125 7.9285707 7.842979 7.697725 7.8027034 7.6688743 7.4943414 7.4273777
1369979_at 8.888979 8.950199 8.963972 9.023005 8.779064 8.780806 8.9399185 8.897791 8.835087 9.028772 8.946329 9.130043
1369980_s_at 9.439663 9.307357 9.401643 9.36711 9.34924 9.397247 9.429561 9.432804 9.393194 9.425947 9.394934 9.235619
1369981_at 8.691019 8.887089 8.859483 8.732003 8.931707 8.892994 9.006746 8.832951 9.037762 8.998422 9.110674 9.119521
1369982_at 9.873618 9.68877 9.70245 9.783865 9.773641 9.741065 9.901898 9.690292 9.751015 9.822211 9.6761875 9.420915
1369983_at 8.226419 7.6350155 8.347401 8.2251835 8.056647 8.135001 8.371222 8.715259 8.515297 8.586052 8.713444 8.77454
1369984_at 9.61222 9.649397 9.548759 9.712565 9.565268 9.485055 9.690509 9.734198 9.528097 9.58742 9.675901 9.704242
1369985_at 6.1077814 6.181757 6.031575 6.099795 6.1101747 6.139411 6.060269 6.129414 6.1171827 6.007534 6.0484085 6.461132
1369986_at 11.82737 11.910109 11.778961 11.806302 11.950099 11.918025 12.07768 11.980972 11.841176 11.82755 11.718283 11.725668
1369987_at 4.641475 4.6984386 4.8243093 4.6645117 4.7715845 4.7592883 4.7475615 4.7318745 4.7473397 4.8160076 4.7356243 4.8983607
1369988_at 5.6033154 5.273016 5.553114 5.641829 5.5111217 5.4172544 5.7713165 5.383871 5.510333 5.748127 5.5569887 5.776712
1369989_at 9.66904 9.637628 9.62798 9.55068 9.408094 9.638207 9.755727 9.840533 9.748229 9.662717 9.507779 9.552357
1369990_at 10.768082 10.703645 10.605907 10.747575 10.751992 10.799666 10.992128 10.882219 10.780946 10.771748 10.720616 10.86585
1369991_at 10.187002 10.124565 10.194928 10.143304 10.118359 10.042943 10.140951 10.237859 10.261548 10.1159935 10.111951 10.301764
1369992_at 9.062953 9.037531 8.815355 9.08759 8.843703 8.988183 8.815825 9.139032 8.844403 8.915758 8.854565 8.862627
1369993_at 6.2705045 6.4669757 5.931929 6.2934704 6.302875 6.221771 6.151839 5.9443336 6.258473 6.5479636 6.730583 5.9459023
1369994_at 8.097381 7.676285 7.678067 7.697166 7.666049 7.8013773 7.817119 7.839203 7.810033 7.837864 7.666315 7.945606
1369995_at 8.991853 8.86052 8.764228 8.912707 8.886144 8.817925 8.782035 8.827188 8.7450695 8.694991 8.613688 8.440206
1369996_at 8.540003 8.742277 8.589189 8.67736 8.558697 8.818459 8.816925 8.76283 8.694959 8.852564 8.428532 8.599165
1369997_at 8.620237 8.55512 8.505232 8.631628 8.559206 8.875215 8.703922 8.698919 8.584681 8.65659 8.734625 8.507009
1369998_at 8.963425 8.935727 8.953197 9.023086 8.846624 8.9638195 9.068852 9.019595 8.989743 9.165567 9.061876 9.1764
1369999_a_at 3.7377186 3.9760947 4.050842 4.003337 3.9523437 4.3567123 4.1273737 4.302723 4.0112004 3.9304416 4.1214147 4.07327
1370000_at 10.087582 10.035963 10.026278 9.791798 9.790452 9.686026 10.098947 9.720112 9.769212 10.053019 10.51184 10.312316
1370001_at 9.454846 9.534224 9.495183 9.518931 9.421222 9.533348 9.401173 9.543761 9.570587 9.414615 9.385272 9.593108
1370002_at 7.9961166 8.302681 8.12859 7.9087424 7.781766 8.022904 8.304232 8.362592 7.982206 8.197767 8.506802 7.9929004
1370003_at 11.863468 11.838379 11.7301 11.771878 11.9203 11.934425 11.871743 11.97007 11.846078 12.04159 12.201263 12.01851
1370004_at 9.539154 9.633011 9.505804 9.596519 9.4009285 9.607259 9.549223 9.510452 9.532417 9.349789 9.28839 9.3991785
1370005_at 9.932729 10.010333 10.038164 10.019296 10.042258 10.163141 10.274247 9.915404 9.882996 9.888977 10.017689 10.106167
1370006_at 11.206699 11.2750225 11.312487 11.237928 11.129055 11.25872 11.359584 11.291423 11.298154 11.241511 11.245872 11.095282
1370007_at 11.536825 11.572127 11.537435 11.340213 11.442023 11.552452 11.465125 11.278502 11.402285 11.397083 11.594391 11.745299
1370008_at 5.649644 5.6844707 5.7893543 5.600172 5.3293533 5.510844 5.5169683 5.4811606 5.957619 5.364282 5.721783 5.65752
1370009_at 14.212063 14.281761 14.259902 14.234444 14.260845 14.212682 14.245864 14.226808 14.19834 14.1243725 14.141147 14.11514
1370010_at 12.473352 12.394685 12.4759035 12.464169 12.475904 12.3680315 12.51482 12.495057 12.339895 12.221946 12.331851 12.271167
1370011_at 5.7584276 5.9173746 5.791937 5.810439 5.807366 5.7479815 5.693795 5.5476794 5.769028 6.0805545 5.841361 6.1962113
1370012_at 6.5956283 6.5106363 5.833663 6.4548454 6.093688 6.3992167 6.5960803 6.7077594 6.444816 6.8367896 6.656911 6.83804
1370013_at 3.332362 3.2345197 3.2432141 3.3456852 3.3673868 3.1561286 3.3194385 3.567246 3.5651445 3.243211 3.4576592 3.476828
1370014_at 8.415916 8.534931 8.515031 8.518584 8.475099 8.4230385 8.414898 8.415733 8.39145 8.371595 8.176835 8.048391
1370015_at 8.032896 8.095756 8.207496 8.201689 8.070781 8.175413 8.073075 8.045942 8.03146 8.293999 8.41518 8.183845
1370016_at 3.7241805 3.6515386 3.625919 3.6598341 3.6072793 3.731477 3.6769555 3.820962 3.4968362 3.775211 3.5015562 3.6244156
1370017_at 7.967992 8.006245 8.127857 7.8154426 8.2376175 7.9825287 8.311277 8.224389 8.258028 8.150372 8.244879 8.166891
1370018_at 4.6065836 4.523546 4.6863937 4.8730583 4.744129 4.5464444 4.6239233 4.7220316 4.4530826 4.7198443 4.755166 4.757398
1370019_at 12.878473 13.0438385 13.111896 13.187604 13.206082 13.026118 12.982009 12.991457 12.984733 13.128259 12.953502 13.042842
1370020_at 10.164519 10.335766 10.431046 10.287446 10.001368 10.432516 10.072013 10.198499 10.250454 10.64228 10.293474 10.461109
1370021_at 3.785221 3.5485168 3.8037844 3.696507 3.5774274 3.6704547 3.6751866 3.7225642 3.6737583 3.6717155 3.6193278 3.5862625
1370022_at 3.9557896 3.8899298 4.095419 4.2669725 4.0434284 4.121866 4.186125 4.2105865 4.033122 4.0952096 4.3349 4.1559973
1370023_at 6.5412955 6.7985897 6.9456987 6.9373302 6.830847 6.711882 6.872451 7.3683558 6.5298357 7.2828393 7.1765513 7.237155
1370024_at 10.876965 9.614655 10.997048 10.71446 10.285364 10.4882 11.526615 10.762815 10.709604 10.339051 11.021385 11.238851
1370025_at 8.063846 8.015457 8.088838 7.835355 8.013792 8.024046 8.0711975 7.981517 7.9564996 7.745323 7.8878555 7.884678
1370026_at 6.4061956 6.5367937 6.6920366 6.665222 6.37432 6.516471 6.703439 6.505496 6.591635 6.8588753 6.806994 6.6873994
1370027_a_at 14.282506 14.221461 14.151113 14.18659 14.254576 14.276564 14.217822 14.212772 14.186031 14.22172 14.131248 14.128032
1370028_at 4.5239563 4.391285 4.3339396 4.342711 4.2146635 4.4595013 4.248602 4.519453 4.401202 4.3646436 4.598276 4.483708
1370029_at 9.475464 9.397412 9.421673 9.590454 9.215885 9.435506 9.561303 9.398316 9.455946 9.576856 9.625366 9.471387
1370030_at 10.504563 10.393237 10.552108 10.635918 10.720661 10.441563 10.815245 10.669113 10.367679 9.98277 10.189214 10.261859
1370031_at 8.306099 8.407023 8.227656 8.295725 8.192045 8.317516 8.539495 8.595363 8.344469 8.435044 8.432407 8.486296
1370032_at 8.477939 8.259495 8.155705 8.488874 8.141909 8.276099 8.427937 8.493328 7.79334 8.679347 8.33721 8.050455
1370033_at 3.9768043 3.861943 4.1068845 3.945166 3.8126392 3.840426 3.9126232 3.8524406 3.9813898 3.8903773 3.821857 4.0357313
1370034_at 4.8912764 5.128956 5.083226 4.83793 4.8755913 5.269897 4.944345 4.7375717 5.1472197 6.329423 7.002071 6.868495
1370035_at 8.6028185 8.765991 8.937042 8.568115 8.738038 8.713328 8.668146 8.704844 8.741432 8.419363 8.426592 8.50135
1370036_at 10.162423 10.312674 9.944623 10.223143 9.988443 10.261474 10.110605 10.292042 10.227236 10.239475 10.0619335 9.796661
1370037_at 4.0026145 4.0922737 4.1965413 3.8218522 4.0688624 3.8475232 3.8722405 4.046342 4.1219625 4.0321016 4.0069065 3.8520298
1370038_at 6.273071 6.4676228 6.51072 6.2853 6.5031786 6.2645464 6.60818 6.4090557 6.211223 6.394596 6.206784 6.3378744
1370039_at 6.4407034 6.324186 6.4237437 6.418649 6.412949 6.515712 6.1919136 6.540838 6.33739 6.229789 6.3877344 6.4380383
1370040_at 7.3236437 7.328932 7.3645577 7.281421 7.1980705 7.6666617 7.547901 7.431407 7.380866 7.179598 7.35657 7.145095
1370041_at 3.5311377 3.725953 3.7666478 3.8907576 3.8931758 3.7542825 3.6350121 3.784794 3.4939241 3.7986462 3.6404164 3.7716749
1370042_at 3.9308898 3.9165132 3.8351443 3.8420808 3.8060153 3.913037 3.899573 3.9780917 3.7580874 4.076955 3.6188805 4.035858
1370043_at 9.896733 10.0987425 9.522716 9.969449 9.853876 10.003555 9.802416 10.103039 9.919911 9.578939 9.653825 9.342629
1370044_at 7.493656 7.431693 7.7080245 7.3006716 7.1815352 7.166422 7.330597 7.445596 7.2764173 7.504043 7.62518 7.2926636
1370045_at 9.168958 8.645319 8.746849 9.163766 8.559421 8.692275 8.645673 9.291047 8.988329 8.799246 8.999956 8.564143
1370046_at 6.467002 6.418521 6.2980313 6.5657587 6.3263617 6.351968 6.261221 6.580482 6.270434 6.276383 6.16591 6.050137
1370047_at 10.178173 10.090218 10.084561 9.821428 9.646275 10.101586 9.798638 9.836598 10.111083 9.948296 9.873623 9.476578
1370048_at 4.0352974 4.1247463 4.160348 4.5374193 4.2856216 4.0628204 4.0236835 4.5287757 4.2766476 4.4102917 4.418949 4.7467484
1370049_at 6.2429457 5.8440123 5.847654 5.876668 6.140761 6.161586 5.810975 6.245444 6.135571 5.911195 6.082722 5.8871355
1370050_at 8.744188 8.618716 8.55275 8.621506 8.573833 8.559506 8.328786 8.558793 8.672482 8.602661 8.49543 8.661142
1370051_at 4.5079036 4.364213 4.5712223 4.709086 4.780366 4.52813 5.0903387 4.923896 4.5915375 4.80661 5.0169444 5.392638
1370052_at 5.7892227 5.431207 5.2597995 5.74003 5.787281 5.738424 5.768097 5.7097144 5.6413355 5.544136 5.6445184 5.137376
1370053_at 3.6805122 3.614875 3.5976627 3.309203 3.7681406 3.5899558 3.700552 3.540864 3.6374617 3.5964265 3.7312906 3.8798168
1370054_at 7.7486963 7.785393 8.032107 7.784664 8.184468 7.8213563 7.643902 7.855704 8.021239 7.244158 7.471295 7.48979
1370055_at 6.323493 6.2463474 6.178354 6.2871146 6.115475 6.106479 6.3330297 6.1112313 6.208607 6.3968587 6.212305 6.3638268
1370056_at 6.9405055 6.27553 7.147299 7.169985 7.6940093 6.2864738 7.3629723 7.2557783 7.5491185 7.695919 7.6856666 7.789329
1370057_at 10.3099165 10.284902 9.81254 10.142041 10.462938 10.265389 9.925701 10.499172 10.341792 10.1502695 9.869488 10.2833
1370058_at 3.4401438 3.3219774 3.4136975 3.4262326 3.6032033 3.273016 3.3000178 3.353233 3.3678553 3.4363399 3.3463943 3.4399035
1370059_at 3.4546995 3.4807985 3.5893815 3.186368 3.5010476 3.5284 3.5297282 3.5168831 3.5870864 3.7646012 3.30631 3.6448913
1370060_at 9.98404 9.898421 9.832333 9.815516 9.8561535 9.989173 10.081708 10.031222 9.992328 10.029794 9.76699 9.67268
1370061_at 5.5953593 5.636024 5.4864116 5.337053 5.413989 5.570369 5.6228714 5.6478906 5.809311 5.5252333 5.4077015 5.6435666
1370062_at 10.775088 10.623577 10.679182 10.681414 10.610871 10.595954 10.832601 10.671577 10.699981 10.637571 10.281461 10.679858
1370063_at 8.0602 7.921033 7.9344606 7.9106903 7.520683 7.606989 7.881983 7.8650527 7.9426904 8.039299 7.656078 7.417763
1370064_at 8.222068 8.28446 8.167594 8.145546 8.117484 8.128015 8.168259 8.136952 8.317791 8.447559 8.253914 8.343942
1370065_at 13.74569 13.757151 13.766245 13.763019 13.803099 13.80363 13.764926 13.764361 13.744945 13.910567 13.946224 13.970929
1370066_at 8.59207 8.658382 8.637802 8.702148 8.505767 8.698818 8.495453 8.657446 8.581863 8.598131 8.757141 8.565747
1370067_at 9.584708 9.754772 9.4753895 9.152032 9.25112 10.280572 8.976446 9.084374 9.190582 8.648175 9.027008 8.927335
1370068_at 4.283322 4.263648 4.184675 4.079804 4.0157094 4.152443 4.1212597 4.1536283 4.248878 4.171443 4.18637 4.579574
1370069_at 4.8153 4.782299 4.748949 4.6489983 4.6604395 4.7337513 4.538026 4.626484 4.625474 4.8555584 4.8417063 4.9634695
1370070_at 6.718812 6.7704105 7.1808815 6.8124137 6.947259 6.898359 6.78462 6.6425347 6.7666273 7.1471176 7.160206 6.91682
1370071_at 6.4213767 6.303924 6.8034315 6.396745 6.403411 6.7060065 6.770488 6.452056 6.5459776 6.738551 6.662905 6.358129
1370072_at 4.634841 4.4241586 4.917292 4.802747 4.5494018 5.174246 4.1398373 4.752213 4.455577 4.0741663 4.371343 4.3454285
1370073_at 11.324931 11.389239 11.432618 11.122764 11.400664 11.191776 11.344556 11.333534 11.414291 11.375958 11.463007 11.434775
1370074_at 6.094717 6.0009065 5.8252745 5.9253125 5.8277082 5.8827376 6.048463 5.6995506 5.841487 6.122688 5.620632 5.80753
1370075_at 9.406246 9.707464 9.151355 9.381241 9.676075 9.330467 9.873021 9.925838 9.801763 9.786101 9.731716 10.063387
1370076_at 3.8409607 3.612157 3.3650844 3.524419 3.693392 3.7712078 3.5609782 3.9538226 3.661954 3.849465 3.702161 3.9732664
1370077_at 5.393251 5.6372757 5.638365 5.750201 5.6470966 5.627569 6.077216 5.5176353 5.5248084 5.613021 5.5852947 5.421038
1370078_at 6.2103786 6.1236186 5.8263397 5.9456162 6.012141 5.966055 6.0232677 5.8952603 6.031412 6.1106772 6.139045 6.1670322
1370079_at 4.20271 4.3794847 4.2438593 4.501272 4.698948 4.3158307 4.6581616 4.6196995 4.6198797 5.5695577 5.781766 6.145965
1370080_at 8.068103 8.080363 8.37102 8.372492 8.347145 7.993867 8.108429 8.581062 8.614565 9.052162 10.518449 9.936629
1370081_a_at 7.9765263 8.1515255 7.824577 7.984724 7.869327 7.875158 7.993041 7.950138 7.77125 7.8346367 7.821046 7.4247193
1370082_at 6.648453 6.495981 6.6049194 6.236343 6.3721066 6.5212555 6.623737 6.9334054 6.904961 7.1275477 7.163419 7.5737677
1370083_at 4.1783156 4.3154497 4.3709016 4.4157066 3.8106375 4.2914624 4.678307 4.297572 4.3111153 4.65524 5.1157093 5.7680173
1370084_at 5.874888 5.4377093 5.6768584 5.5741796 6.092281 6.0725775 6.5778418 6.3624887 6.490723 6.247596 6.948956 7.2394533
1370085_at 7.487941 7.42218 7.5245175 7.312156 7.365562 7.312759 7.1768093 7.1940055 7.334163 7.3311214 7.372791 7.0042143
1370086_at 13.860755 13.921529 13.886025 13.946619 13.9672575 13.888565 13.93966 13.940862 13.913186 14.0509615 14.029864 14.065083
1370087_at 10.543973 10.480376 10.4855585 10.442057 10.447413 10.31501 10.553386 10.393028 10.469851 10.444344 10.273832 10.375894
1370088_at 7.99255 7.743328 7.5261135 7.333227 7.903146 7.3281565 7.4504533 8.100351 7.707727 7.3285613 7.139341 7.261274
1370089_at 3.744376 3.7470603 3.8024917 3.7877405 3.9300292 3.8248322 4.29072 4.0824633 4.0072207 4.054139 4.304086 3.9563475
1370090_at 5.2157845 5.096624 5.5416136 5.472965 5.682016 5.4428916 5.386981 5.5390806 5.9071846 5.5396924 6.6056385 6.2964106
1370091_at 4.6921816 4.703912 4.403184 4.7231646 4.971273 4.968609 4.607339 4.853649 4.7576327 4.880142 4.8302608 4.796218
1370092_at 4.2863073 4.31294 4.574665 4.2939544 4.3865504 4.426864 4.4703903 4.5943604 4.35312 4.5050154 4.2235355 4.462501
1370093_at 3.703217 3.7657225 3.9903855 3.8447716 3.7883189 3.4938238 3.9517496 4.0259 3.7818637 3.8788028 3.8570597 3.9348457
1370094_at 4.0254908 4.011893 4.151368 4.0140996 3.9309032 3.853982 4.182782 3.7685335 4.354966 4.0418878 4.1468782 4.031456
1370095_at 5.550884 5.6366453 6.321355 5.9387603 5.907761 5.7611146 6.091095 6.090232 5.901515 6.2486954 6.0407863 6.1679726
1370096_at 4.7892957 4.6641383 4.7816014 4.6384244 4.5373454 4.7522755 4.7470436 4.8614063 5.0109415 4.7942915 5.761918 5.250463
1370097_a_at 4.2107477 3.838901 4.149726 4.2330403 4.189724 4.5311346 4.25105 3.9652793 4.4812927 4.265448 4.613018 4.6260633
1370098_at 10.539111 10.332709 10.404259 10.324807 10.425747 10.422229 10.443968 10.625058 10.3900175 10.183677 10.302518 10.33034
1370099_at 7.254918 7.348261 7.263948 7.346382 7.200239 7.236163 7.22124 7.0331736 7.0310035 7.337906 7.232605 7.292098
1370100_at 7.066938 6.9257474 7.062855 6.754791 6.770505 7.0412426 6.821854 7.153837 6.8927927 7.019827 6.975273 6.735572
1370101_at 3.5441568 3.5307653 3.4270504 3.3625605 3.2663069 3.5991051 3.5635188 3.5951223 3.3649077 3.7667022 3.6221182 3.7107491
1370102_at 6.7172766 6.9577622 6.3743067 6.6855173 6.558797 6.473423 6.5981827 7.004821 6.686673 6.6307964 6.6158776 6.561594
1370103_at 4.63961 4.6670656 4.7357717 4.543479 4.6789265 4.70474 4.6548486 4.9578676 4.5535874 4.6395698 4.8761663 4.670012
1370104_at 4.210295 4.238134 4.0680113 4.3395224 4.0811205 4.3421197 4.3190794 4.25197 4.1593747 4.222289 4.598708 4.4073925
1370105_at 4.8598986 4.902796 4.9299345 4.876924 4.932987 5.1325536 4.768327 4.976 4.9288588 5.2813926 5.2557316 4.9472284
1370106_at 3.8493166 3.5795763 3.8307443 3.798585 3.8579636 4.036147 3.8847349 3.7634141 3.9137597 3.9935741 3.9346693 4.06683
1370107_at 5.006778 4.943038 4.929295 5.045011 5.034973 5.1921744 4.952608 4.997902 4.765664 5.063421 5.11882 5.0787697
1370108_a_at 7.880386 8.127197 8.213085 8.374409 8.370457 7.825969 8.528526 7.8746634 8.2567425 8.540481 8.126852 8.374961
1370109_s_at 13.052821 13.01872 13.0125475 13.040287 13.041586 13.056287 13.051749 13.031818 13.06105 13.045902 13.157139 13.112632
1370110_at 4.4797435 4.178877 4.2882257 4.231248 3.9759774 4.1560464 4.3303657 4.204895 4.4371204 4.483348 4.1552367 4.3036766
1370111_at 7.5807495 8.566729 6.971628 6.999882 7.5535803 7.564263 7.334174 6.9211454 7.540975 6.4923167 6.2956066 6.018247
1370112_at 9.652397 9.684115 9.49034 9.635795 9.559499 9.578327 9.577022 9.733469 9.623262 9.579593 9.641466 9.507353
1370113_at 6.169069 6.4021826 6.4033284 6.364703 6.1875286 5.9993935 6.196066 6.3880577 6.512422 6.2884855 6.484439 6.991483
1370114_a_at 9.563974 6.226704 9.017498 8.832134 8.767217 9.04261 8.144714 6.7874475 7.9558764 7.3698163 7.619851 7.190547
1370115_at 4.4225984 4.288828 4.348954 4.282737 4.5000486 4.458827 4.359153 4.3578167 4.340369 4.30208 4.315707 4.383471
1370116_at 3.979198 3.9715726 4.1108007 4.151558 3.7890484 3.9032304 3.966909 4.0187874 3.9860666 3.9446757 4.1164494 3.7177129
1370117_at 4.0492063 3.6079445 3.5779464 3.5122507 3.5666203 3.915181 3.7420695 3.8754966 3.6024108 3.6007473 3.551575 3.7894366
1370118_at 5.9645934 6.116671 6.3894973 6.2349963 6.060502 6.195481 5.879209 5.8831935 6.3053427 5.9851675 6.0324874 6.255839
1370119_at 7.5664654 7.3211684 7.7379403 7.935953 7.5817766 7.6965895 7.7707095 8.008657 8.104372 8.143657 8.28461 8.570713
1370120_at 4.023039 4.0055094 4.475069 4.1695414 3.7611234 4.215226 3.7756507 4.084153 3.792317 3.875221 4.1456203 4.3581266
1370121_at 7.7828407 7.6248937 7.7037597 7.558748 7.6389456 7.7704616 7.6416035 7.604702 7.7304187 7.4873085 7.4305935 7.403253
1370122_at 3.877088 3.731656 3.912455 3.7881136 3.9803865 3.9252076 3.9752798 3.8716047 3.8132963 3.8798165 3.8441126 4.195365
1370123_a_at 7.2944784 7.0969577 7.117407 7.2657723 7.2182274 7.1620846 7.062163 7.477398 6.823215 6.8552265 7.285854 6.968528
1370124_at 6.560532 6.374576 6.4302306 6.3499007 6.453071 6.4163475 6.472074 6.3432603 6.6865387 6.616436 6.6103883 6.73706
1370125_at 3.998398 4.362132 4.5707974 4.342052 4.59291 4.3888464 4.4951057 4.391044 4.6524606 4.2102523 4.2057414 4.1798105
1370126_at 3.640573 3.5950627 3.609812 3.5271502 3.6426713 3.7568061 3.823293 3.8022773 3.6604736 3.7764773 3.9080234 3.692873
1370127_at 6.144266 6.0009065 6.097263 5.804175 5.912978 6.4136424 5.9679174 5.74959 6.0398173 6.505781 5.9756927 6.012784
1370128_at 6.5609903 6.5835576 6.664655 6.580758 6.5303454 6.3893228 6.60535 6.5005674 6.388702 6.517061 6.5660872 6.683499
1370129_at 6.990955 6.965847 7.0380926 6.973828 6.970085 7.057522 6.6559715 6.932897 6.6181607 6.897724 6.7415924 6.825142
1370130_at 10.430482 10.336127 10.328461 10.324248 10.228657 10.280706 10.414053 10.490809 10.426266 10.335698 10.307202 10.134431
1370131_at 5.0371203 5.1665564 5.574034 5.0129886 5.44879 5.5927563 5.50159 5.548354 5.782374 5.52572 5.2338805 5.9334297
1370132_at 4.026181 3.888271 4.2435303 4.0876145 3.8708885 3.9332447 3.9076822 3.9872582 3.953455 4.0948358 3.9291923 4.02859
1370133_at 5.7685113 5.7860136 5.700536 5.5768557 5.8197193 5.9066377 5.873607 5.7224455 6.114507 6.091266 6.149247 6.350951
1370134_at 10.319306 10.25899 10.419158 10.326059 10.344503 10.367329 10.165313 10.209752 10.262022 9.977241 10.011432 10.060673
1370135_at 6.8898315 6.079706 6.278554 6.6344266 7.1269994 6.952857 7.4203863 7.081775 7.0453243 7.5109673 7.7609305 7.717043
1370136_at 6.8470945 6.808247 6.500843 6.7064915 6.542523 6.3768573 6.4468226 6.5854254 6.8271747 6.7985125 7.157219 7.304604
1370137_at 4.981707 5.1584945 5.0368667 5.0847917 5.077281 5.0249696 4.922461 4.860309 5.0147667 4.9861407 4.932837 4.9667
1370138_at 4.3394184 4.396042 4.6405344 4.2907734 4.2834187 4.533747 4.3297243 4.71579 4.4685917 4.544654 4.878141 4.7833295
1370139_a_at 3.7214267 3.6028123 3.7650762 4.049306 3.5686595 3.9064875 3.570561 3.8806963 3.7927241 3.7352858 3.8501751 3.7476933
1370140_a_at 4.49064 4.442645 4.6759195 4.7209897 4.5253096 4.9455175 4.561514 4.6196995 4.517811 4.605899 4.6979527 4.634697
1370141_at 8.762266 8.791927 8.761031 8.845889 8.92438 8.804109 8.867431 8.906358 8.858413 8.992978 9.322011 9.270573
1370142_at 5.2746263 5.5557795 5.209086 5.397799 5.3045983 5.298348 5.547252 5.53865 5.379944 5.7774587 5.5185094 5.5544043
1370143_at 5.481944 5.2744393 5.5129642 5.5074725 5.402969 5.3980503 5.5752487 5.871125 5.340991 5.889949 5.869527 5.4238796
1370144_at 8.144455 7.7403097 8.2899275 7.950146 7.7320843 8.197587 8.082769 7.872872 8.351283 7.910327 8.155348 8.044104
1370145_at 4.0606413 4.1463223 4.041521 4.190835 4.3392034 4.290969 4.172002 4.099574 4.0097237 4.232813 4.0302773 4.312634
1370146_at 3.1496162 3.4519196 3.2868106 3.0889807 3.4087512 3.1998293 3.1881864 3.2928455 3.2790718 3.388774 3.311345 3.3596108
1370147_at 6.9451976 7.343282 7.4958086 7.202147 7.089175 8.073719 7.494584 7.0249577 8.252005 7.572313 7.4320383 6.529562
1370148_at 14.138877 14.165491 14.22254 14.202636 14.175564 14.180648 14.208473 14.161748 14.116851 14.313696 14.278864 14.401513
1370149_at 11.302204 11.235701 11.195726 11.167134 11.165819 11.12597 11.305162 10.984506 11.07441 10.985819 11.0272455 11.263091
1370150_a_at 12.803849 13.193674 13.070586 12.629561 12.630424 13.574926 11.385385 12.901245 13.081217 12.174186 13.415788 13.422597
1370151_at 13.142022 13.130713 13.101984 13.119009 13.208156 13.231986 12.982283 13.15326 13.096599 12.958237 12.831371 12.550163
1370152_at 4.4679546 4.383747 4.4711113 4.421078 4.2739754 4.4431534 4.7449408 4.618476 4.283576 4.6454134 4.689803 4.5270853
1370153_at 6.0353093 6.843958 6.4237437 6.621081 6.192501 6.2510033 6.00832 6.679615 7.035457 6.918995 7.035768 7.2021537
1370154_at 9.2064495 10.798753 11.289884 10.9259 10.229694 10.870354 10.326685 10.733741 10.882571 10.929075 10.680891 11.967239
1370155_at 7.3393774 7.2654004 7.508546 7.342062 6.9674387 7.3452983 7.5758104 7.2606106 7.3635106 7.858588 7.292115 6.9948506
1370156_at 7.579043 8.432817 7.072073 7.381925 6.8642907 7.0036693 8.167772 6.9342923 7.9106197 7.956022 7.8989477 7.5481157
1370157_at 3.8874779 3.9584563 3.7470212 3.7120442 3.9151566 3.7923899 3.7397666 3.9887493 3.8797312 3.4534447 3.6378307 3.674645
1370158_at 6.0232177 5.8249645 5.7966647 6.194641 5.903522 6.0854926 5.811507 5.9368973 5.8716273 6.396355 6.198578 6.0299273
1370159_at 7.4835753 7.158137 7.211039 7.1712184 7.4287267 7.4014397 7.174789 7.5296936 7.489244 7.1203327 7.5058727 6.960217
1370160_at 9.048167 9.140443 8.976648 8.974387 8.930203 9.0386505 8.8433485 9.061919 9.078083 9.182947 8.847372 8.8228
1370161_at 9.4212 9.554411 9.549974 9.702525 9.612017 9.471638 9.726822 9.446766 9.661207 9.920879 9.6809025 9.627295
1370162_at 7.685765 7.5545216 7.348299 7.4153485 7.3943853 7.395654 7.3758273 7.4839315 7.437367 7.396616 7.4003215 7.1358275
1370163_at 9.614097 9.522626 9.310129 9.604168 9.607076 9.622571 9.489115 9.729931 9.327474 9.205785 8.913274 9.346108
1370164_at 11.307828 11.233241 11.19679 11.218498 11.147457 11.087492 11.161862 11.143061 11.077954 11.389608 11.033218 11.001445
1370165_at 3.6940715 3.8288655 3.6704974 3.83902 3.5816553 3.907757 3.8448687 3.6705432 3.8260634 3.607103 3.925062 3.8530588
1370166_at 12.122841 12.238653 12.196889 12.075442 12.214923 12.151772 12.14354 12.178291 12.120722 12.025007 12.052083 12.033305
1370167_at 12.589914 12.503657 12.612491 12.616205 12.6137905 12.558967 12.676727 12.635437 12.530579 12.631341 12.691718 12.600009
1370168_at 10.1380415 9.86483 10.142767 9.9959755 10.107233 9.872902 10.178606 10.208951 9.846856 9.942708 9.92238 10.073741
1370169_at 9.332929 9.274407 9.379021 9.258114 9.352891 9.53197 9.28949 9.321978 9.355165 9.15253 9.281926 9.273602
1370170_at 10.619339 10.574061 10.56113 10.540128 10.559512 10.527573 10.437184 10.517178 10.531458 10.570719 10.620068 10.60611
1370171_at 8.245828 8.336067 8.333579 8.432171 8.718149 8.502105 8.405472 8.50407 8.428059 8.472508 8.310837 8.275767
1370172_at 10.809925 10.902019 10.758952 10.959739 10.837826 10.764985 10.953024 10.90242 10.90118 10.796378 10.617335 10.902899
1370173_at 8.57976 8.450026 8.27336 8.498068 8.511599 8.321368 8.471252 8.456109 8.379345 8.426201 7.9305506 8.292916
1370174_at 5.900721 6.32656 6.0916266 6.406805 6.190379 5.8179445 6.2728677 6.40487 5.829634 6.044151 6.16591 6.1128855
1370175_a_at 8.394297 8.34845 8.315439 8.315285 8.379066 8.518636 8.29513 8.410028 8.426075 8.294105 8.394756 8.1792755
1370176_at 6.646468 6.4868827 6.692553 6.6037498 6.4184914 6.4741845 6.880538 6.5794296 6.9789886 6.717715 7.840635 8.075739
1370177_at 5.3037195 5.488461 5.1956406 5.6658945 5.585535 5.654891 5.516719 5.313013 5.423777 5.189063 5.1204853 6.787486
1370178_at 4.955659 4.3504114 4.756884 4.206653 4.715407 4.58061 4.843479 4.6309156 4.4113617 5.012721 4.426685 4.3910832
1370179_at 10.277656 10.430219 10.4106655 10.300591 10.320436 10.406833 10.4271965 10.431918 10.4109955 10.285337 10.12091 10.363313
1370180_at 11.080229 11.279233 11.3801565 11.278763 11.593391 11.459986 11.439513 11.685848 11.356471 11.320748 11.419029 11.36351
1370181_at 7.524693 7.2329717 7.505059 7.5470285 7.3756547 7.35184 7.6328773 7.5539355 7.066614 7.152837 7.0996428 7.176291
1370182_at 4.6514635 4.7013216 4.729845 4.7032285 4.8477535 4.8244705 4.50741 4.852051 4.4764986 4.898013 4.846857 4.952553
1370183_at 7.378681 7.5965905 7.6566815 7.505248 7.671546 7.5736885 7.646211 7.747931 7.797262 7.5098524 7.9547334 7.612778
1370184_at 10.294797 10.213656 10.13062 10.100031 10.127292 10.167088 10.122118 10.307974 10.209044 10.47848 10.291517 10.477823
1370185_at 4.511709 4.4944544 4.4359665 4.4337835 4.2764688 4.358282 4.661482 4.28209 4.4952903 4.39419 4.523729 4.427307
1370186_at 10.492375 9.767915 10.25181 10.368953 10.369914 10.201148 10.214208 10.376058 10.687286 10.529347 10.294103 10.306563
1370187_at 10.773016 10.898994 10.989136 10.889058 10.829193 10.910875 10.945702 10.794074 10.805723 10.790006 10.624694 10.6633415
1370188_at 9.978871 10.221947 10.220179 9.965946 10.167359 10.056742 10.168315 10.169179 10.039904 10.07549 10.266733 10.005916
1370189_at 10.010147 10.152974 10.393742 10.148293 10.126354 10.149207 10.177706 10.192126 10.237721 10.1192 10.139458 10.098058
1370190_at 11.745548 11.7824745 11.744753 11.811471 11.717946 11.682297 11.6838255 11.6803465 11.851682 11.691609 11.593898 11.545115
1370191_at 8.310883 8.356047 8.152056 8.064821 8.349958 8.453728 8.088844 8.2451725 8.295952 8.05838 8.134436 8.197702
1370192_at 8.310173 8.291076 8.319172 8.297713 8.3221655 8.293926 8.509256 8.325506 8.514402 8.36556 8.370941 8.369597
1370193_at 10.790627 11.080219 11.055869 11.08563 11.387971 10.935654 11.173904 11.198168 11.080331 10.819195 10.784046 11.071638
1370194_at 8.12882 7.849376 8.109896 7.951737 8.123701 8.09133 8.27673 8.035316 8.589284 7.9394217 8.503337 8.24865
1370195_at 8.048439 7.99832 8.245878 8.267303 7.96617 8.408181 8.158464 8.351534 7.855435 8.184929 7.8897185 8.07417
1370196_at 7.049004 7.1653757 6.7785387 6.7700143 6.933214 7.2108192 6.90502 6.3914065 6.4533305 6.6298795 6.7628226 6.5095496
1370197_a_at 6.33729 6.3353233 6.48508 6.1128063 6.7352996 6.6919518 6.154088 6.601462 6.9245787 7.1689253 6.912347 6.55064
1370198_at 3.2214873 3.0544693 3.4535341 3.2978523 3.2832541 3.3819559 3.3092763 3.2053587 3.0964203 3.362829 3.3509479 3.3257399
1370199_at 10.267406 10.358568 10.27463 10.152199 10.075089 10.303271 10.230419 10.23953 10.141449 10.296674 10.160205 10.105777
1370200_at 11.911222 11.849394 11.985779 11.86993 11.953481 12.014802 11.882207 11.89492 11.7281 11.564578 11.517095 11.455354
1370201_at 3.6134646 3.5501416 3.6927674 3.729474 3.5879295 3.648055 3.7520351 3.47773 3.8155906 3.6055887 3.7098198 3.7961462
1370202_at 9.78988 10.160485 9.75069 9.823428 9.458496 10.342373 10.306318 10.228146 10.226904 10.175161 10.327212 10.525457
1370203_at 7.955991 8.005728 7.9036345 8.034773 7.9004755 8.015658 8.247063 8.391936 8.3289385 8.158657 8.237713 8.013989
1370204_at 9.101377 9.210534 9.167627 8.991892 9.067602 9.212242 9.272689 9.347937 9.2837105 9.163885 9.1972 9.0309725
1370205_at 3.794623 4.0224047 3.627473 3.9470963 3.9524155 3.7541487 4.061214 4.2197123 3.9601383 3.9779663 3.6716013 3.8737445
1370206_at 4.5213733 4.2166276 4.295761 4.568392 4.2952766 4.366049 4.411388 4.344507 4.5814247 4.30735 4.4813795 4.3787966
1370207_at 11.409169 11.398258 11.377524 11.393989 11.410632 11.441278 11.597303 11.549787 11.450364 11.538626 11.504252 11.495907
1370208_at 8.503808 8.504325 8.3014345 8.499136 8.366126 8.402871 8.598735 8.440754 8.528006 8.542854 8.378176 8.299003
1370209_at 9.15501 9.59753 9.465205 9.35848 10.184094 9.708497 9.923257 10.236171 9.194263 9.042958 10.08356 9.637158
1370210_at 4.8875227 4.919118 5.0337863 5.318583 4.9776707 4.8853416 5.1316357 4.922127 4.9119196 5.304399 5.186254 5.3000307
1370211_at 6.09057 6.0326686 6.082666 5.9673076 6.16819 6.0402603 6.1557064 6.1446166 6.245113 5.940591 6.444772 6.6488934
1370212_at 5.063235 5.234169 5.372829 5.2788105 5.426216 5.135103 5.1940265 5.422014 5.4231615 5.327881 5.398161 5.449889
1370213_at 11.845305 11.877172 11.933021 11.765594 11.768908 11.868077 11.932226 11.849586 11.854419 11.997194 12.087007 12.0366745
1370214_at 4.721487 4.999814 4.637127 4.6268578 4.51971 4.578223 4.6555676 4.45705 4.688099 4.739952 4.7076273 4.7557435
1370215_at 9.7998495 9.623955 9.93812 10.06057 9.996074 9.721832 10.031003 10.278159 10.350488 10.7603855 10.816198 10.741484
1370216_at 4.38944 4.371399 4.3115273 4.5710034 4.360245 4.5868216 4.454547 4.52491 4.3526483 4.483432 4.5204844 4.5403767
1370217_at 5.0802894 5.272937 5.166599 5.177176 5.514619 5.055846 5.2227855 5.5409074 5.373959 5.737346 5.4793267 6.1675158
1370218_at 6.7227693 6.310421 6.425136 6.4181848 6.1331525 6.416864 5.6107893 6.3541956 5.924597 6.013916 6.9221873 5.595577
1370219_at 7.982702 7.8739586 8.265526 8.205696 8.084598 7.8439765 8.287466 8.245523 8.733662 8.835941 8.687096 8.961596
1370220_at 9.884943 10.333697 10.379541 10.881692 9.576322 10.45106 10.561349 10.498247 11.088159 10.724212 10.863347 10.399982
1370221_at 4.3991528 4.3361306 4.5331087 4.6968646 4.5020227 4.235323 4.5112176 4.245035 4.5125275 4.747844 4.291354 4.6985445
1370222_at 4.8386283 4.7843747 4.8127546 4.697365 4.7194777 4.905389 4.749067 4.719963 4.835586 5.1177564 4.682412 4.8415937
1370223_at 7.9375553 7.919716 7.901731 7.834388 7.90774 7.803879 7.840045 7.8882256 7.898139 7.5735626 7.9404464 7.847429
1370224_at 9.531558 9.534645 9.774774 9.489714 9.610406 9.63965 9.44893 9.679122 9.75543 10.360517 10.894805 10.739761
1370225_at 4.60174 4.817467 5.089996 5.0325685 4.7781367 5.018569 4.942992 5.03882 4.9754314 4.4967513 4.7728024 5.207527
1370226_at 10.077146 9.90177 10.102074 10.038975 10.118929 10.084623 10.338528 10.253466 10.23455 10.238886 10.069899 10.3626175
1370227_at 3.2510965 3.2605097 3.1809068 3.1933343 3.4462175 3.0932176 3.400011 3.402567 3.1311781 3.3273897 3.377453 3.1344073
1370228_at 14.452728 14.467671 14.447876 14.406128 14.43971 14.483792 14.445981 14.485598 14.364908 14.476705 14.407658 14.459902
1370229_at 4.913453 4.6940856 4.9398828 4.804821 4.821817 4.876588 4.9957643 4.3216076 4.7860947 5.0948687 4.747321 4.9334583
1370230_at 11.295849 11.273383 11.266521 11.2323065 11.223445 11.283901 11.374191 11.313741 11.235697 11.256404 11.25548 11.270061
1370231_at 7.6707625 7.3840756 7.3586636 7.4114313 7.2702837 7.403696 7.422014 7.2484646 7.3782873 7.263703 7.146868 7.154945
1370232_at 10.759237 11.056783 10.78172 10.796162 10.245374 10.531972 10.967684 10.3797 10.574303 10.603521 10.575918 9.556077
1370233_at 5.330811 4.998422 4.7925053 4.946209 4.73552 5.0012965 5.1407013 5.0545897 4.8547373 4.724178 4.8697405 5.030849
1370234_at 12.680255 12.624698 12.539441 12.733525 12.7571945 12.61444 12.458823 12.613492 12.546389 12.668109 12.895231 12.820687
1370235_at 12.969465 12.991319 12.849815 12.777367 12.774058 13.122694 12.914598 13.016241 12.907377 12.881645 13.073825 13.036968
1370236_at 9.030761 8.9256115 9.41917 8.999221 9.086729 8.994993 9.037788 9.15483 9.313482 9.262762 9.169108 9.462181
1370237_at 12.139363 12.1671295 12.17309 12.128273 12.069169 12.175945 12.238821 12.0548725 12.093651 12.051188 11.807793 11.845759
1370238_at 11.766955 11.706071 11.77178 11.746976 11.775517 11.718771 11.868284 11.84808 11.749554 11.747504 11.707375 11.786637
1370239_at 12.889948 13.2955 13.113571 12.916789 12.986907 13.33221 13.199083 13.187265 13.252881 13.981701 14.049186 14.204643
1370240_x_at 12.873202 13.272157 13.09277 12.862898 12.967596 13.272743 13.14798 13.148399 13.246696 14.017041 14.119058 14.154
1370241_at 13.92613 14.00287 13.772826 13.85132 13.88918 13.9121895 13.900361 13.940849 13.953761 13.86727 13.763282 13.811525
1370242_at 12.593416 12.541723 12.662835 12.520496 12.638032 12.675389 12.728018 12.644767 12.684769 12.734625 12.721778 12.760971
1370243_a_at 10.40066 10.626627 10.474143 10.402822 10.352934 10.301364 10.587658 10.559431 10.71484 10.362781 10.542134 10.400557
1370244_at 12.1967945 12.167064 12.217142 12.369977 12.439634 12.329978 12.505938 12.4704 12.356503 12.31993 12.363719 12.454247
1370245_at 10.493896 10.374519 10.479989 10.553877 10.523099 10.540575 10.60375 10.586757 10.632788 10.641174 10.574548 10.595967
1370246_at 11.921453 11.944601 11.946364 11.867835 11.8163595 12.057662 11.87004 11.9687395 12.0779705 11.879283 11.983842 11.951366
1370247_a_at 6.073007 6.0649543 6.3196974 6.301348 6.0888457 6.2459083 6.438823 6.1914577 6.2854304 6.3576 6.197241 6.3228745
1370248_at 6.48801 6.299419 6.464691 6.1488705 6.403527 6.5378985 6.0204406 6.734483 6.5125446 6.7080665 6.5354357 6.119456
1370249_at 6.9286766 7.7049384 7.417768 6.996973 6.9614654 6.968301 7.532739 7.053114 7.2965 7.2653775 8.006866 8.265564
1370250_at 9.095623 9.172631 9.129648 8.992608 8.979312 9.227451 9.052401 9.157682 9.337581 9.182312 9.370705 9.278597
1370251_at 6.1013165 6.3935905 6.2722664 6.123737 6.48225 6.3004913 6.121537 6.1393323 6.083979 6.3633146 6.236906 6.3666115
1370252_at 8.285992 8.3961525 8.598501 8.283242 8.215396 8.417213 8.263487 8.501039 8.345663 8.872476 9.013615 8.64831
1370253_at 11.554993 11.585886 11.606179 11.482837 11.526133 11.7180395 11.754887 11.761984 11.710925 11.894142 11.858996 11.758977
1370254_at 3.5758429 3.4684374 3.6069748 3.8693712 3.5025165 3.9064875 3.4915085 3.6601799 3.5943136 3.6229763 3.5635922 3.7082212
1370255_at 4.2784023 4.2942038 4.695814 4.080655 4.4799557 4.3736687 4.065962 4.1503754 4.2889166 4.214952 4.242582 4.695394
1370256_at 8.760483 9.093953 8.048828 8.91818 9.604556 8.402411 8.006764 8.705245 9.2634945 9.561817 9.0430155 8.525593
1370257_at 4.2039347 4.3535595 4.2428827 4.451296 4.240716 4.3168936 4.371109 4.351452 4.292686 4.128286 4.118187 4.413327
1370258_at 4.841255 5.286762 5.0187674 5.1548824 5.164839 5.161782 5.200154 5.394173 5.253417 5.2809863 5.467884 5.171013
1370259_a_at 7.7060947 7.469375 7.88036 7.8790045 7.704561 7.52235 7.847617 7.676312 7.700548 8.114004 7.732408 7.356451
1370260_at 6.9942656 7.0515647 7.0657635 6.9471736 7.1109004 7.0256414 7.197558 6.94809 6.9733186 7.5251055 7.325214 6.966535
1370261_at 8.228013 8.121824 8.111143 8.15542 8.043033 8.252599 7.794544 8.321331 8.019914 7.9498663 8.212576 7.995331
1370262_at 9.405035 9.2090225 9.138666 9.331852 9.137289 9.337158 9.240322 9.277933 9.261066 9.254649 9.117594 8.940914
1370263_at 5.513105 5.655462 5.8001604 5.6375704 5.5588837 5.6387577 5.551021 5.724716 5.7486987 5.6858974 5.5383344 5.8829465
1370264_at 7.7956653 7.924888 7.782245 7.698591 7.793421 7.7372994 7.6305227 7.4742265 7.099023 7.310394 7.393174 7.0261436
1370265_at 6.5905566 6.2461505 6.0106816 6.4026046 6.307557 6.0311837 6.67588 6.431415 6.758438 6.533381 6.404154 6.4369664
1370266_at 7.365941 7.4579444 7.5060997 7.0731497 7.3750153 7.2616267 7.1659145 7.3811274 7.3297195 7.3060126 7.0391173 7.0905123
1370267_at 6.7341013 6.733622 6.5700445 6.593382 6.6369185 6.5677586 6.679465 6.6170964 6.2243323 6.6485286 6.36356 6.2033896
1370268_at 4.389037 4.1807957 4.198573 4.1435046 4.243415 4.3073277 4.170102 4.158828 4.285157 4.231536 4.135407 4.148333
1370269_at 4.3724365 5.1319265 4.831167 4.5531416 4.7593226 5.1375613 4.335699 5.635412 4.821087 4.967268 4.9982624 5.003339
1370270_at 3.7347329 4.126347 3.8559098 3.7672222 3.8391714 3.8073523 3.8001204 3.734715 3.7880201 3.705402 3.9144874 3.7819414
1370271_a_at 7.525319 7.3787265 7.2560425 7.395015 7.1348543 6.9716806 7.4166727 7.1679564 7.32779 7.282999 7.2614336 7.4279623
1370272_x_at 6.081537 6.628641 6.31574 6.118808 6.3864093 6.4410167 6.484188 6.525682 6.4401894 6.6023164 6.055427 6.0895147
1370273_at 3.5419858 3.6394494 3.528651 3.8023186 3.6066916 3.6448953 3.5533073 3.6275682 3.3578866 3.3348925 3.6427758 3.7393649
1370274_at 12.672657 12.817719 12.703602 12.832305 12.83069 12.726291 12.791572 12.849531 12.722997 12.811942 12.80859 12.940568
1370275_at 12.872471 12.984114 12.824967 12.828589 12.8580885 12.867546 12.880085 12.843187 12.810058 12.839694 12.751106 12.780883
1370276_at 11.861001 11.907794 11.874965 11.821528 11.8860035 11.806469 11.962609 11.916735 11.936795 11.901191 11.834455 11.943511
1370277_at 12.0355 12.050988 11.93284 11.984554 11.988703 11.883726 11.898967 11.936583 11.940714 11.881357 11.858298 11.811622
1370278_at 11.389923 11.372164 11.367614 11.444953 11.32252 11.376762 11.385851 11.418386 11.34441 11.438723 11.299777 11.33296
1370279_at 5.102523 5.7809277 5.45438 5.424777 5.3913455 5.4626765 5.70329 5.5077925 5.6542506 5.485445 5.415181 5.7332306
1370280_at 10.5797615 10.619102 10.60029 10.738788 10.684961 10.654784 10.902907 10.827476 10.83876 10.9151 10.6392355 10.930129
1370281_at 10.255815 10.910184 10.1434965 10.074261 10.467646 10.627439 9.851683 10.691179 10.419396 10.0820675 11.059893 11.0029745
1370282_at 6.126245 6.8258014 6.213625 6.861056 6.7081 6.3213763 6.753924 7.2976127 6.745596 7.1020637 7.1024485 7.458661
1370283_at 12.1779 12.208188 12.468643 12.038843 12.398968 12.337405 11.913876 12.207177 12.375571 12.260482 12.24029 12.30686
1370284_at 12.07226 12.090994 12.135231 12.099441 12.063172 12.080305 12.146374 12.162568 12.081921 12.079945 11.910082 12.050127
1370285_at 6.512398 6.723736 6.5991173 6.2548823 6.473956 6.5079265 6.761074 6.7279825 6.428366 6.2486954 6.874998 6.5587945
1370286_at 8.727631 9.274035 8.435567 9.12857 9.614757 8.918451 9.252697 9.567029 8.632502 9.086765 9.197373 8.935105
1370287_a_at 9.470834 9.284585 9.212513 9.350842 9.342315 9.259135 9.352496 9.564764 9.319086 9.598934 9.36444 9.577556
1370288_a_at 8.910261 8.791328 8.584507 8.711709 8.640484 8.745146 8.841333 9.04763 8.686108 9.041433 8.755104 9.08979
1370289_x_at 3.5326974 3.7309277 3.5506537 3.5191703 3.4870772 3.6232607 3.6895826 3.490159 3.6188009 3.6573954 3.7634385 3.7739944
1370290_at 8.667309 8.668182 8.836782 8.802135 8.702018 8.635356 8.818092 8.853517 8.928282 8.775393 8.83251 8.677013
1370291_at 5.4852576 5.4173846 5.402688 5.5400724 5.5464153 5.1106424 5.5490026 5.4751215 5.6441865 5.670354 5.4986563 5.5089436
1370292_a_at 4.032364 4.158885 4.201876 4.183256 4.369376 4.040703 3.9890723 3.846542 4.072914 4.1008244 4.010743 4.2823935
1370293_at 5.7120943 5.8785653 5.8212647 5.8038006 5.568995 5.6437917 5.8776984 5.8050194 5.5725427 5.8749046 5.827036 5.40621
1370294_a_at 6.9138904 6.8758388 6.7267723 7.101509 7.074763 7.1845727 6.92504 7.0907617 7.347341 6.613334 6.8879466 6.880719
1370295_at 8.567668 8.742704 8.544153 8.463643 8.570511 8.517448 8.631284 8.708728 8.807052 8.779157 8.891348 8.706589
1370296_at 13.527137 13.643477 13.6439495 13.50256 13.440791 13.547735 13.542347 13.459704 13.530051 13.477102 13.4021635 13.458952
1370297_at 6.1339917 6.293026 6.0799637 5.98095 6.199894 6.0643296 5.9843597 5.9669166 6.15906 5.836248 6.08711 6.241742
1370298_at 9.8993635 9.754692 9.720267 9.752781 9.793605 9.824038 9.72721 10.015207 9.699724 9.821952 9.862888 10.042951
1370299_at 13.769025 13.731865 13.662841 13.738139 13.735341 13.743367 13.610114 13.676232 13.681013 13.606482 13.492238 13.454572
1370300_at 8.351257 8.162461 8.7103405 8.159603 8.03302 8.302158 8.157436 8.370826 8.562706 8.129865 7.98353 8.214975
1370301_at 6.9545403 6.93718 6.9435534 7.2234015 6.949129 6.8207355 7.05713 6.969383 7.006686 7.1677265 6.4025617 6.291189
1370302_at 8.407858 8.350787 8.376302 8.503693 8.11031 8.137003 8.161089 8.043695 8.165174 8.035135 8.050757 7.9606495
1370303_at 6.298639 6.346019 6.6632276 6.2974796 6.453071 6.493583 6.484114 6.6282225 6.5238786 6.376905 6.629715 6.538722
1370304_at 8.788956 8.886169 8.739006 9.031285 8.849725 8.882757 8.826015 8.908994 8.96709 8.938133 8.752263 8.883248
1370305_at 9.744049 9.843277 9.8113165 9.76244 9.7165 9.731202 9.825128 9.80621 9.816042 9.908381 9.796895 9.854216
1370306_at 9.030692 9.020805 8.924552 8.831557 8.760557 8.843157 8.76805 8.889345 8.934242 8.833486 8.914184 8.811688
1370307_at 7.3798923 7.284289 7.204568 7.594124 7.2504864 7.3047256 7.0618644 7.1134653 6.9714737 7.2993016 7.0881796 6.711592
1370308_at 7.7678556 7.7472186 7.679635 7.5801554 7.6613894 7.8716493 8.018367 7.98337 8.155502 7.7691174 7.501378 7.625141
1370309_a_at 10.931393 10.935028 10.822649 11.064824 11.070641 11.1021385 10.948813 11.060747 10.8707695 10.943772 10.771547 10.895584
1370310_at 12.9972925 12.928313 13.040292 12.997261 12.877792 12.870506 12.719393 12.933032 12.824858 12.768638 12.654391 12.575927
1370311_at 8.391029 8.469473 8.353722 8.234268 8.283661 8.370344 8.187983 8.3262825 8.347836 8.144448 8.487188 8.411805
1370312_at 3.9139771 3.8388534 3.9156713 4.035656 3.8360362 3.8683672 3.9441147 3.9665823 4.196312 4.038082 3.9222353 3.9643247
1370313_at 9.219423 9.148694 9.136804 9.193961 9.09947 9.123143 9.234992 9.190213 8.989885 9.2502985 8.774799 8.891711
1370314_at 8.057985 8.176936 8.095592 7.925272 7.9372277 7.8568835 7.3878684 7.8160563 7.8446035 7.8232374 7.989405 8.232191
1370315_a_at 5.7008853 5.492567 5.676933 5.5786495 5.5788226 5.702629 5.679501 5.3544216 5.6758423 5.692111 5.719926 5.634204
1370316_at 7.9864683 7.946838 7.899884 7.9109335 7.928532 8.00009 7.9410944 8.085333 7.9400406 7.9842644 7.9628816 7.8032217
1370317_at 6.93571 7.131338 6.949287 6.885979 7.0524635 7.139718 6.971863 6.9859724 7.108917 6.683864 6.8329444 6.82821
1370318_at 7.7687244 7.683884 7.903198 7.626367 7.604909 7.454686 7.500171 7.5573874 7.6415033 7.646005 7.6023865 7.4744377
1370319_at 9.812127 9.869956 9.548981 9.983966 9.6859455 9.7894 9.867973 9.760399 9.514767 9.685551 9.4045315 9.3381815
1370320_at 10.6483965 10.797796 10.753973 11.003799 11.040951 10.726811 11.072142 10.824594 10.922197 10.831735 11.084816 10.970862
1370321_at 10.482934 10.592445 10.479799 10.348973 10.388392 10.356535 10.293528 10.394096 10.314052 10.284297 10.312507 10.135194
1370322_at 9.984895 9.849478 9.904692 10.035488 9.738929 9.896922 10.035075 9.918338 9.872402 9.984863 9.659929 9.812939
1370323_at 6.403453 6.3263764 6.173125 6.2199707 6.076362 6.443053 6.056217 6.455927 6.167707 6.5154924 6.426284 6.4287124
1370324_at 7.3858075 7.318475 7.429732 7.450812 7.35517 7.62052 7.3381586 7.549676 7.2715425 7.6916785 7.515643 7.7649274
1370325_at 9.820619 10.001105 9.816922 9.990385 9.905584 9.864012 9.923413 10.054841 9.90368 9.851334 9.794382 9.781999
1370326_at 7.321435 7.371002 7.499054 7.207566 7.2907043 7.314839 7.1492248 7.2260466 7.2658806 7.2342024 7.2723684 6.953799
1370327_at 8.007421 7.9572754 8.108082 8.034273 7.890414 8.004868 8.0436535 8.0412655 8.091622 7.8808427 7.8959527 8.133438
1370328_at 5.499079 5.2628746 5.416895 5.614836 4.826943 5.2091293 5.646829 5.1769776 5.650859 5.864028 5.6606917 5.39174
1370329_at 9.265338 9.276388 9.390721 9.441752 8.902193 8.890278 9.080269 8.746552 8.898959 8.319322 7.9781485 8.349634
1370330_at 7.3081756 7.3112874 7.3361793 7.1611485 7.007043 7.0624866 7.108768 7.12221 7.2179775 7.0951586 7.23953 6.824837
1370331_at 7.8735423 8.33559 8.199733 7.9891133 7.918266 8.01657 7.947017 7.6603737 7.7082677 7.783414 7.8744755 7.6863723
1370332_at 5.190152 4.96258 5.0119514 5.359834 5.1572437 5.060896 4.932772 4.857543 4.832273 4.9387035 5.0730624 5.0947723
1370333_a_at 13.218871 13.239615 13.065965 13.174667 13.292243 13.195719 13.159873 13.283903 13.207023 13.087344 12.86865 13.085955
1370334_at 8.868959 8.015226 9.283821 9.299049 8.740829 8.371632 9.353945 8.687609 8.494947 8.838984 9.033182 9.170362
1370335_at 8.283854 8.065517 7.7858467 7.916349 7.724004 7.932934 7.9445653 8.105469 7.951514 7.8504877 7.7547975 7.7270904
1370336_at 11.442828 11.487522 10.5465975 11.196001 10.124274 9.936939 11.159101 10.214796 11.218009 11.276041 11.273672 11.47389
1370337_at 8.413322 8.269864 8.071926 8.241182 8.142785 8.262216 8.177124 8.091791 8.235779 8.1383915 8.1444645 7.8161154
1370338_at 3.6938498 3.5369234 3.4743369 3.4394832 3.538507 3.3546467 3.9598458 3.482741 3.4455328 3.8966339 3.594026 3.4474185
1370339_at 10.298472 10.255668 10.32686 10.360025 10.206334 10.422142 10.298564 10.396237 10.462514 10.489308 10.448153 10.437352
1370340_x_at 9.637727 9.611398 9.50245 9.473107 9.391445 9.673458 9.490448 9.46385 9.593243 9.692886 9.539622 9.716139
1370341_at 3.5634534 3.5572956 3.6011775 3.4323266 3.4728234 3.2561028 3.4349637 3.7464535 3.4241693 3.4271894 3.479396 3.7125297
1370342_at 3.4836526 3.6790805 3.7061794 3.4763916 3.2786212 3.5799184 3.5364795 3.6665971 3.6843169 3.654624 3.6365008 3.5928788
1370343_at 7.463557 7.5112233 7.513376 7.1597395 7.445863 7.4256964 7.474788 7.4581184 7.3755903 7.3769865 7.1784587 7.397038
1370344_at 8.167362 8.257927 8.074591 8.257582 8.09878 8.131299 8.238313 8.1599865 7.972744 8.009956 7.928333 8.23748
1370345_at 6.1549907 6.4328165 5.7515736 6.591802 6.1456585 6.6222277 6.391247 6.466609 7.5031657 5.918927 6.3953233 6.2147865
1370346_at 5.4001894 6.407171 5.3891196 5.772499 5.717939 6.238708 5.6806808 5.9101534 6.8457785 5.4310293 5.8064756 5.5334597
1370347_at 5.4052677 5.317135 5.230575 5.330194 5.194518 5.1921744 5.257502 5.1737804 5.7114625 5.1350274 5.5261827 5.6530886
1370348_at 10.596922 10.462329 10.276681 10.581877 10.399667 10.473595 10.563186 10.6647005 10.578468 10.650937 10.6230955 10.719194
1370349_a_at 14.103456 14.087046 14.120482 14.14982 14.137295 14.051928 14.216929 14.101651 14.09053 14.103484 14.018061 14.055702
1370350_x_at 10.572786 10.822073 9.35294 10.992427 10.433057 10.22002 10.694607 9.719706 10.638498 11.049203 10.33059 9.766876
1370351_at 8.911743 8.854734 8.995684 8.858318 8.766399 8.922989 8.923514 8.676215 8.74737 8.6940975 8.770141 8.811103
1370352_at 11.797251 11.738592 11.6338625 11.641129 11.610316 11.690999 11.9825735 11.461044 11.305459 11.5268755 11.0747385 11.263226
1370353_at 8.149893 8.087283 7.879964 7.93156 7.996493 8.171944 8.2615595 8.149011 8.010208 7.9763255 7.836082 7.7995906
1370354_at 8.232595 8.295534 8.067377 8.124319 8.29397 8.28535 8.321276 8.160738 8.130812 8.095242 7.877301 7.9422336
1370355_at 13.060405 13.20386 12.702368 12.057693 12.389633 13.001518 10.495003 12.129236 12.540243 10.415373 12.617932 11.43581
1370356_at 7.581968 7.5792856 7.708548 7.6876698 7.573697 7.5915008 7.5069485 7.671873 7.5759487 7.4355197 7.385744 7.52929
1370357_at 8.442713 8.5608015 8.48894 8.279528 8.4711075 8.408951 8.32391 8.272351 8.4242 8.178622 8.520807 8.334613
1370358_at 8.941957 9.003191 9.099044 9.000066 8.817849 8.845546 9.00668 8.813553 8.881907 8.843113 8.731 8.634887
1370359_at 12.479701 12.589434 12.66325 12.462282 12.614988 12.533484 12.585269 12.583452 12.55655 12.375596 12.408956 12.425688
1370360_at 9.02111 8.94723 8.884586 8.926971 8.8379545 8.939217 9.111754 8.785929 8.901294 8.5780115 8.865518 8.818867
1370361_at 4.669081 4.8870974 4.4841046 4.7206097 4.675202 4.6954675 4.663434 4.550458 4.569477 4.529849 4.4869843 4.8672566
1370362_at 7.1170397 7.589165 7.091124 7.274712 7.3965526 7.618806 7.2928963 7.2428317 7.436708 7.9315305 7.497095 7.821424
1370363_at 11.762079 11.647727 11.985546 12.448399 12.1094 11.639587 12.004161 11.972909 12.470816 11.847633 11.35714 11.4705305
1370364_at 7.49417 7.614298 7.4763055 7.2990007 7.4758325 7.5208254 7.5728655 7.418068 7.6239085 7.409236 7.5962596 7.5769954
1370365_at 8.828879 9.081376 8.575676 8.806019 8.846928 8.876812 8.761515 8.743261 8.753225 9.164165 8.942439 9.146645
1370366_at 10.422669 10.176667 10.324149 10.26462 10.239413 10.217877 10.268855 10.20375 10.379932 10.270601 10.001981 10.054983
1370367_at 4.1519327 4.3945136 4.1865873 4.497355 4.2656355 4.526841 4.442685 4.2174406 4.3676586 4.231145 4.568341 4.5635357
1370368_at 7.090565 7.0192018 6.909763 7.076119 6.9067636 7.0820503 6.8140078 6.905901 6.9450727 7.0344596 7.2667656 6.9375057
1370369_at 6.029973 5.9556355 6.483243 6.199365 5.8817205 5.9580216 6.118096 5.8745584 6.5234847 6.4863987 6.378269 6.643105
1370370_at 7.5621295 7.680604 7.988044 7.969311 7.95195 7.9881325 8.21549 8.098238 7.842638 8.055273 8.018642 8.234817
1370371_a_at 8.971963 8.680934 8.706715 8.703482 8.498512 8.899186 8.8233 8.808207 8.573763 8.5538845 8.750618 8.550501
1370372_at 4.0492063 4.5583987 4.3799953 4.0204644 3.9478846 4.561777 4.212536 4.013734 4.448086 4.36778 4.5087285 4.3404813
1370373_at 5.71435 5.716247 5.8110156 5.64735 5.709993 5.7807894 5.674128 5.5438604 5.968235 5.920301 5.5752606 5.78374
1370374_at 9.038334 8.722287 8.353702 8.858205 8.578764 8.704345 8.896457 8.76226 8.890201 8.480375 8.082062 7.9266253
1370375_at 11.936729 11.800635 11.763653 11.741263 11.56398 11.8589525 11.685913 11.62892 11.734225 11.551996 11.189503 10.950479
1370376_a_at 8.676903 8.683341 8.555578 8.404482 8.682682 8.714794 8.788711 8.879812 8.764263 9.3152275 9.763544 9.810087
1370377_at 13.056089 13.040812 13.097666 13.1092205 13.006764 12.963209 12.900305 12.9692545 13.005418 12.9994755 12.936309 12.864531
1370378_at 12.185651 12.347765 12.162333 12.146797 12.127769 12.127101 12.063942 12.116422 12.133222 12.10818 12.149684 12.12708
1370379_at 5.322344 5.5360146 5.823667 5.5311675 5.6249638 5.705035 5.663232 5.761975 6.032274 5.5520644 5.533822 5.4336715
1370380_s_at 7.883309 7.7351213 7.358683 7.56015 7.1546674 7.4631786 7.649248 7.5404954 7.29781 7.552436 7.3172474 7.315789
1370381_at 10.955461 10.971861 10.994617 11.139175 10.96769 10.905825 11.132246 11.231017 11.168365 11.19677 11.045215 11.139862
1370382_at 3.3327382 3.016222 3.39819 3.5663574 3.2347598 3.2297256 3.4071074 3.3393328 4.7798967 3.4642785 4.798802 4.899825
1370383_s_at 8.172449 7.3751373 8.268217 7.897193 8.0577545 7.6120787 8.098305 8.260534 9.129776 8.308252 9.08149 9.429721
1370384_a_at 7.0920663 8.070464 4.376282 4.8574715 7.7896833 8.034273 7.361522 8.843858 7.9963465 8.50154 8.380138 7.5880036
1370385_at 5.731378 5.637865 5.8219004 5.314664 5.4731317 5.986185 5.9584455 5.3957915 5.5383997 5.521937 5.8548636 5.52619
1370386_at 7.8807206 7.9414735 7.689341 7.8396945 7.7880754 8.062902 7.767959 8.118379 7.8880687 7.854246 7.6610994 7.673699
1370387_at 11.676187 11.675368 11.059028 11.138036 11.934952 11.295028 11.321327 12.134584 11.780128 10.792674 8.748327 9.203583
1370388_at 4.146081 4.200452 3.9188912 4.1656656 3.9234295 3.9779608 4.1103435 4.1159625 3.923588 3.742823 3.8391047 4.44888
1370389_at 3.8290226 3.8161294 3.5995142 3.6765413 3.9056818 3.8555923 3.8868966 4.0230703 3.7520835 3.9786034 3.8267083 4.199665
1370390_at 4.6456037 4.8829455 4.748698 4.5109034 4.909082 4.735805 4.807127 4.5371237 4.610066 4.8011656 4.924747 4.822542
1370391_at 4.870774 5.037088 4.964716 4.9692225 4.9917154 5.03784 4.960071 4.6556044 5.031309 5.0611053 5.3651543 5.049206
1370392_at 5.1604815 5.076229 4.9577346 5.208009 5.1097045 4.8020506 4.8939743 5.126341 5.049923 5.7631774 6.5836873 5.7718744
1370393_at 5.6298184 5.516296 5.136167 5.1246753 5.534174 5.624158 5.5137763 5.8513994 5.4299583 5.608845 5.299567 5.225967
1370394_at 5.2477074 6.1714015 6.0118546 5.5582833 6.29094 5.814701 8.021892 6.9794865 5.9352245 7.5080476 7.716126 7.2382255
1370395_at 6.816737 6.724104 6.6941233 6.838017 7.0624084 6.9595532 6.7606616 6.6805773 6.7398667 6.8330064 6.822875 6.592
1370396_x_at 14.090314 14.103502 14.113491 14.1202135 14.098121 14.082319 14.127141 14.088712 14.105117 14.102887 14.003954 14.06474
1370397_at 12.122573 12.268527 12.227481 12.405132 11.674156 12.006134 12.012565 11.811452 12.014599 12.25942 12.061022 11.953108
1370398_at 6.2705045 5.924485 6.09796 5.9373507 6.1375523 5.931435 6.2891793 6.204134 6.064711 6.2973785 6.170386 6.2650642
1370399_at 7.302973 7.1083364 7.0894194 7.293646 7.4812465 7.261835 7.5842195 7.3723645 7.0823774 6.7534966 6.9502635 6.665662
1370400_at 5.105583 5.0100117 5.175315 5.256938 5.3333397 4.8916326 5.4176607 5.162234 5.536125 5.540198 5.0646563 4.9919925
1370401_at 3.5630584 3.6832526 3.7750788 3.735067 3.5470393 3.7490695 3.8391447 3.5868244 3.5825138 3.8929653 3.7514727 3.925313
1370402_at 7.4728637 7.562946 7.047267 7.5386124 7.35517 7.1414804 7.326495 7.1481876 7.261435 7.439642 7.296752 7.3310294
1370403_at 4.4336176 4.5718336 4.551813 4.733286 4.5833206 4.8425283 5.1088543 4.930608 4.655861 4.8876777 4.9894514 4.994749
1370404_at 3.5852447 3.7821112 3.527663 3.850059 3.778766 3.861658 3.8911865 3.809736 3.6738985 3.875219 3.876449 3.8229563
1370405_at 4.0535975 3.741124 3.7614918 3.5805354 3.4230144 3.5012407 3.6950874 3.6082947 3.7774 3.6830885 3.7312906 3.7733717
1370406_a_at 3.3985868 3.7858727 3.6683388 3.7749572 3.4683535 3.4444542 3.581194 3.2700644 3.6137664 3.5197234 3.8832588 3.7757473
1370407_at 9.102673 8.838424 8.71703 8.696711 8.919743 8.731754 9.045468 8.799679 8.652396 8.507063 8.942439 8.5849285
1370408_at 4.66421 4.390074 4.259234 5.0601068 4.3405695 4.2235193 4.447501 4.2771993 4.668855 4.588544 4.7953086 4.496038
1370409_at 4.296917 4.4228325 4.636495 4.1640673 4.2004232 4.5031652 4.611473 4.108324 4.5086455 4.1388464 4.377566 4.3573837
1370410_at 4.24414 4.190845 4.0897408 3.875965 3.9359007 4.159124 4.4153886 4.148611 4.102235 4.0603237 4.1633754 4.0476303
1370411_at 5.579781 5.594485 5.4314404 5.7301455 5.8206034 5.621483 5.4306984 5.4035654 5.5273776 5.5721955 5.5305333 5.476343
1370412_at 4.155664 4.26812 4.6315756 4.1495247 4.153013 4.131405 4.167092 4.4703846 4.409569 4.2527485 4.299967 4.489973
1370413_at 7.2030125 6.733622 6.957092 7.107679 6.9198065 7.0731945 6.8192577 7.1452584 6.8059263 6.5108085 6.896401 6.391335
1370414_at 9.178316 9.426113 9.132923 9.313114 9.169795 9.201043 9.178082 9.409613 9.210267 9.91031 9.5673485 9.359505
1370415_at 5.9896426 5.848399 5.6439447 6.0226097 5.985363 5.8011184 5.9698777 6.1142445 5.8678026 6.1230702 6.471904 6.472552
1370416_at 4.763149 4.6814733 5.0141783 4.5110173 4.793912 4.8005714 4.909707 4.6779423 4.6223955 4.684951 4.562999 4.801995
1370417_at 4.124937 4.2053967 4.0546823 4.262455 4.3425493 4.2059636 4.2511415 3.7186494 4.218809 4.206963 4.362628 4.319833
1370418_s_at 5.120522 5.1104317 5.0799236 5.0983152 5.142192 5.3117023 5.250652 5.3607445 5.448634 5.465088 5.1822424 5.571366
1370419_a_at 5.5258656 5.1878815 5.611761 5.9049835 5.4223576 5.3426275 5.466749 5.199773 5.6021376 6.0949364 5.986187 6.1679735
1370420_at 11.922193 12.849487 11.407352 12.464155 12.532366 12.88629 12.75516 12.846417 12.67752 12.769124 12.545547 12.607711
1370421_a_at 5.944314 6.122231 6.1214113 6.251317 5.8875055 6.0402355 6.1280003 5.8333473 6.4281554 6.0774856 6.1317863 6.3388996
1370422_at 6.3256826 6.07521 6.5500526 6.408514 6.6500974 6.3234534 6.5534883 6.77868 6.454417 6.6665516 6.680915 7.0798874
1370423_at 5.590418 5.7001247 5.396928 5.823915 5.62866 5.7014084 5.88364 5.7037554 5.8485136 6.057364 6.0740356 6.0016365
1370424_at 4.190325 3.8796666 4.060789 3.9131646 3.6214123 4.0524497 3.9414032 4.0359154 3.9893384 3.6981251 3.8871396 4.0168514
1370425_at 12.571678 12.667741 12.722706 12.927666 12.79538 12.597509 12.971341 12.593833 12.845745 12.040087 11.252216 11.984571
1370426_a_at 10.721425 10.843716 11.088371 10.76214 10.81052 10.831276 10.605033 10.630921 10.923465 10.674845 10.665366 10.655545
1370427_at 5.40549 5.3561974 5.576359 5.3167934 4.952364 5.2435837 5.1183386 5.114889 5.317792 5.1624203 4.9150114 5.6304665
1370428_x_at 12.139773 11.706123 12.13099 12.053774 12.21301 11.886882 12.139971 12.046491 11.5749235 12.235525 11.374745 11.238157
1370429_at 9.614809 9.380275 9.461218 9.339628 9.4242525 9.517315 9.328635 7.983433 8.986641 9.733017 7.691379 8.873038
1370430_at 4.5987606 4.8551707 4.802433 4.693119 4.7256436 4.8607907 4.6325874 4.8081975 4.9943957 4.8277264 4.850638 4.718833
1370431_at 3.957878 4.063385 4.264429 4.0991435 4.3149366 4.322584 4.128201 4.145045 4.143141 4.431247 4.1433344 4.190131
1370432_at 3.4912145 3.45023 3.5387213 3.4230103 3.2932525 3.5267072 3.4529135 3.3918834 3.2565024 3.1531706 3.4891963 3.545495
1370433_at 10.071255 9.9969845 10.073913 10.303805 10.648905 10.00927 10.143596 9.898807 10.027494 10.029431 8.996512 9.042608
1370434_a_at 3.2927265 3.5984254 3.49752 3.51583 3.4802804 3.6349437 3.7607307 3.764742 3.5363617 3.7764773 3.4485245 3.8229563
1370435_a_at 7.531597 7.422865 7.3615336 7.439575 7.609996 7.3185196 7.5062814 7.735675 7.6203446 7.256267 7.2292576 7.047464
1370436_at 6.927989 7.1703362 5.324581 7.3387046 7.6564245 8.504494 8.639281 8.127507 7.582187 9.105798 7.4583316 9.298402
1370437_at 6.1336637 5.934173 6.3626885 6.1557026 6.248118 6.4251027 6.001119 6.2173443 6.402488 5.828912 6.060915 5.923303
1370438_at 5.256979 5.1316633 5.501228 5.202696 5.2680416 5.177091 5.0031586 5.047488 5.18286 5.1285796 5.314615 5.6559424
1370439_a_at 3.2621999 3.3162184 3.213536 3.250817 3.2327359 3.2458925 3.2772188 3.0611725 3.1778576 3.2044466 3.268696 3.1536252
1370440_at 7.5794683 7.5601573 7.657895 7.1974974 7.275638 7.5489626 7.733504 7.6361785 7.357866 7.607003 7.511084 7.7209387
1370441_at 3.9213061 3.5937145 3.8143423 3.697864 3.7626817 3.7196105 3.955639 3.7198596 3.6543655 3.8162768 3.6647997 3.6762714
1370442_at 3.2823102 3.4202206 3.32871 3.2818046 3.422841 3.505833 3.3606052 3.429375 3.3363616 3.3989415 3.210917 3.3777368
1370443_at 7.670361 7.2707915 7.475814 7.3004594 7.182034 7.106659 7.3047514 7.2148256 7.334247 7.7654843 7.6775823 7.7190423
1370444_at 4.5175395 4.5196404 4.4373074 4.4597893 4.765772 4.540228 4.5725307 4.060012 4.5760145 4.3660583 4.5609016 4.918552
1370445_at 6.164842 6.0294714 6.5085616 6.1731286 5.931093 6.1860538 6.800509 6.459763 6.2971067 7.2843766 7.8504324 7.195508
1370446_at 6.9734664 7.049122 6.720456 6.8760295 6.887395 6.6916466 7.083864 7.0158906 7.1415396 6.9308243 7.1312532 6.8574457
1370447_at 4.5665455 4.551819 4.4887967 4.428359 4.8276567 4.9325123 4.7590675 4.911745 4.652712 4.8365593 4.660882 4.7756815
1370448_at 4.3873773 4.4544926 4.3709354 4.0873966 4.392967 4.174538 4.2368584 4.268076 4.3482533 4.3606977 4.56574 4.4667144
1370449_at 7.6414666 7.626656 7.7794604 8.002818 7.7859497 7.9951425 7.989733 8.36038 7.7977204 8.471616 7.9807653 7.974524
1370450_at 3.9240294 4.093907 4.0009623 4.095587 4.1777015 4.1281276 4.3687234 4.442733 4.537196 4.2504196 4.317595 4.418485
1370451_a_at 5.389772 4.979689 5.3013244 4.8644342 5.085124 4.783747 4.884931 5.5385933 4.943518 5.057457 4.8294625 5.0298867
1370452_at 3.752692 3.6556578 3.8217173 3.571972 3.7543583 3.5840209 3.7374237 3.779983 3.6544235 3.929959 3.4900398 3.8201666
1370453_at 4.904068 4.7105656 4.997539 4.817546 4.849246 5.309073 4.8067565 4.6272955 4.7985406 5.418023 4.915137 4.857462
1370454_at 4.217532 4.4520445 4.717743 4.294939 4.5309176 4.369788 4.844733 4.3553967 4.1942897 4.355289 4.3632708 4.3560653
1370455_a_at 3.3085644 3.1818397 3.2484667 3.1269374 3.194207 3.1897004 3.1129253 3.3009284 3.3351512 3.2327847 3.4337897 3.2780433
1370456_at 3.9335494 3.8672733 3.9071033 3.8624272 4.12867 4.084363 3.7739506 4.024642 3.9360878 4.0920763 4.037658 3.919993
1370457_at 3.7930102 4.1821895 4.181328 3.8793888 4.0458093 4.2333555 4.008278 4.227287 4.0587606 4.3297825 4.0009613 4.0166984
1370458_at 4.2200203 3.9463544 4.0222216 4.019008 4.4040146 4.1935816 4.2089257 4.183524 4.0509434 4.33593 4.0937476 4.135696
1370459_at 3.8515306 3.885549 4.19462 3.8827093 3.9478345 3.87985 3.8769147 4.328765 3.9399753 4.196604 3.854319 3.9851155
1370460_at 7.629502 7.7060337 7.526418 7.63 7.6271195 7.5470905 7.624335 7.6204324 7.413063 7.414727 7.7106786 7.4588895
1370461_at 4.9662113 5.5605717 4.8773985 5.395018 5.1284013 5.449254 5.122099 5.464493 5.425817 4.966243 5.148709 5.3357444
1370462_at 4.7436967 5.173983 4.626712 4.811118 5.0304866 5.41808 4.4153886 5.0809627 5.4283643 4.5771 4.91139 4.682407
1370463_x_at 5.9437695 6.4546013 5.8257704 6.3476534 6.7018266 5.861749 5.721505 7.9243054 7.3928037 5.8972526 7.622501 7.415091
1370464_at 5.1649866 4.763139 4.529794 5.334709 5.026356 4.739877 5.5119205 5.23499 5.0281696 4.674517 4.9291215 4.510595
1370465_at 5.810897 5.0491085 4.856344 5.4827414 5.2762136 5.1950006 5.828371 5.496118 5.2779784 5.449069 5.30193 5.3437676
1370466_at 4.068516 4.0048842 4.2763796 3.9717655 4.2595325 3.9782996 4.227528 4.1119833 3.8591473 3.885996 3.9544365 3.8733172
1370467_at 4.362099 4.621561 4.562603 4.1782713 4.20544 4.428538 4.5451717 4.4733605 4.5535874 4.60391 4.55964 4.82672
1370468_at 3.3788013 3.3738213 3.354145 3.381374 3.3082955 3.1732252 3.2312465 3.2398086 3.380522 3.3530962 3.2565455 3.3940594
1370469_at 5.6201835 5.3719954 5.3829803 5.4397244 5.8232617 4.9996204 5.085321 5.848118 5.2776365 5.546768 5.719383 5.808409
1370470_at 4.0448494 4.0159492 4.4117517 4.304401 4.129802 4.121866 4.024402 4.077443 4.0723233 4.2527485 5.8273 4.532632
1370471_at 3.632664 3.5563717 3.552683 3.652178 3.499924 3.7062407 3.5515366 3.8120646 3.605574 3.5199466 3.399709 3.7938516
1370472_a_at 4.645349 4.600645 4.6194773 4.4613104 4.72203 4.75953 4.729885 4.5430074 4.6592484 4.708 4.7336025 4.611742
1370473_a_at 6.113205 5.9826217 6.2252035 5.9451623 5.6907616 6.3063784 6.152907 6.1523023 6.3392906 6.156132 6.3019676 6.1935587
1370474_at 6.107621 5.9780207 5.8597083 6.2612414 6.06924 6.086629 5.9352126 6.0060134 5.7238035 5.729198 5.729756 5.357487
1370475_at 13.249975 13.172022 13.235824 13.128319 13.137547 13.267108 13.236278 13.164135 13.1185665 13.203739 13.007594 13.001658
1370476_at 7.3650894 7.332258 7.275786 7.4472065 7.332576 7.2484646 7.4158707 7.3834224 7.673542 7.24693 7.2916317 7.156709
1370477_at 3.4730375 3.5455537 3.6457305 3.9854174 3.6298382 3.7385423 3.682535 3.6309462 3.5237498 3.7780075 3.477382 3.8494487
1370478_at 5.165374 5.637433 5.7147684 5.9893465 5.5600605 5.503775 5.9056206 5.699468 5.680914 5.483349 5.4761314 5.570896
1370479_x_at 13.175592 12.910928 13.177993 13.303347 13.115903 13.009561 13.047025 12.827205 12.768058 10.81526 11.759451 12.658059
1370480_at 3.8518934 3.9035237 3.9289706 3.784986 3.8728201 3.8812068 4.195533 3.7502832 3.8259456 3.8164382 3.663323 3.8179731
1370481_at 4.9977565 5.103493 4.80111 5.1095033 4.8232183 5.0961437 5.1287117 4.6258774 4.818731 5.0944853 4.9073286 5.3986173
1370482_at 5.0425415 4.8626137 4.9057693 5.362525 5.1946898 5.216797 5.192979 5.0539303 4.9614925 5.2777634 5.190675 5.4121885
1370483_at 3.9194565 3.6356719 3.9170754 3.7852297 3.8525581 3.9093173 3.6888437 3.9530084 3.8740206 3.7764773 4.0901136 4.590706
1370484_at 5.057187 4.906256 5.216961 5.21777 5.1365576 5.076193 5.0621514 4.8635736 4.9562707 5.2410455 5.0609174 5.182635
1370485_a_at 5.5052223 5.6216216 5.300937 5.5000634 5.1356034 4.422331 5.5016584 5.541999 5.227674 5.2412524 5.5146003 5.1944075
1370486_a_at 5.1063523 5.00292 5.1449184 5.165444 5.012711 4.9755216 5.273266 5.1456532 5.1242275 5.488048 5.167627 5.46244
1370487_a_at 6.194371 6.1541586 6.2917027 6.3012776 6.1320834 5.7766166 6.132432 6.0278716 5.92128 5.738524 5.644404 6.153067
1370488_a_at 7.014742 7.051063 6.2623415 6.754734 6.5118027 6.4005647 6.281422 6.6530733 6.5181184 6.4445167 6.3154964 6.0427413
1370489_a_at 4.48779 3.987988 4.2787466 4.078552 4.2145667 4.1837025 4.235255 4.286939 4.180022 4.1905937 4.034939 4.159521
1370490_at 4.1453924 4.3540883 4.36279 3.8503506 4.01996 4.0669823 4.2029624 3.9285302 4.146182 4.046317 4.1661463 4.2533293
1370491_a_at 5.514971 6.379802 5.753232 5.5301905 5.807872 5.747152 5.6853943 6.159096 5.89744 6.6013017 5.6776686 7.1667914
1370492_a_at 4.5714507 4.566129 4.798809 4.5385437 4.6479073 4.560297 4.4724936 4.597624 4.3942013 4.7214575 4.6720285 4.7112675
1370493_a_at 3.3859372 3.5676346 3.4021497 3.7812023 3.8415806 3.2512186 4.021119 4.0159044 3.985534 3.54459 4.861769 3.9971068
1370494_at 4.0785666 4.028986 4.026964 4.3464813 4.1843653 4.0200796 4.0600386 4.3357687 4.1879263 4.155122 4.301734 4.334232
1370495_s_at 13.166555 13.35414 13.385555 13.315548 13.194844 13.138627 13.371893 13.131423 13.11785 13.371638 13.348615 13.261556
1370496_at 12.84693 12.701894 12.7361765 12.755034 12.73345 12.64659 12.868455 12.763218 12.712557 12.570359 12.538799 12.474379
1370497_at 3.8989823 3.9003804 4.071145 3.8913143 3.8061335 3.8506138 4.0870323 3.8189876 4.239731 4.0378847 3.9692185 4.02322
1370498_at 3.4399023 3.4237552 3.393825 3.4882915 3.6862683 3.4505765 3.4399793 3.3761036 3.3018668 3.4868114 3.582795 3.5219083
1370499_at 4.676879 4.1383557 4.691146 4.256918 4.248053 4.0264587 4.4153886 4.352902 4.632355 4.7203774 4.523976 4.458115
1370500_a_at 3.821688 3.7866077 3.769056 3.649254 3.493508 3.6007977 3.7200415 3.6687057 3.8333244 3.5930238 3.8269923 3.6578896
1370501_at 9.756171 9.647731 9.496042 9.63753 9.460136 9.534167 9.422169 9.53682 9.597745 9.40094 9.407053 9.352714
1370502_at 3.9671102 4.152833 3.972119 4.059166 3.839764 3.955376 3.8603005 4.1391454 4.110022 4.2020993 3.9175093 3.7733717
1370503_s_at 4.518915 4.4493337 4.3572893 4.5011253 4.556432 4.268727 4.525667 4.6584845 4.5400925 4.5832677 4.7018623 4.560754
1370504_a_at 5.781904 5.4269633 5.273439 5.5849376 5.632073 5.559955 5.523128 5.7268386 5.647307 5.758683 5.630014 5.611279
1370505_at 6.5418096 6.6132374 6.511551 5.8877854 6.586803 6.612001 6.508089 6.592538 6.499387 6.364328 6.5188165 6.426184
1370506_at 7.1207595 7.108239 7.1487703 6.708785 7.0670476 7.1144557 6.926078 7.336453 7.032955 6.972394 6.8506346 6.75635
1370507_at 6.127618 6.088385 5.5743594 5.953467 5.6725197 5.3022275 5.975029 5.720906 5.81445 6.3842087 5.9550295 6.03668
1370508_a_at 4.7537737 5.059261 4.8614044 4.7593803 4.759323 5.203006 5.289369 5.146196 4.929422 4.7590113 4.948914 5.3526926
1370509_at 7.9147005 7.192223 7.4602103 7.246097 6.9620028 7.541065 7.046284 7.207649 7.2902336 6.8095403 7.7907696 7.2471795
1370510_a_at 8.09679 7.897451 7.6862698 7.760618 7.9349046 7.9193964 7.93949 8.009077 7.8378243 7.683137 7.631272 7.515348
1370511_at 13.82169 13.842372 13.762722 13.912725 13.864534 13.819196 13.832366 13.84654 13.815889 14.005531 14.063696 14.17362
1370512_at 8.029324 8.06039 7.6676736 7.918584 7.827698 7.8260283 7.767068 7.8743634 7.637525 7.9238896 7.8316684 7.764488
1370513_at 3.6225858 3.3419535 3.444365 3.6103249 3.5118608 3.5540333 3.5775137 3.5315409 3.27319 3.575065 3.5387576 3.5294151
1370514_a_at 3.6614656 3.6606812 3.6268847 3.6079192 3.7547626 3.6817162 3.581194 3.5395322 3.6490712 3.6001258 3.6366904 3.8549345
1370515_x_at 4.2784667 4.3054867 4.627361 4.3549395 4.056647 4.0927877 4.3533134 4.4908075 4.2369256 4.2360754 4.452086 4.240512
1370516_at 6.3844323 6.085397 6.4872704 6.236343 6.510425 6.2329283 6.5785956 6.6191416 6.443266 6.7796125 6.73565 7.0412016
1370517_at 3.5143352 3.7435439 3.8525693 3.5513785 3.4716063 3.6676104 3.630898 3.666847 3.4922059 3.5088682 3.574537 3.6177382
1370518_a_at 4.0795827 3.9970732 4.070907 4.08604 4.231335 4.1096725 4.116624 3.8316393 4.244659 4.287941 4.1405516 4.4271245
1370519_at 4.58924 4.4064493 4.0508523 4.435349 4.60212 4.3503256 4.490984 3.8569245 4.837144 4.528181 4.5536656 4.4744606
1370520_at 4.0729775 4.1551847 4.3791714 4.2428484 4.315215 4.367228 4.1427536 4.1590123 4.417548 4.2190423 4.2872477 4.3068137
1370521_at 6.5217614 6.3007226 6.345661 6.2887588 6.3099513 6.4987984 6.4101105 6.4454727 6.4282837 6.581733 6.406587 6.2136993
1370522_at 9.039752 9.217608 9.145406 9.097592 9.047529 9.315901 8.977789 9.031261 9.267281 9.190512 9.023251 9.086261
1370523_a_at 8.168752 7.938362 8.171584 8.163295 8.162105 8.280289 8.073818 8.224094 8.244608 7.9591274 8.230553 7.8963814
1370524_at 9.455294 9.337591 9.426966 9.453426 9.37969 9.423538 9.513809 9.510196 9.544154 9.379992 9.390071 9.278324
1370525_at 8.683691 8.394615 8.519093 8.448168 8.485588 8.511365 8.538956 8.7025585 8.572699 8.404497 8.427611 8.2449875
1370526_at 6.6356635 6.276174 7.6929255 6.0782237 5.965145 6.203106 6.162981 6.1670985 6.1869755 6.128315 6.8828206 6.4185286
1370527_a_at 8.878325 8.881967 8.863697 8.788299 8.841265 8.863261 8.544645 9.14849 8.835344 8.683823 8.772621 8.546528
1370528_at 6.239029 6.6269827 6.2299104 6.384636 6.621253 6.288128 6.4446783 6.245097 6.2400646 6.6073084 6.538311 6.6976852
1370529_a_at 7.743664 7.622855 8.06431 7.4371877 7.387117 7.6582685 7.360822 7.4068203 7.39793 7.495616 7.080304 7.1837015
1370530_a_at 8.244514 8.166954 8.654692 8.073887 8.111649 8.292777 7.9650593 8.160717 8.109696 8.253907 7.7630706 8.054838
1370531_a_at 5.723442 5.553817 6.4229207 5.8413067 5.6499805 5.910785 5.4655256 5.7290735 5.360058 5.3420777 5.2289267 5.196762
1370532_at 5.584902 5.70772 5.5908294 5.7144084 5.708473 5.54179 5.539004 5.456644 5.68377 5.3444486 5.4640837 5.5624027
1370533_at 4.340869 4.457385 4.5850883 4.0552697 4.3377314 4.7045655 4.1916313 4.434845 4.3559127 3.9701626 4.6478043 4.4495916
1370534_at 7.388122 7.9877987 7.3271365 7.632858 7.5501647 7.2977734 7.5584426 7.64076 7.377005 7.7290206 7.6243224 7.0776114
1370535_at 3.8371198 4.0498676 3.9236355 4.1817684 3.8477237 3.9064875 3.9290075 3.6625178 3.698819 3.8944638 3.8145618 3.9305468
1370536_at 5.250127 5.345585 5.102432 5.3282614 5.36588 5.188428 5.1680284 5.134033 5.343231 5.3239117 5.191823 5.3602057
1370537_at 7.4013667 7.302458 7.247759 7.4114313 7.5786533 7.168528 7.226314 7.297204 7.409015 7.371106 7.745829 7.5526795
1370538_at 7.379475 7.7713375 7.0738616 7.762451 7.669285 7.429358 7.5508914 7.920823 6.867525 7.946435 7.1015983 7.0350695
1370539_at 7.024339 7.023323 7.262543 7.125179 6.990376 7.0832305 6.8573055 7.169181 7.079531 6.826321 7.1961393 7.1196856
1370540_at 4.4827976 4.3648005 4.705309 4.539264 4.656703 4.4690742 4.620489 4.045833 4.305257 3.7843034 4.9782896 4.7673945
1370541_at 7.355223 6.366446 7.4337583 6.7127194 6.653803 7.5556464 7.2623143 6.6519675 7.0746694 6.1807313 7.71007 7.883728
1370542_a_at 6.361077 6.7465796 6.6149926 6.8032207 6.620179 6.4689646 7.1290336 6.8046527 6.704115 6.9824715 7.077941 6.6295967
1370543_at 7.04585 6.81382 6.7326937 7.0741725 7.1528106 6.998058 6.870105 6.7169566 6.617208 6.336069 6.7706933 6.3687506
1370544_at 6.139446 6.2173676 6.256444 5.659229 5.904452 6.0412683 5.894565 5.885811 5.9302416 6.134711 6.0872583 5.8467503
1370545_at 4.519882 4.743594 4.5500464 4.4507504 4.774909 4.598775 4.7718186 4.5639653 4.7146535 4.790037 4.5698805 4.8711095
1370546_at 3.949864 3.8109848 3.729744 3.7821245 3.856976 3.7412157 3.8459363 3.6408923 3.796067 3.8274353 3.7089248 3.9285774
1370547_at 13.89461 13.857612 13.922929 13.925428 13.873992 13.921232 13.900905 13.871633 13.836659 14.033957 14.077763 14.046358
1370548_at 7.609791 7.354597 7.7358923 7.5843577 7.681314 7.957555 8.574245 8.044502 8.152612 7.7104144 7.322807 7.5597486
1370549_at 6.211897 6.0190187 5.626423 6.420481 5.9083986 5.724635 6.162832 5.933938 5.8611207 5.785297 6.1330724 5.9378457
1370550_at 5.438346 5.3987074 5.6913643 5.4688373 5.5781164 5.375219 5.682023 5.488578 5.5536823 5.360196 5.110785 5.091384
1370551_a_at 6.42711 6.4777026 6.512157 6.6704917 6.543108 6.5418286 6.39763 6.4616847 6.4498916 6.6119633 6.6019464 6.6406937
1370552_at 5.4013367 5.3451643 5.13943 5.4445133 5.2246866 5.3070354 5.5800753 5.5980024 5.14349 5.1378098 5.598366 4.867256
1370553_at 8.130669 7.7666283 7.6789594 7.860417 7.6665697 7.740068 7.9039392 7.825858 7.7173443 7.801704 7.554469 7.2005887
1370554_at 9.609093 9.609935 9.505088 9.473707 9.545328 9.517587 9.571503 9.55319 9.625294 9.464311 9.384133 9.528541
1370555_at 4.0749807 3.9529097 3.8752007 4.1539984 4.022968 4.0441785 3.929008 3.8242035 3.8470807 3.8465497 4.04255 4.160475
1370556_at 4.468693 4.713621 4.6449976 4.3836308 4.412143 4.4155064 4.144113 4.3931875 4.2046256 4.314663 4.49057 4.172143
1370557_a_at 3.7425478 3.7371366 4.0369997 3.984337 3.8884706 3.9662788 3.9642086 3.6673257 3.6745946 3.8711183 3.8631217 4.0529647
1370558_a_at 3.406991 3.4007206 3.4634666 3.1830983 3.3212073 3.3681035 3.2908704 3.4543033 3.331101 3.3018024 3.3604372 3.2937427
1370559_at 3.708902 3.6267374 3.6112902 3.6746328 3.8496053 3.7774594 3.4840975 3.6776347 3.7006013 3.7199132 3.846925 3.8857658
1370560_at 4.0316043 4.1390514 4.1130724 4.0726194 4.20284 4.347909 4.0332313 3.759107 3.9107997 4.097926 4.0011454 4.1331005
1370561_at 4.1053066 3.9457512 3.9209578 4.212405 3.800377 3.945507 4.4947624 4.3008614 3.952849 4.013317 4.103826 4.5157347
1370562_at 4.303186 4.3439465 4.3648148 4.0589395 4.3008657 4.5096803 4.158857 4.206234 4.5039916 4.5916533 4.3108053 4.418134
1370563_at 11.812027 12.0502825 11.563487 11.883419 11.897596 11.973694 11.899929 12.053668 12.137633 11.64029 11.414952 11.4541025
1370564_at 4.1890693 4.495493 4.3729053 4.1381207 4.1420717 4.451235 4.146191 4.4036455 4.227783 4.301545 4.2896566 4.161773
1370565_at 4.357394 4.028326 3.9035175 4.0832424 4.0264807 4.249736 3.968049 4.144668 4.2841387 4.089184 4.05654 4.663533
1370566_at 10.281092 10.335384 10.886415 10.820859 10.033728 9.68302 9.971274 9.183941 9.400006 9.756762 8.980691 9.414972
1370567_at 6.7807627 6.6138015 6.5782437 6.8065567 6.65451 6.875904 6.777248 6.3455606 6.754923 6.643655 6.5261836 6.4476433
1370568_at 5.5474024 5.7751436 5.5221443 5.5559545 5.705406 5.725851 5.933787 5.6175385 5.733114 5.632568 5.8487363 5.719211
1370569_at 4.521925 5.0234733 4.5540195 4.6382456 4.9628277 4.626186 4.7208476 4.930583 4.981127 4.6373243 4.489882 4.524747
1370570_at 7.4751015 7.407581 7.24437 7.3040833 7.371258 7.2358103 7.281357 7.418068 7.281499 7.444241 7.499706 6.9948077
1370571_at 4.7739673 5.002239 4.6376624 4.6684675 4.8680973 5.0445247 4.7233853 4.751088 4.8174567 5.0165114 5.144878 5.1997685
1370572_at 3.6960835 3.4251568 3.4418643 3.524585 3.6350625 3.5787203 3.659774 3.7205038 3.6991558 3.7270443 3.7872882 3.5759118
1370573_at 9.763306 10.006759 9.647741 9.557758 9.8103485 9.814275 9.690303 9.881591 9.867714 9.917374 9.791976 9.530217
1370574_a_at 6.311437 6.40301 6.629905 6.595683 6.540284 6.4289412 6.4488573 6.3044896 6.413339 6.786601 6.82462 6.9659414
1370575_a_at 8.911721 8.762226 8.6105385 8.649822 8.94685 8.921041 8.528962 8.868014 8.616984 8.531588 8.839768 8.820716
1370576_at 5.320161 5.3033934 5.492777 5.359834 5.4512005 5.781941 5.2747626 5.3295054 5.6046305 5.177183 5.372622 5.9621925
1370577_at 6.225779 6.3364434 6.7072134 6.328527 6.3607736 6.3910413 6.390125 6.488854 6.824727 6.60894 6.489753 6.368534
1370578_at 6.7695613 6.965064 6.9602113 6.8485203 6.805359 6.8098154 7.0232863 7.2113376 6.820918 6.6799116 7.0698586 6.7873774
1370579_at 8.787535 8.925024 8.943851 8.855259 8.92318 8.856163 8.895475 8.913446 8.862221 8.940069 8.849795 8.885878
1370580_a_at 13.44955 13.436505 13.293802 13.288526 13.377885 13.292753 13.473061 13.400946 13.40162 13.542647 13.487006 13.333617
1370581_at 3.4912145 3.5441086 3.9928977 3.700847 3.726259 3.6275034 3.8170593 3.5831048 3.7198856 4.0351543 3.8354907 3.8863
1370582_a_at 3.323944 3.2133605 3.3881474 3.2522674 3.396924 3.3711462 3.138631 3.2819862 3.1191087 3.3338737 3.3593633 3.2103283
1370583_s_at 6.372101 5.869269 5.6288586 6.5726423 5.859325 6.0121384 6.737033 6.460899 6.386599 6.5106316 6.611737 6.3342915
1370584_a_at 6.9806395 6.474421 5.330573 5.42856 5.552899 5.4670243 5.3891363 5.5409074 5.1703067 5.1535945 5.0764546 4.916895
1370585_a_at 6.39876 6.312529 6.5703735 6.3884206 6.3920865 5.9865303 6.1292987 6.7099 6.951927 6.9870896 7.158601 7.0755787
1370586_a_at 5.618678 5.6440573 5.8227105 5.767353 5.999728 5.5851936 5.724581 5.6454687 5.591837 5.754753 5.7554445 5.670657
1370587_at 4.563024 4.703912 4.7482605 4.7090855 4.6613674 4.9930916 4.9020166 4.8677435 4.9435987 4.8510637 4.6811876 4.997123
1370588_a_at 3.8711574 3.7402086 4.049316 4.019746 4.033847 3.9418383 3.8472676 3.9057243 3.6434307 4.144911 3.9978383 4.0854425
1370589_at 5.163653 5.1807575 5.2177653 5.329777 5.070211 5.185873 5.329241 5.048629 5.316144 5.1945677 4.779466 5.274957
1370590_at 7.0528374 6.8236413 7.021448 6.9974627 6.8432307 6.975993 6.872143 6.7874465 6.7963414 7.1852627 7.151138 6.8807664
1370591_at 7.8775134 7.8545723 7.5287347 7.494625 7.6369066 7.4548383 7.5730886 7.747931 7.8227143 7.538579 7.666315 7.1374
1370592_at 5.856618 6.2737365 6.283357 6.801541 6.6327333 6.111759 6.7296247 6.9718704 6.3176727 7.620728 7.727522 6.7749605
1370593_at 13.620784 13.242706 13.304384 13.563372 13.634475 13.50005 13.5799055 13.586079 13.446388 13.396371 13.3677225 13.041483
1370594_at 3.8890636 4.6274033 4.3429065 4.4199505 4.298012 4.394433 4.3768024 4.250182 4.569797 4.599862 4.597545 4.4537
1370595_a_at 3.5815969 3.6078901 3.7512662 3.6708138 3.7362251 3.6107917 3.641616 3.4973001 3.6872935 3.6477964 3.5734434 3.7109573
1370596_a_at 4.3927894 4.045695 4.1938233 4.0348573 4.0943956 4.0676403 3.8996975 4.612013 4.101998 4.198143 4.262225 4.2330537
1370597_at 5.7258186 6.8585124 5.769317 6.3066893 6.524685 6.3886857 6.93552 6.646612 5.9050283 6.848134 6.186381 5.134922
1370598_a_at 4.489891 4.229347 4.271962 4.2301273 4.4648676 4.520661 4.4919167 4.339449 4.409203 4.3939514 4.371343 4.536276
1370599_a_at 7.8677187 7.943605 7.428758 7.7610307 7.53917 7.6803503 7.4301476 7.5045605 7.647277 7.467925 7.308304 7.235618
1370600_at 6.1154714 6.1832914 5.5155716 6.1479273 5.885946 5.828297 6.227216 6.214258 5.7337747 5.7467394 5.91387 5.553622
1370601_a_at 4.538291 4.38066 4.473785 4.3239393 4.4587836 4.6368246 4.459778 4.600566 4.451173 4.434516 4.586707 4.5517464
1370602_at 4.0661345 4.1961327 4.2269793 4.3179855 4.3083067 4.503601 4.341136 4.144988 4.1439524 4.292109 4.2315865 4.317976
1370603_a_at 5.9868608 5.577757 6.052172 5.5532703 5.8341136 5.697832 5.721523 6.0466948 6.1158333 6.313062 6.566391 6.834071
1370604_at 3.9182487 3.9546678 3.8603446 3.9216747 3.687305 3.8240607 3.7765884 4.0379295 3.781942 3.8233793 3.9889278 3.9568326
1370605_s_at 6.163204 5.7060947 6.151205 6.018551 5.9457974 5.8600483 5.8689175 6.1067467 5.7146053 6.525077 6.729805 7.2365723
1370606_at 7.0702066 6.8248143 6.0729356 6.7147193 6.4884987 6.850455 6.1705537 6.7169867 6.2523527 6.6705823 6.0996466 6.222558
1370607_a_at 4.369724 4.0031924 4.2513137 4.241601 4.406164 4.250189 4.5251265 4.165183 4.294063 4.7472997 4.6703286 4.5425687
1370608_at 3.8275952 3.6569097 3.6418037 3.4720728 3.4152422 3.5010371 3.4898775 3.654526 3.8591473 3.4510982 3.7526288 3.6642358
1370609_a_at 10.275002 10.176299 10.149181 10.374677 10.2226515 10.208879 10.40592 10.43804 10.359512 10.068365 10.124364 10.059493
1370610_at 4.55527 4.540693 4.34026 4.400308 4.2074256 4.399225 4.3202667 4.4091983 4.4354577 4.590679 4.7612405 4.71088
1370611_at 5.8031626 5.8114862 5.8252745 6.041996 6.019999 6.206883 5.9500885 5.554221 5.6896505 5.970602 6.0510316 6.5957794
1370612_at 5.332464 5.560261 5.4124694 5.544085 5.5019474 5.681781 5.69513 5.5456824 5.228895 5.414738 5.6776686 6.089921
1370613_s_at 12.446107 12.563846 12.55605 12.624817 12.743942 12.438391 12.539258 12.758153 12.715505 12.823155 12.71252 12.657971
1370614_s_at 5.539409 5.5119095 5.732192 5.469189 5.0006204 5.219492 5.591104 5.450027 5.466048 5.220992 5.3167114 5.1529512
1370615_at 4.6999426 4.5389423 4.9893894 4.957731 4.7533627 4.8452396 5.014696 4.7237167 4.8991246 4.8341913 4.79953 4.7488604
1370616_at 4.856287 4.25655 4.5456448 4.6587467 4.5683336 4.825243 4.5580454 4.598665 4.6446934 4.793871 4.793041 4.7141075
1370617_at 4.2890368 4.468497 4.65477 4.3330603 4.442361 4.491197 4.447613 4.2886686 4.270194 4.5350914 4.5420065 4.641931
1370618_at 8.253841 8.235924 8.100252 8.104408 8.104067 7.98443 8.032682 8.175212 8.075367 8.054665 7.9171433 7.7620378
1370619_at 4.551281 4.7809267 4.6818504 4.7655997 4.7147803 4.835862 4.751574 4.510588 4.657515 5.062197 4.6723633 4.939829
1370620_at 4.4935694 4.572485 4.672325 4.387523 4.6930647 4.223374 4.6291814 4.536277 4.4712462 4.853064 4.7504053 5.408569
1370621_at 4.850049 4.84949 5.0343876 5.246142 5.1299777 4.9620256 5.1291184 4.8296995 5.0507073 4.832018 5.6034136 5.4604907
1370622_at 4.2478414 4.3670053 4.3355703 3.7632613 4.054821 4.1738195 4.5581985 4.022043 4.201042 4.339686 4.449514 4.3087044
1370623_at 6.4965878 6.3052306 6.8804464 6.67739 6.8107514 6.3210125 6.552503 7.1562715 7.0732565 7.0042915 7.5173798 7.511905
1370624_at 4.460094 4.3033037 4.4438634 4.3640757 4.306637 4.3686934 4.168263 4.250884 4.3191204 4.464739 4.426685 4.4597206
1370625_at 3.670371 3.8004472 3.5371988 3.771364 3.4818466 3.649626 3.4731436 3.4703674 3.6306202 3.9301822 3.6034606 3.8420703
1370626_at 3.4900088 3.282616 3.348884 3.256572 3.420971 3.4864464 3.1371844 3.32061 3.2241175 3.5734105 3.3393626 3.2171652
1370627_at 4.2007647 4.5045757 4.473785 4.4491677 4.3806415 4.338469 4.5500264 4.412334 4.193181 4.746105 4.4767566 4.582316
1370628_at 4.64211 4.9903083 4.9413776 4.775617 4.7854323 5.004577 4.902977 5.3850055 5.1387086 4.975134 5.4029503 5.7197647
1370629_at 3.8511066 3.824328 3.6912084 3.7566614 3.9458175 3.8409858 4.031885 3.9725242 3.715411 3.8893108 4.1984167 3.8621607
1370630_a_at 7.1912737 6.896022 6.707421 7.051722 6.6478977 6.755776 7.201056 6.9462256 6.6823444 7.197478 7.2335763 7.096088
1370631_at 3.9406757 4.0219755 3.575846 3.8487 4.027271 3.7244306 4.3505936 4.0019546 4.101998 3.7840817 3.7320616 4.0428505
1370632_at 4.049206 4.229887 4.352906 4.2382073 4.300333 4.3215137 4.122953 3.893548 4.1022215 4.5035334 4.1171904 4.2578692
1370633_at 5.102537 5.203211 4.9263287 4.9857183 5.018214 4.896913 5.0580244 5.108836 5.0183372 5.4619465 5.0562572 5.1541877
1370634_x_at 6.4856563 6.523194 6.475319 6.325363 6.4002695 6.372604 6.571716 6.158785 6.5203004 6.460115 6.671224 6.7134237
1370635_at 4.6527305 4.1144133 4.3389053 4.4169693 4.339447 4.734522 4.3654995 4.4918175 4.804562 4.701221 4.8916683 4.75854
1370636_at 4.125892 4.390074 4.164772 4.324824 4.2509027 4.3973846 4.336266 4.278885 4.162066 4.162283 4.7736025 4.2675834
1370637_at 3.7364788 4.121486 3.9956603 3.5991116 3.881823 3.7094562 4.015959 3.7802317 3.7466562 3.656605 4.0861335 4.0046387
1370638_at 4.990399 4.820201 4.6778765 4.83183 4.8698964 4.6681204 5.132323 4.828739 4.7707353 4.749601 4.8759513 4.960002
1370639_at 7.2711596 7.467831 7.36464 7.326238 7.5906663 7.403696 7.2991557 7.2606106 7.329807 7.3613243 7.4207783 7.570669
1370640_a_at 5.2654 4.8031025 5.189268 4.979615 5.257147 5.2476845 5.471282 4.712474 5.176695 5.03082 5.28697 5.294756
1370641_s_at 6.7813396 6.5177436 6.607506 6.553292 6.3766413 6.7321568 6.7011547 6.62663 6.792094 6.5245576 6.3426423 6.7159114
1370642_s_at 7.489827 7.379772 7.263329 7.5683894 6.9962726 7.2724547 7.0379047 7.5700784 7.1334033 7.4245048 6.7157917 6.645795
1370643_a_at 5.1040096 5.0710993 5.029133 5.0252857 4.8599815 5.2307744 4.8189363 4.7239723 5.04918 4.756652 4.813367 5.3086824
1370644_at 3.4550788 3.5305946 3.7583537 3.477403 3.4468436 3.4664516 3.5019557 3.7394037 3.7473915 3.391668 3.8869994 3.3799117
1370645_at 4.0934887 4.2828813 4.1574244 4.3842945 4.1364956 4.178237 3.9687018 4.208165 4.216793 4.4562144 4.320531 4.4744606
1370646_at 6.318722 6.46102 6.3716764 6.529271 6.424729 6.4731665 6.530144 6.4810176 6.2472067 6.5786695 6.4604063 6.4811296
[truncated: 3,481,390 more chars]
