# Supplementary material for: Transcriptomic point of departure determination: a comparison of distribution-based and gene set-based approaches
Source: Front Genet. 2024 May 9;15:1374791. doi: 10.3389/fgene.2024.1374791 (PMC11112360; doi:10.3389/fgene.2024.1374791)
Supplement: Supplementary file 6 [file DataSheet1.zip › Data Sheet 1/meloxicam_29day_Rat_Liver_rma.txt]

ProbesetID V2 V3 V4 V5 V6 V7 V8 V9 V10
Dose 0 0 0 3 3 3 10 10 10
1367452_at 10.052454 10.119172 10.204888 10.085828 10.144717 10.09015 10.036299 10.13901 10.153268
1367453_at 10.13935 9.93676 10.02049 9.91471 10.040151 9.971018 10.040878 10.037508 10.014956
1367454_at 10.15434 10.079511 10.048948 9.956943 9.979534 10.080955 10.002351 10.014874 10.047149
1367455_at 11.476447 11.4284725 11.503716 11.307106 11.391832 11.419987 11.369577 11.4295845 11.216248
1367456_at 11.937037 11.829132 11.9066725 11.926899 11.823197 11.938312 11.971388 11.924863 11.851721
1367457_at 9.215792 9.046387 9.024186 8.950006 8.954769 9.0121765 9.080735 9.132486 9.056639
1367458_at 8.275925 8.296143 8.36886 8.311498 8.304787 8.266339 8.143216 8.221471 8.418516
1367459_at 12.167019 12.119612 12.170013 12.126496 12.071818 12.156797 12.204325 12.176232 12.096911
1367460_at 11.498123 11.376959 11.33897 11.250624 11.258665 11.272638 11.253027 11.355203 11.385251
1367461_at 10.46826 10.33876 10.643874 10.457228 10.337076 10.479884 10.635714 10.462531 10.326657
1367462_at 10.651136 10.389052 10.216957 10.215439 10.271574 9.945033 10.531841 10.45583 10.424702
1367463_at 11.2670355 11.306638 11.162246 11.149907 11.383465 11.267427 11.4089365 11.203348 11.218426
1367464_at 9.556166 9.320064 9.425272 9.225583 9.540919 9.340878 9.372235 9.429936 9.400969
1367465_at 10.215502 10.123175 10.02698 9.855067 10.019441 10.043243 9.962477 10.270355 10.173478
1367466_at 10.367293 10.393224 10.427976 10.395236 10.241229 10.487285 10.309609 10.329258 10.287629
1367467_at 11.610745 11.494183 11.432411 11.449146 11.39422 11.505646 11.595231 11.616632 11.632699
1367468_at 9.995134 9.772377 9.8477125 9.761845 9.797375 9.733646 9.826506 9.741621 9.922108
1367469_at 11.8893175 12.02581 12.123158 11.84275 12.135752 11.791326 11.980528 11.920857 11.825177
1367470_at 10.252568 10.123158 10.322226 10.248125 10.01182 10.208737 10.282679 10.170138 9.914515
1367471_at 9.201252 8.978568 9.072604 8.880635 8.877938 8.928496 8.742419 8.954359 9.125504
1367472_at 10.153323 10.040774 10.0147295 9.895403 10.000509 9.893077 9.969492 10.073339 9.934617
1367473_at 9.996754 9.924308 9.904062 9.802776 10.040716 9.908988 9.721109 9.942889 9.805518
1367474_at 9.839289 9.754539 9.464959 9.44469 9.597732 9.65231 9.547685 9.59849 9.536975
1367475_at 10.608122 10.372484 10.545158 10.318763 10.4443 10.398949 10.308509 10.453641 10.360934
1367476_at 11.242569 11.0238905 11.12055 11.050454 11.037658 11.101373 11.019887 11.2334 11.223847
1367477_at 10.302517 10.164496 10.0566635 9.86985 9.865858 9.779519 9.808334 10.00513 10.071089
1367478_at 7.786682 7.9002295 7.831651 7.9365396 7.797398 8.058301 7.847468 7.9090886 7.954916
1367479_at 11.314754 11.217927 11.372691 11.275941 11.11897 11.241276 11.149725 11.353284 11.306572
1367480_at 9.741201 9.560908 9.725538 9.443953 9.460457 9.667392 9.413397 9.601572 9.414105
1367481_at 9.625443 9.296212 9.436779 9.172703 9.346517 9.292118 9.31383 9.226247 9.360308
1367482_at 9.470396 9.2757015 9.224688 9.407592 9.216247 9.269968 9.369589 9.127122 9.346272
1367483_at 8.994982 8.82251 8.795437 8.763579 8.756191 8.944086 8.78234 8.867434 9.0581255
1367484_at 9.265335 9.150717 9.178761 8.848383 8.904415 9.012951 8.922053 9.093711 9.144792
1367485_at 10.047139 10.030982 10.131963 9.919489 10.010027 9.970509 9.7616415 9.978798 9.930928
1367486_at 9.651011 9.5646 9.467933 9.7106285 9.581917 9.75281 9.745448 9.441543 9.642
1367487_at 7.468452 7.5848465 7.4644446 7.598489 7.737002 7.578754 7.7683306 7.469426 7.944556
1367488_at 8.151686 7.9662385 8.269295 7.9550023 8.071754 8.114 7.4388504 7.826606 7.723715
1367489_at 6.7144966 6.532325 6.3963623 6.394868 6.2209325 6.2984953 6.7616315 6.506192 6.329691
1367490_at 7.5678267 7.260713 7.2235603 7.1935396 7.3103676 7.3167644 7.2849607 7.198172 7.2886624
1367491_at 9.41053 9.490408 9.462311 9.280564 9.336661 9.414678 9.31318 9.473337 9.196045
1367492_at 9.070474 8.993617 8.935166 8.907224 8.855786 8.811685 8.924206 8.912934 8.82501
1367493_at 9.550807 9.499297 9.539605 9.413265 9.254844 9.380774 9.508846 9.452386 9.223365
1367494_at 10.087643 9.976362 10.126962 10.054363 9.816585 10.013662 9.969822 10.097659 9.881059
1367495_at 7.9211392 7.4444222 7.5526705 7.3063335 7.0126944 7.4402013 7.4284086 7.579918 7.3840036
1367496_at 11.182535 11.22691 11.138306 11.094072 11.296433 11.186561 11.267151 11.153205 11.215793
1367497_at 8.866367 8.662408 8.712281 8.530896 8.50425 8.664425 8.439716 8.682735 8.726834
1367498_at 8.851144 8.942813 9.166149 8.826833 8.614912 9.028878 8.656927 8.87791 8.608106
1367499_at 8.109972 8.075451 8.086334 7.962849 8.1549015 8.159502 8.033674 8.118217 8.078341
1367500_at 10.07134 10.058079 9.771575 10.0035515 10.189321 9.816535 9.950192 9.8967285 10.127284
1367501_at 8.790247 8.558941 8.620963 8.3839245 8.41965 8.581912 8.618926 8.653244 8.578497
1367502_at 8.61557 8.255516 8.4844055 8.379145 8.416191 8.330052 8.381716 8.495086 8.400666
1367503_at 11.082833 11.094459 11.073555 11.037823 10.934026 11.139981 10.932876 11.080866 11.110162
1367504_at 8.261101 8.206431 8.120472 7.8693495 8.33049 7.9128537 8.070343 8.137688 8.040922
1367505_at 8.40052 8.134886 8.246296 8.156402 8.117718 7.9588237 7.7395 8.027425 8.095421
1367506_at 10.106546 10.008527 10.003952 9.926907 10.120885 10.095283 9.97711 10.088908 10.061768
1367507_at 7.3048835 7.2078123 7.3111343 7.256257 7.105194 7.326346 7.166087 7.3270607 7.1755295
1367508_at 9.013951 8.638343 8.753133 8.591551 8.4549265 8.730707 8.583233 8.701607 8.792377
1367509_at 9.683753 9.570058 9.573674 9.535049 9.532225 9.541912 9.455039 9.584774 9.699839
1367510_at 9.814418 9.809491 9.635761 9.443066 9.86156 9.673064 9.6086 9.637732 9.901462
1367511_at 8.545264 8.494547 8.581148 8.330463 8.359298 8.502172 8.437411 8.303973 8.4646845
1367512_at 10.981619 11.018309 10.980368 10.874101 10.930812 10.976609 10.846335 11.026148 11.015958
1367513_at 8.442276 8.095434 8.3841095 7.8099027 8.16758 7.902299 8.049723 8.11064 8.322882
1367514_at 8.034483 7.94865 7.887976 7.7797747 7.864223 7.956991 7.7528267 7.800241 7.8267455
1367515_at 7.7988114 7.8751693 7.7363167 7.2600307 7.759919 7.4535728 7.4216332 7.627286 7.728187
1367516_at 8.94187 8.920401 8.927802 8.876908 8.869109 8.869126 8.788998 8.943371 8.929402
1367517_at 7.929244 7.8212996 7.684468 7.588142 7.583665 7.59821 7.4819255 7.8149524 7.582157
1367518_at 8.879829 8.693835 8.629565 8.503648 8.6009865 8.484979 8.484967 8.731911 8.760703
1367519_at 8.771663 8.691666 8.525412 8.542559 8.431366 8.615994 8.624586 8.6565695 8.572681
1367520_at 10.254595 9.834441 9.886319 9.930658 9.918783 10.032007 9.906618 9.842433 10.05662
1367521_at 6.9468093 6.938527 7.0987973 6.835533 6.955698 6.8385844 6.553382 6.803376 7.1889586
1367522_at 9.286535 9.265352 9.279398 9.200115 9.279329 9.376421 9.211946 9.315161 9.173746
1367523_at 8.844516 8.623584 8.606816 8.544812 8.396824 8.627616 8.718802 8.635237 8.720884
1367524_at 7.4217625 7.400965 7.4948287 7.6399493 7.528617 7.373292 7.458377 7.366731 7.202866
1367525_at 9.48745 9.334712 9.455103 9.239963 9.189821 9.4420805 9.188979 9.457085 9.338489
1367526_at 9.154025 8.988425 8.930815 8.98826 8.946136 8.90201 8.9654045 9.066523 8.937264
1367527_at 8.492256 8.388214 8.085926 7.808383 8.011707 8.133491 7.812313 8.220398 8.070152
1367528_at 9.072142 8.97806 8.917119 8.934056 9.046181 9.1470175 9.03454 9.023774 8.739688
1367529_at 9.283507 9.231248 9.274572 9.173788 9.092924 9.25375 9.38071 9.28766 9.288883
1367530_at 7.717991 7.566371 7.7634473 7.6013784 7.472609 7.7481003 7.6196375 7.5069814 7.5374904
1367531_at 10.831472 10.70172 10.745791 10.699522 10.773898 10.713676 10.586858 10.672528 10.632585
1367532_at 11.378442 11.343675 11.268516 11.307947 11.169896 11.302475 11.223753 11.223621 11.225454
1367533_at 8.858783 8.511837 8.600079 8.486052 8.307256 8.7375965 8.368195 8.581564 8.59985
1367534_at 7.4760437 7.4692693 7.2986608 7.3624983 7.4425597 7.5286913 7.365826 7.5478477 7.5398803
1367535_at 8.799918 8.707813 8.882945 8.828345 8.902675 8.9357815 8.865808 8.913754 8.759007
1367536_at 8.060847 7.8476844 7.7561526 7.5812726 7.661554 7.693375 7.7185516 7.8434777 7.7774854
1367537_at 7.7635055 7.631183 7.5499487 7.6601677 7.6246862 7.4496017 7.40139 7.402715 7.3929815
1367538_at 7.4090853 7.0164523 7.3536563 7.0294814 6.90654 7.121978 7.0540695 7.1461706 7.058825
1367539_at 8.790937 8.719287 8.6207905 8.600522 8.335121 8.460738 8.554398 8.428824 8.486046
1367540_at 7.7126713 7.67983 7.6428847 7.340459 7.4109726 7.7283206 7.261373 7.3642015 7.326392
1367541_at 7.970595 7.5673957 7.513975 7.278686 7.5834684 7.647088 7.158864 7.5763106 7.3599687
1367542_at 8.171242 8.060762 8.108256 7.8407674 7.8586984 8.142675 8.006132 7.79012 7.9754043
1367543_at 8.518572 8.335335 8.474668 8.286893 8.497223 8.346198 8.322475 8.429462 8.425939
1367544_at 7.0573893 7.0018916 6.76582 6.7468114 6.6639004 6.7104874 6.6855097 6.6392155 6.8680544
1367545_at 7.069214 6.984941 6.866796 6.7816544 6.8736796 6.817309 6.714398 6.7865624 6.9477744
1367546_at 10.3365 10.253986 10.20274 10.354188 10.226949 10.083403 10.318851 10.271968 10.216752
1367547_at 7.88641 7.868638 7.7787676 7.749184 7.4704866 7.621182 7.7795367 7.9436507 7.822963
1367548_at 8.633443 8.577617 8.232822 8.427547 8.597816 8.519983 8.291955 8.500891 8.581729
1367549_a_at 10.771296 10.637074 10.835123 10.530937 10.488185 10.719179 10.741325 10.576447 10.542607
1367550_a_at 8.751548 8.524999 8.419177 8.028111 8.632896 8.2936535 8.255338 8.529185 8.402703
1367551_a_at 9.336706 8.979028 9.036811 8.892802 9.058744 9.106901 8.911739 9.081482 9.085108
1367552_at 4.357795 4.688869 4.424399 4.5193768 4.3754187 4.4570785 4.3451185 4.3414993 4.2887526
1367553_x_at 12.288356 11.496245 12.383992 12.236883 12.489445 13.061266 12.764257 12.19284 12.229418
1367554_at 4.2631483 3.9804661 3.853351 4.195586 4.1211033 4.076256 4.3167963 4.1396446 4.091649
1367555_at 14.739185 14.728721 14.739397 14.718243 14.728162 14.718243 14.696177 14.728453 14.706835
1367556_s_at 14.559159 14.567907 14.543697 14.497391 14.525724 14.559159 14.436286 14.530756 14.5272455
1367557_s_at 13.017694 12.998759 12.858639 12.863994 12.98793 12.942333 13.040716 13.060593 12.986137
1367558_x_at 3.2343414 3.313072 3.2160015 3.1998985 3.2923448 3.2810242 3.0674899 3.3152604 3.3399384
1367559_at 12.970806 13.133971 13.007181 12.897782 13.113365 12.933827 12.902208 13.038672 13.014955
1367560_at 12.267019 12.218167 12.247427 12.22307 12.126025 12.140099 12.316389 12.240507 12.294174
1367561_at 12.585323 12.543418 12.5308275 12.599048 12.600038 12.450906 12.524355 12.489955 12.600796
1367562_at 8.25069 8.190706 7.792426 8.256266 8.515242 8.127272 7.990226 8.171184 8.27258
1367563_at 9.194329 9.179429 9.243541 9.323434 9.359305 9.1959505 9.291778 9.243404 9.210899
1367564_at 6.0560603 6.0733666 6.0664444 6.385691 6.277411 6.198411 6.2566943 6.045738 6.162467
1367565_a_at 13.852527 13.888693 13.808261 13.762584 13.812586 13.768336 13.76901 13.870358 13.821466
1367566_at 4.3920574 4.2650137 4.1987047 4.4275656 4.229749 4.1820974 4.602685 4.3125973 4.429862
1367567_at 12.128035 12.119561 12.063029 12.175361 12.038519 12.14701 12.226405 12.102052 12.199574
1367568_a_at 8.595002 8.759857 9.013773 8.520295 8.429849 8.585531 8.360706 8.349665 8.525515
1367569_at 12.024049 11.925406 11.9772 11.922973 11.787329 11.898051 11.99835 11.99257 12.066574
1367570_at 6.821449 6.6552978 6.874683 6.798899 6.9689054 6.6505938 7.0685005 6.656346 6.8061414
1367571_a_at 5.2257195 5.5503044 5.7233152 5.7517195 5.3834915 5.235874 5.684393 5.501642 5.551672
1367572_at 5.1136518 5.2043695 5.060041 5.405795 5.0573573 5.2951436 5.3227167 5.4123197 5.181154
1367573_at 12.466765 12.450999 12.513047 12.495722 12.401143 12.491537 12.613532 12.444011 12.5051985
1367574_at 8.007146 8.267756 8.17832 8.245387 8.56956 8.224632 8.83934 7.989901 8.258093
1367575_at 11.893185 11.714456 11.844946 11.577149 11.672232 11.711657 11.808721 11.821586 11.672932
1367576_at 13.766896 13.752806 13.793012 13.7337265 13.805445 13.778477 13.632747 13.650299 13.673947
1367577_at 7.1391335 6.6179056 6.6124115 6.7845445 6.7103343 6.2068524 6.9156313 7.006607 6.8808637
1367578_at 10.580009 10.429101 10.49541 10.457505 10.531669 10.585532 10.648041 10.487099 10.576472
1367579_a_at 11.20597 11.102241 11.287835 11.233812 11.318907 11.162016 11.4299965 11.273942 10.95016
1367580_at 11.686638 11.556851 11.624299 11.623413 11.482583 11.561323 11.695073 11.567142 11.62263
1367581_a_at 6.694254 6.2438874 6.1412725 6.4291 5.9040337 5.9477477 6.19362 5.933818 5.753071
1367582_at 11.86 11.834638 11.91457 11.8384075 11.854903 11.8269005 11.858575 11.840513 11.973655
1367583_at 13.218965 13.085438 13.130531 13.139097 13.280284 13.003821 13.266996 13.197461 13.188174
1367584_at 7.994348 7.816002 8.020528 8.349887 8.21453 8.180976 8.644674 7.9369264 8.00852
1367585_a_at 11.088629 11.34235 11.143684 11.070794 11.316486 11.234805 11.183572 11.248725 11.172643
1367586_at 13.001502 13.210378 13.150932 13.071123 13.105134 13.1817875 13.166644 13.235967 13.118768
1367587_at 3.6178453 3.412196 3.3942623 3.573089 3.5988371 3.5294428 3.5586338 3.479526 3.5712671
1367588_a_at 11.506767 11.637148 11.424365 11.442269 11.581636 11.319452 11.52635 11.436403 11.68802
1367589_at 9.657364 9.574721 9.6825905 9.346317 9.549192 9.390332 9.318931 9.511435 9.264489
1367590_at 10.990062 10.94945 10.916085 10.895234 10.981349 10.965474 11.058696 10.988152 11.025157
1367591_at 10.396896 10.126545 10.173066 10.055065 10.044012 10.036579 10.13778 10.179213 10.230835
1367592_at 3.3469348 3.4732633 3.587935 3.3982127 3.3772552 3.529686 3.4948041 3.5341804 3.4262724
1367593_at 8.314473 8.212155 8.408499 8.46641 8.258698 8.105851 8.512281 8.309889 8.3879795
1367594_at 9.056549 9.023863 9.081266 9.150772 9.231226 9.077213 9.222778 9.103781 9.059664
1367595_s_at 13.691815 13.7278185 13.685027 13.779801 13.741703 13.734395 13.716371 13.723641 13.783508
1367596_at 12.385091 12.319878 12.333731 12.333182 12.243984 12.291794 12.383083 12.332844 12.458275
1367597_at 12.103361 12.024055 12.067414 12.099843 12.025064 12.014613 12.27295 12.046632 12.093402
1367598_at 14.090027 14.142405 14.114992 14.122687 14.136602 14.134081 14.037529 14.1012 14.110045
1367599_at 12.210198 12.2681055 12.30189 12.196163 12.097076 12.126361 12.227393 12.333888 12.101131
1367600_at 5.5243506 5.47287 5.460155 5.498598 5.566434 5.4078627 5.9006166 5.406833 5.8656077
1367601_at 8.805592 8.6413 8.289515 8.104851 8.029037 8.15744 7.874378 8.2265415 8.378849
1367602_at 9.849634 9.675072 9.365678 9.251778 8.873277 9.3448105 8.86811 9.338098 9.415359
1367603_at 11.478402 11.444245 11.288739 11.291065 11.331073 11.307654 11.446017 11.440081 11.407129
1367604_at 11.317181 11.1642475 11.320595 11.456139 11.092542 11.167857 11.584754 11.091465 10.965844
1367605_at 10.850507 10.66798 10.82124 10.587419 10.723951 10.703634 10.790593 10.664981 10.642506
1367606_at 12.394053 12.329122 12.270263 12.350468 12.24496 12.266084 12.383666 12.275561 12.393662
1367607_at 12.762428 12.783762 12.762659 12.716534 12.739178 12.706377 12.6923895 12.805178 12.755616
1367608_at 5.308859 5.0793123 5.1009016 5.4519057 5.037224 5.308013 5.388198 5.1246634 5.022832
1367609_at 11.844638 11.5735445 11.729938 12.20947 11.6206665 11.405896 12.069549 11.926047 11.659303
1367610_at 12.515933 12.403144 12.420372 12.49479 12.482169 12.3875675 12.507944 12.428061 12.480232
1367611_at 5.511626 5.294865 5.104063 5.6764197 5.6711216 5.5477166 5.775161 5.53268 5.3887544
1367612_at 14.056346 14.097651 14.050246 14.036878 14.113045 14.014785 13.999916 14.088486 14.063547
1367613_at 12.932539 12.882572 12.931602 12.959486 12.799026 12.931755 12.919947 12.9435835 12.915618
1367614_at 6.9710813 6.8561125 7.127928 6.994693 7.117718 6.9319253 7.973802 7.069269 7.105236
1367615_at 4.078738 4.2765236 4.3057537 4.2589335 4.5278416 4.3019414 4.661044 4.241641 4.16134
1367616_at 4.2848434 4.617647 4.722539 4.7185154 4.842397 4.5885096 4.615419 4.7606125 4.503121
1367617_at 9.202258 9.178302 9.227734 9.196905 9.308768 9.256953 9.37442 9.256242 9.487374
1367618_a_at 11.216455 11.123932 11.109786 11.083736 11.181451 11.031691 11.25333 11.103072 10.75544
1367619_at 12.9049425 12.975924 12.889008 12.971781 12.839543 12.862685 12.590322 12.973005 12.964362
1367620_at 12.7767935 12.771916 12.717421 12.70938 12.707567 12.630004 12.7642975 12.79432 12.75634
1367621_at 8.707865 8.479493 8.65603 8.489631 8.575545 8.452145 8.496825 8.521347 8.361536
1367622_at 12.433538 12.365268 12.370862 12.339981 12.262242 12.301286 12.257758 12.380738 12.359223
1367623_at 12.30493 12.140371 12.119833 12.13484 12.105038 12.14201 12.198404 12.168785 12.211778
1367624_at 11.013025 10.925421 10.941066 11.171666 10.733392 11.079328 11.329666 10.939622 10.610071
1367625_at 13.234038 13.200355 13.207621 13.248913 13.265658 13.20823 13.335446 13.205165 13.26875
1367626_at 4.8763423 4.9846373 4.885648 5.1505504 5.11437 5.116458 5.061731 5.2742386 4.7915483
1367627_at 8.293267 8.223699 8.028999 8.201999 8.142514 8.0900135 7.916614 8.06156 8.243855
1367628_at 6.4650006 6.470315 6.3776703 6.001489 5.968758 6.4129014 6.81693 6.1532464 6.6810884
1367629_at 12.369799 12.257201 12.283113 12.254199 12.14707 12.179222 12.204907 12.377296 12.2033
1367630_at 12.514985 12.419426 12.499108 12.497097 12.351776 12.436681 12.508122 12.547939 12.551513
1367631_at 5.5810976 5.984276 6.8988247 5.5679836 6.541798 4.778449 5.416991 6.5290484 6.1337295
1367632_at 10.230822 10.374706 9.8876095 10.034859 9.506243 10.169116 9.95457 10.057012 10.308672
1367633_at 9.96843 9.904336 9.543839 9.720616 9.190965 9.813187 9.702733 9.652708 9.834547
1367634_at 12.527614 12.404691 12.375819 12.525836 12.5336275 12.327551 12.5040865 12.450772 12.521748
1367635_at 12.842722 12.883468 12.818039 12.830498 12.95361 12.78182 13.088617 12.935877 13.001982
1367636_at 7.9540014 7.7422132 7.6263657 7.4452267 7.695462 7.5314703 7.50086 7.4613876 7.7784414
1367637_a_at 11.117845 11.120778 11.244727 10.992153 10.984381 10.978451 11.0202465 11.022154 10.944645
1367638_at 9.806735 9.710855 9.55669 9.607288 9.801926 9.5692005 9.784827 9.538558 9.771905
1367639_a_at 12.701901 12.755454 12.81775 12.738901 12.473194 12.657067 12.74973 12.676866 12.744663
1367640_at 12.624748 12.594657 12.601539 12.718857 12.571143 12.4987755 12.6923895 12.572548 12.786084
1367641_at 13.5167 13.412759 13.388303 13.465864 13.50604 13.505876 13.540369 13.385262 13.488409
1367642_at 11.25817 11.020084 10.872084 10.866469 10.996373 10.877578 10.991419 10.981559 11.050462
1367643_at 11.7636385 11.762148 11.726809 11.836787 11.758682 11.828032 12.011356 11.76429 11.791557
1367644_at 7.6045547 7.451464 7.327389 7.4830685 7.488107 7.313431 7.1312275 7.074375 7.4927645
1367645_at 12.866144 12.768128 12.784754 12.760972 12.684408 12.692873 12.833514 12.782872 12.835531
1367646_at 12.31207 12.468948 12.40632 12.220769 12.166868 12.489873 12.48592 12.468053 12.402738
1367647_at 14.147849 14.17526 14.205584 14.179301 14.206769 14.170498 14.178242 14.217735 14.197229
1367648_at 5.994424 6.5959263 6.2423925 6.347633 6.451025 6.1844974 6.4349833 6.340894 6.5791817
1367649_at 6.310259 6.4737663 6.3151855 6.3302402 6.374629 6.3644414 6.400098 6.2245965 6.128887
1367650_at 6.654932 6.4918985 6.4289894 5.991376 6.7245297 6.2993793 5.6776834 6.6176734 6.381434
1367651_at 10.263473 10.348421 10.309327 10.261569 10.295502 10.16333 10.638197 10.316944 10.411195
1367652_at 9.667946 9.566147 9.808525 9.843866 8.801059 9.569693 8.771301 9.113404 9.479852
1367653_a_at 12.4994335 12.36721 12.328679 12.228034 12.319938 12.337056 12.446499 12.618079 12.359655
1367654_at 8.502499 8.658546 8.637563 8.464777 8.504608 8.392499 8.609968 8.243249 8.218166
1367655_at 7.9379873 7.984378 8.0149355 7.84564 7.9821725 8.014572 8.168148 7.6906147 7.9916983
1367656_at 10.783938 10.591683 10.624406 10.615641 10.611085 10.59563 10.608621 10.783951 10.688936
1367657_at 12.395347 12.607913 12.389495 12.49486 12.593699 12.3289385 12.501848 12.483866 12.575556
1367658_at 6.6267476 6.344146 6.1899033 6.2433243 6.7116404 6.323278 6.162959 6.406216 6.3172655
1367659_s_at 11.360158 10.852045 10.650881 10.867654 11.00266 10.769159 10.629099 10.92837 10.908236
1367660_at 6.3353076 6.043577 6.2347245 6.065902 6.1329007 6.213864 6.401472 6.080831 6.00943
1367661_at 6.841937 6.7595215 6.8559303 6.775241 6.803659 6.925429 7.3842382 6.833457 7.1839566
1367662_at 12.538139 12.504831 12.490552 12.537281 12.402921 12.567925 12.225816 12.552378 12.482277
1367663_at 11.75724 11.607718 11.742409 11.753356 11.716047 11.656355 11.792769 11.688691 11.733337
1367664_at 4.7063203 4.051941 4.0519476 4.3797894 4.0362062 4.212537 4.2622585 4.356637 4.548214
1367665_at 4.3718786 4.326118 4.5273585 4.415395 4.3798895 4.2643056 4.4132724 4.545414 4.3629036
1367666_at 9.545216 9.507031 9.627641 9.354353 9.322617 9.170526 9.138024 9.351042 9.272207
1367667_at 11.927064 11.919959 11.620797 11.924888 12.117263 11.897035 12.411198 11.787662 11.813979
1367668_a_at 6.6518564 6.8539987 6.8630934 6.456753 6.8420258 6.525217 6.4151387 6.4705186 7.0248933
1367669_a_at 10.1766205 10.069543 10.255564 9.680585 9.872952 9.807141 9.8256 10.065294 10.14208
1367670_at 10.832322 10.664168 10.62334 10.801537 10.581309 10.624352 10.716786 10.647997 10.614512
1367671_at 9.321056 9.167632 9.288986 9.143801 9.258083 9.111787 9.051457 9.304343 9.249581
1367672_at 11.994472 11.874766 11.916979 11.937034 11.833328 11.823134 12.001197 11.893624 11.851886
1367673_at 11.132483 10.804698 10.826633 10.8249655 10.699619 10.854486 10.367462 10.809406 10.849887
1367674_at 9.299914 9.397011 9.469385 9.294921 9.297916 9.333813 9.353639 9.3404455 9.259214
1367675_at 9.170405 9.124469 9.147045 9.085592 9.151219 9.1596 9.108233 9.125214 9.143341
1367676_at 7.235253 7.486716 6.854231 7.252496 7.048638 6.9430447 6.4471707 7.1525598 6.9522543
1367677_at 11.762026 11.188899 11.618466 11.593711 11.551375 11.424526 11.605835 11.564405 11.787459
1367678_at 11.4324045 11.308751 11.350303 11.406913 11.456914 11.460417 11.254351 11.319448 11.161799
1367679_at 9.745678 10.338263 10.219842 10.472828 10.32336 10.467649 10.789526 9.935471 10.326993
1367680_at 12.243266 12.203298 12.251846 12.154573 12.236997 12.260696 12.110841 12.303225 12.212364
1367681_at 10.042113 9.991645 9.906668 9.812908 10.072708 10.128345 9.992772 9.918508 9.971204
1367682_at 6.53827 6.5737267 6.842752 6.8356676 6.8806996 6.799427 6.6235375 6.7069273 6.7678957
1367683_at 9.930554 10.212584 10.058079 10.250413 10.389204 10.001636 10.047299 10.391753 10.075284
1367684_at 4.218519 4.455593 4.302794 4.5462523 4.3533497 4.3212724 4.191395 4.3803883 4.288876
1367685_at 12.147099 12.10114 12.022586 12.052211 12.098918 11.988035 12.13196 12.050886 12.100887
1367686_at 11.894952 11.987743 12.066922 11.924358 11.798125 11.897424 11.917799 12.14881 11.84656
1367687_a_at 8.646366 8.346358 8.387956 8.404879 8.110856 8.267241 7.830066 8.113034 8.274755
1367688_at 8.229211 8.052226 7.9281173 7.887702 8.196346 7.9969373 8.123405 7.91374 8.184388
1367689_a_at 7.5040445 7.5412707 7.868052 8.15612 7.2000875 8.082998 10.116837 7.3584337 7.927362
1367690_at 11.574587 11.52592 11.574634 11.563941 11.382474 11.465354 11.451427 11.6046 11.609356
1367691_at 11.408827 11.4828 11.284512 11.104805 11.305617 11.124008 11.808334 11.5221195 11.09684
1367692_at 3.6282167 3.5964417 3.6520813 3.7271974 3.684226 3.760858 3.8623815 3.9099944 3.8337796
1367693_at 9.801779 9.818927 9.68015 9.692048 9.828986 9.8155155 9.756718 9.7062845 9.715822
1367694_at 11.430783 11.240851 11.173699 11.236657 11.111987 11.313826 11.294907 11.162824 11.271276
1367695_at 12.41581 12.234705 12.244966 12.354975 12.322991 12.345653 12.078059 12.392137 12.294292
1367696_at 8.093919 8.001111 8.041339 8.304064 7.975151 8.129707 8.262096 7.9952283 8.177252
1367697_at 10.02284 10.043911 10.249615 10.046435 10.050547 10.227391 9.997131 9.804769 9.779472
1367698_a_at 9.3087225 9.082865 8.916138 8.800573 9.319767 9.088656 8.995438 8.972965 9.135465
1367699_at 6.5692906 6.5831947 6.66125 6.73583 6.5876656 6.612716 6.5431943 6.5463705 6.3539295
1367700_at 4.259777 4.0034437 4.2544765 4.2697973 4.044861 4.178145 4.2700734 4.4682293 4.1045203
1367701_at 6.8667693 6.60455 6.7568297 6.641764 6.8308535 6.5169907 6.888419 6.574907 6.6548905
1367702_at 12.606505 12.598411 12.590582 12.621674 12.387831 12.601225 12.236304 12.506552 12.487338
1367703_at 3.859662 3.8499851 4.260694 3.8904698 4.1255918 3.923251 3.9543927 4.029318 3.8523598
1367704_at 8.673216 8.655627 8.684843 8.606807 8.713198 8.675076 8.760534 8.71081 8.370566
1367705_at 8.668508 8.669931 8.515173 8.497875 8.478375 8.72272 8.535069 8.786221 8.736969
1367706_at 11.223721 10.998206 10.957528 10.98307 10.824341 10.929616 10.925179 11.040635 10.987248
1367707_at 9.5757885 10.136399 9.92207 9.053537 9.972754 9.897532 9.426707 9.94529 8.993456
1367708_a_at 10.922964 11.34697 11.152029 10.566107 11.381304 11.311558 11.016829 11.0945015 10.557348
1367709_at 9.447282 9.746386 9.301719 9.293295 9.621679 9.138356 9.952191 9.503431 10.552802
1367710_at 10.326587 10.268639 10.34045 10.56018 10.327801 10.385891 10.616374 10.280985 10.5084915
1367711_at 11.25884 11.078667 11.140518 11.070186 11.0831585 11.083836 11.09815 11.267214 10.977611
1367712_at 6.202376 6.2853565 6.639711 6.256815 6.6578135 6.5040035 6.948576 6.6006093 6.282577
1367713_at 9.14764 9.159223 9.355929 8.930555 8.8510685 9.032787 8.9414835 9.263169 9.085837
1367714_at 7.664899 7.366317 7.4711185 7.616967 7.2754726 7.5597253 7.490421 7.622415 7.418951
1367715_at 10.127209 10.240513 10.364598 10.428075 10.229332 10.194222 11.127113 10.166041 10.239327
1367716_at 8.586912 8.360455 8.239275 8.079653 8.178001 8.28586 8.046587 8.339226 8.370302
1367717_at 12.577645 12.522482 12.47828 12.509246 12.491029 12.456591 12.427937 12.510193 12.604867
1367718_at 8.869207 8.65365 8.654853 8.546657 8.705645 8.53547 8.523114 8.454824 8.554345
1367719_at 10.014338 9.790068 9.969603 9.925102 9.87075 9.92404 9.792757 9.810679 9.865747
1367720_at 11.6197605 11.393255 11.084335 11.227504 11.191542 11.138349 11.022979 11.070401 11.234165
1367721_at 10.854324 10.787626 11.364147 10.9210615 11.406337 11.343833 11.013025 11.011373 11.08058
1367722_at 6.9772854 6.787847 6.8282657 7.006458 6.8190703 6.8399153 7.2246017 7.086217 7.089712
1367723_a_at 8.07552 7.8674054 7.8326917 7.790619 8.061674 7.8019753 7.914719 7.6509147 8.071774
1367724_a_at 10.527971 10.45857 10.629763 10.507364 10.326188 10.539736 10.461204 10.529537 10.433364
1367725_at 7.8315496 7.4984455 8.195439 7.034131 7.616423 7.395231 7.3379207 8.099842 7.63951
1367726_at 6.618854 6.757288 6.8385153 7.1157317 6.772471 6.9474344 6.941338 6.904801 6.9782124
1367727_at 8.06949 8.109001 8.167816 7.8319187 8.008371 8.039801 7.9475045 8.098109 7.9793553
1367728_at 7.7766294 7.7012577 7.7028465 7.308568 7.930486 7.5107856 7.399093 7.642317 7.8773184
1367729_at 11.8660755 12.206924 12.026326 12.115257 12.0722065 12.386952 11.027968 12.199065 11.781562
1367730_at 9.854435 9.803897 9.963578 9.724951 9.575064 9.79627 9.98416 9.816782 9.835876
1367731_at 8.16575 7.9193654 7.9434853 7.803918 8.266709 8.123 8.052143 8.101696 8.176901
1367732_at 8.66789 8.641227 8.742906 8.5417595 8.849117 8.704956 8.540563 8.669685 8.72836
1367733_at 6.8781776 6.579114 6.510774 7.7170963 7.5735345 8.394218 8.10055 7.4296265 6.7406864
1367734_at 7.8954988 7.682512 7.847988 7.81787 7.952568 7.9173093 7.953765 7.742215 7.8396206
1367735_at 11.783418 11.830456 11.823629 11.789876 12.095121 11.737212 11.979032 11.819099 11.75394
1367736_at 9.496223 9.514104 9.66049 9.562923 9.158878 9.492664 9.249752 9.620857 9.065043
1367737_at 10.809807 10.953041 10.780313 10.789804 10.849613 10.894253 10.887064 10.777238 10.920226
1367738_at 7.0024724 6.811028 6.772135 7.2645197 7.1086903 7.1522326 7.199342 7.044241 7.1363077
1367739_at 4.3701105 4.5244875 4.3955197 4.794475 4.7906933 4.704171 4.7231894 4.541994 4.590359
1367740_at 6.1954155 5.9930525 6.0786114 6.2117796 6.051818 6.326641 6.33029 6.3429446 6.1800423
1367741_at 9.806805 9.97515 11.633798 9.49354 10.582717 10.8319025 9.518517 10.604022 10.247217
1367742_at 5.3156033 5.568619 5.7006564 5.6525702 5.589553 5.5537543 5.5186577 5.531676 5.3677583
1367743_at 6.3424273 6.662709 6.1959076 6.3125205 6.849688 6.204824 6.100271 6.524438 6.205145
1367744_at 6.5184884 6.155125 6.31822 6.1924934 6.077904 6.4129014 6.212347 6.0853424 6.0675426
1367745_at 8.664529 8.79276 8.360001 8.50865 8.947041 8.598836 8.557525 8.539085 8.754892
1367746_a_at 8.490292 8.258589 8.236116 8.329718 8.485373 8.424627 8.693776 8.23884 8.360176
1367747_at 8.264755 8.232001 8.392176 8.245466 8.452238 8.232536 8.203634 8.327253 8.387022
1367748_at 9.43655 9.2265 9.328525 9.529299 9.564241 9.267671 9.241059 9.474313 9.492999
1367749_at 3.357908 3.7768824 3.259032 3.5184026 3.5143812 3.2553174 3.5147178 3.4120893 4.766191
1367750_at 9.302185 9.220502 9.17739 8.995185 9.224543 9.10654 8.856176 9.304734 9.132675
1367751_at 7.9124374 8.229547 7.9022865 7.8649216 8.161063 8.001413 8.097736 8.033299 8.199394
1367752_at 8.700039 8.715153 8.681378 8.771602 8.785183 8.636866 8.842911 8.788316 8.397099
1367753_at 7.162201 7.113613 6.90215 6.7353106 7.37373 7.0494204 6.765537 6.992376 7.0594487
1367754_s_at 10.611328 10.736682 10.680562 10.647629 10.913724 10.662119 10.699873 10.797224 10.874564
1367755_at 13.59183 13.632553 13.629054 13.524204 13.624819 13.621921 13.362171 13.618921 13.588943
1367756_at 9.782418 9.808836 9.777091 9.631667 9.573513 9.619634 9.55108 9.725534 9.639685
1367757_at 12.2910185 12.292154 12.305207 12.210887 12.28198 12.206155 12.235935 12.336814 12.26694
1367758_at 8.362486 8.389239 7.9677854 8.078838 8.523523 8.485968 7.967035 8.681639 8.6291895
1367759_at 8.87573 8.87988 8.532534 8.966262 8.804042 9.198517 8.904428 8.274839 8.812843
1367760_at 8.503631 8.574034 8.632294 8.46543 8.587004 8.729778 8.462088 8.648482 8.471949
1367761_at 8.0379925 7.5671935 7.5721865 6.991644 7.305007 7.2732844 7.469642 7.3788867 7.4500833
1367762_at 5.125397 5.320366 5.225358 5.4174056 5.241127 5.3401165 5.3271217 5.2849607 5.1833925
1367763_at 11.521803 11.535137 11.41336 11.151766 11.256351 11.573656 11.019845 11.456318 11.27855
1367764_at 8.166702 8.098981 8.17137 7.965576 8.116318 8.156421 8.528421 8.372209 8.405059
1367765_at 10.080674 9.352791 9.309306 10.1427555 9.889448 10.018949 10.296817 10.406719 10.23193
1367766_at 10.987754 10.94436 10.815359 10.727122 10.9327755 10.662948 11.227286 10.982026 11.070731
1367767_at 10.939637 10.63936 10.71133 10.532937 10.4263115 10.767961 10.547273 10.686138 10.682375
1367768_at 5.1136394 5.1604023 5.297581 5.2251725 5.326259 5.344392 5.3260093 5.2777066 5.027376
1367769_at 8.713554 8.695026 8.651068 8.493686 8.55387 8.638327 8.509981 8.623544 8.708315
1367770_at 10.168322 10.028823 10.023365 9.900824 9.96638 10.037676 9.987726 10.053714 10.074307
1367771_at 8.728939 9.509812 10.702079 8.811628 9.99145 9.857967 9.389765 10.377922 10.224594
1367772_at 8.211142 8.148854 8.201924 7.8219895 7.9360495 8.253222 7.9780984 8.32173 8.166443
1367773_at 10.545345 10.51498 10.340437 10.358111 10.759643 10.445392 10.628338 10.446474 10.492358
1367774_at 13.118465 13.246521 13.170887 13.145486 13.368619 13.179909 13.027657 13.224058 13.252117
1367775_at 12.686758 12.422835 12.735235 12.723382 12.000768 12.373389 12.548339 12.449869 12.212184
1367776_at 5.5009117 5.9074373 5.6908207 6.8995743 6.214293 6.1113615 5.459636 6.3886414 6.3843026
1367777_at 11.732221 11.377271 10.96391 11.130895 11.294223 11.297671 11.103543 11.212671 11.292366
1367778_at 9.286797 9.1479225 9.064554 8.974329 9.402088 9.171192 9.144478 8.962244 9.275864
1367779_at 6.5712914 6.691261 6.5575995 6.707516 6.8664694 6.6908345 6.821402 6.6279893 6.759604
1367780_at 6.600529 7.1898003 6.8899646 7.5835958 7.316539 7.3917103 7.438734 7.590423 7.5245304
1367781_at 3.9222848 3.650557 3.722574 3.888738 3.7363813 4.2022285 4.156392 4.07129 3.8041863
1367782_at 4.402397 4.608916 4.6035504 4.8126674 4.7537427 4.834696 4.7679825 4.7685456 4.312144
1367783_at 12.103152 12.033031 12.003712 11.912882 11.808071 12.160578 11.898443 11.940276 12.119179
1367784_a_at 13.008132 12.919111 12.953564 12.92409 12.93021 12.9399805 13.1541195 12.880335 13.0286
1367785_at 4.43899 4.5123396 4.4118047 4.6906395 4.50535 4.4994307 4.580562 4.3827925 4.2320614
1367786_at 10.195802 10.095352 9.957567 10.200686 10.177943 10.193399 10.606784 10.191511 10.381147
1367787_at 5.5606394 5.977621 5.872902 6.1840124 5.6880774 6.215937 6.1126523 5.690975 5.974286
1367788_at 8.023809 7.843633 7.880602 7.6230383 7.6253357 7.53876 7.646859 7.697968 7.9104204
1367789_at 7.8491793 7.625882 7.3534093 7.451511 7.5963717 7.5702705 7.297929 7.6192427 7.556253
1367790_at 10.018899 9.831856 9.825341 9.765608 9.755559 9.727625 9.720508 9.841165 9.800862
1367791_at 6.946932 6.841073 6.9914737 7.228866 7.0358906 6.954952 7.253168 6.8986907 7.1329494
1367792_at 3.966138 4.453879 4.189391 4.5545263 4.5978503 4.380168 4.7420397 4.5527253 4.3136144
1367793_at 13.168058 13.047668 13.11234 13.035802 13.134157 12.996151 12.96708 13.122992 13.071878
1367794_at 7.1511354 7.1021156 5.6646237 5.8588867 6.6189876 6.254167 6.829632 5.5446687 6.0080614
1367795_at 7.7386327 7.5533905 7.780755 6.70592 7.3368073 7.359027 7.5636153 7.630836 7.4868927
1367796_at 8.392334 8.149579 8.054863 8.065048 8.526392 8.277839 8.113357 8.033299 8.285822
1367797_at 6.614595 6.3938694 6.403568 6.3121896 6.5359397 6.224934 6.5801063 6.1613884 6.555625
1367798_at 12.374443 12.359117 12.385142 12.353866 12.383849 12.404565 12.059796 12.429322 12.3211355
1367799_at 5.3805513 5.9137774 5.612812 5.7579308 5.675308 5.8775835 5.463641 5.679599 6.04376
1367800_at 6.0895443 6.664542 6.577997 6.4355035 6.4795766 6.6312466 6.4130554 6.5972233 6.736538
1367801_at 9.286716 9.445841 9.136204 9.255877 9.411482 9.438628 9.4845705 9.308834 9.243923
1367802_at 11.091441 10.860309 9.608359 9.166157 8.888924 8.592169 10.67107 9.538083 9.63032
1367803_at 6.7084827 6.337527 6.366351 6.270507 6.081685 6.38982 5.9790897 6.295224 6.0137196
1367804_at 12.920859 12.812526 13.041213 13.018384 12.959044 13.006415 12.966358 12.8178625 12.975912
1367805_at 5.071154 4.9026213 4.905128 4.9637675 4.9368076 4.7839537 4.985451 5.035609 4.9566274
1367806_at 5.216132 5.1620293 5.515794 5.4793706 5.5460305 5.308188 5.580505 5.5760527 5.3676324
1367807_at 9.048493 9.115891 8.90039 8.643773 8.995933 8.90121 8.83259 8.92639 9.012526
1367808_at 10.393582 10.3467655 10.304218 10.344259 10.451553 10.190042 10.327385 10.358558 10.286813
1367809_at 4.8976774 4.8211355 4.954981 4.8344765 4.8377595 4.8334327 4.8191776 4.751264 4.890216
1367810_at 6.5301366 6.3433366 6.3794007 6.389962 6.410078 6.495909 6.3195596 6.4133887 6.391085
1367811_at 5.5705585 5.4333496 5.5579305 5.211883 5.182926 5.376008 5.8124633 5.5262666 5.5356565
1367812_at 7.7526455 7.7659063 7.7496195 7.202288 7.7851872 7.485788 7.2734323 7.469119 7.691926
1367813_at 8.288101 8.150923 7.695741 8.010712 8.196052 7.605047 7.7702527 7.8363523 8.086227
1367814_at 8.531736 8.73585 8.648679 8.787414 8.981063 8.40183 8.327683 8.890955 8.954513
1367815_at 8.642944 8.670312 8.480387 8.431437 8.223255 8.384289 8.444355 8.728405 8.665968
1367816_at 5.0156436 5.247839 5.0146627 5.476361 5.24988 5.644516 5.803948 5.008643 5.575184
1367817_at 7.6121564 7.497398 7.558935 7.2459464 7.689163 7.435462 7.3866363 7.4522977 7.2867737
1367818_at 9.208215 9.092117 9.06795 8.959811 9.147191 9.108342 9.0926285 9.193963 9.160849
1367819_at 12.184537 12.133716 12.178401 12.120273 12.006778 12.123144 12.141991 12.151305 12.151631
1367820_at 9.209385 9.202002 9.095749 8.991762 9.331538 9.089156 8.901301 9.234783 9.182377
1367821_a_at 3.9528203 3.9812388 4.171914 4.1759405 4.121259 4.169224 3.9680402 3.894599 3.9554076
1367822_at 5.548416 5.5729146 5.70062 5.8559685 5.5727434 5.755925 5.7065806 5.751859 5.7163806
1367823_at 5.3852177 5.4722943 5.309247 5.4734755 5.3302164 5.621241 5.478323 5.702228 5.458896
1367824_at 9.037833 8.938869 8.914157 8.949997 8.796695 8.811747 8.945509 9.018686 8.857433
1367825_at 6.3852086 6.4272943 6.7729573 6.746916 6.8478146 6.7182727 7.005459 6.8637958 6.569943
1367826_at 10.432457 9.997351 9.520595 10.557657 10.027733 9.861917 10.036436 9.91053 9.455463
1367827_at 9.980721 9.913039 9.974761 9.872787 9.893182 9.877272 9.900628 9.909502 9.827806
1367828_at 9.983473 9.76775 9.802645 9.690829 9.7607565 9.690029 9.558472 9.737647 9.752325
1367829_at 11.629544 11.603709 11.63539 11.565847 11.418646 11.625073 11.434151 11.555048 11.586946
1367830_a_at 7.6564393 7.299289 7.568639 7.492288 7.730119 7.773117 8.084148 7.4068003 7.495069
1367831_at 8.384531 8.517038 8.581366 8.621641 8.909077 8.587063 8.957721 8.570081 8.58873
1367832_at 11.219245 11.444463 11.307318 11.2584505 11.360211 11.230348 11.249645 11.34229 11.307139
1367833_at 9.673139 9.636597 9.640788 9.455891 9.587483 9.524047 9.666486 9.771459 9.630664
1367834_at 7.714983 7.5943246 7.637262 7.251817 7.667038 7.3721423 7.811556 7.6040215 7.418852
1367835_at 5.4550443 5.7142463 5.8475366 5.712155 5.820138 6.003094 5.7787237 5.8231883 5.5992665
1367836_at 9.521179 10.106572 9.536063 9.249949 9.643685 10.370359 9.523874 9.221163 9.852926
1367837_at 9.886037 9.612332 9.6666975 9.560126 9.597906 9.518241 9.683932 9.76055 9.691238
1367838_at 12.750613 12.616068 12.456932 12.429901 12.174334 12.564006 11.759305 12.20389 12.600802
1367839_at 10.973589 10.709116 10.459418 10.740066 10.455097 10.63986 11.008848 10.720825 10.567676
1367840_at 8.179031 7.984844 8.248802 7.881039 7.9463415 7.9325895 7.9607763 7.9644156 7.632314
1367841_a_at 3.49482 3.6063552 3.5446289 3.600724 3.7567487 3.7166345 3.6796992 3.766877 3.710332
1367842_at 6.3005953 6.2344522 6.2415776 6.4056134 6.2046795 6.4609632 6.1599994 6.3168592 6.2288427
1367843_at 10.776009 10.715317 10.554941 10.321954 10.616582 10.613983 10.231376 10.725224 10.596907
1367844_at 8.500629 8.412325 8.333385 8.345633 8.641375 8.571132 8.331406 8.186275 8.527352
1367845_at 3.7486346 3.5268772 3.7115114 3.5459085 3.5019999 3.7407358 3.5030491 3.50394 3.5942428
1367846_at 6.3321586 6.1794496 6.221557 6.5819616 6.5659413 6.4309072 7.03422 6.459367 6.6247344
1367847_at 8.317526 8.481155 8.905201 9.539068 9.063587 9.136219 9.752147 8.395118 9.368904
1367848_at 7.828022 7.712407 7.6786313 7.2928467 7.480506 7.467399 7.3997645 7.693485 7.6912775
1367849_at 9.627508 9.575819 9.190329 9.430904 10.083771 9.486805 9.842316 9.222445 9.500919
1367850_at 8.003295 7.710308 7.785824 8.172667 7.7528954 7.8884706 8.532434 7.665745 8.237453
1367851_at 4.0782194 3.9573443 3.9777937 4.2722254 4.005843 4.1989946 4.278001 3.883689 4.033513
1367852_s_at 4.8924704 4.617365 5.0570626 5.054483 4.975647 5.1225176 4.82201 4.9059753 4.9739575
1367853_at 8.0135765 7.9842043 7.889735 7.4696736 7.831423 7.659849 7.801537 7.778627 7.685123
1367854_at 11.567911 12.173514 12.04777 11.57355 12.18908 12.112637 11.7912445 11.793289 11.547698
1367855_at 9.497791 9.357008 9.04599 8.985703 9.208797 9.311298 9.406322 9.148834 9.399122
1367856_at 9.004958 9.740351 9.024628 8.799737 9.486062 9.657949 9.493606 9.450537 9.518003
1367857_at 12.23904 12.285021 12.090346 12.004659 12.487732 12.184943 12.518091 12.001959 12.251513
1367858_at 3.7937112 3.8264978 3.901002 3.8552053 3.984386 3.881828 4.3333106 4.07325 3.9028745
1367859_at 5.1440983 5.0628614 5.2582817 5.0877934 5.228854 4.9182024 4.9976783 5.353417 5.3885975
1367860_a_at 10.040551 10.134763 9.851659 10.204441 10.110217 9.979579 10.352645 9.194637 9.742784
1367861_at 5.570701 5.5953174 5.6020546 5.840547 5.5590363 5.827552 5.832161 5.054038 5.536752
1367862_at 4.30336 4.366094 4.1446657 4.2458997 4.181956 4.392904 4.325753 4.1308827 4.4658585
1367863_at 8.143603 7.894932 7.960584 7.7835536 8.064898 8.131275 7.756068 8.119961 8.05051
1367864_at 6.1281066 6.043926 5.8111143 6.153576 5.924902 5.9907527 6.4100037 5.9912205 6.26148
1367865_at 7.430474 7.6000853 7.58457 7.332841 7.2825766 7.190578 7.165174 7.4548693 7.504384
1367866_at 6.1233 6.0471888 6.4136047 6.5167913 5.9461493 6.17973 5.9412713 6.284041 6.409613
1367867_at 9.291815 9.014399 8.791782 9.144617 9.0918665 8.947506 9.101807 8.9037485 9.075758
1367868_at 7.1691566 7.319848 7.427418 7.2713304 7.872844 7.4025726 7.293768 7.5080066 7.2655683
1367869_at 10.354837 10.236768 10.230481 10.172248 10.216896 10.112726 10.050135 10.061682 10.185023
1367870_at 9.710605 9.482833 9.3815775 9.293761 9.516048 9.214717 9.195609 9.496714 9.514945
1367871_at 13.371547 13.2801285 13.215642 13.353337 13.523592 13.49983 13.259941 13.31764 13.006818
1367872_at 8.702867 8.595366 8.589226 8.4787245 8.579888 8.364354 8.709594 8.425343 8.441521
1367873_at 9.325396 9.370422 9.394976 9.222166 9.410174 9.381004 9.361968 9.265326 9.3554325
1367874_at 6.468785 6.289349 6.2098365 6.09087 6.3980517 6.3303194 5.84234 6.045862 6.5856953
1367875_at 9.177612 9.02237 8.991811 8.9984255 9.111406 9.06158 9.065796 9.022167 8.903508
1367876_at 6.6788993 6.7600627 6.6520276 6.5932136 6.7817445 6.3329906 6.6714115 6.7916203 6.750756
1367877_at 8.028311 8.050886 8.069679 7.909083 7.934179 7.758326 8.063915 8.055375 8.078686
1367878_at 8.771605 8.680366 9.020574 8.607502 8.455732 8.893562 8.796393 8.801052 8.561207
1367879_at 7.592177 7.528499 7.432641 7.2174616 7.3200984 7.158923 7.486505 7.6606326 7.645019
1367880_at 5.5998454 5.3134446 5.3488 5.125537 5.223212 5.09369 5.0120816 5.47417 5.3862667
1367881_at 7.6102543 7.680866 7.5539217 7.8438616 8.071091 7.6976023 8.928743 7.3667226 7.7706437
1367882_at 6.8793955 7.1851587 6.992073 7.0795517 7.1056395 7.1380053 7.0979214 7.147789 7.0522475
1367883_at 6.9380403 7.0570774 7.4777617 6.909653 6.993122 7.034144 6.752241 7.129022 7.1085377
1367884_at 10.501776 10.507825 10.375677 10.422482 10.489513 10.469774 10.484466 10.371325 10.501369
1367885_at 12.122541 12.089055 12.103432 12.039255 11.932989 12.020023 11.980601 12.120569 12.117095
1367886_at 7.6546063 7.5341787 7.557727 7.4848027 7.585669 7.624058 7.64941 7.6307755 7.5731254
1367887_at 12.716578 12.809315 12.769054 12.702903 12.881233 12.799349 12.88094 12.657211 12.728516
1367888_at 4.1743226 4.116242 3.8400462 4.2148757 4.252309 4.0077486 4.2101254 3.9040995 3.943696
1367889_at 9.176926 9.058258 8.661884 8.831678 9.00686 8.969255 8.909739 8.850435 9.122076
1367890_at 6.750938 6.9053516 6.6734614 6.4293923 6.622097 6.515853 6.860328 6.9919505 6.4780016
1367891_a_at 5.63333 5.506189 5.4582176 5.6486974 5.3671465 5.750717 5.6098003 5.612536 5.656187
1367892_at 10.7330475 10.545448 10.407315 10.242703 10.726096 10.521775 10.026129 10.524204 10.619458
1367893_a_at 7.163515 7.1251216 6.97397 6.9664288 7.116281 7.020706 6.916057 6.9789376 7.2275434
1367894_at 11.341541 11.744625 12.462206 11.722939 12.406982 12.21233 12.101169 12.22953 11.98778
1367895_at 11.02601 11.015039 11.019958 10.884252 10.936951 10.943011 11.029211 10.922413 10.905506
1367896_at 13.63674 13.53831 13.506572 13.540448 13.332055 13.471229 12.903584 13.726342 13.544152
1367897_at 10.713979 10.686176 10.720738 10.689246 10.50454 10.704778 10.626968 10.592633 10.685046
1367898_at 9.789388 9.560475 9.769438 9.503106 9.466191 9.706615 9.352614 9.55222 9.637154
1367899_at 7.1814027 7.137355 7.34957 6.921057 7.4300675 7.085667 7.5098343 7.1374745 7.317198
1367900_at 8.965708 8.217783 8.027056 8.183296 8.303143 8.55121 8.623394 7.8779616 8.605837
1367901_at 8.852738 8.813879 8.699493 8.665017 8.950164 8.879579 8.974363 8.783246 9.010711
1367902_at 7.2649875 7.260839 7.213674 7.0795517 7.198664 7.2163186 7.129866 7.3882403 7.2934203
1367903_at 9.496472 9.179156 9.40983 9.315404 9.218898 9.396817 9.276435 9.396205 9.112811
1367904_at 6.7149835 5.9290714 6.0938697 5.4838142 6.4931903 6.4850287 6.0557637 6.2080603 5.8476715
1367905_at 10.912305 10.691474 10.4869175 10.699832 10.482563 10.538221 10.03176 10.467909 10.8519945
1367906_at 10.026297 10.264091 9.655869 9.906782 10.088018 9.912958 9.860764 10.132934 10.177546
1367907_a_at 8.843118 8.777053 8.865322 8.6459875 8.8840885 8.712558 9.097106 8.902333 8.8518715
1367908_at 11.656016 11.641943 11.45513 11.556454 11.769755 11.569743 11.521289 11.62341 11.678937
1367909_at 11.598235 11.465758 11.419442 11.37261 11.62795 11.450545 11.078756 11.511676 11.478712
1367910_at 7.5674787 7.5976286 7.742442 7.5873127 7.600009 7.629425 7.435185 7.4053206 7.5921245
1367911_at 7.9466434 7.8675604 7.639474 7.4408526 7.806662 7.5410066 7.6083083 7.806328 7.616024
1367912_at 6.185908 5.9885583 5.9801126 5.853096 5.836407 5.8721256 5.6709695 5.153685 6.1437697
1367913_at 6.7674828 6.638805 6.6853833 6.6701436 6.7631016 6.8014407 7.1801953 6.598949 6.870753
1367914_at 6.4809465 6.247815 6.4026713 6.634487 6.4920263 6.4903774 7.0904098 6.674733 6.425142
1367915_at 8.938012 8.890797 8.845367 8.655536 8.878709 8.726415 8.806828 8.960263 9.001968
1367916_at 5.6490297 5.6764717 5.8153076 6.0115113 6.018988 5.936305 6.139261 5.9395785 5.9515615
1367917_at 13.468987 13.39697 13.331126 13.408793 13.328639 13.325184 13.177222 13.2650585 13.359727
1367918_at 4.9198236 5.0295014 4.918922 5.072747 4.9149632 5.334587 5.265768 4.9342613 4.9148884
1367919_at 5.832125 5.829455 5.8322325 5.585148 5.9997945 5.746803 5.717804 5.8707094 5.8051453
1367920_at 5.943673 5.712038 5.88345 6.304637 5.4415064 5.805506 6.443384 5.7066073 4.7328773
1367921_at 7.330652 7.0420847 7.1768007 6.908518 7.2381315 7.071485 6.9722576 7.123649 7.323696
1367922_at 7.7439775 7.7113523 7.8045177 7.486781 7.5978355 7.752927 8.032965 7.6619906 7.8629527
1367923_at 4.988917 5.3629713 5.122317 5.703514 5.336397 5.256928 5.489427 5.2148724 5.271882
1367924_at 7.307031 7.377263 7.334767 7.5576377 7.5380836 7.3908525 7.349752 7.4506707 7.5922003
1367925_at 7.729816 7.619545 7.6793547 7.682657 7.8148007 7.579994 8.031042 7.6595197 7.81087
1367926_at 8.690042 8.617466 8.466337 8.254988 8.260886 8.3738365 8.387426 8.429473 8.464321
1367927_at 10.840224 10.716914 10.765169 10.690834 10.518589 10.560995 10.834774 10.76568 10.73014
1367928_at 3.8954287 4.1244755 4.02384 3.9904592 3.9518523 3.870607 4.213503 3.9526587 3.7887678
1367929_at 10.476828 10.270784 10.249447 10.380031 10.314686 10.239246 10.145321 10.17712 10.571367
1367930_at 3.8665013 3.9268327 3.7687542 3.886491 3.555228 3.9917836 3.8413012 3.717647 3.564999
1367931_a_at 9.675818 9.391635 9.488849 9.186398 9.614177 9.438067 9.696531 9.540079 9.408629
1367932_at 12.073556 11.937531 11.524806 12.131646 11.7667265 11.999525 12.093872 11.58859 11.627759
1367933_at 7.436026 7.995307 7.8169703 7.2549024 8.040478 7.6545177 7.4810553 7.7502923 7.5835977
1367934_at 5.447585 5.6191325 5.6744595 5.636203 5.6763077 5.6348906 5.7416553 5.718398 5.7969217
1367935_at 8.680178 8.520943 8.811605 8.610507 8.493399 8.63539 8.514013 8.462707 8.502273
1367936_at 7.3932753 7.263148 7.257218 7.3846736 7.485042 7.2713428 7.497382 6.9112864 7.3851304
1367937_at 8.842875 9.019658 8.294538 8.569234 8.747217 9.012897 8.346977 8.077005 8.551399
1367938_at 11.011774 10.752114 10.981712 10.726915 10.575636 10.803872 10.578718 11.026033 10.803306
1367939_at 10.614642 10.566958 11.06821 10.990045 11.504158 10.409297 11.4013405 11.029602 11.145137
1367940_at 6.089803 5.693101 5.1268563 5.77042 5.698105 5.407884 6.21514 5.6710544 5.588363
1367941_at 9.014215 8.998743 8.871378 8.5721245 8.993797 8.766011 8.8267765 8.770474 8.766455
1367942_at 7.3101482 7.4906154 7.3929963 7.52497 7.6106153 7.345442 7.951084 7.2709193 7.6547256
1367943_at 7.630927 7.492663 7.5484962 7.7439775 7.682284 7.408299 7.6738095 7.6412096 7.424544
1367944_at 5.5845103 5.7718587 5.7597103 5.660289 5.822513 5.706974 5.684995 5.806434 5.84812
1367945_at 11.248026 11.368301 11.126063 11.027184 11.576438 11.175069 11.169261 11.389163 11.344791
1367946_at 9.69947 9.581087 9.777601 9.61471 9.762736 9.168257 9.531949 9.861572 9.3676605
1367947_at 8.649209 8.597668 8.548057 8.492885 8.619158 8.494692 8.308768 8.5237465 8.654316
1367948_a_at 10.434863 10.37134 10.173759 10.165416 10.087198 10.209741 9.956459 10.119297 10.2554455
1367949_at 6.1220274 5.9684887 6.1583242 6.5866685 6.1240788 6.2323484 6.4130845 6.2337127 6.1568956
1367950_at 7.5412617 7.4449124 7.3099575 7.2583175 7.522339 7.270462 7.3718266 7.4754176 7.6219063
1367951_at 4.7174973 4.663284 4.833156 4.936065 4.358556 4.860862 4.8640857 4.874148 4.8053455
1367952_at 6.583859 7.0192537 6.6853833 6.887229 6.8054996 6.662786 6.6345057 6.8411593 6.837201
1367953_at 4.7618165 4.5866737 4.8257113 4.8001337 4.910629 4.6749396 4.6330757 4.9484367 4.8917565
1367954_at 6.3841953 6.2444086 6.775613 6.5078454 7.368525 6.246876 6.695739 7.8338385 7.0607815
1367955_at 6.16042 6.3952293 6.1009097 6.1325383 6.0153527 5.961405 6.2320123 6.1948915 6.24112
1367956_at 5.22564 5.4261656 5.480451 5.014435 5.191077 5.116297 5.284413 5.3269005 5.205693
1367957_at 8.512839 8.74391 9.234932 8.94209 8.965153 8.353192 8.679824 7.8847804 8.5606985
1367958_at 8.741523 8.544927 8.52836 8.374456 8.704496 8.593013 8.213405 8.476679 8.48116
1367959_a_at 5.7138886 5.8655977 5.973766 5.7303185 6.118322 5.9201517 6.431023 6.3544884 6.18602
1367960_at 8.059391 7.9807453 8.388388 7.9091606 7.7944045 8.0052 7.6689954 8.396637 8.472026
1367961_at 4.8436737 4.2960587 4.2676992 4.3909235 4.3464932 4.1188135 4.2824907 4.271847 4.418166
1367962_at 4.5541134 4.808436 4.815695 4.9569683 4.802516 4.787488 5.094256 4.738882 4.8612633
1367963_at 7.3964357 7.22883 7.3092833 7.4092712 7.4215646 7.4016557 7.582215 7.3791256 7.323124
1367964_at 5.054885 5.1448603 4.9819727 5.19351 5.0039616 5.144829 5.063073 4.96964 5.2704988
1367965_at 6.349956 6.3148932 6.1510615 6.5249143 6.35251 6.4329586 6.7635756 6.555511 6.4574566
1367966_at 9.555792 9.623404 9.396862 9.535715 9.624014 9.59977 9.4350815 9.439114 9.610495
1367967_at 7.0238614 7.10236 6.869227 6.90073 6.8449664 7.046631 6.9069796 6.8095875 7.173946
1367968_at 3.5849164 3.6865287 3.8142989 3.9405923 3.8828669 3.7513025 3.7258162 3.8827055 3.7689698
1367969_at 10.617187 10.641508 10.567892 10.701137 10.897773 10.610267 10.781899 10.687367 10.755739
1367970_at 4.271752 4.3393145 4.3441105 4.2392073 4.405492 4.4383407 4.2997622 4.1758204 4.3046913
1367971_at 10.049933 10.035058 10.044602 9.84793 10.071658 9.973473 9.918957 9.8775425 10.105326
1367972_at 10.027414 9.948345 10.199833 9.783989 9.918909 9.961859 9.931362 9.871584 9.841141
1367973_at 4.218519 4.3753567 4.1911793 4.6362543 4.532544 4.11405 5.012258 4.5313916 4.184916
1367974_at 8.9472885 8.908259 9.336793 9.404016 9.2422085 9.214771 9.458527 9.022118 9.437814
1367975_at 5.421528 5.296445 5.498346 5.7594323 5.488298 5.859221 5.9007754 5.5446687 6.0064044
1367976_at 7.1584077 7.117233 7.478657 6.972501 7.1334934 7.1916084 6.95029 7.3186555 6.9652243
1367977_at 3.7321079 3.8262997 4.09813 4.0020547 3.868093 4.0674133 3.9768178 3.933594 3.8099058
1367978_at 5.6564994 5.6735396 5.753352 6.0472403 5.970726 5.8420525 5.8628254 5.976925 5.928964
1367979_s_at 11.511998 11.3114195 11.007257 11.36705 11.152279 11.272593 11.887491 11.216337 11.424206
1367980_at 8.394886 8.2002735 8.038446 8.046446 8.266781 8.44491 7.843111 8.062046 8.071346
1367981_at 7.682812 7.4970617 7.3198357 7.326858 7.6907973 7.8045053 7.207788 7.439664 7.431166
1367982_at 10.288626 11.306191 11.268125 10.408383 10.463766 11.034875 10.603195 11.285206 10.743914
1367983_at 5.3631296 5.615453 5.474062 5.5192313 5.0284452 5.493706 5.634096 5.45848 5.459296
1367984_at 5.9623027 5.946912 5.8548083 5.7318087 6.445951 5.7718816 5.9256644 5.8034005 5.7988176
1367985_at 7.405934 6.139612 7.5778894 7.2549024 7.792463 8.436347 7.969634 7.3071237 7.3225136
1367986_at 7.0405936 6.850473 6.527023 6.6126347 6.982202 6.953151 7.0970654 6.6570272 6.882093
1367987_at 8.60005 8.569306 8.547165 8.611321 8.741392 8.721314 9.085309 8.665125 8.812791
1367988_at 13.066925 12.960153 13.168336 13.1013 13.097577 13.169187 13.023052 12.990942 12.935109
1367989_at 4.189009 4.2543716 4.2307487 4.3418684 4.5486546 4.2179313 4.406271 4.6400623 4.267354
1367990_at 5.028974 5.499037 5.3343554 5.653526 5.601022 5.143372 5.2168007 5.365151 5.3349457
1367991_at 9.141041 8.944473 8.830639 8.941205 8.925358 8.822452 8.728649 8.891604 8.757917
1367992_at 4.6087475 4.682756 4.6233883 4.9230285 4.7779393 4.7873235 4.775585 4.56651 4.781841
1367993_at 7.260185 7.1386147 7.140128 7.0135245 7.212565 6.9254937 7.060423 7.188547 7.3194923
1367994_at 10.669297 10.471377 10.568058 10.72273 10.317293 10.669569 10.652599 10.5596075 10.430234
1367995_at 12.957803 13.122526 13.030673 13.05087 13.114057 12.975061 12.83554 13.010222 13.090258
1367996_a_at 6.5163655 6.5927696 6.7620497 6.6566644 7.242455 6.430686 6.572546 6.4937015 6.3766565
1367997_at 8.289446 8.109181 8.14303 7.935646 7.972733 7.953938 7.8997574 8.091581 8.011591
1367998_at 8.47464 8.490003 6.0008483 9.272365 6.8842864 8.865535 7.011467 6.730982 6.527146
1367999_at 12.4422035 12.394764 12.506495 12.401003 12.516294 12.460216 12.386054 12.411921 12.420942
1368000_at 14.269792 14.313816 14.3147545 14.3391075 14.390102 14.319414 14.461504 14.268385 14.316889
1368001_at 3.9734597 4.037307 4.1684146 4.04689 4.022728 4.1050844 4.2828517 4.092802 4.133931
1368002_at 7.886718 7.3704863 7.4017377 7.2486043 7.349292 7.3177614 7.353644 7.5784535 7.7055116
1368003_at 5.263003 5.5999856 5.3718505 5.7204003 5.6297646 5.601027 5.8376193 5.877933 5.639958
1368004_at 9.789405 9.591377 9.5526705 9.494013 9.517234 9.396474 9.417144 9.494637 9.556051
1368005_at 5.759101 5.684399 5.655334 5.9111867 5.6421504 5.945211 5.9097724 5.868749 5.5474253
1368006_at 7.5383344 7.3952637 7.421925 7.7260675 7.523935 7.5947165 8.110987 7.386006 7.739256
1368007_at 6.9960394 6.763245 6.9898696 6.710702 6.4497905 7.1404033 8.383904 6.677475 6.9640884
1368008_at 5.130924 5.3134446 5.3232765 5.680086 5.0873117 5.0379753 5.628405 5.163716 5.353448
1368009_at 9.245678 9.649746 9.722243 9.392992 9.336627 9.687022 9.641982 8.724605 8.484074
1368010_at 7.4858694 7.522338 7.635513 7.3658595 7.611255 7.550396 7.5829406 7.59631 7.598635
1368011_at 7.710869 7.5910354 7.6777925 7.7906194 7.8088865 7.7767735 7.476413 7.7953415 7.802162
1368012_at 6.426173 6.534889 6.5560975 6.8046236 6.5544906 6.707715 6.4334574 6.3444653 6.7160554
1368013_at 4.3752337 4.5448065 4.384408 4.481144 4.6470575 4.299179 4.336088 4.3665624 4.357113
1368014_at 4.0148573 4.266881 4.332547 4.3762074 4.635871 4.3668137 4.551401 4.5016365 4.519288
1368015_at 6.151578 6.0101323 6.043904 6.634487 6.15237 6.138784 6.546268 6.3607616 6.103598
1368016_at 13.027454 12.885359 12.922269 12.859866 12.828121 12.906014 12.923739 12.870498 12.831569
1368017_at 5.0721245 5.082045 5.288734 5.0115337 5.168289 4.9245195 5.1005497 5.176978 4.859624
1368018_at 8.977201 8.874217 8.760251 8.8495865 8.82444 8.850723 8.671251 8.774118 8.799555
1368019_at 7.7869086 7.587103 7.6604457 7.2682614 7.6309986 7.542855 7.4421563 7.561129 7.311348
1368020_at 6.786274 6.780513 6.7458997 6.705395 7.0774336 6.7237725 7.1636243 6.8056774 6.602718
1368021_at 13.88642 13.646722 13.83785 13.878816 13.722992 13.734961 14.0000725 13.845007 13.931387
1368022_at 6.7837615 6.5217257 6.6152844 6.7140756 6.8396635 6.7569685 6.689895 6.6167293 6.5391936
1368023_at 6.8308825 6.5582232 6.647938 6.595661 6.710901 6.6055827 6.736408 6.572717 6.5886755
1368024_at 6.6329136 6.5634704 6.5529613 6.2591863 6.6128774 6.612699 6.54987 6.63359 6.441161
1368025_at 6.974681 6.3657713 7.197429 6.173312 6.5600567 6.8385844 6.6606684 7.022989 6.4766335
1368026_at 7.2565665 7.210705 7.0190387 7.0795517 7.172631 7.3607183 7.177486 7.1210375 7.0507417
1368027_at 6.6450367 6.777565 6.668087 7.1031036 6.735586 6.840103 7.122458 6.7498393 6.845442
1368028_at 4.116021 4.153624 4.329056 4.4526315 4.2605414 4.406678 4.538819 4.3298507 4.312144
1368029_at 10.6821165 10.6593685 10.668173 10.546687 10.588473 10.636152 10.5300665 10.573536 10.654366
1368030_at 8.966077 9.203385 9.0647 8.9664545 9.06412 9.011522 9.021793 8.878008 9.026862
1368031_at 7.373699 7.381673 7.431153 7.3005514 7.263803 7.4436684 7.6151466 7.448555 7.2548294
1368032_at 6.228429 6.264487 6.663073 6.208032 6.113643 6.275775 5.7804856 6.2454906 5.7766976
1368033_at 5.9740615 6.044993 6.1629605 6.1191587 6.2278104 6.124317 6.2949862 6.270596 6.0049963
1368034_at 4.383296 4.2744255 4.363558 4.160384 4.2909765 4.3531275 4.3326583 4.3814507 4.111531
1368035_a_at 10.718889 10.391182 10.272282 10.377279 10.743182 10.560995 9.987985 10.14986 10.241267
1368036_at 10.433441 10.123175 10.114599 10.14716 10.611247 10.113213 9.889385 10.02357 10.076939
1368037_at 7.0018334 6.8927765 7.140163 6.4782085 6.962643 7.013544 7.005749 6.975806 7.0945807
1368038_at 8.540388 8.525859 8.457975 8.207295 8.220271 8.341008 8.197016 8.529721 8.4647255
1368039_at 5.0747676 5.2111382 5.1323504 5.2268467 5.6137676 5.1613035 5.152857 5.302791 5.1581216
1368040_at 8.23279 8.205044 8.120045 8.070892 8.104107 7.9324946 7.7963758 8.060638 8.032007
1368041_at 9.956703 9.705928 9.704263 9.757259 9.6250925 9.62234 9.605753 9.751555 9.784126
1368042_a_at 10.60408 10.669795 10.633691 10.526903 10.514343 10.6641035 10.480391 10.639166 10.637822
1368043_at 8.14003 8.116688 7.935162 7.750321 8.002585 8.054711 7.587689 7.7818756 7.970368
1368044_at 3.360357 3.2990286 3.5008137 3.303717 3.3321373 3.3219435 3.4360933 3.230854 3.4411368
1368045_at 10.195858 10.312032 10.19306 10.032311 9.908319 10.143483 9.9606085 10.222395 10.168414
1368046_at 10.282829 10.13716 10.195142 10.026263 9.98129 10.163197 10.121126 10.250207 10.105485
1368047_at 7.090417 7.1735587 6.4234633 6.889423 7.221531 7.139999 7.211871 6.3563313 6.9521136
1368048_at 14.048701 14.120251 14.07299 14.028378 14.048071 14.036111 13.937287 14.022864 14.003823
1368049_at 10.973675 10.962153 11.18783 10.82834 10.94261 10.872577 10.914093 11.180451 10.774156
1368050_at 8.173182 7.926505 7.864965 7.732629 7.4858794 7.3480234 7.603339 7.4272976 7.5724196
1368051_at 11.244198 11.354458 11.165282 11.1833315 11.101504 11.461375 11.227399 11.224965 11.246472
1368052_at 4.4055815 4.3643756 4.589043 4.496109 4.6175914 4.640279 4.7454777 4.475727 4.7474227
1368053_at 5.9726663 5.8537664 5.919881 5.9073796 5.9072213 5.646743 5.443986 5.4390745 5.42535
1368054_at 6.6775055 6.5602975 6.353047 6.5232577 6.615253 6.846523 6.569284 6.62972 6.62715
1368055_a_at 8.090607 7.757414 7.6971087 7.9243083 7.9878635 7.7957463 7.8104653 7.719603 7.7334585
1368056_at 7.3706474 7.370059 7.404079 7.315989 7.3106294 7.3933187 7.231932 7.2964807 7.44335
1368057_at 8.466181 8.461471 8.572853 8.075095 8.401745 8.152098 7.792037 8.14223 8.479637
1368058_at 6.8729672 7.24517 7.424584 7.162514 7.1254077 7.1303616 6.8315434 7.088792 6.932598
1368059_at 7.959482 8.551679 7.6274223 9.087786 8.337747 8.442981 7.917287 9.357066 9.15423
1368060_at 13.05388 12.928408 13.101678 13.138289 12.891908 13.118344 12.924109 13.09574 13.060546
1368061_at 5.511701 5.9995847 5.6859665 5.8704343 5.7721004 5.9845657 5.8585505 5.807607 6.0312424
1368062_at 9.145115 9.021425 9.187489 9.006012 8.853212 9.086332 9.263742 9.226164 8.980932
1368063_a_at 8.377822 8.277104 8.582295 8.3469305 8.101806 8.293205 8.080998 8.009243 8.076171
1368064_a_at 10.858422 10.400239 10.575538 10.361313 10.473024 10.570722 9.824439 10.41055 10.462554
1368065_at 7.4327607 7.5083156 7.0035233 7.3297567 7.2985673 7.2347665 7.4482107 7.272383 7.6008058
1368066_at 5.664584 5.708734 5.645043 5.8647633 5.7444415 5.7555575 5.818588 5.8365936 5.9291615
1368067_at 8.820085 8.775553 8.81246 8.818728 8.5778265 8.833916 8.470537 8.698618 8.700078
1368068_a_at 7.338714 7.272471 7.2159863 6.794191 7.1034274 7.311129 7.0622015 7.4077053 7.33124
1368069_at 7.7921505 7.8174996 8.054306 7.9180794 7.85905 7.9913616 7.8396997 7.9687557 7.8958874
1368070_at 8.071681 7.905134 8.100964 8.126909 8.008872 8.10387 8.098703 8.1335 8.115253
1368071_at 11.850027 11.675466 11.699519 11.596793 11.838737 11.706068 11.963585 11.803617 11.801277
1368072_at 6.199568 5.898747 5.8946705 6.0649714 6.2474227 6.0471053 6.6325393 6.281049 6.154315
1368073_at 8.101779 7.992188 7.167258 8.511173 8.2081995 8.142041 8.785518 7.6575346 7.9307213
1368074_at 6.6687427 6.700512 6.642168 6.7175407 6.7739162 6.6811185 7.0889344 6.9884996 6.677943
1368075_at 10.341392 10.917317 10.729284 10.388255 10.848814 10.453744 10.740308 10.643369 10.556551
1368076_at 7.1370125 7.106591 7.216585 7.1146507 7.0715456 7.1560955 7.376807 7.169245 7.099345
1368077_at 13.257472 13.166738 13.297539 13.251589 13.282241 13.260567 13.305134 13.371243 13.139638
1368078_at 4.442562 4.471254 5.05191 4.762445 4.6488705 4.3524814 5.374208 4.8851266 4.8530283
1368079_at 9.407668 9.339202 9.262952 8.750654 9.030531 9.305302 8.995773 9.216676 9.425848
1368080_at 3.8370314 3.6869843 3.6572762 3.728433 3.7241402 3.566751 3.7331886 3.6483684 3.7627342
1368081_at 7.338196 7.263148 7.3549056 7.2747087 7.2845073 7.3094234 7.4249525 7.108488 7.413007
1368082_at 8.247549 7.9790335 7.8525696 7.648464 8.2427635 7.8209686 7.9711504 7.815229 7.8918953
1368083_at 9.068939 8.873688 8.835013 8.841339 8.8401 8.787645 8.798191 8.970661 8.92799
1368084_at 6.094015 6.177322 6.176073 6.4778585 6.070444 6.2183876 6.2204638 6.205103 5.9127235
1368085_at 10.700515 10.407219 10.507348 10.485144 10.675604 10.501229 10.197134 10.558901 10.565985
1368086_a_at 7.4175806 7.826048 8.273346 7.938323 8.447126 7.9610314 8.594194 7.8784246 7.822156
1368087_a_at 8.242919 8.210297 8.178278 7.9127703 7.882536 8.035167 8.238888 8.130746 8.0108
1368088_at 6.976513 6.9354324 7.129003 6.909877 6.9527855 7.0945754 7.0151873 7.0952573 7.1715074
1368089_at 8.523946 8.176307 8.34017 8.292567 8.42203 8.154595 8.388862 8.396997 8.372021
1368090_at 7.2662215 7.43811 7.129404 7.247673 7.489261 7.042966 7.523411 7.4214516 7.337564
1368091_at 8.532636 8.50357 8.284672 8.272852 8.342106 8.169078 8.183648 8.176463 8.414442
1368092_at 12.548318 12.417888 12.41385 12.490471 12.497032 12.518338 12.414506 12.4590845 12.385081
1368093_at 3.7156084 3.4436247 3.5601723 3.9121149 3.7787766 3.6764965 3.8747065 3.7490683 3.9663627
1368094_at 6.7873416 6.7484717 6.922123 6.6230526 6.5610647 6.612716 6.480955 6.697198 6.671993
1368095_at 9.977635 9.847551 9.788664 9.601762 9.648565 9.803968 9.513267 9.919218 9.985727
1368096_at 9.787287 9.606275 9.807936 9.547662 9.526063 9.588495 9.299244 9.629879 9.515427
1368097_a_at 4.5339804 4.240262 4.824972 4.5463357 4.570659 4.483117 4.1209927 4.631214 4.5414395
1368098_a_at 7.843784 7.64754 7.8742414 7.68019 7.538971 7.7745686 7.866182 7.748467 7.4646544
1368099_at 7.3423038 7.26176 7.2475386 7.007627 7.058583 7.124973 6.9340563 6.968445 7.325079
1368100_at 10.744242 10.804566 10.745126 10.727241 10.844761 10.755767 10.929063 10.672809 10.697954
1368101_at 7.7323117 7.5676117 7.484049 7.588057 7.3842335 7.5633793 7.3342123 7.552563 7.546599
1368102_at 8.35268 8.29395 7.826821 8.005871 8.72912 7.9833746 8.005205 7.9039245 8.072226
1368103_at 6.6481566 6.947017 6.9200306 6.8329782 7.1751657 7.0961 7.130272 6.8509645 7.0989738
1368104_at 6.0356116 6.2187386 6.30561 6.440932 6.177144 6.345634 6.5564284 6.1307225 6.247327
1368105_at 4.896144 4.836728 5.274731 4.868362 4.8109245 5.175548 5.382678 4.7432356 5.044086
1368106_at 8.667354 8.294965 8.690173 9.705623 8.53709 8.654156 8.131184 8.261169 8.449983
1368107_at 3.9736166 3.860347 3.8914292 3.9500785 3.7960622 3.7914345 4.013592 3.9443843 3.847338
1368108_at 4.599882 4.7716303 4.938618 5.1722336 4.7219734 4.6541843 5.187178 4.9598055 4.9311233
1368109_at 6.7293935 6.8033566 6.851012 7.1567965 7.081843 6.97206 7.1936207 6.9646997 6.645724
1368110_a_at 4.120451 4.1708694 4.2710752 4.3601904 4.26876 4.201497 4.5514994 4.311889 4.090229
1368111_at 7.9140267 7.5479565 8.105574 7.437574 7.8463645 7.6428876 7.6374226 7.71862 7.4144564
1368112_at 5.370043 5.2893505 5.3976583 5.468998 5.3700128 5.4323015 5.376558 5.505848 5.2556806
1368113_at 4.276081 4.3322954 4.4401774 4.6132812 4.5780535 4.406437 4.552724 4.46233 4.410565
1368114_at 4.373482 4.213516 4.3463964 4.469364 4.3824177 4.321804 4.3008747 4.3674903 4.278923
1368115_at 10.3931875 10.35872 11.096101 10.231892 10.444114 10.535031 10.472679 10.6352005 10.389055
1368116_a_at 7.4660378 7.410995 7.6461573 7.221912 7.018506 7.3689394 7.03422 7.1009903 7.340978
1368117_at 9.339478 9.021076 9.121441 8.88142 9.0109 9.102763 8.916412 8.900616 8.997416
1368118_at 8.389559 8.529226 8.420919 8.645117 8.430998 8.430206 8.479347 8.355009 8.253775
1368119_at 5.768256 5.96449 6.0839524 5.8408656 5.802655 5.895656 5.8021107 5.9181623 6.038858
1368120_at 4.2577305 4.417992 4.2977724 4.5081687 4.289489 4.568288 4.341981 4.4571934 4.265855
1368121_at 10.692799 10.526983 10.166395 9.933964 9.832814 9.886326 9.448768 10.706853 10.36881
1368122_at 10.361023 9.887624 10.115382 10.269948 9.614994 10.052051 9.775332 9.827715 10.015911
1368123_at 5.873925 6.0608597 6.227748 6.357868 6.366794 6.2326465 6.238792 6.189698 6.023872
1368124_at 7.4051886 7.1250973 6.8349233 7.202037 7.245085 7.3390255 7.15443 6.64198 7.072803
1368125_at 6.097684 6.267485 6.2051487 6.2699614 6.2504034 6.003094 6.3238187 6.0919366 6.4059196
1368126_at 5.8832016 6.0050764 6.0835814 6.366211 6.413037 6.282457 6.7834167 6.3480883 5.9936223
1368127_at 6.18232 6.2706056 6.3801613 6.455896 6.4289927 6.2369227 6.282594 6.186013 6.3035474
1368128_at 5.987147 5.3639164 5.705297 6.100743 5.8131676 6.127826 6.220251 5.93803 6.315261
1368129_at 7.5141125 7.216381 7.1889024 7.1427093 7.086371 7.369251 7.24397 7.112998 7.3259974
1368130_at 4.4895434 4.5349283 4.7521 4.829047 4.9563847 4.8265257 4.558132 4.6391335 4.6318865
1368131_at 4.387956 4.4994564 4.385773 4.862184 4.662342 4.503657 4.384345 4.599012 4.4847345
1368132_at 10.964732 10.766561 9.842332 10.220793 10.284671 10.131625 10.565092 10.508399 10.272424
1368133_at 8.164484 8.008299 7.5690336 7.463421 7.624869 8.033789 7.8581595 7.568001 7.8715544
1368134_a_at 8.9135 8.631496 8.22832 8.457958 8.674925 8.3567705 8.53523 8.058481 8.681073
1368135_at 6.240537 5.9954925 6.0320826 6.2552896 6.292632 6.357297 5.8583317 6.180211 6.0080466
1368136_at 7.3670325 7.5978494 7.50049 7.534991 7.2538037 7.464598 7.0773034 7.420501 7.276017
1368137_at 6.349069 6.3493505 6.30561 6.221589 6.036714 6.2803187 5.918083 6.208016 6.05384
1368138_at 5.441242 5.490142 5.789809 5.7202597 5.656605 5.5883255 5.486938 5.847686 5.7769556
1368139_s_at 5.725482 5.7970414 5.3759646 5.7841907 5.7525206 5.622581 5.7188993 5.363755 5.7121363
1368140_at 5.5218353 5.7369943 5.8468637 5.922538 5.6627035 5.4628997 6.0080247 5.7485495 5.341185
1368141_at 11.720061 11.489556 11.560433 11.548684 11.307942 11.5205965 11.41805 11.503588 11.441739
1368142_at 5.7144403 5.6029086 5.4874067 5.301467 5.6297646 5.4576626 5.330868 5.34386 5.2320185
1368143_at 7.279987 7.3063264 6.8062162 6.4437904 6.7321 6.4407005 7.207047 6.9104605 6.796081
1368144_at 5.654809 5.6748567 5.592606 5.7513986 5.500945 5.4029675 5.7484055 5.802532 5.7668033
1368145_at 5.5292745 5.7370872 5.612812 5.5269785 5.8406057 5.7212963 6.160165 5.763586 5.639432
1368146_at 11.387708 10.913178 10.348539 10.634255 10.279773 9.950251 10.342062 10.400042 10.576061
1368147_at 9.7219925 8.957448 8.138762 8.551371 8.078255 7.5149684 8.768889 8.351683 8.531001
1368148_at 4.6839323 4.4080086 4.6952815 5.0152044 4.326016 4.4800377 4.5898566 4.5586753 4.662236
1368149_at 6.064154 6.036342 5.728115 6.057927 5.8518767 5.9698505 6.135881 5.863845 5.7864466
1368150_at 12.879143 12.62848 12.675187 12.823953 12.955217 12.935267 12.861422 12.671616 12.790713
1368151_at 10.389716 10.3094 10.329398 10.139388 10.250403 10.33098 10.115241 10.303296 10.162386
1368152_at 7.340435 7.276487 7.5850325 7.345966 7.4548664 7.4748807 7.4483128 7.381925 7.5426474
1368153_a_at 7.1659665 6.9578724 7.1763296 7.3900685 7.247094 7.1880903 7.31965 7.4309044 7.3158455
1368154_at 8.069805 8.027374 7.8549767 7.9287567 7.7787066 7.908661 7.370817 7.6257033 7.833594
1368155_at 12.794454 12.303799 10.014433 12.404579 12.946079 11.745635 11.828026 11.91088 12.40156
1368156_at 5.4508934 5.519294 5.624948 5.6109705 5.474654 5.587651 5.653281 5.3725643 5.6458554
1368157_at 6.0621057 5.842867 5.750448 5.8791294 6.008017 5.8072953 5.800178 6.170024 6.016818
1368158_at 9.286117 9.265404 9.356318 9.085341 9.0548315 9.148507 9.288102 9.303944 8.942397
1368159_at 8.342763 8.321794 8.127201 8.258163 8.246426 8.107897 7.9880605 8.27637 8.295315
1368160_at 9.24592 8.39135 8.979961 6.815665 8.393145 7.2761664 8.869539 8.020509 9.106201
1368161_a_at 13.895763 14.002496 13.91079 13.942059 13.965694 13.920321 13.871677 13.900944 13.956386
1368162_at 4.827731 4.8481274 4.760358 4.733659 4.6927967 4.637395 5.0252743 4.8627377 4.659255
1368163_at 10.447666 10.4119835 10.332947 10.233262 10.5286045 10.39178 10.124167 10.080199 10.273299
1368164_at 7.8092184 7.444784 7.679576 7.637831 7.507311 7.6507225 7.74798 7.623923 7.748453
1368165_at 7.829071 7.820985 7.7227817 7.4462876 7.7757607 7.5417523 7.135297 7.7506423 7.7611036
1368166_at 6.435277 6.2090187 6.205131 6.2308226 6.0522385 6.09188 5.9122105 6.1902966 6.2734485
1368167_at 5.334812 5.776448 5.509535 5.6854134 5.759753 5.6406198 5.764279 5.720671 5.6740494
1368168_at 9.027349 8.6633215 8.138638 9.256619 9.706675 8.470505 9.420366 7.7362723 8.837853
1368169_at 7.002457 6.89972 6.8592567 6.944532 6.6820035 6.701194 6.9701905 7.0744953 7.004735
1368170_at 3.8748138 3.7570179 3.7846894 3.9539723 3.7364228 3.8586636 3.7691555 3.754591 3.8363826
1368171_at 8.785232 8.385675 9.044369 5.256597 8.017913 8.964914 7.7251554 5.8147006 8.883543
1368172_a_at 6.576746 6.3867435 6.888092 3.8647168 5.9455605 6.896986 5.84578 3.8715262 7.1401124
1368173_at 7.700992 7.715606 8.447102 7.952471 7.84027 7.9631877 7.5579524 7.727138 7.256058
1368174_at 3.714048 4.058753 3.9003377 3.955386 3.8189611 3.9477124 4.029419 3.8015447 3.7788467
1368175_at 7.086609 7.0545163 7.204856 6.817489 7.0610647 6.876036 6.6972933 7.022191 7.015829
1368176_at 7.66214 7.6058 7.685413 7.7321334 7.6438837 7.6286597 7.984471 7.894031 7.773992
1368177_at 7.6477704 7.2651496 6.951878 7.4137306 7.8889837 7.231309 7.1151295 7.1655803 7.3468547
1368178_at 9.297601 8.953876 8.511887 8.649128 9.115022 8.912538 8.877725 8.753809 9.072194
1368179_at 7.3276973 7.391839 7.2822485 7.4236217 7.6049614 7.577007 7.5591707 7.4432096 7.529989
1368180_s_at 13.3680105 13.1649275 13.540493 12.934559 12.803237 13.013745 13.273919 13.390322 13.367119
1368181_at 11.222736 10.793775 10.969593 10.930293 10.783165 10.867568 10.738947 11.0025015 11.076595
1368182_at 4.224759 4.5376863 4.489726 4.804 4.4292374 4.3923526 4.6434727 4.3643503 4.502079
1368183_at 7.8958974 7.85357 7.9669166 7.9129925 8.010091 7.940797 7.8015966 7.8151584 8.049576
1368184_at 9.102112 8.812263 8.898513 8.872532 8.736799 8.907887 8.514196 9.195931 8.84829
1368185_at 4.9155536 4.9699283 5.0041437 5.24429 4.998833 5.2116303 5.395858 4.9734135 5.007075
1368186_a_at 6.0775647 6.189167 6.2121954 6.5709033 6.141336 6.2417774 6.552099 6.237471 6.3030243
1368187_at 7.147304 8.051725 7.9119763 7.831397 8.8161955 8.434979 8.860682 7.3073335 7.614727
1368188_at 13.675159 13.688593 13.681724 13.703363 13.771219 13.729786 13.48171 13.82412 13.6494255
1368189_at 10.409315 10.783144 10.04716 10.31027 10.114679 10.127115 10.22565 10.62356 10.543562
1368190_at 5.6679463 5.2106934 5.301339 5.1693897 5.4167485 4.9891305 5.3631144 5.3675704 5.357828
1368191_a_at 10.813564 10.734443 10.579169 10.479153 10.625376 10.676909 10.356289 10.628708 10.704569
1368192_at 4.62412 4.653651 4.881567 4.7303543 4.667719 4.800503 5.020419 4.5371833 4.9995685
1368193_at 4.9235773 5.128145 5.162984 5.6137133 5.3908563 5.31732 5.1685843 5.294898 5.2286506
1368194_at 4.720504 4.553292 4.812856 4.4533515 4.743387 4.5805783 4.8290896 4.6117077 4.6887994
1368195_at 6.377632 6.1826878 6.141177 6.2649274 6.350621 6.222286 6.449667 6.2920017 6.3752337
1368196_at 4.9366603 4.9975433 4.9941216 5.268484 5.0287466 5.049658 4.9872303 5.246851 5.1591735
1368197_at 4.002432 4.0232105 4.3983974 4.2566223 3.9879231 4.246172 4.2303762 4.3340225 4.209876
1368198_at 4.9665356 4.99867 4.9792385 5.341277 5.137575 5.206529 5.1754723 5.566223 5.195887
1368199_at 8.8123665 8.528075 8.841204 8.403577 8.264883 8.677975 8.347036 8.624441 8.512047
1368200_at 5.8172336 6.012827 5.957196 5.984515 5.9308662 5.8869076 5.83739 5.853721 5.919642
1368201_at 5.957161 5.9735084 5.8901687 5.865098 5.8836646 6.1733675 6.0048285 6.0348306 5.8169446
1368202_a_at 8.253961 7.972293 7.9600954 7.7143774 7.915435 7.8126 7.806298 7.893412 7.9944987
1368203_at 5.21475 5.2661247 5.1076345 5.6748915 5.2410116 5.5328894 5.2491584 5.187594 5.229204
1368204_at 6.631717 6.2695217 6.411727 6.6398683 6.6688204 6.513665 6.320273 6.1791472 6.523622
1368205_at 13.505621 13.484657 13.539033 13.635755 13.58706 13.58863 13.80399 13.468257 13.631477
1368206_at 8.79019 8.699556 8.775825 8.636522 8.598873 8.725233 8.728075 8.841171 8.794887
1368207_at 6.1638045 6.091191 6.088324 6.094293 6.440755 6.348503 6.619377 6.0027556 6.374405
1368208_at 5.7976995 5.877406 6.004769 5.829013 5.5114474 6.103415 5.5631037 5.9800224 5.8498497
1368209_at 5.883167 5.7653055 5.9147253 6.1572065 5.9868073 5.740118 5.992535 6.034551 5.953541
1368210_at 4.744183 4.8781605 4.846048 4.929791 4.8135867 4.9971232 5.1872716 5.0332704 4.7172766
1368211_at 12.37622 12.287482 12.2737665 12.416452 12.248958 12.258592 12.194681 12.231897 12.409574
1368212_at 8.434884 8.31476 8.379798 8.227471 8.068138 7.8672433 7.9685793 8.088562 8.142066
1368213_at 8.900901 9.074289 9.2467375 8.419006 9.043789 9.030267 8.842779 8.9482765 8.822077
1368214_at 7.8659854 7.6900024 7.7899156 7.6288567 7.7268624 7.692872 7.644392 7.849109 7.687607
1368215_at 9.856192 9.869071 9.762356 9.794405 9.866995 9.836655 9.775541 9.80445 9.867674
1368216_at 9.145368 9.157135 9.022064 8.877011 9.035348 8.956167 9.183728 8.970988 9.122077
1368217_at 8.2715645 8.218937 8.134386 7.946185 8.24453 8.258183 8.105547 8.1327095 8.217883
1368218_at 5.5596857 5.496646 5.73137 5.3854585 5.768603 5.411652 5.5475774 5.576459 5.6062427
1368219_at 6.631717 6.469062 6.425173 6.2718377 6.62819 6.559353 6.678876 6.225904 6.4574475
1368220_at 8.944899 8.811815 8.74781 8.563761 8.5322075 8.818342 8.811073 8.640278 8.785385
1368221_at 10.052371 10.138532 10.4463215 9.969003 9.823516 10.185274 9.676186 9.98995 9.920673
1368222_at 6.8474746 6.596905 7.1734037 6.5437307 6.127249 6.7061663 6.252178 6.5700917 6.225917
1368223_at 7.0690503 7.6500697 7.2995014 6.7415457 6.76828 6.7821965 6.565221 6.8117046 7.358068
1368224_at 13.275218 13.204263 13.5799055 13.303806 12.967905 13.170374 13.546751 13.127669 13.385767
1368225_at 7.333211 7.234437 7.303919 7.175743 7.124839 7.3123527 7.1271453 7.2968054 7.1844945
1368226_at 8.132741 7.8660264 7.755293 7.5148597 7.4782743 7.391 7.186264 7.921269 7.822016
1368227_at 9.308189 8.141018 9.053926 8.567494 9.51846 8.335619 9.492073 8.980773 8.659142
1368228_at 8.175215 8.267277 8.52544 8.076009 8.209889 8.143407 8.054468 8.153651 8.140919
1368229_at 6.770223 6.7940054 6.5774336 6.4928164 6.452652 6.4367743 6.228319 6.7102947 6.7339435
1368230_a_at 9.2020235 8.928992 8.97981 9.00599 8.974582 8.940551 8.841971 8.974991 9.024989
1368231_at 7.045938 7.067085 6.8064203 7.0822477 7.2060347 7.15573 7.093127 7.057154 7.015199
1368232_at 8.331959 8.247184 7.879949 8.306532 8.423631 8.011881 8.3741 8.247915 8.223768
1368233_at 8.000534 8.008685 8.25209 7.7673073 8.18103 8.156089 7.929007 8.111485 7.9660506
1368234_at 8.661552 8.345301 8.156199 8.187675 8.583441 8.403971 8.6701145 7.947495 8.437412
1368235_at 7.7995048 7.604126 7.7596936 7.6061025 7.5216 7.56792 7.297411 7.581458 7.6486125
1368236_at 4.343707 4.1611457 3.9998786 4.4550533 4.0564404 4.059602 4.262717 4.2565784 4.1812477
1368237_at 4.2719817 4.586525 4.703131 4.8393044 4.782144 4.9377275 4.721873 4.585925 4.703753
1368238_at 4.9028726 4.9333878 4.860528 4.902939 4.9056296 4.9187455 4.8827972 4.925696 4.962445
1368239_at 8.28957 8.536747 8.290995 8.376829 8.677828 8.136055 8.235298 8.34586 8.463331
1368240_a_at 4.523374 4.4786367 4.824242 4.848202 4.8151045 4.924233 4.935733 4.335335 4.781974
1368241_a_at 8.795286 8.416311 8.220735 8.691516 8.404548 8.497682 8.656927 8.331356 8.514498
1368242_at 4.6334944 4.8099194 4.8734016 5.142625 4.810417 5.059761 4.778124 4.9684095 4.820202
1368243_at 5.4860315 5.4416337 5.4334483 5.517809 5.3242807 5.7028303 5.6892715 5.6146154 5.4618893
1368244_at 10.416004 10.24683 10.207711 10.117785 9.937474 10.243789 9.8001375 10.302117 10.356354
1368245_at 12.8077135 12.668299 12.298778 12.283306 12.61898 12.506394 12.614065 11.358543 12.736071
1368246_at 5.1209903 5.237471 5.233717 5.2584076 4.9222555 5.4038954 5.429272 5.37233 5.503647
1368247_at 5.685206 6.9046392 6.994442 6.016508 6.6850142 6.1853023 6.931354 7.01783 6.247647
1368248_at 6.624059 6.204388 5.886864 6.112214 5.756827 5.8655605 5.4647655 6.4299946 6.3610783
1368249_at 9.529717 9.491396 10.044173 9.448371 10.002926 9.793574 9.244789 10.017821 10.248461
1368250_at 4.040676 3.9984198 4.00556 4.0924735 3.9097948 4.091032 3.9904547 4.124257 3.9961922
1368251_at 5.7722793 5.5218577 5.894296 6.0668945 5.9048505 5.8822064 6.91644 5.9837017 6.0880227
1368252_at 3.652559 3.4920866 3.55967 3.8450127 3.309733 3.589936 3.5360084 3.5033836 3.7672236
1368253_at 12.237738 12.214984 12.074457 12.239305 12.328396 12.130204 12.130521 12.221477 12.164829
1368254_a_at 4.93743 5.148735 4.959732 5.317774 5.184679 5.3059044 5.411159 5.4041257 5.3195043
1368255_at 4.4047256 4.384354 4.56736 4.359731 4.149769 4.312911 4.4915376 4.427474 4.3144627
1368256_at 3.3630877 3.5684326 3.5055313 3.5358918 3.5247974 3.4556222 3.6734483 3.5885293 3.5093126
1368257_at 4.138324 4.1010427 4.48684 4.006746 4.5080457 3.936343 4.1762905 4.0267916 4.205502
1368258_at 5.433646 5.39954 5.52829 5.8212614 5.6649055 5.7784343 5.392014 5.339548 5.328321
1368259_at 7.368474 7.4110665 7.7051377 7.8923264 7.4759216 7.9309673 8.076267 7.4745173 7.825229
1368260_at 4.73386 5.001231 5.196004 5.2461143 5.3724356 5.116108 5.1733637 5.430994 4.991783
1368261_at 4.1955857 4.2988706 4.6614385 4.488395 4.440903 4.702025 4.4385295 4.5010734 4.5468097
1368262_at 6.631717 6.664991 6.403969 6.0687857 6.3821917 6.6057854 6.009635 6.328709 6.749768
1368263_a_at 4.228759 4.106949 4.272701 4.2981257 4.3311276 4.4752364 4.2716885 4.368751 4.3033648
1368264_at 7.78171 7.548196 7.455558 7.5766635 7.8252544 7.6168046 7.3460603 7.5889506 7.6178093
1368265_at 9.174715 8.877278 8.981574 8.619791 8.485747 8.722753 8.2617655 8.765902 8.839178
1368266_at 13.257621 13.352279 13.307951 13.133453 13.28542 13.246568 12.84845 13.339782 13.337804
1368267_at 7.882898 7.8226585 7.637026 7.57733 7.894312 7.8158965 7.7868447 7.576229 7.743264
1368268_at 7.4921637 7.3808217 7.7576246 7.496007 7.3476377 7.5445166 7.788277 7.4631925 7.3562202
1368269_at 3.7520604 3.7405024 3.7087333 3.952604 3.8602052 3.8599393 4.04461 3.920731 3.5840054
1368270_at 7.8350863 7.6006775 7.3203597 7.6620526 7.5666904 7.347965 8.155347 7.307978 7.7394495
1368271_a_at 5.1430917 4.828196 5.59492 4.504464 4.8037405 4.4779615 4.59659 4.8749723 4.925905
1368272_at 10.661975 10.819393 11.354611 10.720586 10.526087 10.745104 10.436177 11.125795 11.034302
1368273_at 9.728836 9.563205 9.702151 9.798019 9.547228 9.651299 9.549039 9.480816 9.40815
1368274_at 8.277083 8.114569 8.325767 8.276037 8.125945 8.443926 8.497046 8.246515 8.158162
1368275_at 10.9310875 10.679107 10.269871 10.693576 10.500037 10.653097 10.68762 10.6395855 10.475796
1368276_at 7.217544 7.33417 7.3252754 7.651983 7.4648786 7.5257587 7.668134 7.5436215 7.4117837
1368277_at 8.722315 8.536981 8.591795 8.41096 8.711646 8.448563 8.477665 8.550017 8.602661
1368278_at 6.2812743 6.4659376 6.285622 6.4939246 6.1574726 6.3280725 5.9829392 6.568142 6.454198
1368279_at 4.7316966 4.4472613 4.651316 4.459429 4.555132 4.492794 4.2882442 4.0858555 4.455263
1368280_at 12.338834 12.380963 12.43157 12.479487 12.3596525 12.491346 12.399622 12.207717 12.507922
1368281_at 5.5574236 6.002202 5.992383 6.202203 5.581455 6.2586174 5.758151 6.0336366 6.003824
1368282_at 4.3843117 4.091779 4.5963316 4.051226 4.370497 4.4735785 4.132835 4.4425735 4.1717887
1368283_at 11.873286 11.393541 11.364947 11.526687 11.900019 11.58975 11.259605 11.578623 11.240528
1368284_at 7.7542524 7.7256503 7.965606 8.0914755 8.093119 7.9916615 8.154418 7.9576845 7.7620564
1368285_at 4.8271556 4.9300175 5.0965533 4.997255 4.831052 4.8304644 4.8802233 4.96964 4.8458548
1368286_at 7.0913973 6.989108 6.7282968 6.8747187 6.82265 7.075572 6.76927 6.857757 7.0789485
1368287_at 4.9251776 4.7172894 4.5740156 5.0783024 4.843151 4.8665743 4.769017 4.736682 4.6458883
1368288_at 14.255017 14.288829 14.257722 14.233473 14.260154 14.229113 14.2380705 14.275667 14.287054
1368289_at 12.069154 11.66551 11.76785 12.148049 11.372008 12.147589 11.787029 12.123309 11.594774
1368290_at 3.6329312 3.7971299 3.8072166 3.8828452 3.9252224 3.7008753 3.9676156 3.6164322 3.7750278
1368291_at 8.9984865 9.104183 9.051334 9.150685 8.472925 8.915736 8.864189 9.004479 8.446098
1368292_at 7.250739 7.3171887 7.301475 7.58697 7.273942 7.4532914 7.596642 7.436441 7.2070127
1368293_at 5.842783 6.2305255 6.230861 6.154004 6.3321695 6.36462 6.132068 5.7539105 6.0377073
1368294_at 10.676322 10.640407 10.745588 10.551562 10.434507 10.569249 10.490383 10.565827 10.576979
1368295_at 9.797186 9.703703 9.443291 9.507464 9.398034 9.622333 9.624777 9.417946 9.515427
1368296_at 9.684567 9.613329 9.304433 9.303513 9.292235 9.486961 9.237771 9.345114 9.387029
1368297_at 4.8033504 4.5865145 4.935609 5.013672 4.780051 4.8216057 4.8239155 5.051933 4.765372
1368298_at 5.9327435 5.7599063 5.731678 6.072933 5.9034038 6.016893 6.083664 6.051815 5.7238183
1368299_at 4.111885 4.1629333 4.203697 4.290206 4.295312 4.3045864 4.3457127 4.4487386 4.3166
1368300_at 5.5669746 5.47287 5.4872446 5.7342787 5.5350223 5.6561074 5.934267 5.5446687 5.794141
1368301_at 5.89735 5.842509 6.0357733 6.22092 6.0187817 6.2460694 6.4579945 6.224763 6.272683
1368302_at 5.128342 5.484933 5.3745522 5.387002 5.43775 5.220603 5.38944 5.409973 5.198532
1368303_at 7.3271165 7.2755146 6.488891 7.3707047 8.116729 6.4627776 6.430585 6.7990646 6.8584495
1368304_at 11.479196 12.105929 12.296538 11.658698 11.351014 11.97597 11.386973 11.851697 11.838049
1368305_at 8.570327 8.417391 8.505201 8.622553 8.334547 8.713184 8.57628 8.285134 8.458956
1368306_at 5.8761835 6.1238084 6.088203 6.269483 6.181938 5.9429746 6.396829 6.15482 6.2626996
1368307_at 6.2653017 6.41097 6.624016 6.683481 6.544625 6.4545603 6.827838 6.532932 6.5106053
1368308_at 6.664825 7.4894085 7.38872 8.059523 7.669017 6.1434164 6.569284 6.771997 7.9418426
1368309_at 7.440166 7.3045015 7.602146 7.5878506 7.5503488 7.1391973 7.4554157 7.41376 7.4449654
1368310_at 5.4828577 5.7814074 5.8562794 5.9723835 6.092702 5.8345556 6.202233 5.719288 5.926939
1368311_at 8.441685 8.489554 8.5517235 8.357603 8.829147 7.961252 8.6042185 8.217852 8.383536
1368312_at 4.8380804 5.1928725 5.001004 4.971354 5.1503153 5.280403 5.499252 5.365151 5.195712
1368313_a_at 4.6040363 4.3347917 4.619588 4.5544715 4.547926 4.670366 4.504373 4.477125 4.5111103
1368314_at 9.8428955 10.297064 9.999157 9.839772 10.1156845 10.018318 9.726398 10.048329 9.899315
1368315_at 6.766838 7.0453224 6.8870974 7.028795 7.061291 7.268576 7.177486 7.207488 7.1136446
1368316_at 11.408312 11.374667 11.199481 11.1199 11.093146 11.149561 10.667216 11.238146 11.354017
1368317_at 4.8421946 5.0699067 5.1028175 5.4712844 5.2898974 5.3707137 5.502214 5.5684233 5.369762
1368318_at 8.18154 7.8847666 7.185775 7.1857977 7.6559014 7.0947423 7.381228 7.930181 7.702966
1368319_a_at 5.3875394 5.554198 5.247349 5.095926 5.4760714 4.9384365 5.2411637 5.413495 5.389796
1368320_at 4.769736 4.8352523 4.895998 4.683898 4.933256 4.700622 5.28369 4.833371 4.538102
1368321_at 8.079731 7.9039044 6.7513947 8.618435 8.573202 7.056163 8.662519 6.668264 9.607019
1368322_at 7.91969 7.8422236 7.574755 7.8361416 7.9340887 7.7893105 7.4353185 7.637862 7.635663
1368323_at 7.7714205 7.0390515 7.748789 7.4312773 6.983223 7.349766 7.705705 7.211856 7.361049
1368324_at 5.5312157 5.398752 5.27442 5.5852137 5.3883348 5.4379086 5.423387 5.4054337 5.2411227
1368325_at 8.533592 8.2217865 8.068497 7.5248957 7.412033 7.6637754 7.2188587 7.9965796 8.246776
1368326_at 6.889777 6.636466 7.3936877 6.5509596 6.82568 6.97783 6.5517426 6.4060984 6.4296064
1368327_at 6.2130218 6.1173735 6.2051587 6.434479 6.2810187 6.186192 6.3427653 6.227422 6.29329
1368328_at 9.069483 8.814486 8.8219185 8.392025 8.482418 8.655521 8.590373 8.769915 8.63015
1368329_at 5.539657 5.628451 5.325503 5.6525702 5.491321 5.4973845 5.640879 5.589269 5.6828
1368330_at 7.259718 6.882668 7.0458283 6.7740645 6.9536285 6.95655 6.6631064 6.84553 6.92255
1368331_at 11.682687 11.80922 11.58279 11.511589 11.802382 11.744827 11.834414 11.605444 11.643601
1368332_at 6.3322916 6.506492 7.0070267 6.4531245 7.2377377 7.20166 7.068054 6.844622 6.683514
1368333_at 4.624588 4.6151776 4.693152 4.947039 4.692388 4.7627816 4.792205 4.9550633 4.846688
1368334_at 7.00744 6.780513 6.7797513 6.945986 7.3740067 6.8904305 7.0579457 7.068368 6.832346
1368335_at 13.550656 13.7975025 13.646285 13.369436 13.762587 13.598877 13.69649 13.505795 13.716465
1368336_at 11.51302 11.18187 11.218929 11.110121 11.435616 11.123269 11.321792 11.277385 11.2655735
1368337_at 5.7350416 5.957496 6.0923243 5.934571 5.9934673 6.041404 6.1361017 6.060202 5.7461076
1368338_at 4.5408444 4.1707478 4.5615945 4.41234 4.4556623 4.5579705 4.7351475 4.6108727 4.6202273
1368339_at 4.402811 4.6678076 4.520938 4.6381187 4.7821436 4.5346546 4.517765 4.496108 4.6441708
1368340_at 7.7787924 7.6577897 7.4507275 7.7175164 7.7451735 7.850762 7.744832 7.615319 7.805635
1368341_at 7.9677043 7.5996656 8.004501 7.7893963 7.6059623 7.7829084 7.871617 7.850166 7.76458
1368342_at 4.45276 4.24477 4.2575693 4.502841 4.5526524 4.4219646 4.491233 4.2947083 4.4556236
1368343_at 5.2474127 5.495499 5.3671303 5.625408 5.5476694 5.375573 5.7508416 5.489955 5.278431
1368344_at 3.664865 3.4762034 3.5657303 3.6240876 3.6445246 3.6265097 3.6288986 3.5189846 3.5857887
1368345_at 4.456032 4.4650426 4.2863293 4.556265 4.775353 4.622671 4.5232253 4.4974785 4.418775
1368346_at 6.596869 6.56133 6.0835814 6.358395 6.7441916 6.4709234 6.5639195 6.576877 6.5525546
1368347_at 5.1798515 5.300144 5.3991623 5.5297594 5.284124 5.5516586 5.509368 5.5019627 5.3044147
1368348_at 4.103631 4.501375 4.553499 4.625728 4.3700666 4.370824 4.6437593 4.529089 4.506456
1368349_at 5.5230646 5.837995 5.8327985 5.794632 5.8809056 5.9201517 6.0884595 5.6474476 5.908662
1368350_at 3.401335 3.7715077 3.4102924 3.6744134 3.7661307 3.6147811 3.6781108 3.4889092 3.5295649
1368351_at 6.328192 6.5252757 6.4231143 6.5831194 6.3942294 6.409916 6.5065107 6.582322 6.516746
1368352_at 4.9103312 4.230934 4.5432696 4.792176 4.579436 4.708527 4.7958975 4.618945 4.712356
1368353_at 5.507816 5.4350014 5.6636653 5.549246 5.3175497 5.648244 5.807865 5.455846 5.3522296
1368354_at 10.168731 10.137119 10.101666 10.128421 9.960771 10.318244 9.969902 10.303838 10.090747
1368355_at 4.935681 5.159389 5.0978765 5.2330327 4.852182 4.875255 4.8116727 4.9093475 5.16913
1368356_a_at 9.721425 10.130774 9.514629 9.61978 9.586557 9.612748 9.746304 9.753904 9.831798
1368357_at 5.8545685 5.9797764 6.0362 5.9703236 5.954369 5.975286 6.119495 5.9735746 6.1279893
1368358_a_at 3.9372253 4.0612683 3.770809 3.9839027 3.7656953 3.9094412 3.9748318 3.830193 4.242914
1368359_a_at 4.2495694 4.5113883 4.473077 4.7661457 4.6021557 4.562084 4.7031345 4.7258077 4.827682
1368360_at 13.665983 13.6754 13.662762 13.741309 13.698717 13.716021 13.701383 13.656486 13.693397
1368361_a_at 7.7038007 7.3276777 7.4803443 7.4227114 7.3211026 7.3427477 7.835513 7.177914 7.415751
1368362_a_at 10.869514 10.654866 10.67866 10.669873 10.707094 10.567012 10.731791 10.590708 10.695397
1368363_at 4.152735 4.1006217 3.8810313 3.9741342 4.116137 3.8363228 3.986827 3.9814467 3.8208952
1368364_at 4.632763 4.823276 4.985989 5.0448484 4.953671 4.875338 5.3592668 4.7036767 5.1047983
1368365_at 12.205894 12.0679245 12.036926 12.048271 12.117352 12.1297245 12.056915 11.943326 12.023396
1368366_at 5.139321 5.119524 5.128008 5.2881536 4.9853725 5.1534414 5.0220194 5.0653133 5.0467806
1368367_at 5.6215887 5.6203337 5.805025 5.957614 5.701731 5.6163144 5.69215 5.9048653 5.649404
1368368_a_at 9.644176 9.608036 9.632252 9.530937 9.956076 9.871605 10.045575 9.633046 9.71177
1368369_at 4.5743 4.633628 4.674128 4.7012134 4.783287 4.941802 4.874731 4.4577107 4.729168
1368370_at 5.525085 5.1888123 5.384841 5.195774 5.080783 5.2301874 5.2658677 5.277576 5.660059
1368371_at 5.3515625 5.051182 5.0892115 5.1461544 4.98199 5.0379753 5.396223 5.2412615 5.2413464
1368372_at 7.2079773 7.3395824 7.2171874 7.6994014 7.0258594 6.9988217 7.5335155 7.2137656 8.06296
1368373_at 4.4843097 4.558458 4.2620683 4.4304743 4.6931553 4.2837734 4.6302147 4.668275 4.519842
1368374_a_at 6.0343986 6.081581 6.370057 6.1955748 6.190853 6.1561394 6.4113913 6.187077 6.055284
1368375_a_at 5.603866 5.316467 5.119433 5.2641783 5.317216 5.273678 5.1833196 4.9020815 5.4803615
1368376_at 7.9426165 6.8066745 9.1060915 7.719513 7.601898 8.598698 6.49652 8.544239 8.922515
1368377_at 5.063333 5.046112 5.2576804 5.5067377 5.203737 5.2493644 5.218171 5.3351927 5.352715
1368378_at 12.376852 11.909625 11.842936 12.136341 11.900045 12.052984 11.802608 12.123505 11.96687
1368379_at 7.6415863 8.0995455 7.9924555 7.6842456 8.069408 7.8366356 8.495893 7.756636 8.057144
1368380_at 14.024721 14.011007 14.036474 14.083515 13.980177 14.005334 14.111457 13.987791 14.007677
1368381_at 4.93027 5.11126 5.2389345 5.3562665 5.138686 5.112627 5.1019354 5.1638446 4.8697476
1368382_at 5.2569747 5.474088 5.2482357 5.5683327 5.6552887 5.8023257 5.709381 5.573254 5.4739757
1368383_at 6.3469543 6.45629 6.629081 6.7369766 6.3567348 6.427731 6.32309 6.467044 6.5010138
1368384_at 4.3240314 4.2234163 4.196803 4.355203 4.319443 4.3717403 4.45161 4.417109 4.135069
1368385_a_at 9.070474 8.910923 9.006069 8.817782 9.103025 9.080547 8.932888 8.907888 8.895048
1368386_at 9.600158 9.430738 9.449183 9.366072 9.610062 9.712664 9.494785 9.444881 9.442229
1368387_at 11.563801 11.323322 11.523039 11.586094 11.568372 11.551835 11.149597 11.35966 11.386991
1368388_at 5.172411 4.9734697 5.1684446 4.986318 5.26541 5.002333 5.3006873 5.320738 5.1318736
1368389_at 9.014442 8.855615 8.884931 8.459436 8.927639 8.703922 8.65351 8.816817 8.903623
1368390_at 9.338432 8.924021 9.043772 8.935033 9.044647 8.881207 8.645251 9.080438 9.076153
1368391_at 5.1683455 4.8984613 4.821678 5.1697516 4.958905 5.0971036 5.3965254 5.134461 4.947932
1368392_at 6.6186814 6.9037023 6.9516745 7.0543513 6.8674583 6.883078 7.0353756 6.978857 6.954976
1368393_at 5.949089 6.2102556 6.438705 5.941911 6.566571 6.1966524 6.6130877 5.8761044 5.984979
1368394_at 6.163387 5.9060082 5.706164 6.1452312 6.1551347 6.195089 6.1547327 6.3093605 6.134592
1368395_at 4.8271556 5.0162935 4.837738 5.1877284 4.9890656 4.983408 5.1719475 4.793419 5.202018
1368396_at 5.4179654 5.9824214 5.722263 5.764303 5.5568275 5.5828304 5.6321554 5.7587576 5.702915
1368397_at 12.837874 12.958398 12.805101 12.873047 12.9386635 12.666656 12.67572 12.785863 12.819497
1368398_at 4.2122164 4.6246233 4.578424 4.818919 4.7887936 4.678722 4.7321777 4.9057655 4.7251606
1368399_a_at 11.657034 11.691624 11.744932 11.661127 11.607012 11.617868 11.388052 11.74009 11.81684
1368400_at 8.877879 8.875529 8.7755575 8.536166 8.891101 8.616896 8.631898 8.772052 8.8715925
1368401_at 4.3114405 4.719619 4.515608 4.708708 4.345044 4.5401206 4.8371286 4.7982903 4.5512753
1368402_at 9.183707 9.099533 9.109579 8.898469 8.912198 8.999618 9.032887 9.076796 9.027261
1368403_at 8.997924 8.793738 8.773626 8.604401 8.402742 8.677576 8.490071 8.824817 8.757863
1368404_at 4.852414 4.851991 5.0303526 5.094959 5.07099 4.9421635 4.934198 5.1438794 5.043993
1368405_at 7.625496 7.3876257 7.3988533 7.129081 7.4768224 7.248402 7.358011 7.687672 7.370474
1368406_at 4.409601 4.47497 4.4679823 4.4323597 4.4173174 4.3014255 4.6239433 4.609967 4.627795
1368407_at 5.528224 5.3091264 5.5307436 5.7059608 5.126028 5.2302732 5.1393037 5.5962043 5.2670155
1368408_at 4.5440106 4.731115 4.5065517 4.6590223 4.249051 4.7964225 5.032475 4.592925 4.6196632
1368409_at 10.19652 10.068588 9.695528 9.153786 9.9866905 10.069534 9.110182 9.757608 10.017929
1368410_at 6.7919025 6.821439 6.7086368 6.4077177 6.3888783 6.466763 6.2034907 6.477391 6.6810884
1368411_a_at 3.9209042 4.0888166 4.2096148 4.31356 3.9470685 4.1249304 4.501843 4.279056 4.3252234
1368412_a_at 4.603526 4.692661 4.8346395 4.984486 4.6951075 4.9844704 5.394666 5.134694 5.0701056
1368413_at 5.5160875 5.5364404 5.2065887 5.56551 5.2865524 5.102498 5.3075666 5.2538185 5.609209
1368414_at 6.049476 5.85745 6.3126674 6.32463 5.985098 6.023288 5.9578094 6.175269 5.935891
1368415_at 4.1537247 4.3502297 4.2596083 4.235593 3.9947026 4.359974 4.120487 4.1308823 4.0677876
1368416_at 3.8185928 3.6265259 3.8954718 3.8812714 3.710816 4.0476637 3.8621566 3.8180902 3.8160808
1368417_at 4.792713 4.9439564 4.783145 5.044914 4.888707 5.1172085 5.1240425 5.2577 5.107897
1368418_a_at 13.066228 13.217955 13.326847 13.553895 13.336621 13.342441 13.893355 13.12922 13.427832
1368419_at 9.250621 9.30189 9.294259 9.10516 9.117949 9.202774 8.577172 8.968578 9.159362
1368420_at 13.275759 13.367767 13.320236 13.475275 13.448045 13.273611 13.768038 13.248268 13.55734
1368421_at 3.9045424 4.3347917 4.3111405 4.261357 4.4272676 4.2695074 4.258571 4.267038 4.053962
1368422_at 6.6547165 6.5865264 5.9431324 6.306446 6.988854 6.4082856 4.6966953 6.815181 7.2643943
1368423_at 5.6637897 5.801303 5.887422 6.2928534 5.9144216 6.0024242 6.0770874 6.1210284 6.0243287
1368424_at 7.279703 7.446804 7.3536563 7.4156003 7.3264437 7.2677073 7.628802 7.01508 7.182071
1368425_at 4.977705 5.0651436 4.87547 5.3865786 4.888495 5.060214 5.409573 5.3999333 4.8802958
1368426_at 11.786713 12.317651 11.3625145 11.744202 11.778673 11.7364235 11.362016 11.159751 11.690579
1368427_at 8.289446 8.303923 8.350582 8.482626 8.081457 8.362741 8.2362385 8.308555 8.098149
1368428_at 8.653507 8.753877 8.743744 8.74749 9.0954485 8.753403 7.9663353 8.426547 8.642597
1368429_at 4.0209646 3.740752 3.5069208 3.4378273 3.8881118 3.707993 3.6759062 3.374178 3.6206324
1368430_at 9.624052 9.458064 9.822317 9.596721 9.524324 9.531643 9.940685 9.437351 9.792353
1368431_at 11.189953 11.133121 11.102759 11.04056 11.46254 11.053241 11.290617 11.123275 11.202698
1368432_a_at 4.8271556 4.5655646 4.615447 4.7514076 4.6335773 4.5693417 4.643437 4.5593023 4.5941315
1368433_at 9.990151 9.949117 9.912872 9.720333 9.809169 9.945608 9.742007 9.811551 9.843456
1368434_at 7.5340204 7.5564256 7.419136 7.3081455 7.2654138 7.273587 7.2801857 7.4657354 7.3480325
1368435_at 12.295004 11.738804 11.205478 11.773135 11.5703335 12.350523 11.658535 11.725994 11.723135
1368436_at 9.467948 9.132138 9.188581 9.198915 9.30329 9.109456 9.283019 9.110707 9.332163
1368437_at 5.1876187 5.1759114 5.2716527 5.648317 5.273665 5.3892584 5.5289326 5.508262 5.338575
1368438_at 4.3814344 4.810104 4.851348 4.8841043 4.6927967 5.0642667 4.838821 4.512847 4.903613
1368439_at 5.681438 6.083291 5.9511757 6.4166803 6.2231846 6.3508124 5.980585 6.1791472 6.0848675
1368440_at 6.6851816 6.0770125 6.64936 6.6375732 5.989881 6.5006304 6.4982433 6.584516 6.3783193
1368441_at 5.818325 5.969808 5.997145 6.1285286 5.980533 6.215216 6.13388 6.198574 6.0423894
1368442_at 13.310573 13.376863 13.364931 13.376011 13.513893 13.4299135 13.492409 13.329161 13.436286
1368443_at 5.432672 5.558807 5.6908374 5.8968854 5.976524 5.7428823 5.9665666 5.9864707 5.7600093
1368444_at 8.440093 8.245153 8.251456 7.983034 8.40721 8.190047 8.313307 8.253666 8.112898
1368445_at 5.775315 5.9322863 5.8893933 6.077978 6.2087774 5.842811 6.0844784 6.1159782 5.973265
1368446_at 8.146986 7.850046 7.7030735 7.551619 6.994378 7.842901 8.115468 7.7458453 7.7238555
1368447_x_at 6.456445 6.8189087 5.766936 6.0475492 7.218875 6.6166058 9.144369 6.6179495 7.5892715
1368448_at 6.687876 6.8243484 6.7729573 7.164852 6.8003964 7.043097 6.7939897 7.083012 6.725581
1368449_at 4.519741 4.799034 4.4969025 4.714245 5.0603466 4.898595 5.030632 4.896577 4.8146358
1368450_at 5.329026 5.3834267 5.428216 5.465987 5.080783 5.234536 5.387455 5.124744 5.2472386
1368451_at 6.5717826 6.6620026 6.655725 6.596157 6.491157 6.6430106 6.757152 6.884482 6.521273
1368452_at 9.759777 9.555754 9.573506 9.445299 9.433754 9.433328 9.26387 9.392565 9.302004
1368453_at 11.067888 11.19287 10.709775 10.832125 11.395646 11.132163 11.663556 10.651696 11.140521
1368454_at 4.295487 4.428723 4.383706 4.2234383 4.3246393 4.4079537 4.7814713 4.4012394 4.4925404
1368455_at 5.1890564 5.2929087 5.4224434 5.695407 5.526595 5.507628 5.6936793 5.527241 5.1377754
1368456_at 3.9027972 4.081451 4.073407 4.3261127 4.153671 4.042042 4.20749 4.1921053 4.221201
1368457_at 3.9681623 3.7591796 4.0245304 3.8692935 3.8274367 3.745827 3.9281812 3.9485788 3.6272836
1368458_at 10.327663 10.090395 9.087681 8.379364 9.0286665 10.033066 9.895316 9.558923 9.929082
1368459_at 4.1843586 4.131694 4.1963673 4.341506 4.424722 4.0765886 4.2320333 4.360703 4.134293
1368460_at 8.165749 8.021139 7.9563336 7.696471 8.0476 8.137167 8.25226 7.763868 7.9582543
1368461_at 11.325939 10.836297 11.300265 11.158777 10.580865 11.158704 11.142278 11.175157 11.627525
1368462_at 5.270642 5.1137238 5.281264 5.1895227 5.5945864 5.4235616 5.5035915 4.980499 5.4958806
1368463_at 7.233949 7.2796216 7.276533 6.9606752 7.1295395 7.193701 7.325361 7.44516 7.3946595
1368464_at 6.1418443 5.8472686 5.946395 5.941067 5.9564095 5.9549046 6.0041833 5.812606 6.3065805
1368465_at 3.5616736 3.8348079 3.4720006 3.665175 3.7714987 3.7119398 3.8448298 3.7046123 3.736568
1368466_a_at 5.6093535 5.574826 5.3542967 5.4465985 5.282021 5.6532297 5.4379168 5.700616 5.631017
1368467_at 12.838159 12.817929 12.844112 12.796493 12.926024 12.78908 12.703434 12.744809 12.795854
1368468_at 4.9639206 4.504528 4.6565704 5.1421137 4.997819 4.7748413 4.76415 4.8889365 4.548615
1368469_at 5.67382 5.4338875 5.7001715 5.6426625 5.6259947 5.6826715 5.8233895 5.9022827 5.268831
1368470_at 8.447751 8.393898 8.293181 8.109734 8.48508 8.349626 8.487546 8.35912 8.541816
1368471_at 5.4374013 5.633287 5.509535 5.8912363 5.450118 5.6447835 5.7716126 5.7751975 5.7054114
1368472_at 5.170147 4.8857474 5.016495 4.7383113 5.0469537 5.0073137 5.1109037 5.007364 4.904202
1368473_at 5.1601644 4.8717003 5.2240276 5.2948074 4.836542 4.989309 5.490547 5.192542 5.1752048
1368474_at 6.676905 6.874118 7.3198357 6.3960786 6.229268 6.8240013 7.270796 6.415507 6.760406
1368475_at 4.7576604 5.046621 4.954909 5.170653 5.092069 5.2285037 5.179615 5.2972884 5.024087
1368476_at 6.7112317 6.4093113 6.3355527 6.22408 5.98874 6.6198463 6.1878166 6.1761675 6.281398
1368477_at 6.8781776 7.0504446 7.2115464 7.294429 7.1803074 7.184029 7.439884 7.1044016 7.051782
1368478_at 3.699947 4.0627136 3.8655064 3.861908 3.9720383 4.185954 4.08805 3.8019207 3.7442894
1368479_at 3.82637 3.708428 3.9008913 3.938818 3.702606 3.9576187 3.881533 3.9420712 3.7371879
1368480_at 6.450693 6.2170777 6.8734374 6.652775 6.4185557 6.5219145 6.694146 6.430069 6.318556
1368481_at 5.1978235 5.4902396 5.565533 5.2835155 5.245825 5.3893433 5.4175215 5.5561094 5.4658003
1368482_at 6.3852086 6.3620076 6.464748 6.4675584 6.6327167 6.2053485 7.195277 6.3483667 6.6145277
1368483_a_at 4.360886 4.279951 4.3875895 4.1193695 4.4204855 4.2560043 4.444157 4.2282133 4.231585
1368484_at 4.764297 5.140303 4.8623743 5.040636 5.264911 5.107716 5.019165 4.6653867 5.2065425
1368485_at 4.948015 4.960793 5.1454754 4.74673 4.971143 4.8198166 5.4495773 5.1814184 5.097435
1368486_at 6.5978456 6.457356 5.501983 6.969542 7.758393 7.12876 7.16235 5.988138 6.3580236
1368487_at 3.2581508 3.2123885 3.233983 3.484267 3.350763 3.2881045 3.3214242 3.325946 3.4314306
1368488_at 9.544264 9.089336 8.18047 8.804631 9.147599 8.402829 9.489953 8.588827 8.695393
1368489_at 5.1168327 5.2821436 5.163761 5.24444 5.2434473 5.199067 5.5788574 5.2054157 5.1345124
1368490_at 10.397624 9.807872 9.57677 9.973343 9.043171 9.714942 9.283013 9.631717 9.368049
1368491_at 6.490494 6.5043893 5.991091 6.223318 6.3844376 6.926627 6.2750635 6.6402445 6.0821366
1368492_at 7.1648626 7.0694547 6.9877543 7.4732194 7.2252064 7.429594 7.530848 7.403299 7.505159
1368493_at 4.619479 4.7488303 5.1555786 5.1208487 4.9127593 4.8871174 5.0569205 4.7791224 5.043267
1368494_at 4.2185197 3.9517148 3.8893533 4.601019 4.4102626 4.112988 6.585618 4.1180983 4.380793
1368495_at 5.901421 5.6477013 5.721265 5.729919 5.5400357 5.88027 5.7848873 5.9235673 5.7418675
1368496_at 4.281103 4.267277 4.561443 4.6563654 4.5205307 4.544843 4.4892235 4.7589464 4.639756
1368497_at 10.588409 10.905406 10.689343 10.598459 10.924633 10.39822 10.192004 10.8402605 10.645708
1368498_a_at 3.2977698 3.3581598 3.3986533 3.263762 3.3460078 3.425203 3.2944112 3.2572227 3.1956742
1368499_at 3.3261817 3.425371 3.4291859 3.3710012 3.3649929 3.4282448 3.224528 3.2544823 3.1086202
1368500_a_at 6.76085 6.857698 6.816334 7.0930233 6.9316688 6.916573 6.854544 7.053268 6.7355022
1368501_s_at 6.699447 6.5168285 6.517091 7.045747 6.5791383 6.5744634 7.3198004 6.641974 6.850257
1368502_at 4.1695237 4.4145184 4.2481074 4.180079 4.3314915 4.1662626 4.5546455 4.2984476 4.3799796
1368503_at 8.072054 8.344608 8.772938 8.30361 8.005693 8.321655 7.8741217 7.9510508 8.2435665
1368504_at 11.032663 11.13185 10.9674015 10.880536 11.244496 11.007521 11.104619 11.013447 11.10692
1368505_at 5.188001 5.044649 4.8957515 5.8318906 5.035532 4.955287 5.4182777 5.6122727 5.2676854
1368506_at 4.657073 4.624307 4.860473 5.3257313 5.0874853 4.5285726 5.2154818 5.391493 4.6568756
1368507_at 11.202162 11.163531 11.208777 11.110431 11.228821 11.119428 11.284984 11.251611 11.233091
1368508_at 8.554177 8.428955 8.592277 8.465939 7.9508605 8.558288 8.194747 8.126088 8.099522
1368509_at 5.8320312 5.6230316 4.9075336 5.275215 5.3980136 5.656361 4.876507 5.1449385 5.5402164
1368510_at 4.708149 4.65168 4.790924 5.0006714 4.7527237 4.914896 4.868868 4.8443947 4.8053455
1368511_at 4.2658615 4.1761203 4.348934 4.2175775 4.339623 4.56273 4.2161646 4.332113 4.4620085
1368512_a_at 10.297056 10.446895 10.38816 9.759783 10.12982 10.245652 9.768422 10.227493 10.202888
1368513_at 6.369513 6.4826183 6.3648696 6.4328527 6.644881 6.027977 6.357964 6.512086 6.254385
1368514_at 11.544342 11.361019 11.312943 11.391204 11.295245 11.378591 11.313388 11.372077 11.486358
1368515_at 4.705513 4.9383087 5.037409 5.179845 4.990753 4.6643753 4.9394493 5.1405983 4.8223233
1368516_at 6.590485 6.2061114 6.2757444 6.14482 6.2233324 6.291709 6.3123927 6.406249 6.215494
1368517_at 6.4167175 6.221533 6.362701 6.238724 6.601776 6.2127733 6.5017056 6.3460712 6.1642723
1368518_at 7.8221893 7.7726398 7.80682 7.975875 7.8449507 8.077286 8.460387 7.5774584 7.884729
1368519_at 5.3638377 5.067677 5.388335 5.3573537 5.252654 5.120989 5.440709 5.478001 5.3747344
1368520_at 12.967934 13.225227 13.465012 12.653991 12.650524 12.82617 12.792036 13.253486 13.211862
1368521_at 6.391651 6.1472926 6.4220104 6.9266453 6.6379375 6.5902233 7.2661805 6.5250835 6.6978836
1368522_at 4.3203 4.092202 4.420043 4.455483 4.600817 4.0385585 4.0843234 4.280135 4.430439
1368523_at 4.0866733 3.9841526 4.019396 4.224618 4.060394 4.324432 4.333496 4.0251155 4.2679133
1368524_at 3.8347013 3.8433616 3.911791 3.9444754 3.8401303 3.7563684 3.9023116 3.9774861 3.5703104
1368525_at 7.183381 6.7246103 6.638734 6.598095 6.4551725 6.5722632 6.6734915 6.737117 6.6653557
1368526_at 7.7646966 7.462374 7.4421186 7.31994 7.3174357 7.5352783 7.191889 7.5638666 7.3850307
1368527_at 3.1812112 3.1736715 3.2790542 3.2125568 3.3484657 3.213122 3.25118 3.105762 3.3172886
1368528_at 8.91643 9.092645 8.335031 8.846117 8.675495 9.0161 8.254447 8.767689 8.937387
1368529_at 4.662021 4.9403563 4.632209 5.006848 4.7200117 4.7631574 4.434473 4.334012 4.628681
1368530_at 4.4007716 4.464695 4.693926 4.813869 4.703398 4.5285726 4.9592648 4.6069174 4.4259677
1368531_at 3.525196 3.442383 3.6256127 3.5692677 3.7244897 3.8089035 3.7489142 3.7651918 3.501909
1368532_at 3.8837488 4.010469 3.8299026 3.8248603 3.9167254 3.8541358 4.384345 4.066706 3.9236763
1368533_at 5.5218964 5.5397882 5.515114 5.541671 4.993641 5.3705378 5.7472324 5.791768 5.5268908
1368534_at 5.816648 6.2531896 6.0208 6.1004305 6.128592 6.095028 6.0145574 6.292025 6.0858746
1368535_at 5.2593756 5.638234 5.62506 5.526835 5.375504 5.3641744 5.7272587 5.5680957 5.6430154
1368536_at 11.084149 10.883172 10.958405 10.731637 10.860735 10.981153 10.099858 11.006088 10.871618
1368537_at 6.2249794 6.2208214 6.356197 6.3780227 5.9931808 6.203796 5.9288 6.0041723 6.3958135
1368538_at 8.430935 8.04104 8.115024 8.128695 7.8981996 8.347315 7.926669 8.0432415 7.9436803
1368539_at 3.1648936 3.2162197 3.2709553 3.4783695 3.478723 3.4705985 3.4326158 3.5441334 3.4517605
1368540_at 4.1673036 4.2543716 4.0053616 4.26501 4.1444683 4.250408 4.253153 4.2250137 4.217653
1368541_at 6.2758455 5.804485 5.9111643 6.0950375 6.1038065 6.3332605 6.4473944 6.0462914 6.218746
1368542_at 4.7146955 4.3418097 4.19081 4.548495 4.4471254 4.074032 4.1196165 4.518743 4.583616
1368543_at 7.7007694 7.620433 7.7580433 6.9879556 5.9929595 6.970627 5.7306843 7.6667333 7.5254564
1368544_a_at 4.67707 4.9351916 4.683263 5.10206 4.584252 4.6827126 5.124765 4.932048 4.461063
1368545_at 5.249775 5.1598196 5.710671 5.3567595 5.6205935 5.4260015 5.284413 5.543791 5.5957503
1368546_at 4.935435 4.904516 5.023367 5.230901 4.751876 4.840317 5.0157566 4.7453823 5.1462793
1368547_at 4.100499 4.0775013 4.161963 4.05877 4.2763457 4.051735 4.607448 4.008872 4.278595
1368548_at 3.3370547 3.2306018 3.2926078 3.2502217 3.363639 3.1123042 3.2098877 3.3517165 3.3362038
1368549_at 9.372005 9.177894 9.432858 9.298621 8.993518 9.218856 9.018974 9.174482 9.27093
1368550_at 4.759433 4.8433294 4.8384495 5.0230026 5.3333244 5.040408 5.1051464 4.990534 5.273463
1368551_at 4.858891 4.9027843 4.901749 4.876096 5.010674 4.9076385 5.3255916 5.0451756 4.9998403
1368552_at 10.827347 10.621 10.638356 10.660545 10.564681 10.683581 10.700369 10.764808 10.744247
1368553_at 5.2369843 5.15181 5.10207 5.2802143 5.2206163 4.9468966 5.275979 5.2067556 5.3144665
1368554_at 5.594264 5.4144197 5.475986 5.5758467 5.62723 5.7008963 5.322538 5.881344 5.497374
1368555_at 5.2844863 5.2361116 5.3738217 5.8184543 5.4594526 5.7915487 6.132514 5.4068413 5.8338614
1368556_at 4.6018686 4.7078304 4.608688 4.8574047 4.8783116 4.875417 4.926087 4.653155 4.58202
1368557_s_at 4.7764077 4.4150486 4.7619233 4.783949 4.948354 4.435 4.7322354 4.714882 4.8477197
1368558_s_at 7.5203495 7.820389 7.942679 7.1757436 8.231684 7.992331 8.011532 7.7577386 8.247702
1368559_at 5.370361 5.43902 5.7552257 5.5280895 5.6468077 5.577097 5.7571297 5.6507053 5.476958
1368560_at 4.9957333 5.3274665 5.168841 5.3211637 5.223367 5.4194274 5.0631757 5.0507927 5.1529818
1368561_at 4.1369495 4.1594934 4.085518 4.431018 4.439595 4.0376368 4.314601 4.0998793 4.0620203
1368562_at 4.85882 4.940846 4.9161305 4.961609 5.294916 4.949214 5.1030364 5.2738132 5.251687
1368563_at 7.9746537 7.473976 6.528389 7.2541175 8.003407 6.1063814 6.9226294 8.032751 7.5560937
1368564_at 4.9235773 4.825206 4.7980957 5.021473 5.0483294 4.984646 4.7801247 5.026972 5.092744
1368565_at 4.6259665 5.1107173 4.305771 4.492627 4.7446675 4.1952505 4.816201 5.654992 5.001949
1368566_a_at 11.254859 11.350373 11.434428 11.125495 11.527655 11.1115265 11.268633 11.442688 11.4152565
1368567_at 7.6434774 7.6865025 7.569342 7.081903 7.082749 7.526657 7.4124527 7.270532 7.3929815
1368568_at 5.933572 5.848239 5.925658 6.1966643 5.797956 5.866404 5.8718157 5.842315 5.8389983
1368569_at 3.9292822 3.8141682 4.1370974 4.0734406 4.338919 4.032406 4.571241 4.2665744 3.915786
1368570_at 7.9615445 7.3483562 7.8153486 7.54183 7.40319 7.5217094 6.598301 7.601592 7.7493014
1368571_at 4.597389 4.5514364 4.348934 4.5865693 4.7426987 4.7673855 4.3531036 4.7982903 4.5935884
1368572_a_at 5.504812 5.2819843 5.4192243 5.8844604 5.51262 5.6609516 5.717195 5.460268 5.394797
1368573_at 8.408954 8.159655 7.962531 7.857747 8.299943 7.782253 8.081898 8.122081 8.127226
1368574_at 10.416076 10.124247 10.101669 10.21347 10.08423 10.2780285 10.161839 10.025562 10.073023
1368575_at 5.35313 5.4501724 5.6273 5.643294 5.5567417 5.545072 5.6859803 5.6874366 5.463272
1368576_at 3.9944024 4.116353 4.339764 4.3757467 4.218481 4.109066 4.534525 4.5013885 4.263769
1368577_at 3.5202286 3.5109284 3.5766218 3.684084 3.600951 3.6383858 3.509226 3.6292467 3.5125957
1368578_at 4.875551 4.8073144 4.779463 5.073257 4.776162 4.9482284 5.152857 4.8230925 5.0005054
1368579_at 4.629138 4.939927 4.87724 4.851551 5.006973 4.8735104 4.7830243 4.6917696 4.881295
1368580_at 6.3767157 6.4803367 6.472765 6.2132316 6.513219 6.495749 6.632157 6.3356695 6.270343
1368581_at 5.6559434 5.756064 5.527953 6.194912 6.0235972 5.93718 6.056716 5.924945 5.962264
1368582_at 3.9650352 4.28039 4.690176 4.4366884 4.5892525 4.340994 4.6490793 4.3641796 4.0387936
1368583_a_at 13.876273 13.813577 13.963376 13.831819 13.822888 13.936694 13.846186 14.083737 13.830549
1368584_a_at 4.460518 4.4440956 4.7020235 4.709736 4.6927967 4.7353525 4.419596 4.642489 4.558667
1368585_at 5.972994 5.9243097 5.9660673 6.3389683 6.0222683 6.072194 6.3486066 6.0732775 5.9876533
1368586_at 5.369363 5.04843 5.346136 5.5759234 5.3276596 5.57441 5.47933 5.4289412 5.4493437
1368587_at 13.909879 13.9315605 13.8397875 13.8495455 13.90758 13.792241 13.675704 13.876113 13.764134
1368588_at 5.832763 6.130526 6.460188 6.3808684 6.0703273 6.439042 5.6592383 6.1256657 5.9316645
1368589_at 7.6759725 8.506895 7.799431 8.68081 7.6317368 7.6868443 7.907357 8.410005 8.868658
1368590_at 4.073477 4.197595 4.141504 4.2193747 3.9800754 4.0278225 4.1564274 4.102707 3.8962755
1368591_at 9.011163 8.945013 9.105939 9.150417 9.023349 8.90923 8.598675 9.219662 9.037219
1368592_at 8.804902 7.6654463 7.563555 8.119684 7.2192984 7.433745 7.885916 7.574822 7.226367
1368593_at 8.658562 8.665682 8.49736 8.325331 8.63633 8.998959 8.583645 8.890202 8.908129
1368594_at 4.974444 5.267346 5.4789724 5.5625916 5.20964 5.341041 5.320283 5.328414 5.193477
1368595_at 4.6640983 4.670893 4.4646664 4.728683 4.3687854 4.741823 4.6952105 4.416347 4.841586
1368596_at 7.977157 7.173495 6.635343 6.663002 6.972046 7.0255375 7.5767584 6.9131927 6.6295953
1368597_at 6.3852086 6.3918633 6.301543 6.1625447 6.2353816 6.1855707 6.556088 6.186544 6.091081
1368598_at 6.171234 6.5556445 6.612907 6.4761634 6.6578135 6.658611 6.449667 6.442548 6.569925
1368599_at 5.644999 5.925456 5.7157946 6.205839 6.1103363 6.0841923 6.026604 6.1128826 5.8568106
1368600_at 10.926884 10.865125 10.79539 10.545445 10.919363 10.728686 10.800686 10.996221 10.774923
1368601_at 4.5512633 4.7945976 4.7896705 5.001425 4.974824 4.7989135 4.7058372 4.9340506 4.822758
1368602_at 3.9364386 3.9847538 4.139615 4.0528574 4.216015 3.9130833 4.043275 4.227748 4.0870953
1368603_at 4.674692 4.495515 4.671064 5.0615177 4.858393 4.9000363 4.6964655 4.941723 4.8145876
1368604_at 4.6026874 4.844332 4.831459 5.0868053 4.823618 5.137115 5.354065 4.86662 4.657257
1368605_at 4.747985 4.946317 4.9668884 5.176852 5.153159 4.9431105 5.0768323 5.1083217 5.03226
1368606_at 4.190651 4.50202 4.5247455 4.0328245 4.364069 4.502816 4.5990334 4.519681 4.0968404
1368607_at 6.3706846 7.547385 7.6268992 7.740556 6.2874627 7.379278 7.11513 7.5194144 8.124354
1368608_at 10.228174 10.18756 10.189677 9.911831 9.752659 9.983839 9.656655 10.331913 10.067296
1368609_at 12.607473 12.650092 12.591626 12.551625 12.5604925 12.52025 12.22755 12.580526 12.636642
1368610_at 3.9247224 4.027152 3.946152 4.087451 3.9548435 4.2104397 4.237615 4.318383 4.0877814
1368611_at 3.7279289 3.828 3.974014 3.865163 4.019038 4.0213776 4.2236996 3.9654531 4.102463
1368612_at 5.368573 5.5205827 5.4956126 5.4234185 5.558008 5.4953547 5.3758273 5.4155145 5.6100287
1368613_at 4.762329 4.3347917 4.225965 4.7763934 4.321763 4.3107796 4.479165 4.222008 4.259319
1368614_at 7.7325397 7.936619 7.9574685 7.460173 7.835843 7.6534534 7.6206064 7.609104 7.3342786
1368615_a_at 4.5577865 4.7617807 5.136868 4.8927937 4.50177 4.948508 4.814309 4.873647 4.823169
1368616_at 6.226235 6.2759123 6.2170277 6.406518 6.077904 6.3487244 6.4192653 6.0900273 6.1889787
1368617_at 4.700867 4.957106 4.1105614 4.885123 4.8865867 4.3299737 4.3468056 4.7379727 4.1773367
1368618_at 9.178122 8.968522 8.87617 8.713239 9.30758 9.048045 9.036225 8.97677 9.127564
1368619_at 5.235402 5.3175526 5.3971663 5.549246 5.3336115 5.294612 5.5028825 5.488022 5.4326296
1368620_at 5.7003694 5.7543807 5.9105506 5.907047 5.864435 5.8155055 5.905791 6.128955 5.7145233
1368621_at 11.069535 10.851644 10.885904 10.90786 10.862444 11.054918 10.97853 10.824366 11.007949
1368622_at 4.2637095 4.301716 4.39679 4.530885 4.318005 4.497283 4.1919155 4.3961973 4.312025
1368623_at 4.4095864 4.4726553 4.4129286 4.529279 4.529092 4.6521873 4.585208 4.55005 4.5994844
1368624_at 3.771341 3.8547158 3.8025157 3.848054 3.873666 3.7001112 3.9229999 3.8162937 3.8551188
1368625_at 5.4200206 5.1749706 5.600028 5.6100707 5.297505 5.09864 5.68439 5.5776076 5.3825035
1368626_at 4.3273396 4.423462 4.465477 4.6380005 4.465979 4.5461454 4.517375 4.446787 4.5906434
1368627_at 12.633165 12.709903 12.749481 12.844391 12.89676 12.889533 12.834271 12.694095 12.669601
1368628_at 4.0672727 3.9473116 3.9957054 4.101117 3.6955924 3.886616 3.9987016 3.777654 4.1163793
1368629_at 4.590822 4.5928245 4.4847336 4.919895 4.872791 4.6285224 4.6803546 4.833269 4.8332934
1368630_at 3.4547572 3.438046 3.7820332 3.4166753 3.4013336 3.3669975 3.633542 3.4550748 3.3649478
1368631_at 4.312788 4.0832186 4.170119 4.301858 4.5933695 4.389988 4.812497 4.4923453 4.3402557
1368632_at 3.401189 3.15426 3.5816267 3.5531268 3.498123 3.2569232 3.3401144 3.4787674 3.3540154
1368633_at 3.4156675 3.4275274 3.551204 3.5974429 3.5797894 3.5788307 3.6594505 3.598876 3.338978
1368634_at 7.933605 8.141003 8.239132 8.1406975 8.207865 8.133823 8.242842 8.187712 8.118328
1368635_at 4.4982767 4.1927676 4.3428125 4.336426 4.18573 4.5902452 4.3332615 4.416542 4.121358
1368636_at 5.465918 5.708734 5.919648 6.303914 5.927124 6.046947 6.2121096 6.421043 5.9519334
1368637_at 4.184128 4.2409773 4.2832937 4.2224 4.03537 4.1667852 4.3820677 4.1091447 4.071671
1368638_at 5.23831 5.5716133 5.5095344 5.47599 5.4614244 5.4924097 5.574032 5.339161 5.426426
1368639_at 3.91453 3.969097 3.9120865 4.2140064 4.039611 4.1622033 3.9716322 4.041885 3.9580626
1368640_at 5.4323583 5.5309553 5.1747203 5.500159 5.5307264 5.5409875 5.4450374 5.690842 5.4312267
1368641_at 4.2010255 4.42944 4.161644 4.2162895 4.434203 4.2364354 4.0602117 4.1395793 4.0756807
1368642_at 9.359944 9.377587 9.143662 9.139696 9.340727 9.261356 8.9288 8.864205 9.26677
1368643_at 4.219263 4.2490654 4.1024027 4.466077 4.220436 4.259179 4.1749783 4.2535105 4.274706
1368644_at 4.4656253 4.574045 4.62481 4.8275404 4.5212946 4.603818 4.314953 4.7370653 4.6628156
1368645_at 6.1365943 6.260236 6.3355794 6.4108253 6.1144123 6.164732 6.5224185 6.3704085 6.18978
1368646_at 8.807167 8.631684 8.635165 8.868967 8.821826 8.655376 8.8232975 8.604013 8.696748
1368647_at 7.3465266 7.3947496 7.5667806 7.363408 7.5445204 7.3398695 7.438939 7.433118 7.5577307
1368648_at 4.602255 4.7421055 4.744784 4.724184 4.556597 4.8587046 4.7322354 4.915451 4.7488265
1368649_at 7.859443 7.931802 7.995958 7.6477733 7.9491477 7.715258 7.631522 7.833657 7.6166244
1368650_at 8.433446 7.5389695 7.184485 7.1582694 7.4259872 8.528591 8.015276 6.997966 7.3111095
1368651_at 10.988535 11.198462 11.328668 10.759525 10.942156 11.286207 10.969637 11.272963 11.180967
1368652_at 6.9776583 7.0350404 7.0021024 7.0225196 6.761767 6.9622416 6.737608 6.9739633 6.9160724
1368653_a_at 10.906561 10.792785 10.822587 10.673718 10.686692 10.760226 10.602051 10.878811 10.824859
1368654_at 6.4053206 6.597765 6.6476197 6.5279655 6.369843 6.2538705 6.1983523 6.503957 6.31243
1368655_at 9.462243 9.36052 9.330943 9.379946 9.422316 9.454874 9.611287 9.293667 9.589812
1368656_at 3.7330053 4.2038608 4.063154 3.9688227 3.908582 4.24146 4.342559 4.041885 4.1875596
1368657_at 3.7870708 3.7188716 3.6600966 3.6374378 3.9150248 3.8878047 4.1236353 3.8068864 3.726018
1368658_at 4.4720006 4.5461392 5.125714 4.451016 4.667873 4.3023267 4.7291837 4.4923453 4.2822876
1368659_at 10.893965 11.1199465 10.5572815 9.609823 10.876585 11.321042 10.552988 11.030697 11.215559
1368660_at 5.0156436 4.81599 4.9052444 5.0415225 5.0546627 5.0556936 5.1138783 4.9433455 4.974919
1368661_at 6.39109 6.3840804 6.604825 7.005894 6.925817 6.7895737 6.884631 6.968584 6.7350206
1368662_at 7.8598137 7.346162 6.880403 7.0369263 7.4740477 6.9805984 7.055654 6.9444003 7.1987343
1368663_at 3.8718684 3.7446024 3.6213114 3.7450838 3.8684525 4.040688 4.005542 4.0491443 3.9354086
1368664_at 5.5062227 5.5050793 5.4435186 5.824134 5.5251355 5.718667 5.6985583 5.488926 5.627447
1368665_at 8.406019 8.291703 8.531946 8.137856 8.15885 8.340599 8.375845 8.427607 8.261482
1368666_a_at 4.079262 3.7405024 3.8709996 3.8854554 3.7995074 3.973701 4.0135875 4.221076 3.913784
1368667_at 5.545259 5.458428 5.548747 5.6905904 5.537772 5.7455244 5.6534224 5.732358 5.55274
1368668_at 8.612555 8.690425 8.973674 8.388854 8.456526 8.763499 8.79802 8.809013 8.588559
1368669_at 7.4989243 7.3254337 7.1196847 7.4925313 7.953747 7.8589025 7.8739896 7.607894 7.585519
1368670_a_at 5.5180836 5.839507 5.5960965 5.880378 5.73537 5.970425 5.898163 5.9048653 5.8771224
1368671_at 6.0524383 6.348247 6.374356 6.348756 6.2695737 6.1367006 6.4848113 6.3504667 6.1646028
1368672_at 4.5424757 4.491694 4.2122064 4.7409043 4.570398 4.8333197 4.5899606 4.646857 4.5434585
1368673_at 4.016749 3.8916483 4.403881 4.0599976 4.0696573 4.1457396 4.359558 3.9567432 4.1608915
1368674_at 11.631316 11.775764 11.701969 11.379972 11.41528 11.546966 11.424695 11.777259 11.543856
1368675_at 7.7756343 7.3202515 7.4967036 7.466744 7.3820868 7.5042286 6.93877 7.181798 7.6103535
1368676_at 5.337943 5.465896 5.537802 5.392573 5.4775915 5.4480515 5.570951 5.2899313 5.449552
1368677_at 3.901216 3.6887481 3.7775733 3.6872716 3.8510275 3.6256936 3.927772 3.6018817 3.7874992
1368678_at 4.3821864 4.2558165 4.5177507 4.4078255 4.648411 4.642887 4.608302 4.356637 4.4041986
1368679_a_at 7.290124 7.244443 7.1854734 7.1104307 7.365226 7.388023 7.4376206 7.2917976 7.3254275
1368680_a_at 4.5311565 4.401011 4.608879 4.688599 4.322872 4.7176356 4.7769876 4.762096 4.7394476
1368681_at 6.175554 6.469062 6.3489113 6.498307 6.5403934 6.471826 6.6317 6.622168 6.432729
1368682_at 4.8320594 4.6692486 4.704157 4.5885906 4.470901 4.692658 4.7375717 4.908784 4.761958
1368683_at 3.3630877 3.3362677 3.1960359 3.3863423 3.3304017 3.3268602 3.4617136 3.3115723 3.2735126
1368684_at 5.5275593 5.7538366 5.889329 5.8919535 5.789813 5.516926 5.5433145 5.642331 5.790265
1368685_at 5.3916516 4.837162 4.9122934 5.3275237 5.322656 4.9981394 5.0486045 4.895904 4.9883723
1368686_at 13.985747 13.966826 13.99172 13.953216 13.972272 13.935088 14.009983 13.981086 13.97602
1368687_at 6.144424 6.324424 6.323113 5.8073125 6.1274247 6.0284843 5.979568 6.2316957 6.274367
1368688_at 4.7267036 4.994257 5.0519557 4.7467184 4.7968044 4.756112 4.516442 4.641252 4.919943
1368689_at 4.1371603 4.33663 4.1018467 4.265168 4.108353 4.362102 4.4245734 4.3231425 4.2393637
1368690_a_at 4.5997677 4.4254055 4.5566244 4.3354783 4.6927967 4.578491 4.7915077 4.360627 4.583616
1368691_at 4.8495245 4.90728 4.8104153 5.0098276 4.555132 4.732107 4.698902 4.6253853 4.8731937
1368692_a_at 8.245497 8.58048 8.891112 8.548454 8.798349 8.669031 8.513876 8.267132 8.023994
1368693_at 6.8957043 6.7159376 6.981623 7.37087 7.1890264 6.9321213 7.491833 6.731678 7.063868
1368694_at 4.2689342 4.3054686 4.348934 4.4627886 4.331291 4.2775993 4.249976 4.3321047 4.538102
1368695_at 12.298202 12.259583 12.232923 12.740947 12.449084 12.522121 13.134479 12.251784 12.479895
1368696_at 5.409189 5.09246 5.4769483 5.6823792 5.2695513 5.376008 5.250101 5.468661 5.2063293
1368697_at 3.9167068 3.8595912 3.8501172 3.9193559 3.7568464 3.8230722 4.1144247 3.7756865 3.7053933
1368698_at 6.4580035 6.166532 5.9103274 6.086526 6.201564 5.987253 6.0266304 6.169736 5.826952
1368699_at 4.2796383 4.1228676 4.2326775 4.592162 4.2127323 4.137598 4.33331 4.2817163 4.0743446
1368700_at 4.7154074 4.336775 4.2746916 4.3756576 4.234948 4.467417 4.1809287 4.4798374 4.429083
1368701_at 5.236454 5.4180293 5.41074 5.456442 5.2781563 5.3609233 5.324182 5.133231 5.4937234
1368702_at 8.890665 9.042738 9.610343 8.92061 8.834108 9.1596 8.70786 8.991049 9.035289
1368703_at 7.037349 7.0677233 7.093861 6.868253 7.0429387 7.0412703 6.806282 6.6526327 6.94744
1368704_a_at 4.619227 4.5516806 4.4932604 4.8446836 4.5352583 4.371208 4.3023286 4.576647 4.56155
1368705_at 4.841401 4.994173 4.8143845 5.301067 4.9875717 5.1470227 5.1451964 5.0382996 4.8050785
1368706_at 11.961918 11.946127 11.760534 11.787461 11.9892 11.981144 12.041874 11.896288 11.9304285
1368707_at 13.605679 13.612762 13.661887 13.690156 13.721926 13.633378 13.939151 13.55512 13.712991
1368708_a_at 4.942578 5.3063116 5.051793 5.1688943 5.378301 5.2008843 5.4337 5.2137823 5.2598543
1368709_at 4.0024457 3.9197106 3.9982245 4.0179415 4.112871 4.09505 4.376712 4.242126 4.1302547
1368710_at 6.929461 6.888454 7.0092854 6.735117 7.025009 6.661512 6.9079494 6.604426 6.609824
1368711_at 9.440022 9.22657 8.130665 9.389435 8.632213 8.706206 8.06589 8.011076 8.411808
1368712_at 8.054267 7.642853 7.7935643 7.1633677 7.243317 7.6022525 7.3010516 7.31972 7.2797823
1368713_at 4.3851027 4.55962 4.5038495 4.4957027 4.5020366 4.653288 4.4195356 4.7748733 4.477086
1368714_at 3.5954316 3.6683671 3.6520813 3.708908 3.6310046 3.9206445 3.6188738 4.025112 3.6107392
1368715_s_at 4.072182 4.3243217 4.2342906 4.3046227 4.361547 4.444848 4.3542914 4.594489 4.286673
1368716_at 4.3947363 4.308425 4.351803 4.393549 4.543545 4.1884403 4.175215 4.2627954 4.41485
1368717_at 10.489664 10.451352 10.106637 10.396705 10.518655 10.386484 10.215396 10.190611 10.555195
1368718_at 9.714607 8.081832 5.906204 7.895912 8.627338 9.447322 9.53747 5.8085966 5.7388616
1368719_at 5.116108 5.361492 5.343473 5.059741 5.0630746 5.365182 5.3714495 5.6837015 5.46807
1368720_at 12.816273 13.016536 13.227916 12.988028 12.991919 13.117021 12.849994 13.196679 13.208969
1368721_at 5.894489 6.050929 5.937675 6.4304285 6.292093 6.238002 6.331976 6.1500053 6.155432
1368722_at 3.8686469 3.8679066 3.7913046 4.0677977 3.8609953 3.9160635 3.8910217 3.975984 3.7697768
1368723_at 4.805145 5.055314 4.803414 4.984486 5.182756 4.875255 5.489427 4.8009243 5.0001097
1368724_a_at 6.055187 6.139847 5.8319364 6.326902 6.05485 6.091739 5.90719 6.0405145 6.305673
1368725_at 4.755809 5.1263056 4.7621803 4.776305 4.7568293 4.641528 4.9312267 4.8500605 4.3750353
1368726_a_at 6.507808 6.174239 6.3379803 5.9862986 5.8534145 6.196017 5.8229337 6.2501955 6.2099504
1368727_at 3.4690838 3.6883988 3.7951357 3.8248603 3.7115967 3.8278205 3.6782286 3.8269742 3.4980884
1368728_at 5.490034 5.4090858 5.273579 5.397652 5.6120133 5.3962603 5.655385 5.4390745 5.2065425
1368729_a_at 4.564867 4.531435 4.3878236 4.488494 4.905053 4.5794363 4.4360733 4.320172 4.4059277
1368730_a_at 4.3200274 4.692661 4.45945 4.6949844 4.6681 4.5921717 4.7469316 4.6960793 4.684858
1368731_at 13.465835 13.472826 13.443082 13.726616 13.317074 13.319316 14.175235 13.693195 13.8171
1368732_at 6.400884 6.8243484 6.6046977 6.5930614 6.531374 6.6012144 6.651977 6.7367387 6.164337
1368733_at 13.135818 13.214323 13.324589 13.181632 13.295176 13.1568365 13.085495 13.238979 12.892454
1368734_at 4.591897 4.8566494 4.6190076 4.720448 4.7979336 4.7807407 4.741743 4.5938063 4.698472
1368735_a_at 4.2683544 4.251917 4.0540137 4.1002254 4.2686534 4.1771827 4.277657 4.133274 4.114505
1368736_at 3.8650923 3.9164608 3.834152 4.0144196 4.3114357 3.749959 4.452661 3.7242336 3.7332852
1368737_at 5.280567 5.313445 5.438134 5.5750637 5.241128 5.6727333 5.43509 5.4826097 5.277974
1368738_at 3.6109643 3.634054 3.6722486 3.7847626 3.5616956 3.8021257 3.7480445 3.8474011 3.5261211
1368739_s_at 4.9137187 4.8111796 5.172344 5.380036 5.080783 5.298703 5.096844 5.273474 5.1624446
1368740_at 4.1975126 4.369722 4.5191774 4.7677712 4.2808533 4.210974 4.3780513 4.6288877 4.541829
1368741_at 13.212694 13.382823 13.422442 13.596688 13.516588 13.368501 13.988991 13.38875 13.58951
1368742_at 6.694693 6.964018 6.8725243 7.230861 7.0877023 7.150719 7.414651 6.7498393 7.2003765
1368743_a_at 3.8986266 4.150327 4.2858963 4.4753366 4.3542385 4.1896567 4.1771564 4.4684973 4.459279
1368744_a_at 4.15732 4.1965985 4.295154 4.060071 3.7876148 4.3401165 4.4406075 3.999282 4.255179
1368745_at 7.0977345 6.748546 6.119206 6.952098 6.229698 6.555786 7.214526 6.755711 6.8822227
1368746_a_at 5.4408507 5.7329173 5.204892 5.6268725 5.728231 5.8168817 5.54626 5.5450745 5.6684494
1368747_at 4.6633234 4.6110935 5.1668043 4.6265063 4.7652583 4.961701 4.5957174 4.7384057 4.7146797
1368748_at 5.6459374 5.6494083 6.023249 6.1569543 5.608481 5.3594265 5.851321 5.931206 5.636807
1368749_at 5.842716 5.9541726 5.922307 6.215767 6.3096137 6.175431 6.0895605 5.9888425 6.1094394
1368750_a_at 4.0074716 4.26101 4.470422 4.4326787 4.2786407 4.1243706 4.4825287 4.328916 4.3059855
1368751_at 3.759002 3.6293795 3.8856037 3.8157678 3.893831 3.9803393 3.8233945 3.83023 3.9437132
1368752_at 4.1721125 4.2771573 3.987444 4.308463 3.918542 4.3260307 4.2337537 4.101691 4.0238743
1368753_at 4.2225223 4.045144 3.921738 4.3317165 4.0298643 4.03258 4.165884 3.8922188 3.9636445
1368754_at 6.2075925 6.405994 6.2357564 6.2362876 6.058361 6.4211106 6.601545 6.368316 6.395411
1368755_at 10.764931 10.365661 10.749038 11.193207 10.957528 11.185427 11.289845 10.795505 10.944887
1368756_at 5.3055477 5.2106934 5.3694663 5.088602 5.118392 5.393692 5.273777 5.0832553 5.0472174
1368757_at 3.8705409 4.1720805 3.967033 3.9581866 4.0972323 3.990946 4.149231 4.1758204 4.0913463
1368758_a_at 5.2798724 5.1417794 5.079954 5.3127584 5.074471 5.110276 5.4322453 4.9343753 4.938749
1368759_at 5.4216843 5.4901214 5.4743834 5.4970098 5.529575 5.4364867 5.385054 5.787704 5.5921702
1368760_at 3.9480855 4.224963 4.128802 4.29159 4.1122775 3.9990962 4.289381 4.3153462 4.109916
1368761_at 3.889593 3.8535135 4.242777 3.964397 3.829686 3.9206445 3.9897277 3.9736862 3.8976126
1368762_at 10.435658 9.381728 5.8108406 10.719152 10.394931 6.3546653 11.525092 9.951066 10.0441065
1368763_at 4.8776903 5.0469437 4.943474 5.268656 5.302878 5.189427 5.044509 5.2564573 4.970981
1368764_at 3.2523067 3.550854 3.5008137 3.5896842 3.434169 3.552866 3.4921713 3.365131 3.3700316
1368765_at 4.649312 4.948086 4.8500977 4.740434 4.870618 4.80536 5.012229 5.0784955 4.6748557
1368766_at 4.510952 4.8710566 4.7377295 4.8854957 4.8331857 4.7835135 4.6229324 4.690021 4.9213815
1368767_at 5.1768384 5.7370872 5.6793833 6.04947 5.6349545 5.839461 6.03819 5.6163473 5.7675533
1368768_at 5.7999125 5.693949 5.9325094 5.5826855 6.0578446 5.833928 5.613718 6.0090423 5.7918854
1368769_at 11.405977 11.295353 11.368177 11.274405 10.825471 11.12631 11.242076 11.254149 11.23316
1368770_at 3.7511737 3.6971784 3.9504044 3.959624 4.0438795 3.8211238 4.0900316 3.485799 4.1569242
1368771_at 4.766647 4.8857474 4.7115345 4.8025913 4.9377604 4.792269 4.8290896 4.690091 4.6871552
1368772_at 5.3594866 5.425713 5.443276 5.598274 5.393533 5.541401 5.668957 5.5751576 5.8057504
1368773_at 3.576761 3.9689121 3.8756351 3.986461 3.8176243 4.0902357 4.1010995 3.9666405 4.0824947
1368774_a_at 5.443871 5.5401716 5.601746 5.845444 5.604348 5.5022182 5.770298 5.6486077 5.4438515
1368775_at 4.925627 4.4354353 4.3970585 3.6285987 4.121619 4.1830444 4.5176764 4.349787 4.4788523
1368776_at 4.620318 4.976666 5.1207204 4.477546 4.7042108 4.7680435 4.4808073 4.880374 4.867621
1368777_at 4.3592834 4.3871784 4.7027564 4.829313 4.4438353 4.643756 4.4708066 4.735659 4.367173
1368778_at 8.692369 8.318483 7.602174 8.249428 6.9451857 7.7139096 8.009304 8.8403015 8.023382
1368779_a_at 8.386399 7.997374 7.8478203 7.8642006 7.8505 7.7310743 7.586751 8.037795 7.888807
1368780_at 5.261446 5.3797216 5.3836384 5.5169435 5.3093014 5.257375 5.5541186 5.4741707 5.478937
1368781_at 5.026582 4.955888 5.184385 5.2137833 5.2856455 4.763138 5.3730135 5.375655 5.131645
1368782_at 4.0528235 3.8424048 3.8191667 3.984805 3.859875 4.052409 3.9530244 3.8582475 3.9907868
1368783_at 4.4492893 4.3037987 4.3694677 4.557085 4.2081485 4.669472 4.553402 4.475087 4.497637
1368784_at 9.186009 9.001082 9.110809 9.077179 8.744252 9.200458 8.631721 8.950637 8.702014
1368785_a_at 3.7664747 3.5923908 3.3942623 4.018761 3.5383866 3.5949364 3.7594762 3.748128 3.6931932
1368786_a_at 4.183693 4.262329 4.4404545 4.651124 4.3782043 4.4564214 4.6044135 4.5554714 4.548996
1368787_at 6.107637 6.1923075 6.1467013 6.2551913 6.2049847 6.391624 6.5579057 6.399526 6.462627
1368788_at 4.7408056 4.9101915 4.8034134 4.8191557 5.08899 4.900695 5.122102 5.0125675 4.931123
1368789_at 5.6365294 5.4309855 5.8346753 5.51503 5.1947384 5.496709 5.408363 5.872845 5.6146455
1368790_at 11.951078 11.895129 11.9881315 12.008207 12.003199 11.953354 12.487296 11.809914 12.073071
1368791_at 5.2646766 5.16271 5.2097473 5.4603777 5.137475 5.3232794 5.5328155 5.339716 5.3546267
1368792_at 6.019412 6.4733706 6.2899523 6.379163 6.377668 6.144773 6.4671535 6.504678 6.439601
1368793_at 4.894948 4.6673822 4.6276 4.9679604 5.034988 4.917472 4.732235 4.9282327 4.840248
1368794_at 11.280699 11.201076 11.2482605 11.121393 11.152238 11.243715 11.048545 11.236682 11.225037
1368795_at 6.568157 6.667612 6.66556 6.914255 6.8352976 6.717669 6.9262385 6.875357 7.009964
1368796_at 6.009324 6.19919 6.418967 6.4267025 6.402446 6.299296 6.493639 6.3065968 6.2420807
1368797_at 7.7442365 7.636353 6.8039317 6.8225064 6.3114495 7.1916084 6.1601653 7.635523 7.5305777
1368798_at 3.7993853 3.76772 3.830884 3.688219 3.7072313 3.4699078 3.7701032 3.5696712 3.782006
1368799_at 5.15322 5.36084 4.988962 5.71414 5.551981 5.5991683 5.41099 5.386889 5.584913
1368800_at 4.1373825 4.0576816 3.93234 4.3354783 4.1471024 4.135989 4.115147 3.9569242 4.119678
1368801_at 4.1819096 4.2168956 4.148464 4.511098 4.234948 4.230589 4.33667 4.109746 4.009755
1368802_at 4.67707 4.690812 4.8254204 5.1700835 4.7000055 4.8415384 4.986326 5.0159693 4.8827257
1368803_at 4.6751485 4.6169825 4.7592993 4.831739 4.784801 4.682485 4.539027 4.786331 4.6911054
1368804_at 4.1534166 4.3608046 4.39552 4.535577 4.3812246 4.354499 4.6833878 4.3434134 4.4484777
1368805_at 4.7282143 5.000348 4.991946 5.0661077 4.6916046 5.18923 5.1857905 5.206188 4.860779
1368806_at 13.404187 13.532243 13.472552 13.490912 13.48934 13.422725 13.391531 13.4162 13.472969
1368807_at 5.5139694 5.7503595 5.6289244 5.8777075 5.578697 5.814665 5.557644 5.554006 5.5951242
1368808_at 8.537556 8.379335 8.476765 8.499659 8.427334 8.5465355 8.575631 8.471286 8.510419
1368809_at 8.911835 8.704062 8.594531 8.623497 8.708154 8.880506 9.163073 8.744687 8.743469
1368810_a_at 4.116021 4.1709213 4.3132553 4.448168 4.3084717 4.2747717 4.504472 4.172982 4.244153
1368811_at 5.4460897 5.435957 5.408616 5.3143883 5.203063 5.5477166 5.3009787 5.6074905 5.2365003
1368812_at 4.5508237 4.696224 4.7730575 4.454956 4.6407523 4.783729 4.672714 4.5665774 4.7677307
1368813_at 5.624743 5.2106934 5.7465744 5.2312593 5.6620297 5.3746424 6.634669 5.7048874 5.386366
1368814_at 11.5934725 11.58008 11.768111 11.681087 11.373983 11.778446 11.52729 11.551111 11.71173
1368815_at 5.363747 5.4404764 5.481169 5.622777 5.6495485 5.426358 5.489427 5.63953 5.475824
1368816_at 4.531664 4.1047893 4.2613525 4.446785 4.4837465 4.159074 4.5147448 4.318288 4.150557
1368817_at 9.772063 9.607657 9.653326 9.496064 9.491164 9.388544 9.721592 9.803415 9.4436865
1368818_at 8.371899 8.182697 8.344414 7.9938607 8.160351 8.128412 8.064216 8.395405 8.0652275
1368819_at 10.08234 10.000336 9.985038 9.753474 9.886103 9.854156 10.231619 9.922684 10.022154
1368820_at 7.3971243 7.19291 7.339592 7.2458625 7.2258506 7.1505494 6.977946 7.084352 7.005238
1368821_at 6.179411 6.2030997 5.9718084 5.721652 5.8518767 6.0099907 6.21514 5.927043 5.763774
1368822_at 7.306982 7.0091386 7.1091933 6.7523723 6.8179617 6.9883194 7.101948 6.7819314 7.0778213
1368823_at 3.442779 3.8519812 3.856909 3.984805 3.7579527 3.7654414 3.7990217 3.6466558 3.7122645
1368824_at 9.9653425 9.818896 9.83016 9.9240265 9.960384 9.802524 9.817852 9.849101 9.806366
1368825_at 3.5698612 3.452116 3.61211 3.719656 3.7891562 3.7393408 3.6641743 3.5321212 3.4298334
1368826_at 12.802698 11.383606 12.836586 12.84826 13.443228 11.331459 13.155097 12.933608 12.961248
1368827_at 6.3095074 6.205361 6.343741 6.377033 6.485404 6.302237 6.4236956 6.415764 6.0264263
1368828_at 5.594406 5.8588448 5.8753457 5.854155 5.7979546 6.011866 5.916425 5.8568106 5.790281
1368829_at 6.9562883 6.956407 6.5206156 6.6118536 6.61059 6.549227 6.591713 6.7498393 6.4198756
1368830_at 4.7288866 5.1263437 5.3057814 5.332245 5.0709743 5.0731125 5.4894266 5.1049614 5.2255745
1368831_at 9.1257515 9.046671 9.103952 8.729328 8.928209 9.092475 8.825404 9.138336 9.0574875
1368832_at 7.871575 7.7220006 7.6932044 7.459355 7.7159204 7.782324 7.86415 7.7272515 7.6771274
1368833_at 4.7973914 4.710602 4.8123026 4.9261403 4.698765 4.632077 4.903076 4.9122853 4.9720907
1368834_at 5.9021473 5.9238477 5.7986746 5.8912673 5.9103127 5.9891396 6.0195785 5.9248204 5.9196134
1368835_at 9.060822 9.286377 9.286638 9.334593 9.519278 9.7555485 9.637135 9.21315 9.217056
1368836_a_at 5.431357 5.690772 5.7925863 5.8379836 5.775111 5.9189157 5.5756807 5.7756667 5.733676
1368837_at 7.175414 7.1734324 7.252871 6.9615345 7.096404 7.1695585 6.8026624 7.078638 6.9472833
1368838_at 6.7779884 6.8713603 7.036069 7.0067925 7.1819816 7.0169697 7.353644 7.029684 7.0236516
1368839_at 7.760465 7.277596 7.705994 7.3658085 7.3501635 7.4412165 7.123279 7.604111 7.532212
1368840_at 11.716431 12.200456 12.224408 12.354764 11.8493185 12.173709 12.597986 12.144817 12.19797
1368841_at 7.0737104 7.1353807 7.3472033 7.250468 7.272313 7.2779474 7.300513 7.2204537 7.065489
1368842_at 7.4540544 7.146593 7.1039476 6.867657 7.5214996 6.9979763 7.185433 6.7237225 7.057936
1368843_at 9.554422 9.697789 9.574923 9.443686 9.565647 9.618394 9.249284 9.544469 9.609901
1368844_at 8.749484 8.9046135 9.063659 8.720617 8.649431 8.740229 8.699897 8.901613 8.72315
1368845_at 3.9818325 4.052557 4.2320185 4.3628235 4.093417 3.874688 4.270747 4.284892 4.0500326
1368846_at 4.8762903 4.8081484 4.9100466 5.0823994 5.2935185 4.8739324 5.0101047 4.9671316 5.085593
1368847_at 9.078878 8.994762 9.0855875 9.126268 9.139391 9.028285 9.049586 9.105291 8.860272
1368848_at 9.043684 8.967154 8.952929 8.767435 8.871279 9.13078 9.106484 8.985075 8.923236
1368849_at 7.816209 7.8756804 8.009455 7.9512744 7.999233 8.044637 7.873517 7.8771667 7.781642
1368850_at 5.17529 5.1796517 4.9988613 5.241432 5.2671804 5.3050065 5.0179086 5.4681535 5.5489035
1368851_at 8.832861 8.786549 8.819077 8.685339 8.647091 8.593195 8.585768 8.504137 8.73361
1368852_at 10.502183 10.64299 10.635653 10.365911 10.490877 10.504847 10.305964 10.602855 10.33138
1368853_at 3.6267424 3.5685816 3.47369 3.632773 3.5978272 3.8641188 3.672252 3.5396032 3.5438442
1368854_at 3.6355898 3.6583347 3.577844 3.8197787 3.734219 3.6481152 3.6669388 3.674723 3.558292
1368855_at 5.986346 5.9070177 6.1568604 6.086818 5.9350286 6.1344566 6.095056 6.023533 6.086141
1368856_at 5.965344 5.7769885 5.7935457 5.885516 5.8815327 5.935141 6.389991 6.047862 5.77244
1368857_at 3.2135615 3.2797308 3.146665 3.2138536 3.2266994 3.1485903 3.179933 3.297069 3.1958423
1368858_at 3.4302254 3.7880905 3.6464283 3.6127443 3.6866837 3.7098165 3.7594762 3.7522733 3.8309546
1368859_at 8.774917 8.698551 8.583725 8.625477 8.807943 8.630838 8.543653 8.68599 8.591475
1368860_at 4.465103 4.247098 4.3974004 4.532359 4.4120903 4.266594 4.528326 4.16698 4.1924267
1368861_a_at 4.809569 4.8709097 5.0146627 4.9638114 4.857415 4.777178 4.8427563 5.1493535 4.665344
1368862_at 7.8692718 7.887531 7.8170743 7.437269 8.0668955 7.8700347 8.025852 8.006469 7.87205
1368863_at 9.360001 9.22105 9.260257 9.10795 9.170151 9.176323 9.200666 9.228897 9.378729
1368864_at 3.5145826 3.480207 3.5995033 3.7826397 3.6293223 3.650997 3.8088708 3.4684556 3.529775
1368865_at 3.3413641 3.4598544 3.421345 3.5427916 3.5750048 3.450287 3.6652868 3.5215597 3.1600084
1368866_at 6.149464 6.38025 6.2644053 6.4429374 6.3006015 6.234794 6.08222 6.3827744 6.1025386
1368867_at 6.001681 6.016452 5.9634185 5.8091707 6.0501494 6.1146874 5.786586 6.126188 5.675312
1368868_at 5.477599 5.5108223 5.577609 5.514719 5.323554 5.5976486 5.286725 5.470911 5.3985443
1368869_at 6.183012 5.9217033 6.084513 6.1463075 5.9916835 5.999388 5.8836303 6.0197883 5.8589005
1368870_at 8.496561 8.080593 7.229341 8.598233 8.053062 8.3066025 7.4852595 8.410483 8.397711
1368871_at 8.148455 7.792862 7.4504385 8.056649 8.049347 7.825902 8.394717 7.588744 7.807152
1368872_a_at 4.9735613 4.9390764 5.2916245 5.350163 5.205828 4.9537177 5.1469336 5.033571 5.101115
1368873_at 4.2400994 3.950267 3.9729617 4.113325 4.1801925 4.0559826 4.1020613 4.057173 4.1034865
1368874_a_at 5.690999 5.523079 5.8094363 5.475575 5.5571036 5.449937 5.6544056 5.4474783 5.7239375
1368875_a_at 7.310373 7.3618507 7.25473 7.5603614 7.349172 7.4402013 7.627385 7.3276443 7.2865353
1368876_a_at 5.1917686 5.248084 5.369382 5.495699 5.4647384 5.2689486 5.197235 5.4282646 5.358168
1368877_at 7.1511354 8.281961 10.768468 6.842546 8.304268 9.038376 6.567434 9.702009 9.466905
1368878_at 10.187156 9.723992 9.367758 9.848905 9.121129 9.2997055 10.19978 9.584038 9.3359375
1368879_a_at 4.2186036 4.334985 4.514592 4.459128 4.758957 4.5054283 4.3100643 4.737337 4.57992
1368880_at 4.371941 4.652126 4.62481 4.771733 4.6206207 4.671192 4.666938 4.363022 4.629754
1368881_at 8.678631 8.389563 8.332492 8.1786785 8.236355 8.386879 8.125019 8.556036 8.557133
1368882_at 4.41365 5.200908 4.542898 5.696358 5.1544957 6.391624 4.791147 5.134694 5.255632
1368883_at 4.8841577 4.8859086 4.7163157 5.0118537 4.7130337 4.7538753 4.8768325 4.946709 4.938975
1368884_at 4.80546 4.9064856 4.975518 4.8180075 5.0598946 5.221021 5.380312 4.793008 4.849673
1368885_at 5.2310905 5.62507 5.7082086 5.8675213 5.7619195 5.458493 5.8200703 5.6507053 5.8725967
1368886_at 8.907543 8.795571 8.978925 8.817097 8.555795 8.795662 8.546607 8.831556 8.830938
1368887_at 3.7405202 3.690501 3.7705796 3.7092478 3.6284113 3.6797647 3.751319 3.7064307 3.742393
1368888_a_at 8.087817 7.7343183 7.149165 7.4908137 8.120954 8.051722 8.164222 7.4130416 7.2912726
1368889_at 7.1352983 6.9576626 6.7334 6.756863 6.9158106 6.7666283 7.0774074 6.7445216 7.0399146
1368890_at 8.054052 7.930453 7.6981163 7.6802 7.733721 7.7650228 7.629041 7.853332 7.77985
1368891_at 6.1832294 5.8997636 5.855328 5.96417 5.755986 5.6213646 5.6060653 5.770071 5.777812
1368892_at 3.9263246 4.1396017 4.033947 4.1906147 4.5192347 4.2698946 4.035741 4.2602015 4.326457
1368893_at 4.4065514 4.593697 4.800679 4.789298 4.4949856 4.543289 4.615791 4.6826143 4.823514
1368894_at 4.8494754 4.8700194 5.0489674 4.831029 4.821642 4.755746 4.9164567 5.042843 5.2090697
1368895_at 4.170605 4.3545966 4.2832994 4.6253767 4.4857187 4.310457 4.65693 4.4610243 4.200804
1368896_at 6.6113267 6.2477045 6.554054 6.0466247 6.408167 6.348503 6.159774 6.626607 6.2710586
1368897_at 4.4494185 4.211035 4.3789864 4.41803 4.5994663 4.149193 4.0029736 4.618944 4.4295483
1368898_at 4.900099 5.0538135 5.3382297 5.3324904 5.4756656 5.4704766 5.3790717 5.328414 5.2452345
1368899_at 7.4736085 7.4776683 7.3701653 7.6553917 7.4115415 7.452568 7.299176 7.441496 7.425715
1368900_at 4.6448493 4.8146286 4.8955107 5.3355083 5.021965 4.813738 5.4495773 5.071418 4.778881
1368901_at 4.52793 4.3651114 4.7277584 4.8505335 4.9063315 4.6335254 4.8638926 4.431854 4.6277957
1368902_at 6.2149987 6.247358 6.095379 6.5226564 6.229698 6.382563 6.1229043 6.4349866 6.1555557
1368903_at 7.5849066 7.5568027 7.1338377 7.2102947 7.40843 7.236146 7.096717 7.1924906 7.3865666
1368904_at 5.99741 6.1178956 6.199717 6.4543705 6.3553085 5.994984 6.57842 6.081991 6.168448
1368905_at 7.7240295 7.6565323 7.70573 7.5748205 7.1466937 7.431987 7.6821914 7.759354 7.475246
1368906_at 3.485026 3.3575704 3.6674385 3.4941356 3.5896916 3.366803 3.4715588 3.3067884 3.4547768
1368907_at 5.0087337 4.9109907 4.930694 4.7095623 4.552947 4.666793 4.92063 4.5915866 4.8745484
1368908_at 8.027966 8.448151 7.747494 7.6371703 7.9370294 8.09593 7.760421 7.8873477 8.095089
1368909_a_at 6.584637 6.556434 6.2999225 6.123708 6.536757 6.3483915 6.5488653 6.57846 6.500314
1368910_at 5.586444 5.5806837 5.8748016 5.7926707 5.0923166 5.7718816 5.782236 5.6050367 5.6835423
1368911_at 6.2596035 6.114241 6.0304656 6.6413245 6.0251203 6.325911 7.1701107 6.202573 6.28766
1368912_at 4.3428717 4.5068583 4.4426174 4.8960485 4.116194 4.28714 4.3596854 4.3577332 4.4170585
1368913_at 3.6173701 3.7603872 3.8593948 3.9013357 3.736022 3.7910647 3.6911597 3.9426355 3.7000062
1368914_at 4.2934732 4.3858013 4.553047 4.3501673 4.7073603 4.5843124 5.025341 4.319271 4.494338
1368915_at 11.1162405 11.09332 11.15672 11.230299 11.204292 11.200062 11.120213 10.885722 11.157671
1368916_at 10.645067 10.763891 10.6125555 10.682598 10.830732 10.568184 10.713279 10.796395 10.863168
1368917_at 5.104008 5.1121016 5.1381464 5.379047 5.5007443 5.081137 4.9106474 5.0964336 5.227964
1368918_at 5.345605 5.4680824 5.632058 5.7120914 5.5036 5.763898 5.5339575 5.6504736 5.59575
1368919_at 4.7682433 5.1749244 5.2942348 5.2330003 5.134036 5.0866976 5.0342374 5.305876 5.066614
1368920_at 5.38827 5.357348 5.255919 5.507632 5.354103 5.557653 5.556238 5.328414 5.362162
1368921_a_at 5.7252536 5.963638 6.0058317 6.1476793 5.8445997 5.8602295 6.087623 5.9938507 5.9007497
1368922_at 4.416664 4.731115 4.6665907 4.642149 4.6533136 4.469695 4.6811585 4.789339 4.5156054
1368923_at 4.6567173 4.7851105 4.9073615 4.928081 5.040097 5.0850234 4.815534 4.9526787 5.0000067
1368924_at 10.714185 10.933354 10.964898 11.001284 10.873894 11.14851 10.768284 10.772168 10.970349
1368925_a_at 4.831183 4.7740674 4.715425 4.333964 4.570396 4.4701715 4.2352715 4.72424 4.635167
1368926_at 4.4118886 4.701844 4.65165 4.632329 4.32576 4.464552 4.826908 4.7019196 4.61907
1368927_at 6.824336 6.739127 6.716292 6.854449 6.554421 6.6901402 6.9599524 6.8236623 6.7304435
1368928_at 6.086879 5.965067 6.0313015 6.121141 6.0951896 6.122188 6.0481296 6.258344 5.9584723
1368929_at 7.18321 7.338547 7.4533014 7.139601 7.127967 7.208985 7.0658627 7.223975 7.0049024
1368930_at 4.317708 4.150973 4.1892104 4.4272385 4.442142 4.486601 4.441579 4.1972036 4.4162183
1368931_at 7.7460303 7.609019 7.6528606 7.4938264 7.6122465 7.6049223 7.7944765 7.6498837 7.7825494
1368932_at 5.6408653 5.723752 6.0090094 5.8570013 6.0246086 5.9496236 5.614155 5.9096656 6.01872
1368933_at 7.1735396 7.0481477 6.9069476 6.7128825 6.9533195 6.729207 6.6580677 6.9183564 6.522828
1368934_at 10.955569 10.811457 10.724 10.828483 11.281197 11.326441 10.713042 10.706699 10.831055
1368935_at 4.0778866 4.102819 4.1421475 4.3985076 4.341346 4.131666 4.484661 4.0197725 4.178343
1368936_at 10.586886 10.6712475 10.677326 10.561249 10.659197 10.608649 10.679747 10.738924 10.58386
1368937_at 5.6199994 5.6542177 5.6263604 6.03632 5.9017954 5.748737 6.0995727 5.569511 5.612354
1368938_at 5.666359 5.3188186 4.99561 5.306501 5.3985558 5.533986 5.152857 5.315005 5.325685
1368939_a_at 4.5083017 4.550316 4.6086698 4.5393295 4.72878 4.4787803 4.7219496 4.713738 4.4925404
1368940_at 9.797016 10.069903 9.812036 10.281233 10.573726 9.785059 10.635941 9.8213215 9.819265
1368941_at 4.3087597 4.1666484 4.3063607 4.5462055 4.037213 4.2617564 4.2719574 4.356637 4.5756354
1368942_at 4.66607 4.922636 4.8445296 4.7317033 4.9552526 4.74565 5.03471 4.6836977 4.859938
1368943_at 13.233367 13.295161 13.327865 13.259561 13.2335615 13.395613 13.0812435 13.234604 13.22785
1368944_at 7.138314 7.0981455 7.086837 6.7651844 6.7266517 6.9620395 6.944631 6.9899206 7.186007
1368945_at 5.716552 5.187139 5.018956 5.500702 5.442548 5.139854 5.284413 4.9873447 4.8359647
1368946_at 5.5727606 6.0714293 5.685403 5.4621015 6.0197606 5.660948 5.70778 5.6777577 5.9304504
1368947_at 7.7356825 7.813677 7.0434756 8.416985 8.056388 7.3299994 7.8104353 6.338255 8.16755
1368948_at 6.0327044 5.9054494 5.8910165 5.929088 6.061315 6.098258 6.153541 5.8519754 6.124003
1368949_at 4.2429094 4.491489 4.2507553 4.532719 4.1608825 4.5868225 4.686752 4.378555 4.423755
1368950_a_at 6.0226097 5.8655577 5.958277 5.9577847 5.4624147 5.9327435 6.227769 5.719282 5.962265
1368951_at 4.3216243 4.4861784 4.605228 4.6016164 4.657908 4.2098246 4.653818 4.6051145 4.4621897
1368952_at 4.798613 4.7141347 4.634884 4.912403 4.805392 4.767214 4.839325 4.8638673 4.687802
1368953_at 8.098632 7.92454 8.128424 7.9052105 8.021708 7.8434396 8.068174 8.133498 7.887701
1368954_at 4.7908745 4.797092 4.732944 5.004148 4.6535788 4.936101 4.9338746 4.536562 4.758214
1368955_at 7.05355 6.796482 7.0655923 6.538673 6.652507 7.1596932 6.946722 6.902721 6.9706893
1368956_at 5.2603674 5.4613013 5.1827917 5.346727 4.963989 5.1065693 5.603006 5.2631397 5.225181
1368957_at 4.834572 4.9470267 4.787316 4.968608 4.869845 5.026146 5.1154 5.021122 4.882387
1368958_at 4.2004547 4.0157204 4.021619 4.1814556 4.057697 3.972521 3.8095064 4.055766 4.056678
1368959_at 4.8379455 5.0058537 4.845978 5.07028 5.104784 4.8346305 5.0418596 5.121035 4.8365507
1368960_at 9.651535 9.497907 9.540604 9.512235 9.1295805 9.492384 9.341841 9.6146755 9.641052
1368961_at 5.4515796 6.091576 5.932407 5.9042516 5.8444543 6.0005126 6.12445 5.7431893 5.9532433
1368962_at 4.930661 4.854071 4.744097 5.0407906 4.8388033 4.6179357 4.68839 4.7562723 4.74172
1368963_at 6.4339533 6.4246955 6.0045495 6.3649635 6.225242 6.3270197 6.269789 6.227571 6.4619756
1368964_at 3.688271 4.21294 3.8341906 4.110796 3.95818 4.0433035 4.193808 4.072301 4.165173
1368965_at 5.3888597 5.3276005 5.5211926 5.4771757 5.5913315 5.5443916 5.340726 5.4684467 5.4146056
1368966_at 4.0260544 4.175012 4.1579666 4.5474367 4.268811 4.3410587 4.259012 4.0386167 4.3577757
1368967_at 6.607853 6.616618 6.6536317 6.23559 6.6026793 6.4439683 6.398038 6.86322 6.429869
1368968_at 4.4047847 4.353142 4.3213654 4.3939457 4.0859747 4.4330378 4.726496 4.3103704 4.1780457
1368969_at 3.9167068 3.8529272 4.212651 4.2129726 4.0582566 4.407913 4.0667634 4.4839196 4.1679635
1368970_at 4.9233227 5.484808 5.1127815 5.2021165 5.259139 5.0334034 5.206414 5.391385 4.970981
1368971_a_at 5.0020547 4.6363363 5.0408635 4.8020225 5.454383 4.649552 5.4846354 5.057164 4.647149
1368972_at 3.7805748 3.7614036 3.8646183 3.6799045 3.6013227 3.6123972 3.8681993 3.7417786 3.573365
1368973_at 7.344464 7.4120727 7.7433505 7.512674 7.521383 7.571874 7.4276567 7.530147 7.2890153
1368974_at 4.8301206 4.760606 4.500828 5.0758286 4.7326694 4.8358693 4.7206397 4.8867254 4.898312
1368975_at 6.176325 6.1263757 6.4319468 6.3624253 6.618336 6.3224587 6.595594 6.1239066 6.62715
1368976_at 4.744808 4.5516906 4.759636 5.292624 5.0047097 5.2705517 5.454887 4.8699713 5.0711975
1368977_a_at 8.2859125 7.975283 7.973376 7.8790274 7.9904623 7.9015546 7.970737 7.965493 8.047081
1368978_at 5.2479315 5.206904 5.8960104 5.5921607 5.711865 5.4264913 5.7128778 5.42572 5.7088213
1368979_at 5.8430557 6.049363 6.004769 6.001316 6.216541 6.159638 6.0750093 6.3768287 6.021387
1368980_at 5.890876 5.0992165 5.6346135 4.9716525 5.0244493 5.4789543 5.7177167 5.141195 5.4227133
1368981_at 3.5568783 3.4874058 3.8278272 3.8603477 3.7216625 3.837609 3.7117152 3.7393878 3.9180136
1368982_at 4.6164837 5.052499 5.273323 4.9751005 5.1259904 4.939508 5.1565175 5.012795 5.0177145
1368983_at 4.4945126 4.3278284 4.464634 4.558887 4.2376213 4.3094378 4.261991 4.720719 4.3410454
1368984_at 7.5473156 7.4832735 7.5203404 7.53188 7.334377 7.5127826 7.4338393 7.5887446 7.313502
1368985_at 4.3701105 4.2999125 4.1923933 4.112688 4.6387377 4.4509773 4.622588 4.543354 4.2497406
1368986_at 4.9543676 4.903596 4.993287 4.908454 4.9724884 4.9950886 5.358699 4.929904 4.844059
1368987_at 5.4006023 5.5913177 5.773711 5.8106146 5.7263403 5.7113214 5.95569 6.0025916 5.717196
1368988_at 5.1536255 5.105935 5.2977624 5.453546 5.189759 5.383036 5.255498 5.3362374 5.23764
1368989_at 4.7878866 4.574708 4.7649736 5.1334395 4.711966 4.9903626 5.039993 4.752368 4.6799273
1368990_at 5.7332354 5.7127595 5.801316 5.6507015 5.640661 5.7633424 6.272316 5.707031 5.846052
1368991_at 5.934178 5.9840117 5.656938 5.981264 5.7152 6.18527 5.898035 5.754998 5.8582597
1368992_a_at 10.295119 10.036314 10.022551 10.267527 9.613882 9.910696 10.074297 9.956014 9.75338
1368993_at 4.8511167 4.8718395 4.9346857 4.9749274 4.8700666 4.547599 4.900463 5.073003 5.0909085
1368994_a_at 5.6728683 5.9296923 6.2326965 5.9432693 6.063475 5.877089 5.9294047 5.8848066 5.9452024
1368995_at 3.4949894 3.472508 3.505415 3.4739084 3.527716 3.4962914 3.5203116 3.8228087 3.6131935
1368996_at 4.2910004 4.227662 4.7890205 4.896695 4.441059 4.692133 4.5419817 4.614338 4.6513405
1368997_at 4.092206 4.4102554 4.3603177 4.3324375 4.594472 4.26343 4.295454 4.5724893 4.478657
1368998_at 3.6029587 3.7874367 3.6279163 3.6310253 3.8138485 3.6254387 3.8325493 3.820008 3.7936268
1368999_a_at 5.2833147 5.431781 5.343673 5.4433403 5.231503 5.461859 5.504944 5.407897 5.645227
1369000_at 5.274468 5.170032 5.311472 5.1153145 5.0078144 5.097661 4.8981757 5.3308697 5.381316
1369001_at 3.7749238 4.0014143 3.8966992 4.016515 3.7369478 4.1575074 3.699446 3.9628012 4.0198126
1369002_at 4.3855314 4.346738 4.436898 4.5862846 5.0095353 4.5200176 4.9248676 4.417797 4.388771
1369003_at 5.2657714 5.5484548 5.680889 5.5317864 5.3307343 5.6145735 5.2730207 5.1856494 5.0309467
1369004_at 5.0445232 5.45055 5.253746 5.513279 5.0635223 5.1643844 5.694278 5.446514 5.2263136
1369005_at 4.571385 4.623079 4.5656075 4.607307 4.5297375 4.3698215 4.6733203 4.7386045 4.8484325
1369006_at 4.0729256 4.1297693 4.121626 4.2431874 4.0977025 4.4836583 4.3992796 4.4469137 4.203372
1369007_at 5.4179573 5.5929527 5.3322163 5.446534 5.717064 5.769935 5.3025312 5.551961 5.354153
1369008_a_at 4.200249 4.342795 4.388848 4.582957 4.401445 4.4381676 4.64087 4.2288246 4.329241
1369009_at 3.7288558 3.7658684 3.7798812 3.9934456 3.6011426 4.0029917 4.1590815 3.9093826 3.8686206
1369010_at 4.833231 4.8987036 5.0414314 5.137643 4.980158 5.1574993 5.121194 5.1165104 5.202781
1369011_at 12.407299 12.592429 12.911849 12.688267 12.513192 12.605592 12.682727 12.432131 12.361744
1369012_at 6.134856 6.0127172 5.710433 5.946154 5.975704 5.788271 5.542104 5.8463306 5.9483685
1369013_a_at 10.560547 10.338816 10.505919 10.344839 10.444643 10.423728 10.492541 10.529158 10.509744
1369014_at 4.941285 4.8780613 4.9330635 5.0452776 4.459174 4.6643763 5.0412846 4.829763 4.768608
1369015_at 4.604473 4.8911076 4.8248653 4.6394954 4.869845 4.8744154 5.134068 4.96964 4.861102
1369016_at 5.2316065 5.3256416 5.420386 5.471645 5.304499 5.237092 5.364505 5.4022245 5.4207726
1369017_at 4.3118863 4.3989544 4.609741 4.834009 4.7106676 4.761202 4.7505183 4.658079 4.6883373
1369018_at 5.4253416 5.6496096 5.3514833 5.496763 5.42536 5.584072 5.329565 5.5945835 5.5547533
1369019_at 3.396821 3.719754 3.5164084 3.8248603 3.73082 3.583787 3.3875391 3.9286003 3.671637
1369020_at 4.4224186 4.6841745 4.682874 4.8495607 4.823736 4.7983656 4.733897 5.042156 4.7172766
1369021_at 6.0033507 5.7370877 5.875666 6.398546 5.916949 6.138694 6.400098 6.035558 5.876774
1369022_at 5.951699 5.890802 6.0707865 6.1986723 6.116729 6.1657734 6.07701 6.0434437 6.0837154
1369023_at 10.050066 9.793435 9.700978 9.866988 9.7678995 9.568854 9.421169 9.992268 9.671237
1369024_at 6.81138 6.6191883 6.5378194 6.5735183 6.672437 6.532027 6.4978595 6.7308598 6.643985
1369025_at 4.3692455 4.3929276 4.399292 4.685618 4.6470575 4.5829835 4.502897 4.625453 4.3166018
1369026_at 5.82173 6.041026 6.200326 5.9775333 5.663786 6.076198 6.1205854 6.157741 6.069378
1369027_at 4.3777924 4.30183 4.3529468 4.5926323 4.3985777 4.3939404 4.795124 4.5825863 4.312807
1369028_at 4.980919 4.7364435 5.2694745 5.26992 4.8405786 4.789368 5.0292234 4.643946 4.956808
1369029_at 5.445701 5.325013 5.604325 5.664139 5.1912446 5.5832353 5.6843853 5.0720377 5.47638
1369030_at 4.155335 4.403273 4.210946 4.5172205 4.5443745 4.4878044 4.3206854 4.2984653 4.418763
1369031_at 8.172264 8.028246 8.368568 8.24023 8.287231 8.216451 8.782839 8.225772 8.30596
1369032_at 7.71167 7.784348 7.8734264 7.9178224 7.8337407 7.888135 7.8807144 7.960752 7.895246
1369033_at 3.7369752 3.7592115 3.8952458 3.6529229 3.7333083 3.786091 3.5864956 3.7727482 3.8458853
1369034_at 4.9619303 4.8715696 5.01538 5.0139894 4.865322 5.029846 4.803502 5.051057 4.8845997
1369035_a_at 3.3116941 3.6870465 3.3941884 3.5564525 3.7716224 3.6052685 3.5486403 3.8312998 3.4748125
1369036_at 3.604116 3.6129036 3.700089 3.5372028 3.7992206 3.6613631 3.5546613 3.7716818 3.573351
1369037_at 4.6044245 4.5396185 4.3989472 4.3830814 4.6698284 4.8209805 4.3089557 4.415485 4.454186
1369038_at 5.3744144 5.6018543 5.515792 5.7488995 5.715598 5.4834175 5.575201 5.6507053 5.603607
1369039_at 7.766356 7.7105837 7.8823795 7.770134 7.8330803 7.768705 7.5185595 7.816872 7.8321166
1369040_at 5.4609404 5.5929523 5.371881 5.22182 5.458738 5.358573 5.0140924 5.2666497 5.4587693
1369041_at 3.7481272 3.551736 3.5393448 3.5294125 3.7147348 3.5667179 3.6426544 3.5506523 3.588234
1369042_at 6.9557853 7.055783 7.1656175 7.223654 6.736381 6.8332596 7.205935 7.0498137 6.8206983
1369043_at 3.4121306 3.5773811 3.4710157 3.8758554 3.7239847 3.6409903 3.7273328 4.061702 3.5318654
1369044_a_at 6.527508 6.700285 5.3327746 7.0776486 6.436368 5.732101 7.4772058 6.8641434 6.8793817
1369045_at 6.495855 6.792865 6.696731 7.027836 6.9420695 6.721443 7.234964 6.947427 6.887754
1369046_at 3.955959 3.86935 3.7861588 3.984805 4.08805 3.939917 4.0957966 4.2478905 3.987149
1369047_at 3.1025395 3.2295866 3.1531663 3.1141145 3.233309 3.2139456 3.0930855 3.1289835 3.1346817
1369048_at 4.837305 4.7081766 4.720783 4.9216294 4.82693 4.8181744 4.868328 4.842101 4.874603
1369049_at 4.0918007 3.930055 3.7638729 3.885411 3.9003217 3.9602993 3.986827 3.7777233 4.0848327
1369050_at 8.486326 7.8983707 7.9529705 7.948968 7.872274 8.001652 6.968834 7.91938 8.013486
1369051_at 6.9468093 6.843242 6.6848273 6.4822807 6.507335 6.858764 6.466204 6.550923 6.6271944
1369052_at 5.2633734 4.9774075 4.9254174 4.8742404 5.0296855 5.2372055 4.9248676 4.7982903 4.8583794
1369053_at 4.3121014 4.440213 4.5955877 4.6623917 4.4533596 4.5535316 4.5899925 4.614187 4.7273293
1369054_at 4.287717 4.1400948 3.8589144 4.016074 4.465539 4.1333413 4.1222777 4.470925 4.050643
1369055_at 3.500668 3.634264 3.660783 4.0268364 3.89065 3.7650163 4.0664854 3.6134696 3.9557283
1369056_at 3.5017402 3.448696 3.6600027 3.579664 3.6365988 3.546124 3.67755 3.5395818 3.3438632
1369057_at 7.507056 7.578547 7.470208 7.6374655 7.7164454 7.57428 7.6293497 7.4111085 7.681421
1369058_at 5.548699 5.2572274 5.284043 5.2251725 5.4608493 5.2692666 5.0655165 5.439062 5.180855
1369059_at 7.750533 7.606683 7.6452103 7.695909 7.36066 7.6955414 7.4347496 7.6263194 7.7104955
1369060_a_at 8.125012 7.9808664 7.9821625 7.9069614 8.010106 7.973513 8.003803 7.920954 8.095448
1369061_at 8.352707 8.102051 7.878594 7.7666507 8.028284 7.994149 7.8337064 7.9874554 8.108107
1369062_at 5.0020676 5.219825 5.4117165 5.568845 5.5994825 5.2415485 5.4475985 5.4744015 5.189226
1369063_at 8.975818 8.797395 8.456915 8.602215 8.742486 8.992886 8.48156 8.532901 8.801819
1369064_a_at 3.8898928 4.08041 3.8211782 3.9435961 4.1526723 4.274684 3.8421376 4.042254 3.9510598
1369065_a_at 8.615444 8.614072 8.7214155 8.463477 8.357056 8.542321 8.591933 8.525915 8.211927
1369066_at 5.9768434 5.5642304 5.9958215 5.708419 5.880733 6.1887927 5.7848873 5.83755 5.7099967
1369067_at 3.7819118 3.5452108 3.8952577 3.936729 3.770145 3.8064008 3.848268 3.7064307 3.8343759
1369068_at 4.2894673 4.2167397 3.7614095 4.0179634 4.129522 4.160594 3.7372975 4.204318 4.1212635
1369069_at 7.6362596 7.5043693 7.5713153 7.491437 7.3848643 7.469388 7.3330436 7.3863273 7.3953385
1369070_at 8.078343 7.8667483 7.643097 7.5792437 7.751275 7.721118 7.54317 7.6351624 7.839336
1369071_at 4.018008 4.1459904 4.1807017 4.3619947 4.2383404 4.091032 4.2282104 4.195545 4.2751045
1369072_at 6.030522 5.4373603 6.0002303 5.8802176 5.8518767 5.4790125 6.285511 6.647761 7.1184464
1369073_at 10.153373 9.631065 10.082815 9.979798 9.581342 10.4602 9.762582 9.699424 10.0047455
1369074_at 12.573592 12.646705 12.596209 12.649695 12.645388 12.625989 12.636596 12.630561 12.631176
1369075_a_at 4.7040224 4.7032623 4.740679 4.833965 4.766842 4.723068 4.9107122 4.682485 4.830247
1369076_at 8.076174 8.557989 8.330729 8.096142 8.66199 8.427576 8.102017 8.551792 8.422526
1369077_at 7.0930376 7.030153 6.728197 6.789971 6.9158587 6.9328103 7.2209826 6.9291763 7.0786953
1369078_at 7.906476 7.890068 7.7888956 7.8660274 7.8620024 7.824167 7.797518 7.9878945 7.7138014
1369079_at 4.783544 4.7997303 5.037601 4.970548 4.640913 5.0509505 5.1880856 4.9210963 4.955676
1369080_at 4.6808295 4.734558 4.6524763 4.744931 4.8815813 4.882377 4.921088 5.0266695 4.8477197
1369081_at 7.445068 7.098886 6.970049 6.6563344 6.747698 6.9963346 7.1387486 7.0622754 7.0885887
1369082_at 4.683148 4.935409 4.960903 5.02638 4.8970695 5.18325 4.8765845 5.1151104 5.0905538
1369083_at 6.597352 5.899895 5.712316 5.7029634 5.4084454 6.0831027 6.042913 5.771475 5.622202
1369084_a_at 6.9125786 7.021553 7.2319965 7.3965244 7.1459885 7.1573777 7.346997 7.208207 7.316909
1369085_s_at 6.0930896 5.2786527 6.0268908 5.3038816 5.444108 5.9607115 5.731443 5.8611393 5.4330883
1369086_a_at 5.5479918 5.26443 5.385659 5.6897755 5.2854805 5.5758686 5.3240685 5.147072 5.3608055
1369087_at 5.162341 5.306064 5.0973635 4.74333 5.197729 5.208258 5.2601357 5.2240047 5.2708416
1369088_at 7.752386 7.2956333 7.1735806 7.1297183 7.15279 7.4325957 7.242512 7.327412 7.4986305
1369089_at 3.965035 4.348968 4.349476 4.5471826 4.693402 4.5835824 4.5073695 4.357223 4.360713
1369090_at 3.933349 3.9673762 3.929323 3.7824688 4.058568 4.016984 3.8934467 4.356019 3.8742363
1369091_at 3.6712685 3.9895542 3.71435 4.0268364 3.949155 4.1560407 3.9954011 3.999282 4.0600176
1369092_at 8.359918 8.202719 8.190653 8.386081 7.8941736 8.150029 8.107278 8.153675 8.462909
1369093_at 7.095684 6.7903137 6.9024816 6.6907754 6.7568693 6.751373 6.790252 6.905369 6.7590103
1369094_a_at 5.3282137 5.873856 5.784979 5.4529724 5.99566 5.564064 5.348601 5.254967 5.591785
1369095_at 4.2340956 4.505679 4.4158072 4.5989733 4.4631567 4.4335966 4.6497965 4.6581707 4.422247
1369096_at 4.041893 4.2666006 4.4373803 4.5007463 4.1133757 4.340994 4.406097 4.2054977 4.343645
1369097_s_at 6.169155 5.985085 6.1254787 6.1338406 6.1678195 5.9984045 5.6720023 5.9204307 5.919704
1369098_at 4.2562428 4.355208 3.9890654 4.3354783 4.243643 4.253491 4.416308 4.0945034 4.456161
1369099_at 7.717415 7.6717906 7.6726446 7.716962 7.476635 7.9482765 8.0040455 7.636114 7.6084514
1369100_at 3.8523715 4.21294 4.1619015 4.233857 4.3275747 4.1587706 4.231263 3.980964 4.2376957
1369101_at 8.14593 8.0545845 7.9900813 7.978321 8.254431 8.109097 8.186773 8.063513 8.074529
1369102_at 3.6081026 3.969097 3.8996062 4.0145845 3.7532954 3.755109 3.9040842 3.641338 3.9433925
1369103_at 4.837388 4.697123 4.8933573 4.889969 4.8753724 4.922858 4.723398 4.5587554 4.4653068
1369104_at 5.14802 5.5335693 6.014227 5.242816 5.2599354 5.8247213 5.3778667 5.4788823 5.718384
1369105_a_at 3.8958557 3.818248 3.9400547 3.1794856 3.5964458 3.7669003 3.868006 3.8737228 3.7139661
1369106_at 4.672676 4.2680707 4.532355 4.7564745 4.5244446 4.588002 4.539704 4.592557 4.434934
1369107_at 3.8697398 3.6619408 3.8820786 3.7952278 3.8723872 3.6365829 3.8905375 4.0006886 3.7257514
1369108_at 3.9129734 3.943661 3.8419242 4.088949 4.037181 3.8727083 4.0705643 4.0499396 3.9735208
1369109_at 3.5616019 3.581429 3.7112339 3.614309 3.7474806 3.7141738 3.637012 3.6085148 3.7341094
1369110_x_at 9.433521 9.601611 10.165942 9.683288 10.298617 9.737947 10.815497 9.659037 10.47766
1369111_at 14.015403 14.001396 13.963852 13.940141 14.05509 13.968078 13.924562 13.920662 14.00069
1369112_at 4.2227106 4.44598 4.183359 4.4601526 4.4328055 4.6253242 4.361307 4.298996 4.393177
1369113_at 3.4968064 3.3699584 3.3489075 3.1941829 3.3618648 3.2631009 3.4750288 3.3891397 3.3663323
1369114_at 3.1771002 3.2615807 3.2547555 3.2640917 3.1921477 3.0128667 3.1615674 3.3700888 3.2200773
1369115_at 4.50447 4.7911134 5.0292406 4.6705356 4.737491 4.664376 4.6296473 4.7982903 4.885866
1369116_a_at 5.616486 5.9857965 6.110166 6.0939116 5.9968653 5.9697285 6.0797706 6.018083 6.0299683
1369117_at 4.2432547 4.1415744 4.2122064 4.171693 4.2971516 3.9138546 4.1630955 4.303796 4.090229
1369118_a_at 4.483461 4.645464 4.4381285 4.756672 4.6906714 4.8038535 4.930852 4.552822 4.505954
1369119_a_at 4.684617 4.569583 4.7178345 4.5236254 4.752225 4.7124853 4.8278255 4.710987 4.517519
1369120_a_at 7.2105784 7.2299194 7.264181 7.5205073 7.2756147 7.4018693 7.4285727 7.42329 7.3708143
1369121_at 4.9564233 5.3688626 5.262558 5.3817253 5.054873 5.211551 5.4495773 5.5446687 5.280215
1369122_at 7.197429 7.3199935 7.2785535 6.88501 7.2643805 7.1784306 7.4340067 7.126785 7.1712112
1369123_a_at 5.7465982 6.0079947 6.0464916 6.042495 6.1418195 6.056639 6.3766847 5.9990516 6.11396
1369124_at 4.185238 4.299143 4.482617 4.7417555 4.3997574 4.5979786 4.7085915 4.7085085 4.7162104
1369125_at 3.3564892 3.3911002 3.2909436 3.447603 3.4405751 3.2881045 3.4016957 3.3235104 3.3671114
1369126_at 3.5128684 4.043969 3.7754521 3.7299807 3.8945959 3.740285 3.7876756 3.6647522 3.6962185
1369127_a_at 6.2055297 6.6188426 6.5657616 6.693864 6.6957173 6.4001713 6.672598 6.178946 6.570091
1369128_at 4.206734 3.9196525 4.033947 4.2979765 4.4858294 4.133342 4.15985 4.189646 4.20481
1369129_at 4.0779037 4.0018225 3.8553066 4.0479536 4.201868 3.8981805 3.907984 3.7086704 4.0251913
1369130_at 4.5433702 5.1059346 4.6487036 4.806547 4.9324245 4.7605267 5.002412 5.0629597 4.715355
1369131_at 3.9722114 4.294642 4.0131836 4.1956987 4.0009913 4.0852814 4.206049 4.255028 4.1426926
1369132_at 4.9953685 5.555899 5.7036624 5.885043 5.846265 5.7192945 5.8460884 5.9352593 5.5222864
1369133_a_at 3.7610562 3.7589693 3.944422 3.997773 4.119227 3.8117557 3.8197033 4.0991015 3.878723
1369134_x_at 3.5875235 3.3911002 3.3968308 3.5185132 3.442004 3.6485538 3.625796 3.5126584 3.6272836
1369135_at 6.4057007 6.2027783 6.3496785 6.688363 6.2418256 6.547858 6.4251733 6.491292 6.49256
1369136_at 4.2843943 4.2011356 4.44672 4.5260983 4.4141335 4.511978 4.163025 4.5599413 4.267354
1369137_at 4.8368087 4.852544 4.7112803 5.1263914 4.945977 5.040702 4.96427 4.9628286 5.3719926
1369138_a_at 3.9652529 3.915366 3.9712396 4.014498 3.971645 3.8738208 3.9403114 4.095292 3.9317214
1369139_at 3.7732182 3.787944 3.9757106 3.8094137 3.9984522 3.7502453 3.848268 3.7867258 3.6096325
1369140_at 3.9688623 4.0966797 4.1621027 4.2233534 4.196456 4.3295813 4.244134 4.015893 4.1866226
1369141_at 3.7941945 3.4666247 3.7319937 3.7841752 3.6975799 3.6896746 3.7625356 3.6837099 3.5694187
1369142_at 3.6438844 3.9486253 3.6882048 3.965381 3.6358907 3.8561058 3.7594762 4.041885 3.7281704
1369143_at 3.7884238 4.03891 4.3165593 4.466077 4.2827377 3.9980948 4.238168 4.478204 4.3254356
1369144_a_at 3.9137468 3.8951302 3.8366454 4.135389 3.938304 3.9432597 4.0970426 4.1060314 3.6814024
1369145_a_at 4.7689724 4.614878 4.703175 4.8347826 4.7140756 4.7087 4.5937696 4.8602147 4.7182546
1369146_a_at 6.7833595 6.9830213 6.91544 6.346426 7.0479584 6.943543 6.7088094 6.824305 7.2310615
1369147_at 4.54295 5.0636997 5.0217113 4.9727464 5.139096 4.990792 5.2234783 4.63889 5.143161
1369148_at 7.915312 7.809424 7.7915382 7.81791 7.946738 7.787743 7.678576 7.690664 7.866232
1369149_at 4.850549 5.035823 5.2463346 5.2953777 5.2496142 5.153949 5.1603456 5.392637 5.138474
1369150_at 8.766848 8.555112 8.401972 8.616231 8.639602 8.689987 9.472026 8.024284 8.110286
1369151_at 5.0738277 5.459873 5.274047 5.5625973 5.250353 5.26762 5.4367146 5.101395 5.115925
1369152_at 6.7037115 7.167621 7.1856847 6.7073274 6.811214 6.9246063 6.700758 7.059871 6.832346
1369153_at 3.6559083 3.488413 3.6344054 3.5910685 3.6722465 3.7164817 3.5331569 3.5895307 3.5756614
1369154_at 3.9863777 4.0863714 3.9603598 4.323765 4.020063 4.016763 4.153738 4.0107136 4.006056
1369155_at 4.5986114 4.8931646 4.9322863 5.103665 5.1026654 5.2147913 5.2332673 5.130056 5.043169
1369156_at 6.6988454 6.739959 6.7269897 6.0564322 6.7521663 6.762115 6.9192815 6.2574677 7.0498157
1369157_at 8.586927 8.755867 8.674536 8.547071 8.462145 8.411961 8.236306 8.593529 8.616148
1369158_at 4.420989 4.355545 3.8820686 4.0352077 4.410756 4.133342 4.3361845 4.438979 3.9920244
1369159_at 5.544665 5.5054665 5.181518 5.8409915 5.201916 5.491395 5.6655254 5.5446687 5.358385
1369160_a_at 4.4324822 4.7820587 4.536782 4.9304442 4.7963758 4.490296 4.7804203 4.7887945 4.8002996
1369161_at 8.796338 8.5302725 8.403925 8.421319 8.604324 8.425483 8.072575 8.213463 8.555973
1369162_at 3.992949 4.005109 3.977 4.151188 3.824602 3.9759083 3.8780482 4.111484 3.9202707
1369163_at 5.0555267 5.1668 4.984185 5.099866 4.8300877 5.2202783 5.0322685 5.26379 5.2126784
1369164_a_at 4.420989 4.57297 4.62481 4.432699 4.70609 4.3848085 4.347616 4.464283 4.382659
1369165_at 4.2874045 4.23314 4.0661316 4.6259227 4.27857 4.164439 4.193329 4.183241 4.020232
1369166_at 3.8450506 3.8675523 3.9151785 4.144877 4.0304985 4.2032003 4.232388 4.214531 4.107627
1369167_at 5.881153 5.8427 6.3493905 6.3795357 6.064042 6.117717 5.982555 6.079934 5.836154
1369168_a_at 5.150354 5.4866796 5.520864 5.4903555 5.375415 5.5409484 5.087572 5.301971 4.9425135
1369169_at 9.601005 9.594562 9.385506 9.209605 9.550841 9.492664 9.284924 9.395096 9.2974205
1369170_at 4.0924606 3.9690964 4.149271 4.020855 4.290783 4.0003867 4.0500355 3.9831378 3.9320781
1369171_at 11.167546 11.27937 11.200356 11.223893 11.431424 11.299791 10.435203 11.025999 11.345108
1369172_at 4.2357078 4.132601 4.4316196 4.213766 4.1746545 4.1176724 4.6816893 4.3860965 4.3760657
1369173_at 5.345164 5.218078 4.9883184 5.173477 5.168885 5.1393213 5.0650606 5.0047483 5.2102294
1369174_at 7.0555024 7.0761576 7.0727577 7.1205053 6.768985 6.965012 6.8973846 6.9623413 6.7097454
1369175_a_at 3.82317 3.7768824 3.911735 4.0272307 3.9742436 4.0456333 4.101365 3.8230453 4.0045404
1369176_at 6.4042563 6.6413503 6.5132565 6.797935 6.767537 6.61241 6.7661023 6.614859 6.415023
1369177_at 7.0598817 7.141793 7.145046 7.147547 7.09893 7.09546 7.088104 7.3037243 6.826766
1369178_a_at 4.523374 4.3821197 4.4169955 4.3966722 4.371711 4.310149 4.291944 4.192571 4.1108007
1369179_a_at 7.342279 6.7116437 6.265189 6.2386065 5.9534235 6.4141665 5.7561355 6.1659503 6.17014
1369180_at 4.949431 5.1581535 5.15814 5.066855 5.1015353 5.176591 4.8763866 5.208972 5.104847
1369181_at 6.617873 6.78192 6.808189 6.7941356 6.585877 7.2616606 7.564132 6.357756 6.361687
1369182_at 4.031789 3.9183912 4.204797 3.9991438 4.104523 4.1158257 4.1610327 3.745696 3.9647105
1369183_at 4.9166074 5.01901 5.081642 5.3494244 5.173587 4.9970493 5.312153 4.993284 5.070444
1369184_at 4.0219517 4.0800953 4.247374 4.116192 4.312459 4.351935 3.9989412 4.606943 4.3925247
1369185_a_at 5.1185446 5.1897206 5.3605227 5.2718544 5.501441 5.501989 5.3126483 5.3421683 5.0386567
1369186_at 6.99215 7.1736164 7.2862024 7.4905453 7.36145 7.583585 7.381228 7.203459 7.363897
1369187_a_at 7.901504 7.4034114 7.3536563 7.261565 7.1663795 7.5360866 7.045503 7.106274 7.257288
1369188_at 3.9268565 3.9732401 3.9795966 4.2937846 3.8251338 3.9127092 3.6755161 4.000326 3.940491
1369189_at 5.247215 5.3326063 5.6964993 5.7472777 5.384927 5.7925653 5.8924766 5.616769 5.614036
1369190_at 5.775716 5.7310834 5.621949 5.748651 5.604088 5.8830285 6.193749 5.8521514 5.499691
1369191_at 3.5863366 3.6994345 3.7319937 3.657986 3.6999762 3.9154987 3.7509336 3.7380662 4.001769
1369192_at 4.6680727 4.5313497 4.4537883 4.8047876 4.370497 4.6443405 4.98173 4.6883373 4.5883956
1369193_at 5.5891833 5.543968 5.6329827 5.2917933 5.607015 5.6009245 5.898141 5.2802844 5.844175
1369194_a_at 3.4368255 3.747364 3.8835456 3.5794966 3.6259716 3.878502 3.8044767 3.3437052 3.699143
1369195_at 5.3183064 5.710493 5.5312023 5.301467 6.3469124 5.690655 6.374636 5.5482597 5.7347617
1369196_at 5.7756567 5.67023 5.6454973 5.726349 5.555094 5.652335 5.719116 5.7850266 5.6942835
1369197_at 5.8453712 5.7865214 5.702216 5.4597793 5.791897 5.4798927 5.515146 5.6620297 5.806815
1369198_at 5.3797007 5.152889 5.2559185 5.476704 5.129054 5.392665 5.197469 5.5936313 5.4821205
1369199_at 4.5848994 4.8645883 4.8453484 5.1951084 5.0400715 4.9304466 5.131714 5.067302 5.0230274
1369200_at 9.893935 9.855351 9.705202 9.891125 9.817165 9.986181 9.764532 9.704458 9.691532
1369201_at 5.279245 5.438375 5.375327 5.343337 5.339611 5.4235134 5.346444 5.604282 5.2796664
1369202_at 3.580991 3.6327517 3.7449896 3.5564458 3.928917 3.7076182 3.634879 3.722691 3.550246
1369203_at 3.879942 3.7870233 3.8162503 3.8977566 3.9009542 3.878502 4.1328373 3.7900896 3.7454202
1369204_at 7.1370125 7.005078 7.17634 7.4016585 7.2486043 7.2168317 7.8227863 7.0500593 7.340704
1369205_at 5.0144854 5.2442894 5.103095 5.324956 5.5078416 5.2517123 5.680355 5.4615984 5.582924
1369206_at 12.617961 12.555867 12.664458 12.715307 12.570133 12.656947 12.879056 12.547706 12.737338
1369207_at 4.146391 4.197665 4.3551598 4.6211267 4.215187 4.4346848 5.0024524 4.2420197 4.410491
1369208_at 5.551414 5.8202896 6.1695137 6.8315744 6.1496477 6.360984 8.072741 6.133628 6.2962265
1369209_at 6.692655 6.666073 6.7483816 6.5856266 6.421352 6.6287003 6.8488574 6.84574 6.7166758
1369210_at 3.4429357 3.3681893 3.2064893 3.3625882 3.2389865 3.5097668 3.1941106 3.3670228 3.1083739
1369211_at 6.029389 6.3844953 6.4460707 6.3624253 6.2097397 6.356718 6.449667 6.3318844 6.478354
1369212_s_at 7.297596 7.2670374 7.3895116 6.881778 7.427589 7.352878 6.9782286 7.3233943 7.163441
1369213_at 4.953139 5.1766143 5.1047473 5.282934 4.9500074 5.26762 5.5016313 5.277489 5.1936398
1369214_a_at 5.727056 5.8176894 5.8849587 6.0136857 6.152587 6.1287065 5.976197 6.0400243 6.1368957
1369215_a_at 10.279088 10.066772 10.137983 9.918705 10.10158 10.023951 9.907335 9.910045 9.925994
1369216_a_at 5.6186247 5.4630594 5.5115047 5.514719 5.6731777 5.71612 5.6512427 5.642276 5.5862107
1369217_at 4.2503214 4.2663407 4.311355 4.556265 4.324166 4.3242984 4.6825776 4.3433266 4.3343453
1369218_at 7.508122 7.3565116 7.6200647 7.3588347 7.383667 7.2915273 7.554804 7.156172 7.3973837
1369219_at 5.989985 6.15925 6.1923084 6.227733 5.951257 5.764495 6.089505 6.006084 6.1478577
1369220_at 7.1544547 7.260638 7.414349 7.1790695 7.0469837 7.3084016 7.3868985 7.442029 6.9450173
1369221_at 5.890666 6.1215553 6.0531693 5.967919 6.8401055 6.0179 6.093225 5.8811216 6.1351137
1369222_at 5.386146 5.3013325 5.552866 5.5698805 5.370415 5.50463 5.296002 5.4022245 5.7503567
1369223_at 6.7215757 6.763249 6.8248906 7.061825 6.938791 6.7957463 7.0535693 7.080899 6.8962092
1369224_at 10.108137 9.08236 10.173534 10.15752 9.781128 7.7904296 9.9018 10.773074 10.961033
1369225_at 12.258956 12.086678 12.261534 12.267874 11.890037 12.181471 12.469597 12.188328 12.2082205
1369226_at 8.091906 8.014875 7.773412 8.21962 7.72078 7.813156 8.85124 7.921796 8.164518
1369227_at 6.0765066 5.773104 5.7614436 6.031796 5.640838 5.8378353 5.9868135 6.258305 5.994988
1369228_at 5.544288 5.4416337 5.5104923 5.7228665 5.664753 5.6273346 5.7076817 5.465716 5.456988
1369229_at 5.8632517 5.8241386 6.2128425 6.2749987 6.046953 6.3102946 6.3488126 6.167682 6.0254784
1369230_at 4.2487698 4.3776574 4.670755 4.57302 4.535681 4.499798 4.5085196 4.472935 4.609235
1369231_at 4.9558067 4.8360076 4.8268704 4.9949675 4.844207 5.102967 4.8690314 4.928031 4.776763
1369232_at 4.6076245 4.5041533 4.8190475 4.656869 4.605163 4.7810388 4.6809063 4.856111 4.6577196
1369233_at 3.9557881 3.9407911 3.873123 3.7090204 3.773287 3.7152276 3.633542 3.8229954 3.9632645
1369234_at 8.1101055 7.7404633 7.7080927 7.689606 7.742533 7.7158494 8.083158 7.7459908 7.8861113
1369235_at 4.8111057 5.0712056 5.001517 4.9455523 5.2932467 4.7957845 5.1556373 5.061687 5.0339346
1369236_at 4.9882917 5.127462 5.427167 5.3208494 5.295112 5.2350993 5.1687093 5.199458 4.831456
1369237_at 5.062473 5.2526727 5.5752215 5.397406 5.2695236 5.170603 5.491742 5.2476835 5.2593846
1369238_at 9.98877 10.128353 9.924095 10.388981 10.470596 10.350552 10.600175 9.869058 9.469566
1369239_at 3.855574 3.9147701 4.189357 4.0740128 4.3949866 3.911027 3.9999886 4.058735 4.0461183
1369240_a_at 5.4383965 5.703594 5.7608104 5.630677 5.744927 5.769412 5.764937 5.654673 5.898546
1369241_at 5.521897 5.2587523 5.456841 5.6041894 5.367451 5.2547913 5.4108233 5.5283575 5.428771
1369242_at 3.401189 3.3806894 3.3067334 3.4690623 3.5058064 3.4937897 3.5499923 3.479526 3.5817401
1369243_at 3.9179327 4.087772 4.074518 4.21827 4.286491 4.1765804 4.0668273 4.193084 4.2132893
1369244_at 6.769413 6.6885424 6.412421 6.690356 6.579295 6.612716 6.4491696 6.5294495 6.529756
1369245_at 4.100599 4.259906 4.2991343 4.4266415 4.1889324 4.127589 4.246313 4.5711594 4.357113
1369246_a_at 3.7776423 3.5925832 3.9742432 4.157074 3.8501928 3.799708 3.971078 3.8427467 3.573902
1369247_at 5.902417 6.2478786 6.0835814 6.09295 5.728231 6.1698375 5.953377 5.7382603 6.052401
1369248_a_at 8.011279 8.287523 7.926512 8.509424 7.98761 8.311728 7.965587 8.348458 8.273132
1369249_at 8.2866955 8.195124 8.335257 7.4761043 8.112959 8.136638 8.040461 8.060902 7.8754954
1369250_at 5.1619906 4.8228536 5.0052257 5.2251725 5.146417 5.1151767 5.164702 5.0661182 5.24151
1369251_a_at 5.282996 5.593521 5.4743834 5.721945 6.0040975 5.8230634 5.664262 5.435748 5.728878
1369252_a_at 5.468295 5.2985663 5.539974 5.724254 5.6862464 5.7289553 5.350918 5.6743956 5.436158
1369253_at 3.8468783 3.780902 3.7240472 3.9346645 3.6346056 3.8177187 3.9754817 3.9929879 3.7603853
1369254_a_at 3.9156363 3.8289747 3.8202136 3.8766403 3.9035978 4.1333413 3.730505 4.115571 3.8723965
1369255_at 6.4809465 6.9016557 6.749074 7.0511627 6.1843214 6.6907654 7.459798 6.7630215 6.795113
1369256_at 5.391027 5.873856 5.690078 5.7423196 5.7463045 5.819961 5.6759048 5.6293626 5.8249583
1369257_at 4.7881117 5.112359 4.883862 5.0180364 4.950693 5.0379753 5.203489 5.300904 5.09026
1369258_at 3.1603308 3.2092237 3.0426483 3.175919 3.0731752 3.3374104 3.1186202 3.1761353 3.2015655
1369259_at 6.9396973 6.7178073 7.2460017 5.780738 6.4008894 5.7718816 6.063241 7.4685445 6.5030174
1369260_a_at 4.3244247 4.3144608 4.459214 4.365751 4.1900535 4.214189 4.2122693 4.332033 4.2069564
1369261_at 5.082829 4.946693 4.865346 5.020878 4.8420944 5.2666173 4.8531284 4.9416475 5.2320642
1369262_at 6.796167 6.5928483 6.67183 6.305453 6.507829 6.6337767 6.9934373 6.1738834 6.731799
1369263_at 3.476094 3.4438577 3.3338845 3.5544267 3.2616785 3.663453 3.39434 3.401338 3.398467
1369264_at 5.065829 5.088963 5.11252 5.361958 5.1792965 5.067761 5.456239 4.9167786 5.1092925
1369265_at 6.6765585 6.6124687 6.662819 6.5834723 6.5516844 6.4673905 6.369249 6.683659 6.6575284
1369266_at 5.8748846 5.627267 5.32064 6.0398073 5.49608 5.6532593 5.719476 5.601203 5.3629804
1369267_at 4.0519466 4.030939 4.2511024 4.073812 3.9649925 4.210357 4.059017 4.071389 4.122469
1369268_at 4.667993 4.540172 4.2618465 4.3716974 4.2691936 4.318645 4.279251 4.0458174 4.123402
1369269_at 9.063107 8.824012 8.518817 8.3570595 8.98266 8.885558 8.72525 8.664965 8.91864
1369270_at 8.960297 8.819235 8.941491 8.6923485 8.901129 8.945581 8.451405 8.693829 9.057264
1369271_at 4.2673182 4.2447753 4.302794 4.4191575 4.3045163 4.374026 4.5198603 4.4753704 4.3657947
1369272_at 5.301185 4.93532 5.2512193 5.292967 5.3522873 5.1862392 5.471401 5.1684356 5.2730184
1369273_a_at 4.2696366 4.294642 4.2966866 4.2898445 4.262947 4.1623755 4.6330757 4.3449736 4.3702016
1369274_a_at 4.4973373 4.5264654 4.4865375 4.5121536 4.4785676 4.4915323 4.494916 4.187685 4.532767
1369275_s_at 12.911841 12.899525 12.786015 12.795482 12.715714 12.859117 12.700951 12.730675 12.756366
1369276_at 4.915401 4.8947225 4.760358 4.854696 5.105745 4.92946 4.5808315 4.909503 4.9666643
1369277_at 5.8784223 5.8455234 5.7814636 5.7760763 5.986574 5.933019 5.9424915 5.8928013 5.6731772
1369278_at 8.165465 8.320856 8.136464 8.017184 8.06344 7.9637866 8.429052 8.449686 8.339472
1369279_at 5.777753 5.807219 5.8864503 5.990358 5.914293 5.971687 6.099774 5.9721994 6.0130196
1369280_at 4.420989 4.3752093 4.302794 4.5712643 4.4349675 4.615681 4.231052 4.583875 4.538102
1369281_at 3.5965233 3.5521944 3.4649253 3.648064 3.5612752 3.7062252 3.7921836 3.6101058 3.3774922
1369282_at 3.3435526 3.2757244 3.489343 3.4814816 3.1185787 3.5409772 3.5620778 3.303071 3.4008052
1369283_at 3.6135223 3.9137912 3.650534 3.6450872 4.118307 4.0476637 4.2301273 4.127798 3.9677956
1369284_at 5.443549 5.4549837 5.5115614 5.7072477 5.53996 5.586253 5.5777254 5.636792 5.475111
1369285_at 6.31608 5.8536096 6.14535 5.780738 5.2797594 6.0382085 5.446937 6.1871777 5.817511
1369286_at 12.582157 12.604995 12.59945 12.617392 12.603694 12.583248 12.373476 12.4112625 12.572915
1369287_at 4.630019 4.8923974 4.80742 4.7908645 4.7981935 4.732228 4.636183 4.883166 4.775127
1369288_at 4.5702343 4.5750494 4.7111874 4.6734295 4.567577 4.498354 4.534788 4.785204 4.5792575
1369289_at 9.669024 9.771912 9.937859 9.634048 9.858885 9.766151 9.539321 9.681419 9.507034
1369290_at 4.5744324 4.544127 4.7550325 4.6479816 4.73135 4.7497206 4.758341 4.790638 4.6551723
1369291_at 10.594002 10.454355 10.229764 10.290115 10.39798 10.480715 10.405007 10.179797 10.358636
1369292_at 4.4480286 4.236102 4.2399435 4.5539637 4.3824196 4.5336914 4.7196245 4.617058 4.538102
1369293_at 5.903406 6.002202 5.9222555 6.251439 6.061992 5.8023257 6.3197947 6.1409254 6.062519
1369294_at 4.4267035 4.5859666 4.532355 5.098312 4.737491 4.679656 5.3970203 4.8772726 5.0440183
1369295_at 4.742398 4.7512283 4.8173413 5.1250606 4.9103856 4.91802 4.981851 5.27216 4.7251444
1369296_at 12.888757 12.922353 12.935956 12.864655 12.648186 12.889107 12.952681 12.82737 12.884068
1369297_at 3.8919048 3.9518785 3.8350852 4.1574926 4.161577 4.0994554 3.8958504 4.0096197 4.121486
1369298_at 4.2500534 4.4436307 4.5544057 4.556265 4.4053125 4.6691437 4.6086044 4.4075723 4.2961316
1369299_at 4.600315 4.593902 4.862631 4.771006 4.686099 4.8344803 5.051112 5.0506544 4.685711
1369300_at 4.2804637 4.091779 4.166224 4.24401 3.9338388 4.232063 4.3441358 3.9134717 4.179779
1369301_at 4.420989 4.924324 5.140162 5.1059585 4.8975782 4.9651494 4.9803305 4.9525924 4.9311233
1369302_at 4.7628508 4.5374327 4.670755 4.667636 4.2135725 4.7465663 4.3461576 4.395604 4.6716747
1369303_at 3.8347542 3.7023847 3.5380905 3.7748947 3.6996694 3.748111 3.8581197 3.676456 3.6718056
1369304_at 6.881776 6.724074 6.2858543 5.931088 6.619851 6.370363 6.2663546 6.3263626 6.63295
1369305_at 4.589797 4.7767344 4.8084583 4.7392435 4.782144 4.720116 4.818139 4.667574 4.82971
1369306_at 4.100233 4.5425158 4.30023 4.529358 4.695797 4.5377407 4.171231 4.184951 4.522564
1369307_at 4.782962 4.8446245 5.138546 5.4912868 5.204706 5.217691 4.892378 5.1150913 5.0755806
1369308_at 4.866014 5.0299616 5.349221 5.3604355 5.3804073 5.470194 5.3762326 5.3636894 5.4589605
1369309_a_at 4.98634 4.8964744 4.588729 5.094494 4.8181825 5.0173 4.7814713 4.760223 4.4925404
1369310_at 5.094699 5.065277 4.9591055 4.876254 5.4435844 5.1003065 5.1508837 5.0122156 4.937011
1369311_at 3.8174832 3.6839764 3.6182122 3.6285987 3.5978732 3.7667177 3.8569663 3.8307807 3.6222441
1369312_a_at 8.710315 8.555577 8.513361 8.636069 8.378434 8.596119 8.601983 8.436632 8.352661
1369313_at 4.7466345 4.4946623 4.549775 4.733659 4.679999 4.772455 4.8623576 4.3825703 4.672246
1369314_at 4.138317 4.4137735 4.467948 4.523304 4.3571415 4.483117 4.254429 4.3728147 4.40539
1369315_at 4.347842 4.246683 4.344198 4.5848465 4.536682 4.3813934 4.4345684 4.4840446 4.5628157
1369316_s_at 6.0590253 6.0301266 6.0270658 6.129084 5.986415 6.113083 6.1601653 6.24082 6.223153
1369317_at 3.7602355 3.825154 4.2122064 3.903815 4.219166 4.088877 4.23958 3.958675 3.800755
1369318_at 6.5922847 6.168307 6.0356026 6.1093245 6.182015 6.3065534 6.1031017 5.900612 6.1791735
1369319_at 8.955895 8.742322 8.761734 8.705363 8.6073265 8.907784 8.741271 8.876513 8.7958975
1369320_at 4.0422244 4.283003 4.7396536 4.367446 4.485959 4.468961 4.6655245 4.540347 4.338128
1369321_s_at 3.1343863 3.3133166 3.3563268 3.4229703 3.2927823 3.3211071 3.3654995 3.2184055 3.1374981
1369322_at 5.3358636 5.40433 5.761624 5.847536 5.9431376 5.668451 5.517196 5.661675 5.405643
1369323_at 6.982317 7.00763 6.8961086 7.0591893 6.7891507 7.09635 6.969749 6.9163733 6.903243
1369324_at 3.4685426 3.545077 3.6537638 3.6874688 3.6570473 3.7505047 3.825914 3.7880898 3.562097
1369325_at 7.0353374 7.033034 7.0173264 6.8489876 6.3048897 6.955955 6.452572 6.9157724 6.730909
1369326_at 4.0651717 3.9653754 3.8786094 3.9184732 3.7832 4.0402718 3.8909843 4.116973 4.044655
1369327_at 4.527406 4.2201114 4.4407196 4.28613 4.474452 4.4126406 4.741207 4.4012394 4.281289
1369328_at 6.7449527 6.818712 6.5564075 6.226043 6.7991304 6.992196 6.759407 6.210953 6.3798294
1369329_at 5.38506 5.642848 5.688224 5.541704 5.626511 5.6356587 5.94459 5.984987 5.5727367
1369330_at 5.1035533 5.013872 5.0014277 5.0826564 5.367532 5.020998 5.122164 4.938751 5.1353674
1369331_a_at 5.1328573 5.218457 5.1341543 5.415975 5.317216 5.111561 5.152857 5.256105 5.197528
1369332_a_at 3.690538 3.8717084 3.8650923 3.8576963 4.061633 3.9842045 3.997749 3.890035 3.7618246
1369333_a_at 3.2783074 3.3075442 3.3722787 3.3719034 3.3712916 3.3336394 3.4419649 3.2933466 3.3799493
1369334_at 3.9967983 3.866608 3.9700348 4.321699 4.056901 4.176903 3.9505587 4.048772 3.9630241
1369335_at 3.9384642 3.8529272 3.8723965 3.6787508 3.7202086 3.7596676 3.7320328 3.7886956 3.8591387
1369336_at 5.3337755 5.615924 5.5102286 5.830825 5.669456 5.757264 5.8984303 5.867711 5.634943
1369337_at 4.3748946 4.2136416 4.578424 4.6385765 4.491685 4.5651646 4.4853625 4.616321 4.575332
1369338_at 5.9126863 5.969141 5.8881197 6.062295 5.8936853 6.042159 6.0564294 6.264378 5.917941
1369339_at 5.498931 5.8367786 5.8327456 5.907152 5.840699 5.791131 6.013378 6.035378 6.0382285
1369340_at 4.4720006 4.4844575 4.5865335 4.796483 4.5836854 4.567091 4.9378824 4.710987 4.628574
1369341_a_at 4.0989885 4.066922 4.2157445 4.2532434 4.121701 4.091201 4.2087727 4.1415687 4.2659407
1369342_at 5.5688686 5.6833515 4.8938103 5.810784 5.5628943 5.5407705 5.9327006 5.195588 5.2433405
1369343_at 3.3308086 3.380094 3.4341285 3.4965935 3.474369 3.386961 3.4299765 3.6069756 3.4928496
1369344_at 5.337574 5.5765076 5.500993 5.5334897 5.846759 5.8488793 5.2877784 5.691695 5.566461
1369345_at 3.9529102 4.113881 3.8805232 4.1965933 4.124586 4.1266747 4.0573173 4.0539265 3.9402113
1369346_at 3.3537433 3.4119272 3.677212 3.7727349 3.651985 3.7064245 3.6396873 3.6294482 3.571082
1369347_s_at 5.845591 5.988006 5.5356946 6.07741 5.791403 5.552947 5.92283 5.9952345 6.022937
1369348_at 4.250843 4.3013444 4.7080803 4.50947 4.5931063 4.545941 4.4478745 4.720804 4.490555
1369349_a_at 3.5144396 3.7099268 3.5008137 3.4911985 3.7764304 3.7400277 3.8725657 3.7760532 3.6684635
1369350_at 5.585547 5.6401596 5.4063296 5.7105303 5.5893393 5.636435 5.7070494 5.784037 5.488918
1369351_at 4.323682 4.592536 4.5527277 4.7450113 4.7106442 4.7642193 4.5959425 4.6766806 4.674444
1369352_at 6.405121 6.331213 6.488532 6.3389688 6.129851 6.1571083 6.1241345 6.0750813 6.341662
1369353_at 4.412746 4.6362476 4.3733416 4.8310037 4.5841074 4.5746727 4.797531 4.636938 5.0327096
1369354_at 6.439071 6.5636125 6.651539 6.8827386 6.640947 6.7730722 6.75833 6.8406744 6.705277
1369355_at 4.744492 4.935609 5.043533 5.1027064 5.167705 5.021698 5.1451807 5.0234723 5.004608
1369356_at 3.997642 4.1181293 4.19722 4.4318824 4.051684 4.2025204 4.2513113 4.197041 4.1968904
1369357_at 5.0228624 5.326148 5.3144107 5.3447914 5.1823807 5.088417 5.1556315 5.044709 5.1801643
1369358_a_at 6.231812 6.461512 6.5756974 6.531593 6.5794406 6.4339485 6.492966 6.4192295 6.460178
1369359_at 4.192706 4.2715235 4.280173 4.4601803 4.4146924 4.5746727 4.394927 4.196823 4.2699733
1369360_at 5.9406314 6.0636206 5.8669357 6.2006073 5.930938 6.0831957 6.0779495 6.2608247 5.7957935
1369361_at 3.5277796 3.814599 3.944422 3.8547208 3.6435962 3.8130066 3.8007262 3.7213118 3.6857502
1369362_at 4.969234 5.052278 5.323464 5.40131 5.246976 5.148656 5.2411637 5.2726917 5.5044713
1369363_at 3.5155978 3.385475 3.574692 3.6985652 3.7968738 3.4156392 3.8533561 3.7490072 3.6956348
1369364_at 3.538486 3.576333 3.5003254 3.4579163 3.7669787 3.4167173 3.6527572 3.5154169 3.6028335
1369365_at 4.5664515 4.537217 4.498535 4.902939 4.5791135 4.65762 4.871407 4.9240694 4.761958
1369366_at 4.55054 4.8468113 5.107046 4.6765003 4.7980804 4.796045 5.151156 4.8454127 4.9686623
1369367_at 4.58552 4.4960933 4.449841 4.734211 4.7513304 4.916468 4.5981803 4.738972 4.86958
1369368_at 4.3835363 4.526803 4.316658 4.4479055 4.3704977 4.453411 4.6330757 4.4234896 4.627796
1369369_at 5.4053383 5.660253 5.281758 5.04055 5.1844153 5.610358 5.5762997 5.481936 5.294932
1369370_s_at 4.937885 5.0797143 5.372426 5.0898952 4.9969764 4.9593277 5.4522495 5.3457565 5.174486
1369371_a_at 4.119812 4.294642 4.341008 4.5176983 4.3895597 4.3306317 4.7322354 4.29754 4.413551
1369372_at 4.9057617 5.0733943 4.9246335 5.2042003 5.086812 5.1689143 5.274559 5.286944 5.1852045
1369373_at 5.9694014 5.5948544 5.415723 5.4321027 5.961271 5.554085 5.528582 5.5342026 5.4137397
1369374_at 4.07551 4.062662 3.8542345 3.967466 3.9063165 4.040823 4.233411 4.116746 4.1600723
1369375_a_at 3.756148 3.9128382 3.807247 3.8036327 3.8526149 3.845054 3.7257106 3.798205 3.8802319
1369376_a_at 4.378395 4.504098 4.34621 4.5354433 4.739869 4.582808 4.454044 4.6011596 4.6277957
1369377_at 3.4405675 3.596561 3.4304314 3.6877143 3.5932398 3.690159 3.6727085 3.8383973 3.6884952
1369378_at 4.764151 4.832333 4.803414 4.921413 4.69771 4.876595 5.0291386 4.919695 4.8056836
1369379_at 4.7698016 4.7238884 5.255919 4.733659 4.8264318 5.26762 4.813792 4.829664 4.642037
1369380_at 4.3441553 4.6129246 4.6375117 4.649263 4.4176702 4.508672 4.4769306 4.397448 4.589015
1369381_a_at 3.7776423 3.733707 3.7383866 3.8647168 3.7783096 3.4860659 3.7787898 3.7694933 3.8556378
1369382_at 5.9251413 6.0974865 6.0885878 6.1399455 6.0450306 6.3276105 6.0763116 6.019735 6.0107503
1369383_a_at 4.654134 4.7941504 4.725358 4.9526625 4.906989 4.667408 5.1312485 5.0920043 4.6956744
1369384_at 3.7760015 3.9376721 3.9832156 3.958912 4.004438 4.004951 4.282717 3.8407829 3.7294195
1369385_at 4.6530347 4.5517383 4.6779714 4.96995 4.90081 4.8355145 4.9741 4.657547 4.5869336
1369386_at 4.2158594 4.1741667 4.121626 4.410363 4.154747 4.1270733 4.262597 4.1439934 4.1056843
1369387_at 5.8130007 5.556723 6.101456 5.8414598 5.7156787 5.7576175 6.1461005 5.6304946 5.783753
1369388_at 3.73098 4.1802444 3.8400428 4.2455015 4.247254 4.343254 4.219247 4.4428287 4.011427
1369389_at 4.407679 4.5500255 4.410018 4.6148415 4.5089602 4.819859 4.6672664 4.5179243 4.687895
1369390_a_at 4.7465825 4.6433086 4.6522446 4.556265 4.616784 4.1808443 4.347507 4.5784373 4.6033773
1369391_at 4.1982193 4.025515 4.1359773 4.122095 4.2895064 4.3707113 4.2229223 4.538434 3.9231405
1369392_at 5.100281 5.2062387 5.17069 5.269421 5.106468 5.390639 5.265974 5.2552347 5.02055
1369393_at 3.8262472 3.960606 3.9597042 3.89329 4.0090175 4.0179567 4.1763353 3.7229934 4.275802
1369394_at 4.6739025 4.612047 4.822202 4.733659 4.6854353 4.67595 4.7325897 4.6409707 4.7771077
1369395_at 3.556555 3.6564863 3.4403553 3.6525102 3.758032 3.7173395 3.519023 3.6820054 3.5246458
1369396_at 5.649146 5.5163565 5.596237 5.4995995 5.5138297 5.6909 5.788556 5.7931185 5.6822023
1369397_at 5.02314 4.9641366 5.104846 4.9812107 5.3801823 5.032416 5.2509456 5.2462792 5.322943
1369398_at 5.3380632 5.618933 5.8030605 5.4547567 5.6863637 5.724814 5.492274 5.884783 5.7921844
1369399_at 3.5432248 3.505744 3.5908093 3.661956 3.5447686 3.669072 3.6917372 3.6949134 3.5455654
1369400_a_at 5.255458 5.2437053 5.2078896 5.4828377 5.564431 5.4827766 5.452773 5.5468507 5.3546176
1369401_at 3.2525272 3.5594275 3.3677535 3.5013793 3.3256314 3.4122565 3.467562 3.5473948 3.370701
1369402_at 7.003095 6.885699 6.7763104 6.7971168 6.8281755 6.9703274 6.66455 6.614093 6.90487
1369403_at 4.734114 4.6556816 4.2650747 4.62899 4.666583 4.6999903 4.6570363 4.6819186 4.66009
1369404_a_at 4.484298 4.3312206 4.729839 4.7010913 4.659094 4.7290516 4.682395 4.5866356 4.581998
1369405_a_at 4.2049017 4.1855764 4.4206705 4.4137235 4.446301 4.5911417 4.4296355 4.341938 4.3492775
1369406_at 4.0310087 3.9409559 4.0736666 4.2475595 4.154075 4.4108377 4.5158687 4.39461 4.3868413
1369407_at 5.8748116 6.0020175 5.9433255 6.3288517 5.8286676 5.8489265 6.853676 5.9723663 6.3046775
1369408_at 4.215459 4.3976364 4.5679407 4.5632176 4.740516 4.667001 4.7184086 4.4049597 4.5424566
1369409_at 8.117688 8.33533 8.276748 8.1839 8.300817 8.09798 8.489398 8.114582 8.217434
1369410_at 7.397478 7.4959335 7.7844067 7.3921576 7.6145654 7.708627 7.3971972 7.066587 7.79052
1369411_at 3.831047 3.6440616 3.8907797 3.8337495 3.8009083 3.9646184 4.1011896 3.7713532 3.846627
1369412_a_at 6.5422997 6.624012 6.670273 6.6801534 6.5968513 6.7400374 6.756796 6.7798376 6.526388
1369413_at 4.5157604 4.921234 4.9510803 5.0701423 4.7334857 4.754806 4.789048 4.7539315 4.704455
1369414_at 9.0132885 8.67824 8.552627 8.680414 8.410961 8.679033 8.354397 8.682434 8.654007
1369415_at 7.654747 7.639135 8.084081 7.589669 7.687048 7.8601174 7.7762504 7.4807506 7.4867406
1369416_at 6.2596035 6.420543 6.411396 6.7087865 6.806066 6.5102305 6.4306955 6.447191 6.454038
1369417_a_at 4.6382327 4.1606784 4.5795507 4.878577 4.2789545 4.380418 4.150799 4.691035 4.342377
1369418_at 4.2306128 4.28494 4.5896544 4.867063 4.6099606 4.416193 4.555909 4.4557962 4.358053
1369419_at 5.2383103 5.450179 4.960339 5.4656324 5.109874 5.263044 5.152857 5.5069356 5.390169
1369420_at 4.748389 4.3512907 4.33855 4.26 4.4156375 4.4741287 4.274427 4.4344215 4.427928
1369421_at 6.0845017 6.144158 6.5866175 5.992774 5.9518228 6.137179 5.853832 6.1482925 6.0674367
1369422_at 5.094151 5.2817135 5.538569 5.1782055 5.5084248 5.356519 5.477399 5.4729686 5.445305
1369423_at 4.6670403 4.6123133 4.4420714 4.6071935 4.7197695 4.532597 4.962648 4.3096313 4.401846
1369424_at 12.855047 12.959767 12.784714 12.748702 12.759654 12.887678 12.583208 12.777732 12.8230715
1369425_at 4.1580877 4.17435 4.1459894 4.228808 4.3032627 4.362226 4.331815 4.221076 4.359913
1369426_at 5.0714874 5.070223 5.2934675 5.203616 5.1763906 5.213978 5.004727 5.319674 5.381594
1369427_at 8.718379 9.06755 9.13207 9.563545 9.156069 9.586761 9.499896 9.09156 9.4683075
1369428_a_at 4.7400484 4.2638903 4.8881445 4.757985 4.4620814 4.518882 4.7437806 4.7587805 4.4203053
1369429_at 3.8449228 3.8436978 3.6251562 3.6810074 3.6639204 3.6358178 3.5289536 3.7905228 3.5692987
1369430_at 8.468102 8.530608 9.200829 9.196684 8.623877 9.304281 9.341512 9.051278 9.420323
1369431_at 4.460743 4.4620037 4.8382435 4.5655403 4.7047668 4.651827 4.8854775 4.528214 4.571067
1369432_at 5.404832 5.3039966 5.2042475 5.528223 5.2547803 5.2254696 5.3467264 5.430029 5.2904844
1369433_at 4.9861526 5.020018 5.0070033 5.090111 5.0831723 5.020099 4.9501367 5.04038 5.1955996
1369434_at 3.9703362 3.9637563 3.9003377 4.048176 3.9419348 3.9392524 3.97276 4.147772 3.8173919
1369435_at 12.380304 12.517972 12.333608 12.4972105 12.392297 12.445984 12.123865 12.469794 12.4548
1369436_at 4.248149 4.1029215 4.190794 4.238059 4.067913 4.239874 4.197777 4.429391 4.355051
1369437_at 4.49767 4.789317 4.7622137 4.8770404 4.846325 4.8882837 4.9343524 4.765106 4.71132
1369438_at 4.8352046 4.87162 4.748341 5.2963595 4.9423175 4.919689 5.051031 5.1115885 5.049994
1369439_at 3.6137848 3.712157 3.7614958 3.7430446 3.6193109 3.7485738 4.0789585 3.9022021 3.6835864
1369440_at 5.811836 6.1670675 5.7899623 5.212577 5.4071417 4.9587975 5.0172696 5.0934 5.452298
1369441_at 4.5042896 4.805018 4.4800105 4.677846 4.913094 4.7082357 4.921768 4.5440416 4.725139
1369442_at 3.3011434 3.225761 3.5196993 3.6761894 3.3370671 3.2966776 3.368288 3.382596 3.433527
1369443_at 6.6196995 6.731842 6.467161 6.2111707 6.6946263 6.588214 6.577809 6.2052164 6.773081
1369444_at 3.9881089 3.9335568 3.7738862 4.0898333 3.7162042 3.9403389 3.9937453 4.036465 3.8313205
1369445_at 5.916318 5.9077315 6.1358275 6.1690316 5.837828 5.9886603 5.9483495 6.065521 6.059453
1369446_at 7.205875 7.2951884 6.7899647 7.1625905 7.241237 6.840397 7.2510185 7.0760746 7.1770687
1369447_at 5.6319456 5.6822834 5.94924 6.0761304 5.9861298 6.09921 5.729574 5.9494166 5.7621264
1369448_at 5.7233896 6.08764 6.1097784 6.2645483 6.1655025 6.2744045 6.2062244 6.186141 6.1883106
1369449_at 5.0567045 4.924324 5.2923803 5.052069 5.2455835 5.0235777 4.9100194 5.315503 4.9624076
1369450_at 11.291177 11.328075 11.250415 11.313538 10.837354 10.946261 10.640017 11.260001 11.329672
1369451_a_at 3.7607515 3.7045803 3.6916602 3.7575147 3.6541023 3.6875615 3.552732 3.608822 3.7026405
1369452_a_at 8.244544 8.206326 8.408621 8.20394 8.083269 8.360588 8.278687 8.307189 8.088436
1369453_at 7.2284217 7.308676 7.1491585 7.414053 7.8968034 7.3951654 7.4062304 7.51975 7.3474965
1369454_at 4.3350186 4.7704544 4.3032093 4.3407683 4.505537 4.0730295 4.370384 4.2080812 4.2820425
1369455_at 6.5682554 6.945053 6.776885 6.09295 6.4575067 5.6847982 5.747314 6.0140514 6.163182
1369456_at 3.3179364 3.4262638 3.3840482 3.484267 3.3754275 3.7459564 3.5080583 3.4639199 3.3911474
1369457_a_at 4.5197344 4.610778 4.5050626 4.8686624 4.4936075 4.5375805 4.7513175 4.7401676 4.3918924
1369458_at 4.5878067 4.7818637 4.967509 4.877932 4.737491 4.793554 4.9708986 4.6496 4.8059244
1369459_at 6.229693 6.228123 6.2892838 6.2356305 6.2663074 6.0390096 6.187299 6.185418 5.942768
1369460_at 5.3592196 5.5505238 5.5192776 5.293287 5.529894 5.2296205 5.1309423 5.6211915 5.6287184
1369461_at 3.8834333 4.0851016 4.331496 4.2091255 4.0351744 4.365929 4.132835 4.170022 3.9758563
1369462_at 3.9768758 4.1243534 4.090793 4.1315327 4.122587 4.2617564 3.9358127 4.233117 4.1039386
1369463_at 5.566852 5.413013 5.7110777 5.885723 5.5406885 5.6687527 5.9912066 5.882015 5.637572
1369464_at 4.6276474 4.3661375 4.3322372 4.8183947 4.604685 4.525264 4.9170723 4.495434 4.5247374
1369465_at 12.9113035 12.6821165 12.943835 12.922711 12.362447 12.739832 12.640226 12.737425 12.665391
1369466_at 3.6562066 3.8756328 3.831091 3.8248603 3.7898045 3.8073134 3.5850132 4.059022 3.704832
1369467_a_at 9.340146 9.703874 10.176949 8.801821 9.151007 10.166477 8.889237 9.598695 9.128661
1369468_at 6.856599 6.113901 6.3896713 6.2170444 6.488449 6.3801513 6.081034 5.9910197 6.2602506
1369469_s_at 3.4927764 3.5963197 3.729365 3.6309865 3.7018144 3.8300548 3.6484478 3.6635473 3.837798
1369470_at 4.6454425 4.4626055 4.5429077 4.6457777 4.665747 4.7082357 4.972733 4.4834776 4.3798823
1369471_at 4.7825527 4.786602 4.6343684 4.76705 4.616767 4.6474633 4.97754 4.5595026 4.848475
1369472_a_at 6.3595767 6.679551 6.899045 6.781232 6.8568254 6.6149664 6.7727747 6.803607 6.6855145
1369473_at 10.136407 9.930106 9.988461 10.161013 9.977863 10.04907 10.115414 9.974642 9.993312
1369474_a_at 3.8367932 3.6476016 3.754761 3.724266 3.9245508 3.9197829 3.6886444 3.7133424 3.916518
1369475_x_at 3.8746505 4.0495305 3.944422 4.1335287 4.10109 4.0564823 4.2306714 4.0858555 4.032621
1369476_at 4.949999 4.946983 4.9362803 5.031323 5.1099157 4.932082 4.83994 5.030537 4.8142624
1369477_at 4.4625416 4.3070235 4.706843 4.6307163 4.5478163 4.4285793 4.3333106 4.3642077 4.664758
1369478_at 4.2153625 4.3751893 4.0890083 4.466077 4.4024124 4.5683184 4.682395 4.612093 4.4883804
1369479_at 6.5375986 6.4940844 6.5294013 6.637169 6.6066847 6.5596724 6.6283193 6.6703987 6.454621
1369480_at 3.6818979 3.5902472 3.718879 3.9659731 3.6972976 3.760446 3.902137 3.7694955 3.7473803
1369481_at 3.8288436 3.773824 3.885786 4.0732765 3.8705456 3.941617 3.6744354 4.163 3.8764355
1369482_a_at 3.8226545 3.8615887 3.995219 4.149804 3.9937928 4.091032 3.986827 4.2479143 4.0664225
1369483_at 6.1482716 6.346008 6.0341177 6.186707 6.365377 6.392335 6.486506 5.860822 6.3380737
1369484_at 4.273143 4.5003138 4.3583775 4.5904536 4.362193 4.538765 4.8208265 4.536606 4.6418824
1369485_at 10.080703 10.019576 10.207712 9.982292 9.735103 9.897437 9.960365 10.016294 10.045884
1369486_at 3.7501051 3.727458 3.7319937 3.7827184 3.5171757 3.6683848 3.8407426 3.7561994 3.743705
1369487_a_at 4.2909994 4.2466164 3.9857605 4.3525558 4.2824583 4.078084 4.1389236 4.1573176 4.1885777
1369488_at 4.047902 4.1999483 4.258952 4.0475907 4.0378723 4.1757703 4.159872 4.27486 4.2339334
1369489_at 5.9750004 6.2942 6.4567466 6.4866953 6.512293 6.1984744 6.416127 6.5647616 6.377505
1369490_at 3.985706 3.971973 3.8142989 3.9219875 4.1425953 3.9854999 4.246958 3.9636476 3.8049984
1369491_at 8.799247 9.006354 8.255934 8.531751 7.9196715 8.21082 7.6725545 9.148628 8.167119
1369492_at 11.179426 10.993129 10.991695 10.971759 11.2274 11.145514 10.944121 11.098072 11.134564
1369493_at 8.120766 6.278378 7.1248636 7.349363 9.238382 8.42839 9.755308 6.1320024 7.6469994
1369494_a_at 5.7798953 6.050839 5.9543333 6.072317 6.1849427 6.046019 5.965602 6.1357684 6.0364423
1369495_at 5.7487535 5.8051114 5.876888 6.0547557 5.818486 5.8079395 5.8480144 5.867499 5.870945
1369496_at 7.2216496 7.4079485 7.4172306 7.387643 7.187206 7.3512325 7.226816 7.3341312 7.3157287
1369497_at 4.3200073 4.69765 4.6916313 4.7755876 4.6536818 5.0445814 5.2482486 4.707266 4.519293
1369498_at 4.6364927 4.45427 4.454343 4.943302 4.572831 4.846444 4.626133 4.371373 4.2930136
1369499_at 5.3638377 5.31634 5.210822 5.492407 5.620718 5.469216 5.251147 5.4902563 5.579504
1369500_at 5.2217503 5.5397873 5.318609 5.428936 5.672329 5.6305933 5.3196516 5.75709 5.358168
1369501_at 6.01753 5.8458037 6.3970046 6.158063 5.8781505 6.2323484 6.1136556 5.8977637 5.9280987
1369502_a_at 12.310357 12.644397 12.205767 12.59562 12.693742 12.773406 12.384494 12.5508795 12.563919
1369503_at 3.2250113 3.4641993 3.5961964 3.383389 3.5367906 3.529686 3.2339723 3.469299 3.4199312
1369504_at 5.5153584 5.511764 5.8236055 5.9031262 5.305407 5.8886933 5.524372 5.6355176 5.389064
1369505_at 5.8526473 5.7769604 5.2911415 5.524287 5.996513 5.9201517 5.624986 5.937369 5.720159
1369506_at 4.3625116 4.508155 4.445915 4.73906 4.7682953 4.545754 4.553777 4.7386475 4.446856
1369507_at 4.196269 4.1743526 4.3474083 4.322625 4.3629794 4.189188 4.2962914 4.353363 4.5709286
1369508_at 5.080706 5.085742 5.207182 5.066855 4.9991045 4.8168836 4.9143586 5.0288796 5.058856
1369509_a_at 4.4720006 4.557115 4.5045953 4.4070206 5.33333 4.643077 5.2975454 4.567296 4.8460307
1369510_at 6.614289 6.7542143 6.5711656 6.7744894 6.778059 6.7106724 6.6719694 6.686454 6.8000445
1369511_at 5.742939 6.1250477 6.8207054 6.3190136 6.11045 7.367663 6.364037 5.675059 6.0139813
1369512_at 5.648142 5.889262 5.545589 5.783541 5.587472 5.5288973 5.76371 5.6838408 5.7077
1369513_at 4.754102 4.706332 4.7823777 5.084779 4.5437193 5.314953 5.2528906 4.8961215 4.9149027
1369514_at 5.9598856 5.95156 6.1741447 6.3784933 6.092647 6.3227425 6.262925 6.293395 5.817511
1369515_s_at 4.5162315 4.2498846 4.5905294 4.767724 4.4321203 4.662117 4.683649 4.829673 4.699341
1369516_at 3.8093462 3.969097 3.9100578 4.190015 3.9936566 4.265091 4.265329 4.1253834 3.9510415
1369517_at 5.465837 5.3651066 5.4620647 5.725484 5.429687 5.5750003 5.6795034 5.3130026 5.481402
1369518_at 5.195495 5.410298 5.416777 5.68769 5.334613 5.3961024 5.284413 5.615244 5.1506615
1369519_at 4.3961782 4.271437 4.325239 4.5773525 4.3645864 4.4773493 4.436657 4.4973955 4.62047
1369520_a_at 5.5468817 5.566848 5.4967623 5.729688 5.655053 5.398029 5.545493 5.553536 5.5071783
1369521_at 3.5345583 3.2752676 3.4970613 3.7274292 3.6854086 3.4908912 3.7259002 3.442175 3.5944226
1369522_a_at 3.3119116 3.4239707 3.5049174 3.484351 3.6905553 3.5269747 3.4703777 3.4460669 3.4042964
1369523_at 5.587853 5.846971 5.525803 5.8593526 5.5644317 5.9269814 5.7646437 5.86 5.9190574
1369524_at 4.43239 4.686537 4.7007775 4.7751284 4.682182 4.892761 4.703705 4.779956 4.6306076
1369525_at 5.3254557 5.419343 5.3770876 5.5200806 5.2845488 5.369526 5.3949213 5.384926 5.4217825
1369526_at 9.167706 9.013651 8.9846945 8.885895 8.505368 8.744154 8.127365 8.622157 8.687861
1369527_at 5.3133097 5.4934096 5.362805 5.6788435 5.666842 5.359556 5.788765 5.549418 5.725986
1369528_at 5.7813387 5.272933 5.565109 5.6001725 5.278559 5.425363 5.944486 5.372178 5.552362
1369529_at 4.4209895 4.4896073 4.536578 4.2674484 4.3013153 4.3217 4.4844503 4.4467874 4.2966213
1369530_at 4.897871 4.933963 5.1191483 4.9510508 4.7788286 4.9260516 5.1057863 4.8831506 4.849291
1369531_at 6.6155295 8.132487 7.31859 7.7059813 6.6555786 7.7793064 6.399718 6.4291406 7.1257725
1369532_at 4.9391007 4.842755 4.9371963 4.964122 4.9442673 4.9027395 4.9649143 5.24471 5.0095263
1369533_a_at 5.7564335 5.8699617 5.678382 5.9526052 6.12063 5.902231 6.1031017 5.860838 5.8616323
1369534_at 4.9692345 5.103633 5.0563116 5.391197 5.2020874 5.3385944 5.5029144 5.5021954 5.005227
1369535_at 5.0774746 5.1931276 4.942999 5.0707817 5.060175 5.206898 5.4213214 5.096343 5.188713
1369536_at 4.8093843 4.9617877 5.088923 5.232648 4.9509897 5.0612698 5.175114 4.905423 4.753951
1369537_at 5.1073866 5.1975346 5.2865496 5.312554 5.3361993 5.293523 5.38939 5.3247356 5.2226934
1369538_at 4.6325345 4.7464643 4.92491 4.9473004 4.8134456 4.7708693 4.9201508 5.0634046 4.7495623
1369539_at 5.562394 5.580138 5.4263325 5.2854433 5.594267 5.217451 5.388935 5.214156 5.3208447
1369540_at 3.9467 4.1720805 4.2213717 4.4894943 4.162185 4.318746 4.4066844 4.3624797 4.131315
1369541_at 3.5726492 3.7298143 3.6448472 3.8369396 3.5516336 3.6916163 3.656643 3.7740674 3.5783982
1369542_at 5.241093 5.3125052 5.348608 5.4045577 5.3527193 5.468497 5.4063797 5.4545355 5.2270923
1369543_s_at 6.177849 6.215927 6.452779 5.790984 6.487132 5.9870706 5.9782777 6.134253 6.1716003
1369544_a_at 4.135025 4.2313232 4.253694 4.401124 4.190777 4.3980703 4.281046 4.2468214 4.222623
1369545_at 5.1654706 5.181553 5.191525 5.327985 5.121148 5.3202453 5.240817 5.221073 5.1293755
1369546_at 11.046708 11.056651 11.045411 10.866734 10.961039 11.048533 10.957116 11.158918 10.914493
1369547_at 3.777642 4.284171 4.366022 4.428137 4.5845947 4.348095 4.238638 4.3235064 4.2777443
1369548_at 5.240861 5.507068 5.3851604 5.3398447 5.4593496 5.3801947 5.5030155 5.4022245 5.4604836
1369549_at 6.8914595 6.9880567 6.9714007 7.2560263 6.7605686 7.133148 7.336246 7.232283 7.1386547
1369550_at 3.6634443 3.664765 3.944422 3.82317 3.6711137 3.78688 4.0843234 3.8524516 3.67322
1369551_at 5.053177 4.9627957 5.13183 5.2579813 5.079316 5.1511464 5.31382 5.3138494 5.1247015
1369552_at 4.840218 4.793869 4.8074846 5.2471976 4.602683 4.9211073 4.7303185 4.841122 4.784892
1369553_at 4.762139 4.777652 5.2501473 4.984486 4.935568 4.875255 4.988039 4.982715 4.9659214
1369554_at 9.714584 9.72427 9.743893 9.483073 9.586918 9.670936 9.586864 9.639535 9.603735
1369555_at 4.1321716 4.4148936 4.1941175 4.4687777 4.18582 4.224946 4.3633265 4.3581796 4.399897
1369556_at 5.2576284 5.0688524 5.3622103 5.225173 5.495966 5.5156946 5.7116528 5.494014 5.2343073
1369557_at 7.226869 6.9300795 7.06894 7.062564 6.936383 6.953421 7.3160768 7.1349797 7.130606
1369558_at 8.782737 8.810411 8.938879 8.598542 9.309685 8.864644 9.184571 8.521286 8.897017
1369559_a_at 9.460574 9.582508 9.462203 9.71493 9.84127 9.691104 9.774983 9.424101 9.726074
1369560_at 10.47426 10.132958 10.130707 9.780159 10.091971 10.235713 9.930643 10.087691 9.898949
1369561_at 3.6032302 3.6471095 3.7896106 3.8201485 3.8681288 3.960962 3.9468012 4.0469894 3.709239
1369562_at 6.084034 5.898403 6.166415 6.2460046 5.998331 6.3062286 6.5257144 6.1755323 6.3752337
1369563_at 4.315709 4.49718 4.4369273 4.734301 4.6168127 4.620562 4.4558005 4.6517897 4.541518
1369564_at 4.1906567 4.6474752 4.6462283 4.7501936 4.4524956 4.5979314 4.5842576 4.537675 4.561143
1369565_at 5.195495 5.3120494 5.3858128 5.3244696 4.837361 5.3160577 5.680355 5.2141557 5.077521
1369566_at 4.832646 4.938843 5.0007524 5.003367 4.928475 5.09551 5.0302544 5.2379017 5.2325597
1369567_at 4.371338 4.8504105 4.848353 5.0132923 4.933464 5.007596 5.3509545 5.0878625 4.890423
1369568_at 5.015274 4.8138027 4.837657 4.7671647 4.6499205 4.6803293 4.822425 4.6924677 4.8884163
1369569_at 4.371849 4.477631 4.5655966 4.8184175 4.469856 4.4811697 4.6823945 4.3613524 4.2794957
1369570_at 3.440393 3.485171 3.3989553 3.4518661 3.573342 3.2581966 3.4625456 3.501283 3.4487054
1369571_at 8.579194 8.749399 8.767396 8.541864 8.622672 8.621689 8.656395 8.608742 8.570367
1369572_at 3.8840067 3.969097 4.13791 4.113325 4.288409 4.168254 4.135727 4.4580307 4.240163
1369573_at 4.0597715 4.2122693 4.2360125 4.3781013 4.3329377 4.3631964 4.3555403 4.3188467 4.296812
1369574_at 3.7379308 4.0840178 4.0524893 3.8868096 3.8520207 3.8363228 3.9129946 3.8670115 3.6994996
1369575_at 3.6234596 3.7768824 3.4841378 3.5741425 3.8475885 3.728222 3.8221936 3.6573977 3.4772956
1369576_at 3.6318305 3.684814 3.5901256 3.8148253 3.7072313 4.0082555 3.8523169 4.0464473 3.7665918
1369577_at 7.4150376 7.0465007 7.7195635 7.415301 6.752229 6.926142 7.291246 7.065427 5.1624556
1369578_at 4.0255413 4.2453394 4.4807925 4.66866 4.38855 4.5225253 4.4240065 4.4012394 4.2912445
1369579_at 6.1263523 6.0759096 5.966883 6.4077177 6.09061 6.17455 5.872975 6.313812 6.028162
1369580_at 3.853076 4.223882 3.9815488 4.450145 4.1821194 4.1169286 4.2590384 4.1308827 3.8486872
1369581_at 11.405366 11.287663 11.36887 11.20043 11.430184 11.236844 11.428598 11.422311 11.443965
1369582_at 5.9158745 6.038039 6.227864 6.43532 6.3964415 6.3017826 5.9993057 6.175365 6.2917666
1369583_at 5.192504 4.8738666 5.0501018 5.0694704 4.986353 5.0414066 4.9392056 5.089352 4.88195
1369584_at 6.100238 6.0394206 6.108384 6.3117228 6.495863 6.1814766 6.572131 6.253866 6.2339344
1369585_at 3.6092086 3.6303456 3.9860315 3.9626584 3.7144768 3.923925 4.0227547 3.6796107 3.7268145
1369586_at 3.6471274 3.2324028 3.342562 3.4922311 3.3796937 3.502671 3.8105311 3.3401768 3.7770152
1369587_at 4.0714474 4.172822 4.2045164 4.646401 4.5089602 4.6137667 4.5497365 4.1851807 4.3028564
1369588_a_at 8.091461 7.7293406 7.6939898 7.631876 7.5909324 7.7359242 7.5871263 7.64154 8.04935
1369589_x_at 3.9250348 3.9993942 4.042759 3.9462407 3.9607158 3.7606215 4.0894833 3.7219896 3.7368562
1369590_a_at 7.203423 6.967688 6.894327 6.707452 7.213278 6.878707 6.628504 6.7969217 6.855103
1369591_at 3.8698747 3.9210556 3.9339147 3.9590611 4.1190724 4.0204163 4.0253077 3.9341118 3.7483191
1369592_at 6.8014245 7.043239 6.9482923 7.107753 7.1994214 7.1054716 7.0466127 6.7217894 6.7915163
1369593_at 3.575271 3.5373113 3.4291859 3.791803 3.5602531 3.4370391 3.7109127 3.7045243 3.3739762
1369594_at 5.5543694 5.7429943 5.678915 5.8469753 5.954554 5.6869755 5.6920443 5.47417 5.3893423
1369595_at 3.7655594 4.077411 3.7224927 3.7355828 3.889366 4.041149 3.986827 3.747368 4.0915613
1369596_at 4.6547327 4.7388926 4.738674 4.812977 4.8708067 4.7388973 4.7864256 4.8134265 4.786998
1369597_at 7.7568765 7.6950216 7.484578 7.237616 7.7235847 7.4301195 7.552498 7.6354733 7.6557264
1369598_at 4.276022 4.3867297 4.549635 4.3764153 4.533277 4.268847 4.692626 4.432416 4.53273
1369599_at 4.7468257 4.984879 5.1096616 5.263569 5.2000737 5.0748363 5.4337277 5.1822867 5.416514
1369600_at 4.116021 4.4145184 4.4129353 4.452365 4.5117087 4.2133207 4.571343 4.266575 4.4352636
1369601_at 5.150429 5.085164 5.197254 5.413854 5.2135477 5.123197 5.2041726 4.9860797 4.9722123
1369602_at 4.38359 4.63292 4.64517 4.8367314 4.468548 4.4481125 4.6840987 4.426844 4.5763516
1369603_at 3.6647596 3.5235877 3.4216464 3.7263334 3.7708795 3.671625 3.6575677 3.6844976 3.682734
1369604_at 4.781188 4.3179026 4.554802 4.815893 4.693928 4.6239967 4.702853 4.863386 4.5737476
1369605_at 5.0156436 5.2125196 5.243192 5.207203 5.2693114 5.646302 5.3433537 5.0492163 5.176346
1369606_at 3.8698747 3.835198 3.8142989 3.7968016 4.175981 3.8400779 3.709951 4.106036 3.99783
1369607_at 5.635019 5.858868 5.843553 5.9579487 5.9082475 6.1639113 6.171842 6.019594 5.9320526
1369608_at 4.2522545 4.424248 4.2763944 4.531866 4.4754643 4.4539304 4.6357546 4.477084 4.226225
1369609_at 3.8097022 3.7834797 3.7300065 3.8203506 3.8286598 3.848265 3.8231726 3.740397 3.9157658
1369610_at 6.28339 6.423622 6.601098 6.4248104 5.9398203 6.54194 6.1762085 6.363678 6.1923723
1369611_at 5.137645 4.7494044 5.1765237 5.0917134 4.981212 5.087071 5.062217 5.0529976 5.3596325
1369612_at 5.014841 4.8324423 5.1263742 4.972846 5.0711756 4.9866314 5.2000113 5.0529976 5.185732
1369613_at 3.6218758 3.7576115 3.727673 4.032777 3.806339 4.1144633 3.9673924 3.9599652 3.9528139
1369614_at 3.9256055 4.116762 4.115469 4.210389 4.1672273 3.9089673 4.246084 4.2659802 4.2131743
1369615_at 5.7082386 5.777625 5.7703905 5.9086537 5.706312 5.9422336 5.9412184 5.9489336 6.0020647
1369616_at 4.7472816 4.472103 4.482656 4.540177 4.628336 4.650728 4.599969 4.3459916 4.31343
1369617_at 6.686812 6.5847907 7.189432 6.783714 7.0613017 6.695439 6.7768383 6.857747 6.8146462
1369618_at 4.4752746 4.761747 4.426099 4.577009 4.618835 4.7127585 4.783832 4.463104 4.3792357
1369619_at 4.8039684 4.8822756 5.0218406 4.984486 5.152732 5.179642 5.3234363 5.117492 5.1109557
1369620_at 3.8052125 3.8934805 3.9539902 4.0237374 3.9315016 4.091032 4.2164764 4.0301228 4.109851
1369621_s_at 9.736018 9.659024 9.731795 9.5169525 9.793817 9.657739 9.717212 9.78154 9.739821
1369622_at 4.5164995 4.269975 4.542715 4.4449043 4.339096 4.3430147 4.3365893 4.622152 4.401846
1369623_at 4.6321487 4.7509785 4.691741 4.949399 4.5921326 4.658677 4.83391 4.677823 5.0244093
1369624_at 5.6956143 5.837443 5.776053 5.9432054 6.0018187 5.7141976 6.2513 5.9532294 5.777193
1369625_at 6.445567 6.1850333 6.16778 6.383605 6.389817 6.7400374 6.1878166 5.8461404 6.41483
1369626_at 8.986798 8.738399 8.81745 8.754367 8.802728 8.910601 8.675021 8.891919 8.7916155
1369627_at 3.816524 3.823107 3.631811 4.046442 3.9786968 4.004951 4.0173426 3.9848926 3.8896732
1369628_at 8.920561 8.838919 9.252789 9.030639 7.6528807 7.853074 8.11264 8.2359085 8.352872
1369629_at 11.725624 11.758272 11.678527 11.747184 11.487688 11.722538 11.634963 11.8659525 11.770242
1369630_at 12.856837 12.815721 12.806069 12.91082 12.744869 12.8416195 12.7586155 12.902642 12.768936
1369631_at 7.802411 7.515312 7.916123 7.8139415 7.8791776 7.9164906 7.8913646 7.8997474 7.8686457
1369632_a_at 6.8430877 6.564943 6.8062162 6.4681616 6.5972605 6.8088226 6.0728097 6.4680943 6.39028
1369633_at 11.117128 10.8460655 10.584724 10.767862 10.877803 10.854602 10.740737 10.794721 10.770762
1369634_at 6.0566 6.42662 6.329213 6.749755 6.6428328 6.6678905 6.6940317 6.6378636 6.1624312
1369635_at 11.866655 11.843303 11.780897 11.878579 11.922729 11.7415085 11.593161 11.884711 11.715292
1369636_at 12.483925 12.379593 12.294597 12.427382 12.435619 12.352054 12.137845 12.4516535 12.243119
1369637_at 4.8712873 4.9922237 4.856661 5.181852 4.9168935 5.015647 5.2995644 5.227373 4.9029474
1369638_at 5.443871 5.143191 5.0704827 5.3937383 5.4614367 5.4246984 5.2635846 5.2538185 5.3619714
1369639_at 4.0565376 3.972574 3.6916602 4.1552124 3.57505 3.7099066 3.914856 3.8088078 3.7316852
1369640_at 5.1973143 5.698711 5.585988 5.544298 5.4800878 5.6834407 5.956736 5.899582 5.8878355
1369641_at 7.703998 7.683881 7.8277407 7.6290298 7.545767 7.833157 7.6517854 7.727771 7.477293
1369642_at 7.3962927 7.2480755 7.5723267 7.560572 7.1097994 7.453329 6.9790993 7.2098427 7.0361953
1369643_a_at 7.826678 7.399859 7.7588253 7.6551514 7.4877014 7.798498 7.1121917 7.33677 7.340454
1369644_at 9.130433 9.011342 9.088959 8.986849 9.063343 9.180219 8.641684 8.941428 8.883278
1369645_at 4.000122 3.9697578 4.1571198 4.492778 4.111053 4.432212 4.1991496 4.2048817 4.112939
1369646_at 3.689291 3.7160594 3.7643056 3.6934395 3.8894694 3.721013 3.7503276 3.7588704 3.70995
1369647_at 6.07121 6.6046844 6.2468944 6.520373 6.158094 6.0359073 6.2169285 6.440559 6.357175
1369648_at 6.378885 6.4898353 6.44708 6.5608845 6.3129086 6.4752264 6.4228215 6.26739 6.741036
1369649_at 5.0126243 5.38361 5.092807 5.146203 5.202087 5.267058 5.5487943 5.08825 5.135086
1369650_at 6.888729 7.127596 7.330936 7.1127596 7.1811123 7.4659815 7.358452 7.2089887 7.088005
1369651_at 5.1842628 5.120252 5.1878567 5.3028235 5.209716 5.275131 5.366856 5.2247396 5.045295
1369652_at 3.8911088 3.8352182 3.9230113 3.9741664 4.0550904 3.9955103 4.0550513 4.266575 4.0546694
1369653_at 7.324298 7.3754463 7.099875 7.169762 7.3098025 7.106638 7.211011 7.0413465 7.3501835
1369654_at 10.682553 10.631032 10.837959 10.372325 10.117626 10.624406 10.251879 10.598497 10.260914
1369655_at 8.183751 7.5123067 8.738728 8.743001 8.585736 8.566078 9.902433 8.172016 7.8757644
1369656_at 6.72531 7.02232 7.2028933 6.498762 6.770076 7.1141233 6.704513 7.009785 6.494156
1369657_at 4.420989 4.1426506 4.4567065 4.201166 4.156965 4.215236 4.088476 4.1149106 4.100663
1369658_at 8.334754 8.57451 9.1196995 8.569282 8.994039 9.092501 8.317293 8.877282 8.613064
1369659_at 5.7815657 5.9424257 5.754795 5.869902 5.8513756 5.6589336 6.156831 5.933818 5.9229937
1369660_at 4.267081 4.49478 4.810314 4.787349 4.5702863 4.7921515 4.795364 4.4937444 4.605749
1369661_at 7.9472613 8.079548 8.02849 7.937574 8.127344 8.026537 8.138283 8.038594 7.7905116
1369662_at 3.5744874 3.7202003 3.519204 3.6176763 3.6036654 3.6230013 3.6563432 3.7749436 3.5273829
1369663_at 9.76981 9.531572 10.034201 9.855412 8.685209 10.411696 8.478957 10.215872 9.419333
1369664_at 10.402149 10.602124 10.603829 10.363026 11.13606 11.170809 10.675789 10.483855 10.884256
1369665_a_at 7.3222446 7.467657 7.695271 7.7839665 7.768591 7.8023725 7.765124 7.485237 7.777907
1369666_at 6.1435657 6.239363 6.023945 5.721958 6.4251585 5.9477477 6.2569256 6.1515355 6.198974
1369667_at 6.8062167 6.7625327 6.827253 6.8750215 6.7307186 6.8623056 6.90458 7.059843 6.7043424
1369668_x_at 3.9837687 3.861977 3.8924053 3.9514954 3.8581407 4.0458574 4.138961 3.9447715 3.7780085
1369669_at 7.9270644 8.063293 8.039764 7.7753935 7.748541 7.733361 8.3487625 8.168079 8.061041
1369670_at 4.748027 4.8236737 4.538217 4.777687 4.7077537 4.9721785 4.8860455 4.6395984 4.804717
1369671_at 12.582023 12.512077 12.592041 12.604321 12.490642 12.6194 12.123996 12.508028 12.471437
1369672_at 6.500512 6.439929 6.497689 6.3347344 6.4155436 6.3059587 7.0004907 6.278112 6.589225
1369673_at 3.999943 3.8351762 4.010665 3.887988 4.056094 3.9683228 3.8219254 4.709614 4.740281
1369674_at 3.5878437 3.6767008 3.5866797 3.5190525 3.6930926 3.5045788 3.5801625 5.0492887 5.2060103
1369675_at 6.7424808 6.7557807 6.847889 6.704636 6.82265 6.7790194 6.558935 6.649618 6.7292023
1369676_at 7.4705024 7.3066773 7.433814 7.423982 7.2788224 7.460916 7.175674 7.245238 7.5279794
1369677_at 3.5228984 3.560809 3.3458166 3.6677983 3.6940806 3.4827626 3.4757583 3.605894 3.2782109
1369678_a_at 7.6706147 7.645867 7.6558676 7.5536904 7.6736493 7.6205163 7.365603 7.4872136 7.7806015
1369679_a_at 10.150665 10.072601 9.999273 10.182669 9.93293 9.936462 9.547264 9.818283 10.156359
1369680_at 5.1373777 5.0320883 5.255919 5.1476536 5.098499 5.218174 5.039934 5.0110598 5.0724726
1369681_at 4.2596006 4.6600375 4.5615835 4.5475273 4.7523484 4.562019 4.73111 4.686618 4.4347215
1369682_at 6.9169326 6.803895 6.7979727 6.559445 6.989469 6.875915 6.7772846 6.908229 6.729087
1369683_at 7.290124 7.249606 6.7900023 7.230031 6.9839325 7.0089045 7.0140433 7.0997205 7.2074776
1369684_at 5.1375113 5.228899 5.050226 5.1072054 5.2488947 5.089833 5.0172696 4.9219847 4.888568
1369685_at 4.0621037 4.173115 3.9609134 4.482538 4.164244 4.1388154 4.230938 4.1308827 4.3305864
1369686_at 4.007984 4.0640316 4.193269 4.3220787 4.1186056 4.170959 4.121459 4.3266473 4.172624
1369687_at 4.2537313 4.1388574 4.427982 4.632422 4.275769 4.365457 4.4046545 4.5275407 4.437495
1369688_s_at 4.940057 5.164029 4.866718 4.950845 4.958152 4.9285517 5.309711 5.1040945 5.2203755
1369689_at 7.1972275 7.0009413 7.2353315 6.9364457 6.8111095 7.021417 6.951793 6.921688 6.840461
1369690_at 7.314566 7.2963667 7.293605 6.8808084 7.0222826 7.020706 7.1312275 7.2400274 7.1138744
1369691_at 4.5691757 4.5072403 4.5971537 4.8686275 4.5545635 4.9239445 4.5980196 4.665515 4.741975
1369692_at 3.897705 3.8787878 3.9833496 3.962611 3.90985 4.1404333 4.0354123 3.9185638 3.9015732
1369693_a_at 5.2152815 5.481521 4.623932 5.3859673 5.2201557 5.09466 5.007233 5.2171626 5.71668
1369694_at 3.7532818 3.6503947 3.844812 3.6592457 3.5399234 3.7762544 3.6132247 3.654589 3.5191414
1369695_at 4.5697618 4.51361 4.578424 4.1037893 4.428209 4.9279284 4.684553 4.3197694 4.3182263
1369696_at 3.5369089 3.7037864 3.9883866 3.8650608 3.9865372 3.8363228 3.856396 3.9927132 3.884898
1369697_at 4.021704 3.8242931 4.151683 4.2830915 3.979143 4.1423955 4.219681 4.3474846 3.8722875
1369698_at 4.7641587 4.999525 4.568997 4.9589434 4.7723627 5.1204267 5.26662 4.7073545 4.739792
1369699_at 4.8488727 4.7723145 4.9985447 5.1730328 4.903322 4.7666 4.950079 5.0812864 4.9307537
1369700_at 5.9140453 6.0371284 5.9830675 6.1384187 6.009616 5.867073 6.0823145 6.120757 5.970453
1369701_at 12.450789 12.67817 12.588155 12.502548 12.941623 12.630093 12.412256 12.517003 12.596886
1369702_at 6.9568872 7.1107244 7.036069 6.8111835 7.145398 6.742596 6.9808707 7.092408 6.9123454
1369703_at 7.306656 7.466886 7.326256 7.256926 7.520152 7.5466723 7.384105 7.3887453 7.2462254
1369704_at 6.5307503 6.719997 6.664762 6.7457843 6.6996603 6.7749662 6.563032 6.9313626 6.9130316
1369705_at 5.255863 5.279292 5.2321606 5.2783384 5.191542 5.1392026 5.2884746 5.368995 5.269866
1369706_at 3.942456 3.8332026 3.9765062 4.042225 3.7655997 4.019144 4.0185556 4.041885 3.9168622
1369707_at 4.578577 4.405352 4.668843 4.718635 4.73331 4.8073277 4.7896085 4.555969 4.735199
1369708_a_at 5.5083847 5.4894023 5.5458846 5.525278 5.528239 5.612669 5.341795 5.5446687 5.5182943
1369709_at 4.2525415 4.0884323 4.3631105 4.5629835 4.565852 4.389264 4.380541 4.2587395 4.2095966
1369710_a_at 3.7085063 3.634054 3.778531 3.903815 4.0669994 3.9547186 3.8016672 3.9060886 3.9373736
1369711_at 4.621407 4.6530757 4.7767286 4.971942 4.5199037 4.8877506 4.8713946 4.8960676 4.776914
1369712_at 7.5257425 7.148113 7.2771664 7.1066813 6.902792 7.2168317 7.3770485 7.278097 7.1346216
1369713_at 5.6504006 5.555567 5.909263 6.134997 5.850549 5.9201517 5.9529185 6.01631 5.82281
1369714_at 7.092524 7.165847 6.8809586 7.10925 6.9284887 7.1705236 7.020484 7.024334 6.884088
1369715_at 4.563498 4.4946623 4.260022 4.329776 4.223951 4.430903 4.6758137 4.1239333 4.075433
1369716_s_at 9.815962 9.799337 9.656793 9.73917 9.793795 10.062954 9.596589 10.039025 9.908449
1369717_at 4.4209495 4.2654266 4.5133095 4.952628 4.668295 4.5992966 4.7411265 4.4664574 4.6930056
1369718_at 8.141809 8.243889 8.002435 8.238517 8.183691 8.324918 8.116603 8.371989 8.099345
1369719_at 3.1248717 3.0948708 3.1960359 3.154218 3.251429 3.2172816 3.1623538 3.3040936 3.140402
1369720_at 9.443885 9.317177 9.630709 9.361808 9.241935 9.489359 9.141035 9.441817 9.268491
1369721_at 4.8477774 5.1096096 4.819446 4.8182807 4.927977 5.2678027 5.010426 5.0940375 4.844053
1369722_a_at 8.603154 8.334233 8.1194315 8.1793995 8.307886 8.415885 7.9637637 8.130262 8.296913
1369723_at 7.6530514 7.3591805 7.236106 6.9577637 7.4735527 7.3450584 7.2569118 7.206722 7.3913608
1369724_at 5.3331146 5.2788606 5.2042117 5.413511 5.268612 5.5108533 5.4692097 5.6260977 5.2065425
1369725_at 7.893502 7.789719 8.202046 8.180052 8.126841 7.978537 8.078985 7.9275575 7.6789255
1369726_at 8.349058 8.581616 8.467072 8.732394 8.612403 8.621271 8.840215 8.624123 8.674981
1369727_at 13.635726 13.811309 13.632978 13.706099 13.686645 13.828145 13.692619 13.86231 13.76941
1369728_at 4.6032267 5.122029 5.170356 4.891318 5.4573817 5.3083024 5.007414 4.952277 5.227764
1369729_at 8.843611 8.748295 8.708235 8.43302 8.629147 8.646912 8.48251 8.447853 8.52656
1369730_a_at 4.7266254 4.788632 4.9163127 5.2086735 4.9524603 5.0042715 5.091629 5.1562605 4.940789
1369731_at 3.432032 3.5390549 3.3755698 3.4646492 3.4538934 3.3533223 3.4887304 3.4416876 3.391129
1369732_a_at 4.4498215 4.985911 4.807725 4.5648675 4.803787 4.7913957 4.9072275 4.625453 4.5612535
1369733_at 8.520343 8.643515 8.528142 8.378579 8.684299 8.633555 8.7553625 8.545071 8.573471
1369734_at 9.427513 9.274044 9.217491 9.240572 9.154959 9.228294 9.093765 9.037869 9.207822
1369735_at 5.9555564 5.981844 5.9520817 6.238429 5.723404 5.7818756 7.0197277 5.9655886 6.043802
1369736_at 4.801008 4.866929 4.972651 4.9792104 5.0435834 5.039441 5.422102 5.0282793 5.055897
1369737_at 9.301942 9.39518 9.494381 9.004526 8.591366 9.04152 8.324578 9.339832 9.055056
1369738_s_at 10.077782 10.042258 10.333111 10.195305 9.477784 10.098216 9.664176 10.185737 9.790557
1369739_at 3.965035 4.4892616 4.408816 4.3911653 4.346339 4.530137 4.112253 4.4637136 4.456748
1369740_at 4.7033587 5.063771 5.093509 5.301467 5.4265475 5.176572 5.528582 5.1444216 5.0136023
1369741_at 5.6239614 5.6559396 5.773658 5.9579487 5.6991134 5.724289 5.879755 5.6435995 5.721246
1369742_at 4.6686172 4.910219 4.8599143 4.7582784 4.774382 4.854329 4.9658737 4.7515225 4.970981
1369743_a_at 8.265866 8.479927 8.239494 8.556074 8.173731 8.70912 8.316188 8.365154 8.500604
1369744_at 4.205673 4.695872 4.335711 4.50653 4.338725 4.4249444 4.614664 4.5803413 4.306099
1369745_at 6.412864 6.3758755 6.4732137 6.415557 6.113979 6.485662 6.462965 6.193198 6.3784533
1369746_a_at 11.739807 11.739621 11.750282 11.865421 11.501755 11.930772 11.397431 11.784603 11.618264
1369747_at 6.191384 6.553089 6.3992105 6.3051205 6.23341 6.3654475 6.585907 6.300889 6.1836195
1369748_at 3.4560199 3.6680272 3.46396 3.6942177 3.6730225 3.6004832 3.5900083 3.605304 3.588783
1369749_a_at 4.047611 4.01056 4.1459255 4.2143126 4.2371225 4.4898386 4.5616684 4.461812 4.3197446
1369750_at 3.748291 3.5987496 3.4820325 3.8002803 3.8007777 3.8679125 3.807839 3.824851 3.8309546
1369751_at 3.9347548 4.3534555 4.296841 4.118 4.0197935 4.504489 4.1471596 4.159192 4.367391
1369752_a_at 5.028805 5.0487566 4.9162183 5.274549 5.1133795 4.975361 5.248143 5.1849365 5.1221166
1369753_at 4.065616 3.8624017 4.0765905 3.9617758 4.1021895 4.083126 4.269821 4.0856013 4.151374
1369754_a_at 8.212792 8.03973 8.112265 8.134029 8.327311 8.1397505 8.2529955 8.1125145 8.253
1369755_at 3.815555 3.5834866 4.0285783 3.8026712 3.7193794 3.7778888 4.2391167 3.7502947 3.5182915
1369756_a_at 7.485961 7.5248623 7.3536563 7.4811106 7.033823 7.450988 7.8219595 7.4500623 7.488805
1369757_at 6.0454645 5.844871 5.743416 6.0444293 6.054051 5.889338 5.8217297 6.2264156 5.965665
1369758_at 8.1994095 8.809208 7.7875896 8.188755 8.768446 8.3701515 8.294136 7.9582376 8.212231
1369759_at 5.2805667 5.409533 5.5361166 5.412046 5.507371 5.2177596 5.723245 5.38134 5.4666038
1369760_a_at 3.7630217 3.7372892 3.8837733 3.866044 3.8159924 3.8429003 4.079833 3.9651165 3.6568985
1369761_at 4.068329 4.0332327 4.0978293 3.959208 4.120621 3.9882472 4.0326395 3.9677982 4.014369
1369762_at 3.7776423 4.0337324 4.0878406 4.178212 4.086245 4.1107197 4.100093 4.134387 4.421263
1369763_at 3.9729004 3.9915986 4.1463995 4.0513797 4.234948 4.091032 4.215094 4.257946 4.3023834
1369764_at 13.173741 13.127237 13.189512 13.4860935 13.267709 13.2231245 13.811791 13.17309 13.544136
1369765_at 3.7477722 3.6101434 3.7858593 3.8802936 3.814514 3.7734077 3.582179 3.8501072 3.6715155
1369766_at 5.5927672 5.6606383 5.6691146 5.5919147 5.356824 5.6408668 5.774262 5.6586013 5.612961
1369767_a_at 3.9167068 3.8960874 3.914087 4.2900085 4.00585 4.166177 4.258868 4.0858555 4.295515
1369768_at 6.1769686 6.5575714 6.4931893 6.424631 6.229977 6.644457 6.412208 6.527271 6.348295
1369769_at 4.7144012 4.4204154 4.7163157 4.713587 4.4276533 4.6467333 5.1605167 4.6795845 4.5515
1369770_at 4.156608 4.0185485 3.9076176 4.2331066 4.392023 4.1762505 4.1798897 4.083399 3.9151807
1369771_at 5.15806 4.8292856 4.802017 4.8992567 4.8698454 4.861699 4.583726 4.7971067 5.358061
1369772_at 6.721213 7.5508375 7.022463 6.9219513 7.4433312 7.1090293 7.2298994 7.169981 7.380198
1369773_at 4.0789914 3.8271096 4.093487 4.2016 4.008787 3.7228823 4.1702957 4.1089954 4.1107564
1369774_at 4.3174024 4.712981 4.5729775 4.797627 4.4113765 4.5356755 4.753692 4.521937 4.1404223
1369775_at 7.911592 7.8691397 8.06829 7.907513 7.8198676 7.6729813 7.7697344 7.913224 8.153123
1369776_a_at 6.6173415 6.624012 6.7421393 7.0515804 6.853159 6.7556586 6.9156313 6.773505 7.0805383
1369777_a_at 7.338146 7.191973 7.4410806 7.3768506 7.7893424 7.380069 7.323508 6.9928784 7.2336173
1369778_at 3.82317 3.8592532 3.799055 3.9066782 4.0580745 4.0535727 3.8551183 4.1831036 4.0037165
1369779_at 6.1073823 6.0629187 5.8187118 5.8001947 5.8325033 5.9904323 6.0356054 5.9516 6.012892
1369780_at 6.310259 6.2513676 6.302463 6.305972 6.36583 6.495749 6.40657 6.3990793 6.2170405
1369781_at 3.7065961 4.0029936 4.0315695 3.9837308 3.9318533 3.7972174 3.9572072 3.8507695 4.0648994
1369782_a_at 6.0085793 6.1123066 6.3096514 6.220919 6.2540073 6.310463 6.2775354 6.3696604 6.314049
1369783_a_at 5.2211776 5.05239 5.3383074 5.2867885 5.515743 5.0026217 5.491541 5.032195 5.05084
1369784_at 3.816693 4.1198072 3.9198964 3.8143709 4.1449614 3.9346008 3.9580557 3.9362402 3.8737915
1369785_at 7.907546 7.849931 7.8472056 7.511977 7.447491 7.5147033 7.4791207 7.9376593 7.8265777
1369786_at 5.781219 6.05804 5.9453597 6.469499 6.3242245 6.2564363 6.0146713 6.4452925 5.9810033
1369787_at 3.787014 3.892289 4.0604515 3.9893641 3.842414 3.8183699 3.9354246 4.06999 3.790313
1369788_s_at 8.882038 8.203836 7.171051 8.572313 7.6103206 7.318137 8.820948 7.080899 7.9008594
1369789_at 3.4121368 3.3258066 3.5163765 3.329532 3.3506815 3.580694 3.3770862 3.4942122 3.5054848
1369790_at 11.450783 11.744359 12.026664 11.603046 11.7043 10.932763 12.153712 12.114347 11.901144
1369791_at 8.138651 8.153578 8.226833 8.048357 8.001175 7.951968 7.766742 8.233202 8.112346
1369792_at 6.089206 5.868536 6.004769 6.0032234 5.9378333 6.0554824 6.0135975 6.1124163 6.204462
1369793_a_at 4.141967 4.141596 4.302705 4.2262454 4.5568857 4.284089 4.5469027 4.343795 4.2915325
1369794_a_at 4.8082876 5.1224804 5.012965 5.301467 5.0326014 5.0440187 5.108396 5.365376 4.8359537
1369795_at 4.3761177 4.441125 4.3165846 4.4046483 4.2829504 4.375867 4.347123 4.473321 4.3918495
1369796_at 4.6414757 4.7188244 4.670755 4.9840355 4.614334 4.9970493 4.7148314 4.5006003 4.729012
1369797_at 4.128931 4.1413574 4.1095934 4.4123816 4.0569825 4.2633896 4.534525 4.406196 4.2146707
1369798_at 4.500663 4.669823 4.672985 4.798896 4.8686895 4.677311 4.8983746 4.768594 4.463126
1369799_at 10.725593 10.651891 10.607625 10.494604 10.272872 10.592247 10.207903 10.6318035 10.52649
1369800_at 4.0913973 3.9045868 4.136834 3.9979005 3.8327444 4.0465217 4.045713 3.9977055 3.936488
1369801_at 4.4557347 4.5769973 4.6133013 4.7050467 4.4831185 4.7782574 5.153831 4.625166 4.493877
1369802_at 3.7847996 4.050846 3.8213778 4.0257053 3.9250617 4.344512 4.122029 3.8439724 4.0413804
1369803_at 4.410124 4.7009993 4.819745 4.948931 4.7070904 4.5133505 4.475914 4.6273155 4.785188
1369804_a_at 4.914286 4.9778585 4.856971 4.7229786 4.5939026 4.922076 4.824169 4.6112413 4.9276056
1369805_at 4.2239013 4.051941 4.0770206 4.477074 4.380079 4.145478 4.3414083 4.195389 4.1249533
1369806_at 5.2121058 5.1498475 5.251769 5.338456 5.6628604 5.2576323 5.366856 5.336117 5.4870205
1369807_at 4.554419 4.5069966 4.3407607 4.647403 4.5510025 4.467353 4.594651 4.497287 4.7926254
1369808_at 4.5351844 4.855173 4.8881445 5.09838 4.6781282 5.023159 5.2487626 5.1407704 4.897157
1369809_at 5.0910144 4.979055 5.109674 5.292105 5.1260753 5.0430436 5.2279887 5.4064794 5.092535
1369810_at 6.631717 6.7052064 6.64936 6.8822513 6.760205 6.6834726 6.6111364 6.6331716 6.6150837
1369811_at 4.812648 4.7661295 4.8683214 4.7740517 4.9293985 4.9932117 4.986109 4.9131975 4.973444
1369812_at 5.742939 5.8472686 5.996368 6.0467854 6.0945044 6.1448727 6.1791286 6.0523767 5.969737
1369813_at 7.0434237 6.7237544 6.8591185 6.896001 6.8432803 6.7674313 6.792764 7.1050186 6.3459396
1369814_at 4.6028104 4.417781 4.676171 4.710462 4.9368224 4.7415047 4.8515396 4.900975 4.583616
1369815_at 5.221493 5.6837916 5.657137 5.9556637 5.57823 5.9257894 5.7981997 5.965759 5.6385937
1369816_at 4.7894936 5.0161457 4.640751 4.734926 4.886657 5.003217 4.6040463 4.8242555 4.877589
1369817_at 4.1112385 4.2627745 4.4181275 4.4929743 4.129002 4.344637 4.3163667 4.128394 4.097445
1369818_at 4.9051447 4.882268 4.9947343 5.02638 4.6363173 5.030618 4.8562613 4.7501082 4.860285
1369819_at 4.573737 4.8629284 4.8431273 5.029855 5.1782002 4.713603 5.0741 4.8745375 4.9614606
1369820_at 4.0010824 4.1391497 4.1800504 4.5258927 4.182332 3.997262 4.388608 4.1107407 4.1887503
1369821_a_at 5.002463 4.8294516 4.8367043 4.6833916 5.017405 4.675432 5.03897 4.9365387 5.1137266
1369822_at 4.2552605 4.408162 4.3955197 4.4035506 4.2813106 4.4522367 4.72703 4.5942793 4.2668753
1369823_at 4.4638996 4.889406 4.685448 4.892723 4.7098455 4.9191513 5.091483 4.963649 4.939746
1369824_at 4.7272167 4.910433 4.793029 4.8569164 4.508154 4.8167 5.08136 4.9416237 4.4795275
1369825_at 4.8139415 4.7770452 4.9734254 5.3290596 4.9217076 4.9609194 5.1712265 5.244115 4.681834
1369826_at 5.9406314 6.252723 6.076017 6.1963115 5.949453 6.1370955 6.08196 6.2413425 5.860078
1369827_at 5.4953184 5.6040487 5.538908 5.7256737 5.64231 5.663747 5.804137 5.5620966 5.7826147
1369828_at 5.935609 5.823699 5.8039846 5.9620876 5.6964054 5.8173 6.1632447 5.80355 5.870826
1369829_at 4.873233 5.007298 5.0656905 5.3526554 5.158498 5.2448606 5.029274 5.202442 5.084403
1369830_at 4.5863075 4.4776015 4.761155 4.4954576 4.942165 4.6441555 4.8500147 4.7371283 4.6194353
1369831_at 5.2761517 5.526352 5.7208567 5.8118105 5.8268704 5.732154 5.7327223 5.795252 5.573325
1369832_at 5.6392474 5.6088343 5.7691 6.268753 5.7948627 5.802859 5.871422 6.018475 6.0003867
1369833_at 4.3293004 4.3429127 4.2575693 5.004398 4.3168697 4.5525284 4.62743 4.796198 4.404573
1369834_at 7.92029 7.646241 7.6658125 7.6845837 7.3666444 7.6275916 7.3405423 7.6100307 7.477089
1369835_at 6.3783193 6.364307 6.2306294 6.5965753 6.1832714 6.4163632 6.5682864 6.3802032 6.2390547
1369836_at 6.188025 5.8202896 6.233505 7.8203354 6.740716 7.712522 7.20914 6.900006 6.7041497
1369837_at 12.393193 12.32922 12.311939 12.318593 12.231786 12.606463 11.945375 12.461159 12.310734
1369838_at 4.2377615 4.2543716 4.3086534 4.3746386 4.4741135 4.3664904 4.500676 4.149278 4.5315104
1369839_at 4.506271 4.4923563 4.687708 4.797551 4.720521 4.7231865 4.862831 4.667981 4.672246
1369840_at 9.412458 9.31798 8.856956 9.005723 10.071121 9.07804 9.958675 7.430542 9.227625
1369841_at 3.7315736 3.5204146 3.5845883 3.7925582 3.9694219 3.5539572 3.9267726 3.9088268 3.51604
1369842_at 3.6925552 3.785431 3.7227561 3.9254308 3.8982508 3.9350505 3.9750996 3.9078002 4.001769
1369843_at 4.164748 4.5323625 4.443637 4.690054 4.3741426 4.8068886 4.8888702 4.774069 4.401846
1369844_at 4.318733 4.109399 4.121626 4.313779 4.265851 4.3045855 4.575753 4.015724 4.015748
1369845_at 5.40536 5.4124007 5.571333 5.923349 5.5961294 5.647681 5.7848873 5.6271753 5.717519
1369846_at 3.440728 3.4920866 3.4696004 3.5948975 3.4019396 3.4135828 3.5990043 3.6225665 3.5311847
1369847_at 5.430714 5.5430956 5.5238695 5.446534 5.6360035 5.600769 5.713949 5.896328 5.7495937
1369848_at 3.5129867 3.5586517 3.8332412 3.7697394 3.6837986 3.5003805 3.859227 3.9273167 3.796955
1369849_at 5.053294 5.347389 5.2284346 5.219781 5.229268 5.216861 5.027319 5.3265104 5.322377
1369850_at 5.822845 5.5550017 5.5387163 6.13347 5.996699 5.9708962 5.7093945 5.655361 5.992392
1369851_at 7.1033154 7.276126 7.2732344 7.492892 7.418056 7.277186 7.6970425 7.373726 7.351189
1369852_at 12.112368 12.230585 12.123109 12.049505 12.332289 12.133927 12.255663 12.033436 12.210963
1369853_at 4.821633 5.042287 4.978703 5.147898 5.047368 5.1178803 5.0121646 5.1864686 4.9343367
1369854_a_at 8.755306 8.9647665 8.635826 8.638607 8.917278 8.658166 8.3149605 8.580801 8.648155
1369855_at 3.7405572 3.7621665 3.941184 3.5754993 3.6114557 3.91513 3.6681082 4.0163765 3.8720438
1369856_at 4.523374 4.5897675 4.56798 4.7773457 4.555132 4.7186203 4.8675394 4.720523 4.673406
1369857_a_at 5.5573497 6.0501857 5.8171673 5.997461 5.968758 6.038631 5.8765535 5.9469986 6.215863
1369858_at 4.2524247 4.524076 4.4269876 4.592853 4.552193 4.8339314 4.53133 4.7878523 4.720954
1369859_at 4.3466015 4.6232786 4.6166415 4.314633 4.4244914 4.594697 4.7475996 4.3580565 4.4741077
1369860_a_at 4.8821335 4.94429 5.060014 5.022984 5.043087 4.9504776 5.0603924 4.9256954 5.0905533
1369861_at 4.490624 4.5108905 4.3263826 4.6016464 4.447028 4.789993 4.4158525 4.6075654 4.558771
1369862_at 4.4720006 4.6916404 4.5832324 4.7686915 4.3824973 4.7602024 4.6483946 4.6245027 4.2935286
1369863_at 9.995477 8.651402 8.753688 8.3996525 8.129496 8.926208 8.156688 8.906238 8.458427
1369864_a_at 9.561366 10.720631 11.931584 10.747298 10.359959 10.6132145 9.437973 11.667832 10.980754
1369865_at 4.230735 4.2727237 4.346469 4.317666 4.3472414 4.281666 4.573384 4.5411677 4.349347
1369866_at 4.3701105 4.472071 4.7556667 4.823444 4.7635937 4.581799 4.459287 4.741869 4.58967
1369867_at 5.704906 5.963463 6.4236765 5.506516 5.662415 5.5919223 5.241538 6.580132 5.5307913
1369868_at 10.036479 9.921041 10.292668 9.953285 9.940445 10.060854 9.815316 10.325142 10.083165
1369869_at 3.515685 3.7107644 3.8346696 3.9266086 3.8167887 3.815834 3.8535876 4.040584 3.7831938
1369870_at 7.086065 7.0221467 7.1677637 7.2246566 7.2408037 7.174999 6.8404756 7.151391 7.112473
1369871_at 3.5666697 3.7210517 3.805402 3.9646697 3.6466548 3.576312 3.7274752 3.7626996 3.7075539
1369872_a_at 4.344558 4.4145184 4.4195805 4.5079827 4.417318 4.595911 4.5837255 4.582788 4.6918826
1369873_at 4.5606284 4.544957 4.6152115 4.6230187 4.7567554 4.915918 4.876423 4.926548 4.6147842
1369874_at 4.4720006 4.6664696 4.692152 4.7763934 5.0013866 4.775369 5.000816 4.89007 4.960904
1369875_at 5.152687 4.8644495 5.167839 5.2711573 4.997562 5.359617 5.0405393 5.3651505 5.1017513
1369876_at 3.872134 3.9160113 3.8171794 4.0324697 3.7102253 4.0667644 4.0843234 4.0388865 4.0498457
1369877_at 4.7857127 4.7443595 4.845978 5.221802 4.8509693 4.733264 5.007029 4.686801 4.8672876
1369878_at 4.0972986 4.2502527 4.030593 4.0523424 4.3196316 4.2501335 4.3810835 4.380793 4.5167456
1369879_a_at 12.89178 12.997832 12.955875 12.917105 12.8941965 12.952437 12.7272215 12.948049 12.900033
1369880_at 4.116021 4.1741157 4.0109463 4.268158 4.443093 4.261468 4.3881674 4.242822 4.1811376
1369881_at 4.3357677 4.479719 4.4456577 4.678295 4.616204 4.516734 4.8173304 4.520789 4.3302374
1369882_at 4.300566 4.357956 4.3525276 4.9753456 4.600817 4.664376 4.60773 4.5817237 4.5845466
1369883_at 3.413887 3.7697906 3.8200204 3.8133476 3.7420034 3.674494 3.6388416 3.6244693 3.6755395
1369884_at 5.025783 4.831177 4.877972 5.0051446 4.990595 4.7930374 5.2411637 5.057493 4.972506
1369885_at 5.1516314 5.2923827 5.273929 5.6838746 5.2799144 5.8043256 5.2455583 5.4243474 5.1665635
1369886_a_at 5.863134 6.0221777 5.7442913 5.885504 6.266551 5.760276 5.719027 5.9867373 5.99286
1369887_at 4.5174637 4.427097 4.6290283 4.5394197 4.555132 4.766065 4.6359315 4.8475204 4.7301083
1369888_at 4.164599 4.1338434 4.0282254 4.169793 4.24253 4.366272 4.322087 4.1758204 4.2271132
1369889_at 4.0194607 4.340357 4.3232174 4.529523 4.18137 4.5239277 4.572172 4.3611984 4.178046
1369890_at 3.1708694 3.0656228 3.1241102 3.201174 3.1009057 3.2032151 3.327486 3.2670736 3.157139
1369891_at 5.2239914 5.239682 5.292421 5.080342 5.2333703 5.1739707 5.5631576 5.3280354 5.549499
1369892_at 3.7063255 3.729301 3.5745165 3.7524524 3.5512652 3.8089478 3.571238 3.6598544 3.4629962
1369893_at 4.630879 4.578104 4.845182 4.902939 4.62698 4.636216 4.8331585 4.752139 4.890982
1369894_at 3.4308832 3.279252 3.2690723 3.4409473 3.325704 3.5470548 3.3464572 3.4646535 3.2981515
1369895_s_at 6.278971 6.3355284 6.170081 6.2814546 6.115608 6.0870643 6.390088 5.937556 6.382155
1369896_s_at 7.4215703 7.248484 7.359231 7.2530503 7.1023874 7.311476 6.9738407 7.2965875 7.1746635
1369897_s_at 12.283676 12.146421 12.146651 12.163122 12.437959 12.140384 12.085599 12.165718 12.156102
1369898_a_at 4.6979055 5.064327 5.0958834 4.861006 5.1501884 4.9429855 5.2175317 5.0426655 5.0238
1369899_s_at 6.1480618 6.2305255 6.28509 6.0336885 5.936331 6.077465 5.422574 6.0581093 6.1419206
1369900_at 4.205306 4.042725 3.9522686 4.0620785 3.829589 4.2492514 4.137024 4.1167717 3.9506717
1369901_at 4.3201084 4.527154 4.599313 4.7720785 4.679713 4.483117 4.93721 4.9011602 4.979319
1369902_at 7.7787924 7.325284 7.111704 7.209612 7.631012 7.1885448 7.0227084 7.0572257 7.1579185
1369903_at 4.1265554 4.1948776 4.1680017 4.4226913 4.3445444 4.374841 4.534525 4.174913 4.391438
1369904_at 4.6649017 4.820871 4.6758566 4.781247 4.8674297 4.6716146 5.0163364 4.915515 4.832756
1369905_at 3.452479 3.7193952 3.6790426 3.8414025 3.7748406 3.7084615 3.8037953 3.8084066 3.689332
1369906_s_at 12.007928 11.955618 11.835196 12.047939 12.015804 11.927623 11.934299 12.093859 12.054215
1369907_at 5.438633 5.708865 6.0529327 5.9322786 5.7404146 5.9895897 5.871849 6.032565 5.722643
1369908_at 3.5382078 3.784911 3.8265111 3.8321443 3.558724 3.858508 3.641026 3.7700944 3.6892
1369909_s_at 10.827429 10.900582 10.6744585 10.738287 11.052116 10.679248 10.626029 10.703028 10.743931
1369910_at 4.1185417 4.206146 4.2720914 4.2814264 4.482068 4.2617564 4.0573044 4.1146846 4.1449385
1369911_at 5.0280113 5.3141136 5.188958 5.368863 5.2247868 5.057933 5.225235 4.927578 5.1297812
1369912_at 6.0566444 6.299556 6.205873 6.158092 6.002037 6.2084513 6.1601653 6.1315393 6.098711
1369913_at 4.4677696 4.3337345 4.447157 4.432332 4.396471 4.5146036 4.419178 4.511775 4.6807804
1369914_at 3.7842226 3.8458474 3.8952081 3.8123214 3.7308593 3.672624 4.1876326 4.062767 4.0099177
1369915_at 6.677628 6.8185825 6.7473264 6.718917 6.5393486 6.737357 6.6379066 6.869543 6.7804327
1369916_at 5.3171253 5.259011 5.4602127 5.446196 5.504631 5.5473194 5.5106115 5.3289433 5.5457163
1369917_at 4.99037 5.068903 5.3533535 5.4330554 5.273375 5.17052 5.349395 5.3860383 5.4410863
1369918_at 3.9790564 3.921242 4.0736732 4.3197517 4.1689396 4.1447005 4.099338 4.5371833 4.0659523
1369919_at 4.9912825 4.8708124 4.972651 4.987711 5.255206 4.9467144 4.9263587 4.748176 5.0253577
1369920_at 4.797382 4.731115 4.6880713 4.9025803 4.7642198 4.9455643 4.7521553 4.719203 4.6599913
1369921_at 6.4490294 6.4443336 5.973908 6.474624 6.3453956 6.256593 6.015264 6.4373064 6.536967
1369922_at 8.603428 8.484779 8.3604355 8.191165 8.787168 8.389218 8.426113 8.213754 8.642962
1369923_at 6.2842245 5.8317003 6.0129666 6.2118626 5.626427 5.9746256 5.7106094 5.8461003 5.9556985
1369924_at 5.832851 6.077704 6.0989575 5.773492 6.18762 5.929286 5.987057 6.0834556 5.793667
1369925_at 3.8918784 4.1213307 4.2307835 4.0301085 3.830767 4.289479 4.089305 4.0509615 4.115143
1369926_at 7.1605625 7.623202 7.435645 7.4613223 7.8390155 7.8493695 7.6779556 7.722289 7.6337357
1369927_at 11.517625 11.32536 11.339556 11.3720045 11.419363 11.313265 11.295428 11.362447 11.255153
1369928_at 3.660043 3.5518177 3.7130377 3.8932843 3.7682214 3.552405 3.4414458 3.6300807 3.6440818
1369929_at 11.221948 11.28175 11.295058 11.369811 11.203154 11.431344 11.423402 11.205158 11.3034
1369930_at 11.872042 11.71564 11.875138 11.865246 11.690059 11.827657 11.735341 11.85702 11.804764
1369931_at 6.9832006 6.9655786 7.0901046 7.148915 7.260907 7.269902 7.579132 7.022191 7.194573
1369932_a_at 10.190101 10.109202 10.149864 10.146907 10.034557 9.948566 10.250069 10.273034 10.091101
1369933_at 11.241436 11.211758 11.226665 11.077197 11.2182255 11.129355 11.134232 11.152662 11.09551
1369934_at 11.935744 11.875136 11.907694 11.866495 11.813976 11.830944 12.075716 11.952364 12.095565
1369935_at 7.6352425 7.5726113 7.756895 7.630162 7.767195 7.5337296 8.0145645 7.8480463 7.574515
1369936_at 10.590698 10.411095 10.410235 10.242966 10.721278 10.362127 10.68228 10.439063 10.484427
1369937_at 10.883779 10.658899 10.693187 10.653797 10.723716 10.576493 10.9471855 10.683496 10.881247
1369938_at 7.4052525 7.3916497 7.151491 7.175296 7.3195515 7.464782 7.4187484 7.2073336 7.368857
1369939_at 12.199453 12.082123 12.145372 11.849302 11.816763 11.862441 11.817361 12.252136 12.023462
1369940_at 10.628206 10.47029 10.523531 10.53195 10.371992 10.421219 10.469413 10.713419 10.43164
1369941_at 10.52438 10.717465 10.508518 10.750445 10.952455 10.911762 11.2237215 10.554101 10.912344
1369942_at 8.9097595 8.828128 8.724371 8.776621 9.119934 8.783074 8.781438 8.808952 8.8440275
1369943_at 10.197049 10.204975 9.704661 10.181888 10.257401 9.8946295 10.317786 9.851053 10.13344
1369944_at 8.425188 8.335485 8.313751 8.451492 8.664634 8.230524 7.96754 8.189964 8.434362
1369945_at 4.699895 4.977169 4.9330053 4.9013486 4.879641 4.9409227 5.332974 4.652879 4.8289175
1369946_at 6.709769 6.2569447 6.3481054 6.09295 6.3324547 6.555786 6.101376 6.400925 5.9950433
1369947_at 5.85911 5.7729125 5.7794685 5.824835 5.80968 5.8675013 5.5086365 5.7719746 6.0509405
1369948_at 7.6433945 7.575481 7.563985 7.7640247 7.6081553 7.5843105 8.036025 7.9562325 7.627676
1369949_at 7.1146383 6.92544 7.0371656 7.2705073 7.0590534 7.2121067 7.085709 7.0493193 7.0236516
1369950_at 9.499373 9.4052 9.267101 9.323507 9.561027 9.536352 9.435265 9.375728 9.431751
1369951_at 4.2218957 4.076718 4.14297 4.2263303 4.2023344 4.0837803 4.299871 4.1475835 4.0696306
1369952_at 12.090943 12.041419 12.15434 12.026996 12.0753145 12.108479 12.239002 12.093899 12.067085
1369953_a_at 4.262839 4.4179897 4.166224 4.3778324 4.571048 4.4460726 4.384345 4.4934793 4.225993
1369954_at 12.9396515 12.901447 12.84616 12.952295 13.026847 13.033157 13.1671915 12.899408 12.963002
1369955_at 6.5450034 6.2817335 6.594699 6.529336 6.3725033 6.2316446 6.2497582 6.3966265 6.244744
1369956_at 9.437801 9.380231 9.437946 9.28648 9.205677 9.492354 9.370853 9.198826 9.381418
1369957_at 5.180173 5.3651514 5.502436 5.9131217 5.20927 5.6854234 5.747454 6.0356836 5.358168
1369958_at 8.065313 7.7515616 8.423786 7.888755 8.372059 8.045147 8.0869255 7.6982675 8.03648
1369959_at 12.628828 12.290842 11.811449 12.196506 12.102145 12.218696 12.288073 11.810498 11.829267
1369960_at 9.949136 9.752435 10.0516815 9.579612 9.572301 9.850164 9.364603 9.963341 9.863952
1369961_at 8.990033 8.875707 8.917105 8.827397 8.428502 9.062731 8.529641 8.676111 8.764368
1369962_at 8.215814 7.980207 8.219739 7.794701 8.120613 8.167879 8.388862 8.228019 8.045462
1369963_at 5.3233137 5.378148 5.4491997 5.16739 5.2110186 5.1601877 5.1974697 5.095457 5.4622555
1369964_at 7.0638914 6.727145 6.6080146 6.9501505 6.9919863 7.022 7.576558 6.2797055 6.825333
1369965_at 8.076896 7.7207966 7.8607864 7.6993766 7.8069544 8.119148 7.812048 7.927929 8.163786
1369966_a_at 12.185925 12.076455 12.055833 12.096444 12.075497 11.943458 12.100466 12.013906 12.1717
1369967_at 8.635717 8.577508 8.314456 8.325495 8.519183 8.245176 8.448178 8.604771 8.307074
1369968_at 5.873085 5.855723 5.8259087 5.7810364 5.863349 5.6209717 5.4894276 5.523179 5.6600595
1369969_at 9.305853 9.145692 9.105152 8.886114 9.042813 9.172815 9.060513 9.132013 9.0089245
1369970_at 10.522441 10.591388 10.612049 10.499774 10.520108 10.473169 10.350125 10.504672 10.556425
1369971_a_at 8.545284 8.249324 7.923289 8.052353 8.323563 7.901754 8.171724 7.966402 7.9986377
1369972_at 6.409918 6.549308 6.02884 5.962085 6.3782434 6.4646354 6.011021 6.261799 6.234501
1369973_at 11.273476 11.208815 11.244406 11.270324 10.977465 11.448405 11.093704 11.124218 11.067859
1369974_at 6.726592 6.746036 6.893626 6.764002 7.1414676 6.7639437 6.9803205 6.519797 6.790466
1369975_at 8.531633 8.352869 8.461938 8.3726425 8.462168 8.344503 8.263559 8.206238 8.354537
1369976_at 9.664292 9.81703 10.134595 9.608193 9.68502 9.666839 10.005433 10.18843 9.753978
1369977_at 4.177799 4.411064 4.3177195 4.1934614 4.474722 4.431516 4.2942395 4.2434397 4.315853
1369978_at 7.6033063 7.6494107 7.659666 7.33591 7.4341483 7.5694413 7.5404487 7.8642354 7.604691
1369979_at 8.756504 8.657019 8.868622 8.924843 8.805887 8.82671 9.02347 8.746269 8.699808
1369980_s_at 9.331354 9.124849 9.232596 8.849696 9.16212 8.91349 9.075554 9.067803 9.135278
1369981_at 8.427483 8.291871 8.396536 8.193679 8.585348 8.216192 8.365358 8.451991 8.527336
1369982_at 9.615064 9.4043665 9.333781 9.429483 9.374097 9.279012 9.479405 9.574262 9.507034
1369983_at 8.063885 7.9050684 7.6464067 8.172169 8.123999 8.107545 8.109619 7.609311 7.938806
1369984_at 9.364801 9.425282 9.187607 9.042698 9.417003 9.137479 9.114722 9.289387 9.377569
1369985_at 6.312144 6.183408 6.2576394 6.3911448 6.3014436 6.1404333 6.5215507 6.38027 6.2492056
1369986_at 11.779776 11.78053 11.732296 11.663974 11.767884 11.705497 11.604047 11.729848 11.684363
1369987_at 4.98843 4.935435 4.856942 5.0649137 5.0860033 5.124358 5.424818 5.0779 5.107581
1369988_at 5.7736506 6.025681 5.9082947 6.05354 6.220336 6.0607524 6.0728097 6.0588007 5.962265
1369989_at 9.639111 9.477127 9.611436 9.277048 9.414074 9.627609 9.800141 9.394403 9.47921
1369990_at 10.745444 10.480045 10.432522 10.322366 10.489232 10.459204 10.494885 10.484704 10.533596
1369991_at 9.967584 9.798122 9.912999 9.814233 9.738178 9.799858 9.98155 9.932307 9.898981
1369992_at 8.540956 8.472599 8.549274 8.358398 8.786391 8.408709 8.519183 8.588726 8.397253
1369993_at 6.5687757 6.7178245 6.026535 6.452796 6.4980884 6.364626 6.435742 6.168623 6.6260333
1369994_at 7.729849 7.6435995 7.4421186 7.419067 7.554517 7.6622205 7.669945 7.6878233 7.7417183
1369995_at 8.581956 8.381041 8.544916 8.184781 8.3660965 8.304867 8.26183 8.403132 8.4162245
1369996_at 8.542767 8.199767 8.094618 7.943924 8.187231 8.237313 8.220761 8.157118 8.283091
1369997_at 8.770062 8.750185 8.743866 8.526837 8.943889 8.627653 8.726585 8.606331 8.635069
1369998_at 8.637897 8.846879 8.739803 8.842587 8.686358 8.761838 8.693769 8.73621 8.653688
1369999_a_at 4.18711 4.2763925 4.3415465 4.4215593 4.3672037 4.317643 4.379372 4.4955783 4.1223035
1370000_at 9.97873 9.459357 9.526006 9.356167 9.042779 9.435658 9.480255 9.6309595 9.541463
1370001_at 9.224362 9.115786 9.063222 8.8252125 9.028598 8.987132 8.92408 9.335438 9.115452
1370002_at 8.003375 7.9357567 7.653856 7.619081 8.268023 7.7847204 7.859722 7.758237 7.640546
1370003_at 11.99201 11.88984 11.900594 11.875538 12.070053 11.914392 12.11743 11.814226 11.993518
1370004_at 9.428194 9.242504 9.224161 9.01455 9.236377 9.119262 9.151407 9.200041 9.307664
1370005_at 9.817091 9.713942 9.627966 9.732402 9.940311 9.948159 10.065427 9.894374 9.628858
1370006_at 11.297008 11.036663 11.103574 11.096186 11.1332855 10.990591 11.046312 11.196724 11.124519
1370007_at 11.029946 11.376293 11.374463 11.246816 11.347887 11.418901 11.629162 11.139392 11.162128
1370008_at 5.6996284 5.5668416 5.679656 5.7173076 5.572451 5.6881666 5.943877 5.8150806 5.6797786
1370009_at 14.272497 14.263738 14.268311 14.233663 14.205875 14.2231 14.174277 14.247373 14.259139
1370010_at 11.986119 12.235987 12.138199 11.951837 12.049487 12.165817 11.928934 12.1286545 12.169976
1370011_at 5.774054 5.919238 6.138419 5.9862976 5.8663216 6.1433663 6.4117045 6.230294 6.275244
1370012_at 6.4825525 6.8060336 6.174827 6.683685 6.133147 6.2924433 6.7429247 6.860736 6.6795683
1370013_at 3.6594467 3.3822742 3.4215124 3.615896 3.655661 3.6722252 3.786726 3.5780723 3.6334286
1370014_at 8.422734 8.153848 8.090076 7.958539 7.9953184 7.9796133 7.821576 7.809688 8.182869
1370015_at 8.095921 8.117418 8.205414 8.210539 8.216971 8.214272 8.287409 8.37015 8.129268
1370016_at 3.9001448 3.6646187 3.7795491 3.8875375 3.873663 4.134289 4.0843234 3.981848 4.0263014
1370017_at 7.8780284 7.9369044 7.9825115 7.965258 7.6981745 8.016249 8.195923 7.9925895 8.022767
1370018_at 4.692979 4.640053 4.570813 4.777229 4.6002884 4.510954 4.8521748 4.84315 4.615549
1370019_at 13.165577 13.071981 13.124732 13.081809 12.94662 13.091813 13.083187 13.272759 13.173438
1370020_at 10.127747 10.051482 10.331693 10.022048 10.625358 10.227732 10.361124 10.3895855 10.224907
1370021_at 3.6448193 3.8287332 3.552084 3.8369663 4.0568366 3.6692781 3.7147017 3.83023 3.68463
1370022_at 4.2235737 4.2425637 4.1492157 4.2057447 4.140458 4.5384054 4.3333106 4.266575 4.3784256
1370023_at 6.677168 6.4616194 6.9806533 6.5990133 6.4759173 6.770433 6.9917703 6.7871757 6.6584034
1370024_at 10.660985 10.880096 10.798397 9.270739 10.912523 10.6446295 9.661147 9.908836 10.632782
1370025_at 7.8720098 7.677081 7.657533 7.6222897 7.7086716 7.7330093 7.521977 7.618394 7.8144693
1370026_at 6.5497737 6.5381055 7.063492 6.7355256 6.8158374 6.740289 6.770423 6.7735853 6.8687353
1370027_a_at 14.297469 14.289627 14.227546 14.269411 14.307932 14.268592 14.135606 14.238434 14.184064
1370028_at 4.3636823 4.657285 4.5628667 4.53099 4.7675447 4.8083873 4.6004143 5.0048137 4.7329597
1370029_at 9.228852 9.231237 9.112486 8.915834 9.1912775 9.082881 9.18444 9.079837 9.041515
1370030_at 10.582395 10.288072 10.317288 9.805599 10.079625 9.742798 9.382554 10.276853 10.407278
1370031_at 8.042602 7.666017 7.891977 7.7887635 7.716653 7.740774 7.9818673 7.9576845 7.980186
1370032_at 7.8052635 7.6148257 7.93964 7.6914177 7.750685 7.806913 8.267666 7.6760974 7.584048
1370033_at 4.0985255 3.9199088 4.2359223 3.903815 3.8394897 3.7956023 3.75279 4.204859 4.1453524
1370034_at 4.9672656 4.9687414 4.994523 4.9274864 5.216572 5.648395 5.028177 4.4962425 5.022871
1370035_at 8.829775 8.687418 8.982232 8.857819 8.613898 8.802072 8.683105 8.797046 8.484968
1370036_at 10.137401 10.059241 10.194632 10.060579 10.161473 10.195144 10.246565 10.121129 10.026404
1370037_at 3.965035 4.3849354 4.0783806 4.1716566 3.9755976 4.349257 3.9684055 4.3436375 4.191363
1370038_at 6.445084 6.573428 6.6759543 6.592492 6.6760287 6.6374598 6.6130877 6.421114 6.409131
1370039_at 6.4120884 6.6279497 6.886949 6.6113214 6.92559 6.8397355 6.7409606 6.8435564 6.9423122
1370040_at 7.29229 7.1911325 7.3629613 6.856744 7.4381123 7.2816906 7.3258805 7.4109774 7.424314
1370041_at 3.6862187 3.6208081 3.5988767 3.848625 3.6062298 3.7252288 3.7377465 3.5972762 3.7789795
1370042_at 3.989659 3.741136 4.09307 4.070054 4.0972323 3.8123367 4.535974 4.168092 3.9092224
1370043_at 10.071679 9.881694 9.981295 9.808805 10.129403 9.834433 9.774794 9.54502 9.700779
1370044_at 7.1665034 6.8038626 6.5499215 6.6292653 6.7720485 6.923506 6.613432 6.7870426 6.8738203
1370045_at 9.391546 8.590337 8.863047 8.576254 9.182214 9.103434 8.413744 8.653617 8.927581
1370046_at 6.6887054 6.360346 6.429622 6.3776326 6.5702567 6.427762 6.2533107 6.4986196 6.454198
1370047_at 9.94531 9.952013 9.894169 9.721177 9.955326 9.869281 9.190535 9.743319 9.842188
1370048_at 4.377879 4.4984922 4.449889 4.765173 4.437441 4.5375004 4.8652315 4.710987 4.631694
1370049_at 5.9368196 5.659838 5.5717506 5.4415426 5.7009115 5.6787558 5.8050785 5.6170483 5.8839254
1370050_at 8.580105 8.602288 8.709945 8.6579895 8.491134 8.5974455 8.739105 8.557101 8.638231
1370051_at 4.70545 4.7262936 4.900287 5.1054997 5.0550556 4.8965325 5.110622 4.827945 4.8013134
1370052_at 6.236583 6.357108 6.3564262 5.715624 5.971586 6.273528 5.9467688 6.1532464 6.2259555
1370053_at 3.8312151 3.9071798 3.832874 4.070054 3.6892452 3.9143007 3.9111447 4.053072 3.7069738
1370054_at 7.404608 7.6906557 7.4323025 7.9171944 7.7039747 7.467151 6.9951844 7.852441 7.6585593
1370055_at 6.759612 6.5662146 6.5406566 6.9476986 6.513916 6.5782757 6.420496 6.440731 6.5317965
1370056_at 6.6524773 6.5138617 6.327363 7.2145877 6.951799 7.1013894 6.7206316 6.931514 6.72992
1370057_at 10.290309 9.950237 10.1425495 10.209718 10.113001 9.864058 10.426729 10.21454 10.007775
1370058_at 3.3693182 3.4924028 3.6629412 3.6416378 3.6725044 3.5921397 3.7991579 3.864877 3.5244825
1370059_at 3.741811 3.634054 3.6596284 3.6171749 3.8450642 3.8364353 3.6637247 3.5892003 3.6312177
1370060_at 10.058772 9.908078 9.843723 9.894548 10.049577 10.012179 9.783227 9.82511 9.97741
1370061_at 5.7615066 6.0111594 5.9410205 6.2211127 5.96401 5.880558 6.194368 5.830808 5.6741314
1370062_at 10.640685 10.420179 10.356201 10.257721 10.188016 10.1441965 10.40921 10.475566 10.269825
1370063_at 7.759332 7.7247844 7.6464067 7.798885 7.7042646 7.4402013 7.3992796 7.6588483 7.6462646
1370064_at 8.283285 7.697721 7.712886 8.319077 7.7635403 7.8104553 8.247993 7.8537674 8.139647
1370065_at 13.729191 13.8129425 13.809699 13.873451 13.958196 13.800193 13.965714 13.772537 13.970386
1370066_at 8.567445 8.404331 8.285612 8.233716 8.29301 8.404117 8.325555 8.452473 8.48072
1370067_at 9.196901 9.981765 9.141608 7.8715477 9.457315 9.243122 9.34112 10.274661 9.566319
1370068_at 4.2524915 4.501951 4.4792185 4.773142 4.553907 4.886889 4.937023 4.7097816 4.4996414
1370069_at 4.9169574 5.1062317 4.9198647 5.2147284 5.11909 5.185848 5.389037 5.082548 5.3522654
1370070_at 7.2366385 7.2727656 7.407988 7.3039117 7.2228966 7.1757393 7.053682 7.142844 7.3793616
1370071_at 6.673564 5.977621 6.3267074 6.1452312 6.3953633 6.2265368 6.273056 6.3311634 6.741514
1370072_at 5.4216385 4.4946623 4.298545 4.3308682 4.3218527 4.5734606 4.4711237 4.3482656 4.683545
1370073_at 11.01549 10.819911 10.896889 11.008471 10.990641 10.821421 10.884713 10.91139 11.005578
1370074_at 6.2170916 6.2156186 5.795525 5.888088 6.165675 6.167728 5.938912 6.1384597 6.0238056
1370075_at 9.322907 9.358671 9.336715 9.721392 9.581982 9.756221 9.827319 9.8196335 9.680817
1370076_at 3.8833148 3.784364 4.0783806 3.903815 3.8823354 3.811333 3.9985776 3.7474563 3.8809812
1370077_at 5.8337016 5.8878975 5.8319364 6.0394416 5.909673 6.181615 5.8929396 5.763922 5.742853
1370078_at 5.972624 6.217388 6.4393563 6.467508 6.3069973 6.3768272 6.329713 6.5261464 6.3984575
1370079_at 4.624847 4.495432 4.634123 4.8189273 5.1267934 5.065177 4.991117 4.838909 4.3928494
1370080_at 8.047494 7.885642 8.023653 8.059428 7.8875947 7.933235 9.807032 7.905078 8.195119
1370081_a_at 7.9059467 7.8871207 7.850762 7.7633905 7.6859865 7.7554083 7.548118 7.621524 7.501378
1370082_at 6.10193 6.2535725 6.440008 6.2218747 6.832292 6.352121 6.9073267 6.1691947 6.476145
1370083_at 4.5620823 4.6570735 4.7112045 4.498661 4.2941127 4.8173714 4.610001 4.484276 4.7966247
1370084_at 6.4667263 5.986778 5.98676 6.792986 5.988438 5.9551167 6.0228505 5.5680237 6.215962
1370085_at 7.3116527 7.1060963 7.3587136 7.1503234 6.99124 7.2833257 6.942242 6.961251 6.9108543
1370086_at 13.949601 13.985058 14.016989 14.040405 13.997225 14.009513 14.149009 13.945443 13.99536
1370087_at 10.336934 10.133038 10.208787 10.1065035 10.136415 10.077876 10.261032 10.218896 10.156064
1370088_at 7.383413 7.0166864 7.0056286 7.0027914 6.99472 7.013251 6.9266334 7.011183 7.1974616
1370089_at 3.9135883 3.898167 3.9472778 3.8924272 3.7411764 4.131667 4.2688875 4.0886126 3.8309546
1370090_at 5.1626916 5.2989593 5.0190706 5.247541 5.5810275 5.34666 5.6599684 5.0934 5.4309406
1370091_at 5.292928 5.1059346 5.2694407 5.107432 5.104018 5.205382 5.309024 5.3215046 5.1297812
1370092_at 4.3319864 4.44681 4.6746874 4.840224 4.5681906 4.5608087 4.5933924 4.63307 4.4956684
1370093_at 3.8044522 4.1830683 3.8100393 3.850317 3.9986534 4.1871204 4.12024 3.9663115 4.001769
1370094_at 4.3103156 4.233279 4.19049 4.42048 4.4631577 4.614251 4.534525 4.283741 4.340472
1370095_at 5.8065257 6.1445093 6.0067134 6.308727 6.1484685 5.9667377 6.2868476 5.9902415 6.17696
1370096_at 4.8896646 5.0757356 4.917451 5.3874645 5.331168 5.2980375 5.1872954 5.001711 5.1255846
1370097_a_at 4.1572137 3.951261 4.147948 3.9819973 4.572678 3.9936714 4.5461626 3.9300444 4.001769
1370098_at 10.705605 10.714759 10.902578 10.59468 10.390088 10.582043 10.380253 10.705131 10.426972
1370099_at 7.4887753 7.277365 7.346933 7.5340343 7.2528996 7.510446 7.299106 7.4190793 7.153915
1370100_at 6.921407 6.5852327 6.5636883 6.543262 6.6681004 6.622585 6.865817 6.7740307 6.588743
1370101_at 3.5524375 3.6223645 3.5743206 3.8219695 3.4838374 3.5653527 3.8464477 3.574412 3.7730334
1370102_at 6.6901436 7.0034223 6.810089 6.9808135 6.8982 6.793468 6.8331795 7.161919 6.868478
1370103_at 4.827355 4.8950787 4.992921 5.0648866 4.9896607 4.9509087 4.9552054 4.977318 4.8654804
1370104_at 4.738883 4.80941 4.728943 5.010312 4.898494 4.833213 4.808565 4.8137302 4.6623993
1370105_at 5.3036647 5.248826 5.0712414 5.1570587 5.0916867 5.021009 5.442959 5.1402035 5.238434
1370106_at 3.846788 4.0223117 4.12887 3.9521933 4.226366 4.14633 4.127014 4.06968 4.06555
1370107_at 5.058517 5.3974304 5.402231 5.5744953 5.690961 5.4546375 5.56426 5.6525736 5.484339
1370108_a_at 7.7918434 7.3880115 7.758926 7.779959 7.12814 7.7637796 7.9115357 7.5485168 7.3642416
1370109_s_at 13.033453 13.139688 13.00429 13.041939 13.089876 13.052705 12.979414 13.0068865 13.126176
1370110_at 4.3652368 4.57428 4.845978 4.9387565 4.741991 4.4911566 4.4644604 4.5910354 4.7130013
1370111_at 7.085612 7.9966393 7.857023 7.481369 7.8588743 7.8263874 7.2942686 6.83446 7.3455744
1370112_at 9.272075 9.262017 9.361937 9.082999 9.212426 9.197942 9.292231 9.127849 9.171439
1370113_at 6.2644796 6.239889 6.439306 6.351495 6.352907 6.276827 6.4919186 6.206593 6.265629
1370114_a_at 7.81478 9.115271 8.742906 8.182431 8.632891 8.086976 8.4717455 6.1136904 6.111523
1370115_at 4.6498637 4.6287336 4.640822 4.819322 4.6473937 4.8765364 4.8644133 4.6704755 4.5738616
1370116_at 4.1429763 3.918738 4.1639166 4.1123047 4.1146946 4.1757708 3.96407 3.8695176 4.0705404
1370117_at 3.749912 3.7818272 3.6277668 3.7847626 3.7424886 3.8621814 3.7467074 3.5404527 3.7813346
1370118_at 6.293257 6.3323374 6.483717 6.477378 6.353587 6.5747685 6.6249566 6.553725 6.5013185
1370119_at 7.750533 7.8796835 7.9333477 7.825514 7.966503 7.937688 8.235269 7.876094 8.107514
1370120_at 4.1658106 4.010469 4.051366 4.1845407 4.4059706 3.956722 4.3168583 4.222583 4.3007593
1370121_at 7.653245 7.6078234 7.4395022 7.589126 7.728129 7.579852 7.5623813 7.692881 7.6183195
1370122_at 4.108646 4.098745 3.9553914 4.0442924 4.2831593 4.081908 4.1014543 4.2189145 4.045656
1370123_a_at 7.0701547 7.0283084 6.843033 6.7136736 6.9627514 7.100949 7.0624485 6.9769373 6.939801
1370124_at 6.5973854 6.8878293 6.8385153 6.859932 6.853218 6.96377 6.9571304 6.8680925 6.99163
1370125_at 4.5432014 4.587768 4.670755 4.6333256 4.7646127 4.6912055 4.534525 4.520334 4.7375736
1370126_at 3.8273628 3.7777326 3.708584 3.7847626 3.7221837 3.725934 3.8643355 3.7630186 3.9053848
1370127_at 5.881782 6.011614 6.1512985 6.1337156 6.268828 6.004616 6.3803673 6.22299 5.979864
1370128_at 6.543983 6.906355 6.7690244 6.6707916 6.9792175 6.690462 6.689384 6.804501 6.774974
1370129_at 7.163932 7.1420774 7.4533014 7.249178 7.263365 7.010688 7.304571 7.2124104 7.089618
1370130_at 9.105474 9.244462 9.109673 9.192282 8.946232 9.256584 8.814673 8.729631 9.106975
1370131_at 4.6930885 5.118388 5.1364155 4.9067073 5.0753393 4.9296894 4.9086494 4.5347004 4.8864803
1370132_at 3.9259357 4.0062413 4.172134 4.0558004 4.161804 3.86242 4.0179024 4.0858555 3.9335434
1370133_at 6.1050653 6.2158794 6.3290854 6.393042 6.3007736 6.328469 6.4389243 6.2051024 6.2488003
1370134_at 10.132893 9.933874 10.199102 10.049458 9.701663 10.110812 10.013221 10.119071 9.956603
1370135_at 6.8342514 6.179413 5.8336053 6.7723417 6.1795077 6.517567 7.211103 5.70577 6.2134647
1370136_at 6.437507 6.5752244 6.6894965 6.693439 6.37672 6.789603 6.9172473 6.6790066 6.4338202
1370137_at 5.411655 5.2736063 5.0973635 5.074496 5.109696 5.262331 4.8539286 5.0998635 4.8441863
1370138_at 4.598031 4.614855 4.62481 5.1084433 4.7899337 4.745203 4.835958 4.625453 4.828145
1370139_a_at 3.82317 3.6665192 3.8425214 3.7434285 3.7028587 3.8959396 3.5579734 3.7730098 3.6394072
1370140_a_at 4.974929 4.617299 5.03427 4.893672 4.6658926 4.989456 4.9708986 4.7183523 4.661372
1370141_at 8.646493 8.540509 8.83278 8.69276 8.688741 8.684635 8.909024 8.674038 8.5280075
1370142_at 5.417786 5.6729603 5.688 5.8910456 5.70665 5.6905804 6.1075726 5.760191 5.849082
1370143_at 5.5606394 5.3333263 5.4014297 5.315191 5.5644317 5.344047 5.4910274 5.7124104 5.530168
1370144_at 7.6095514 7.6806507 8.12422 7.9524693 7.887622 8.069678 7.7198043 7.7988276 7.59397
1370145_at 4.4058595 4.355405 4.3300343 4.1417937 4.122614 4.3591604 4.084323 4.4012394 4.2701397
1370146_at 3.541982 3.3603854 3.3701727 3.5100143 3.477479 3.4743829 3.3811324 3.5307274 3.550967
1370147_at 7.6579084 7.3010035 7.568003 7.535818 6.9936833 7.981163 7.8023615 8.207399 7.3065944
1370148_at 14.170995 14.176139 14.254617 14.311724 14.183696 14.208473 14.388739 14.262099 14.303821
1370149_at 11.250171 11.107851 11.105087 11.130175 10.996635 10.971156 11.132495 10.997702 11.2072735
1370150_a_at 13.097168 13.280799 13.316185 12.593234 13.371663 13.436997 13.5907545 13.374786 13.159388
1370151_at 13.150308 13.204751 13.233785 13.173614 13.210551 13.183379 12.86324 13.248546 13.038985
1370152_at 4.5233746 4.36658 5.0167265 4.6076937 4.544018 4.845978 4.98495 4.7148523 4.642021
1370153_at 5.967415 6.004722 5.525861 6.195365 5.944098 6.151906 7.013206 5.932721 5.8306265
1370154_at 10.259425 11.098842 10.334021 11.078308 10.278288 11.0642805 11.116783 9.462625 10.526965
1370155_at 7.574781 7.346792 7.4345336 7.399014 7.47997 7.2511 7.569293 7.166553 7.379331
1370156_at 8.00804 7.0861325 6.4052167 6.3645945 6.9480762 6.832514 7.591139 7.2593355 6.8802814
1370157_at 3.7307098 4.1433916 4.2330275 3.943111 3.9046457 3.9648447 3.8020847 3.8569336 3.8309546
1370158_at 6.190195 6.22618 6.3568935 6.736271 6.4008594 6.182411 6.221881 6.1185527 6.512146
1370159_at 7.0975394 6.823403 7.2922893 6.70464 7.1034274 7.088409 6.8899527 7.0689435 7.1525908
1370160_at 8.934104 8.746618 8.799399 8.812199 8.830409 8.71048 8.560796 8.641066 8.71896
1370161_at 9.333717 9.081358 9.218529 9.438889 9.0604 9.260933 9.166891 9.044695 9.07085
1370162_at 7.2767296 7.0621424 7.159718 6.9254313 7.2139397 7.0372977 6.879491 7.1169467 7.2134323
1370163_at 9.2007885 9.253251 9.085985 8.702442 9.189548 8.979487 9.02849 9.423645 8.904727
1370164_at 11.210217 11.024483 10.974651 10.957396 10.995997 11.091005 10.89446 10.90171 10.924852
1370165_at 3.8851738 4.042749 3.777679 3.8338869 4.026047 3.9926057 4.0379825 4.060833 3.9261036
1370166_at 12.006338 12.129842 12.023649 11.977338 12.0145445 12.007731 11.916602 12.020122 11.94752
1370167_at 12.318137 12.344864 12.397863 12.299836 12.377914 12.380499 12.3746195 12.338866 12.309838
1370168_at 10.005528 9.5892725 9.865419 9.412769 9.553845 9.804211 9.820799 9.823324 9.320233
1370169_at 9.336048 9.388466 9.245702 9.335747 9.509354 9.14882 9.198913 9.35592 9.286559
1370170_at 10.231863 9.946899 10.047437 9.843901 9.929232 9.810054 9.975937 9.899427 9.886822
1370171_at 8.339881 8.491866 8.49509 8.251592 8.418048 8.431987 8.394512 8.409315 8.385973
1370172_at 10.565829 10.594623 10.602471 10.58598 10.505824 10.552885 10.592458 10.712672 10.607944
1370173_at 8.18092 7.912403 7.66833 7.732753 7.7623096 7.491454 7.6963005 7.946356 7.924016
1370174_at 6.353954 5.9390516 6.219086 6.1819963 5.88266 5.9408154 6.3240423 6.35184 6.081122
1370175_a_at 8.289209 8.159071 8.242933 8.172653 8.051878 8.123167 8.045504 8.07383 7.9871583
1370176_at 6.7444463 6.738673 6.707074 7.3130875 6.607581 6.430756 6.2023106 7.415601 6.663519
1370177_at 5.535536 5.8709984 5.516811 5.565843 5.502167 5.511121 5.5312014 5.97173 5.626457
1370178_at 5.108479 4.885762 4.6325674 4.8935556 4.340618 4.8783255 4.4839826 4.869633 4.855404
1370179_at 10.292676 10.039087 10.055876 10.086809 10.041833 10.144263 9.989387 10.172605 10.109312
1370180_at 10.943409 11.070782 11.444684 10.932892 11.155667 11.345701 10.873792 10.961546 11.152393
1370181_at 7.1149683 7.008991 6.73163 6.7045097 7.236861 6.7503424 6.8254814 6.854784 7.024723
1370182_at 4.934268 5.0394163 5.007256 5.2272644 5.316866 5.1826744 5.249261 5.432207 5.3208447
1370183_at 7.271822 7.2887473 7.5497637 7.351187 7.3684096 7.219302 7.013849 7.4058743 7.0998416
1370184_at 9.895122 9.917479 9.855523 9.854903 10.126836 9.800199 10.213464 9.945113 9.944183
1370185_at 4.9066167 4.715222 4.645232 5.2225285 4.7605515 5.1765122 5.05628 4.768989 4.844263
1370186_at 10.477603 9.722788 9.823418 9.914569 10.209026 10.444739 10.458167 9.691061 10.281177
1370187_at 11.044063 10.8441 10.993559 11.031017 10.887102 10.972128 10.794317 10.782744 10.913026
1370188_at 9.8593445 9.885873 10.077078 9.83997 9.69603 9.932575 9.647014 9.975728 9.66271
1370189_at 9.846239 9.855555 10.04577 9.740816 9.701821 9.840921 9.605179 9.976498 9.746556
1370190_at 11.659366 11.576956 11.477757 11.703486 11.357402 11.606039 11.532385 11.46346 11.397924
1370191_at 8.147226 8.166587 8.196316 8.0699625 8.283909 8.130596 8.325605 8.163481 7.9760113
1370192_at 8.3001175 8.276598 8.260202 8.147103 8.199747 8.19666 8.008464 8.232807 8.030131
1370193_at 10.809486 11.139831 11.515835 10.073505 10.971205 11.1675205 10.788697 11.040635 10.964449
1370194_at 7.630963 7.890509 7.659792 7.588142 7.8170743 7.6489506 7.597268 7.6447835 7.5212746
1370195_at 8.086977 7.661964 8.1956 8.088524 7.6935043 8.110628 7.796624 8.131678 7.943005
1370196_at 6.841937 6.784467 6.614072 6.5323267 6.9741898 6.3792987 6.482287 6.79505 7.0541263
1370197_a_at 6.4907527 6.538718 6.272667 6.29772 6.355778 6.274246 6.728372 6.309978 6.545502
1370198_at 3.2525535 3.2721322 3.296351 3.3192835 3.3547854 3.2553174 3.456285 3.312267 3.1903005
1370199_at 10.114954 10.1668005 10.26742 10.143602 10.19998 10.052097 10.167858 10.17778 10.193492
1370200_at 11.741639 11.82715 11.906418 11.594709 11.820952 11.797721 11.415792 11.74966 11.854486
1370201_at 3.8134046 4.06627 3.944422 3.9054313 3.7284782 3.9628038 3.9129987 3.974715 3.8730292
1370202_at 9.396407 9.211536 9.596443 9.6174135 10.349998 10.192522 10.565067 9.063509 9.605842
1370203_at 7.769486 7.4685163 7.7777386 7.3779097 7.538095 7.7650833 7.699786 7.687456 7.64967
1370204_at 8.806644 8.5092325 8.669456 8.454148 8.53166 8.724925 8.501758 8.426902 8.582721
1370205_at 3.9877958 3.8423214 3.9337735 4.047937 3.8974073 4.2617564 3.7618868 4.0454926 4.0263095
1370206_at 4.4661827 4.398376 4.578424 4.6021137 4.606802 4.682068 4.533382 4.783189 4.267354
1370207_at 11.474968 11.326575 11.258793 11.291945 11.451654 11.233364 11.257605 11.364653 11.463328
1370208_at 8.399162 8.018302 8.12506 8.075047 7.929959 8.001791 8.202071 8.08053 8.073431
1370209_at 9.56679 10.047398 10.390301 9.351083 9.55405 10.158992 9.618406 9.960778 10.012734
1370210_at 5.6061163 5.453045 5.76117 5.6525702 5.6628604 5.700351 5.8282766 5.68835 5.588152
1370211_at 6.2602234 6.3742843 6.382973 6.5770364 6.6971784 6.4585266 6.35211 6.4199347 6.5189357
1370212_at 5.2705145 5.103911 5.1513214 5.0357466 4.9582148 5.089116 5.238696 5.312075 5.4354787
1370213_at 11.699536 11.812197 11.828732 11.8224325 11.780746 11.756267 11.749011 11.814838 11.776724
1370214_at 5.148638 4.7995143 4.931572 4.993157 4.810334 5.1985254 4.9920278 5.0601196 4.8284965
1370215_at 9.8257475 9.779434 10.038836 10.265419 9.951609 10.088928 10.58097 9.790961 10.172631
1370216_at 4.6128173 4.5832615 4.457376 4.600742 4.5120573 4.69848 4.770549 4.776882 4.583616
1370217_at 5.374775 5.370624 5.6772075 5.667744 5.6538568 5.4798927 5.8058977 5.7250423 5.273217
1370218_at 5.9726663 5.8227897 5.899672 6.439155 6.4297676 6.114462 6.473887 6.1806235 6.6428595
1370219_at 8.059587 8.041677 8.355103 8.550117 8.357053 8.358477 8.650963 8.2085705 8.26597
1370220_at 10.4180155 10.4454975 10.369495 10.186825 10.825596 10.416272 10.560022 10.45578 10.853983
1370221_at 4.7840953 4.7733974 4.9162607 4.9533076 4.8909316 4.8034964 4.7449217 5.2389507 4.9422536
1370222_at 4.9254417 5.0177374 5.1296473 5.066855 5.096024 5.0499573 5.48037 5.1457767 5.204361
1370223_at 7.858928 7.6294675 7.54957 7.505803 7.561862 7.683158 7.8580427 7.727771 7.63416
1370224_at 9.224252 9.281901 9.909511 10.324885 9.479447 9.676529 10.591695 9.371654 9.687146
1370225_at 4.7999177 5.1297503 5.364916 4.936313 4.7562075 5.1229057 5.249646 5.3533235 5.333594
1370226_at 10.0132 9.931988 10.041607 9.931989 10.063543 9.879234 9.974497 9.946276 10.091562
1370227_at 3.1868417 3.4672341 3.8253882 3.2958944 3.276936 3.2754738 3.436504 3.479526 3.3472419
1370228_at 14.417257 14.422853 14.368469 14.426473 14.400607 14.366965 14.391154 14.414167 14.402924
1370229_at 4.746974 5.38123 5.3133793 5.5839267 4.7248645 5.324916 5.395508 5.4609537 5.1419125
1370230_at 11.147802 10.975283 10.929741 10.880981 10.93036 10.912721 11.015993 11.056421 10.965313
1370231_at 7.425135 7.3536577 7.4015074 7.405529 7.3553133 7.292285 7.417116 7.045076 7.3358455
1370232_at 10.830652 10.735262 10.923697 10.818374 10.627696 10.837826 10.385194 10.871942 10.591308
1370233_at 5.031865 4.972618 5.1807895 4.878423 4.880099 5.087925 5.0551662 5.139382 5.266595
1370234_at 12.735661 12.906973 13.026673 12.820594 12.971675 12.839055 13.18865 12.82422 12.847835
1370235_at 12.797928 12.968783 12.723153 12.771298 13.111588 12.997542 12.943651 12.808784 12.8278475
1370236_at 8.960967 8.829637 8.664406 8.743388 8.548332 8.89085 8.969142 8.609496 8.893304
1370237_at 12.196916 12.115133 12.183629 12.200844 12.206013 12.304199 11.968287 12.22866 12.050203
1370238_at 11.663668 11.535452 11.390478 11.466322 11.396917 11.399011 11.516653 11.598578 11.532565
1370239_at 13.331319 12.812026 13.444203 13.358559 13.550259 13.975103 13.65339 13.311748 13.265384
1370240_x_at 13.318095 12.74775 13.410621 13.374566 13.514817 13.975662 13.634369 13.279966 13.250087
1370241_at 13.791511 13.92735 13.821789 13.885586 14.064742 13.996842 14.013679 13.816794 13.958431
1370242_at 12.496929 12.44676 12.451043 12.587929 12.425892 12.316306 12.57034 12.461738 12.535678
1370243_a_at 10.2785225 10.611682 10.380612 9.964007 9.812211 10.512401 10.36956 10.29022 10.433943
1370244_at 12.192889 12.270982 12.314943 12.178027 12.163564 12.261995 12.18592 12.179645 12.373966
1370245_at 10.384739 10.255948 10.484909 10.224781 10.160801 10.326272 10.159901 10.295465 10.348304
1370246_at 11.885354 11.821192 11.945715 11.993157 11.866095 11.957946 11.971025 11.879348 11.839334
1370247_a_at 6.3828387 6.199016 6.279829 6.1817856 6.1992173 6.255508 6.5102305 6.050814 6.391042
1370248_at 6.050143 5.964453 6.066008 6.4997816 6.299558 6.384373 5.875644 6.3099003 6.2763457
1370249_at 7.209691 7.1402197 7.9051976 7.8693633 7.831254 7.0378704 7.531701 7.1625905 7.1801434
1370250_at 9.115116 8.90731 9.291073 9.2501955 9.001778 9.2121525 9.153749 9.162226 8.827937
1370251_at 6.52367 6.235647 6.137376 6.026203 6.3647547 6.214411 6.4813676 6.4286036 6.355262
1370252_at 8.678631 8.058711 8.075786 8.16671 8.125945 8.021061 8.607891 8.604439 8.298723
1370253_at 11.657844 11.525575 11.459548 11.599473 11.596026 11.532437 11.643828 11.508952 11.623199
1370254_at 3.8049483 3.6715648 3.560591 3.9463513 3.8683202 3.7999353 3.7244701 3.9918184 3.9151807
1370255_at 4.48065 4.4476976 4.6160555 4.872896 4.87444 4.7676783 4.584654 4.6953487 4.588394
1370256_at 7.7715697 8.116245 9.164967 7.205661 9.62812 7.3235006 8.739882 8.155147 7.991169
1370257_at 4.569397 4.311511 4.4454646 4.577164 4.6784205 4.484419 4.7744894 4.169956 4.4349737
1370258_at 5.578353 5.2210803 5.5063167 5.37735 5.6182103 5.002822 5.0515084 5.5266523 5.2448354
1370259_a_at 7.2704673 7.409127 7.3291516 7.278812 7.3012853 7.1121163 7.2712846 7.1801634 7.1133523
1370260_at 6.794491 6.7141953 7.028845 6.966635 6.69454 6.707757 6.818949 6.679957 6.6715016
1370261_at 8.200232 8.094819 8.032917 8.086581 8.279615 8.078428 7.936573 7.9390035 7.99164
1370262_at 9.426788 9.369789 9.421482 9.2183075 9.52549 9.489 9.323826 9.190155 9.257341
1370263_at 5.930701 5.9042563 5.946706 6.050103 6.0015664 6.1889133 6.041648 6.1124663 6.002862
1370264_at 7.9489045 7.6510515 7.438254 7.3608017 7.4874263 7.5672674 7.2942686 7.335949 7.579882
1370265_at 6.3699293 5.971573 5.869018 5.878744 5.9091697 5.9132752 5.8440943 5.661495 6.045259
1370266_at 6.8237486 6.654884 6.710763 6.8644466 6.9049306 6.937318 6.9878 6.7498393 6.678321
1370267_at 6.6098676 6.6238484 6.676515 6.3996987 6.2903605 6.746766 6.269307 6.348998 6.3407226
1370268_at 4.523374 4.2398553 4.5132594 4.529305 4.2627726 4.3961096 4.2593794 4.52068 4.5199704
1370269_at 5.04042 5.486443 5.218817 5.402364 5.2406034 5.341376 5.387974 5.349717 5.0891967
1370270_at 4.0651717 4.183217 4.1622496 4.2427034 3.8290012 4.12226 4.1093163 4.03051 3.9151807
1370271_a_at 7.140949 7.4225254 7.1585817 7.5470204 7.1591897 7.1435413 7.3247795 7.515068 7.404549
1370272_x_at 5.9980874 5.7319775 5.9512324 5.8723235 6.0401106 5.646302 6.083961 6.046089 5.9481163
1370273_at 3.6608226 3.8140113 3.6243706 3.9647205 3.9253943 3.5516539 3.6643782 3.4015696 3.6018124
1370274_at 12.9753685 12.7737875 12.884448 12.83775 12.718978 12.946067 12.975514 12.822842 12.826451
1370275_at 12.908578 12.920702 12.828718 12.801796 12.989373 12.845147 12.93468 12.939761 12.873587
1370276_at 12.1279335 11.983146 12.014614 11.823084 11.693282 11.857577 11.910909 12.044242 11.939617
1370277_at 11.983202 11.859775 11.854983 11.789466 11.812522 11.856516 11.965371 11.986615 11.820632
1370278_at 11.589785 11.405649 11.40869 11.381196 11.440833 11.353531 11.390531 11.453818 11.385181
1370279_at 5.734831 5.663684 5.6630316 6.318169 6.1000724 5.91516 6.0030003 6.2104826 5.875486
1370280_at 10.497692 10.282334 10.06402 10.18157 10.124485 10.145588 10.139982 10.286709 10.226134
1370281_at 9.928263 10.57352 10.61958 9.75843 11.190028 10.241133 10.584503 10.641287 10.537346
1370282_at 6.253286 6.50253 6.3035774 6.144072 6.58387 6.0788465 6.631293 5.8233027 6.463512
1370283_at 11.982266 12.2808 12.432436 12.337431 12.15173 12.316212 12.4442 12.372174 12.116479
1370284_at 12.163291 12.124849 12.048528 12.064795 12.133083 11.955242 12.040539 12.081032 12.111415
1370285_at 6.5466137 6.4394636 6.134453 6.0338497 6.3237906 6.461521 6.153551 6.441062 6.4482307
1370286_at 9.14529 9.357812 9.589258 8.99132 8.884624 8.362713 9.78885 9.328418 9.299311
1370287_a_at 9.152116 8.96686 8.609885 8.846355 9.209611 8.718318 9.152404 8.6845875 9.353673
1370288_a_at 8.253519 7.9501696 7.728807 7.894132 8.147823 7.8390536 8.218872 7.7986817 8.153803
1370289_x_at 3.6676822 3.6635358 3.7976062 3.9499774 3.7116854 3.6701922 3.7108493 3.758781 3.7539475
1370290_at 8.033888 7.995594 8.216586 8.143212 8.446544 7.9844003 8.054414 8.214542 8.302448
1370291_at 5.5968523 5.6042957 5.7152185 5.6985865 5.7336636 5.4988527 5.771276 5.538611 5.530168
1370292_a_at 3.715145 4.000621 3.7999105 4.1632867 3.8726602 3.964385 4.122185 3.9856598 4.0913963
1370293_at 5.5514073 5.5748525 5.4232073 5.6459007 5.589714 5.8031693 5.6917486 5.6708045 5.591681
1370294_a_at 6.2596035 6.78193 6.6209335 7.326904 6.886881 6.854392 6.6130877 6.977584 6.7772946
1370295_at 8.345244 8.217123 8.164717 8.126526 8.11324 8.067766 8.352812 8.382945 8.494309
1370296_at 13.496942 13.526571 13.579384 13.609139 13.538286 13.628441 13.615854 13.566726 13.524343
1370297_at 6.1412177 6.4654355 6.1852336 6.6086774 6.481279 6.239116 6.701998 6.6343775 6.62715
1370298_at 9.962695 9.700684 9.650332 9.601695 9.768521 9.447419 9.747384 9.641561 9.740548
1370299_at 13.771819 13.686592 13.782974 13.616583 13.691157 13.700356 13.622289 13.734961 13.677494
1370300_at 7.9141884 8.085627 8.31992 7.7628536 8.050854 8.079674 7.939427 7.8214626 7.8390045
1370301_at 7.076702 6.835958 6.9538236 7.175134 6.956043 7.0553474 6.678489 7.045523 6.6810884
1370302_at 8.200718 8.043597 7.918967 7.9345274 8.154586 8.076088 8.028971 8.0751 8.132347
1370303_at 6.4202194 6.454484 6.7787514 6.575976 6.2693467 6.424083 6.050529 6.516846 6.376136
1370304_at 9.007879 8.916259 8.87339 8.621418 8.495913 8.709948 8.843862 8.850292 8.680902
1370305_at 9.707663 9.415847 9.574488 9.453701 9.421636 9.387242 9.560465 9.538024 9.50068
1370306_at 9.1466675 8.917485 8.57052 8.846897 8.988851 8.794554 8.645096 8.75871 8.9148035
1370307_at 7.242885 7.2073693 7.118788 7.241721 7.195767 7.0365667 6.9987707 6.988121 6.733062
1370308_at 7.7276106 7.595809 7.464567 7.8025184 7.580681 7.621617 7.1203165 7.6570234 7.6176786
1370309_a_at 10.695365 10.8073225 10.894347 10.632315 10.849182 10.754116 10.796098 10.93118 10.657984
1370310_at 13.162288 13.061911 13.128996 12.930117 12.978207 13.103105 12.742815 12.950781 12.9748745
1370311_at 8.327532 8.217944 8.466245 8.0183525 7.981082 8.439289 7.8341208 8.279038 7.929062
1370312_at 3.7846668 4.300724 4.0866337 4.209858 4.167718 4.3310046 4.2040215 4.161707 4.0927835
1370313_at 9.083603 8.846262 8.814075 8.697088 9.001243 8.853087 8.882516 8.844284 8.839365
1370314_at 7.8338594 7.7379537 7.743362 7.568307 7.279236 7.371497 7.469674 7.4190793 7.5425177
1370315_a_at 6.016023 5.900094 5.9196777 6.327595 5.871416 5.986676 5.8775787 5.999215 5.977731
1370316_at 7.90794 7.6984367 7.6753526 7.4486575 7.7412004 7.572013 7.782158 7.781 7.714326
1370317_at 7.0353417 6.8125486 6.9221306 6.7228103 6.41606 6.612076 6.592155 6.8077497 6.8572707
1370318_at 7.664499 7.47841 7.499107 7.3100257 7.240462 7.2270155 7.3073015 7.3090315 7.4355702
1370319_at 9.436295 9.6309185 9.4481735 9.251798 9.25853 9.326371 8.919691 9.655796 9.076844
1370320_at 11.361838 10.615817 10.936564 10.680503 10.589868 10.783729 10.514696 10.702567 10.931443
1370321_at 10.215366 10.1542845 10.12543 9.99436 10.141334 10.088471 10.021305 10.200144 10.178653
1370322_at 9.789547 9.694579 9.605517 9.718475 9.542926 9.700451 9.428786 9.699308 9.738522
1370323_at 6.064336 5.7931714 5.976803 5.7466707 5.880733 5.8076115 6.0546455 6.00811 5.8201404
1370324_at 7.2244463 7.579905 7.4611535 7.5980477 7.6507583 7.648451 7.6215844 7.648575 7.504989
1370325_at 9.733688 9.619934 9.675491 9.521802 9.865049 9.573034 9.622538 9.684739 9.640072
1370326_at 7.292821 7.0324006 7.0700374 7.0511627 7.1459646 7.0727787 6.9156313 7.0513105 6.9821935
1370327_at 8.013781 7.7642016 7.609702 7.662157 7.560204 7.7677174 7.5619836 7.675825 7.803873
1370328_at 5.8905168 5.8688693 5.9397883 5.9303293 5.6374974 5.668492 6.2092376 6.034597 5.827924
1370329_at 9.103972 9.141637 9.125816 9.186 8.784959 9.043175 8.64431 9.372613 8.98305
1370330_at 6.954254 7.0207844 7.1773453 6.9032974 7.212565 7.1114736 7.1446843 6.7838345 6.9504757
1370331_at 7.3392944 7.700411 7.213288 7.471388 7.3635864 7.5804725 7.119543 7.2530117 7.204521
1370332_at 5.2154922 5.321038 5.335959 5.514495 5.3860073 5.4065614 5.573153 5.391148 4.9712954
1370333_a_at 13.295363 13.336944 13.457991 13.354086 13.441804 13.359391 13.323114 13.338749 13.27704
1370334_at 8.751515 8.698826 8.304373 7.404905 8.029806 8.245251 8.758259 8.554647 8.768929
1370335_at 8.046304 7.892926 7.7391644 7.872738 8.167364 7.651742 7.709158 7.6866846 8.090933
1370336_at 11.459164 10.918539 9.911595 11.43743 10.991674 10.428342 11.247529 10.400866 10.6318865
1370337_at 8.076772 7.8426914 7.990776 7.667961 7.690257 7.8541155 7.621203 7.730235 7.744161
1370338_at 3.5880282 3.376625 3.61972 3.5275185 3.4491313 3.6484776 3.7058911 3.5397148 3.4155362
1370339_at 10.050648 9.954574 9.986555 10.053093 10.127561 10.056416 10.123667 10.08323 9.891469
1370340_x_at 9.155137 8.985168 9.056649 9.184157 9.091352 9.143689 9.39725 9.101547 8.998158
1370341_at 3.4799452 3.6249871 3.4033742 3.6816869 3.6748064 3.638347 3.574138 3.4972618 3.6774454
1370342_at 3.54208 3.6798148 3.699515 3.6472533 3.6804752 4.004951 4.0359955 4.065316 3.572061
1370343_at 6.827711 6.5533657 6.6853833 6.223189 6.6829033 6.668802 6.3948717 6.1791472 6.3031034
1370344_at 7.5562234 7.3970776 7.3650517 7.2075286 7.565042 7.525983 7.216533 7.4394503 7.448894
1370345_at 5.5606394 6.3092585 5.93377 7.108676 6.4095354 6.213258 6.21514 6.2556434 6.4264593
1370346_at 5.2349176 5.467783 5.5147176 6.480207 5.692836 5.46838 5.2465215 6.1700673 5.9482884
1370347_at 5.339482 5.239161 5.4038715 5.377014 5.71262 5.3175316 5.4237766 5.3817906 5.6446385
1370348_at 10.588097 10.48122 10.398774 10.554643 10.698402 10.444469 10.756989 10.371399 10.554016
1370349_a_at 13.99264 13.963192 13.905272 13.93803 13.98943 13.851768 13.946463 13.901093 13.9348135
1370350_x_at 9.436855 11.55117 10.923771 11.903459 10.890252 10.285521 10.380572 9.51162 10.366062
1370351_at 8.627984 8.695375 8.744902 8.330573 8.419175 8.62216 8.724232 8.61693 8.451226
1370352_at 11.479312 11.611028 11.651643 11.4795885 11.341424 11.262102 11.072903 11.517843 11.411747
1370353_at 7.7236853 7.556385 7.6360784 7.346355 7.410701 7.395231 7.4799023 7.5353646 7.855249
1370354_at 7.7589726 7.7853656 7.7059236 7.675822 7.7250905 7.6906705 7.766256 7.694307 7.692195
1370355_at 12.552047 13.258695 13.382345 12.786407 12.999663 13.173134 12.616173 13.212931 13.128526
1370356_at 7.1133165 7.2455006 7.5015473 7.041004 7.0375752 7.3783565 7.016469 7.090279 7.2328453
1370357_at 8.173084 8.157838 8.322766 8.076151 8.27897 8.210908 8.470055 8.190822 8.063976
1370358_at 9.007165 8.767934 8.836649 8.803345 8.815945 8.817598 8.816448 8.845317 8.755479
1370359_at 12.439183 12.528048 12.476916 12.397313 12.64151 12.584503 12.194454 12.459132 12.540033
1370360_at 8.920616 8.606362 8.753712 8.68654 8.851136 8.711407 8.643625 8.869105 8.697994
1370361_at 4.682488 4.848127 4.7596626 4.710101 4.7826867 4.779216 4.9332848 5.0529976 4.838312
1370362_at 7.52633 7.369984 7.4854417 7.677413 7.669445 7.6139064 7.6953006 7.387349 7.528441
1370363_at 12.046057 11.784391 11.62943 11.672583 10.828872 11.287846 10.408966 12.147276 12.071517
1370364_at 7.6455774 7.5677524 7.7046537 7.545704 7.694355 7.5698695 7.8129735 7.5341144 7.570937
1370365_at 8.71137 8.805534 8.719471 8.439169 8.669471 8.680563 8.711661 8.935885 8.942133
1370366_at 10.299148 10.01688 9.96582 10.152863 10.021514 9.9819145 10.157276 10.100401 9.9908
1370367_at 4.767747 4.768321 4.887689 4.7555056 4.672572 4.914364 4.922677 4.773265 4.794676
1370368_at 6.9468093 7.124695 6.9936037 7.0801096 7.184917 7.0323687 7.015675 6.8509645 6.940591
1370369_at 6.306698 6.254407 6.505527 6.802475 6.6029463 6.7256703 6.650458 6.3483667 6.3272667
1370370_at 8.099422 8.175452 8.303532 8.328508 8.133333 8.3193245 8.165243 8.088876 8.197511
1370371_a_at 8.531078 8.776224 8.547949 8.505316 8.688741 8.439369 8.440852 8.394887 8.448071
1370372_at 4.691744 4.3071246 4.7485933 4.998293 4.5251026 4.6187716 4.682395 4.7139707 4.899134
1370373_at 5.953015 6.3919396 6.3477564 6.3610554 6.4294677 6.150094 6.400098 6.2673173 6.1326604
1370374_at 8.9274845 8.7597885 8.300889 8.508976 8.722877 8.585173 7.8510065 8.265469 8.680614
1370375_at 11.883996 11.975394 12.011789 12.122529 12.150491 11.838331 11.66022 12.213059 11.869943
1370376_a_at 8.51823 8.121017 8.294815 7.91992 8.687468 8.721458 8.319431 8.137068 8.515581
1370377_at 13.01572 13.024797 12.839874 12.7827215 12.810621 13.036514 12.618367 12.385305 13.10604
1370378_at 12.372942 12.381186 12.464432 12.282066 12.336486 12.309687 12.38911 12.389554 12.311894
1370379_at 6.065027 6.1308756 6.208732 6.1344614 6.1978436 6.0526547 6.0642676 6.278112 6.1237392
1370380_s_at 7.459124 7.184542 7.112198 7.2064013 7.301004 7.5703015 7.207788 7.486599 7.1576405
1370381_at 11.043785 10.441269 10.026498 10.548076 10.934268 10.228655 10.636515 10.188333 10.658668
1370382_at 3.1868417 4.304908 3.5756505 3.484267 3.4810562 3.4232352 3.6012943 4.1083593 3.438998
1370383_s_at 7.7693644 8.540974 7.958455 8.6788225 8.053642 8.353792 8.451902 8.191604 8.266376
1370384_a_at 6.6735177 4.685827 5.4679217 4.901019 7.4609036 6.414256 9.014218 4.8037615 5.3705974
1370385_at 5.439705 5.5238523 5.526466 5.200244 5.7342 5.520644 5.3846207 5.5085893 5.710066
1370386_at 7.662792 7.3611946 7.30813 7.2595196 7.484088 7.225402 7.3892474 7.3733883 7.3541803
1370387_at 11.250407 11.09504 11.661228 11.430414 10.603851 10.413562 9.781448 10.953648 10.808719
1370388_at 4.1673036 4.4450445 4.5529194 4.5237827 4.136954 4.477662 4.675497 4.440693 4.291331
1370389_at 3.751162 3.6758802 3.8370433 3.93189 3.8808136 3.6544285 3.9628053 3.8368528 3.7230911
1370390_at 5.004487 5.0104537 5.0982447 5.2504306 5.0451813 5.3322787 5.3817015 5.3425546 5.3691707
1370391_at 5.0677 5.3532734 5.294619 5.4978995 5.482981 5.267196 5.4903393 5.352007 5.406455
1370392_at 5.285272 5.2357206 5.2881846 5.1877575 5.1419134 5.305092 5.2895036 5.2105527 5.3116913
1370393_at 5.744349 5.104724 4.6754827 5.069229 5.048332 4.986024 5.1535273 5.17308 5.2461815
1370394_at 7.3727536 6.0330663 5.4364643 5.7468486 5.343695 6.548038 5.3209476 6.8365984 5.9838405
1370395_at 6.8781776 6.91675 6.902498 7.0163836 7.0189424 7.0131297 7.146287 7.0855255 6.986226
1370396_x_at 14.091323 14.038628 14.035322 14.0619 14.010568 13.997179 14.025538 14.016891 14.056952
1370397_at 11.819107 11.744293 11.681391 12.255231 11.961041 12.561702 11.918704 11.965424 11.616173
1370398_at 6.0700126 6.0501857 5.8146944 5.798366 5.956797 5.7828755 5.339725 5.8940086 6.043612
1370399_at 7.430734 7.3667746 7.333188 7.277236 7.230383 7.4510527 6.8675003 7.261648 7.498383
1370400_at 4.968998 5.165657 5.1765237 5.4399295 5.5972505 5.3989415 5.3390017 5.2229743 5.4103966
1370401_at 3.8195481 4.034829 3.98994 4.219008 4.1486273 4.1039343 4.0174227 4.171791 4.2522163
1370402_at 7.641612 7.6960487 7.555103 7.826336 7.7148113 7.661177 7.737505 7.6770415 7.5823245
1370403_at 4.891567 5.005858 4.961996 5.1388283 5.259513 5.202115 5.1840696 5.2141557 4.9040656
1370404_at 3.7330053 3.789207 3.7832701 4.0913534 3.9502206 4.041347 4.1557293 3.994542 3.870284
1370405_at 3.8398364 3.4794714 3.7670488 3.64507 3.6766987 3.5112562 3.6190114 3.7664003 3.717966
1370406_a_at 3.7871196 3.759997 3.6849747 4.022755 4.047295 4.158018 3.9549847 4.0212517 3.5738444
1370407_at 8.076425 8.685452 8.3566 7.8676 8.606911 8.196903 7.895835 8.440331 8.609686
1370408_at 4.4998684 4.360343 4.0082827 4.76102 4.0972323 4.8233957 4.5581584 4.8303823 4.4657063
1370409_at 5.0091014 4.9997597 4.803414 4.839128 4.8028765 4.811928 5.1076665 4.842532 4.7287965
1370410_at 4.467529 4.3921165 4.302794 4.694 4.2801504 4.432632 4.33386 4.2215424 4.262497
1370411_at 5.9179153 5.969894 5.87858 5.857826 5.971298 6.134568 5.7137547 6.1532464 6.086852
1370412_at 4.068845 3.956503 4.0498 3.984805 4.1150613 3.9295495 4.376439 3.9190552 4.4175196
1370413_at 6.8812194 6.450117 6.7460637 6.1777525 6.38597 6.4365654 6.5004954 6.5616016 6.418215
1370414_at 9.088494 8.972064 8.75539 9.397275 9.172482 9.103019 9.53032 8.910637 9.248193
1370415_at 5.9726663 6.1585035 5.7883797 6.042627 6.0913205 5.9040136 6.3960767 5.976625 5.579022
1370416_at 4.7353396 4.9235735 4.654694 5.0645623 4.997947 4.922804 4.7322354 5.0424094 5.0907536
1370417_at 4.072189 4.2608895 4.2556405 4.559414 4.4632607 4.4884734 4.454553 4.0473547 4.3810787
1370418_s_at 5.467205 5.7622743 5.701557 6.0328007 5.8784 5.7731004 5.837628 6.0585375 5.5891614
1370419_a_at 5.7637634 5.758849 5.7370787 5.8076954 5.8893676 5.646302 6.003091 5.908609 5.966257
1370420_at 12.17205 11.841318 12.296961 11.630592 12.780899 11.9944515 13.11346 12.149134 12.067286
1370421_a_at 6.4098125 6.5010533 6.462448 6.407316 6.4750547 6.604516 6.6658125 6.518867 6.2894893
1370422_at 6.177624 6.5612483 6.675605 6.4741106 6.495684 6.7836323 6.7519503 6.7447248 6.5795345
1370423_at 5.6083407 5.7370877 6.03674 5.99313 5.955774 5.8344073 6.1987147 5.962838 5.786843
1370424_at 3.7722812 3.8360198 4.0400887 4.039198 3.971805 3.9084058 4.0051956 4.1758204 3.864812
1370425_at 12.383886 12.4400215 12.507893 12.431049 11.987677 12.376494 11.848524 12.573887 12.280741
1370426_a_at 10.763016 10.916015 11.050583 10.823092 10.65251 10.844262 11.04409 10.89147 10.6419325
1370427_at 5.2335835 5.2319565 5.016238 5.275775 5.6023426 5.105466 5.182206 5.0476046 5.2377567
1370428_x_at 12.049271 11.459405 12.116997 11.989712 12.125444 12.305241 12.344941 11.334983 12.283137
1370429_at 9.424719 9.1053095 9.664843 9.300558 9.825878 9.102207 9.77708 8.66096 9.798097
1370430_at 5.047024 5.025797 5.080258 5.1352406 5.132233 5.201458 5.0471945 5.15246 5.213238
1370431_at 4.255664 4.245031 4.358205 4.6445217 4.541381 4.223748 4.36559 4.3042345 4.48283
1370432_at 3.6480243 3.3946273 3.6277504 3.585186 3.4837186 3.5259805 3.3264694 3.6556642 3.4782684
1370433_at 10.438133 9.785756 10.368604 10.134763 9.896713 9.888526 8.493383 9.779406 10.275789
1370434_a_at 3.4746342 3.3258066 3.5707963 3.4491675 3.830767 3.522023 3.775174 3.4411724 3.6987095
1370435_a_at 7.4255724 7.148337 7.0074735 6.942608 6.9213543 7.081742 7.025787 6.9899936 7.158311
1370436_at 7.6035895 6.587152 6.8705554 6.21907 6.7883396 6.826869 6.599548 5.8761044 5.952561
1370437_at 6.1926756 5.7834754 6.228386 6.0252104 6.0022426 5.8358774 5.43902 6.2637486 6.0626717
1370438_at 5.740878 5.557712 5.6993055 5.9687285 5.7494025 5.727171 5.8140225 5.4390745 5.756701
1370439_a_at 3.3173177 3.2307935 3.3476474 3.5012321 3.652667 3.2270687 3.2394598 3.4261582 3.4203417
1370440_at 7.3121614 7.4672914 7.39254 7.0946236 7.4232845 7.2366304 7.127448 7.330023 7.5257096
1370441_at 3.877204 3.9780571 4.0629096 4.0927877 3.9706879 3.9938753 4.0627155 3.9094055 4.2805967
1370442_at 3.2507238 3.396326 3.2764187 3.279748 3.2644439 3.4941356 3.4223492 3.4445097 3.2981515
1370443_at 7.3020306 7.320585 7.554183 7.528348 7.4481487 7.4438434 7.7530355 7.5356936 7.515004
1370444_at 5.2670627 4.7858477 4.9956284 5.1460757 5.041854 5.1356993 4.9726706 5.0529976 5.3326683
1370445_at 6.6033607 6.385058 6.65841 6.651618 6.128354 6.313392 7.2616625 6.229792 6.566678
1370446_at 6.4809465 6.488663 6.692549 6.6323223 6.6939626 6.6301622 6.9001446 6.7047396 6.6463156
1370447_at 4.7705965 4.746694 4.877514 4.962222 5.167774 4.7224293 4.919653 5.0492077 4.986744
1370448_at 4.4133 4.197992 4.364662 4.360003 4.341033 4.434742 4.5850315 4.5548944 4.462426
1370449_at 7.694302 7.628029 7.689358 7.327453 7.632554 7.571585 7.4165874 7.771008 7.7899327
1370450_at 4.5237412 4.5895405 4.4888735 4.711688 4.705098 4.6634607 4.598219 4.75259 4.634122
1370451_a_at 4.70309 5.2385645 5.264053 5.251288 5.2816877 5.225431 5.1613965 4.983966 5.390446
1370452_at 3.8579364 3.7612715 3.7937434 3.8647168 3.8628592 3.8858461 3.8758113 3.8798711 3.7083557
1370453_at 5.119474 5.091244 5.144157 5.2357287 5.085033 5.26762 5.350753 5.3452296 5.122579
1370454_at 4.7444534 4.668792 4.3352237 4.752302 4.3671293 4.395673 4.954407 4.517485 4.5014644
1370455_a_at 3.2640738 3.2202768 3.2342408 3.152712 3.2393653 3.310892 3.4049654 3.2907763 3.381844
1370456_at 3.719943 3.8421528 3.8142989 3.7532358 4.3517933 3.9103467 3.9651258 3.7576435 3.806145
1370457_at 4.0991573 4.024269 3.792865 4.260979 4.0077853 4.0724916 4.125516 4.266575 4.2086053
1370458_at 4.144094 4.393419 4.4079657 4.453746 4.3122597 4.41604 4.519554 4.4877687 4.3124466
1370459_at 3.784854 4.091779 4.161512 4.12417 4.0952387 4.087258 4.0057697 4.2492156 4.0929084
1370460_at 7.355902 7.393746 7.5445375 7.337609 7.297851 7.2786264 7.192556 7.472782 7.2107797
1370461_at 5.046916 5.3369207 5.2515745 5.75853 5.411539 5.575822 5.5758815 5.631862 5.1970553
1370462_at 4.218519 4.837967 4.670755 5.3671665 5.2411275 4.8838425 4.719702 5.0934 4.8741384
1370463_x_at 6.149464 7.073433 5.263066 6.040384 5.6308975 6.9826636 5.5239673 7.009445 5.575296
1370464_at 5.051032 5.5304217 4.751053 4.5110984 4.915452 4.242841 4.4900093 4.197841 5.169197
1370465_at 5.3513465 5.9600916 5.2568855 4.8794003 5.3448353 4.5310006 4.6179066 4.6693745 5.4793143
1370466_at 4.0148573 4.097684 4.136485 4.0941687 4.011077 3.8546603 4.073469 4.007104 4.036296
1370467_at 4.6743746 4.5206776 4.530142 4.943302 4.782606 4.7808075 4.919632 4.841122 4.501518
1370468_at 3.5699315 3.2473612 3.2186344 3.0818672 3.2386112 3.3189793 3.2116282 3.3250403 3.1823096
1370469_at 5.770188 5.427411 5.593865 5.688645 5.4489017 5.9523754 5.8904877 5.6203933 5.7539177
1370470_at 4.02131 4.1974134 3.7174063 4.2240047 4.1763916 4.0608444 4.414173 3.999282 3.7473803
1370471_at 4.0894365 4.069448 4.105241 4.382738 3.9404492 3.9570205 4.0979686 4.0665927 4.006297
1370472_a_at 4.969234 4.7980537 4.9998536 5.0515404 4.804513 5.1536417 5.1954126 5.0281577 4.774861
1370473_a_at 6.4423437 6.364867 6.2514777 6.417503 6.5612373 6.404344 6.366599 6.587346 6.439
1370474_at 6.007925 5.948847 5.5771465 4.982965 5.56234 5.4920306 5.315411 5.5619826 5.3675456
1370475_at 13.076668 13.168374 13.206964 13.116809 13.279679 13.150693 13.10117 13.282791 13.1712675
1370476_at 7.4050937 7.1846056 7.157536 7.037273 7.22282 7.178534 7.0042934 7.0694113 7.3477497
1370477_at 3.6106248 3.8872733 3.7159584 3.9435961 3.873663 3.7152276 3.838416 3.8153079 3.5330374
1370478_at 5.8872833 5.6514235 5.9135566 6.1141286 5.996699 6.132335 6.1137385 6.046089 6.002472
1370479_x_at 12.773272 13.17778 12.935418 12.809204 12.609853 12.663973 12.376287 13.05668 12.986041
1370480_at 4.0938444 3.8574266 4.1123114 4.281391 4.2039566 4.194097 4.1955824 4.0897636 3.9803565
1370481_at 5.287324 5.7361917 5.710443 5.9997888 5.817447 5.765469 6.021937 5.7144275 5.529124
1370482_at 5.351781 5.6206274 5.696171 5.8145857 5.6956663 5.773815 5.858152 5.8761044 5.7342625
1370483_at 3.862538 3.7823555 3.778344 3.6477675 3.8027785 3.775497 4.059863 3.665462 3.7514968
1370484_at 5.3534794 5.1177697 5.2707276 5.2096286 5.1772285 5.289296 5.157368 5.176956 5.1627407
1370485_a_at 4.985163 4.528692 4.80225 4.5016785 4.370497 4.061306 4.490877 4.2535467 4.8053455
1370486_a_at 5.507401 5.562458 5.7892585 5.780738 5.3219066 5.738902 5.600354 5.5659795 5.709306
1370487_a_at 6.3413386 6.295147 6.1596045 6.4269605 6.3138347 6.173953 6.5667453 6.4471974 6.149196
1370488_a_at 6.75649 6.607863 6.7774615 6.4435472 6.448755 6.4773803 6.8213954 6.429252 6.309674
1370489_a_at 4.1021595 3.8032455 4.1241107 3.8865097 3.8665552 3.8427672 4.1389675 4.446787 4.162706
1370490_at 4.1007833 4.141118 4.0395737 4.329671 4.186906 4.3128777 4.2624598 4.22253 4.181421
1370491_a_at 6.2173815 5.2866125 5.62741 7.337938 6.2184014 5.5364428 5.7891445 5.5648594 6.5018163
1370492_a_at 4.622426 4.714734 4.507845 4.284386 4.38689 4.685734 4.3148384 4.431505 4.5120397
1370493_a_at 3.7115102 3.623009 3.5725508 3.7932634 3.7759256 3.9804728 3.8934467 3.6623359 3.7479346
1370494_at 4.3004675 4.5706234 4.732644 4.979974 4.924716 4.78343 4.91502 4.997942 4.565872
1370495_s_at 13.247256 13.355974 13.209444 13.355362 13.174635 13.089736 13.119416 13.412933 13.255324
1370496_at 12.783571 12.773493 12.782261 12.661304 12.725004 12.738255 12.397903 12.768008 12.71679
1370497_at 3.984853 4.082223 4.339346 4.358741 4.2780447 4.1726255 4.187025 4.297249 4.3157005
1370498_at 3.3273637 3.3411431 3.1736324 3.2730782 3.2985716 3.3542674 3.2235801 3.4490595 3.305702
1370499_at 4.1888885 4.1608973 4.052904 4.4581165 4.309523 4.2650943 4.2467294 3.9838195 4.23645
1370500_a_at 3.955248 3.7886763 3.8517125 3.6750605 3.9425137 3.7783883 3.7326481 3.5812187 4.001769
1370501_at 9.346339 9.212528 9.392448 9.276897 9.107093 9.21568 9.035022 9.2101 9.266763
1370502_at 4.066503 4.0278883 4.213651 4.0879965 3.8694067 4.1333413 4.132835 4.1672826 3.9941654
1370503_s_at 4.388597 4.429423 4.440774 4.475586 4.0231895 4.1668415 4.1641417 4.197353 4.248415
1370504_a_at 6.0940146 6.3418384 6.26729 6.348098 6.184461 6.1268935 6.0872645 6.320824 6.252444
1370505_at 6.0805516 6.073927 5.982944 5.995351 6.5645394 6.2662654 6.2473893 6.2798977 6.372088
1370506_at 6.813766 6.6290197 6.6801805 6.7351046 6.9741898 6.5181723 6.788723 6.6809125 6.6811075
1370507_at 5.939929 5.8417883 5.81375 5.5299964 6.0120573 5.7983613 5.938772 5.8335648 5.642373
1370508_a_at 4.832208 5.190898 5.216245 5.1689634 5.2853355 5.243889 5.5307446 5.438384 5.26892
1370509_at 7.446381 7.8009615 7.4515514 7.325148 7.3635178 7.4624777 7.554481 7.380498 6.856856
1370510_a_at 7.8351283 7.6828322 7.7680297 7.83332 7.6017976 7.460572 7.343798 7.870982 7.605886
1370511_at 13.821472 13.83827 13.892229 13.954223 13.861821 13.878994 14.103652 13.772948 13.963473
1370512_at 8.07152 8.096315 7.979069 7.6657295 7.8911166 7.8565683 7.9460373 7.870285 7.9311156
1370513_at 3.468694 3.6837366 3.6580415 3.7491355 3.8017893 3.781134 3.982122 3.9470434 3.9431725
1370514_a_at 3.6129887 3.7099698 3.88271 3.7607908 3.728698 3.7724817 3.7467613 3.727796 3.9409714
1370515_x_at 4.318733 4.178345 4.5607033 4.689339 4.4637094 4.5258613 4.3151765 4.63067 4.357113
1370516_at 5.910726 6.1498237 5.787328 5.976183 6.116228 6.1120644 6.6090145 6.094729 6.446059
1370517_at 3.5876083 3.812201 3.7402875 3.698477 3.7675009 3.7995696 3.8736453 3.7341354 3.6497624
1370518_a_at 3.9568598 3.9137993 4.156096 4.5824757 4.0972323 4.2909756 4.403672 4.3858695 4.368956
1370519_at 4.292608 4.4985843 4.4337573 4.546213 4.725876 4.596515 4.5806236 4.4326153 4.5282426
1370520_at 4.203107 4.5343046 4.340927 4.4396853 4.2611256 4.4405723 4.0532284 4.2202806 4.3026175
1370521_at 6.6338587 6.6788836 6.6084294 6.7458487 6.619851 6.561368 6.572674 6.698427 6.611336
1370522_at 9.474389 8.970803 9.365769 8.862839 9.410515 9.21101 9.352412 9.203716 9.310243
1370523_a_at 7.904716 8.182697 7.972969 7.6077514 7.853706 7.7627163 7.5898333 7.8408027 8.031292
1370524_at 9.132499 9.07282 9.100518 8.888815 9.255281 8.9335575 8.924846 9.042895 9.101749
1370525_at 8.247002 8.2829895 8.289515 8.204458 8.440508 8.230509 8.121834 8.379194 8.257753
1370526_at 6.1408944 6.5217257 6.1246676 6.270802 6.2540073 6.06372 5.974883 7.8272395 7.8330173
1370527_a_at 8.837723 8.646613 8.873024 8.952814 8.749083 8.931161 8.646562 8.7084465 8.817039
1370528_at 6.6518564 6.563321 6.707576 6.804164 6.730189 6.642317 6.5732327 6.4769273 6.7613688
1370529_a_at 7.5726643 7.5342 7.433135 7.503921 7.234948 7.3568797 7.489281 7.3514867 7.3924656
1370530_a_at 8.322789 8.203478 8.22832 7.997755 7.722951 7.909483 7.845058 7.919095 8.167751
1370531_a_at 5.337924 5.589258 5.667453 5.146821 5.1218987 5.2684393 5.274544 5.3704185 5.660059
1370532_at 5.770014 5.677946 5.928038 5.722266 5.904197 5.5609407 5.799194 5.8357406 5.8569093
1370533_at 4.251034 4.3657894 4.462863 4.721627 4.7946033 4.396546 4.5392246 4.614502 4.438741
1370534_at 7.1514225 7.2783675 6.8917594 7.269031 7.236165 6.6206236 6.9040813 6.904247 7.045788
1370535_at 3.901854 4.246711 3.9066324 4.099535 4.183358 4.0541277 3.9312248 3.9862876 4.401846
1370536_at 5.275152 5.2045 5.2943087 4.8000145 5.0758 5.128148 5.037836 5.5161543 5.0864725
1370537_at 7.047595 7.043309 6.8705554 6.9991884 6.7995234 7.0954385 6.9385285 7.19595 7.098706
1370538_at 7.289924 7.3063264 7.077011 6.9181914 7.401104 6.6766768 6.741942 7.4592547 7.293699
1370539_at 7.092106 7.0544596 7.364789 7.0084376 7.1008058 7.219185 7.093236 7.231284 7.2318296
1370540_at 4.342611 4.3847384 4.562622 4.308144 3.8138766 4.673272 4.0836697 4.4251413 4.380109
1370541_at 6.675985 6.5414076 7.3722215 5.685624 5.744668 7.0853586 6.2960744 6.6129856 6.6863685
1370542_a_at 6.7119613 6.824489 6.813771 6.8546057 6.6765304 6.819919 6.7658587 6.9902115 6.8282332
1370543_at 7.087519 7.0061674 7.2887917 7.0225196 6.847191 6.959915 6.7355595 7.127628 6.6732225
1370544_at 5.6771574 5.9114847 5.516071 5.6525702 5.6187367 5.541988 5.683649 5.6128964 5.830551
1370545_at 4.854392 5.1617227 5.0842314 5.35161 5.0303893 5.335155 5.4245224 5.08081 4.9270315
1370546_at 3.7159934 4.0238447 3.9558673 4.4116464 4.309373 4.5746727 4.144215 4.1884317 3.8213878
1370547_at 13.9057 13.961099 13.991947 14.02129 14.088628 13.974716 14.060824 13.94955 14.0536175
1370548_at 6.9251733 7.451062 7.07841 7.554574 7.366161 7.614302 6.539485 7.252091 7.3925195
1370549_at 6.0307455 5.9583707 5.823614 6.0261993 6.032149 5.944535 5.868083 5.997941 5.93087
1370550_at 5.4215107 5.644957 5.6750813 5.8912573 5.558014 5.5210066 5.5323963 5.713627 5.6498413
1370551_a_at 6.823203 7.0562577 7.1468368 7.402201 7.2268825 7.254229 7.331269 7.316167 7.5250645
1370552_at 5.3399496 5.3741946 5.421486 5.505909 5.435322 5.5355263 5.5659494 5.27378 5.38282
1370553_at 7.5992045 7.3418827 6.7380595 7.3875294 7.550113 7.493221 7.123663 6.9387383 7.299585
1370554_at 9.328159 8.998338 9.010975 8.695798 8.945767 8.941787 8.949974 9.031146 9.095966
1370555_at 4.063639 4.2155 3.9128134 4.3048525 4.018074 4.338876 4.0498385 4.2780266 4.1920195
1370556_at 4.6115723 4.898731 4.7163157 4.9080353 4.956384 4.8667507 4.9588585 4.839373 4.8549757
1370557_a_at 4.0459595 3.7405024 4.084424 3.8725817 3.96795 4.137887 4.0354123 4.065157 4.2787685
1370558_a_at 3.3244703 3.3237212 3.188135 3.3198345 3.3092892 3.2501621 3.3130238 3.1898832 3.350238
1370559_at 4.091264 3.8174486 3.879717 3.986734 3.806291 3.9206445 3.967275 4.000205 3.7262094
1370560_at 4.2561607 4.359268 4.1910934 4.4027104 4.1501064 4.332099 4.5000772 4.188267 4.116336
1370561_at 4.171657 3.908563 3.8524687 4.0911326 4.211707 3.9691424 4.205431 4.1117325 4.1114025
1370562_at 4.715212 4.708272 4.5675516 4.842102 4.8144264 5.067975 4.8555174 4.8358274 4.7201653
1370563_at 11.549023 11.745742 11.839449 11.439157 11.831364 11.679374 11.441911 11.733709 11.58579
1370564_at 4.4763684 4.3469048 4.597758 4.408839 4.399238 4.3500338 4.37296 4.318539 4.2643127
1370565_at 4.3741097 4.6560664 4.1230865 4.645666 4.536641 4.618259 4.6619873 4.7392845 4.2572727
1370566_at 10.383292 10.644154 9.155341 9.962458 9.503273 9.896205 8.957563 10.660051 9.636462
1370567_at 6.724122 6.873845 6.8283343 7.0229397 6.7967577 7.03624 6.965786 7.121824 7.0245943
1370568_at 5.6370873 5.678399 5.801415 6.0772176 5.7416935 5.7634583 6.011367 5.8082213 5.7721376
1370569_at 4.7914243 5.054957 5.0808535 5.442663 4.80091 5.276029 5.00171 5.0225596 4.9235077
1370570_at 7.165831 7.1387753 7.090222 7.048812 7.0306206 6.6063232 6.5181136 6.8509645 6.9647427
1370571_at 4.927585 4.8388762 5.322973 5.263569 5.2407985 5.0469165 5.6048675 5.3637934 5.136952
1370572_at 3.622849 3.8866155 3.9867153 3.863696 3.825917 3.8499503 4.011755 3.7064307 3.9340358
1370573_at 9.945988 9.573572 9.58927 10.003014 9.641212 9.857084 9.947021 9.694961 9.840752
1370574_a_at 6.6434364 6.7160606 6.756603 6.759711 6.894031 6.7692513 7.474729 6.9100184 6.8698974
1370575_a_at 8.443729 8.673911 8.773344 8.473258 8.645328 8.402905 8.74909 8.576073 8.476445
1370576_at 5.6763687 5.743662 5.8729496 5.7574444 5.631322 5.685193 5.885263 5.508757 5.876774
1370577_at 6.0226254 6.2110734 6.156501 6.413782 6.3172812 6.4186397 5.9788723 6.252386 6.3047614
1370578_at 7.2005496 7.1638527 7.2624598 7.096586 7.161982 6.895791 6.929697 7.111495 7.443956
1370579_at 8.935282 9.211922 9.226403 9.15543 9.279705 9.409344 9.169476 9.514969 9.231874
1370580_a_at 13.220606 13.325975 13.23883 13.152505 13.3359 13.2836685 13.32561 13.284043 13.400522
1370581_at 3.8666475 3.9207094 4.019636 4.0683265 3.9291625 4.299321 4.132835 4.5268116 3.8510911
1370582_a_at 3.4974248 3.3446732 3.432896 3.3535166 3.3112319 3.3697634 3.369611 3.3763857 3.3339264
1370583_s_at 6.162776 6.53217 6.1923275 5.69572 6.2176676 5.5795403 5.6068716 5.4573975 6.1663666
1370584_a_at 5.484177 6.0792313 6.1320148 5.9147763 5.672484 5.7508655 5.681614 5.413077 5.786843
1370585_a_at 6.3424754 5.9266706 6.3430743 6.299369 6.446206 6.2803187 6.438335 5.898603 6.3047767
1370586_a_at 6.0054464 5.9456224 6.0280848 5.9615984 5.8279295 6.028578 5.770485 5.7679806 5.979395
1370587_at 5.110792 5.105934 5.2536182 5.3711195 5.306758 5.3434267 5.156133 5.1894064 5.115797
1370588_a_at 3.9018462 4.2472057 4.1495156 4.327389 4.14255 4.2188435 4.534525 4.221076 4.2525816
1370589_at 5.046256 5.082431 5.134652 4.815253 5.0313663 4.875236 4.7372527 4.93499 4.9693885
1370590_at 7.243501 7.444113 7.6758823 7.6415586 7.566902 7.6080036 7.501573 7.606836 7.5334773
1370591_at 7.7274747 7.461225 7.555861 7.7183256 7.5480027 7.658158 7.4510484 7.382548 7.531716
1370592_at 6.100144 6.282277 6.004769 5.6525702 5.9511027 6.0121965 5.73329 5.6356373 6.2121587
1370593_at 13.264719 13.389337 12.497902 13.313293 12.7396145 13.252054 12.738064 13.303268 13.413968
1370594_at 4.506879 4.776165 4.8034134 5.1346607 4.8904934 5.103554 4.8927517 5.373351 4.7472763
1370595_a_at 3.8578556 3.7796001 4.156312 4.065243 4.211624 4.0394864 3.9522023 4.0616508 3.9228313
1370596_a_at 4.275317 4.4320793 4.1649804 4.4487233 4.2469015 4.250938 4.38842 4.085598 4.1222
1370597_at 6.219028 5.7324185 6.1650434 5.780355 6.2049847 5.609507 5.807926 6.106016 5.554345
1370598_a_at 4.400362 4.616371 4.645028 4.8539352 4.5484905 4.759875 4.612089 4.667198 4.7359567
1370599_a_at 7.738439 7.6923776 7.668639 7.4242377 7.736085 7.585825 7.675563 7.4475737 7.5622196
1370600_at 5.2067933 5.606272 5.5024414 5.6713324 5.564401 5.477138 5.49993 5.44578 5.787895
1370601_a_at 4.363198 4.4815288 4.5156136 4.746646 4.729977 4.8586884 4.8538837 4.820674 4.59472
1370602_at 4.671956 4.604782 4.640885 4.508885 4.6071835 4.4431186 4.7291956 4.537183 4.685621
1370603_a_at 5.9007797 5.899137 5.953147 5.900588 5.869309 5.9047174 6.105258 5.657903 5.7725315
1370604_at 4.110545 4.162896 4.160573 3.8558307 3.7894237 3.8461313 4.215028 3.9276655 4.008811
1370605_s_at 6.269393 6.2311993 6.6061487 5.776087 5.7147894 6.0556655 6.5954313 6.10005 6.384805
1370606_at 6.243881 6.2518306 5.648197 5.2865577 6.1612835 5.646302 5.505059 5.685819 6.1960487
1370607_a_at 4.167075 4.4608645 4.557371 4.729234 4.593144 4.8929577 4.7675257 4.428117 4.5171328
1370608_at 3.6795406 3.8898885 3.9803135 3.675571 4.0429316 3.7723355 3.7093291 4.041885 3.8172286
1370609_a_at 10.3223715 10.117613 10.044121 10.058593 9.890452 10.078167 9.586717 9.897923 10.122915
1370610_at 4.6259665 4.5935416 4.624352 4.5193806 4.788138 4.48738 4.6873493 4.858192 4.7260685
1370611_at 5.920377 6.3693266 6.30561 6.235568 6.5372972 6.184045 6.7616305 6.4038715 6.3282
1370612_at 5.8121667 5.9643507 5.7962666 6.010251 6.0521436 5.9170265 6.1248107 5.882112 6.0335016
1370613_s_at 12.645799 12.626614 12.681709 12.425085 12.32956 12.5343075 12.101073 12.533494 12.460927
1370614_s_at 5.5192375 5.6411057 5.4346905 5.88177 5.8932242 5.5782976 5.3136716 5.8814254 5.627447
1370615_at 4.919792 4.852727 4.825319 4.9352784 5.1359873 5.051524 4.9627757 4.96964 5.1893597
1370616_at 4.9867096 5.186423 5.1584945 5.335093 5.317216 5.303233 5.270276 5.371281 4.9238496
1370617_at 4.463541 5.017359 4.9437637 4.8719397 4.704628 5.085739 4.7454414 4.846445 4.8100615
1370618_at 8.044672 7.889796 7.835886 8.043785 7.825568 7.88076 7.7788653 7.7567463 7.607218
1370619_at 5.1516314 5.150428 5.1651125 5.390735 5.349936 5.2095027 5.3959546 4.925696 5.269298
1370620_at 4.7978563 4.684721 4.574975 4.9231772 4.553131 4.937926 5.1803865 4.841122 4.8053455
1370621_at 5.057009 4.988326 4.9384475 5.0967875 5.2840986 5.0379753 4.793645 5.157148 5.09193
1370622_at 4.335859 4.4285064 4.1891303 4.1873856 4.459758 4.1711383 4.2428226 4.0689564 4.3611455
1370623_at 6.5162416 6.7053146 6.7206306 6.974835 6.89716 6.9474344 6.9078918 6.512069 6.806435
1370624_at 4.423859 4.518667 4.795712 4.519335 4.605216 4.616903 4.476945 4.591495 4.517049
1370625_at 3.9321787 3.930055 4.0623302 4.1805415 3.879164 4.100646 4.388115 3.982543 4.133931
1370626_at 3.3957624 3.5345626 3.4806013 3.8389926 3.5896916 3.470912 3.633542 3.5973363 3.4784875
1370627_at 4.6947036 4.7260246 4.446219 4.6600714 4.9133763 4.940361 4.922014 5.038405 4.7936506
1370628_at 4.8365617 5.0427637 5.0199356 5.230132 5.409167 4.9473867 4.858187 5.0594683 4.97895
1370629_at 3.7594137 3.6201012 3.7588649 3.941865 3.4520915 3.621734 3.6826737 3.8128657 3.6579454
1370630_a_at 6.5232515 6.8688364 7.036397 6.933035 6.934298 6.6936893 7.434882 6.8035126 6.580665
1370631_at 4.1673036 3.9579864 4.0974298 4.0751143 4.073737 4.2617564 4.2882867 4.1837587 3.9628181
1370632_at 4.247136 4.3609614 4.555648 4.2006865 4.311901 4.53757 4.366704 4.5107846 4.4925404
1370633_at 5.1021757 5.108704 5.186283 5.2619543 5.4098983 5.1915884 5.4775085 5.1698627 5.2125025
1370634_x_at 6.7552176 6.7787304 6.888638 6.880266 6.842521 6.9086447 7.0975995 6.909743 6.973099
1370635_at 4.9017053 4.8192396 4.804303 5.1227283 5.175774 5.2421556 5.5651655 4.96964 4.958168
1370636_at 4.3348265 4.5717235 4.469244 4.759512 4.5474596 4.5681806 4.724224 4.738263 4.6078377
1370637_at 4.3385763 4.2066092 4.220977 3.9825356 4.1932797 4.031165 4.4586563 4.4275665 3.936304
1370638_at 4.6510878 5.193754 4.901523 5.1293683 4.959919 5.3112836 4.852751 5.0247197 4.967938
1370639_at 7.2831397 7.674615 7.71156 7.9852576 7.9188523 7.732468 7.8832955 7.7679906 7.790452
1370640_a_at 5.3842964 5.289443 5.334529 5.554085 5.5109997 5.702299 5.567379 5.5196886 5.4662085
1370641_s_at 6.3787603 6.5423055 6.6313353 6.797935 6.7352033 6.7351847 6.6630683 6.731678 6.8210216
1370642_s_at 7.3101144 7.0496535 6.594379 6.636993 6.7757897 6.6664314 6.9718604 6.9597154 6.815888
1370643_a_at 5.3577905 5.3827386 5.49913 5.510744 5.4327517 5.5858555 5.6427097 5.275888 5.292593
1370644_at 3.801449 3.7792065 3.6571155 3.7030792 3.788099 3.6987646 3.7245572 3.9908497 3.7703013
1370645_at 4.6702886 4.579358 4.502086 4.568657 4.506586 4.4126086 4.3432813 4.299266 4.295145
1370646_at 6.554172 6.3931446 6.512291 6.6920643 6.632839 6.4940023 6.528863 6.6557927 6.430027
1370647_at 4.8739057 4.6880665 4.449103 4.475148 4.4755306 4.6632104 4.406383 4.7067966 4.4925404
1370648_a_at 5.1856055 5.324981 5.294779 5.3107347 5.3593483 5.3735166 5.4495773 5.307827 5.4192457
1370649_at 5.6457143 5.6519923 5.6585174 5.7980385 5.7733374 5.604454 5.8799725 5.9668794 5.684578
1370650_s_at 4.1026 4.131694 4.1634936 4.305345 3.9275064 4.206645 4.356617 4.1157246 4.015258
1370651_a_at 6.47051 6.624012 6.675943 6.7199717 6.7148643 6.6515317 6.7133102 6.938267 6.815204
1370652_at 3.9580767 3.8459802 3.9003377 3.9496834 4.1288624 4.1603417 4.047497 3.8137972 3.9943624
1370653_at 4.286271 4.294675 4.121626 4.320736 4.463131 4.5573034 4.3333106 4.2820997 4.498277
1370654_at 4.559231 4.774596 4.888812 4.8602085 4.901141 4.9495935 4.867402 4.752345 5.0021725
1370655_a_at 5.331255 5.4054728 5.3542337 5.6344137 5.3202925 5.4240456 5.857293 5.5387497 5.5541754
1370656_a_at 6.8179827 6.75534 6.097279 6.1847444 6.412676 5.9144216 6.3200083 6.809901 6.470611
1370657_at 3.872677 4.0194206 4.1968436 4.111331 3.98193 3.755109 4.0409813 3.9656823 4.11096
1370658_a_at 5.126339 4.829542 5.090402 4.966054 4.829254 4.923392 5.1619463 4.9700027 5.017117
1370659_at 3.9220562 3.8898084 3.9697087 3.8267817 3.9281156 4.004951 3.653578 3.9138446 3.9616892
1370660_at 3.6241496 3.8141146 3.7324345 3.980594 3.9158804 3.9774208 3.9162138 3.8013291 3.8430755
1370661_a_at 4.9975805 5.110378 4.8482265 5.0450397 5.3018675 4.945657 5.001116 5.256049 5.09988
1370662_a_at 7.2620454 7.137092 7.205045 7.086232 7.0591106 7.2277837 7.269861 7.1718163 7.1612844
1370663_at 4.8763423 5.050007 4.960679 5.340621 4.9846973 4.993677 4.513135 4.925751 4.879614
1370664_a_at 3.4288645 3.5350273 3.366938 3.4765158 3.796032 3.6644845 3.4657998 3.4856358 3.6272836
1370665_at 7.2341356 7.209129 7.4698944 7.3962417 7.558064 7.212307 7.563147 7.4598804 7.307232
1370666_at 4.0148573 3.9027615 4.0725336 4.0392733 4.1889324 4.1626434 4.047843 4.158177 4.0461183
1370667_at 3.6194532 3.629284 3.650819 3.9028792 3.5059984 3.7148516 3.6299996 3.8291376 3.6938004
1370668_a_at 4.281755 4.470955 4.1610055 4.6634207 4.280022 4.213614 4.3777013 4.386423 4.7091236
1370669_a_at 3.911851 4.155125 3.8186743 4.4273844 4.3517737 4.243412 4.434473 4.165875 4.288155
1370670_at 5.9021926 6.345512 6.4580483 5.962781 5.5644317 5.9255514 5.284413 5.7559867 5.104
1370671_at 3.340892 3.4968772 3.447616 3.5547676 3.2552311 3.5653527 3.3547606 3.4981894 3.3897269
1370672_a_at 6.8168607 7.0623884 7.2497616 7.3671823 7.1648 7.3419175 7.2945724 7.377094 7.3592286
1370673_at 3.424083 3.530992 3.5307677 3.81228 3.5926456 3.6649313 3.6575646 3.6927345 3.7034545
1370674_at 3.8529673 4.0960484 3.9890654 4.401086 4.115657 3.9375162 4.7132025 4.2497053 4.328114
1370675_at 4.6127143 4.6926603 4.7214456 4.7817926 4.7532725 4.624852 4.856143 4.821972 4.7742763
1370676_at 11.241579 11.26638 11.00494 11.052464 10.92359 10.93905 10.997621 10.959086 11.1802845
1370677_at 5.9351873 6.087166 6.1168 5.8159556 6.2045994 6.138006 6.0679736 6.1791472 6.090775
1370678_s_at 10.476151 10.193312 9.96882 10.158516 10.238876 10.1364155 10.067433 10.064183 10.184315
1370679_at 4.035857 4.02141 4.0838456 4.17215 4.031166 4.3124256 4.083428 4.3183975 4.1749716
1370680_at 6.017596 5.3536396 5.6166883 5.173203 5.373001 5.6829185 5.4033694 5.3907795 5.545932
1370681_at 4.701132 5.06697 5.0680275 4.9605436 4.9127593 5.145769 5.1076665 5.0125675 5.011537
1370682_at 6.7308946 6.3895965 6.6196246 6.899051 6.611413 6.7597814 6.8865247 6.481474 6.582667
1370683_at 4.891963 4.919288 5.0726833 4.882094 4.5930552 4.9129477 4.7149897 4.8423014 4.731181
1370684_s_at 9.008684 8.877101 9.102495 8.892846 9.059591 8.864398 9.026548 8.86496 8.842082
1370685_at 3.7040148 3.4511497 3.4682255 3.642366 3.5667922 3.4407084 3.5079129 3.7262163 3.3413274
1370686_at 7.577667 7.3593616 7.3415794 7.1468606 7.188725 7.223267 7.2159357 7.2589726 7.1388497
1370687_a_at 5.769766 5.654279 5.9977455 5.9346976 6.0643334 5.989249 5.9981194 5.8313856 5.8279047
1370688_at 9.1742935 9.4552965 9.326203 9.109814 9.396484 9.21787 8.686962 9.2575655 9.278277
1370689_at 3.6585834 3.814599 3.9276414 3.7284834 3.7954817 4.0000963 3.9607623 4.0911484 3.7940607
1370690_at 10.540355 10.4987755 10.469057 10.306293 10.329286 10.328403 10.152409 10.366241 10.308816
1370691_a_at 6.1408935 6.349905 6.29846 6.504442 6.422057 6.3031664 6.145367 6.0638113 6.213478
1370692_at 5.5132008 5.7790465 5.8506784 5.900214 5.8485103 5.792082 5.5925894 5.850074 6.015091
1370693_a_at 5.4042525 5.109437 5.0070353 5.1101017 5.4281898 5.0440598 5.6407332 5.1607957 4.999146
1370694_at 5.806894 5.99163 6.3205256 5.84586 5.680101 5.887313 5.8997617 5.688335 5.8681827
1370695_s_at 6.4580035 6.523416 7.042212 6.59374 5.8200984 6.4188395 6.6567626 6.45049 6.3361483
1370696_at 3.82317 3.708519 3.7405894 4.018036 3.8934128 3.9374113 4.2355943 4.0466104 3.76124
1370697_a_at 3.9577813 3.9575596 4.083539 4.241982 4.357169 3.787514 3.8905716 4.2271357 4.025819
1370698_at 10.510668 10.731098 10.335587 10.485098 10.278209 9.6538 8.789912 10.324293 10.267378
1370699_a_at 10.013742 9.86998 9.76848 9.728173 9.930712 9.906297 9.501872 9.87672 9.877235
1370700_at 4.631663 4.7150416 4.7810235 5.120387 4.8171225 4.5977006 5.017269 5.1460776 4.574561
1370701_at 5.2665915 5.605252 5.295309 5.779087 5.685891 5.386864 5.6837387 5.4707174 5.5888534
1370702_at 4.1942616 4.0804315 4.24137 4.1325884 4.311615 4.298589 4.1772013 4.312989 4.2786727
1370703_at 5.3368106 5.2954006 5.3255787 5.5230093 5.3773947 5.5215673 5.6090364 5.6064787 5.440269
1370704_at 4.494225 4.6580143 4.888996 4.7644987 4.832449 4.747816 4.853174 4.801281 4.941717
1370705_at 6.003935 5.7142506 5.6968856 5.271046 5.8794775 5.376008 5.4895396 5.6488476 5.407273
1370706_a_at 10.362818 10.434669 10.375639 9.768525 10.338071 10.018859 9.932153 10.351175 10.13876
1370707_at 5.8745275 5.793045 6.0366125 6.0319614 5.855141 6.12416 6.25603 6.151654 5.87341
1370708_a_at 12.187295 12.400301 12.463936 12.175771 12.407984 12.344921 12.19178 12.350689 12.185508
1370709_at 6.64681 6.6688375 6.686865 6.7810397 6.831134 6.7192416 6.893806 7.0708237 6.773931
1370710_at 4.264311 4.1795883 4.0809255 4.332243 4.377405 4.1676254 4.26997 4.4208097 4.174245
1370711_a_at 3.9172328 4.131694 4.1176753 3.8689458 4.040973 4.2346964 4.077003 4.1344156 4.238495
1370712_at 3.343444 3.4239707 3.417347 3.191159 3.4778173 3.4033563 3.317289 3.3031697 3.3349998
1370713_at 4.791138 5.328801 5.3694663 5.299041 5.048399 4.9567327 5.346137 5.368922 5.100541
1370714_a_at 10.485392 10.572364 10.772692 10.635795 10.504364 10.596787 11.11844 10.348242 10.505847
1370715_at 4.9570436 4.8920116 5.0278687 5.2233734 5.067438 5.0215907 4.881041 5.10173 4.8308268
1370716_at 4.2584662 4.509272 4.433578 4.468954 4.2743855 4.4534216 4.7547374 4.2581196 4.445216
1370717_at 5.820085 6.130836 5.8729496 6.121246 6.259923 6.1090846 6.107745 6.09698 5.962264
1370718_at 4.8416386 5.0627785 5.1942697 5.277441 5.1089907 5.174636 5.135454 4.908744 4.9239597
1370719_a_at 7.649959 7.3132043 7.346437 7.215129 7.3156295 7.298751 7.6138177 7.478301 7.5866017
1370720_at 4.5228653 4.7356052 4.733266 4.848693 4.7949314 4.9821787 5.1983004 4.9679146 4.9798317
1370721_a_at 7.7955823 7.819374 7.7668643 7.9233723 7.7397456 7.7505584 8.008226 7.6858735 7.980091
1370722_at 5.1073866 4.7975225 4.7706757 4.9654565 4.611465 4.9904985 4.7157354 4.8955765 4.446856
1370723_at 4.6763353 4.591036 4.6152086 4.598662 4.6984806 4.6867113 4.91819 4.786558 4.7455006
1370724_a_at 7.639385 7.659745 7.628297 7.640094 7.6469636 7.9390664 7.295429 7.4932904 7.579309
1370725_a_at 12.579941 11.546184 11.736423 11.22746 11.166799 12.188655 11.9572 12.204438 11.496325
1370726_at 3.704942 3.3877208 3.4017165 3.6173115 3.5571601 3.4445212 3.5726113 3.6045573 3.6497748
1370727_at 4.058548 4.0152664 3.9227853 4.0235834 3.993073 4.348095 4.222149 4.3543596 4.029298
1370728_at 8.585913 8.381512 8.484852 8.60239 8.627195 8.596081 9.356083 8.35912 8.532279
1370729_at 4.708062 4.990921 4.6624136 4.696556 4.7066054 4.8721113 5.0172696 4.464158 4.8105927
1370730_a_at 5.9549713 6.0234084 6.0374703 6.1272974 6.156448 6.175475 6.131302 6.2771864 6.186756
1370731_at 3.6698914 3.562445 3.5008137 3.7861795 3.8802018 3.7058475 3.6663928 3.5585666 3.7069738
1370732_at 4.9281263 4.4613304 4.419102 4.675145 4.4974136 4.756093 4.2185993 4.478453 4.5089064
1370733_at 4.796261 4.944827 5.118254 5.197683 5.00648 4.6676044 4.751438 4.912896 4.8736086
1370734_a_at 5.527368 5.480095 5.3761635 5.662448 5.4102864 5.6260257 5.396856 5.5190887 5.54942
1370735_at 4.2148623 4.0524216 4.1230326 4.0417585 4.4891367 4.2166724 4.075045 3.9992821 4.065152
1370736_s_at 3.8129153 4.0458355 4.1313634 4.022474 4.0440474 4.2617564 4.0224924 4.036373 4.163373
1370737_at 4.121605 4.345256 4.3964205 4.891883 4.728443 4.646683 4.535179 4.5132585 4.4266033
1370738_a_at 3.2049994 3.2471607 3.1629229 3.3385746 3.1322794 3.2664926 3.2397215 3.3363106 3.4298024
1370739_x_at 3.3279247 3.207905 3.3561893 3.0817568 3.606465 3.2262661 3.4679532 3.3325508 3.4229436
1370740_at 3.1478095 3.5037117 3.1901226 3.4166753 3.276897 3.412816 3.3724566 3.2500262 3.402662
1370741_at 3.9291964 3.9744785 3.987211 4.157074 4.0396214 4.143546 3.8120673 4.1537294 3.83435
1370742_at 3.6596942 3.6119761 3.8114507 3.8727717 3.798774 3.7047684 4.104214 3.7392595 3.9047213
1370743_a_at 4.1136923 4.2106676 4.0537057 4.345422 3.8769393 4.108618 4.173258 4.0418844 3.874139
1370744_at 4.268397 4.548791 4.3611937 4.7805634 4.6655626 4.5045433 4.5791826 4.712181 4.43825
1370745_at 6.615968 6.652782 6.425229 6.5099277 6.534282 6.410127 6.200107 6.1256533 6.4180717
1370746_at 6.305545 6.1137233 6.2827053 6.207766 6.011756 6.3994575 6.1759095 6.401026 6.1818137
1370747_at 5.1405115 5.258417 5.2445574 5.2707853 5.3598804 5.646302 5.365656 5.4560003 5.263544
1370748_at 3.2804613 3.3892548 3.5901086 3.484267 3.596296 3.43346 3.3201904 3.3843412 3.3321404
1370749_at 3.6254692 3.6452682 3.7727363 3.8576634 3.8180947 3.7485964 3.6442819 3.761697 3.8040683
1370750_a_at 6.725896 7.0389357 6.585964 7.4935365 6.360099 6.702944 7.6818814 6.6417513 6.7339435
1370751_at 10.463289 10.357507 10.510551 10.4460125 10.565389 10.362218 10.353751 10.499127 10.425971
1370752_a_at 7.558226 7.324189 7.2211285 7.5233517 7.730972 7.5931964 7.780169 7.307147 7.3860316
1370753_at 4.935416 5.435603 5.2094426 5.2225857 5.2185373 5.346638 5.528582 5.384794 5.155896
1370754_at 4.155315 4.21294 4.2237124 4.254878 4.225104 4.17962 4.1481924 4.192157 4.17638
1370755_at 4.827156 4.9599304 5.062933 5.0263805 5.143764 4.859558 5.2151237 4.8960133 5.0112915
1370756_at 4.5176387 4.4367876 4.379262 4.481813 4.648229 4.2490807 4.6985025 4.7245536 4.312144
1370757_at 4.0856624 4.200801 4.208622 4.3870125 4.294693 4.5260925 4.3682003 4.1579866 4.2175565
1370758_at 4.95323 5.1697316 4.9863377 5.202691 5.2998033 5.2247596 5.2395086 5.2333703 5.2522497
1370759_at 3.5555122 3.4515212 3.625561 3.7715971 3.4560475 3.506031 3.5495706 3.5087683 3.6366928
1370760_a_at 4.131506 4.3853674 4.614479 4.9394855 4.3609605 4.6142306 5.0052414 4.698548 4.5725374
1370761_at 5.4457626 5.518997 5.51168 5.762061 5.4508286 5.897692 5.394468 5.747447 5.558937
1370762_at 5.5606394 5.445647 5.9084954 5.665419 5.750646 5.6059685 6.0210223 5.929128 5.892272
1370763_at 4.218519 4.294642 4.2575693 4.3919997 4.308064 4.409918 4.245904 4.3779826 4.357113
1370764_a_at 4.673129 4.566289 4.611274 4.881798 4.5797443 4.810129 4.653121 4.710987 4.612114
1370765_at 3.7737145 3.7595198 3.850812 3.8743095 4.083538 3.8152215 3.6237264 3.89411 3.8197756
1370766_at 4.4345245 4.856366 4.5570393 4.7047043 4.352671 4.447075 4.637547 4.9387827 4.932946
1370767_at 6.1424775 6.2926197 6.1530027 6.2569566 6.261651 6.1844983 6.4004436 6.4054008 6.3134093
1370768_at 4.141245 4.216592 3.9675446 3.955034 4.1889324 3.8927937 4.1458898 3.83023 3.7634823
1370769_a_at 4.11185 3.9193287 4.0028763 4.4793396 4.123769 4.2237453 4.2924514 4.0711784 4.077439
1370770_s_at 4.0148573 4.0088167 4.124405 4.1813893 4.30289 4.192315 4.2617874 3.9149837 4.357113
1370771_at 4.499916 4.486178 4.596547 4.808382 4.4958534 4.655058 4.5636473 4.6231785 4.540963
1370772_a_at 9.54614 9.1391735 9.276207 9.52309 8.953997 9.395351 9.150181 9.298913 9.263268
1370773_a_at 4.308009 4.36057 4.473066 4.548627 4.528888 4.5910773 4.5463886 4.4911146 4.643912
1370774_at 4.256917 4.4639335 4.107959 4.690054 4.44664 4.565445 4.5614166 4.5733366 4.2863197
1370775_a_at 3.8949888 3.979386 3.9890654 4.5054073 4.280022 4.086428 4.4521275 4.125741 4.1193857
1370776_a_at 6.4373264 6.414421 6.350044 6.438923 6.4634776 6.3988695 6.4470835 6.264125 6.5830836
1370777_at 4.657815 4.848127 4.7163157 4.770516 4.599553 4.69555 5.348597 4.654761 4.698745
1370778_at 4.361693 4.3711843 4.275213 3.9773808 4.207794 4.0743475 4.0178423 4.523869 4.359317
1370779_x_at 5.8453712 5.9037466 5.8962984 5.9651527 5.7785726 5.7635164 5.48352 5.95815 5.83294
1370780_at 5.1046233 5.2972894 5.201319 5.333983 5.219109 5.1988287 5.324275 5.210576 5.3310447
1370781_a_at 3.4491084 3.2357666 3.418914 3.3508246 3.196808 3.5045624 3.607385 3.4278417 3.4467537
1370782_a_at 3.5827456 3.551983 3.760022 3.8077698 3.7580812 3.7856796 3.8934467 3.6838365 3.6020586
1370783_a_at 4.1941094 4.089163 4.1309795 4.431526 4.07105 4.049017 4.164207 4.1583576 4.063319
1370784_a_at 4.747475 4.848127 4.8854766 4.975267 4.949464 4.8339314 4.951286 4.9960103 4.7517586
1370785_s_at 9.558469 9.639573 9.690895 9.610164 9.509768 9.647031 9.539323 9.600294 9.507563
1370786_at 4.777464 4.7704544 5.0146627 4.974861 4.555132 4.816202 4.9067893 5.1264095 4.9072156
1370787_at 5.405307 5.6497936 5.516613 5.3864517 5.46074 5.665578 5.686553 5.690219 5.6813974
1370788_at 5.7294106 5.610243 5.5042 5.67797 5.682886 5.7546573 5.8723364 5.949975 5.627447
1370789_a_at 7.7123327 5.0224094 5.6410756 6.5492196 9.112435 8.177734 9.761412 4.6752086 6.8438244
1370790_at 3.4698555 3.634054 3.6033518 3.6823494 3.6126122 3.5087824 3.6600695 3.5841887 3.7617366
1370791_at 3.6817148 3.8021863 3.4299862 3.4964812 3.7642329 3.2553174 3.8973541 3.2447295 3.5239754
1370792_at 7.4540544 7.3063264 7.475015 7.3595743 7.0683017 7.1695166 7.3023667 7.3738613 7.2040954
1370793_at 3.2689857 3.5498085 3.5853639 3.5190525 3.4608827 3.5080488 3.6056895 3.5520096 3.49766
1370794_at 4.523645 4.290595 4.443533 4.6807427 4.4184656 4.4648476 4.533037 4.3391266 4.4793744
1370795_at 4.099172 4.075941 4.0370145 4.287036 4.1154404 4.1907372 4.232388 4.142632 4.245205
1370796_at 3.9509475 3.918408 3.9975173 4.0239162 3.9158366 3.8784 4.256425 4.1417084 3.8874216
1370797_at 4.7381487 4.7647033 5.051133 5.140897 4.9149933 4.7896886 5.33997 5.03098 4.913675
1370798_a_at 6.6361313 6.98713 7.06381 7.0727777 6.8490376 7.2745247 6.9191656 6.9741344 7.0853763
1370799_at 4.8352675 4.9691215 4.7810907 5.2757573 4.7963095 4.94449 5.146514 4.9565606 4.856095
1370800_at 4.9165077 5.025119 5.098013 5.0263805 5.356109 5.3036575 5.095068 5.2490034 5.217346
1370801_at 4.1956005 4.0345774 4.0726852 4.0950637 4.2146945 3.9263065 3.939274 3.8251917 4.199155
1370802_at 6.584151 6.3679423 6.195062 6.394248 6.2089357 6.1802387 5.9649506 6.270834 6.5010996
1370803_at 9.402937 9.011341 9.03252 9.197062 9.076036 9.281334 9.275547 9.174051 9.229858
1370804_at 11.381119 11.447534 11.45887 11.340486 11.659278 11.35474 11.389088 11.429025 11.501082
1370805_at 4.7626343 5.014052 5.014402 4.8726664 5.0981674 5.071113 4.8768325 5.0022316 4.825575
1370806_at 12.818201 10.638156 12.01339 12.066384 12.086221 12.179728 12.271058 12.011286 12.553701
1370807_at 9.495331 9.554062 9.655908 9.385363 9.430654 9.317553 9.290146 9.502586 9.617585
1370808_at 11.826597 11.760251 11.682554 11.701622 11.946332 11.909933 11.233803 11.388968 11.712166
1370809_at 7.6408362 7.5002613 7.3821635 7.2405014 7.473981 7.259801 7.2064185 7.471137 7.2266192
1370810_at 6.873789 7.0677075 7.3536563 6.7271094 7.005401 7.100928 7.020442 7.005063 6.8390007
1370811_at 10.534189 10.238671 10.070011 10.255526 10.214647 10.239791 10.124375 10.247653 10.260752
1370812_at 8.125269 8.156198 8.194331 8.301122 8.265945 8.004526 8.166773 8.17556 8.342407
1370813_at 5.4468684 5.7155595 6.3022614 6.0251956 5.1370583 5.627291 5.271275 5.8761044 6.103164
1370814_at 10.630784 10.185861 10.224055 10.135206 10.074697 10.108985 10.180169 10.41718 10.347646
1370815_at 4.1581573 4.4581985 4.3624854 4.5420346 4.550312 4.722125 4.8490567 4.6243634 4.4939985
1370816_at 5.0789776 4.783186 4.829199 4.235085 4.4181924 6.126954 4.599086 4.5399156 4.6885834
1370817_at 9.582835 9.299086 9.2467375 9.320508 9.106604 9.103337 9.339896 9.651533 9.517539
1370818_at 11.117129 10.997438 10.879484 10.87031 10.859824 10.778793 10.805987 11.059858 10.99295
1370819_at 8.520287 8.556717 8.728633 8.542385 8.63986 8.699726 8.462794 8.630419 8.818972
1370820_at 9.4395485 9.270678 9.063117 9.111141 9.230919 9.299465 9.253419 9.157411 9.375124
1370821_at 9.914028 9.881418 9.884651 9.62848 9.947651 9.570986 9.611538 10.057217 9.863723
1370822_at 8.182091 9.57506 9.242275 8.928255 9.126549 9.488069 9.393439 9.118115 9.2335005
1370823_at 7.1257205 6.6125073 6.232087 6.4785013 6.5403714 6.7933455 6.5179057 6.7203317 6.7558866
1370824_at 11.000296 11.045337 10.916762 10.99448 11.400083 10.96105 11.139832 11.09469 11.030004
1370825_a_at 11.474191 11.235506 11.459928 11.384141 11.31359 11.375961 11.42894 11.361428 11.414397
1370826_at 8.217152 8.244797 8.011583 8.100895 8.242118 8.221109 8.020684 8.329986 8.249705
1370827_at 8.960787 8.866288 8.713732 8.580546 8.646654 8.844683 8.615753 8.841258 8.778609
1370828_at 6.601401 6.606062 6.502408 5.9812965 6.7245173 6.4609995 6.6388125 6.5227675 6.6058064
1370829_at 7.1279106 7.01182 6.926189 6.5398107 7.0645423 6.5752716 6.5224185 6.931514 6.9464307
1370830_at 11.207901 11.220661 12.122376 11.882235 11.111719 11.782695 11.504762 11.427245 10.935911
1370831_at 9.541914 9.133772 9.040472 8.802322 9.217485 8.831513 8.727163 9.238114 9.148438
1370832_at 5.6344795 5.924168 5.893188 6.0035634 6.0761085 5.917096 6.0235825 6.089099 6.1128163
1370833_at 4.4355683 4.455554 4.151469 4.6155624 4.228446 4.4465275 4.3008285 4.252684 4.460125
1370834_at 3.789426 3.7896383 3.9365003 4.120026 3.9828768 4.12573 4.1306295 3.9167638 4.095423
1370835_at 7.284797 7.3094277 7.387101 7.2192035 7.226942 7.5033298 7.315077 7.2652125 7.19485
1370836_at 12.747826 13.038881 12.7846155 13.038879 12.943179 13.077518 12.657693 12.97924 12.950303
1370837_at 5.242561 5.3913035 5.0255 5.3865047 5.345114 5.1915884 5.518447 5.1882997 5.1240487
1370838_s_at 9.425662 9.432148 9.398399 9.330396 9.182767 9.214718 9.430934 9.332896 9.26635
1370839_at 4.8457317 4.4035335 4.4911327 4.7362556 4.4094644 4.6648426 4.7711954 4.4823995 4.707324
1370840_at 5.7790737 5.52347 5.911012 5.7424917 5.8795257 5.633471 5.7402053 5.6449227 5.7830977
1370841_a_at 6.18319 6.4650574 6.1336083 6.306773 6.1281815 6.2565928 6.5016437 6.2216554 5.9381185
1370842_at 8.431777 8.320834 8.422861 7.90284 8.23443 8.315012 8.278902 8.288122 8.09749
1370843_at 3.9406836 4.502642 4.2521706 4.40526 4.280022 4.4628787 4.1799307 4.2190065 4.567461
1370844_at 9.011249 9.034779 9.072729 8.844994 8.998259 8.8467045 9.030322 8.936882 8.91078
1370845_at 5.8636203 5.7493725 5.550411 5.919395 5.4802938 5.804707 6.0027323 5.1876316 5.7865763
1370846_at 2.896055 2.8461418 2.942736 2.9520736 2.9919653 2.9851217 2.9252007 2.9707894 3.0181954
1370847_at 7.6901236 7.3410974 7.2759285 7.60879 7.4135513 7.6299896 7.4209156 7.6158614 7.574034
1370848_at 6.844669 6.7352314 6.178489 6.66804 6.406595 6.2883315 6.466258 6.510157 6.5983343
1370849_at 5.01486 5.3907785 5.2967544 5.3545074 5.432472 5.101875 5.410507 5.1857557 5.196549
1370850_at 4.448576 4.716602 4.6976347 4.7925386 4.9436016 4.748184 4.920807 4.9437637 4.8325415
1370851_a_at 6.5211844 6.6344433 6.3914657 6.299325 6.211782 6.3175135 6.205377 6.1945834 6.267949
1370852_at 3.9385052 4.1129055 3.986106 3.9338782 4.1740212 4.1456013 3.9920764 4.0602517 4.2151976
1370853_at 6.359115 6.389227 6.1782565 6.555285 6.572032 6.325911 6.3063307 6.2702 6.380977
1370854_at 3.8405724 3.9147208 3.733405 4.1490784 4.0169697 3.9950998 3.7660892 4.041885 3.8742845
1370855_at 10.476317 10.425559 10.361707 10.123183 9.948893 10.161822 10.330944 10.413785 10.395675
1370856_at 5.308507 5.2106934 5.0493307 5.2128367 5.243946 5.287986 5.3150077 5.320794 5.383113
1370857_at 5.908909 6.0563436 6.27845 6.237737 6.5584517 6.3415966 6.3641524 6.2320876 6.1511846
1370858_at 3.4105053 3.4576762 3.436322 3.6042204 3.5506241 3.3761585 3.3146048 3.2876787 3.2721267
1370859_at 11.706683 11.562715 11.632304 11.675341 11.648394 11.593769 11.756638 11.595909 11.870635
1370860_at 5.1895523 5.001644 5.053526 5.266671 5.0920296 5.0682316 5.2268524 5.1789274 5.3226852
1370861_at 11.745947 11.6517105 11.647685 11.478931 11.62733 11.543393 11.517603 11.655088 11.583632
1370862_at 14.344257 14.305806 14.329 14.300036 14.307149 14.32151 14.232538 14.307796 14.243245
1370863_at 4.924322 4.9328175 4.6622486 4.733659 4.731653 5.0555935 4.9708986 5.097822 4.742898
1370864_at 6.282333 5.931237 6.174838 6.356618 6.355381 6.232526 6.3609476 6.1767306 6.405756
1370865_at 9.440047 9.282484 9.197434 9.042318 9.020122 9.154499 9.057548 9.231504 9.176354
1370866_at 12.658498 12.65812 12.587549 12.6395235 12.59293 12.596788 12.663776 12.660199 12.675237
1370867_at 8.99929 9.124222 9.129343 9.093496 9.33438 9.17406 9.302017 9.114652 9.1198635
1370868_at 4.4634447 4.548527 4.3432655 4.976426 4.757313 4.609435 4.61878 4.4699755 4.5190125
1370869_at 4.8372784 5.0185976 5.036495 5.205621 5.259541 5.1509686 5.4502563 4.940526 4.994143
1370870_at 8.738704 9.641124 8.500765 6.879493 8.418829 8.286418 8.60479 9.694547 8.639205
1370871_at 10.855766 10.96196 11.051334 10.824651 11.079048 10.806034 10.877664 11.10271 10.949154
1370872_at 9.549791 9.468223 9.3518305 9.407918 9.256141 9.444945 9.084852 9.301166 9.355609
1370873_at 8.665593 8.776903 8.264459 8.800297 8.774174 8.800771 8.664652 8.61882 8.705685
1370874_at 3.8667555 3.8569837 3.950524 4.0608077 4.2171535 4.138877 4.080213 3.9567432 4.135881
1370875_at 6.6256356 6.2578197 6.2521467 6.4077177 6.3645005 6.4795938 6.771927 6.362104 6.491748
1370876_at 8.320914 8.120242 8.174575 8.664489 8.688741 8.252384 9.281156 8.2353325 8.331965
1370877_at 5.6977625 5.3598013 5.5224977 5.609575 5.426646 5.450844 5.489427 5.503381 5.5035276
1370878_at 10.104897 9.904992 10.011705 9.865625 9.808083 10.131748 9.756771 10.089484 10.036862
1370879_at 10.222198 10.242948 9.73159 9.681857 10.208447 9.647513 9.94965 9.774427 9.81603
1370880_at 9.360284 9.253765 9.148042 9.0740385 9.329247 9.186276 9.333962 9.318484 9.352746
1370881_at 12.470964 12.493419 12.489051 12.499225 12.586326 12.5669155 12.419244 12.463827 12.461292
1370882_at 8.6273365 8.450304 8.395239 8.7981415 8.132786 8.548676 8.908417 8.393766 8.5435915
1370883_at 10.031523 10.501027 10.331254 10.887054 10.265165 10.741425 10.922489 10.265278 10.485199
1370884_at 9.112356 9.296505 8.935429 8.93302 9.251257 8.878607 8.9171295 9.06595 9.22896
1370885_at 8.3786335 8.36603 8.28522 8.107713 8.151954 8.290248 8.506472 8.251665 8.576473
1370886_a_at 6.208754 5.9664116 6.049326 5.860701 5.8015084 5.595668 5.9552603 5.946284 5.785681
1370887_at 7.1404195 7.2919383 7.185826 7.2549024 7.186355 7.197137 6.9870543 6.877031 7.004664
1370888_at 12.128353 12.064878 11.92342 11.842205 12.049589 11.886739 12.099754 12.085045 12.038227
1370889_at 6.935066 7.2996893 7.113046 6.804624 6.5196495 6.550525 6.5149283 6.674907 7.209432
1370890_at 9.29739 9.354472 9.303443 9.25153 9.280248 9.261524 9.520208 9.447568 9.257165
1370891_at 8.532654 8.412333 8.513456 8.739498 8.666565 8.597628 8.884996 8.572496 8.753319
1370892_at 12.133128 12.133794 12.198018 12.583894 12.665343 12.503731 13.235597 12.178711 12.685652
1370893_at 9.431295 9.688056 9.62486 9.02123 9.477488 9.492387 9.710997 9.582026 9.414487
1370894_at 4.8361063 4.442354 4.507782 4.6613607 4.6686125 4.6188393 4.5578866 4.748727 4.6978545
1370895_at 6.637205 6.4579105 6.667151 6.7634125 6.498055 6.3003373 6.8290143 6.190847 6.7098956
1370896_a_at 6.698022 6.8930717 6.570523 6.9762053 6.792371 6.7025127 6.8600492 6.8680925 6.857994
1370897_at 9.526545 9.230321 9.388165 9.241469 9.383056 9.190792 9.301519 9.196785 9.429635
1370898_at 4.3880033 4.3178864 4.31473 4.494788 4.3309007 4.3718386 4.5723267 4.3677135 4.587965
1370899_at 6.6892953 6.831776 7.221803 6.55223 6.543045 6.847732 6.373552 6.900006 6.658666
1370900_at 3.2538145 3.1929226 3.0756826 3.2155974 3.044883 3.1842492 3.329554 3.3209825 3.1330297
1370901_at 7.5094795 7.2951884 7.3536563 7.148915 7.2707276 7.2830853 7.2310977 7.168292 7.333989
1370902_at 4.548337 4.9661 4.842407 4.928351 5.2189064 5.3674064 5.273195 5.1462955 4.931003
1370903_a_at 5.961648 5.8944654 5.780978 5.8732486 5.776362 5.7759347 6.0783224 5.931778 5.944753
1370904_at 6.750749 6.656396 6.7380595 6.948276 6.460999 6.9626074 7.303394 6.4758286 6.9846
1370905_at 8.014252 8.275511 7.7870784 7.658074 8.222572 7.9762597 7.5739703 7.8874965 7.980996
1370906_at 10.206654 10.032628 10.7399845 11.203996 10.579285 10.219925 10.5068245 10.130821 10.790104
1370907_at 12.099488 12.020171 12.124963 12.239791 12.20066 12.147269 12.652363 12.097419 12.144511
1370908_at 9.405646 9.354972 9.627388 9.337351 9.088189 9.271619 9.219198 9.354504 8.857525
1370909_at 7.4197874 7.3808217 7.5889306 7.279728 7.2638707 7.2490373 7.2361736 7.2418175 7.147659
1370910_at 7.4350877 7.4471364 7.5224586 7.4863815 7.653215 7.3041086 7.589253 7.4081945 7.590471
1370911_at 7.0938106 6.959092 7.0522857 6.992888 6.9339743 7.018472 6.953889 7.0983934 6.7959824
1370912_at 5.898339 6.1307893 6.44876 6.1474557 6.444262 6.0246563 6.7958684 6.5407176 6.17845
1370913_at 7.066012 6.780989 7.2569656 7.0607486 7.660416 8.073282 7.540376 7.160745 6.6739464
1370914_at 7.5703125 7.163863 7.0102606 6.904385 6.9631248 6.9335403 7.0178275 7.2140336 7.090754
1370915_s_at 8.388047 8.220154 8.130665 8.176439 7.9821672 8.164365 7.938595 8.088535 8.243465
1370916_at 8.496087 8.213018 8.014641 8.0523615 8.262145 8.216793 8.198995 8.254271 8.433414
1370917_at 6.5095625 6.066228 6.5703406 5.9202085 6.145298 6.09663 5.537866 6.1191425 5.9683986
1370918_a_at 12.662964 12.514536 12.422468 12.417165 12.437533 12.362709 12.463227 12.552371 12.455673
1370919_at 8.02636 7.7473993 7.827237 7.5468025 7.7965274 7.7798486 7.7503815 7.756856 7.618403
1370920_at 7.3554735 7.176276 7.3650517 7.0464125 7.366272 7.2294993 7.177486 7.2368712 7.2369623
1370921_at 9.513425 9.375304 9.351991 9.302348 9.5357685 9.326806 9.296483 9.511231 9.370735
1370922_at 3.7407763 4.0038204 3.9854176 4.1595335 3.8859386 4.2068076 3.8493915 4.048641 3.9164515
1370923_at 6.6157894 6.242127 6.327363 6.2244806 6.0621915 6.2760754 6.135519 6.186189 6.4090056
1370924_at 5.643504 5.5612836 5.765183 5.999453 5.7556777 5.870344 6.0068207 5.134694 5.7132845
1370925_at 8.358393 7.9040136 7.8649683 7.7355022 7.874185 7.9165363 7.9136057 7.9111133 8.13519
1370926_at 4.0869055 3.8730476 3.729428 4.419433 4.1584244 4.1600485 4.135297 4.266575 4.267354
1370927_at 5.436835 5.469611 5.4993587 5.6295557 5.9912796 5.8673744 6.2719073 5.685819 6.0796456
1370928_at 11.580756 11.303187 11.475415 11.5675955 11.459976 11.42307 11.656115 11.4602785 11.484964
1370929_at 7.325662 6.7955437 6.917533 7.095813 7.1032233 7.0552835 7.286895 7.217831 7.477293
1370930_at 7.01852 7.5978494 7.3554277 7.420607 7.504681 7.2732716 7.2663827 7.362597 7.597346
1370931_at 7.5111084 7.288873 7.2210217 7.1711645 7.1558437 7.2094393 7.254124 7.3890376 7.4360766
1370932_at 5.9553375 6.302396 5.676728 6.020321 6.034582 5.7943554 5.6986275 6.126997 6.6036096
1370933_at 7.657775 7.4149294 7.226089 7.3736124 7.381398 7.7242527 7.474276 7.217831 7.240067
1370934_at 8.159964 8.104037 8.456541 7.9750066 7.816919 8.258274 7.7268744 8.165636 8.032061
1370935_at 7.360847 6.89786 7.22291 6.890412 7.2643805 6.9022026 7.1770897 6.7057467 6.936916
1370936_at 11.490798 11.413908 11.371658 11.0432205 11.224658 11.2527485 10.940402 11.025711 11.103399
1370937_a_at 7.3805366 6.8243484 7.1116505 7.6006274 6.887542 6.9649286 6.508361 6.6002355 7.015554
1370938_at 6.2440124 6.231265 6.085128 6.0551195 6.238436 6.1844974 6.232676 6.2365055 6.0003033
1370939_at 13.358277 13.429175 13.3123255 13.315486 13.357341 13.363087 13.172125 13.281773 13.319095
1370940_at 8.154373 8.249538 7.789695 7.857531 8.002101 7.661177 8.032437 7.6515503 7.923097
1370941_at 7.839563 7.906075 7.904122 8.048113 7.4785175 7.803545 7.9669766 7.5953035 7.949686
1370942_at 5.2264514 4.924324 5.2440004 5.3751183 5.0739136 5.1533575 5.3156633 4.7554827 5.2474203
1370943_at 10.726354 10.935352 10.686442 10.7593155 10.465647 10.739074 10.161028 10.153979 10.537908
1370944_at 3.720152 4.0158844 4.074692 4.5110984 4.085659 4.101429 3.979643 4.305076 3.943353
1370945_at 5.132191 5.174756 5.210702 5.212544 4.936208 5.3186393 4.945737 4.932556 5.209138
1370946_at 7.6958265 7.8115797 7.6298466 7.6217694 7.622801 7.46995 7.329234 7.7108965 7.531347
1370947_at 7.2525034 7.0965023 7.0392084 6.744294 6.791862 7.0855327 6.3238206 6.925066 6.9929447
1370948_a_at 6.816297 6.709635 6.5695524 6.473195 6.6961226 6.5085287 6.109211 6.333738 6.507006
1370949_at 7.486801 7.4335213 7.2544165 7.186746 7.479517 7.09668 7.3093886 7.453444 7.3289313
1370950_at 10.538107 10.479591 10.429639 10.406931 9.775166 10.611006 9.955572 10.36592 10.438756
1370951_at 8.464143 8.656805 8.602983 8.382022 7.995169 8.75144 8.490241 8.451544 8.517889
1370952_at 12.197526 12.36281 12.015492 12.499267 12.067834 12.204848 11.358718 12.338661 12.341793
1370953_at 5.265332 5.389795 5.137478 5.6122108 5.6076646 5.5156965 5.2573967 5.2141557 5.163697
1370954_at 6.7110033 6.837206 7.0163913 6.6203585 7.146392 6.6936355 6.8600492 6.7092085 6.791173
1370955_at 4.8918076 5.061673 5.463038 4.764764 4.945039 4.85429 5.096321 5.050953 4.7757826
1370956_at 6.765596 6.409552 6.594379 7.0807595 6.574279 6.749585 7.4944654 6.3691554 7.734653
1370957_at 10.212709 10.378593 10.676331 10.382036 10.526027 10.392114 11.017865 10.378772 10.165092
1370958_at 6.9722404 7.3219523 7.1580195 7.386882 7.437332 7.379019 7.4928417 7.2836103 7.147215
1370959_at 11.07581 10.748388 10.973109 11.105009 10.920644 10.5596285 11.143051 10.952563 10.858978
1370960_at 3.8449192 4.10538 4.0451756 4.1176243 3.7966967 4.0092287 4.3454695 4.1705523 3.682204
1370961_at 5.195736 5.2831917 5.2502174 5.4029036 5.353198 5.3793354 5.5474186 5.426929 5.075661
1370962_at 5.0196238 5.1476135 5.3308387 5.5514708 5.3669586 5.099161 4.86866 5.220402 5.336777
1370963_at 4.737053 4.7879677 5.149235 5.2760673 5.008181 5.251144 5.2295675 5.099411 4.836233
1370964_at 13.783899 13.760804 13.825009 13.796031 13.789585 13.814264 13.598541 13.895692 13.6629
1370965_at 7.108257 7.03822 6.8590927 6.9784803 6.940412 7.033018 7.0070252 6.7870717 6.9701037
1370966_at 7.975687 8.345843 8.221222 8.288349 8.278408 8.215162 8.215134 8.298071 8.261229
1370967_at 7.012359 6.5255527 5.596062 6.9615345 7.086062 6.453048 6.848758 7.095489 6.4722257
1370968_at 8.786084 8.622069 8.413005 8.806364 8.791204 8.808841 8.857108 8.612071 8.637935
1370969_at 4.5278897 4.3469305 4.221663 4.4681134 4.5264 4.4956656 4.37383 4.2217746 4.3849697
1370970_at 4.397461 4.692661 4.7560377 4.5110984 4.5513883 4.575625 4.9151917 4.822625 4.6375265
1370971_at 3.3277686 3.3254583 3.3448508 3.4726882 3.493736 3.3260746 3.6706333 3.3385553 3.440408
1370972_x_at 6.6648507 6.923897 6.5853024 6.9772453 6.735807 6.9537663 6.849731 6.904818 6.724083
1370973_at 4.253908 4.1415687 4.4618034 4.5001974 4.2268934 4.068367 4.291438 4.3885007 4.133931
1370974_at 7.8958974 7.796375 7.8514395 7.685276 7.813006 7.823182 7.744029 7.676835 7.8155074
1370975_at 7.5889044 7.3208823 7.582043 7.277682 7.410431 7.2415247 6.9506545 7.304476 7.3255496
1370976_at 8.541816 8.519445 8.3841095 8.418623 8.513649 8.42771 8.352573 8.488285 8.29384
1370977_at 4.2342167 4.444502 4.6708264 4.538401 4.537651 4.5046897 4.6618533 4.4669986 4.3614016
1370978_at 8.614365 8.402071 8.318439 8.288157 8.327156 8.527631 8.321392 8.421276 8.472726
1370979_at 6.0319443 5.851025 6.0998325 5.907496 5.87176 5.929195 5.528582 5.4736643 5.7558694
1370980_at 4.7829914 4.95497 5.028363 5.2837505 5.0092897 5.186534 4.957821 5.063946 5.0839148
1370981_at 9.291635 8.962831 8.849253 8.988796 9.236414 9.097688 8.926799 8.782287 8.918701
1370982_at 5.8814793 5.721064 6.1450047 6.2185774 6.302017 6.364434 6.3167396 6.194435 6.0918427
1370983_at 5.7989497 5.5719953 5.6368723 5.708241 5.642435 5.7817416 5.7998347 5.511522 5.4910235
1370984_at 7.4951777 7.387107 8.218439 7.3879323 7.15328 7.6645927 7.620393 7.7181835 7.2653418
1370985_at 6.1769686 6.304704 6.2242537 6.3545985 6.15167 6.3067455 6.1941466 6.352721 6.2170405
1370986_s_at 7.562392 7.5496993 7.9929795 7.9128504 7.754027 7.9175034 7.846668 7.698652 7.606521
1370987_at 5.6728683 5.4416337 5.4561434 5.9454517 5.49785 5.770559 6.064123 5.764805 5.372604
1370988_at 11.536277 10.373016 11.375824 10.575794 9.89246 11.1268425 11.101235 10.487698 11.233616
1370989_at 3.5877123 3.4745743 3.5431273 3.5696185 3.5346725 3.638347 3.5942428 3.4904175 3.5300255
1370990_at 6.592289 6.6653094 6.3053403 6.5147576 6.6040616 6.439555 6.411057 6.3786936 6.528183
1370991_at 4.169018 4.1487627 4.3689723 4.412944 3.9386604 4.2725773 4.3053665 4.18984 4.2803764
1370992_a_at 13.717085 13.768786 13.74691 13.814623 13.789556 13.718478 13.89135 13.638915 13.799722
1370993_at 6.5824037 6.676366 6.6572776 6.3530707 6.6044383 6.4800515 6.4880867 6.2435083 6.3549404
1370994_at 6.4295177 6.48537 6.353183 6.412647 6.6128473 6.3123426 6.7752643 6.426996 6.624116
1370995_at 4.712475 4.7481537 4.530182 4.556265 4.3145323 4.638463 4.5057383 4.799642 4.276172
1370996_at 5.7911706 5.796033 5.826239 6.1191587 5.833425 6.097157 6.191533 6.149042 5.8822994
1370997_at 4.863399 4.765372 4.870697 4.7669277 4.599977 4.664376 4.4613953 4.6831474 4.615653
1370998_at 5.17568 5.390752 5.6576076 5.263059 5.47042 5.2904844 5.284413 5.430443 5.4244018
1370999_at 3.9499702 4.1978526 4.2020383 4.4041924 4.173027 4.1333413 4.384345 4.111409 3.8777723
1371000_at 4.5576696 4.8481264 4.7592077 4.75549 4.9349794 4.709428 4.913993 4.8676624 4.8666763
1371001_at 3.9027765 3.7565084 3.9612207 4.100828 3.8281188 3.8110642 4.166258 4.1338954 3.6873305
1371002_at 8.447574 8.538524 8.511012 8.38155 8.154586 8.517597 8.199408 8.398844 8.532625
1371003_at 3.5389712 3.8529272 3.8155494 4.1705866 3.888669 3.8170478 3.6450994 4.1308827 3.9466414
1371004_at 4.7577443 4.810104 4.6774054 4.619812 4.9204264 4.5766935 4.712844 4.599251 4.9420366
1371005_at 5.4042525 5.5857453 5.8071437 5.5844536 5.9145737 5.6926894 5.8105774 5.500326 5.556924
1371006_at 4.4887047 4.467336 4.5770373 4.781126 4.492765 4.751584 4.773638 4.701183 4.260153
1371007_at 3.8698747 3.7615695 3.647466 3.7216148 3.7052438 3.8177292 3.6553013 3.7622974 3.817439
1371008_at 9.326403 9.025513 9.098426 9.12137 9.00189 9.090633 9.045968 9.03133 9.023735
1371009_at 5.908909 5.5081186 5.7254367 6.0287385 6.049034 6.104177 5.6530366 5.941852 5.902702
1371010_at 4.6416073 4.721841 4.8500586 4.867415 4.7368374 4.7368226 4.9553623 4.8752074 4.761948
1371011_at 3.5429366 3.4677458 3.6916602 3.7211356 3.5948966 3.6202514 3.7944217 3.663361 3.550246
1371012_at 10.7028675 10.522689 11.519644 9.942395 9.473694 11.424696 9.123688 10.278952 10.056679
1371013_at 4.0453873 4.192072 4.0150967 4.163288 4.3608723 4.388379 4.182102 4.0802827 4.148368
1371014_at 8.0906925 7.9672227 7.966782 8.052137 7.967782 8.063946 7.66916 7.910874 7.800509
1371015_at 5.036623 5.779961 5.803939 6.061806 5.9957933 6.2383904 5.8017874 6.381708 5.529661
1371016_at 5.7876406 5.864433 5.8769636 5.9547553 6.408911 6.071392 6.214333 5.471401 5.949607
1371017_at 4.4520974 4.8099027 4.745979 4.7305527 4.97814 4.7908707 4.7814713 4.728288 4.7057877
1371018_at 6.295231 6.396912 6.3439617 6.409271 6.436258 6.4464564 6.535093 6.4972405 6.3894935
1371019_at 7.467431 7.4143524 7.611661 7.619081 7.5577006 7.334512 6.942698 7.032492 7.303363
1371020_at 4.3450603 4.5089273 4.3244185 4.4673853 4.3448834 4.508123 4.3481355 4.3624716 4.761958
1371021_at 8.15785 7.5657005 8.008319 7.658991 7.867926 7.928675 7.6713095 7.8437505 7.948903
1371022_a_at 3.5627158 3.822677 3.6546905 4.0118504 3.9213538 3.755109 4.0877714 3.8987393 3.9014714
1371023_at 5.1934786 5.28105 5.1090484 5.422104 5.485599 5.211213 5.4775333 5.186447 5.4158797
1371024_at 5.4131627 5.3138804 5.4322524 5.2542377 5.3766384 5.3733644 5.1427484 5.2285357 5.5604186
1371025_at 11.129269 11.257894 11.10959 10.979968 11.163092 11.082715 11.274213 11.130916 11.280526
1371026_at 4.72438 4.810104 4.715894 4.6224775 4.6715035 4.825643 4.7817993 4.528175 4.736453
1371027_at 6.979422 6.8321066 6.6117287 6.561567 6.700174 6.646897 6.594103 6.426742 6.8618135
1371028_at 8.658271 9.004715 8.766434 8.587712 8.678708 8.73232 8.435262 8.784214 8.794464
1371029_at 5.521897 5.455893 5.411443 5.5604687 5.6811624 5.402466 5.487903 5.5318604 5.5503516
1371030_at 13.137132 13.255979 13.223098 13.200194 13.221939 13.17045 13.240058 13.133441 13.226107
1371031_at 13.130606 13.165898 13.215345 13.207925 13.250447 13.107855 13.169448 13.1239395 13.25303
1371032_at 6.470184 6.50259 6.3513656 6.3273406 6.3993216 6.2862363 6.560788 6.5120068 6.627014
1371033_at 4.512572 8.338212 4.681916 4.3677206 4.262187 4.563547 4.3931336 8.5584545 4.3353133
1371034_at 9.229472 10.504729 11.1461 9.79433 8.498841 10.026585 9.868586 9.540568 6.313281
1371035_at 7.2853565 7.201303 7.173515 6.753876 7.362774 6.920692 7.005691 7.23043 7.2412124
1371036_at 4.3321877 4.4334993 4.3659267 4.493822 4.3680778 4.392904 4.293068 4.280351 4.5257735
1371037_at 11.052686 11.144893 11.123669 11.089084 10.933725 11.096607 11.035441 11.090179 11.156674
1371038_at 7.0105424 7.0438175 6.9674006 6.8092375 6.944241 7.060538 6.6470585 6.8444376 6.9819193
1371039_at 3.5692692 3.9221177 3.815258 3.8716857 3.990967 3.7339094 3.986827 3.5987303 3.728972
1371040_at 5.4042525 5.708734 5.677958 5.789035 5.777583 5.768962 5.9719615 5.745353 5.73296
1371041_at 11.602044 11.499345 11.408628 11.390902 11.530267 11.414279 11.545985 11.655469 11.50695
1371042_at 6.5499015 6.4481044 6.556145 6.2801933 6.364178 6.5638795 6.0435905 6.3727045 6.566001
1371043_a_at 3.7466176 3.6175897 3.947131 3.8042583 3.7478797 3.8893776 3.8443296 3.9083605 3.9705021
1371044_at 6.5766487 6.5526547 6.363366 6.1514783 6.243781 6.0108495 6.2998676 5.9584036 6.3752337
1371045_at 5.303467 5.744692 5.382465 5.8831472 5.8943706 5.612447 5.7267485 5.987773 5.8816376
1371046_at 4.934031 5.2689657 4.9457016 5.4319863 5.2894893 5.1634417 5.0172696 5.072918 4.87906
1371047_at 4.824798 4.8792143 4.7452564 4.707665 4.7990246 4.9484468 4.6464543 4.809791 4.696801
1371048_at 4.168472 4.3954554 4.2502966 4.538586 4.5868454 4.233892 4.5614505 4.46358 4.6834607
1371049_at 4.523374 4.613327 4.222784 4.6578035 4.7790895 4.7626033 4.3306155 4.711603 4.6293983
1371050_at 13.203668 13.225385 13.237331 13.248092 13.199602 13.248729 13.013463 13.160233 13.21928
1371051_at 7.479293 7.3705697 7.3792925 7.151904 7.3486433 7.287455 7.3389597 7.4709477 7.1737533
1371052_at 3.8270278 3.5881166 3.8208299 3.817231 3.6657674 3.7571344 3.8663456 3.8312218 3.8430328
1371053_at 4.1751475 4.2969112 4.3073106 4.3158784 4.3708773 4.259677 4.475108 4.4176416 4.3749475
1371054_at 4.5913715 4.3788195 4.7533073 4.330504 4.75286 4.719548 4.6172066 4.4467278 4.6687202
1371055_at 5.9541802 5.862528 6.004769 5.6854134 5.6034374 5.817613 5.6990643 5.692102 5.824348
1371056_at 5.938391 6.03459 5.962776 5.743869 5.884497 5.771802 5.633094 5.94443 6.007549
1371057_at 3.3766575 3.3719947 3.5406926 3.5615253 3.4943333 3.3668246 3.5872655 3.4194274 3.5041156
1371058_at 6.0189724 5.9826083 5.919648 6.1970825 5.936078 6.1014566 6.1772475 6.0555296 5.8481326
1371059_at 6.468489 6.3938694 6.251728 6.771372 6.49884 6.7315507 7.106146 6.5706344 6.297148
1371060_at 7.347951 6.991006 6.9682136 6.676647 6.5285068 6.9049067 6.41744 6.781345 6.91166
1371061_at 5.24777 5.2879057 5.009801 5.2247143 5.43593 5.1719193 5.3571205 5.4022245 5.216585
1371062_at 7.609812 7.2755837 7.7415223 7.343102 7.4606876 7.089413 7.1493835 7.400821 7.4264865
1371063_at 4.599395 4.7522993 5.0676765 5.2951746 5.131194 4.9464264 4.8847733 5.031414 4.7861395
1371064_at 7.114103 6.9406486 7.098817 6.9584985 6.8975935 7.119207 7.101725 6.9187098 6.8332877
1371065_at 7.644445 7.9491415 8.744562 8.206099 8.624162 8.999248 9.063455 7.230431 8.921663
1371066_at 7.240099 7.08762 6.9410896 7.0091596 7.291104 7.183965 6.8692875 7.151777 7.1023016
1371067_at 4.2094016 4.051941 4.446572 4.3354783 4.0721865 4.399084 4.253496 4.361114 3.9157162
1371068_at 4.736982 4.7649946 5.120786 5.06513 4.753071 4.6996436 5.2992554 4.9106317 4.6917596
1371069_at 5.617963 5.6338573 6.2881913 5.147246 6.004379 5.6652126 5.6188045 5.793854 5.13126
1371070_at 5.01694 5.503025 5.050679 5.412046 5.402757 5.44363 5.553961 5.214719 5.181048
1371071_at 6.3801656 6.3749323 6.581138 6.80197 6.6471186 6.7080183 7.0256143 6.6767907 6.458598
1371072_at 5.718814 5.7653055 5.9067388 6.1667323 5.7975745 5.9627547 5.9859834 6.091948 5.919995
1371073_at 7.6585565 7.9272995 7.653638 7.775743 7.79072 7.7362847 8.004434 7.7758827 7.596283
1371074_a_at 4.840043 4.7756996 5.1307106 5.3361793 5.9015064 4.977968 4.954121 5.380648 5.2217274
1371075_at 5.1286516 4.786924 4.9264574 5.105472 4.9561787 4.780484 5.096964 4.8981676 4.741665
1371076_at 10.356795 9.883629 10.533065 9.741442 8.493504 9.913962 9.150703 10.857915 10.433884
1371077_at 4.1761203 4.2594857 4.599553 4.3797894 4.374946 4.332913 4.181962 4.5371833 4.312144
1371078_at 7.815926 8.015921 7.797271 8.029777 8.13291 7.982693 8.074557 7.7549095 7.9144783
1371079_at 10.439834 10.302866 10.27009 10.24987 10.324891 10.268089 10.183806 10.006011 10.26268
1371080_at 3.8323858 3.7066698 3.7699912 4.0251627 3.9045627 3.9659622 4.0239277 4.419611 3.9722278
1371081_at 7.6710067 8.572369 8.93076 7.9733715 7.841278 8.095717 8.428703 7.9536014 8.017168
1371082_at 4.955119 5.061488 4.9402723 4.9474936 5.194318 5.002901 5.2385645 5.2509804 5.2501593
1371083_at 13.932739 14.031822 13.982942 13.857854 13.891789 13.94592 13.87503 13.921237 13.82335
1371084_at 3.4243977 3.1785207 3.2280583 3.3121433 3.154539 3.2616038 3.3963845 3.2801785 3.212394
1371085_at 4.626587 4.9387016 4.979912 4.951643 4.7387266 4.820567 5.0841837 5.0946627 4.885705
1371086_at 4.358041 4.5071125 4.6375685 4.9728985 4.81196 4.7640038 4.7542667 4.811901 4.3209553
1371087_a_at 4.382009 4.436293 4.3264437 4.3990984 4.3498006 4.530845 4.329354 4.496698 4.5394344
1371088_at 4.2354403 4.245227 4.1744676 4.4974847 4.104965 4.17577 4.5688286 4.230212 4.2153635
1371089_at 7.286881 6.6893077 5.4051976 4.872083 5.4085293 5.8783 5.443054 6.4349656 6.1773314
1371090_at 7.488548 7.3893557 7.558472 7.2176247 7.2643805 7.329865 7.5520477 7.353928 7.305402
1371091_at 7.0216155 6.729177 6.431187 6.6096463 6.5714507 6.6403084 7.0178275 6.289473 6.6926675
1371092_at 5.7342114 5.990501 6.004769 6.4805717 5.9529557 6.1617084 6.2625723 6.0287204 6.1729755
1371093_at 4.6142426 4.6607037 4.441298 4.5096455 4.6096888 4.483117 4.451339 4.608065 4.522118
1371094_at 5.6912374 5.6487813 5.5646887 5.3278527 5.655051 5.514281 5.1511707 5.692151 5.61094
1371095_at 4.279105 4.540966 4.363253 4.278853 4.563903 4.4381676 4.4010096 4.4558654 4.380625
1371096_at 3.8113794 4.0163193 3.859519 3.889389 4.013049 3.9480493 3.9010832 4.098026 3.7991326
1371097_at 4.509841 4.551066 4.5303965 5.0617332 4.7832766 4.9966383 4.7084 5.0125675 4.9607496
1371098_a_at 11.384047 11.417461 11.390095 11.336698 11.309859 11.398337 11.427972 11.326671 11.386444
1371099_at 13.432886 13.544168 13.586156 13.5574875 13.432482 13.46167 13.437545 13.469879 13.511108
1371100_at 13.419366 13.290566 13.15758 13.357409 13.026926 13.127003 12.8300905 12.931033 13.152142
1371101_at 7.225616 7.3230824 7.4157968 6.9189005 7.179826 6.9904923 7.2314644 7.293221 7.209516
1371102_x_at 11.072285 10.0840225 11.292257 10.895469 11.308934 12.097799 11.67361 11.007418 11.183997
1371103_at 7.2797623 7.583702 7.7515354 7.303881 7.172137 7.606996 7.3958354 7.508724 7.3503494
1371104_at 10.219542 10.2053175 10.257702 10.1394 10.762679 10.124074 10.102959 10.364291 9.748433
1371105_at 4.1137686 4.3389993 4.233364 4.155644 4.2046094 4.2958636 4.3552647 4.041885 4.2599726
1371106_at 6.2212625 6.0339613 6.080999 5.924311 6.187276 5.9201517 6.315035 6.136003 6.0455275
1371107_a_at 4.1574254 4.501382 4.3858128 4.266098 4.078896 4.3881845 4.4653606 4.433695 4.589424
1371108_a_at 10.141618 10.470047 10.192552 10.113388 10.37408 10.23678 10.185834 10.2145605 10.116636
1371109_at 12.451314 12.404369 12.500497 12.552977 12.495862 12.49364 12.711052 12.370271 12.580803
1371110_at 6.166423 6.424676 6.441272 6.6019278 6.625902 6.4828043 6.5251207 6.604031 6.1930065
1371111_at 7.2871413 7.5244737 7.6304646 7.295408 7.2864165 7.3048763 7.381228 7.628913 7.5957165
1371112_at 3.5550692 3.585617 4.013646 3.5767577 3.7083433 3.473833 3.848268 3.7475023 3.720651
1371113_a_at 7.5645804 7.6659155 8.03111 7.6162915 7.5209155 7.738479 8.145939 8.02799 7.5771265
1371114_at 5.2055435 5.640107 5.5348935 5.7077155 5.765306 5.7233853 5.5946956 5.788218 5.5633407
1371115_at 4.1170907 4.1237392 4.0859566 4.113325 4.017535 4.2106295 4.3843164 4.143154 4.244118
1371116_at 8.4449 8.529377 8.667394 8.486649 8.301947 8.177921 8.99542 8.464188 8.6463995
1371117_at 4.153262 4.3760767 4.441298 4.3041997 4.186099 4.126983 4.3003025 4.1185474 4.28462
1371118_a_at 5.229154 5.6373262 5.514856 5.56999 5.3122425 5.7896833 5.765939 5.6779714 5.804439
1371119_at 7.8860617 7.9479628 8.38766 7.83181 8.273645 8.075777 8.324578 8.04823 8.354994
1371120_s_at 4.83039 4.4466057 4.5902786 4.5952625 4.5206003 4.480696 4.986302 4.760578 4.847719
1371121_at 3.868865 3.8938243 3.9383464 4.1080766 4.1889324 3.9198563 4.207593 3.8715262 3.801939
1371122_at 7.7689137 7.4255133 7.6195717 7.8790274 7.3132334 7.5913863 7.484542 7.4077053 7.815525
1371123_x_at 10.292604 10.568745 10.475291 10.597517 10.525626 10.920536 10.761193 10.661894 10.760642
1371124_a_at 11.821718 11.864952 11.849937 11.9310255 11.716445 11.8590145 12.186026 11.826175 11.999932
1371125_at 4.9380765 5.3748817 5.2401915 5.066855 5.002994 5.444754 5.3100243 5.2918615 5.2082915
1371126_x_at 3.4034386 3.4189477 3.3930054 3.3955607 3.6166496 3.6091106 3.4998012 3.6195579 3.5885375
1371127_at 7.8803253 7.8285437 7.324578 7.5465813 8.060749 7.5534787 7.582713 7.587189 7.7359366
1371128_at 4.2515182 4.277523 4.1438127 4.634531 3.9669008 4.2215815 4.2827177 4.150708 4.505415
1371129_at 4.267468 4.5307126 4.3855295 4.5776215 4.5172963 4.485164 4.384345 4.4323735 4.5609207
1371130_at 4.0148573 4.171732 4.5673456 4.452091 4.1240807 4.4743233 4.3175926 4.3177357 4.1152964
1371131_a_at 9.781591 9.767306 9.922795 9.985448 9.56192 10.039144 9.5257435 9.670953 9.850988
1371132_a_at 4.9480658 4.645528 5.0857096 4.951497 4.5158424 5.0186977 4.71768 4.6647844 4.7357883
1371133_a_at 4.054558 3.891571 4.056781 4.098377 3.7619028 3.8911958 4.0314116 3.9720573 3.9323056
1371134_at 4.6211457 5.2513366 4.9990244 4.933504 4.729874 5.0766044 4.93182 4.754559 4.986177
1371135_at 4.1633124 4.3842764 4.364882 4.39037 4.3552637 4.4381676 4.4793706 4.427845 4.538048
1371136_at 8.137611 7.9460444 7.9571524 7.936612 8.110643 7.8487263 7.5573416 8.028814 8.073652
1371137_at 11.214502 11.231701 11.348161 11.984226 10.638817 11.20523 10.666373 11.23257 11.187328
1371138_at 3.8493009 3.7310092 4.0203934 4.0037794 3.9159386 3.9642048 3.967223 3.9865286 4.1082954
1371139_at 9.879761 9.4332 9.538834 9.437786 9.161029 9.421552 9.361976 9.427108 9.556275
1371140_a_at 4.126137 4.1777387 4.0103765 4.3658314 4.194117 4.0289173 4.385883 4.2441955 3.8258917
1371141_at 3.971938 3.8320599 3.855794 3.7931607 3.946708 4.010866 3.7830405 4.041885 3.802602
1371142_at 4.677057 5.0559626 5.016612 4.845619 4.859784 5.040276 4.94147 4.8576474 4.8622475
1371143_at 7.1787834 5.488262 5.4301434 6.7634125 5.1304226 5.779671 6.426652 4.8761706 6.395265
1371144_at 4.1376815 4.414519 4.0074244 4.4366655 4.7085314 4.262394 4.6309648 4.581724 4.1489544
1371145_at 4.8071213 4.704151 4.624722 4.9702835 4.5980473 4.7677655 4.759796 4.6792555 4.616968
1371146_at 4.9411316 5.007475 5.126457 5.071033 5.052063 5.1518826 5.1010747 5.2141557 5.0445485
1371147_at 12.459562 12.7315235 12.547211 12.724333 12.509601 12.136379 11.699751 12.506896 11.966972
1371148_s_at 4.67707 5.1006494 4.912562 4.8945794 4.9491577 5.0690155 5.080275 5.1261816 5.1456037
1371149_at 5.516973 5.353835 5.549801 5.6512346 5.533998 5.6334043 5.7197824 5.6507053 5.462002
1371150_at 7.427721 7.3892517 7.4332414 7.259658 7.403686 6.739308 6.131759 7.7010293 6.907505
1371151_at 4.497163 4.9473023 4.768297 5.2603564 4.8989687 4.7766542 5.428578 5.0918274 4.8668423
1371152_a_at 7.24685 7.7293406 7.30813 7.7601666 8.164145 7.887491 7.6976757 8.392969 7.3929815
1371153_a_at 3.5523064 3.9458063 3.9791212 3.8825946 4.007893 4.2618446 4.059208 3.9567432 4.0191956
1371154_a_at 4.3623877 4.4522476 4.5181875 4.557267 4.5028853 4.429213 4.479684 4.532249 4.4443035
1371155_at 4.629319 4.6469145 4.871536 4.835308 4.960126 5.1140413 4.8680916 5.1288056 4.7294974
1371156_a_at 4.2226057 4.7219515 4.8021975 4.453278 4.737491 4.5717535 4.8692226 4.422517 4.675299
1371157_at 7.906481 8.1049185 7.9854765 8.266826 7.796144 8.02532 7.883741 8.192407 7.8852606
1371158_at 4.608273 4.4986734 4.4227676 4.706506 4.6114497 4.6932855 4.532843 4.7698135 4.692356
1371159_a_at 4.889967 4.9874167 5.1402535 5.0682964 5.13679 5.2096224 5.0172696 5.1057568 5.0908875
1371160_at 4.635285 4.6230087 4.8795767 5.3674984 4.806432 5.0348063 4.9744496 4.7329845 4.8327103
1371161_at 8.907269 9.322487 9.851111 8.946048 9.324506 9.488942 8.08998 9.4724 8.988968
1371162_at 3.9592452 4.2709603 4.2122064 4.466077 4.3892393 4.3609843 4.3340693 4.1459455 4.2014847
1371163_at 4.087322 4.194868 3.9985461 4.605342 4.4173183 4.3147817 4.340968 4.267932 4.223687
1371164_at 4.0048833 3.9399595 3.944422 4.416564 4.0357637 3.7658129 4.344784 3.9404242 3.9653854
1371165_a_at 5.314097 5.0890636 5.183838 5.5027156 5.12145 5.059775 5.470053 5.538901 5.2623568
1371166_at 3.8434393 4.334211 4.064975 4.3395104 4.280022 3.9946084 4.0365887 3.9328394 3.9139113
1371167_at 4.2095246 4.1363077 4.272586 4.5034523 4.0137186 4.3045864 4.5629826 4.1785564 4.2135487
1371168_at 5.4435244 5.3673735 5.3666 5.4603148 5.3727493 5.4565887 5.395048 5.4047556 5.22876
1371169_at 3.6113174 3.5268772 3.5843787 3.5952828 3.4555218 3.6666496 3.7278104 3.6101394 3.3636982
1371170_a_at 7.5808654 6.387789 6.257479 7.0066924 5.791796 6.416396 7.038504 6.2820334 6.049136
1371171_at 4.903415 5.8934765 4.9653373 4.8554726 5.3876867 4.840203 5.1862597 5.627074 5.342815
1371172_at 4.383085 4.28006 4.302794 4.6080685 4.214975 4.5065284 4.722558 4.217044 4.310234
1371173_a_at 7.990955 7.979025 8.096599 8.019611 7.971116 8.193558 8.098703 8.061697 8.063668
1371174_s_at 6.6956224 6.9084954 6.9707484 7.1148252 6.7654123 7.006098 6.969388 7.2095847 6.8792024
1371175_a_at 4.902696 4.8118024 4.735255 5.0556664 4.905266 5.087724 5.1059403 4.6458035 4.864585
1371176_at 5.6752667 5.6950345 5.778585 5.68655 6.1282883 5.724372 6.001324 6.0152144 5.7919574
1371177_a_at 4.4212384 4.5385118 4.0811577 4.358587 4.515769 4.480406 4.332592 4.479881 4.3809094
1371178_at 4.1958075 4.3837695 4.2839937 4.3767076 4.2863226 4.3095775 4.3130164 4.2029457 4.5735025
1371179_a_at 4.4578457 4.5144224 4.698406 4.5155134 4.5743704 4.661404 4.496406 4.6260986 4.7076135
1371180_a_at 5.7198863 5.9190445 5.7702518 6.042633 6.0053673 5.7579527 6.2689986 6.040558 5.9930363
1371181_x_at 4.984373 5.1413393 5.199147 5.215864 5.080783 5.0769577 5.1437197 5.154974 5.065325
1371182_at 3.401189 3.4554105 3.391958 3.649756 3.6673741 3.4837744 3.59438 3.5822308 3.6999435
1371183_a_at 4.6311946 4.6253386 4.975131 5.049162 4.87226 4.885605 4.804793 4.798726 4.845008
1371184_x_at 6.8503485 6.858451 7.157536 6.820741 7.080691 6.8930187 6.81414 6.9914947 6.8802476
1371185_at 5.715913 5.789119 5.571918 6.2409654 5.696325 5.7133336 5.9802723 5.9816 5.7775207
1371186_at 6.07855 6.158549 5.693521 5.757808 6.1153173 5.8641143 5.9201035 6.075351 5.9454355
1371187_a_at 3.731521 4.00029 3.9428656 4.1590233 3.598752 4.0476837 4.160487 3.9313366 3.9524496
1371188_a_at 7.1074095 6.8357444 6.8033433 6.908686 6.707498 6.796672 6.6523585 6.634896 6.6174493
1371189_x_at 10.6062 10.688239 10.481936 10.593474 10.643654 10.551579 10.684255 10.610355 10.887407
1371190_at 7.083306 7.388799 7.3198357 7.2959476 7.4245234 7.2100596 7.2517138 7.4485617 7.4613304
1371191_at 3.7993844 4.0856853 4.007736 4.231671 3.7478797 3.8484952 4.034377 4.189239 4.034094
1371192_at 3.9965127 4.3336477 4.07335 3.9998088 4.475117 4.147757 4.241021 4.1235976 4.046199
1371193_at 3.576654 3.527179 3.5838134 3.426298 3.6601427 3.563293 3.6565063 3.6306882 3.683655
1371194_at 3.5656765 3.5984778 3.6359441 3.7166035 3.7471278 3.6837947 3.6530497 3.5757806 3.682922
1371195_at 5.108917 4.88422 5.026422 5.1843696 5.2411275 5.020956 5.055193 5.174969 5.003287
1371196_at 4.2847652 4.5509934 4.4753046 4.6457777 4.6238165 4.383086 4.4892864 4.543825 4.492034
1371197_at 4.5320272 4.4851513 4.7712135 4.6498184 4.6891956 4.501916 4.5443497 4.3435984 4.222622
1371198_at 4.6422863 4.727023 4.9266896 4.9795437 4.842726 4.8623385 4.6707873 4.857814 4.740751
1371199_at 5.3321495 5.5043435 5.722306 5.780958 5.5580363 5.6584864 5.666115 5.6598587 5.660059
1371200_at 5.001486 5.1437125 5.0826063 5.474104 5.4113216 5.154168 5.5935807 5.3275595 5.0905538
1371201_at 4.1095767 4.39112 4.2610397 4.49429 4.272353 4.32743 4.46044 4.5368314 4.305413
1371202_a_at 9.51845 9.281933 9.318446 9.2608595 9.424769 9.298947 8.679052 8.852662 9.146409
1371203_at 5.7126985 5.338477 5.5955415 5.8737574 5.4352574 5.8687344 5.844669 5.857382 5.3503623
1371204_at 3.6500163 3.5593731 3.478557 3.727047 3.6989522 4.0705047 3.860818 3.7017994 3.7887678
1371205_at 4.3686414 4.7048097 4.871614 5.139736 4.778153 4.944154 4.925462 4.8967566 4.594637
1371206_a_at 4.6028605 4.7719107 4.7199993 4.7182617 4.6927967 4.8201456 4.7045007 4.826726 4.8678827
1371207_at 3.6448193 3.6851707 3.8128176 4.085027 3.715581 3.8072007 3.7072377 3.7475023 3.681905
1371208_at 3.9167068 3.7788777 3.8752859 3.9553149 3.873663 3.702679 3.8912334 3.9920533 3.6964896
1371209_at 4.6750517 4.235479 4.451321 4.952175 4.7931643 4.6199207 4.324542 3.8219206 4.7054777
1371210_s_at 4.8763423 4.7704544 5.02381 5.0081716 5.458738 4.6754155 4.951915 4.6012125 5.2452345
1371211_a_at 4.3383756 4.0637503 4.121626 4.4230537 4.5362597 4.246708 4.9375386 3.9676316 4.283832
1371212_at 4.4567285 4.35862 4.5680475 4.4907637 4.6411257 4.641776 4.605163 4.6544533 4.4899426
1371213_at 5.769968 5.709488 5.374838 5.926801 5.9470396 5.815366 5.984289 5.7328777 5.8897543
1371214_at 3.898037 4.082181 4.110533 3.8440719 4.3265996 4.2835774 4.1692677 3.9916182 4.0180216
1371215_at 5.4455705 5.4154663 5.473057 5.932606 5.679496 5.5703154 5.8892527 5.545377 5.6473494
1371216_s_at 3.7251687 3.738483 3.8114836 3.984805 3.9824646 3.902957 4.1633716 3.6398027 3.6759834
1371217_at 5.2081122 4.822267 4.7764764 5.006591 4.96839 4.857437 4.664213 5.1728234 4.8012795
1371218_a_at 5.1545963 5.533012 5.693925 5.5763483 5.7482533 5.504928 5.934598 5.6511216 5.6893525
1371219_a_at 3.5111012 3.3563106 3.8853261 3.4845667 3.7984862 3.6764965 3.5543504 3.864557 3.6429963
1371220_at 5.289656 5.09462 5.2107935 5.2905135 5.3056912 5.2926455 5.304639 5.2413955 5.2033825
1371221_at 5.4821577 5.637247 5.6442456 6.015566 5.6384835 5.863054 5.8851767 5.7865853 5.627901
1371222_at 3.6807518 3.562335 3.8627648 3.5467393 3.7607934 3.8238006 3.7676606 3.8489642 3.760953
1371223_a_at 4.72841 4.9587545 5.1328344 4.682234 4.624977 4.782942 5.187645 4.639147 5.1492853
1371224_a_at 3.7699485 3.6691473 3.6730988 3.9409187 3.7345347 3.7884917 4.030405 3.9745104 3.5114074
1371225_at 5.0888405 5.0694146 5.313202 5.2897196 5.3595295 5.520614 5.4522667 5.4007807 5.356703
1371226_at 5.142474 5.601337 5.661109 5.8298464 5.740402 5.6844797 5.7189617 5.6659164 5.6492043
1371227_at 5.3428516 5.3113976 5.225528 5.2724113 5.318385 5.305368 5.349002 5.221509 5.2782946
1371228_at 4.5340033 4.4665623 4.670755 4.772147 4.8455005 4.9523478 5.2511086 4.649749 4.6686716
1371229_at 5.238311 5.313445 5.1097546 5.4806614 5.6336746 5.346526 5.3159685 4.96964 5.1268845
1371230_x_at 6.3194637 5.8521395 5.8878756 6.0502987 6.290488 5.953747 6.449667 6.164947 6.2923727
1371231_at 5.111581 5.064117 5.2294917 4.829656 4.8185616 5.0160813 5.062517 4.972763 4.715327
1371232_a_at 4.0772185 4.0607963 4.1975603 3.985144 3.8655422 4.313322 4.112584 4.3096557 4.0014467
1371233_at 3.5776694 3.4577625 3.483942 3.9474359 3.8153734 3.6423414 3.654885 3.5519109 3.4410527
1371234_at 4.714773 4.8183317 4.7333293 4.7710323 4.8960776 4.6050463 4.7647796 5.0529976 4.757386
1371235_at 4.6096945 4.4766474 4.596472 4.690054 4.6699934 4.4816456 4.6489563 4.5269513 4.662988
1371236_at 3.8058038 3.8575432 4.101035 3.987507 3.9474287 3.933378 3.7735314 4.131794 4.078815
1371237_a_at 12.597538 10.902144 12.075603 13.063819 10.937569 12.440103 12.951425 10.986657 13.072541
1371238_at 3.779445 3.7806513 3.7373095 4.1194305 3.9278126 3.8145897 4.1700377 3.8012245 3.6666224
1371239_s_at 8.366346 8.135849 7.9119773 7.9904203 8.172642 7.979169 8.140662 8.150671 8.060278
1371240_at 3.619505 3.675992 3.7166717 3.6474566 3.6971703 3.5407197 3.5938647 3.8853936 3.7129834
1371241_x_at 3.9432006 3.8985033 3.764421 3.8151643 4.1889324 3.7366161 3.9526267 3.8330357 4.4263124
1371242_at 7.031945 7.1402197 7.3386874 7.6193943 7.3012714 7.327631 7.494045 7.403653 7.157552
1371243_at 5.493307 4.991439 5.3322163 5.109053 5.0387096 5.040668 4.98475 5.288042 4.962798
1371244_at 10.234495 10.025577 10.001238 10.16608 10.178884 10.153676 10.467076 10.166141 10.352714
1371245_a_at 11.5633955 10.364065 11.762663 11.420002 12.026041 12.596623 12.122695 11.286753 11.554459
1371246_at 9.070703 8.861016 8.76946 8.297286 8.848904 8.749587 8.649781 8.694559 8.77509
1371247_at 4.561715 4.149558 4.5106153 4.5279584 4.70475 4.0967813 4.4062643 4.335839 4.338889
1371248_at 5.0634794 5.2106934 5.230812 5.342315 5.3995824 5.203375 5.269736 5.329756 5.266366
1371249_at 11.391561 11.570498 11.942916 11.779463 11.111152 11.86271 10.97363 11.21879 11.191835
1371250_at 6.986046 5.873856 6.682748 6.626552 6.580973 7.3263197 7.0445256 6.827768 6.9529123
1371251_at 9.699788 9.708237 9.570669 9.630331 9.54223 9.993287 9.606983 9.398548 9.57487
1371252_at 3.8546598 4.2858615 4.1735506 3.954055 4.0234404 4.379585 4.318608 4.2980647 3.9219832
1371253_at 11.572217 11.580564 11.423941 11.441903 11.439015 11.306359 11.288146 11.515398 11.406205
1371254_at 11.800334 11.638661 11.6674595 11.580686 11.534667 11.686205 11.5782795 11.558203 11.690678
1371255_at 9.380032 9.289829 9.294928 8.99356 9.517787 9.153992 9.360266 9.170215 9.218698
1371256_at 7.022873 6.998107 6.86913 7.0624876 6.766779 6.947725 7.1910443 6.8137155 6.797174
1371257_at 4.658168 4.5995417 4.5930147 4.778647 4.5417395 4.7833476 4.8232627 4.96964 4.5902157
1371258_at 11.904477 12.054828 12.107431 12.464202 11.987991 12.046699 12.969562 11.7671585 12.020282
1371259_at 5.9219956 6.0720387 6.132146 6.3020716 6.23628 6.0554404 6.4139895 6.2051024 5.9782505
1371260_at 5.7752447 5.5482626 5.719801 6.7446823 6.0961533 6.019811 6.5081663 5.629285 6.068196
1371261_at 3.1854599 3.4994504 3.4918997 3.5037534 3.4907002 3.6262715 3.4756582 3.5154169 3.326645
1371262_at 7.262528 6.437515 6.4545307 7.090538 6.831719 7.3076453 7.3937674 6.5997653 6.925861
1371263_a_at 3.6850107 3.868478 3.9523542 3.9517043 3.8752499 4.1831646 3.8146033 4.2107286 4.090229
1371264_at 5.026843 5.0681334 5.024162 5.268566 5.1592274 5.2486916 5.111083 5.138447 4.998412
1371265_at 4.349977 4.2662506 4.419135 4.5550113 4.7216277 4.71372 4.59796 4.4492936 4.5430326
1371266_at 13.180755 13.292706 13.49966 13.333852 13.266906 13.303747 13.198468 13.329382 13.290095
1371267_at 6.3364654 6.4867983 6.628341 6.81225 6.7492456 6.8339825 6.8344536 6.582118 6.645724
1371268_at 6.7723303 6.289282 6.3988924 6.461305 6.467531 6.627805 6.5854154 6.7812634 6.519517
1371269_at 6.025137 6.3925805 6.1611834 6.37694 6.428149 6.399452 6.5905347 6.266311 6.3495903
1371270_at 4.1647053 4.056649 3.7918324 4.2458997 3.9332526 4.1227365 4.115285 4.028538 3.916955
1371271_at 3.965035 4.273587 4.2331963 4.335478 4.34016 4.2178574 4.3872867 4.421242 4.576206
1371272_at 3.2199764 3.1198575 3.0550008 3.143862 3.1871543 3.1403348 3.2208755 3.2302816 3.3292866
1371273_at 3.9650352 4.0880203 3.8685925 4.221674 4.052105 4.095013 4.2774124 3.9244769 4.1546936
1371274_at 3.6883183 3.6551018 3.5020247 3.9483294 3.585555 3.670002 3.9800076 3.9138446 3.7624936
1371275_at 3.934131 3.900334 4.134944 4.036995 3.9145157 3.8658426 3.848268 3.7175162 3.9151807
1371276_at 3.3746033 3.2931144 3.4107714 3.5544267 3.5047917 3.5633233 3.484778 3.5578237 3.3325515
1371277_at 4.5899067 4.6530757 4.48684 4.5110984 4.463589 4.524382 4.6638403 4.484002 4.621642
1371278_at 7.7950993 7.7577224 7.6924443 7.767835 7.640285 7.592009 7.753208 7.8922396 7.841746
1371279_at 3.6851523 3.8409426 4.037671 3.9800723 3.9802575 3.9191668 3.7199585 3.5856636 3.8243377
1371280_at 4.4704785 4.5421867 4.7260585 4.369458 4.555395 4.7359676 4.4892426 4.58407 4.5934777
1371281_at 3.174296 3.2420058 3.2251456 3.1565003 3.3570466 3.2222135 3.3966093 3.3408349 3.1545227
1371282_at 6.2386665 6.5901875 6.5175967 6.85596 6.4571624 6.754331 6.5934215 6.680737 6.4824896
1371283_at 5.2804637 5.5376644 5.749199 5.672746 5.587439 5.5892067 5.829953 5.781886 5.552988
1371284_at 4.864014 5.005141 4.8550215 4.983311 5.0286813 5.1529307 4.8846464 5.210216 5.0874496
1371285_at 5.610478 5.8028665 5.795743 5.997503 5.801695 5.645338 5.720663 5.7167053 5.96438
1371286_at 3.86961 3.9655159 4.0968685 3.818245 4.050262 4.0212755 3.7796743 3.8499086 4.07235
1371287_at 3.1836586 3.297109 3.1908631 3.3229532 3.1227288 3.2010367 3.229318 3.2199836 3.1975596
1371288_at 4.5954475 4.3655524 4.665718 4.293339 4.4415874 4.3170943 4.4208355 4.4437313 4.061327
1371289_at 6.8574557 7.0059752 7.090222 7.15633 6.9885836 6.9055414 7.1115665 7.2265534 7.039753
1371290_a_at 3.6747103 3.3318927 3.5380836 3.3477058 3.29601 3.3211071 3.4100466 3.4445097 3.1568658
1371291_at 3.1429596 3.1961026 3.2050402 3.258491 3.1233232 3.0567174 3.2597537 3.288277 3.33151
1371292_at 4.2455397 4.1608467 4.441298 4.681679 4.3232026 4.3332543 4.5425177 4.4289703 4.241685
1371293_at 4.6230545 4.492811 4.50783 4.6665545 4.6927967 4.664376 4.806761 4.531677 4.638139
1371294_at 4.5237293 4.378928 4.254127 4.4497967 4.500889 4.581805 4.8662977 4.754559 4.438174
1371295_at 12.156667 12.20037 12.11978 12.245572 12.147204 12.112734 12.225717 12.232343 12.342054
1371296_at 11.248952 11.126607 11.127563 10.937527 10.872724 11.009863 10.833411 11.117211 11.005418
1371297_at 12.759371 12.719037 12.687025 12.826863 12.729413 12.716156 12.887006 12.7081175 12.761446
1371298_at 5.432837 5.4127817 5.4743834 5.8409915 5.693734 5.646302 5.8727317 6.01892 5.660059
1371299_at 12.320732 12.223389 12.248271 12.271592 12.146825 12.16845 12.275682 12.238113 12.3879175
1371300_at 12.254035 12.104603 12.11061 12.155753 11.982009 12.143966 12.2241535 12.1490345 12.092817
1371301_at 12.521025 12.520328 12.448353 12.51823 12.4571295 12.506876 12.5568905 12.563232 12.569605
1371302_at 12.393549 12.240882 12.235387 12.353408 12.346292 12.243119 12.423113 12.277866 12.196577
1371303_at 4.239691 4.2429533 4.33251 4.2599745 4.1415377 4.4142094 4.3142657 4.36942 4.133931
1371304_a_at 11.808104 11.817847 11.766376 11.785503 11.850137 11.817294 11.971994 11.767028 11.852502
1371305_at 12.44524 12.360653 12.348725 12.420498 12.329586 12.339431 12.455604 12.4031315 12.455493
1371306_at 3.84405 3.887683 3.8387656 4.0796022 3.923651 4.113187 3.771223 3.7775562 3.8978405
1371307_at 12.15908 12.202183 12.077129 12.1780615 12.1502285 12.0950985 12.226475 12.187122 12.284387
1371308_at 12.496225 12.573507 12.651001 12.68043 12.7244835 12.57026 12.629027 12.600597 12.680806
1371309_at 12.639468 12.814365 12.784223 12.664169 12.741292 12.754222 12.631688 12.800651 12.735506
1371310_s_at 7.608706 7.2201514 7.3946705 7.0939155 7.4328103 6.864186 7.2803707 7.074891 7.3164077
1371311_at 11.62345 11.596025 11.585101 11.484029 11.378425 11.514292 11.550326 11.661648 11.639533
1371312_at 12.556044 12.484523 12.407633 12.493765 12.378092 12.506451 12.477752 12.5662 12.526433
1371313_at 11.917367 11.759823 11.726916 11.680011 11.897732 11.616208 11.831959 11.662181 11.809629
1371314_at 10.288416 10.108821 10.306396 10.232273 10.086288 10.374239 10.151044 10.028054 10.06947
1371315_at 4.262163 4.4085317 4.565677 4.3683147 4.5447474 4.499836 4.4871902 4.430943 4.618815
1371316_at 12.700546 12.507666 12.519711 12.642283 12.378424 12.446238 12.607231 12.523557 12.607982
1371317_at 8.166646 7.935975 8.111103 8.190757 8.25957 8.094261 8.154518 7.9342394 7.878824
1371318_at 12.37109 12.267829 12.241337 12.230029 12.14495 12.258033 12.380207 12.326097 12.29005
1371319_at 13.238795 13.22728 13.25331 13.214696 13.293875 13.226795 13.23231 13.2259655 13.283864
1371320_at 12.829093 12.710875 12.753292 12.781005 12.652647 12.744696 12.713778 12.669332 12.734615
1371321_at 11.854544 11.769665 11.745297 11.733397 11.6272955 11.699322 11.722136 11.768393 11.710699
1371322_at 7.6371717 7.6849318 7.54045 7.4721565 7.6099896 7.5248876 7.8081183 7.5409694 7.7159777
1371323_at 12.415915 12.485099 12.391042 12.411339 12.471441 12.327557 12.374601 12.44783 12.442829
1371324_at 8.960957 8.843253 8.894872 8.579725 8.480967 8.809402 8.634364 8.818466 8.8231325
1371325_at 11.014784 10.833192 10.952306 10.971845 10.79208 10.935642 10.913819 10.770658 10.88646
1371326_at 7.9196496 7.6482844 7.7895336 7.414002 7.710823 7.739221 7.582713 7.6878233 7.7920194
1371327_a_at 12.434671 12.517945 12.44052 12.58868 12.774212 12.57276 12.719729 12.404772 12.474781
1371328_at 11.762302 11.776059 11.641511 11.611895 11.61449 11.704711 11.802035 11.734328 11.728361
1371329_at 11.27477 11.230336 11.294655 11.273702 11.231746 11.219439 11.345837 11.326042 11.266338
1371330_at 12.233706 12.224223 12.098915 12.139412 12.09317 12.066518 12.072855 12.030632 12.183402
1371331_at 7.2932196 6.847545 7.093233 7.0605154 7.3423877 6.968187 6.978641 7.065914 6.964797
1371332_at 10.374323 11.29211 10.744974 10.890085 11.092754 11.199488 10.985723 10.702086 10.875997
1371333_at 7.5908427 7.183622 7.2361135 7.1757455 7.185007 7.1501346 6.918232 6.871128 7.1078258
1371334_at 8.596706 8.494899 8.490982 8.643773 8.243479 8.716718 8.940496 8.429896 8.687852
1371335_at 12.608689 12.534078 12.5101 12.5218315 12.379664 12.45673 12.526169 12.559366 12.552113
1371336_at 7.635996 7.412606 7.5447145 7.440021 7.454449 7.2969756 7.651481 7.539047 7.50744
1371337_at 10.277209 10.249616 10.304278 10.195397 10.101228 10.229073 10.43229 10.2349615 10.268369
1371338_at 10.361422 10.37843 10.36097 10.362429 10.355873 10.347787 10.295248 10.41742 10.4463625
1371339_at 6.1217284 6.2321863 6.1773815 6.4493585 6.4372272 6.4832773 6.049361 6.4079266 6.1568136
1371340_at 11.989 11.782929 11.640363 11.914411 11.722622 11.757045 11.888526 11.822267 11.910659
1371341_at 10.955712 10.680806 10.87394 10.803328 10.681071 10.828764 10.761216 10.891289 10.943942
1371342_at 11.625579 11.595113 11.5959835 11.425261 11.454726 11.429467 11.423092 11.597396 11.549511
1371343_at 10.982843 10.879962 10.967605 10.789957 10.799947 10.854359 11.02129 10.960414 10.757891
1371344_at 12.723213 12.57923 12.527508 12.660308 12.615772 12.583503 12.688379 12.609181 12.7091675
1371345_at 8.525619 8.674407 8.723911 8.524681 9.104377 8.257647 8.563999 8.495244 8.583888
1371346_at 11.09784 11.084106 11.129173 10.917163 10.9328165 10.943666 10.877816 10.976199 11.022646
1371347_at 6.3000717 6.5273943 6.5348945 6.3624253 6.277602 6.7230434 6.771515 6.50525 6.2639933
1371348_at 11.268575 11.255861 11.290179 11.289651 11.213164 11.262008 11.440133 11.391125 11.316728
1371349_at 7.8804107 7.9465766 7.59462 7.9598007 7.713719 7.675266 7.707894 7.4564915 7.6170673
1371350_at 7.2735806 7.361506 7.8332124 6.990785 7.162574 7.1927505 7.0548177 7.2022805 7.025525
1371351_at 8.851171 8.891204 8.888793 8.645594 8.855626 8.754512 8.690698 8.7946005 8.881075
1371352_at 10.9715 10.961913 10.94427 11.011732 10.816135 10.832011 10.869256 10.961231 10.908945
1371353_at 12.271313 12.241112 12.354192 12.020474 12.07272 12.279114 12.532033 12.357596 12.065978
1371354_at 4.684327 4.603659 4.854102 4.5709534 4.749079 4.812638 4.8539824 4.803555 4.775827
1371355_at 11.136929 10.810963 10.81936 10.9285345 10.866877 10.942404 10.867995 10.860833 11.012388
1371356_at 7.2533107 7.4308963 7.479687 7.407254 7.5878 7.451367 7.55202 7.286223 7.11297
1371357_at 10.268011 10.197346 10.158365 10.267399 10.430432 10.001126 10.29804 10.106145 10.302823
1371358_at 11.91862 11.705067 11.719828 11.601943 11.756675 11.584234 11.808377 11.877095 11.671816
1371359_at 9.931571 10.45932 10.316216 10.243305 10.584035 10.367924 10.456873 10.504623 10.562833
1371360_at 7.2148457 7.2298713 7.3159533 7.41149 7.527709 7.5472355 7.770909 7.3851657 7.322212
1371361_at 7.231158 7.3168917 6.9787035 7.198329 7.2374697 7.038506 6.9502883 6.870766 6.9940653
1371362_at 9.864496 9.615234 9.869262 9.7166605 9.747374 9.700156 9.709234 9.565982 9.425357
1371363_at 12.145839 11.960116 11.91878 11.703856 11.971815 11.952318 11.771767 11.888583 11.80919
1371364_a_at 3.2548745 3.499286 3.440084 3.3072608 3.3660853 3.4362676 3.4872274 3.3332117 3.4130332
1371365_at 8.5968 8.379457 8.6207905 8.607502 8.199884 8.580654 8.35421 8.662031 8.415718
1371366_at 9.348027 9.274477 9.322112 9.351468 9.810151 9.34366 9.626821 9.499246 9.401681
1371367_at 7.9779234 7.838191 7.725142 7.3773813 8.040136 7.581665 7.9936986 7.6709037 8.009969
1371368_at 10.899189 10.723923 10.864574 10.777566 10.630966 10.715796 10.838096 10.90202 10.815885
1371369_at 6.4986196 6.7017937 6.677613 6.675053 6.697125 6.606716 6.583796 6.517646 6.468489
1371370_a_at 3.5514927 3.3528059 3.2433994 3.2127001 3.3936718 3.4191756 3.5546613 3.2908993 3.428646
1371371_at 11.677977 11.639493 11.609809 11.682176 11.572817 11.471363 11.569676 11.700132 11.714193
1371372_at 11.445864 11.5944 11.573293 11.520482 11.632414 11.518351 11.499735 11.561205 11.579749
1371373_at 8.984456 9.170598 9.202881 9.153787 9.035345 9.270765 9.232454 9.274246 9.226959
1371374_at 7.359841 7.2809143 7.4182534 7.2744217 7.1540017 7.2867413 7.023661 7.0564814 7.287556
1371375_at 11.2799835 11.088621 11.218111 11.036159 11.018704 11.21458 11.077711 11.134816 11.197791
1371376_at 5.4271326 5.7930746 5.700196 5.539436 5.7522597 5.6804805 5.364266 5.8504157 5.6190214
1371377_at 12.013399 11.946627 11.810049 11.884326 11.745031 11.746779 11.941558 11.77182 12.054021
1371378_at 10.4071865 10.424044 10.681662 10.518399 10.403991 10.524386 10.404324 10.329038 10.28486
1371379_at 11.644927 11.757397 11.626984 11.497978 11.790032 11.662033 11.669585 11.7512865 11.793447
1371380_at 10.115528 10.081194 10.005825 9.668019 10.137085 9.857482 9.853904 9.685879 9.92728
1371381_at 12.363556 12.352831 12.382025 12.347704 12.32547 12.277375 12.341943 12.473623 12.378212
1371382_at 7.1791124 7.2333193 7.3862877 7.3862276 7.5130777 7.148012 7.6667085 7.258439 7.497428
1371383_at 8.3130455 8.133545 8.217028 8.073921 7.8879704 7.789398 8.2858925 8.114962 8.194828
1371384_at 11.152726 11.039159 11.097897 10.947536 11.070107 11.071165 11.106577 11.051494 11.011253
1371385_at 10.527081 10.353726 10.18488 9.923574 10.216192 10.376892 10.009203 10.29707 10.311101
1371386_at 11.745789 11.537164 11.559181 11.562181 11.505341 11.535938 11.480915 11.651682 11.613751
1371387_at 12.639855 12.472604 12.472066 12.342664 12.245224 12.433424 12.251054 12.499424 12.4907465
1371388_at 10.918756 11.0800085 11.091084 10.655692 10.700936 11.02666 10.869452 11.133636 11.0105715
1371389_at 9.278614 9.069471 8.857267 8.600164 8.84677 8.867528 8.743698 8.962887 8.839032
1371390_at 10.602499 10.450518 10.741379 10.529446 10.425712 10.4513035 10.413277 10.707897 10.3304205
1371391_at 9.376135 9.395541 9.518728 9.307465 8.987122 9.687968 9.627314 9.388498 9.33121
1371392_at 10.015615 9.89608 9.88676 9.673531 9.903072 10.073607 9.920133 10.248217 10.101801
1371393_at 7.0485225 7.031629 7.1211514 6.940061 6.9517 7.12489 7.1232963 7.1936603 7.106062
1371394_x_at 8.475957 8.621208 8.805318 8.786431 8.6231165 8.640325 8.802324 8.585885 8.672795
1371395_at 8.079138 7.814165 7.709576 7.7141795 7.8583484 7.8374467 8.315176 7.741653 8.16833
1371396_at 9.810153 9.733174 9.914561 9.768206 9.636988 9.766481 9.767937 9.713954 9.831283
1371397_at 7.818659 7.539143 7.6478496 7.4054923 7.37553 7.591455 7.696841 7.500627 7.7932024
1371398_at 12.089687 12.156944 12.028409 12.059797 12.079423 11.951889 12.094578 12.08827 12.102798
1371399_at 9.809539 9.593542 9.426023 9.47591 9.457695 9.401423 9.472279 9.833412 9.605667
1371400_at 12.348557 12.604207 12.687339 11.942316 12.753042 12.851354 13.073613 12.740906 12.48835
1371401_at 9.30246 9.145755 9.201897 9.187681 9.269018 9.10475 9.255947 9.234444 9.289916
1371402_at 8.37723 8.112945 8.344132 7.929348 8.199749 7.9748354 8.2397175 7.948854 8.074608
1371403_at 9.781387 9.704117 9.804268 9.555477 9.614655 9.611759 9.701109 9.6926775 9.550162
1371404_at 9.113912 9.131794 9.208481 8.863064 9.084254 9.216882 8.923528 9.108056 9.093504
1371405_at 10.1602125 10.048517 9.946608 9.783984 9.987555 10.0850115 9.955287 9.985378 10.128056
1371406_at 7.6619177 7.6672926 7.636177 7.8902216 7.31544 7.458299 7.908074 7.4894123 7.7548256
1371407_at 10.941341 10.809553 10.855222 10.750929 10.721554 10.85586 10.720949 10.747527 10.822147
1371408_at 3.61126 3.6460698 3.7727363 4.0032835 3.9863968 3.7482197 3.8037953 3.9871411 3.609619
1371409_at 9.834626 9.76573 9.752404 9.668504 9.670514 9.738996 9.530579 9.8062315 9.818425
1371410_at 10.320587 10.139831 10.158173 10.148927 10.017722 10.054097 10.063477 10.135927 10.323302
1371411_at 10.9249115 11.079295 11.048213 11.053 11.170672 11.052963 11.027178 11.061064 10.97886
1371412_a_at 11.615539 11.332191 11.622052 11.591436 11.165262 11.398651 10.5998335 11.293694 10.102127
1371413_x_at 3.7517478 3.7611687 3.8411005 3.887895 3.9095883 3.787136 3.5681677 3.7884283 3.8577561
1371414_at 6.5499625 6.8450294 6.4158807 6.450723 6.577877 6.694455 6.321659 6.6123147 6.777774
1371415_at 11.230913 11.242232 11.249451 11.101655 11.187472 11.1627865 11.074857 11.326395 11.240889
1371416_at 10.801978 10.631251 10.688365 10.544228 10.55226 10.459885 10.584244 10.712098 10.627944
1371417_at 12.8278475 12.733307 12.811303 12.804445 12.7174225 12.789071 12.7334385 12.745923 12.706859
1371418_at 9.622606 9.395523 9.483831 9.327591 9.497025 9.325094 9.565868 9.589319 9.310743
1371419_at 10.57448 10.472881 10.375853 10.339247 10.4522505 10.446644 10.448211 10.430601 10.342692
1371420_at 8.054121 7.8795514 7.8430767 7.7228713 7.5182166 7.9514227 7.3282895 7.6119485 7.7875395
1371421_at 5.1366343 5.338774 5.3524914 5.1415863 4.937309 5.589094 5.692696 5.4959755 5.4105678
1371422_at 10.558216 10.637241 10.692847 10.775232 10.7611065 10.819654 10.912618 10.625572 10.552056
1371423_at 10.4206295 10.3306055 10.4820595 10.409128 10.41051 10.155785 10.4363575 10.406619 10.3745
1371424_at 6.693885 6.611509 6.6989284 6.7292023 6.631952 6.617432 6.3887057 6.6861525 6.4276342
1371425_at 7.8353457 7.72924 7.879585 7.837565 7.901115 7.686619 7.8563523 7.6996765 7.6596355
1371426_at 6.288762 6.416415 6.3729696 6.7176604 6.5033793 6.408199 6.7817435 6.5394025 6.3781605
1371427_at 10.823578 10.740895 10.769747 10.7501745 10.790425 10.774441 10.95167 10.925656 10.769058
1371428_at 10.987999 10.823143 10.770356 10.807222 10.801137 10.722335 10.856614 10.865567 10.940291
1371429_at 8.880741 9.000678 8.774299 8.7060995 9.215094 8.708131 8.980266 8.664067 8.776809
1371430_at 8.335489 8.340408 8.202757 8.420709 8.488909 8.268505 8.265215 8.316639 8.150218
1371431_at 10.127023 9.9424095 9.5401535 9.826874 9.921511 9.829356 9.630241 9.64618 9.802133
1371432_at 8.377931 8.316708 8.26816 8.134795 8.782816 7.980954 8.473696 8.139556 8.458956
1371433_at 9.487112 9.507429 9.568187 9.535066 9.341121 9.644217 9.139883 9.537178 9.435288
1371434_at 10.569884 10.490343 10.524413 10.342639 10.678463 10.547753 10.585962 10.481952 10.452685
1371435_at 11.681801 11.604192 11.80694 11.574241 11.625226 11.604034 11.814996 11.620098 11.620651
1371436_at 4.853754 5.05319 5.0245104 5.2251725 5.0434847 5.186391 5.1777544 4.873116 4.965118
1371437_at 10.267626 10.040289 10.14806 10.116869 10.010427 10.030871 10.343905 10.062577 10.040631
1371438_at 7.1405106 7.2233076 7.280801 7.0958667 7.260507 7.184902 7.1042485 6.9720826 7.061535
1371439_at 8.515402 8.443738 8.597952 8.380655 8.5456505 8.531487 8.321749 8.511303 8.57
1371440_at 11.281063 11.458247 11.384422 11.448156 11.196223 11.4969425 11.46568 11.417904 11.506889
1371441_at 5.9021964 6.0057483 6.192596 6.1344256 6.179049 6.1062274 6.1268625 5.9140663 6.229288
1371442_at 8.806221 8.551104 8.8438015 8.799696 8.784226 8.544889 9.048844 8.886784 8.753641
1371443_at 8.65654 8.703663 8.37051 8.279754 8.541239 8.331989 8.188824 8.279895 8.614996
1371444_at 11.605725 11.691896 11.570952 11.463674 11.399859 11.48129 11.324054 11.762742 11.365219
1371445_at 10.076706 10.035754 9.922357 9.775906 9.777313 9.772764 9.905199 10.13115 9.858383
1371446_at 9.279002 9.336308 9.4455185 9.205037 9.165674 8.998627 9.212288 9.479404 9.16695
1371447_at 8.421589 8.29415 8.3210125 9.009889 8.56956 8.965447 9.193223 8.578448 8.422673
1371448_at 9.622382 9.653185 9.52796 9.401978 9.943111 9.524047 9.624565 9.612003 9.712914
1371449_at 8.869193 8.771491 8.720789 8.47909 8.4774065 8.550682 8.624924 8.860484 8.648767
1371450_at 4.5680904 4.445098 4.587522 4.5382676 4.3697443 4.5090823 4.4946513 4.464571 4.468555
1371451_at 7.5695558 7.62224 7.2944884 7.435125 7.733721 7.2150607 7.457202 7.511642 7.5586734
1371452_at 7.564168 7.461225 7.421984 6.927809 7.9444213 7.1549435 7.497382 7.413482 7.5926323
1371453_at 8.7925 8.589084 8.78758 8.663787 8.3741665 8.597348 8.724398 8.809026 8.271788
1371454_at 10.006187 9.988925 10.1764345 10.044041 9.933722 10.002626 9.97503 10.30504 9.987045
1371455_at 6.467636 6.515253 6.485642 5.9658017 6.3849783 6.056639 6.4204392 6.2310104 6.4250636
1371456_at 8.246275 8.212051 8.408432 8.099684 8.159394 8.182965 8.111965 8.123379 8.125907
1371457_at 3.941641 4.472182 4.3964195 4.5343075 4.523494 4.486372 4.5946035 4.725724 4.357113
1371458_at 3.9910812 3.938425 4.0065436 3.7636898 3.9654555 3.935685 4.0499067 4.041885 3.7432914
1371459_at 4.058576 4.091779 3.9338837 3.984805 4.462294 3.963391 4.1180344 4.226667 4.1680894
1371460_at 10.281808 10.171575 10.260157 10.148857 10.090478 10.111545 10.140941 10.188484 10.123315
1371461_at 10.408493 10.3170185 10.277496 10.227037 10.26848 10.339779 10.144609 10.249483 10.253527
1371462_at 10.326244 10.501741 10.398359 10.212469 11.057254 10.313695 10.750726 10.597923 10.484144
1371463_at 8.859907 8.826815 8.872718 8.886219 8.581994 8.760942 8.830434 8.986563 8.926979
1371464_at 10.747461 10.613907 10.655311 10.631181 10.547199 10.720153 10.446527 10.527922 10.776029
1371465_at 8.5055685 8.479219 8.49403 8.297546 8.246962 8.438973 8.592985 8.324952 8.265679
1371466_at 6.7822556 6.495855 7.0381947 6.2274265 6.694812 6.759281 6.3954244 6.5641327 6.4751797
1371467_at 9.224387 9.130116 9.111634 9.164616 9.275849 9.059331 9.132519 9.194881 9.130814
1371468_at 7.475684 7.628959 7.517977 7.655274 7.508982 7.7062335 7.5915256 7.2266855 7.3844995
1371469_at 9.429962 9.364554 9.066554 9.222397 9.424105 9.284416 9.241662 9.324269 9.242254
1371470_at 11.164191 10.846382 10.909532 10.704129 10.838847 10.977556 11.022562 10.919823 10.995461
1371471_at 8.569981 8.470821 8.362352 8.242605 8.3419895 8.549225 8.307745 8.038539 8.556894
1371472_at 5.322775 5.372546 4.95208 5.4225492 4.442734 5.0877185 5.5859823 5.4671946 5.316103
1371473_at 9.524209 9.389113 9.318446 9.312675 9.51509 9.434682 9.687811 9.346933 9.469565
1371474_at 8.982154 8.999185 8.853563 8.692862 9.046914 8.961744 8.878235 9.01499 8.955846
1371475_at 13.594243 13.642393 13.5843525 13.571429 13.653612 13.647488 13.438031 13.592705 13.610696
1371476_at 9.989062 9.711357 9.835848 9.83205 9.811938 9.812311 9.824318 9.797073 9.83205
1371477_at 8.008612 7.9207997 7.931242 7.661011 7.6673775 7.9978094 7.6272364 7.5300393 7.686969
1371478_at 11.101288 11.090212 11.052612 10.89137 10.933682 10.77999 10.889076 11.234905 11.015071
1371479_at 9.503133 9.646061 9.0722275 9.400265 9.310059 9.300862 9.065238 9.214797 9.928918
1371480_at 9.299734 9.316252 9.880076 9.275664 8.875963 9.375929 9.155652 9.587218 9.297872
1371481_at 9.56113 9.373442 9.152424 9.204879 9.310609 9.081303 9.264926 9.327516 9.437267
1371482_at 11.227413 11.0073595 11.030845 10.975622 11.024536 10.85444 11.117469 11.076071 11.073195
1371483_at 11.208758 11.243136 11.186049 11.16206 11.1652565 11.174091 11.041749 11.089157 11.098842
1371484_at 8.972242 8.92017 8.839185 8.90596 9.129904 8.890131 8.825608 8.991282 8.94499
1371485_at 8.067548 8.043597 7.5265217 7.3464475 8.028234 7.3476005 7.8452888 7.447728 7.795318
1371486_at 9.983801 9.842687 9.939411 9.970904 9.958331 9.783012 9.874232 9.968237 10.038798
1371487_at 7.6954126 7.6762204 7.844281 7.843136 7.9861827 7.8162274 8.088499 7.708269 7.850403
1371488_at 8.4599495 8.54414 8.664942 8.4498 8.363806 8.604454 8.372839 8.690705 8.322355
1371489_at 9.25473 9.100158 9.347181 9.36486 9.193931 9.332526 8.839702 9.093473 9.27579
1371490_at 10.452937 10.236923 10.342913 10.141268 10.112165 10.398485 10.2043495 10.215488 10.389348
1371491_at 6.412158 6.354676 6.3156652 6.0473456 6.369843 5.8522353 6.1424356 6.148054 6.1096954
1371492_at 4.977515 5.525787 5.4093385 5.708295 5.366841 5.7011843 5.361886 5.6548553 5.3961744
1371493_at 8.591742 8.462181 8.3095045 8.054203 8.567664 8.5242815 8.279694 8.253206 8.500003
1371494_at 7.056343 7.062764 7.0420923 6.5558877 6.8965373 7.0677524 6.750941 6.731678 6.7024007
1371495_at 10.177964 10.158098 9.978438 10.012372 10.251899 10.219707 10.149636 9.969812 10.133952
1371496_at 8.622065 8.774616 8.286594 8.513582 9.336193 8.74376 8.561157 8.852468 8.597305
1371497_at 6.906442 6.992016 7.162013 6.837128 7.1038904 7.0819135 6.951793 7.2281337 7.081096
1371498_at 8.090782 7.9829497 8.290106 7.690871 8.005713 7.8197513 8.182568 8.054878 7.8086915
1371499_at 6.4828477 6.589089 6.4163733 6.36099 6.2372675 6.6325393 6.6385818 6.5555563 6.4461856
1371500_at 7.9902315 7.799599 7.7637916 7.8112655 8.29952 8.170048 7.8026733 7.866474 7.8883195
1371501_at 3.8328135 3.5999703 4.1155853 3.9951468 3.9505014 4.1454897 4.0858965 4.0988455 3.8796937
1371502_at 8.849475 8.810853 8.839762 8.605697 9.127269 8.759398 8.931337 8.853821 8.750049
1371503_at 9.327383 9.247136 9.182947 9.0106 9.178785 8.982884 9.11784 8.965816 9.127692
1371504_at 12.770742 12.673083 12.674944 12.777589 12.572199 12.726588 12.7819805 12.695942 12.716795
1371505_at 9.919379 9.761573 9.912054 9.87665 9.827128 9.915123 9.928962 9.923327 9.698018
1371506_at 9.522635 9.352743 9.41128 9.338807 9.450529 9.29559 9.571127 9.283763 9.205917
1371507_at 10.641738 10.51587 10.553375 10.61357 10.305318 10.535031 10.6600685 10.498577 10.412824
1371508_at 8.085432 7.776478 7.9882355 7.928979 8.009102 7.938513 8.027264 7.7691574 8.180433
1371509_at 9.295996 9.229844 9.369719 9.109761 9.086751 9.350717 9.264328 9.057263 9.167894
1371510_at 8.407192 8.100222 8.022664 8.051764 8.215754 8.196603 7.909514 8.217537 8.161228
1371511_at 11.1488 11.149343 11.150285 11.097137 11.130647 11.163164 11.104171 11.154611 11.1393795
1371512_at 10.428551 10.31579 10.272352 10.181169 10.31755 10.275927 10.414012 10.392267 10.320615
1371513_at 8.190859 8.126846 8.037563 7.7262416 8.013604 8.018469 7.8394012 8.299936 7.9641848
1371514_at 10.533102 10.592467 10.578976 10.5903225 10.802396 10.608134 10.792903 10.580441 10.663811
1371515_at 9.574641 9.223459 9.518916 9.538523 9.369866 9.367401 9.343187 9.418246 9.441434
1371516_at 8.913495 8.909408 8.900659 8.523758 8.7564535 8.775449 8.536429 8.726606 8.833491
1371517_at 4.9163 4.7545414 4.915676 4.886874 4.216181 4.7431307 4.8967056 4.708454 4.989238
1371518_at 8.674529 8.57444 8.48563 8.564133 8.747618 8.553358 8.666452 8.453989 8.639378
1371519_at 10.619148 10.619939 10.8187275 10.764978 10.741942 10.840065 10.789879 10.924113 10.753411
1371520_at 7.056847 6.815163 6.881675 6.871868 6.591131 6.9633517 6.569284 6.8307257 6.9734735
1371521_at 9.146513 8.931239 9.0036745 8.75341 8.994192 8.973394 8.754052 8.906254 9.143889
1371522_at 7.3941154 7.351031 7.2554092 7.2475753 7.232779 7.2791004 7.320105 7.2975373 7.478015
1371523_at 8.927317 8.945853 8.687931 8.83481 8.9593 8.8208885 8.705611 8.769882 9.037205
1371524_at 8.256022 8.520403 8.933817 8.117544 8.360016 8.787568 8.460148 8.471924 8.555943
1371525_at 8.899189 8.916803 8.451687 8.43215 8.410715 8.521845 8.522202 8.474282 8.518359
1371526_at 9.852207 9.772194 9.761258 9.596472 9.929264 9.700839 9.868954 10.041653 9.736374
1371527_at 6.6149235 6.5126014 6.71708 6.7040234 6.5341325 6.6855674 6.8404756 6.6131573 6.662819
1371528_at 11.345796 11.134494 11.088003 11.248738 11.202886 11.213815 11.10655 11.250967 11.237488
1371529_at 7.6006494 7.3729115 7.347451 7.4050493 7.1595745 7.461678 7.503984 7.3343163 7.213388
1371530_at 10.354412 10.058658 10.001312 10.140183 10.326791 10.146036 10.703847 10.085712 10.320444
1371531_at 8.450457 8.413635 8.406641 8.515131 8.652002 8.422718 8.430841 8.569647 8.502218
1371532_at 3.8977108 4.335399 4.174855 4.0268364 4.364173 4.161439 4.2757397 4.289898 4.273306
1371533_at 8.006862 8.013279 7.823111 7.6557746 7.869817 7.8761272 7.63663 7.8770714 7.8808484
1371534_at 9.591044 9.83935 9.734912 9.886122 9.941066 9.684782 9.613899 9.912206 10.110234
1371535_at 8.123145 8.080987 8.134171 7.7965317 8.006534 7.9817343 8.258917 8.212682 7.877768
1371536_at 11.148238 11.0345745 11.059427 11.068195 11.078499 10.996199 11.096643 11.008668 11.045612
1371537_at 6.07784 6.306994 5.7165074 5.721135 5.9922147 6.072547 6.0405817 5.6561317 6.3273787
1371538_at 4.620386 4.863079 4.902034 4.7846174 4.8565664 4.9663 4.9811335 4.88461 4.8053455
1371539_at 8.80055 8.63462 8.671728 8.582734 8.654539 8.473839 8.747712 8.696471 8.713224
1371540_at 10.414438 10.268858 10.219561 10.312991 10.393883 10.215602 10.246487 10.37341 10.273497
1371541_at 10.102527 9.67536 9.690832 9.827822 9.735527 9.882844 9.524642 9.528015 9.608696
1371542_at 10.270309 9.948294 10.31981 9.886801 9.821479 9.755971 9.928039 9.975437 9.616806
1371543_at 8.852368 8.5389 8.794406 8.492387 8.43196 8.605811 8.444847 8.742495 8.505926
1371544_at 9.820831 9.7486105 9.845115 9.687627 9.635436 9.811508 9.778452 9.768568 9.622753
1371545_at 7.0598845 6.9283295 7.0399585 7.015823 6.94006 7.037264 6.823504 6.7303486 7.09367
1371546_at 8.372955 8.352543 8.462221 8.425001 8.496342 8.255568 8.333082 8.351342 8.328081
1371547_at 10.828386 10.771793 10.684156 10.8296585 10.850977 10.703934 10.628845 10.7550125 10.801059
1371548_at 9.529564 9.385927 9.348599 9.276318 9.323134 9.233727 9.191751 9.482422 9.49856
1371549_at 11.737437 11.652301 11.676257 11.618763 11.504963 11.567798 11.382395 11.752546 11.629616
1371550_at 6.824586 6.8383303 6.829215 7.299666 7.0712333 6.7402053 7.0046105 7.1990047 7.0444174
1371551_at 7.871817 8.196163 7.962811 7.9524693 8.242334 8.072601 7.8890862 8.203369 8.183099
1371552_at 7.411026 7.300213 7.285536 7.3037677 6.6463447 7.094782 7.3115554 7.0884666 6.734052
1371553_at 9.247434 8.926157 8.886529 8.835657 8.981956 8.956237 8.6115 8.928677 8.994555
1371554_at 4.7321763 4.916397 4.9027867 5.1794796 5.078763 5.0123377 5.103049 4.9707246 5.1008086
1371555_at 7.2489014 7.150792 7.187262 7.4302917 7.327141 7.4927845 7.3249273 7.159569 7.480039
1371556_at 5.716527 5.7301154 5.682027 5.495388 5.679689 5.4830456 5.5949707 5.564892 5.585829
1371557_at 7.498059 7.6230874 7.6383533 7.624585 7.704048 7.65778 7.5971003 7.72944 7.636959
1371558_at 8.534647 8.383208 8.434323 8.434785 8.366035 8.367182 8.3292055 8.367613 8.33736
1371559_at 10.625435 10.730461 10.439888 10.438843 10.554066 10.457444 10.479322 10.6313095 10.5622
1371560_at 9.05452 9.215844 9.292908 8.946394 9.054367 9.118513 8.92441 8.967152 8.975198
1371561_at 6.8098903 6.5906453 6.4524603 6.574875 6.6760287 6.364482 6.473887 6.6753526 6.7406116
1371562_at 7.538596 7.6228495 7.545572 7.476462 7.4358506 7.5799966 7.571973 7.5895896 7.5947704
1371563_at 7.8487215 8.010131 8.044687 7.671446 7.91978 7.8488197 7.877348 7.962243 7.9600263
1371564_at 8.815378 8.575973 8.687194 8.580277 8.574112 8.638524 8.60948 8.711063 8.506447
1371565_at 8.0498705 8.173627 8.534886 8.010357 8.101695 8.177587 8.09314 8.312493 7.719036
1371566_at 4.120079 4.4632273 4.5798383 4.4584394 4.600817 4.4223576 4.4272423 4.23586 4.2226224
1371567_at 12.209627 12.130088 12.393476 12.216755 12.192077 12.276052 12.253466 12.239521 12.132681
1371568_at 5.266651 5.053776 4.9922514 5.068384 5.1022506 5.1915884 5.180746 5.2838907 5.177
1371569_at 6.9076414 6.7006745 6.799579 7.137424 6.9430904 6.822239 6.8019085 7.0199466 6.810488
1371570_at 3.7250452 3.836409 3.989374 3.8242266 3.8984208 4.065415 4.068795 4.0658574 3.7382274
1371571_at 11.12222 10.91803 10.934713 11.035978 10.818798 11.057625 11.120597 10.788323 10.858522
1371572_at 9.311169 9.130411 9.187935 9.076056 9.089384 9.213064 9.246157 9.076378 9.008232
1371573_at 11.336371 11.133935 10.923827 11.151196 11.184733 10.972319 11.096085 11.089669 11.296481
1371574_at 11.647233 11.54033 11.907841 11.634711 11.422878 11.63214 11.681374 11.622281 11.587029
1371575_at 7.741316 7.5728073 7.768292 7.8710847 7.7358127 7.785201 7.986132 7.603613 7.8363366
1371576_at 9.182707 8.846444 8.80997 8.558562 8.640252 8.978119 8.606688 9.194882 8.711537
1371577_at 10.217907 10.04358 10.124597 9.817036 9.962254 9.889591 9.86699 9.93259 9.954813
1371578_at 8.362446 8.437683 8.387022 8.262151 9.092544 8.394908 8.404508 8.588524 8.330343
1371579_at 11.628191 11.622161 11.613921 11.618578 11.503919 11.663012 11.612355 11.718925 11.602525
1371580_at 10.270852 10.230043 10.000405 10.165838 10.092037 10.0271225 10.069696 9.98969 10.0561075
1371581_at 9.722216 9.662931 9.6770735 9.663149 9.576931 9.48986 9.574121 9.617974 9.435974
1371582_at 7.2359414 7.136386 7.1006594 7.1050057 7.052238 7.041022 6.952551 7.1208644 7.107344
1371583_at 7.805876 7.3688154 7.4261937 7.368857 7.0494084 6.9721394 7.453394 7.202549 7.3339853
1371584_at 9.51161 9.422796 9.389046 9.346512 9.384855 9.521002 9.539829 9.450081 9.353338
1371585_at 10.076199 9.967327 10.190147 9.820632 9.939763 9.990866 9.932503 10.126127 9.890099
1371586_at 8.275278 7.917767 7.8594475 7.898881 7.9977236 8.115568 7.917726 7.992613 7.9566336
1371587_at 8.204666 8.234205 8.364311 8.312862 8.053663 8.191724 8.025398 8.126699 8.155828
1371588_at 8.040865 7.943939 7.9271026 8.0048685 8.101724 8.000405 8.113059 7.9197235 8.052085
[truncated: 2,595,719 more chars]
