# Supplementary material for: Transcriptomic point of departure determination: a comparison of distribution-based and gene set-based approaches
Source: Front Genet. 2024 May 9;15:1374791. doi: 10.3389/fgene.2024.1374791 (PMC11112360; doi:10.3389/fgene.2024.1374791)
Supplement: Supplementary file 6 [file DataSheet1.zip › Data Sheet 1/metformin_29day_Rat_Liver_rma.txt]

ProbesetID V2 V3 V4 V5 V6 V7 V8 V9 V10 V11 V12 V13
Dose 0 0 0 100 100 100 300 300 300 1000 1000 1000
1367452_at 9.626322 9.813419 9.685749 9.899188 9.669742 9.86643 9.744927 9.697348 9.82324 9.791388 9.769199 9.573997
1367453_at 9.699574 9.794867 9.470153 9.505173 9.551662 9.733477 9.589547 9.627728 9.562389 9.509238 9.540198 9.641836
1367454_at 9.455317 9.436948 9.604588 9.712276 9.345228 9.833369 9.607265 9.638926 9.402335 9.631946 9.347767 9.787538
1367455_at 10.988874 11.131721 11.086402 11.079635 10.996359 11.150109 11.062128 11.117752 11.065134 11.078139 11.11861 10.988558
1367456_at 11.34596 11.446991 11.361096 11.537619 11.303797 11.484044 11.424664 11.329022 11.417629 11.450631 11.415676 11.3857765
1367457_at 8.38839 8.748506 8.515399 8.630519 8.251446 8.625754 8.347866 8.417316 8.441918 8.625641 8.38592 8.381917
1367458_at 8.580902 8.510189 8.502405 8.520636 8.608069 8.546636 8.663141 8.605086 8.548759 8.539213 8.624947 8.463962
1367459_at 11.931449 11.945897 11.892313 11.933742 11.768245 11.94332 11.861599 11.794847 11.902682 12.021462 11.783975 11.84729
1367460_at 10.921616 11.137885 11.121692 11.212335 10.9617605 11.185894 11.072235 11.047583 10.920619 11.123397 11.046146 10.8213215
1367461_at 9.84943 9.980094 9.883438 10.000753 9.793419 10.145034 9.854808 9.823333 9.891985 9.980716 9.799101 9.717983
1367462_at 10.233504 9.996172 9.996512 10.341489 10.13344 10.122247 10.056896 10.070155 10.192145 10.1777 9.986024 10.062562
1367463_at 10.4176445 10.862898 10.712032 10.811049 10.548964 10.7480955 10.571349 10.507592 10.576194 11.1743355 10.6045 10.559629
1367464_at 8.8769 8.944277 8.935949 8.971643 8.9208975 8.885635 8.77767 8.956249 8.839178 9.053112 9.020863 8.577997
1367465_at 9.929057 10.037454 9.890921 10.046607 9.860402 9.839471 9.838505 9.905194 9.715639 9.949087 9.737576 9.558651
1367466_at 9.7064705 9.850435 9.741666 9.8686 9.879885 10.093036 9.741398 9.899374 9.875822 9.883124 9.801084 9.92081
1367467_at 11.021488 11.159025 11.165579 11.162086 11.094853 11.231339 11.077477 11.167679 11.058373 11.299209 11.133937 11.1537895
1367468_at 9.044373 9.091497 8.936207 9.168862 9.149265 9.013847 9.201973 8.979061 8.767494 8.794611 8.871069 8.899389
1367469_at 11.389452 11.425451 11.419905 11.572604 11.469164 11.657903 11.520976 11.495092 11.314558 11.725906 11.63951 11.630789
1367470_at 9.979199 10.249718 10.203297 10.202782 9.855935 10.121935 9.970534 9.9895935 10.080114 10.15391 9.959536 9.934827
1367471_at 8.088037 8.230186 8.274007 8.381217 8.1501665 8.290848 8.043894 8.190183 7.8973174 8.105603 7.9250784 7.8054633
1367472_at 9.925291 10.094951 9.885111 9.968158 9.879056 10.062053 9.8277645 9.951652 9.969949 9.896132 9.735751 9.767613
1367473_at 9.47031 9.626486 9.669405 9.568456 9.611269 9.665922 9.623373 9.545505 9.485763 9.669672 9.6498165 9.439474
1367474_at 9.294216 9.425669 9.503056 9.544267 9.250767 9.534349 9.346901 9.420073 9.193634 9.453188 9.289399 9.241186
1367475_at 10.071473 10.166653 10.068955 10.161139 10.052596 10.17993 9.986653 10.13499 9.887975 10.036026 9.964626 9.944812
1367476_at 10.660516 10.571938 10.749065 10.797466 10.717112 10.593041 10.722696 10.682991 10.542838 10.733898 10.791597 10.754025
1367477_at 9.405456 9.551691 9.487706 9.678032 9.508965 9.560243 9.557103 9.486956 9.364278 9.444385 9.292066 9.35577
1367478_at 7.929105 8.050833 8.008713 7.9920673 8.014259 8.004496 7.907359 8.194999 7.999897 8.049625 8.00857 8.026283
1367479_at 10.717876 10.790356 10.86123 10.906456 10.7174015 10.901807 10.694273 10.721205 10.645254 10.652206 10.568455 10.711632
1367480_at 9.086394 9.203722 8.955032 9.2128105 9.071521 9.180166 8.999217 9.012358 9.080679 9.125716 9.022294 8.996989
1367481_at 8.5583 8.620584 8.559094 8.691111 8.652433 8.66642 8.675379 8.530228 8.580814 8.655135 8.65979 8.341892
1367482_at 9.164019 9.180392 9.0623665 9.231839 8.932198 9.207055 9.155908 9.150872 9.00572 8.9818125 9.132318 9.185191
1367483_at 8.009851 8.026543 8.103273 8.199654 8.20517 8.237925 8.174744 8.036301 8.015387 8.129629 7.9986305 7.9607396
1367484_at 8.540681 8.586359 8.675622 8.798992 8.454897 8.617535 8.500687 8.56236 8.36658 8.621292 8.4927845 8.360813
1367485_at 9.201581 9.346449 9.265791 9.404576 9.13776 9.427599 9.138497 9.201794 9.174378 9.361531 9.427304 9.034849
1367486_at 9.562645 9.522842 9.386246 9.543159 9.519311 9.51673 9.402937 9.294777 9.294632 9.437611 9.3593025 9.097078
1367487_at 7.7701983 7.6685963 7.5376 7.539092 7.389391 7.7132363 7.767037 7.63894 7.4804406 7.5308037 7.7669888 7.4023085
1367488_at 7.734141 7.8177996 8.006668 7.7365046 7.679189 7.8589716 7.5218043 7.7992845 7.735137 7.8295674 7.89013 7.6540213
1367489_at 6.674183 6.496144 6.6360703 6.4900045 6.552323 6.547238 6.546899 6.7365737 6.48292 6.734943 6.6175623 6.545741
1367490_at 6.583016 6.8009133 6.781903 6.927696 6.6405616 6.740209 6.457445 6.4014935 6.651263 6.4908676 6.604556 6.5662403
1367491_at 8.728645 8.736198 8.696887 8.898561 8.746264 8.955504 8.87628 8.849275 8.898157 8.876997 8.93327 8.816393
1367492_at 8.552576 8.888791 8.734032 8.799404 8.549983 8.747172 8.498735 8.644571 8.436856 8.613183 8.636518 8.490393
1367493_at 9.417208 9.5999975 9.430987 9.472099 9.37253 9.6103 9.441059 9.353027 9.432465 9.463475 9.396341 9.348296
1367494_at 9.557777 9.4793625 9.557209 9.662825 9.467869 9.632007 9.584553 9.277102 9.438192 9.438362 9.472176 9.381483
1367495_at 6.3606215 6.1209855 6.1810303 6.8810377 6.5343466 6.7168207 6.569329 6.2335 6.4948506 6.578061 6.0926485 5.865102
1367496_at 11.1979 11.250265 11.144681 11.124575 10.950351 11.286018 11.161331 10.9416065 11.097821 11.054775 11.078641 11.030448
1367497_at 8.42357 8.234454 8.358904 8.236103 8.203609 8.299747 8.145961 8.229347 8.005569 8.224188 8.187731 8.14109
1367498_at 8.154445 8.356195 8.466129 8.42021 8.225004 8.40937 8.22562 8.457538 8.335197 8.269545 8.293693 8.316334
1367499_at 7.9317794 7.844666 7.9567947 7.993915 7.7277255 7.982905 7.948544 7.8563037 8.123434 7.773568 8.054604 8.043217
1367500_at 9.403888 9.590403 9.4921 9.672934 9.39198 9.591499 9.496046 9.477254 9.301392 9.508041 9.435007 9.105473
1367501_at 8.02883 8.138748 8.27932 8.322797 8.042415 8.218709 8.188374 8.20822 8.227266 8.234304 8.2343 8.029534
1367502_at 7.515344 7.503213 7.742078 7.8405294 7.7192636 7.7561326 7.624102 7.621381 7.6407332 7.84773 7.721731 7.5852203
1367503_at 10.531563 10.575595 10.499009 10.655617 10.44087 10.614058 10.421127 10.337079 10.407468 10.484883 10.377742 10.292261
1367504_at 7.794316 7.464876 7.838081 7.9715924 7.7613945 7.93974 7.8008056 7.8430343 7.838113 7.8277593 7.9506507 7.8376355
1367505_at 7.679446 7.741886 7.594985 7.8002014 7.5045815 7.6793027 7.5606737 7.810623 7.7486877 7.628108 7.562067 7.617797
1367506_at 9.143661 9.299288 9.124508 9.230021 9.113917 9.244346 9.110296 9.155165 9.266332 9.224128 9.136166 9.145709
1367507_at 6.6445656 6.7320833 6.5718594 6.8981104 6.779133 6.7611628 6.722741 6.6977186 6.62847 6.6513205 6.6441846 6.479001
1367508_at 8.131188 8.275752 8.272531 8.432791 8.231845 8.410108 8.299074 8.31749 8.275684 8.282944 8.045255 7.981289
1367509_at 8.9997635 9.141654 9.153682 9.268712 9.180873 9.084789 8.923239 9.074339 8.917202 9.2045355 8.751146 8.699603
1367510_at 9.302968 9.274173 9.236113 9.364949 9.270369 9.221434 9.119159 9.20866 9.157346 9.028199 9.072713 8.951771
1367511_at 8.023818 8.013273 7.9046283 8.101596 7.901634 8.046957 7.921157 7.7437267 7.920817 8.0402565 7.97158 7.8028665
1367512_at 10.630526 10.680542 10.600873 10.793415 10.634726 10.603861 10.449416 10.482048 10.457475 10.821744 10.548887 10.330573
1367513_at 7.603718 7.551503 7.756922 7.5766377 7.441716 7.413137 7.7930913 7.392743 7.3195157 7.7911444 7.342838 7.4326625
1367514_at 7.3315887 7.219752 7.091611 7.4662647 7.242138 7.173661 7.201395 7.151385 7.1437426 7.3191943 7.1009007 7.206774
1367515_at 6.9406276 7.331635 7.0620265 7.5227814 7.0823445 7.229503 6.9830246 7.1106596 6.9891653 7.246382 7.3950353 7.0898547
1367516_at 8.408039 8.317717 8.4560795 8.518156 8.503507 8.360411 8.3092375 8.340115 8.338364 8.454524 8.502447 8.061937
1367517_at 7.450899 7.7269206 7.589546 7.747666 7.7193713 7.5325236 7.7525344 7.7955856 7.544969 7.604217 7.6842613 7.5534153
1367518_at 8.001706 8.179122 8.076597 8.445072 8.079425 8.447158 8.081823 8.157922 7.950888 8.087722 7.9435697 8.032743
1367519_at 8.093751 7.955704 7.9073253 8.186501 8.041386 8.134333 7.8777 8.1047945 8.10969 7.86637 7.746061 7.7905645
1367520_at 9.33166 9.366867 9.272355 9.464851 9.387295 9.332562 9.22878 9.2184725 9.257536 9.334059 9.178445 9.149642
1367521_at 6.811254 7.177301 7.173703 6.787793 6.8896723 6.847661 6.9558477 7.3448343 6.9717665 6.7788634 6.728476 6.843648
1367522_at 8.916911 8.777418 9.040171 8.948879 8.949049 9.015041 8.757243 8.7461 9.013272 8.909258 8.854728 8.734447
1367523_at 7.569561 7.4574413 7.4493794 7.819681 7.3372064 7.6532726 7.4943085 7.5648527 7.5186253 7.64958 7.4394364 7.136472
1367524_at 7.2735386 7.3766813 7.3640466 6.957821 7.0612597 7.440388 7.4312663 7.55085 7.224427 7.02077 7.3069134 7.200133
1367525_at 9.455574 9.109158 9.319068 9.234033 9.324025 9.339906 8.952152 9.3843975 9.093168 9.239501 9.11898 9.174927
1367526_at 8.188994 8.198227 8.186607 8.306465 8.212856 8.341044 8.017708 8.437808 8.132181 8.19201 8.238301 7.83193
1367527_at 7.611499 7.8774996 7.62438 7.830844 7.6425204 7.860474 7.634869 7.7455945 7.8098793 7.657305 7.6267204 7.603908
1367528_at 8.4343815 8.465707 8.579555 8.561804 8.53018 8.532475 8.549071 8.232953 8.2616825 8.395829 8.3258 8.233261
1367529_at 8.940059 9.03416 9.14897 9.180993 8.84733 9.157493 9.104603 8.849191 9.048463 9.366349 9.194443 8.91338
1367530_at 7.774833 7.6957207 7.706058 7.6583395 7.555089 7.637974 7.646057 7.6449056 7.5704546 7.6396494 7.5862365 7.62951
1367531_at 10.442627 10.350816 10.354391 10.443932 10.332152 10.471531 10.325575 10.347916 10.2706 10.459836 10.296173 10.327699
1367532_at 10.956544 11.011896 10.923852 10.9938345 10.89417 11.057442 10.88801 10.704961 10.920674 10.864964 10.882903 10.747741
1367533_at 7.917134 7.972369 7.87124 7.9611382 7.7308917 8.002528 7.6809754 7.991312 7.760765 7.831398 7.828806 7.693312
1367534_at 7.6534963 7.5451837 7.282704 7.289312 7.4936094 7.254037 7.5846424 7.81056 7.67852 7.17242 7.2495036 7.251791
1367535_at 8.51124 8.53232 8.617631 8.649984 8.753379 8.895126 8.479015 8.388229 8.612497 8.703411 8.581976 8.610428
1367536_at 7.3249707 7.283498 7.3562117 7.3292594 7.3859353 7.3295608 7.2946897 7.5384874 7.404945 7.338445 7.2155323 7.494646
1367537_at 7.294943 7.417019 7.5220976 7.5841665 7.238267 7.444827 7.317117 7.38234 7.2616057 7.4668345 7.4430532 7.290906
1367538_at 7.0094686 6.9212737 6.6655817 6.8566675 6.638295 6.7667003 6.649195 6.798231 6.634102 6.5305247 6.4888325 6.647267
1367539_at 8.439949 8.461809 8.474514 8.6171 8.211103 8.484702 8.240112 8.294785 8.126876 8.448987 8.249333 8.4037075
1367540_at 6.741354 6.988847 6.810235 7.170199 6.903738 7.061329 6.7490287 6.914158 6.780177 6.9076166 7.141819 6.9290395
1367541_at 7.126844 7.211255 7.3640466 7.3440995 7.0298266 7.3576765 7.3121457 7.120845 7.2145505 7.2974167 7.281116 6.8624835
1367542_at 7.6278634 7.7173734 7.6114016 7.4370418 7.5952916 7.693982 7.4409175 7.328408 7.603049 7.496278 7.4518247 7.3596654
1367543_at 7.92026 8.01535 8.083761 7.9856057 7.864369 8.027198 7.875726 7.9406157 7.868748 7.869048 7.757752 7.6964436
1367544_at 5.6772494 6.007087 5.859926 6.114146 5.798671 5.7005863 5.9002795 6.0347424 5.7696543 5.957229 5.867691 5.773871
1367545_at 6.86509 6.7953377 6.935296 7.2835717 7.1071873 6.8302765 6.8654327 7.058914 6.927837 6.8221536 6.8081126 6.8519716
1367546_at 9.472134 9.625599 9.5234585 9.599912 9.641108 9.690627 9.789238 9.651905 9.531142 9.416664 9.582605 9.306846
1367547_at 7.6661725 7.7673297 7.6474013 7.803272 7.611103 7.579978 7.699781 7.54107 7.4880943 7.6688433 7.3824906 7.3992953
1367548_at 8.510113 8.173746 8.315507 8.432859 8.296466 8.418985 8.242399 8.265907 8.349709 8.458577 8.353178 8.111801
1367549_a_at 10.045991 10.118738 9.931781 10.132838 9.94018 10.097719 9.891646 9.898203 10.106478 9.89307 9.904645 9.87819
1367550_a_at 8.0174465 8.200256 8.021526 8.368207 8.166607 8.180689 8.116233 8.13354 8.014723 8.368452 8.2049675 8.049187
1367551_a_at 8.009865 8.183712 8.097078 8.454152 8.1658 8.281614 8.148693 8.210907 8.309719 8.362521 8.154774 8.199303
1367552_at 4.531617 4.448124 4.2952943 4.503476 4.4395733 4.5937824 4.449741 4.337572 4.4353533 4.500863 4.7369285 4.721553
1367553_x_at 12.386076 11.92036 11.910225 12.253599 12.333439 11.710413 11.685759 11.835218 11.095564 11.555957 12.41396 11.49902
1367554_at 3.9884837 3.9521565 3.9684515 3.8439615 3.9971611 4.042466 3.943429 3.9762099 3.9220037 3.908517 4.3832793 4.0312996
1367555_at 14.696352 14.727129 14.739397 14.743664 14.729549 14.686079 14.729549 14.733453 14.72809 14.72518 14.733719 14.691624
1367556_s_at 14.671548 14.514986 14.571802 14.55304 14.585716 14.576824 14.608703 14.578571 14.608707 14.55304 14.491055 14.534035
1367557_s_at 12.848435 12.818845 12.92305 13.012163 12.754541 12.928038 12.827629 12.681502 12.746357 12.9799795 12.885457 12.735823
1367558_x_at 3.0972304 3.0040395 3.0293813 3.0626388 3.056278 3.024101 3.0633714 3.0208333 2.9584503 3.0004964 3.0136452 3.111914
1367559_at 12.960622 12.891471 12.928911 13.101553 13.060024 12.952756 12.879552 12.862678 12.951833 12.8083725 12.916737 12.959409
1367560_at 11.356746 11.608112 11.500061 11.576213 11.559402 11.598223 11.438399 11.520604 11.277235 11.471896 11.372174 11.3949795
1367561_at 11.720813 11.978948 11.836987 12.205806 11.963243 11.963722 12.017438 11.878048 11.783051 12.050554 12.039154 11.83598
1367562_at 8.387012 7.8185225 8.188983 8.275613 7.9554086 8.226327 8.26559 8.228814 8.141989 8.001882 8.150487 7.944005
1367563_at 8.416284 8.231783 8.377668 8.344634 8.059521 8.559599 8.220987 8.344598 8.312562 8.216417 8.282787 8.3179655
1367564_at 5.959382 6.0966024 6.017467 5.9875703 6.1825333 6.0384183 5.9936905 5.9651775 6.03187 6.19646 5.8851075 6.228329
1367565_a_at 13.482622 13.722078 13.650691 13.659421 13.614912 13.752509 13.540201 13.56087 13.471928 13.620452 13.503775 13.395265
1367566_at 4.45765 4.2751093 4.373251 4.32541 4.312278 4.5535545 4.55937 4.0822625 4.610244 4.461896 4.473078 4.5054398
1367567_at 11.587649 11.544001 11.348274 11.803408 11.51771 11.645892 11.524816 11.687282 11.42746 11.549138 11.334583 11.31992
1367568_a_at 8.925296 8.861205 9.075586 8.498367 8.1742325 8.816866 8.611717 8.350494 8.339424 8.364095 8.582899 8.780385
1367569_at 11.360802 11.449945 11.309403 11.540219 11.355981 11.481311 11.420041 11.396904 11.244589 11.2851715 11.268383 11.400755
1367570_at 6.503211 6.187924 6.280512 6.4126787 6.146131 6.2444797 6.1302977 6.528895 5.9452286 6.2943096 6.6754565 6.2469444
1367571_a_at 5.541402 5.702282 5.250594 5.614562 5.5127068 5.5399904 5.445878 5.4529448 5.664447 5.5200615 5.454763 5.7048264
1367572_at 4.9365997 5.178402 5.151901 5.0218906 4.952632 5.099284 5.116653 5.0386515 4.984702 5.236691 5.0243692 4.9202213
1367573_at 12.159138 12.25816 12.110417 12.3852415 12.176974 12.104534 12.047274 11.989005 12.065466 12.3976345 12.126711 12.109611
1367574_at 8.325046 7.887411 7.9764605 7.7824802 7.6853166 7.847842 7.7582126 7.920242 7.677012 8.209043 7.9332104 7.7151136
1367575_at 11.521533 10.699734 11.0288515 10.874063 10.603167 10.99811 10.998857 10.478873 10.578557 10.834911 10.919168 11.028771
1367576_at 13.5558 13.698311 13.621703 13.664801 13.682379 13.7100315 13.356347 13.509347 13.703778 13.595483 13.533688 13.544378
1367577_at 5.7710814 7.11961 6.5600758 6.382519 6.089685 6.433171 6.9706063 7.477007 5.6854067 6.888311 6.832802 6.01171
1367578_at 10.063761 10.072226 10.069108 10.170172 9.999478 10.054011 10.028365 9.852962 9.98021 10.062036 9.911506 9.854892
1367579_a_at 10.956685 11.180495 10.940919 11.196061 10.868682 11.245294 10.955703 11.099923 11.074354 11.407805 11.199383 11.209571
1367580_at 10.687588 10.891419 10.662039 10.967914 10.7208185 10.7445 10.723066 10.640854 10.699635 10.880002 10.667613 10.635439
1367581_a_at 5.787406 5.990289 5.8202195 5.791651 5.509684 5.613759 5.9309983 6.300604 5.746616 5.837116 5.9032974 5.564215
1367582_at 10.925076 11.093765 10.967792 11.15099 10.93383 10.906225 11.008934 10.824714 10.9554 11.159645 11.01784 10.936739
1367583_at 13.177716 13.317696 13.286325 13.307229 13.309278 13.437991 13.222655 13.200145 13.288322 13.379628 13.024822 13.120041
1367584_at 7.815651 7.5890446 7.7500644 7.778686 7.4638147 7.435586 7.5583944 7.393111 7.532839 7.9170156 7.494472 7.3796563
1367585_a_at 11.135486 11.046807 11.286461 11.319759 11.11974 11.225101 11.106599 10.97617 11.126111 11.432677 11.127058 10.806377
1367586_at 12.911758 12.863906 13.043842 13.050629 12.786716 13.079891 12.801925 12.701822 12.903655 13.014782 12.99892 13.013695
1367587_at 3.640554 3.6473622 3.619994 3.7503386 3.6838322 3.864322 3.8843265 3.726418 4.0355864 3.5682693 3.8192668 4.0408816
1367588_a_at 10.891323 11.11562 10.8860235 11.250255 10.976952 11.0621605 10.927409 10.877909 10.964539 11.1118355 10.843335 10.864241
1367589_at 9.025388 9.168214 9.273647 9.333892 9.132236 9.269406 9.096605 9.165968 9.051465 9.299814 9.286986 9.125444
1367590_at 10.3438635 10.438351 10.541677 10.802181 10.6866665 10.557231 10.594215 10.722417 10.604134 10.92282 10.5245285 10.823764
1367591_at 9.502423 9.530852 9.630229 9.679202 9.549444 9.621997 9.402674 9.539205 9.503697 9.6796255 9.496679 9.463812
1367592_at 3.359693 3.3590937 3.4451182 3.4630065 3.4456162 3.390988 3.4994762 3.4774373 3.4160464 3.442842 3.4515135 3.3471127
1367593_at 7.6164 8.297375 7.6438227 7.755146 7.6883397 7.4653935 7.9074116 7.674576 7.606185 7.0519376 7.6430554 7.347661
1367594_at 9.375036 9.08967 9.108889 9.099306 8.856995 9.111099 9.073219 9.238634 9.1939125 9.115368 9.031223 8.913431
1367595_s_at 13.451111 13.627136 13.479794 13.494749 13.564716 13.61406 13.373611 13.468664 13.455708 13.441812 13.357518 13.451934
1367596_at 11.3850565 11.705965 11.488576 11.765781 11.570168 11.574926 11.515509 11.497819 11.43663 11.750037 11.369427 11.547934
1367597_at 11.642636 11.855826 11.709592 11.835823 11.694927 11.827691 11.729935 11.719458 11.689406 11.936055 11.756554 11.762285
1367598_at 14.265119 14.257744 14.30139 14.31028 14.216253 14.304305 14.2397175 14.250362 14.273198 14.242134 14.295652 14.21818
1367599_at 11.917273 11.742379 11.853823 11.993325 11.810063 11.817084 12.007094 11.963602 11.960617 11.839137 11.863734 11.773548
1367600_at 5.5256367 5.3300714 5.347664 5.548233 5.411847 5.393473 5.2753515 5.3464074 5.459949 5.425825 5.5945253 5.368508
1367601_at 6.718102 6.9626307 7.7442393 7.637147 8.111786 7.5340414 6.835325 7.3771744 7.2722707 7.1036897 7.1345963 7.0511627
1367602_at 8.167354 8.565403 9.195047 9.321218 9.508186 8.954533 8.254286 8.738513 8.718945 8.796798 8.925375 8.714206
1367603_at 10.698129 10.801364 10.791888 11.020983 10.668788 10.902046 10.800661 10.872607 10.659472 10.767279 10.889332 10.531899
1367604_at 10.654939 11.012167 10.695812 10.775634 10.891203 10.795577 10.750113 10.879385 10.632277 10.963234 10.765278 10.565256
1367605_at 10.587215 10.667084 10.510639 10.694491 10.370136 10.598014 10.489727 10.448364 10.389993 10.626344 10.4248 10.234404
1367606_at 11.683287 11.881722 11.757822 11.963699 11.805012 11.849919 11.837259 11.847651 11.676198 11.892995 11.779233 11.767136
1367607_at 12.152826 12.122821 12.136552 12.378667 12.18199 12.166138 12.195616 12.056247 11.980038 12.189288 12.204483 12.100528
1367608_at 5.209738 5.141639 5.305949 5.3849716 5.1563206 5.36977 5.0914445 5.1796455 5.1709194 5.1882086 5.1917734 5.1950407
1367609_at 11.008073 11.225319 11.294051 10.724434 10.835487 10.646047 10.467947 11.137111 10.812233 11.38566 10.427304 10.850259
1367610_at 11.979504 12.051006 11.955337 12.172702 12.060614 11.987662 11.926607 11.980399 11.870649 12.099142 11.813159 11.761592
1367611_at 5.144735 5.3623476 5.2316437 5.3952317 5.1155386 5.271269 5.565359 5.5115576 5.613736 5.708422 5.3625145 5.5057125
1367612_at 13.875798 14.006067 13.994178 14.038196 13.918754 13.997755 13.847967 13.904166 13.847967 13.980868 13.890794 13.817129
1367613_at 12.597656 12.67866 12.624839 12.759287 12.759039 12.802225 12.586943 12.542952 12.68145 12.710863 12.467628 12.545021
1367614_at 7.618755 6.953044 7.2626514 7.170664 7.1161456 6.780553 7.2200365 7.269438 7.3340235 7.4519014 7.461997 7.5233955
1367615_at 4.2416363 4.2390556 4.1854076 4.333188 4.262282 4.249081 4.472275 4.238553 4.3621826 4.4446683 4.353857 4.282101
1367616_at 4.7147093 4.7588644 4.6142197 4.752383 4.7747936 4.8715057 4.797115 4.6313562 4.630106 4.8192964 4.6309986 4.5210276
1367617_at 9.375311 9.243378 9.364632 9.297612 9.200521 9.170379 9.191189 9.48094 9.2571125 9.436269 9.356416 9.137589
1367618_a_at 10.8727045 11.154828 10.9482975 11.185887 10.960036 11.033864 10.93681 11.012212 10.949366 11.233909 10.853216 10.845113
1367619_at 12.234034 12.5236635 12.4355345 12.463956 12.458742 12.465637 12.290013 12.354212 12.114558 12.103484 12.217091 12.05323
1367620_at 12.571007 12.669343 12.732381 12.7864895 12.513118 12.77212 12.602081 12.630886 12.582655 12.760561 12.594328 12.508049
1367621_at 7.5464272 8.063601 7.9842243 8.149371 7.7729597 7.9780965 8.008139 8.009512 7.789569 7.973249 8.0719 7.7817855
1367622_at 11.902992 11.970292 12.019754 12.1425905 11.916522 11.9713335 11.8898325 11.849082 11.801936 11.950162 11.964606 11.77713
1367623_at 11.500499 11.542505 11.344516 11.645794 11.323714 11.531937 11.45022 11.266102 11.366167 11.518826 11.255424 11.409633
1367624_at 10.36997 10.414394 10.440789 10.664314 10.272016 10.163805 10.391224 10.540469 10.243029 10.718483 10.3555 10.718617
1367625_at 13.08572 13.307438 13.1539545 13.284696 13.170393 13.215419 13.101165 13.126953 13.1018505 13.27283 13.096048 13.026993
1367626_at 4.814933 4.933442 4.865611 4.722088 4.7225 4.960685 5.052604 4.8843355 5.128721 5.0579176 4.777058 4.950217
1367627_at 7.8062263 7.9690027 7.795005 8.086328 8.038788 7.8662744 8.117937 7.8292737 8.179941 8.131682 7.8260384 7.703309
1367628_at 5.850902 6.0357347 6.125491 6.129021 5.475548 6.046868 5.937043 5.812134 5.944004 6.27523 6.3922706 5.959735
1367629_at 11.398194 11.641317 11.650282 11.724249 11.504637 11.602149 11.602148 11.574823 11.389619 11.662713 11.688695 11.484707
1367630_at 11.855395 12.009628 11.863578 12.067345 11.913724 11.995715 11.931201 11.866587 11.946687 12.036996 11.790496 11.767645
1367631_at 5.585189 5.6422825 6.7617626 5.797018 4.9600077 5.307519 5.6892586 6.358868 5.2897816 5.7360344 5.590462 4.82967
1367632_at 10.244112 10.530252 10.416159 10.392177 10.313338 10.639294 10.227062 10.372149 9.955776 9.929467 10.37168 10.228786
1367633_at 8.784021 9.14092 9.149493 9.157017 9.100849 9.3998785 9.03185 8.738545 8.696317 8.698875 9.234942 9.094417
1367634_at 12.006467 12.129808 11.905594 12.034443 11.946258 12.049609 12.041634 11.773205 11.913984 12.137361 11.836092 11.957021
1367635_at 13.059398 13.216049 13.145409 13.19226 12.917362 13.0449505 13.026064 12.876923 13.006366 13.040221 12.90649 12.990214
1367636_at 8.013678 8.178453 7.919067 8.167746 7.6759267 8.14522 7.969337 8.1116 8.041733 8.138023 8.049404 7.777894
1367637_a_at 10.375973 10.338564 10.282202 10.411813 10.362563 10.494835 10.271731 10.226862 10.267049 10.314444 10.338757 10.152851
1367638_at 9.264686 9.378393 9.259411 9.396204 9.051626 9.311756 9.181314 9.231199 9.140478 9.270593 9.123865 9.034488
1367639_a_at 12.200819 12.475114 12.36252 12.60575 12.381402 12.534689 12.36161 12.267533 12.1329975 12.457172 12.215086 12.207929
1367640_at 12.268617 12.46267 12.329554 12.500279 12.406105 12.400907 12.41589 12.320601 12.23678 12.548038 12.330402 12.181807
1367641_at 13.305221 13.35762 13.351974 13.553296 13.240855 13.429153 13.212867 13.23156 13.267922 13.444267 13.216916 13.223905
1367642_at 10.552969 10.733197 10.631554 10.800502 10.470553 10.72337 10.486957 10.658236 10.464298 10.777073 10.6818905 10.459582
1367643_at 11.009005 11.105631 11.107252 11.129716 11.033139 11.23145 10.990595 11.096067 10.858037 10.911485 10.792436 11.025163
1367644_at 7.7392592 7.7110367 7.494865 7.5985594 7.5336366 7.4665117 7.366513 7.448869 7.176622 7.315825 7.366251 7.18609
1367645_at 12.001421 12.337526 12.158287 12.533929 12.275806 12.186229 12.100557 12.117917 12.152642 12.452386 11.96475 12.039914
1367646_at 11.881802 11.8628845 11.958608 11.81728 11.8209095 11.729705 11.631 11.641558 12.089815 12.040397 11.793855 11.855459
1367647_at 14.048007 14.095427 14.133777 14.169631 14.136191 14.146768 14.133777 14.015459 14.103374 14.116239 14.013485 13.980548
1367648_at 6.534798 6.5300393 6.2141237 6.41207 6.4092946 6.518441 6.319002 6.3785214 6.5882316 7.0092025 6.8379254 7.0604324
1367649_at 6.0096574 6.2590113 6.252377 6.3743424 6.431739 6.4508333 6.203906 6.2134967 5.9771457 6.22931 6.1583147 6.1218305
1367650_at 6.2895117 5.7829213 6.200527 6.240969 5.725954 6.136438 6.11906 6.449045 5.956974 5.9399834 5.6193075 5.579822
1367651_at 10.388546 9.894407 10.209246 10.15151 10.110394 9.852771 9.966278 10.156074 9.938682 10.14572 9.939786 10.04405
1367652_at 9.267292 8.950481 9.135107 9.303082 8.780827 9.363693 9.39498 9.350759 8.891536 9.177297 8.96496 8.953517
1367653_a_at 12.324181 12.184594 12.337537 12.3669405 12.062587 12.055677 12.089442 11.947621 12.022356 12.136115 12.249106 12.18491
1367654_at 8.527826 8.308488 8.430916 8.7748575 8.455063 8.477206 8.505298 8.484596 8.015024 8.238112 8.490974 8.655618
1367655_at 7.386185 7.1509657 7.1585565 7.2721996 7.1597595 6.9538283 7.1890497 7.073332 6.865223 7.380105 6.9808283 6.853142
1367656_at 10.175318 9.993058 9.996158 10.321328 10.156907 10.284634 10.013443 10.224375 10.1619215 10.24475 10.159299 10.193769
1367657_at 12.319677 12.458798 12.599531 12.2345915 12.438407 12.787452 12.246883 12.301824 12.279455 12.557732 12.563969 12.065463
1367658_at 6.764525 6.884214 6.439274 6.530915 6.62718 6.5015674 6.5424585 6.7538857 6.462253 6.625802 6.6461024 6.7370205
1367659_s_at 10.051404 10.456897 10.067261 10.465299 9.920815 10.605808 10.326949 11.099947 10.4401 10.893492 10.656703 10.75714
1367660_at 5.796977 5.980348 5.969258 6.043275 5.583794 5.8889613 6.090179 6.009001 5.8509536 5.857826 5.804251 5.8880687
1367661_at 6.4398427 6.5225596 6.5582747 6.4689293 6.3563437 6.402048 6.4381747 6.2552476 6.1897693 6.6924257 6.483402 5.989581
1367662_at 11.835259 11.883021 12.107764 12.147113 12.034048 12.073996 12.00238 12.017251 11.718503 11.994646 12.003645 11.751774
1367663_at 11.27558 11.3599415 10.97883 11.199794 11.157508 11.252586 10.928841 11.2286825 11.117657 11.144619 10.920971 10.730575
1367664_at 4.4846535 4.231688 4.119521 4.202877 4.263408 4.2932725 4.315943 4.2775702 4.1780825 4.2050934 4.2580442 4.410725
1367665_at 4.1505013 4.196271 4.1514573 4.2137437 4.219287 4.1391196 4.1039085 4.1989336 4.213467 4.1535225 4.32286 4.0516677
1367666_at 9.242544 9.534463 9.364184 9.6032505 9.179033 9.456557 9.280978 9.625317 9.225608 9.681676 9.34552 9.276294
1367667_at 11.81847 11.641719 11.906129 12.135715 11.929358 12.071596 11.86002 11.852662 11.964906 12.512365 12.118526 11.848744
1367668_a_at 6.5425067 6.146567 6.3002853 6.4921637 6.596963 6.012147 6.21187 6.0694327 6.3117337 6.497575 6.0881267 6.315044
1367669_a_at 9.091805 9.20585 9.504302 9.329035 9.268396 9.3382225 9.233018 9.329148 9.038777 9.041882 9.395508 8.931715
1367670_at 10.00288 9.981055 9.958633 10.120208 9.942909 10.38428 9.9074545 9.934138 10.043638 10.062649 10.000164 9.710847
1367671_at 9.064071 9.253692 8.924615 9.155087 8.823414 9.110141 8.737927 8.982027 8.678356 8.9703455 9.167387 9.080888
1367672_at 11.267045 11.344457 11.33331 11.355177 11.364449 11.386415 11.289145 11.375668 11.1862 11.355119 11.3636 11.390019
1367673_at 10.430326 10.71499 10.557989 10.447583 10.638154 10.661307 10.5603695 10.664733 10.235926 10.24405 10.182125 10.297073
1367674_at 8.939287 8.863627 8.992159 9.236212 9.054666 9.205961 8.902065 9.01882 9.024738 9.256316 9.215043 8.866166
1367675_at 8.442808 8.48622 8.44783 8.5955715 8.555069 8.413478 8.332617 8.442896 8.380345 8.279371 8.216315 7.9933324
1367676_at 7.249624 7.5039134 7.0521665 7.73586 7.2058253 7.054267 6.8633466 6.9839506 6.7397676 6.6782045 6.939211 6.807562
1367677_at 11.147795 11.081125 11.329041 11.435139 11.014048 10.772069 11.463038 11.400466 10.868214 11.108588 11.390181 10.934236
1367678_at 10.648165 10.7459135 10.719825 10.750799 10.771331 11.061321 10.726661 10.396522 10.816506 10.449707 10.53764 10.636083
1367679_at 10.193607 9.484645 9.561181 9.499423 9.62368 9.288176 9.294777 9.228461 9.355243 9.689803 9.212863 8.752354
1367680_at 12.084226 12.178571 11.988948 12.054944 12.043232 12.265246 12.022793 12.043638 11.9562845 12.011267 12.195736 12.216614
1367681_at 9.895829 9.831124 9.744116 9.861591 9.829127 10.039634 9.765834 9.813497 9.900749 9.715401 9.758251 9.677312
1367682_at 6.5465517 6.903221 6.7085705 6.6533155 6.5059853 6.7474904 6.5444174 6.3519287 6.5981503 6.510237 6.4196987 6.3842225
1367683_at 9.236214 9.678432 9.576596 9.592691 9.172737 9.944215 8.940682 9.016802 9.473867 8.999527 9.243038 9.113799
1367684_at 4.572305 4.4928627 4.287946 4.3241196 4.3447165 4.491474 4.4322944 4.1889753 4.5892677 4.525979 4.2669477 4.1638117
1367685_at 11.922243 12.091476 11.950302 12.134604 11.897596 11.972073 11.931959 11.838331 11.913439 12.08844 11.952109 11.896507
1367686_at 11.521185 11.7121935 11.801953 11.845804 11.486113 11.718456 11.773084 11.514218 11.646727 11.906166 11.954616 11.56766
1367687_a_at 8.39861 8.474996 8.226871 8.439557 8.043143 8.2625265 8.186075 8.316045 8.214816 8.250147 8.140738 8.047945
1367688_at 7.775641 7.7051544 7.6655927 7.815119 7.966698 7.6732717 7.706493 7.5977407 7.6899123 7.9577694 7.5257297 7.569505
1367689_a_at 6.8218837 6.861838 6.674975 6.9493413 6.931125 6.576029 6.6675625 7.037669 7.132034 7.34555 6.4374394 7.1299076
1367690_at 10.887381 11.032142 10.939501 11.126134 10.990722 10.932416 11.004404 10.975179 10.891875 10.934016 10.816387 10.736822
1367691_at 10.898104 10.618914 10.42093 11.003069 10.664776 10.662882 10.0420885 10.299232 11.054772 10.471992 10.0462265 10.2057495
1367692_at 4.0990205 3.9017184 4.0741763 4.010936 3.952764 3.95996 3.8257542 3.861982 3.9963984 3.8298366 4.0441475 3.897245
1367693_at 9.476793 9.621777 9.427491 9.706985 9.440275 9.681402 9.286713 9.444588 9.420829 9.647505 9.672432 9.278172
1367694_at 10.503252 10.656683 10.6059065 10.704394 10.379135 10.506554 10.564883 10.741842 10.638434 10.890997 10.678611 10.618564
1367695_at 11.947308 12.115414 12.219981 12.182784 12.184595 12.271907 12.095522 12.036369 12.06891 12.129444 12.013039 12.01491
1367696_at 7.9425225 7.8359394 7.6707544 7.7731466 7.714683 7.704335 7.6677637 8.072329 7.638263 7.887826 7.617744 7.6290474
1367697_at 10.029169 10.165627 10.229009 9.911569 9.710799 9.856501 9.777778 10.150277 10.125729 10.00702 9.6280775 10.012325
1367698_a_at 8.610339 8.669263 8.639824 8.870367 8.838763 8.619365 8.515498 8.830591 8.315794 8.7242775 8.765625 8.381287
1367699_at 6.364152 6.5167 6.3817463 6.4563575 6.2114954 6.6233087 6.2904077 6.094297 6.2648697 6.4670534 6.3724546 6.1084933
1367700_at 4.4094677 4.1169415 4.120867 4.0882063 4.1865797 4.303052 4.3528543 4.1394334 4.2700424 4.2340126 4.447728 4.195859
1367701_at 6.1385236 6.2544956 6.2513404 6.4104605 6.4303417 6.372823 6.475821 6.2986794 6.375219 6.512526 6.0191264 6.188766
1367702_at 12.432725 12.710502 12.483696 12.572343 12.493973 12.714812 12.519697 12.594769 12.4216795 12.5276575 12.409701 12.414415
1367703_at 5.2543874 4.9192457 5.1388736 5.0300436 5.251465 4.7531385 5.242943 5.271124 5.4298744 4.851465 5.306096 5.7778096
1367704_at 8.5936165 8.818975 8.721854 8.79296 8.608007 8.868193 8.945118 8.755022 8.918953 8.903197 8.806481 9.167006
1367705_at 8.253216 8.220353 8.297741 8.409343 8.212683 8.431705 8.330962 8.362533 8.491859 8.340101 8.359223 8.244345
1367706_at 10.655232 10.651102 10.792567 10.84235 10.779938 10.734063 10.558726 10.684967 10.63457 10.709834 10.682901 10.6486435
1367707_at 9.993766 8.795828 10.392768 10.163263 9.423799 9.418816 9.160297 7.9857373 9.667256 9.798586 10.505755 9.965815
1367708_a_at 11.289997 10.297739 11.643475 11.40089 10.701622 10.760632 10.542248 9.624332 11.0063505 11.287432 11.688143 11.127848
1367709_at 9.596854 9.843439 9.700795 9.298489 9.524122 9.382355 9.77943 10.210866 8.558673 9.2137575 9.433594 8.902468
1367710_at 9.873675 9.862972 9.545924 9.794103 9.688243 9.822498 9.471858 9.877057 9.626429 9.823091 9.830352 9.519861
1367711_at 10.416534 10.652104 10.521851 10.824732 10.464638 10.676481 10.479909 10.596185 10.548352 10.797177 10.482892 10.438736
1367712_at 5.838464 5.730833 5.7539735 5.826416 5.866566 5.627047 5.4991364 5.6862 5.1315193 5.835695 5.942205 5.638695
1367713_at 8.431128 8.598422 8.6412325 8.908693 8.647355 8.773429 8.563063 8.780003 8.629926 8.672942 8.375072 8.408664
1367714_at 6.9549303 7.1069093 7.0286975 7.015931 7.1404123 7.1589193 6.92392 7.146698 7.0739126 7.00934 6.9111586 7.2699823
1367715_at 9.838866 9.929254 9.826257 10.023981 9.878753 10.038893 9.853054 9.628923 9.81987 10.076754 9.807974 9.427599
1367716_at 8.015041 7.9329515 7.8610463 7.9819884 8.027025 8.1196575 7.8852334 7.540644 8.039627 7.94352 7.950297 7.7197185
1367717_at 12.212738 12.241613 12.199298 12.361755 11.992563 12.207009 12.051813 11.975621 12.156925 12.351602 12.200492 11.980987
1367718_at 8.915487 8.937912 8.892227 9.003046 8.937135 9.070325 8.83593 8.816319 8.836247 9.037806 8.943116 8.695752
1367719_at 9.461972 9.575597 9.327138 9.493281 9.285573 9.49732 9.311234 9.189237 9.351312 9.273966 9.374705 9.347496
1367720_at 10.87579 11.012157 10.86039 11.242662 11.10021 11.164798 10.94829 11.205575 10.785353 11.264189 10.992307 10.906561
1367721_at 10.83792 10.659858 11.319559 10.558684 10.16909 10.715395 10.325873 11.177458 10.607964 10.62419 10.35006 11.071361
1367722_at 6.9561725 6.9241004 6.7985215 6.9892235 6.743696 6.7546496 6.83908 7.221256 7.0734744 7.089506 6.744113 6.678771
1367723_a_at 7.9120455 7.8800006 7.7567544 7.796903 7.6717596 7.623564 7.7037563 7.7638574 7.5219874 7.6802506 7.713167 7.488622
1367724_a_at 9.735211 9.720118 9.97536 9.733634 9.638877 9.849824 9.714686 9.8233 9.654385 9.767887 9.995436 9.611454
1367725_at 7.332113 7.7619843 7.9225836 7.0509095 6.6617637 7.908925 7.143069 7.79217 7.7531934 6.9775395 7.075916 7.499844
1367726_at 6.7156286 6.9018717 6.927726 7.0793796 6.9133124 6.885859 6.7903533 6.709966 6.6459856 6.9623055 6.8283763 6.9211926
1367727_at 7.627544 7.788742 7.723358 7.71945 7.626993 7.6292953 7.250584 7.710112 7.514016 7.613051 7.667025 7.4882803
1367728_at 7.400996 7.406864 7.361781 7.3981795 7.3733845 7.4756956 7.2626967 7.201392 7.415277 7.413161 7.3382883 7.4927454
1367729_at 11.160627 11.476858 11.611961 11.227932 11.511106 11.861728 11.007883 10.835371 11.172869 10.966229 11.647025 11.402464
1367730_at 9.479596 9.719536 9.571329 9.719262 9.367047 9.652741 9.567375 9.526611 9.640044 9.63321 9.502247 9.505016
1367731_at 7.038224 6.7912383 7.094018 7.2743015 7.1587667 7.307833 6.8754706 7.273371 7.1663675 7.354561 6.9644613 6.824587
1367732_at 8.25494 8.383281 8.503897 8.571085 8.338204 8.679014 8.220282 8.436164 8.430684 8.649889 8.444752 8.30482
1367733_at 7.17341 6.604325 6.82244 6.860277 7.077203 6.8794503 6.622821 6.6180105 7.125154 6.423965 6.434167 6.5663767
1367734_at 7.261265 7.1105795 7.158607 7.102293 7.2114167 7.201247 6.982475 7.219497 7.2478375 7.3166485 7.1990733 7.2083073
1367735_at 11.585009 11.626954 11.5227785 11.623994 11.373767 11.693786 11.459219 11.490949 11.555837 11.667936 11.4998255 11.592465
1367736_at 9.039746 9.161933 9.026928 9.166734 8.847881 9.243994 8.899342 8.936264 8.976482 9.13137 8.981582 8.750802
1367737_at 10.264908 10.267809 10.14994 10.299815 10.155759 10.453017 10.0467615 10.211319 10.058595 10.208159 10.138666 10.000268
1367738_at 6.512462 6.8717265 6.521137 6.4643526 6.8558955 6.420541 6.4438763 6.8550515 6.3712645 6.710823 6.7888017 6.563178
1367739_at 4.3037577 4.2121067 4.367303 4.386181 4.357666 4.2961855 4.440698 4.4256268 4.400033 4.2809014 4.5753746 4.4950128
1367740_at 5.899412 5.894025 5.923782 6.098112 5.7114697 6.0618773 5.9082327 5.9624987 5.854826 5.9513087 6.0428314 5.8108788
1367741_at 9.970382 10.389739 10.903412 9.519377 9.489707 10.166356 9.466697 10.858171 10.401885 9.8308325 10.200602 10.592308
1367742_at 5.776691 5.633593 5.557514 5.9123363 5.717164 5.765053 5.55243 5.515723 5.6714735 5.8431373 5.930927 5.916663
1367743_at 5.711368 5.9078755 6.2143598 6.1060715 6.2100406 6.151297 6.013996 6.149089 6.1962733 5.872655 5.8989315 5.9588237
1367744_at 5.389385 5.497908 5.427344 5.5216117 5.6048894 5.687789 5.388539 5.5368395 5.518736 5.6690006 5.389522 5.351861
1367745_at 8.584063 8.189975 8.368523 8.479782 8.302902 8.415468 8.251537 8.067723 8.339446 8.421086 8.382146 7.983539
1367746_a_at 8.574036 8.561018 8.4419775 8.696398 8.460352 8.457977 8.312832 8.328369 8.465275 8.5940075 8.387574 8.539297
1367747_at 7.6350327 7.8565807 7.873882 7.9867544 7.6801405 7.94727 7.742145 7.6736393 7.671636 7.784657 7.6313396 7.509814
1367748_at 9.033737 8.771217 9.045186 9.06562 8.888014 8.96141 9.009128 8.809481 8.700741 8.738532 8.619125 8.500736
1367749_at 3.8691218 3.5021296 3.403873 3.555684 4.002063 3.6696374 3.712838 3.313875 3.3032608 3.5685384 3.339444 3.8373475
1367750_at 8.603654 8.627247 8.863864 8.719831 8.766643 8.938917 8.808535 8.562799 8.614438 8.489218 8.630085 8.480072
1367751_at 7.616882 7.272857 7.5709805 7.7124414 7.446088 7.531405 7.5264373 7.570251 7.946122 7.530062 7.653346 7.727571
1367752_at 8.089506 8.138745 8.280104 8.435064 8.160951 8.538953 8.07017 7.775674 8.223039 8.379753 8.395765 7.7271476
1367753_at 7.390568 7.526207 7.523279 7.62577 7.417924 7.467386 7.41428 7.421616 7.435356 7.6015773 7.4166822 7.167035
1367754_s_at 9.534638 9.678552 9.957734 9.679658 9.686181 9.909724 9.57148 9.552557 9.2750845 9.475217 9.485075 9.360128
1367755_at 13.22107 13.077941 13.330701 13.104035 13.286639 13.40054 13.030103 13.127659 13.100183 12.926921 13.04111 13.057377
1367756_at 9.156054 9.047386 8.9421215 9.027459 8.9293165 9.198691 8.858603 9.096468 9.083744 9.197306 9.146139 8.977749
1367757_at 12.189785 12.196747 12.214222 12.30204 12.050288 12.3041 12.039894 12.037013 12.12006 12.146548 12.097229 12.005294
1367758_at 7.6421046 7.3868356 7.944072 8.1179285 7.7797327 7.9478993 7.836331 7.1929913 7.8853607 7.460488 7.6124268 7.4005675
1367759_at 8.376283 8.867237 8.349989 9.141264 8.780738 8.61696 8.74174 8.399354 8.139332 8.514135 8.169527 8.212364
1367760_at 8.421761 8.506578 8.518003 8.545207 8.5137825 8.595453 8.359828 8.3771515 8.570683 8.551275 8.564451 8.401701
1367761_at 7.2735386 7.0430355 7.098084 7.269984 7.0566936 7.5434957 7.078598 6.932603 6.9185877 7.133311 7.307753 6.710415
1367762_at 4.8921013 4.972135 4.922929 4.8753014 4.842407 5.001752 4.8632364 4.959504 4.9252195 4.7901387 4.848675 4.9229345
1367763_at 10.766445 10.665176 10.692704 11.001049 10.705824 11.037308 10.800671 10.762096 10.596818 10.564021 10.894941 10.588269
1367764_at 7.641702 7.802284 7.979706 7.8838077 8.396515 8.01185 7.9331365 7.8930497 7.8713646 7.8045864 7.789076 8.055547
1367765_at 9.508682 9.517435 9.279848 9.476979 10.002865 9.976166 9.324989 9.367017 9.953741 9.642351 9.24482 9.434182
1367766_at 10.116426 10.483402 10.520501 10.542928 10.361913 10.382594 10.290475 10.407192 10.136394 10.71999 10.411198 10.038086
1367767_at 9.708617 9.534288 9.486513 9.691625 9.609992 9.551258 9.465982 9.68882 9.545879 9.732027 9.280037 9.596913
1367768_at 5.0732207 5.12955 5.1926594 5.1808167 5.139538 5.1614437 5.210274 5.1895423 5.3397546 5.1115727 5.092153 5.188186
1367769_at 7.8315115 8.0019 8.064515 8.257046 7.982986 7.9263744 8.116599 8.091899 7.8381133 7.9195156 7.9382296 7.6243196
1367770_at 9.317184 9.384264 9.585961 9.248557 9.579748 9.384932 9.302861 9.622138 9.283698 9.58324 9.666763 9.40199
1367771_at 9.268675 10.455316 10.779995 9.312429 8.713143 10.062968 9.504216 10.411706 9.845308 8.948898 9.71718 9.529297
1367772_at 7.2277746 7.2456856 7.383146 7.6515946 7.5687423 7.430195 7.3096642 7.3514814 7.4510384 7.403784 7.2559633 7.2731485
1367773_at 10.657134 10.487793 10.612594 10.688836 10.560114 10.80094 10.369569 10.488006 10.676292 10.666009 10.611806 10.444439
1367774_at 12.991891 13.041585 13.058484 13.1038475 13.007585 13.144817 12.777617 12.849009 12.782357 12.96528 12.886119 12.759965
1367775_at 10.9115925 11.669153 11.845079 11.664291 11.908622 11.62972 11.973602 11.610497 11.7490425 11.6378565 11.576677 11.488141
1367776_at 5.7326283 6.9502597 6.3470783 6.919496 5.927285 6.160924 5.7238636 5.904337 6.080717 5.619767 5.866911 5.952168
1367777_at 10.489395 10.683859 10.772212 10.797775 10.853963 10.942858 10.342189 11.31319 10.702628 11.129643 10.609668 10.57382
1367778_at 9.140373 9.368629 9.254244 9.338892 9.134871 9.493595 9.202044 9.351902 9.108955 9.10676 9.3162365 9.010527
1367779_at 6.7583575 6.6839995 6.7727146 6.7480164 6.932699 6.7377796 6.683965 6.825948 6.595885 6.664265 6.7308326 6.6108665
1367780_at 7.5479813 7.7326307 7.5122595 7.6832347 7.5450177 7.4025307 7.3220987 7.636586 7.6207337 7.3005533 7.669588 7.4607296
1367781_at 4.2382326 4.1530643 4.0062933 4.1217756 4.04602 4.116936 4.4255743 4.215654 4.0914783 4.062832 4.227532 4.2056484
1367782_at 4.4805756 4.581967 4.4748883 4.3726006 4.485301 4.383832 4.546674 4.393794 4.468419 4.5287437 4.5192413 4.4406276
1367783_at 11.560115 11.537852 11.579775 11.636879 11.504978 11.669584 11.615077 11.471607 11.319472 11.421227 11.482857 11.499506
1367784_a_at 12.450502 12.544706 12.60008 12.601687 12.632236 12.739451 12.543274 12.616628 12.161704 12.552485 12.464593 12.571355
1367785_at 4.398816 4.369639 4.308592 4.436395 4.1555977 4.4595685 4.2944455 4.416546 4.2225933 4.467109 4.375494 4.5092325
1367786_at 10.022205 9.931764 9.368018 9.756356 10.129903 9.676289 9.524651 10.0533495 9.865677 9.764086 9.215997 9.464719
1367787_at 5.916477 5.599308 5.5248246 5.3182034 5.4576874 5.7248054 5.8106604 5.5161347 5.6159606 5.5767603 5.75524 5.5872245
1367788_at 7.472508 7.358337 7.5844193 7.485467 7.593304 7.3803625 7.2857194 7.51557 7.3574576 7.149706 7.3614016 7.1414676
1367789_at 7.248546 7.294713 7.366564 7.122632 7.456852 7.404443 7.125773 6.996442 6.9482417 6.9359026 6.879939 7.000852
1367790_at 9.656072 9.871418 9.648336 9.796517 9.606404 9.871721 9.752135 9.75152 9.706503 9.939426 9.69402 9.587637
1367791_at 6.705551 6.7935963 6.5911007 6.757094 6.3989687 6.7091665 6.7351947 6.5578175 6.529468 6.7732725 6.5538287 6.4276624
1367792_at 4.83203 4.7900176 4.8487816 4.5207486 5.05762 4.9406514 4.9289117 5.1162105 4.8430223 4.7721076 4.7220683 5.0987167
1367793_at 12.54469 12.669384 12.573536 12.746445 12.713147 12.749672 12.63051 12.671172 12.553854 12.620667 12.690344 12.607037
1367794_at 6.3462043 6.1578197 6.31671 5.847078 6.9835544 6.6619487 7.0903654 5.867923 6.3273993 6.328419 6.3793736 6.2406106
1367795_at 6.696143 7.230898 7.4703827 6.8781977 6.340073 6.8659954 6.903559 7.029842 6.767243 6.8047915 7.0571313 6.5903873
1367796_at 7.8292146 7.820274 7.774994 8.135952 7.9703135 8.1960125 7.9438334 7.8874407 7.7806854 8.019074 8.083034 7.609556
1367797_at 6.2778196 6.055333 6.2428074 6.179091 6.247941 6.076514 6.1842265 6.0278397 6.0300174 6.053951 6.1265326 6.244181
1367798_at 12.209847 12.296228 12.468289 12.281325 12.263515 12.308959 12.262699 12.243248 12.083373 11.8855915 12.194043 12.112758
1367799_at 5.2971992 5.3072863 5.5629854 5.4643526 5.517727 5.564769 5.3995757 5.4901905 5.3839636 5.23522 5.448241 5.343874
1367800_at 6.05845 6.0881805 6.255571 6.0169153 6.2268467 5.8891544 5.815993 6.229863 6.1341457 6.1352415 6.185287 5.970611
1367801_at 9.004089 9.086739 9.201229 9.063701 9.031317 9.130939 9.210662 9.011815 8.995362 9.129538 9.072054 8.637299
1367802_at 7.967198 8.31965 9.11488 10.445429 8.738257 8.863968 8.951937 8.194713 9.2376175 8.740524 9.827667 7.941464
1367803_at 5.9599557 6.2814374 6.3333507 6.150749 6.1874795 6.321261 6.2011333 6.461415 5.939652 6.439631 6.0018916 6.1746187
1367804_at 12.8110285 12.745493 12.645078 12.656338 12.569832 12.824602 12.5363035 12.578672 12.541589 12.705318 12.730791 12.693439
1367805_at 4.901783 5.5226126 5.066402 4.854246 5.1857386 5.1443486 5.112267 5.0236406 5.047524 5.011296 5.2099686 4.9897127
1367806_at 5.558593 5.46556 5.651866 5.6283555 5.636055 5.6657796 5.673561 5.506717 5.500273 5.608232 5.697902 5.4585533
1367807_at 9.064809 9.052709 8.996094 9.038416 8.925673 9.0105505 9.126558 8.970393 8.985981 9.004821 9.013141 8.7512455
1367808_at 9.106665 9.502199 9.673469 9.778193 9.347846 9.381835 9.464634 9.298095 9.338588 9.828173 9.5688715 9.004504
1367809_at 5.0192966 5.131528 4.930944 4.9129605 4.862531 4.8456726 5.0475683 5.100708 4.9402356 4.9592834 5.022571 5.056264
1367810_at 6.3647423 6.3276663 6.29377 6.3515496 6.391864 6.4972 6.489349 6.3579264 6.379159 6.345773 6.431913 6.3033724
1367811_at 4.9192524 4.843236 4.7480516 4.9483933 4.7432203 5.2936273 4.8631783 5.8241487 4.7370386 5.0282884 5.244743 4.798422
1367812_at 7.4520435 7.157268 7.3223143 7.2215624 7.373889 7.4665117 7.416522 7.3735585 6.8748326 7.2960486 7.455633 7.0896344
1367813_at 6.8106046 6.8329616 7.1153054 7.480506 6.9977527 6.8699183 7.075854 6.9804525 6.7792087 7.01273 6.544831 6.3598275
1367814_at 8.481472 8.288888 8.965601 8.289974 8.422863 8.287194 8.193408 8.073695 8.217888 8.531621 8.48878 7.9184027
1367815_at 8.181615 8.286013 8.140864 8.267713 8.27957 8.501568 8.194979 8.489056 8.100742 8.040547 8.275502 8.16126
1367816_at 5.1529045 5.117164 5.073345 4.976795 5.122835 4.669902 4.949375 5.3054104 5.2627287 4.9991636 5.0804358 4.911066
1367817_at 6.6510243 6.9304433 7.108985 7.1765885 6.8999515 7.047749 6.979399 7.1120315 7.0791054 6.954506 6.9282103 6.8073783
1367818_at 8.180847 8.294845 8.36437 8.617298 8.322314 8.373454 8.349068 8.339768 8.209432 8.499541 8.260967 8.2939
1367819_at 11.868884 11.909363 11.85908 11.895286 11.887829 12.055702 11.805145 11.862475 11.807847 11.874511 11.749642 11.741392
1367820_at 8.72284 8.98797 9.070048 9.227711 8.900949 8.910004 9.084012 9.019322 8.762469 9.093697 9.030334 8.73382
1367821_a_at 3.9530213 3.9660966 3.9987242 3.9837978 3.8830965 4.0503845 3.879063 3.8551645 3.8787956 3.8463492 3.8452487 3.9156938
1367822_at 5.476248 5.6000433 5.6172724 5.479661 5.522108 5.6979394 5.5095177 5.422023 5.5378265 5.568573 5.723401 5.465583
1367823_at 6.4436126 6.26248 6.1962667 6.1026807 6.123551 6.1392674 6.544483 5.9725986 6.3477716 6.2204847 6.610256 6.2491555
1367824_at 8.322828 8.267621 8.436428 8.521888 8.353486 8.497992 8.314318 8.422889 8.235573 8.326327 8.189126 8.096729
1367825_at 6.67618 6.60798 6.5220037 6.517845 6.611334 6.557496 6.843457 6.6195984 6.757461 6.6786537 6.706462 6.884556
1367826_at 9.374809 9.532431 8.90076 9.928115 9.882761 9.732223 9.477214 9.10143 9.456969 9.863063 9.516229 9.261258
1367827_at 9.398987 9.393559 9.386459 9.555475 9.403701 9.676956 9.428365 9.410723 9.411692 9.462675 9.61424 9.281535
1367828_at 9.0574255 9.250916 9.109973 9.0849285 9.014386 9.215085 9.055672 9.180266 9.062713 9.007959 9.093052 8.808966
1367829_at 11.216758 11.38316 11.323463 11.141998 11.249296 11.292959 11.08201 10.975388 10.942553 11.020727 10.913306 10.93873
1367830_a_at 7.146967 7.1684504 7.0556116 7.057251 6.8914776 7.269696 7.1162844 6.895901 7.0725417 7.276979 6.968003 6.9389243
1367831_at 8.592864 8.479016 8.41493 8.379403 8.31451 8.461253 8.3638525 8.371298 8.4709425 8.710862 8.5776205 8.348492
1367832_at 10.881437 11.05391 10.987807 10.976051 10.908063 11.104223 10.891174 10.77999 10.841704 10.948639 10.921759 10.759864
1367833_at 8.882121 8.740066 8.800878 8.884723 8.634417 9.01904 8.780339 8.854989 8.872734 8.957623 8.810669 8.846254
1367834_at 6.8851976 7.2232914 7.295817 7.3564754 6.996291 7.18559 7.21787 7.3828077 7.2091775 7.265489 7.353458 7.219066
1367835_at 5.4813747 5.562278 5.7897844 5.445826 5.4096384 5.5854373 5.4816246 5.47653 5.5962257 5.4353304 5.344077 5.5908403
1367836_at 9.344441 9.5905 9.164106 9.279638 8.978766 9.916011 9.025464 8.61735 9.4504385 9.064339 8.754423 9.327038
1367837_at 8.963833 9.122273 9.027045 9.3011 8.989909 9.110404 8.989261 9.128508 9.041227 9.276675 9.175127 9.073835
1367838_at 12.163953 12.533205 12.65244 12.580786 12.317539 12.545773 12.561393 12.383111 12.5828905 12.56839 12.049945 12.357429
1367839_at 10.0333185 9.873277 10.13422 10.413901 10.28786 10.350005 10.253651 10.5461235 9.931617 10.688445 10.444818 10.268039
1367840_at 7.808478 7.729734 7.61195 7.6827126 7.556443 7.7113414 7.4209886 7.6615634 7.331892 7.666893 7.539691 7.556596
1367841_a_at 3.7370183 3.6369002 3.6928766 3.9227524 3.7177594 3.660886 3.5496862 3.6991103 4.009927 3.6691291 3.8117852 3.6376157
1367842_at 5.9583178 6.1755514 6.094049 6.2037835 6.150859 6.18349 6.0078044 6.052488 6.1790533 6.23535 6.054932 6.2049522
1367843_at 10.101853 10.076551 10.149919 10.327853 10.219999 10.26291 10.191489 10.230905 9.983952 10.182773 10.194168 9.870496
1367844_at 8.870399 8.63282 8.524084 8.763345 8.780539 8.617256 8.540649 8.808575 8.538205 8.643887 8.643763 8.218649
1367845_at 3.7084527 3.7190745 3.7312963 3.543653 3.6879673 3.7075577 3.6242204 3.6731398 3.8747938 3.672181 3.764884 3.7762737
1367846_at 6.096193 5.9351015 5.989121 5.891389 5.7849984 5.829239 5.8832226 5.958444 5.7135983 6.1222825 6.255672 5.8581495
1367847_at 8.166217 7.112336 8.289918 8.086271 8.255304 7.286633 7.6550446 8.026873 7.183813 8.107364 7.8512483 7.6206656
1367848_at 7.3572807 7.464169 7.295107 7.31661 7.409504 7.315626 7.284188 7.418599 7.165481 7.376932 7.0255036 7.1471586
1367849_at 9.36156 9.454291 9.249712 9.229415 9.451245 9.633089 9.283049 9.448425 9.264925 9.454864 9.314581 9.430785
1367850_at 7.93934 8.023382 7.641302 7.7256417 7.8141546 7.4743543 7.7099357 7.879949 7.6255884 7.8878508 7.5019803 7.3154
1367851_at 4.112877 4.091456 3.994548 4.159927 4.027399 4.0971756 4.176017 4.1523848 4.132078 4.245302 4.218609 4.263412
1367852_s_at 4.6990423 5.2066503 5.142192 4.704457 4.8429227 4.9133787 4.6730084 4.751898 5.1177907 4.713297 5.310301 4.680282
1367853_at 7.7113814 8.031993 7.9370255 7.928115 7.7118134 7.967282 7.7472672 7.804807 7.880297 7.6317487 7.743965 8.048265
1367854_at 12.029358 11.395124 12.389955 12.4276 11.923784 12.220554 11.454531 10.749246 11.875726 12.212637 12.45675 11.866552
1367855_at 8.709031 8.587636 8.786421 8.8719845 8.427245 8.954713 8.77867 8.280969 8.564859 8.862099 8.600233 8.562176
1367856_at 9.585693 8.744741 9.413772 9.773838 9.134607 9.195585 9.047233 8.666269 9.501864 9.708168 9.279903 8.984173
1367857_at 12.235836 12.01888 12.02067 12.524117 12.106245 12.260674 12.303264 11.703389 12.310705 12.461432 12.275341 11.970576
1367858_at 4.359595 4.4930897 4.4088764 4.2900257 4.360969 4.299438 4.503498 4.7387276 4.3513823 4.513094 4.679969 4.456523
1367859_at 5.286718 5.3309226 5.056896 5.022499 5.272088 5.2747836 5.4473352 5.3276806 5.0230484 5.07739 5.165384 5.4863715
1367860_a_at 10.081453 10.172712 9.691919 9.317142 9.54607 9.51856 10.100807 9.579608 10.04102 10.201247 10.178134 10.166399
1367861_at 5.3543987 5.3551774 5.363068 5.20782 5.295489 5.211191 5.468066 5.162327 5.0256877 5.4145036 5.181461 4.99424
1367862_at 3.9229863 4.0466275 4.0307374 3.8788111 3.848269 4.1415763 3.8806708 3.9284914 3.883287 3.8178985 3.9323874 3.811161
1367863_at 7.656191 7.71055 7.8400803 7.8163004 7.9460073 7.878675 7.8061047 7.651952 7.693334 7.8770432 7.72301 7.3761578
1367864_at 6.313898 6.2110996 6.038305 6.218648 6.3051624 6.257316 6.3805885 6.171584 6.117465 6.066736 6.0232353 5.8419266
1367865_at 6.6575875 7.4029827 7.286365 7.4314103 7.309095 7.506475 7.523198 7.3842263 7.1989727 7.1471286 7.3950763 7.0895295
1367866_at 6.171551 6.1837044 6.238805 6.2898645 5.8266373 5.9145474 6.0539556 6.292553 5.8512125 6.135583 6.009129 6.1065173
1367867_at 8.376658 8.36477 8.443411 8.580856 8.473182 8.5008545 8.29889 8.319304 8.453693 8.413389 8.299744 8.167021
1367868_at 7.3541923 7.5322638 7.551198 7.6274066 7.293884 7.5137997 7.277849 7.6980824 7.384684 7.6032276 7.618131 7.600791
1367869_at 9.484327 9.4615 9.551546 9.468613 9.446794 9.307175 9.423421 9.415574 9.313619 9.378309 9.434933 9.338587
1367870_at 8.484893 8.710909 8.715331 8.855003 8.738573 8.946334 8.804373 8.790659 8.546847 8.831085 8.786368 8.475233
1367871_at 12.960992 13.267147 12.901791 13.218727 13.1050205 13.457043 12.892464 13.494068 12.897674 13.432765 13.396489 13.418632
1367872_at 8.109786 8.161889 8.079227 8.038182 8.093893 8.329797 8.137077 8.030149 8.191849 8.38534 8.162692 8.114713
1367873_at 9.348369 9.341842 9.196146 9.213892 9.145687 9.406016 9.105264 9.158964 9.237755 9.174368 9.189292 8.9643955
1367874_at 5.879531 5.997702 5.934215 6.0693474 6.349267 6.0657616 6.2195716 6.317813 6.114098 5.8767715 6.175192 5.8742027
1367875_at 8.794596 8.936182 8.625579 8.7738495 8.717607 8.945103 8.758437 8.694687 8.692511 8.774024 8.70623 8.550383
1367876_at 6.598038 6.585375 6.3757024 6.678325 6.492218 6.8068457 6.476808 6.649678 6.328235 6.4763746 6.5186777 6.360118
1367877_at 7.937347 7.9771724 8.023475 7.9189687 7.9135466 7.828802 7.7814417 7.8331356 8.105331 7.9151807 7.992319 7.828502
1367878_at 8.631835 8.566206 8.696878 8.7601 8.400554 8.645649 8.578412 8.551025 8.632378 8.716573 8.585135 8.581221
1367879_at 6.608595 6.854081 6.644216 6.889054 6.8391685 6.781119 6.631803 6.895943 6.527741 6.8423867 6.758779 6.717343
1367880_at 4.979054 5.0638757 4.984759 4.934984 4.940324 4.8962035 5.0197 4.894737 4.9330945 4.9031696 4.6426234 4.685513
1367881_at 8.2833605 8.203884 8.082623 8.274689 8.170209 8.058891 8.326281 8.227566 8.259714 8.656849 8.234148 8.27602
1367882_at 7.781911 7.229986 7.4758954 7.1787724 7.115459 7.5172944 7.341076 7.2813473 7.3989005 7.614908 7.0477023 7.088708
1367883_at 6.6749687 6.9663806 6.891151 6.8327985 6.573276 6.6783223 6.6438537 7.052066 6.7418714 6.660146 6.546312 6.685508
1367884_at 10.386194 10.374457 10.422654 10.50546 10.371681 10.6615095 10.483064 10.325338 10.266924 10.477003 10.623072 10.340397
1367885_at 11.645433 11.658244 11.715591 11.725866 11.59716 11.759308 11.640466 11.546769 11.5443 11.5223875 11.61486 11.781385
1367886_at 7.403677 7.6108646 7.563594 7.579957 7.795064 7.608804 7.373928 7.4899793 7.7956133 7.6566877 7.691901 7.5465035
1367887_at 12.553849 12.755819 12.531447 12.656723 12.560948 12.736405 12.46601 12.43989 12.553838 12.599255 12.547445 12.722743
1367888_at 4.111002 4.125472 4.434181 4.2603664 4.252942 4.088031 4.092551 4.0750513 4.056756 4.100087 4.1480384 4.372726
1367889_at 8.001518 7.9522185 8.057137 8.250462 8.003761 7.939513 8.008503 7.8091207 7.747988 7.9048104 7.8427424 7.754661
1367890_at 6.8444676 6.5974884 6.54554 6.842696 6.7717032 6.678819 6.79293 6.3362937 6.738832 6.853806 6.776501 6.53534
1367891_a_at 5.742922 5.339991 5.491267 5.3051386 5.5598955 5.690871 5.569973 5.4058585 5.740862 5.827586 5.7451286 5.3780837
1367892_at 10.387956 10.208141 10.541626 10.371963 10.295468 10.4385 10.168412 10.155035 10.162816 10.1495695 10.327456 10.337806
1367893_a_at 6.573244 6.779212 6.910506 6.907087 6.6039715 6.695146 6.4090214 6.5406666 6.2426467 6.4464326 6.6173234 6.6229258
1367894_at 12.215375 12.700588 13.159516 12.719958 11.19032 12.64307 12.323897 12.245494 12.687599 12.804213 12.945597 12.092346
1367895_at 10.278419 10.465609 10.35352 10.430769 10.169845 10.412613 10.36309 10.239948 10.337396 10.551826 10.479048 10.286896
1367896_at 12.976027 13.313748 13.217917 13.226246 13.625406 13.458021 13.336502 13.543727 12.9577675 13.016579 12.946009 12.868186
1367897_at 10.048894 10.047378 9.772322 9.989 9.860118 10.147693 9.845066 10.0656 9.859476 10.196841 10.014331 9.766546
1367898_at 9.442422 9.190525 9.154301 9.232106 9.296725 9.232374 8.966624 9.487455 9.402549 8.827974 9.279342 9.0872135
1367899_at 7.535827 6.9503546 7.1870413 7.012348 7.019125 7.022406 7.135678 7.2432117 6.918032 6.9869137 6.8558946 7.181161
1367900_at 8.07455 7.894084 7.6343884 8.14614 7.902279 7.8570323 7.964535 7.598275 7.9826965 7.7786727 7.3719096 8.011018
1367901_at 8.724539 8.624606 8.456156 8.4798565 8.285801 8.588854 8.356379 8.206797 8.583886 8.426768 8.404737 8.221062
1367902_at 7.188396 7.258815 6.880185 7.006539 7.1039557 7.2226458 7.2658234 7.157761 6.9047484 7.2106133 6.868905 6.685066
1367903_at 8.58534 8.584913 8.654954 8.656132 8.617641 8.809614 8.534185 8.587476 8.711155 8.392322 8.452607 8.587295
1367904_at 6.648789 6.0385365 6.4965367 6.1375213 6.456384 6.046209 6.9326534 5.844828 6.040439 5.905975 6.1100526 6.7827516
1367905_at 9.979195 10.063219 10.132981 10.329766 10.2031145 10.24331 10.044408 10.360891 9.636021 10.130419 9.976571 9.874839
1367906_at 9.838898 9.876929 10.128741 10.029964 9.89524 9.982511 9.943922 9.826178 9.856704 10.005911 10.081868 9.532904
1367907_a_at 8.936281 8.934199 8.849148 8.9141035 8.803098 8.817795 8.954424 8.976366 8.785878 9.127517 8.876158 8.836283
1367908_at 11.041711 11.211377 11.174713 11.309918 11.133864 11.306499 11.138989 11.14288 10.999403 11.294215 11.182169 10.752603
1367909_at 11.070057 11.266011 11.412917 11.344233 11.172063 11.413714 11.164249 11.441508 11.170491 11.068536 11.188153 11.2919035
1367910_at 6.844205 7.3572683 7.014949 7.118893 7.0442724 7.258804 7.0384274 6.823416 7.071142 6.863107 7.27145 7.0578637
1367911_at 7.5606894 7.6430426 7.589231 7.713321 7.6136036 7.71823 7.604265 7.5937734 7.8173475 7.877173 7.591874 7.790609
1367912_at 6.2944045 6.127519 6.3286023 6.0973477 6.1518774 5.9265485 6.0702887 6.0218616 5.928116 6.2723756 6.0328045 5.750544
1367913_at 6.6783266 6.5449867 6.4207716 6.4956965 6.632233 6.4392514 6.7751203 6.7860575 6.4555354 6.696915 6.68945 6.520089
1367914_at 6.4639363 6.40173 6.3257003 6.2874527 6.1502 6.493872 6.2386045 6.452216 6.1733603 6.5658684 6.071573 6.2439575
1367915_at 8.556953 8.60477 8.61951 8.758947 8.683747 8.651859 8.621899 8.6083355 8.545469 8.720924 8.649271 8.266698
1367916_at 6.010357 6.0404553 5.957412 5.8946977 6.244318 5.9746504 5.7219048 6.124586 6.069566 5.9199386 5.9723773 6.167054
1367917_at 13.183103 13.503917 13.346438 13.46024 13.430523 13.490443 13.271108 13.449106 13.186885 13.266912 13.442381 13.400786
1367918_at 4.8619976 4.9842567 4.63369 4.8150845 5.0252147 5.0237985 4.8972793 5.0962944 4.951168 4.8627033 5.20838 5.1204224
1367919_at 5.6751738 5.9138 5.5638576 5.95964 5.685461 5.631447 5.3548274 5.6998296 5.545887 5.693527 5.2938957 5.5816846
1367920_at 4.794237 5.0441008 5.348677 4.922756 5.1188817 4.68985 5.012343 4.5881066 5.0905695 4.704923 4.473618 5.0804415
1367921_at 6.771593 7.033834 6.9559526 7.107192 6.774632 6.943757 6.9726725 7.13978 6.7929406 7.0680637 7.0076146 6.6838665
1367922_at 7.6635594 7.6111245 7.43546 7.757026 7.6083465 7.66551 7.4973216 7.6961064 7.678715 7.564032 7.5291376 7.529978
1367923_at 5.333822 5.4179115 5.5036044 5.4169064 5.253173 5.589776 5.314817 5.6140137 5.237558 5.4714193 5.3416476 5.547411
1367924_at 7.201953 7.2827554 7.1903586 7.3163414 7.3919473 7.2598443 7.2304807 7.038754 7.088301 7.281571 7.2943206 7.015585
1367925_at 7.0522676 6.967026 6.627777 6.851705 6.7873006 6.6600785 6.747404 6.985991 6.7390313 6.8815446 6.3646955 6.606744
1367926_at 8.0823965 8.0867815 8.002687 8.071154 8.00558 7.9864388 8.244945 8.089603 8.183724 8.104007 8.079179 7.9764953
1367927_at 9.527225 9.336367 9.307664 9.481945 9.2663 9.3652935 9.416924 9.208609 9.210898 9.342616 9.278152 9.113001
1367928_at 3.849113 3.853431 4.019903 3.8257818 3.7896302 4.0704894 3.7087495 3.8119435 3.733828 3.9088395 3.8691263 3.78203
1367929_at 9.15394 9.000225 9.07909 9.479935 9.1086445 9.092239 9.174513 9.235451 9.260176 9.096783 8.942669 8.623419
1367930_at 3.9377182 4.149539 3.8722067 3.9329774 4.171548 4.142571 4.2010007 4.013418 4.163728 3.9290187 4.036359 3.952055
1367931_a_at 9.353362 9.302613 9.30942 9.250283 9.16951 9.25013 9.1519375 9.244868 9.282027 9.365118 9.348562 9.154165
1367932_at 11.561835 11.986652 11.689656 11.847096 11.944505 12.380232 11.579919 12.352955 12.003416 12.379963 12.021502 11.832667
1367933_at 7.2819014 7.190825 7.4151454 7.700045 7.4712877 8.12369 7.355605 7.651544 7.9256277 7.977129 7.7313914 7.355304
1367934_at 5.692029 5.6005487 5.707202 5.6700773 5.549371 5.6686697 5.5322685 5.590337 5.4405403 5.547934 5.4301815 5.543016
1367935_at 7.739089 8.010581 8.021572 8.0744505 8.083324 8.037184 7.9577293 8.056247 8.05504 8.145301 8.0302105 8.022594
1367936_at 6.7655334 6.8396277 6.8401365 6.9784093 7.0854325 6.759995 7.1437154 7.0505004 6.9042516 6.8743343 6.8641663 6.7286367
1367937_at 7.780287 7.6915627 7.319233 8.338839 7.105261 7.466465 7.70545 6.9657726 6.813292 7.763107 7.6906967 7.358084
1367938_at 10.351744 10.6707535 10.416709 10.747518 10.847942 10.812614 10.808797 10.862378 10.418179 10.417374 10.5298815 10.605984
1367939_at 10.510376 9.678336 10.193725 9.623008 10.216402 10.430906 10.056374 9.584894 9.549258 10.204364 10.304807 9.436831
1367940_at 5.577867 5.592271 5.4412184 5.5039124 5.4844694 5.554714 5.4531436 5.2081633 5.3708186 5.638794 5.588454 5.4954696
1367941_at 8.443909 8.564932 8.707573 8.654558 8.442081 8.78777 8.553895 8.619833 8.497827 8.746598 8.509018 8.41264
1367942_at 6.6941314 6.868704 7.109461 6.8813453 6.587472 6.6843576 6.858103 7.1065235 6.957313 6.559653 6.377411 6.5580897
1367943_at 7.172479 7.1694937 7.4203854 7.520052 7.120762 7.254308 7.3684487 7.4700494 7.160958 7.4487834 7.187611 7.0275393
1367944_at 6.185936 5.979779 6.0754194 6.0333867 5.8524485 6.073303 6.0477962 5.87263 6.2547636 5.999507 6.1540847 6.1669526
1367945_at 10.53774 10.565782 10.90425 10.826297 10.485294 10.628106 10.947495 10.457882 10.221236 10.455544 10.310152 10.058745
1367946_at 8.915266 9.1068 9.002577 9.033595 9.044759 8.9725485 9.028649 9.130618 8.815556 8.942388 8.830304 8.76663
1367947_at 8.311798 8.278965 8.362724 8.379251 8.3749075 8.270857 8.270007 8.414636 8.383758 8.302731 8.238932 8.402066
1367948_a_at 9.794017 9.931296 9.796156 10.0311165 9.785141 10.136668 9.740962 9.974376 9.605689 10.024135 9.982475 9.758331
1367949_at 6.800915 6.922891 6.955013 6.641164 6.8202047 6.867756 6.9196014 6.8683534 6.7637763 6.726516 7.0484033 6.768811
1367950_at 7.7435107 7.6211977 7.314655 7.429001 7.63056 7.6678157 7.398707 7.7217326 7.892031 7.625876 7.876286 7.7172723
1367951_at 4.4054136 4.5982013 4.4870925 4.440167 4.6272264 4.524769 4.384162 4.175 4.658615 4.596711 4.3896055 4.5207787
1367952_at 6.164035 6.087379 6.266319 6.548543 6.447811 6.4956765 6.395933 6.103673 6.2806535 6.683592 6.746725 6.2837815
1367953_at 4.6376224 4.5051794 4.534162 4.49321 4.7056108 4.6144557 4.491252 4.4436345 4.420758 4.46914 4.3239036 4.37583
1367954_at 6.716881 7.0964856 6.624213 6.215858 6.4981356 6.597774 5.8228054 6.745418 6.54355 6.2518377 7.510278 6.413865
1367955_at 5.9953876 5.9912233 6.3204994 6.310649 5.9755116 6.4950027 5.9109845 6.162184 5.990059 6.032161 6.1678886 5.8137717
1367956_at 5.4617023 5.3303566 5.455537 5.4828324 5.206232 5.32027 5.3431473 5.1929603 5.197624 5.2833924 5.3464975 5.2895265
1367957_at 8.679971 8.504895 7.2905693 9.218319 8.764544 8.578904 9.170541 7.9375243 8.339107 8.557544 7.9156785 8.889796
1367958_at 8.695487 8.824329 8.538434 8.605717 8.540389 8.868752 8.521486 8.79122 8.494076 8.73695 8.567717 8.427519
1367959_a_at 6.096459 5.8608603 5.968074 5.7302303 6.03039 5.872714 6.1120563 6.4787645 6.0164537 5.9408655 6.126833 5.889503
1367960_at 7.2983894 7.9583993 8.184979 7.7568016 7.7918034 7.8693223 7.449767 8.426762 7.442257 7.5184803 7.767137 7.466222
1367961_at 4.2582293 4.427769 4.250854 4.3531437 4.1178484 4.2737083 4.1918774 4.315054 4.3108788 4.465789 4.2073927 4.158394
1367962_at 4.5143905 4.6102486 4.37777 4.532747 4.655977 4.7141848 4.351371 4.4011755 4.67061 4.668826 4.451401 4.626337
1367963_at 7.2296476 7.201892 7.290031 7.180303 6.9797397 7.214009 7.315527 7.04441 6.9573545 7.2199883 7.2909727 7.0717826
1367964_at 5.250923 5.1098185 5.001835 5.0969944 4.9427385 5.007176 4.9886246 4.8302107 4.9567475 5.01555 4.9675426 4.832609
1367965_at 6.4721947 6.616743 6.546111 6.7663407 6.631755 6.699062 6.5622745 6.4515734 6.5983887 6.8581357 6.5059958 6.395917
1367966_at 9.486746 9.392887 9.299166 9.479218 9.270226 9.508099 9.226591 9.118067 9.364147 9.339546 9.229509 9.374767
1367967_at 6.7940345 6.5166674 6.726672 6.581498 6.3648095 6.491227 6.5952835 6.3889713 6.465165 6.363287 6.3901997 6.213404
1367968_at 3.6767702 3.7473252 4.0367017 3.6338801 3.769811 3.8102856 3.7931347 3.855453 3.8833869 3.7119098 3.6606922 3.9403293
1367969_at 9.974226 10.101137 10.080872 10.309783 10.094825 10.188828 10.27883 10.145279 9.929595 10.495909 10.146053 10.14727
1367970_at 4.2796392 4.4810166 4.6065254 4.541128 4.4264216 4.6663713 4.4181223 4.2963457 4.5808945 4.3423367 4.271154 4.2625294
1367971_at 9.534973 9.517473 9.513462 9.616402 9.594271 9.544373 9.4765 9.578284 9.428071 9.548555 9.541435 9.214085
1367972_at 9.220959 9.432127 9.292603 9.400732 9.319422 9.594191 9.208675 9.24975 9.494427 9.3456 9.336911 9.145439
1367973_at 4.5993824 4.631565 4.8578486 4.4337907 4.7704115 4.5519476 5.0036726 4.902536 4.8983855 4.718806 4.8908277 4.957781
1367974_at 8.444671 8.4718685 8.252469 8.481174 8.609514 8.1818 8.692738 8.525935 8.331686 8.665338 7.990717 8.0983095
1367975_at 5.031553 4.480806 4.7581925 5.342797 5.1935997 4.7183504 5.5699787 5.129041 4.8696723 5.518513 4.9961486 5.254458
1367976_at 6.463659 6.4629803 6.4992533 6.7281613 6.442327 6.4628024 6.7338347 6.6178837 6.3818607 6.5039396 6.669665 6.5168624
1367977_at 4.260621 4.1239114 4.1110096 4.1382093 4.1141768 4.0012846 4.177713 3.8934636 4.2592754 4.128716 4.149339 4.382814
1367978_at 6.202451 5.9301257 5.9848146 5.8595953 6.133597 5.832503 5.9715996 6.2308645 6.1291027 5.965933 6.263575 5.9863567
1367979_s_at 11.155608 11.173299 11.038291 11.670674 11.376025 11.704269 10.997133 11.473762 11.405655 12.008006 11.195364 11.406565
1367980_at 8.258251 7.7784576 7.8489747 8.00853 8.027096 8.230832 7.961401 8.065283 7.9162326 7.96933 7.9976664 7.909852
1367981_at 7.6788325 7.090315 6.8547626 7.234121 7.2802324 7.386778 7.373718 7.2788906 6.9911904 7.304248 7.3829236 7.185591
1367982_at 9.7603 10.616559 10.595372 10.336916 9.480642 10.268574 9.777925 10.653694 10.432032 10.566968 10.178285 10.069155
1367983_at 5.3722363 5.4289846 5.066471 5.3859887 5.3050394 5.44631 5.3853097 5.381142 5.3960514 5.4089036 5.177465 5.2344537
1367984_at 6.1935906 6.064532 6.1204987 6.345838 6.0083437 6.1704535 6.0722423 6.188118 6.3216314 5.7388477 5.9998307 6.2680836
1367985_at 8.065882 7.1618214 7.1109414 7.461035 7.608534 6.846828 6.8946304 7.2510767 6.6520944 6.5902247 7.93958 6.8754544
1367986_at 6.5397305 6.660966 6.735719 6.351083 6.768823 6.7206497 6.334961 6.5194936 6.9157734 6.2327137 6.7472806 6.5416956
1367987_at 8.435156 8.550137 8.578756 8.683714 8.74067 8.677833 8.324677 8.531797 8.4143 8.730646 8.5275 8.239081
1367988_at 12.692112 13.028852 12.818932 12.706829 12.77275 13.008346 12.629972 12.549388 12.769934 12.768934 12.600782 12.694138
1367989_at 4.3317175 4.477606 4.650342 4.3966966 4.4012494 4.266903 4.82803 4.570695 4.3382397 4.276099 4.473737 4.5983725
1367990_at 5.2859364 5.4623523 5.4396677 5.356102 4.998329 5.46883 5.1535625 5.2682076 5.339823 5.5396347 5.049387 5.3272767
1367991_at 8.812935 9.000479 9.038244 9.046051 8.938615 8.951952 8.995391 8.95103 8.925829 8.949698 9.014178 8.90107
1367992_at 4.7322426 5.002906 4.9275208 4.953936 4.813399 4.805337 4.689672 4.880061 4.7834535 4.885637 4.8757 4.651021
1367993_at 6.676727 6.5189214 6.524028 7.032274 6.6354423 7.004015 6.740327 7.0234394 6.5834217 6.7144847 6.868542 6.751526
1367994_at 10.103908 9.850243 9.924194 9.747734 9.822028 10.148623 10.065648 9.787779 9.578615 9.931751 9.983961 9.917542
1367995_at 13.051593 13.067031 13.010264 13.122513 12.9247675 13.049658 12.941971 13.019981 12.903504 12.9813795 12.982017 12.752972
1367996_a_at 7.1324615 7.1059628 7.0977597 7.1092634 7.0349984 7.134244 7.1114907 7.2045865 6.8623614 6.825099 6.939298 6.533082
1367997_at 7.399545 7.305818 7.3720746 7.3323536 7.539717 7.543951 7.3942766 7.480217 7.225432 7.3918447 7.131423 7.107408
1367998_at 8.5215 7.818184 8.389945 8.694628 6.4507527 6.198878 6.3818154 8.58378 7.688027 8.7957 6.523548 8.397231
1367999_at 12.166836 12.178308 11.954961 11.88209 11.887872 11.983313 11.816798 11.835672 11.991064 11.830183 11.818517 12.085071
1368000_at 14.252901 14.347045 14.324934 14.340694 14.340694 14.308787 14.289507 14.368233 14.31444 14.4068165 14.341947 14.27524
1368001_at 4.114054 4.2124395 3.8863068 4.0432467 3.8937023 4.269964 4.222764 4.114662 4.0676556 4.109892 4.076231 4.150129
1368002_at 7.2038374 7.0461435 7.1981764 7.233584 6.9645452 7.1692095 7.139546 6.8412547 6.9910045 7.288134 7.1442213 7.048563
1368003_at 6.0596924 5.9790483 5.938295 5.6876593 6.04148 5.9450083 5.6671343 5.543891 5.8051987 5.8758945 5.8730316 6.1160493
1368004_at 8.736685 8.870914 8.787455 9.064909 8.8547 8.679216 8.843242 8.844864 8.658831 8.767897 8.649869 8.535485
1368005_at 5.6909285 5.954531 5.744847 5.663046 5.6110883 5.787856 5.633959 5.786508 5.6655054 5.8171 5.641423 5.7574277
1368006_at 7.373936 7.043829 7.1218863 7.126903 6.9952602 6.8767176 6.9645557 6.854512 6.893853 7.150585 6.8501577 6.9474325
1368007_at 6.9529557 6.369912 7.0449657 6.4093313 7.078452 6.411901 6.5285535 7.3021708 6.7681527 7.0343647 6.8690166 6.2687063
1368008_at 5.1645064 5.3237257 5.278051 5.315218 5.263068 5.414823 5.291185 5.193889 4.993738 5.2158327 5.162777 5.285712
1368009_at 9.1556635 9.335729 9.096422 9.396577 9.122866 9.066697 9.128561 9.222388 9.478465 9.374893 9.557482 9.4565735
1368010_at 7.2375884 7.0115705 6.9069147 7.036697 6.9133577 6.860484 6.9477367 7.1022635 7.255598 7.028852 6.941942 6.7999663
1368011_at 7.294029 7.2144856 7.444534 7.3027678 7.4545426 7.5452847 7.1667295 7.585427 7.187771 7.0644417 7.0982347 7.2030096
1368012_at 6.6426253 6.702864 6.2071567 6.3422728 6.61679 6.502415 5.907797 6.0514436 6.2004924 6.032669 6.2208133 5.65909
1368013_at 4.46669 4.3869724 4.61944 4.393858 4.439691 4.520914 4.4238634 4.3878813 4.632887 4.4518104 4.326726 4.3485403
1368014_at 4.8763075 4.623329 4.6573486 4.6919975 4.9262342 4.9402742 5.016241 4.988987 4.9345207 4.8642445 4.9262857 5.175811
1368015_at 5.8316216 6.022657 5.892715 5.853693 5.793036 6.007538 5.7955256 5.7325873 5.6680474 5.8927035 5.7101235 5.726763
1368016_at 12.658585 12.676418 12.547212 12.756102 12.591197 12.750489 12.589501 12.373404 12.7224865 12.774687 12.376808 12.79489
1368017_at 4.6883354 4.868677 4.9104705 4.6031475 4.711996 4.9632893 4.9353266 4.8429284 4.8402376 4.757581 4.7700825 4.797309
1368018_at 8.530456 8.271246 8.368288 8.481369 8.314958 8.446673 8.249808 8.2320595 8.264661 8.480736 8.375023 8.30335
1368019_at 7.2647014 7.1936 7.2592754 7.3447556 7.2154694 7.196553 7.243173 7.275088 7.1449933 7.394674 7.2492566 7.0042486
1368020_at 6.180045 6.2673187 6.424637 6.6709633 6.5732713 6.663465 6.1004267 6.2464285 6.6525807 6.7754397 6.469515 6.2007627
1368021_at 13.636373 13.759831 13.403658 13.659424 13.525929 13.775686 13.782358 13.740373 13.77617 13.890709 13.2787695 13.783108
1368022_at 6.5951486 6.2913003 6.7170906 6.723 6.6076937 6.9707565 6.9266534 6.4635987 6.4467297 6.6456323 6.3399663 6.5870852
1368023_at 6.628071 6.883841 6.7527556 6.643492 6.759753 6.7405806 6.7952404 6.942173 6.827271 6.584792 6.5199013 6.5396156
1368024_at 6.4420424 6.7490463 6.4539385 6.4991465 6.6939898 6.7106633 6.140469 6.349762 6.75416 6.28141 6.4754143 6.5204334
1368025_at 6.4883027 6.547906 6.554115 6.322482 6.3563094 6.340098 6.3315105 7.008325 6.6655803 6.2579603 6.3913064 6.367515
1368026_at 7.237828 7.313743 7.305676 7.281957 7.1605225 7.4897714 7.3535995 6.97375 7.0166473 7.414141 7.145836 6.8526754
1368027_at 6.947877 6.5901875 6.7108254 6.648089 6.586347 6.7274427 6.9066305 6.682849 6.7019033 6.7189956 6.8003793 6.46899
1368028_at 4.419485 4.3759046 4.6562543 4.1680465 4.3907747 4.5540667 4.352762 4.2611294 4.522297 4.41084 4.1099277 4.1979995
1368029_at 10.146722 10.404787 10.378068 10.554361 10.33025 10.510447 10.292997 10.317153 10.206053 10.444942 10.385072 10.164817
1368030_at 8.362612 8.545129 8.56698 8.669411 8.53929 8.737784 8.627044 8.110494 8.514752 8.672804 8.691573 8.4582405
1368031_at 7.05177 7.1536846 7.330028 7.273926 7.125787 7.2843814 7.0456085 7.0461493 7.0646014 7.2194004 7.1836762 7.022549
1368032_at 5.444546 5.562023 5.99299 5.765711 5.644665 5.5827465 5.906473 5.878469 5.8281384 5.752475 5.8753247 5.3577485
1368033_at 5.9296618 5.9912734 6.332593 6.1886845 6.256259 6.321664 5.8740826 6.14239 6.1747456 6.2574663 5.957101 6.3361826
1368034_at 4.3567257 4.4016476 4.3931236 4.391967 4.3431044 4.283928 4.373502 4.4053183 4.2711935 4.4411116 4.411049 4.084441
1368035_a_at 10.776816 10.55302 10.392875 10.794805 10.0445 10.469377 10.33997 10.037472 10.733439 10.493799 10.278077 10.362865
1368036_at 10.410215 10.454225 10.335069 10.425083 10.118879 10.345057 10.135781 9.832924 10.442556 10.140674 10.03936 10.244506
1368037_at 6.3627615 6.57824 6.6249485 6.738973 6.7078123 6.7063665 6.663266 6.688397 6.5572357 6.3683834 6.4529967 6.5755715
1368038_at 7.5814934 7.520998 7.6924243 7.99767 7.592813 7.9887667 7.910932 7.7356186 7.4769664 7.680072 7.969124 7.6591206
1368039_at 5.4381247 5.643382 5.7185016 5.8504515 5.3777847 5.5840707 5.6029634 5.4718976 5.2712855 5.6419215 5.7636676 5.6757646
1368040_at 7.701992 7.777266 7.94708 8.187451 7.7201133 7.9249406 7.842047 7.9845586 7.8158665 7.8331494 7.8705487 7.600518
1368041_at 8.976672 9.143615 9.159688 9.331879 9.172071 9.262264 9.242184 9.092415 9.17434 9.028064 8.98912 8.774132
1368042_a_at 10.633355 10.713319 10.789312 10.761242 10.664986 10.760856 10.591726 10.514485 10.393639 10.616398 10.561516 10.538134
1368043_at 7.725784 7.3862414 7.4602914 7.5454707 7.548794 7.6184626 7.6019473 7.655221 7.456193 7.5240917 7.5557632 7.474273
1368044_at 3.2848606 3.4694505 3.3227258 3.3241124 3.3369894 3.4291186 3.42179 3.3366246 3.3318918 3.3712847 3.3546503 3.4008954
1368045_at 9.556496 9.640667 9.606658 9.487518 9.62765 9.615897 9.543511 9.190209 9.411894 9.460753 9.672817 9.447203
1368046_at 9.484659 9.689799 9.531916 9.632941 9.517704 9.82192 9.684786 9.04167 9.568151 9.54178 9.6554365 9.609204
1368047_at 7.1667404 7.845285 7.2361145 7.0897055 7.3232718 7.596907 7.141302 7.7544193 7.5207677 8.319727 7.362051 7.8604393
1368048_at 13.938923 14.131515 13.774653 14.006391 13.892926 13.882211 13.958345 13.889623 14.007539 13.931269 13.965818 13.828841
1368049_at 10.373317 10.878299 10.412883 10.754962 10.520386 10.988483 10.954356 10.583936 10.476744 10.781313 10.5207 10.513096
1368050_at 7.822545 8.029791 7.608372 7.9987307 8.170892 7.7193365 7.8519406 7.761469 7.645896 7.9030886 7.64041 7.711155
1368051_at 11.088232 11.205915 11.276957 11.189205 10.984973 11.181575 11.120045 11.154089 11.103896 11.290749 11.108561 11.0896845
1368052_at 4.6340384 4.591365 4.7334867 4.7713194 4.5932775 4.78826 4.5141454 4.82798 4.583188 4.5905027 4.6970787 4.6264215
1368053_at 5.737924 5.6215754 5.8362265 5.820407 5.45608 5.5534973 5.3554378 5.608234 5.5644746 5.542657 5.8399734 5.509918
1368054_at 6.7545657 7.1328554 6.88728 6.8945885 6.6693044 6.777647 6.674132 6.666832 6.753062 6.6834874 6.6578355 6.6664405
1368055_a_at 7.3984857 7.596718 7.481819 7.7219844 7.5654726 7.6164546 7.256186 7.370744 7.369926 7.738813 7.3175583 6.934042
1368056_at 6.891073 7.0043397 6.7246714 6.8726883 6.8118787 7.1089454 6.739474 6.8664436 6.707915 6.884839 6.740709 6.848998
1368057_at 7.9423184 7.524853 7.54849 7.819027 7.649183 7.8760777 7.882331 8.165724 7.52072 8.351795 7.6966686 7.295851
1368058_at 6.476718 6.6184106 6.5818033 6.4801316 6.635629 6.856543 6.210319 6.594371 6.534292 6.3673887 6.363129 6.5825486
1368059_at 7.675732 8.922265 7.0439677 8.925746 8.935818 8.770713 8.947015 9.245976 7.692268 7.385454 8.589142 7.411005
1368060_at 12.560697 12.83647 12.846101 12.695581 12.704644 12.684052 12.574402 12.588528 12.516829 12.569212 12.507498 12.327294
1368061_at 6.6448283 6.1089873 6.5915694 6.303133 6.80733 6.053792 6.9406166 6.677401 6.3762755 6.394453 6.840431 6.9410377
1368062_at 8.353205 8.647204 8.453037 8.565612 8.564764 8.590955 8.468308 8.485484 8.505934 8.706302 8.5440855 8.442922
1368063_a_at 8.386017 8.544314 8.421351 8.400799 8.3257475 8.329761 8.187038 8.486391 8.389711 8.313178 8.354933 8.477491
1368064_a_at 9.665913 9.912697 9.964794 10.131738 9.804194 9.903585 9.992994 9.560911 10.154714 9.575154 9.361692 9.459228
1368065_at 6.485324 6.30207 6.1279426 6.61858 6.304739 6.5357175 6.2039094 6.542752 6.3125696 6.439476 6.5892653 6.4005127
1368066_at 5.626545 5.772213 5.586145 5.5572186 5.644108 6.0494814 5.6921663 5.547852 5.616685 5.7737746 5.6433144 5.678902
1368067_at 8.103035 8.122626 8.192064 8.330868 8.205521 8.283288 8.0682535 8.3054905 8.249504 8.309459 8.252538 8.346472
1368068_a_at 6.4162955 6.6971817 6.628646 6.8839035 6.9003882 6.535977 6.779684 6.6704707 6.6554756 6.6917186 6.582423 6.4430704
1368069_at 7.9744067 7.9690065 7.977179 7.846694 7.9676313 8.003292 7.8179617 8.0118 7.839154 7.9149995 7.977287 8.022011
1368070_at 7.1729546 7.5538926 7.5090795 7.575881 7.5202723 7.474778 7.441103 7.393825 7.343298 7.304861 7.234333 7.0941267
1368071_at 11.529704 11.639109 11.570231 11.782502 11.680366 11.64988 11.45598 11.5696745 11.414188 11.635712 11.308746 11.563981
1368072_at 6.0929646 6.0176215 6.057142 6.1654453 6.100582 6.0088053 6.1227183 6.028829 6.2427826 5.7909484 6.123079 5.918383
1368073_at 8.39168 7.6626816 7.1999717 7.947005 8.016929 7.623574 7.9092274 7.423291 8.068601 8.470561 7.9975367 7.9344606
1368074_at 5.938317 6.058644 6.214373 6.1462154 5.9631934 6.419773 6.1806383 5.790403 6.234378 6.3453774 6.2191043 6.2601905
1368075_at 10.487684 10.492099 10.169347 10.460245 10.33629 10.413535 10.214965 9.986974 10.428857 10.584881 10.415117 10.629606
1368076_at 7.056892 7.1039085 7.126722 7.258222 6.912862 7.2777476 7.0622983 6.938859 7.041856 7.1511617 6.9968643 6.8119183
1368077_at 12.922138 12.913135 13.015735 12.627993 12.613927 12.7908325 12.806456 12.585197 12.78052 12.585264 12.855256 12.819368
1368078_at 4.240183 3.8331382 4.0097694 3.9034915 4.043625 4.0808554 4.06396 3.7744784 3.789754 3.8173745 3.727216 3.7240036
1368079_at 8.520267 8.177927 8.764641 8.705651 8.515373 8.340927 7.959905 8.055856 8.584711 8.663429 8.872742 8.363754
1368080_at 3.6459394 3.7531788 3.555507 3.7046201 3.612698 3.671332 3.6303172 3.5689514 3.632117 3.6407835 3.6429272 3.6547203
1368081_at 6.822034 7.04359 6.572111 6.979916 6.7935677 6.814173 6.6221037 7.0213356 7.1294246 7.101127 6.6996174 7.1160293
1368082_at 7.959676 8.077435 8.035294 8.117302 7.9390836 8.077759 7.8745475 8.098383 7.9268103 8.087453 8.014617 7.8393173
1368083_at 8.32361 8.385454 8.506915 8.638788 8.509521 8.56733 8.348953 8.379906 8.617462 8.51602 8.351268 8.503568
1368084_at 6.5740848 6.3177705 5.879122 6.2902026 6.142202 6.3890667 6.2066793 6.0709534 6.3490553 6.1961856 5.944946 6.4486933
1368085_at 10.088457 9.891892 10.165856 9.75275 9.763617 9.861568 9.9806185 9.730194 9.769828 9.697891 9.688832 9.613237
1368086_a_at 8.429683 8.143273 8.518915 8.318428 7.8893847 8.118412 8.099253 8.733172 8.744013 8.620927 7.7930937 8.398107
1368087_a_at 7.98028 7.8679557 7.8876753 8.248456 7.9621964 8.118743 8.17596 8.080994 8.003269 8.312034 8.197786 8.101616
1368088_at 6.7902055 6.7423544 6.4600124 6.735236 6.635972 6.846828 6.7337847 6.4740777 6.7462864 6.604158 6.7668123 6.2479734
1368089_at 8.178281 8.261382 8.191257 8.13299 8.105742 8.283555 8.223946 8.230995 7.9978495 8.311907 8.126853 8.151175
1368090_at 7.11233 6.7512407 7.027455 7.057855 6.862035 6.9724126 7.022295 6.996665 7.0122433 6.66508 6.836971 6.7449007
1368091_at 8.412581 8.498417 8.37223 8.577607 8.235836 8.609142 8.494561 8.736105 8.426699 8.429504 8.372198 8.197603
1368092_at 12.182232 12.253955 12.117145 12.175942 12.087873 12.24814 12.046519 12.027935 12.065115 12.132088 11.98012 12.09517
1368093_at 3.6256049 3.8986905 3.9358745 3.747811 3.6999211 3.771138 3.692292 3.8285308 3.7512445 3.7555401 3.6977515 3.617324
1368094_at 6.4078803 6.4599876 6.7928586 6.432145 6.389704 6.462011 6.109127 6.9398985 6.702603 6.7812076 6.8634143 6.6946363
1368095_at 9.268555 9.495935 9.532799 9.2722 9.465092 9.677314 9.593987 9.594666 8.891789 9.292878 9.653402 9.373839
1368096_at 9.270525 9.071675 9.1843405 9.152751 9.134296 9.112007 9.190261 9.167696 8.892803 8.766647 9.23454 8.916164
1368097_a_at 5.0580044 4.7667246 4.8711224 4.758482 4.985467 4.5441 4.8893423 4.817137 4.8448653 4.467966 5.055716 4.8518043
1368098_a_at 7.616239 7.6379323 7.198368 7.8087754 7.7747903 7.883611 7.3641534 7.510576 7.7165284 7.5319886 7.7858596 7.6690054
1368099_at 6.9757895 7.0466285 6.990168 6.7761164 7.043656 7.0929303 6.9417534 6.8731894 6.6440263 6.869396 6.99741 6.946321
1368100_at 10.480974 10.429511 10.32388 10.522341 10.32594 10.553732 10.263233 10.096485 10.322064 10.603815 10.303235 10.265204
1368101_at 6.7060275 6.735839 6.846806 6.9474454 6.7961106 6.6632724 6.607975 6.6166425 6.2961674 6.8045945 6.6490364 6.4251437
1368102_at 8.042391 8.092028 7.757004 8.441496 7.83834 8.040909 7.450265 7.7566595 8.218882 7.72469 7.706985 8.129214
1368103_at 7.1248684 7.1018734 6.702545 6.8907766 7.0874906 6.907508 7.049222 7.1169977 7.051876 7.0062656 6.91436 6.919136
1368104_at 6.4707346 6.3022985 6.3912582 6.4502006 6.190506 6.1448293 6.1465 6.3698826 6.2775126 6.2347517 6.38127 6.30812
1368105_at 5.559645 5.431208 5.5958977 5.2311325 5.4229283 5.3655214 5.253681 5.7102785 5.5127106 5.191563 6.0971136 5.7599854
1368106_at 8.686692 8.360281 8.612812 8.940569 8.643178 8.938881 8.621849 8.247215 8.961188 8.8980055 8.24931 8.647383
1368107_at 3.821512 3.7157874 3.6880465 3.7369666 3.8283565 3.773578 3.7186368 3.7824361 3.8011427 3.7867362 4.008809 4.1040506
1368108_at 4.773487 4.735037 4.97129 4.9222302 4.6242843 4.9482393 4.866195 4.8000183 4.9631333 4.9703865 5.0142612 4.906993
1368109_at 6.8597956 6.6576004 6.694713 6.7763443 6.503758 6.5460896 6.8322077 6.665685 6.8140206 6.884339 6.7209315 6.3528
1368110_a_at 4.1410503 4.210824 4.335989 4.283495 4.117507 4.3514524 4.1295114 4.2468157 4.1180897 4.329256 4.186781 4.0411754
1368111_at 7.3226924 7.222915 6.702007 7.030862 6.814605 6.9675736 6.746178 7.1415896 6.8526626 6.6618176 6.6175623 7.3630443
1368112_at 5.1415415 4.9594593 5.0425687 5.009687 5.1185617 5.195121 5.082411 5.1216073 5.030248 5.0783176 4.915489 4.952184
1368113_at 4.3977404 4.669781 4.2534294 4.6270804 4.303734 4.7555265 4.313251 4.3780837 4.1160154 4.5432796 4.604187 4.5318246
1368114_at 4.6807866 4.73343 4.791218 4.6836905 4.7400346 4.6514616 4.8004937 4.714926 5.094619 4.936308 5.0389047 5.2234674
1368115_at 9.198593 9.459475 9.941627 9.391031 9.22471 9.539728 9.219784 9.89932 9.23436 9.325209 9.120163 8.795391
1368116_a_at 6.6984835 6.8854713 6.76391 6.8373456 6.682069 6.86318 6.5717025 6.4732013 6.830325 6.5934525 6.66469 6.71712
1368117_at 8.573474 8.603116 8.618683 8.593838 8.459585 8.595398 8.467796 8.458393 8.316545 8.593687 8.372145 8.319697
1368118_at 7.781784 7.8008475 7.817018 7.624411 7.647688 7.515864 7.5175357 7.585556 7.750243 7.8435383 7.4659934 7.7181406
1368119_at 5.6840405 5.890256 5.92244 5.9003067 5.9178705 6.091351 5.717085 5.752698 5.835661 5.8525715 5.8591843 5.8472996
1368120_at 4.7402525 4.538477 4.5450125 4.5420465 4.56538 4.5999384 4.5602064 4.7821407 4.3357553 4.6964855 4.531391 4.8415194
1368121_at 9.130633 9.319466 9.539879 9.998626 10.259073 9.624099 9.005734 10.46542 9.096094 8.306814 8.9447975 8.373758
1368122_at 9.4427395 9.527867 9.150087 9.507758 9.367453 9.601 9.351145 9.182941 9.241191 9.173706 9.306554 9.290211
1368123_at 6.8824077 6.6534953 6.451969 6.576072 6.6581764 6.847886 6.5777483 6.305414 6.838657 6.5764866 6.5253696 6.400436
1368124_at 6.8336086 6.763809 6.3909473 7.4300785 7.1831994 6.820146 7.124848 6.6709166 7.052945 6.8478847 6.5620804 6.9618406
1368125_at 6.1180577 6.2722363 6.2789426 6.176131 5.8808475 5.908632 6.0032945 5.8306465 6.1696625 6.322971 6.208011 5.8514657
1368126_at 6.314102 6.16075 6.095984 6.2628636 6.0117292 6.6956315 6.043299 5.852054 6.6214113 6.976904 6.888913 6.7622366
1368127_at 6.4086237 6.440643 6.359395 6.4341855 6.230646 6.210664 6.3046746 6.668444 6.2460136 6.2747974 6.2860217 6.4568534
1368128_at 5.825341 6.511215 6.4709973 6.975339 6.146024 6.461627 6.073406 7.194302 7.537716 7.953631 7.9263077 8.457507
1368129_at 7.0223613 6.911484 6.846633 6.7028513 6.6958165 6.8890753 7.0291457 7.075067 7.005969 7.0472617 6.895 6.8901896
1368130_at 4.788741 4.812066 4.8346567 4.680586 4.7669973 4.929126 4.80766 4.6316776 4.6420965 4.759536 4.7070255 4.600322
1368131_at 4.7201247 4.818809 4.6256256 4.301263 4.8935666 4.4640656 4.5869083 4.88538 4.6740303 4.691456 4.721915 4.8828683
1368132_at 9.380143 9.906043 9.957518 10.086645 9.774715 9.675997 9.800218 9.341439 9.291585 9.106557 9.558363 8.997045
1368133_at 7.3869905 7.3338885 7.0295815 7.518298 7.446851 7.8649893 7.088512 7.084685 7.384932 7.60054 7.337776 7.372999
1368134_a_at 8.138121 8.01136 7.913022 8.152522 8.029641 8.143097 7.9780655 7.7705007 7.9455414 7.755734 7.973468 7.611269
1368135_at 6.121719 6.2612677 6.663883 5.9530797 6.0462413 6.1723795 6.4543815 6.3589964 6.29973 6.0215187 6.061346 6.7129846
1368136_at 7.5769963 7.7348394 7.5687537 7.8119025 7.5747337 7.7610044 7.680221 7.656443 7.7671814 7.626012 7.972807 7.494313
1368137_at 6.1300774 6.225515 6.37135 6.246181 6.231431 6.5760126 6.363343 6.3976526 5.9737773 6.22955 6.1882377 6.1081614
1368138_at 5.9813886 6.0251026 6.116774 5.792414 5.705441 6.0733604 5.8059855 6.395592 6.27938 5.931849 6.3693814 6.2777824
1368139_s_at 5.265532 5.3224964 5.9599733 5.487556 5.543677 5.804193 5.4459505 5.574408 5.1695657 5.725515 5.3806014 5.2551823
1368140_at 5.0727286 5.0482583 4.8789253 5.081634 5.0549207 5.357531 5.705945 5.449748 5.5219884 5.047802 5.0245466 5.2465
1368141_at 10.879652 11.18793 11.103398 11.233193 11.178065 11.080744 11.082315 11.07548 10.989467 11.1088705 11.052976 10.772015
1368142_at 5.2074766 5.205023 5.235241 5.2647524 5.2354627 5.4049916 5.188303 5.2739806 5.2988195 5.335539 5.210584 5.3789177
1368143_at 6.8214426 6.2243567 6.015471 7.0681696 7.263881 6.246127 6.380329 6.793354 6.547902 6.8221073 6.71915 6.6625204
1368144_at 5.06573 5.350877 5.121757 5.2679954 5.460146 5.34847 5.1866293 5.2411304 5.092534 5.399579 5.0705137 5.2324486
1368145_at 6.349023 6.553469 6.150326 6.6267366 5.9971094 6.1896954 6.4421253 6.1775074 7.0925145 5.9831066 6.7937045 6.732402
1368146_at 9.4638605 10.157153 9.425722 10.123003 9.62429 9.324942 10.798089 9.567979 8.557068 9.219333 9.54753 8.658233
1368147_at 6.778516 7.432498 6.9886904 7.7256417 7.2158422 6.5298457 8.557366 6.501342 6.1068444 6.629194 6.611275 6.210356
1368148_at 4.36707 4.5822573 4.397876 4.6531224 4.424725 4.37171 4.5760098 4.3676023 4.2741795 4.440436 4.441736 4.578439
1368149_at 6.2136855 6.376399 6.130735 6.258994 6.160557 6.192064 6.315605 6.282293 6.2702494 6.2574663 6.2247615 6.2622724
1368150_at 12.33104 12.672557 12.499433 12.526436 12.330746 12.827942 12.469953 12.5935545 12.605365 12.711115 12.630354 12.482439
1368151_at 9.710428 10.006007 9.874776 9.983456 9.827447 9.981734 9.844919 9.806336 9.78279 9.853215 9.877226 9.677531
1368152_at 7.0022745 7.17101 7.148046 7.022443 6.921045 6.996929 6.9253006 6.7540317 6.976356 7.1825905 6.8915105 6.822625
1368153_a_at 7.3234067 7.387491 7.3437643 7.528226 7.327569 7.3661165 7.4187207 7.34533 7.4494176 7.7346196 7.312708 7.108589
1368154_at 7.110414 7.291302 7.098181 7.2025948 7.060555 7.25873 7.1584196 7.1621413 6.9720736 6.9901633 6.8742437 6.910997
1368155_at 11.368965 10.932149 10.671887 10.979371 12.383713 10.4274435 11.7917795 10.390944 10.971452 12.323805 11.869749 11.338903
1368156_at 5.9299355 6.083089 5.737653 5.7074 5.709016 6.0168786 5.5771685 5.654448 5.534071 5.7997026 5.61566 5.6343765
1368157_at 6.318916 6.2361784 6.4362745 6.356835 6.24887 6.390715 6.3370404 6.398497 6.390509 6.3460326 6.480395 6.29039
1368158_at 8.008146 8.181022 8.203069 8.368769 8.119581 8.414778 8.246199 8.088556 8.227411 8.434908 8.19044 8.116649
1368159_at 7.897439 8.187795 8.145578 8.145077 8.194765 8.011587 7.817752 8.147947 7.8412304 7.8976007 8.06931 8.0289135
1368160_at 8.867601 9.635902 8.27722 6.6352587 7.9409575 8.672465 8.891635 9.430819 6.9691677 9.395806 9.963698 8.133518
1368161_a_at 13.944851 14.211127 14.155738 14.144684 13.999076 14.093355 13.958763 13.88685 14.004223 13.9964905 14.120911 13.871145
1368162_at 4.599839 4.7176604 4.5936775 4.5473347 4.6387296 4.57366 4.603594 4.5665665 4.7089915 4.5407887 4.444187 4.473406
1368163_at 9.678491 9.842532 9.6077175 9.806182 9.701799 9.851992 9.437951 9.5056305 9.564832 9.5810995 9.658427 9.508886
1368164_at 6.8985205 6.8880873 6.9103303 6.861022 6.8053465 6.7673173 6.8302145 6.9192185 6.6088133 6.9719863 6.6475496 6.6030474
1368165_at 7.587663 7.630757 7.377243 7.54978 7.57053 7.85892 7.520174 7.6697054 7.4749117 7.633807 7.718597 7.648152
1368166_at 5.8685493 5.7963033 5.7873416 5.9210215 5.786475 4.970342 5.8588495 5.6582355 5.4305077 5.340026 5.813677 5.611554
1368167_at 5.8889084 5.6462994 5.886495 5.7764225 5.9800653 5.5522027 5.910294 5.8980675 5.745084 5.5913334 5.7261744 6.0070515
1368168_at 8.666986 8.366371 7.44215 8.819116 8.38172 9.115635 8.285995 8.580558 8.428652 8.963307 8.707141 8.256981
1368169_at 6.4009705 6.2894096 6.3719807 6.40547 6.092372 6.281329 6.107331 6.0758533 6.0343227 6.423244 6.005195 6.201723
1368170_at 3.9188602 4.068637 3.9355845 3.9233935 3.8650439 3.9461195 3.9011524 3.7959518 3.9733355 3.835249 3.8927891 4.027524
1368171_at 8.311307 10.360105 8.8087635 8.631305 9.429032 9.077457 9.4205885 8.265907 9.557677 6.1759677 7.7212486 9.327107
1368172_a_at 5.713168 7.9413166 6.017819 5.9526243 6.4388747 6.0877137 6.602683 5.8014975 6.9996204 3.9851234 5.3505073 6.4898057
1368173_at 7.0344563 7.4959216 7.942734 7.5020456 7.162567 7.4094152 6.947419 7.5928316 7.5557446 7.5946755 7.215026 7.504586
1368174_at 4.0618052 4.0629973 4.0673523 4.1657553 4.271588 3.8542407 4.1263113 4.2800555 3.957315 4.172925 4.1570883 4.270146
1368175_at 6.9054666 6.8714986 6.97677 7.0353484 6.972709 7.1260357 6.9583054 6.9772224 6.789816 6.7543736 6.9617643 6.6887856
1368176_at 7.5807333 7.8583646 7.6678677 7.603964 7.5552025 7.622904 7.713167 7.642103 7.561928 7.8070507 7.4016657 7.387489
1368177_at 7.44202 7.600152 7.26226 7.5459747 7.4734354 7.4772367 7.3159857 7.5825715 7.559205 7.7426133 7.520383 7.0578637
1368178_at 8.892408 9.02486 8.687887 8.969648 8.68546 9.085566 8.800522 8.894328 8.913988 9.147318 8.814584 8.887281
1368179_at 7.284319 7.1816087 7.046131 7.159543 7.1174417 7.074643 7.105728 7.078926 7.2692294 7.237788 7.181203 7.053278
1368180_s_at 12.483023 12.713849 12.662532 12.457187 12.450568 12.956037 12.604894 13.104152 12.12327 12.5670805 12.811071 12.437775
1368181_at 10.142993 10.2754135 10.488599 10.580827 10.446399 10.33846 10.175197 10.58079 9.976079 10.528606 10.484765 10.277976
1368182_at 4.5474157 4.507723 4.67144 4.4967585 4.633791 4.4348392 4.4962654 4.372658 4.439451 4.5637245 4.494045 4.508712
1368183_at 8.115783 8.135578 7.871613 8.103809 7.8409424 8.096441 7.8634987 8.011637 7.9575844 7.891545 7.888428 7.602093
1368184_at 8.021596 8.167014 8.502789 8.310157 8.146645 8.3625345 8.173996 8.024371 8.015328 8.123977 8.0208 8.031136
1368185_at 4.9232454 5.443078 5.0298924 4.9813275 4.8864174 5.2317333 4.94981 5.0383234 4.972653 5.030247 5.229718 4.900055
1368186_a_at 6.433487 6.592842 6.281638 6.5506167 6.565464 6.5199533 6.487296 6.5244994 6.616723 6.424118 6.562657 6.6458535
1368187_at 7.577261 7.0696516 7.626671 7.553646 7.511354 7.6261525 8.140635 7.781429 7.829077 8.512233 7.3218117 7.762988
1368188_at 13.200039 13.352822 13.394475 13.208712 13.304293 13.407171 13.229531 13.218399 13.092012 13.341671 13.274408 13.343978
1368189_at 10.495581 10.28657 10.504942 10.752072 10.201307 10.707383 10.284723 10.412927 10.483458 10.769635 10.929632 10.45016
1368190_at 4.9557304 5.088868 4.9984474 5.300155 4.943107 5.1963625 5.042982 4.901928 4.972653 5.3325543 5.0595527 5.311573
1368191_a_at 10.622601 10.630284 10.471491 10.863144 10.645836 10.815361 10.5400305 10.661808 10.570682 10.651876 10.386468 10.538393
1368192_at 5.1771755 4.847494 5.0767035 4.7626243 5.1961975 4.9456778 5.022145 5.2470818 5.133994 4.969862 5.1773605 5.0329533
1368193_at 5.2970457 5.3727236 5.3995066 5.0840583 5.4975953 5.2125444 5.035894 5.447735 5.5678053 5.2257633 5.854144 5.601351
1368194_at 4.5747147 4.4072533 4.5506883 4.4646387 4.4259014 4.3257375 4.4222074 4.5748243 4.4980803 4.5999756 4.4917927 4.5432076
1368195_at 5.9935412 6.234339 6.1100426 6.2759 6.134744 6.3429656 6.219855 6.0336585 6.0152392 6.167749 6.0635324 5.9355574
1368196_at 4.9456244 4.730068 4.997059 4.811137 5.059211 4.9536934 4.856602 4.975519 4.9185863 5.007509 4.8738923 5.015933
1368197_at 4.586399 4.3374987 4.345937 4.3679876 4.364151 4.5941305 4.58988 4.9149227 4.5581455 4.554184 4.5628924 4.9690256
1368198_at 5.5804663 5.338208 6.040106 5.6284184 5.7240148 5.449589 5.551392 5.5398536 5.654975 5.508379 5.6904182 5.7065005
1368199_at 7.543344 7.6363525 7.5616026 7.650179 7.588894 7.2829275 7.3519406 7.6133704 7.5791364 7.349152 7.3225226 7.5095167
1368200_at 5.9521594 6.192559 5.9989896 5.8833523 5.839787 6.1324005 5.9602113 5.812365 5.9760795 6.1380024 6.1438594 6.1524887
1368201_at 6.0145216 6.045449 5.898661 6.011083 5.955894 5.945837 5.894306 5.7106347 5.944637 6.119151 5.7478127 5.728027
1368202_a_at 8.444442 8.326515 8.419089 8.414827 8.496458 8.421413 8.408965 8.348127 8.426845 8.600216 8.513521 8.664461
1368203_at 5.663762 5.2743225 5.0704713 5.170839 5.1141615 5.2995853 5.2421446 5.2115803 5.5276384 5.699255 5.540909 5.2072268
1368204_at 6.166495 6.416645 6.0400906 6.414665 6.0532756 6.1834106 5.963361 6.1906137 6.137395 6.0606294 5.7880163 5.8946805
1368205_at 13.132415 13.319369 13.226283 13.220517 13.193367 13.273255 13.111373 12.9862 13.017076 13.374049 13.22629 12.944123
1368206_at 7.9512424 7.8243346 7.831994 8.0434675 7.7632747 7.8932085 7.7670407 7.8460493 7.8374205 7.868035 7.71475 7.4508476
1368207_at 6.099676 5.88442 5.667663 6.1531215 5.9241424 5.8101516 5.765518 6.171173 5.918152 5.946242 6.0555773 5.752216
1368208_at 6.052157 5.8510394 5.92513 6.0646863 6.0853167 5.9452505 6.154556 6.086931 5.8942986 6.0042458 6.0689855 5.9806705
1368209_at 6.006339 6.353401 5.9718466 6.0169706 5.928297 6.172838 5.933557 5.782109 5.887759 6.2066536 5.7765975 5.7555285
1368210_at 4.773487 4.5967493 4.601757 4.6512794 4.9877086 4.897286 4.759909 4.743258 4.9077907 4.6999526 4.82211 4.790345
1368211_at 11.876997 12.019233 11.968258 12.162195 12.0048895 11.997228 11.862913 11.874758 11.854757 12.053855 11.83743 11.85458
1368212_at 8.39361 8.512371 8.379286 8.240356 8.234438 8.321154 8.206734 8.349928 8.309029 8.327216 8.305464 8.325283
1368213_at 8.281213 7.405954 8.328009 7.951104 7.6008263 7.3656983 8.161822 7.7048426 7.619364 7.3055177 8.148849 7.680956
1368214_at 7.07497 7.3341966 7.3164706 7.41979 7.2448215 7.4005985 6.900416 7.3615823 7.059298 7.1601744 7.0738845 7.016767
1368215_at 9.573325 9.644108 9.445372 9.537478 9.624046 9.582456 9.416239 9.423509 9.598645 9.4128685 9.480984 9.409428
1368216_at 8.903469 8.80909 8.858221 8.849417 8.827878 9.000325 8.804734 8.837003 8.914713 8.794579 8.882541 8.55157
1368217_at 8.462168 8.533801 8.232445 8.522848 8.582262 8.465357 8.124327 8.182516 8.751068 8.476558 8.404333 8.278707
1368218_at 5.319673 5.5300245 5.394811 5.4108906 5.347203 5.47416 5.2640567 5.234514 5.467946 5.44549 5.4747224 5.3538494
1368219_at 6.3979144 6.4802403 6.383399 6.4065824 6.205005 6.399577 6.34287 6.1717215 6.2422376 6.1984158 6.087688 6.280111
1368220_at 8.209037 8.149557 7.9558177 8.095847 8.199846 8.355207 8.120648 8.291384 8.020582 8.076661 8.121183 7.8125525
1368221_at 9.715977 9.875297 9.918131 9.873617 9.775935 9.570194 9.5687895 9.610367 9.5525 9.26242 9.440582 9.532641
1368222_at 5.909665 6.1814003 6.3102713 6.198815 6.440624 5.9647217 6.2264385 5.714587 6.05603 5.9178076 5.9948707 5.93577
1368223_at 6.9104714 7.469147 7.265926 6.6902037 6.5707917 6.76612 6.669715 7.5775323 7.0929675 7.1938405 7.1673036 6.962989
1368224_at 13.085733 13.2743025 13.078676 12.986068 13.283366 13.044455 13.516756 13.19084 12.775328 13.07681 13.00964 12.579124
1368225_at 6.865757 6.9472613 6.7979846 6.7516823 7.033148 6.834234 6.8354764 6.6251955 6.901072 6.9046946 6.6246862 6.7468414
1368226_at 7.0716777 6.824196 7.0792565 7.387037 7.2624426 6.9476676 7.045094 6.8869853 6.802015 7.0155554 7.1482296 6.9301133
1368227_at 8.722888 8.726578 8.096731 8.391569 8.401053 8.729078 8.45645 8.217924 8.884246 8.852556 8.284224 8.639731
1368228_at 8.416689 8.659489 8.621946 8.685176 8.5573845 8.775758 8.389564 8.622019 8.593377 8.681747 8.79052 8.74604
1368229_at 6.0323825 6.2358117 6.1958222 6.1585517 6.5072465 6.4447217 6.348793 6.2058935 6.234586 6.242837 6.188228 6.060702
1368230_a_at 8.20677 8.394796 8.261868 8.470811 8.302345 8.313618 8.246729 8.141958 8.234827 8.470158 8.157253 7.982028
1368231_at 6.7293487 7.0503993 7.0021954 6.9435 7.3255 7.27165 7.1640906 6.7465286 7.0303035 6.9144716 7.0677934 7.034261
1368232_at 7.587921 7.530391 7.567112 7.687994 7.6943393 7.8769345 7.45637 7.866798 7.5972667 7.841641 7.847045 7.5022836
1368233_at 7.6452537 7.700777 7.5531926 7.6874437 7.5342097 7.662547 7.9242673 7.57724 7.830477 7.7859735 7.6893325 7.447038
1368234_at 8.090334 8.193553 8.375645 7.885175 7.8774767 8.151222 7.9386234 7.9645863 8.423504 8.041256 7.8792996 7.710404
1368235_at 7.363749 7.4048505 7.4249988 7.3480735 7.378181 7.4638453 7.3833423 7.3750877 7.3905663 7.2870183 7.1777043 7.2067494
1368236_at 4.284045 4.34107 4.2372065 4.400913 4.417296 4.171856 4.424199 4.455922 4.788154 4.1606336 4.2186093 4.5354953
1368237_at 4.813998 4.8228617 5.250312 4.9021444 5.096434 5.1615705 4.9041557 5.0347166 5.1746507 5.0676804 5.253667 5.0087147
1368238_at 4.723385 4.773376 4.9585967 4.879425 5.20072 4.7916665 4.953335 4.971958 4.9062877 4.9817367 4.8841305 5.4301777
1368239_at 8.441444 8.515623 8.614731 8.449766 8.424389 8.351318 8.395475 8.266858 8.205136 7.856341 8.128963 8.200486
1368240_a_at 4.629976 4.548678 4.4015093 4.4398665 4.783482 4.345542 4.755058 4.63247 4.5393205 4.8120894 4.4990187 4.4462523
1368241_a_at 8.278752 8.267185 8.220208 8.252187 8.453185 8.237338 8.270615 8.439866 8.297584 8.457126 8.290903 8.2191105
1368242_at 4.602028 4.8822637 4.8099203 4.7467623 4.9304924 4.7250338 4.786789 4.5918427 4.8413496 4.766123 4.6897774 4.7191067
1368243_at 4.877118 4.899878 4.9572005 4.8989353 5.029219 4.891835 5.0889287 5.2525735 5.083619 4.9716797 5.104222 5.0566077
1368244_at 9.595246 9.716092 9.824287 9.59076 9.7808 9.722778 9.756215 9.779045 9.397495 9.379562 9.703271 9.373034
1368245_at 11.801565 12.181175 12.174703 12.218419 12.199242 12.336724 11.625029 12.093237 11.633633 12.040687 10.586303 11.469972
1368246_at 5.644901 5.328844 5.233276 5.46953 5.5287747 5.373215 5.52421 5.440523 5.2346735 5.2704883 5.229718 5.6013155
1368247_at 6.850803 6.885468 6.8977437 6.497218 6.242121 6.547543 6.7309313 7.071434 6.736369 6.311606 6.4291677 7.15047
1368248_at 5.8061686 5.265216 6.299394 6.0492554 6.15412 5.384713 5.774029 6.6047745 5.4732733 5.917814 6.009129 5.4847326
1368249_at 8.8759775 9.673744 9.968827 8.715599 8.834582 9.735472 8.657776 9.586228 9.321961 8.942005 9.285496 8.922893
1368250_at 3.7569418 3.8867297 3.8705592 3.9681702 3.7173421 4.015471 3.7585096 3.8228688 3.6632483 3.8224015 3.7028258 3.8900075
1368251_at 5.760028 5.610065 5.5742016 5.5414224 5.461632 5.5910435 5.616816 5.5721307 5.5112114 6.068577 5.424528 5.546234
1368252_at 3.497024 3.3850942 3.51419 3.462191 3.4983604 3.5148945 3.4673321 3.452722 3.5070357 3.4103072 3.335901 3.4284432
1368253_at 11.933682 12.110913 12.19918 12.131787 12.01277 12.269981 12.033179 11.975526 12.007623 11.982772 12.098354 11.978066
1368254_a_at 5.303345 5.4838767 5.381863 5.555374 5.4635053 5.829239 5.2583346 5.352278 5.464689 5.389034 5.472106 5.436582
1368255_at 4.484134 4.462652 4.597135 4.5895824 4.3417673 4.6504707 4.4502087 4.477074 4.614267 4.350421 4.6031213 4.4136977
1368256_at 3.4229927 3.4861994 3.498063 3.5869925 3.375795 3.5892806 3.5295267 3.595042 3.4657295 3.491169 3.482935 3.4309363
1368257_at 4.3676176 3.9868035 4.3566504 4.1939373 4.329187 4.134879 4.1595564 4.200482 4.1847076 4.447743 4.235709 4.2987204
1368258_at 5.8419642 5.359855 5.3864255 5.3461266 5.6929955 5.4060984 5.982537 5.8667583 5.5500045 5.6566486 5.946786 5.8190074
1368259_at 7.4423475 7.172605 6.9951982 7.280751 7.3592815 6.949391 7.294897 7.528698 7.081836 7.4904513 7.132574 6.995155
1368260_at 5.214572 5.6259794 5.040677 5.3449097 5.130522 5.2714577 5.348366 5.323413 5.326885 5.162863 5.1920896 5.10915
1368261_at 4.6428623 4.6172905 4.59479 4.5210795 4.632277 4.558136 4.487603 4.6086454 4.6482863 4.5558496 4.4364314 4.8981442
1368262_at 6.093631 5.949757 6.1100626 6.3242235 6.31735 5.9394836 6.1383905 6.373592 6.011172 6.089391 6.152412 6.2960315
1368263_a_at 4.2372413 4.3002443 4.4658217 4.440336 4.3746805 4.3662753 4.438372 4.380641 4.5162525 4.5392694 4.6744766 4.6502533
1368264_at 6.984031 6.7399306 6.839872 6.894231 6.809382 6.917183 6.7805104 6.8265676 6.680388 6.5405083 6.338052 6.509656
1368265_at 8.483114 8.597969 8.049748 8.110406 8.052236 8.163052 8.15858 8.356521 8.135704 7.461642 7.9034877 8.334781
1368266_at 12.923847 13.075273 13.339675 13.102058 13.151218 13.261543 12.975972 13.139621 12.989512 12.97935 13.149216 12.892347
1368267_at 7.031297 7.2074385 7.257616 7.0755997 7.0371113 7.0169806 6.960041 7.230086 7.220572 7.412707 7.095709 7.155788
1368268_at 7.2885275 7.046634 7.426087 7.4662647 6.819869 7.0021276 7.1515636 7.0841703 7.264932 7.2638717 7.2613516 6.9879556
1368269_at 3.6092978 3.9298456 3.7863493 3.642732 3.7043355 3.8019967 3.6885972 3.706903 3.6635993 3.746351 3.9185653 3.7133875
1368270_at 7.186679 6.7252297 6.968312 6.6282306 7.098591 6.8133426 6.791393 6.5091314 6.7888045 7.1539536 6.8308764 7.004755
1368271_a_at 4.449149 4.0589576 4.6630516 4.697668 4.50711 4.440157 4.4359326 4.3368073 4.3069086 4.5592585 4.2268114 4.5130687
1368272_at 9.698356 10.783575 11.496476 10.030543 9.78587 9.713471 10.002918 9.966084 9.8881645 9.063732 9.536337 9.4481325
1368273_at 9.281718 9.199171 9.361084 9.4193 9.071999 9.290735 9.199141 9.117366 9.345757 9.1950445 9.235719 9.046224
1368274_at 7.9767213 7.8404694 7.6610765 7.971073 7.840293 7.9763165 7.881124 7.6578445 7.6282015 7.929879 7.530586 7.5446324
1368275_at 10.211453 10.269604 10.201009 10.751833 10.659814 11.096432 10.119368 10.576091 10.41498 11.189575 10.436535 10.592906
1368276_at 7.861407 7.9600897 8.187798 8.097334 8.313335 7.83147 8.251291 8.3089695 8.248169 8.137829 8.25663 8.142719
1368277_at 8.26039 8.062323 8.165613 8.102731 8.099597 8.31685 7.9859757 8.600547 8.0620165 8.254131 8.284639 8.095079
1368278_at 6.464675 6.423875 6.630206 6.4643526 6.503735 6.2390337 6.416824 7.023791 6.355585 6.6551733 6.1821766 6.20567
1368279_at 4.241434 4.073148 4.317855 4.287658 4.1147146 4.318848 4.423526 4.393128 4.437144 4.0836 4.3037777 4.1187663
1368280_at 12.185365 12.208153 12.260684 12.373318 12.329998 12.381353 12.090673 11.579665 12.16779 12.278864 11.89995 11.838907
1368281_at 6.0184155 5.997473 6.008025 6.035147 6.1082706 6.0784054 5.83264 5.8521824 5.972542 6.273268 5.886715 5.832556
1368282_at 4.588848 4.4212193 4.5919385 4.4605436 4.3497863 4.5002575 4.4994874 4.4875607 4.5279093 4.640562 4.4612246 4.479955
1368283_at 10.802975 10.5558605 10.636629 10.7162695 10.785336 11.294941 10.378326 10.908691 10.557717 10.699128 11.068103 11.297692
1368284_at 8.136044 8.275637 7.390666 7.682374 7.967065 7.892083 7.921644 8.079826 7.8115525 7.9368825 7.823775 7.4433346
1368285_at 4.9955134 5.171991 5.3461485 5.3518057 4.9411316 5.1840086 5.179325 5.187719 5.255811 5.007329 5.1516366 5.1469874
1368286_at 7.0065145 6.9683456 6.9336147 6.88226 7.037137 7.0197854 6.8471265 6.928806 6.9638333 7.014328 6.8401318 6.8139486
1368287_at 5.0049715 5.04048 5.0014453 5.087909 4.8679094 5.135257 5.139057 4.9797125 5.354828 5.2034125 5.0626783 5.1909165
1368288_at 14.125217 14.176867 14.194457 14.191803 14.217362 14.18174 14.175769 14.128941 14.052646 14.175612 14.0699625 14.124178
1368289_at 10.970594 11.575554 11.078483 11.177973 11.560382 11.581277 11.4672 10.709323 10.811239 11.319722 10.820814 11.145147
1368290_at 3.5030782 3.473622 3.699073 3.588032 3.552373 3.626872 3.5873406 3.4251797 3.562077 3.6299336 3.483479 3.4987726
1368291_at 8.671054 8.923719 8.624896 8.884707 8.783238 8.443879 8.643072 8.587051 8.740855 8.703204 8.428478 8.524313
1368292_at 7.4416513 7.606512 7.5593786 7.5823245 7.6383915 7.58508 7.4939804 7.3566275 7.816347 7.507777 7.396801 7.6398606
1368293_at 5.9747543 5.9321194 5.8835053 5.9170003 5.762685 5.784682 5.700055 5.884772 5.8459997 5.945518 5.9656467 6.0323787
1368294_at 10.204745 10.226608 10.263398 10.428281 10.193656 10.389273 10.100077 9.960726 9.978743 10.27055 9.816298 9.808852
1368295_at 9.155306 9.366714 9.037684 9.274116 9.213968 9.307634 8.916545 8.833918 8.865136 9.086896 8.874965 8.742795
1368296_at 8.739409 8.784742 8.653019 8.702027 8.709551 8.831844 8.514725 7.9978647 8.311202 8.644571 8.549614 8.659145
1368297_at 5.228635 5.2049894 5.2931795 5.1792097 5.1352587 5.187748 5.0550156 5.336052 5.266117 5.123621 5.321207 5.0203457
1368298_at 5.8171062 5.84133 5.740611 5.6467524 5.476934 5.771286 5.658748 5.5960236 5.437055 5.5711775 5.6217055 5.5312634
1368299_at 4.4886436 4.397628 4.2868843 4.3401737 4.46076 4.2294855 4.3751163 4.445093 4.3998327 4.562126 4.3784857 4.5895557
1368300_at 5.534985 5.778387 5.545513 5.615757 5.795056 5.9236894 5.6959286 5.764884 5.5346355 5.590697 5.6023912 5.5270305
1368301_at 6.7384796 6.4498453 6.4380417 6.3508124 6.4498544 6.556259 6.6689487 6.324614 6.5176044 6.3825107 6.280825 6.313924
1368302_at 5.127124 5.232225 5.251001 5.222061 5.1386952 5.367434 4.9807568 5.167293 5.188236 5.2063975 5.1137786 5.0067315
1368303_at 7.681267 7.586213 7.0773687 8.08651 7.558091 7.8101506 7.84603 7.134102 7.4870753 7.882786 8.114005 7.3372564
1368304_at 11.229983 11.568705 11.771158 11.529805 11.764742 11.321518 11.490725 11.606592 11.219263 10.745697 11.071815 11.215495
1368305_at 7.7753544 7.96776 7.593941 7.8423 7.7566867 7.9842806 7.628986 7.8787503 7.6655726 7.7376537 7.466216 7.5960608
1368306_at 6.203214 6.4426656 6.5916142 6.3834596 6.420357 6.2202144 6.517038 6.033049 6.4881935 6.3607903 6.4691815 6.1549683
1368307_at 6.331362 6.1102734 6.199427 6.24413 6.1479883 6.2486553 6.3301005 6.1021485 6.2294636 6.21947 6.2315507 6.1361256
1368308_at 6.967525 7.2090564 6.445836 6.829503 6.931125 6.6329794 7.6917753 7.0528703 6.1828084 7.210396 6.812206 6.259098
1368309_at 6.8615346 7.1072407 7.024581 7.206999 6.914276 7.0283284 6.754723 6.797513 6.9614334 7.0374136 6.8262134 6.9070735
1368310_at 5.755286 5.6950865 5.911507 5.731758 5.8844004 6.1037474 5.9035616 5.682993 5.8639503 5.97392 5.880457 5.852522
1368311_at 7.5370655 7.958783 7.4458265 7.8485227 8.167255 7.2241 7.5829124 7.5324054 7.0305195 7.338922 7.270807 7.593602
1368312_at 4.973483 5.202267 4.8679376 5.1062717 4.9570827 5.200773 5.098561 5.05109 5.079239 4.987205 4.934675 5.1252193
1368313_a_at 4.495116 4.5351934 4.5128536 4.514882 4.373254 4.423824 4.563218 4.398839 4.4594584 4.3860974 4.324352 4.2486506
1368314_at 9.541917 9.348866 9.699759 9.682458 9.538556 9.859999 9.915794 9.520628 9.663205 9.840025 9.993845 9.5258465
1368315_at 7.2190404 7.0626397 7.0809283 6.950066 7.238293 7.139908 7.205026 7.0471344 7.1754456 6.999508 7.036451 7.019737
1368316_at 10.595585 10.767898 10.592729 10.6837225 10.662478 11.0657835 10.469638 10.497123 10.605795 10.4179945 10.37576 10.51737
1368317_at 4.865672 4.7053733 5.511256 4.865352 5.317206 5.226301 5.1006246 5.0477076 5.2502456 5.136345 5.2637715 5.2224493
1368318_at 7.309558 6.4667196 6.9754105 7.042461 7.11492 7.424356 7.3025374 7.235422 6.5975056 7.532701 7.7550316 6.422289
1368319_a_at 5.0237155 4.92608 4.978174 4.959764 5.245401 5.4787664 5.702619 4.9635572 5.34646 5.4966235 5.68002 5.0260735
1368320_at 4.557284 4.6506915 4.5166874 4.5217667 4.473551 4.6925755 4.52192 4.807332 4.723161 4.66394 4.5995917 4.8843055
1368321_at 8.609164 5.9559083 6.398776 6.9080524 9.061012 8.264416 9.355381 7.308742 6.5317135 9.09922 7.3679285 6.0872374
1368322_at 7.798879 7.741605 7.793907 7.944605 7.6928005 7.8076215 7.82828 7.8296785 7.8310633 7.4699535 7.7294865 7.6157103
1368323_at 6.756746 7.040352 6.885479 7.0462604 6.7619677 6.7949266 6.8222146 6.585041 6.6984572 6.6304803 6.532144 6.3890653
1368324_at 5.415305 5.393199 5.0639133 5.255759 5.3355603 5.059593 5.1570535 5.383271 5.3910046 5.3964777 5.2323027 5.203614
1368325_at 7.825552 8.239321 7.571993 8.079895 7.9766474 8.092652 7.875747 7.8251543 7.574676 7.547274 7.649044 7.544872
1368326_at 6.6609316 6.6848273 6.759924 6.4969196 6.62718 6.6165648 6.374887 6.9492536 7.0158505 6.5970597 6.4886713 7.0318284
1368327_at 6.2626767 6.3746347 6.1174603 6.077914 6.11435 6.2233706 6.05696 6.4647193 6.252258 6.120844 6.322316 6.1904287
1368328_at 7.695525 7.87405 8.058046 8.300668 7.9549837 7.9421573 8.276308 8.128901 7.9951143 7.9283986 7.9252152 7.4850364
1368329_at 4.978797 5.2342668 5.378646 5.225377 5.3639517 5.393473 5.416308 5.122604 5.1851234 5.019444 5.133809 5.213231
1368330_at 5.929377 6.1118293 5.902159 6.108206 6.1960254 6.3537836 5.695248 6.034287 6.2535367 6.0613337 5.7235494 5.708646
1368331_at 11.03533 11.38056 11.341146 11.434233 11.238437 11.116208 11.190138 11.127096 11.133113 11.483 11.153099 11.020342
1368332_at 7.085948 6.322699 5.838435 6.0742264 6.025654 5.7701783 5.893494 6.1862545 6.1468463 6.8245807 5.9025755 6.098628
1368333_at 4.7504106 4.8386064 4.984759 4.801551 4.7466264 5.068481 4.8094826 4.7322516 4.87628 4.8172774 4.7937574 4.915508
1368334_at 6.7450194 6.706336 6.778693 6.865219 6.57912 7.166196 6.81859 6.6109385 6.6540775 6.759814 7.1890736 6.599881
1368335_at 13.237341 13.37653 13.539151 13.69928 13.393412 13.6630945 13.521961 13.0168495 13.3092375 13.284797 13.188633 13.295463
1368336_at 10.814103 10.840241 10.42637 10.868038 10.511094 11.042519 10.524061 10.897516 10.840721 10.940592 10.571334 11.019251
1368337_at 5.6513233 5.792047 5.981355 5.6901455 5.433834 5.928695 5.5697136 5.738077 6.0676622 5.957852 5.2511587 5.90041
1368338_at 4.620106 4.7087975 4.7313495 4.7757554 4.540521 4.738535 4.5880847 4.6713862 4.601024 4.6813264 4.863312 4.6091695
1368339_at 4.9750776 4.916873 5.008754 4.7587113 4.669181 4.6776066 4.943225 5.1298294 4.8648653 4.69071 4.9850254 4.8002644
1368340_at 7.4724193 7.3230014 7.442013 7.7702017 7.3969846 7.446714 7.4603095 7.1560597 7.151496 7.4342422 7.3091197 7.3088264
1368341_at 6.703114 7.099179 7.0852118 6.924372 7.224675 6.9678373 6.9552226 6.9302907 6.7734776 7.084881 6.939886 6.9540677
1368342_at 4.1592035 4.2181034 4.183434 4.109318 4.133729 4.1224537 4.123659 4.3165355 4.11902 4.3855033 4.279894 4.2645054
1368343_at 5.408938 5.416424 5.428609 5.3682785 5.246159 5.457768 5.3235364 5.2100315 5.3621035 5.4001784 5.359551 5.3233237
1368344_at 3.6442602 3.5685093 3.5359952 3.5295134 3.5070271 3.5628338 3.6575885 3.5594726 3.5758471 3.5422912 3.5503135 3.5670164
1368345_at 4.4425163 4.4712887 4.527783 4.3513756 4.4706774 4.5345316 4.3493094 4.423606 4.46842 4.4041905 4.6068525 4.4748297
1368346_at 6.4003544 6.3202105 6.4419203 6.602321 6.1241097 6.43286 6.345423 6.383119 6.3313575 6.41209 6.5679307 6.148273
1368347_at 5.759984 5.916066 5.7480917 5.6190896 6.0185275 6.0463715 5.7956557 6.004099 5.840491 5.6783304 5.7926383 6.0741863
1368348_at 4.911173 4.630136 4.631872 4.628826 4.621457 4.6549616 4.4791255 5.075514 4.751775 4.5087323 4.6430187 4.7654095
1368349_at 5.6798997 5.519161 5.4740324 5.543169 5.467197 5.6012855 5.6261296 5.547135 5.591571 5.592334 5.613811 5.5960817
1368350_at 3.6155605 3.6980517 3.6957076 3.5920544 3.674852 3.860704 3.5974898 3.573838 3.7010033 3.7501397 3.5799823 3.6033561
1368351_at 6.144855 6.3213277 6.334593 6.436601 6.431739 6.5060773 6.216963 5.99244 6.675786 6.293273 5.989209 6.4917164
1368352_at 4.7786407 4.744786 4.4949594 4.5618024 4.5049543 4.8666186 4.729458 4.6965265 4.5526333 4.6337905 4.5859118 4.709508
1368353_at 5.697938 5.8403845 5.6069927 5.9252977 5.6057982 5.9566946 5.7175484 5.4162436 5.7768106 5.7385445 5.701829 5.9358163
1368354_at 9.012286 8.962275 9.036752 9.004415 9.515333 9.101504 8.942178 9.138705 8.907637 9.016998 8.925505 8.428417
1368355_at 4.93957 4.914423 5.1280246 5.0493894 5.0580487 4.859422 4.848626 4.9374394 5.185515 5.144652 4.903607 4.919275
1368356_a_at 9.441824 9.55149 9.126509 9.296252 8.943805 9.480902 9.239401 9.655916 9.348418 9.374838 9.272815 9.084037
1368357_at 6.24306 6.239285 6.238718 6.2839656 6.271392 6.358081 6.483056 6.306592 6.2845 6.256424 6.196446 6.318991
1368358_a_at 4.072187 4.4209948 4.2507935 4.2818594 4.4760427 3.9686303 4.282355 4.1964593 4.431412 4.1403275 4.3219814 4.8971686
1368359_a_at 4.4363723 4.444054 4.253813 4.4274282 4.2589073 4.587559 4.3502235 4.2703543 4.3246226 4.282964 4.31997 4.369245
1368360_at 13.567052 13.699779 13.763211 13.752326 13.708007 13.83625 13.654908 13.546751 13.6100645 13.688909 13.7004795 13.490622
1368361_a_at 7.094225 7.043721 7.176323 7.2313585 6.997313 6.989286 6.913684 7.1029806 7.0448866 7.1281004 6.842748 7.0463967
1368362_a_at 10.370391 10.598713 10.506912 10.517964 10.431741 10.493227 10.401467 10.388316 10.264328 10.482585 10.40736 10.254505
1368363_at 4.152978 4.077239 4.0970316 4.0393267 4.0619984 4.118822 4.182741 4.2555847 4.0382905 4.1749873 4.066404 4.218725
1368364_at 5.294791 5.064049 5.087145 5.0325823 5.3802176 5.355187 5.354601 5.288064 5.287711 5.3261013 5.347656 5.342291
1368365_at 11.853197 12.023396 11.9057865 11.929454 11.742226 11.967122 11.733065 11.670143 11.79767 11.95271 11.664748 11.868812
1368366_at 4.8605013 4.878571 5.0677733 5.1138477 5.207611 4.8611155 4.9322605 5.0189347 4.777826 4.9047766 4.9259906 4.9654884
1368367_at 5.92731 6.0912776 6.060573 5.702652 5.913398 5.924515 5.7809477 6.037606 5.95291 5.979537 5.717843 5.7855196
1368368_a_at 9.432093 9.101814 9.597703 9.615584 9.399761 9.95683 9.274889 9.394592 9.4601 9.738877 9.472087 9.377137
1368369_at 4.345644 4.5634747 4.4180527 4.3813486 4.422184 4.5438576 4.2756977 4.262189 4.1946793 4.2330513 4.291974 4.3034124
1368370_at 5.227222 5.3784623 5.2604733 5.1844854 5.279309 5.316691 5.113062 5.2826138 5.153181 5.4035225 5.125178 4.9659004
1368371_at 5.2453785 5.3044806 5.2583327 5.486478 5.5941496 5.404681 5.3036985 5.316909 5.4635773 5.454789 5.644397 5.702278
1368372_at 7.6266513 6.7460485 8.036825 8.128201 7.8973417 6.9586306 8.209755 7.1598673 6.643123 6.806286 7.102509 6.6125
1368373_at 4.536767 4.5879354 4.4918327 4.58045 4.6838303 4.691945 4.5427365 4.640113 4.6649036 4.735963 4.9111214 4.7355967
1368374_a_at 6.279809 6.0988283 5.992092 6.061193 6.1462684 6.207869 5.97297 6.3446517 6.179977 6.093364 6.116501 6.438692
1368375_a_at 5.753389 5.35449 5.633145 5.132391 5.5719566 5.4080453 5.2452917 5.5084057 5.2336817 5.3002033 5.3852873 5.267336
1368376_at 6.874821 8.498154 8.871517 7.3983893 5.764537 7.8314314 7.032253 8.813665 8.252412 6.6470065 8.054626 8.056166
1368377_at 4.9794946 4.8924203 5.004999 4.785161 5.1138315 4.9366336 4.827812 4.9907093 4.9593444 5.0893836 4.7641535 4.814113
1368378_at 11.347235 11.211616 11.267574 11.349247 11.575324 11.53147 11.149274 11.76073 11.24706 11.590153 10.985444 11.479576
1368379_at 7.722603 7.7583356 7.6706553 7.5742097 7.5089326 7.7706513 7.4952116 7.689262 7.682248 7.618281 7.81899 7.417812
1368380_at 13.769228 13.918635 13.920419 13.969727 13.907514 13.949626 13.866543 13.869498 13.808881 13.934818 13.975223 13.7736845
1368381_at 4.696054 4.7538047 4.7768307 4.4701905 4.6104856 4.6365023 4.6643248 4.6191044 4.844619 4.786791 4.7303486 4.6260343
1368382_at 6.652068 6.4928617 6.1779475 6.3742237 6.5499897 6.652134 6.57031 6.4024186 6.7690425 6.3925133 6.5993886 6.5617175
1368383_at 6.151043 6.378725 6.284412 6.3124638 6.2867208 6.4753995 6.4551907 6.3905354 6.373481 6.4051094 6.313115 6.3308735
1368384_at 4.314558 4.202363 4.35668 4.3553476 4.3779907 4.4613414 4.449741 4.396966 4.3254867 4.3083377 4.3729753 4.2036605
1368385_a_at 8.255337 8.073426 8.146322 8.387198 8.155569 8.316608 8.150253 7.9220715 8.261586 8.129215 7.9443617 8.0525875
1368386_at 9.37067 9.366411 9.397682 9.415162 9.407043 9.502847 9.337943 9.274921 9.357389 9.462548 9.269409 9.308438
1368387_at 10.76029 10.96278 10.645242 10.874634 10.559732 10.857494 10.698296 10.665862 10.979978 10.714489 10.602502 10.510491
1368388_at 4.952388 5.00049 4.7073293 4.8329115 4.939691 4.7574253 4.8616433 4.746143 4.9470916 4.9308586 4.561864 4.866599
1368389_at 8.580621 8.437503 8.511802 8.632951 8.358461 8.47746 8.4036875 8.198484 8.366201 8.132002 8.228236 8.089735
1368390_at 8.573767 8.687111 8.626502 8.455648 8.61195 8.645958 8.566702 8.61773 8.55925 8.340798 8.489365 8.494501
1368391_at 5.32614 5.162778 5.1543107 5.073118 5.23151 4.983924 4.9891777 5.1689873 5.216384 5.066498 5.108659 5.0707946
1368392_at 7.378059 7.3556085 7.549038 7.4590573 7.3209352 7.4665117 7.184101 7.3695664 7.4888186 7.475047 7.3293743 7.7689047
1368393_at 5.6374145 5.3368883 5.52559 5.1952276 5.275217 5.533077 5.3188186 5.1460304 5.2974415 5.5579515 5.4566092 5.0754943
1368394_at 5.788392 5.7889028 5.668276 5.876418 5.7677345 5.7213054 5.8396173 5.7616158 5.881459 5.774225 5.9171004 5.8384256
1368395_at 5.6181407 5.226556 5.1517515 5.231284 5.7068305 5.0893774 5.3443885 5.5777755 5.3564925 5.778454 5.629124 5.22437
1368396_at 5.8243 5.71824 5.9452863 5.817668 5.739034 6.0419464 6.1567616 5.7586193 6.084927 5.673915 5.8501744 5.888106
1368397_at 12.564945 13.009882 12.638242 12.672395 12.751427 12.7699995 12.397705 12.650802 12.453744 12.380552 12.483867 12.219987
1368398_at 4.674837 4.5860033 4.3225446 4.290179 4.479339 4.5746436 4.3523855 4.229023 4.543897 4.388886 4.251196 4.486901
1368399_a_at 11.349736 11.213742 11.26385 11.31701 11.292401 11.470384 11.349889 11.155875 11.290078 10.999249 11.270681 10.850804
1368400_at 7.127346 7.712065 7.795856 7.948104 7.647232 7.7205043 7.753174 7.737132 7.47298 7.5881853 7.8363047 7.429558
1368401_at 4.8618717 5.0187173 4.97129 4.810667 5.020622 4.822006 4.9024553 5.004107 5.08233 4.877197 5.040548 4.972009
1368402_at 8.717817 8.862402 8.656122 8.785372 8.65567 9.018886 8.570063 8.681905 8.70963 8.823816 8.904562 8.533666
1368403_at 8.02539 8.135995 7.9457808 7.931072 8.124577 8.022081 8.03055 8.067923 7.9631033 7.9186497 8.080476 7.8960123
1368404_at 5.277022 5.1392794 4.998399 4.984712 4.991037 5.0956073 4.970257 5.2383156 5.1146855 5.1452293 5.5922894 5.4656816
1368405_at 7.266512 7.060297 7.153042 7.286232 7.26388 7.164363 7.231181 6.9749956 7.3372097 6.97438 7.239789 7.010332
1368406_at 4.549387 4.5393095 4.5232434 4.213505 4.333646 4.807331 4.4925175 4.340763 4.247078 4.4573956 4.2567987 4.4198346
1368407_at 5.9415956 5.2833276 6.016645 5.194464 5.3666725 5.5551467 5.403283 5.6728635 5.5816417 5.5640373 5.155843 5.476078
1368408_at 4.559906 4.5280275 4.544994 4.552666 4.553217 4.6266127 4.6805577 4.5795803 4.6468577 4.6042576 4.418594 4.633216
1368409_at 9.103422 9.05658 9.122803 9.530018 9.597082 9.375738 9.304127 9.077051 8.903803 8.71954 9.295612 8.59236
1368410_at 6.3531795 6.1980553 6.0704165 6.0010686 6.2271366 5.982527 6.097744 6.212044 5.9824452 6.070405 5.875929 5.908539
1368411_a_at 3.9259405 4.0324674 4.139251 4.155617 3.9964538 4.152648 4.087944 4.152385 4.318845 4.0863123 3.9089482 4.1435947
1368412_a_at 5.1173134 4.7260413 4.725181 4.878827 4.9347916 4.6645885 5.041094 4.928769 4.9166694 4.965694 5.1431875 4.9437294
1368413_at 5.2271204 5.107658 5.1707535 4.833029 4.957041 5.0108776 5.180097 5.180405 5.1389084 5.0973916 5.0795727 5.1025906
1368414_at 6.3644195 6.2447844 6.269771 6.266534 6.280815 6.428884 6.282759 6.093346 6.298837 6.375699 6.3626785 5.9838314
1368415_at 4.345283 4.193867 4.1574764 4.18771 4.2416115 4.477957 4.170456 4.419874 4.2629423 4.2842007 4.092435 4.2696266
1368416_at 4.072187 3.9477017 4.069474 3.747811 4.0122647 3.9669724 4.071563 4.024041 4.18708 4.027764 4.0727777 4.0066533
1368417_at 5.081768 5.142376 5.1080437 5.115644 4.8375 5.3934736 5.077382 4.956646 5.029561 5.0921607 4.932149 5.02728
1368418_a_at 13.230523 13.168935 13.046074 12.994478 13.031302 13.2877865 13.052209 13.117162 13.207605 13.53242 13.328652 13.119728
1368419_at 8.821303 8.821975 8.689824 8.693287 8.787995 8.932392 8.502898 9.104244 8.648862 8.561962 8.636397 8.631413
1368420_at 13.18027 13.188616 13.139862 13.111637 13.061856 13.269567 13.052021 13.096909 13.132957 13.431146 13.256776 12.912567
1368421_at 4.063585 4.1563854 4.177659 4.203143 4.3505692 4.1744823 4.117743 3.964472 4.2840853 4.2015467 4.1801934 4.2875056
1368422_at 5.6381054 5.3957844 5.412429 5.692374 6.8643513 6.440291 4.7848387 6.1776876 5.539856 5.5618134 5.241481 5.4141445
1368423_at 6.1105833 6.06361 6.124259 5.8488708 6.1085114 5.8816414 5.8918195 5.7897167 6.151911 5.988815 6.3045573 6.1908712
1368424_at 7.0133123 6.9158907 6.87347 7.0806937 6.7523084 7.0271106 7.0041785 6.7762456 6.982707 6.631283 7.037065 6.9814754
1368425_at 4.6927786 4.711285 4.574013 4.724255 4.9188256 4.6569123 4.5600142 4.6728387 4.7277694 4.785259 4.70467 4.8876085
1368426_at 11.309258 11.526132 10.839471 10.697735 11.327653 11.136632 10.649741 11.145344 11.71839 11.793439 10.8394165 11.335446
1368427_at 7.901553 7.833642 7.974994 7.84052 7.791384 8.1535225 7.9263334 7.70173 8.052389 7.606556 8.019747 7.980625
1368428_at 8.608837 8.541804 8.558962 8.340697 8.394794 8.876873 8.174989 8.320308 8.57084 8.587593 8.400016 8.693533
1368429_at 3.7392144 3.7041588 3.528111 3.7650442 3.9268813 3.6829624 3.6412897 3.7667274 3.6383443 3.8850925 3.7206304 3.4749434
1368430_at 9.282224 8.77111 8.78458 8.9022255 8.887584 8.9029255 8.991109 9.158498 8.80679 9.142282 8.815649 8.752374
1368431_at 10.853542 10.900352 10.884309 10.823127 10.722652 10.818563 10.849313 10.712048 10.8148 10.806223 10.818216 10.709954
1368432_a_at 4.7415667 5.0739994 5.0298667 4.8936634 4.7326117 4.9003205 4.866723 4.827796 4.8499284 4.8616505 4.6861076 4.995031
1368433_at 9.155726 9.175479 9.039111 9.209391 9.039045 9.250564 9.059124 9.063553 9.098266 9.133303 9.170778 8.925784
1368434_at 6.132316 6.5281 6.4516053 6.6087484 6.369979 6.1276474 6.65283 5.907027 6.296701 6.536224 6.8298526 6.4637504
1368435_at 10.45374 11.124263 10.699349 10.54417 11.187884 11.293205 10.713971 10.663278 10.905718 11.050084 10.005875 10.870234
1368436_at 8.335848 8.449549 8.401811 8.509887 8.473078 8.33112 8.471634 8.636529 8.290843 8.497526 8.467756 8.142363
1368437_at 5.170265 5.218047 5.1843643 4.9894295 5.059535 5.2797666 5.0544453 5.056234 5.211398 5.2423034 5.019231 5.13093
1368438_at 4.7102413 4.6259165 4.5367975 4.6994467 4.6867824 4.7529325 4.856018 4.739326 4.6127443 4.7297754 4.677367 4.7363834
1368439_at 6.877744 6.4183125 7.0012712 6.678208 7.201691 6.9707565 6.6553264 7.105758 7.426589 7.0260415 7.0388207 7.2804904
1368440_at 6.851647 6.5880547 6.404014 6.41416 6.8155093 7.0765276 7.2335567 6.0845013 6.6882324 6.609154 7.0438933 6.5172625
1368441_at 6.311561 6.457211 6.0799904 6.209541 6.1370807 6.238045 6.0074563 6.3118763 6.2396054 6.1473794 6.3189473 6.5779634
1368442_at 13.206272 13.269764 13.233372 13.281321 13.219132 13.322984 13.148436 13.076053 13.089425 13.202936 13.169315 13.088913
1368443_at 5.558496 5.6381025 5.583503 5.4773297 5.4886255 5.6435184 5.5499177 5.451885 5.6606064 5.5528803 5.5309653 5.8799562
1368444_at 7.5820284 7.800296 7.7311077 7.5772967 7.6091466 7.8348827 7.7483377 7.479652 7.716684 7.7511 7.510568 7.412948
1368445_at 6.681395 6.440851 6.9157476 6.625413 6.6438 6.5177894 6.634216 6.6691074 6.8407545 6.60117 6.682802 6.7314806
1368446_at 7.1314096 6.668765 7.446086 7.8721576 7.793832 7.857072 7.2643943 7.522438 6.9678626 7.9003954 7.927564 7.259247
1368447_x_at 6.137546 6.0905166 6.5925097 6.377052 6.3051634 6.983588 6.24593 5.8887334 6.5971937 6.1461425 6.4652686 6.1399918
1368448_at 7.5470424 7.338706 7.651263 7.4318795 7.571116 7.4822364 7.5829244 7.5137367 7.650739 7.4842734 7.6953635 7.9818735
1368449_at 4.4846907 4.7078485 4.608341 4.8079824 4.580885 4.7685604 4.600029 4.5231686 4.64303 4.67457 4.632534 4.5705557
1368450_at 5.4757442 5.110196 5.161517 5.0723524 5.277776 5.376382 5.101164 5.2814016 5.221049 5.0941496 4.897051 5.3766847
1368451_at 6.6574936 6.841994 6.5399365 6.642586 6.7948246 6.6890287 6.6698956 6.7957983 6.6546574 6.693032 6.965518 6.644626
1368452_at 9.839602 9.975751 9.665412 9.817855 9.7274475 9.811841 9.712206 9.50686 9.5837755 9.651384 9.596184 9.651702
1368453_at 10.782882 10.588869 10.692626 11.460871 10.657668 11.254814 10.271666 10.339528 11.039207 11.754066 10.922701 10.590304
1368454_at 4.304261 4.176053 4.0588946 4.3507395 4.0843153 4.2969103 4.2389026 4.194418 4.2672267 4.1701183 4.2100844 4.4925504
1368455_at 6.0959525 5.6887155 5.9985476 5.8251233 5.9475675 5.8184013 5.8907456 6.066134 6.133965 6.023274 5.8140798 6.01139
1368456_at 4.2094965 4.060577 4.1452203 3.9613318 3.9810543 4.164229 4.0589046 4.0045395 4.1756506 4.1064425 3.9545279 4.225824
1368457_at 4.580762 4.355293 4.003326 3.9967706 4.0290527 4.3164167 4.215102 4.287586 4.483265 4.073042 4.216678 4.2076263
1368458_at 9.016903 9.842034 10.68733 9.329559 9.718479 10.984654 9.490608 9.6748 9.885929 10.418584 10.104372 9.454008
1368459_at 4.3165417 4.0158453 4.1659937 4.1183705 4.2051206 4.025153 4.033608 4.160809 4.281554 4.166328 4.231429 4.0974154
1368460_at 8.355455 7.459272 7.852897 8.025763 7.215091 7.938162 7.8380256 6.899271 7.9325166 7.7167935 7.7917037 7.8528304
1368461_at 10.379646 10.705703 10.925634 11.093404 10.963368 10.89923 10.8810425 11.107114 10.900102 11.022328 10.711119 10.542781
1368462_at 4.8861027 5.0549364 4.9684715 4.98778 4.8614492 5.279958 4.9242816 4.9569902 4.8994703 5.14477 4.9514475 4.7623925
1368463_at 6.2943206 6.8071375 6.312957 6.361501 6.3187923 6.5467496 6.280718 6.623842 6.5499516 6.321228 6.516366 6.180904
1368464_at 5.1301107 5.4036703 5.315273 5.312594 5.1724777 5.213606 5.0537987 5.277076 5.1944494 5.1483254 5.4987025 5.233469
1368465_at 3.7978494 3.8432932 3.6794612 3.690607 3.662644 3.6867614 3.7452245 3.8326502 3.8652558 3.7580757 3.5079048 3.7008543
1368466_a_at 5.0152526 5.045355 5.1131725 5.1100554 5.202693 5.035158 5.1931887 4.99876 4.981501 5.067337 4.807272 4.826556
1368467_at 12.5685625 12.869668 12.588935 12.697552 12.635425 12.75733 12.518262 12.628759 12.538491 12.648759 12.552234 12.558254
1368468_at 5.1795697 5.166808 5.3523993 5.021715 5.358108 5.0259705 5.0918694 5.2507925 5.2781677 5.4201136 5.295734 5.447689
1368469_at 5.4733863 5.5396647 5.707024 5.5381713 5.448598 5.6958814 5.5765853 5.4581947 5.5024633 5.593227 5.5594916 5.3392434
1368470_at 7.2489057 7.384288 7.6419725 7.9246674 7.649223 7.562862 7.4521465 7.5987 7.1873155 7.2194004 7.378158 7.0920587
1368471_at 5.8151917 6.0291123 5.84292 5.6330385 6.1358175 5.7899904 5.8019505 5.8122044 5.914888 5.9570117 5.9090714 5.942289
1368472_at 4.7497234 4.741169 4.759809 4.7575254 5.0284176 4.7072415 4.893875 4.8699746 5.0186095 4.799894 4.940739 5.0923805
1368473_at 5.234144 5.7203274 6.122406 5.8437896 5.4281683 5.735445 5.4465327 5.560602 5.558802 5.5847583 5.3673224 5.543193
1368474_at 6.7360454 6.5435166 6.6424737 6.531005 6.391958 6.682575 6.46919 6.5753694 6.2275047 6.524305 6.319354 6.3168607
1368475_at 4.669382 4.9349008 4.9371457 4.8346705 4.910802 4.987094 4.7484775 4.836502 4.8101945 5.241895 4.766208 4.9375243
1368476_at 6.5144234 6.214403 6.3859787 6.425421 6.142202 6.096879 6.186002 6.154625 6.210859 6.2751904 6.462508 6.310794
1368477_at 6.960241 6.98375 6.968068 6.8736534 7.011884 7.0113544 6.991253 6.9957814 7.047833 7.2429943 6.8123827 7.0167856
1368478_at 3.942629 4.0820565 4.0833783 3.7230413 3.907399 3.957896 3.8843265 3.9276445 3.8536355 3.9775462 3.8423266 3.7186332
1368479_at 4.1219487 4.056177 3.9863195 3.9860363 3.9318583 4.254857 3.9301162 4.0956616 4.1170325 3.8738372 4.129934 4.1938906
1368480_at 6.5888705 6.215278 6.188237 6.2155685 6.0668454 6.4936447 6.0276375 6.6807547 6.3964453 6.098954 6.44672 5.924669
1368481_at 5.4106836 5.412328 5.4171853 5.4283867 5.4231462 5.4942036 5.5324078 5.5696006 5.431758 5.613533 5.6676226 5.696552
1368482_at 6.530418 6.361116 6.268639 6.241156 6.423495 6.156746 6.3705196 6.5096955 6.0852423 6.824558 6.7786207 6.2651525
1368483_a_at 4.159203 4.2253623 4.082926 4.1044493 4.151845 4.248463 3.9132962 3.9280345 4.079807 4.1789436 4.3325453 3.9120903
1368484_at 5.3248878 4.922491 5.166852 5.1890483 5.2051086 5.5871873 5.3749647 5.2921906 5.2643275 5.273599 4.9262857 5.2359986
1368485_at 4.9578896 5.307107 5.3773336 5.3691854 5.2822857 5.2573166 4.9492292 5.099592 5.188507 5.380555 4.90868 5.2579136
1368486_at 6.053724 5.3367147 6.5890346 7.13969 6.351503 6.8001237 5.6919084 5.2475424 7.1138854 7.6156154 6.6370025 6.5732875
1368487_at 3.392 3.4015472 3.4299932 3.3713453 3.5779243 3.3266115 3.3578525 3.326428 3.4789991 3.3363087 3.6189368 3.5208578
1368488_at 8.695786 8.483236 7.857288 8.82369 8.787043 8.307156 8.612298 7.980917 8.184708 8.903004 8.458533 8.333412
1368489_at 5.3076262 5.3656626 5.5256834 5.4001775 5.4330473 5.47909 5.4593806 5.555168 5.4045286 5.6731057 5.7214327 5.60367
1368490_at 8.980486 9.110962 8.877102 8.993181 9.911443 9.576361 9.1703415 10.424419 8.98081 8.90796 8.658114 9.446368
1368491_at 5.8980365 5.810487 6.520826 5.624628 5.9044704 5.5238414 6.3584085 5.4223156 5.7856016 5.465811 5.464754 5.2368755
1368492_at 7.1892004 7.322423 7.0253057 6.6780257 7.0961046 6.894043 7.1361427 7.224 6.9741354 7.3344526 6.9245462 6.9025526
1368493_at 4.9681983 5.198502 4.8674264 4.9898386 4.8692384 4.966264 4.8282723 4.978078 4.9894347 5.0370584 5.1219 5.1820006
1368494_at 3.792868 3.7272956 3.5959048 3.911841 3.6935031 3.6711538 3.5360696 3.7473335 3.4193363 3.8550813 3.7392666 3.6514547
1368495_at 6.131509 6.3513904 6.2947493 6.0859942 6.1533713 6.1565113 5.917304 6.1299396 6.121291 6.2624364 6.350403 6.2195454
1368496_at 4.564851 4.345667 4.460144 4.299195 4.49812 4.540635 4.38694 4.676839 4.5755835 4.239136 4.337101 4.4792786
1368497_at 10.395091 10.345426 10.2893915 10.29379 10.5235 10.362155 10.462341 10.3186655 10.146622 10.146592 10.416483 10.333097
1368498_a_at 3.2572432 3.2453275 3.1844091 3.1963575 3.3485427 3.2696323 3.370084 3.2498515 3.2724264 3.1916187 3.3417897 3.3707445
1368499_at 3.4265132 3.4476 3.4258173 3.4847605 3.4074998 3.4076838 3.4291058 3.4104881 3.4919262 3.3906448 3.3524847 3.3554528
1368500_a_at 6.7622304 6.970711 6.885958 6.8022213 6.7260947 6.8194084 6.59465 6.6216917 6.8581996 6.8210354 6.6915097 6.719465
1368501_s_at 5.9887214 6.3907576 5.8683558 6.0833387 6.0005717 5.8074694 5.8375053 5.879935 6.2364383 6.0345025 5.4779897 5.724678
1368502_at 4.306834 4.296047 4.3160706 4.257191 4.208697 4.3949347 4.251274 4.455379 4.215459 4.13393 4.3399577 4.279244
1368503_at 6.638533 6.8783 6.9513745 7.1099453 7.1441126 6.9408565 6.7756877 6.8622274 6.870174 6.724342 6.66175 6.24379
1368504_at 10.895723 10.966205 11.08686 10.751613 10.855978 10.9809265 10.766053 10.778887 10.591265 10.804494 10.651547 10.707867
1368505_at 5.546536 5.3964167 5.233264 5.463457 5.248977 5.328912 6.794329 5.2299037 5.062314 5.5031962 5.091424 6.1289554
1368506_at 4.9209948 5.0949483 5.1276913 5.05879 4.9496655 4.8950534 5.3242497 5.4122367 4.796619 5.0571938 5.2628636 5.159409
1368507_at 10.564041 10.559414 10.657538 10.907054 10.611328 10.877343 10.59889 10.575327 10.604537 10.914282 10.720103 10.472746
1368508_at 7.6703954 7.8391957 7.8185616 7.935326 7.5725193 7.8431463 7.7068853 7.640469 7.7377377 7.805699 7.7247887 7.910172
1368509_at 5.020789 4.919373 4.9563746 5.015032 5.098238 5.0207834 5.0147266 5.1769266 4.940851 4.9629464 4.9944544 4.7849693
1368510_at 4.9522457 4.9464836 4.785763 4.8057623 4.8696136 5.0127783 4.9030123 4.7732306 4.9031506 5.0072193 4.9485292 4.8644543
1368511_at 4.35281 4.216243 3.9718187 4.1484613 4.0067873 4.377823 4.178235 4.1879573 4.2784977 4.2713003 4.3488135 4.35088
1368512_a_at 10.3333235 10.274545 10.147993 10.31103 10.182168 10.28791 10.17951 9.599958 10.068165 9.498082 9.761217 9.909403
1368513_at 6.0616302 6.073216 6.0113916 6.1912336 6.0964913 6.0403085 6.3059983 6.101436 5.7492795 6.228354 6.2619777 5.912096
1368514_at 11.179814 11.42368 11.254296 11.230394 11.397045 11.567477 11.424618 11.153525 11.309812 11.226915 11.246346 10.898404
1368515_at 5.041317 5.1744 5.175934 5.0300436 5.426898 5.2101297 5.0628953 5.459179 5.270192 5.133979 5.447112 5.333564
1368516_at 6.183389 6.209459 5.984003 6.286455 6.0937757 6.196301 6.1667085 6.1896253 6.234848 5.948539 6.147648 6.1071973
1368517_at 6.4219017 6.260713 5.989929 6.291478 6.098451 6.3287697 6.358879 6.5053415 6.0792937 6.202268 6.350653 6.3557696
1368518_at 7.7940845 7.3680573 7.346609 7.419589 7.6576962 7.191917 7.4786677 7.560237 7.546014 7.815444 7.5838265 7.3466625
1368519_at 5.045331 4.935596 5.08825 5.050126 5.0247927 5.069269 4.905259 4.9572935 4.9661307 5.0009565 5.095359 5.178661
1368520_at 12.889545 12.852768 12.805091 13.018773 12.615853 12.978331 12.799525 12.294887 12.895295 12.3498125 12.720482 12.947465
1368521_at 6.474067 6.3005776 6.29389 6.0048404 6.2595515 6.1175513 6.3218646 6.51879 6.000146 6.5529656 6.214431 6.0564427
1368522_at 4.3413343 4.4337964 4.326541 4.429811 4.269685 4.461337 4.417399 4.5288935 4.3368263 4.1286387 4.352945 4.4608784
1368523_at 4.1595654 4.1734886 4.065734 4.148255 4.13147 4.1612654 4.0553994 4.144671 4.3491325 4.150426 4.0734906 4.505639
1368524_at 3.7803967 3.6671145 3.766522 3.6559253 3.5900514 3.8004901 3.7283676 3.8462224 3.7294922 3.775012 3.691674 3.7786672
1368525_at 6.6246533 6.61241 6.593844 6.84201 6.401865 6.6947536 6.372551 6.6423254 6.507143 6.631857 6.468283 6.3409734
1368526_at 6.97466 7.048959 7.0538545 7.0329785 6.9806533 7.105554 6.595002 6.6354856 6.802939 6.895583 6.7817645 6.899302
1368527_at 3.4202151 3.3244421 3.2862706 3.2654483 3.2482877 3.2408054 3.2544804 3.3472362 3.1702483 3.2170596 3.4576275 3.2648094
1368528_at 8.548235 8.184057 8.550263 8.24538 8.202982 8.510597 8.338388 8.3782425 8.587767 7.963512 8.154277 8.406401
1368529_at 4.287395 4.2274256 4.6438003 4.1420665 4.308659 4.825619 4.343621 4.084735 4.465783 4.4109535 4.203903 4.3954983
1368530_at 4.917239 4.498214 4.81161 4.8694477 4.965208 4.8331227 4.8106403 4.7894425 4.7326164 4.8129992 4.5712495 4.918416
1368531_at 3.4921997 3.4901652 3.5361443 3.4603436 3.586004 3.467178 3.4814591 3.4946325 3.4186354 3.557516 3.4978204 3.7907784
1368532_at 3.9683444 4.021205 4.018678 4.103408 3.9504824 4.048415 3.8878148 4.031994 4.1827173 4.1832104 4.2941055 4.1565
1368533_at 5.6428785 5.346449 5.666968 5.688225 5.595013 5.5168114 5.93159 5.377821 5.9613876 5.7966084 5.6215363 6.0851417
1368534_at 5.8558574 5.922119 6.0554395 5.952401 6.027224 6.1724 5.9249873 6.032964 5.9138293 5.9714775 5.998485 6.059691
1368535_at 5.6736736 5.790251 5.9141254 5.8539305 5.6797695 5.7616067 5.7440476 6.061495 5.538633 5.6810074 5.9265194 5.6707344
1368536_at 9.939813 10.150268 10.089731 10.067799 9.932032 9.951247 9.898934 9.893929 9.993295 9.60396 9.523373 9.470546
1368537_at 5.854296 5.774852 5.9128118 5.7854757 5.7439666 5.6434836 5.6999307 5.7177973 5.883618 5.997576 5.506136 5.823636
1368538_at 7.1638584 7.157958 7.2064323 7.247768 7.0703416 7.19234 7.0169144 7.2491274 6.9748006 7.1768017 6.7998767 6.925421
1368539_at 3.5094965 3.528941 3.5502195 3.5615828 3.5162838 3.4123092 3.466843 3.6208897 3.555418 3.580654 3.6445954 3.4449756
1368540_at 3.851715 3.9969845 3.673425 3.974794 4.1170044 3.840816 3.9831607 4.060835 3.917501 3.9965339 4.0105133 3.8056545
1368541_at 6.2626376 5.8564534 6.0114446 6.433224 5.9787455 6.328439 6.345069 6.2849503 6.3207045 6.2110963 6.1079884 5.6722617
1368542_at 4.5387645 4.615292 4.742271 4.6525016 4.857512 4.840969 4.704741 4.4263496 4.352767 4.4316063 4.5973096 4.502566
1368543_at 6.0640216 6.8863873 6.8483377 7.0081477 7.25895 7.38746 7.200024 7.416325 6.311955 6.381361 6.838434 5.8798747
1368544_a_at 4.7115955 4.7596154 4.6138463 4.72116 4.626448 4.682691 4.707244 4.7292495 4.6552844 4.9395065 4.6029673 4.4781647
1368545_at 5.937834 5.86 5.711145 5.4985714 6.059321 5.772053 6.175324 6.0853477 6.083201 5.8920894 5.9276767 6.1913347
1368546_at 4.880193 4.851739 5.0002613 5.1961336 4.916217 4.9246764 4.9301286 4.9459476 4.9888563 5.1829853 4.877513 5.1322556
1368547_at 4.2000847 4.2747207 4.058305 4.1714807 4.079144 4.3854885 4.1145673 4.167982 4.238489 4.241374 4.353857 4.3763375
1368548_at 3.3241518 3.203309 3.3557396 3.35459 3.3625598 3.1972077 3.5153134 3.2679605 3.3135812 3.289826 3.3040836 3.1951277
1368549_at 8.7124 8.713699 8.543686 8.656316 8.5764885 8.757888 8.512919 8.608399 8.637835 8.591383 8.475599 8.548901
1368550_at 4.960058 5.0733943 5.0688086 5.016858 5.079382 4.9782677 4.8004932 5.0756006 5.0228486 5.1136303 5.1139703 4.947418
1368551_at 4.7195153 4.5086875 4.4134474 4.4725175 4.2781634 4.7420225 4.449741 4.424529 4.5767913 4.4960055 4.506384 4.567996
1368552_at 9.97382 10.1173525 10.113164 10.279349 9.980489 9.976782 9.985245 10.185572 9.858411 10.17804 10.364896 10.0646
1368553_at 5.3168087 4.9360933 5.1965265 5.070277 5.1848 4.9909716 4.9605093 5.3819256 5.0949345 5.4619026 5.056465 5.1055937
1368554_at 5.5254736 5.5741534 5.5447288 5.4077516 5.4236956 5.6524343 5.399826 5.510125 5.4873176 5.517346 5.468176 5.6001067
1368555_at 5.358382 5.218019 5.13248 5.286373 5.2341094 5.2917604 5.1790004 5.002844 5.18927 5.2211046 4.992609 5.3533907
1368556_at 4.7621727 4.654939 4.7428145 4.5954514 4.518482 4.5814905 4.5790663 4.7013063 4.5593224 4.744993 4.505931 4.6178093
1368557_s_at 5.322689 5.2532043 5.2803564 4.930792 5.0356727 5.026206 4.7619514 5.421722 4.7889915 4.8583436 4.982028 5.094691
1368558_s_at 7.87778 7.5766253 7.2361574 7.553451 7.5179176 7.1191 7.851912 7.7551894 6.8247113 7.7556376 7.1379733 6.9877815
1368559_at 6.170227 6.1096845 5.9990816 6.0875688 6.269878 5.9510875 6.0843463 6.111489 6.4657474 6.1422997 6.081221 6.190407
1368560_at 5.5221286 5.5179963 5.412139 5.396157 5.4576874 5.4892006 5.1622734 5.5940347 5.6629314 5.27046 5.3706927 5.7504654
1368561_at 4.1732507 4.175405 3.972497 4.069765 4.0921755 4.3084745 4.0233717 4.026746 4.4503794 3.9603398 4.12552 4.403759
1368562_at 5.6853733 5.015554 5.1164145 5.339093 5.0784707 5.2386265 5.082471 5.0383234 5.3812284 5.496023 5.057311 5.078268
1368563_at 7.234295 7.142564 7.156147 7.675241 7.3154054 6.3396726 7.3565564 7.443115 6.0457187 6.9695053 6.887596 7.1015635
1368564_at 5.319814 5.252931 5.201941 4.908509 5.325087 5.350899 5.0933003 4.9529424 5.3298697 5.5214844 5.2622113 5.226173
1368565_at 4.6654 4.3075705 4.137041 4.78165 4.263153 4.74926 4.240144 4.715566 4.1507244 4.351182 4.203721 4.097744
1368566_a_at 10.662571 10.875598 10.809231 10.983542 10.682492 10.785923 10.773153 10.51138 10.565091 10.7569 10.71703 10.290846
1368567_at 6.9725814 6.867859 6.743753 6.9132147 6.8097816 6.9945016 6.8673053 7.032274 6.8455005 6.7580004 6.6697383 6.762314
1368568_at 5.6311665 5.773804 6.2225876 5.7799363 5.9281235 6.0179906 5.899846 5.7615757 5.7049913 5.843358 5.9456506 5.6993017
1368569_at 5.29365 6.1092253 4.31726 4.155617 4.201178 4.1825705 4.548407 4.3232985 7.605108 4.2364874 4.324917 9.060085
1368570_at 7.1261163 7.210854 7.1528907 7.3116484 6.8477445 7.2540426 7.0225086 7.313431 7.0051665 7.4665394 7.187874 7.3784485
1368571_at 5.3386602 5.494485 5.1363997 5.199014 5.120118 5.3146076 5.034656 5.073133 5.0157413 5.283314 5.2401085 5.093587
1368572_a_at 5.176906 5.0503125 5.2582507 5.075206 5.0856004 5.4331126 5.300936 5.537566 5.244383 5.2573357 5.251836 5.346175
1368573_at 7.8063164 7.6925035 7.722616 7.776466 7.4581404 7.685671 7.6315713 7.5747137 7.5332203 7.7951713 7.2095795 7.577919
1368574_at 10.059074 9.898964 9.82401 10.053937 10.05181 10.032572 9.901275 9.793766 10.161487 9.961606 9.803107 10.007249
1368575_at 5.5873218 5.7376013 5.691252 5.585904 5.588409 5.6724744 5.7581053 5.5412784 5.556645 5.6986237 5.5838304 5.789295
1368576_at 4.2526703 4.412588 4.4177504 4.705518 4.5650196 4.5244403 4.48551 4.8227186 4.3908215 4.5888577 5.07356 4.447277
1368577_at 3.469938 3.5051446 3.5223439 3.5396569 3.4813752 3.4641864 3.4749713 3.4722993 3.4271634 3.4804506 3.5145621 3.5712516
1368578_at 4.98709 4.8733587 4.9305625 4.8088074 4.8653827 4.985191 4.954665 5.1968966 5.255208 4.7939587 5.0864153 5.125645
1368579_at 4.8010883 4.845894 4.986635 4.924467 5.3267727 4.9870276 5.132223 4.721648 5.0750465 5.1044097 5.376333 5.584793
1368580_at 6.2728906 6.2563276 5.95615 5.864526 6.2407928 6.3556175 6.1050434 5.997492 6.1771145 6.328579 6.014745 5.9884343
1368581_at 5.9415956 5.6635785 5.7932343 5.560269 5.9534993 5.682535 5.7126517 5.6262145 6.03218 6.046536 5.847792 5.6054206
1368582_at 4.5422564 4.507492 4.4049435 4.371969 4.4964485 4.498828 4.3798847 4.494072 4.5805073 4.351756 4.4656086 4.5034466
1368583_a_at 13.669768 13.59326 13.698467 13.621816 13.798819 13.674678 13.9399605 13.701847 13.662036 13.575212 13.682225 13.802704
1368584_a_at 4.6140876 4.877402 4.8655615 4.880899 4.6956763 4.7251916 4.54825 4.7411 4.624395 4.6486764 4.6390986 4.8503304
1368585_at 6.015995 5.9990873 6.095277 5.962279 6.2785926 5.945252 6.095914 6.427622 6.2894845 6.0029974 6.1356688 6.117116
1368586_at 5.3151426 5.4423656 5.446847 5.50704 5.4667034 5.541999 5.4783187 5.3139353 5.5352955 5.4613266 5.2804937 5.455701
1368587_at 13.702576 13.855269 13.928671 13.89834 13.940186 13.850413 13.868035 13.8650875 13.745779 13.901694 13.772526 13.697062
1368588_at 5.265532 5.462394 5.879121 5.70457 5.5181174 5.416415 5.3190274 5.227485 5.9420433 5.5771217 5.894732 5.657052
1368589_at 8.428288 7.8793087 8.492784 8.387274 8.248369 8.423299 7.9380565 8.390477 8.305575 8.492961 7.772702 7.8253875
1368590_at 4.257699 4.220825 4.1152816 3.9243875 4.069086 3.9324346 4.1816964 3.9551322 4.3718643 4.0511856 4.0777493 4.1760583
1368591_at 8.96778 9.455381 9.281154 9.272234 9.2575 9.244775 9.258984 9.210114 9.050394 9.100108 9.3054495 9.043783
1368592_at 6.8644314 6.960982 6.5481515 7.1744447 6.9418917 6.7344513 6.710597 6.4096904 6.9887996 7.2571645 7.2044673 6.8879886
1368593_at 8.040417 8.099428 8.248615 8.067541 8.138775 8.264107 8.128933 7.728075 7.916571 7.5559125 7.5993543 8.025873
1368594_at 4.764764 5.134771 5.2210836 4.8939404 4.824444 5.0746865 4.8236275 4.999213 5.1879992 5.32194 4.8227925 5.3811073
1368595_at 5.1405535 4.8432875 4.8346562 4.9596224 4.5501986 4.9426517 5.1152916 4.5004463 4.7566457 4.774471 4.51433 4.4791713
1368596_at 6.948228 7.297966 6.8906403 7.1303134 6.8196754 7.21169 7.111096 7.1361427 6.947217 6.9103413 7.128548 6.932768
1368597_at 6.221872 6.2310476 6.228097 6.1227117 6.3040247 6.420541 6.483112 6.1662226 6.185939 6.112003 6.1740446 6.244247
1368598_at 6.4461627 6.559365 6.4053984 6.3916273 6.3855734 6.4486465 6.474351 6.302712 6.780802 6.575797 6.417157 6.521916
1368599_at 6.201012 6.1781783 6.146294 6.066649 6.3982463 5.889775 6.105935 6.2560134 6.6637397 6.712374 6.252675 6.4882035
1368600_at 10.479607 10.772254 10.70469 10.499805 10.610638 10.767279 10.614865 10.431692 10.708965 10.816316 10.833616 10.746908
1368601_at 4.948805 5.0797734 5.294873 4.989466 5.0148845 5.253962 4.900534 4.80516 4.9218707 5.105989 5.0310073 4.8235383
1368602_at 4.2964535 4.16307 4.176652 4.021693 3.9754243 4.342393 4.2049656 4.132823 4.2681274 4.0632057 4.0758104 4.204012
1368603_at 4.493023 4.687584 4.4735904 4.6340876 4.7523704 4.7539763 4.537343 4.552329 4.674554 4.599725 4.42326 4.7464123
1368604_at 4.9536 4.9980054 4.9685388 5.0503645 4.9019895 5.0463924 5.008674 5.144361 4.8727846 5.01956 5.037801 5.149108
1368605_at 4.9743576 4.825081 4.509576 4.8881216 4.927882 4.9682984 4.9101033 4.728532 4.7431173 4.930135 4.7617326 4.8060317
1368606_at 4.282856 4.5310135 4.3263574 4.347871 4.393531 4.17937 4.3789544 4.4703107 4.5323653 4.239935 4.1823573 4.349289
1368607_at 8.209673 7.8941507 7.7065744 7.2534246 9.02091 7.8624244 8.508478 7.774833 7.5471416 7.3202724 7.878785 7.828101
1368608_at 9.626082 9.718773 9.743672 9.888325 9.575067 9.875298 9.451742 9.537336 9.582679 9.476472 9.124365 9.29132
1368609_at 12.369328 12.432322 12.479087 12.483362 12.526613 12.641199 12.2843275 12.480678 12.388981 12.529084 12.498172 12.298726
1368610_at 4.234619 3.94795 3.9895635 4.039809 4.1360297 4.0405583 4.0415277 4.3366346 4.0444226 4.0116158 4.0056024 4.3715754
1368611_at 3.9689207 3.9270654 4.004845 3.8649564 4.151665 3.957127 3.863308 4.0446544 3.9789917 4.1067533 4.000969 3.9836075
1368612_at 5.3071995 5.4564037 5.3770523 5.388506 5.4168944 5.496128 5.2476687 5.3234625 5.4347982 5.784895 5.469428 5.3370447
1368613_at 4.8112164 4.7621717 4.944318 4.503131 4.756802 4.74924 4.5756 4.9780416 4.626893 4.662639 4.8696346 5.151582
1368614_at 8.239192 8.382767 8.134044 8.383102 8.1076145 8.35201 8.15599 7.9797297 8.30748 8.316906 8.238808 8.110129
1368615_a_at 5.0243564 4.989163 5.0371346 4.867323 4.713605 4.804988 5.0742865 4.893303 4.983324 4.921565 4.9097147 5.0386643
1368616_at 5.911805 5.9488378 6.099543 6.208815 6.084049 6.142208 6.15719 5.9223685 6.138265 5.9734216 6.1347504 6.306156
1368617_at 4.124173 3.950316 4.1473536 4.583583 3.8946974 4.2757344 4.385353 4.274135 4.2506967 4.5223346 3.8923805 4.2803507
1368618_at 8.844407 8.98107 8.836753 9.06992 8.75752 8.973578 8.899453 9.004582 8.623941 8.989199 8.952273 8.5801935
1368619_at 5.6379375 5.6993437 5.5501957 5.7935686 5.63622 5.863659 5.664974 5.7607927 5.590356 5.760979 5.4952354 5.8281713
1368620_at 6.000929 5.5774455 5.645031 5.795802 5.899807 5.771395 5.898598 6.004098 5.7715397 5.759325 5.960035 5.8240657
1368621_at 10.78827 10.614482 10.351418 10.622797 10.222314 10.944373 10.305736 10.138928 10.531642 10.671575 10.213881 10.766599
1368622_at 4.221077 4.2040787 4.2214727 4.2450542 4.2249517 4.305234 4.1724367 4.2800555 4.109209 4.10651 4.266086 4.2345047
1368623_at 4.8028216 4.5603256 4.434004 4.7310567 4.7160673 4.916932 4.8290935 4.7581806 4.9006643 4.6960077 4.751402 4.66578
1368624_at 3.873918 3.6970997 3.7186067 3.7707758 3.6761851 3.869866 3.7884789 3.6761925 3.7019558 3.723723 3.733711 3.7600687
1368625_at 5.40924 5.365365 5.614372 5.306266 5.295328 5.6452413 5.4200034 5.3517394 5.677684 5.5261497 5.3320074 5.448317
1368626_at 4.2889867 4.3253098 4.4003553 4.2936287 4.4071693 4.3392415 4.2807183 4.2460213 4.4326887 4.5377917 4.2055693 4.3020005
1368627_at 12.659738 12.72559 12.489025 12.755409 12.554908 12.784233 12.550849 12.469551 12.563406 12.739921 12.281706 12.461297
1368628_at 3.9396968 3.8717394 3.7600505 3.7805343 3.8003306 3.9324133 4.106511 3.8985033 3.9182653 4.0233097 3.9725802 3.8370395
1368629_at 4.890978 5.0137415 4.883795 4.7349296 4.9846773 5.0165257 5.0975633 5.054889 4.9724684 5.009482 4.875104 5.078762
1368630_at 3.5911925 3.5009043 3.542038 3.594404 3.4402666 3.5610635 3.4854105 3.5846808 3.4176626 3.6011071 3.5687687 3.5055299
1368631_at 4.278099 4.2757177 4.1573615 4.2115927 4.0787067 4.1651 4.077918 4.2368097 4.3212914 4.176502 4.184545 4.318436
1368632_at 3.2135832 3.3893435 3.31516 3.1913764 3.2238715 3.3412023 3.1966598 3.2340753 3.200621 3.2724915 3.3600378 3.3105893
1368633_at 3.7956357 3.7738216 3.9372969 3.6704028 3.7485745 3.7081373 3.7890618 3.8129077 3.722953 3.5892732 3.5970185 3.959747
1368634_at 7.872739 8.151375 7.929295 7.9230947 8.080215 8.075899 8.089712 7.9934397 7.902615 7.804316 8.113361 7.7985606
1368635_at 4.055541 4.1892033 4.171369 4.1194477 4.302042 4.3391895 4.2506523 4.087349 4.234783 4.1598434 4.029578 4.2838106
1368636_at 5.9856744 6.2307725 6.3200307 6.0751343 6.3373723 6.162884 6.3231735 6.0880556 5.9868407 6.104861 5.9602294 6.7579737
1368637_at 4.213232 4.163453 4.0865607 4.2877502 4.1087127 4.244201 4.0543776 4.0567207 3.9716692 4.0922704 4.144612 4.0612397
1368638_at 5.1475897 5.2697 5.31248 5.222351 5.2402983 5.1403236 5.2009373 5.0728035 5.059581 4.9990864 5.095546 5.0817533
1368639_at 3.815606 3.7398365 3.90913 3.8741457 3.8556042 3.9747505 3.8959198 3.6801217 4.0496297 3.7651641 3.7818506 4.0297127
1368640_at 6.2136855 6.127419 6.0610642 6.166347 6.167932 5.994072 5.7608514 5.860297 5.8512125 6.020456 6.0502415 5.929183
1368641_at 3.9021337 4.0072412 3.980849 3.7799664 3.7305927 3.844962 3.776026 3.839686 3.9917052 3.8116684 3.799139 3.7762172
1368642_at 8.920021 9.146134 8.99708 9.13835 8.825497 9.053186 8.83964 9.118983 8.889656 9.143763 9.020747 8.638621
1368643_at 4.2403774 4.2246814 4.4324255 4.274753 4.4572845 4.1725445 4.171156 4.524333 4.401386 4.167346 4.2247953 4.444008
1368644_at 4.4359365 4.5278516 4.494646 4.514303 4.504077 4.4818726 4.473118 4.329381 4.6189227 4.5133967 4.7516418 4.5243726
1368645_at 5.717384 5.9584064 6.0098557 5.89887 5.72923 6.1231384 6.007949 5.913245 6.0351844 6.1303105 5.924311 5.6052833
1368646_at 8.834676 8.69483 8.736455 8.871004 8.661835 8.895325 8.794783 8.620727 8.91287 8.9598675 8.973219 8.961432
1368647_at 7.0052776 7.0892687 6.865376 7.1922207 6.8420706 7.0294347 6.930128 7.007103 7.052257 7.0854673 7.1890607 6.9625926
1368648_at 4.7195153 4.6009917 4.432238 4.347536 4.7634735 4.560535 4.425709 4.529774 4.704981 4.584799 4.491149 4.573459
1368649_at 6.988958 7.028598 7.1574273 7.1091404 7.0602317 6.838638 7.017407 7.8603425 6.8154964 6.6910396 6.9099584 6.529984
1368650_at 6.627683 6.478687 7.0625286 7.3153253 7.0591855 6.1052127 6.6237707 7.0478506 7.653125 7.1556945 5.95698 7.447596
1368651_at 11.221575 10.533499 11.064438 11.028002 10.479183 10.745383 10.492584 9.688709 10.488141 10.424374 10.90923 10.833569
1368652_at 6.876884 6.5024214 6.6863894 6.737235 6.772547 6.6946545 6.6071987 6.7674775 6.592856 6.728571 6.720951 6.7223015
1368653_a_at 10.051329 10.09085 10.086043 10.254919 10.15898 10.091602 10.008362 10.1701 9.985631 9.880563 10.009144 9.805153
1368654_at 5.808184 5.737967 6.122873 5.852176 5.8418717 5.9042306 5.761789 5.70142 5.9208775 6.100039 6.0344963 6.022329
1368655_at 9.416462 9.317581 9.133774 9.159597 8.933132 9.366685 9.115839 9.078373 9.026586 9.533616 9.031967 9.008012
1368656_at 4.0491457 4.1898727 4.2438574 4.07714 4.226471 4.296513 3.9608443 4.179902 4.0346036 4.228946 3.979094 4.0408816
1368657_at 3.6854937 3.5853212 3.8013422 3.6525235 3.6555452 3.764947 3.6407945 3.595209 3.6043463 3.554606 3.7251074 3.695134
1368658_at 4.2616453 4.399147 4.4275055 4.632016 4.405234 4.4835534 4.3640156 4.4699216 4.420758 4.363118 4.5104246 4.452653
1368659_at 10.484639 10.496215 10.54764 10.630841 10.60619 10.83141 10.498277 10.3029 9.926215 10.650026 10.36819 10.705787
1368660_at 4.876028 5.281966 5.020858 5.163608 4.793022 5.148331 4.8094044 4.796885 5.108199 5.1322365 5.0255613 5.3170767
1368661_at 6.8839784 7.025864 6.9981647 6.6250343 7.1250286 7.0439196 6.8856583 6.782446 6.9952817 6.760712 6.822529 6.789726
1368662_at 7.168704 7.0885963 6.861758 7.265521 7.5823736 6.785991 7.4304476 7.334151 7.0887003 7.025664 7.1860166 7.2761197
1368663_at 3.8810663 3.5979972 3.7811828 3.6322896 3.7401438 3.7409048 3.8422947 3.6877384 3.7259414 3.6747181 3.6475935 4.0633903
1368664_at 6.3654575 5.9509535 6.104435 5.9912934 6.3021665 6.175158 6.1505213 6.1089883 6.1493516 6.0811105 6.2495494 6.210138
1368665_at 7.863128 8.001282 7.784012 7.9374437 7.8446784 7.981854 7.8200326 7.7948537 7.899341 8.048086 7.9124136 7.5634456
1368666_a_at 4.0614786 3.9813204 4.003326 3.8707952 3.901667 3.9722958 3.9394133 3.9892542 3.9364765 3.8691294 3.8474197 3.7899668
1368667_at 6.1176157 6.2528377 6.1533585 6.109374 6.2114415 6.1263213 6.4043765 6.602904 6.602998 6.122569 6.4385033 6.9945955
1368668_at 8.382924 8.424787 8.456262 8.586332 8.358672 8.3628845 8.5150385 8.284529 8.47123 8.634213 8.53497 8.350235
1368669_at 7.84594 7.652017 7.433603 7.5907774 7.765097 7.373861 7.403059 7.6253986 7.5465493 7.561993 7.516181 7.546627
1368670_a_at 5.6379786 5.819815 5.6174545 5.4838715 5.6033397 5.872491 5.4122458 5.511346 5.421819 5.5465703 5.4533353 5.2676945
1368671_at 6.2444935 6.397147 6.487961 6.3619747 6.4435 6.2524467 6.4887576 6.485327 6.6517253 6.529853 6.8021097 6.7092724
1368672_at 4.7037296 4.794289 4.673505 4.7204123 4.6098957 4.8721824 4.8195953 4.6777287 4.565984 4.624999 4.745719 4.837244
1368673_at 4.3132467 3.9573917 3.9098415 4.0674453 3.9135277 3.993221 4.170166 3.9267478 3.816234 3.9991956 3.8764257 3.979177
1368674_at 11.129292 10.941968 11.085028 11.169783 11.019551 11.037961 10.82628 10.937587 10.702677 10.818549 11.088765 11.053085
1368675_at 6.615971 6.8188543 6.899922 6.975951 6.5379486 6.570279 6.6371427 6.7274103 6.585103 6.2631845 6.7039924 6.584852
1368676_at 5.47648 5.862592 5.5779576 5.39669 5.768046 5.4938164 5.542477 5.5622735 5.7879386 5.677242 5.4983587 5.436446
1368677_at 3.7029436 3.7625644 3.5719995 3.7158954 3.8503628 3.7278314 3.6321511 3.5804873 3.7131562 3.6938658 3.7261882 3.5834281
1368678_at 4.39995 4.515271 4.4607096 4.219764 4.249866 4.522024 4.285225 4.3481092 4.4258885 4.317342 4.3482823 4.4292493
1368679_a_at 6.4482646 6.3858666 6.8927584 6.7014346 7.0562925 6.715759 6.5663986 6.6660557 6.887204 7.021288 6.9633603 6.904238
1368680_a_at 4.7666926 4.8416924 4.901408 4.5819774 5.219783 5.063808 4.812664 4.8286877 4.957713 4.770281 4.9804544 4.812004
1368681_at 6.8774424 6.986321 6.7352767 6.706563 6.8721724 7.0188212 6.839192 6.9514995 6.618182 6.862175 6.8198986 7.050981
1368682_at 4.758132 4.851741 4.910107 4.604773 4.546381 4.716244 4.8128247 4.484366 4.601053 4.739466 4.567123 4.444723
1368683_at 3.193141 3.156449 3.104908 3.1478772 3.1537893 3.1152074 3.292128 3.2433906 3.2042162 3.2572584 3.340492 3.2277813
1368684_at 5.4314575 5.5659046 5.4550886 5.591201 5.5779753 5.397316 5.636733 5.749318 5.91148 5.5954466 5.5918036 5.6975107
1368685_at 4.9914045 5.079878 5.0004606 4.972812 5.1253195 5.3373156 5.012665 5.184238 5.0239806 5.0276833 5.224364 5.0380077
1368686_at 13.902964 14.014514 13.985595 14.049846 13.952468 14.011186 13.873866 13.911019 13.880979 13.93419 13.848219 13.867083
1368687_at 5.9296618 5.983803 5.981313 5.987016 6.0058737 6.1282206 6.107853 5.733752 5.864591 6.070657 5.9498415 5.844331
1368688_at 4.6767054 4.709203 4.85887 4.694274 4.630777 4.86605 4.8321667 4.505492 4.67229 4.67872 4.9801526 4.654078
1368689_at 4.2650957 4.1986794 4.0738297 4.1014066 4.0888324 4.2852798 4.0503683 4.065287 4.244966 4.301922 4.2277474 4.30952
1368690_a_at 5.0100713 4.7837873 4.791332 4.89309 4.955571 4.822006 5.0197 4.5424056 4.6752124 4.9295335 4.6880174 4.7903895
1368691_at 5.0721035 5.434811 4.902905 5.2423983 5.01512 5.1371346 5.312133 5.0871716 5.113049 4.895258 5.292413 5.0353007
1368692_a_at 8.6314535 8.854351 8.210979 8.72546 8.736481 8.250772 8.491768 8.530397 8.61062 8.457269 7.919343 8.214387
1368693_at 6.1121535 6.5809546 5.628796 5.704217 6.4560957 5.9566946 6.28568 6.2489767 6.118745 6.483977 6.0403547 6.003131
1368694_at 4.542357 4.5669327 4.956641 4.3785725 4.6361694 4.270786 4.493303 4.6766624 4.3621826 4.56756 4.561056 4.344225
1368695_at 11.971981 12.17863 11.991501 12.0386095 12.067418 12.185429 11.995264 11.802035 11.998932 12.662751 11.965026 11.907172
1368696_at 5.779849 5.774931 5.6109543 5.4497423 5.679093 5.6423845 5.7337756 5.6591635 5.596281 5.626051 5.7878957 5.794791
1368697_at 3.8915732 3.7799757 3.7629917 3.7268136 3.6827848 3.6678758 3.6513898 3.6891155 3.7160757 3.7759585 3.5711482 3.630224
1368698_at 5.789504 6.076321 5.7203918 6.0568514 6.16093 6.137219 5.8489814 5.9259567 5.8629317 5.965792 5.5381165 6.044535
1368699_at 3.9861488 4.0870523 4.102435 4.0187564 4.0443087 4.0756683 4.052356 4.0894527 4.079647 4.1576138 4.0703278 4.1297255
1368700_at 4.1501713 4.209742 4.0333138 4.0167894 4.121132 4.235838 4.055111 4.1863003 4.074216 4.0537796 4.1840744 4.0030355
1368701_at 5.3741994 5.130556 5.2795177 5.2062483 5.1907845 5.2208786 5.312536 5.2478986 5.225393 5.165289 5.172242 5.2686157
1368702_at 8.114039 8.2193775 8.263068 8.087984 7.813898 8.020054 7.9785247 8.462819 8.230717 7.7423296 8.079698 7.9977727
1368703_at 6.719349 6.7410903 6.586336 6.9404626 6.5919833 6.949391 6.791336 6.518137 6.6728215 6.5163403 6.623858 6.5141773
1368704_a_at 4.700719 4.6572924 4.619302 4.5763745 4.6617556 4.684558 4.7544518 4.869747 4.678422 4.624445 4.646505 4.5800724
1368705_at 4.877743 5.1524487 4.966161 4.863081 4.8177977 5.1222153 4.8114552 4.6540346 4.9379416 5.047611 5.1331496 4.937122
1368706_at 11.553982 11.524141 11.617097 11.568997 11.402618 11.48955 11.522181 11.392001 11.391218 11.771375 11.61901 11.538103
1368707_at 13.401902 13.469365 13.422066 13.516492 13.4294 13.498881 13.315262 13.342186 13.369284 13.827675 13.463487 13.338003
1368708_a_at 5.7169967 5.906719 5.0118155 5.419582 5.3942933 5.951721 5.366522 5.1879416 5.594112 5.579864 5.51379 5.5697594
1368709_at 4.5083427 4.411172 4.4552536 4.340049 4.1794653 4.5472317 4.3892603 4.3986425 4.3153176 4.1987724 4.1771483 4.331623
1368710_at 6.551483 6.663035 6.723021 6.70026 6.508355 6.736407 6.553594 6.6272144 6.4938917 6.5543737 6.4037857 6.568897
1368711_at 8.400901 8.153955 7.387674 8.987389 9.423396 8.0688095 8.30816 7.8426213 7.8684864 8.657469 7.6272674 7.7891397
1368712_at 8.234552 8.255198 8.144178 8.19943 8.15272 8.138998 8.194188 7.9196386 8.175889 8.223145 8.061327 8.202153
1368713_at 4.4070005 4.5567775 4.413753 4.307336 4.4573107 4.4218626 4.3255787 4.6217866 4.309087 4.4456053 4.2891545 4.5773406
1368714_at 3.7020366 3.69547 3.6925147 3.574312 3.5797431 3.7327762 3.6415994 3.6745384 3.6058366 3.659824 3.7112591 3.6927507
1368715_s_at 4.7195153 4.7423944 4.8225775 4.6965637 4.5971823 4.5289454 4.7620416 4.731539 4.8047256 4.8315535 4.9858828 5.18556
1368716_at 4.311545 4.157245 4.204444 4.2947445 4.27995 4.296094 4.172636 4.129835 4.0788393 4.172925 4.1810427 4.3476195
1368717_at 10.381773 10.410729 10.146156 10.163025 10.20236 10.1959 10.1088295 9.865344 10.301522 9.935208 10.007551 10.286759
1368718_at 8.040215 7.0329413 5.493755 8.474668 7.188447 7.755404 5.4852767 8.026388 8.933886 6.7491765 6.844716 7.839307
1368719_at 5.583404 5.314033 5.425592 5.360408 5.2169847 5.2503214 5.4240317 5.246176 5.1649156 5.1662483 5.2756567 5.115817
1368720_at 12.397274 12.705842 13.131674 12.579162 12.77104 12.882616 12.561856 12.749445 12.481752 12.563662 12.632425 12.398749
1368721_at 6.066749 5.9641995 5.8946137 5.8283043 6.330821 6.061324 6.023322 5.953548 6.007712 5.9560137 6.0159745 6.006239
1368722_at 3.7173157 3.675536 3.8371363 3.9130623 3.8197749 3.7595963 3.8159518 3.6848125 3.6994617 3.7347832 3.7836275 3.772223
1368723_at 5.031038 4.9639897 4.9123583 4.7623005 4.8289824 4.7842307 4.866109 4.7429323 4.7657 4.895418 4.8220706 5.0140886
1368724_a_at 6.0073404 5.923937 5.920533 5.9634404 6.2698593 6.0730157 5.9287753 6.1277733 5.8908534 6.183801 6.1594763 6.2639446
1368725_at 5.2882223 4.859516 4.8738356 5.4893026 5.422677 5.1252513 5.2781916 5.1829453 5.2195883 5.407406 5.1490526 5.049535
1368726_a_at 5.710686 5.8892746 5.710952 5.823208 5.833742 5.694706 5.7087536 5.8195133 5.56783 5.6805234 5.6605034 5.670142
1368727_at 3.842427 3.8717802 3.9358745 3.8603368 3.9035661 3.7974172 3.874911 3.89055 3.9231849 3.748921 3.851275 4.160514
1368728_at 5.4672785 5.300435 5.166761 5.1725287 5.147067 5.269277 5.3482714 5.2910943 5.4488225 5.396624 5.4248633 5.2196836
1368729_a_at 4.594458 4.500562 4.543622 4.3976526 4.38454 4.4178314 4.474991 4.538765 4.67506 4.5019565 4.4721212 4.3936486
1368730_a_at 4.290754 4.2157993 4.2361803 4.438662 4.2917547 4.4479156 4.327408 4.3095164 4.247059 4.3978443 4.240534 4.2306795
1368731_at 12.928489 12.992493 13.379998 12.876967 13.05481 13.157908 13.052158 12.923099 13.102037 13.279899 13.166839 13.030271
1368732_at 6.285326 6.589481 6.5285454 6.6111016 6.4399266 6.6461773 6.3653126 6.2352834 6.4280124 6.4590745 6.1131296 6.40212
1368733_at 12.865806 13.023664 12.968842 12.933858 12.723794 12.929191 12.576069 12.882796 12.894168 12.978365 13.005474 12.780309
1368734_at 4.949827 5.0430136 5.166852 5.333371 4.8647966 5.231633 4.784011 4.8883743 5.227051 5.309326 4.9637737 4.763878
1368735_a_at 4.181534 4.208646 4.182578 4.2550344 4.0443206 4.0929747 4.1283317 4.079006 4.2979794 4.0916705 3.9618676 4.1061482
1368736_at 3.7086318 3.6753802 3.8305461 4.074814 3.9810543 3.5802085 3.8654447 3.7115762 3.6804283 3.7002156 3.6483924 3.880743
1368737_at 5.5780506 5.255419 5.0801935 5.24844 5.652049 5.6053534 5.584507 5.6110573 5.654806 5.4722896 5.5655107 5.9991713
1368738_at 3.774634 3.960835 3.7195702 3.794614 3.761049 3.7322578 3.7697592 3.9033334 3.7291214 3.7881405 3.8901613 4.063162
1368739_s_at 4.3489866 4.691355 4.379428 4.589865 4.6009097 4.6537104 4.360743 4.4915733 4.5621324 4.485576 4.4879413 4.5362606
1368740_at 4.6634264 4.537345 4.84128 4.658559 4.545391 4.7274113 4.71513 4.8025794 4.6070995 4.5603795 4.522688 4.53015
1368741_at 13.172789 13.275055 13.22387 13.346975 13.270291 13.357183 13.139538 13.150039 13.268035 13.542974 13.180328 12.990529
1368742_at 6.3261914 6.4121494 6.4743934 6.5410466 6.619778 6.571275 6.2619214 6.6003757 6.380714 6.807282 6.4840636 6.351444
1368743_a_at 4.539233 4.4648857 4.480916 4.3153696 4.495989 4.5200663 4.8005867 4.4671307 4.6048946 4.476365 4.349227 4.6758194
1368744_a_at 4.258304 4.373036 4.578182 4.5201664 4.497864 4.57937 4.569625 4.4978585 4.291675 4.8546696 4.5239897 4.3923025
1368745_at 6.346565 5.8353467 6.2248735 6.999493 6.936522 6.151297 6.594224 5.488823 5.793182 6.509934 6.730034 5.1375704
1368746_a_at 5.4764357 5.514983 5.4184546 5.417877 5.431932 5.4799557 5.517048 5.582837 5.613502 5.499551 5.52819 5.533032
1368747_at 4.657409 4.6884184 4.5936885 4.6625314 4.547565 4.618806 4.7678123 4.625677 4.485091 4.6421638 4.7218037 4.786608
1368748_at 5.986726 5.8901153 5.9990816 5.862523 5.6182227 5.8977885 5.5135913 6.0140634 6.236918 5.887565 6.027062 5.945328
1368749_at 5.9219255 5.957409 5.8389535 5.8802996 5.682184 5.967286 5.8724685 5.910551 5.8431106 5.864501 5.8849792 6.1328564
1368750_a_at 4.115479 4.0828934 4.1461926 4.2010994 4.001869 4.238002 4.322053 4.0568995 3.9794288 4.1204963 4.038582 4.210964
1368751_at 3.879846 3.8732984 3.8072598 3.8467867 3.7767277 3.847138 3.9588509 3.9142106 3.820275 3.9356296 3.7059555 3.7482097
1368752_at 4.136982 3.925708 4.058103 3.9017158 4.094862 4.0049314 4.0551043 3.9079156 4.0109386 4.1062946 4.750631 3.962665
1368753_at 4.108487 4.1039376 4.0674076 4.0923166 4.0267096 4.0720844 4.0219135 4.207774 3.9453502 4.297856 4.089199 4.046421
1368754_at 6.249258 6.3011975 6.267786 6.310853 6.2707067 6.4893246 6.0780053 6.2094407 6.4467235 6.4582834 7.2826157 6.287797
1368755_at 10.779716 10.829372 10.3226795 10.317831 10.456162 10.319654 10.093895 10.673233 10.33542 10.7386875 10.289562 10.22799
1368756_at 5.2147164 5.164937 5.256034 5.111005 5.1960387 5.1554894 5.183255 5.137878 5.0985894 5.175027 5.152581 5.1601334
1368757_at 3.8675702 3.8723454 3.8892484 3.8383927 3.9404066 3.9461195 3.8678553 4.0705 3.9004939 3.827525 3.7993097 3.9245694
1368758_a_at 4.885229 4.9350233 4.767528 4.76624 4.862463 4.8647113 4.790074 4.9133472 4.880632 5.0354533 4.7804513 4.891859
1368759_at 5.787104 5.6059103 5.659069 5.591009 6.018745 5.772384 5.822822 5.8027635 5.6675096 5.4375763 6.15268 5.9000435
1368760_at 4.1488533 4.1815705 4.103511 4.2662663 4.1852045 4.1886644 4.24254 4.064099 4.158123 4.499449 4.3080373 4.3753343
1368761_at 3.9148476 3.7987452 3.889472 3.8780193 3.8667963 4.030263 4.067321 3.7909658 3.9272842 3.9171135 3.9159737 3.9264054
1368762_at 10.017081 9.596795 5.990149 5.8939557 9.207021 6.4122725 9.645775 8.76122 6.292221 9.712714 9.114705 9.096342
1368763_at 5.1037765 5.0353255 5.1164145 5.0617895 5.0738707 4.981262 5.4007454 5.355466 5.372302 5.049746 5.091561 4.9852057
1368764_at 3.3694015 3.4460356 3.4131835 3.2689629 3.4863536 3.358129 3.426408 3.4061725 3.347956 3.3645632 3.4747713 3.331539
1368765_at 4.96908 5.029408 4.939493 4.6992674 4.6764264 4.9586244 4.5782084 4.9272175 4.849264 4.88696 4.798341 4.960326
1368766_at 4.8872547 5.092569 4.974369 4.913782 5.1930504 5.1064243 5.2084174 5.316644 5.144183 4.8129992 5.1906953 4.931885
1368767_at 6.190254 6.0865974 6.69534 6.103446 6.288735 6.423833 6.6935763 6.195448 6.46632 6.2738557 6.240342 6.6407504
1368768_at 5.469477 5.8239455 5.981355 5.7265353 5.700962 5.9500117 5.4388084 5.538864 5.627876 5.788482 5.9219427 5.413202
1368769_at 10.873282 11.075206 10.970304 10.944947 11.108408 11.102882 10.670458 11.227327 10.806865 10.984989 10.966518 10.765829
1368770_at 4.1725626 4.0057507 4.0062513 3.9927409 4.0622387 3.9893064 4.009035 4.20702 3.9669952 4.0684857 4.0613165 3.9663935
1368771_at 4.861879 4.6744576 5.0724797 4.845527 5.04663 4.9114594 4.9994826 4.829117 4.890895 4.9350724 4.9316907 4.916713
1368772_at 5.2467837 5.5908995 5.4653645 5.449138 5.4295382 5.609438 5.500202 5.1455894 5.5601115 5.4361115 5.1805515 5.374358
1368773_at 3.9520166 4.109897 4.10565 4.0320106 4.083557 3.8904607 4.2286763 4.089447 4.042389 3.9536219 3.9865425 4.0805597
1368774_a_at 5.308302 5.6176863 5.557651 5.3862667 5.267592 5.5646915 5.453573 5.4765096 5.442995 5.4416084 5.6395717 5.314645
1368775_at 4.049934 4.0279493 3.8439093 4.414638 4.3030453 3.805231 4.1192245 4.0793037 4.1672177 4.5391307 4.256318 3.7907784
1368776_at 4.5387645 4.390624 4.4940033 4.4167085 4.535811 4.5053244 4.5206475 4.357669 4.282755 4.532608 4.4120893 4.42016
1368777_at 4.33736 4.5538454 4.4452114 4.460351 4.444967 4.4253 4.4481506 4.186101 4.4043975 4.419366 4.362231 4.561228
1368778_at 6.4464836 8.040492 8.127134 7.686748 7.9948926 8.684975 7.6001534 7.9748473 7.710839 8.100182 7.395406 7.7271576
1368779_a_at 7.515271 7.4088187 7.2393656 7.435019 7.496063 7.3963327 7.677608 7.4140453 7.0594893 7.3239484 7.43163 7.0290546
1368780_at 6.000872 5.701576 5.9321933 5.850139 5.982983 5.666468 6.022474 5.9119925 6.2708836 5.659394 6.0881567 6.2471657
1368781_at 4.791748 4.612097 4.741509 5.0421696 4.834558 4.9142427 4.4806137 4.9589357 4.924024 5.0029297 4.984046 4.806959
1368782_at 4.0237484 4.1398096 3.8738089 3.9608815 3.9659746 4.1121187 3.7725322 3.8795795 3.9422693 4.042409 4.002982 3.9795046
1368783_at 4.2294483 4.566826 4.5083537 4.1760926 4.4738927 4.6487646 4.4072547 4.4693975 4.467752 4.4747562 4.2900567 4.3757534
1368784_at 8.529533 8.581789 8.2650175 8.234482 8.574191 8.610638 8.669331 7.7274323 8.538862 8.419364 8.546559 8.50806
1368785_a_at 3.47306 3.4879527 3.4955275 3.611042 3.6963508 3.4441164 3.493506 3.517619 3.5235012 3.3864865 3.540396 3.6615841
1368786_a_at 4.528698 4.3633575 4.3578277 4.2844152 4.445037 4.2794867 4.320038 4.326805 4.3057556 4.2502575 4.4378395 4.428858
1368787_at 6.068878 6.2337127 6.1909757 6.1092315 6.123378 6.4246163 6.048417 6.0826645 5.9543104 6.2958493 6.228971 6.231079
1368788_at 5.2824173 5.076129 5.277583 5.183796 5.155468 5.0542297 5.1596155 5.159938 5.3110905 5.083849 5.201478 5.4126844
1368789_at 5.0266533 5.0637655 5.177229 5.007764 5.316341 4.913539 4.9563394 5.0060906 5.2227182 4.6901555 5.087314 5.0585318
1368790_at 11.445355 11.570291 11.557335 11.923314 11.70549 11.676378 11.637535 11.4312725 11.517182 12.005497 11.657469 11.394082
1368791_at 4.8181133 4.8679714 4.843912 5.11774 4.796419 5.1514063 4.851857 4.770032 4.940339 5.0333986 4.7455955 4.7553043
1368792_at 6.084292 6.1468544 5.9743876 6.247555 6.251764 6.197088 6.2523513 5.8769765 6.142481 6.2413793 6.0628986 6.3945713
1368793_at 4.901267 4.546324 4.549405 4.596883 4.6649466 4.780904 4.6377797 4.8447456 4.835702 4.758335 4.8091803 5.070648
1368794_at 10.797144 10.750157 10.81353 10.708248 10.6769905 10.855456 10.707651 10.740447 10.664824 10.793321 10.764999 10.647661
1368795_at 6.6971846 7.12745 7.178676 6.836789 7.0810986 7.2882943 6.726052 6.9260736 7.1483703 6.75233 6.89214 7.0405526
1368796_at 6.0388184 6.1484766 6.1214967 6.141002 6.0283585 6.37148 6.158422 6.26449 6.1863775 6.122795 6.035109 6.0067577
1368797_at 6.7377687 6.583616 7.1071906 7.133299 7.150844 7.35494 7.006158 8.420564 6.940101 6.7651324 7.633286 6.993292
1368798_at 3.806623 3.788959 3.9510741 3.8423765 3.8020208 3.8602374 3.9258497 4.045342 3.8951292 4.0017443 3.8747282 3.760676
1368799_at 5.7487216 5.8836803 5.7591243 6.180462 5.730646 5.7827115 5.6642804 5.479032 5.4737964 5.7916107 5.607928 5.4036064
1368800_at 4.0780973 4.167182 4.378682 4.0500817 4.123993 4.0587664 4.1446056 4.1235895 4.0388346 4.112533 4.0710697 4.133724
1368801_at 4.0262794 4.20349 4.0790577 4.039809 3.9402564 4.155547 3.961248 4.074664 4.109271 4.008157 3.9408028 4.0142384
1368802_at 5.1347046 5.2539454 5.179995 5.29065 5.1168466 5.018527 5.2955794 5.1378326 5.0923448 5.051049 5.1902285 5.0579805
1368803_at 4.6594415 4.577697 4.5600224 4.5743895 4.4810762 4.55663 4.4752455 4.5360923 4.5721674 4.4539137 4.568247 4.514438
1368804_at 4.7096605 4.500058 4.931651 4.19452 4.5554214 4.7818985 4.8017263 4.3417377 4.6425915 4.63824 4.829559 4.545722
1368805_at 5.3645306 5.5889587 5.524458 5.4818306 5.284503 5.384059 5.5226765 5.4745893 5.4485235 5.434757 5.2560844 5.4769487
1368806_at 13.3995 13.425821 13.480589 13.455744 13.448034 13.41407 13.403547 13.31476 13.38346 13.407807 13.23507 13.31282
1368807_at 6.5366855 6.405838 6.285784 6.23503 6.5840635 6.3218055 6.405916 7.3314366 6.5112815 6.5270042 6.506206 6.488732
1368808_at 8.133299 8.266851 8.09163 8.196838 8.169212 8.180624 8.155266 7.7879725 8.098088 8.219194 8.20983 7.982844
1368809_at 8.5668335 8.826701 8.383876 8.607281 8.696745 8.512529 8.521139 8.342264 8.467387 8.56075 8.515612 8.44589
1368810_a_at 4.4287357 4.2185936 4.3828764 4.2752056 4.266006 4.4281445 4.0766964 4.1276307 4.26388 4.35083 4.4504657 4.2813845
1368811_at 5.1980467 5.2339745 5.044389 5.3270063 5.2430763 5.2341027 5.211352 5.213373 5.118868 5.2993345 5.1374135 5.03109
1368812_at 4.566847 4.548732 4.594605 4.510107 4.3802376 4.481536 4.3088183 4.3236294 4.5162687 4.3249536 4.3473797 4.210574
1368813_at 5.46434 5.287087 5.2501183 4.762405 5.2398443 5.2561045 5.18821 5.433057 5.2623696 5.2701607 5.120764 5.236847
1368814_at 11.174326 11.449027 11.385682 11.27903 11.314568 11.422361 11.222078 10.868698 11.170002 11.244242 11.294953 11.320711
1368815_at 5.3570547 5.4216976 5.397637 5.4468393 5.406116 5.46795 5.4351854 5.398077 5.644315 5.459674 5.435056 5.5080786
1368816_at 4.3143816 4.2743683 4.4378433 4.2602177 4.283966 4.282044 4.3024397 4.263153 4.08722 4.431326 4.2777157 4.6855125
1368817_at 9.117525 8.865722 8.928045 9.153988 8.775561 8.98638 9.155936 9.071183 9.082286 8.804098 8.89798 8.890051
1368818_at 7.994646 7.873956 7.857892 7.9843235 7.98769 7.936832 7.9257927 7.904738 7.963237 7.793874 7.6133122 7.9823537
1368819_at 10.174471 10.149069 10.210811 10.11456 9.641851 9.867501 9.929447 10.307923 9.804509 10.040159 10.081114 9.803034
1368820_at 6.763367 6.9118843 6.9880795 6.866245 6.6202064 7.0425215 6.826621 6.706263 6.98915 7.004196 6.8668423 6.778618
1368821_at 6.1110697 6.1023164 5.879121 5.923452 5.3932285 6.056673 5.927036 5.6894083 5.9190693 5.8122663 5.8378797 5.6662316
1368822_at 6.9487367 6.330677 6.9697037 6.5198293 6.743843 6.61142 6.7459674 6.869159 6.685044 6.8441405 6.6388125 6.778363
1368823_at 3.9865468 4.17774 4.2801876 3.9408312 3.8869686 4.07193 3.9983056 4.082198 3.9659564 3.938445 4.145327 3.984249
1368824_at 9.495501 9.61377 9.421559 9.573348 9.33219 9.556973 9.471738 9.140338 9.534005 9.522387 9.294955 9.196431
1368825_at 3.5416336 3.523016 3.6619737 3.5874493 3.6597703 3.6244817 3.4749546 3.785444 3.7469661 3.6428616 3.6832833 3.5803072
1368826_at 9.809262 12.502819 13.132187 13.293 13.075316 10.111617 12.49874 9.460846 12.425239 12.814359 12.658078 12.809143
1368827_at 6.270855 5.901299 6.1687627 6.4560857 6.1263585 6.2835913 6.2064447 5.692319 6.140848 6.4243374 6.331629 6.218122
1368828_at 5.39649 5.37032 5.4794183 5.5158453 5.23967 5.6723943 5.371934 5.200336 5.4809184 5.4970846 5.16275 5.2484407
1368829_at 7.5350304 7.148049 6.8315988 7.1443586 6.664034 6.86445 6.7908335 6.8449144 6.9432507 6.8700366 6.63787 6.5961494
1368830_at 5.0059605 4.949046 4.9361734 5.2318134 5.1605196 5.121931 5.1578274 4.845234 5.025687 5.162265 5.1876993 5.0494604
1368831_at 8.649866 8.653505 8.587778 8.668024 8.490863 8.653579 8.5361 8.644438 8.565105 8.548275 8.584282 8.3351555
1368832_at 7.470348 7.4781413 7.548838 7.4677014 7.436315 7.7423134 7.5917797 7.109718 7.540666 7.6514745 7.5939345 7.364817
1368833_at 5.2588973 5.239635 5.395152 5.549202 5.2258124 5.4562583 5.1483064 5.2260823 5.2327075 5.4152417 5.3706956 5.2292447
1368834_at 5.8272023 5.8025527 5.3948374 5.4399667 5.8170605 5.5520644 5.7277036 5.738063 5.8428 5.797918 5.7346053 5.454035
1368835_at 9.49651 9.193029 8.809744 9.094458 9.145409 9.278467 8.948954 8.884768 9.146294 9.476227 9.162781 8.923817
1368836_a_at 5.5367694 5.521648 5.4557242 5.3749137 5.596917 5.694734 5.3832493 5.764717 5.438226 5.4675894 5.4687886 5.573524
1368837_at 6.6593313 7.097585 6.797937 6.936156 6.926837 6.582917 6.954935 7.186169 6.962563 6.6223974 7.072461 6.764447
1368838_at 6.748344 6.745548 7.059755 6.7957253 6.326111 7.023164 6.7526355 6.3903203 6.687998 6.952051 6.7456675 6.755397
1368839_at 7.486893 7.4417386 7.562742 7.4662647 7.524075 7.326998 7.164246 7.191153 7.6025853 7.5881214 7.19168 7.390972
1368840_at 11.168136 11.740617 11.816568 11.586054 11.582945 11.979562 11.899294 11.618193 11.338157 12.1308565 11.722793 11.664593
1368841_at 7.3017764 7.124592 7.131674 7.2341585 7.2501254 6.9941163 7.3241014 7.508245 7.374299 7.2358356 7.2768307 7.2065854
1368842_at 7.3145638 6.947026 7.028817 7.4081917 7.200433 7.1349907 7.099585 7.2710795 7.1328654 7.084616 7.2755384 6.713147
1368843_at 9.09295 9.249966 9.150563 9.446327 9.316565 9.330713 9.2158785 9.051371 9.179703 9.15857 9.209517 9.008793
1368844_at 7.6610146 7.673956 7.9544444 7.865649 7.472079 7.781123 7.7834654 7.4652824 7.7877836 7.7522554 7.861264 7.7648
1368845_at 4.062284 4.284394 3.963157 3.9822516 4.203522 4.020153 4.102091 4.1265116 4.260648 4.2958155 3.9336488 4.099677
1368846_at 5.0235767 5.461234 5.3486366 5.1118665 5.1427946 5.2571096 5.057452 5.0856433 5.208401 5.187298 5.0109076 5.3745513
1368847_at 8.868487 8.827687 8.92762 8.98395 8.904412 8.828987 8.877886 8.789189 8.787112 8.84931 8.970745 8.916682
1368848_at 8.472273 8.395001 8.760524 8.493324 8.565277 8.874342 8.695798 8.004239 8.849016 8.919959 8.772773 8.801124
1368849_at 7.088413 6.808353 7.0659857 7.15775 6.975587 7.2239604 6.719585 6.870777 7.2229557 6.938486 7.278871 6.951678
1368850_at 4.850594 5.179641 4.914399 4.974929 5.0531516 5.16996 4.953345 4.893296 5.1250553 5.088477 5.3483305 5.072211
1368851_at 8.845108 8.795978 8.513405 8.89016 8.836189 8.92189 8.764418 8.765379 8.665422 8.905779 8.485539 8.656174
1368852_at 10.186908 10.2919035 10.14421 10.480134 10.298133 10.459798 10.186748 9.988252 10.143059 10.158524 10.09273 10.24879
1368853_at 3.5276432 3.574987 3.6470072 3.415466 3.4459913 3.6806438 3.5756183 3.4670365 3.6941948 3.5511627 3.5444307 3.5935516
1368854_at 3.4462562 3.5976036 3.5740137 3.4170172 3.4326437 3.5684435 3.494057 3.6213145 3.6069412 3.4232078 3.4588745 3.7076504
1368855_at 5.5334992 5.5206227 5.688667 5.8571863 5.6559796 5.789665 5.587396 5.5920386 5.3349557 5.6455383 5.988812 5.734765
1368856_at 5.6183853 5.3267198 5.2277465 5.563873 5.3204646 5.3195324 5.3758307 5.3581986 5.4061337 5.527941 5.637414 5.2455153
1368857_at 3.2112412 3.1687715 3.272491 3.2424595 3.1750643 3.2345724 3.3171604 3.3514297 3.1411502 3.3580132 3.2777643 3.1922383
1368858_at 3.8856664 3.792335 3.9538622 3.8580382 3.8471718 3.854564 3.8121176 3.8330803 3.8839815 3.9903738 3.956177 4.1796284
1368859_at 8.312069 8.278063 8.327024 8.194458 8.485365 8.637847 8.336966 8.198701 8.328131 8.280788 8.523515 8.150495
1368860_at 4.1989136 4.2940893 4.193675 4.2985497 4.1240344 4.3783674 4.1825495 4.1551356 4.184577 4.3260374 4.0900645 4.316348
1368861_a_at 5.033037 4.9303436 5.026086 5.0045223 4.905907 5.4359117 4.9405556 5.156225 5.3564925 5.198756 5.0814376 5.348682
1368862_at 7.6165276 7.5226493 7.2871933 7.5305343 7.2923913 7.5523086 7.4280653 7.2641234 7.3664813 7.4043665 7.6410947 7.7222595
1368863_at 8.951532 8.95931 8.725172 8.733715 8.463438 8.836861 8.645852 8.64575 8.764801 8.784935 8.459173 8.415779
1368864_at 3.6186552 3.6782484 3.6435826 3.5705693 3.4914563 3.4402344 3.5748022 3.5315478 3.4100065 3.5262034 3.7205539 3.5641804
1368865_at 3.614817 3.6115236 3.604482 3.4782207 3.6635642 3.5870414 3.7017944 3.731714 3.682051 3.6786675 3.653483 3.7529535
1368866_at 6.0762362 6.1079826 6.4241366 6.173627 6.244825 6.2108955 5.9386373 6.115647 6.2291265 5.938632 6.039481 6.0866003
1368867_at 6.396695 6.416645 6.487961 6.217231 6.3307204 6.5344625 6.1290536 6.581731 6.424394 6.303928 6.29665 6.1745086
1368868_at 5.0023093 4.9353323 4.807596 5.087841 5.076248 5.206457 5.051773 5.0972347 4.9537077 5.101721 4.995286 5.0195675
1368869_at 6.2437406 6.0878325 6.067064 6.200175 5.8573794 5.919784 6.332353 6.280122 6.3918204 6.058954 6.183885 6.2341433
1368870_at 7.4524574 7.35969 7.900588 7.2597566 7.0593996 7.3406067 7.745648 7.1236567 8.291895 7.1874957 7.968728 6.9529715
1368871_at 8.038145 7.773478 7.390604 8.254914 8.163811 7.784825 8.054328 7.562579 7.776658 8.208525 7.900888 7.61372
1368872_a_at 4.8222013 5.1102614 4.6492615 4.8501024 4.697254 5.0480933 4.720622 4.96054 4.991705 4.7781615 4.8571258 4.942218
1368873_at 4.3581324 4.2232833 4.502466 4.1561947 4.751001 4.2561674 4.410623 4.5270834 4.283944 4.3672447 4.4860597 4.486044
1368874_a_at 5.5496035 5.423494 5.4911685 5.448344 5.634743 5.516848 5.5863814 5.434008 5.478653 5.5246534 5.572691 5.3464203
1368875_a_at 7.125952 6.881255 7.1332035 7.2056623 7.0506854 7.016784 7.013698 7.026242 6.9259424 7.279167 6.9430346 6.760932
1368876_a_at 5.068504 5.072382 5.085171 5.041883 5.059687 5.0856843 5.138212 5.192087 4.941369 5.128455 5.1458364 5.0893745
1368877_at 7.4436965 9.422919 10.787739 6.660239 6.437788 9.316134 7.744535 9.90791 9.056884 6.3581004 8.403145 8.511755
1368878_at 8.518023 9.11381 8.720544 9.273125 9.360406 9.53168 8.843577 9.745434 9.193573 9.766536 9.020718 9.391833
1368879_a_at 5.404079 4.625906 5.043161 4.7269025 5.2167425 4.789654 4.8604817 5.0142384 5.0957913 4.995903 4.9349427 5.2357635
1368880_at 4.244484 4.2400446 4.3909416 4.2742043 4.2342424 4.2998686 4.1715746 4.0354033 4.260128 4.272608 4.3210926 4.1320724
1368881_at 7.6165147 7.9763393 8.026996 8.262029 7.9126577 8.054813 8.075467 7.7757196 7.6443205 8.108687 7.9581647 8.114748
1368882_at 4.59381 6.119998 5.9599137 5.383385 5.8445153 4.407056 5.561601 4.5151987 4.4986506 4.5637293 4.7783275 5.0426135
1368883_at 4.7448845 4.63265 4.762663 4.546434 4.5963426 4.7804093 4.782726 4.543847 4.5213656 4.800781 4.601624 4.6998734
1368884_at 4.98961 5.0010586 5.102839 5.067313 5.1523476 5.0463924 4.865949 4.936488 5.022516 5.3808746 5.0841312 5.1778927
1368885_at 5.474879 5.2967324 5.4038606 5.4026403 5.321635 5.3979673 5.496193 5.597569 6.089274 5.6658697 5.502062 5.801477
1368886_at 9.365183 9.260026 9.187484 9.245706 9.143568 9.240366 9.133185 8.803501 9.260128 9.291632 9.228803 9.336739
1368887_at 3.6322608 3.5653353 3.7885687 3.7340484 3.753219 3.6357136 3.656723 3.7063727 4.0231276 3.7674031 3.576518 3.6927612
1368888_a_at 8.23409 7.7379313 6.969577 7.9349732 7.2198663 7.6150866 7.089548 7.480671 7.8684864 8.422126 7.3802543 7.9491963
1368889_at 6.417453 6.436426 6.492236 6.379533 6.282725 6.347147 6.681123 6.310996 6.430231 6.128889 6.3371873 6.04371
1368890_at 7.2722754 7.494984 7.5914607 7.4312587 7.799642 7.8206477 7.5955477 7.46317 7.4249115 7.419115 7.62654 7.420505
1368891_at 5.5087476 5.3218594 5.545896 5.3435817 5.481265 5.5739613 5.424699 5.3776884 5.5876117 5.5497236 5.509913 5.4325767
1368892_at 4.583659 4.302184 4.48711 4.5614157 4.8107457 4.4911127 4.9226856 4.8881907 5.0071373 4.5832477 4.8678823 4.9352083
1368893_at 4.4507194 4.608781 4.609248 4.539396 4.4578576 4.7447133 4.5865707 4.5748396 4.6592474 4.6766205 4.55425 4.3676124
1368894_at 5.3250895 5.0855227 5.343287 5.366035 5.468806 5.0740757 5.5758104 5.147711 5.4946165 5.1070633 5.347395 5.5121026
1368895_at 4.6370907 4.9519644 4.9112916 4.5660295 4.8681355 4.662872 4.8561134 4.80832 4.640307 4.720022 4.7533317 4.5078945
1368896_at 5.804503 6.382765 6.3675222 5.944448 5.61642 6.3353443 5.9464726 6.2333226 6.428259 5.786939 6.0183635 5.8679852
1368897_at 4.8325787 5.053811 5.037471 5.0490026 4.3660145 4.9309435 4.8840866 4.8000183 5.2913723 4.6109705 5.229411 4.850322
1368898_at 5.9438396 5.8438654 5.744144 5.7940507 6.0324407 5.4068656 6.2069817 5.841005 5.9946704 5.510382 6.0099998 5.987579
1368899_at 7.484244 7.5680103 7.670561 7.4550805 7.4133487 7.537743 7.565739 7.529226 7.6178885 7.5433264 7.754274 7.7337356
1368900_at 4.7879105 4.597974 4.830447 4.9760866 4.6598 4.6778517 4.901092 4.634899 4.636323 4.9703865 4.637311 4.8398542
1368901_at 5.693221 5.562023 5.767526 5.5023394 5.8463926 5.4273825 5.875156 5.7671213 5.6043615 5.665242 5.5824375 5.6283493
1368902_at 7.214832 7.1427236 7.115972 7.217881 7.144243 6.9823046 6.924704 7.283732 7.432266 7.123122 7.266475 7.4875073
1368903_at 7.436864 7.3199606 7.4058676 7.196926 7.141253 7.499382 7.1046295 7.0286455 7.009544 7.607712 7.2974777 6.942754
1368904_at 6.5655675 6.3071485 6.374582 6.158195 6.3260427 6.3071113 6.2469025 6.266137 6.4367504 6.2505655 6.2718472 6.068227
1368905_at 6.8165135 7.051229 6.896093 7.1229405 7.3711405 7.185621 6.8353252 7.4152665 7.0169044 6.934557 7.087867 6.9827747
1368906_at 3.3270473 3.2961361 3.256669 3.3303046 3.2058158 3.3167882 3.2586966 3.323194 3.3511221 3.3294194 3.2966144 3.2016325
1368907_at 4.6852517 5.139069 4.7867174 4.733837 4.83829 4.6783843 4.5414286 4.7239857 4.857488 5.0632806 4.8366127 4.841914
1368908_at 7.9284186 7.692839 7.7382865 7.694318 7.811629 7.691963 7.7944293 7.507614 7.6131115 7.701629 7.7455673 7.3883796
1368909_a_at 6.920975 6.9931808 6.5812383 6.747947 6.563945 6.701344 6.8694253 6.461589 6.5604253 6.746296 6.6200166 6.772572
1368910_at 5.4169526 5.3085146 5.293835 5.442129 5.324458 5.0780187 5.1382136 5.201127 5.3487864 5.139321 5.1094193 5.4328794
1368911_at 5.6622405 5.683119 5.796323 5.827955 5.9865036 5.6810274 5.913387 5.696909 5.651919 5.764067 5.736866 5.7002134
1368912_at 4.2759285 4.5857997 4.473584 4.3716073 4.5454245 4.6253324 4.3789544 4.3062687 4.3224916 4.5266905 4.187858 4.6797037
1368913_at 4.100978 4.0852346 3.8725224 4.3359456 4.0573664 4.2560554 4.1575384 4.010577 4.0834923 3.9657888 4.2888308 4.1770906
1368914_at 4.4753885 4.493951 4.576845 4.4179688 4.4274473 4.3691854 4.4900594 4.4114256 4.32679 4.5210323 4.569478 4.4394197
1368915_at 10.302495 10.37368 10.129548 10.322352 10.1493025 10.357646 10.124866 9.969928 9.994439 10.146059 9.86884 10.211979
1368916_at 10.041241 10.056894 10.258146 9.937041 10.05547 10.163651 9.951722 9.842531 9.791587 9.801525 9.637517 9.714067
1368917_at 4.7937407 5.043918 4.783059 4.968848 5.15325 4.853277 4.9083567 4.999728 5.214988 5.105877 4.8027334 4.6698594
1368918_at 5.5195312 5.6685333 5.6327605 5.5585294 5.488693 5.793193 5.5924177 5.5014286 5.4037247 5.4973307 5.66397 5.399232
1368919_at 4.9437737 4.8831944 4.846584 4.8012943 4.823749 5.1459603 4.8270903 4.774866 4.710306 4.905399 4.7354755 4.713126
1368920_at 4.9017434 5.074285 4.8470306 4.8417425 5.010141 5.0292835 5.1133585 4.9527187 5.1687536 4.9978733 4.9081926 4.946131
1368921_a_at 6.16903 6.3179936 6.318763 6.128114 6.3457527 6.042523 6.50853 6.6480775 6.4251657 6.2952604 5.762318 6.503347
1368922_at 4.7331905 4.694603 4.7505865 4.77215 5.010067 4.8970966 4.7213726 4.760064 5.124073 4.8530955 5.3901796 4.9537745
1368923_at 4.7259407 4.6861777 4.565351 4.743288 4.650879 4.602974 4.483955 4.6242313 4.5270724 5.0034966 4.6584153 4.644212
1368924_at 10.6169615 10.796575 10.750856 10.800499 10.778021 10.76271 10.703807 10.150737 10.673425 10.688798 10.756201 10.669214
1368925_a_at 4.3066273 4.4204483 4.204464 4.3053865 4.318237 4.4357557 4.2638073 4.1722803 4.247896 4.140302 4.3358746 4.161058
1368926_at 4.7581654 4.7631216 4.656237 4.6004467 4.626962 4.790006 4.6606464 4.6541266 4.629362 4.639783 4.6753693 4.58335
1368927_at 6.456691 6.471785 6.5234675 6.582517 6.504688 6.5325108 6.4102893 6.346392 6.501813 6.3720446 6.33894 6.4218335
1368928_at 6.1443563 6.269064 6.2352123 6.0279694 6.326399 6.156198 6.1712556 6.097873 6.099869 5.9268794 5.990849 6.295844
1368929_at 6.8357863 6.747825 6.8649597 6.8879642 6.9295726 7.0696177 6.9647613 6.362385 6.9639482 7.0717397 7.0952234 6.7709327
1368930_at 4.3609867 4.39648 4.287574 4.166991 4.172345 4.4026027 4.4051237 4.0352597 4.1200194 4.1488934 4.175538 4.5022306
1368931_at 7.5612965 7.371855 7.369943 7.597249 7.3687654 7.644786 7.5591664 7.4423375 7.746327 7.4601645 7.493252 7.5201297
1368932_at 5.396232 5.325893 5.333657 5.3822412 5.4035263 5.296053 5.6109953 5.2492995 5.185515 5.34618 5.5905504 5.573524
1368933_at 6.703207 6.909457 6.6998496 6.8709354 6.6163535 7.0236206 6.942339 6.714036 6.7143807 7.0076046 7.1357617 6.660469
1368934_at 10.857432 10.538058 10.247189 10.771031 9.966609 10.761072 10.151486 10.379857 10.840184 11.090236 10.48925 11.224892
1368935_at 3.662608 3.7272186 3.774023 4.000882 3.5783339 3.8603249 3.7715569 3.702042 3.5890324 3.919139 3.809296 3.6512702
1368936_at 9.783547 9.775191 10.0289 10.006442 9.832836 9.949763 9.839166 9.902637 9.856478 10.0173855 9.917605 9.832751
1368937_at 5.2300773 5.210478 5.3007174 5.3369913 5.1578097 5.2125397 5.2375073 5.097133 5.3277397 5.2571845 5.0937443 5.374474
1368938_at 4.7950826 5.0044284 5.0756583 5.0572176 4.7658854 5.115372 5.0685062 4.895379 5.0282507 4.9172406 4.718612 5.0743055
1368939_a_at 4.450099 4.427876 4.394066 4.4511504 4.4095836 4.3087707 4.3147116 4.440078 4.430952 4.3807955 4.235588 4.4171553
1368940_at 9.944852 9.662344 9.91488 10.3217125 9.538581 10.4381275 9.7922535 9.320791 9.909149 10.410987 10.210883 9.6122
1368941_at 3.9964788 4.204069 4.233506 4.143819 4.069604 4.278017 4.300089 4.0306606 3.9484005 4.2673855 4.214384 4.159867
1368942_at 4.357975 4.475359 4.59156 4.5606327 4.4323945 4.5406237 4.4585104 4.2657566 4.1831493 4.584708 4.336059 4.361207
1368943_at 12.776308 12.910906 13.162792 12.96038 13.110327 13.077259 12.739683 12.858128 12.743526 12.774086 12.895379 12.992453
1368944_at 6.50827 6.4531064 6.345186 6.4527044 6.456557 6.511647 6.568402 6.2517715 6.547132 6.5830393 6.6417155 6.2195206
1368945_at 5.136625 5.056451 5.0002337 5.237099 5.239543 5.3707557 5.1729712 5.082305 5.06235 5.2720213 5.1791472 4.972546
1368946_at 5.602351 5.6447377 5.5280585 5.4710865 5.608817 5.5030403 5.552017 5.479186 5.519332 5.622081 5.4207134 5.6109715
1368947_at 7.302453 6.259204 6.9138994 7.806935 7.320817 7.352795 7.1965475 6.714962 7.0281157 7.5518985 6.435856 6.625676
1368948_at 6.0448704 5.867929 5.8109984 5.814993 5.7743855 5.635125 5.794705 5.452847 5.971205 6.21153 5.7927566 5.6997027
1368949_at 4.3387666 4.2580137 4.307411 4.258477 4.357963 4.2245064 4.3883133 4.4989204 4.254903 4.3432093 4.3059244 4.2697644
1368950_a_at 5.6087723 5.8025527 5.651166 5.491865 5.3987484 5.835565 5.542362 5.570532 5.631956 5.7308874 5.5835056 5.36075
1368951_at 4.29985 4.4240007 4.5944095 4.4137545 4.518804 4.4625516 4.288439 4.461608 4.539524 4.5024576 4.555245 4.460024
1368952_at 4.544538 4.6612935 4.9400454 4.5982733 4.9694524 4.712075 4.751545 4.68843 4.677655 4.744531 4.769684 4.9456534
1368953_at 7.094316 7.266775 7.229341 7.364458 7.2119727 7.4875197 7.133403 6.772145 7.1573305 7.293205 7.368915 7.0319147
1368954_at 4.8856287 4.891696 4.865001 4.9486656 4.876712 4.8240237 4.8680453 4.7889123 4.8655715 5.0284357 4.8423204 5.0220666
1368955_at 7.172912 7.0751214 7.096109 7.2250295 7.3070326 7.2590747 7.0491567 7.107243 6.8993278 7.077267 7.0693154 7.1194954
1368956_at 5.2931275 5.170242 5.1328883 5.2386866 5.2288723 5.1502542 5.3518248 5.161001 5.206622 5.1939096 5.1460686 5.181436
1368957_at 4.928774 5.214052 5.381936 5.061054 5.0720124 5.294931 5.1769805 5.125002 4.9360147 5.205742 4.9906383 5.1624956
1368958_at 3.698058 3.728549 3.759765 3.8285425 3.6887264 3.7877226 3.7663517 3.810676 3.6524482 3.7080846 3.6346943 3.718295
1368959_at 4.697791 4.708084 4.8943067 4.7059393 4.5360518 4.6644087 4.609824 4.6775713 4.6948967 4.7950516 4.546979 4.696825
1368960_at 8.517315 8.790376 8.81781 8.866768 8.777266 8.987088 8.788629 8.835105 8.74554 8.652901 8.872671 8.705064
1368961_at 5.540986 5.8774977 5.7466044 5.7802825 5.6619315 5.769233 5.8062725 5.687882 5.6572633 5.8118405 5.8631597 5.7389216
1368962_at 4.631069 4.644142 4.671011 4.683541 4.537388 4.563136 4.5960503 4.66459 4.5829325 4.6233034 4.4711623 4.6347194
1368963_at 6.236976 6.024163 6.155152 6.1533685 6.3051624 6.371132 6.3764505 6.0006495 6.0222077 6.2468867 6.012252 5.977421
1368964_at 3.965273 3.971476 3.936494 3.916118 3.8457587 3.8996637 4.270996 4.0396314 3.918229 3.7729433 3.9675193 3.859277
1368965_at 5.4544754 5.4419413 5.38246 5.3900385 5.386182 5.4173 5.4857435 5.4927683 5.421376 5.579245 5.383833 5.329727
1368966_at 3.9660668 3.9563112 3.9969387 3.8520298 3.9851286 4.090765 3.8246512 3.8702126 3.9964347 4.0724106 3.865007 3.9251537
1368967_at 6.518392 6.4052696 6.562203 6.6363907 6.2110553 6.2652373 6.275446 6.176807 6.358081 6.4479027 6.3636045 5.7453327
1368968_at 4.212516 4.1325016 4.1867085 4.3399477 4.162836 4.1455297 4.3284664 4.1237645 4.2799053 4.1062803 4.094984 4.1908054
1368969_at 3.762833 3.8298788 3.8870087 3.802352 3.8137953 3.9081044 3.8050911 3.6995676 3.8202734 3.9088767 3.6650708 3.8576882
1368970_at 5.449309 5.390403 5.2919493 5.346427 5.309201 5.256017 5.3687162 5.426101 5.3015404 5.319003 5.264841 5.324323
1368971_a_at 4.677212 4.567824 4.4343386 4.425212 4.70161 4.537295 4.449561 4.346404 4.395217 5.026074 4.610569 4.6302395
1368972_at 3.657692 3.7273993 3.5393822 3.5981061 3.6084883 3.5299516 3.6064694 3.6095598 3.6447017 3.7061439 3.6225288 3.6326249
1368973_at 7.3594275 7.334397 7.072004 7.1804028 7.188557 7.1732106 7.031765 7.044975 7.2063227 7.2272835 6.9919534 7.291461
1368974_at 4.5273046 4.535741 4.6543384 4.6948247 4.8213434 4.7428293 4.638708 4.798414 4.8213234 4.512431 4.7353244 4.898451
1368975_at 6.776322 6.5988073 6.259379 6.2873907 6.600017 5.9169755 6.6358266 6.6877203 6.729188 6.667149 6.4023914 6.296037
1368976_at 5.384766 5.2713647 5.4232373 5.63336 5.603518 5.1270304 5.8360443 5.3529034 5.5132384 5.6352444 5.786952 5.220371
1368977_a_at 7.1715226 6.938034 7.1067233 7.279564 7.3426485 7.0006375 7.375118 7.3574715 7.1357026 7.295327 7.4644156 7.510763
1368978_at 5.89128 5.757989 5.8239675 5.8892837 6.0616016 5.900988 5.799876 6.100841 6.087659 6.0911217 5.9357224 5.969236
1368979_at 5.5313396 5.694295 5.847976 5.7045393 5.8849707 6.049798 5.8818264 5.7903175 5.7260165 5.6773686 5.6912127 6.0872374
1368980_at 4.4897957 4.613223 4.8693404 4.5002894 4.906055 5.001372 4.811745 4.9017305 4.5258484 4.905725 4.7957306 4.364546
1368981_at 4.1153946 3.9141903 3.9703598 3.8997674 4.5967865 3.893455 4.273563 4.2414346 3.9756472 4.0444136 4.0426254 4.5014477
1368982_at 5.1921086 4.9516187 4.9819574 4.97991 4.9211864 5.0343437 4.96863 4.9793777 5.0222464 4.728262 4.8330545 5.0022306
1368983_at 4.334585 4.262246 4.272792 4.4725657 4.302438 4.2309265 4.195945 4.2779307 4.2663355 4.2954807 4.203413 4.211499
1368984_at 7.115369 7.0776534 7.1917024 7.2169147 7.2508464 7.3747115 7.2706227 6.8234487 7.295832 7.3969603 7.261586 7.1447215
1368985_at 4.26245 4.2727222 4.260413 4.2510896 4.230686 4.2521496 4.1084156 4.2472477 4.4142504 4.374957 4.199232 4.1832275
1368986_at 5.0006914 4.835128 5.054022 4.809655 4.923444 5.0345554 4.894418 4.8201494 5.017064 4.942809 4.8097677 5.0211725
1368987_at 5.9504275 6.3435593 6.002361 5.956255 5.9910183 6.150462 6.216501 6.1833296 5.9601784 6.232299 6.2435946 6.096426
1368988_at 5.4808 5.259999 5.5042396 5.2993817 5.3875012 5.3605437 5.1845083 5.239097 5.280368 5.3964767 5.394146 5.310955
1368989_at 4.9557376 4.6738157 4.7047 4.7498097 4.8930078 4.9238777 4.724592 4.457079 4.9277463 4.802592 4.911991 4.7223096
1368990_at 5.819085 5.909036 5.703842 5.8982377 5.824862 5.8438363 6.1338096 5.967365 6.1566443 5.758906 5.914958 6.01359
1368991_at 5.6210585 6.2268353 5.7057147 5.8009686 6.1399016 6.2955384 5.835173 5.965497 5.728969 5.8194003 6.013125 6.185286
1368992_a_at 10.117309 10.298239 10.177526 10.349908 9.88246 10.372104 10.27392 10.084414 9.878525 10.491701 10.140065 10.006981
1368993_at 5.34165 5.178278 5.5742016 5.4910927 5.3683505 5.488198 5.3688297 5.1188207 4.9360476 5.2547903 5.388987 5.0140886
1368994_a_at 5.541572 5.4534655 5.3364954 5.4955277 5.379217 5.419959 5.392534 5.317974 5.5040164 5.6096487 5.3447804 5.5205517
1368995_at 3.6744595 3.6711712 3.7129881 3.5924118 3.6870742 3.5692556 3.737156 3.616673 3.6934385 3.6128464 3.631297 3.6272392
1368996_at 4.394115 4.4476566 4.452611 4.3956995 4.4273505 4.3969445 4.569149 4.4013 4.518723 4.43143 4.626142 4.3237514
1368997_at 5.1216793 5.107453 5.697489 5.3334613 5.4007177 4.9279804 5.515439 4.862588 5.767496 5.3482513 5.5646787 5.454595
1368998_at 3.6126313 3.4946747 3.527665 3.651548 3.630867 3.557458 3.5515478 3.677679 3.9131815 3.5908499 4.007554 3.6704736
1368999_a_at 5.3096576 5.3496895 5.433321 5.2337294 5.378838 5.505948 5.550725 5.375454 5.260244 5.7439213 5.3820205 5.2234674
1369000_at 5.225463 5.421719 5.071439 5.1600447 5.117256 5.0033865 5.183468 5.2270308 5.1687536 5.249743 5.03804 5.4244566
1369001_at 4.010124 3.8496916 3.9015052 3.963247 3.953644 3.8864636 4.048375 3.9180613 4.064889 3.8590467 3.9061534 4.032586
1369002_at 4.8453298 4.863874 4.7855954 4.545848 5.000403 4.9136167 5.133578 4.6895227 4.9753547 4.9814396 5.184129 4.895795
1369003_at 4.827121 5.089195 4.757814 4.8177176 4.9842935 4.8828897 4.972864 4.6354475 4.694407 4.613973 4.7308064 4.7831793
1369004_at 4.958337 5.1510353 5.1078796 5.0394087 4.8731403 5.187524 5.095295 5.1739473 4.9714546 5.0413604 4.9372234 5.2311983
1369005_at 5.1499715 5.2085404 5.0957737 5.0768094 4.8030114 5.0461445 5.006551 4.9181876 4.7471395 4.933563 4.8311234 4.758198
1369006_at 4.366529 4.391589 4.0769234 4.27507 4.047412 4.081767 4.2719307 4.0007524 4.4162035 4.4175158 4.065361 4.16644
1369007_at 5.203885 5.2242546 5.2907743 5.261194 5.247355 5.3392963 5.1568995 5.4149294 5.164276 5.4198914 5.363758 5.255459
1369008_a_at 4.3412185 4.5049453 4.426291 4.3314037 4.650203 4.3940635 4.311527 4.455922 4.2855153 4.383065 4.5382404 4.480114
1369009_at 3.6706495 3.6596446 3.6780138 3.6765795 3.7636805 3.7738135 3.6810155 3.674973 3.6418283 3.6243618 3.5815177 3.7143488
1369010_at 4.9058537 4.6698685 4.8603096 4.827684 4.83595 4.7657747 4.9002256 4.759596 4.7669816 4.7607603 4.780831 4.6560965
1369011_at 12.053525 12.339917 11.904546 11.871086 11.617309 11.900841 11.846643 11.758839 11.888152 11.896512 11.944993 11.986295
1369012_at 5.7625155 5.8174987 5.670675 5.8637786 5.7855864 5.8501825 5.816309 5.532817 5.7591734 5.785749 5.9542284 5.471779
1369013_a_at 9.783091 9.963529 9.8566675 10.015364 10.0036545 9.917534 9.873073 9.989092 9.866789 10.045698 9.972483 9.885337
1369014_at 5.038357 5.194294 5.0733414 5.2329197 5.212903 5.0989532 5.300085 5.228675 5.0252857 4.909485 5.240857 5.0846148
1369015_at 4.879003 4.979351 4.9984474 4.9486046 4.847253 5.0754657 5.0033803 4.7788463 4.895414 5.234557 4.728709 4.760398
1369016_at 5.5221286 5.401511 5.5327635 5.6594434 5.646537 5.911115 5.7029862 5.9669833 5.825441 5.615128 6.016691 6.086183
1369017_at 4.236135 4.31024 4.386278 4.355757 4.2964587 4.628075 4.1671276 4.2150593 4.371391 4.181862 4.228389 4.3291874
1369018_at 5.2493963 5.3623476 5.2696075 5.7832584 5.223684 5.4485493 5.1979446 5.1692142 5.4497175 5.3616705 5.3004827 5.2448106
1369019_at 3.5078053 3.6162813 3.7203798 3.6308355 3.524548 3.5265253 3.5116305 3.4850526 3.5224187 3.7680933 3.5830758 3.612542
1369020_at 5.1271 5.368388 5.368147 5.2736673 5.267085 5.1820087 5.162819 5.340333 5.2229986 5.2373724 5.5159435 5.4061203
1369021_at 6.390618 6.1276126 6.06181 5.9846487 6.1447763 6.3039546 6.2115855 5.9323735 6.1696205 6.1770267 5.8745537 6.300858
1369022_at 5.8507633 5.8988757 5.918386 5.783544 5.886789 5.987299 6.025881 5.804891 5.80465 5.8889256 6.209573 5.839739
1369023_at 9.44494 9.423018 9.188435 9.597364 9.333241 9.301348 9.382894 9.423162 9.310316 9.479699 9.560093 9.286028
1369024_at 5.6845665 5.2851315 5.6459684 5.343601 5.407303 5.7235417 5.197016 5.2919474 5.4860673 5.319035 5.3087473 5.346667
1369025_at 4.1247053 4.2682295 4.1718526 4.2942114 4.353652 4.2428617 4.1782312 4.1902375 4.1305494 4.151066 4.2594476 4.2742357
1369026_at 5.316954 5.633921 6.062189 5.888018 5.6319776 6.102956 5.482342 5.720094 5.689283 5.6984196 5.6551423 5.698861
1369027_at 4.4756985 4.369293 4.2732887 4.2552443 4.352947 4.3094826 4.313979 4.176237 4.2856245 4.362125 4.283923 4.303645
1369028_at 4.6619873 4.68263 4.687316 4.6920524 4.643236 4.97234 4.44789 4.5899916 4.7072086 4.8138146 4.6068296 4.635978
1369029_at 4.914865 4.8095527 4.8465075 5.4312043 4.839461 4.5073857 4.9111047 5.432434 4.721817 5.2484407 4.7521596 4.817668
1369030_at 4.329115 4.498062 4.4681025 4.4096537 4.4219403 4.53981 4.2981987 4.58079 4.6382046 4.416587 4.3332443 4.7490664
1369031_at 8.197638 8.150117 7.6913915 7.859737 7.7907495 7.7984776 7.6452374 7.738518 7.8955445 8.097833 7.8779488 7.7602625
1369032_at 7.771698 7.7777257 7.782755 7.691679 7.918761 7.8501325 7.785182 7.4793987 7.650955 7.85734 7.617222 7.6560855
1369033_at 3.6768382 3.8455648 3.6281717 3.721717 3.808316 3.7698333 3.853494 3.9656239 3.7551587 3.9045007 3.6888099 3.8456018
1369034_at 4.791194 4.885153 4.9873457 4.8738937 4.709934 5.0204725 4.9973044 4.6277866 5.022562 4.744767 4.6593323 5.2752075
1369035_a_at 3.4826827 3.7317653 3.4998438 3.6308355 3.6912007 3.5627313 3.4459434 3.5938296 3.685804 3.6642396 3.5557027 3.5984147
1369036_at 3.5776134 3.3994744 3.6379523 3.5835197 3.482967 3.5846484 3.6477818 3.5769842 3.6620169 3.5490406 3.5778985 3.6837878
1369037_at 4.4315395 4.428246 4.432766 4.440596 4.382416 4.5031877 4.4830494 4.2910986 4.396845 4.5929403 4.457901 4.5661573
1369038_at 5.9034467 5.617082 5.7842293 5.711123 5.726781 5.8399763 5.825461 5.7546396 5.806792 5.8936815 5.8407807 5.8343234
1369039_at 7.28042 7.072803 7.3281884 7.588236 7.324515 7.4621415 7.342341 7.3132753 7.1646404 7.39097 7.3232517 7.2250667
1369040_at 5.0571446 4.5991755 4.901665 4.998149 4.8464527 4.787724 5.071993 4.764649 5.1967335 5.087564 5.02838 5.039746
1369041_at 4.03955 4.135276 4.0410824 3.9774492 3.9670286 3.8027418 4.0929737 4.276802 4.0618696 3.9846044 4.3217278 3.932949
1369042_at 6.5049987 6.8111334 6.5895214 6.711499 6.520923 6.992246 6.522206 6.4961114 6.711371 6.5331187 6.3837385 6.374034
1369043_at 3.6302583 3.7585852 3.8490381 3.6700206 3.7151215 3.7545862 3.708378 3.898147 3.5808113 3.6898844 3.7161794 3.7186327
1369044_a_at 5.7927356 5.5715957 5.8699136 5.4990973 5.830693 6.096021 5.5543675 4.733098 5.3742185 5.644571 5.7430797 4.6890144
1369045_at 6.935178 6.9923534 6.8669844 6.9111037 7.109502 6.8991966 6.861607 6.973469 7.1935353 7.0008917 6.9653845 7.135226
1369046_at 3.987807 3.9499276 3.8480942 3.842495 3.9410899 4.036252 3.9834564 3.8772213 3.944683 4.0133724 3.9933407 3.857847
1369047_at 3.205126 3.0621486 3.1414866 3.1516783 3.1590905 3.165795 3.076847 3.1836028 3.1391501 3.166676 3.135729 3.158228
1369048_at 5.071237 4.8382277 4.926099 4.788271 5.1483107 4.7781696 4.990349 5.2372036 5.0579762 4.9703865 4.936736 5.071471
1369049_at 3.914983 3.8822477 3.8691812 3.8707952 4.060088 3.951198 3.7746615 3.863221 3.8014078 3.914623 3.9354184 3.7063417
1369050_at 7.680093 7.5462046 7.766106 7.600505 7.6155033 7.364508 7.7872677 7.649764 7.0302577 7.290915 7.904128 7.49149
1369051_at 6.717861 6.68771 6.934215 6.8029294 6.7749915 7.129652 6.988654 6.6080756 6.617893 6.8408403 6.848909 6.8314695
1369052_at 5.0360885 4.828981 4.7919626 4.762256 5.11077 4.851353 4.877373 5.0262647 4.899373 4.9262047 4.734515 4.8886886
1369053_at 4.907819 5.183656 5.083772 4.593217 5.0426307 5.065947 4.7008996 4.7275805 4.9427567 4.561271 4.921917 4.792937
1369054_at 4.041054 3.9939675 4.1077557 3.9849432 3.9779549 4.1542063 4.098576 4.105276 4.009609 4.032076 4.219682 4.1740847
1369055_at 3.8458722 3.7657912 3.9244597 3.6323304 3.799866 3.7557697 3.8073525 3.9434018 3.6686776 3.6708903 3.8034365 3.5117216
1369056_at 3.5371876 3.608812 3.5019703 3.4448047 3.7790523 3.5536885 3.514803 3.4595747 3.533969 3.4647436 3.620241 3.467266
1369057_at 7.5183496 7.3955455 7.2871933 7.3861995 7.3500204 7.398108 7.337487 7.3076954 7.4717717 7.4099197 7.2518196 7.377285
1369058_at 5.234909 5.270126 5.1527834 5.2760773 5.241689 5.305678 5.1723433 5.415181 5.174712 5.363798 5.09641 5.0112114
1369059_at 7.692581 7.6281404 7.542509 7.465337 7.6284437 7.7096148 7.6544228 7.5119114 7.6259565 7.401531 7.6154366 7.510066
1369060_a_at 7.412517 7.200518 7.3727202 7.622994 7.4679427 7.3078904 7.2513666 7.218038 7.2634535 7.2048287 7.193588 7.2668753
1369061_at 7.8562417 7.941698 7.993713 8.159742 8.02837 7.9794984 7.871508 7.763748 7.7449684 7.949776 7.7167583 7.7310486
1369062_at 5.1211367 5.276348 5.237895 5.088352 5.1632977 5.3572044 5.1602197 5.136012 5.2172594 5.2615557 5.379524 5.225458
1369063_at 8.44712 9.225384 9.344419 9.456221 8.963975 9.389025 9.252224 9.036903 9.184267 9.367671 9.026192 8.817585
1369064_a_at 3.8329413 3.9769628 3.9244528 3.8149583 3.8396978 3.9861116 3.8674078 3.8471558 3.8222935 3.8651037 3.7646327 3.8903868
1369065_a_at 8.659985 8.636624 8.617867 8.703073 8.36729 8.724108 8.664152 8.6025715 8.7329855 8.614187 8.631412 8.614286
1369066_at 6.372292 6.466482 6.2240915 6.3762817 6.290689 6.261801 6.620124 6.548797 6.4657316 6.2509627 6.129507 6.3357253
1369067_at 4.047308 3.8913674 3.8585725 3.823962 3.8334184 3.8373253 3.9925852 3.8429332 3.906348 3.9312668 3.9185584 4.050779
1369068_at 3.6610508 3.958399 3.7955089 3.6810062 3.9728696 3.8492358 3.7729933 3.9176261 3.8645792 3.889563 3.9813457 3.995264
1369069_at 6.912837 7.2768307 6.8843 7.154013 7.0454435 7.303054 6.9416757 7.1091576 7.2229495 7.1576476 7.0347633 7.1334624
1369070_at 7.2875366 7.038669 7.298652 7.3521295 7.2928 7.308901 7.19504 7.1451106 7.1516623 7.272944 7.2465487 7.032824
1369071_at 4.2798786 4.3962026 4.137589 4.227032 4.295167 4.1306477 4.193452 4.221072 4.347951 4.3131685 4.279621 4.3159895
1369072_at 4.8890033 5.242252 5.0938773 5.0908813 5.3966627 5.271404 6.3495016 5.833207 6.0613813 6.219207 5.3638563 6.0872374
1369073_at 9.509522 9.966967 9.843396 9.712529 9.522247 9.569593 9.647087 9.583097 9.661713 9.858019 9.390551 10.142124
1369074_at 12.186653 12.398153 12.56147 12.184947 12.405547 12.480236 12.33338 12.080501 12.082584 12.211684 12.3098545 12.109865
1369075_a_at 4.701401 5.065055 5.400341 4.9747 4.7352247 4.6695776 4.993701 4.570695 4.9810815 4.9836593 4.7597094 4.852775
1369076_at 8.2421255 8.65563 8.479817 8.661799 8.417011 8.397621 8.374635 8.330945 8.231411 8.274135 8.196695 8.001767
1369077_at 6.374609 6.5465455 6.538984 6.689972 6.6431007 6.7165146 6.556828 6.493378 6.494626 6.648816 6.6519394 6.328179
1369078_at 7.217449 7.3693204 7.7197323 7.721717 7.5886865 7.4684815 7.346272 7.3416805 7.5418844 7.48891 7.535562 7.724887
1369079_at 4.9420757 5.117938 5.1225185 5.0339823 5.08611 5.1875887 5.000903 5.127939 5.108673 4.868169 4.948512 5.0910797
1369080_at 4.8627167 4.667501 4.667566 4.772603 4.8554335 4.867236 4.6708007 4.731578 4.954937 4.8507347 4.6969423 5.003318
1369081_at 6.5011253 6.327951 6.5890493 6.593991 6.5582194 6.532765 6.5057874 6.271714 6.5836525 6.3941593 6.45707 6.357867
1369082_at 4.7601633 4.7795963 4.7054925 4.5988836 4.822926 4.994462 4.803459 4.7527313 5.0836496 4.8459964 4.6771736 4.7266693
1369083_at 4.997169 4.969428 4.7848797 5.182947 5.094594 4.9968624 4.7896714 4.9397063 5.120366 4.9551077 4.670588 4.8009195
1369084_a_at 7.105864 7.102513 6.829712 7.251504 6.776364 7.193423 7.03626 7.011826 7.1970673 7.12713 6.946982 7.175406
1369085_s_at 5.2267523 5.399907 4.769066 5.213969 4.9947767 5.4892445 4.5489616 4.7543087 5.285742 5.0342503 5.2148356 5.084217
1369086_a_at 5.1226254 5.2305117 5.4153147 5.4914045 5.4596577 4.838401 5.152853 4.7360315 5.0506816 4.7272997 5.204712 5.1799574
1369087_at 5.0961227 5.4075546 5.3070726 5.053199 5.110365 5.1989384 4.9603 5.200767 4.9889417 5.240243 5.2836666 5.295397
1369088_at 7.4476805 7.364694 7.1771607 7.155078 7.5660925 7.4796767 7.5883017 7.163846 7.2725735 7.0344696 7.3273435 7.410116
1369089_at 4.8393626 4.3543534 4.8064933 4.4415913 4.744719 4.623654 4.8178973 4.824892 4.744433 4.657081 4.6277466 4.653226
1369090_at 4.4666896 4.4496617 4.544094 4.369108 4.751001 4.28791 4.5926456 4.7922835 4.6552844 4.613261 4.5116944 4.6069274
1369091_at 4.257757 4.086726 4.302367 4.0154896 4.0356336 4.1725807 4.358286 4.177737 4.6675787 4.1687403 4.7945576 4.1543746
1369092_at 7.6892533 7.9691076 7.776511 7.9970946 7.9727077 8.056896 7.8238554 7.5735188 7.691195 7.884447 7.737011 7.6363316
1369093_at 7.02238 6.9693384 7.0045238 7.091591 7.060878 6.716913 7.1416664 7.0299373 6.8172755 6.925561 6.7906084 6.7632976
1369094_a_at 5.686313 5.5759954 5.591318 5.942603 5.69065 5.613187 5.6107774 5.5830936 5.7086964 5.6932163 5.32576 4.7759237
1369095_at 4.5563736 4.4680805 4.3724027 4.607843 4.172345 4.3007355 4.535101 4.3999376 4.466872 4.324753 4.2040186 4.3184357
1369096_at 4.291298 4.074054 4.2292995 4.16947 4.384697 4.128485 4.0011444 4.286066 4.317733 4.256809 4.1851964 4.2448177
1369097_s_at 5.9503684 5.9102817 5.8817835 5.934482 5.7722044 5.7955236 5.7835507 5.7823644 5.889538 5.7385316 6.183448 5.790893
1369098_at 4.163705 4.0560427 4.0469985 4.2450423 4.06509 4.2219296 4.1340766 4.231475 3.9852889 4.140383 4.064017 4.198637
1369099_at 7.3090997 7.436396 7.6133113 7.7993107 7.3227673 7.46857 7.8211174 6.992687 7.812891 7.671651 7.619404 7.653514
1369100_at 4.2617292 4.123808 4.054267 4.2008376 4.223298 4.4766846 4.3636503 4.291498 4.366227 4.2073345 3.977235 4.368969
1369101_at 7.2720633 7.4512362 7.601592 7.267193 7.2418256 7.497054 7.2994184 6.9129796 7.247252 7.501841 7.3118305 7.3748326
1369102_at 3.7641268 3.8309717 3.970302 4.0063744 3.642845 3.867263 3.8750963 3.7395546 3.705052 3.9638026 3.750754 3.7251322
1369103_at 4.6264806 4.2910137 4.2713013 4.6366477 4.448175 4.4569902 4.4846625 4.4849224 4.3912745 4.3702936 4.1799564 4.3027124
1369104_at 5.1483574 5.269266 5.075607 5.137168 5.1533237 4.950861 5.183546 4.9087796 4.9270287 5.3147397 5.219131 5.440115
1369105_a_at 3.4493349 3.347771 3.7456758 3.6039488 3.766788 3.5944607 4.142568 3.6318824 3.386433 3.4238453 3.699317 3.5849125
1369106_at 4.2048407 4.1781797 4.258902 4.261067 4.203388 4.33143 4.259589 4.2050543 4.3621826 4.194729 4.178257 4.1516595
1369107_at 3.9462852 3.7993302 3.7302988 3.9172444 3.9526432 3.9643185 3.76113 3.81082 3.998578 3.9262908 3.8168602 3.6702464
1369108_at 4.025012 3.947606 3.945952 3.9673045 3.9981594 3.9872506 4.232174 4.1117773 4.071007 4.021429 4.091651 4.09363
1369109_at 3.7377646 3.9370506 3.8693976 3.6878545 3.7645285 3.7887259 3.7974584 3.725514 3.9354281 3.7555401 3.8024864 3.8021414
1369110_x_at 10.754172 10.604348 10.0950165 10.255694 9.148455 10.567328 9.794542 9.724792 9.948612 10.178604 10.113867 10.279516
1369111_at 14.059498 13.973768 13.969988 14.08659 13.940406 13.951747 13.863481 13.8204155 13.985142 13.970511 13.911321 13.840178
1369112_at 4.4545517 4.326206 4.5005846 4.4655766 4.2368784 4.5270157 4.3100405 4.364958 4.3917475 4.599926 4.4557476 4.4603624
1369113_at 3.3151727 3.3315687 3.5117097 3.4704537 3.411273 3.502416 3.3725286 3.3386726 3.3589294 3.4064288 3.4728959 3.3983042
1369114_at 3.0821548 3.0647533 3.2254493 3.1390057 3.1691597 3.1633024 3.1344073 3.092872 3.1597202 3.1779947 3.1046307 3.1429489
1369115_at 5.129035 4.9256277 5.056486 4.8701415 5.3492436 4.967283 4.788845 5.2821636 5.249075 4.941415 5.13202 5.144274
1369116_a_at 5.650349 5.7235036 5.7595167 5.7178974 5.709461 5.8416715 5.8205748 5.7239623 5.821576 5.7134976 5.691989 5.9048233
1369117_at 4.2221794 4.2756004 4.2754307 4.188298 4.3378487 4.4248734 4.0488176 4.121455 4.2136 4.1997976 4.569933 4.380822
1369118_a_at 5.036765 5.141694 5.1415663 5.0988407 4.975313 4.910452 5.1522217 5.1077065 5.084466 5.073286 5.122692 5.244983
1369119_a_at 4.883274 4.9099426 4.725053 4.7712073 4.55675 4.8094435 4.705179 4.7717896 4.6566696 4.677598 4.80264 4.6731873
1369120_a_at 7.144861 7.28054 7.2834187 7.2140627 7.163267 7.3595037 7.4945927 7.0286956 7.208557 7.1772714 7.1286116 7.519009
1369121_at 5.1518397 5.2631636 5.241095 5.098568 5.177223 5.412628 5.5686083 5.129998 5.0613794 5.1445436 5.0737143 5.31048
1369122_at 6.9590406 7.136233 6.8342705 7.225063 6.935595 7.0810766 7.0310516 6.993768 6.9308643 6.9718204 7.019814 6.8479857
1369123_a_at 5.893042 5.903775 5.8712554 5.8833523 5.766963 5.9466453 5.84289 5.636917 5.7998996 5.778454 5.652347 5.7018957
1369124_at 4.7014008 4.625906 4.6219397 4.4723787 4.648058 4.5240364 4.530899 4.365656 4.59908 4.591405 4.497837 4.5310774
1369125_at 3.4377687 3.3945687 3.2979631 3.416401 3.3328857 3.264144 3.2724068 3.2649543 3.4525676 3.339133 3.3396158 3.3509004
1369126_at 3.7714465 3.7962096 3.650347 3.7269754 3.8222563 3.9046886 3.5992708 3.7724092 3.9611268 3.882499 4.284239 3.8397892
1369127_a_at 6.2336345 6.343505 6.292601 6.1379495 6.2392817 6.4306383 6.2786746 6.256968 6.309802 6.3662796 6.438821 6.292923
1369128_at 3.9399319 4.0272903 4.0629063 3.943513 4.1048603 4.2483273 3.8697286 3.9736443 3.894146 3.9825156 3.9998145 3.975084
1369129_at 3.955061 3.9832633 4.0179276 3.9967706 4.151621 4.0792866 3.9722152 3.986556 4.1704397 4.0156035 4.0532556 4.0466986
1369130_at 4.91174 4.9615283 4.7571993 4.9597797 4.928916 4.685474 5.1921043 4.8325057 4.8268633 4.7948046 4.9946146 4.8536797
1369131_at 4.1048245 4.0432863 3.9871464 4.0108604 4.159153 4.206058 4.0590696 4.3097725 4.171565 4.042447 4.123615 4.1829977
1369132_at 6.34594 6.063622 6.142251 6.0883036 6.4273086 6.1340785 6.191728 6.114747 6.420596 6.339744 6.083811 6.36484
1369133_a_at 3.8843596 3.8323896 3.8019476 3.8586173 3.839541 3.8607 3.7780828 3.855124 3.9106257 3.9372272 3.9848304 3.8925908
1369134_x_at 3.7209725 3.643108 3.7773752 3.6177979 3.5539913 3.7535226 3.5805855 3.696203 3.5773718 3.6552532 3.7698634 3.5995667
1369135_at 6.365477 6.611282 6.785174 6.7443824 6.7410483 6.7170334 6.881347 6.6090174 6.9334707 6.5857697 6.8119445 7.008983
1369136_at 4.5450125 4.5924635 4.549418 4.3217416 4.6763935 4.5200686 4.5697317 4.6547766 4.657588 4.5723915 4.595772 4.524642
1369137_at 5.143565 5.0616283 5.158109 5.0439906 5.0122604 5.054957 5.108905 4.914143 4.7657323 4.8129992 4.9619293 5.0550013
1369138_a_at 4.072187 3.7625813 3.8013847 3.912726 3.9448342 3.6960082 3.6655607 3.7964172 3.764015 3.6585345 4.018839 3.904508
1369139_at 3.7227173 4.051508 3.9563725 4.1626344 3.6127243 3.878631 3.8203745 3.9766176 3.8182054 3.9742627 3.6285841 3.8286765
1369140_at 3.9665625 4.0475636 3.96365 4.002083 3.989559 4.145807 3.968321 3.9085214 3.931343 4.0787745 3.8820412 3.9410162
1369141_at 3.7751582 3.6946473 3.821743 3.6107552 3.8052943 3.5748863 3.715237 3.633841 3.7238486 3.6561272 3.639183 3.8380566
1369142_at 3.6729836 3.699899 3.704583 3.6433482 3.6355572 3.6905496 3.69749 3.5476255 3.5558631 3.659348 3.7905152 3.7869072
1369143_at 4.035712 4.0479965 4.162945 4.1605177 4.1481094 4.098832 4.1530385 4.0397334 4.169794 4.0901155 4.4943643 4.2484274
1369144_a_at 4.5929966 4.2547464 4.2778797 4.258952 4.3996677 4.244098 4.7211866 4.5805597 4.719924 4.47902 4.917962 4.691427
1369145_a_at 4.4853525 4.8051324 4.762135 4.6881433 4.593272 4.8974485 4.5460076 4.518848 4.518723 4.759543 4.7583413 4.5106854
1369146_a_at 6.69861 6.875304 7.1814 6.6845846 6.7370305 7.801018 6.6658506 7.092677 7.117524 7.1017227 7.377987 6.979875
1369147_at 5.1090274 5.212143 5.0940228 4.904406 4.827648 5.2019167 4.906872 5.031643 4.842737 5.044115 4.798384 4.8324547
1369148_at 7.635571 7.80563 7.9273744 7.948791 7.7649693 7.8752623 7.8036537 7.6386766 7.484451 7.4584093 7.450335 7.635361
1369149_at 5.205293 5.190541 5.1503944 5.093916 5.1216774 5.188231 5.137698 5.114965 5.2614827 5.387611 5.048483 5.138267
1369150_at 8.686966 8.211448 7.411397 8.887421 8.025926 8.218795 8.01949 7.323107 8.019363 8.701605 8.206918 8.552366
1369151_at 5.198099 5.332691 5.4782243 5.125574 5.21108 5.4135613 5.3152432 5.2921076 5.527476 5.301438 5.6215715 5.2426367
1369152_at 6.5050926 6.72707 6.961591 6.8622866 6.709141 6.726591 6.688078 5.946622 6.8541107 6.870092 6.857156 6.6254454
1369153_at 3.5177803 3.523513 3.4970562 3.4068518 3.490506 3.568843 3.418248 3.4662905 3.5012953 3.5905223 3.4824805 3.490795
1369154_at 4.1133747 3.920616 4.0227475 3.9998143 3.7730114 4.0285597 3.9334106 3.946711 3.9458616 3.8772917 3.859232 3.9799142
1369155_at 4.9202633 5.2070155 5.202087 4.898761 5.4751444 5.017383 5.1444917 5.664765 5.273408 5.308889 5.507931 5.6036773
1369156_at 5.7804337 5.710828 6.276533 6.103039 6.4513297 5.808937 6.506347 6.106354 5.927725 5.967288 6.3415995 5.7559657
1369157_at 8.033469 8.345438 8.074638 8.253777 8.367027 8.179419 8.160538 7.824182 7.921676 7.976314 8.049267 7.967171
1369158_at 4.246976 4.532216 4.2596126 4.4271784 4.522664 4.440188 4.4925165 4.2659473 4.3872995 4.398781 4.221772 4.3424234
1369159_at 5.592287 5.426383 5.4391236 5.418011 5.3898926 5.5927734 5.375805 5.2562723 5.4571896 5.4836164 5.2830973 5.173771
1369160_a_at 4.4392767 4.516672 4.4091854 4.3950224 4.631981 4.542736 4.7634 4.5248623 4.6761165 4.5532346 4.7162905 4.554308
1369161_at 7.839726 8.526141 7.764866 8.212327 7.950276 8.344542 7.9349656 8.485948 8.109945 8.097036 8.517958 8.202088
1369162_at 4.194571 4.2832527 4.1194396 4.2149534 4.452151 4.1957912 4.203339 4.4323554 4.456464 4.207979 4.3606915 4.602799
1369163_at 5.162693 5.1065145 5.117246 5.1458483 5.047718 5.147796 4.99922 4.978057 5.0442247 5.1992974 5.047691 4.852775
1369164_a_at 4.6202917 4.635954 4.595104 4.5970745 4.632618 4.541422 4.354043 4.613476 4.591402 4.5418644 4.5030146 4.4229336
1369165_at 4.037135 3.9972477 4.0613203 3.9453557 4.18509 4.0426025 3.969137 4.080756 4.165851 4.140962 4.1117687 4.1767006
1369166_at 3.968759 4.1246924 4.093234 3.9564502 3.8891485 4.151275 4.017385 3.9748435 4.1041856 3.878341 4.0923495 4.0186753
1369167_at 6.3298464 6.055333 6.1351433 5.8939557 6.2390866 6.266022 6.1686206 6.036801 6.157917 5.8937163 5.990849 6.2301664
1369168_a_at 4.8865185 5.3517213 5.2978916 5.4082623 5.1279426 5.3432374 5.438962 4.8610735 5.3507223 5.290784 5.2396326 5.1313543
1369169_at 9.24369 9.322371 9.086605 9.373658 9.297589 9.272635 9.046783 8.867716 9.193531 9.143841 9.156907 9.084547
1369170_at 3.7563787 4.0463514 3.9193177 3.9288642 3.8108292 3.9736166 3.7853966 3.724758 3.8653798 3.7947514 3.9270744 3.7658677
1369171_at 10.7601 10.854771 10.791478 10.960239 10.688409 10.892642 10.739118 10.564931 10.583599 10.691725 10.79482 10.376145
1369172_at 4.0461655 4.050141 4.060152 4.208689 4.0019913 4.1461225 4.052178 4.0727577 4.1123877 4.02596 4.324352 3.9878063
1369173_at 5.3520145 5.45282 5.457861 5.411487 5.433967 5.324143 5.300549 5.2180324 5.3415465 5.4819303 5.3432837 5.2676706
1369174_at 6.465646 6.812021 6.728486 6.8670053 6.7161226 6.3643856 6.587133 6.741615 6.695086 6.607097 6.4450035 6.652134
1369175_a_at 4.430505 4.1815705 4.093935 4.1027675 4.344822 4.1612654 4.3909254 4.48872 4.1701803 4.1990986 4.412237 4.4176235
1369176_at 6.2580247 6.48168 6.397661 6.3703628 6.384966 6.2142434 6.2674494 6.199295 6.4581246 6.574475 6.2986064 6.1034675
1369177_at 6.5560346 6.288563 7.0688996 6.9304504 7.165769 7.063193 6.766037 6.3441963 6.733657 6.869408 6.886653 6.6001425
1369178_a_at 4.331269 4.221011 4.261237 4.452758 4.7653933 4.463521 4.17075 4.373952 4.4086504 4.237174 4.3504696 4.3148146
1369179_a_at 6.0157576 5.9608464 5.944797 5.981254 6.4744844 5.8465915 5.809617 5.887276 5.445202 5.5338173 5.8427706 5.7509747
1369180_at 4.814197 4.8482766 5.0061693 4.651961 4.7728367 5.193291 5.0458055 4.898644 4.7657 4.9369154 4.863321 4.8253326
1369181_at 5.6286044 5.701977 5.6069927 5.7286615 5.5060296 5.816979 5.42997 5.568503 5.605215 5.4533825 5.6084843 5.711797
1369182_at 3.8995442 4.0653257 3.9562585 3.9839213 3.929437 4.032792 3.8215585 4.0860233 4.026478 3.855269 3.9474678 3.832786
1369183_at 4.5691395 4.56903 4.5529633 4.551162 4.5734587 4.6547313 4.6547327 4.575055 4.6007814 4.3576956 4.524657 4.6094036
1369184_at 4.1099515 4.297864 4.4378633 4.5173407 4.2004995 4.283679 4.4365177 4.280055 4.4582424 4.3366995 4.401285 4.5054674
1369185_a_at 5.3748345 5.3536806 5.494157 5.339093 5.4541225 5.416053 5.478264 5.7384605 5.7029862 5.4766555 5.378661 5.9338045
1369186_at 6.9969435 6.725647 6.6916833 6.713785 6.947053 6.630203 6.6765428 6.8895693 6.865319 6.782957 7.002443 6.8449726
1369187_a_at 6.8710985 7.2046647 6.8625937 7.450383 6.926925 7.4077473 6.9443974 6.764224 7.287908 6.7759004 6.6671553 6.766707
1369188_at 3.8668947 3.9988227 4.125928 3.9479845 4.1006722 4.136395 3.8332016 4.0730486 3.9097445 3.8448362 4.0047097 3.9957078
1369189_at 5.496577 5.642214 5.5952024 5.331683 5.7667637 5.645539 5.7164016 5.6870418 5.637334 5.616266 5.516414 5.6714406
1369190_at 5.8203554 6.0817566 5.863924 5.9226704 6.043745 6.2178435 6.0198765 6.1327267 5.9331264 5.816642 5.809708 5.9273124
1369191_at 3.493318 3.7091653 3.62311 3.6963024 3.7881875 3.6881552 3.7737055 3.7928245 3.6162899 3.6164742 3.7375226 3.542689
1369192_at 4.3208547 4.4350996 4.417078 4.5466604 4.535811 4.4479156 4.5254345 4.642949 4.5040584 4.4587164 4.721915 4.331194
1369193_at 4.887057 5.0809226 4.965908 5.1756225 4.9960055 5.2157054 5.156164 5.010147 4.9305735 5.2560167 5.046355 5.1065745
1369194_a_at 3.4743268 3.507525 3.4769921 3.4688926 3.5558896 3.5820878 3.5567427 3.5340657 3.5423076 3.6243618 3.500544 3.660963
1369195_at 5.462906 5.400152 4.8940816 6.203027 5.2877097 5.448618 5.1559706 4.75157 5.6424856 5.582573 5.068871 5.408803
1369196_at 5.4132185 5.840139 5.4994116 5.776311 5.4403143 5.6367607 5.3643055 5.482124 5.497561 5.4926953 5.3634167 5.369899
1369197_at 5.6960235 5.4810815 5.466774 5.514031 5.4313564 5.6243157 5.4016867 5.464942 5.438022 5.3456836 5.5440655 5.4509454
1369198_at 5.9052873 5.627886 5.689056 5.671423 5.7622957 5.7520666 5.8106604 5.737424 5.4377785 5.835594 5.4762936 5.7545605
1369199_at 5.639248 5.440679 5.4821267 5.3049192 5.656999 5.4331126 5.647789 5.5498867 5.373988 5.497739 5.7014356 5.4947357
1369200_at 8.932362 9.058819 9.058986 8.948892 9.18129 9.3722 8.90126 8.950955 9.046977 8.578616 8.892726 8.926215
1369201_at 5.8808365 6.0646367 5.9865484 6.167013 5.7912545 6.111347 6.091182 5.597846 5.978416 6.110883 5.8588176 5.796052
1369202_at 3.9525757 4.0933466 4.1685867 4.3075266 4.235454 4.281783 4.1238117 4.228506 4.389182 4.4726486 4.1098003 4.1424303
1369203_at 3.803829 3.826756 3.7756548 3.796498 3.7536929 3.76916 3.836245 3.8390229 3.9027493 3.7213545 3.9202569 3.9730344
1369204_at 6.9855237 6.8020887 6.658801 6.6807423 6.727228 6.484655 6.631195 6.745913 6.7211523 7.0964346 6.642953 6.4377465
1369205_at 5.354644 5.3703327 5.350343 5.211823 5.0946565 5.3990755 5.2875433 4.987561 5.27191 5.280199 5.3189898 5.331136
1369206_at 12.225545 12.42365 12.31502 12.433549 12.414862 12.535595 12.278752 12.170537 12.303061 12.273177 12.166128 12.068063
1369207_at 4.4904785 4.4328637 4.3098154 4.7469044 4.38454 4.1854153 4.578895 4.1790004 4.327591 4.61919 4.620016 4.2905397
1369208_at 5.9415956 5.8990645 5.949686 5.9726024 6.440966 5.4678316 6.2372746 5.9389257 5.999049 6.375699 6.2583704 5.8740797
1369209_at 6.324078 6.4226418 6.385395 6.4228354 6.4369226 6.39756 6.483686 6.2054534 6.574034 6.4235086 6.3468475 6.4941187
1369210_at 3.3723855 3.2806928 3.3960247 3.3784928 3.3675456 3.1541655 3.49855 3.2935033 3.3553278 3.2934217 3.3397238 3.4043143
1369211_at 5.9776497 6.042854 6.0441747 5.9714284 6.056059 6.1543393 5.890609 5.9655204 5.989291 6.0485473 5.963292 5.8872333
1369212_s_at 6.8298163 6.776867 7.190733 6.722847 7.195282 7.1188083 6.9835596 7.318066 6.75878 6.590634 7.330886 6.848482
1369213_at 5.6661367 5.596497 5.474011 5.314723 5.5580544 5.5087023 5.605992 5.5608177 5.6697636 5.6392345 5.6686506 5.8036304
1369214_a_at 6.228762 6.0984793 5.993626 5.9863687 5.957252 6.119086 6.015481 5.8677096 6.0664268 6.2036586 6.0275717 6.1874757
1369215_a_at 9.793239 9.82843 9.776325 9.581869 9.641507 9.678316 9.648111 9.537323 9.639659 9.446568 9.472248 9.383433
1369216_a_at 5.6688247 5.869432 5.799546 5.787016 5.69817 5.9269753 5.6109915 5.7179317 5.8007946 6.030063 5.842444 5.747155
1369217_at 4.417671 4.622097 4.3988223 4.3720746 4.356658 4.3635144 4.352762 4.5899343 4.5655518 4.4693527 4.1837473 4.4832277
1369218_at 7.1803794 7.4583807 7.2019377 7.3869624 7.2039003 7.459391 7.457447 6.9870496 7.3977127 7.525208 7.653935 7.502525
1369219_at 6.399059 6.7551017 6.4420238 6.7537403 6.3169494 6.6562824 6.385945 6.4063315 6.351984 6.8402014 6.3710527 6.4903736
1369220_at 6.55496 6.686893 6.8053155 6.815099 6.8453484 6.8349233 6.813972 6.3978963 6.918953 7.0503635 7.104888 6.607602
1369221_at 6.126303 6.439639 6.4528146 6.583035 6.460277 6.0674424 6.2513328 6.0057864 6.414261 6.6384926 6.458577 5.789367
1369222_at 5.3986745 5.4065056 5.4891915 5.6210003 5.5006576 5.567728 5.5111475 5.603869 5.1897707 5.2693863 5.3122897 5.6522994
1369223_at 7.2633486 7.2353144 7.2134733 7.1396446 7.108687 7.0831475 7.1794295 6.9844837 6.9119306 7.1938148 6.8279233 7.1435876
1369224_at 10.411773 10.322565 10.198162 10.348676 9.944448 10.728109 8.926276 9.9929285 10.163505 8.747555 9.859257 6.8017197
1369225_at 11.923506 12.0286045 11.757153 11.921731 11.878767 11.73698 12.1636505 11.849487 12.058973 12.181348 11.343112 12.077735
1369226_at 7.7958393 7.7808895 7.5791025 7.747186 7.452366 7.2795267 7.889202 7.2645855 7.641225 8.641644 6.9596934 7.6760554
1369227_at 5.0725574 5.5230894 5.5322404 5.614408 5.576753 5.8836703 5.890718 5.204012 5.7700076 5.4806376 5.683377 5.6146603
1369228_at 5.7886834 5.6253824 5.966351 5.8671393 5.7738905 5.58784 5.6709013 5.997669 5.754484 5.5891743 5.525076 6.038739
1369229_at 6.123235 6.0330853 6.1843214 6.0384 6.1822176 6.0370197 6.133754 6.1978817 6.2672377 6.085909 6.0476317 6.3873997
1369230_at 4.5430193 4.4790397 4.710619 4.6114697 4.496648 4.569963 4.7225194 4.6445656 4.6274652 4.633114 4.416135 4.7623835
1369231_at 5.466101 5.1051717 5.1205683 4.889164 5.3435745 5.291533 5.4794326 5.6664667 5.4002504 5.1746316 5.446559 5.872881
1369232_at 4.448248 4.5407076 4.538536 4.591342 4.374307 4.5995517 4.5580616 4.400855 4.54494 4.6104174 4.5071216 4.5290036
1369233_at 4.25228 4.0289865 4.1610384 4.004341 3.9886847 3.9250717 4.049996 4.1370296 4.030946 3.9677193 3.9488928 3.901216
1369234_at 8.004568 7.6330614 7.4448647 7.368449 7.368228 7.9305816 7.64534 7.220581 7.6433983 7.4837184 7.461997 7.823866
1369235_at 4.8443313 4.8707504 4.619994 4.610223 4.496365 4.7807283 4.8680453 4.63616 4.623341 4.720598 4.8678823 4.57954
1369236_at 4.8717933 4.8157296 4.9493494 4.860177 4.8463197 4.827427 4.864572 4.7323055 5.0153575 4.8443813 4.6723127 5.0200233
1369237_at 5.081693 5.187193 5.2693934 5.475255 5.2255864 5.293018 5.1300898 5.2356577 5.3777604 5.2642612 5.158785 5.1814575
1369238_at 9.406988 9.306884 9.471609 9.983694 8.821952 9.792838 9.334676 9.043625 9.932194 9.413514 9.209654 9.277612
1369239_at 3.7854953 4.0607 3.8901157 3.8131135 3.9496317 3.934766 3.8165905 3.939001 3.7769864 3.888296 3.8609083 3.8817391
1369240_a_at 5.6191406 5.599539 5.6986046 5.5185957 5.2654943 5.755585 5.4352446 5.3282547 5.39406 5.5042663 5.8072886 5.486142
1369241_at 5.650482 5.5267143 5.5453157 5.6519766 5.5420766 5.4923043 5.785902 5.50049 5.3711457 5.584985 5.6509953 5.371208
1369242_at 3.766259 3.6113174 3.6287928 3.7979012 3.6168118 3.534365 3.6058924 3.6980715 3.5751863 3.515582 3.7126787 3.6161191
1369243_at 4.1299095 4.0820565 4.3764706 4.1946054 4.296791 4.141185 4.1465216 3.9889224 4.474868 4.193469 4.349274 4.515379
1369244_at 6.3315377 6.5327578 6.6019573 6.507991 6.660629 6.4506335 6.5435324 6.060712 6.5054073 6.6434417 6.693571 6.5881987
1369245_at 4.8303914 4.74829 4.865616 4.7877226 4.8563766 4.947238 4.8298326 4.8902516 4.972653 4.7448025 4.876652 4.7051983
1369246_a_at 3.8835003 3.7536979 3.7224324 3.7248566 3.80759 3.7737567 3.8336387 3.8687854 3.9480777 3.761348 3.9073582 3.8807967
1369247_at 5.683852 5.6051435 5.5864453 5.6146946 5.4192023 5.61882 5.5013638 5.427361 5.2613425 5.5341034 5.58511 5.5922174
1369248_a_at 7.42615 7.784441 7.2183986 7.971991 7.784219 8.541632 8.073225 6.569593 7.3988895 7.971622 8.006872 7.440532
1369249_at 7.9463506 7.867977 7.715832 8.28224 7.1549954 7.6072145 7.932825 8.225515 8.09357 7.7779284 8.206486 7.787724
1369250_at 4.9609985 5.3968186 4.8672094 4.9021444 5.0111904 5.0661144 4.877369 4.92139 5.014269 5.092324 4.9075623 4.9342556
1369251_a_at 5.9199195 5.554295 5.7509885 5.61331 5.873929 5.6766195 5.7828693 5.700433 5.8252497 5.856367 6.005327 5.774398
1369252_a_at 5.503192 5.545293 5.656605 5.606138 5.25747 5.756996 5.392792 5.342783 5.36673 5.481589 5.482215 5.2677493
1369253_at 3.85266 4.096642 4.003326 4.10525 3.9708343 4.236685 3.9050388 3.7893956 4.001256 4.0126543 3.8223293 3.9157395
1369254_a_at 3.7178674 3.825472 3.7742245 3.747811 3.8856418 3.8837428 3.8239713 3.7711873 3.9964895 3.8428254 3.7087383 3.779264
1369255_at 5.7184224 6.2594895 6.2151904 6.1071715 6.1130285 6.2176576 6.2211056 5.7655582 6.1004314 6.2655263 6.117607 5.697564
1369256_at 5.6488657 5.6146345 5.4138846 5.6665688 5.2935457 5.86892 5.702449 5.262516 5.7362275 5.49637 6.35016 6.0518727
1369257_at 5.169368 5.3313503 5.3898687 5.094559 5.280427 5.261685 5.0125766 5.014708 5.361269 5.195701 5.2765455 5.3181996
1369258_at 3.1793334 3.1879568 3.1938603 3.226078 3.1618474 3.1711335 3.2631195 3.1831818 3.2842512 3.1614628 3.256616 3.2401714
1369259_at 6.8689003 6.2060966 6.019143 6.1868176 6.380186 6.201398 6.8990164 7.2054353 6.8867426 6.433725 5.7596765 5.5777073
1369260_a_at 4.223484 4.0906763 4.1470795 4.0931764 4.0924535 4.131652 4.0834465 3.9943833 4.302928 4.1067324 4.073509 4.0841823
1369261_at 4.8698215 5.0944242 4.9299464 4.7394047 4.733636 4.764466 4.8727164 4.779704 4.8493795 4.9172106 4.83692 4.9206004
1369262_at 6.38618 6.591914 5.9937234 6.488581 6.5589256 6.3561563 6.5535083 6.3595476 6.436016 6.420338 6.368665 6.4044094
1369263_at 3.3956354 3.4691222 3.4635868 3.3453593 3.4284143 3.497489 3.403473 3.4730084 3.4575536 3.4679372 3.5727496 3.4104097
1369264_at 5.2236032 5.1644945 5.2377796 5.308076 5.243953 5.4021583 5.461496 5.2800565 5.3173723 5.130284 5.11435 5.320296
1369265_at 5.938457 6.030733 6.192275 6.2069087 6.0664597 6.3259225 5.9442816 5.740694 6.2756433 6.122304 6.0736814 6.1396136
1369266_at 5.865781 5.9607916 5.7051044 5.5610547 6.085097 6.0671496 5.886811 5.725111 5.9000907 5.9139194 5.80561 5.793513
1369267_at 4.219953 4.2755485 4.2586 4.4335012 4.3366137 4.311048 4.2376432 4.1857977 4.364008 4.2018123 4.2680387 4.3654604
1369268_at 3.9619846 4.017658 4.0118265 4.5977345 4.11674 3.9110878 4.111417 3.7177339 3.8686287 4.124296 4.041391 4.051959
1369269_at 8.6592655 8.581461 8.571733 8.611954 8.639261 8.966131 8.586312 8.249675 8.584957 8.574568 8.877722 8.59796
1369270_at 8.365979 8.731589 8.96657 8.456439 8.151028 8.674367 8.195942 8.25601 8.460117 8.2994375 8.232211 8.286473
1369271_at 4.2000947 4.0250206 4.3064632 4.322139 4.3081145 4.693667 4.1777444 4.019169 4.245907 4.3807473 4.3846188 4.132621
1369272_at 4.9109507 5.0052285 4.646724 4.62319 4.8864465 4.5250316 5.0618286 4.834587 4.8422985 5.162664 4.6397686 4.6023865
1369273_a_at 4.309044 4.295517 4.3017445 4.171645 4.2259455 4.3584285 4.2267714 4.02302 4.016773 4.289979 4.2517457 4.3107824
1369274_a_at 5.0903487 5.0358763 5.1415663 4.821752 4.6942472 5.017386 4.973611 4.9156504 4.983162 4.8229446 5.1701508 4.8060317
1369275_s_at 12.514119 12.424369 12.355661 12.409255 12.519637 12.420243 12.163983 12.16665 12.332429 12.652252 12.5801935 12.5223675
1369276_at 4.5929966 4.7002974 4.5684867 4.6697907 4.507868 4.7558317 4.7020025 4.4808097 4.502273 4.5508785 4.7464123 4.4698777
1369277_at 5.4859233 5.5683146 5.4462957 5.6005273 5.277842 5.4736905 5.565493 5.528484 5.316432 5.476546 5.6804266 5.350421
1369278_at 7.0299516 6.853138 7.4002438 7.1107473 7.310321 7.390184 7.270122 6.674242 7.0380616 7.2202163 7.3363667 6.9562883
1369279_at 5.7998934 5.7347345 5.7610297 5.9039664 5.9755783 5.7989483 5.7836704 5.704666 6.0443497 5.7557497 6.570557 6.041934
1369280_at 4.489486 4.273873 4.466028 4.2515454 4.2350802 4.296513 4.5906124 4.4720488 3.9892793 4.401176 4.2609496 4.7087164
1369281_at 3.2932336 3.4686286 3.4520314 3.4506795 3.5590258 3.4059522 3.4247217 3.4481788 3.4348698 3.530233 3.3784637 3.3892953
1369282_at 3.2671204 3.248173 3.3529541 3.3863387 3.25118 3.2900853 3.3535864 3.2518466 3.3246317 3.3267658 3.3698146 3.3151062
1369283_at 3.8667097 3.9553692 3.7668948 3.8004482 3.844281 3.9284952 3.835388 3.7130287 3.741403 3.7805614 3.8052726 3.8841937
1369284_at 5.7740135 5.639571 5.745576 5.5737925 5.8300886 5.9580193 5.9257317 5.9193196 6.055817 5.7666473 5.9643507 6.2473154
1369285_at 5.595919 5.2635813 5.1571507 5.639224 5.750944 5.2594843 5.7668386 5.375454 5.4744825 5.6636467 5.498809 5.7867723
1369286_at 12.1222725 12.112908 11.947647 12.064685 11.993274 12.08406 11.915741 12.071538 11.919008 11.86802 11.949957 11.8595495
1369287_at 5.3245897 4.963018 5.0516734 4.857041 4.925162 4.962377 5.178556 4.6465387 4.809594 5.077853 5.2731543 4.8374424
1369288_at 5.272267 4.9098744 5.0260057 4.8588963 5.0011244 4.9284286 5.0526004 5.0312023 5.1944838 5.0210676 4.897616 5.518459
1369289_at 9.260118 9.5541115 9.6073265 9.443657 9.185737 9.55133 9.377551 8.874074 9.558682 9.563595 9.66816 9.503451
1369290_at 4.8793564 4.587986 4.5430665 4.403306 4.66555 4.5249104 4.817897 4.4069996 4.458357 4.7178183 4.8004208 4.495866
1369291_at 9.614046 9.684999 9.563076 9.755319 9.513154 9.705046 9.617685 9.242497 9.485905 9.634884 9.554918 9.911658
1369292_at 4.1928377 4.2848425 4.2934937 4.2782955 4.401249 4.2554665 4.369917 4.3121777 4.441558 4.345911 4.2743616 4.228307
1369293_at 6.0798755 6.284038 5.847888 5.92445 5.948255 6.1823344 5.872776 6.134955 5.9344544 6.159139 5.980069 6.0672784
1369294_at 4.5032096 4.5086823 4.2935686 4.664228 4.3977222 4.688081 4.385186 4.370702 4.4365773 4.550286 4.6324954 4.456447
1369295_at 5.22484 4.9312577 4.9854026 4.8474855 5.12915 5.0446453 4.982839 5.142703 4.8994703 5.138077 5.1906953 5.2884912
1369296_at 12.442938 12.53349 12.425769 12.576139 12.468175 12.564129 12.394391 12.452772 12.371125 12.707977 12.363899 12.432934
1369297_at 3.9346926 3.949313 3.9432626 3.850914 3.8152544 4.0205803 3.8797622 4.010241 3.856759 4.064404 3.8744328 3.9976444
1369298_at 4.327606 4.1558514 4.2758303 4.26554 4.21856 4.1706314 4.2645054 4.117185 4.0973654 4.0749683 4.0203524 4.1032224
1369299_at 4.811283 4.574367 4.699 4.693294 4.79967 4.800266 4.7251606 4.730508 4.66607 4.7193274 4.6689506 4.8765936
1369300_at 4.117494 4.164628 4.0390677 3.992437 4.1051593 4.210677 4.0851283 4.1518664 4.159628 4.0926576 3.9314349 4.0094175
1369301_at 4.7742248 4.714737 4.9248996 4.8245726 4.977654 5.043484 5.1387076 4.9076214 4.9305873 4.914858 4.8023057 4.9480805
1369302_at 4.5576744 4.831567 4.878525 4.853893 4.534874 4.822147 4.9480357 4.9034324 4.825918 4.725041 4.883334 4.6538615
1369303_at 3.6742673 3.5409105 3.632393 3.5633132 3.6388845 3.7205763 3.6488917 3.6217365 3.620972 3.60893 3.6255188 3.6370971
1369304_at 6.013644 6.257956 6.469102 6.31985 6.5446324 6.1899495 6.4219604 6.30753 6.355719 6.665465 6.5840063 5.9834647
1369305_at 4.743783 4.758995 4.5742598 4.6117554 4.5296345 4.6255107 4.6519375 4.4989204 4.7255516 4.8929434 4.515196 4.527399
1369306_at 4.083641 4.0141525 4.0490704 4.0879602 4.368173 4.1353726 4.133628 4.3484 4.337891 4.226974 4.060457 4.059642
1369307_at 5.3191566 5.2037325 5.4758673 5.435194 5.2642317 5.360695 5.3627634 5.159662 5.311183 5.5203958 5.169138 5.152257
1369308_at 5.0628223 5.014237 4.944883 4.858536 5.0380774 4.8513846 4.8127804 5.0037975 4.97821 5.0513067 5.1041446 5.0832253
1369309_a_at 4.608697 4.4180336 4.4751177 4.841707 4.499558 4.643668 4.7148147 4.740802 4.7816486 4.623374 4.7154074 4.6416335
1369310_at 4.966957 4.7745714 4.6857963 4.905164 4.9480886 4.958625 4.7741394 4.912178 4.8062057 4.9828224 4.721793 4.612151
1369311_at 3.6944768 3.6119592 3.6861792 3.8006842 3.800367 3.7587645 3.6239316 3.7238688 3.9397783 3.6027248 3.688503 3.6172652
1369312_a_at 7.929042 8.165488 8.000725 8.227233 8.165879 8.368218 8.005648 7.691232 7.934597 8.007491 8.22984 7.868125
1369313_at 4.59268 4.5230627 4.356584 4.39891 4.434261 4.5543113 4.281383 4.444595 4.571562 4.573601 4.4155684 4.3677254
1369314_at 4.032388 4.2501955 4.149909 4.1582804 4.1204677 4.252876 4.1603756 4.1759195 4.163742 4.130225 4.161522 4.0507383
1369315_at 4.2928057 4.47768 4.175503 4.4740114 4.348646 4.606756 4.3505907 4.3630247 4.4207573 4.5671806 4.247098 4.411332
1369316_s_at 5.710307 6.260298 6.161989 6.0756283 5.679341 6.1184425 6.3497515 5.537321 6.1735826 6.31263 6.0637345 5.9908457
1369317_at 3.7029202 3.7572615 3.7328305 3.691151 3.695384 3.9529114 3.8749669 3.7235918 3.7201226 3.9087074 3.7705579 3.7446437
1369318_at 5.3572826 5.449198 5.176799 5.5405345 5.514826 5.5922275 5.2839065 5.2444215 5.4723797 5.173254 5.279972 5.242045
1369319_at 8.352349 8.396519 8.467897 8.6869135 8.31063 8.435184 8.371914 7.9404597 8.157227 8.30166 8.348356 8.099149
1369320_at 4.3193254 4.1943054 4.1116943 4.220911 4.3363485 4.5294857 4.2142897 4.2210264 4.071843 4.1129627 4.222066 4.3507423
1369321_s_at 3.5244703 3.2737994 3.332561 3.323086 3.2795608 3.3049965 3.4460359 3.3721757 3.3408005 3.3115187 3.3148365 3.2544081
1369322_at 5.448652 5.58524 5.645541 5.5043635 5.448801 5.7844443 5.472338 5.195069 5.2599 5.5512376 5.4103713 5.5981483
1369323_at 6.393358 6.573759 6.2955055 6.2342844 6.1969066 6.3544493 6.4413524 5.9505424 6.2384744 6.375699 6.2807007 6.3914485
1369324_at 3.701029 3.5497086 3.6234255 3.776167 3.6148221 3.6275885 3.6607783 3.6025484 3.740253 3.6674154 3.6534538 3.9477255
1369325_at 6.383929 6.3571286 6.3156657 6.3581557 6.3174715 6.3302317 6.4076858 6.1429906 6.2761974 6.342547 6.4546437 6.3752594
1369326_at 4.1784196 4.52398 4.4763765 4.513542 4.361754 4.3630733 4.2439137 4.4062023 4.376008 4.199877 4.3038726 4.4745693
1369327_at 4.054483 4.3635044 4.2771025 4.231815 4.172228 4.327935 4.233486 4.0685005 4.323836 4.260957 4.199769 4.285795
1369328_at 5.953836 5.627451 5.8119464 6.1489787 5.819884 6.008787 5.5006466 5.5723686 6.0891495 5.9376717 5.703254 5.7742968
1369329_at 6.6466947 6.514728 6.544421 6.3276477 6.643343 6.321877 6.645797 6.4269834 6.179287 6.452052 6.271144 6.327653
1369330_at 5.0851684 5.0309563 5.034465 5.000451 4.9052095 5.1570234 5.012591 4.9036493 4.9363527 4.9467154 4.894495 4.836351
1369331_a_at 4.884315 4.873174 4.7623305 5.112241 5.2865434 5.0292754 5.0171156 5.1044397 5.2579145 5.1752944 4.9899654 4.989746
1369332_a_at 4.4131804 4.4435825 4.2921124 4.1278286 4.253007 4.2131977 4.5162745 4.235672 4.4579325 4.372426 4.38155 4.6198645
1369333_a_at 3.3538494 3.2608547 3.3454068 3.2613583 3.1853657 3.339609 3.3100727 3.3335516 3.293219 3.2214975 3.2376528 3.203168
1369334_at 5.3325377 4.9545345 4.9924746 5.153242 5.247937 4.6904974 5.394179 5.352278 5.284351 4.9751797 5.6083937 5.6391582
1369335_at 3.5930684 3.5890846 3.4901924 3.5066717 3.5589411 3.5424428 3.723381 3.631854 3.6993732 3.700442 3.7182994 3.6776688
1369336_at 6.025992 5.8847594 5.7259226 5.6464834 5.817504 5.94332 5.987779 5.935331 5.9599857 6.008721 5.948601 5.8109517
1369337_at 4.4626594 4.426732 4.4728436 4.389918 4.6022 4.507126 4.6618757 4.367784 4.7856846 4.415908 4.526447 4.7872186
1369338_at 6.237371 6.1074963 5.7755075 5.7664576 5.930193 6.133603 6.0310574 5.8973875 6.0661354 5.9759693 6.1244354 6.1330614
1369339_at 5.665386 5.7681913 5.6628504 5.570423 5.6638193 5.9149194 5.5572386 5.406185 5.4768896 5.587759 5.7470055 5.550844
1369340_at 4.453672 4.5025105 4.440111 4.5102043 4.545842 4.7271194 4.6035633 4.472442 4.4650474 4.4556684 4.6115527 4.6605477
1369341_a_at 4.1058636 4.3432655 4.4431963 4.460074 4.132594 4.4422293 4.235631 4.2007465 4.1506824 4.342464 4.2165136 4.1928797
1369342_at 5.6760416 6.047721 5.742669 5.8294897 5.7085476 5.5858326 5.344215 5.4379554 5.6597867 5.6707 5.446953 5.8090696
1369343_at 3.593004 3.466554 3.4641495 3.4926677 3.3391004 3.4921088 3.4269967 3.52459 3.7413843 3.5346122 3.457298 3.5981386
1369344_at 5.38442 5.2187223 5.3836403 5.379472 5.2601237 5.5108314 5.2946877 5.054716 5.4857044 5.3907037 5.671257 5.3336124
1369345_at 4.0463257 3.9908497 3.9530487 3.990561 3.93075 4.0003905 4.1842527 4.1653666 3.952347 4.126813 4.022249 4.007079
1369346_at 3.5012236 3.4644759 3.5686486 3.5075824 3.3803146 3.4485552 3.4446867 3.5034966 3.4476388 3.5467134 3.3424876 3.4889014
1369347_s_at 5.78863 5.767931 5.8356237 5.6062655 5.702307 5.9150662 5.645283 5.789866 5.5960655 5.7741985 5.9712963 5.7470345
1369348_at 5.5452833 5.107098 5.368135 5.150399 5.2871494 5.453635 5.698367 5.4005637 5.7626014 4.9537277 5.813138 5.649585
1369349_a_at 3.6829486 3.6400726 3.573186 3.7631373 3.9345074 3.8238199 3.5564933 4.081074 3.7560794 3.6828327 3.9018114 3.9833097
1369350_at 5.444808 5.4038577 5.366165 5.46311 5.5332556 5.5838404 5.713204 5.505601 5.492814 5.4551544 5.5406814 5.52473
1369351_at 5.9253955 5.521553 5.931618 5.3505063 5.780662 5.43365 6.1985755 5.7792253 5.9327426 5.508943 6.1465707 6.173452
1369352_at 5.520504 5.510828 5.6963997 5.496119 5.762296 5.824183 5.5665884 5.252659 5.8503127 5.717798 5.712322 5.630138
1369353_at 4.7709208 4.679595 4.404173 4.416086 4.5708294 4.655558 4.4713593 4.5890884 4.5500116 4.6943665 4.512104 4.5937366
1369354_at 7.1744294 7.030088 6.8631997 6.7284846 7.1673303 6.9463654 6.8296065 7.035213 6.9633093 7.0737014 6.9511404 7.008829
1369355_at 4.3951197 4.780359 4.830401 4.785294 4.5807276 4.73366 4.5238867 4.6701508 4.540833 4.827108 4.5444145 4.5231304
1369356_at 4.324188 4.1665115 4.1886725 4.02085 4.0269613 4.2104855 4.1096344 4.059156 3.9849606 4.467489 4.101271 4.1453886
1369357_at 5.161941 5.0057673 4.9566464 5.1511636 5.2067213 5.0789003 5.1018796 4.9514065 4.9638867 4.841021 5.3473654 5.0958567
1369358_a_at 7.088246 6.925125 6.6958995 6.757579 6.6265335 6.8553576 6.888296 6.80191 6.918557 6.753234 6.9371443 7.1413736
1369359_at 5.7673187 5.5835223 5.5805445 5.287346 5.7059054 5.293866 5.8401756 5.7536054 5.958446 5.365257 5.6468167 5.993231
1369360_at 6.297057 5.9355817 6.347908 6.26175 5.9179606 6.060492 6.04569 6.0140634 6.1944046 6.329391 6.2262692 6.038226
1369361_at 3.8764453 3.9259598 3.7970304 4.0491242 3.8208392 3.9716346 4.102863 4.026682 4.109414 3.8897614 4.45991 4.336814
1369362_at 5.3166 5.293875 5.4773107 5.298196 5.47954 5.3219113 5.3483953 5.4248524 5.286266 5.4017844 5.490596 5.28864
1369363_at 3.7806087 3.9020412 3.769516 3.590745 3.829873 4.027891 3.8115525 3.752734 3.7652633 3.8162599 3.684284 3.889862
1369364_at 3.470993 3.5298655 3.6244817 3.5124495 3.459454 3.542705 3.5217261 3.410364 3.54179 3.5096617 3.5607545 3.3873537
1369365_at 4.800829 4.738511 4.7334867 4.3952127 4.7828345 4.866957 4.9675775 5.002773 4.9053135 4.956842 4.818887 5.119013
1369366_at 4.931882 4.7474155 4.9973083 4.815228 4.8368835 5.1009364 4.8702703 4.9561853 4.7613387 4.950885 4.845429 4.9842935
1369367_at 4.3433695 4.5726743 4.521273 4.381218 4.3141813 4.6791415 4.4061246 4.47334 4.4676332 4.6773486 4.4802103 4.4263887
1369368_at 4.463435 4.841486 4.579797 4.601124 4.468995 4.610193 4.4263372 4.4418926 4.5076694 4.6615763 4.706031 4.3311553
1369369_at 5.5543017 5.7806067 5.7878375 5.6291337 5.7447767 5.5184445 5.5831146 5.7129993 5.339731 5.9778748 5.6113353 5.6658077
1369370_s_at 4.671118 4.514764 4.7537766 4.5708375 4.5600758 4.8364716 4.5488853 4.76831 4.849934 4.894094 4.958009 5.0140886
1369371_a_at 4.2301664 4.338911 4.1232367 4.1452556 4.2181077 4.475544 4.3789544 4.1756415 4.408722 4.2727146 4.1605387 4.1927114
1369372_at 5.035204 5.2569585 5.121893 5.0112653 5.0895963 5.3518505 5.1330376 5.044642 5.0039296 5.0802875 4.896896 5.1258025
1369373_at 5.5655284 5.4731135 5.7259817 5.3697033 5.4240026 5.5758777 5.839608 5.631788 5.584578 5.2977376 5.8103294 5.3860016
1369374_at 4.127309 4.071316 4.28289 4.243999 4.186985 4.195289 4.4601727 4.2224975 4.3115835 4.064029 4.2924457 4.293466
1369375_a_at 4.076393 3.888373 3.7552075 3.9031332 3.7190838 3.965206 3.7920632 3.8800414 3.9639106 3.748237 4.038003 3.9782565
1369376_a_at 4.3757553 4.173642 4.3652854 4.3104944 4.417963 4.22065 4.146323 4.1605086 4.5028887 4.3892345 4.087947 4.318436
1369377_at 3.6458354 3.7225142 3.6685524 3.7014894 3.6591196 3.4905782 3.776128 3.6475534 3.7742436 3.847854 4.1848817 4.120369
1369378_at 4.558209 4.5544634 4.668345 4.658334 4.641105 4.7436028 4.758212 4.4449096 4.756982 4.7335343 4.692237 5.057494
1369379_at 4.6890426 4.5172515 4.707198 4.856983 4.6030116 4.8092427 4.526498 4.570695 4.824316 4.607259 5.010408 4.674216
1369380_at 4.7367225 4.9047318 4.8428507 5.0419827 4.6337914 4.8918896 4.7331653 4.5647335 4.8461018 4.8126173 4.705159 4.5896807
1369381_a_at 3.6494608 3.7306802 3.7941976 3.6317472 3.6100047 3.677093 3.8067923 3.7247317 3.7670522 3.6565664 3.5898607 3.5746858
1369382_at 5.744277 5.4524827 5.3534017 5.648291 5.5391417 5.6715345 5.638832 5.748449 5.5972104 5.800199 5.82297 5.745514
1369383_a_at 4.8750057 4.8061314 5.0586395 4.8229733 4.784029 4.8229036 4.6185083 4.8421307 4.809364 4.8257666 4.9995675 4.984709
1369384_at 3.8100803 3.9908159 3.9078414 4.051133 3.9005659 4.011383 3.946591 3.97286 3.8860657 3.8576744 3.9783707 3.8838766
1369385_at 4.7900863 4.8954206 4.8512278 4.8873467 4.7131667 4.807331 4.7675986 4.7171235 4.9847603 4.704118 4.912086 4.8015776
1369386_at 4.293227 4.245387 4.3931165 4.097331 4.2703557 4.4284935 4.236778 4.254608 4.271507 4.2302384 4.252001 4.4830923
1369387_at 5.5604405 5.3767653 5.430424 5.357484 5.4249964 5.386436 5.4753695 5.5809054 5.516281 5.8530183 5.3417826 5.514897
1369388_at 3.9013903 3.8578117 3.8371677 3.7491677 3.8287075 3.9178677 3.8449259 3.8083937 3.9243503 3.852527 4.0011106 4.1131015
1369389_at 4.311354 4.36712 4.3652854 4.3508425 4.4143925 4.4762306 4.3608665 4.429998 4.4818473 4.7176723 4.606519 5.1922984
1369390_a_at 4.664527 4.340947 4.4217424 4.4000235 4.549687 4.2928267 4.5937276 4.480404 4.017948 4.0767584 3.9913146 4.115206
1369391_at 4.313881 4.3108835 4.3205037 4.0589375 4.2372656 4.2367697 4.2212715 4.346879 4.3011503 4.2285757 4.2157593 4.388379
1369392_at 4.828662 4.886915 4.8778896 5.0123043 4.768111 5.049548 4.7609143 4.625203 5.0051155 4.892356 4.70466 4.752263
1369393_at 3.7660496 3.743766 3.7386022 3.8371 3.9810543 3.7072346 3.81198 3.8197296 3.9140072 3.9046087 3.7956073 3.6912594
1369394_at 4.541305 4.8024836 4.7115364 4.565028 4.4583473 4.8167315 4.619646 4.709046 4.692571 4.554759 4.648646 4.456434
1369395_at 3.389083 3.505279 3.4258173 3.4047654 3.5293183 3.446122 3.4039476 3.4882498 3.4919262 3.3960223 3.5144246 3.4581428
1369396_at 5.573369 5.7066402 5.763483 5.718075 5.4232254 5.503913 5.6181107 5.6171837 5.607976 5.5686855 5.4941363 5.632048
1369397_at 4.9760294 4.894385 4.9753914 4.858275 4.79022 5.022498 4.9649158 4.781223 4.885657 5.150798 5.0436025 4.9582496
1369398_at 5.6880817 5.876832 6.034423 5.8750353 5.8061895 5.721828 5.7615557 5.5271983 5.631106 6.131103 5.490039 5.69612
1369399_at 3.760645 3.6263819 3.8693132 3.6732595 3.7863803 3.628578 3.951774 3.8136344 3.9061744 3.8616912 3.763962 4.02219
1369400_a_at 6.3252397 5.9577527 6.100453 5.896645 5.9137516 6.0695276 6.120767 6.154698 6.1865587 6.1671753 6.24337 6.0258584
1369401_at 3.4296467 3.4384625 3.4771938 3.374357 3.373665 3.5306711 3.4309337 3.4682376 3.3273027 3.297187 3.5460906 3.3319912
1369402_at 6.556152 6.8273234 6.8014197 6.8179936 6.8585362 7.011461 6.840627 6.794727 6.6690145 6.882864 6.618851 6.541055
1369403_at 4.436696 4.555054 4.4111457 4.3260612 4.3160787 4.6573853 4.3789544 4.4115834 4.4352384 4.730127 4.5183616 4.3110886
1369404_a_at 4.161974 4.3467503 4.4070787 4.211129 4.19053 4.3258343 4.3088007 4.3366137 4.220019 4.3314543 4.362895 4.1479445
1369405_a_at 5.096212 5.0218415 5.246574 4.8363123 5.542545 5.0227437 5.178556 4.9001584 5.239042 5.249743 5.357738 5.422629
1369406_at 4.1552944 4.155759 3.9519281 4.120758 4.1659756 4.1488657 4.222778 4.0765343 4.4241796 4.2621217 4.218126 4.152211
1369407_at 6.0292296 5.8788295 5.591994 6.0530214 5.8114686 5.753689 6.1869907 6.0522943 5.472996 6.0937414 6.2880425 5.9930077
1369408_at 4.4512396 4.2970715 4.3186517 4.370061 4.69366 4.62366 4.2740507 4.4588165 4.5504074 4.465836 4.595603 4.6124587
1369409_at 8.066809 7.788865 7.8112698 8.0977745 7.7860355 7.9651995 7.914809 7.4991426 8.0654125 8.2226515 8.000571 7.9441977
1369410_at 8.050858 8.041115 8.127014 8.119969 7.9610853 7.8338323 7.8807564 8.021141 8.049084 7.918296 7.874563 7.673872
1369411_at 3.7801533 3.5004241 3.5923984 3.700409 3.6887264 3.6341722 3.622532 3.4216394 3.6144981 3.6440365 3.6621277 3.6484892
1369412_a_at 6.5595465 6.465592 6.506187 6.5427327 6.565712 6.3747005 6.3907065 6.249088 6.4882865 6.475757 6.3236556 6.540885
1369413_at 4.904489 4.7859535 4.6840935 4.5772657 4.479413 4.921916 4.44897 4.622279 4.8462276 4.638867 4.488764 4.612133
1369414_at 7.9917536 7.9449077 7.991665 8.116816 7.94843 8.067313 7.885075 7.873884 7.925337 7.871 7.852225 7.6773496
1369415_at 7.0293856 6.302264 7.495905 8.503546 6.3984427 6.522874 7.961819 7.5584064 7.7705994 7.351721 6.973739 7.870991
1369416_at 6.136556 6.303592 6.1442013 6.2462626 6.396381 6.2860417 6.4470944 6.3784246 6.2109146 6.400814 6.469259 6.5968013
1369417_a_at 4.614256 4.6810822 4.3579245 4.834687 4.7066755 4.767142 4.9392104 4.7492948 5.156021 4.7385883 4.848652 4.8230834
1369418_at 4.0893235 4.0829315 4.069474 4.115729 4.1557145 4.2248588 4.265343 4.1256485 4.3026967 4.163 4.36032 4.2371945
1369419_at 5.3082314 5.4918036 5.549702 5.644124 5.373238 5.5002065 5.408531 5.5888805 5.525468 5.620075 5.537011 5.3119507
1369420_at 4.4975224 4.5313425 4.7360687 4.4460754 4.6611805 4.7072563 4.3956633 4.427903 4.4633555 4.527797 4.439081 4.3610306
1369421_at 5.5273485 5.283469 5.484033 5.5152373 5.304023 5.6061354 5.3067255 5.4026823 5.74579 5.558782 5.948249 5.566503
1369422_at 5.2551165 5.359654 5.176918 5.3914537 5.624523 5.51243 5.1909933 5.4612503 5.4640007 5.325841 5.2012396 5.394732
1369423_at 4.3643513 4.26366 4.462382 4.3252864 4.3093834 4.3202157 4.5313916 4.269349 4.3049026 4.3050194 4.083212 4.3731117
1369424_at 12.379625 12.339075 12.226474 12.44519 12.457359 12.42088 12.053925 12.135532 12.180719 12.529453 12.395171 12.284506
1369425_at 4.3840046 4.232334 4.302943 4.265348 4.369643 4.3202496 4.216814 4.4241233 4.4246206 4.4612703 4.2616825 4.467229
1369426_at 5.1774592 5.2396445 5.120948 5.1832304 5.1738577 5.26394 5.1191306 5.119838 5.26516 5.3274016 5.356379 5.318808
1369427_at 8.955708 8.56133 8.940871 9.0389185 8.701327 8.88598 9.062041 8.652214 9.03857 9.491838 9.326239 9.046773
1369428_a_at 4.5141144 4.5381217 4.4398203 4.3949227 4.5060005 4.588001 4.4342713 4.4363503 4.518723 4.4503803 4.3342485 4.529976
1369429_at 3.6949756 3.6528072 3.6590517 3.6957524 3.6776114 3.5778441 3.634137 3.8102055 3.7247968 3.632363 3.8146842 3.640554
1369430_at 8.866267 8.189656 7.977515 9.042958 8.957657 9.158543 8.900177 8.525446 8.036915 9.147271 8.84401 8.770928
1369431_at 4.2424455 4.3440113 4.3090434 4.4053893 4.1909733 4.4523897 4.398072 4.4180646 4.448291 4.310303 4.5893345 4.555176
1369432_at 4.6475797 4.939774 4.9040904 4.9319973 5.1696844 5.150464 5.0021515 5.110011 4.8480635 4.905439 5.008926 4.9717383
1369433_at 4.6004634 4.9854193 5.0357494 5.0441465 4.856168 5.0647073 4.6471734 5.0996437 4.8849096 4.711432 4.951187 4.754955
1369434_at 4.13877 4.207308 4.095546 3.7902377 4.1128283 4.1773996 4.3373013 4.112196 4.3955803 4.2441044 4.2910357 3.91724
1369435_at 12.11123 12.235549 12.187278 12.299001 12.379306 12.29477 12.011772 12.125017 12.134337 12.144101 12.154161 11.782436
1369436_at 4.02769 4.272704 4.246171 4.2015305 4.069188 4.133581 4.2528815 4.2390547 4.212598 4.2356634 4.180393 4.1845155
1369437_at 4.83947 4.77518 4.684389 4.5524898 4.6656885 4.8775034 4.7526393 4.631319 4.8551664 4.828752 4.907111 5.0048275
1369438_at 5.541663 5.3219037 5.3433957 5.2817416 5.5052576 5.413701 5.506538 5.271033 5.2852187 5.431332 5.6959076 5.5405354
1369439_at 4.0327473 3.8135188 3.943828 3.7613597 4.0433025 3.9461195 4.1588826 3.8572316 4.3468313 4.1057353 4.030201 4.083255
1369440_at 5.090227 6.735839 5.2876563 5.4388022 6.2823853 5.9115853 5.358215 6.1681156 5.4977674 5.263692 5.7169847 6.115095
1369441_at 4.4949136 4.4853024 4.578536 4.4922276 4.6365504 4.679608 4.698992 4.8127427 4.4880505 4.5381675 4.6711745 4.542924
1369442_at 3.4514642 3.4493508 3.3618422 3.5075865 3.3041732 3.3510993 3.4198108 3.299735 3.4440348 3.4018695 3.3889394 3.4746401
1369443_at 6.6186366 6.273993 6.6130548 6.425331 6.3878016 6.214373 6.65319 6.295022 6.360766 6.696915 6.3938 6.4841332
1369444_at 3.8310587 3.8536365 3.7578466 3.7564478 3.6573749 4.059417 3.727688 3.7240865 3.9475062 3.8871427 3.822506 3.7825036
1369445_at 5.47444 5.888331 5.782536 5.5978665 5.6886177 5.7582574 5.845783 5.695799 5.706769 5.778558 5.6647882 5.693371
1369446_at 6.994594 6.8693347 6.8851027 6.9033713 6.9633126 7.2388573 7.1264396 6.675006 6.8242188 7.089141 7.06429 6.911106
1369447_at 5.7831864 5.8039103 5.6580424 5.742958 5.6820583 5.9903193 5.715662 5.722035 5.58006 5.9494123 5.565715 5.672632
1369448_at 6.2405457 6.2751446 6.27392 6.4147973 6.0755587 6.4260745 6.0890307 6.001852 6.167996 6.1995287 6.3666077 6.3841753
1369449_at 5.119316 5.202915 4.974784 5.0145216 5.1314135 5.23973 5.0912485 5.323913 5.0859394 5.175284 5.578937 5.251689
1369450_at 10.440302 10.646796 11.000687 10.867352 11.022917 11.077579 10.896372 11.254859 10.12818 11.187205 11.239022 10.330147
1369451_a_at 3.8791406 3.8354495 3.6431308 3.7726004 3.6641107 3.596344 3.756714 3.784921 3.9058228 3.68701 3.687842 3.7188022
1369452_a_at 7.7253814 7.6984644 7.9862556 7.9236326 7.7801127 7.840481 7.8959146 7.695299 7.51 7.7896905 7.9071093 7.710146
1369453_at 7.6644673 7.706626 7.6197805 7.4507656 7.415409 7.5895123 7.4428005 7.470748 7.389486 7.2964983 7.3124475 7.090952
1369454_at 4.6778574 4.6309605 4.829395 4.629212 4.6576643 4.952159 4.646283 4.6820593 4.657069 4.8544493 4.6666164 4.6279116
1369455_at 5.767934 8.117149 5.2149477 6.3134227 7.5882516 6.946533 6.171748 7.6450152 6.523591 6.0392504 6.8280654 7.3758373
1369456_at 3.4853377 3.452947 3.5278213 3.445091 3.4209852 3.4930358 3.4297402 3.4692822 3.5907457 3.428136 3.5000124 3.4036465
1369457_a_at 4.339225 4.4410925 4.333212 4.426695 4.4847903 4.563056 4.355542 4.3339252 4.372595 4.186076 4.2268877 4.2919865
1369458_at 4.6810293 4.668495 4.493325 4.6644526 4.6337996 4.6614695 4.7556057 4.7362647 4.6319485 4.59966 4.798804 4.613553
1369459_at 5.9290776 6.08718 6.3959055 6.0968523 6.2171626 6.0674376 6.102035 5.963421 6.124886 6.157413 6.061015 6.3361793
1369460_at 5.3116336 5.6549067 5.576042 5.335903 5.353605 5.2939787 5.352364 5.14338 5.449559 5.2333517 5.2372975 5.3356276
1369461_at 3.933007 3.775757 3.837252 3.9536996 3.9325209 3.953389 4.0002737 3.9652743 3.7950435 3.8464355 3.822473 3.8639438
1369462_at 4.1763015 4.1269937 4.2429123 4.211649 4.491048 4.143092 4.092269 4.159789 4.4583573 4.268542 4.327581 4.477387
1369463_at 5.608043 5.6652727 5.8070054 5.738202 5.6371565 5.710796 5.758062 5.6507463 5.780402 5.879601 5.804748 5.786996
1369464_at 4.595213 4.5842257 4.6241674 4.3558817 4.590899 4.5708714 4.563536 4.6859417 4.695116 4.8813286 4.639512 4.666886
1369465_at 12.413581 12.675115 12.828066 12.530292 12.558542 12.940163 12.5514345 12.84219 12.643974 12.938915 12.747004 12.408729
1369466_at 3.8871157 3.7967448 4.059088 3.8507204 3.8484223 3.7522008 3.9015071 3.8194196 3.810255 3.8869355 3.960812 4.1236567
1369467_a_at 8.97034 9.136064 9.921429 9.23672 8.999075 8.833377 9.305947 9.440694 9.356514 8.826725 9.344072 9.272891
1369468_at 6.5322313 6.7841673 6.6507688 6.981686 6.42601 6.8837705 6.72011 6.585486 6.543397 6.6218915 6.3919525 6.943814
1369469_s_at 3.603034 3.6852813 3.718785 3.6012738 3.4266438 3.5032346 3.627986 3.4737713 3.5920281 3.5096617 3.5433571 3.4553304
1369470_at 5.6756067 5.8190045 5.2966366 5.4778686 5.0605326 4.953049 5.6282907 5.6579156 5.1209598 5.331023 5.203625 5.315757
1369471_at 4.55842 4.6359453 4.615763 4.6075487 4.74243 4.5333505 4.4863896 4.390199 4.4998055 4.621898 4.58393 4.330834
1369472_a_at 5.9478154 6.1896567 6.236261 6.333421 6.20799 6.364419 6.3541822 5.784774 6.433892 6.2620115 6.350779 6.3234425
1369473_at 9.661087 9.428188 9.470165 9.617135 9.409966 9.55657 9.595987 9.65233 9.504827 9.6944895 9.62964 9.398504
1369474_a_at 3.6888862 3.6592171 3.6936405 3.6442769 3.535436 3.6134777 3.6648254 3.8352792 3.7873383 3.843678 3.7156556 3.6778774
1369475_x_at 4.0076766 3.916676 3.9717808 4.0413694 3.9075913 3.9307277 3.988514 3.8504927 4.0547013 3.8877168 3.9814792 4.099677
1369476_at 4.9108114 4.7165728 4.855637 4.815899 4.7169952 4.9842525 4.838803 4.9543324 5.051566 4.941748 4.854146 4.813566
1369477_at 4.488991 4.367262 4.06521 3.9936013 4.3609757 4.1538987 4.24216 4.2368097 4.2434635 4.1931143 4.186381 4.3527384
1369478_at 4.2843375 4.5966225 4.4730864 4.521473 4.376932 4.58564 4.566476 4.612907 4.4264445 4.428193 4.4167776 4.4436293
1369479_at 6.0855746 6.3777223 6.233421 6.330832 6.1999197 6.534044 6.103192 6.0731997 6.06218 6.373423 6.149643 6.0206213
1369480_at 3.6116107 3.70812 3.6489751 3.827492 3.7013955 3.7021165 3.642078 3.5311353 3.779132 3.6092114 3.6480427 3.6215773
1369481_at 4.3892956 4.02587 4.20481 4.055988 4.202676 3.9120986 4.0848155 4.4198785 4.293297 4.2327375 4.2629385 4.5002956
1369482_a_at 3.6941073 3.7018616 3.9068305 3.874876 3.867688 3.955621 3.7510397 3.7867703 3.9264736 3.8761177 3.8351302 3.8067696
1369483_at 6.683216 6.211356 6.4671807 6.093732 6.3529997 6.4356966 6.4088287 6.2040005 6.2117696 6.4087496 6.189617 6.3428
1369484_at 4.749652 4.571952 4.6383867 4.619561 4.9520397 4.847904 4.7993917 4.4883394 4.4518304 4.7274127 4.6862445 4.6323233
1369485_at 9.103789 9.098526 9.211359 9.123224 9.338059 9.2304325 9.23688 9.062163 8.955485 8.9357195 9.077572 9.146018
1369486_at 3.6753712 3.870718 3.5923984 3.7188263 3.7066 3.7970862 3.7388582 3.8872967 3.7335212 3.7308426 3.9864264 3.823617
1369487_a_at 3.948377 4.042448 3.9921284 4.1687107 3.9429314 4.0250993 3.85269 3.9543533 4.0578823 4.0688667 4.0512 4.1611795
1369488_at 4.153852 4.0293193 4.1054535 4.3657384 4.1452274 4.202529 4.04807 4.0926976 4.201752 4.319248 4.441199 4.15266
1369489_at 7.0703053 6.8874145 7.0051374 6.8689146 7.0481887 6.984596 7.2505355 7.0020204 7.0814257 6.9874125 7.07715 7.1364
1369490_at 3.9307377 3.9788473 3.8482633 3.945185 3.959952 4.0638714 3.8938124 3.9093845 3.9109442 3.896819 3.8212488 4.0420427
1369491_at 9.253129 8.622652 8.803689 9.240008 9.255371 9.223643 9.2326145 9.231212 8.935196 8.360118 9.128246 8.740096
1369492_at 10.624923 10.507986 10.563437 10.811884 10.521468 10.7301235 10.390422 10.184542 10.532659 10.250544 10.295855 10.427615
1369493_at 9.500683 8.878137 6.7367883 7.76673 6.938338 7.509682 6.877013 6.3302712 9.856855 8.12818 6.9473615 9.388727
1369494_a_at 6.100998 6.27086 6.3643327 6.2137437 6.1559596 6.2695127 6.25022 5.849783 6.212045 6.1590915 6.3712273 6.289455
1369495_at 6.2661266 6.167754 6.307972 6.0247674 6.1324677 6.0663805 6.161317 6.2204723 6.24294 6.2254333 6.2057486 6.239056
1369496_at 7.2249284 7.4020066 7.164542 7.134711 7.070752 7.53292 7.167203 6.9761868 6.9944324 7.2365823 7.198082 7.0885234
1369497_at 4.6014843 4.559187 4.2935295 4.3522453 4.3894415 4.462054 4.342938 4.2878127 4.4271183 4.646441 4.2673244 4.4508266
1369498_at 4.537384 4.3197393 4.286875 4.304491 4.438397 4.3357925 4.4223847 4.4235344 4.429866 4.292923 4.2424264 4.347166
1369499_at 5.541193 5.374957 5.4374065 5.70457 5.724453 5.427433 5.392213 5.8945556 5.6612086 5.7893167 5.7337255 6.1567554
1369500_at 4.8011603 5.019095 5.2140245 4.951479 4.9491262 5.0931787 4.7652736 4.9001584 5.049716 5.1940193 5.1398067 4.916048
1369501_at 5.919743 5.799045 5.830929 5.8385243 5.7008457 5.963463 5.859182 5.41229 5.854971 5.9146156 5.8848667 6.021934
1369502_a_at 12.402533 12.512241 12.365353 12.491515 12.389208 12.684315 12.22797 12.356355 12.252485 12.309806 12.271863 12.2882185
1369503_at 3.379801 3.3289018 3.3619928 3.4044802 3.4315758 3.266743 3.5363743 3.367577 3.4403403 3.4513247 3.484907 3.5053194
1369504_at 5.575657 5.28302 5.606431 5.6153727 5.608126 5.514478 5.7735558 5.4578733 6.1249075 5.3092823 5.9778576 6.101708
1369505_at 5.8820105 5.216405 5.381256 5.223576 5.483088 5.7565236 5.4852757 5.6699157 5.8639503 5.3065276 5.689307 5.238999
1369506_at 4.5604925 4.441322 4.528739 4.410817 4.4719653 4.5962043 4.599112 4.4971533 4.624983 4.497402 4.863635 4.460594
1369507_at 4.86648 4.433858 4.4937096 4.3799086 4.6303425 4.5915337 4.530834 4.8742304 4.886248 4.620368 4.6897306 4.7271547
1369508_at 5.3489075 5.655206 5.4685574 5.3018293 5.3632126 5.245925 5.6259274 5.341405 5.3915224 5.3227944 5.3425674 5.3107977
1369509_a_at 4.578455 4.770006 4.1799803 4.5260096 4.3642025 4.463147 4.397396 4.376059 6.4590907 4.375802 4.196596 5.337135
1369510_at 6.683284 6.886106 6.923782 6.7635694 6.8183513 6.8489313 6.7328353 6.5553484 6.9076734 6.887083 6.9110937 7.021511
1369511_at 7.1049685 5.8127894 7.149883 6.376685 6.3947353 6.520799 6.560225 6.601719 6.545171 5.6446757 6.656205 7.4783154
1369512_at 5.124735 5.070014 5.0617123 5.1271763 5.1324058 5.3229637 5.0729895 5.0889816 4.910239 5.2086535 4.92025 4.990448
1369513_at 4.915784 4.715894 4.85462 4.625986 4.8124266 4.9436345 4.7616897 4.5528946 4.870724 4.7389946 4.849179 4.779525
1369514_at 6.7661114 6.6726894 6.6757984 6.409424 6.5399437 6.7872286 6.7856493 6.8002644 6.7807894 6.5945854 6.669137 6.822666
1369515_s_at 4.315711 4.372794 4.1935616 4.384205 4.315162 4.36819 4.3101535 4.279724 4.223363 4.416438 4.1006804 4.2099113
1369516_at 3.7825642 3.8361123 3.9993134 3.858111 3.8642461 3.8370266 4.0037646 4.1573353 3.8510077 4.0522227 4.0726256 3.8495073
1369517_at 4.9541507 5.2704024 5.140826 5.2228017 5.2547207 5.0048223 5.0751605 5.0775175 5.1946635 5.0108447 4.9461784 5.2081404
1369518_at 4.8712845 4.8788595 5.062046 5.164462 5.0419135 5.1161776 4.9723115 5.236452 4.9243536 4.9775605 5.0667315 4.997891
1369519_at 4.624058 4.404869 4.4350433 4.566729 4.5549297 4.244793 4.4378715 4.492607 4.8603845 4.4592214 4.3142557 4.6177773
1369520_a_at 5.3384933 5.351144 5.3113017 5.302478 5.4588776 5.554126 5.5085564 5.371726 5.3493013 5.579669 5.4631224 5.3270893
1369521_at 3.620408 3.7845712 3.6520433 3.724854 3.612101 3.517304 3.6413927 3.605791 3.6632483 3.6638668 3.7953568 3.6504552
1369522_a_at 3.7035937 3.6128743 3.5241907 3.4077601 3.6690211 3.4799101 3.7108514 3.5846202 3.5601077 3.6124544 3.5619802 3.8007588
1369523_at 6.04203 5.814961 5.48085 6.0637393 5.8211055 5.8148475 5.78388 5.7850966 5.734309 5.788482 5.9772964 5.821377
1369524_at 4.6703844 4.571764 4.704437 4.7275925 4.569982 4.689859 4.5759826 4.5349607 4.68468 4.6485376 4.5442715 4.7709246
1369525_at 5.039674 5.339184 5.225259 5.4166737 5.0880527 5.2290735 5.1255565 5.14907 5.4419413 5.490985 5.2366705 5.252885
1369526_at 7.900867 8.262858 8.116249 8.289001 8.256575 8.489885 8.228649 7.6636915 8.087713 8.056052 8.205804 7.8740907
1369527_at 5.390399 5.711129 5.666557 5.4890504 5.585312 6.0632076 5.746558 5.295906 5.835178 5.6459203 5.7973475 5.6810327
1369528_at 5.0167236 5.207821 5.254387 5.2986255 5.207575 5.502249 5.357286 4.952149 5.2253857 5.213905 5.135825 5.018707
1369529_at 4.290696 4.3664203 4.2824397 4.336072 4.388462 4.3325076 4.4380198 4.466818 4.385954 4.283785 4.4479218 4.494792
1369530_at 4.7213674 4.913868 4.7571425 4.7429876 4.7958813 4.763466 4.6141744 4.537385 4.9288945 4.723485 4.714831 4.6588726
1369531_at 6.3775473 6.3235188 5.9076777 7.050222 6.7199836 5.946607 5.7696886 6.3263297 5.782462 5.8873405 6.100356 6.786887
1369532_at 4.9573145 4.890595 5.028103 5.043792 5.065591 5.1321254 5.2084174 4.883279 5.0188375 4.891084 4.9399595 4.940269
1369533_a_at 6.104162 6.3778224 6.3657618 6.080869 6.2751727 6.664393 6.199068 6.3980956 6.4962516 6.260033 6.1050663 6.213929
1369534_at 5.251979 5.0841837 5.177291 5.356556 4.998019 5.1848516 5.452695 5.0329423 5.1466284 5.519567 5.3106604 5.1575804
1369535_at 5.1282473 5.3413606 5.18521 5.194718 5.139783 5.3099546 5.1718082 5.154226 5.0934205 5.097778 5.189183 5.11824
1369536_at 5.4644723 5.275223 5.3871646 5.467056 5.394703 5.45537 5.48707 5.6082926 5.3727684 5.096251 5.611142 5.487434
1369537_at 5.7472677 5.782508 5.753069 5.2250023 5.832136 5.533077 5.30001 5.710097 5.8685336 5.607176 5.409049 6.0928464
1369538_at 4.8191066 5.0358763 4.841423 4.9675536 4.7841682 5.1904864 4.7715225 4.575239 4.643862 4.9208827 4.969333 4.5682707
1369539_at 5.142478 5.1548214 5.1941233 5.3368425 4.868881 5.169586 5.171418 4.9412107 5.2397404 5.13974 5.1009817 4.8506002
1369540_at 4.3425546 4.4267054 4.2263193 4.2074194 4.3664026 4.507126 4.48867 4.4989204 4.1922855 4.4596786 4.5629663 4.4901767
1369541_at 3.6934857 3.6604319 3.784791 3.7880917 3.678254 3.8393478 3.5804732 3.7080398 3.5527322 3.94928 3.5656588 3.8127728
1369542_at 5.409048 5.3381286 5.285851 5.494563 5.3794436 5.271404 5.3967304 5.483084 5.403988 5.4354663 5.389576 5.718439
1369543_s_at 5.5559835 5.6682944 5.6943398 5.8983693 5.625236 5.734102 5.7368526 5.6594496 6.222933 5.9502697 5.9027596 5.406826
1369544_a_at 4.0437737 4.1053276 4.069846 4.073927 3.9332569 4.0526237 3.9451478 4.081254 4.0805645 3.99874 4.1350117 3.9574392
1369545_at 5.030817 5.1631403 5.2057858 5.101242 5.1469946 5.4242554 5.130228 5.187548 5.0003076 5.3215027 5.1561294 5.331435
1369546_at 10.544727 10.582614 10.688187 10.636769 10.4984 10.611866 10.535091 9.976793 10.487017 10.466242 10.415637 10.667996
1369547_at 4.488709 4.241744 4.5338154 4.622607 4.5881605 4.5682106 4.393998 4.585333 4.5434856 4.4679337 4.287801 5.06833
1369548_at 5.2027435 5.3348594 5.295813 5.232084 5.1785245 5.4288507 5.276046 5.164282 5.247563 5.400704 5.255609 5.0973253
1369549_at 7.5871983 7.115357 7.2337914 7.329791 7.601324 6.9159217 6.883415 7.0896277 8.031355 7.6727076 7.3994155 7.9584007
1369550_at 3.7155256 3.8105984 3.912059 3.7011137 3.7497633 3.6516411 3.78922 3.7660165 3.8321187 3.7696557 3.6661575 3.670544
1369551_at 4.8853645 4.7834644 4.777086 4.721804 4.715685 4.868045 4.657853 4.6935925 4.9040756 4.9132566 4.755233 4.8268585
1369552_at 5.2477493 4.860887 4.652198 4.7042966 4.675554 5.3648467 4.9630704 4.8385997 5.1873 4.883279 4.8503904 4.7605457
1369553_at 5.3746033 5.187496 5.0635123 5.209958 5.1706696 5.2522326 5.035894 5.163704 5.613162 5.2559834 5.137675 5.4813232
1369554_at 9.203999 9.098296 9.143763 9.173315 9.115669 9.199346 9.156872 8.860527 9.066501 9.026715 9.1578455 8.990124
1369555_at 4.2137175 4.322233 4.6070127 4.296597 4.4041905 4.263202 4.531986 4.6150274 4.4682918 4.449717 4.4632745 4.998083
1369556_at 4.94573 5.067729 5.0136614 5.0598974 4.9757996 4.9873276 5.0032997 4.7571387 5.1052885 5.0798073 4.882709 5.1172295
1369557_at 6.535381 6.5681143 6.195849 6.499805 6.4435916 6.5923686 6.385277 6.155819 6.4550886 6.5772424 6.4246917 6.35662
1369558_at 8.5609255 8.332245 8.359756 8.361169 8.234154 8.646858 8.437974 7.887336 8.3668585 8.399198 8.314614 8.112055
1369559_a_at 9.488469 9.327627 9.083776 9.289172 9.401552 9.302455 9.031121 8.961901 9.359086 9.393993 9.082697 8.954822
1369560_at 8.762991 8.348049 8.724092 8.4232435 8.379375 8.4904375 8.322364 7.3342166 8.353959 8.149276 8.094659 7.923523
1369561_at 4.042364 3.9411225 3.7793176 3.8199883 3.9125822 3.9516747 4.238821 4.081074 3.9657824 3.8322914 3.888028 3.9122694
1369562_at 6.203163 5.9860296 5.9295526 5.9151106 6.2171593 5.7861786 5.7278256 5.962041 6.158481 6.0484557 5.9219923 5.980521
1369563_at 4.3411922 4.306407 4.516046 4.5369096 4.363608 4.6034656 4.405134 4.3533697 4.4839897 4.501141 4.300705 4.2946315
1369564_at 4.3909235 4.4906926 4.7100916 4.555831 4.625079 4.448774 4.651145 4.472906 4.5241795 4.779801 4.4504046 4.218357
1369565_at 4.9252834 4.910768 4.901522 4.8006215 4.78301 4.9007745 4.9750404 4.9236984 4.8688765 4.7438326 4.8573017 5.0511613
1369566_at 5.38128 5.217945 5.315823 5.3291407 5.555718 5.172581 5.581337 5.4688597 5.3202863 5.2894053 5.5175962 5.5584574
1369567_at 4.7816596 5.0568314 4.876519 5.0005426 4.9413905 4.9274197 4.83893 4.9471874 5.0709767 4.9536777 4.767245 4.8425198
1369568_at 4.5909634 4.8497868 4.5824804 4.461725 4.6297045 4.6467113 4.623522 4.597681 4.697671 4.6564484 4.4772477 4.38729
1369569_at 4.5850315 4.5837145 4.930562 4.5552635 4.7510004 4.432532 4.695654 4.729249 4.6925707 4.705353 4.7662077 5.1050334
1369570_at 3.6226578 3.8572772 3.4362183 3.553878 3.4379923 3.5876591 3.5330603 3.4915843 3.559762 3.9258797 3.5970185 3.5640683
1369571_at 8.657159 8.745928 8.577277 8.63457 8.52374 8.782139 8.590596 8.137323 8.741675 8.636382 8.599992 8.655507
1369572_at 4.6527863 4.6078486 4.293192 4.3728905 4.483043 4.5517635 4.570752 4.4563255 4.3741274 4.632922 4.6166415 4.9233265
1369573_at 4.828527 4.8349566 4.566725 4.6284204 4.585352 4.7330937 4.9522004 4.9140377 4.880484 4.6351523 4.5610557 4.6168776
1369574_at 4.2168946 4.378151 4.330914 4.2940454 4.5971527 3.8700538 4.017872 4.4530935 4.1348095 4.160145 4.692109 4.2743745
1369575_at 3.6955242 3.686941 3.7687778 3.7074707 3.9050858 3.8244061 3.6363523 4.1012545 4.0233545 3.5982873 3.6958854 3.905864
1369576_at 3.8816807 3.7200859 3.916984 3.7205262 4.001624 3.9457767 3.8427436 4.086302 3.688033 3.759294 4.1520405 4.0597167
1369577_at 6.8815045 7.516115 6.6551867 6.744835 6.3639092 5.454782 7.115484 6.8523602 7.2289996 6.1811876 5.5706797 6.8855367
1369578_at 4.7213535 5.118893 5.156752 4.4185195 5.0093355 4.61166 4.7728515 4.715908 4.88051 4.914507 5.010408 5.3678374
1369579_at 5.8563848 5.8343725 5.8122144 5.8163266 5.622049 5.8336577 5.6706643 5.7838845 5.945657 5.755188 5.7354407 5.862956
1369580_at 4.7514625 4.4844832 4.450219 4.382611 4.39598 4.3620615 4.9151626 4.6112595 4.646468 4.420502 4.666343 4.7458763
1369581_at 10.862313 10.769198 10.613898 11.230952 10.723764 10.83053 10.720319 10.673061 10.728133 11.00993 10.8497095 10.696584
1369582_at 6.0648203 6.097317 5.959951 5.997924 6.183885 6.246565 6.063668 5.941145 5.901331 6.25794 6.1258163 6.0412254
1369583_at 4.9370165 4.9200907 4.879585 4.7245455 4.8757286 5.0066013 4.9902844 4.9965587 5.074187 4.8932514 4.989518 4.894388
1369584_at 5.7780194 5.7449656 5.886901 5.873456 5.688502 5.831329 5.8362994 5.8089375 5.935509 5.9635234 5.901162 5.652958
1369585_at 3.7662919 3.880329 3.7972224 3.614905 3.9310656 3.7808988 3.8409243 3.6941178 3.7326732 3.726406 3.9675224 3.8144734
1369586_at 3.36803 3.4505925 3.3134773 3.342549 3.223256 3.3021405 3.3587441 3.350964 3.2137797 3.317336 3.3896224 3.2057476
1369587_at 4.2563076 4.328514 4.1457877 4.158552 4.105738 4.2258005 4.1005287 4.249614 4.1923885 4.225999 3.9886167 4.3831325
1369588_a_at 7.063973 7.324461 7.320079 7.4306116 7.24281 7.091965 7.22809 7.5928426 6.949098 7.013632 6.985901 6.673297
1369589_x_at 3.7888892 3.8076463 3.7266552 3.652772 3.7081342 3.8535488 3.837461 3.594937 3.702882 3.8059437 3.7016008 3.6431382
1369590_a_at 6.284827 6.077181 6.1399918 6.3541822 6.617842 6.1753874 6.1033015 6.3681297 6.2394176 6.390892 6.2606816 6.3551044
1369591_at 3.9843857 3.8348808 4.1343765 3.9756384 4.1989655 3.8167453 3.9176276 4.032441 4.0770483 4.037274 4.0726957 4.317464
1369592_at 6.762584 6.875571 6.793311 6.7963305 6.7344923 6.846828 6.613521 6.5709143 6.7091346 6.9153414 6.726511 6.6793957
1369593_at 3.4269202 3.466554 3.3823779 3.310328 3.5056806 3.5302982 3.4586186 3.4149246 3.4740527 3.5659618 3.421755 3.4460452
1369594_at 5.7545176 6.175489 6.071846 5.6340284 5.8237867 6.0047193 5.7322955 5.671896 6.00953 5.900161 6.147532 5.8220177
1369595_at 3.597322 3.726834 3.7540586 3.6308355 3.6680121 3.7080367 3.6820023 3.391015 3.6804283 3.5272796 3.5098445 3.551408
1369596_at 4.896489 4.906391 4.7257514 4.6655455 4.612547 4.9892874 4.901683 4.797063 4.7645683 4.83827 5.2088957 4.777272
1369597_at 7.051405 7.358853 7.3403215 7.3489423 7.330088 7.413749 7.2456527 7.1283846 7.2828507 7.3770046 7.3891563 7.3145065
1369598_at 4.2338257 4.6808324 4.395215 4.4558334 4.387891 4.351783 4.449741 4.255912 4.277787 4.3870792 4.593612 4.6038775
1369599_at 5.4198165 5.4303823 5.597281 5.351069 5.414781 5.553359 5.508397 5.3611617 5.6077366 5.5595355 5.546961 5.950722
1369600_at 4.179741 4.33544 4.2885265 4.127921 4.222905 4.345165 4.211204 4.2859044 4.1955643 4.2851605 4.2917023 4.276909
1369601_at 5.9693904 5.6279364 5.9722996 5.7872305 5.7554164 5.7436857 5.540641 5.7811756 5.7176657 5.7716193 5.661465 5.927312
1369602_at 4.3511853 4.2865586 4.423996 4.4240313 4.405267 4.666521 4.4424534 4.4464335 4.5155406 4.321515 4.4644337 4.4317102
1369603_at 3.4740646 3.5649881 3.5466478 3.481305 3.4480536 3.577311 3.4475431 3.488178 3.5040576 3.6490116 3.4888883 3.341272
1369604_at 4.4880924 4.763728 4.80937 4.6511297 4.569149 4.6555586 4.5878916 4.666952 4.6372085 4.7516546 4.561056 4.5999136
1369605_at 5.2813325 5.4200015 5.395108 5.2586966 5.09342 5.4029446 5.106511 5.3139706 5.092538 5.3325543 5.2366905 5.0852523
1369606_at 3.780412 3.7404203 3.9469259 3.892971 3.6449366 3.9419248 3.8516428 3.8200383 3.799359 3.758398 3.7588997 3.680335
1369607_at 5.755286 6.0140457 5.7346497 5.8719425 5.838792 5.9146614 5.82905 5.7270627 5.916167 5.921129 5.771153 5.754561
1369608_at 4.1064167 4.1086745 4.2245812 4.223231 4.2728605 4.2279797 4.224268 4.3738894 4.28626 4.3736763 4.3387423 4.495125
1369609_at 3.5310082 3.5639632 3.727695 3.7854877 3.3969257 3.7465441 3.626044 3.5594087 3.5835128 3.5326378 3.6426585 3.7253027
1369610_at 5.613722 5.7591643 5.9485464 5.961469 5.695517 5.9263954 5.809733 5.365181 6.0164104 5.8807564 5.9101567 5.900877
1369611_at 5.3418007 5.357863 5.3539786 5.271861 5.0670815 5.32261 5.0143075 4.8801327 4.982077 5.1237726 5.2927666 5.2234674
1369612_at 5.4728975 5.377838 5.388982 5.1517067 5.3095016 5.2662086 5.5512657 5.201649 5.3340282 5.255604 5.319935 5.3882866
1369613_at 3.9667695 4.050144 3.8145335 3.9534342 3.907107 4.161806 3.8182116 3.7130287 3.8696866 3.8232586 4.0719604 3.7719483
1369614_at 3.9058182 4.180559 3.8919935 4.095045 4.0821447 4.264258 3.8443434 3.8920307 4.1325436 3.9770317 3.8477952 4.154356
1369615_at 5.644518 5.530713 5.719638 5.6009727 5.827057 5.7471037 5.4986525 5.407714 5.6916323 5.713871 5.5519233 5.621657
1369616_at 4.5099726 4.813838 4.64605 4.5726156 4.5193014 4.908177 4.6784415 4.488153 4.8043795 4.6485147 4.398017 4.6098385
1369617_at 6.28793 6.9440312 6.506702 6.8580165 6.3748546 6.4499445 6.3441663 6.4001794 6.904582 6.5490265 6.452134 6.8586035
1369618_at 4.3052444 4.3556967 4.3294487 4.2109327 4.403551 4.499061 4.1852736 4.2962017 4.340764 4.3007126 4.352395 4.5208197
1369619_at 5.483248 5.438053 5.3246093 5.3901806 5.3295774 5.34315 5.213897 5.4367533 5.39324 5.5408416 5.4408245 5.428546
1369620_at 4.345883 4.0147314 4.368122 4.160063 4.315308 4.041215 4.32379 4.048664 4.369524 4.216521 4.171197 4.1846046
1369621_s_at 8.972089 9.298909 9.081041 9.175551 9.175085 9.045975 9.142065 8.836977 9.273408 9.142077 9.038286 8.768702
1369622_at 4.430505 4.47572 4.4038315 4.393738 4.2576127 4.2844963 4.424839 4.3064127 4.3616734 4.4311156 4.4576473 4.3561754
1369623_at 5.0153065 4.918766 4.8583155 4.722307 4.898386 5.037757 4.871071 4.9253864 4.8604984 4.885318 5.213339 5.0765524
1369624_at 6.2296624 6.113932 6.3358035 6.3150706 6.0573554 6.1682525 6.1389523 6.0929613 6.1388087 6.1124973 6.0180683 5.555056
1369625_at 6.2902584 6.5531964 6.2548585 6.3600464 6.2957463 6.446159 6.0337644 6.333237 5.9709086 6.095636 6.557728 6.530753
1369626_at 8.854643 8.910024 8.931509 8.867978 8.75871 8.893648 8.893383 8.687299 8.898798 9.035026 8.724276 9.066306
1369627_at 4.4810843 4.227021 4.179392 4.164913 4.4973507 4.4198523 4.3608985 4.2441235 4.6740303 4.3015747 4.353857 4.7360926
1369628_at 9.707453 9.58107 9.5834875 9.3352165 9.463769 9.284356 9.5048895 9.276989 8.947032 9.42131 9.462845 9.5520115
1369629_at 11.127733 11.098613 11.246707 11.171427 11.346064 11.013771 11.1666765 10.881239 10.913009 11.00444 11.168481 10.957459
1369630_at 12.369308 12.515496 12.537214 12.50436 12.532987 12.507981 12.5509405 12.351311 12.312815 12.410323 12.562437 12.415887
1369631_at 7.6558905 7.7715883 7.544104 7.7062755 7.6654806 7.753727 7.584564 7.752354 7.4930573 7.857172 7.627876 7.5475664
1369632_a_at 6.0171833 6.472027 6.414384 6.0828056 6.5797253 6.129147 6.130816 6.139022 6.3084655 6.3504257 6.3946886 6.2300467
1369633_at 10.166081 10.481297 9.814054 10.35126 10.227567 10.502858 9.895927 10.19351 10.317027 10.206752 9.830509 10.126471
1369634_at 6.5830774 6.5155187 6.324683 6.426462 6.4381566 6.6409664 6.3257494 6.285663 6.6493726 6.3154483 6.341842 6.4727836
1369635_at 11.589941 11.632242 11.411603 11.69903 11.626335 11.822543 11.509377 11.466784 11.577625 11.70813 11.638017 11.705965
1369636_at 12.2245245 12.176795 12.135626 12.317005 12.340718 12.443942 12.229101 12.267685 12.2743 12.276735 12.096318 12.2543125
1369637_at 5.197637 5.373847 5.439583 5.350007 5.237774 5.0863748 5.2572346 5.142905 5.4498377 5.2875514 5.2632446 5.1161237
1369638_at 5.456612 5.145539 5.41674 5.228798 5.409898 5.5146666 5.347706 5.555837 5.4052434 5.646843 5.3613977 5.5724025
1369639_at 3.8688805 3.900294 3.8720167 3.6845636 3.9821637 3.97368 3.907711 3.9205537 3.850977 3.7375188 3.883671 4.071884
1369640_at 5.3540545 5.4437265 5.3492146 5.429389 5.6123886 5.432249 5.764239 5.2309365 5.4744434 5.645696 5.759547 5.2609262
1369641_at 6.956833 7.1435637 7.116687 7.343921 7.211433 6.9788237 7.2234597 7.0932946 7.0207596 7.165873 7.049412 7.1540723
1369642_at 6.4081974 6.4841266 6.688781 6.7168174 6.243701 6.4855323 6.50853 6.4158707 6.6754947 6.6780796 6.486685 6.5807047
1369643_a_at 6.231893 6.5045466 6.5058436 6.509161 6.3180985 6.616654 6.4318037 6.696631 6.2220216 6.1198792 6.4530373 6.521127
1369644_at 8.582758 8.7528105 8.45216 8.654094 8.494667 8.634939 8.4122925 8.598145 8.371982 8.611266 8.621484 8.633472
1369645_at 4.257387 4.226324 4.1380568 4.113142 4.2035227 4.3487215 4.363386 4.2129183 4.1534243 4.21301 4.023355 4.3644733
1369646_at 3.663949 3.736335 3.7156034 3.6575081 3.8017187 3.7199447 3.8411758 3.8074207 3.7812927 3.7419913 3.9606721 3.8926344
1369647_at 6.019562 6.1130595 6.0657554 5.997327 6.3034353 6.212572 6.1354365 6.012492 6.3287606 6.179239 6.276738 6.1148434
1369648_at 6.2069488 6.2681937 6.280973 6.154625 6.3444667 6.477115 6.406426 6.050291 6.177476 6.2669673 6.301544 6.0002403
1369649_at 5.223528 5.088398 5.105605 5.026469 5.1012325 5.191313 5.3185863 5.03215 5.2123766 4.9518805 5.0389047 5.266532
1369650_at 6.7833395 6.8149734 6.9360313 6.926339 6.7643423 6.683575 6.7787538 6.5375 6.881598 6.9689164 7.092634 6.878757
1369651_at 5.383523 5.0703497 5.3026805 5.126693 5.38372 5.4429746 5.220026 5.464925 5.202824 5.2167277 5.3320937 5.4436684
1369652_at 3.963067 3.795032 3.8673413 3.725736 3.779831 3.85542 3.8326416 3.6342318 3.7843688 3.7601593 3.5713487 3.7054334
1369653_at 6.5080204 6.7349987 6.670251 6.729862 6.8068056 6.76179 6.7605715 6.203112 6.54511 6.8226123 6.7456493 6.6106772
1369654_at 10.564615 10.377118 10.369915 10.399663 10.401185 10.33767 10.5530815 10.342777 10.377099 10.134853 10.411986 10.503016
1369655_at 6.908647 7.6640534 6.6910644 7.55687 8.157581 7.369806 6.7932234 6.840557 7.3818946 6.751443 7.006191 7.1284833
1369656_at 6.694212 6.7115583 6.9775953 6.74116 6.303283 6.8056755 6.414388 6.5442944 6.7434535 6.651919 6.597858 6.542334
1369657_at 4.0042877 4.026083 4.069474 4.096303 3.8769262 4.0888605 4.182874 4.0379696 4.1195107 4.0078793 3.92022 4.1250687
1369658_at 8.426195 8.618707 8.805716 9.0702095 8.473841 8.451848 8.629318 8.554725 8.674934 8.508579 8.455633 8.216043
1369659_at 5.8168826 5.733377 5.764498 5.6421943 5.6864333 5.7670703 5.79259 5.534003 5.951962 5.6135097 5.9031973 5.9043097
1369660_at 5.0578985 4.9375515 5.0554338 4.9485836 4.9363723 4.9745092 4.9310956 5.018277 4.827389 4.8797836 5.289581 5.013109
1369661_at 7.579358 7.6595583 7.8115697 7.8110366 7.7252593 7.737064 7.683206 7.594168 7.868035 7.640339 7.577793 7.7797475
1369662_at 3.402436 3.513535 3.4120352 3.4869998 3.4613676 3.5482101 3.355151 3.4894512 3.4669404 3.4923267 3.5785036 3.632196
1369663_at 8.752176 9.502912 8.296078 9.565875 8.713939 8.746649 8.111218 8.166741 9.259803 9.487499 9.479306 8.112264
1369664_at 10.542693 10.645221 10.293402 9.676217 9.85929 10.867973 9.648623 9.943918 10.94234 10.578942 10.416244 10.579543
1369665_a_at 7.3599844 7.51755 7.055743 7.2620506 7.6673613 7.1096773 6.9647217 7.3717303 7.0733232 7.435011 7.3483777 7.143429
1369666_at 5.8815536 6.1163454 6.16462 6.0337563 5.995921 6.0366583 5.9408226 6.019658 5.750505 5.965166 6.2985888 5.954105
1369667_at 6.2830276 6.329988 6.1950746 6.044035 6.3582325 6.4438567 6.2216744 6.144374 6.4430633 6.34198 6.027197 6.184847
1369668_x_at 3.7608447 3.7456439 3.6899714 3.7091367 3.6702607 3.7126596 3.8132327 3.7183383 3.7886639 3.6631668 3.785757 3.7267537
1369669_at 7.392446 7.1768813 7.2447424 7.301283 7.3518 7.1493616 7.227475 7.2547374 7.357055 7.435226 7.247684 7.140043
1369670_at 5.6775165 5.1054583 4.823809 4.9493113 5.1860776 4.9434443 5.42817 5.2461567 5.631305 5.0841913 5.479661 5.7943687
1369671_at 11.948835 12.129808 12.07451 11.977579 12.024465 12.11683 11.807353 11.734488 11.710705 11.590599 11.733332 11.697347
1369672_at 6.2003508 6.432862 6.313898 6.2127066 6.213597 6.103741 6.1443505 6.1779623 6.2188983 6.1902623 6.1640744 6.1495643
1369673_at 4.00456 3.9632473 4.0462556 4.4657764 4.0443087 4.0525265 4.311239 3.9798045 3.9396045 4.29415 4.088146 3.8844543
1369674_at 3.608203 3.6755488 3.5963962 4.905166 3.654216 3.6462617 4.576861 3.8425808 3.5369081 4.359646 4.2829533 3.6027153
1369675_at 6.356482 6.630072 6.46932 6.5751266 6.5664415 6.7380457 6.403955 6.228452 6.445803 6.4544415 6.6462927 6.3940296
1369676_at 6.728902 6.8880167 6.7789164 7.1083083 7.236976 7.094471 6.8640313 6.997121 6.8432727 6.9994216 7.236951 6.81124
1369677_at 3.6260104 3.6813283 3.6614847 3.6331823 3.7062075 3.809527 3.614826 3.6632686 3.7547798 3.5319946 4.009098 3.5833576
1369678_a_at 7.111061 7.107298 7.4223404 7.2430477 7.0498614 7.2280607 7.24713 7.3114686 7.221746 7.337281 7.3331842 7.3176455
1369679_a_at 8.781542 9.036165 8.947655 8.955555 8.853933 8.930733 8.880122 9.079089 8.713588 8.724615 8.912693 8.810795
1369680_at 5.359277 5.382367 5.2471247 5.071993 5.4473314 5.5393467 5.4942894 5.54721 5.429324 5.2175884 5.228424 5.2523756
1369681_at 4.683026 4.423811 4.62194 4.48629 4.7948623 4.691481 4.558917 4.6826897 4.615175 4.639486 4.998477 4.6949687
1369682_at 6.804364 6.6909904 6.7252517 6.8506866 6.6021957 6.8514957 6.606647 6.5723686 6.6784043 6.717422 6.8607216 6.6784515
1369683_at 5.997528 5.86682 6.0865397 6.2499037 6.0755568 6.317247 6.315605 5.76098 5.9334145 6.2322 6.2098484 5.777087
1369684_at 4.7553153 4.686064 4.662956 4.662914 4.662953 4.5716367 4.572386 4.4102793 4.7132835 4.40676 4.600948 4.4875393
1369685_at 3.6471202 3.6973307 3.7873166 3.506519 3.5765939 3.7524445 3.5940979 3.5719743 3.6838686 3.6511645 3.7185194 3.5784967
1369686_at 4.550927 4.4621906 4.4042344 4.4859467 4.299589 4.4321485 4.4110513 4.409771 4.539973 4.6922684 4.3989525 4.6373053
1369687_at 4.2487664 4.302793 4.1775775 4.274634 4.252425 4.1572504 4.165663 4.15316 4.1652327 4.0941167 4.030862 4.0491943
1369688_s_at 5.205139 5.1631403 5.0593486 5.017749 5.2482214 5.2908897 5.1938057 5.057475 5.29031 5.4724455 5.186409 4.961004
1369689_at 6.413191 6.635963 6.4443164 6.283488 6.6932983 6.6039906 6.507303 6.301748 6.4413404 6.584286 6.2818127 6.6391706
1369690_at 6.9358444 6.849989 6.7829804 6.6020947 6.6537046 6.812398 6.5163083 6.559622 6.7516274 6.536224 6.8123827 6.959066
1369691_at 5.2477226 4.796064 4.8953447 4.7738247 5.250175 4.829377 5.0721364 5.3974423 5.088833 5.125167 4.9718504 5.3459873
1369692_at 4.000106 3.9592311 3.9009256 3.9328256 3.896152 3.9584153 3.9224086 3.8335245 3.87598 4.0910616 3.8247294 3.8501089
1369693_a_at 4.2904973 4.949697 4.697746 4.713985 5.319779 5.247749 5.107602 5.4442725 4.7657 5.059965 5.5929804 5.1403265
1369694_at 3.5005052 3.6893573 3.68342 3.5328166 3.607012 3.6382465 3.6737034 3.4671118 3.6245642 3.5432749 3.5005205 3.4955282
1369695_at 4.2686462 4.3318686 4.287117 4.3930554 4.217742 4.3431606 4.2675223 4.3220615 4.4705815 4.392855 4.40541 4.4654503
1369696_at 3.8250763 3.738818 3.5355377 3.7219975 3.838967 3.840492 3.6844192 3.8724504 3.7495053 3.8432546 3.5970185 3.8316433
1369697_at 4.257793 4.3162575 4.252085 4.492305 3.9462492 4.5167885 4.372409 4.1055326 4.453571 4.3227706 4.627872 4.1811686
1369698_at 5.2862535 5.1862683 4.989553 5.0288463 5.167759 4.998002 5.2087045 5.11548 5.0379634 5.277632 5.0938168 5.0777493
1369699_at 4.863105 5.088032 4.8143473 5.011122 4.741832 4.930023 4.9181633 5.1146092 4.9035 5.0858483 4.644789 4.729453
1369700_at 5.9044366 5.764509 5.7264223 5.6322565 5.541843 5.8939176 5.727581 5.4065533 5.890555 5.738917 5.888375 5.9642525
1369701_at 12.208904 12.15993 12.035618 12.361094 11.882428 12.223816 12.017964 11.743198 12.173539 12.0390005 12.093541 11.975926
1369702_at 6.516976 6.4459467 6.4348464 6.672184 6.604272 6.4280353 6.556844 6.4216123 6.5606537 6.5777707 6.222832 6.502178
1369703_at 6.8576245 7.201328 7.0820613 7.2087665 7.099721 7.2510533 7.075709 6.9682717 6.8831644 7.080135 7.225079 6.658943
1369704_at 6.9931755 7.201602 6.914096 6.8622317 6.7920866 6.968646 7.0274105 6.9804974 7.1810174 7.1981816 7.0277805 7.1475887
1369705_at 5.124901 5.212408 5.2698336 5.1611156 5.1785755 5.263999 5.0749006 5.2613497 5.241848 5.1347795 5.288249 5.164458
1369706_at 3.9122238 4.125319 4.1765857 4.036957 4.0623016 4.1160827 4.1863365 4.0210676 3.9822578 3.9775462 4.1662693 4.160514
1369707_at 4.6307883 4.7844677 4.5906653 4.5963607 4.4909596 4.5136185 4.6459637 4.7223735 4.503407 4.610372 4.5664663 4.53493
1369708_a_at 5.3893948 5.2042527 5.2079396 5.2988048 5.3194323 5.3495293 5.513244 5.16716 5.4247966 5.227425 5.4731646 5.2730656
1369709_at 4.2356653 4.303737 4.3631754 4.3860755 4.2953258 4.4416595 4.451457 4.3663034 4.3430166 4.2241597 4.6063066 4.611132
1369710_a_at 3.6698651 3.5555317 3.571622 3.6946023 3.5720348 3.55504 3.583595 3.5588198 3.6905255 3.6347332 3.7264705 3.5826666
1369711_at 5.566117 5.1772614 5.4009714 5.3294535 5.728033 5.557652 5.4719343 5.423403 5.4037247 5.4726734 5.6006403 5.718074
1369712_at 6.5158834 6.7296166 6.9157634 6.889587 6.5724497 6.961243 6.746291 6.639852 6.53922 6.784832 6.6568666 6.6423593
1369713_at 6.7424035 6.462149 6.3645205 6.3740745 6.489239 6.1757975 6.6720004 6.511576 6.3590913 6.450572 6.7116537 6.449771
1369714_at 6.5467887 6.2651706 6.4206233 6.6764083 6.3380947 6.4210367 6.410403 6.16124 6.5094314 6.5842285 6.2169003 6.305566
1369715_at 4.4617305 4.3715215 4.2742805 4.162848 4.275743 4.4775844 4.1718388 4.117626 4.240388 4.179938 4.299364 4.192487
1369716_s_at 9.871336 9.734097 9.828511 9.603023 9.490109 9.600334 9.593334 9.486237 9.542311 9.770972 9.559946 9.571453
1369717_at 4.33012 4.449409 4.296377 4.4359093 4.39681 4.3296185 4.312184 4.33444 4.3857107 4.3625937 4.433207 4.4508142
1369718_at 8.142062 8.378895 8.256522 8.396217 8.109369 8.263999 7.992525 7.8494287 8.249161 8.457099 8.486291 8.424538
1369719_at 3.2658756 3.19889 3.363787 3.3458097 3.328787 3.3195655 3.338138 3.3115606 3.3167167 3.20806 3.3899028 3.2656202
1369720_at 9.170597 9.249329 9.425736 8.975633 9.110941 9.365291 9.107001 8.756019 9.119803 9.029709 9.408699 9.2021265
1369721_at 4.790987 4.844794 4.9810896 4.868285 4.9778295 5.0120945 4.94883 4.9469314 5.054343 4.9773684 4.95478 5.035737
1369722_a_at 7.7203255 7.762662 7.5898356 7.7840433 7.855536 7.8347692 7.6431656 7.670629 7.730324 7.710127 7.427963 7.391084
1369723_at 6.7808075 6.667096 6.674009 6.875856 6.7270713 6.841117 6.551841 6.408863 6.3976183 6.679516 6.620004 6.2584705
1369724_at 5.375891 5.260275 5.328893 5.4016824 5.4529247 5.5569196 5.321129 5.524868 5.469804 5.347741 5.259961 5.536248
1369725_at 7.3528514 7.5660477 7.371495 7.4377275 7.0203037 7.2558413 7.4004297 7.157799 7.1695895 7.147847 7.1370287 7.4240847
1369726_at 7.6766844 7.4855127 7.7397237 7.8092246 7.2173505 8.147142 7.6106324 7.8618793 7.920817 7.886395 7.4950886 7.6539016
1369727_at 13.49226 13.156598 13.609713 13.818576 13.679204 13.689185 13.419294 13.5301285 13.639824 13.558903 13.700394 13.311779
1369728_at 5.005226 4.9834585 5.093275 5.161886 5.28097 5.019711 5.105534 5.110442 5.3486013 5.2751317 5.070632 5.1628847
1369729_at 8.065937 8.09869 7.987166 8.279018 7.8170123 8.206348 7.9856925 7.815209 8.128262 8.208619 8.177675 7.995809
1369730_a_at 4.588761 4.8930016 4.838834 4.7834687 4.650879 4.936371 4.7652736 4.596641 4.8541517 4.884557 4.7841268 4.8535147
1369731_at 3.770188 3.4509475 3.686922 3.476305 3.6100233 3.4199848 3.5807588 3.491767 3.7378953 3.4131827 3.4804199 3.672049
1369732_a_at 5.146519 4.885688 4.9575977 4.87032 5.0588512 4.730693 4.9368944 4.899676 4.8892913 4.811262 4.8827877 5.1302166
1369733_at 8.300581 8.445092 8.311251 8.343155 8.221381 8.592846 8.3425865 7.9852047 8.278356 8.167082 8.380025 8.122229
1369734_at 8.66666 8.805885 8.702098 8.74124 8.6561365 8.7173195 8.542325 8.184629 8.747307 8.483423 8.525159 8.652195
1369735_at 6.0692253 6.120736 5.865742 6.106059 5.989875 5.952884 5.8561873 5.7469554 5.887841 6.11904 5.78102 5.993845
1369736_at 5.345999 5.41748 5.236805 5.202086 5.2820687 5.2794228 5.4386883 5.024556 5.242872 5.3555965 5.112852 5.1234517
1369737_at 8.167405 8.572643 9.23715 8.785956 8.511393 7.7697663 8.565583 8.281205 8.570313 7.3997736 8.229738 7.735375
1369738_s_at 8.89931 9.280116 9.535119 9.283569 9.266363 8.928343 9.272693 8.81408 9.065558 8.600334 9.069229 8.824791
1369739_at 4.5861635 4.449752 4.6044493 4.51639 4.689851 4.507126 4.3789544 4.572974 4.504211 4.5266905 4.6757655 4.689903
1369740_at 5.5651946 5.3165126 5.248377 5.213342 5.606688 5.276016 5.4871435 5.5033374 5.45129 5.3949537 5.604558 5.2600794
1369741_at 6.0228887 5.8102417 6.121072 5.8977304 5.8772025 6.097112 5.8002386 6.0540533 6.0608797 5.9902835 6.0440125 5.9948096
1369742_at 4.675045 4.8465586 4.7635565 4.585413 4.5731697 4.7817364 4.7406387 4.6070223 4.691879 4.621898 5.0632725 4.6839104
1369743_a_at 8.815685 7.8670273 8.005851 8.428298 9.0180645 8.664324 8.811141 8.901942 8.249504 8.205854 8.127253 7.8799887
1369744_at 4.627279 4.3897367 4.446446 4.377782 4.647023 4.5626745 4.660308 4.422447 4.801734 4.4889402 4.790246 4.7323194
1369745_at 5.9618626 6.1141977 5.950888 6.039074 6.0497713 6.2242274 6.1159296 5.853249 5.938866 6.015086 6.078346 6.1066656
1369746_a_at 11.337114 11.546819 11.329842 11.510757 11.615043 11.783443 11.214195 11.150213 11.2401495 10.841685 10.933838 11.41297
1369747_at 6.575685 6.2221155 6.5474358 6.7736115 6.605985 6.310401 6.6700397 6.1257615 6.416866 6.109276 6.311255 6.3078322
1369748_at 3.7192364 3.7345123 3.7453454 3.817913 3.6011386 3.6426246 3.6043482 3.775435 3.6770127 3.6017694 3.7289603 3.6255307
1369749_a_at 4.907281 4.740343 4.8224916 4.867923 5.094817 4.619397 4.6013403 4.8938484 4.6609516 4.793241 4.64599 4.7889657
1369750_at 4.0852947 4.0464725 3.8726566 3.908239 4.076008 3.9301264 4.0337677 4.106269 4.150177 3.9985294 3.7773852 4.21667
1369751_at 4.6183143 4.2026324 4.22303 4.1542816 4.4818788 4.202899 4.411289 4.789342 4.40712 4.3085446 4.706276 4.971749
1369752_a_at 4.9291506 5.105696 4.872484 4.915156 4.8132343 4.8254676 4.8200154 4.890139 4.90997 4.9204965 4.840421 4.973842
1369753_at 4.3343267 4.179594 4.437844 4.0758734 4.219287 4.304091 4.449741 4.2222486 4.420758 4.2532735 4.36012 4.3916945
1369754_a_at 7.6228104 7.866515 7.786307 7.7678227 7.7325263 7.803777 7.6457644 7.4893355 7.809973 7.837623 7.926072 7.6499357
1369755_at 3.7532017 3.7470803 3.622938 3.7385757 3.77578 3.9794044 3.7036595 3.549587 3.6250985 3.6433725 3.563169 3.6155744
1369756_a_at 7.429996 7.7214494 7.6051965 7.6958756 7.681429 7.8101506 7.3665624 7.454343 7.560314 7.9868913 7.622793 7.7969985
1369757_at 5.542235 5.6894236 5.867651 5.716829 5.529178 5.8816957 5.732672 5.582119 5.7121468 6.0181103 5.8671427 5.910183
1369758_at 7.8218403 8.022723 7.8557277 8.364528 7.901599 8.305263 8.217072 7.1374326 8.152479 8.374476 8.16834 8.197122
1369759_at 5.3439884 5.3243575 5.552227 5.4064193 5.3571706 5.5688887 5.402676 5.3241067 5.2808976 5.473084 5.3448157 5.3536744
1369760_a_at 3.9773233 3.9562724 3.9704978 3.8104067 3.854771 3.9929364 3.9289608 3.900231 3.9786208 3.988995 3.7298698 3.815842
1369761_at 4.0433784 4.2557573 4.200457 3.928485 4.331247 4.2567844 4.2560515 3.959189 4.1271772 3.984797 3.9553447 4.011077
1369762_at 3.929159 4.1195374 4.0383835 4.109731 3.9631236 4.057511 3.9599295 4.1117563 4.1494794 3.9895797 4.0162163 4.1209755
1369763_at 4.0883775 4.2377286 4.160135 4.146886 4.32555 4.320403 4.0634465 4.1882267 4.135751 3.9525566 4.1459446 4.0695534
1369764_at 12.917833 12.957427 12.853748 12.960387 12.955213 13.092431 12.962234 12.780036 12.927894 13.411844 12.89315 12.672889
1369765_at 3.3278494 3.5317154 3.585083 3.4864106 3.489924 3.527171 3.6184597 3.4497187 3.6166635 3.5722902 3.4956768 3.3866212
1369766_at 5.8375354 5.689299 5.9881787 5.782801 5.642711 5.5824056 5.691944 5.612241 5.483838 5.619799 5.569029 6.0025063
1369767_a_at 4.153492 4.1280537 4.4329166 4.1981134 4.0434866 4.2136984 4.018897 4.0286736 4.1874433 4.2300005 4.1322794 4.1208463
1369768_at 5.959134 5.8950133 6.0042963 6.1700234 6.0566154 6.1687255 6.3357024 5.8391514 5.9259524 6.1068716 6.030038 6.0661087
1369769_at 4.56324 4.5961 4.5762887 4.58616 4.627008 4.6129436 4.504349 4.4414663 4.5077744 4.5633135 4.5765953 4.4768505
1369770_at 4.4334526 4.52087 4.5907793 4.3961444 4.390338 4.28352 4.4624686 4.5914297 4.4820757 4.443411 4.657063 4.7866015
1369771_at 5.4957867 5.4292145 5.145343 5.220995 5.567128 5.726635 5.7061205 5.186102 5.377351 5.4248495 5.5858555 5.244811
1369772_at 7.296315 6.7565227 7.0680513 7.366846 7.1894336 7.386569 7.167343 7.197345 7.160823 7.0173016 7.4882097 7.233068
1369773_at 4.348251 4.4148426 4.3246503 4.372429 4.3688025 4.4492044 4.3904824 4.27055 4.336969 4.2491407 4.4737263 4.446515
1369774_at 4.440159 4.4523134 4.435219 4.511942 4.3217587 4.5471487 4.2890143 4.3667927 4.6016355 4.406321 4.225667 4.3563633
1369775_at 7.4996376 7.7709928 7.622141 7.696814 7.547178 7.853371 7.531307 7.714559 7.5826664 7.5278893 7.667025 7.349532
1369776_a_at 6.961676 6.7971525 6.9787765 6.764935 6.688245 6.7266726 6.821824 6.607417 6.761727 6.9188604 6.79903 6.7231445
1369777_a_at 7.131442 6.9944 7.278114 7.552961 6.9028096 7.4459 7.1407976 7.053427 7.2871222 7.2559686 7.1171083 7.3174105
1369778_at 3.9346926 4.0820565 3.9099796 4.025147 3.7866068 4.254661 4.1657457 3.9677 4.3969126 4.0030885 4.0572305 4.2076263
1369779_at 5.3012266 5.4448876 5.240528 5.20366 5.335263 5.2898273 5.600123 4.7027264 5.556091 5.4552336 5.298826 5.2503276
1369780_at 6.331639 6.4319696 6.353268 6.41705 6.5075607 6.675398 6.6362057 6.556444 6.302249 6.8361692 6.666469 6.7290354
1369781_at 3.8198988 3.8609114 3.744625 3.7266815 3.8402216 3.7559054 3.93292 3.900231 3.9248533 3.9258797 4.2305374 4.0293536
1369782_a_at 5.914218 5.795912 6.005316 5.8275123 5.761742 5.9577646 5.9722505 5.936463 5.924961 5.9240265 5.78687 5.826064
1369783_a_at 4.6782293 4.709366 4.459368 4.831406 4.79324 4.6272206 4.540765 4.5575476 4.673341 4.6512976 4.595808 4.842122
1369784_at 3.8458986 3.7782204 3.724028 3.8529177 3.8698318 3.9085636 3.6044455 3.890476 3.9991982 3.7353995 3.795477 3.9888656
1369785_at 7.770398 7.87527 7.9989996 8.077442 8.128939 8.24811 7.8297687 8.045499 7.623242 7.8403115 7.8927517 7.6689143
1369786_at 6.712308 6.636783 6.7666593 6.5065055 6.823478 6.557542 6.71322 6.613448 6.924872 6.6770625 6.9036264 7.049923
1369787_at 3.8541677 4.0912046 4.079423 3.920925 3.8183143 4.017851 3.8671596 3.8389919 4.019885 3.9594963 3.8429513 3.8833785
1369788_s_at 7.003215 7.0905457 6.897876 8.315082 7.836753 6.7398906 7.3248916 7.0776644 6.841993 7.9870715 7.041192 6.78318
1369789_at 3.6389055 3.6522734 3.695546 3.6809788 3.513096 3.7591088 3.7108514 3.6046872 3.6687653 3.536522 3.63942 3.857847
1369790_at 10.451223 11.680471 12.228815 11.306691 10.331957 11.546534 10.655474 11.205824 10.686321 10.436441 11.985306 10.471545
1369791_at 7.325663 7.790225 8.0699215 8.0168 7.8707232 7.814647 8.1244545 7.2690578 7.7364044 7.634564 7.9084296 7.5038505
1369792_at 5.84727 5.87974 6.4142313 6.2129097 5.7990646 6.138141 5.792162 5.878184 6.1468463 5.9585834 5.972023 5.8664436
1369793_a_at 4.430505 4.171494 4.2453165 4.27017 4.2408476 4.594409 4.464677 4.320217 4.244816 4.348995 4.130394 4.2723246
1369794_a_at 4.902873 4.977671 4.9758306 4.9981074 4.8794255 4.784016 5.0118227 4.901506 5.005995 4.976504 5.284842 5.198212
1369795_at 4.235732 4.24088 4.3431644 4.2114906 4.209199 4.2767906 4.184396 4.254074 4.29016 4.330637 4.240368 4.22153
1369796_at 5.116917 5.1398215 5.177253 4.829724 5.009321 4.822006 4.9412603 4.991933 4.893143 4.8983974 4.940705 5.1161237
1369797_at 4.4399824 4.432555 4.1959963 4.372603 4.1710134 4.224617 4.1933193 4.265652 4.382105 4.349087 4.369102 4.3197985
1369798_at 4.4955926 4.475375 4.564502 4.514882 4.5619564 4.6126823 4.598139 4.542405 4.515998 4.786216 4.7055216 4.62942
1369799_at 10.006541 10.152364 10.01764 10.075943 9.975112 9.964331 9.942619 9.8725 9.842741 9.996314 9.972166 9.757601
1369800_at 3.8056328 3.9631064 3.996949 3.9916465 3.730287 3.9229102 3.8438885 3.8349366 3.8617907 3.9137251 3.8281174 4.024952
1369801_at 4.8175983 5.185549 4.799072 4.8269835 5.033356 4.9084606 4.857354 4.8112073 4.6898813 4.942456 5.2174673 4.9560294
1369802_at 3.98952 4.017006 4.0119114 3.9876645 3.8477943 4.065325 4.067092 3.949052 3.836097 4.058737 3.8273852 4.0599813
1369803_at 4.5517974 4.6341343 4.6154995 4.6084614 4.7927866 4.5256367 4.709549 4.6064796 4.7212954 4.5949917 5.042093 4.7001233
1369804_a_at 4.6426077 4.6574163 4.48356 4.61652 4.6062183 4.6713963 4.987162 4.722271 4.481494 4.5809946 4.612114 4.5205135
1369805_at 3.8976438 3.8539488 3.922711 3.8193288 3.928556 3.9320982 3.9676075 3.8367348 4.078469 3.9893653 3.8748012 3.9431353
1369806_at 4.917759 4.9689274 4.8477383 4.9599824 4.750847 4.936732 4.706169 4.8063745 4.806604 4.9750643 4.8290434 4.7559156
1369807_at 4.57011 5.052625 5.040704 5.0300436 5.0101433 4.7330937 4.9644294 4.857324 4.833582 4.55391 4.9641333 4.963441
1369808_at 5.3439803 5.1021867 5.4167247 4.984192 5.269308 5.965379 5.4936533 5.6658134 5.992754 5.037252 5.540209 6.221561
1369809_at 5.3076177 4.9913077 5.1031966 4.934086 5.0622263 5.0639944 4.9847736 5.236723 5.044145 4.9536457 4.9233284 5.1587133
1369810_at 6.7680655 6.762188 6.7363343 6.648671 6.8716273 6.807996 6.6931243 6.778079 6.6475263 6.608442 6.680058 6.7366405
1369811_at 4.9570355 5.0457373 4.9540386 5.1129775 4.922264 5.0517216 5.0230083 4.892351 5.009859 5.0566454 4.8233223 4.945979
1369812_at 5.7836003 5.811844 5.763893 5.810568 5.9601784 5.956197 5.9358816 5.894607 5.8881245 5.8344593 5.947299 5.993245
1369813_at 6.2452044 6.535181 6.4217978 6.3026443 6.3534594 6.5610123 6.305439 6.2818832 6.333211 6.1795397 6.2949266 6.181193
1369814_at 4.773487 4.5671377 4.987027 4.6700907 4.7064347 4.8249383 4.6611743 4.613476 4.7971706 4.5224957 5.001337 4.888466
1369815_at 5.987665 5.9378467 5.841826 5.7628756 5.6926537 5.560115 5.9686117 5.9958334 5.94632 5.919404 5.701195 5.806081
1369816_at 4.658711 4.6388474 4.673895 4.6504335 4.6159644 4.7061133 4.546973 4.4953566 4.872605 4.4782863 4.6136985 4.3674884
1369817_at 3.8833716 4.269709 4.156678 4.1059885 4.0285754 4.097626 3.9235778 4.207774 3.943442 4.4448056 4.2454157 4.097429
1369818_at 5.0407605 5.100461 5.087597 5.3009605 4.974305 5.1631975 5.1062317 4.969065 4.9364276 4.9698734 4.8534093 4.887359
1369819_at 4.9830704 5.00512 4.868457 4.675748 4.751361 5.0126047 4.8907886 4.8023205 4.795496 5.0576105 4.763044 4.773153
1369820_at 4.2013087 4.2234025 3.9761698 4.082531 4.190412 4.263814 4.084778 4.040036 4.012497 4.047968 3.9093194 4.117264
1369821_a_at 4.4954515 4.7999926 4.581093 4.698825 4.4346647 4.6618366 4.6013737 4.5033402 4.6719112 4.7322173 4.4973717 4.5482025
1369822_at 4.265566 4.372282 4.198419 4.3445406 4.4159913 4.4185123 4.163743 4.261203 4.409966 4.382883 4.347456 4.3828955
1369823_at 5.3832245 5.2965536 5.154065 5.086273 4.9764557 5.312502 5.273007 4.882293 5.153366 5.432251 5.096447 5.1412888
1369824_at 4.451475 4.550595 4.567857 4.6635036 4.452352 4.632019 4.601181 4.616558 4.4704223 4.6632104 4.678212 4.517128
1369825_at 5.1110177 5.3010025 4.853218 4.8682632 4.9707217 5.2356644 5.178556 4.9251432 4.954625 5.123992 5.0338545 5.0323496
1369826_at 5.9704375 5.8754005 6.3912582 6.011083 6.272123 6.1795845 6.0238047 6.008698 6.2252913 6.0096116 6.629533 6.3466167
1369827_at 5.5213785 5.30079 5.706517 5.473542 5.611861 5.913398 5.484022 5.620924 5.5222507 5.5596113 5.7020073 5.793733
1369828_at 5.893042 5.8883305 5.926589 5.716775 5.8471255 5.7553234 5.8904524 5.959468 5.8939114 5.824862 6.109912 6.0943832
1369829_at 4.9979305 5.086489 5.168375 5.144518 4.9459105 5.214266 5.079449 5.2404876 4.9265227 4.9866023 5.284402 5.289518
1369830_at 4.473311 4.3140597 4.207986 4.530764 4.435133 4.423499 4.3272924 4.625004 4.420758 4.4313264 4.322164 4.484674
1369831_at 5.990093 5.5408278 5.661001 5.607421 5.898303 5.738284 5.8646708 5.652307 5.8004417 5.8111267 5.586481 6.0917244
1369832_at 6.8744907 6.4603543 6.537254 6.268324 6.7325306 6.2052097 6.6077256 6.7812905 6.6357093 6.6291924 6.3824883 6.8939037
1369833_at 4.4123015 4.3855906 4.623028 4.289958 4.486894 4.462821 4.547242 4.400112 4.399041 4.3636775 4.218627 4.478835
1369834_at 6.681642 6.7820415 6.8597226 7.1182156 6.692332 6.862892 6.657436 6.6785026 6.7119656 6.574361 6.3097696 6.533892
1369835_at 5.910517 6.0208945 6.1071815 5.98143 6.1233735 6.262182 5.817552 6.047027 5.964209 6.2148128 5.880373 5.998319
1369836_at 6.838091 6.532308 6.536805 6.478427 6.3302364 6.978552 6.6245394 6.9626765 6.2901354 7.0130796 6.8541574 6.4027123
1369837_at 12.497776 12.482862 12.22512 12.282508 12.318103 12.451507 12.18753 11.916608 12.3566065 12.049634 12.35251 12.26142
1369838_at 4.2844653 4.138917 4.037444 4.070016 3.9817123 4.2695684 4.028842 3.9302208 4.207339 4.153513 4.0723352 4.0066533
1369839_at 4.9076157 5.059104 4.9736767 4.960904 4.8223658 5.0787706 4.874609 4.81474 4.9220657 4.8927326 4.843235 4.77829
1369840_at 9.552751 9.598037 8.116196 9.192588 8.042091 9.667103 8.090038 8.244662 9.584005 9.932364 9.227191 10.012755
1369841_at 3.4595056 3.4720023 3.4572499 3.4106233 3.4410908 3.487936 3.4626017 3.4611473 3.4844773 3.4240859 3.6194904 3.5794172
1369842_at 3.8719761 4.0748224 4.066251 4.033621 3.9308407 3.876706 4.1754813 4.156539 4.0079722 4.036619 3.9018114 4.245037
1369843_at 5.1179714 4.5898914 5.1225796 4.748938 5.044612 4.890974 5.1706514 4.8537483 5.4513483 4.9836597 5.409049 5.575919
1369844_at 4.0238953 4.122419 4.0698633 4.1513224 4.048135 4.1464434 4.2045345 4.019746 4.0987167 4.0876465 4.061804 4.11645
1369845_at 6.123769 6.2436905 6.259975 6.1367164 6.157316 6.1886897 6.2872853 6.5235443 6.5969706 6.4015656 6.4730825 6.232061
1369846_at 3.611465 3.7566009 3.4772506 3.530657 3.4129977 3.533016 3.5948913 3.5144923 3.5585504 3.5780482 3.5699272 3.5354383
1369847_at 5.9836884 5.9954348 5.806911 5.621028 5.8418865 6.1390224 5.7850966 5.931604 6.0216517 5.9857507 6.0850515 5.729695
1369848_at 3.6240902 3.6356955 3.6927266 3.5992382 3.74369 3.6191516 3.7116492 3.6274457 3.8141844 3.5749726 3.7226338 3.614321
1369849_at 5.09686 5.1631403 5.017193 4.9736195 5.133376 5.0638127 4.9391317 4.859768 4.9092426 5.1813602 4.983982 4.996539
1369850_at 5.0219417 5.759792 5.5850806 5.6290245 5.8217354 5.7634487 5.833962 5.832962 5.3478785 5.4999113 5.3850603 5.0686674
1369851_at 7.532976 7.476651 7.4240465 7.3575583 7.4773755 7.2691226 7.560301 7.1057453 7.5506477 7.4107056 7.4840755 7.6205187
1369852_at 11.8384695 11.773817 11.732013 11.84853 11.679196 11.835653 11.619282 11.695507 11.804311 11.983577 11.780875 11.865028
1369853_at 5.188175 4.9304514 4.813455 4.971971 4.8077893 5.026058 5.00037 5.078072 5.1349115 5.1148596 4.894413 5.1473722
1369854_a_at 7.6605563 7.5112805 7.899662 7.9098744 7.6038675 8.106031 7.497664 6.8763914 7.598554 7.5440817 8.017913 7.707948
1369855_at 3.8234131 3.7278066 3.7637756 3.671554 3.7675855 3.7580345 3.710593 3.93509 3.7047591 3.6473277 3.6634264 3.810947
1369856_at 5.0615044 4.814005 4.805909 4.5985603 4.7621856 4.955222 4.8640056 5.0120163 5.188853 4.903903 4.754899 5.105034
1369857_a_at 5.929491 6.1715755 6.0610642 6.0131063 5.8166127 6.1704535 6.1731606 5.8986154 6.1468463 6.0779004 6.032027 6.0188327
1369858_at 5.055899 4.906151 5.359069 4.983375 5.4708095 4.900814 5.576921 4.887917 5.164874 5.047208 5.304082 5.674921
1369859_at 4.446348 4.387003 4.2556744 4.307553 4.012101 4.459999 4.4832945 4.442766 4.283619 4.2492547 4.6023893 4.4014716
1369860_a_at 4.79119 4.75039 4.7553377 4.750561 4.97669 4.92358 4.7278595 5.0436983 4.951816 4.814062 4.859192 4.815612
1369861_at 4.809847 4.731964 4.934946 4.564662 4.867018 4.839278 4.951739 4.9620733 4.718426 4.5828037 4.7226343 4.9165597
1369862_at 4.1971536 4.370469 4.293192 4.3319707 4.3455253 4.2916613 4.4962187 4.463022 4.231078 4.435387 4.2900295 4.463661
1369863_at 7.951251 8.568803 6.736927 8.141836 8.11854 7.978237 7.6529055 8.256792 8.280858 7.71455 7.529752 8.08884
1369864_a_at 9.078075 11.371872 12.088497 9.260838 10.088574 8.395584 9.82613 9.041535 8.605007 7.306702 8.7233305 7.909614
1369865_at 4.5205774 4.5471025 4.4041004 4.3263106 4.4369154 4.6100774 4.382961 4.291596 4.2782865 4.279438 4.401106 4.380389
1369866_at 4.5914955 4.6442137 4.579281 4.6228256 4.7532387 4.6566496 4.535267 4.4837093 4.6411934 4.7770405 4.521714 4.4780254
1369867_at 5.8826838 5.8636575 5.845153 5.913698 5.9166646 5.8540196 6.7126756 5.623311 5.842414 5.719484 5.8373404 5.6241546
1369868_at 9.837432 9.943128 10.036111 9.8288765 9.9286585 10.080542 9.854611 9.50081 9.663832 9.978473 9.797199 9.739401
1369869_at 3.7542403 3.8512015 4.1514573 3.9744787 4.133519 3.9299002 3.9389844 4.2222486 4.078674 3.9724205 3.9644191 3.9581027
1369870_at 7.28332 7.304494 7.2533937 7.222735 7.120067 7.393509 7.1959763 7.1807766 7.389366 7.4118276 7.377224 7.323177
1369871_at 3.7403307 3.4300642 3.5794394 3.5798585 3.6968143 3.6169443 3.7818186 3.7730937 3.576106 3.586649 3.614402 3.6609762
1369872_a_at 4.1773176 4.216975 4.2422543 4.173673 4.2432427 4.360719 4.1354175 4.197403 4.145949 4.201853 4.2404327 4.2486496
1369873_at 4.5519695 4.644438 4.7117786 4.511319 4.551178 4.7478094 4.538164 4.5143914 4.56207 4.5845366 4.5088186 4.775223
1369874_at 5.6995797 5.4883437 5.7131834 5.496119 5.6478567 5.531022 5.825257 5.7360563 5.37725 5.576372 5.6630464 5.919177
1369875_at 5.1921206 5.3631744 5.0435863 5.1596947 5.0773926 5.4203587 4.952816 5.0425572 5.2924204 4.944339 5.0376987 5.2757254
1369876_at 3.8420055 3.9551995 3.9305646 3.9585767 3.6538258 4.003232 3.7964468 3.7086217 3.8712916 3.7949424 3.8305912 3.8399835
1369877_at 4.6982045 4.6495857 4.5688205 4.572264 4.665139 4.564892 4.5406876 4.5560784 4.507037 4.731744 4.541238 4.5498753
1369878_at 4.200311 4.3211527 4.3361673 4.325527 4.259451 4.2253437 4.7652736 4.1876936 4.6149755 4.1885405 4.2643085 4.4924755
1369879_a_at 12.567947 12.5893955 12.673994 12.640924 12.584995 12.726788 12.379963 12.325179 12.403039 12.330866 12.468921 12.349662
1369880_at 4.1770363 4.1787677 4.2372465 4.056928 4.09361 4.4003654 4.066205 4.101501 4.114419 4.2400093 4.184622 4.0415697
1369881_at 4.4491014 4.6268406 4.450287 4.493698 4.702107 4.4195814 4.665386 4.5630927 4.6243315 4.5081387 4.7114944 4.644066
1369882_at 4.542265 4.7684283 4.8828497 4.529864 4.6737137 4.7294736 4.5616384 4.747095 4.816809 4.9119353 4.8281603 4.639881
1369883_at 3.6648216 3.935179 3.6792424 3.674386 3.7402864 3.8195167 3.6819472 3.666695 3.906843 3.8839447 3.9837463 3.7531984
1369884_at 4.961152 5.0124397 5.0389156 5.0663075 4.9180717 4.9996543 5.107053 5.165112 5.0985894 4.9794025 4.809231 5.1487846
1369885_at 5.566117 5.394766 5.3535814 5.1667924 5.339572 5.3930492 5.284773 5.4130106 5.3467283 5.320889 5.283327 5.4053335
1369886_a_at 5.347928 5.3638563 5.634051 5.1792784 5.4569645 5.53241 5.2120814 5.3151045 5.425889 5.170575 5.1427617 5.3624587
1369887_at 4.2658954 4.442714 4.4417257 4.2345304 4.2767067 4.4447536 4.1666555 4.2350397 4.420758 4.309958 4.302868 4.3003745
1369888_at 4.254464 4.3032265 4.3276787 4.27507 4.0935073 4.4775844 4.181491 4.0217323 4.1494794 4.1914244 4.164308 4.1236567
1369889_at 4.3925276 4.316202 4.4204845 4.339432 4.127309 4.441885 4.2366657 4.206357 4.0988026 4.2558746 4.3233433 4.137379
1369890_at 3.1464086 3.2206843 3.1471555 3.177753 3.1595786 3.1273177 3.3758228 3.108379 3.0902255 3.1521094 3.2173362 3.2226887
1369891_at 4.9233804 5.0556784 5.0649223 5.0261784 5.029219 4.987327 5.0108075 4.874161 4.79459 4.938308 5.0717483 4.7900653
1369892_at 3.4120317 3.3140578 3.4755793 3.3862169 3.293533 3.4465506 3.413885 3.4163032 3.3636322 3.4149096 3.5075521 3.4196725
1369893_at 4.57192 4.677254 4.8757467 4.795592 4.7960725 4.8401675 4.7215495 4.575421 4.737231 4.7354903 4.9512267 4.603082
1369894_at 3.0394309 3.0814571 3.1319354 3.1091073 3.201445 3.0992358 3.1472082 3.0846543 3.137833 3.0811775 3.0700788 3.1586285
1369895_s_at 6.518112 6.5443583 6.4313903 6.4836736 6.51379 6.618966 6.5244074 6.396396 6.4761314 6.452838 6.5397763 6.2006407
1369896_s_at 7.172858 7.084449 6.9945593 7.3070683 6.650524 7.107792 6.8382545 6.86258 6.946949 6.8184233 6.970503 6.6962504
1369897_s_at 11.843181 11.972146 11.896774 11.896651 11.906831 11.953689 11.7167635 11.868438 11.74888 11.702382 11.609086 11.6658125
1369898_a_at 4.593293 4.8005104 4.7090406 4.6992702 4.840888 4.9074383 4.959863 4.840347 4.482462 4.6846113 4.95971 4.728135
1369899_s_at 5.9680486 5.8217206 5.7068653 6.1649065 6.016381 5.8722105 6.0249457 5.797081 5.8560443 5.8695827 5.925808 5.704636
1369900_at 3.9069786 3.9731183 3.9239056 3.8162549 3.8887086 3.9097035 4.006982 3.8058145 4.0281887 3.892408 3.9734638 4.06246
1369901_at 4.594181 4.525569 4.584679 4.494603 4.466496 4.6515865 4.504979 4.4883127 4.786128 4.4860067 4.5091066 4.7746534
1369902_at 6.9561343 6.986843 6.5613856 6.993428 7.0197606 6.760006 6.814819 6.636261 6.698895 6.499306 6.7879515 6.6880875
1369903_at 4.7075233 4.7286525 4.663537 4.552734 4.7352247 4.5309424 4.838704 4.6022406 4.5439787 4.7914815 5.07565 4.8909397
1369904_at 5.561686 5.4345794 5.602303 5.161828 5.4230156 5.245076 5.605303 5.372896 5.4567823 5.622339 5.6791024 5.382108
1369905_at 4.0308757 3.688015 3.7116904 3.6325853 3.6763277 3.928144 3.705092 3.7005944 4.0337296 3.7691016 3.776442 3.6536121
1369906_s_at 11.759762 11.675817 11.792889 11.823122 11.785771 11.745132 11.814571 11.681537 11.809017 11.883794 11.823175 11.842077
1369907_at 5.775047 5.7448626 5.7324047 5.639887 5.710512 5.9788165 5.733294 5.606908 5.586275 5.8612 5.7461166 5.6013446
1369908_at 3.6979647 3.7765849 3.7716718 3.7793875 3.77811 3.7163308 3.8195248 3.621941 3.7675998 3.7171304 3.7540922 3.8079937
1369909_s_at 10.870391 11.021306 10.994041 11.095788 10.939656 11.000092 11.16582 11.060358 10.828232 10.951397 11.045811 10.575663
1369910_at 4.0630674 3.7663217 4.028794 3.8920379 3.9925914 3.9210799 4.0954814 3.7192926 3.9920769 3.8929064 3.8702545 4.1471534
1369911_at 5.092829 5.067419 5.037859 5.0003896 5.15459 5.137874 5.0424633 4.924153 4.9775925 5.0354533 4.8589897 4.9374003
1369912_at 5.9034305 5.9089227 5.9803095 6.012167 5.9928827 6.1504483 6.0725875 5.8718677 5.9961343 6.0269547 6.081648 6.069142
1369913_at 4.943973 4.8776226 4.947124 4.902144 4.7182064 4.667812 4.9524755 4.8850236 5.0016055 4.974613 4.9077606 4.871325
1369914_at 3.9091907 4.0533495 4.030875 3.9534292 4.0688376 4.0214367 4.033608 3.8841906 3.943442 4.173379 3.9420195 4.0357275
1369915_at 7.171651 7.4008207 7.051276 6.9921837 6.856513 7.312727 6.9844646 7.034515 7.107312 7.154195 7.1809196 7.3217244
1369916_at 5.073645 5.2723656 5.2848635 5.215192 5.191953 5.2419987 5.3030467 4.9908304 5.202401 5.134453 5.1935973 5.1707125
1369917_at 5.127241 5.469161 5.348258 5.1473956 5.2435417 5.50506 5.1887426 5.175828 5.084704 5.403653 5.0306225 5.3655457
1369918_at 4.213943 4.0051713 3.9499583 3.9632025 3.864054 3.9914546 3.9641843 4.188751 4.1490655 3.9139392 3.9861758 4.0035715
1369919_at 5.1713963 4.883354 4.8146763 4.980736 4.974328 5.03869 4.9737945 5.021396 5.0515723 4.955156 4.982462 4.9732366
1369920_at 4.94539 4.87302 5.073799 4.954676 4.9312673 4.9172716 4.9492044 4.915698 4.871133 4.8756313 4.890318 4.847767
1369921_at 6.232611 6.2121115 6.4848266 6.029095 6.6600266 6.228401 5.986436 6.7257333 6.2981014 6.1228204 6.064976 6.3027554
1369922_at 8.052034 7.753233 7.8990455 7.8833857 7.953099 8.002068 7.7164803 7.874056 7.8070436 7.7212353 7.8136306 7.690941
1369923_at 5.575784 5.529339 5.7431874 5.686273 5.4739714 5.5330772 5.872243 5.506092 5.429812 5.632478 5.365285 5.3205395
1369924_at 5.8806434 5.814751 5.725592 5.658267 5.56583 5.706102 5.5868545 5.862799 5.9875593 5.724412 5.6859245 5.684056
1369925_at 3.8596961 3.9213772 3.8603096 3.9262886 4.0006332 3.902164 3.8410664 3.813346 3.9274528 3.7421014 3.9097276 3.8786778
1369926_at 7.7645206 7.6554527 7.6772394 7.587713 7.321933 7.7888927 7.524817 7.484398 7.443241 7.337279 7.533422 7.609155
1369927_at 10.951063 10.906484 10.944796 11.255222 10.993916 11.126236 11.059341 11.145777 10.989664 11.274116 10.989016 10.939415
1369928_at 3.638154 3.690123 3.6823657 3.690532 3.6523433 3.6451416 3.5227678 3.723011 3.6262631 3.7541356 3.5599146 3.6861646
1369929_at 10.966163 11.099472 10.897564 10.86454 10.866903 10.997041 10.860994 10.946281 10.807891 10.840212 10.950467 10.761862
1369930_at 10.6300955 10.591948 10.778067 10.89801 10.722541 10.855605 10.746153 10.890204 10.759749 10.965184 10.800662 10.779711
1369931_at 7.099508 7.0316873 6.8957453 6.951441 6.929049 6.9078164 6.9772096 7.059431 7.121953 7.1189837 6.987906 6.569132
1369932_a_at 9.494081 9.623206 9.536532 9.719361 9.577219 9.694136 9.563343 9.679118 9.526393 9.857182 9.738157 9.358232
1369933_at 10.676224 10.783273 10.809722 10.909699 10.634342 10.8943615 10.536185 10.695892 10.739774 10.905221 10.600164 10.551203
1369934_at 11.257446 11.617207 11.645533 11.708804 11.539747 11.503751 11.470805 11.43666 11.334738 11.713796 11.277302 11.127984
1369935_at 7.9000854 7.750595 7.787765 7.748658 7.858933 7.721471 7.7319446 7.7191834 7.848134 7.621914 7.725891 7.6974263
1369936_at 10.283853 10.581401 10.287297 10.433856 10.325116 10.366331 10.333335 10.282337 10.293825 10.61075 10.24156 10.116878
1369937_at 10.089985 10.250762 10.119048 10.255762 10.145751 10.148109 10.09708 10.236758 9.962479 10.329087 10.096424 9.915951
1369938_at 6.599882 6.8555055 6.618346 6.560114 6.385837 6.9393945 6.7894645 6.615796 6.552187 6.463581 6.628139 6.357748
1369939_at 11.579697 11.706873 11.723454 11.823982 11.669482 11.68304 11.546284 11.473239 11.497522 11.678098 11.575241 11.447483
1369940_at 9.867825 9.944738 9.879262 9.901974 9.76972 9.803985 9.680732 9.5524435 9.651395 9.564173 9.645869 9.380208
1369941_at 10.665976 10.932073 10.553259 10.823599 10.833953 10.615995 10.717007 10.722845 10.433614 10.711803 10.429478 10.433961
1369942_at 8.741076 8.850935 8.719479 8.835651 8.84888 8.918583 8.71403 8.845651 8.678219 8.898938 8.778411 8.658039
1369943_at 9.747411 9.647704 9.5154085 9.880148 10.0852375 9.868256 9.563245 9.79201 9.793046 9.831726 9.736219 9.339959
1369944_at 8.607003 8.653869 8.483846 8.705762 8.44405 8.397511 8.472846 8.711974 8.333528 8.627729 8.523081 8.322453
1369945_at 4.4080324 4.6092057 4.579378 4.8671656 4.4509745 4.5294228 4.623149 4.3377943 4.5647902 4.5174627 4.4501085 4.6651335
1369946_at 5.957805 5.959425 6.1349525 6.0139 6.0509 6.179221 5.9468307 6.1192374 6.083126 6.1097703 5.9418807 5.794607
1369947_at 5.845501 5.6659956 5.7040834 5.810543 5.5903273 5.609559 5.592221 5.564312 5.88697 5.517346 5.8574476 5.7561417
1369948_at 7.8473682 7.9046097 7.7903395 7.851605 7.758421 7.778691 7.9555597 7.8405523 7.9242635 7.8794203 7.7313914 7.7299275
1369949_at 7.068542 7.03681 7.3100457 6.942036 7.014611 7.144719 7.0005703 6.806981 7.156254 7.0017347 6.965381 6.8615775
1369950_at 9.046557 9.053436 9.1424675 9.234724 9.082425 9.102486 8.979936 8.975256 8.928622 9.217688 8.945023 8.898811
1369951_at 4.092557 4.0576563 4.0914316 4.0399885 4.0133796 4.1543803 3.893946 3.952367 3.9840114 4.0441813 3.8566177 3.9456952
1369952_at 11.837055 11.84656 11.736028 11.706115 11.668178 11.668423 11.592712 11.598776 11.733398 11.532882 11.714467 11.644591
1369953_a_at 4.2768536 4.284394 4.3508906 4.3051753 4.436467 4.2512584 4.1691346 4.4734597 4.1946535 4.424136 4.22193 4.367666
1369954_at 12.574499 12.7062435 12.411776 12.713211 12.547979 12.773931 12.482548 12.263866 12.61842 12.608989 12.448713 12.664499
1369955_at 6.272398 5.94386 6.291594 5.9415917 6.1777105 5.901987 6.2492566 6.295711 6.1957374 6.251841 6.2464633 6.3863196
1369956_at 8.66307 8.685985 8.540902 8.573784 8.670776 8.616633 8.644114 8.807653 8.607231 8.522517 8.416841 8.332617
1369957_at 5.090008 5.3226595 5.199825 5.264925 5.3413224 5.419959 5.736165 5.4631977 5.351453 5.31131 5.324089 5.519139
1369958_at 7.769281 7.917719 8.218241 7.959303 7.7785373 8.10338 7.806086 8.034225 8.379374 8.282944 7.9243402 7.768427
1369959_at 11.864562 11.770492 11.094967 11.99045 12.154677 11.694402 11.920664 11.405086 11.513387 11.788519 11.732365 11.60755
1369960_at 9.530159 9.64855 9.803128 9.716169 9.700707 9.956077 9.647309 9.830328 9.62221 9.559575 9.480879 9.808578
1369961_at 8.3409 8.459511 8.289232 8.329882 8.16676 8.428855 8.253989 8.36623 8.272473 8.334174 8.235266 8.457379
1369962_at 7.879086 8.094494 7.9887824 8.392552 8.166967 8.242483 8.321056 8.280504 8.323607 8.501287 8.381527 8.30908
1369963_at 4.7373896 4.669726 4.3952894 4.7303247 4.458147 4.5929346 4.638606 4.3700695 4.664196 4.36246 4.564852 4.5647106
1369964_at 6.3959665 5.695537 5.258302 5.562638 5.6356077 5.173106 5.345616 5.446692 5.3623066 6.0423903 5.5788918 5.3525906
1369965_at 8.076043 7.4211106 7.7743087 8.081335 7.9041724 7.6640463 8.129015 7.910487 7.760855 7.3421617 8.2865305 7.929359
1369966_a_at 11.611304 11.739124 11.668385 11.814371 11.667087 11.508125 11.623128 11.577481 11.519004 11.737203 11.497406 11.559102
1369967_at 8.05348 8.172471 8.051151 8.354446 8.139871 8.233129 7.965477 8.092309 8.21175 8.264567 8.157439 7.936617
1369968_at 5.681594 5.946923 5.9442086 5.916141 5.8577023 5.5445557 5.8023863 6.0397453 5.645257 5.8816347 5.8444176 5.8664446
1369969_at 9.001794 9.008098 9.021997 8.945185 9.062353 9.137921 9.030019 9.210665 9.002091 9.0729265 9.143168 9.129587
1369970_at 9.908852 9.748065 9.987246 9.971001 9.883711 10.01243 9.967934 9.8860445 9.832294 9.851465 9.995168 9.695319
1369971_a_at 8.273368 8.32873 8.152638 8.409157 8.057212 8.439891 8.164437 8.137005 8.000533 8.298117 8.281745 7.8624496
1369972_at 6.020175 5.879262 5.9722047 6.11797 5.875761 6.1179724 6.0202966 6.187578 5.7650023 6.03757 6.653551 5.860269
1369973_at 10.486342 10.542233 10.433835 10.672815 10.779947 10.781658 10.741142 10.454146 10.399847 10.538325 10.536008 10.469771
1369974_at 6.9172053 7.0792813 6.9187694 7.227012 6.8286886 6.8951173 6.7526355 7.0681067 6.9178543 6.6068544 6.769088 6.8323054
1369975_at 7.6525083 7.7752876 7.83701 7.9559255 7.6330986 7.6383533 7.5790224 7.4952507 7.680499 7.657847 7.592259 7.362603
1369976_at 8.974928 9.420492 9.13313 9.393383 9.033194 9.318841 9.407815 9.340799 9.339673 9.4480295 9.235269 9.265594
1369977_at 4.0360637 4.036662 3.9523294 4.0404725 4.134636 4.031697 4.166248 4.039075 4.0571127 4.0637636 4.059186 4.175595
1369978_at 7.0818343 7.169898 7.156395 7.346866 7.28525 7.226712 7.1655498 6.9751363 7.086699 7.1915812 7.089711 7.02694
1369979_at 8.539001 8.461372 8.413782 8.552263 8.368429 8.484104 8.53488 8.392883 8.430777 8.514238 8.63866 8.311335
1369980_s_at 8.949537 9.077865 8.847394 9.026292 8.878878 9.004608 8.935756 8.950249 8.967945 8.76742 8.950684 8.794368
1369981_at 7.6994734 7.604746 7.691662 8.022746 7.6400433 7.8803964 7.831307 7.4297996 7.540265 7.632853 7.565461 7.040796
1369982_at 9.053105 9.003179 9.150312 9.056979 9.07506 8.94652 8.927357 8.9854 8.71731 8.922677 9.036549 8.8274355
1369983_at 7.703394 7.738218 7.398801 7.566103 7.9972453 7.405486 7.3891993 7.742134 7.921038 8.005348 7.2898417 7.336872
1369984_at 8.522794 8.664888 8.712868 8.808865 8.471457 8.566358 8.787569 8.7367525 8.477835 8.786142 8.798466 8.284213
1369985_at 5.7170773 5.6749144 5.7851453 5.8381896 5.5538425 5.855311 5.6030927 5.5814114 5.560714 5.9743314 5.5019207 5.4707084
1369986_at 11.144565 11.120668 11.003668 11.296967 11.09926 11.107695 11.098886 11.352824 11.054911 11.29913 11.1227865 10.964477
1369987_at 5.307225 5.241437 5.129225 5.21771 5.203229 5.2205267 5.409083 5.5774813 5.4982862 5.201372 5.1704516 5.489173
1369988_at 5.923725 5.855214 6.022769 5.8021593 5.863764 5.7878675 5.858986 5.990048 5.839241 5.918395 6.0185623 5.9500446
1369989_at 8.54687 8.924741 8.879338 8.836891 8.569678 9.079782 8.993368 8.608952 8.976834 8.858984 8.680035 8.61642
1369990_at 9.59051 9.763859 9.809723 9.785668 9.710628 9.630596 9.575579 9.585099 9.5544615 9.68515 9.646846 9.4222555
1369991_at 9.190477 9.460614 9.399957 9.65008 9.292254 9.38318 9.400791 9.522282 9.156521 9.68962 9.574854 9.256867
1369992_at 7.944987 8.211343 8.075235 8.051463 7.9770594 8.333298 8.016481 8.295027 7.9541597 8.399314 8.184763 7.9913664
1369993_at 6.226316 6.401189 6.219214 6.4603767 6.412848 6.18854 6.3692756 5.9725194 5.963984 6.3141537 6.2754927 6.056549
1369994_at 7.3035274 7.2829285 7.340159 7.346058 7.227814 7.405434 6.772365 7.12949 7.029078 7.3304696 7.026543 6.982019
1369995_at 7.9914436 7.906473 8.022318 8.207314 7.964071 8.082443 8.041861 8.018305 7.932945 8.0469 8.112294 7.9463124
1369996_at 7.2511587 7.636975 7.569418 7.83039 7.6225777 7.552651 7.589004 7.4335685 7.533947 7.7871056 7.7329125 7.36664
1369997_at 8.513591 8.396733 8.31084 8.417037 8.230125 8.403976 8.232852 8.386162 8.246391 8.374491 8.228761 8.296265
1369998_at 8.685424 8.834892 8.888649 8.842911 8.663104 8.955511 8.708088 8.534673 8.8807 8.910667 8.937157 8.74059
1369999_a_at 4.3255534 4.1816297 4.2951374 4.3510284 4.3831177 4.524745 4.1397724 4.5754375 4.1330013 4.17756 4.224866 4.3195786
1370000_at 8.554518 9.28831 8.711788 9.01775 9.186173 8.573059 9.080165 8.963344 9.126646 8.932946 8.786293 8.423174
1370001_at 9.274469 9.450063 9.503873 9.546922 9.366847 9.432887 9.378941 9.463108 9.251961 9.495449 9.40494 9.358925
1370002_at 7.9506397 7.9322987 7.8695974 8.011057 7.8141775 7.8770113 7.813189 7.774503 7.8076243 7.8362985 7.951583 7.743349
1370003_at 11.881332 11.823563 11.734832 11.772718 11.600903 11.582085 11.747988 11.838156 11.742264 11.830824 11.685938 11.712594
1370004_at 8.315263 8.479677 8.438394 8.733869 8.315664 8.723675 8.491567 8.464825 8.2686 8.427823 8.198893 8.123631
1370005_at 9.567952 9.436471 9.734133 9.849278 9.348692 9.795257 9.536352 9.427981 9.843736 9.855787 9.88742 9.734517
1370006_at 10.683979 10.7048435 10.721516 10.783551 10.648642 10.700295 10.58181 10.562256 10.5314665 10.761106 10.617965 10.58221
1370007_at 10.919419 11.039559 11.120621 11.168571 10.970956 11.226417 11.356452 10.727895 11.325982 11.473993 10.895736 11.357737
1370008_at 5.8340926 5.666298 5.7465286 5.5606546 5.575684 5.446151 5.5975747 5.721589 5.6474514 5.4974065 5.4549427 5.866609
1370009_at 14.07384 14.162602 14.195955 14.213792 14.163753 14.207818 14.118683 14.07764 14.082833 14.101263 14.152391 14.106458
1370010_at 12.192884 12.194097 12.21105 12.280276 12.145691 12.28017 12.149283 11.989728 12.123284 12.1358185 12.186389 12.12126
1370011_at 5.8017406 5.9610558 5.93441 5.7998705 5.8756084 5.931744 5.8076744 5.859648 5.8965874 6.0716457 5.9787297 5.956228
1370012_at 6.1565776 6.238527 6.3480997 6.3551598 6.3165407 6.587374 6.372192 6.047857 6.4526095 6.274153 6.4342003 6.5502996
1370013_at 3.5797603 3.4975922 3.4615793 3.4977012 3.48298 3.5931115 3.5653543 3.5950117 3.7213545 3.5244868 3.4304395 3.6167312
1370014_at 8.295588 8.403476 8.283434 8.438317 8.1006565 8.314384 8.169659 8.138435 8.264171 8.141805 7.8707604 7.9710937
1370015_at 8.095678 7.9993258 8.194675 7.9939227 7.8760915 8.126521 7.9394836 7.992336 8.036453 8.118517 8.167302 7.755206
1370016_at 3.8028612 3.8553991 3.8989928 3.721926 3.8412433 3.8934793 3.7427742 3.787994 3.736828 3.7320833 3.7776382 3.9236734
1370017_at 7.452461 7.7513185 7.612283 7.8564606 7.6871166 7.7813997 7.5975475 7.752475 7.775042 7.5985684 7.391256 7.7771077
1370018_at 4.7834163 4.6619997 4.64118 4.701815 4.464947 4.6779704 4.4715014 4.556449 4.515539 4.7023935 4.622537 4.4982686
1370019_at 12.794089 12.989033 13.212332 12.914839 12.860787 13.043717 13.038596 12.8649 12.727941 12.81606 12.973546 12.828927
1370020_at 9.712774 9.548972 9.763189 9.643063 9.357311 9.719987 9.734236 9.424122 9.414211 9.857918 9.600479 9.596793
1370021_at 3.5534446 3.616608 3.8420734 3.6456482 3.6887264 3.8524168 3.6910102 3.6034727 3.701565 3.798784 3.6272235 3.672698
1370022_at 4.0501795 3.9404707 4.301239 4.317193 4.0794053 4.0176234 4.092908 3.9997141 3.9591155 4.213459 4.298663 4.0160956
1370023_at 6.5141106 6.590612 6.7263603 6.7001123 6.2570386 6.689113 6.491822 6.564611 6.836915 6.530368 6.2849483 6.478634
1370024_at 9.812425 10.075225 9.820048 10.131757 10.519068 10.17822 10.403568 10.641265 10.052475 9.913198 10.577072 10.281648
1370025_at 7.066401 7.124426 7.1408234 7.250115 7.2805285 7.0714693 7.008433 6.8896832 6.9945765 7.1263933 7.081773 6.6338143
1370026_at 6.575478 6.6408625 6.59749 6.6471405 6.4891205 6.6012278 6.4689245 6.639105 6.605392 6.3963747 6.487903 6.5420737
1370027_a_at 14.179538 14.310167 14.241102 14.154297 14.220892 14.230278 14.192066 14.108217 14.172408 14.194274 14.270311 14.11732
1370028_at 4.232768 4.465143 4.402393 4.091085 4.1939683 4.659478 4.1155825 4.382289 4.473448 4.612267 4.135378 4.466886
1370029_at 8.966917 9.123373 9.077045 9.22938 9.010175 9.286816 8.950384 9.038974 9.0071 9.069309 9.224522 8.898616
1370030_at 9.816901 9.513278 9.572551 9.894669 9.979134 9.841515 10.212647 10.579187 9.607121 9.557467 9.85955 9.398615
1370031_at 7.01023 7.476652 7.298067 7.5070047 7.538958 7.693982 7.499628 7.2340665 7.5201435 7.606556 7.350824 7.168556
1370032_at 7.031137 7.0369496 7.0825577 7.3831277 7.052229 6.7799034 7.3698344 6.7178774 7.253576 7.1765327 6.528772 6.5745726
1370033_at 4.121764 3.873897 4.1099296 4.1095657 4.2120333 3.9436524 4.0052595 4.14707 4.021535 4.039011 4.0285664 4.1950073
1370034_at 5.619369 5.2679644 5.126522 5.3656325 5.189138 5.085621 5.0717053 5.0633335 4.8246965 4.8312607 5.277898 5.2257543
1370035_at 8.223095 8.220922 8.39773 8.264715 8.174901 8.213193 8.235321 8.490101 8.376806 8.128984 8.105503 8.014183
1370036_at 9.642675 9.619692 9.572934 9.572862 9.369547 9.70254 9.51877 9.185195 9.542499 9.578547 9.506574 9.703111
1370037_at 3.882429 3.9038167 3.9883199 4.039809 4.0585556 4.122328 3.997335 4.060527 3.962741 3.9632957 4.1199937 4.0402975
1370038_at 6.48261 6.732699 6.787034 6.8376517 6.3532524 7.0957866 6.589801 6.486579 6.4972134 6.718718 6.628276 6.544008
1370039_at 6.667349 6.733435 6.6227 6.6620774 6.588082 6.884444 6.572032 6.35983 6.711607 6.7033696 6.566837 6.6451807
1370040_at 6.9159384 6.8882575 7.1000133 6.9496746 6.951331 6.855463 6.8454847 6.774109 6.903944 6.8853188 6.80454 7.089237
1370041_at 3.7824092 3.7786462 3.7747471 3.7745264 3.592114 3.776277 3.8391013 3.8591948 3.695447 3.8501363 3.62925 3.7208836
1370042_at 3.7758026 3.9382112 3.905538 3.8819842 3.778087 3.742637 3.828103 3.7382228 3.8488495 3.8532069 3.8408823 3.9165547
1370043_at 9.510032 9.3953495 9.098789 9.206735 9.037915 9.279325 9.136474 9.261966 9.192081 9.044279 9.053324 9.177878
1370044_at 6.4580464 6.5252724 6.441185 6.4023066 6.325064 6.543426 6.4732256 6.2337556 6.1316013 6.172999 6.061529 6.2231054
1370045_at 8.775716 8.879179 8.525476 8.874625 8.406786 8.918308 8.525961 8.506128 8.622801 8.519823 8.797524 8.113415
1370046_at 5.8295383 5.8002396 5.766785 5.596257 5.422862 5.945282 5.7848716 5.636917 5.557569 5.5238085 5.4669895 5.5404844
1370047_at 9.012045 9.184317 9.147114 9.261285 9.305343 9.29001 9.003275 8.947248 8.99012 9.149719 9.125056 8.9967
1370048_at 4.537778 4.4366503 4.368892 4.189879 4.6396585 4.660449 4.5649943 4.5182395 4.667098 4.384351 4.3570256 4.6009307
1370049_at 5.2679534 5.475662 5.5510497 5.5314164 5.6046195 5.406775 5.3162723 5.613878 5.276563 5.309449 5.4700294 5.3047557
1370050_at 7.891489 8.0432005 7.929469 7.9876184 7.909799 8.016558 7.9640822 7.8607483 8.074158 8.023707 7.9293323 8.0011835
1370051_at 4.896489 4.7551565 4.6380043 5.029577 4.5727444 4.863062 4.782726 4.94095 5.0924034 4.8845973 4.761137 4.7575397
1370052_at 4.5559244 4.4233637 4.6356597 4.500965 4.417963 4.666579 4.397008 4.674603 4.27586 4.4082565 4.456196 4.477387
1370053_at 3.5825703 3.6980517 3.6005538 3.783405 3.6419659 3.7597766 3.652465 3.6002574 3.749591 3.6898854 3.67421 3.5721786
1370054_at 8.859873 8.724882 8.855492 8.846857 8.718048 8.784192 8.825231 8.524364 8.658862 8.626136 8.792551 8.697408
1370055_at 6.586193 6.357987 6.2051373 6.4730687 6.4634714 6.1926775 6.4133897 6.432018 6.179287 6.392914 6.4455533 6.4669547
1370056_at 7.343694 6.9724417 5.9062996 6.28586 6.8088307 6.1881704 6.6319695 6.996213 6.719627 7.598796 6.3827357 6.4689226
1370057_at 9.5540085 9.760082 9.97946 10.113111 9.487262 9.758558 10.180868 9.897221 9.822938 10.125452 9.830816 9.48918
1370058_at 4.040743 4.0103936 4.16562 3.775067 4.2236886 3.9404848 3.7765684 4.081074 3.8536355 3.7805614 3.7798996 3.904508
1370059_at 3.7404628 3.9841466 3.759278 3.6647122 3.7415423 3.7498894 4.0025315 3.8134096 3.7566388 3.7959783 3.915766 3.7930033
1370060_at 9.671208 9.898916 9.711475 9.878137 9.549512 9.921269 9.537466 9.532874 9.643398 9.638501 9.507505 9.199037
1370061_at 5.8667016 5.4979715 5.563238 5.658938 5.478816 5.6581407 5.3649693 5.571787 5.655583 5.593156 5.352866 5.599545
1370062_at 9.946615 10.036133 9.982446 10.17508 9.862715 10.058538 10.058825 10.09643 9.949963 10.092432 10.2537 9.861136
1370063_at 7.412132 7.679984 7.437368 7.810327 7.6446013 7.5841203 7.582631 7.7282476 7.3945174 7.9096417 8.107508 7.338825
1370064_at 7.3248663 7.4299126 7.3735003 7.504442 7.320771 7.4401674 7.136634 7.3945584 7.33228 7.453338 7.288622 7.277363
1370065_at 13.7501135 13.804973 13.797044 13.759221 13.709055 13.763407 13.7357 13.587843 13.699583 13.862235 13.79942 13.606027
1370066_at 7.995616 7.9704504 7.9908414 8.088404 7.9899244 8.104349 8.156881 7.9451313 8.143414 8.163539 8.006755 8.054813
1370067_at 9.4607315 8.117227 9.4332905 9.833726 9.20027 9.072526 8.730309 8.525985 8.859736 9.538681 9.690955 8.963728
1370068_at 5.027539 4.736829 4.9095697 4.589662 4.6871414 4.9015346 4.9926763 5.0039463 4.774172 5.0768847 4.537792 4.934073
1370069_at 5.8717146 5.597498 5.786152 5.8831263 5.9576488 5.7243166 5.537055 5.71714 5.5816746 5.7162695 5.477086 5.6199303
1370070_at 6.9642515 6.9718575 6.616911 6.888655 6.8803267 7.091177 6.8762817 7.0652385 6.8881383 6.9510484 6.722341 7.078387
1370071_at 5.927691 6.0035973 5.938818 5.785863 6.418705 5.9876776 6.0453286 6.0586205 6.1185813 6.3043933 5.97771 6.129289
1370072_at 4.760838 4.5217476 4.677415 5.5799155 4.966666 5.829239 4.6127315 5.307355 4.749727 4.934884 4.6541014 4.855499
1370073_at 10.215975 10.528796 10.485334 10.604586 10.619662 10.599588 10.570444 10.5482855 10.374793 10.560195 10.280308 10.160263
1370074_at 5.911537 5.991414 6.0419226 5.876286 5.8802032 5.841633 5.8924274 5.841432 5.8998203 5.699527 5.6494365 5.6868052
1370075_at 9.079621 9.354097 9.122262 9.607878 9.38409 9.38387 8.93716 8.617767 8.751434 9.02852 8.928454 8.874818
1370076_at 3.591965 3.6659663 3.6586666 3.6536798 3.5728266 3.7388027 3.559333 3.621859 3.575464 3.6128922 3.5786073 3.8094583
1370077_at 5.9530373 5.8692503 6.006587 5.80691 5.763699 6.1315975 5.7694416 5.66679 6.1024895 5.969019 5.832144 6.0238366
1370078_at 6.184017 6.290777 6.3514066 6.42388 6.0681834 6.3523574 6.4847016 5.9863205 6.410426 6.088296 6.128391 6.0366683
1370079_at 5.1909065 5.219695 5.0253983 5.013046 4.8584414 5.137779 4.978115 4.957156 4.960012 5.1449957 5.2640266 5.0095277
1370080_at 8.266721 7.9130917 8.32044 8.737176 8.158341 7.6960645 8.019094 8.350637 7.9030604 8.14476 7.9901195 8.039843
1370081_a_at 7.501202 7.911789 7.6002812 7.805962 7.681802 7.8476477 8.081078 7.3695664 7.675312 7.6917677 7.6751294 7.45625
1370082_at 6.230665 6.0731916 5.9286838 6.097357 6.0106783 6.0773177 6.14998 6.021675 5.9477615 6.39807 6.1855707 5.871062
1370083_at 4.2551117 4.5187936 4.2775297 4.2153373 4.113831 4.2116227 4.0229864 4.0990915 4.2492075 4.3726993 4.3941374 4.3105183
1370084_at 5.8089356 5.5741534 5.621834 5.9726024 5.698944 5.8531322 5.752302 5.6087236 5.95548 5.6773686 5.7409663 5.7889347
1370085_at 6.6500683 6.5663476 6.178962 6.2053375 6.3421445 6.6774645 6.012899 6.4398394 6.529964 6.4937444 6.2325854 6.2099714
1370086_at 13.77401 13.876778 13.84018 13.894153 13.857238 13.906195 13.8782015 13.775175 13.775175 14.029229 13.869682 13.785682
1370087_at 9.677369 9.827266 9.739125 9.825137 9.624862 9.803547 9.733665 9.715077 9.663834 9.76688 9.658046 9.572334
1370088_at 6.3443494 6.6234956 6.6730013 7.0661116 6.605838 6.363798 6.562966 6.5291324 6.530186 6.426847 6.2462106 6.1712356
1370089_at 3.5840344 3.7527204 3.7775376 3.711777 3.8197587 3.7655306 3.7413287 3.8013935 3.83388 3.744908 3.8437688 3.7498705
1370090_at 4.9021134 5.2592564 4.8201523 5.2166367 5.348556 4.707262 4.8479033 4.968477 4.9627028 5.0974836 5.136127 4.8165646
1370091_at 5.1004305 4.987089 5.2975874 5.00558 5.366815 5.3169556 5.009021 5.320783 5.219188 5.3811946 5.234019 5.442323
1370092_at 4.5799246 4.6962585 4.510784 4.564354 4.6409574 4.7706738 4.593569 4.5598884 4.4277472 4.846237 4.5974336 4.7290716
1370093_at 4.29549 4.36446 4.1376724 4.478101 4.0211716 4.1466293 4.043438 4.2487097 3.9656255 4.1224327 4.848526 4.2636986
1370094_at 4.3160143 4.259246 4.2366743 4.2439976 4.5269423 4.191289 4.5104394 4.3225217 4.3787184 4.3081155 4.3680162 4.425395
1370095_at 5.4854517 5.5302877 5.5627356 5.538903 5.497878 5.733804 5.5736213 5.4625006 5.515552 5.555531 5.4256887 5.4450426
1370096_at 5.035637 5.1587396 4.9891305 4.940936 5.3276086 4.7793493 5.14227 4.972332 4.9281793 4.9011607 4.953987 4.98365
1370097_a_at 4.3208547 4.1357074 4.119793 4.215845 4.1656 4.3128576 4.3023434 4.1824565 4.210305 4.1771708 4.3814526 4.3576975
1370098_at 9.394964 9.805978 9.546453 9.469939 9.453459 9.661416 9.527387 9.291231 9.345524 9.399772 9.332494 9.357325
1370099_at 7.197731 7.212541 6.952604 7.010012 7.137593 7.0180817 7.030364 6.9244385 7.0467815 7.1285167 6.915438 7.0386505
1370100_at 6.5108733 6.216367 6.431608 6.2983713 6.306909 6.361891 6.3332753 6.2951374 6.269419 6.2000046 6.20498 6.2842875
1370101_at 3.5911925 3.5988927 3.5816321 3.6370878 3.505697 3.5265775 3.566627 3.5846202 3.5734928 3.6011071 3.4202793 3.5658784
1370102_at 6.500345 6.7915816 6.5471745 6.7504854 6.7210894 6.8326216 6.8388624 6.7006564 6.871669 6.678953 6.9778423 6.9476414
1370103_at 4.7607737 4.678964 4.712242 4.6183558 4.6888103 4.6796236 4.7210536 4.784472 4.7999606 4.7718134 4.678028 4.637373
1370104_at 5.021982 4.7569056 4.8352633 4.7458572 4.874399 5.026552 4.7149315 5.0479918 4.8370237 4.8945312 4.9466095 4.9518785
1370105_at 4.877734 5.007806 4.9682856 4.9912252 5.1498885 5.0782876 5.010822 4.7864356 4.9925184 5.2019424 5.1434155 4.9726954
1370106_at 3.6458094 3.7593772 3.6969056 3.7017965 3.7325697 3.6765215 3.7450666 3.833745 3.8536355 3.7187877 3.7622898 3.6720247
1370107_at 6.0066934 6.0763574 5.8211107 5.5051866 5.882494 5.723491 5.988696 5.9561033 5.755068 5.7115574 6.1506257 6.24352
1370108_a_at 7.051747 7.1383657 6.833033 6.9486365 6.8157954 7.089194 7.0946646 6.867085 6.7614374 6.9846344 7.1602993 6.9609656
1370109_s_at 12.943261 12.997937 13.038337 13.090986 12.997901 13.048818 12.85023 12.821835 12.827133 13.089379 12.994138 12.793343
1370110_at 4.530961 4.3972063 4.432539 4.3404293 4.586662 4.7761188 4.4240556 4.506353 4.747468 4.7248507 4.5313444 4.448181
1370111_at 7.3035274 7.433673 6.989428 7.1407924 7.3006263 6.4916945 7.373923 5.568261 7.8761024 6.6546135 7.605661 7.241313
1370112_at 8.560528 8.706207 8.586983 8.798528 8.823165 8.846767 8.627605 8.402788 8.763146 8.554972 8.6962595 8.660443
1370113_at 6.2107415 6.5489616 6.1369114 6.401332 5.968678 6.06358 6.2126613 6.002304 6.157373 6.053859 6.0173516 6.048372
1370114_a_at 7.898826 5.9650354 6.7764444 5.831256 7.7068653 8.539316 8.622303 8.172872 8.846973 5.5754414 7.8809185 7.7602625
1370115_at 5.1652985 5.278204 5.3451467 5.0704694 5.075184 5.208887 5.1444793 5.2199016 5.222445 5.2124867 5.1571655 5.3219457
1370116_at 4.15528 4.1092234 4.398489 4.471032 4.2514267 4.1465425 4.37346 4.585334 4.201824 4.2732983 4.2941055 4.213051
1370117_at 3.8648202 3.7943156 3.702745 3.6505618 3.5647614 3.7609005 3.6186788 3.748998 3.5782638 3.6927066 3.5930753 3.580408
1370118_at 6.2877774 6.4553576 6.3572497 6.2973194 6.118796 6.2992964 6.3143196 6.3091097 6.221694 6.2770357 6.9167657 6.3042526
1370119_at 7.5753107 7.5991073 7.5513635 7.4177017 7.475319 7.228981 7.2965217 7.450826 7.4033475 7.7817483 7.434814 7.271817
1370120_at 3.8139622 4.007633 4.1278973 4.0693035 3.9430308 4.0320883 3.9529657 3.9451256 4.044774 3.716454 3.9709816 3.95659
1370121_at 7.5337586 7.7729893 7.751234 7.752695 7.325911 7.765447 7.52901 7.4082394 7.320618 7.853488 7.2276454 7.2650943
1370122_at 3.9513345 4.207896 4.2187843 4.0388203 3.9692178 4.172054 4.1352625 4.0191183 4.099081 4.125991 4.1527486 4.123766
1370123_a_at 5.8827415 6.0545783 5.990149 6.1043706 6.10297 6.3202786 5.995382 5.5788784 5.9634047 6.400135 5.936771 5.9645996
1370124_at 6.9570518 6.851043 6.7956104 6.7726808 6.6706676 7.1029906 6.7637076 6.710635 6.7864356 6.7615995 6.897992 6.886569
1370125_at 4.5407405 4.7160015 4.6100926 4.5895824 4.699867 4.5385876 4.4837236 4.4677486 4.7657 4.5202146 4.564602 4.4992776
1370126_at 3.8416784 3.6154165 3.8437688 3.7526345 3.6793828 3.79962 3.6445675 3.7498634 3.9237158 3.914008 3.8233366 3.7987404
1370127_at 5.767668 5.77266 5.684325 5.568113 5.897533 5.8184013 5.611249 5.564539 5.610878 5.531373 5.6226125 5.531685
1370128_at 6.1683407 6.242648 6.3759203 6.3504195 6.2226453 6.3465333 6.181342 6.2832837 6.1690364 6.3514805 6.152412 5.9961753
1370129_at 7.271441 7.462533 7.5958767 7.4495115 7.5438204 7.326016 7.3548565 7.3653092 7.366888 7.495123 7.708921 7.5780687
1370130_at 8.989702 9.533024 9.421275 9.623666 9.42822 9.558741 9.454422 9.287976 9.552041 9.518908 9.55448 9.148332
1370131_at 5.234344 5.338308 5.2613487 5.091814 4.906847 4.997857 5.0810914 5.1339273 5.32236 5.2563496 4.9677644 4.9528656
1370132_at 3.6643455 3.9000254 3.9894025 3.8120844 3.7504947 3.9897394 3.8546555 3.746436 3.844367 3.824771 3.636736 3.6456451
1370133_at 6.057629 6.086927 6.009683 6.1059675 6.0934305 6.0172276 5.7267747 6.039231 5.999344 6.2932334 6.057815 6.0634933
1370134_at 9.5338335 9.7653675 9.720845 9.623547 9.537526 9.740257 9.667316 9.279742 9.665398 9.609768 9.548327 9.701152
1370135_at 5.622749 6.3081584 5.398928 5.9726024 6.0277257 6.362219 6.042154 5.765343 6.339892 6.204448 6.331672 5.54496
1370136_at 7.3968825 7.1484456 7.39621 7.1718974 7.288549 7.2395015 7.5353546 7.511951 7.190174 7.4152994 7.5567937 7.3448787
1370137_at 4.9710717 5.210751 5.1791644 5.2564707 5.334008 5.3442016 5.134588 4.9202027 5.3280177 5.139769 5.389914 5.169231
1370138_at 4.4646463 4.591587 4.3719997 4.628146 4.536792 4.774871 4.518732 4.5878553 4.3942986 4.525022 4.7419415 4.5225782
1370139_a_at 3.8370419 3.7349427 3.9676232 3.9519563 3.8227413 3.7839706 3.9758162 3.7432034 3.833841 3.8731215 3.7710114 3.989098
1370140_a_at 4.563472 4.7720313 4.5423393 4.5112734 4.6397386 4.5680785 4.5201874 4.506912 4.4781237 4.42294 4.530924 4.5362835
1370141_at 8.313659 8.515483 8.55041 8.5223055 8.3665085 8.760601 8.424853 8.360172 8.35654 8.528905 8.362147 8.399988
1370142_at 6.0109816 5.5058913 5.521088 5.555944 5.467115 5.597419 5.6201596 5.5465226 5.5454416 5.8086596 5.4334054 5.6799216
1370143_at 5.21777 5.3381696 5.219576 5.4400773 5.4109683 5.5105367 5.4775677 5.2834682 5.39667 5.4105377 5.425459 5.1604424
1370144_at 7.166936 7.4162874 7.789487 7.371852 7.354039 7.4963427 7.220997 7.2640705 7.152981 7.3032246 7.159054 7.2957845
1370145_at 4.365876 4.300551 4.2778797 4.389895 4.172345 4.330392 4.48377 4.2959967 4.3621826 4.445545 4.3732753 4.296307
1370146_at 3.7964947 3.7716131 3.6920688 3.5973363 3.5951545 3.5763252 3.585851 3.806358 3.8707275 3.7363303 3.7261882 3.7158449
1370147_at 6.719662 6.9151196 8.198269 7.118597 6.803029 7.4178176 7.968259 7.522547 6.861365 6.822588 7.347687 6.39176
1370148_at 14.055252 14.199821 14.267861 14.177054 14.229541 14.19554 14.223805 14.1534815 14.075339 14.344848 14.240342 14.033799
1370149_at 10.519459 10.55062 10.556134 10.52075 10.441111 10.508772 10.35396 10.507887 10.292051 10.505375 10.507024 10.36439
1370150_a_at 12.619534 12.463185 13.364271 12.932426 12.759682 12.635387 12.315921 11.879024 12.597874 13.058072 12.813212 12.715002
1370151_at 13.051619 13.266362 13.311971 13.020247 13.115696 13.172634 13.105732 12.9695 13.033823 13.124689 13.14788 12.9025345
1370152_at 4.769023 4.7998657 4.8814793 4.89227 4.8489366 5.0152235 4.914738 4.6279097 4.9989986 4.739881 4.9641476 4.764988
1370153_at 5.598068 5.6164994 5.633131 6.212604 5.9155283 5.678482 5.8106604 5.606058 5.717593 5.6984196 5.601176 5.686779
1370154_at 9.75082 9.990018 9.722997 10.464971 9.763678 9.846065 9.758308 10.231248 9.586738 9.490196 10.047197 9.43353
1370155_at 7.488596 6.810897 7.3107796 7.126377 6.856423 6.8598285 7.1967573 6.9516053 6.9056096 6.9966 7.163691 6.907984
1370156_at 7.6597195 6.5529866 7.371285 6.629534 7.0048122 8.340254 6.965779 6.868266 7.047062 6.5719147 7.496421 6.218142
1370157_at 3.8884604 3.8472457 3.9014442 3.7629218 3.8980103 3.927786 3.835567 3.8792472 4.030489 3.7939487 3.818635 3.7826154
1370158_at 6.647888 6.5920477 6.488589 6.410385 6.4172926 6.3156233 6.4897604 6.480938 6.5444717 6.506307 6.601097 6.724306
1370159_at 7.1067986 7.3977046 7.423724 7.108606 7.3164606 7.3113713 7.1474433 7.33798 7.1033745 6.860619 7.0434375 6.9827514
1370160_at 8.317304 8.43875 8.143215 8.436003 8.383318 8.558136 8.280656 8.286339 8.294978 8.42617 8.4042225 8.261386
1370161_at 8.963995 9.034206 8.66503 9.035343 8.756432 9.021536 8.791203 8.881414 8.859858 8.992009 8.799999 8.728123
1370162_at 6.681952 6.8490686 6.9928513 6.8827753 6.784828 6.849251 6.8768544 6.641316 6.6885915 6.541185 6.8080025 6.680482
1370163_at 8.642698 8.86375 8.94073 8.942328 8.717235 9.020072 8.873544 9.007635 8.794465 9.03792 8.941233 8.572797
1370164_at 10.562395 10.501012 10.32346 10.54362 10.382113 10.70646 10.501989 10.73008 10.45256 10.721484 10.484728 10.596273
1370165_at 3.7193387 3.8462248 3.9042087 3.6975179 3.8728373 3.9711947 3.9169273 3.8708317 3.9859967 3.7792668 3.9124007 4.015982
1370166_at 11.80974 11.943592 11.851211 11.77045 11.744626 11.975793 11.879319 11.646784 11.77366 11.814759 11.827562 11.628594
1370167_at 12.010377 12.196207 12.013323 12.102396 11.975694 12.193497 12.040005 11.895362 12.0041065 11.8752365 12.116255 11.886065
1370168_at 9.124761 9.316713 9.038266 9.2868595 9.169978 8.892366 8.816698 9.050197 9.091738 9.117863 8.826287 8.953182
1370169_at 8.390001 8.432537 8.394692 8.669505 8.382456 8.502872 8.281923 8.61574 8.480481 8.475885 8.285989 8.08199
1370170_at 10.148802 10.290425 10.040406 10.147865 10.075667 10.100016 9.958341 10.046197 10.043782 10.19395 9.916229 9.664624
1370171_at 8.318333 8.5650425 8.420747 8.593714 8.350405 8.447383 8.647244 8.548487 8.390804 8.689156 8.483572 8.322453
1370172_at 10.270296 10.30186 10.445557 10.47258 10.542173 10.353251 10.289229 10.352715 10.334544 10.403262 10.174866 10.319376
1370173_at 7.2594604 7.31728 7.386183 7.3491793 7.1975145 7.37896 7.4012313 7.4102197 7.2276673 7.732895 7.681987 7.504552
1370174_at 5.502415 5.950119 5.985167 5.8490887 5.8583484 5.4495883 5.9584413 5.9382195 5.538007 5.6683216 5.723272 5.534981
1370175_a_at 8.171001 8.065554 8.100832 8.169212 7.9092536 7.9903145 8.057325 7.963727 7.913768 8.075961 7.881768 8.029592
1370176_at 7.2759695 7.238844 6.570352 6.6322703 6.693017 7.62329 6.7082825 6.7039957 6.514232 6.4661074 6.7177896 6.750588
1370177_at 5.148486 5.298604 5.4000587 5.5428 5.391056 5.2919254 5.0111027 5.435749 5.1687536 5.2476034 5.289424 5.2542467
1370178_at 4.9494786 5.10496 4.9901004 5.004135 5.049889 4.7478094 4.851448 4.646174 4.7657 4.950178 4.5700006 4.5883965
1370179_at 9.648207 9.52047 9.595736 9.674071 9.621107 9.649442 9.55998 9.482661 9.468967 9.4817915 9.501257 9.577261
1370180_at 10.883285 11.117228 10.896739 10.633658 10.537386 10.850282 10.720159 11.145224 10.873813 10.669034 10.650546 10.753326
1370181_at 6.5753984 6.669898 7.0010734 6.7971363 6.5158606 6.673643 6.8839846 6.2901683 6.2262244 6.6176662 6.9505 6.4693346
1370182_at 5.551344 5.375558 5.20292 5.1470737 5.5096836 5.5701256 5.3300037 5.550908 5.5575686 5.2361135 5.430579 5.553978
1370183_at 6.7317214 6.9634614 7.0228715 6.865505 6.7345123 7.102544 6.992194 6.927985 6.7062545 6.9120345 6.986325 6.7367716
1370184_at 9.779739 9.835287 9.834194 10.058969 9.895087 9.88423 9.757969 9.794714 9.770849 9.902095 9.6827545 9.647978
1370185_at 5.0518126 5.199039 5.3066096 5.19081 5.1713014 5.152799 5.1398215 5.133613 4.9665704 5.1240525 5.024614 5.30459
1370186_at 9.686455 9.535869 9.358541 9.62057 9.728738 9.469143 8.947113 9.288553 9.138046 9.686538 9.02496 9.218518
1370187_at 10.296067 10.278793 10.167142 10.065307 10.198041 10.321785 10.122647 9.949648 9.946508 10.010836 10.108449 10.187772
1370188_at 9.673541 10.0619135 9.965781 10.11334 9.90734 9.884472 9.730724 9.730434 9.812283 9.864247 9.594415 9.811186
1370189_at 9.673492 9.9669895 9.82843 9.853893 9.754406 9.760511 9.655788 9.932198 9.705866 9.677677 9.528624 9.721768
1370190_at 11.375499 11.524832 11.494753 11.606202 11.329039 11.52966 11.348619 11.073712 11.120433 11.2940645 11.169742 11.143685
1370191_at 7.6066628 7.7641335 7.7271743 8.006537 7.579351 7.9180164 7.7371945 7.624442 7.725981 8.003948 7.8405123 7.760263
1370192_at 7.847019 7.8330083 7.778986 7.8995805 7.7690597 7.655627 7.7236767 7.558814 7.7165184 7.698022 7.8288937 7.665187
1370193_at 10.385949 10.799227 11.193298 11.228369 10.874281 10.041778 10.948781 11.149176 10.826163 10.486082 10.470968 10.746908
1370194_at 7.043741 7.2345552 7.011272 7.6398726 7.505363 7.426174 7.100154 7.25914 7.117933 7.4930005 7.8231177 7.4782825
1370195_at 7.2944007 6.9236007 7.0106187 6.872066 7.110225 7.0773873 7.1928406 6.8838725 7.2397337 7.0804453 6.6302023 6.8187914
1370196_at 6.6758814 6.5727024 6.324604 6.6869144 7.038456 6.6959305 6.7105775 6.422208 6.7153254 6.427801 6.6059937 6.564958
1370197_a_at 5.6714954 5.8501916 5.5379343 5.6220417 5.7705765 5.7576647 5.9505744 5.3209763 5.862642 6.058997 5.496669 5.701552
1370198_at 3.2946932 3.2576056 3.3447235 3.3360515 3.4204829 3.351843 3.3245695 3.3536944 3.263484 3.2647414 3.3516526 3.5022926
1370199_at 9.999956 10.15494 9.93388 10.048637 9.85761 10.107208 9.797046 9.74054 9.868439 9.78112 9.673939 9.897772
1370200_at 11.429005 11.6165905 11.639244 11.645088 11.392032 11.747352 11.595584 11.639439 11.302906 11.494847 11.75742 11.4590225
1370201_at 4.394115 3.8853133 4.188513 3.875714 4.159238 3.947101 4.2394896 4.474415 4.3261147 4.171954 4.210164 4.416909
1370202_at 8.880656 8.762087 8.34441 8.590121 7.8824463 8.512006 7.9493237 8.343567 9.035849 8.494028 8.136387 9.076542
1370203_at 7.9121194 7.9185743 7.976784 7.942005 7.939083 7.8744597 7.859698 8.029259 7.6433983 7.7579246 7.776684 7.5419154
1370204_at 8.304063 8.379799 8.23979 8.3386345 8.438538 8.109457 8.03982 8.3558445 8.149323 8.107816 7.9336796 8.169283
1370205_at 4.1344604 4.222887 4.0853887 4.1687465 4.060088 4.175356 4.1747904 4.207774 4.186245 4.1529303 4.030018 4.2734056
1370206_at 4.5822763 4.8628235 4.9721255 4.9789553 4.4521914 4.8797812 4.785535 4.648061 4.5433736 5.028934 4.877751 4.6631727
1370207_at 10.916667 11.080373 10.964621 11.066243 10.936117 11.138895 11.027185 10.994333 10.985975 10.96788 10.75817 11.079248
1370208_at 7.553346 7.557867 7.4871902 7.5671005 7.406434 7.6386685 7.4475527 7.3621407 7.4276547 7.4635134 7.4332695 7.2699823
1370209_at 8.764748 9.482587 9.445063 9.070814 9.006543 8.575476 8.977662 9.753599 8.958108 8.409547 8.429641 8.766117
1370210_at 5.691845 5.8970623 5.8510156 5.668233 5.632041 5.5220985 5.6451454 5.672611 5.835168 5.6233063 5.630206 5.806492
1370211_at 6.886707 6.8958836 6.841558 6.758387 6.7289143 6.997743 6.886753 6.7696896 6.844268 7.024244 7.0857797 6.8968854
1370212_at 5.202875 4.9467545 5.120165 4.9504447 5.0573845 5.2433066 4.917006 5.0786476 4.9240427 5.086553 4.904436 4.9515653
1370213_at 11.4114 11.4405985 11.495678 11.445336 11.42901 11.483154 11.276087 11.410567 11.274899 11.312995 11.284931 11.243378
1370214_at 4.823168 4.855458 4.8485084 4.9347982 4.9069424 4.849711 4.8331137 4.833202 4.774791 4.8997955 4.8776236 4.866355
1370215_at 9.469662 9.535323 9.210352 9.215106 9.387543 9.143252 9.391216 9.364778 9.386035 9.601404 9.338516 9.166492
1370216_at 4.3778505 4.2010813 4.2223225 4.3685956 4.287117 4.337969 4.225424 4.1444874 4.302928 4.2646646 4.3475714 4.23792
1370217_at 5.82016 5.8904037 5.637075 5.659003 5.4247017 5.8569126 5.7895513 5.699734 5.6382446 5.709972 5.7950263 5.7620263
1370218_at 6.2136855 5.631937 5.815933 5.6960506 6.173211 6.157913 5.909698 6.064654 5.968929 6.425029 6.161303 5.803856
1370219_at 7.744571 7.799662 7.643249 7.7203918 7.759453 7.350219 7.574517 7.7647524 7.1300373 7.904585 7.449813 7.1335144
1370220_at 9.723211 9.961657 10.181199 9.925257 10.313409 9.924154 9.476883 10.201608 9.809641 9.190103 9.336665 9.72816
1370221_at 5.008932 5.173655 5.140524 5.2844133 5.302844 5.1407666 5.310512 5.2571626 5.5739226 5.419643 5.695432 5.708247
1370222_at 4.9768114 5.1489034 4.984759 5.0725327 4.945131 5.130999 5.0522017 4.936094 5.2845125 5.13833 4.988469 5.2089205
1370223_at 7.5146604 7.351869 7.1955485 7.2782273 7.4471664 7.483066 7.2179627 7.151267 7.406566 7.303018 7.205273 7.1353946
1370224_at 9.56068 9.362074 9.728547 9.815254 9.346928 9.870412 9.371504 9.550409 9.9880905 10.25736 9.145018 9.495307
1370225_at 4.8474693 5.066142 5.237169 5.1828737 4.9228706 5.0199223 4.833523 4.7021427 4.9226103 4.835753 4.8566656 4.793058
1370226_at 9.791313 9.665834 9.595152 9.879864 9.714248 9.535439 9.554449 9.539797 9.488285 9.611446 9.45915 9.44425
1370227_at 3.3241518 3.398991 3.3494089 3.3373685 3.253868 3.2732291 3.2865949 3.3267832 3.372067 3.3846402 3.3159006 3.4368033
1370228_at 14.391154 14.3925295 14.440991 14.399148 14.385123 14.428284 14.342576 14.378045 14.351222 14.417257 14.300698 14.30647
1370229_at 5.8154273 5.721777 5.5360527 5.4875054 5.4882393 5.6787086 5.510127 5.6157866 5.643194 5.455159 5.571357 5.7448535
1370230_at 10.74821 10.527642 10.634948 10.768372 10.604005 10.660007 10.606637 10.567426 10.625869 10.6019535 10.431528 10.413387
1370231_at 7.400609 7.3019404 7.2446923 7.141692 7.1274056 7.319905 7.0787435 7.0295343 7.1484075 7.0095987 7.1747193 6.932819
1370232_at 10.012646 9.535959 9.62098 9.645239 10.035065 10.046722 9.671238 9.507649 9.684038 9.320343 10.144464 9.910805
1370233_at 4.843 4.918428 4.8453145 4.7581987 4.8371234 4.8483977 4.8160725 4.8613377 4.8300505 4.914296 4.704109 5.1173506
1370234_at 12.798276 13.044103 12.882026 12.917726 12.798615 13.015377 12.837298 12.7575655 12.80943 13.113763 12.957308 12.87217
1370235_at 12.678915 12.422979 12.700538 13.083658 12.551279 12.74082 12.438505 12.377587 12.68026 12.952047 12.763411 12.439231
1370236_at 8.18657 8.255892 7.975508 8.204169 8.318259 8.161847 8.194981 8.183001 8.036055 7.9621606 8.045325 8.07889
1370237_at 11.806401 12.027456 11.9519615 11.803052 11.799446 12.174843 11.794828 11.968569 11.860774 12.065757 11.908583 11.850583
1370238_at 10.789733 10.795469 10.97193 11.240268 10.875997 11.019732 10.825307 10.772207 10.747993 10.978706 10.916749 10.562418
1370239_at 13.3474245 13.04318 12.9041 13.138111 13.229264 12.853647 12.777518 12.940422 12.302254 12.612972 13.213112 12.960434
1370240_x_at 13.295584 13.097886 12.917573 13.11165 13.215617 12.905057 12.79595 12.968975 12.337265 12.530652 13.191685 12.916514
1370241_at 13.880495 13.876668 13.723449 13.7886715 13.656693 13.843607 13.659882 13.370764 13.885103 13.862409 13.798285 13.816611
1370242_at 12.357559 12.511275 12.2836 12.399896 12.223453 12.305503 12.426867 12.382221 12.292082 12.599527 12.27521 12.151645
1370243_a_at 9.589031 10.029513 9.807459 10.097775 9.548016 9.72596 9.960903 9.723395 9.895503 9.454255 9.62264 9.1644535
1370244_at 11.752553 11.910513 11.815515 11.801102 11.679566 11.853729 11.747288 11.78896 11.682035 11.631905 11.7248745 11.728145
1370245_at 9.816316 9.972282 9.816353 9.723456 9.553216 10.07905 9.698288 9.739365 9.533685 9.707173 9.659567 9.591097
1370246_at 11.331784 11.250705 11.150174 11.473088 11.24137 11.45114 11.182787 11.024134 11.394508 11.22477 11.014839 11.248171
1370247_a_at 6.4189444 6.489428 6.5694275 6.625062 6.767358 6.1009126 6.6656704 6.7979903 6.6539116 6.697719 6.6067357 6.729162
1370248_at 5.845064 5.759783 6.012593 5.8112555 6.345265 6.2294574 5.749979 6.5063863 5.9296937 6.284092 6.0203676 5.9115295
1370249_at 6.9494276 6.942845 7.1634583 6.8707724 6.91624 6.8473496 6.84811 6.80516 6.792394 6.97652 6.9038405 6.9322486
1370250_at 8.685169 8.772839 8.601707 8.812709 8.463608 8.715922 8.532168 8.342962 8.422726 8.634828 8.586592 8.71913
1370251_at 5.937747 5.7884874 6.0992837 6.2499037 6.038509 6.1790276 5.9010963 5.8195024 5.8544564 5.946448 5.7004642 5.7764654
1370252_at 6.6287904 6.8916893 7.439269 7.8115873 8.008144 7.426099 6.937258 7.3435574 7.0743194 7.4772882 7.068617 6.7553263
1370253_at 11.077373 11.285919 11.222246 11.262453 11.165775 11.233527 10.974714 11.138911 11.038862 11.296307 10.965936 10.928178
1370254_at 3.9112115 3.6488702 3.6633315 3.675489 3.5098646 3.6516411 3.6662643 3.6112099 3.7720897 3.733938 3.7162905 3.73028
1370255_at 4.827077 4.6966667 4.671877 4.6655455 4.896287 4.878378 4.8372803 4.6702185 4.76783 4.7563176 4.7953844 4.8527746
1370256_at 7.3420644 8.6948395 7.5685196 7.6510735 8.441656 8.671756 8.791117 7.6851277 7.1640434 9.284312 8.29744 8.035981
1370257_at 4.351431 4.4502897 4.663248 4.4906187 4.3773756 4.379977 4.5398636 4.5320196 4.4505215 4.501823 4.639963 4.3152723
1370258_at 5.0146475 4.915887 5.050716 4.8785486 4.9221997 5.05587 5.288412 5.1290474 5.0433073 4.831214 5.200388 5.2238603
1370259_a_at 6.491665 6.950088 6.6963387 6.927696 6.6537046 6.8403616 6.631637 6.656032 6.319084 6.866004 6.609128 6.4749956
1370260_at 6.549898 6.6967263 6.4884243 6.6862674 6.9092274 6.6659184 6.512476 6.396855 6.550803 6.4082656 6.7121944 6.6948957
1370261_at 7.5178328 7.3923388 7.5319905 7.6424613 7.3913755 7.718282 7.396386 7.268734 7.481453 7.5463037 7.587459 7.4846077
1370262_at 8.818342 8.707214 8.712561 8.777466 8.652628 8.910238 8.7294655 8.600119 8.635448 8.4272995 8.391087 8.627441
1370263_at 5.5402393 5.743989 5.930955 5.747991 5.7358856 5.945837 5.6957026 5.4712915 5.762999 5.757985 5.71269 5.762078
1370264_at 7.541938 7.4841857 7.7564597 7.725926 7.8514895 7.5157576 7.891353 7.586493 7.7510505 7.2779737 7.7288313 7.3327093
1370265_at 5.7846355 5.836126 5.621176 5.5923414 5.6534314 5.611518 5.5497136 5.8470716 5.8128395 5.8373156 5.3527756 5.4999585
1370266_at 6.5411553 6.296864 6.560045 6.3376713 6.472477 6.5591908 6.4430127 6.112993 6.4901395 6.392604 6.2823205 6.259098
1370267_at 5.7839727 5.7935224 6.1127443 6.0679746 5.8076334 5.6811094 5.709932 6.0660305 5.964385 5.8738265 5.8577423 5.622053
1370268_at 4.5344644 4.634707 4.519828 4.4558306 4.6781096 4.3551893 4.782726 4.442095 4.637607 4.701653 4.7789717 4.4954348
1370269_at 6.2056327 5.9684224 6.335236 6.0740104 6.2397075 5.8993487 5.8270183 6.210128 6.065686 6.349817 6.1560917 6.0636125
1370270_at 3.8901417 3.9592679 4.153157 4.197995 4.114947 4.297134 4.1695027 3.981137 4.0763807 4.1054597 3.8337975 4.184304
1370271_a_at 8.143305 8.08735 7.976669 8.013594 7.4844985 7.8968825 7.9589944 7.747377 7.758741 8.298712 7.9922924 7.633725
1370272_x_at 6.4543333 6.57208 6.306987 6.504734 6.27335 6.411699 6.5525093 6.6302485 6.48746 6.7437773 6.4652686 6.4456825
1370273_at 3.6659083 3.5429702 3.723242 3.476598 3.6371977 3.7549217 3.6541383 3.8195224 3.6888566 3.9665601 3.6140125 3.5931108
1370274_at 12.946453 12.926453 12.752393 12.861018 12.619874 12.94626 12.866119 12.725985 12.713031 12.976368 12.861212 12.841242
1370275_at 12.708582 12.804089 12.782905 12.762083 12.651065 12.8232765 12.708286 12.701608 12.726194 12.78262 12.7922125 12.749235
1370276_at 10.778193 10.768041 10.943964 11.164762 10.988034 10.811368 10.746808 10.84238 10.793431 10.961996 10.960208 10.80418
1370277_at 11.481581 11.584057 11.539467 11.542692 11.372147 11.543814 11.420825 11.41623 11.465394 11.519552 11.611655 11.344888
1370278_at 10.865663 10.947307 10.981926 10.976824 10.814815 10.903364 10.924638 10.830393 10.79412 10.881075 10.760116 10.714776
1370279_at 5.706063 5.7774625 5.952558 5.656047 5.72267 5.6663494 5.7063694 5.6728716 5.7752113 5.804982 6.117935 5.637973
1370280_at 9.721584 9.774659 9.809965 9.715959 9.889729 9.992879 9.835292 10.105732 9.594083 9.694481 9.839875 9.745641
1370281_at 11.460821 9.9042 10.821832 11.164061 10.248658 10.10786 10.527628 8.431564 10.272188 10.008461 10.294274 10.115528
1370282_at 5.8652377 6.071975 5.8040724 6.141518 6.0045753 5.942381 6.0261097 6.241173 6.0473213 6.2275887 5.8720903 6.0566072
1370283_at 11.891776 12.272695 12.213952 12.339277 11.924548 12.384003 12.231212 11.9782095 12.173848 12.365222 12.198451 11.923103
1370284_at 11.408206 11.505208 11.510925 11.639007 11.38946 11.508887 11.392799 11.27331 11.3943205 11.392962 11.288572 10.932584
1370285_at 6.8240156 6.6556916 6.487251 6.507628 6.65709 6.688423 6.738699 6.802516 6.5738454 6.397639 6.592549 6.631889
1370286_at 8.241957 8.539614 8.725813 8.382798 8.02372 8.183788 8.29272 8.975052 8.19342 8.223373 8.475939 7.7691355
1370287_a_at 8.77693 8.868886 8.867781 9.1437435 8.83181 8.767443 8.766868 8.937924 8.524703 9.307755 9.190891 8.805655
1370288_a_at 7.6148214 7.60986 7.401105 7.6944833 7.345712 7.6684055 7.6391873 7.34168 7.4687767 8.084198 7.6239877 7.2808056
1370289_x_at 3.7048206 3.7077978 3.6295671 3.5984294 3.5972533 3.7222047 3.639807 3.5265248 3.6864731 3.6374867 3.5641816 3.7006824
1370290_at 8.654249 8.8266945 8.480722 8.796165 8.4230795 8.596342 8.550763 8.441328 8.496173 8.630637 8.438749 8.59528
1370291_at 5.5585303 5.3558073 5.7397423 5.635602 5.425201 5.6349955 5.384493 5.7170687 5.615306 5.5400724 5.462413 5.5413465
1370292_a_at 3.7477214 3.7193267 3.8047066 3.7548862 3.8700027 3.687131 3.6446712 3.6507487 3.6986701 3.7254639 3.7123792 3.6762924
1370293_at 5.953836 5.6706185 5.450745 5.514539 5.609884 5.6845613 5.619431 5.5046983 5.493226 5.4129095 5.3621516 5.462882
1370294_a_at 5.8190207 6.824676 6.2449713 6.699358 6.0461593 6.4082336 5.6861587 6.0771327 5.999049 5.56701 5.821566 5.8349347
1370295_at 7.489217 7.662107 7.639804 7.7629857 7.6227703 7.5352907 7.650333 7.6374035 7.467562 7.633807 7.350971 7.165772
1370296_at 13.249513 13.353148 13.342158 13.428801 13.2581 13.459717 13.301053 13.182688 13.28721 13.384629 13.066815 13.152063
1370297_at 6.5740848 6.7311616 6.461853 6.7960477 6.620619 6.483599 6.372975 6.368526 6.48746 6.4995055 6.228376 6.5298553
1370298_at 8.701995 8.64015 8.669171 9.183397 8.893032 8.817827 8.970154 8.808918 8.938041 9.041065 8.950561 8.894784
1370299_at 13.527785 13.661394 13.743367 13.7749405 13.526818 13.646749 13.61913 13.452595 13.546613 13.688558 13.656434 13.676522
1370300_at 7.5721865 7.6034493 7.7480345 7.821821 7.4423623 7.7289033 7.6028657 7.7478127 7.7135396 7.4661117 7.5924034 7.509025
1370301_at 7.7181935 7.567214 7.5345955 7.5570726 7.3636594 7.648537 7.425846 7.6432853 7.541737 7.3127847 7.606551 7.2784185
1370302_at 8.017444 7.8316746 7.645868 7.967245 7.92428 8.069899 8.1197605 8.07671 8.102508 8.016855 7.9948373 8.054176
1370303_at 6.1793213 6.3149877 6.5349817 6.0324306 6.2551103 5.8545747 6.4130726 6.249226 6.325667 6.1116633 5.9703555 6.1638746
1370304_at 8.29656 8.413553 8.643318 8.592988 8.24015 8.396996 8.329529 8.436343 8.552782 8.683516 8.403107 8.381148
1370305_at 8.943887 8.886795 8.886859 9.0226555 8.878632 8.849198 8.753817 8.921753 8.86186 9.002205 8.920168 8.735966
1370306_at 9.021593 8.852051 9.076616 9.002455 9.000796 8.84486 8.894571 8.821395 8.895859 8.896621 8.802856 8.543308
1370307_at 7.0993505 7.016079 6.846032 6.9941235 6.9275804 6.93317 6.8455176 6.8975797 6.929906 6.8910675 6.953917 6.713554
1370308_at 6.8182 7.1979003 6.770614 7.253648 6.6630797 7.0824156 6.704978 6.7676005 6.8905406 6.621656 6.5795994 6.6267667
1370309_a_at 10.292866 10.367875 10.478539 10.583164 10.252843 10.550653 10.321876 10.297965 10.464392 10.564983 10.627311 10.256053
1370310_at 12.796011 12.784566 12.733933 12.698374 12.547007 12.877488 12.588239 12.736816 12.729803 12.743742 12.728081 12.842027
1370311_at 7.495353 7.375238 7.5730667 7.556406 7.4904795 7.6068234 7.100863 7.538286 7.282055 7.3303785 7.378954 7.409584
1370312_at 4.4666896 4.1815705 4.3121223 4.068221 4.507373 4.059374 4.4120355 4.5762 4.282755 4.3602343 4.5860763 4.5398197
1370313_at 8.557044 8.6800785 8.575162 8.614866 8.43414 8.771509 8.630984 8.714882 8.631377 8.807083 9.121262 8.587921
1370314_at 7.7356677 7.5534434 7.7534647 7.733429 7.6684504 8.03485 7.777875 7.8238015 7.661844 7.671816 7.608835 7.619056
1370315_a_at 6.010898 6.345427 6.356412 6.206409 6.4663415 6.2398386 6.2661595 6.336787 6.1091046 6.275901 6.9203 6.223173
1370316_at 7.320197 7.554919 7.2395973 7.490944 7.218844 7.504099 7.3496475 7.3272676 7.275837 7.597535 7.311056 7.157185
1370317_at 6.4073687 6.5226293 6.412371 6.4279995 6.4035125 6.271813 6.4098415 6.580927 6.3610516 6.3017383 6.5973997 6.3685393
1370318_at 6.968093 6.7039194 6.788055 7.021443 7.029653 6.830317 6.744148 7.0497627 6.702996 6.6904216 6.8945003 6.698615
1370319_at 8.936369 9.368317 9.33276 8.934557 9.056482 9.260052 9.062496 9.141099 9.136178 8.86883 8.952471 8.874552
1370320_at 9.982375 10.348171 10.44785 10.459387 10.533953 10.166097 10.052668 10.523605 10.207929 10.365968 10.361319 9.872708
1370321_at 10.069384 10.158459 10.103902 10.13929 9.958864 10.20895 10.081538 10.051997 9.928697 10.013736 9.789958 9.842901
1370322_at 8.990774 9.063551 9.05935 9.2175045 9.173402 9.17547 9.055575 9.132185 8.9182825 8.952217 8.864224 8.78001
1370323_at 5.265185 5.5207033 5.5246496 5.467864 5.2814813 5.5171742 5.4993873 5.4697924 5.498652 5.496572 5.6047807 5.286967
1370324_at 7.5560803 7.6856804 7.427858 7.449067 7.4936767 7.624821 7.46373 7.452686 7.6125073 7.6462483 7.5129457 7.549358
1370325_at 9.287755 9.288859 9.479422 9.527131 9.333747 9.546184 9.432528 9.290748 9.25084 9.453005 9.457525 9.333452
1370326_at 6.9390945 6.829876 6.8483067 6.870475 6.6061316 6.8487625 6.711796 6.76197 6.7313795 6.718029 6.5672884 6.685903
1370327_at 7.1565433 7.184586 7.381985 7.256097 7.232852 7.3744407 7.240065 7.3484845 7.282316 7.2671695 7.088382 7.087373
1370328_at 6.017787 5.9771805 5.998902 5.930445 6.2314935 5.9489117 5.9835906 6.1364093 6.4157934 6.048321 6.0915623 6.237371
1370329_at 9.022144 9.178291 9.360885 9.233828 9.21468 9.250615 9.267897 9.327091 8.64676 8.871105 9.323267 8.974678
1370330_at 6.715692 6.8658066 6.788068 6.8411994 6.714079 6.8197193 6.810184 6.768516 6.6696153 6.6492786 6.5687747 6.6113033
1370331_at 7.533429 7.696247 7.75956 7.8547916 7.585023 7.3965487 7.584145 7.6089587 7.6585913 7.60054 7.745001 7.5187187
1370332_at 5.446265 5.5478835 5.3437533 5.187854 5.3249273 5.614519 5.257515 5.2999067 5.4097977 5.2369123 5.402545 5.2932196
1370333_a_at 12.900993 13.101695 12.935104 13.022146 12.793105 12.940016 12.811352 12.782006 12.923462 12.734802 12.7952585 12.829945
1370334_at 7.787243 8.006865 7.680478 8.438304 7.96407 8.172304 8.239809 8.312862 8.039675 8.188181 7.833801 7.9949346
1370335_at 8.081123 7.7531505 7.848223 7.8802156 7.8629994 8.1477165 8.190063 8.21429 7.8053837 7.7237244 7.7264066 7.7704997
1370336_at 10.598032 9.802071 7.8683457 10.409092 10.722013 10.162848 9.711546 9.976526 9.564697 10.8979435 10.558782 10.012474
1370337_at 7.122443 7.1551065 7.147605 7.0697956 7.0386777 7.58409 6.969057 6.9297624 6.986742 6.99276 7.353837 6.9568725
1370338_at 3.289178 3.4066744 3.3907187 3.373542 3.5580308 3.433787 3.1819496 3.3914106 3.312552 3.2868028 3.2309494 3.383989
1370339_at 9.929405 10.076035 9.89413 10.16019 9.834517 10.157761 9.962502 9.877985 9.862005 10.066752 9.916346 9.791353
1370340_x_at 8.795035 8.887915 8.684934 8.992923 8.6311 9.015801 8.814291 8.436401 8.507389 8.975439 8.6246805 8.569578
1370341_at 3.5992606 3.4476264 3.5036333 3.4964015 3.4914904 3.5680578 3.3996897 3.4891293 3.5162342 3.5817118 3.4757628 3.3761814
1370342_at 3.9003353 3.9789977 3.8519497 3.740311 3.921681 3.77819 3.7830656 3.9544432 3.7810457 4.040764 3.8278048 3.9785063
1370343_at 6.2106056 6.1321707 6.230093 6.244374 5.8525677 6.1655517 5.916719 6.240721 5.908109 6.202689 5.9475465 5.771795
1370344_at 7.0639453 7.8870735 7.815267 8.09786 7.650664 7.9971333 8.020392 7.7166505 7.7653913 7.7676716 7.8153462 7.586822
1370345_at 5.322815 6.231884 5.9219275 6.026476 5.4844694 5.8218822 5.0556045 5.0773983 5.4306045 5.148301 5.077242 5.168855
1370346_at 5.450035 6.2447844 5.542472 6.296782 5.6807976 6.0099206 5.3930616 5.6148553 5.557569 5.3808737 5.7014356 5.758052
1370347_at 5.3185487 5.334365 5.1177526 5.1245456 5.235664 5.3530593 5.3022633 5.201955 5.343365 5.3475556 5.2698827 5.2629895
1370348_at 9.983838 10.081343 10.087373 10.216305 10.073024 10.1568575 10.052167 9.961146 9.91675 10.307911 10.162192 9.999712
1370349_a_at 14.119724 14.1427555 14.106789 14.098654 14.029015 14.049667 14.111931 14.052954 14.053083 14.147708 14.071741 13.9881315
1370350_x_at 10.476859 11.629579 10.429438 11.999539 12.138964 11.138986 11.804954 10.673415 10.416258 11.72917 10.710485 10.449003
1370351_at 7.945133 7.8527765 7.99325 8.007174 7.9306417 7.9275184 7.816934 7.740082 7.9336867 7.9720182 7.931655 7.5022607
1370352_at 10.86169 10.879993 11.03812 11.227204 11.143168 10.98358 10.855928 11.312007 10.832211 10.871381 10.473125 10.813903
1370353_at 6.8582754 6.9515743 7.006314 7.1475606 7.0938363 7.1529655 6.957398 7.288972 7.0294333 6.8758926 6.7283907 7.134374
1370354_at 7.576818 7.664775 7.6150937 7.7674913 7.6837034 7.7443895 7.5484786 7.6119742 7.5522447 7.5798397 7.563098 7.5199895
1370355_at 13.31187 12.041525 13.094239 12.904393 12.381357 12.539519 12.474617 10.5070505 12.505895 12.417812 13.048355 12.945542
1370356_at 6.7643337 6.9291244 6.92265 6.951209 6.858879 6.9625106 6.871295 7.012682 6.721414 6.9860067 6.587155 6.8190103
1370357_at 7.7861223 7.6617274 7.787549 7.758943 7.5187073 7.8101506 7.5248127 7.452194 7.834418 7.487467 7.722551 7.531995
1370358_at 8.387231 8.406961 8.425735 8.141703 8.346491 8.347019 8.132671 8.259138 8.243649 8.085771 7.9521427 8.28029
1370359_at 12.393191 12.448405 12.461497 12.447042 12.425011 12.609706 12.237537 12.29895 12.230993 12.286515 12.20929 12.116493
1370360_at 7.941092 8.076647 7.948313 8.077627 7.6977987 7.90946 7.953826 7.854196 8.073175 7.7925 8.051041 7.5386
1370361_at 4.6795344 4.785203 4.8174744 4.667 4.5662823 4.9233017 4.667192 4.667381 4.6293836 4.7575397 4.528789 4.5531197
1370362_at 7.556405 7.769282 7.3927836 7.4819036 7.6408963 7.655604 7.4077687 7.7079134 7.602489 7.625139 7.2291822 7.286325
1370363_at 11.067689 11.768188 11.037953 11.231996 12.050121 11.498896 10.882427 11.864622 10.167329 10.73507 11.882386 10.674393
1370364_at 7.788118 7.5545483 7.483499 7.3392544 7.3676224 7.490101 7.5748773 7.4165673 7.288942 7.324878 7.588645 7.46743
1370365_at 8.475095 8.0182085 8.056208 8.472746 8.061332 8.150573 8.330277 8.054226 8.163621 8.406195 8.154261 8.158925
1370366_at 9.105231 9.481551 9.308833 9.51427 9.002865 9.38068 9.023403 8.865385 8.99928 9.339356 8.859093 8.876666
1370367_at 5.063566 4.9984074 4.8504214 5.0346212 4.9473524 5.213643 5.0105886 4.841618 5.2855754 5.0063076 5.358427 5.1290855
1370368_at 6.706173 6.7736397 6.5540757 6.7111826 6.704963 6.4873557 6.4667535 6.441825 6.5762477 6.6501923 6.414698 6.376684
1370369_at 6.1163545 6.126245 5.8802204 5.8353224 6.18022 5.994213 5.747802 5.91802 6.0426893 6.194963 6.093064 6.029064
1370370_at 7.5528092 7.8550305 7.7736077 7.718175 7.630616 7.868162 7.660607 7.599074 7.5551357 7.7783628 7.6233764 7.5699606
1370371_a_at 7.9060616 8.040367 8.398621 8.269704 7.9166536 8.350473 7.99104 6.826189 8.07807 8.077091 8.302189 8.22897
1370372_at 4.40559 4.6392307 4.225764 4.4666677 4.186339 4.715341 4.411962 4.5732956 4.38813 4.737198 4.377058 4.4629025
1370373_at 6.3467665 6.3187995 6.268228 6.199319 6.52616 6.2678604 6.256946 5.9865427 6.6074634 6.3877597 6.134961 6.735891
1370374_at 8.337524 8.434938 8.127612 8.345899 8.222083 8.489275 7.872281 8.151318 8.519932 8.039659 7.876204 8.218827
1370375_at 11.141721 11.35272 11.544485 11.064478 11.221233 11.172405 11.235638 11.00549 10.790655 10.952469 11.300588 10.979943
1370376_a_at 7.991898 7.869136 7.837173 8.0108185 7.9973407 7.7137094 7.707473 7.8735404 7.557768 7.7582912 8.074406 7.7942777
1370377_at 12.76132 12.9873495 12.880049 12.92989 12.950533 12.937556 12.830335 12.931158 12.61079 12.807136 12.802095 12.604471
1370378_at 11.930047 12.05787 12.030291 12.029877 11.793807 12.1211815 11.864722 11.867762 11.895268 11.946239 11.926663 11.781937
1370379_at 6.699236 6.4933114 6.5736322 6.1313086 6.3445644 6.5411735 6.5482745 6.6128373 6.4467826 6.4858413 6.47118 6.6913915
1370380_s_at 6.4282656 6.510609 6.4205937 6.583277 6.4257445 6.696119 6.474297 6.0217285 6.4418225 6.3989916 6.313822 6.0901074
1370381_at 10.343463 10.454891 9.951757 10.482395 10.431878 10.471097 10.266076 10.28319 10.034391 10.282065 10.32782 10.180634
1370382_at 3.4685066 3.4047241 3.3379927 3.3507893 4.0637226 3.3372462 3.8814218 3.7899675 3.3637288 3.413982 3.2922034 3.1677728
1370383_s_at 8.313557 7.8771176 8.150536 7.947586 8.309971 7.7006483 7.9945517 7.9091544 7.9363728 8.303797 7.7206693 7.2043614
1370384_a_at 7.1227827 6.446332 4.9326787 5.9660525 4.9867687 5.931652 4.814869 5.017227 7.6128235 6.548933 5.1591673 8.219363
1370385_at 4.9865117 4.90809 4.998241 5.435135 5.0200424 5.1879945 4.9632564 4.9780674 4.972653 5.08945 5.2575507 5.1054745
1370386_at 6.4530582 6.596659 6.5268393 6.888236 6.3991895 6.6781187 6.583991 6.6945367 6.482596 6.7428074 6.442199 6.372776
1370387_at 10.564668 11.2368355 10.227795 10.697467 10.618305 11.141774 10.279034 10.483361 10.446868 10.233773 10.699483 10.805563
1370388_at 4.6855674 4.527966 4.413937 4.4361567 4.393082 4.8881445 4.507876 4.450499 4.6126375 4.447495 4.4013486 4.5150213
1370389_at 3.8667097 3.7107146 3.6721172 3.8586123 3.8598928 3.8342245 3.825321 3.6962316 3.7420752 3.7471426 3.8592672 3.6657712
1370390_at 4.7962484 5.0829296 5.1905103 4.9972396 4.9249945 5.0878725 5.225298 5.0514636 5.0067286 4.9566574 5.153049 5.1541557
1370391_at 5.2688036 5.1538677 5.416073 5.020447 5.0885096 5.153008 5.052209 5.101715 5.3023 5.216584 5.3436866 4.987006
1370392_at 4.8804026 5.012338 5.0551605 5.0240927 4.963956 5.0027895 5.0711384 5.010147 4.930588 5.0845146 4.925066 4.9429045
1370393_at 4.9319525 4.7002974 4.7641544 4.731846 4.775177 4.5242963 4.7309785 4.4949884 4.6665955 4.8623857 4.632457 4.6452813
1370394_at 6.12175 6.5874867 6.3845162 6.3273516 7.161183 5.8243794 5.992414 6.486888 6.7806883 6.6459455 6.7750235 6.163262
1370395_at 6.7988853 7.211603 7.0378456 6.8792577 7.105658 6.933831 7.1970005 7.1377554 7.225048 7.305592 7.24986 7.104979
1370396_x_at 14.088048 14.173108 14.116742 14.14972 14.078056 14.160864 14.096404 14.111691 14.082056 14.143338 14.1467085 14.045375
1370397_at 11.471424 11.936764 11.6019 11.9997225 10.903874 12.076844 11.6993265 12.150572 11.913295 12.633215 11.936243 11.745535
1370398_at 5.7396107 5.962047 5.687397 5.8315444 5.7090597 5.632421 5.660864 6.0620356 5.592453 5.706529 5.4625463 5.6610956
1370399_at 7.645055 7.2519727 7.4750314 7.0179343 6.9921265 7.426941 7.2861166 7.4784656 7.5099163 7.1247897 7.3011837 7.38235
1370400_at 5.3441076 5.316976 5.0516734 5.128707 5.1275325 5.120287 5.0267587 5.149317 5.1588736 5.291665 5.2421784 5.2370443
1370401_at 3.972264 3.9280906 3.9376907 4.0259995 3.9625342 3.9183166 3.8472028 3.9360003 3.9306042 3.8239086 4.0333776 4.006164
1370402_at 7.418109 7.4797916 7.324197 7.502353 7.2599716 7.6708536 7.5396004 7.2769876 7.3473196 7.71059 7.471406 7.192359
1370403_at 5.433994 4.863823 5.487514 5.162293 5.2524753 5.1753674 5.151762 5.411267 5.1807785 5.2643085 5.254679 5.166123
1370404_at 4.0525103 3.872945 3.911864 3.8794227 3.9250627 3.9658418 4.025193 3.8914669 4.0239935 3.8332253 4.0601687 3.8654273
1370405_at 3.5982292 3.5977347 3.570501 3.6619515 3.5290744 3.418756 3.5446723 3.623758 3.5082486 3.415717 3.5946293 3.4815938
1370406_a_at 4.0212812 4.027528 3.8388836 4.0235796 3.9174476 3.9745948 3.894616 4.1057205 4.1635895 3.9285774 3.821756 4.107941
1370407_at 8.633943 8.5545025 8.499916 8.573271 8.8547 8.524736 8.433065 8.431434 8.353666 8.233404 8.376087 8.475936
1370408_at 4.2558846 4.562311 4.458458 4.2849183 4.2375455 4.2183614 4.2727175 4.1566067 4.443346 4.503774 4.3128734 4.514662
1370409_at 4.988539 4.864319 5.235112 4.8238287 5.0500236 4.9961042 4.7196894 4.714926 4.9761734 5.0298204 4.855334 5.1455917
1370410_at 4.7620845 4.8449855 5.210208 5.024742 5.1648555 4.8774953 4.739094 4.4299803 5.2703743 4.730455 5.5066557 5.336804
1370411_at 5.8985686 6.192154 5.8264284 5.886719 5.8946257 6.238076 5.9387207 6.2514477 5.7760787 6.004448 6.038595 6.087788
1370412_at 3.7198102 3.840677 3.7594702 3.799634 3.8391066 3.6646485 3.957054 3.8688285 3.781455 3.9023144 3.6619668 3.6754897
1370413_at 5.9285507 5.9200583 6.1748605 6.312122 5.7631235 6.000646 5.8705835 6.237886 6.123369 5.739121 5.7523813 6.2754984
1370414_at 8.818499 8.518368 8.615946 8.711176 8.534306 8.797373 8.675657 8.487305 8.684169 9.024182 8.64153 8.647314
1370415_at 6.4677114 6.3442836 6.170224 6.358572 6.2823124 6.282551 6.2857666 6.123692 6.112104 6.30606 6.1571393 6.06735
1370416_at 4.809078 4.868888 4.8611765 4.9105835 4.721896 4.872264 4.8778715 4.754262 4.7501154 4.7408905 4.819784 4.7091117
1370417_at 4.5695853 4.759733 4.5902915 4.4041963 4.6746244 4.7992473 4.4521556 4.3521204 4.4049215 4.5423746 4.3617287 4.826372
1370418_s_at 5.8420305 5.823975 5.7546554 5.7547336 5.5982027 5.8643165 5.5505743 5.8250113 5.7673855 5.7688966 5.8058953 6.0476785
1370419_a_at 6.277938 5.994067 5.9386883 6.187198 6.215074 5.9217596 6.245239 6.213082 6.124056 6.1897945 6.3100643 6.0278673
1370420_at 12.512226 12.339125 11.523162 12.027135 11.321427 12.229356 11.305425 10.664945 12.38035 12.158143 11.353983 12.845697
1370421_a_at 6.1176353 6.258622 5.98267 6.124213 6.009613 6.1829505 6.0528274 6.220341 6.231769 6.122814 6.055225 6.247367
1370422_at 6.4227266 6.428511 5.9033036 6.3224845 6.2776895 6.265089 6.2630115 6.049617 6.0822515 6.4307537 6.0948677 6.0837007
1370423_at 5.4430013 5.2745204 5.201953 5.0765967 5.4279838 5.366989 5.144121 5.464599 5.4312234 5.2846756 5.165698 5.2231817
1370424_at 4.022298 4.013663 3.955385 4.1611533 4.0371475 3.8087566 4.2495613 4.0714917 3.9322398 3.9805913 3.9408762 3.9933453
1370425_at 11.98214 12.445742 12.259027 12.2243805 12.307591 12.394504 12.329154 12.977619 12.083759 11.8880005 11.885623 11.401667
1370426_a_at 10.913 11.146298 11.027791 11.054336 10.819892 11.090909 10.975461 10.939175 11.094969 11.238639 11.062935 11.046878
1370427_at 5.124752 5.0934362 5.017598 5.077281 4.925882 5.118657 4.973607 5.036886 5.0027246 5.0512867 4.961602 4.9655747
1370428_x_at 11.802544 11.788071 11.398807 11.589318 10.696404 11.735171 10.369718 10.633628 11.286893 11.38627 11.418364 11.4558735
1370429_at 9.413898 9.273756 9.072293 9.264325 8.628307 9.201283 8.74035 8.712249 9.3630295 8.858547 9.039723 9.442706
1370430_at 4.8136873 4.6169944 4.6420813 4.5994473 4.820214 4.792137 4.6872077 4.676775 4.8914285 4.5595465 4.764972 4.7553663
1370431_at 4.712402 4.6698585 4.6702323 4.5788794 4.397785 4.4935327 4.36617 4.5004206 4.6734915 4.587679 4.6589017 4.4056997
1370432_at 4.2658954 4.084965 4.249848 4.24792 4.5524583 4.0535936 4.8230433 4.395482 4.521619 4.238621 4.450301 4.9379926
1370433_at 9.404041 10.295151 10.128939 9.601063 10.291191 10.064197 9.60361 9.857896 10.131224 8.605196 9.647845 8.362532
1370434_a_at 3.4961197 3.3998573 3.4597406 3.5924118 3.4236794 3.467178 3.5081172 3.5716257 3.5607624 3.4764583 3.5050502 3.4401975
1370435_a_at 6.408692 6.099366 6.358691 6.0509043 6.3188405 6.1911273 6.141112 6.2699304 6.298589 5.914845 5.9325128 6.081687
1370436_at 6.5676975 6.0262275 6.474808 7.0454865 5.4197493 6.797586 4.454987 5.647642 6.908907 7.9794765 4.753315 7.230755
1370437_at 6.245471 6.1109595 6.1018295 6.147168 6.0474334 6.1521235 6.075728 6.2195835 6.3923955 6.087356 6.0613766 6.5074306
1370438_at 6.746224 6.4217095 6.360248 6.345254 6.5145726 6.1966424 6.3421664 6.799914 6.605493 6.7009873 6.664924 6.712394
1370439_a_at 3.3062124 3.2533414 3.2651956 3.412966 3.2044668 3.30688 3.1885483 3.3582444 3.169611 3.2911026 3.2801552 3.3164797
1370440_at 7.2715154 6.322451 7.314019 7.1508217 7.3652225 7.4037333 7.2497 7.6039767 7.4292865 7.3316274 7.3893557 7.173752
1370441_at 3.8785603 4.005294 3.8373845 3.850029 4.246193 3.8428893 4.0573254 3.9154685 4.2673855 3.9563394 4.1151977 4.3980594
1370442_at 3.1886992 3.2760243 3.293121 3.2526143 3.3870249 3.35997 3.2940018 3.302228 3.358142 3.2414062 3.2008173 3.361703
1370443_at 6.97304 6.9321117 7.1069937 7.0115967 7.0496635 7.107792 7.145634 7.040263 7.1068816 6.9702406 7.0169387 7.0811157
1370444_at 6.480205 5.9991775 5.793632 5.8009686 5.6679163 5.939002 6.3489895 6.1474757 6.072094 5.8999968 6.0498013 6.5141773
1370445_at 6.413989 6.3683105 6.083691 6.190991 6.427683 6.2274895 6.6154585 6.134038 6.3640437 6.251763 6.5068035 6.4346895
1370446_at 6.1495204 6.275991 5.9452863 6.21812 6.2897286 6.2242894 6.0678444 6.0054045 6.059294 5.783895 6.161014 5.9457626
1370447_at 4.9974685 5.209541 4.9815736 5.140789 4.7485065 4.8971343 5.100765 5.01263 4.8457284 5.081672 4.7816095 4.8491855
1370448_at 4.475238 4.538496 4.398365 4.5758224 4.446572 4.4781985 4.6067877 4.4613338 4.510242 4.3835526 4.4880443 4.3818736
1370449_at 7.387465 7.358763 7.1031857 7.602001 7.262807 7.2826114 7.376446 7.4138184 7.154789 7.1815176 7.30597 7.4023914
1370450_at 4.6379237 4.7927737 4.778093 4.5872602 4.7290187 4.5695553 4.6989784 4.7542133 4.617346 4.4882708 4.9542193 4.824091
1370451_a_at 5.198507 5.2362027 5.042041 5.1502256 5.0067596 5.1413317 5.0685525 5.245644 5.1445694 5.0974636 5.112368 5.202939
1370452_at 4.110667 3.8834662 4.1163054 4.270328 3.8431756 3.9678679 3.974253 3.9477456 4.0630465 4.023576 4.09459 4.0190444
1370453_at 4.338076 4.7260284 4.663859 4.6747766 4.5413766 4.8695817 4.781932 4.515923 4.673227 4.585229 4.2530627 4.7229753
1370454_at 4.606205 4.943548 4.6595955 4.956649 5.3923388 4.731397 4.6912465 4.9318933 4.7951007 4.6447964 5.0195217 4.8961287
1370455_a_at 3.2139988 3.2295434 3.344312 3.1531324 3.2108111 3.274024 3.2298927 3.3646803 3.157176 3.2400806 3.3444958 3.1647658
1370456_at 4.1438026 4.209324 3.9206913 4.168992 4.0336294 4.1612654 4.033608 3.9382875 4.1312256 3.9646196 3.999606 3.9356503
1370457_at 3.9404423 4.0154343 3.8996778 3.9097943 3.9471786 3.967355 3.9940944 4.035242 3.9298475 3.987281 3.915443 4.011677
1370458_at 4.3701963 4.2409678 4.3384724 4.29799 4.5198655 4.3022885 4.3722215 4.3654423 4.2420683 4.4909034 4.609497 4.502566
1370459_at 4.394115 4.4928627 4.2771297 4.23015 4.5397234 4.4287195 4.426773 4.424917 4.6035757 4.591107 4.6366315 4.7821417
1370460_at 6.9076605 6.973154 6.84588 6.8019185 6.6952844 6.8899107 6.8615456 6.871766 6.871759 6.7595506 7.032845 6.8669233
1370461_at 5.0970173 5.3368883 5.4866476 5.3822412 5.089982 5.260479 5.0623426 5.1968813 5.052141 5.212448 5.265779 5.07358
1370462_at 5.098177 5.9337807 5.401788 5.53329 5.35553 5.376415 5.035894 5.5277147 5.5734906 4.962554 5.528904 5.647151
1370463_x_at 6.047274 6.594681 6.320337 6.0047407 6.8137736 6.23225 6.6339884 6.7372255 6.252159 6.448255 5.9070797 5.971844
1370464_at 4.5380735 4.5702796 4.404829 5.0319285 4.824958 4.2381797 4.486677 4.8394547 4.3069553 4.355841 4.61606 4.700403
1370465_at 4.7133827 4.7419324 4.546981 5.0076876 4.8565755 4.6940517 4.8338175 4.819322 4.588625 4.8047423 4.878538 4.7213364
1370466_at 3.8257132 3.9555833 3.862867 3.7996092 3.8694036 3.929353 3.8737679 3.8378909 4.038118 3.8981035 4.13105 3.9036644
1370467_at 4.620105 4.799164 4.701292 4.758651 4.6243763 5.0305276 4.782726 4.642385 4.6563234 4.7382636 4.8403273 4.7428703
1370468_at 3.2358048 3.1987336 3.3607316 3.2858858 3.2885132 3.2340903 3.3133998 3.2242513 3.2406812 3.2169793 3.303483 3.144773
1370469_at 5.7353897 5.599725 5.514133 5.69445 5.6483006 5.745962 5.7251883 5.447735 5.476549 5.7302547 5.5827303 5.4235682
1370470_at 4.305444 4.3089747 4.350454 4.6036406 4.0405307 4.3016653 4.2516856 4.4188805 4.3765144 4.351799 4.440585 4.3305273
1370471_at 4.2133074 4.1463394 4.3093033 4.0768747 4.033905 4.0901117 4.1139946 4.0892463 4.2271595 4.0798144 4.318839 4.124281
1370472_a_at 4.9082136 4.8841243 4.8688774 4.7192435 4.8762064 4.810207 4.8754463 4.8315616 5.319207 4.950832 4.8400187 5.063529
1370473_a_at 6.031521 6.1811748 6.0927906 6.2965636 6.017461 6.285826 6.0412173 6.1652617 6.101445 5.811665 6.073432 6.2388077
1370474_at 5.1014256 5.4203763 5.3762217 5.4710865 5.1287518 5.2258606 5.2697935 5.3999095 4.9438915 5.0692263 5.3529243 5.095649
1370475_at 13.157075 13.332348 13.218071 13.327172 13.100984 13.450519 13.195158 13.120543 13.181196 13.194714 13.18726 13.100574
1370476_at 6.8979673 6.870212 6.7917347 6.7902966 6.8404274 6.760623 6.6694193 6.771215 6.5676556 6.478269 6.4648833 6.6062355
1370477_at 3.5198946 3.6066062 3.508357 3.4916842 3.5434542 3.6899898 3.5244029 3.5822954 3.574311 3.6056812 3.582141 3.6045492
1370478_at 5.972414 5.9950113 5.8787274 5.791061 6.2154546 6.1873717 5.9284825 6.0786176 5.929787 6.0185857 5.998996 5.934574
1370479_x_at 12.561339 12.944991 12.835337 12.972301 13.022291 12.943365 12.647895 12.971066 12.517894 12.424692 12.675644 11.409374
1370480_at 4.1186414 4.055826 3.906117 3.9444423 4.0992928 4.015691 4.2977633 4.0115294 4.0923758 3.9969077 4.0209513 4.0883837
1370481_at 5.74549 6.0764422 5.8969164 5.5344334 5.537377 5.855095 5.4991 5.6369476 5.704993 5.7363024 6.057231 5.6440406
1370482_at 5.590131 5.7918444 5.810985 5.846286 5.738633 5.8136587 6.033221 5.7735324 5.739979 5.6912174 5.742283 5.8502026
1370483_at 3.8438287 3.782403 3.934313 3.8411021 3.8963976 3.8911996 3.94043 3.8219216 3.934232 3.7811031 4.0321083 3.8808072
1370484_at 5.1197815 5.120474 5.0461726 4.9740667 5.1633344 5.113503 5.2532744 5.1353893 5.1753216 5.0796833 5.298776 5.1103067
1370485_a_at 4.1586404 4.4426465 4.4652348 4.2730412 4.5331264 4.4162183 4.5567813 4.203672 4.4235697 4.5694838 4.406675 4.4302354
1370486_a_at 5.8017936 5.7362647 5.7723885 5.9077706 5.705693 5.7224536 5.570317 5.6139297 5.512631 5.819411 5.596546 5.664264
1370487_a_at 6.178772 5.8187785 6.2760797 5.982223 6.083757 6.2348304 6.169782 6.198658 6.2191534 6.024988 5.670636 6.0720754
1370488_a_at 5.591038 5.644976 5.836118 5.6241727 5.5147104 5.8419337 5.6829767 4.930146 5.9372525 5.7061152 5.662065 5.9745026
1370489_a_at 3.8699632 3.876027 3.7282455 3.9082208 3.9402885 4.054294 3.779706 3.7748652 3.8584037 3.7211614 3.8767657 3.6211095
1370490_at 4.6274467 4.5967493 4.409709 4.320522 4.5354137 4.4159455 4.3789544 4.115807 4.163783 4.4204736 4.3022194 4.428575
1370491_a_at 5.1819 5.7331986 5.1279325 5.2760553 4.939769 5.095468 5.194866 5.391403 5.5967317 5.123192 5.1234746 5.338905
1370492_a_at 4.2400556 4.249682 4.174154 4.296519 4.1198707 4.321122 4.137365 3.9449027 4.222172 4.3883853 4.343176 4.0901804
1370493_a_at 3.9755242 3.9389567 3.8094938 3.7838948 3.5498788 3.8933072 3.944201 3.6659925 3.8536355 3.9858086 3.8082302 3.529182
1370494_at 5.8106194 5.61712 5.953974 5.638571 5.9281244 5.018964 6.0612326 5.865494 6.161112 5.6987896 5.7899647 6.2373586
1370495_s_at 13.058131 13.337397 13.340195 13.277341 13.38934 13.419498 13.322777 13.223855 13.22356 13.282837 13.247346 13.025074
1370496_at 12.460332 12.61181 12.427075 12.672839 12.47252 12.681282 12.309674 12.482045 12.421412 12.344299 12.602296 12.453925
1370497_at 4.124914 4.153064 4.2141457 4.0989904 4.210512 4.1152163 4.089328 4.0702667 4.1834493 4.199155 4.338543 4.0682344
1370498_at 3.4180503 3.5588212 3.4546242 3.4911845 3.3896236 3.5760133 3.3943725 3.4439192 3.3743863 3.4647202 3.306138 3.413287
1370499_at 4.2583404 4.188134 4.1607213 4.286274 4.1948366 4.236975 4.2851105 4.1455765 4.265213 4.290267 4.2859683 4.08156
1370500_a_at 3.616662 3.5689044 3.6686783 3.70683 3.723048 3.6929352 3.5806856 3.5191963 3.6283488 3.612951 3.6182773 3.6715777
1370501_at 8.500573 8.627486 8.6141815 8.728508 8.621825 8.649886 8.608723 8.398383 8.551243 8.542492 8.660672 8.440501
1370502_at 3.886574 3.953172 3.8220396 3.8244746 3.8529696 3.837095 3.8676937 3.776505 3.9226727 3.8009036 3.9903543 3.838504
1370503_s_at 3.8915873 4.0930834 4.07161 3.974796 4.0253634 4.0316706 3.9504557 4.216817 4.063515 4.0881667 4.015833 4.129876
1370504_a_at 6.248362 6.3076534 6.2439938 5.9678707 6.4034605 6.5975704 5.8707275 6.0389915 6.2269244 6.044525 6.2262816 5.796081
1370505_at 5.6356974 5.6660247 5.9176645 5.636504 5.694521 5.8347764 5.6657677 5.6317034 5.329765 5.915939 5.880813 5.786316
1370506_at 6.462094 6.4670362 6.3252225 6.4725595 6.193538 6.398408 6.230097 6.299938 6.094151 6.1787615 6.0923395 6.12988
1370507_at 5.6270766 5.4982243 5.220401 5.5355935 5.2877316 5.329468 5.383677 5.4534364 5.4037066 5.5351796 5.2997656 5.439121
1370508_a_at 5.173144 5.0751114 5.0262275 5.232213 5.0550847 5.1116323 5.1237445 4.922092 5.0793076 5.282614 4.9251156 5.120129
1370509_at 6.3904834 6.310955 6.6032214 7.12736 6.2978725 6.929881 6.318873 6.249855 6.717614 6.84773 6.8932056 6.873259
1370510_a_at 7.1997643 7.3724737 7.259291 7.3292565 7.239988 7.5935316 7.236491 7.1099033 7.170128 7.3414326 7.219439 7.2139783
1370511_at 13.693121 13.843651 13.741861 13.843362 13.80718 13.859195 13.813112 13.67273 13.68159 14.0355 13.76967 13.651645
1370512_at 7.7078776 7.838309 7.485872 7.6900887 7.767768 7.698584 7.626569 7.7320485 7.297819 7.7379785 7.643144 7.4517274
1370513_at 3.865086 3.784871 3.9008167 3.7461195 3.6152415 3.8009992 3.6893137 3.686369 4.167364 3.802587 3.7959013 3.7457502
1370514_a_at 4.5426292 4.164937 4.406515 4.4148173 4.301007 4.2418666 4.3986993 4.2377796 4.6064787 4.303252 4.397652 4.829822
1370515_x_at 4.5859776 4.4603453 4.3303537 4.1489224 4.296134 4.5964355 4.307971 4.247365 4.4081187 4.3720255 4.2215056 4.343212
1370516_at 6.1756654 5.9650216 5.7305627 5.6009483 5.822629 5.969235 5.672874 5.793109 5.6324186 6.2450194 5.858616 5.8261867
1370517_at 3.9809487 3.9169135 3.8486145 3.7125046 4.1087127 3.902749 3.9975076 3.8971424 3.7964244 3.7996936 4.0528755 3.857847
1370518_a_at 3.8491375 3.8697991 3.7286682 3.7326188 3.7532215 3.8806028 3.8356495 3.811255 3.8707275 4.0042553 3.8026223 3.6801748
1370519_at 5.0137653 4.644496 4.762663 4.594492 4.5573683 4.860244 4.985721 4.7292495 4.7074776 4.7335367 4.654044 4.6125946
1370520_at 4.3351645 4.327977 4.3010063 4.1707544 4.232299 4.101509 4.1935062 4.332979 4.1628 4.256997 4.2186093 4.103743
1370521_at 6.153921 6.072547 5.751066 6.2634616 5.9736304 6.1354055 6.118287 5.872525 6.1027336 6.14742 5.858139 6.2146535
1370522_at 9.209019 8.970576 8.984782 8.919943 8.891582 8.828158 8.922746 8.631861 8.754713 9.01963 8.7818165 9.022488
1370523_a_at 7.594604 7.4353447 7.6769266 7.716328 7.613488 7.6045218 7.761753 7.506899 7.28279 7.4478307 7.597358 7.1623077
1370524_at 8.94541 9.07792 9.079846 9.121936 9.00238 8.960603 8.911233 8.947105 9.000287 8.91005 9.034204 8.814913
1370525_at 8.112274 7.9505 8.150347 8.212177 8.009619 8.145218 8.080343 8.0960045 8.173574 8.123888 8.001955 8.081284
1370526_at 5.416855 5.460386 5.780116 7.1941485 5.7397895 5.60751 6.8836956 5.587716 5.5918446 6.5541496 6.5734444 5.493917
1370527_a_at 7.8747854 8.126482 8.362202 8.043574 7.9181633 8.283555 7.8622217 7.8493524 8.19262 7.7141504 7.830926 8.003543
1370528_at 6.402204 6.542113 6.592211 6.6770477 6.399553 6.4368925 6.257825 6.164608 6.46702 6.494505 6.2377605 6.31934
1370529_a_at 6.7154555 6.8008113 7.118917 7.0796657 7.1616635 7.2866354 6.8178825 6.889803 6.5376954 7.0445743 7.1128473 6.9944773
1370530_a_at 7.476595 7.7053843 7.8270283 7.750895 8.007622 7.6481776 7.7043095 8.076837 7.474623 7.866973 8.01652 7.86024
1370531_a_at 4.844331 4.874771 4.92326 5.1984344 5.1096234 4.9126453 4.9240546 5.145523 4.954625 5.0219283 5.0760245 4.6713576
1370532_at 5.997163 5.921718 6.1244307 6.2455845 5.844416 6.214373 5.9039793 6.0490775 6.1767254 6.0960536 5.9282846 6.026963
1370533_at 4.2582674 4.3679724 4.4133253 4.328809 4.255554 4.3718514 4.283017 4.200212 4.464463 4.2893343 4.179041 4.3709517
1370534_at 6.6908784 6.735839 6.796924 7.0313964 6.62268 6.7935405 6.9757943 6.6594157 6.500093 6.7201524 6.6363 6.463753
1370535_at 4.5361357 4.3293467 4.406209 4.4377966 4.569666 4.3615246 4.4647756 4.0417094 4.382597 4.519345 4.440317 4.2857943
1370536_at 5.3319254 5.1407337 5.2974424 5.3622084 5.392621 5.2205634 5.344389 5.3796587 5.449771 5.383813 5.4703865 5.2004576
1370537_at 5.9527164 6.076929 5.967235 6.2263837 6.0081444 6.3332453 6.062331 6.082891 6.2259183 6.1568866 6.116479 6.069636
1370538_at 7.171883 7.28214 7.34979 7.406594 7.338227 7.389127 7.708945 7.3690667 7.4448338 7.59138 7.72648 7.4471283
1370539_at 6.5496664 6.1797123 6.6294036 6.561873 6.551254 6.108729 6.4493437 6.431274 6.48986 6.5895047 6.695271 6.4303107
1370540_at 4.2692757 3.948038 3.8881762 3.994977 4.2759285 4.1778073 3.9867616 4.1421185 4.0195904 3.898096 3.9735622 3.7468736
1370541_at 5.598133 5.265777 5.4716353 5.5983596 5.974586 5.7110286 5.5006585 5.660347 5.549901 5.2876277 5.452935 5.4466114
1370542_a_at 6.3757024 6.699459 6.569618 6.557255 6.4255643 6.36379 6.474855 6.267081 6.3541455 6.3985972 6.497058 6.182116
1370543_at 7.187563 6.9262557 6.9187694 6.8929954 7.135779 7.0425215 7.0499988 6.636525 6.8542976 7.0040975 7.3260007 7.0722146
1370544_at 5.629926 5.741891 5.6892667 5.9618874 5.6659694 5.7792196 5.5724044 5.74901 5.698312 5.9067674 5.841171 5.720873
1370545_at 5.0908794 5.17695 5.244762 5.1758094 4.9223742 5.3772264 4.916154 4.8994303 5.0285697 5.1380534 5.0197554 5.1641912
1370546_at 4.4104757 4.3314342 4.184919 4.137327 4.4778757 4.22065 4.348283 4.3112555 4.4766693 4.280382 4.257201 4.5518665
1370547_at 13.901846 14.074897 13.995658 14.024015 14.006235 14.076146 13.993673 13.935182 13.884969 13.998144 14.041799 13.90488
1370548_at 6.7983537 7.221589 6.845313 6.63209 7.158053 6.829149 6.9436707 6.7952657 7.2197413 6.97725 7.140138 7.6796947
1370549_at 5.8487597 5.8381157 5.7568207 5.959373 5.8136053 5.823256 5.763777 5.5308113 5.7135277 5.8443875 5.7346053 5.5080957
1370550_at 5.48516 5.490924 5.4621572 5.6128516 5.555153 5.444902 5.6267953 5.512789 5.435403 5.48495 5.547432 5.405856
1370551_a_at 7.436845 7.484003 7.4315734 7.1465755 7.8676085 7.13122 8.189125 7.8970895 8.124128 7.0384965 7.5575037 8.104229
1370552_at 5.36137 5.290857 5.5315766 5.1767035 5.237774 5.4051304 5.1979103 5.277972 5.3159876 5.3874683 5.310401 5.3299856
1370553_at 6.626434 6.564453 6.4662747 6.6571765 6.580927 6.6852007 6.745491 5.7333736 6.4767413 6.460014 6.3459005 6.465298
1370554_at 7.8314414 7.896023 7.7856293 8.108183 7.7990775 8.044627 7.7958517 7.9054146 8.02855 8.11795 7.7295427 7.754525
1370555_at 4.9997416 5.1352625 4.944318 4.4405966 4.617465 5.1379633 5.0975637 5.023008 4.936428 5.130499 4.7219152 4.9233894
1370556_at 5.6106944 5.6384053 5.478644 5.416448 5.5054073 5.612556 5.7380486 5.5797143 5.6804867 5.753486 5.6594696 5.7554398
1370557_a_at 4.041713 3.9364088 4.016287 4.0364714 3.9152017 4.110866 3.983997 3.96253 3.9421144 3.9803784 4.008464 3.9260542
1370558_a_at 3.2510593 3.3013587 3.2680206 3.234575 3.1786318 3.2235825 3.302144 3.1956675 3.193572 3.2459538 3.1620982 3.2519302
1370559_at 3.5438225 3.6876829 3.6408784 3.7531323 3.5971694 3.7000349 3.6430545 3.6368937 3.6847568 3.7292318 3.7032077 3.8085792
1370560_at 4.42575 4.1522236 4.594267 4.4598236 4.3318915 4.3130717 4.261957 4.1957645 4.258237 4.2792025 4.335917 4.486183
1370561_at 3.8422961 4.047223 3.924817 3.9001815 4.0122647 4.045026 3.8971293 3.9136171 3.9188833 3.9080086 3.8889654 3.9820411
1370562_at 4.7759624 4.7809696 4.645979 4.624593 4.832136 4.756685 4.8619504 4.8688745 4.8457274 4.5365653 4.6730337 4.9446325
1370563_at 10.998366 10.9961 10.934591 10.96206 10.625729 11.291731 10.812808 10.766999 11.128162 10.956583 11.123977 11.154997
1370564_at 4.292361 4.0978117 4.335342 4.3621955 4.219287 4.3993654 4.4199004 4.2608624 4.2850165 4.2811265 4.3797665 4.2929974
1370565_at 4.829908 4.5707517 4.6172647 5.0280485 5.3234525 4.6334214 4.804021 4.8143554 4.5385504 4.9300203 5.1493044 4.68068
1370566_at 8.93246 9.483587 10.435987 9.924916 9.8291445 9.749909 10.619481 10.561994 8.971357 8.987489 10.08709 9.000746
1370567_at 6.811654 6.3242683 6.5310955 6.3953786 6.382904 6.5595956 6.545129 6.6279006 6.6624503 6.2454886 6.5498724 6.3431616
1370568_at 5.849867 5.669236 5.849531 5.444558 5.618711 5.6696076 5.7645693 5.5959826 5.6979513 5.601609 5.6168637 5.6828938
1370569_at 5.262718 5.1052504 5.2943025 5.206258 5.2577624 5.360947 5.290558 5.042473 5.644776 5.222633 5.274164 5.539532
1370570_at 6.5006065 6.795314 6.721293 6.740663 6.687385 7.000612 6.751814 6.777517 6.410105 6.795243 6.548537 6.6463284
1370571_at 5.0768976 4.6252036 4.924634 5.0630302 4.7684226 4.9436913 4.892971 4.7074585 4.7235107 5.1114154 4.892046 4.604491
1370572_at 3.8869433 3.774946 3.6769 3.7198603 3.7147677 3.8349383 3.7355905 3.8623853 3.8088534 3.7452447 3.8588598 3.7770119
1370573_at 9.013558 9.1314125 9.241149 8.747818 9.029369 8.945204 9.078934 8.481955 8.856257 9.371808 8.879954 9.246003
1370574_a_at 7.162232 7.04075 7.155143 6.9536204 6.9943137 7.042723 7.2832904 7.1337585 7.107725 7.3343673 7.1727767 7.0848117
1370575_a_at 7.9466925 8.175088 8.275913 8.476591 8.114586 8.110874 8.10299 7.9646354 8.099714 8.308338 8.03497 8.018984
1370576_at 5.549689 5.4767194 5.488163 5.323201 5.386959 5.476122 5.3352923 5.316644 5.42892 5.454572 5.2333045 5.4529753
1370577_at 6.440186 6.2167616 6.282087 6.02179 6.579898 6.1886497 6.606043 6.664699 6.391758 6.228774 6.453377 6.7405915
1370578_at 7.004362 7.0372744 7.1444125 6.832081 7.1981015 6.9707565 6.781916 6.9095745 7.1201897 7.081468 6.8789997 6.944141
1370579_at 8.976854 9.156645 9.248117 9.125513 8.959154 9.162163 9.056008 9.013527 9.135498 9.196779 9.111034 9.01059
1370580_a_at 13.094583 13.303404 13.167712 13.320317 13.091455 13.367229 12.847079 13.229852 13.2545395 13.233502 13.243783 13.111091
1370581_at 4.7498503 4.6574154 4.6890144 4.3962727 4.7286987 4.7019167 4.516699 4.5098305 4.676689 4.5463543 4.498707 4.7408295
1370582_a_at 3.458326 3.4541504 3.36681 3.4424622 3.3074574 3.4427464 3.3342295 3.3403451 3.2487953 3.422768 3.4384491 3.331563
1370583_s_at 5.438237 6.181262 5.4713163 6.078545 6.0610104 5.71081 5.2780895 5.388388 5.331149 5.5649734 5.624054 5.5482655
1370584_a_at 5.9260855 5.2514215 6.0616693 5.3323593 5.7300444 5.807626 5.285633 5.359335 5.2285185 5.4842114 5.3655167 5.313777
1370585_a_at 6.508897 6.205057 5.9438014 5.8009686 6.3921914 5.8822145 6.118696 6.1148505 5.832065 6.5297065 6.1425586 5.943484
1370586_a_at 5.893042 6.2358108 5.7691164 5.9295015 5.872707 5.967286 5.765895 5.8038416 5.825989 6.0128717 6.1339254 5.8742027
1370587_at 4.7614546 4.9016886 4.8122206 4.6662626 4.669485 4.8111134 4.8455153 4.9072857 4.8366833 4.8694067 4.4568605 4.7861977
1370588_a_at 4.072187 4.5652127 4.34357 4.2517624 4.1403694 4.507126 4.308241 4.2265425 4.129445 4.2130094 4.105475 4.201764
1370589_at 4.980221 4.8253813 4.9428563 4.8516784 4.9897556 4.9131145 4.9381723 5.0871387 4.847417 4.834493 5.0490193 4.9832644
1370590_at 7.0868697 7.2127743 7.125366 7.2020183 7.5141964 7.293012 7.3501596 7.2615047 7.089126 7.2672844 7.205118 7.21463
1370591_at 7.2585406 7.3618393 7.164621 7.2572103 7.5112715 7.6664515 7.3774242 6.9796557 7.4453025 7.4876914 7.2745557 7.2876134
1370592_at 5.04461 5.469658 5.3038244 5.2851067 5.5425267 5.5035753 5.7293115 6.3532753 5.1608973 5.2976785 5.4428253 5.818948
1370593_at 12.642234 13.392999 13.279356 13.151804 13.336947 13.398491 12.733349 13.624252 12.202627 13.564778 13.436619 12.292621
1370594_at 5.5976925 5.4884996 5.373294 5.004818 5.343851 5.1021824 5.3848476 5.1714983 5.437311 5.2705717 5.670433 5.607088
1370595_a_at 4.4534354 4.099742 4.1254573 4.09692 3.943004 4.077203 4.3776236 4.3135676 4.151207 4.011505 4.2681084 4.5398197
1370596_a_at 4.0343356 4.310111 4.135914 4.084381 4.015504 4.2013183 4.034777 3.9136007 4.1050215 4.085008 4.104503 4.118149
1370597_at 6.139863 6.44316 6.3264394 6.569036 6.5325084 6.312918 6.214644 5.8902035 5.9953666 6.600778 6.4797726 5.9039764
1370598_a_at 4.5453186 4.4408417 4.426528 4.4778256 4.366813 4.5961404 4.5110855 4.4827538 4.4711237 4.378881 4.349759 4.382468
1370599_a_at 7.7313275 7.528033 7.4243054 7.6161675 7.117186 7.5259633 7.303876 7.1544437 7.5999393 7.4332952 7.226474 7.4842763
1370600_at 5.7111897 5.8322577 5.6562757 6.001383 5.7497454 5.96533 6.0773525 5.603221 5.5588493 5.817393 5.4408083 6.1691093
1370601_a_at 4.6971107 4.908049 4.859495 4.93764 5.3180466 4.8861375 4.5941763 5.062999 4.9754586 4.7606173 5.1774306 4.630891
1370602_at 4.735282 4.522479 4.4657288 4.408431 4.5960484 4.82076 4.6740303 4.5542955 4.46255 4.5086746 4.4762588 4.6740675
1370603_a_at 5.738857 5.4407325 5.503542 5.5388308 5.615597 5.5104513 5.5143356 5.5206585 5.6708612 5.8859377 5.789346 5.474819
1370604_at 3.8323758 3.845412 3.589126 3.7159498 3.7111585 3.6803534 3.8955443 3.7840114 3.785652 3.825331 3.7731106 3.7844067
1370605_s_at 6.142295 5.996953 5.6123238 5.745453 5.6913366 5.8536444 6.133585 5.6802588 5.8128395 6.261271 6.0448275 6.064827
1370606_at 5.948012 5.525874 5.6742935 5.8812165 5.8227167 5.9935174 5.964623 5.8131638 5.9357653 6.186139 6.113601 5.8863277
1370607_a_at 4.687723 4.631966 4.506023 4.5047107 4.740241 4.466647 4.4875727 4.644944 4.5711684 4.630974 4.6171813 4.752721
1370608_at 3.6757143 3.8026145 3.6035762 3.735924 3.7042706 3.6180634 3.7154627 3.6112993 3.7744179 3.6876674 3.7361572 3.7498949
1370609_a_at 9.539698 9.60563 9.53709 9.581598 9.737906 9.6572695 9.403505 9.524684 9.355717 9.551197 9.366725 9.495301
1370610_at 4.643323 4.5353036 4.642894 4.646328 4.598689 4.486625 4.898553 4.432862 5.0825586 4.579546 5.3242016 4.681327
1370611_at 5.9005404 6.0156565 6.1733027 5.9831266 6.0727186 6.2319117 5.8411446 5.8425407 5.9427395 5.9376383 6.012785 5.85056
1370612_at 6.748693 6.510319 6.7345047 6.4447665 7.028779 6.357241 6.846855 6.943415 6.7127476 6.91566 6.8736634 6.8130727
1370613_s_at 12.589334 12.430124 12.4399605 12.506275 12.757764 12.723834 12.260766 12.824516 12.327807 12.548862 12.680834 12.656838
1370614_s_at 5.6514163 5.7583694 5.8794303 5.94295 5.5084114 5.8570957 5.749979 5.613909 5.779995 5.9072757 5.62176 5.7934976
1370615_at 4.923773 5.219513 5.087019 5.008252 5.3005714 4.9436345 4.9072313 5.110058 4.9901314 4.89973 5.008198 5.0132456
1370616_at 5.2928934 5.1179767 5.6030283 5.14288 5.4012766 5.2122784 5.6320877 5.542158 5.108016 5.2149105 5.376027 5.3163214
1370617_at 5.1321373 4.9401846 4.9032927 5.0164566 5.207575 4.7881746 4.909957 4.8565683 4.9651155 4.8906784 5.034045 4.945903
1370618_at 7.874814 7.9383307 8.019141 7.880212 7.811286 8.10357 7.714071 7.376068 7.8780627 7.812518 7.673232 7.6906137
1370619_at 5.015339 4.84682 4.775823 4.844265 4.8044896 4.8388557 4.9997716 4.7902927 4.9359283 4.930354 4.920369 5.0354004
1370620_at 4.8337393 4.885299 4.9447865 4.6594167 4.7392654 4.955467 4.7153683 4.65617 4.7347636 4.864959 4.685864 4.7287874
1370621_at 5.5750294 5.493826 5.398617 5.344358 5.5552335 5.684957 5.339739 5.169275 5.366329 5.569777 5.6145997 5.266906
1370622_at 4.4056892 4.2856956 4.599874 3.9933345 4.431951 4.2266283 4.2051973 4.599335 4.0495744 4.3400717 4.369424 4.6952167
1370623_at 7.215618 7.2587557 7.051218 7.070971 7.1340117 7.053116 7.034546 6.9236193 7.0964313 7.1671286 6.963482 6.9096203
1370624_at 4.792796 4.510253 4.592916 4.5986686 4.647318 4.7478094 4.7091556 4.6879764 4.7170906 4.6148615 4.9799237 4.5341845
1370625_at 3.6847332 3.7044213 3.8097892 3.7650013 3.6148221 3.7331514 3.7580357 3.6905577 3.8182898 3.6233044 3.8610287 3.9041588
1370626_at 3.4032817 3.362666 3.3788173 3.3765318 3.3259947 3.3411572 3.4954665 3.4476771 3.4280555 3.5037372 3.5096464 3.5041318
1370627_at 4.7164664 4.78566 4.7841883 4.909246 4.78301 4.89732 4.471945 4.8226724 4.8994703 4.7707386 4.9763813 4.895193
1370628_at 5.122494 4.8737717 4.62223 4.702919 5.0301995 4.926455 4.9686065 5.0600386 4.80443 4.951479 4.8934884 5.052553
1370629_at 3.647469 3.7710261 3.7432678 3.5807047 3.655462 3.6607618 3.7492874 3.6913736 3.818482 3.9192083 3.643711 3.606845
1370630_a_at 6.690822 6.6333137 6.463607 6.6697264 6.507059 6.4929843 6.720273 5.8590403 6.8501763 6.6077466 6.7915444 6.8273554
1370631_at 4.3025093 4.1726756 4.2127137 4.233099 4.2500935 4.211912 4.170456 4.6364307 4.321077 4.1439333 4.882347 4.3086033
1370632_at 4.6315994 4.6474886 4.537547 4.458349 4.531415 4.8404717 4.5692673 4.515606 4.825903 4.819743 4.508993 4.733039
1370633_at 5.5860167 5.131346 5.32312 5.23153 5.006114 5.4182043 5.1951113 5.384967 5.1558266 5.1236215 5.05881 5.298129
1370634_x_at 7.0271153 6.726422 6.8526173 6.6258907 6.6348314 6.9702854 6.724831 6.820723 6.843195 6.76995 6.60905 6.8089457
1370635_at 5.0678854 5.213694 5.21476 5.221633 5.509662 5.1667533 5.2694135 4.9836946 5.371609 5.2972627 5.220484 5.4962273
1370636_at 4.652616 4.5833445 4.627489 4.564105 4.4545307 4.5152235 4.721843 4.4621973 4.4457912 4.6497126 4.780441 4.4528227
1370637_at 4.319536 4.487904 4.3361673 4.2341905 4.5866385 4.5552664 4.495839 4.2800555 4.47839 4.321411 4.5463805 4.5488224
1370638_at 4.600459 4.644156 4.595911 4.562375 4.8378425 5.1139307 4.7049465 4.7811947 4.5980854 4.6072826 5.05158 4.872401
1370639_at 7.861163 7.6532636 7.824751 7.753332 7.6632004 7.7281227 7.4949913 7.572891 7.8706293 7.8805823 7.5595737 7.6891055
1370640_a_at 5.786584 5.7505846 5.8854904 5.6640425 5.620758 5.8885884 5.7346563 5.641671 5.7218666 5.862444 5.4270487 5.7485533
1370641_s_at 6.406866 6.4582324 6.4575233 6.369595 6.21309 6.6438265 6.413575 6.428373 6.340869 6.51879 6.109507 6.2099233
1370642_s_at 6.3380284 6.6885347 6.5686216 6.990197 6.550856 6.643545 6.4354863 6.4052796 6.6168528 6.855061 6.3873243 6.4638085
1370643_a_at 5.672766 5.2321005 5.4714613 5.27701 5.3334804 5.4836006 5.582117 5.398248 5.4666944 5.3325543 5.255542 5.7130675
1370644_at 3.761468 3.7402685 3.7033238 3.6392887 3.6025114 3.8487136 3.6999269 3.7359488 3.7667484 3.5947092 3.8647618 3.8259642
1370645_at 4.400377 4.347432 4.3541965 4.448468 4.287963 4.502191 4.7051725 4.461895 4.4324794 4.460279 4.578564 4.560123
1370646_at 6.6351786 6.335275 6.2264075 6.2912717 6.270796 6.6033263 6.403006 6.331374 6.569925 6.3976645 6.3753214 6.3090816
1370647_at 4.4236665 4.4048343 4.346592 4.2935405 4.519068 4.4231124 4.510474 4.472242 4.3010197 4.2770815 4.2595787 4.3916945
1370648_a_at 5.5393267 5.4859037 5.4463477 5.350595 5.404208 5.6920004 5.659909 5.53913 5.63624 5.648441 5.34779 5.4459286
1370649_at 6.3703775 5.9995756 6.209188 5.841749 6.2915435 6.0678678 6.352681 6.3207293 6.3676906 6.103253 6.5568185 6.340849
[truncated: 3,479,711 more chars]
