# Supplementary material for: Transcriptomic point of departure determination: a comparison of distribution-based and gene set-based approaches
Source: Front Genet. 2024 May 9;15:1374791. doi: 10.3389/fgene.2024.1374791 (PMC11112360; doi:10.3389/fgene.2024.1374791)
Supplement: Supplementary file 6 [file DataSheet1.zip › Data Sheet 1/methapyrilene_29day_Rat_Liver_rma.txt]

ProbesetID V2 V3 V4 V5 V6 V7 V8 V9 V10 V11 V12 V13
Dose 0 0 0 10 10 10 30 30 30 100 100 100
1367452_at 10.399671 10.198951 10.254294 10.316409 10.3782 10.32586 10.470812 10.578105 10.359858 11.075003 11.051469 10.975331
1367453_at 10.047071 10.024239 10.078391 10.0327015 10.211605 10.112125 10.238834 10.381595 10.197953 10.667307 10.586199 10.533447
1367454_at 10.1392 10.098379 10.117642 10.125231 10.184108 10.105748 10.157125 10.304002 10.140469 10.320909 10.2027025 10.240263
1367455_at 11.618649 11.589981 11.678165 11.579206 11.514377 11.524197 11.34405 11.393692 11.342716 11.332791 11.37849 11.084339
1367456_at 12.164472 12.009911 11.990924 11.993535 12.03282 12.092334 12.026269 12.157535 12.083678 12.146143 12.235907 12.339132
1367457_at 9.158237 9.291893 9.175898 9.372609 9.169516 9.204472 9.237777 9.264067 9.21398 9.18599 9.261825 9.33293
1367458_at 8.358296 8.226428 8.322453 8.148048 8.193104 8.424885 8.322798 8.526829 8.339079 7.928859 8.020595 7.8658795
1367459_at 12.165878 12.130841 12.215557 12.184338 12.132298 12.147671 12.216478 12.272715 12.158163 12.50739 12.516761 12.456102
1367460_at 11.4364805 11.623585 11.586708 11.586093 11.571906 11.615246 11.716257 11.719386 11.648705 12.1021595 12.0785 12.268918
1367461_at 10.745801 10.526493 10.513228 10.446638 10.270003 10.481262 10.444115 10.580465 10.467717 10.723575 10.461918 10.545945
1367462_at 10.664129 10.7768755 10.836122 10.859968 10.462792 10.566093 10.77817 10.846909 10.789946 10.780932 10.753355 10.939762
1367463_at 10.759278 11.148914 11.285053 11.049346 11.025762 11.078318 11.13606 11.544453 11.15908 11.6382 11.590486 11.50975
1367464_at 9.718189 9.7972145 9.774191 9.781542 9.863415 9.616898 9.828589 9.700581 9.794498 9.740168 9.730127 9.695309
1367465_at 10.103763 10.239133 10.244898 10.113704 10.244808 10.056904 10.367276 10.197951 10.285301 10.267336 9.942669 9.867054
1367466_at 10.212418 10.246253 10.328287 10.184445 10.276143 10.170427 10.199079 10.286624 10.136823 10.393168 10.162768 10.215471
1367467_at 11.281088 11.496698 11.475488 11.474076 11.527539 11.536818 11.505228 11.521071 11.529377 11.4332695 11.480691 11.475305
1367468_at 10.045003 9.892196 10.075555 10.110639 9.963399 9.873901 9.825751 9.878207 9.8635025 9.731485 9.519846 9.823639
1367469_at 12.018724 11.99204 11.806842 11.889297 11.8420515 11.998424 12.074295 11.989218 11.903845 12.320231 12.3666 12.556206
1367470_at 10.236427 10.280277 10.460359 10.215062 10.199065 10.320522 10.326639 10.295047 10.27625 10.161905 10.043223 9.938289
1367471_at 9.018319 9.104027 9.039006 8.979993 9.121033 9.055117 9.197268 9.184259 9.295901 9.9193125 9.845215 9.745107
1367472_at 10.266111 10.297508 10.34254 10.350199 10.408651 10.334745 10.492142 10.383444 10.493218 10.765392 10.525706 10.637306
1367473_at 9.953395 9.980447 9.833458 9.989904 10.065007 9.988578 10.15846 10.17866 10.016907 10.382535 10.531948 10.508102
1367474_at 9.848912 9.920747 9.817798 10.033599 9.774576 9.995508 10.077269 9.948127 10.071394 9.70876 9.618238 9.467553
1367475_at 10.590449 10.594491 10.662888 10.583219 10.531882 10.619971 10.697738 10.661872 10.614887 11.181395 11.225124 11.014525
1367476_at 10.984224 11.081006 11.087943 10.966153 11.206023 11.134934 11.270046 11.292141 11.145707 11.464609 11.289136 11.312008
1367477_at 10.230762 9.988211 10.172773 10.127783 10.455887 10.189076 10.263566 10.536169 10.447735 10.713656 10.665192 10.721819
1367478_at 7.8427777 7.756908 7.980437 7.9384604 7.9027605 8.070898 8.12252 7.982649 8.148006 8.456734 8.453806 8.464678
1367479_at 11.251636 11.126987 11.174811 11.2138195 11.357509 11.202259 11.138228 11.204699 11.060787 11.211357 10.957042 11.108403
1367480_at 9.723323 9.622687 9.871638 9.552907 9.583498 9.7216015 9.834101 9.997364 9.829024 10.47504 10.289002 10.337268
1367481_at 9.458907 9.413392 9.460268 9.470155 9.6483135 9.399766 9.486967 9.584497 9.460552 9.85707 9.600731 9.699889
1367482_at 9.537102 9.510023 9.461534 9.678166 9.648961 9.332126 9.336262 9.493679 9.33607 9.555549 9.091599 9.134389
1367483_at 8.741261 8.9063835 8.957573 9.054101 9.070461 9.062393 8.948571 9.111477 9.215422 8.796318 8.657256 8.76
1367484_at 9.402737 9.508513 9.182619 9.465436 9.415315 9.451338 9.64234 9.637938 9.655416 9.736452 9.857717 9.932519
1367485_at 10.108598 10.198904 10.139983 10.036568 10.080653 10.124159 10.070714 10.223603 10.084256 11.222697 11.050814 11.000957
1367486_at 9.705316 9.633033 9.535781 9.609602 9.645785 9.759308 9.603816 9.571481 9.6160965 9.648753 9.292834 9.244215
1367487_at 7.5063906 7.4425993 7.4661636 7.251549 7.4497757 7.407904 7.2502823 7.430275 7.4382215 8.097622 7.978689 8.116978
1367488_at 8.215332 8.454784 8.172262 8.268711 8.312786 8.360125 8.4424095 8.218035 8.469597 8.498665 8.463997 8.702415
1367489_at 6.5490746 6.991039 6.699664 6.80631 6.8206186 6.797772 6.820997 6.610877 6.786214 6.9619093 7.2506557 6.898867
1367490_at 7.632697 7.413954 7.5016966 7.58665 7.4999366 7.4365854 7.464919 7.5873003 7.638758 7.6819324 7.770171 7.6755457
1367491_at 9.653071 9.433824 9.58515 9.444247 9.307159 9.510087 9.4185505 9.513901 9.428156 9.5075 9.514979 9.599434
1367492_at 8.894154 8.991273 8.980125 8.883432 9.066371 9.14364 9.119693 9.291758 9.152168 9.429167 9.471939 9.56011
1367493_at 9.635609 8.750261 9.609991 9.467274 9.604663 9.660425 9.672018 9.7808895 9.712048 10.118847 10.251102 10.100541
1367494_at 10.136074 10.006322 10.060495 10.117118 10.148501 10.068384 9.948067 10.232737 10.155423 10.63934 10.505463 10.641513
1367495_at 7.7169604 7.7334013 7.7446404 7.8882155 7.8695745 7.9593687 7.978725 8.038637 8.163229 8.9010725 8.647318 8.718149
1367496_at 11.341614 11.436719 11.28089 11.4309225 11.461391 11.287453 11.443523 11.478508 11.393018 11.567669 11.420835 11.483256
1367497_at 8.849163 8.65867 8.851667 8.771299 8.754359 8.897457 8.855431 8.966333 8.830978 8.88993 8.850827 8.906969
1367498_at 9.049353 9.248377 9.154142 9.249187 9.115944 9.043134 8.883077 8.934906 9.094177 8.66641 8.378052 8.672503
1367499_at 8.377348 8.25444 8.195642 8.273222 8.2064 8.39691 8.246325 8.416161 8.403238 8.7471485 8.6511 8.587019
1367500_at 10.158144 10.174272 10.159201 10.15893 10.160137 10.185705 10.17531 10.118201 10.089041 10.235361 9.919839 10.217835
1367501_at 8.857226 8.614121 8.80877 8.670052 8.852797 8.628949 8.96155 8.863434 8.922294 8.675579 8.793993 8.706391
1367502_at 8.506131 8.3941 8.466965 8.31171 8.648396 8.529372 8.649893 8.877967 8.613901 9.138887 8.978058 9.017336
1367503_at 11.140413 11.078572 11.038908 11.004194 11.163301 11.09536 11.050987 10.961567 11.032609 10.915049 10.844757 10.838615
1367504_at 8.480776 8.021778 8.206017 8.355817 8.196936 8.511666 8.534845 8.335169 8.368437 8.660339 8.654556 8.784382
1367505_at 8.382803 8.362491 8.240973 8.450996 8.46034 8.607682 8.350596 8.600054 8.464239 8.286994 8.2885895 8.5389805
1367506_at 9.960556 9.953238 9.90616 9.956604 10.152811 9.961763 9.9343815 10.13552 9.949988 10.188205 9.859744 10.124166
1367507_at 7.4213905 7.402807 7.2535896 7.4834156 7.355778 7.3346257 7.2621956 7.3157363 7.4269524 7.097552 7.013331 7.2255898
1367508_at 8.704232 8.579254 8.679375 8.716564 8.895834 8.801512 8.807598 8.8495655 8.836737 9.044727 8.878246 8.915685
1367509_at 9.4467 9.541181 9.6493 9.653697 9.687282 9.740543 9.745628 9.86111 9.747234 10.207333 9.973851 10.1953745
1367510_at 9.759802 9.940654 9.840193 9.938051 9.817805 9.843386 9.748595 9.729934 9.819459 9.37867 9.379263 9.582981
1367511_at 8.822069 8.715782 8.748618 8.706898 8.833688 8.656499 8.692179 8.628349 8.647202 8.958693 8.664283 8.73704
1367512_at 10.949367 10.894734 10.809846 10.86262 11.036638 10.97115 10.853514 11.020106 10.877855 11.293267 11.059824 11.042097
1367513_at 8.243822 8.147573 8.519489 8.673946 8.477408 8.794905 8.619697 8.912981 8.633943 8.596615 8.24696 9.026213
1367514_at 8.070414 8.244724 8.148376 8.299731 8.32063 8.228426 8.62832 8.505812 8.407174 8.869213 9.024595 9.128304
1367515_at 7.866266 7.7171483 7.526897 7.929879 7.7115245 7.9774103 8.117516 7.5560446 7.927091 7.9348865 7.746213 8.227339
1367516_at 9.143987 9.207319 8.94846 9.13023 9.046963 9.025405 8.883287 8.8176985 8.896927 8.416586 8.903403 8.704055
1367517_at 7.8479977 7.7775135 7.952485 7.687567 7.8279195 8.011677 8.03965 7.8942914 8.163229 7.950399 7.7376385 8.073363
1367518_at 8.6556425 8.441311 8.752372 8.629755 8.866489 8.818853 8.723902 8.631345 8.629402 8.629995 8.871903 8.79129
1367519_at 8.654813 8.674782 8.756866 8.678376 8.656412 8.75152 8.725819 8.594313 8.744071 8.427933 8.440074 8.459083
1367520_at 9.922712 9.855425 9.905045 9.955585 10.120323 9.876636 10.061021 10.212504 10.082803 10.079374 10.166826 10.1428175
1367521_at 7.1663284 7.2134676 7.2758207 7.012298 7.1258974 6.8866153 7.3724504 7.2129116 7.458362 7.6125855 7.0926332 7.208015
1367522_at 9.435834 9.073553 9.1539345 9.35133 9.24953 9.486694 9.124091 9.160046 9.256525 8.526252 8.678597 8.828715
1367523_at 8.915699 8.810873 8.816367 9.014912 9.023073 8.748674 8.74392 9.2773905 8.81197 9.470404 9.240446 9.351744
1367524_at 7.728207 7.5860143 7.601623 7.5879197 7.6011524 7.5132704 7.408087 7.4144874 7.502388 7.2403183 7.354182 7.355807
1367525_at 9.450501 9.316465 9.2889805 9.312622 9.318091 9.30524 9.359665 9.197716 9.249257 9.219098 9.160228 9.333561
1367526_at 8.977324 9.031802 9.084062 9.030394 9.0651655 8.936767 8.912749 9.078913 9.106533 8.820308 8.707343 8.763166
1367527_at 8.374979 8.562079 8.3969 8.339302 8.412548 8.435457 8.32395 8.190634 8.350109 8.148657 8.099339 8.19316
1367528_at 8.812758 9.084208 8.734809 8.846058 8.751064 8.915422 9.357745 9.185477 9.124033 9.168893 9.169517 9.125311
1367529_at 9.275978 9.221043 9.376296 9.352468 9.205304 9.375544 9.156169 9.148966 9.081655 8.910671 9.075344 8.96685
1367530_at 7.3522196 7.5339117 7.3779593 7.3614078 7.253263 7.45379 7.52911 7.7296867 7.4132996 7.700653 7.816438 7.8262925
1367531_at 10.762907 10.807808 10.855634 10.85205 10.819304 10.900409 11.027949 11.045198 10.936222 11.200831 11.36055 11.270461
1367532_at 11.294438 11.251697 11.332622 11.227492 11.345134 11.244359 11.066809 11.233244 11.180917 11.122599 11.024675 11.008305
1367533_at 8.808335 8.704819 8.687295 8.628498 8.875763 8.68614 8.809598 8.981289 8.844175 8.933247 8.837413 8.928285
1367534_at 7.3207965 7.508116 7.6238003 7.446044 7.372313 7.4864383 7.464446 7.551334 7.5509195 7.5000706 7.4417086 7.163109
1367535_at 9.000417 8.690779 8.823879 9.058826 8.991657 8.8701725 8.838317 8.769618 8.975199 9.101814 8.672426 8.678423
1367536_at 7.6755047 7.763394 7.8537345 7.795128 7.9569798 7.975834 8.097551 8.288572 8.252781 8.747441 8.922344 8.6654625
1367537_at 8.143242 8.350073 8.110918 8.264923 8.079093 8.216373 7.9903035 8.080064 8.31926 8.120693 8.179604 8.1978655
1367538_at 7.4828873 7.6281905 7.7114244 7.392109 7.4032917 7.349161 7.458856 7.7463093 7.5671673 8.008082 7.733191 7.5295353
1367539_at 8.627147 8.945123 8.652035 8.73399 8.838327 8.894275 8.8131695 8.843584 8.623467 8.572328 8.680494 8.97706
1367540_at 8.393136 8.214312 8.27932 8.22418 8.098442 8.203006 8.171277 8.090497 8.2372875 8.254876 8.053257 8.20932
1367541_at 8.00186 7.826701 7.9728584 7.913437 8.259586 8.025728 8.337078 8.184532 8.30043 8.308804 8.2798195 8.32062
1367542_at 8.338415 8.454025 8.315659 8.376289 8.51643 8.354008 8.433002 8.179741 8.422128 8.268154 8.406333 8.344015
1367543_at 8.895206 8.91319 8.953746 9.013657 8.863148 8.609625 9.084055 9.136772 9.149038 8.892151 8.972975 9.080763
1367544_at 7.299947 7.3402634 7.014598 7.073903 7.3529587 7.2701526 7.2642117 7.148832 7.280934 7.756519 7.4296203 7.567482
1367545_at 7.3158116 7.6169143 7.4653463 7.2597556 7.3528733 7.5845857 7.3581066 7.1935306 7.19818 7.495096 7.489058 7.2321444
1367546_at 10.502992 10.303259 10.411938 10.392692 10.463312 10.507497 10.465985 10.619687 10.500618 10.543441 10.324182 10.721894
1367547_at 8.180637 8.192972 8.021858 8.108515 7.9436755 8.187303 8.114166 7.9183273 7.98532 8.643587 8.466194 8.536495
1367548_at 8.590072 8.475471 8.424613 8.47999 8.37962 8.556383 8.629117 8.583515 8.612793 8.364556 8.721678 8.706277
1367549_a_at 10.920483 10.851092 10.848912 10.794715 10.826472 10.749645 10.957905 11.005191 11.009466 11.899154 12.086451 11.934285
1367550_a_at 8.705716 8.949389 8.566269 9.170739 8.662356 9.031351 8.8616495 8.907476 9.011909 8.794307 8.99762 8.93023
1367551_a_at 9.217213 9.296947 9.233012 9.249301 9.436325 9.275724 9.328756 9.468085 9.467764 9.855244 9.715433 9.649742
1367552_at 4.1188045 4.493948 3.9937057 4.2934146 4.0920053 4.491267 4.3113565 4.212084 4.3281455 3.8744612 4.1132503 4.019018
1367553_x_at 11.952716 12.151285 12.323339 11.561069 11.683779 11.8866825 11.678039 12.043092 11.993318 11.649569 11.27794 11.277324
1367554_at 3.9361634 3.929238 4.085386 4.14966 4.1552134 3.9633832 3.9544046 4.051635 4.008308 3.637189 3.8440413 3.7043185
1367555_at 14.709088 14.728162 14.752971 14.701045 14.747564 14.718914 14.700401 14.732339 14.696177 14.636282 14.500167 14.551108
1367556_s_at 14.595528 14.574371 14.607595 14.5832205 14.565282 14.617416 14.531993 14.547753 14.578424 14.407828 14.202055 14.26076
1367557_s_at 13.087144 13.117769 12.919734 13.167641 12.95283 13.052648 13.133915 13.223398 13.075109 13.436219 13.406762 13.402405
1367558_x_at 3.056431 3.1473637 3.0642495 3.1658273 3.0967674 3.2321942 3.215343 3.1822479 3.2808871 3.2253475 3.1104603 3.1304107
1367559_at 12.851747 12.894466 12.671679 12.987285 12.903811 12.950535 13.169791 13.150565 13.013455 13.344828 13.532759 13.566218
1367560_at 12.315855 12.135823 12.141152 12.407368 12.490375 12.238335 12.750013 12.948448 12.924094 13.590021 13.575945 13.551419
1367561_at 12.614498 12.594238 12.512539 12.664089 12.79749 12.565204 12.901786 12.93319 12.939477 13.250329 13.372274 13.435046
1367562_at 8.5275345 8.749535 8.986491 8.710831 9.034174 8.889871 9.072738 8.920496 9.172412 9.619974 9.962399 9.855936
1367563_at 8.419226 8.521452 8.57306 8.480156 8.6016 8.509686 8.587355 8.914849 8.528055 9.387839 9.465027 9.360234
1367564_at 6.0542393 5.8586626 5.8529034 5.737358 5.73598 5.7476664 5.9457912 5.731723 5.50814 5.6306367 5.2992864 5.8230906
1367565_a_at 13.859007 13.846373 13.8262 13.92898 13.850289 13.8501215 13.967836 13.907291 13.930604 14.31042 14.302874 14.360131
1367566_at 3.9947042 3.8950317 4.072874 3.9159184 4.023553 3.900207 3.7331836 3.976129 3.8544896 3.8073378 3.9594672 3.8635023
1367567_at 12.094447 11.928584 12.042484 12.202406 12.129756 12.063165 12.512781 12.508611 12.531638 13.053179 13.06694 13.272053
1367568_a_at 9.04838 9.411598 9.191688 9.451008 9.590983 8.923726 9.680233 9.68067 9.608387 12.300262 11.611867 11.423698
1367569_at 11.915742 11.731495 11.946438 12.034635 12.122574 11.945558 12.431731 12.551963 12.566366 13.106716 13.180625 13.227403
1367570_at 6.8481584 7.1161566 7.157869 6.9371343 7.1900153 6.9618073 7.00647 6.9462132 7.499017 8.855875 7.97766 8.530325
1367571_a_at 5.262418 5.1267242 5.2937255 5.2323265 5.370523 5.0858774 5.344922 4.821185 5.0656843 5.014595 4.8835897 5.1462784
1367572_at 5.009699 5.0826488 5.086874 4.8816376 5.120781 5.0626297 4.720316 4.799727 4.7856874 4.8044596 4.658881 4.6551695
1367573_at 12.479381 12.365284 12.321537 12.472397 12.550602 12.367195 12.784329 12.894636 12.906526 13.376263 13.473319 13.591555
1367574_at 8.566088 8.871064 8.57306 8.743109 8.903569 8.529705 9.019026 8.993551 9.290055 11.08275 11.399729 11.258805
1367575_at 11.695033 11.744964 11.499552 11.645025 11.6967125 11.707973 11.884623 12.073267 11.76489 12.272927 12.277094 12.234484
1367576_at 13.564643 13.698707 13.413455 13.624864 13.66881 13.637832 13.435486 13.552642 13.489287 13.035966 12.769119 12.95338
1367577_at 7.950861 6.8478003 8.323745 8.140494 8.165052 7.6230235 9.087234 7.6996007 8.224139 10.08009 9.821931 9.3261385
1367578_at 10.490958 10.450122 10.42591 10.524215 10.660547 10.349655 10.715747 10.853965 10.643978 11.448715 11.316261 11.336869
1367579_a_at 11.603758 11.274621 11.375493 11.42809 11.370834 11.2564335 11.808817 11.689962 11.778478 12.52406 12.462189 12.508767
1367580_at 11.589375 11.598793 11.427166 11.608778 11.866496 11.524258 11.988566 12.201169 12.214116 12.831359 12.800326 12.794436
1367581_a_at 5.7283926 5.887326 6.165704 5.6267 5.906681 6.338816 6.71285 6.7376947 6.9457183 11.096338 8.629829 9.024174
1367582_at 11.933179 11.865818 11.804319 11.93325 11.977812 11.801935 12.208941 12.374327 12.27742 13.150676 13.238215 13.329121
1367583_at 13.386269 13.303469 13.262822 13.415022 13.328178 13.243702 13.399155 13.391466 13.416071 13.60752 13.693352 13.6692915
1367584_at 8.069754 8.291693 8.06844 8.246532 8.46321 8.21059 8.897364 8.980983 9.067595 11.431658 11.73821 11.567785
1367585_a_at 11.122017 11.284315 11.056286 11.239703 11.036769 11.065487 10.971986 10.8008175 10.919631 11.522574 11.134621 11.336505
1367586_at 12.822832 12.800414 12.741339 12.691221 12.733756 12.885674 12.728538 12.781722 12.661472 12.796224 12.589086 12.575842
1367587_at 3.2503257 3.3127773 3.066418 3.3267002 3.350854 3.0911858 3.2581253 3.3588538 3.2373478 3.391887 3.392995 3.3565724
1367588_a_at 11.446514 11.566237 11.393903 11.6456785 11.733215 11.579494 11.906062 11.799712 11.984747 12.389147 12.486085 12.600481
1367589_at 9.815544 9.684882 9.794333 9.806385 9.802567 9.833026 10.167677 10.428032 10.32284 11.176921 11.330952 11.369282
1367590_at 11.033673 10.929446 10.894737 10.990174 11.154943 10.96797 11.431246 11.437822 11.310463 12.361438 12.260684 12.34029
1367591_at 10.10694 10.223533 10.12572 10.179782 10.25768 10.386521 10.387314 10.445482 10.375496 10.902676 10.941057 10.976242
1367592_at 3.3965425 3.4604406 3.4889271 3.149196 3.2982044 3.447429 3.5385683 3.2975821 3.410775 6.4447327 5.6109447 6.6558256
1367593_at 8.4137 8.414777 8.469129 8.542464 8.501187 8.076609 8.776262 8.650797 8.805018 9.016989 9.161926 9.171797
1367594_at 9.081785 9.261261 9.267979 9.317183 9.246269 9.23913 9.306446 9.2458515 9.404982 10.337578 10.393417 10.298735
1367595_s_at 13.656137 13.671035 13.68274 13.636533 13.679717 13.665069 13.689966 13.6116 13.713431 13.765791 13.862881 13.754919
1367596_at 12.392576 12.334968 12.209879 12.475337 12.536902 12.260562 12.612159 12.736973 12.753055 13.344519 13.2732725 13.415254
1367597_at 12.010275 11.920077 11.939616 12.155029 12.180935 12.046538 12.50835 12.610004 12.644521 13.223428 13.320627 13.326154
1367598_at 14.044661 14.09028 14.073884 14.070307 14.124462 14.076656 14.0666485 14.000817 14.020655 13.594206 13.5986595 13.878234
1367599_at 12.20509 12.380042 12.161323 12.311019 12.214397 12.095681 12.192019 12.46914 12.2171135 12.360986 12.554973 12.4409275
1367600_at 5.157109 4.981658 5.1885695 5.6054835 5.9204016 5.4309373 5.34549 5.86037 5.477515 6.30655 6.396105 6.3913403
1367601_at 8.172361 8.6143875 8.280214 8.179041 8.420624 8.5907955 8.159914 8.121681 8.135061 7.25632 6.492355 6.887206
1367602_at 9.727902 9.704168 9.667162 9.249746 9.638209 9.663216 9.286936 9.485122 9.21002 8.599209 8.087548 8.169562
1367603_at 11.52412 11.446332 11.325454 11.483854 11.408225 11.452726 11.513467 11.581528 11.56799 12.046454 12.00962 12.0575
1367604_at 11.419324 11.269846 11.386605 11.241453 11.3598585 11.182594 11.071343 11.162394 11.154423 10.147232 9.537106 9.517557
1367605_at 10.844714 10.901667 10.866756 10.916679 11.017184 10.867269 11.205648 11.258187 11.028753 11.77045 11.875895 11.890346
1367606_at 12.395783 12.291194 12.392524 12.515492 12.602104 12.420756 12.777081 12.862153 12.887132 13.411393 13.374814 13.400644
1367607_at 12.638452 12.627701 12.661338 12.729451 12.634822 12.686471 12.709839 12.768523 12.74302 12.941999 13.017176 12.933969
1367608_at 5.429036 5.2063966 5.2732034 5.512991 5.292842 5.2718296 4.6149063 5.0508213 5.330901 5.7601204 5.519985 5.3821373
1367609_at 12.006102 11.624591 11.337798 11.566773 11.785497 11.690012 12.033562 12.105054 12.077683 11.695682 12.030194 12.034732
1367610_at 12.486698 12.511411 12.400469 12.573005 12.595546 12.503363 12.891479 12.953509 13.04401 13.5907545 13.680507 13.755098
1367611_at 4.843713 4.980701 4.886655 4.630553 4.483141 5.0820065 4.6969705 4.741549 4.747186 4.6982536 5.2670546 5.377411
1367612_at 13.982334 14.041069 14.042396 14.016446 14.04178 14.006822 14.007803 14.0724945 13.9604645 13.684102 13.467459 13.602491
1367613_at 13.005191 12.861547 12.914643 12.903475 12.986815 12.890404 12.914061 12.931171 12.845674 13.134313 13.162599 13.041566
1367614_at 7.447452 7.7658 7.2086535 7.6240306 7.1396837 7.249094 7.561036 7.4917636 7.8486166 9.070883 9.169929 9.488445
1367615_at 4.1494865 4.129597 4.1260486 4.4438515 3.9851077 4.203909 4.1386213 3.9778166 4.003235 4.0338497 3.9305863 4.0958977
1367616_at 4.3014154 4.4225216 4.0640907 3.9972706 4.062064 4.4977818 4.3207617 4.230629 4.1057777 4.2758045 4.262061 4.1242285
1367617_at 9.8757 9.70154 9.904536 9.668006 9.88959 9.787822 10.162176 10.389885 10.488112 12.376715 12.65141 12.491402
1367618_a_at 11.2457485 11.277984 11.090151 11.505373 11.455775 11.148322 11.814431 12.045476 12.060179 12.999178 13.078066 13.129856
1367619_at 12.780678 12.784759 12.808722 12.782025 12.73912 12.895703 12.881036 12.59503 12.653334 12.245538 12.547081 12.522855
1367620_at 12.716215 12.759772 12.658644 12.748828 12.647838 12.671686 12.762725 12.731251 12.707959 12.90052 12.766715 12.804243
1367621_at 8.726738 8.64437 8.745605 8.7919035 8.566989 8.755965 8.758328 8.948258 8.832748 9.1455765 9.090691 8.988443
1367622_at 12.398803 12.3506565 12.273697 12.4193945 12.446857 12.378714 12.439081 12.549558 12.462747 12.606763 12.549082 12.64978
1367623_at 12.203717 12.146948 12.101091 12.287169 12.38724 12.156374 12.495803 12.575873 12.614212 13.195105 13.196838 13.231985
1367624_at 10.992334 10.991806 10.905395 11.009694 11.072772 11.0566635 11.040409 11.078221 11.139434 11.965424 12.254745 11.984611
1367625_at 13.308838 13.248187 13.215619 13.328023 13.426538 13.257253 13.469637 13.519379 13.504523 13.815633 13.831823 13.79231
1367626_at 4.7890863 4.7489886 4.5397415 4.5590577 4.6531363 4.8592906 4.379276 4.538218 4.887722 4.9619617 4.573827 4.7110586
1367627_at 8.275813 8.55755 8.358736 8.171533 8.185397 8.461083 8.432808 8.285931 8.562506 7.69029 8.023699 8.702468
1367628_at 6.562125 6.8616085 6.676023 6.5692854 6.17589 6.4390593 6.3123612 6.5962067 7.0620017 8.789755 8.413839 8.256247
1367629_at 12.182599 12.221701 12.149856 12.185029 12.135557 12.156258 12.171883 12.289732 12.214135 12.129558 12.112402 12.218085
1367630_at 12.522122 12.440457 12.388826 12.582099 12.631107 12.320006 12.705236 12.86643 12.886203 13.4926 13.57011 13.579246
1367631_at 6.278459 6.8248467 6.344331 6.254904 6.298193 5.922796 7.6996493 7.6524587 6.878284 9.015906 9.023758 8.941803
1367632_at 10.683107 10.559243 10.714412 10.207708 10.623952 10.7239 10.741238 10.393953 10.578574 11.03879 10.612473 10.813334
1367633_at 10.518196 10.257227 10.713639 9.948338 10.4571495 10.4571 10.601731 10.446629 10.5009165 11.273706 10.718884 10.912806
1367634_at 12.587631 12.522731 12.501815 12.650642 12.77796 12.562204 13.005863 13.082048 13.115253 13.497636 13.669584 13.615854
1367635_at 12.67672 12.813917 12.690444 12.741413 12.694954 12.693141 12.918543 12.829298 12.695998 12.818338 12.827752 12.778891
1367636_at 7.9909377 8.229991 7.5646486 8.465218 8.008717 8.038961 8.267932 8.487762 8.499615 9.979117 10.2472315 10.255628
1367637_a_at 11.287798 11.083298 11.077869 11.085162 11.072224 11.317123 11.102748 11.2120905 11.171866 11.487583 11.49082 11.556367
1367638_at 9.707614 9.7985525 9.803105 9.83257 9.797333 9.9306 9.760132 9.774162 9.788399 9.390847 9.362891 9.385083
1367639_a_at 12.630669 12.52066 12.355246 12.712898 12.657829 12.525991 12.686652 12.919167 12.909972 13.483464 13.446132 13.466371
1367640_at 12.510278 12.49093 12.509988 12.694996 12.77121 12.468183 13.021505 13.174593 13.111042 13.717192 13.873254 13.887862
1367641_at 13.401732 13.398344 13.466989 13.469365 13.40556 13.448275 13.354015 13.405409 13.26604 12.493264 12.825503 12.865443
1367642_at 10.907665 10.998518 10.889333 11.021461 10.911541 11.088259 11.126415 11.190439 10.982199 11.035717 11.235182 11.147173
1367643_at 11.752657 11.70535 11.748823 11.793636 11.713423 11.828757 11.967515 11.994436 12.010956 12.384552 12.406769 12.386382
1367644_at 7.6526465 7.6690736 7.373855 7.5747986 7.278861 7.5043135 7.5844474 7.65403 7.9112625 7.6852875 7.459783 7.4629393
1367645_at 12.911616 12.704824 12.757633 12.881904 13.013239 12.766156 13.2016 13.280351 13.334625 13.890259 13.879992 13.893943
1367646_at 12.073685 12.555018 12.044644 12.242633 12.074627 12.320291 12.319979 12.347884 12.5637245 13.079276 13.323369 13.202466
1367647_at 14.190497 14.180526 14.1841345 14.178904 14.16935 14.174553 14.157911 14.161923 14.160198 14.109146 13.977575 14.0364275
1367648_at 6.860631 5.6263394 6.302653 6.601356 6.650348 6.267197 7.4893737 7.481538 7.5176244 8.711621 8.695512 8.849279
1367649_at 6.7255177 6.5680113 7.214947 6.8282285 7.251934 6.751364 6.3544292 6.2269235 6.780962 6.918332 6.7585583 6.5508957
1367650_at 6.810768 6.600261 6.4945745 6.793381 6.664222 6.7424264 6.6338134 6.427706 7.066928 7.773189 7.833467 7.5329323
1367651_at 10.225961 10.366506 10.100445 10.306212 10.15881 10.458906 10.491153 10.365474 10.359541 10.980691 10.968231 11.213388
1367652_at 9.468439 9.485797 9.692973 9.703563 9.416141 9.187685 9.4170065 9.682667 9.532625 9.423136 9.3502 9.070641
1367653_a_at 12.09687 12.276536 11.982858 12.209699 12.024379 12.158057 12.046444 12.139299 11.926007 11.751986 11.895615 11.767408
1367654_at 9.061837 8.909948 9.178959 8.988979 8.877848 9.016007 9.355883 9.210014 9.325232 10.496687 11.17138 10.974697
1367655_at 8.169422 8.401825 8.159569 8.295192 8.460575 8.122562 9.002953 8.864678 8.756818 11.299319 11.063605 11.244967
1367656_at 10.890965 10.706227 10.739565 10.815553 10.828166 10.814773 10.840045 10.883723 10.756885 11.285071 11.042838 11.078726
1367657_at 12.306433 12.470158 12.210584 12.140072 12.203194 12.312799 12.422131 12.209941 12.328012 12.485062 12.438111 12.363376
1367658_at 6.6486945 6.4874125 6.139589 6.808143 6.5124755 6.488554 6.8857174 6.85745 6.7762313 6.941831 6.7895546 6.8647046
1367659_s_at 11.087551 10.84726 11.032541 11.045023 11.336221 11.301058 11.309486 11.468854 11.629933 12.653081 12.525559 12.299931
1367660_at 6.3462367 6.5123014 6.2509985 6.2600555 6.6615086 6.3222556 6.116776 6.0743866 5.96331 6.6199117 6.867634 6.386782
1367661_at 6.725619 7.102704 6.6347933 7.1880217 7.032681 6.6176515 7.558958 7.367432 7.8737607 9.577587 9.112244 9.487341
1367662_at 12.569015 12.482978 12.621307 12.480273 12.530469 12.539802 12.424962 12.433183 12.453319 11.492043 11.409006 11.532649
1367663_at 11.611564 11.713558 11.633361 11.655357 11.705457 11.629374 11.746002 11.7647085 11.645238 11.725187 11.837686 11.824978
1367664_at 3.9665866 4.301413 4.379239 4.1152363 4.40704 4.2691717 3.6566277 4.243152 4.347779 4.6651115 4.906978 4.28429
1367665_at 4.148168 4.099371 4.200881 4.563152 4.1937118 4.378261 3.8647022 3.8997662 4.1345906 4.8743243 4.206865 4.3927
1367666_at 9.749933 9.589111 9.541837 9.502327 9.340036 9.599016 9.819959 9.708591 9.875938 10.12763 10.107714 9.962918
1367667_at 12.064837 11.841279 12.209902 12.093721 11.688862 12.005457 11.943876 12.036884 11.959646 12.583013 12.4048815 12.595406
1367668_a_at 6.496337 7.405504 6.530733 6.797081 6.9263473 6.7806554 7.3849015 6.1465726 7.3258033 9.841187 9.590311 9.486977
1367669_a_at 10.059821 10.132001 10.209475 10.34321 10.193676 10.178593 10.298411 10.443848 10.225 10.866965 10.796064 10.793996
1367670_at 10.684517 10.68469 10.79627 10.641577 10.635986 10.51744 10.446373 10.509802 10.551277 10.354483 10.374902 10.430758
1367671_at 9.406011 9.262598 9.331538 9.352337 9.379123 9.470961 9.772092 9.774371 9.580492 10.411121 10.468646 10.490238
1367672_at 11.885892 11.783589 11.899455 11.879353 11.863892 11.830288 11.864334 11.808271 11.797692 11.371951 11.21391 11.206882
1367673_at 10.691685 10.83445 10.761918 10.885918 10.853182 10.831245 10.984898 10.72712 10.887756 11.119295 12.063273 11.54034
1367674_at 9.633978 9.594234 9.501017 9.618605 9.661795 9.669325 9.595152 9.756172 9.797552 9.807113 9.857468 9.841525
1367675_at 9.234758 9.260159 9.238543 9.141099 9.273622 9.139018 9.285034 9.285639 9.031488 9.884232 9.821779 9.698462
1367676_at 7.305154 7.871455 7.74346 7.860733 8.219397 8.014097 8.892032 8.323374 8.607304 9.264723 8.710091 8.797651
1367677_at 11.665473 11.449061 11.549943 11.548895 11.755939 11.681376 11.565366 11.671742 11.623967 11.4564295 11.569942 11.566977
1367678_at 11.365977 11.093671 11.430244 11.353769 11.045193 11.459813 11.122968 11.156257 11.131116 10.676396 10.863902 10.915043
1367679_at 9.9415045 10.18506 9.946598 9.972801 10.228277 9.478777 10.505884 10.619555 11.117242 12.109076 12.123294 12.141129
1367680_at 12.076168 12.107551 12.10783 12.114194 12.129511 12.233632 12.049288 12.011629 12.107586 12.771836 12.810952 12.685866
1367681_at 9.986935 10.013775 9.875024 10.114646 10.112194 10.1521015 10.441862 10.254312 10.243831 10.728825 10.942448 10.743537
1367682_at 6.6091886 6.7504826 6.634107 6.3721085 6.251678 6.496904 6.4249372 6.3281946 6.2086163 6.2724886 6.505968 6.594719
1367683_at 10.26036 10.00231 10.0042305 10.1057825 10.219569 10.257717 10.593625 10.233613 10.158289 9.885431 9.783339 9.892362
1367684_at 4.140732 4.2759066 5.0073557 4.1388855 4.5332546 4.4152985 4.248337 4.3875685 4.0399437 4.1205473 3.9167295 3.8834927
1367685_at 12.119938 12.0400915 12.031107 12.232513 12.337013 12.00074 12.413586 12.380801 12.459253 13.071431 13.096782 13.202449
1367686_at 12.138739 12.053398 12.134969 12.041633 11.87895 12.099955 12.0880575 12.134455 12.073848 12.1605215 12.056617 12.070372
1367687_a_at 8.687866 8.673644 8.793146 8.783433 8.826967 8.798592 8.924418 8.744408 8.926866 9.497695 9.733196 9.529498
1367688_at 8.310302 8.34072 8.3969 8.577999 8.38863 8.504396 8.828863 8.797448 8.688996 8.985603 9.0549555 9.073262
1367689_a_at 7.886611 8.155539 7.323864 7.4867997 7.752902 8.157875 8.8671665 9.3239765 8.516825 10.803917 10.550451 10.822459
1367690_at 11.7497015 11.622399 11.660283 11.674113 11.818257 11.635442 11.757769 11.783245 11.819548 12.235503 12.309676 12.310447
1367691_at 10.947978 11.460864 10.870262 11.325628 10.9201975 11.366243 11.447407 11.981437 11.530158 10.6215315 11.133158 11.211119
1367692_at 3.8012526 4.0450335 3.7404108 3.7736468 3.918369 3.7760239 3.7201371 3.7741196 3.9729307 3.7803407 3.8657618 3.5726757
1367693_at 10.014122 10.12414 9.980394 10.0901575 9.972882 10.153769 10.499249 10.171597 10.325939 11.1474 10.861694 10.947815
1367694_at 11.159886 11.116646 11.2667885 11.274918 11.336474 11.362609 11.522817 11.80616 11.852654 12.576848 12.613262 12.57785
1367695_at 12.091842 12.174512 12.160204 12.249071 12.200116 12.213854 12.007037 11.931224 12.039351 10.996786 11.047349 11.1624775
1367696_at 8.252182 8.347412 8.263702 8.157186 8.518276 8.032844 8.683015 8.621047 8.539337 11.002975 10.37756 10.415415
1367697_at 10.615059 10.690788 10.61116 10.658664 10.473101 10.371034 10.608049 10.348566 10.814566 10.279247 9.908298 10.050796
1367698_a_at 9.077786 9.17098 9.011869 9.181637 9.299045 9.162026 9.163634 9.210754 9.292503 9.089789 9.316944 9.437661
1367699_at 6.5662413 6.742216 6.7740693 6.906511 6.9174347 6.681671 6.7388773 6.954014 6.803644 7.112187 6.958529 7.1504564
1367700_at 4.200941 4.1487217 3.9821339 3.8954458 3.7520351 3.8796778 3.7552805 4.1814747 3.8850737 3.9024453 3.802981 3.7457416
1367701_at 6.857752 7.0180635 6.555048 6.577427 7.2290783 6.6265116 6.739219 6.549619 7.186534 7.4962683 7.253563 7.1164584
1367702_at 12.491382 12.407033 12.649087 12.557686 12.587968 12.576094 12.39966 12.333301 12.60767 10.984648 11.023092 11.0254545
1367703_at 4.1851025 3.9739068 4.2544165 4.0796223 3.8207102 4.05149 3.7654166 3.783504 3.4768252 4.1662064 3.7116811 3.372103
1367704_at 8.774689 8.77165 8.782775 8.858482 8.669807 8.829057 8.913961 8.844368 8.745437 9.578266 9.474136 9.414603
1367705_at 8.767475 8.816025 8.722912 8.884704 8.943499 8.778843 8.841072 8.735212 8.718244 8.577035 8.256806 8.283059
1367706_at 10.962793 10.980158 10.841971 11.021016 10.997669 11.028163 11.243716 11.289617 11.208336 11.390537 11.468553 11.607054
1367707_at 8.876311 10.317956 8.302732 9.031827 8.40741 9.121385 8.61526 8.722739 8.095552 7.004248 7.054964 6.876863
1367708_a_at 10.381065 11.324713 9.906122 10.487371 10.063923 10.522366 10.181595 10.315481 9.697664 9.258781 9.099134 9.193832
1367709_at 10.0163 9.182056 9.878837 9.49402 9.394184 9.098725 9.899192 9.769264 9.892083 12.033515 12.252855 11.951047
1367710_at 10.381721 10.358053 10.355436 10.386376 10.583431 10.2352915 10.510549 10.527546 10.521661 11.00082 10.774717 10.821678
1367711_at 11.463829 11.252576 11.268392 11.382692 11.278654 11.415487 11.359519 11.473718 11.300119 11.769304 11.631692 11.633432
1367712_at 6.531414 6.2915087 6.5993037 6.54314 6.911779 6.5343866 7.210695 7.0584574 7.053156 10.2677355 9.703359 9.842139
1367713_at 9.417538 9.53047 9.561311 9.348086 9.404252 9.5504875 9.754966 9.857212 9.843513 10.908281 10.890087 10.997322
1367714_at 7.6703596 7.563928 7.7276096 7.5152917 7.7742376 7.4773817 7.843268 7.7096596 7.6890607 8.200503 8.463494 8.406362
1367715_at 10.6176195 10.550811 10.443607 10.416713 10.34666 10.417058 10.392603 10.368431 10.525094 10.870356 10.518845 10.5634165
1367716_at 8.365351 8.635399 8.505979 8.58256 8.566988 8.685921 8.631458 8.754698 8.504658 8.399141 8.414736 8.365257
1367717_at 12.702378 12.676065 12.560793 12.656434 12.78442 12.639756 12.830559 12.868766 13.03992 13.287264 13.32756 13.649737
1367718_at 8.43874 8.399744 8.503268 8.521486 8.553543 8.602132 8.773311 8.886864 8.934867 8.962259 9.0124855 9.143557
1367719_at 9.960992 9.984184 9.949865 10.07784 9.921853 9.958501 10.035769 10.1009865 10.003592 10.083536 10.216917 10.263176
1367720_at 11.34205 11.0770035 11.286263 11.287371 11.367767 11.192988 10.973202 11.067577 11.023322 9.998904 9.964793 10.057355
1367721_at 11.26859 10.948682 11.358847 11.160574 10.831648 10.9382105 11.680584 11.505434 11.503208 11.065263 10.908566 10.8712435
1367722_at 7.282857 7.0629635 6.970772 7.105874 7.1327343 7.139253 7.889329 8.036143 7.9567046 10.599667 11.11243 10.84815
1367723_a_at 7.9950757 8.251795 7.860679 8.276681 8.047653 8.00634 8.21579 8.053655 8.204377 7.808926 8.036455 7.829296
1367724_a_at 10.350669 10.264787 10.486058 10.272704 10.28767 10.4107 10.516079 10.533491 10.444971 10.906894 10.586315 10.690149
1367725_at 8.108749 8.29738 8.357481 8.340132 8.313717 7.561744 8.677435 8.56625 8.569649 8.336542 7.975419 8.154301
1367726_at 6.391764 6.258779 6.633707 6.414012 6.410085 6.393453 6.4158077 6.4757476 6.5181227 6.354212 6.509862 6.106836
1367727_at 7.894376 7.9113493 7.8894897 8.026437 8.026865 8.025155 8.366087 8.248819 8.276538 8.565706 8.715062 8.668043
1367728_at 7.74093 7.807334 7.678108 7.712809 7.6609306 7.728975 7.8540287 7.807626 7.73116 7.8542275 7.795771 7.686757
1367729_at 11.700043 12.332696 12.576177 12.336683 12.542155 12.618334 11.564877 11.514438 12.007755 9.810225 9.161837 9.462593
1367730_at 9.961286 9.768058 9.948483 9.897329 9.75394 9.810802 9.677846 9.765042 9.7036295 9.683136 9.557249 9.605689
1367731_at 8.169801 8.481296 8.306735 8.474076 8.153672 8.3448305 8.465725 8.486675 8.203203 8.368193 8.035031 8.122944
1367732_at 9.094258 9.056763 9.152963 9.2658825 9.285992 9.340635 9.761753 9.692584 9.526735 10.746874 10.758879 10.73876
1367733_at 6.0152674 6.149645 6.104156 7.0514097 7.2224855 7.195493 8.04612 7.1383386 7.2870727 11.100077 11.625368 11.348366
1367734_at 7.9805665 8.076818 8.042965 8.026437 8.504425 7.974113 8.102743 8.059677 8.387387 10.590728 10.369541 10.449575
1367735_at 11.96838 11.931284 11.812915 12.069018 11.958103 11.999149 11.898933 11.789674 11.834232 11.755372 11.820531 11.799139
1367736_at 10.021335 9.838154 10.141228 9.833866 9.818832 9.910628 9.781892 9.885903 9.945654 9.983611 9.823952 9.482446
1367737_at 10.900362 10.8530245 10.828811 10.919755 10.87223 11.041324 10.910338 10.81345 10.790669 11.522421 11.641181 11.456275
1367738_at 7.0889707 7.1812263 7.2285166 7.0333433 7.2080173 6.8709407 6.826332 6.9540257 6.7354207 6.404098 6.796744 6.8227324
1367739_at 4.16006 4.197622 4.3728056 4.271969 4.1820865 4.2387385 4.163788 4.058777 4.369222 4.135325 4.1154604 4.0860624
1367740_at 6.385138 6.788891 6.7648144 6.584618 6.85723 6.162278 7.0161314 6.7065873 7.315604 7.890108 8.015384 7.613531
1367741_at 10.59963 10.470718 10.912756 11.096909 10.879227 10.292474 10.97878 11.043655 10.88048 10.59874 10.270021 10.369831
1367742_at 5.223491 5.2139225 5.109317 5.22744 5.4193153 5.040059 4.7372417 5.1175103 5.408467 8.569336 8.125247 7.808747
1367743_at 6.6942368 7.3475623 6.894904 7.178119 6.843826 6.939722 7.651601 7.009377 7.310178 7.3772407 7.2415323 7.187809
1367744_at 6.165809 6.3236585 6.4897923 6.5449324 6.2666545 6.099613 5.9945827 6.841366 6.1655865 7.7569904 7.554601 7.268159
1367745_at 8.529631 8.707185 8.5140295 8.717188 8.744132 8.531291 8.741163 8.889004 8.89345 8.25908 8.410782 8.208178
1367746_a_at 8.410248 8.414642 8.347033 8.370558 8.486494 8.537931 8.712797 8.540314 8.586641 8.899366 8.8153 8.731331
1367747_at 8.390673 8.24563 8.381731 8.449047 8.644765 8.111469 8.238655 8.522331 8.495703 8.818132 8.845128 8.837824
1367748_at 9.280029 9.338923 9.252952 9.526896 9.434011 9.444166 9.328132 9.194581 9.283777 8.392963 8.320446 8.313951
1367749_at 3.4031656 4.0455866 3.9377859 4.305879 3.0783174 3.9089086 4.113559 3.7498949 5.6698465 3.462371 3.4714978 4.0224833
1367750_at 9.235624 9.444937 9.381982 9.297776 9.374088 9.345217 9.416499 9.3635 9.409738 9.339155 9.2264185 9.220222
1367751_at 8.138712 8.00254 7.9706035 8.322689 8.015621 8.012554 7.8769493 8.314829 7.9734383 8.391849 8.191904 8.552396
1367752_at 8.997225 9.039188 8.79088 8.876103 8.76988 8.80172 8.676303 8.775016 8.618724 8.084755 8.148728 8.081774
1367753_at 7.8824944 7.9141626 7.6207714 7.9993515 7.7583933 7.8078437 8.217929 7.696226 8.078436 7.4792295 7.808485 7.7546115
1367754_s_at 10.643976 10.672837 10.959012 10.899271 11.019495 10.839326 10.998555 10.99962 11.057364 11.505448 11.630974 11.843746
1367755_at 13.608036 13.561758 13.633215 13.482067 13.646263 13.556854 13.508453 13.400017 13.35413 12.374547 11.941519 12.549102
1367756_at 9.737415 9.866171 9.620201 9.777141 9.88492 9.81369 9.782433 9.739468 9.835122 9.256441 8.999951 9.126226
1367757_at 12.110934 12.187287 12.155475 12.190445 12.101421 12.158284 12.125528 12.057213 12.084165 11.886955 11.940931 11.939116
1367758_at 8.186749 8.205095 8.558046 8.370241 8.6119 8.542198 8.656654 8.619499 8.448136 12.176015 9.545474 9.387504
1367759_at 8.783106 8.653933 8.872265 8.9390545 8.624478 8.663007 8.821932 8.230506 8.674458 9.038184 8.628678 8.718523
1367760_at 8.771679 8.672233 8.569587 8.614111 8.757024 8.635998 8.735384 9.001545 8.851352 10.304897 10.92561 10.820417
1367761_at 8.068288 8.224939 7.9185133 8.061602 8.380432 7.852375 7.91805 7.922025 7.784859 8.256336 8.213636 8.097521
1367762_at 5.41227 4.9923916 4.7493367 4.9334474 5.2376785 4.8522863 4.9221926 4.9096284 4.651681 4.7613935 4.636199 4.833399
1367763_at 11.39463 11.315835 11.36827 11.135995 11.282698 11.394308 11.168686 10.973666 11.258681 10.432101 10.184473 10.1543865
1367764_at 8.024315 8.215026 8.138133 8.398616 8.09389 8.298074 8.949987 9.083137 8.7250395 10.816196 10.541197 10.661918
1367765_at 9.637856 10.434747 10.698249 9.5366955 10.017774 10.0096655 10.215949 10.2409525 10.285854 11.45448 11.2651825 11.632001
1367766_at 10.993572 10.856794 10.892358 11.058783 11.033695 10.926207 11.27069 11.308988 11.17924 11.848725 11.880827 11.8384695
1367767_at 10.56616 10.50277 10.667093 10.631262 10.76156 10.741029 10.614119 10.758835 10.784727 10.839543 10.765466 10.645291
1367768_at 5.4282312 5.010214 4.8671484 4.884202 5.1981006 5.2298827 5.2831244 5.3333783 5.4301767 5.527476 5.588072 5.3373756
1367769_at 8.723829 8.702826 8.607089 8.703309 8.893032 8.851759 8.852642 8.873203 8.809765 9.473272 9.463342 9.519699
1367770_at 10.207243 10.165107 10.021579 10.103106 10.377385 10.185995 10.273679 10.088303 10.227009 10.615392 10.802853 10.575665
1367771_at 10.280805 9.988126 10.163814 10.077528 9.567059 9.063804 11.186571 10.8431425 10.389993 9.82835 9.743833 9.612632
1367772_at 8.273636 8.288793 8.083037 8.40884 8.2914715 8.506256 8.386082 8.591754 8.4127445 9.175821 9.014624 9.010149
1367773_at 10.40948 10.591957 10.5249195 10.63133 10.363666 10.577034 10.570943 10.498249 10.428707 9.47275 9.706185 9.699778
1367774_at 13.050001 13.149192 12.885758 13.153624 12.954928 13.168693 13.20071 13.143368 13.078022 12.50738 12.839407 12.885652
1367775_at 12.369614 12.081535 12.501078 12.525643 12.780912 11.407253 12.044245 12.06146 11.919633 8.85739 7.736528 7.965039
1367776_at 6.3002315 5.871875 7.135497 6.976805 7.151161 6.2391005 8.623863 7.749895 8.073653 7.3235583 6.830752 7.180583
1367777_at 11.342562 11.124566 11.304291 11.408578 11.384427 11.452101 11.023007 11.151469 11.414897 11.046015 10.991557 10.928068
1367778_at 9.469069 9.460457 9.408751 9.608646 9.534487 9.534113 9.424866 9.31332 9.326963 8.682392 8.5246315 8.647051
1367779_at 6.5930514 6.3934197 6.5275187 6.615278 6.5989914 6.7240524 6.7694173 6.268553 6.4934063 6.971563 7.0013266 6.7971277
1367780_at 6.7900133 6.7954836 7.295601 7.204175 7.3918953 6.9724884 8.355346 7.587441 8.339291 7.470317 7.0474305 7.19222
1367781_at 3.6728363 3.538283 3.378199 3.3844275 3.5353284 3.283374 3.2844472 3.5042436 3.4905667 3.3831158 3.5492964 3.5510774
1367782_at 4.340199 4.5580063 4.1981654 4.2695436 4.2638836 4.360031 4.236107 4.284276 4.410965 10.716179 11.280459 10.562165
1367783_at 11.905035 11.748993 11.841378 11.717244 11.74874 11.964843 11.729679 11.540436 11.533831 11.123233 10.8529415 10.7966585
1367784_a_at 13.019641 12.860138 13.02177 12.812486 12.905366 12.849072 12.986674 12.937706 12.997125 13.888257 13.816213 13.705017
1367785_at 4.5889616 4.3847227 4.580742 4.2789493 4.4501915 4.7069945 4.3235364 4.7523355 4.506633 4.594676 4.3730335 3.9818788
1367786_at 10.139195 10.480823 10.166683 10.443217 10.315651 10.454374 10.337366 10.197908 10.369818 10.57008 11.122057 10.513548
1367787_at 5.383018 5.3473005 5.5295997 5.157105 5.500525 5.670701 6.1182284 6.2561007 6.5743637 8.423414 8.429576 8.045436
1367788_at 7.6909575 7.972465 7.8825684 7.89186 7.8877726 7.812841 7.818524 7.84617 7.8521953 7.807656 7.6577196 7.90041
1367789_at 7.316773 7.694176 7.4138117 7.455017 7.48013 7.695267 7.391256 7.6054296 7.4909363 7.7793317 7.663894 7.76652
1367790_at 9.951444 9.792133 9.874624 9.950805 10.007247 9.872202 10.009119 10.043394 9.990767 10.073997 10.059346 10.182938
1367791_at 7.398793 7.388594 7.324325 7.204706 7.347759 7.155477 7.287654 7.2228928 7.3601804 8.910767 8.532366 8.466715
1367792_at 4.0076256 3.9973056 4.2043076 3.8260813 3.8207102 4.2335653 4.0702066 3.9661343 3.9227116 3.8608038 3.9569173 3.8898706
1367793_at 12.9622 12.923126 12.911531 13.049653 13.143007 13.005076 13.102483 13.144348 13.125864 12.695105 12.765594 12.764151
1367794_at 7.4704213 5.880055 6.263634 6.607543 6.6351786 6.138592 5.0994544 5.3716464 5.383836 9.296007 6.0039024 5.94297
1367795_at 8.0958185 7.7911053 8.028134 8.181126 8.084879 7.8335176 8.758536 9.005163 8.741861 11.052106 11.205386 11.121887
1367796_at 8.658734 8.633511 8.514648 8.777044 8.759084 8.698162 8.404085 8.352547 8.418515 8.196911 8.011154 8.1421585
1367797_at 7.0336013 7.081327 6.7240295 6.895105 6.8304033 6.934399 6.8320065 6.8778853 7.0306067 7.0632973 6.847897 6.755166
1367798_at 12.271319 12.426329 12.239164 12.385264 12.349886 12.316869 12.183756 12.116571 12.174846 11.3172455 11.399175 11.513714
1367799_at 5.175593 5.251711 4.9695244 5.031631 4.733944 4.9367104 5.071691 5.135627 5.1451592 4.7126484 4.9682245 5.201956
1367800_at 6.316899 6.3267965 6.172336 6.2983265 6.2525253 6.627447 6.7060065 6.6003575 6.778555 9.084939 8.842086 8.633322
1367801_at 9.205949 9.550025 9.458586 9.3296585 9.459581 9.418165 9.362174 9.328277 9.332572 9.030783 8.839366 8.9707575
1367802_at 9.571014 9.653805 8.862011 8.716197 9.571541 9.126888 9.877485 9.010276 9.9246435 9.540194 9.910884 10.210704
1367803_at 6.8191876 6.995494 6.600606 6.7802434 6.6731973 7.044883 6.8331685 6.882757 7.0119977 7.6211987 7.15985 7.167068
1367804_at 12.938991 12.729809 12.578495 12.745243 12.891485 12.784746 12.172416 12.3916235 12.250108 10.853388 10.129908 9.821374
1367805_at 4.750371 4.9194794 4.8565645 4.925534 4.996489 4.5537925 5.0781465 4.965543 4.874927 5.809867 5.788929 5.6399345
1367806_at 5.0851083 5.229396 4.9031925 5.251319 5.10647 5.3274517 5.1393833 5.2988224 5.148185 5.831997 5.964862 5.8289146
1367807_at 9.242177 9.298227 9.271491 9.260567 9.257032 9.111353 9.358564 9.17869 9.253235 8.698239 9.604628 9.481769
1367808_at 10.493013 10.514584 10.661878 10.660293 10.547219 10.519452 10.641836 10.771792 10.648374 11.092379 11.047263 11.1114435
1367809_at 4.6686954 4.697654 4.8677616 4.727334 5.017594 4.553995 4.9472914 4.717803 4.8450713 4.2042847 4.596592 4.6558547
1367810_at 6.0184746 6.3890047 6.5624185 6.1275387 6.570641 6.3999944 6.3057632 6.5519934 6.520482 7.2946863 6.8999767 7.0769615
1367811_at 5.667846 5.267665 4.54004 6.423468 6.374105 6.176047 8.093052 8.084111 8.088692 10.0950365 10.173002 10.113375
1367812_at 7.934229 7.8409276 8.069549 7.847967 7.986106 7.9678473 7.807603 7.966582 8.181496 7.412364 7.600401 7.3187013
1367813_at 8.39822 8.283293 8.205356 8.155221 8.448926 8.005113 8.352897 8.090036 8.121569 7.574206 7.8781776 7.7006903
1367814_at 8.489529 8.879931 8.692808 8.875031 9.124926 8.697367 8.94276 8.916487 9.211433 10.856055 10.689262 10.725565
1367815_at 8.722184 8.780318 8.969353 8.928645 8.906004 9.0497675 9.076024 9.200136 9.060634 9.50014 9.457965 9.497526
1367816_at 4.9701996 4.9900675 4.6269846 4.470536 5.190097 5.377597 5.0994544 4.900856 5.635262 6.1649766 5.995274 6.3549514
1367817_at 7.2993717 7.446385 7.207878 7.3160987 7.3037934 7.303016 7.12321 7.3420324 7.1121583 7.3876886 7.597015 7.6399236
1367818_at 9.092088 9.129279 9.2382 9.174685 9.100875 9.256371 9.159972 9.460582 9.138043 8.832361 8.852302 8.864383
1367819_at 11.995219 11.913047 11.90923 11.900855 12.0142975 11.917093 11.838541 11.923498 11.981356 11.6705065 11.78647 11.785386
1367820_at 9.167698 9.348613 9.248489 9.443514 9.51826 9.36398 9.780424 9.772859 9.69361 10.342515 10.605927 10.48515
1367821_a_at 3.503028 3.5742989 3.897617 4.08098 3.7466638 3.640454 3.6073427 3.9809213 4.077227 3.6697423 3.7760324 3.6937141
1367822_at 5.678492 5.2485933 5.7198987 5.4134088 5.207117 5.488883 5.4833827 5.6477556 5.35666 5.134246 5.541648 5.349079
1367823_at 4.7829723 4.774084 5.462243 4.707338 5.003007 4.8121223 5.0540996 4.875268 4.91984 5.7072554 5.3032856 5.5907583
1367824_at 9.023176 8.986625 9.187804 9.024676 9.132572 9.242339 9.144606 9.123368 9.168961 9.904934 9.893177 9.844244
1367825_at 6.079253 6.040731 6.181701 6.253215 6.179093 6.0218506 6.067148 6.058286 6.2940555 6.2782564 6.384147 6.517029
1367826_at 10.069677 10.187796 10.139082 10.37394 10.37451 10.381967 10.20832 10.0524845 10.195152 10.903729 11.133927 10.826449
1367827_at 10.276953 10.075854 10.234608 10.070011 10.074626 10.210482 10.393809 10.361914 10.261212 10.919961 11.003267 10.921614
1367828_at 9.668893 9.669008 9.674039 9.666881 9.651422 9.56701 9.539825 9.450558 9.610716 8.860779 9.021857 8.958276
1367829_at 11.319544 11.283778 11.285578 11.275213 11.320924 11.384849 11.129818 11.065957 11.241977 10.337427 9.886241 10.030397
1367830_a_at 7.8325596 7.647061 7.7627254 7.7912407 7.8589516 7.770917 8.133391 7.924102 8.14198 8.331214 8.326887 8.083374
1367831_at 8.987672 8.95916 8.727893 8.912675 8.849621 8.949267 9.348468 9.178297 9.251372 9.605843 9.828739 9.766858
1367832_at 10.9475355 11.116183 10.82667 10.896004 10.899032 11.129034 10.856486 10.681584 10.56524 9.689989 9.674343 10.088098
1367833_at 9.976338 9.782161 9.751174 9.635872 9.531157 9.70117 9.706825 9.775143 9.661626 10.043728 9.830646 9.8873005
1367834_at 8.413387 7.966813 8.067881 8.244415 7.9312305 8.137546 8.684879 8.84986 8.799822 9.688473 9.534766 9.685959
1367835_at 5.189006 5.252093 5.627081 5.31798 5.6381736 5.2089972 5.399447 5.3489327 5.473832 5.519612 5.5685515 5.399016
1367836_at 10.190336 10.176117 10.370066 10.677643 10.2048235 10.486231 10.303055 10.69298 10.347079 10.293964 10.12435 10.248306
1367837_at 10.013808 9.929644 10.113293 9.933436 9.92765 10.026158 9.90936 9.980547 9.980413 10.318516 10.29648 10.156743
1367838_at 12.397255 12.712043 12.269878 12.75327 12.682544 12.613874 12.599677 12.443975 12.703536 10.787509 10.407493 10.852863
1367839_at 10.753352 10.628873 10.91792 10.828235 10.66976 10.978917 10.701079 10.947249 10.806038 10.897899 10.471196 10.715259
1367840_at 8.459938 8.477161 8.345934 8.39152 8.567168 8.578112 8.421902 8.457426 8.779034 9.218874 9.254978 9.181894
1367841_a_at 3.4635108 3.3864946 3.436555 3.57543 3.604243 3.5199196 3.4473681 3.5904179 3.438729 3.4505064 3.6389856 3.3551443
1367842_at 6.251411 5.716107 6.1594048 6.248326 6.097074 5.880544 5.9719605 6.1956983 6.0072165 6.2823405 6.4143624 6.4720626
1367843_at 10.764151 10.7291765 10.660814 10.74148 10.72006 10.745727 10.574771 10.757437 10.647804 9.958339 10.456875 10.378959
1367844_at 9.122921 9.135852 9.067058 9.16981 9.284397 9.162212 9.675848 9.196917 9.509156 10.347607 10.384583 10.452409
1367845_at 3.4039261 3.498222 3.4419951 3.4451878 3.6483667 3.3981214 3.416683 3.6121151 3.3452022 4.029596 4.3722286 3.6196885
1367846_at 5.5152273 5.9685054 5.71733 5.7523255 5.876107 5.8530035 5.9450755 6.0102077 5.9765196 6.635606 6.558358 6.3406153
1367847_at 8.253525 8.193381 6.037283 8.065159 8.712324 7.77206 8.992675 9.465644 9.225198 12.111929 12.232891 11.569836
1367848_at 8.026381 7.8014207 7.9808507 7.8332725 7.844296 7.9725933 8.589098 8.319791 8.377312 9.343569 9.983198 9.554274
1367849_at 9.086687 9.54761 9.228604 9.37716 9.379873 9.688496 9.755536 9.566168 9.265506 9.478063 9.521224 9.545757
1367850_at 8.150274 8.375185 8.04211 8.120247 8.378395 7.9778633 8.293817 8.038693 8.577112 9.31014 9.01622 8.752606
1367851_at 4.1744113 3.7930145 4.400505 4.128128 3.8570817 3.9182096 4.448346 4.4662905 3.7903452 5.7932234 5.428732 5.2742944
1367852_s_at 4.666311 4.5834904 4.7434225 4.730597 4.5152955 4.6678543 4.5752115 4.6196976 4.5098257 4.145385 4.422512 4.3727865
1367853_at 8.267265 8.238096 7.8054147 7.9696345 7.749905 7.9142137 7.728676 8.003328 7.6515512 9.729532 9.465895 9.753067
1367854_at 11.648571 11.965811 11.454332 11.573019 11.0491085 11.617822 10.930207 11.204864 10.6111355 10.525346 10.804479 10.92
1367855_at 9.103123 9.463116 9.408146 9.122442 9.284529 9.477919 9.482524 9.395266 9.107534 8.428534 8.201486 8.257363
1367856_at 9.498365 9.9515295 8.8822565 9.825903 8.963702 9.301986 8.635775 9.446308 9.012977 11.496836 12.132989 11.770085
1367857_at 12.425181 12.403471 12.297362 12.344795 12.225222 12.599353 12.415501 12.319004 12.037356 9.552923 10.407928 9.983839
1367858_at 3.6845787 4.1398973 3.8279705 4.2645025 3.7830029 4.0838156 3.9348214 4.405401 4.312588 4.532737 4.343898 4.0838423
1367859_at 5.319936 4.8820024 5.2229924 5.204727 5.3497124 5.441275 5.215185 5.49378 5.4686503 6.571948 7.059849 7.157924
1367860_a_at 10.631315 10.529278 9.787745 10.389743 10.499939 10.709368 10.788382 10.845173 10.802195 11.447811 10.498166 11.10392
1367861_at 5.623344 6.156101 5.416702 5.2323947 5.586331 5.335859 5.845444 5.566947 6.2500286 7.437429 7.03207 7.0834026
1367862_at 4.2957892 3.9868226 4.3434505 4.492483 4.2106333 3.997621 3.949863 4.215433 4.4489512 4.04516 4.002589 3.8637652
1367863_at 8.145937 8.067401 7.948786 8.097134 8.238653 8.159774 8.160657 8.474304 8.493228 8.792231 8.83861 8.718988
1367864_at 5.954412 5.8398414 5.7968845 5.8462496 5.7470584 5.687501 6.354643 5.954154 5.3476934 6.868595 7.1406956 6.9161887
1367865_at 7.337049 7.367299 7.465592 7.4232326 7.2844124 7.5436482 7.632359 7.3461137 7.4065747 7.281877 7.276232 7.0903506
1367866_at 5.878375 6.00095 5.9016013 5.948734 5.91149 6.1660666 5.9259043 6.412895 6.402749 5.498326 5.5667534 5.5878344
1367867_at 9.058084 9.319912 8.953113 9.125266 9.216149 9.038285 8.888791 9.093319 9.06773 9.071495 8.785867 9.061259
1367868_at 7.7887526 7.8423815 7.5134788 7.765166 7.4176507 7.7876854 7.8756304 7.4884143 7.6573334 7.528472 7.721684 7.8706355
1367869_at 10.37445 10.357946 10.302714 10.447799 10.342492 10.380753 10.0650835 9.994529 10.086501 9.699054 9.456756 9.561973
1367870_at 9.667485 9.74525 9.704708 9.834323 9.830864 9.818368 10.072045 10.226245 10.087411 11.489788 11.494511 11.38719
1367871_at 13.528706 13.221761 13.5638895 13.602639 13.607478 13.586606 13.778871 13.642386 13.779009 12.403834 13.149788 13.483413
1367872_at 8.622827 8.460824 8.464695 8.585103 8.578238 8.607157 8.637269 8.665766 8.58609 8.618779 8.696294 8.60181
1367873_at 9.583994 9.627341 9.541525 9.556369 9.61285 9.554458 9.851033 9.735097 9.619418 10.24534 10.399892 10.3447
1367874_at 6.5431867 6.8659167 6.5101213 6.845524 6.3929644 6.667403 7.036807 6.5382595 6.7186155 8.141267 8.658191 8.585059
1367875_at 9.19329 9.213649 9.210135 9.215988 9.178376 9.236897 9.281398 9.320619 9.15133 9.68936 9.762213 9.712865
1367876_at 6.9347916 6.9188223 6.674503 6.8575583 6.697949 6.9032974 7.07823 7.169733 7.0577064 7.785949 7.7279058 7.806167
1367877_at 8.016132 8.0153675 7.880165 7.735644 7.8726845 7.895258 7.5998363 7.691267 8.033964 7.9096336 7.862711 7.5029764
1367878_at 8.78489 9.004819 8.9322815 9.01775 9.022332 9.064645 8.651462 9.019191 9.064936 8.841843 8.835474 8.924967
1367879_at 7.4194098 7.006115 7.3722005 7.3628826 7.629786 7.5122123 7.54192 7.6072555 7.7343554 7.645002 7.339182 7.500987
1367880_at 5.3114324 5.524862 5.245205 5.399767 5.3130665 5.2694993 5.021791 5.5073466 5.800031 6.5580273 6.5001636 5.9712005
1367881_at 7.6141853 8.058321 7.8734994 7.9850054 7.9636526 7.974548 8.2301235 8.016666 8.012656 9.070349 8.480213 8.931002
1367882_at 6.645484 6.317438 6.411051 6.246705 6.622719 6.4259796 6.3140798 6.5556574 6.027737 6.2917347 6.4881663 6.2978287
1367883_at 6.9028516 7.366621 7.1917577 7.366278 7.4886565 7.4158845 7.81736 7.7481523 7.8568573 8.581453 8.485531 8.380335
1367884_at 11.173717 10.993015 10.975535 11.241469 11.047244 11.131995 10.93071 11.12153 10.976054 10.81103 10.863399 10.783334
1367885_at 11.828539 11.912813 11.883782 11.8424635 11.783655 11.870399 11.651692 11.624239 11.678774 9.3262 8.909232 9.111953
1367886_at 7.9004645 7.953277 7.7833076 8.048802 7.7887955 7.717017 7.8562894 7.9798837 7.8656464 7.750496 7.9671006 7.8418694
1367887_at 12.778043 12.825287 12.8256 12.755445 12.865275 12.804231 12.637654 12.734647 12.704196 10.553163 9.075953 10.368472
1367888_at 3.8199654 3.8122005 3.8399742 3.9638777 3.8390539 3.8632941 3.8259144 4.050036 3.8754246 3.815652 3.7903523 3.9730406
1367889_at 9.113857 9.180227 9.056988 9.287605 9.2514515 8.954121 9.140661 9.1764965 9.3594475 9.21932 9.149422 8.976067
1367890_at 7.0347214 7.0306344 7.12312 7.0048766 6.741643 7.1292944 7.200523 6.8788366 7.0049806 8.151617 7.99131 7.925404
1367891_a_at 5.866557 6.120478 5.745927 5.158475 5.7773123 5.754532 5.573464 5.7696586 5.8078136 6.4085274 6.177677 6.17016
1367892_at 10.632454 10.672332 10.532914 10.679266 10.532673 10.564871 10.56063 10.372066 10.527465 8.933408 8.911996 9.071505
1367893_a_at 6.891394 7.287546 7.3288736 7.169135 7.0204597 7.379197 7.419073 7.19851 7.0315604 7.0675573 7.011373 6.950287
1367894_at 11.900951 11.836582 11.86276 11.921481 11.836184 11.241007 12.148923 12.11783 11.839447 11.213234 11.53482 11.573041
1367895_at 11.162477 11.18167 11.190494 11.174555 11.067789 11.176928 11.3340435 11.3444605 11.357114 11.748053 11.821429 11.794059
1367896_at 13.775236 13.399068 13.814613 13.547965 13.828997 13.509771 13.222448 13.1668215 13.464822 3.563259 3.8938484 3.8360634
1367897_at 10.602109 10.637843 10.677608 10.553475 10.723719 10.738383 10.660303 10.597054 10.697947 10.580001 10.145602 10.187031
1367898_at 10.025523 9.994293 10.114888 9.906837 9.992906 10.027116 10.012283 10.046302 10.053897 10.162501 10.202081 10.166076
1367899_at 7.465366 7.771835 7.5903935 7.520784 7.7520723 7.042414 7.846155 7.962024 8.070755 9.174025 8.78741 8.769424
1367900_at 8.221326 8.67107 8.164848 8.811706 8.7410965 8.666801 8.926931 9.2180805 8.851196 9.977247 9.972677 10.042245
1367901_at 8.745188 9.000204 9.018003 8.943265 8.99119 9.122 8.987237 8.9414625 8.88378 8.737588 8.87514 8.743627
1367902_at 7.1232634 7.547547 7.436913 7.2937946 7.6532273 7.5220037 7.0684237 7.296954 7.46086 8.030148 7.630468 8.004595
1367903_at 9.644561 9.650761 9.469768 9.707278 9.578955 9.620981 9.503385 9.670043 9.525976 9.091426 9.333151 9.347685
1367904_at 6.553604 5.8877974 6.05942 6.2578373 6.5309567 6.5603795 5.183261 6.208111 5.921739 4.7854357 5.4215937 5.480497
1367905_at 10.912373 10.77594 10.864369 10.782283 10.938442 10.918916 10.715918 10.456686 10.577468 8.167291 8.54404 8.519365
1367906_at 9.605656 9.971063 9.879319 9.872511 9.993316 9.848034 9.935288 10.038454 9.892491 9.261473 9.44418 9.335894
1367907_a_at 9.22881 9.003731 8.952592 8.895639 9.003714 9.039431 9.019224 8.965069 8.809352 9.206972 8.902616 8.848422
1367908_at 11.428076 11.648001 11.601649 11.665776 11.666324 11.692906 11.58367 11.571372 11.505286 11.088509 11.081954 11.448082
1367909_at 11.816798 11.755914 11.83749 11.850455 12.15263 11.591377 11.651071 11.77731 11.737761 8.306537 8.854744 8.730724
1367910_at 7.9652205 8.032665 7.891229 8.341243 7.928595 7.994921 7.993141 8.0417385 7.9894295 8.429317 8.148028 8.162737
1367911_at 7.835307 7.917409 7.7980304 7.830354 7.816152 7.8780975 8.311589 7.9358044 8.406107 8.734407 8.737698 8.740839
1367912_at 6.160446 6.275816 5.9167695 6.4248157 6.089379 6.2811313 6.5361733 6.110962 6.37957 8.432946 8.610287 8.374217
1367913_at 6.4554663 6.6714272 6.6935143 6.684868 6.94535 6.654924 6.8121123 6.9003396 7.023754 9.193622 8.499563 8.576554
1367914_at 6.7145333 6.5050745 6.64682 6.753895 6.3610663 6.51961 6.6958957 7.016502 6.6794705 7.7612615 7.659355 7.568757
1367915_at 9.07322 9.120941 8.959874 9.07484 8.967752 9.070425 9.156997 9.116418 9.276928 9.322578 9.531748 9.484839
1367916_at 5.2164054 5.5458765 5.6343546 5.6121006 5.4780164 5.644773 5.631388 5.150869 5.8528833 5.9780755 6.1422267 6.039148
1367917_at 13.503917 13.50965 13.506802 13.52883 13.410203 13.511975 13.305009 13.444398 13.196646 11.364528 12.268306 12.439007
1367918_at 4.590114 5.060423 4.728494 4.768048 5.0297556 4.8724213 5.1154532 4.8264585 5.1879106 5.0050607 5.2360687 5.1179466
1367919_at 5.5297346 5.943857 6.101508 5.583675 6.152256 6.073048 6.745494 6.2684565 6.7291822 7.0671344 7.150164 6.9759107
1367920_at 5.404551 5.805213 6.2967367 5.8692617 5.366231 5.7301564 6.36445 6.222399 6.4745264 6.166976 5.8643894 5.89529
1367921_at 7.403492 7.5110755 7.461135 7.5725145 7.337533 7.498189 7.5345697 7.4602103 7.4890714 7.5835304 7.571623 7.5349727
1367922_at 7.872812 8.157076 7.929354 8.076244 8.173129 8.053978 8.11715 8.176581 8.107048 8.323303 8.360646 8.272016
1367923_at 5.171987 5.163809 4.993054 5.562135 5.684908 5.2177024 4.866596 5.2843733 5.3631363 5.693185 5.069505 5.1827807
1367924_at 7.025891 6.8870287 6.723462 6.765419 6.8194094 6.8645782 6.871932 6.91693 6.84193 7.1721644 7.2591925 7.4025817
1367925_at 7.935999 8.243437 7.9773707 7.99497 8.057254 8.014345 8.562435 8.331684 8.285742 9.385231 9.621347 9.047615
1367926_at 8.6873665 8.654626 8.603361 8.83145 8.8374195 8.953977 8.839801 9.0529175 8.875629 8.667575 8.7640705 8.810677
1367927_at 10.611167 10.564251 10.518699 10.662519 10.744324 10.714574 10.8959055 11.066106 10.806224 11.272603 11.279146 11.34697
1367928_at 4.0368843 4.20258 3.9469006 3.8062997 4.107958 3.8629148 3.5786982 3.9840758 3.404809 3.6885002 3.4501288 3.6535032
1367929_at 9.894426 10.129959 10.199106 10.120306 9.925657 10.153946 9.751472 9.8588295 10.035427 9.749605 9.5155525 9.297642
1367930_at 3.7655628 3.9366863 4.103256 3.861247 3.8343136 3.7919967 3.9030707 4.1113405 3.9854777 3.60457 3.4010265 3.5361714
1367931_a_at 9.518372 9.7505865 9.678263 9.888836 9.736605 9.894171 9.993044 9.908613 9.964944 10.232002 10.293046 10.646725
1367932_at 11.786344 11.543528 12.378107 12.07186 11.603963 12.186591 11.590658 11.556367 11.814863 11.661752 10.490384 10.752362
1367933_at 7.7933517 8.043715 7.450271 8.310609 7.9178376 8.038607 8.277636 8.2145 8.301241 8.569191 8.412819 8.524097
1367934_at 5.7035885 5.6211057 5.4123507 5.7122345 5.6250324 5.650586 5.8548045 5.667595 5.9786115 6.005005 5.997448 5.804287
1367935_at 8.946266 9.020409 9.033739 8.966988 9.003705 9.060792 9.055026 9.047481 9.015944 9.088687 9.193306 9.130117
1367936_at 7.421835 7.618136 7.3694777 7.525924 7.5530515 7.673147 8.047359 7.5347276 7.99097 8.270815 8.4448395 8.747847
1367937_at 8.373744 8.533855 7.9114447 7.849995 7.841216 7.8305454 8.179807 8.374146 8.087805 6.9605002 8.99762 7.395585
1367938_at 11.26024 10.872455 11.095417 11.0384865 11.0471 10.956926 10.922155 11.022733 11.039618 11.400954 12.330257 12.055986
1367939_at 10.8011675 10.788921 11.095599 10.752389 10.340552 10.698605 10.618946 11.046825 10.748808 10.511686 10.186121 10.308116
1367940_at 6.015107 6.64784 6.1816125 6.172333 6.584518 6.611281 5.9495835 6.1605134 6.6229987 6.7710624 7.8155274 6.6478124
1367941_at 9.107415 9.129453 9.204361 9.122317 9.089916 9.126943 9.181783 9.071321 9.167757 9.469227 9.436136 9.187801
1367942_at 7.480791 7.776708 7.03966 7.669928 7.756784 7.4598136 7.738621 8.025906 8.039607 10.238042 10.329134 10.208925
1367943_at 8.1613865 7.8853426 8.027992 7.934421 8.026109 8.019452 7.910895 8.133022 7.870349 8.953226 9.229015 8.761571
1367944_at 5.4353924 5.238758 5.1849685 5.11939 5.262236 5.1063404 5.2338305 5.50811 5.1624594 5.1412473 5.3863325 5.1809206
1367945_at 11.246596 11.351884 11.334395 11.275005 11.461756 11.108777 11.026802 11.2591095 11.51635 10.698289 10.40594 10.447948
1367946_at 9.863296 9.639476 9.503461 9.6623125 9.75239 9.355903 9.970579 9.76726 9.54238 10.83736 10.629156 10.620447
1367947_at 8.549132 8.516857 8.457683 8.569593 8.673454 8.720038 8.705409 8.625749 8.597838 8.656211 8.655197 8.6638
1367948_a_at 10.266552 10.305648 10.172308 10.129882 10.279145 10.315814 10.170931 10.21875 10.29649 9.522515 10.012835 9.720034
1367949_at 6.023586 5.778934 6.0570073 5.704545 5.6397986 5.865752 5.7922215 5.8073535 5.6677747 5.9121494 5.840685 5.9058514
1367950_at 7.144161 7.427121 7.3288403 7.7874155 7.390145 7.852697 7.700476 7.4298787 7.213552 9.177881 8.237511 8.861143
1367951_at 5.0184417 4.55505 4.221285 4.169457 4.551523 4.3179817 4.368439 4.420201 4.476711 3.9893785 4.1012897 4.410685
1367952_at 6.4659176 6.6510253 6.216639 6.38551 6.62319 6.3146043 6.2620196 6.323071 6.1176524 4.8836346 5.823706 5.421874
1367953_at 5.2669334 4.9133663 5.06321 4.889989 4.969151 4.7582026 5.2815533 5.2622 5.3246636 6.3711805 6.6836677 6.482693
1367954_at 6.044268 6.966734 7.573106 5.7275734 6.7772474 7.501698 6.654252 6.669909 6.767036 5.4547973 5.8387375 6.1536493
1367955_at 6.2267213 6.6600404 6.3957205 6.193065 6.4846663 6.022567 6.2549305 6.6088195 6.617872 6.8044734 6.833189 6.7648406
1367956_at 5.810591 5.8753114 5.4099245 5.459847 5.3295546 5.748325 6.086866 6.1529922 6.225543 7.004005 7.0082564 6.8613157
1367957_at 9.256352 9.032193 8.882535 8.480676 8.062157 9.35317 7.420836 7.422982 7.1206665 7.435297 7.2130995 7.3642936
1367958_at 9.303578 9.495742 9.26798 9.455037 9.341605 9.397043 9.483304 9.272534 9.547884 9.685202 9.716908 9.651116
1367959_a_at 6.2628183 5.983576 6.478584 6.0335107 6.214098 5.986989 6.144554 5.8946652 5.923416 6.3112826 6.0742874 6.009998
1367960_at 8.423259 7.9467983 8.285119 8.286113 8.260735 8.08621 8.953598 8.636379 8.364733 8.5518055 8.775053 8.869926
1367961_at 4.6758375 4.7826796 5.1091156 5.095426 5.013447 4.855322 4.545179 4.5331306 4.738428 4.578602 4.5616417 4.561323
1367962_at 4.24286 4.585969 4.574431 4.2709966 4.4488745 4.410128 4.3813114 4.5987406 4.461603 4.7293267 4.5173144 4.733671
1367963_at 7.0431337 6.7694125 7.0512586 7.037896 6.9523225 7.0426593 7.0673175 7.0235467 7.2817483 6.7865887 7.193486 6.8183084
1367964_at 4.7586784 4.557454 4.5154624 4.719463 4.6501126 4.4774175 4.7872806 4.482517 4.5213103 4.8663177 4.7316995 4.8716917
1367965_at 6.4138513 6.236706 6.110115 6.0572243 6.597147 6.0900226 6.1257167 6.284128 6.58226 6.2132263 6.3577685 6.627672
1367966_at 9.602493 9.667906 9.729164 9.675062 9.679901 9.430761 9.504349 9.433628 9.532295 9.230261 9.131955 8.960602
1367967_at 7.196767 7.1918764 7.3505516 7.1442156 7.359884 7.429519 7.2189527 7.2170544 7.1173224 7.1819816 6.799137 6.9983625
1367968_at 3.6681828 3.672874 4.032299 3.7764218 3.6329007 3.4496763 3.4157224 3.9062479 3.6892958 3.6306226 3.4779203 3.4149997
1367969_at 10.765903 10.720714 10.652034 10.885404 11.037491 10.88119 11.084095 10.975806 10.892675 11.156428 11.112645 11.22747
1367970_at 4.622322 4.417316 4.2638173 4.117489 4.718651 4.5296917 4.5710764 4.455302 4.563782 5.3741226 5.0531173 4.754263
1367971_at 10.225901 10.192594 10.103748 10.3039465 10.282386 10.393028 10.382861 10.198627 10.29428 10.674634 10.874739 10.808341
1367972_at 10.258434 9.993871 10.213934 10.138184 10.084845 10.269909 10.327524 10.2994995 10.21435 10.344233 10.262547 10.315863
1367973_at 4.270981 4.510701 4.547092 4.5252604 4.195479 4.5364733 5.5715256 4.9212484 5.598107 8.360324 7.882042 6.216564
1367974_at 9.076142 9.355869 8.863127 8.732167 9.5227375 9.051422 9.346223 9.068263 9.464241 10.51651 10.372666 10.591622
1367975_at 5.4893894 5.0432653 5.373639 5.2323265 5.754873 5.666832 5.6506114 5.403842 5.983073 6.2132263 5.9288673 5.968372
1367976_at 7.5544667 7.8127775 7.7992296 7.7431827 7.6799684 7.972534 7.813885 7.691261 7.8887773 7.9392195 7.8367467 7.6719465
1367977_at 3.847876 3.518946 3.7995691 3.54509 3.7715244 3.8094742 3.7735758 3.573418 3.543363 3.8280573 3.5227664 3.8697355
1367978_at 5.6449137 5.257755 6.105693 5.388269 5.666098 5.5036025 5.4439573 5.6172113 5.262019 5.4233413 5.451632 5.701964
1367979_s_at 11.652936 11.49113 11.947939 11.796774 11.2101965 11.785655 11.43173 11.397961 11.433928 11.386483 11.162838 11.430977
1367980_at 7.957467 8.269325 7.9539347 8.247717 8.090052 8.09268 8.057022 7.9369864 7.994479 7.6781635 7.937618 7.8030667
1367981_at 7.677871 7.788682 7.8199644 7.6734433 7.518611 7.5863733 7.6207857 7.642761 7.511878 6.943083 7.4827204 7.244245
1367982_at 11.415652 10.8371525 11.453533 11.033161 10.515831 10.400754 11.335765 11.507716 11.601637 9.691849 10.140776 9.945713
1367983_at 5.432744 5.410604 5.413628 5.4422607 5.2856803 5.3269663 5.910817 5.730064 5.853822 6.0277524 5.784869 6.148899
1367984_at 6.0921187 6.1958513 6.1015697 6.337029 6.3626404 6.119448 6.382375 6.129765 6.558545 6.1298075 6.289176 6.707405
1367985_at 6.834118 6.892383 7.4389453 6.4682455 6.573363 7.0245414 6.858367 7.06742 6.9412947 5.9229965 5.9527826 6.2168913
1367986_at 7.0477934 7.319191 7.0819283 7.154241 7.273085 7.380851 7.793747 7.7177014 7.7244115 8.768326 8.907772 9.027477
1367987_at 8.69462 8.891043 8.8641815 8.7962 8.904603 8.6368265 8.840259 8.702579 8.6031275 8.884779 8.879527 8.580606
1367988_at 13.117451 13.049123 13.031012 12.954386 13.143198 13.028533 12.835804 12.995602 12.8881235 11.660801 11.420972 11.932848
1367989_at 4.176676 3.8362226 4.100766 4.1586275 4.1907263 3.9623532 4.067638 3.9988456 4.0470304 4.1035976 4.1901774 4.0301356
1367990_at 5.2099442 5.194329 5.2640343 5.008176 5.171183 5.0093675 4.8946996 5.2756824 4.982853 4.9042435 4.901487 4.966895
1367991_at 9.336905 9.203395 9.432189 9.221283 9.372319 9.315282 9.313782 9.400018 9.473404 9.020308 8.978235 9.118111
1367992_at 4.515896 4.33933 4.5699606 4.319226 4.919368 4.4648213 4.433689 4.688446 4.2895985 4.6646824 4.6571703 5.0467052
1367993_at 7.658928 7.3390684 7.5963187 7.590814 7.417566 7.5872054 7.621886 7.6867433 7.4937606 7.2529697 7.5923233 7.611855
1367994_at 10.428055 10.847785 10.632572 10.854456 10.547392 10.832998 10.616109 10.270877 10.450621 8.7984705 8.715062 8.322163
1367995_at 13.144267 13.192173 13.132589 13.185576 13.123951 13.1581335 13.137213 12.967024 13.115998 12.004021 12.234832 12.185177
1367996_a_at 6.625423 6.831523 6.517609 6.5372643 6.479824 6.502747 6.7228947 6.3805537 6.4693475 5.2658653 5.51588 5.465767
1367997_at 8.306733 7.991744 8.098012 8.2667 8.352106 8.26626 8.430004 8.39036 8.235187 8.51643 8.471634 8.694759
1367998_at 8.434745 8.733595 8.4987955 6.1157017 8.659738 8.048428 8.842136 9.083115 10.285341 9.107387 9.183912 9.36244
1367999_at 12.216501 12.38785 12.21022 12.24305 12.313077 12.204863 11.942306 11.887214 12.11922 11.305199 11.582789 11.436902
1368000_at 14.261994 14.297354 14.283227 14.280405 14.271591 14.201863 14.328569 14.263383 14.273165 14.071334 13.766123 13.738581
1368001_at 4.1902504 4.2853546 4.0244846 4.1209416 4.011762 4.2107306 4.3207726 4.1208973 4.1994596 4.10963 4.163151 4.0865045
1368002_at 7.6130433 7.656489 7.5748353 7.7884808 7.55675 7.620044 7.811895 7.5280066 7.451738 7.3048663 7.3425927 7.261902
1368003_at 5.1422076 5.228615 5.1030936 5.0154886 5.395456 5.0460606 5.187893 5.446149 5.349127 6.045609 5.9077263 6.369596
1368004_at 9.745781 9.877818 9.833785 9.804867 10.00791 9.864928 9.999462 10.096343 10.055273 10.390364 10.339413 10.581032
1368005_at 5.426234 5.349345 5.910166 5.32491 5.5110893 5.1742353 5.364478 5.574476 5.3429565 6.4465723 5.977704 6.3333216
1368006_at 7.45499 7.9931264 7.537806 7.6139197 7.9537334 7.5533347 8.039209 8.034527 8.2148285 8.977739 8.940283 8.831312
1368007_at 6.947422 6.1409407 6.257932 8.3655205 7.9863358 7.229327 9.021994 8.1247425 8.886354 12.696811 11.3727665 12.11966
1368008_at 5.151382 5.553848 5.138711 5.527438 5.553651 5.0219607 6.420952 6.071031 5.914364 11.21536 10.390285 10.329095
1368009_at 9.750839 9.878383 9.843337 9.7753935 9.896033 9.66992 9.173893 9.452903 9.340301 8.367547 7.7980003 7.9667206
1368010_at 7.4891467 7.60915 7.6299057 7.6595225 7.8125997 7.5436482 7.8274617 7.8226795 7.829395 7.928123 7.944085 7.886247
1368011_at 7.545909 7.6873355 7.6204777 7.6362143 7.7520723 7.611838 7.643824 7.464821 7.4788446 6.5828424 6.925836 6.822071
1368012_at 6.097402 6.1705766 5.69427 6.4459467 6.2524724 6.1834555 6.6212006 6.578766 6.6614103 7.507297 7.344075 7.3243876
1368013_at 4.3788223 4.046011 4.3383856 4.296219 4.3749123 4.138658 4.3290844 4.3468943 3.9106584 5.447284 5.371399 5.2061043
1368014_at 4.3353324 4.0625534 4.027778 3.9616792 4.027852 4.04667 3.9559827 3.837248 3.6936011 3.6231613 3.9046617 4.017948
1368015_at 5.832409 5.0743494 5.4261026 5.3929343 5.443728 6.0308914 5.651873 5.7278514 5.457033 5.316267 5.3138666 5.1543736
1368016_at 12.868141 12.853356 12.848611 12.8873415 12.870487 12.812047 12.680095 12.854482 12.724808 11.576201 11.783747 11.842367
1368017_at 5.13519 4.8027167 5.12311 4.899677 5.0720344 4.974133 4.71109 4.6781273 4.8953915 4.6175294 4.706987 4.773623
1368018_at 9.070472 9.0464115 8.923541 9.129876 8.931324 9.157657 9.168476 9.058568 8.927991 8.892691 8.922217 9.009863
1368019_at 7.7509813 7.8458476 7.8480535 7.8189025 7.779373 7.8499017 7.853358 7.8756876 7.854865 8.066349 8.031401 8.092211
1368020_at 6.759876 6.539579 6.74597 6.98939 6.4389205 6.9525394 6.526778 6.6326575 6.646407 6.7807636 6.4143624 6.6857367
1368021_at 13.795506 13.677351 13.448409 13.691177 13.913898 13.642919 13.77341 13.83721 13.634761 14.138094 13.937432 13.90045
1368022_at 6.9787965 6.6276755 6.8308587 6.5691705 6.51982 6.488116 6.874426 6.648651 6.6907887 7.2652264 7.596971 7.437906
1368023_at 6.8284426 6.902435 6.5040073 6.7991877 7.0770574 6.9088893 7.063838 6.6154466 6.8984733 7.4197807 7.155255 7.0978494
1368024_at 6.5804286 6.44681 6.099091 6.340973 6.592528 6.4022036 6.2783284 6.534966 6.480632 7.3950157 7.2950773 6.7735353
1368025_at 6.822903 6.948197 6.94313 7.305091 7.9143987 7.720194 8.136057 7.854855 7.5203514 9.081713 8.8821945 8.06497
1368026_at 7.4667377 7.701368 7.7176294 7.638135 7.570627 7.6980853 7.6174893 7.601414 7.8404813 7.793221 7.7875133 7.640839
1368027_at 6.5182724 6.4364395 6.2209053 6.279537 6.517212 6.537416 6.8084292 6.312205 6.2385902 7.6248426 7.370713 7.317606
1368028_at 4.0887756 4.1233344 4.284931 4.3076863 4.3707566 3.9281366 4.0584807 3.8670447 4.017137 4.2556868 4.1832685 3.7203767
1368029_at 10.646361 10.558516 10.567827 10.609035 10.774325 10.683726 10.654708 10.538416 10.803919 11.28266 11.39968 11.456986
1368030_at 9.387539 9.411651 9.360173 9.523319 9.456627 9.5384655 9.507364 9.424629 9.453958 9.991776 10.327734 10.225012
1368031_at 7.2742596 7.577621 7.701054 7.4266076 7.286185 7.57634 7.8250055 7.814977 7.8487234 8.001252 8.271539 8.124097
1368032_at 6.4434853 7.0245514 6.609751 6.778236 6.780634 7.0079045 7.2101455 7.4128823 7.544589 8.622223 8.757627 8.414461
1368033_at 6.388997 6.336722 6.5904703 6.6595836 6.6991653 6.661408 6.6065197 7.1261883 7.2767825 7.9552526 7.956928 7.745909
1368034_at 4.2628016 4.316324 4.2022524 4.3709974 4.455822 4.52256 4.117713 4.183213 4.037697 4.1714287 4.276559 4.3890915
1368035_a_at 9.969264 10.471377 10.2752285 10.290377 10.132635 10.547464 9.945849 10.120815 9.976228 9.907733 9.784411 9.836472
1368036_at 10.019897 10.489498 10.096258 10.032933 10.087307 10.252508 9.885684 9.989341 9.908193 9.886733 9.846602 9.722032
1368037_at 7.114806 6.7481165 6.7229595 6.9428344 6.942703 7.230688 7.666126 7.4531193 7.5557294 9.052015 9.1924515 9.373903
1368038_at 8.688274 8.509509 8.534554 8.552534 8.46831 8.519692 8.243078 8.127784 8.255607 7.6509166 7.8371215 7.610817
1368039_at 5.461138 5.6712255 5.3358097 5.7857995 5.4357533 5.868861 5.6604342 5.1224866 5.0717306 4.3971853 4.648673 4.995927
1368040_at 8.3697605 8.181555 8.55316 8.419489 8.438265 8.417946 8.363876 8.280064 8.468266 7.814041 7.9188113 7.9558835
1368041_at 9.783803 9.798266 9.968971 9.949053 10.04983 9.920409 9.900847 9.995038 9.997727 9.549937 9.700457 9.645862
1368042_a_at 10.921058 10.688368 10.970067 10.895152 10.931812 10.788547 11.165122 11.060868 11.182641 11.270703 10.973756 11.383195
1368043_at 8.292908 8.280477 8.151891 8.262096 8.357212 8.303843 8.403765 8.310484 8.521566 8.983847 8.748648 8.830753
1368044_at 3.2974877 3.1433325 3.579036 3.5910978 3.3550992 3.4155042 3.252764 3.4139981 3.2526093 3.2981093 3.1265924 3.3497267
1368045_at 10.118987 10.151027 10.167463 10.216791 10.149403 10.206816 9.998885 9.987444 9.986961 8.927128 9.226546 9.113624
1368046_at 10.289133 10.372544 10.347485 10.461475 10.32224 10.402715 10.193415 10.221719 10.133297 9.097754 8.980101 8.888721
1368047_at 6.9967628 6.5760207 7.5204196 6.993946 7.0318546 7.100666 7.2991295 7.1751924 7.456438 7.091158 5.711613 6.428506
1368048_at 14.086166 14.046901 14.030532 14.058624 13.967333 13.976429 13.788886 13.946831 13.961472 9.030427 10.857357 11.315684
1368049_at 11.501611 11.02432 11.255494 11.231815 11.148714 11.163264 11.198471 11.303717 11.18466 11.608014 11.568118 11.5657
1368050_at 7.6448364 7.742785 7.7138433 7.851945 7.467762 7.979589 7.696375 7.9173436 7.860401 8.197234 8.125519 8.093837
1368051_at 11.354609 11.336374 11.322866 11.330397 11.372173 11.229007 11.203989 11.125703 11.201706 10.592245 10.515277 10.576714
1368052_at 4.2231197 4.584215 4.742612 5.5223203 5.3883586 4.8434353 6.0502105 5.4016824 5.673895 9.620975 8.902067 9.457673
1368053_at 6.097402 6.1383123 5.868536 5.7364545 6.0559053 5.8750196 5.9295125 6.061588 5.9677696 6.179798 5.6327643 6.003271
1368054_at 6.5972776 6.6131835 7.0739603 7.005397 7.1310444 7.0426993 7.132104 6.826006 7.491835 7.597423 7.4732327 7.2542696
1368055_a_at 8.438393 8.218938 8.492071 8.607591 8.611736 8.46151 8.608037 8.532052 8.822868 9.25687 9.238427 8.932023
1368056_at 7.474698 7.4287357 7.6004143 7.5281806 7.5734267 7.589928 7.443051 7.5759315 7.6206584 7.543056 7.7967343 7.9090953
1368057_at 8.348647 8.791639 8.673642 8.688315 8.324022 8.879991 8.631645 8.450566 8.772722 8.48977 7.9751143 8.473343
1368058_at 7.590569 7.9290833 7.8378677 7.8698134 7.9715004 7.657196 7.786352 7.62927 7.9632053 7.431703 7.406686 7.346745
1368059_at 9.107185 7.5511746 8.776243 9.253869 9.160388 9.289323 8.599661 7.4164286 8.718933 5.728356 6.265388 6.679746
1368060_at 12.881475 12.863285 12.885199 12.793657 12.793337 12.845603 12.521794 12.488905 12.464615 10.277739 10.023881 10.102329
1368061_at 5.6843452 5.381731 5.4431844 5.4435797 5.071722 5.472025 5.4704833 5.579278 5.5165796 4.7673693 5.026478 4.849202
1368062_at 9.377665 9.410402 9.578522 9.400399 9.442715 9.54308 9.536575 9.6354685 9.520892 10.158695 9.861145 10.078649
1368063_a_at 8.63108 8.781013 8.701744 8.641346 8.748059 8.78958 8.868892 8.748225 8.74067 8.973449 8.696071 8.672912
1368064_a_at 10.71352 10.655199 10.941565 11.047592 10.802902 11.000662 10.658468 10.607466 10.685415 7.496049 8.504332 8.319685
1368065_at 7.31748 7.6137877 7.266857 7.660102 7.579494 7.523318 7.9029183 7.6589074 7.6110005 8.491249 8.467812 8.371836
1368066_at 5.890571 5.4468813 5.6209197 5.3193817 5.696324 5.648057 5.95082 5.438063 5.71207 6.5151834 6.50452 6.4174438
1368067_at 9.256913 9.2753935 9.319103 9.216694 9.212741 9.322003 9.259954 9.39794 9.413324 9.701247 9.745987 9.569988
1368068_a_at 7.705426 7.454509 7.4667525 7.6326513 7.26325 7.4327893 7.859684 7.7862377 7.921813 8.213703 8.536568 8.369188
1368069_at 8.139345 7.983023 7.832624 7.8999557 7.944011 8.039007 7.8241606 8.055223 8.061831 8.838787 8.910001 8.915358
1368070_at 7.932454 7.97766 8.005581 8.097829 8.21043 8.072715 7.927816 8.095766 7.866303 8.329506 8.347391 8.080038
1368071_at 11.68538 11.768872 11.673731 11.720264 11.937482 11.856788 11.954724 11.948374 11.684045 10.879406 10.939215 11.029395
1368072_at 6.1233172 6.4209366 6.1164722 6.5962515 5.915987 6.419763 6.7416186 7.0157976 6.551833 9.005028 9.238868 9.250887
1368073_at 7.9695873 8.462241 8.187319 8.09023 8.524975 8.286876 7.9859247 7.649638 8.276538 9.453859 9.062028 9.175712
1368074_at 6.719435 6.917809 6.7041726 6.876045 6.520549 6.5188746 6.517872 6.6931095 6.5525413 7.245662 6.6519217 6.555957
1368075_at 10.607777 10.9161215 10.553492 10.837078 10.583211 10.887535 10.764025 10.401934 10.138377 10.442431 10.684335 10.836528
1368076_at 7.6092367 7.4950027 7.6069837 7.3780184 7.4986534 7.589105 7.6515512 7.7773547 7.5372777 8.650003 8.861542 8.288105
1368077_at 13.163654 13.196201 13.052144 13.062528 13.175214 13.159168 13.05678 13.151908 13.0463505 11.734614 11.242917 11.341243
1368078_at 4.8900614 4.869733 4.2201514 4.0911965 4.0117393 4.1594505 4.7255726 4.969043 4.8286676 4.4528513 4.997532 6.76194
1368079_at 8.92195 9.363854 9.020737 9.157358 9.055691 9.315953 8.662498 8.786981 8.69935 7.3526025 7.419736 7.3167515
1368080_at 3.6830933 3.6559083 3.850555 3.785647 3.6781564 3.722009 3.611518 3.783504 3.7508569 4.6561 4.0475707 3.9437373
1368081_at 7.1509995 7.2582684 7.3207455 6.9834967 7.278649 6.938717 7.077156 7.2189317 7.2295895 7.4316883 7.6020184 7.110871
1368082_at 8.681633 8.530122 8.429314 8.799601 8.300542 8.3299265 8.334174 8.427078 8.564182 8.183647 8.257333 8.252613
1368083_at 9.061337 9.095761 9.136665 9.109948 8.953692 8.955661 8.844849 9.076557 9.006621 9.020347 8.91769 9.200548
1368084_at 5.7446795 5.7742233 6.0294876 5.490904 5.950921 5.914482 5.784369 5.713992 5.684247 5.387253 5.5508604 5.478339
1368085_at 10.201024 10.450841 10.418592 10.2887 10.4804125 10.530042 10.330027 10.211621 10.092164 8.239962 8.000612 7.974481
1368086_a_at 7.357792 8.443096 8.817766 8.189223 7.3070965 8.804712 8.443771 8.095768 8.102052 7.8542933 7.6790714 7.7949953
1368087_a_at 8.227398 8.568724 8.3162565 8.344312 8.472553 8.670958 8.306271 8.382581 8.663287 8.2854595 8.410644 8.210895
1368088_at 6.9867635 6.784362 7.0694523 7.20782 7.0899825 7.1711082 7.341285 7.180984 7.441577 7.97732 7.8421273 7.1706967
1368089_at 8.420628 8.5161495 8.205574 8.229098 8.1542015 8.145894 8.149605 8.412046 8.293907 8.421096 8.252794 8.03282
1368090_at 7.236061 6.8689 6.8423953 7.302183 7.0048733 6.9202347 6.7234883 6.87817 6.9736266 6.4991527 6.842519 6.731957
1368091_at 8.82185 9.051955 8.707018 9.033533 8.863203 8.878013 8.857094 8.465508 8.595007 7.913987 7.352368 7.2699924
1368092_at 12.222857 12.275483 12.226519 12.301996 12.284447 12.321095 12.283253 12.282763 12.24657 10.924028 10.856103 11.191352
1368093_at 3.3158283 3.7165182 3.4359918 3.5307298 3.4986596 3.467092 3.5140798 3.2820492 3.653002 3.5620348 3.7613652 3.3543851
1368094_at 6.6438675 6.8827243 6.6473594 7.126255 6.741643 7.118381 7.0105495 6.87788 6.854041 7.0089726 6.987744 6.950777
1368095_at 9.310914 9.62724 9.478712 9.8275385 9.814538 9.7161255 9.842424 9.970979 9.794932 9.73326 9.8308 10.12054
1368096_at 9.507541 9.353549 9.630113 9.390355 9.413547 9.357532 9.49738 9.700727 9.514785 9.38927 9.661692 9.479364
1368097_a_at 4.3487163 3.7865791 4.5210447 4.1996183 4.6948824 4.509163 4.360518 4.678547 4.5846443 6.6724825 6.666075 6.566257
1368098_a_at 7.6899176 7.0638356 7.241932 6.9593153 7.226079 7.2055707 7.748631 7.5393233 7.515559 8.171858 9.139025 9.199499
1368099_at 7.63842 7.0714803 6.8114815 7.229983 6.899359 7.121939 7.2411046 7.180083 7.214792 7.469178 7.6208067 7.668413
1368100_at 10.612628 10.746881 10.579454 10.6299095 10.646639 10.54498 10.45121 10.509741 10.499401 9.593704 9.516112 9.632549
1368101_at 7.9419937 7.8582187 8.118033 8.05495 8.061537 7.8810554 8.176917 8.061839 8.130211 7.8774033 7.8156586 8.045067
1368102_at 7.812838 8.065876 7.5565567 8.102203 8.151354 8.306669 8.054082 8.0724945 7.460443 5.7591286 6.0846004 6.3107996
1368103_at 6.8466053 7.305735 6.471117 6.810996 7.050003 7.225491 7.635351 7.242796 7.6745973 7.4854245 7.7753615 7.474281
1368104_at 5.8495026 5.9332585 5.8847446 5.8954306 5.871195 5.719987 6.060476 5.7420206 5.860789 5.6788616 5.896065 6.072416
1368105_at 4.401165 4.3877277 4.5149126 4.2868924 4.3858533 4.39312 4.280019 4.571453 4.360591 4.4973636 4.277975 4.702276
1368106_at 8.1846285 8.712397 8.403378 8.330925 8.830371 9.015072 8.216341 8.277208 8.4409895 9.319062 10.406035 9.5997715
1368107_at 3.4677866 3.379961 3.584527 3.6560338 3.791242 3.4872296 3.68385 3.7671545 3.561284 3.516545 3.501534 3.7937303
1368108_at 4.494407 4.438952 4.576084 4.7183857 4.4684463 4.574869 4.3595304 4.565472 4.5513115 4.260285 4.542383 4.5566196
1368109_at 6.924958 7.1209884 7.0512586 7.0064335 7.0799513 6.902978 7.1798306 7.409173 7.238858 8.36471 8.571929 8.344322
1368110_a_at 3.8879488 3.869328 4.1025105 4.0145683 4.0644307 4.009849 3.647598 3.9875839 4.1317863 4.210291 3.650297 3.6161509
1368111_at 8.462246 8.362583 8.623404 8.401115 8.5101185 8.07593 7.9630604 8.179483 7.9963107 6.2314982 6.5525537 6.563563
1368112_at 5.0364 5.0346336 5.0059886 4.9354634 5.1611495 5.2961326 4.850784 4.843816 4.954896 4.8420324 4.8482995 4.964192
1368113_at 4.1888924 4.4436703 4.6444626 4.2092066 4.571169 4.204632 4.232768 4.5324254 4.178012 4.0922856 4.3643785 4.2019587
1368114_at 4.5512266 4.336073 4.5620537 4.0387564 4.6964083 4.023303 4.422493 4.492789 4.1980247 4.887865 4.097679 4.4278054
1368115_at 10.6506 10.135863 10.76887 10.506483 10.220636 10.172469 11.269584 11.139458 10.947917 10.965629 10.602166 10.59283
1368116_a_at 7.986005 8.04286 7.8239202 8.238683 7.841303 7.903511 7.862966 7.8006644 7.8135805 7.5422573 7.555107 7.50262
1368117_at 9.093354 9.289605 9.221881 9.260059 9.196877 9.324465 8.992422 8.959143 9.0934 8.161123 8.248447 8.177865
1368118_at 8.345026 8.669273 8.286819 8.331783 8.3060055 8.843416 8.672985 8.384352 8.597496 9.462036 9.105356 9.037241
1368119_at 5.644693 5.1076136 5.432999 5.1982555 5.170409 5.348933 5.2664886 5.1578937 5.101485 5.4548607 5.4872828 5.444649
1368120_at 4.362972 4.065384 4.246846 4.1128683 4.278598 4.194477 4.1161556 4.2619977 3.9051375 3.7939749 3.9009538 4.1726036
1368121_at 10.853258 10.08995 10.309069 10.603204 11.15763 10.627812 11.841845 12.208766 11.567682 12.50795 13.187064 13.007304
1368122_at 10.231521 10.077543 10.130934 10.140132 10.183437 10.286545 9.939514 9.890423 10.011971 9.834902 9.942501 10.027406
1368123_at 5.622589 5.270177 5.728504 5.307932 5.8238435 5.635758 5.5291924 5.3110304 5.51714 5.4445925 5.2656584 5.1381207
1368124_at 7.1805544 6.946485 7.0147343 7.488707 7.170399 7.7284794 7.255818 6.990598 6.96725 8.05691 8.6627445 8.201233
1368125_at 6.163888 6.212662 6.037834 6.2167873 6.098776 6.501277 6.413316 6.1074357 6.246403 6.709824 7.072845 6.7604117
1368126_at 6.2677655 6.202629 6.286853 6.368573 6.0310946 5.909416 5.8700547 5.634506 5.688688 6.4880185 6.4684606 6.4096317
1368127_at 5.9741 6.086197 5.843584 6.001293 6.2444816 5.9433694 6.349803 6.239607 6.3150225 7.247599 6.683138 7.121041
1368128_at 6.3671913 7.0415845 6.226428 5.7927322 6.0204344 5.833457 5.8966317 5.985135 6.8186026 8.324391 6.6831207 6.04602
1368129_at 7.154039 7.3497458 7.434985 7.4068537 7.428304 7.8542433 7.164956 7.1221423 7.1651196 7.2655644 6.958529 7.2669964
1368130_at 4.450016 4.593067 4.5886574 4.321952 4.6746297 4.5028276 4.371726 4.5466394 4.355076 4.4572363 4.420826 4.511836
1368131_at 4.0183363 3.7523212 4.1504583 4.018702 4.347193 3.821474 3.843886 4.0075235 4.006435 6.8055835 5.653254 6.4280877
1368132_at 10.194376 10.391926 10.309105 10.271828 10.490234 10.311648 10.396206 9.98712 10.244629 10.536514 10.485081 10.5782385
1368133_at 7.9896493 7.730302 7.175257 8.043249 7.124232 7.3639827 7.2602634 7.304116 7.444162 5.8731217 5.967061 5.9204245
1368134_a_at 8.525437 8.60503 8.265616 8.39206 8.656139 8.5085745 8.195342 8.334406 8.245584 7.9182916 8.083781 7.9494324
1368135_at 5.7690053 5.888152 5.6017394 5.543521 5.6306977 5.345026 5.6693945 5.627249 5.419943 4.963962 5.223667 5.6722183
1368136_at 7.960006 7.5860143 7.547206 8.1383705 7.890482 7.7605143 7.971973 7.756657 8.129023 7.929585 7.851286 7.704749
1368137_at 5.6468782 5.904977 5.94533 5.8362813 5.8227005 6.189383 5.811892 5.8199997 5.838244 5.825057 5.921668 5.6687517
1368138_at 5.2819343 5.535167 5.42211 5.021369 5.4301567 5.30459 5.4326 5.3336663 5.0534453 5.413147 5.3909435 5.228223
1368139_s_at 5.6304793 5.4275103 5.3856044 5.529616 5.4567432 5.684715 6.033446 6.223035 6.2150707 7.407206 7.3883305 6.9500422
1368140_at 6.9911513 6.9196334 7.377555 6.6519656 6.9645476 6.9118257 6.7319283 6.322751 7.3311195 7.3986526 6.4728675 6.7604117
1368141_at 11.668291 11.546689 11.5689335 11.474759 11.564895 11.616062 11.684087 11.713142 11.496782 12.066278 12.070414 12.031708
1368142_at 5.4121523 5.213781 4.889715 5.2445545 5.18841 5.2373767 5.489452 5.4180264 5.3398004 5.806219 5.5193167 5.940359
1368143_at 7.5419736 7.525134 7.0687585 6.862897 7.3842125 7.079095 7.7171454 7.8853893 7.7546344 10.1204815 10.179192 10.091602
1368144_at 5.629566 5.96548 5.6156926 6.0246897 5.8440742 5.5894747 6.224692 5.5063634 6.0242763 8.115747 8.617462 7.9811378
1368145_at 5.5022106 5.0811434 5.586647 5.613076 5.39966 5.2150536 5.213627 5.2996054 4.8051147 4.9743624 5.077758 5.1076393
1368146_at 11.270206 10.361616 10.533214 10.240746 9.576514 9.527424 9.564387 9.080468 8.284675 8.4212 8.960321 9.117625
1368147_at 9.463086 8.775022 8.945037 8.496389 7.738036 7.7036505 7.9371033 7.16724 6.54807 6.8623176 7.11303 7.016775
1368148_at 4.6448298 4.603248 4.336123 4.8465414 4.673771 4.776845 5.015922 4.545844 4.5756173 4.6322746 4.2325344 4.5818768
1368149_at 5.99271 5.9573526 5.9513054 5.9859643 5.971101 6.1283956 5.686763 5.811352 6.0276623 5.640082 5.741998 5.6068044
1368150_at 12.7844925 12.599785 12.580934 12.854041 12.812531 12.895529 12.891601 12.590465 12.723316 12.125831 12.341849 12.34282
1368151_at 10.538097 10.580653 10.393953 10.470663 10.513576 10.4471655 10.58218 10.637965 10.625778 10.87648 10.792377 10.977416
1368152_at 7.510925 7.576202 7.5579667 7.691827 7.684818 7.6899366 7.801784 7.606521 7.84468 8.050116 8.153066 7.9425783
1368153_a_at 6.5660467 6.442361 6.899093 6.9291053 6.5521746 6.6714864 6.8834715 6.883266 6.836946 6.733489 6.882162 6.837691
1368154_at 8.319836 8.264292 8.521863 8.415835 8.371474 8.156574 8.497203 8.325381 8.312692 8.897073 9.266257 9.095078
1368155_at 9.65741 11.969504 12.6544075 10.417831 12.21858 12.180375 12.4655485 12.292931 12.349047 11.880575 12.270572 13.279301
1368156_at 5.503756 5.3264837 5.6530743 5.1088066 5.2623534 5.4474277 5.2197027 5.566229 5.4399343 5.473767 5.5480223 5.525875
1368157_at 5.7381487 5.7764163 6.0134654 5.797929 5.6389527 5.732773 5.860229 5.852542 5.702039 5.425812 5.201718 5.5426316
1368158_at 9.596185 9.449958 9.462919 9.344606 9.375289 9.336465 9.343407 9.436183 9.298031 9.468824 9.208304 9.200637
1368159_at 8.3723955 8.185 8.451097 8.573863 8.594386 8.5815 8.656722 8.526348 8.612442 7.995927 8.225293 8.36599
1368160_at 9.204159 8.383602 9.761493 9.722139 10.118266 8.881067 11.029322 11.586386 9.942198 14.054848 13.63699 13.712932
1368161_a_at 13.90083 13.917685 13.948138 14.002328 13.944509 13.9632435 13.993793 13.956022 13.935182 13.482894 13.483081 13.616221
1368162_at 4.8480387 4.974517 5.0822735 5.091483 5.048983 5.059231 5.021704 4.634864 4.6476126 5.510607 6.0016613 5.5547915
1368163_at 10.267502 10.5917635 10.130864 10.5181 10.342811 10.555486 10.468153 10.399557 10.383027 9.231078 9.805894 9.992805
1368164_at 7.461462 7.714564 7.5474095 7.666492 7.9782987 7.7641535 7.8017616 7.6588736 7.831066 7.673521 7.687571 7.752432
1368165_at 7.705186 7.71542 7.53699 7.8959 7.6824713 7.812413 7.96124 7.8940716 7.7940493 7.4846005 7.529371 8.132746
1368166_at 6.06404 6.2638903 6.2669086 6.4103765 6.6004047 6.2234955 6.4932446 6.664173 6.6041794 6.1185217 6.519528 6.4981904
1368167_at 5.5567837 5.428379 5.656605 5.4970307 5.546138 5.508466 5.8593583 5.871891 6.299038 8.47863 7.6233764 8.069529
1368168_at 8.2281885 9.223573 8.491898 8.244454 8.918571 9.270219 8.960194 8.8149185 8.783903 8.282669 8.479286 8.203786
1368169_at 6.8254156 6.862824 6.9853015 6.854469 6.9142923 6.784573 6.8249884 6.8722453 7.0376134 7.388041 7.3333964 7.4560714
1368170_at 4.1865873 3.9813526 4.2869453 4.3776617 4.148073 4.337832 4.1790056 4.0039816 3.9142084 3.6516898 3.801162 3.7188902
1368171_at 9.631893 9.255256 10.635156 10.398703 10.447124 10.202918 8.108782 8.434822 9.812408 6.91241 6.004868 7.263723
1368172_a_at 7.137704 6.9492197 8.463981 8.060915 7.9767632 7.98236 6.0489984 5.923745 7.5086946 5.5123897 4.4983163 5.338751
1368173_at 8.387538 8.817458 8.868171 8.579134 8.514778 8.428638 8.744734 9.080736 9.211434 9.92252 10.094784 9.866493
1368174_at 3.9133685 3.428135 3.9455984 3.6801054 3.732015 3.5954604 4.109829 3.8793876 3.4955773 7.59731 7.751551 8.12204
1368175_at 7.035234 7.5411625 6.967783 7.4657717 7.2217565 7.5643 7.3119626 7.1803293 7.2378535 6.5355954 6.2461896 6.7199173
1368176_at 7.9603486 7.7311215 7.6657414 7.8318977 7.7081766 7.423041 7.5440354 7.792189 7.5757403 7.2965007 7.490382 7.303607
1368177_at 7.7897816 7.377474 7.9862485 7.462344 7.6770124 7.660014 8.079926 7.8111343 7.6476507 7.594904 7.6068916 7.6626816
1368178_at 8.865657 8.971208 9.184048 9.1167 9.108088 8.935651 8.714529 8.763089 8.884464 7.9203863 7.9769583 8.108658
1368179_at 7.468319 7.287427 7.4406734 7.4582944 7.3495917 7.2447243 7.5925794 7.6466656 7.350399 7.7526183 7.8045588 7.8371916
1368180_s_at 13.451706 13.490199 13.49602 13.507554 13.396506 12.8645935 13.059003 12.86486 13.038961 12.279735 12.681663 12.882417
1368181_at 11.157029 11.055806 10.852283 11.027135 11.322692 10.829536 11.378407 11.229117 11.304421 10.876284 10.961534 11.374573
1368182_at 3.92684 4.202523 4.121112 3.8560238 4.1373005 4.13979 3.832068 4.122901 4.259532 4.0295954 4.2022696 3.9517193
1368183_at 7.9164762 7.9141626 7.75031 7.8569574 7.759907 7.8236265 7.86113 7.792032 7.902714 8.087076 7.952325 7.822045
1368184_at 8.824135 8.988352 9.08929 9.011893 9.233261 8.844236 8.690347 8.835792 8.887398 8.408703 8.482347 8.644512
1368185_at 4.9528446 4.739423 5.2831235 4.6967864 4.8448215 5.057 4.792434 4.832367 4.6814513 5.2593246 5.359845 5.2721796
1368186_a_at 6.225758 5.571934 5.741533 5.6729765 6.066723 5.908411 5.9492946 5.9061174 6.1803946 6.6223083 5.8560143 6.3179493
1368187_at 8.157189 8.57373 7.965636 7.9464407 8.063818 7.113189 9.863058 9.536755 9.325767 11.551527 12.149429 11.952073
1368188_at 13.514646 13.608887 13.641728 13.735784 13.697785 13.697478 13.660336 13.672871 13.617785 12.757211 13.119581 13.215464
1368189_at 10.5898 10.663705 10.711484 10.893715 9.939563 10.678881 10.386964 10.307205 10.152969 9.277525 9.208323 9.480597
1368190_at 4.9551954 4.6455503 5.3708844 4.991074 4.7838426 5.556036 4.992294 5.4145923 5.0464187 5.0484624 5.1491313 4.901948
1368191_a_at 10.914118 10.873599 10.867206 10.758121 10.857795 10.664576 10.430865 10.533001 10.391095 10.559725 11.028428 10.936481
1368192_at 4.791881 4.6455503 4.4704475 4.56398 5.001482 4.514573 4.7180047 5.086654 5.3053846 5.209111 5.148246 5.5878773
1368193_at 4.8102646 4.9383926 4.915523 5.1888695 5.2281637 5.0417852 4.730261 4.7338724 4.7114058 4.9660797 4.8104935 4.709808
1368194_at 4.6805096 4.550411 4.444528 4.4527984 4.3443956 4.2938576 4.699115 4.546726 4.8241725 5.1675615 5.3619337 4.694811
1368195_at 6.4262624 6.689442 6.1204724 6.2521873 6.217522 6.685202 6.335443 6.1478963 6.633139 7.0466704 7.801747 7.90041
1368196_at 5.0834675 4.9868636 4.929727 4.5915775 4.671847 4.8237133 4.3482776 4.8886843 4.5582113 4.6081414 4.841673 4.485388
1368197_at 3.8978276 4.0072594 3.997843 3.9128983 3.786185 3.7918842 3.8014348 3.7275043 3.7121596 3.5942817 4.1686826 3.8002546
1368198_at 4.628152 4.69319 4.981165 4.5627947 4.7874775 4.783161 4.5268345 4.621262 4.4945173 4.145385 4.7840714 4.278224
1368199_at 8.893714 8.853668 9.008791 8.98701 8.977198 8.971157 8.96186 9.088667 9.140503 9.411987 9.365711 9.32827
1368200_at 5.464143 5.4511013 5.72676 5.7748322 5.4421496 5.140799 5.9945827 5.6443176 5.8594112 6.849373 6.690505 6.8055654
1368201_at 6.378545 6.251349 6.4590573 6.5761027 6.40271 6.25794 5.962256 6.3049264 6.3007 6.193526 6.211792 6.1807656
1368202_a_at 8.638867 8.840612 8.741892 8.595996 8.863103 8.699837 8.678214 8.872683 8.896406 10.649179 10.331411 9.887683
1368203_at 4.991429 4.503976 4.9235897 4.7825813 4.599921 4.5813017 4.430346 4.7411165 4.7196946 4.59965 4.5941324 4.7506905
1368204_at 6.666758 6.6697335 6.523284 6.6540422 6.6558237 6.4470863 6.9785123 6.9093237 6.6546125 7.1135087 6.953631 7.1434326
1368205_at 13.433401 13.421646 13.468257 13.394786 13.411443 13.441624 13.303139 13.20391 13.309704 13.3760605 13.35371 13.280046
1368206_at 8.833311 8.683477 8.6295395 8.822015 8.923958 8.750605 8.922581 8.99583 8.928382 8.344828 8.486333 8.432334
1368207_at 6.0450125 6.2513947 6.1397457 5.770145 6.037561 6.0565085 6.548498 6.4929895 6.6061516 8.455815 7.772541 8.115622
1368208_at 5.891836 5.706357 6.1577363 5.60201 5.7502623 5.7718673 5.7069077 5.537392 5.6714325 5.6115594 5.178767 5.3706355
1368209_at 5.6121645 5.736716 5.7594485 5.698867 6.1853414 5.5981073 5.9395256 5.88945 5.5050793 8.3529 8.070654 7.5949597
1368210_at 4.428204 4.092873 4.6586075 4.16042 4.1103826 4.1323075 3.9737272 4.240301 4.588605 3.8701656 4.2694535 4.0262475
1368211_at 12.303286 12.274391 12.194407 12.346045 12.43237 12.288785 12.632437 12.696096 12.588299 13.368536 13.433009 13.462855
1368212_at 8.496667 8.718452 8.453249 8.338402 8.348487 8.494815 8.580976 8.486723 8.4237585 8.841087 8.784018 8.845728
1368213_at 9.54934 9.319666 9.387052 9.355075 9.24938 9.319347 9.54665 9.798904 9.47313 10.186071 9.977848 10.27485
1368214_at 7.856378 7.868641 7.890194 7.874114 7.753185 7.922987 7.868163 7.834989 7.910095 8.54814 8.729124 8.520073
1368215_at 9.783662 9.869856 9.937056 10.041269 9.972082 10.002484 10.057364 9.8363905 10.101193 10.19283 10.498516 10.301333
1368216_at 9.438863 9.611603 9.501789 9.419039 9.289785 9.490102 9.348412 9.329532 9.456026 9.613634 9.652175 9.311762
1368217_at 8.764912 8.717186 8.745453 8.783628 8.603109 8.829056 8.833885 8.715009 8.859318 9.259533 9.112524 8.980202
1368218_at 5.9064455 6.005817 5.9063897 6.0096474 5.9244304 5.8955455 6.1555214 6.2642546 6.3967023 6.1251717 5.976446 5.95045
1368219_at 5.9192395 6.7372117 6.5118937 6.8033056 6.4836407 6.1971645 6.690558 6.4497633 6.4936013 6.1373467 5.863401 6.026888
1368220_at 9.059918 9.215825 9.055418 9.164694 8.961275 9.140035 9.103144 9.050404 9.079536 9.716631 9.174284 9.069663
1368221_at 10.458952 10.567865 10.713805 10.143209 10.261988 10.309621 9.789702 9.567873 9.972577 8.830208 8.77854 8.886596
1368222_at 7.463533 7.940056 8.278342 7.401162 7.725791 7.6364374 7.010088 7.1081567 7.2716203 6.232541 6.1324997 5.971777
1368223_at 7.606149 7.909319 7.6564913 7.6451964 7.613174 7.0829177 7.921426 7.4550695 7.7159543 8.17535 8.268165 8.1930065
1368224_at 13.277462 13.26395 13.094738 12.895197 12.9831 13.261697 13.059008 13.1224165 13.204633 12.999693 8.402163 8.585012
1368225_at 7.62034 7.861458 7.7683787 7.6388 7.565242 7.690869 7.660903 7.5213614 7.8129907 7.9711695 8.082729 8.083776
1368226_at 8.018406 8.231008 7.7198896 8.063982 8.356853 8.018858 8.743365 8.838122 8.681479 8.455407 8.832581 8.823327
1368227_at 8.157562 8.880847 7.805471 8.52055 9.01876 9.314081 8.3390665 8.281 9.082899 7.1336093 8.200642 8.346353
1368228_at 8.664932 8.640823 8.467774 8.667429 8.455519 8.732294 8.577808 8.764793 8.767209 9.260463 9.279125 9.376933
1368229_at 6.361927 6.4034247 6.4572253 6.792919 6.761801 6.755066 6.660424 6.6705856 6.70838 7.040274 6.535098 7.1334057
1368230_a_at 8.956343 8.970232 9.017019 9.071085 9.263068 9.139654 9.317928 9.4159 9.403341 9.208199 9.216153 9.318408
1368231_at 6.475224 6.4519305 6.277118 6.540374 6.4289036 6.656505 6.845598 6.633196 6.467697 6.0706706 6.386207 6.3418484
1368232_at 8.180037 8.064313 8.13713 8.299357 7.9191866 8.278414 8.461439 8.527512 8.322317 8.289737 8.042577 8.360051
1368233_at 8.126489 8.147696 8.167731 8.147735 8.375024 8.287907 8.383257 8.400558 8.277518 8.766319 8.772545 8.806259
1368234_at 8.240725 8.544458 8.279966 8.389698 8.423273 8.503372 8.594883 8.480499 8.457075 8.425456 8.499874 8.694759
1368235_at 7.7978845 7.88487 8.052633 7.8299475 7.871901 7.8974013 7.846731 7.903511 7.7443895 7.828249 7.5325465 7.521999
1368236_at 3.9330742 3.5374753 3.9298167 3.9979815 3.8808355 3.6032155 3.5494099 4.0571494 3.7121596 3.818858 3.856676 3.9766138
1368237_at 4.269755 4.4881835 4.495502 4.140315 4.476098 4.501096 4.351036 4.2739353 4.5277257 4.2935543 4.4627647 4.108694
1368238_at 4.6481676 4.459171 4.7882233 4.485884 4.7675724 4.549652 4.3672276 4.728714 4.551114 10.19691 9.2359295 8.131396
1368239_at 8.585839 8.677143 8.388365 8.58535 8.343033 8.632752 8.317345 8.084812 8.060383 6.768315 6.774046 7.132803
1368240_a_at 4.145934 4.528819 4.1180873 4.176576 4.2735066 4.4236364 4.554799 4.3254266 4.552041 5.113643 5.0280414 5.241026
1368241_a_at 8.518573 8.4646225 8.223195 8.5943775 8.426876 8.522085 8.957344 8.788035 8.711935 9.6863785 9.766539 9.712251
1368242_at 4.848737 4.781938 4.647094 4.559058 4.870016 4.734871 4.2877226 5.084876 4.6024675 4.276639 4.5487947 4.3448296
1368243_at 4.8853283 5.0086036 4.7847366 5.124144 4.9089026 4.8415246 4.564109 4.97961 4.9617734 5.170623 5.1641064 5.258162
1368244_at 10.162022 10.082913 10.080194 10.094951 10.130606 10.230658 10.0423155 9.936726 10.112396 8.599141 8.4670315 8.759352
1368245_at 12.436982 12.292613 12.335127 12.499219 12.111911 12.445865 12.4518175 12.316153 11.870145 8.204915 6.8082066 8.734569
1368246_at 4.9876413 4.6886578 4.8097053 5.091822 5.011246 4.9999332 5.5364966 4.9782705 5.152998 5.212017 5.2288494 5.138355
1368247_at 9.007515 7.303586 9.306677 8.754654 6.954495 8.126057 7.652941 7.683649 8.106886 6.6725974 8.091593 6.135308
1368248_at 6.6056767 6.1703687 6.501888 6.230892 6.771043 6.3825946 7.0702596 6.4757476 6.795928 6.9068027 7.0541506 7.3006163
1368249_at 9.677525 9.642302 9.799076 9.87534 9.966777 9.537467 10.241478 10.1284075 10.020472 9.207099 8.794499 9.184091
1368250_at 3.8696613 4.074299 4.586197 4.432003 4.4575825 4.093129 3.8698535 3.87263 4.0694394 5.138006 5.4379225 4.9457717
1368251_at 5.439273 5.2026076 5.2652626 5.4098444 5.988206 5.196776 5.470522 5.4668517 5.7489786 6.9972024 5.905834 5.935439
1368252_at 3.6002789 3.606833 3.754027 3.5909114 3.5428503 3.5108173 3.5101304 3.7146297 3.799224 3.6697423 3.709887 3.6674654
1368253_at 12.159524 12.240867 12.068835 12.257382 12.178684 12.349905 12.206101 12.130777 12.238416 10.284528 10.375906 10.678795
1368254_a_at 4.7013116 4.7479405 4.67933 4.8025236 5.0945888 4.486098 4.679086 4.969973 4.807514 6.849887 6.92688 5.724031
1368255_at 4.103154 4.051992 4.20633 4.018009 4.183588 4.2204614 3.9945905 4.2293205 4.1346655 4.0878367 4.112385 4.0068254
1368256_at 3.4397085 3.623971 3.6158524 3.5676484 3.783298 3.7516582 3.3479612 3.497489 3.7508569 3.5558996 3.5395272 3.55892
1368257_at 4.0507965 4.2461257 3.7089252 3.941487 4.032731 4.2490687 3.6911347 3.91488 4.035769 3.6442478 3.7089574 3.7839348
1368258_at 5.136427 4.883258 4.950052 4.87678 5.3869 5.0151467 5.004475 5.2035966 4.8658185 4.7166348 4.795156 4.9557457
1368259_at 7.330279 7.5860143 7.2161937 7.527626 7.73564 7.481816 7.487418 7.3111725 7.731783 8.152901 7.727968 7.739289
1368260_at 4.770727 5.0508757 5.366727 5.182044 5.4642153 5.3484163 6.1752834 5.5807304 6.098932 5.6504354 5.736641 5.683589
1368261_at 4.2771845 4.108151 4.2359667 4.42156 4.2525964 4.22584 4.1724854 4.133277 3.7658842 4.0687776 4.1242695 4.0343094
1368262_at 6.5763955 6.726772 6.4906073 6.893262 6.651229 7.18415 6.883434 6.7881193 6.784996 5.928443 5.7123413 6.3386326
1368263_a_at 4.0347743 4.1748457 4.156609 4.0703273 4.085065 3.7484906 3.6916957 4.028575 3.9457529 3.8508315 3.9020011 4.026435
1368264_at 7.6051793 7.7464685 7.294818 7.9995675 7.765294 7.809673 7.9596868 7.949019 7.8827477 7.5583286 7.286466 7.57606
1368265_at 8.762271 9.122617 8.944717 8.67709 8.633457 8.805514 8.510952 8.447482 8.525952 6.1265297 6.5378118 6.3606386
1368266_at 13.0492935 13.210532 13.065323 13.035473 13.078965 13.220784 13.149918 12.979064 13.051002 11.865996 10.132719 11.355512
1368267_at 8.034567 7.9899316 7.998115 8.170554 8.06123 8.073158 8.225843 8.408993 8.1582575 8.14628 8.049692 8.264331
1368268_at 7.602551 7.7511396 7.904655 7.4328775 7.9407215 7.7132263 7.6966324 7.8632936 8.059354 8.048069 7.705958 7.8260384
1368269_at 3.6456969 3.743749 3.7123551 3.503922 3.6577542 3.6701982 3.553361 3.8815658 3.7306085 7.4542704 5.4598913 5.7143536
1368270_at 7.3005567 7.7769084 7.2749624 7.5917826 7.6349916 7.8522334 8.025778 7.912114 7.2800093 8.271891 8.221294 8.1905155
1368271_a_at 5.103973 5.416857 5.095305 4.9365115 5.131575 5.076044 5.3251834 6.374435 6.057975 8.662197 7.1385093 8.089605
1368272_at 10.730515 10.633832 11.228326 10.325622 11.077462 10.817252 10.885727 10.7414665 11.134492 10.192404 9.494413 9.735941
1368273_at 9.570791 9.7946205 9.795358 9.594193 9.641059 9.774986 9.663439 9.790397 9.624013 9.2342005 9.4293375 9.462097
1368274_at 8.250888 8.309979 8.48072 8.3851 8.208127 8.433291 8.399385 8.515097 8.595441 8.857402 9.226706 9.037851
1368275_at 10.34297 10.095106 10.898194 10.78718 10.359193 10.761463 9.945805 10.168457 10.342227 10.892259 10.556968 10.6636
1368276_at 6.838166 6.654294 7.1116796 6.9299026 6.7322173 6.5932946 6.712191 7.0244255 6.936967 6.651173 6.6110044 6.610338
1368277_at 8.7456 8.672176 8.628117 8.665481 8.512219 8.872457 8.739566 8.7182045 8.705756 9.073251 8.609444 9.152548
1368278_at 6.292753 6.0100484 6.8937616 6.6373534 7.259285 6.735302 8.356677 7.018893 7.9220834 11.6023655 11.31212 11.654291
1368279_at 5.0787206 5.7520833 5.6315165 5.4794197 5.2720904 5.557137 5.596418 5.0675683 5.562833 5.0124574 5.6826673 4.881485
1368280_at 12.421419 12.369414 12.262828 12.358661 12.305744 12.437707 12.217611 12.160082 12.1499605 11.266925 11.041211 11.200714
1368281_at 5.1992435 5.264492 5.1922855 5.310914 5.5309267 5.172224 5.4358435 5.48798 5.564412 6.7359667 6.6270847 6.90951
1368282_at 4.459326 4.4852667 4.6729307 4.0799947 4.6918406 4.397289 4.224844 4.2608953 4.431054 5.1708064 5.0531173 4.4892116
1368283_at 11.441446 11.683545 11.551518 11.55713 11.410265 11.91131 11.612828 11.32904 11.975933 10.284485 9.35458 9.389679
1368284_at 7.6503825 8.1517105 7.915177 7.843341 8.222616 7.9871707 8.537125 8.234421 8.368631 7.0747995 7.510787 7.9401684
1368285_at 4.8056707 4.6455503 4.664843 4.645656 4.820634 4.694145 4.54412 4.965091 4.663459 4.470748 4.3598657 4.4505014
1368286_at 7.051188 7.0490894 7.0119557 6.6499786 7.119568 6.700722 6.9183598 6.9136744 6.8186026 6.6738715 6.5318785 6.76497
1368287_at 4.309117 4.288993 4.5575814 4.3996243 4.296115 4.622626 4.830621 4.7007236 5.614896 4.7128897 4.6930704 4.611874
1368288_at 14.212662 14.1706705 14.190272 14.196063 14.200456 14.224242 14.090482 14.127141 14.142656 13.957626 13.922531 13.945642
1368289_at 12.193145 11.68868 12.237937 12.041524 12.22586 12.130123 11.545526 11.06401 12.178439 10.831304 10.453468 9.65597
1368290_at 3.7330325 3.7896945 3.784817 4.1946983 3.9302387 3.85251 3.9729865 3.9098842 3.871917 4.2892065 4.313382 4.0047054
1368291_at 9.8133 9.406873 9.72522 9.393662 8.913139 9.559316 8.999515 8.904834 9.039635 8.42556 8.119343 8.097403
1368292_at 6.7571287 6.5176053 6.7530947 6.762117 6.420367 6.5917525 6.8156166 6.8875604 6.454684 7.105823 7.016618 6.9539013
1368293_at 5.5873175 5.2543006 5.356745 5.430869 5.5442715 5.438506 5.7640824 5.49747 5.3733845 6.4597397 6.67496 6.439229
1368294_at 10.434688 10.708969 10.520755 10.506157 10.589871 10.3955 10.433757 10.552079 10.614735 9.535747 10.188518 10.271957
1368295_at 9.379311 9.766412 9.695858 9.635825 9.6545925 9.51003 9.240519 9.346206 9.099557 6.868617 5.931185 6.4371915
1368296_at 9.213888 9.60701 9.419862 9.444496 9.456631 9.322179 9.200857 9.177627 8.962447 6.324849 5.5797863 5.8130975
1368297_at 4.711673 4.727582 4.9563646 4.5909576 4.7799845 4.4976196 4.7109957 4.560931 4.8680267 4.787678 4.4671783 4.96616
1368298_at 5.6113186 5.4152265 5.380613 5.4650664 5.107447 5.580348 5.163381 5.3713613 5.212465 4.4225655 5.346673 5.0555015
1368299_at 4.3024054 4.0208426 3.9155934 4.281148 3.8500297 4.1273704 3.8846598 3.7708097 3.9353333 4.126133 3.7473462 3.9159765
1368300_at 5.542817 5.9035296 5.5629406 5.760273 5.6782694 5.4799843 5.642973 5.7436743 5.457033 6.700212 6.062415 6.208184
1368301_at 5.904659 5.6755166 6.443625 6.470695 5.9792295 5.814282 6.1241674 5.6996093 6.2105527 6.701719 6.6059046 6.160254
1368302_at 4.919848 4.86364 4.974139 4.9459376 4.842075 4.909029 4.796131 4.875452 4.8688655 4.7260675 4.7415347 4.465506
1368303_at 6.4507623 6.937186 6.1938443 6.552404 6.1679106 6.8333917 6.7826896 6.2428946 6.758585 7.7527933 6.6757417 6.8754377
1368304_at 11.949283 11.703844 11.947123 12.084718 11.671717 11.922367 11.961509 11.908311 11.722153 11.187522 10.308503 10.983317
1368305_at 8.613978 8.2630205 8.532839 8.705176 8.628767 8.570923 8.425254 8.484149 8.696746 8.99236 8.900131 9.000372
1368306_at 5.9041815 5.2863145 5.909257 5.4927497 5.7350698 5.7823424 5.462471 6.1654797 5.3693585 4.9820623 5.2619033 5.344511
1368307_at 6.340483 5.752986 6.4194803 5.9962306 6.143491 5.3840637 5.556077 6.14573 5.769429 5.7153654 5.8219595 6.003826
1368308_at 8.265762 8.424482 7.6270294 8.315723 7.814988 8.502989 9.265539 9.012202 8.592281 9.807967 9.820244 10.302937
1368309_at 7.370717 7.6599736 7.297346 7.7734184 7.872645 7.384663 7.3571324 7.3876834 7.77567 6.9440064 7.089269 7.339272
1368310_at 5.5176687 5.437769 5.660768 5.40333 5.4195065 5.1700306 5.3231487 5.471099 5.637739 5.373931 5.523391 5.3779593
1368311_at 8.4322605 8.08094 8.272323 8.180229 8.361548 8.609505 8.907103 9.351799 8.883292 10.409708 10.425347 10.71206
1368312_at 4.890174 4.707368 5.0815964 4.450836 5.2089763 4.7227883 4.765848 4.780414 4.8520784 4.6382914 4.6330543 4.7728024
1368313_a_at 4.1231384 4.0646205 3.896518 3.9355075 4.4688153 3.9567955 4.3915052 4.0379086 4.0771008 4.125532 3.8877075 4.0534234
1368314_at 10.308918 10.320637 10.250598 10.289104 10.142221 10.190753 10.484143 10.374497 10.40145 10.408806 10.422384 10.376128
1368315_at 6.8195896 6.3843536 6.497987 6.1016192 6.3198934 6.228687 6.3565035 6.44895 6.164672 6.608559 6.761766 6.7436085
1368316_at 10.806313 11.242636 10.9024725 10.688167 11.084851 10.795591 11.021908 10.7862625 11.2558565 10.39948 10.442993 10.169258
1368317_at 4.916494 4.5862174 5.075001 4.5900564 4.8572025 4.8952875 6.137288 5.4190073 5.6237855 5.8198524 5.720037 6.3611836
1368318_at 7.74598 7.8455367 7.1164927 7.5376453 7.685364 8.212366 7.864892 7.6884313 7.947251 7.7942924 7.7286773 7.648783
1368319_a_at 5.1033373 5.6407228 4.662898 5.300764 5.217464 5.9913044 5.9236646 5.7053914 5.3834906 4.867532 5.549179 5.52396
1368320_at 5.28093 4.3448663 4.3787355 4.6119676 4.4200525 4.3969526 4.6124578 4.6527605 4.2013907 5.0607657 4.760247 4.8061543
1368321_at 6.294294 5.6137075 6.4206076 8.211001 7.6369576 9.768675 9.028994 9.151059 7.8299613 10.4417 11.251631 10.643999
1368322_at 8.617758 8.570023 8.60473 8.480569 8.578413 8.258515 8.609833 8.361561 8.446363 8.4165 9.128204 9.127569
1368323_at 7.581989 7.5430703 7.4479804 7.3734374 7.6322913 7.471954 7.7855783 8.003283 8.361408 9.601758 8.406333 9.693323
1368324_at 5.215291 5.2722454 5.421513 5.1994185 5.218777 5.1666183 5.1144376 5.120266 5.423487 5.633829 5.5768003 5.6657386
1368325_at 7.803112 7.721109 8.024984 7.9274855 8.012017 8.079542 8.004713 7.7848573 7.8686504 5.451072 5.9741454 6.043295
1368326_at 6.9456778 7.764202 8.070186 7.693843 7.3161917 7.789569 7.698853 7.56746 7.6074824 7.4452333 7.772973 7.9183445
1368327_at 5.7809486 5.7107897 6.0824146 6.037565 5.8369193 5.773499 5.7128987 5.9216614 5.8364844 6.989205 6.775613 6.5335164
1368328_at 9.218425 8.752515 9.273441 8.7343 8.934545 8.995505 8.529615 8.674556 9.079729 9.5956135 8.280628 8.014992
1368329_at 5.3925924 5.3943086 5.4790025 5.351429 5.528435 5.2530723 5.11319 5.1631446 5.3486476 4.9949822 5.2081203 4.810213
1368330_at 7.11986 6.9973006 7.097671 7.2221184 7.4041257 7.285815 7.387028 7.241395 7.204672 8.075333 8.092749 8.09111
1368331_at 11.917736 11.87795 11.862345 11.542142 11.900953 12.002991 11.898032 11.573917 11.601688 11.16396 10.819081 11.263316
1368332_at 6.810488 6.891171 6.466545 6.640507 6.9520297 6.4852505 6.9425187 6.73092 6.850285 7.757944 8.006728 8.662659
1368333_at 4.666311 4.0202527 4.5280666 4.1607513 4.4932523 4.360267 4.118801 4.177387 4.1285405 4.230813 4.1930013 4.367697
1368334_at 7.206241 7.030222 7.332361 7.2443724 7.5347567 7.202511 6.730472 6.456376 6.6065392 6.748148 6.0026 6.3019004
1368335_at 13.809089 13.761197 13.876386 13.853843 13.683785 13.762789 13.826397 13.948803 13.767756 13.163403 13.294555 13.456759
1368336_at 11.412502 11.421192 11.33045 11.65856 11.471367 11.610169 11.414971 11.608295 11.120905 11.1466255 11.170787 11.207492
1368337_at 5.8991957 5.9762435 6.155 5.631898 5.8531713 5.777843 5.701588 5.642586 5.6407213 5.5885863 5.639361 5.3369575
1368338_at 4.3846807 4.3663454 4.3595705 4.2221293 4.1855526 4.0645137 4.109829 4.1510816 4.0673885 4.2432556 3.8938482 3.9539812
1368339_at 4.8028736 4.6190805 4.5663786 4.3713503 4.461426 4.5385466 4.2009926 4.548669 4.486643 5.289955 4.517314 4.54702
1368340_at 8.172361 7.9154534 7.8544374 8.211338 7.9221454 8.069448 7.950798 7.715201 8.01996 7.3637 7.5408187 7.364129
1368341_at 8.143286 8.011494 7.9714336 7.797712 8.150797 7.8491783 8.140114 8.140935 8.151797 8.741035 8.802214 8.825094
1368342_at 4.1888924 3.9730246 4.0256004 4.0180125 4.208911 4.274869 4.2534084 4.2515163 4.038577 7.842862 7.3333964 7.1340637
1368343_at 5.1498017 5.098888 5.691267 5.201033 5.2179327 5.0326395 5.25379 5.399412 5.4541245 5.1788335 5.4920826 5.1031456
1368344_at 3.6605134 3.6230683 3.4674788 3.6724358 3.92871 3.8720086 3.3502 3.426358 3.5189893 3.5961545 3.3902802 3.4775808
1368345_at 4.5063643 4.2814164 4.2591715 4.3140216 4.2571564 4.1601133 4.2908573 4.196696 4.173752 4.29253 4.3846064 4.544375
1368346_at 6.2894278 6.2088804 6.557238 6.179393 6.383643 6.4840927 6.586452 6.8800764 6.782293 6.2820625 6.0779214 6.265959
1368347_at 4.7497044 4.6470995 4.769184 4.5028567 4.7450747 4.6736107 4.4521265 4.232026 4.2008543 4.1141124 4.095049 4.445803
1368348_at 4.250018 4.2771516 4.1025105 4.3065095 3.869915 4.138624 4.208701 4.240226 3.971209 4.092238 4.121219 3.9028583
1368349_at 5.751935 5.279539 5.432434 5.2793775 5.489493 5.261775 5.599242 5.3438835 5.007948 5.1252303 5.364119 5.4070334
1368350_at 3.4214683 3.5167954 3.66295 3.62762 3.3353682 3.4395556 3.6530163 3.4819446 3.3370006 7.91882 6.9933696 6.6547794
1368351_at 5.767946 5.800496 5.878712 5.898114 5.861274 5.4936047 5.699212 6.0643373 5.5916753 5.3390613 5.7553415 5.6600814
1368352_at 4.7890406 4.4902825 4.507185 4.456986 4.596292 4.784001 4.3280716 4.5210476 4.3390465 4.222454 4.0137095 4.3293004
1368353_at 5.050556 4.962306 5.1776986 4.66165 5.1467915 5.3832426 5.0990496 5.18498 4.522771 5.018929 5.1288385 5.0585217
1368354_at 9.987259 10.46791 10.273136 10.102051 10.435021 10.595788 10.185501 10.430864 10.172251 9.3174305 9.287493 9.469106
1368355_at 5.146242 5.411326 5.1325173 5.2037916 5.5655775 5.0048966 5.613015 5.7436743 5.9069614 7.370585 7.7283354 7.6436696
1368356_a_at 9.900258 10.055282 9.968471 9.788751 10.002064 9.97714 9.986791 9.869522 9.931709 10.068991 10.041727 10.420119
1368357_at 5.7319984 5.334845 5.8592143 5.7460823 5.894154 5.607977 5.4178414 5.7769523 5.447019 5.1551867 5.6196537 5.351394
1368358_a_at 3.5876036 3.8991063 3.6545577 3.495638 3.7825518 3.5681212 3.878318 3.5220137 3.6230605 3.8312175 3.474257 3.5885472
1368359_a_at 4.349269 4.0343347 4.2846174 4.298402 3.9747658 4.1548815 3.8854744 3.8795128 3.8908694 4.3185053 3.9406323 3.7742524
1368360_at 13.580881 13.619311 13.643535 13.615139 13.6101 13.625029 13.498859 13.484462 13.504759 12.274006 12.1050205 12.122821
1368361_a_at 7.61165 7.9776645 7.8236027 7.8623652 8.142393 8.208239 8.25398 8.302341 8.096902 9.080751 8.453438 8.478258
1368362_a_at 10.687139 10.81263 10.874153 10.846818 10.79578 10.835155 10.765282 10.630941 10.619082 8.378697 8.838171 8.912569
1368363_at 3.817443 3.8621976 3.9292958 4.1249475 4.6212716 4.1147304 3.9975703 4.0998 4.020297 6.400959 6.0252934 5.766367
1368364_at 4.4710727 4.6654987 4.8194666 4.199864 4.2899103 4.508188 4.456059 4.628936 4.128062 4.3228536 4.178602 4.4549675
1368365_at 12.048503 12.1788025 12.214093 12.13869 12.076553 12.166722 12.1958 12.161526 12.172593 11.586528 11.709621 11.77041
1368366_at 5.204752 4.83732 4.674421 5.159891 5.1741486 4.8924427 5.018979 4.8053946 5.0002756 4.935672 4.774946 4.866755
1368367_at 5.677328 5.4249496 5.473354 5.71306 5.601983 5.346964 5.150182 5.3535457 4.5515637 4.495569 4.7322383 5.253648
1368368_a_at 9.8844385 10.235298 10.198217 10.150504 10.147663 10.161058 10.068084 10.166303 10.195731 10.373003 10.700281 10.363279
1368369_at 4.6828423 4.203417 4.610894 4.4513597 4.282955 4.655032 4.3500834 4.737193 4.643676 5.1943493 5.8554106 6.1012673
1368370_at 5.6787815 5.742357 5.7119813 5.4154553 6.350731 5.3926883 5.8958817 5.6632466 5.913218 6.3227963 6.530592 6.022825
1368371_at 4.936187 4.335083 4.8676114 4.9478836 4.6329556 4.8494925 5.01394 4.631508 4.964845 7.711851 6.25701 6.7923555
1368372_at 8.592531 7.579114 7.7258205 8.78895 7.636749 8.603306 8.464827 8.178412 7.5999775 7.3163667 7.0168724 7.4782014
1368373_at 4.2524595 4.1660595 4.4935102 4.251524 4.748603 4.409958 4.6178393 4.3414645 4.317195 4.2264967 4.1391335 4.4251804
1368374_a_at 5.965457 5.7648726 5.6106997 6.0591326 6.200055 5.664954 6.8190365 6.6289124 6.7544575 9.354523 9.803743 9.633155
1368375_a_at 4.899315 5.1588664 4.49317 4.888596 5.0566516 4.771814 4.7492814 4.8251762 4.6800156 4.8460245 5.331744 5.2647896
1368376_at 7.607902 7.0048923 8.376076 8.608078 10.0763645 7.151987 9.071035 9.353338 8.931564 7.151064 7.169766 7.175318
1368377_at 5.313631 4.8835487 4.7560806 5.011897 5.2536902 5.092027 4.9199 4.8320217 4.9589767 4.798916 5.147663 5.0609226
1368378_at 11.722478 11.996122 12.038887 11.945416 11.714488 11.9362545 11.945766 11.922906 11.877407 9.666652 10.188327 9.917113
1368379_at 8.204267 8.341639 8.280003 8.622532 8.573917 8.304534 8.9409895 8.93975 8.458151 10.2542925 10.0638075 10.422526
1368380_at 13.945182 13.913702 13.970529 13.908906 13.953146 14.043166 13.856242 13.848162 13.861397 12.276028 10.812515 11.312442
1368381_at 4.862257 4.510006 4.9518504 4.9845695 4.7847786 4.8754125 4.8281054 4.938182 4.7680626 4.418995 4.818713 4.4073277
1368382_at 5.48542 4.9637985 5.159627 4.622366 5.0865526 5.207493 4.905095 5.1269107 4.6766872 4.729584 5.037916 4.8871922
1368383_at 6.130315 6.1162114 6.0574875 6.0455666 6.025092 5.839987 5.961272 5.8199997 5.8894405 5.764833 6.1975055 5.765249
1368384_at 4.12064 3.9750051 4.011709 4.107864 4.305524 3.6879532 3.931807 4.1543417 3.938463 3.8469713 3.923947 3.762843
1368385_a_at 9.361677 9.436463 9.331592 9.437234 9.410001 9.368806 9.15393 9.350719 9.2708435 9.313776 9.3078575 9.212112
1368386_at 9.517868 9.710429 9.536757 9.652549 9.72927 9.753711 9.660087 9.597793 9.6023035 9.360712 9.369311 9.375238
1368387_at 11.350332 11.27086 11.450281 11.399555 11.383614 11.502263 11.082519 11.221353 11.174233 8.637186 9.12537 8.802928
1368388_at 5.823434 5.7652817 5.5650153 6.0701447 5.4195957 5.711168 5.216644 5.392062 5.7445025 5.2086325 5.483553 5.365456
1368389_at 9.176163 9.370801 9.129262 9.284089 9.096895 9.073166 9.247345 9.362105 9.089559 8.583908 8.459012 8.428769
1368390_at 9.053345 9.19499 9.180465 8.976058 8.913024 9.132693 9.071355 9.048671 9.113427 8.582434 8.849153 8.833187
1368391_at 4.6578217 4.7408648 4.9955063 4.649008 4.799277 4.660291 5.8382673 5.5133543 5.906914 8.161067 8.536836 8.187111
1368392_at 6.377333 6.4364543 6.466243 6.199807 6.128029 6.3969283 6.805913 6.7537723 6.6319737 7.9809623 7.9927278 7.9244413
1368393_at 5.3289843 5.3126345 5.377692 5.4923415 5.4955754 5.1375237 5.36175 5.41877 5.66869 5.7668996 6.097994 5.4525027
1368394_at 5.7529426 5.550682 5.6934214 5.875066 6.1085477 5.6572895 5.4222164 5.423484 5.419943 5.1820183 5.4029408 5.337965
1368395_at 5.028231 5.571934 5.229267 5.1693244 4.9724846 4.793621 5.244438 5.0696898 5.3396244 6.7070184 6.297673 6.959101
1368396_at 5.231963 5.0852284 5.6100197 5.1287236 5.0578666 5.2185755 5.20315 5.099806 4.9393353 5.069737 5.58315 5.3188505
1368397_at 12.828975 12.906617 12.814163 12.921919 12.980713 12.85901 12.808205 12.855047 12.908264 12.402886 12.637493 12.646963
1368398_at 4.5926714 4.281128 4.4511747 4.5051336 4.4583807 4.5392094 4.389521 4.6262107 4.493867 4.139835 4.24127 4.420553
1368399_a_at 11.778243 11.727814 11.775169 11.678266 11.609851 11.611919 10.922924 10.795923 10.996605 8.433873 8.947359 8.442507
1368400_at 8.709413 8.718396 8.772713 9.140848 9.0651655 8.867235 9.125056 9.33427 9.15621 9.504953 9.141499 9.625644
1368401_at 4.407071 4.2265577 4.3264885 4.4577913 3.9674253 4.284402 4.277898 4.2720203 3.7627158 4.0032554 4.2670774 4.102609
1368402_at 9.212367 9.290725 9.070335 9.305177 9.238282 9.353628 9.246431 9.295522 9.277813 9.62226 9.5270815 9.451573
1368403_at 8.849123 8.970321 9.085678 8.98405 8.9520445 9.0392065 8.692723 8.457145 8.734488 8.142089 8.013408 8.012541
1368404_at 4.8241267 4.7858543 4.723133 5.031631 4.991395 4.792204 4.8924627 4.791469 4.951448 6.1957088 6.176448 6.0563636
1368405_at 7.9201136 7.889658 7.6706414 7.7937183 7.817177 7.5859203 7.9472094 7.9063025 8.217839 8.664524 8.791082 8.907061
1368406_at 4.3489585 4.062005 3.8006854 3.8703 4.38151 4.4009247 4.130938 4.1863766 4.0940204 3.9782565 4.294018 4.1061563
1368407_at 5.0437818 5.1255813 5.3450265 4.794366 5.8230534 5.233789 5.637762 5.1665697 5.2581663 4.4900975 4.7562404 4.641357
1368408_at 4.821109 4.9582553 5.256262 5.093356 5.034296 5.207242 5.210743 4.851037 5.1680627 6.345026 5.9227586 5.740493
1368409_at 10.277319 10.51565 10.58387 10.648865 10.659769 10.575808 10.490456 10.460989 10.324587 9.612967 9.229626 9.493421
1368410_at 6.6258774 6.626618 6.8086905 6.7927685 7.020003 7.0579686 6.657084 6.845665 6.7027464 6.9688272 7.100053 7.237077
1368411_a_at 3.839133 3.7636156 3.6403117 3.9682086 3.633513 3.6724408 3.7370358 3.8647726 3.7745066 3.7920744 3.8626907 4.0255766
1368412_a_at 4.7963386 5.3106484 5.2151446 5.0704937 4.962949 5.1722245 4.964896 5.236695 4.964474 5.917639 6.1200824 5.598446
1368413_at 4.9345903 4.852949 4.951851 5.252248 5.674425 5.280966 6.6090984 5.9088116 6.979825 8.767729 6.6851797 7.1513624
1368414_at 5.4777555 5.862768 6.13183 5.8000364 5.954923 5.7126446 5.576019 5.801682 5.6847544 5.4269366 5.7370677 5.6265354
1368415_at 3.9856002 3.616008 3.9445453 3.7347715 4.053876 3.7562473 3.5988286 3.9782043 3.5383065 3.6815383 3.8149624 3.7541842
1368416_at 3.8948667 3.5533187 3.9044468 3.5364332 3.8207102 3.9234295 3.7927825 3.758643 3.555645 3.4946558 3.4693303 3.6876853
1368417_at 4.6929274 4.632597 4.6729307 4.8257875 4.8447747 4.3756747 4.7269773 4.682438 4.4395437 4.571602 4.720271 4.6702595
1368418_a_at 13.211958 13.224729 13.235616 13.226312 12.872689 13.198911 13.327714 13.043426 12.989588 12.958218 11.308083 11.862185
1368419_at 9.424679 9.362556 9.481108 9.361801 9.66007 9.417377 9.457787 9.380357 9.539694 11.128317 10.338517 10.503751
1368420_at 13.429674 13.493322 13.388221 13.4369545 13.0914545 13.3712635 13.463264 13.154149 13.210884 13.155265 11.536598 12.124348
1368421_at 4.1123247 3.924059 4.043736 4.0716925 4.1402516 3.8131733 4.098873 4.1442018 4.001597 3.6440468 4.028454 3.759659
1368422_at 6.0802617 6.702488 5.733467 5.5846033 6.193877 7.320886 6.1774235 5.8485065 5.4751587 4.196379 3.7478445 3.7130268
1368423_at 5.303632 5.017935 5.3967185 5.3352175 5.4909983 5.299386 5.2159657 5.215278 5.513236 4.7895784 5.1521587 5.0900717
1368424_at 7.3880577 7.731125 7.524887 7.563175 7.7987227 7.559522 7.6952944 7.5636654 7.7238345 8.188313 7.856709 7.5220313
1368425_at 4.7707267 4.866683 4.9351826 4.679559 4.8369813 4.8081946 4.9960804 5.170513 4.723932 4.798863 4.6818852 4.8855557
1368426_at 11.535666 11.269959 11.70857 11.965562 11.817477 11.5382 11.994826 11.486449 11.536034 11.2987175 10.688278 11.267141
1368427_at 8.605244 8.481011 8.421828 8.678017 8.338113 8.773179 8.578204 8.121944 8.293907 8.278734 8.358834 8.637751
1368428_at 8.726117 9.095831 8.496749 9.257896 9.1500225 8.827882 8.75105 8.358195 8.324191 4.767056 4.567369 5.4506416
1368429_at 3.7079976 3.9760144 3.6847093 3.662184 3.639535 3.8849766 4.1243343 3.8787374 3.6626296 3.4980636 3.5836685 3.6720061
1368430_at 9.528247 9.803212 9.5751295 9.5215025 9.78409 9.770944 10.061801 9.803664 10.079278 11.592931 11.339768 11.593732
1368431_at 11.0491295 11.243525 11.227606 11.382772 11.129741 11.193821 11.198365 11.1522875 11.039283 10.157637 9.859218 9.960386
1368432_a_at 4.5161657 4.32209 4.7033944 4.598522 4.71597 4.1977844 4.3941298 4.4271812 4.365336 4.696657 4.9449434 5.057209
1368433_at 9.971581 10.002912 10.075269 10.1425705 9.93414 10.035361 9.781552 9.775143 9.980329 9.886758 9.892178 9.811414
1368434_at 7.4988117 7.7679234 8.084751 7.5883064 7.640608 7.859113 7.2247443 7.199931 7.426519 5.8384995 5.699258 5.8305326
1368435_at 11.186928 11.411606 11.748945 12.11858 11.723536 11.574619 11.465991 11.207125 11.7757015 11.021934 7.189179 8.724921
1368436_at 9.387841 9.356322 9.361038 9.379992 9.568477 9.403331 9.538778 9.4596615 9.542479 9.893423 10.001335 9.850379
1368437_at 5.2354674 4.54148 4.9483194 5.341698 5.229804 5.131623 4.779939 4.9509296 4.9762654 4.615109 3.9884534 4.843843
1368438_at 4.2935896 4.102373 4.3110194 4.584661 4.599921 4.23584 4.203368 4.5055866 4.5728865 5.018929 4.5966473 4.8050847
1368439_at 5.542817 5.159278 5.6849866 5.3483353 5.7024074 5.49992 5.461926 5.593102 5.718556 5.533916 5.9854097 5.6045556
1368440_at 7.5519824 7.717649 7.6016097 7.4011626 7.4764986 7.4187655 7.2767916 7.213564 7.392993 7.4507794 7.222409 7.0117164
1368441_at 6.1582103 6.1234593 6.038841 6.172249 5.893421 5.347366 6.0121393 5.837777 5.9494047 8.016945 7.6172714 8.285273
1368442_at 13.335995 13.366394 13.262105 13.298745 13.3000555 13.332894 13.288542 13.236257 13.199959 12.684557 12.867549 12.76438
1368443_at 5.508391 5.37941 5.073005 5.3914843 5.370523 4.893587 5.1328144 5.260103 5.2036257 4.791444 5.396868 4.917156
1368444_at 8.583558 8.6184845 8.544157 8.693653 8.584725 8.507331 8.620729 8.830831 8.619111 8.609146 8.817322 8.822519
1368445_at 5.772419 5.5958533 5.7094464 5.8726783 5.5012527 5.2117186 5.4174643 5.3035316 5.3486733 5.1454897 5.6373444 5.1226444
1368446_at 7.778612 7.5110755 7.350752 7.376621 7.547162 7.6424384 6.5694056 6.605518 6.9931192 4.364382 4.793615 4.6128407
1368447_x_at 6.58171 7.022305 6.6961055 6.813385 6.7869253 7.440429 6.553255 6.7465796 6.275045 4.316064 4.517315 4.3228183
1368448_at 6.6365895 6.684612 6.769643 6.5130434 6.3675804 6.383013 6.543204 6.2501493 6.3085213 6.401372 6.6318507 6.6858487
1368449_at 4.8486347 4.8877153 4.6357403 4.611968 4.6152625 4.536171 4.6377554 4.9544315 4.7402654 4.912883 5.0510283 4.489333
1368450_at 4.904589 5.184768 5.160569 5.172139 5.130291 5.0130806 5.4904823 6.074119 5.7864923 7.765201 8.861259 8.555511
1368451_at 6.3484845 5.8062153 6.019526 5.864735 6.3415523 6.0943613 6.0261655 6.0642247 5.7752743 5.8338633 6.080166 6.011339
1368452_at 9.294823 9.282189 9.510533 9.345476 9.18842 9.46449 9.157324 9.061406 9.38726 7.1717386 7.000008 6.8062253
1368453_at 11.245062 11.172816 10.862821 11.2945 10.870985 11.228519 10.801426 10.901703 10.7232895 6.3437753 7.600882 7.584222
1368454_at 3.9856005 3.7974625 3.8010633 3.7528038 3.697845 3.8987875 3.8152335 4.013664 3.682554 3.9665842 4.130003 3.8514485
1368455_at 4.8497906 4.762865 5.0629735 4.9914303 5.7339754 4.845707 5.275379 4.6675825 5.027887 5.2590203 5.1481037 5.3505783
1368456_at 4.0484843 3.590497 4.426091 3.9227667 3.8093786 3.7634528 3.7759771 3.8751895 3.632673 3.8921506 3.6455603 3.9524226
1368457_at 4.2041473 3.8213134 3.8543735 4.0971375 3.8720896 3.8364224 3.7854211 3.741225 4.0486517 4.006481 3.911008 3.915976
1368458_at 8.109279 9.404238 9.216014 9.615049 10.135781 9.148474 11.49894 11.153174 10.85513 11.448752 11.348115 11.818799
1368459_at 4.1875615 4.224085 4.520504 4.1687074 4.2146482 4.0645137 4.190265 4.3406 4.262759 3.9605248 4.64048 4.6492696
1368460_at 7.2742596 8.288677 6.9417944 6.9964814 7.4176273 7.5436482 6.444952 7.0638876 6.382492 6.0986886 6.185064 5.8726377
1368461_at 11.480529 11.223579 11.3303 11.212313 11.419237 11.305633 10.626511 10.281041 10.579337 5.6190906 5.7859554 5.694975
1368462_at 5.3963156 5.2983146 5.170633 5.52928 4.8359303 5.237902 5.314547 5.4022207 4.958856 5.1221333 5.2993007 5.4288793
1368463_at 7.6801205 7.715635 7.581796 7.5389705 7.622721 7.8810554 7.293209 7.740073 7.410294 8.27401 7.7609982 7.8816056
1368464_at 6.0472403 5.5918846 5.7279377 5.6056366 5.6064186 5.312416 5.6969995 6.1966834 6.121667 6.8926296 6.5520315 6.9272404
1368465_at 3.903792 3.7267568 4.0795712 3.5649161 3.8917747 3.49762 3.740575 3.6948738 3.4389012 3.773532 3.6030688 3.5720174
1368466_a_at 5.770897 5.826674 5.276455 5.721462 5.8216376 5.6610675 5.57779 5.905553 5.9140625 5.837733 6.008987 6.080024
1368467_at 12.913599 12.837255 12.924461 12.8789625 12.877541 12.771615 12.753942 12.79973 12.794945 11.770889 11.656277 11.7068615
1368468_at 4.559183 4.351496 4.7847366 5.0093083 4.4984965 4.144784 4.2998214 4.3330274 4.004741 4.4922056 4.553111 4.35489
1368469_at 5.641245 5.725059 6.091458 5.53634 6.2154474 5.663493 6.1236825 5.8946652 6.3621707 7.662435 6.9834957 7.9429
1368470_at 8.859247 8.505517 8.585799 8.546071 8.620985 8.499491 8.7585335 8.720382 8.591212 9.563023 9.74401 9.860275
1368471_at 5.274479 5.1914473 5.2898912 5.1203065 5.002646 5.449105 5.004838 5.265574 5.135083 5.070198 5.2770505 4.322818
1368472_at 4.429154 4.4475517 4.7471795 4.164873 4.403933 4.5586796 4.586671 4.5811076 4.3501616 4.3105097 4.6444845 4.663607
1368473_at 5.3303986 5.2744684 5.200112 5.504458 5.287765 4.9089026 4.886359 4.9116116 5.0701857 6.7498245 5.2322564 5.7144475
1368474_at 6.5283694 7.437817 7.0694523 6.6236825 7.1183004 6.516067 7.304338 7.5811543 7.0168653 8.932579 8.337671 8.634067
1368475_at 4.8835773 4.3184524 4.7847366 4.3666053 4.5355797 4.3414903 4.5034475 4.521344 4.2349515 5.1580787 4.8381476 4.9689975
1368476_at 6.673889 6.845978 6.8109603 6.3870945 6.2883353 6.722662 6.2642927 6.2561007 6.336694 6.4066687 6.685038 6.65651
1368477_at 6.6477447 6.661166 6.7209616 6.5692854 6.6057553 6.6461124 6.7469983 6.550729 6.6742435 6.410559 6.604352 6.6599994
1368478_at 3.601688 3.4084637 3.846294 3.6998541 3.7289178 3.4936965 3.5919228 3.653094 3.3892515 3.7464614 3.649084 3.4087703
1368479_at 3.8399584 3.9688957 3.6512299 3.8616557 3.598804 3.5107634 3.668319 3.864233 3.4242134 3.4928238 3.6220715 3.5967276
1368480_at 6.3002033 5.7843027 5.971247 6.334383 6.330468 5.951726 6.0050273 6.1082354 6.033673 6.464771 6.532948 6.0452337
1368481_at 5.414043 4.8809896 5.0629735 4.8136225 4.947136 5.1199446 4.8337283 5.3002977 4.7196946 4.7260685 4.881542 4.73469
1368482_at 6.056177 6.5971913 6.6117115 6.479685 6.6090984 6.5154877 6.336533 6.6793327 7.168431 7.055301 7.4373775 7.5917788
1368483_a_at 4.51647 4.698418 4.515165 4.6228104 4.4210987 4.7914524 4.3099127 4.1572847 4.914884 4.4489403 4.042307 4.2289147
1368484_at 4.5140224 4.670635 4.89693 4.3854313 4.9713435 4.4907594 4.8431187 4.8975143 5.129116 4.3604717 4.7801614 4.322818
1368485_at 4.8993893 4.6050253 4.4768305 5.073559 4.283698 4.524804 4.6896505 4.48596 4.9974446 4.169286 4.7313766 4.4139547
1368486_at 5.7480464 6.7038584 6.1082926 6.7027307 6.4270396 5.875955 5.089792 4.763811 5.0047245 4.4973636 4.1601877 4.315008
1368487_at 3.4172661 3.3327587 3.3082886 3.3239713 3.2728639 3.382555 3.3027444 3.2608733 3.145763 3.2675374 3.2922294 3.302536
1368488_at 8.880444 9.266176 8.961073 9.042668 9.282766 9.307793 8.366086 8.308008 8.336961 8.171388 7.07218 7.188749
1368489_at 4.986322 4.9788184 4.6629057 4.661583 5.25572 4.7993917 4.698679 4.7523355 4.647052 4.8296404 5.0453367 4.6478376
1368490_at 10.307178 10.563083 10.362205 10.437504 10.295184 10.445273 9.944741 10.539312 10.341621 10.479049 10.51481 10.47504
1368491_at 6.9192557 6.2567534 6.6958623 6.1034026 7.045004 6.4764333 6.67972 6.0014253 6.2940555 6.4556956 6.3980536 7.246778
1368492_at 7.225547 7.2418647 7.489246 7.1879296 7.2731695 7.23556 7.615295 7.371592 7.700933 7.7273254 7.2674446 7.583745
1368493_at 4.8482747 4.6847973 4.7069597 4.875585 4.541858 4.802629 4.59183 4.673989 4.4958963 4.3037705 4.413417 4.098486
1368494_at 3.985601 3.8858101 4.005083 3.9015517 3.922034 3.9147732 4.4514017 3.9247274 4.204833 6.643111 5.2183785 5.2186046
1368495_at 5.4125237 4.88348 4.7690053 5.232562 5.164408 4.639483 4.8955765 5.3809705 4.8207226 4.842005 5.130088 4.7812395
1368496_at 3.988507 3.9737682 4.6858306 4.286191 4.2229996 4.3791704 4.2240124 4.4216185 4.0843496 3.8809066 3.8733318 3.9767342
1368497_at 10.852328 11.206105 11.362138 11.5092945 11.113271 11.212774 11.452851 11.474996 11.332049 9.901855 12.192168 12.547433
1368498_a_at 3.4019678 3.3152604 3.5036986 3.4958954 3.3278878 3.4887836 3.3024418 3.3260393 3.3359454 3.4457712 3.650297 3.3190348
1368499_at 3.1565652 3.1786835 3.2752936 3.270912 3.4330502 3.3453803 3.3182995 3.2496715 3.1231933 3.3829057 3.2155356 3.1940207
1368500_a_at 6.6224604 6.2221313 6.4986115 6.2153325 6.378913 6.37951 6.362216 6.4590554 6.277422 6.084277 6.4222045 6.272745
1368501_s_at 6.47876 6.1911902 6.519961 6.367712 7.0525446 6.0887804 6.7801204 6.3389463 6.4715466 6.5086455 6.5560384 6.9734817
1368502_at 3.7313259 3.7469525 4.1805587 4.1855974 4.268052 4.069401 4.274415 4.264074 3.8863528 3.8011243 3.9501216 4.1740656
1368503_at 8.486139 7.916446 8.504145 8.039635 8.500038 8.011215 8.124964 8.062231 8.3612385 8.326397 8.674116 8.354414
1368504_at 10.902173 11.019818 10.7904825 10.920107 10.969305 11.170047 11.187992 10.904005 11.113653 11.505006 11.792733 11.795809
1368505_at 4.916033 4.636212 5.517288 4.663673 4.8074136 4.872851 4.7321625 4.604316 4.765688 5.0326967 4.81295 4.952059
1368506_at 4.7005053 4.284778 5.117323 4.8573465 4.3836308 4.469039 4.460134 4.628529 4.3492026 4.7119823 4.8474007 5.0320883
1368507_at 11.503424 11.350019 11.301821 11.380808 11.310758 11.463999 11.450044 11.428215 11.182393 11.734696 11.424122 11.519567
1368508_at 8.680452 8.645141 8.438716 8.367997 8.598995 8.697758 8.679012 8.687771 8.939617 8.701355 8.230181 8.467672
1368509_at 5.6567454 5.6420503 5.779376 6.082846 6.344572 6.1625485 6.5544863 6.0982466 5.98208 6.9409294 6.6500697 6.454645
1368510_at 4.5352726 4.260026 4.668271 4.319293 4.8239336 4.404809 4.4892735 4.322468 4.2688293 4.299656 4.3844466 4.265046
1368511_at 4.090995 4.0456395 4.5518084 4.7785616 4.3520117 4.448086 4.553109 4.364604 4.050289 6.239862 5.564009 5.891708
1368512_a_at 10.20207 10.7356415 9.920918 10.403098 10.068427 10.379632 9.457779 9.712771 9.48095 7.2045965 7.7660265 7.471858
1368513_at 6.4353285 6.509145 6.4580946 6.350588 6.04117 6.246188 6.6011157 6.5128956 6.6551733 6.792391 6.558034 6.5094895
1368514_at 11.49284 11.317861 11.411038 11.460002 11.510183 11.630135 11.547773 11.32975 11.449537 8.994825 9.078207 8.962083
1368515_at 5.186742 4.817997 4.8524127 4.6863403 4.741763 5.1824574 5.178444 4.935356 5.15042 5.185692 5.7521706 5.5950956
1368516_at 6.46714 6.7921844 6.8624654 6.7485924 6.789456 6.550038 6.7112913 6.910611 6.7836666 7.17252 6.9266686 7.088338
1368517_at 6.5445166 6.8871665 6.7521687 6.7485814 6.7764196 6.9408956 6.776259 7.0999627 6.7758584 7.199535 7.1593 6.979949
1368518_at 7.8628726 8.2564535 7.8825684 7.94551 8.32917 8.031055 8.619852 8.593993 8.910206 9.67807 9.504804 9.531064
1368519_at 5.110659 5.1366353 5.461974 5.0676823 5.091308 4.920767 5.2476287 5.271537 5.0760174 5.7300205 5.9481936 5.5592637
1368520_at 13.049455 13.184857 12.60873 12.695359 12.713505 12.793189 11.745192 11.706383 11.317867 9.761075 8.763836 9.558003
1368521_at 6.393441 6.1609497 6.408082 6.2832313 7.0542784 6.4640355 7.012611 6.6988406 7.0884466 8.399334 8.295139 8.951986
1368522_at 4.4082685 3.8575284 4.2533917 4.5147715 4.0915775 4.0194283 4.5259237 4.6201324 4.6093593 4.300534 4.128385 4.407583
1368523_at 4.129027 4.1223598 3.986455 4.0297356 4.127118 3.9083364 3.8249245 4.15395 4.0478563 4.0044737 4.2634583 4.2187624
1368524_at 3.7675197 3.5886948 3.579036 3.5481517 4.0121784 3.5785172 3.6217017 3.5968974 3.6957324 3.808308 3.691879 3.6789517
1368525_at 6.778979 6.869349 7.0185494 6.7596173 6.7289205 7.035789 6.8930864 7.088499 7.2060833 7.517324 7.366766 7.4034142
1368526_at 7.2798867 7.390083 7.528768 7.2942195 7.07197 7.2626414 7.2012057 7.35212 7.236508 7.285501 6.6843657 7.262678
1368527_at 3.1559222 3.2388031 3.2291772 3.2302341 3.4438047 3.2547176 3.544496 3.2482967 3.3332572 3.5302858 3.6595428 3.5296867
1368528_at 8.581577 8.791669 8.612804 8.782373 8.769506 8.740254 8.61249 8.197601 8.293495 7.5287385 7.3927712 7.4395876
1368529_at 4.5582495 5.0428925 4.974102 5.0635853 4.618542 5.3172064 4.9678607 4.896551 4.274959 3.749193 4.058271 3.8761976
1368530_at 4.432733 4.1233344 4.499137 4.3335924 4.551664 4.2660356 5.8512 6.643514 5.3462973 9.899161 10.69525 10.069275
1368531_at 3.932396 3.8359816 3.7607074 3.761764 3.6921782 3.740021 3.663497 3.6973085 3.6885738 3.9156659 3.6730356 3.6444438
1368532_at 3.8101847 3.845423 4.2046285 3.9193807 3.821773 3.596239 4.031736 4.0227795 3.892106 3.6875348 4.0049696 4.0265675
1368533_at 5.3620386 5.428191 5.1949863 5.247676 5.463561 5.4457426 5.173933 5.42813 5.2331996 6.610266 6.2742124 6.403509
1368534_at 5.859638 5.1397405 5.162762 5.350638 5.2833276 5.0650854 5.0340905 5.2114105 4.9949546 4.696383 4.923386 4.825597
1368535_at 5.2321115 5.273308 5.216586 4.8908434 5.074769 5.6302485 5.670632 5.6581755 5.367724 5.2267413 5.366861 5.186536
1368536_at 10.617742 10.764159 10.756603 10.907867 10.792764 10.614932 10.1935005 10.534886 10.795941 6.753435 6.686649 6.7937226
1368537_at 6.6857157 7.233783 6.7808633 7.153835 7.0864215 7.1460333 7.555682 7.051651 7.0897813 7.9652023 8.064464 8.12933
1368538_at 8.406208 8.2959385 8.555027 8.434185 8.548875 8.220698 8.324138 8.374335 8.272087 8.016745 8.1965885 8.128804
1368539_at 3.4148386 3.5138192 3.7909045 3.506801 3.5143168 3.2860494 3.3765974 3.4489436 3.3338418 3.4740448 3.509647 3.6229284
1368540_at 4.4872856 4.554949 4.11083 4.3562055 3.973 4.5883102 4.76976 4.7389674 4.5655336 6.048345 5.982781 5.8626456
1368541_at 5.659707 6.212695 5.8647056 5.4431453 5.8245564 5.8752246 6.425436 6.306599 6.093046 7.196396 7.008851 6.6870856
1368542_at 4.8011603 4.5322676 4.7954693 4.76432 4.487461 4.663443 5.1299815 4.9807816 4.8297787 4.553996 4.905489 4.486521
1368543_at 8.505131 7.5770288 8.515821 7.508566 8.49633 7.971 7.142197 6.2756863 7.3298364 4.3822193 4.1009493 4.361921
1368544_a_at 4.6878266 4.5241904 4.534734 4.424649 4.6235104 4.5332537 5.1778674 4.663933 4.882659 7.905401 6.821691 6.347989
1368545_at 5.2296395 4.9072037 4.917611 4.7366285 5.32087 5.0804873 5.220913 5.301773 5.4258404 4.7347236 4.4990892 4.8285613
1368546_at 5.0547357 5.0850663 5.280507 5.456729 5.2477126 4.850378 5.2021556 5.8584375 5.608498 6.1344643 5.791472 6.0862823
1368547_at 4.027366 4.055417 3.8806164 3.9000044 4.0906773 3.895668 3.9543958 4.3048897 4.045136 3.9634662 4.006031 4.0218897
1368548_at 3.285697 3.3078141 3.3200731 3.661112 3.287348 3.2967737 3.3169458 3.2835398 3.4955564 3.4047494 3.277458 3.038909
1368549_at 9.287455 9.210978 9.457466 9.340467 9.228636 9.425992 9.218665 9.175457 9.111883 8.602594 8.618774 9.054701
1368550_at 5.0791063 4.782522 4.936666 5.011594 5.0748982 4.8979397 4.9570403 4.8629107 4.871087 5.653467 4.9215956 5.0804462
1368551_at 4.399733 4.5120177 4.258647 4.7724924 4.250833 4.850378 4.6967616 4.5291553 4.708745 4.2625666 4.676265 4.403073
1368552_at 10.678272 10.796074 10.783647 10.776418 10.76542 10.854469 10.927078 10.932475 10.85406 10.682314 10.625265 10.709273
1368553_at 5.0663805 5.3863487 5.062584 4.7023754 5.100952 5.0820065 5.0025578 4.8760877 4.763254 4.67824 4.9183083 5.082362
1368554_at 5.315442 5.3097715 5.2389946 5.5344896 5.727195 5.30459 5.8462887 5.323162 5.396797 5.4943953 5.061692 5.2547607
1368555_at 5.5083904 5.638091 5.35299 5.3104696 5.7615366 5.392453 5.749489 5.671922 6.2196217 6.371279 5.6103835 6.0074034
1368556_at 4.5175514 4.474803 4.582821 4.67857 4.4065466 4.2822433 4.5402613 4.90019 4.715255 4.366858 4.3213005 4.293741
1368557_s_at 4.7965636 4.4809217 4.875039 4.461338 4.511584 4.43081 4.3384776 4.897476 4.618325 4.083536 4.323903 4.7297597
1368558_s_at 7.7842813 8.334122 7.8242583 7.939037 8.397718 7.9230204 8.123497 7.709573 8.364475 9.178995 8.720025 8.69323
1368559_at 5.4251256 5.3942995 5.132101 5.47949 5.3499203 5.064888 5.276151 5.515517 5.345864 5.7863207 5.3201365 5.2813263
1368560_at 5.193871 4.5929537 5.0076256 5.2553525 5.119969 4.8913927 4.7963843 5.3388443 5.0665755 4.976059 5.3215284 5.4013853
1368561_at 3.973893 3.6300344 4.108369 3.674833 4.063513 3.8902292 3.7722409 4.1570797 3.5493886 3.8649774 3.9712439 3.830272
1368562_at 4.9775577 5.1397405 4.503251 4.7489038 5.0540733 4.7035623 4.8071365 4.6688066 4.654273 4.679618 4.542065 4.658451
1368563_at 7.6436067 7.132111 6.2539983 7.5999365 7.343005 7.506339 8.086002 8.164021 7.2834425 6.3247695 6.1231546 6.533671
1368564_at 4.620153 4.480868 4.5909543 4.282241 4.370929 4.6073365 4.5252485 4.5945864 4.749384 4.5365314 4.376322 4.4358253
1368565_at 4.4149513 6.046557 4.61788 5.0067444 4.6462564 5.188153 5.276807 4.695367 5.544153 5.1944838 5.282344 5.2394357
1368566_a_at 11.315267 11.613307 11.537292 11.55691 11.77215 11.431508 11.303145 11.242587 11.192815 10.661074 10.679294 10.887453
1368567_at 8.062569 8.239456 8.123694 8.158204 7.6963654 8.150158 8.036983 8.107754 8.358023 8.244389 8.266804 8.054419
1368568_at 5.597871 5.466014 5.683422 5.7301826 5.457715 5.688796 5.328434 5.3731813 5.682786 5.360284 5.259264 5.4185486
1368569_at 3.8198228 4.1516266 3.599116 4.797027 3.5906477 3.9182532 3.6649132 4.1748576 3.7043009 8.914175 5.554439 5.8337264
1368570_at 8.102161 8.071091 8.325473 7.8069735 7.9632516 8.105437 8.131537 8.043007 7.4281197 8.210208 8.740365 8.036957
1368571_at 4.5577908 4.8853693 5.066935 5.031631 4.692608 4.8697853 4.865578 5.0148315 5.6309586 6.6819987 6.495654 6.20015
1368572_a_at 5.365678 5.277101 5.4182487 4.871253 5.180749 5.161373 4.9311824 4.891526 5.2861075 5.3224025 5.391809 5.1310444
1368573_at 8.226289 8.489882 8.2863 8.571318 8.172184 8.489858 8.765617 8.413914 8.570176 8.753875 8.606333 8.7444105
1368574_at 9.717966 9.990463 9.531221 9.840333 10.059641 9.936291 9.6154995 9.477526 9.810017 6.683239 7.286466 7.3063364
1368575_at 5.2290635 5.3623295 5.136181 5.0913696 4.8727326 5.03069 4.947837 5.190031 4.712533 4.943549 5.0697327 4.969164
1368576_at 4.234147 4.4518347 4.018598 4.413486 3.9777567 3.9962745 4.3127165 3.8272321 3.9812346 3.9998088 4.014529 3.9437857
1368577_at 3.3440514 3.522552 3.3953137 3.2536974 3.3699996 3.372246 3.48594 3.5178688 3.4397547 3.4927304 3.3174942 3.343567
1368578_at 4.6406455 4.5729303 4.7505984 4.3002667 4.328084 4.5471516 4.6017237 4.199246 4.392499 4.3143253 4.262808 4.336058
1368579_at 4.251035 4.278276 4.464981 4.3717566 4.341263 4.2899256 4.1774 4.4793534 4.387762 3.9826617 3.7914228 4.1732054
1368580_at 6.3385935 6.2915087 6.5445757 6.186946 6.543134 6.5239673 6.4887238 6.565538 6.4777465 6.0274744 6.386498 6.2890005
1368581_at 5.6100554 6.0664244 5.625168 5.7390823 6.0881734 5.548355 5.77592 5.9688473 6.1966867 5.954064 5.684827 5.9397182
1368582_at 4.0479155 3.9540286 3.8419938 3.8022554 3.9816666 3.7761457 3.774859 4.247175 3.8995533 3.8739169 3.971554 3.993374
1368583_a_at 13.914873 13.71299 13.719398 13.90842 13.722643 13.7983 13.777143 13.709149 13.88266 11.420589 9.676429 11.39548
1368584_a_at 4.479446 4.673324 4.4481525 4.390759 4.343814 4.214938 4.5926003 4.652165 4.3514614 4.9010315 4.982928 4.642999
1368585_at 5.700782 5.7425966 5.7310696 5.5517626 5.821829 5.638697 5.685988 5.620803 5.3807225 5.6230564 5.6689773 5.3840504
1368586_at 4.998618 4.708951 5.0581017 5.0458574 5.1058474 5.091967 4.7711654 5.197495 5.024684 4.899197 4.7676277 4.9323497
1368587_at 13.778482 13.790396 13.787573 13.836591 13.815959 13.795278 13.714557 13.643748 13.715941 8.047182 8.263292 10.6091175
1368588_at 6.3563695 6.794613 6.4845667 5.972534 6.347176 6.5977697 6.45433 6.434142 6.843473 6.5772266 6.308519 6.6169863
1368589_at 8.531559 8.722384 9.070918 9.20076 9.469261 8.735244 8.813627 8.288988 9.038914 8.879464 8.50748 8.612677
1368590_at 4.227563 4.1725063 4.378277 4.0876346 3.8753302 3.8343768 4.2789545 4.2961984 4.142902 3.994237 4.5338645 4.200959
1368591_at 9.007706 8.8382635 8.849097 8.806244 8.9511795 9.154806 9.048741 8.711233 8.923214 8.387562 8.564129 8.886139
1368592_at 7.3594885 7.475171 7.608209 7.1700716 7.1621065 7.3237586 6.8318386 6.914218 7.185395 7.388439 8.138012 7.6197224
1368593_at 8.457609 8.80064 8.559208 8.771927 8.723183 9.052692 8.736444 8.718985 8.544895 7.6722407 7.833036 7.8715587
1368594_at 4.9009724 5.136635 4.9826717 4.703059 5.002646 4.944042 4.6387877 5.1437993 4.6475425 4.575801 4.2160406 4.3607388
1368595_at 4.9677234 4.469493 5.0952215 4.695813 4.4973 4.5415616 4.6019654 4.167357 4.468357 4.774517 5.0599527 4.8564906
1368596_at 7.0137897 7.139167 7.1304297 7.4286246 7.164453 7.120245 7.495636 7.062437 7.3069134 7.8527074 7.864693 7.477542
1368597_at 5.9996104 6.265252 5.9954047 6.901538 6.068901 5.7763805 6.0332527 6.206888 6.3340554 6.38591 6.2501616 6.1748934
1368598_at 6.286898 6.491856 6.4216967 6.3238745 6.2729783 6.0265965 6.1394467 6.5394745 6.2594 5.7029757 6.0195584 6.0673466
1368599_at 5.4868073 5.6485434 5.8681173 5.215536 5.389557 5.671626 5.399447 5.26452 5.307141 5.2273407 5.4033675 5.366837
1368600_at 11.03957 11.061225 11.101072 11.033407 11.03388 11.046817 11.015086 10.990305 10.894579 8.615037 9.086746 9.471323
1368601_at 4.483873 4.4564533 4.354743 4.150567 4.5431576 4.3506765 4.3529687 4.467075 4.109027 4.377445 4.548331 4.3166585
1368602_at 3.7096655 3.8476565 3.7392957 3.6786318 3.6973226 3.7028441 3.6562657 3.698739 3.8630013 3.4741135 3.3546183 3.6752076
1368603_at 4.5319247 4.485932 4.5575814 4.296001 4.417841 4.5873213 4.060792 4.1719775 4.186246 4.199233 4.377495 4.656954
1368604_at 4.6574364 4.9533925 4.9339485 4.6119676 5.4430666 5.244754 4.8955154 5.410832 4.8800764 4.851181 5.241519 4.9522734
1368605_at 5.114448 5.059616 4.7310038 4.7852325 4.655894 4.8926134 5.004252 4.7323146 5.000332 5.882513 5.160015 5.4126725
1368606_at 4.1621146 3.8116858 3.9799464 3.942426 4.250833 4.6462398 3.8581057 3.8917425 4.446437 3.8909485 4.052306 3.8028982
1368607_at 8.838608 10.052019 8.261042 8.254529 5.439603 8.229202 9.160976 7.828039 7.0798583 4.1837187 4.304048 4.726009
1368608_at 10.00192 10.016198 9.958884 9.865132 10.033256 10.028617 9.717658 9.9343 9.808398 7.316037 7.1100235 7.802942
1368609_at 12.7359495 12.746218 12.723095 12.694641 12.632441 12.80548 12.555674 12.581802 12.551526 6.541232 5.421319 7.225354
1368610_at 3.9031215 3.732388 3.680453 4.2689915 3.6781564 3.6699839 3.992035 3.6174634 3.7911081 3.8514361 3.8099465 3.6677914
1368611_at 3.8999007 3.8318784 3.9971151 3.8626664 3.904958 3.7015393 3.7165983 3.7989433 3.7806544 3.5920436 3.5340724 3.6077394
1368612_at 5.303762 5.2293954 5.260873 5.11079 6.036916 5.425975 5.1934075 5.336723 5.4351273 7.672336 7.5301337 6.518603
1368613_at 4.0368843 3.7370331 3.570435 3.7970078 3.9045277 4.0948987 4.0411444 3.9175563 3.7725224 3.5229373 4.0279274 3.8420227
1368614_at 7.476208 7.8465695 7.6207714 7.765591 7.600626 7.793584 7.881483 7.5125504 7.8281283 6.5722237 6.606251 6.3463187
1368615_a_at 4.796147 4.7420583 4.600851 4.681993 4.7851825 4.872563 4.690329 4.433694 4.666591 4.4886937 4.73765 4.794279
1368616_at 6.0054812 6.2497582 6.176833 6.289356 5.8647227 6.0478663 5.8693185 5.6643147 5.472929 5.210681 5.6249266 5.4107647
1368617_at 4.6886296 4.032284 4.7774587 4.0827174 4.5893607 4.02632 4.1128874 3.9494815 4.273492 3.3941777 3.626404 3.6735022
1368618_at 9.41479 9.326008 9.214497 9.371058 9.268737 9.312831 9.588561 9.515819 9.120359 8.4884615 8.610187 9.08235
1368619_at 5.385269 4.9562893 4.843173 5.0911407 5.2371573 4.9008417 4.976702 4.919606 4.9081974 4.8050823 4.781807 4.915262
1368620_at 5.47534 5.423502 5.507391 5.418998 5.5012193 5.4152956 5.516985 5.3544474 5.364698 5.46074 5.6128473 5.2707787
1368621_at 10.84707 10.875286 10.557497 10.825458 10.921283 10.821092 10.388095 10.542186 10.508244 9.061828 8.32779 9.44293
1368622_at 4.4529233 4.0611153 3.8978014 4.0871477 4.113077 3.9388456 4.0955 4.5798345 4.030925 4.3162456 4.288347 4.476574
1368623_at 4.702816 4.961338 4.3262134 4.3241615 4.506076 4.3438787 4.6579103 4.5202684 4.341138 4.106513 4.6020164 4.1430073
1368624_at 3.7745442 4.0659904 3.8668528 3.708589 3.7876675 3.6575296 3.7024734 3.5123818 3.6356866 3.6357694 3.5054257 3.6958544
1368625_at 5.063374 4.992052 5.1087637 5.2991877 4.947136 4.9595127 4.778069 4.88472 4.9029007 6.2593603 5.041518 4.5556464
1368626_at 4.1443534 4.106301 4.2787647 3.9477248 4.2179193 4.0832996 4.091688 4.245196 4.1527195 3.913673 3.9275498 3.9058018
1368627_at 12.820043 12.843646 12.784147 12.940638 12.89998 12.681383 12.623846 12.387221 12.634077 11.975521 10.42485 10.981716
1368628_at 3.8621132 3.8229003 3.9659963 3.8969135 3.481968 3.9281657 3.7766895 4.076066 3.629062 3.8034737 3.5985453 3.3551443
1368629_at 4.244423 4.1335115 4.783769 4.071026 4.5079284 4.2320757 4.300589 4.476043 3.806947 4.263481 4.195871 3.8856711
1368630_at 3.5416172 3.5450137 3.7308068 3.6159286 3.464297 3.8286474 3.6861997 3.59503 3.6642265 3.6026764 3.5227664 3.4283972
1368631_at 4.3429937 4.2427654 4.0496144 4.6711245 4.8026795 4.685477 4.1939535 4.542402 4.3486094 4.360321 3.9766333 4.28549
1368632_at 3.7525737 3.812838 3.5274549 3.4874837 3.3814337 3.4954717 3.3290262 3.2155795 3.3851452 3.202965 3.2961824 3.2160997
1368633_at 3.5611274 3.296609 3.5269186 3.5412943 3.335514 3.2111418 3.2774568 3.4807038 3.263844 3.2529757 3.4262185 3.2865784
1368634_at 7.5899673 7.3350506 7.473935 7.3927646 7.419893 7.4218507 7.3505254 7.6531205 7.36221 7.0257106 7.587091 7.4349446
1368635_at 4.1509905 4.04103 4.2229633 4.3076754 4.501941 4.3089285 4.333951 4.209245 4.096875 3.9923952 3.9464643 3.6178565
1368636_at 5.710698 5.1338367 5.7681994 5.467515 5.1634727 5.226986 5.3059664 5.642721 5.008064 5.5264597 5.5492244 5.7872534
1368637_at 4.124299 3.8868427 4.0637383 4.090905 4.281744 4.298979 4.2001777 3.9959528 4.330242 4.245554 4.3544126 4.26563
1368638_at 5.3919954 5.487376 5.7949038 5.282387 5.1865177 5.2524824 5.161955 5.4086957 5.263953 5.00638 4.974971 5.1172137
1368639_at 4.0599637 3.7518969 3.954931 4.0520515 4.106377 4.075593 3.7054195 4.1414523 3.8203912 3.723504 3.740282 3.7995827
1368640_at 4.9538507 5.092612 5.117323 5.426861 5.0369287 5.167572 4.892001 4.986388 5.058848 4.548754 4.644109 4.9163246
1368641_at 4.407354 4.1993775 4.409632 4.454509 3.8207102 4.111162 4.6601567 4.5955243 4.5646987 6.761664 5.4958296 6.9781866
1368642_at 9.542667 9.622977 9.48878 9.642556 9.617575 9.834286 9.726461 9.313577 9.685176 8.80025 8.8197155 9.341982
1368643_at 4.068676 4.472024 4.047858 4.1025643 4.0628614 4.4251375 4.362665 4.075471 4.2009754 6.1604013 6.111356 6.69205
1368644_at 4.7637873 4.4699287 4.673339 4.25373 4.1586647 4.5388565 4.38707 4.1688247 4.36895 4.794883 5.48004 5.3037934
1368645_at 6.2957244 6.065112 6.091458 6.0183463 5.8968573 5.968497 6.457803 6.490201 6.409167 6.339236 6.383541 6.1769266
1368646_at 8.868973 9.043765 8.674404 8.813175 8.606153 8.936511 8.737812 8.824074 8.556121 7.4015584 7.1826897 7.4750524
1368647_at 7.447137 7.674722 7.477781 7.4385777 7.3357725 7.5999236 7.692517 7.4013324 7.2173753 7.554379 7.7148976 7.6950107
1368648_at 4.2946105 4.364456 4.1972675 4.388226 4.2978334 4.3037176 4.285781 4.366541 4.1708612 4.2105412 4.0094175 4.1551237
1368649_at 7.973239 8.307879 8.016727 8.29175 8.1459875 8.375744 8.625982 8.478525 8.641823 9.053572 8.916056 8.882359
1368650_at 7.403703 6.8502855 7.944995 7.4016104 7.278823 8.064938 7.893619 7.2553225 8.116371 8.470461 7.7409396 8.083763
1368651_at 10.999438 11.336889 10.343512 10.690533 10.507438 11.122001 10.340666 10.415371 9.853479 6.1204567 6.613238 6.408304
1368652_at 6.8070993 6.539726 6.617196 6.6046114 7.1688824 6.899903 6.940882 6.9326468 6.9081597 7.152479 7.0302715 7.1297135
1368653_a_at 10.856638 10.850034 10.808222 10.842376 10.93511 10.865389 10.974932 10.85281 10.964788 11.337538 11.075231 11.15177
1368654_at 6.9952493 6.8609858 6.727902 6.8731637 6.8381586 6.9587474 6.823389 6.550801 6.8660274 6.4050565 6.380718 6.413037
1368655_at 9.116371 9.443745 9.101674 8.931962 9.36467 9.320869 9.321448 9.199802 9.520804 9.782141 9.701458 9.903655
1368656_at 4.1051583 4.2492495 3.9469006 3.9382124 3.9465327 3.892877 3.8269477 3.8575306 3.9210012 4.2772264 4.1421375 4.033644
1368657_at 3.7961602 3.4574046 3.7711601 3.7828665 3.8127074 3.6652317 3.4720194 3.794382 3.5701473 3.5575907 3.6478858 3.5776556
1368658_at 4.9293303 4.436482 4.427569 5.0928035 5.040354 4.5093136 5.081064 4.7926707 5.031824 5.2668104 4.8303933 4.902972
1368659_at 10.210876 10.999056 9.468993 10.190571 10.549165 11.213867 10.244818 9.841453 10.726024 9.251397 10.375499 10.323606
1368660_at 5.1475854 4.853131 5.503754 5.2741146 4.7624474 4.9033546 4.7902775 4.7346115 4.8053904 5.0394936 5.058499 4.702589
1368661_at 6.302741 6.120377 6.267702 6.0644627 6.4229846 5.9986544 5.929999 5.817789 5.706871 5.3435907 5.6984167 5.4694037
1368662_at 7.785614 7.769618 7.887327 7.7414594 7.344312 8.157875 7.2775674 6.708669 7.019644 5.889028 5.863701 5.9142957
1368663_at 3.615536 3.4152424 3.5832036 3.6277633 3.7833023 3.6011152 3.4479954 3.4902973 3.5063822 3.4530034 3.7516913 3.4339793
1368664_at 5.032978 4.860383 5.0674324 5.225274 5.117792 4.9893975 5.106414 5.03142 4.877418 5.481917 5.675351 5.5724454
1368665_at 8.560022 8.580355 8.451952 8.516739 8.527225 8.690585 8.40848 8.251499 8.337717 8.270508 8.418027 8.381847
1368666_a_at 4.0770817 3.9007628 3.9069064 4.239946 4.2218986 4.0112343 3.6161735 4.2284207 4.099538 4.104088 4.261279 4.136095
1368667_at 5.1303425 4.59031 5.3815737 5.1777105 4.9587708 5.30459 5.0873556 5.2574644 5.1074076 5.2854357 5.1298532 5.5041757
1368668_at 9.308803 9.297841 9.229497 9.090115 8.961659 9.191733 9.028042 8.991617 9.342922 8.916058 8.9582 8.962513
1368669_at 7.627872 7.8561797 7.373149 7.767302 7.8035784 7.8808956 8.481167 8.262294 8.290997 10.164089 10.150438 9.738497
1368670_a_at 5.6203156 5.426298 6.0797014 5.576473 5.6709027 5.3469644 5.531789 5.48686 5.676954 5.2976155 5.496104 5.425645
1368671_at 6.0448675 6.08657 6.3451753 5.832068 6.124586 6.002946 5.9279776 5.904085 6.176091 8.04896 7.020977 7.355596
1368672_at 4.35239 4.2425385 4.448663 4.121094 4.4872403 4.546208 4.364663 4.2665257 4.5205593 4.3529983 4.48635 4.422142
1368673_at 3.7525737 4.115213 3.9977703 4.73366 4.157226 4.32695 4.1873665 4.501495 3.941212 4.68291 4.8322926 4.598053
1368674_at 11.531905 11.618837 11.262688 11.362692 11.228131 11.566378 11.413506 11.108928 11.11381 9.545212 9.614727 9.434288
1368675_at 7.9805336 7.5034723 7.4233117 7.732856 7.764061 7.8666263 7.7616143 7.8853893 7.9543366 6.6391287 6.8175635 6.8801713
1368676_at 5.223491 5.3973207 5.275414 5.5348825 5.0796976 4.981611 5.3409376 5.216634 5.326734 6.324968 6.1463795 5.8821535
1368677_at 4.3675356 3.725365 4.0018454 3.8243172 3.8159854 3.9103615 3.6788733 4.0408444 3.8620644 3.7432377 3.8226366 3.7204852
1368678_at 4.4245806 4.3648777 4.678279 4.2494626 4.4377637 4.2337856 4.277151 4.3047967 4.361474 4.2203503 4.390754 4.233616
1368679_a_at 7.382918 7.600944 7.201566 7.2783146 7.301026 7.5180855 7.4376483 7.533148 7.4449854 8.01963 7.771287 7.766901
1368680_a_at 4.2145424 4.5176253 4.4481473 4.4863396 4.206313 4.3842826 4.231264 3.8864977 4.184191 3.8515782 4.3237925 4.133328
1368681_at 6.2705894 6.4516025 6.8468537 6.3229585 6.101819 6.0576477 6.1645703 6.1849403 6.3500276 5.9907823 5.931396 5.765709
1368682_at 4.574793 4.433038 4.8046284 4.446464 4.2974105 4.4671617 4.3672276 4.611702 4.6812325 4.418995 4.689665 4.2288685
1368683_at 3.396624 3.4920058 3.3984435 3.4379358 3.3774397 3.2329192 3.1895282 3.3770096 3.1637204 4.5657215 4.895527 5.1227202
1368684_at 5.7627463 5.5356445 5.520755 5.4102373 5.468896 5.702238 5.267314 5.4010863 5.6579447 5.585293 5.2417192 5.4964995
1368685_at 4.588438 4.9899836 4.9111714 5.183492 5.0318947 5.21684 4.8269877 4.893983 4.8743925 4.575801 4.8628793 4.744016
1368686_at 13.960768 13.985595 13.915338 13.940586 13.958296 13.926051 13.876885 13.873902 13.899631 11.620519 11.675614 12.35863
1368687_at 5.8506875 6.461168 6.364357 6.3170004 6.36107 6.4979024 6.0665526 6.651447 6.2849774 6.198475 6.2272725 6.104641
1368688_at 4.7333755 4.556102 4.7524757 4.689029 4.673156 4.5772257 4.6666584 4.786633 4.7439723 4.23905 4.4702697 4.4662085
1368689_at 4.216914 4.025854 4.5545683 4.0730114 4.0307083 3.977366 3.789538 3.8582401 4.248802 4.0521235 3.9395804 4.006394
1368690_a_at 4.126976 4.0571527 3.9600976 4.1510224 3.8930116 4.331815 4.125967 4.124139 4.157636 3.9923956 4.3622675 3.8520038
1368691_at 4.9974785 4.9572372 5.2752414 5.1966023 4.707866 4.855071 5.000514 5.198234 5.2900968 4.8492413 5.132247 5.088465
1368692_a_at 8.957822 9.289031 8.963815 9.235194 8.926457 8.925006 8.775867 8.778924 8.759729 8.019515 8.057949 8.16279
1368693_at 6.6378794 6.684521 7.1776996 6.856455 7.6013007 6.958145 7.4538026 6.9896626 7.119523 7.44648 7.012757 6.905751
1368694_at 4.0204105 4.284316 4.248746 4.0409184 4.1070194 4.028902 3.9004982 4.123165 3.8478045 3.841144 3.865298 3.875814
1368695_at 12.101066 12.206623 12.168612 12.359789 12.353632 12.175154 12.1683445 12.100612 12.236335 10.680028 8.249875 9.120963
1368696_at 5.1278443 4.903958 5.2969794 4.87678 4.7752013 4.94296 4.820217 4.965091 4.9060063 4.2489476 4.7786336 4.8099113
1368697_at 4.0652494 3.7962532 3.9985104 3.8969135 4.043639 3.9599192 3.6372435 4.2127976 3.8407772 3.9417286 4.101591 3.7325492
1368698_at 6.4143887 6.0851154 6.0179276 5.921502 6.387423 6.5241885 6.3638787 6.1000967 6.085778 5.078662 5.163249 5.162631
1368699_at 4.206665 4.1002398 3.988537 4.0063133 4.2029085 4.080499 3.946699 4.1428547 4.3128705 4.0065413 3.8533328 3.766391
1368700_at 4.496771 4.7061543 4.8679605 4.4675813 4.936461 4.585127 4.7446284 4.643092 5.03824 4.4478135 4.7707543 5.111075
1368701_at 5.2236934 5.11456 5.038598 5.036699 5.0665183 4.9643292 4.8071365 4.7964597 4.765808 4.6216335 4.6427608 4.604765
1368702_at 9.678969 9.424022 9.202577 9.5289755 9.09633 9.424171 9.68761 9.608994 9.444086 10.45985 10.36101 10.102738
1368703_at 7.656088 7.7725854 7.677578 8.042522 7.900596 7.9988785 7.524796 7.9455776 7.721376 7.506799 7.3701553 7.285094
1368704_a_at 4.047765 4.1365776 4.0221157 4.0412607 4.280244 4.232045 4.3945875 4.023402 4.307167 4.255245 4.0835495 4.125057
1368705_at 5.344442 5.0135493 5.755461 5.85373 5.8558426 5.282881 5.125627 5.6036963 5.424629 4.7996054 5.448325 4.889595
1368706_at 11.900986 12.160082 12.018808 12.181878 12.192384 12.139085 12.05951 12.027673 12.142857 12.374698 12.380701 12.643825
1368707_at 13.382356 13.444409 13.340421 13.404323 13.365247 13.376343 13.330854 13.2110815 13.258174 12.985081 12.6329775 12.690021
1368708_a_at 4.695152 4.410143 4.8184075 4.528972 4.452801 4.419879 4.4313207 4.570689 4.444897 4.7843084 4.5139246 4.621241
1368709_at 3.7961602 4.134127 3.873041 3.9632556 4.0883923 3.9227672 3.8776553 3.74619 3.913135 4.262023 4.019389 4.380294
1368710_at 6.8246646 6.730793 6.9494905 6.7815547 6.904281 6.8823695 6.9682474 6.897366 7.0515776 7.4772754 7.321954 7.163282
1368711_at 9.476267 9.55466 9.0854435 9.025197 8.830603 10.091127 8.32953 8.379173 8.69394 8.9111595 8.858068 8.9349375
1368712_at 7.6287003 7.7912955 7.5916505 7.9004927 7.5807214 7.7671013 7.8754177 8.206911 8.240799 8.019575 7.8724227 7.873482
1368713_at 4.666311 4.5095778 4.330734 4.1544027 4.5011067 4.1261845 4.3081775 4.2003574 4.22062 3.6862981 3.9167495 3.992248
1368714_at 3.5467021 3.3112977 3.449259 3.3168652 3.2186174 3.4539287 3.3582284 3.3458822 3.449281 3.182459 3.3726156 3.3777015
1368715_s_at 3.9959078 4.259966 4.6142063 4.2137833 4.060975 4.4448 4.1391306 4.070936 3.7658296 3.9069164 4.3306932 3.9869623
1368716_at 4.1582236 4.5682573 4.6999054 4.1837473 4.5220857 4.5689125 4.28917 4.3169284 4.1564813 4.2380123 4.1488066 4.1499615
1368717_at 10.070343 10.438049 10.055847 10.048444 10.005511 10.011099 9.878694 9.748377 10.016298 7.7353206 8.660973 8.441951
1368718_at 8.068075 8.141039 7.0000167 8.7343 8.5169735 9.402042 10.813459 10.858217 10.4558735 11.4491005 11.74703 5.324543
1368719_at 4.812897 5.1201916 5.0533085 4.8360314 4.810628 4.836636 4.8129697 4.9423532 4.9094677 4.842005 4.3571563 4.696121
1368720_at 12.945547 12.936492 12.762075 12.834638 12.945373 12.9675 12.868099 12.935386 13.090042 8.649024 6.7722793 8.092162
1368721_at 5.93594 5.505468 5.781891 5.587915 5.7402205 5.795256 5.60101 5.969567 5.10194 6.8571315 5.9431996 5.896864
1368722_at 3.8324087 3.571114 3.6912189 3.631214 3.5732446 3.652292 3.5969727 3.68432 3.8110585 3.604669 3.6293635 3.5868866
1368723_at 4.6118345 4.7792206 4.626425 4.79827 4.625499 4.7963686 4.7364945 4.686886 4.7353644 4.887305 4.8779287 5.2383714
1368724_a_at 5.95268 5.54505 5.9047847 5.8839383 6.136374 5.500111 5.8707147 5.774858 5.9308257 6.2146707 6.406066 5.8607087
1368725_at 5.0730352 5.1377134 4.785988 5.305299 4.862387 4.9539833 4.748395 4.9326906 5.0754957 5.6468773 5.8990464 5.2027836
1368726_a_at 6.1737385 6.3157964 5.9377995 6.3770223 5.8163238 6.562967 6.394984 6.1654797 6.1879163 6.196391 5.8472567 6.251176
1368727_at 3.7699976 3.6160085 3.8112803 3.5411215 3.590305 3.7697947 3.7850027 3.6567307 3.6435974 3.5845604 3.7803824 3.7630324
1368728_at 5.4164095 5.3097253 5.371216 5.045105 5.3318543 5.5104733 5.4595795 5.705119 5.3681726 5.7813697 5.348419 5.3629637
1368729_a_at 4.3963223 4.3613825 4.424129 4.2587337 4.758751 4.436273 4.4660826 4.478971 4.327282 4.658992 4.935778 4.5123796
1368730_a_at 4.3629456 4.64532 4.476539 4.1553783 4.347388 4.2231383 4.0500016 4.1055994 4.0350523 4.451174 4.242217 4.2352505
1368731_at 12.988975 13.248782 13.152676 13.076956 12.926814 13.189275 13.556322 13.075711 13.1062355 13.156983 9.432766 10.397987
1368732_at 6.7047043 7.3160877 7.123218 7.3211074 7.2332506 7.2433863 7.324157 7.2911916 7.485103 7.8152156 8.23148 8.176176
1368733_at 13.010995 13.282472 13.377313 13.006224 13.011809 13.290941 12.97489 13.0208025 13.078654 5.5263515 4.755947 6.7534924
1368734_at 4.683155 4.575743 4.9555273 4.867947 4.509802 4.8120747 4.6694107 4.9412813 4.4945173 5.064161 4.5540934 4.6103663
1368735_a_at 4.2957387 3.9247386 4.481865 4.0144224 4.185101 3.9744651 4.2820168 4.178856 4.4182024 5.408764 4.34014 4.7492046
1368736_at 3.4399974 3.5809784 3.7389688 3.7827294 3.3084128 3.7484906 4.5743055 3.9353101 3.5998845 7.3229475 9.332812 8.744284
1368737_at 5.1892567 4.9372187 5.1424313 5.2052417 5.0446196 5.117969 4.8293104 5.323514 5.0394783 4.5608177 4.832841 5.1947203
1368738_at 3.66566 3.5873032 3.9531906 3.8214214 3.7263567 3.716887 3.5471187 3.5685492 3.5546615 3.42036 3.650297 3.5036256
1368739_s_at 4.825323 4.336686 4.853005 4.458432 4.4701552 4.293012 4.411286 4.221386 4.3764734 4.1690874 4.238545 4.2644625
1368740_at 3.9703698 3.8230453 4.074044 4.0585523 3.7544425 3.93613 3.8368008 3.824029 4.0029397 3.8514998 4.060854 4.1010547
1368741_at 13.372471 13.416778 13.429257 13.419019 13.383038 13.405418 13.283906 13.239957 13.0412445 12.926344 10.943798 10.581556
1368742_at 6.9008226 6.6487927 6.4532814 6.496911 6.7580204 6.9869013 7.1289597 7.111561 6.990133 8.5824 8.092749 7.740956
1368743_a_at 4.0647535 3.8713357 3.9582515 3.779501 3.9376855 3.695899 3.5203001 3.8987253 3.5389447 3.4398694 3.6626248 3.740049
1368744_a_at 4.35728 4.43345 4.5754724 4.1565228 4.1930895 3.9264684 4.14594 4.216766 4.5001087 4.3695292 4.5956173 3.8074765
1368745_at 6.5837426 6.5237064 6.5410476 6.4245462 6.538542 6.8770123 6.610808 5.9776306 6.7870317 6.653719 6.5516796 6.580136
1368746_a_at 5.193186 5.0095744 5.367824 5.3633957 5.5803013 4.93306 4.9285364 4.8741636 5.2734237 4.5581017 4.8075585 4.994907
1368747_at 4.9775577 5.1027646 5.2144413 5.5865197 4.938796 5.347778 5.045068 5.2908707 5.3597727 5.2247753 5.1624804 5.191658
1368748_at 5.551147 6.0579348 5.714674 5.9215703 5.7357244 6.054117 5.7661586 6.0979714 5.9217234 5.0527825 5.6708016 5.11823
1368749_at 6.0818768 5.748556 5.9272327 5.7373433 5.802119 5.7172484 5.858683 5.4329295 5.3973236 5.5359826 5.426843 5.578866
1368750_a_at 4.345671 4.6493306 4.0695653 4.8697715 4.424178 4.177491 4.4896417 4.4715586 4.3296 4.4407024 3.9706402 4.3165426
1368751_at 4.253437 3.5665092 3.7354228 4.0996113 3.811237 3.996043 3.883703 3.5644236 4.2124853 4.164302 3.8917782 3.9869623
1368752_at 4.3689017 3.6577373 3.7525768 4.0608797 4.041433 3.7664843 3.758249 3.761583 3.8826675 4.24401 3.9170482 4.263258
1368753_at 4.346775 4.359625 4.2120886 4.1858397 4.392292 3.9073336 4.044816 4.459482 4.0388813 4.3188343 4.0159397 4.041279
1368754_at 6.065304 6.269656 5.9235783 5.651316 6.171521 5.87768 5.8409595 6.1175 5.9692087 6.5226407 6.222268 6.24072
1368755_at 10.820445 11.029729 10.922536 10.834421 11.026225 10.896072 11.382206 11.063585 11.012012 10.915475 11.390563 10.8380375
1368756_at 4.958605 5.4491773 5.292979 5.14638 5.205699 5.2237296 5.0802035 5.3312316 5.086176 4.9829855 5.1368914 5.197653
1368757_at 3.828716 3.6606717 3.5428483 3.9994965 3.5601397 3.762001 3.6977808 3.8112938 3.913135 3.3831344 3.3636837 3.8224912
1368758_a_at 4.9359865 4.6104703 4.839207 4.71671 4.929926 4.81936 4.56149 4.7690434 4.848979 4.2455773 4.4572644 4.852566
1368759_at 5.324986 4.8087435 4.7847366 5.2838073 4.5199356 4.8761587 4.961989 5.1657114 5.142114 4.5263805 4.6789055 4.8201594
1368760_at 3.8898396 3.6861126 3.9062746 3.8458767 4.059265 3.6666842 3.806905 4.1124988 3.9818833 4.5852046 4.9493647 4.0926685
1368761_at 3.7562184 3.5281563 3.9810882 3.5416157 3.6727672 3.7639081 3.8970525 3.9210267 3.546492 3.7727993 3.3673346 3.9762723
1368762_at 9.14487 10.161283 9.579428 9.375933 9.705153 10.434817 6.0846224 9.794988 5.8509374 10.310041 11.328674 10.474726
1368763_at 5.017477 4.8764567 5.032445 4.719463 5.044054 4.847715 4.721177 4.738092 5.0617447 4.9424863 4.807597 4.8216257
1368764_at 3.384593 3.4590173 3.5604038 3.3009837 3.4097905 3.468026 3.2942204 3.5521204 3.096365 3.4048471 3.4342308 3.2202435
1368765_at 5.0046077 4.394492 4.6812754 4.538668 4.523622 4.9029818 4.4910064 4.994854 4.8960867 4.618824 4.5173144 4.801601
1368766_at 4.2510147 4.3309402 4.380172 3.9552166 4.324355 4.053956 4.1492224 4.72213 3.7846885 5.3194 4.3581395 4.660559
1368767_at 5.0735283 5.0865545 5.4803267 5.3902597 5.5003843 5.0196714 5.2166433 5.202774 4.7571306 5.007107 4.8119564 5.140244
1368768_at 5.3848333 5.801443 5.980795 5.7251835 5.3694124 5.441933 5.3199053 5.632529 6.1223903 5.268592 5.3994713 5.634826
1368769_at 11.105755 11.138373 11.0371475 11.05559 10.958843 11.392403 11.0837145 10.957485 10.892692 9.342441 9.359999 9.2474165
1368770_at 4.2979727 4.7244473 4.5390434 4.394704 4.83241 4.3604383 4.638708 4.1337576 4.6573496 4.870036 4.62768 4.951291
1368771_at 4.733619 4.543972 4.6626515 4.5714464 4.8204145 4.80321 4.487275 4.3323326 4.717211 4.6843467 4.6997595 4.7869782
1368772_at 5.237165 4.739513 4.8692393 4.8417215 5.328766 4.8839407 5.116878 4.9829345 5.0665755 4.820597 5.0371733 5.1979356
1368773_at 3.5808663 3.579692 3.675917 3.4510772 3.5563107 3.5251346 4.00605 3.5960526 3.6797779 3.4795537 3.5536568 3.5041344
1368774_a_at 5.414407 5.298147 5.698834 4.977106 5.6597633 4.9851475 4.847119 5.2285423 5.0514684 5.377842 5.4039617 5.2043447
1368775_at 4.3696175 5.193539 4.982214 4.5985436 5.457616 5.817479 4.9039607 4.864823 4.5410466 4.2408304 4.2351336 4.212184
1368776_at 4.220169 4.679809 4.769743 4.495973 4.520097 4.2606144 4.393834 4.55766 4.576577 4.111438 4.1624517 3.8669746
1368777_at 4.13135 3.9733713 4.169189 4.253271 4.569935 4.1388516 4.250376 4.2856674 4.0840907 4.20892 4.563161 4.4516845
1368778_at 10.049898 9.179432 10.264891 9.493427 9.687689 9.752075 8.987864 9.2428255 8.716389 8.571114 8.448542 8.631309
1368779_a_at 7.9904366 7.789513 7.895826 7.6490817 8.083399 8.012604 7.618656 7.4054704 7.6863503 4.7805486 4.4900208 4.2820215
1368780_at 4.86742 5.0634265 5.563546 4.9312015 5.047386 4.8293424 5.039333 4.7634916 4.7113905 4.7543583 4.713523 4.609008
1368781_at 4.5949984 4.4845777 4.698857 4.331723 4.4418063 4.571974 4.8150496 5.006653 4.4990416 4.5020027 4.5440264 4.73469
1368782_at 3.8787172 3.9252982 4.3395576 4.079862 4.0528636 3.9267612 4.020362 4.2907505 3.8783636 3.7313304 4.425211 3.9482567
1368783_at 4.0023017 4.1516347 3.975201 3.9987092 4.137108 3.93159 4.1011744 4.2625494 4.284497 3.9092069 4.277975 4.252623
1368784_at 9.934406 9.871757 9.87529 9.940915 9.878402 10.018284 9.723998 9.667562 9.711093 8.395248 8.1759205 8.192099
1368785_a_at 3.6118124 3.6841989 3.652412 3.283454 3.5882983 3.5380645 3.4924486 3.3557708 3.459336 3.7754667 3.5041757 3.334698
1368786_a_at 4.28344 4.2264996 4.170273 4.081212 4.3150206 3.971979 4.136722 4.089823 4.2125454 3.9164402 3.9680538 4.0270624
1368787_at 5.9554687 5.866482 5.5225277 5.8934274 5.909037 5.6946044 5.7593017 5.6028576 5.693098 5.721138 5.8991547 5.327834
1368788_at 4.5745564 5.103339 4.5808487 4.703301 4.1479645 4.6312685 4.320545 4.756486 4.578456 4.7552633 4.358139 4.326396
1368789_at 5.4067435 5.844948 5.858487 4.714461 5.598996 5.7790203 4.3238487 4.8122015 4.585304 3.9380398 4.533201 4.2265363
1368790_at 11.996262 12.044718 12.031866 12.03628 12.07307 11.908034 12.041324 11.997104 11.873057 12.126129 11.722201 11.676145
1368791_at 5.3088183 5.02909 5.5879393 5.3063164 4.8329325 5.3254266 4.894678 5.067568 5.3423467 4.8033285 4.7753267 4.7033634
1368792_at 6.7288213 6.5392466 6.3525515 6.5920095 6.711702 6.499247 6.6903377 6.7397695 6.584359 7.179461 7.043471 6.7963576
1368793_at 4.283042 4.336296 4.320384 4.5628185 4.536188 4.3841953 4.2601156 4.4388905 3.8352973 4.179882 3.890723 3.8342597
1368794_at 11.001901 11.094051 11.058151 11.069688 11.117545 11.129621 11.073889 11.19919 10.961407 8.667575 8.738785 9.293321
1368795_at 6.3225837 6.2071085 6.639635 6.157327 6.3912873 6.287798 6.604031 6.3509235 6.074231 6.193078 6.108552 5.8872046
1368796_at 6.2909374 5.63204 6.153235 5.618273 5.907757 5.6510153 5.6706324 5.8566313 5.4217815 5.548726 5.517191 5.6131763
1368797_at 8.0476055 6.958324 7.5129147 7.142798 7.8903203 7.7801576 8.394062 8.294358 8.238705 5.773804 6.0475326 6.3875346
1368798_at 3.8665855 4.131281 4.163554 4.380556 4.2728996 4.4459934 3.859493 4.19933 3.8751898 3.9315946 4.0323887 3.8058274
1368799_at 5.033412 5.2073197 5.2294583 5.1495714 5.4715843 5.142038 5.952843 5.4618225 5.8133492 5.2907367 5.1852818 4.980854
1368800_at 3.7929442 4.088622 3.9349613 3.7045789 4.1217656 3.8897846 4.0465355 4.3421392 4.1871767 3.9034727 4.048546 3.8337073
1368801_at 4.1075373 3.816287 4.2452497 3.850927 4.3482122 4.087578 4.308255 3.871712 4.1296053 4.2836223 3.8358266 3.8293986
1368802_at 4.76701 4.453555 4.8100805 4.6342297 4.354112 4.2421627 4.105974 4.2636595 4.266077 4.010585 4.2445955 4.22126
1368803_at 4.822756 4.5023117 4.5120854 4.719463 4.481592 4.5093136 4.411286 4.538218 4.4625983 4.842005 4.586035 4.65919
1368804_at 4.0227375 3.613558 3.976232 3.9788225 3.8400865 4.1959352 3.9253526 3.944198 3.947264 3.5799031 3.6620433 3.957611
1368805_at 4.669491 4.8926363 4.755235 4.812771 4.735564 4.7318993 4.9769316 4.8339424 4.688465 4.98578 4.831584 4.7818155
1368806_at 13.50448 13.558446 13.453725 13.555536 13.494389 13.491332 13.498062 13.422046 13.475762 13.230781 13.194215 13.218678
1368807_at 5.4198837 5.419588 5.6106997 5.5422754 5.2800617 5.326909 5.1030426 5.170681 5.294874 5.322403 5.369673 5.3816223
1368808_at 8.845636 8.960239 8.867253 8.7922325 8.972223 8.805529 9.039637 9.152416 9.185611 9.887354 10.016836 9.787746
1368809_at 9.200618 9.32733 9.176122 9.214546 9.2664175 9.121588 9.3853655 9.391426 9.558021 10.650865 10.720581 10.538058
1368810_a_at 3.988681 3.9337451 4.1516914 3.9233453 3.9390535 4.0781703 3.896103 4.093578 4.0661383 4.099169 3.9498637 3.9538484
1368811_at 6.20698 5.4813848 5.8385315 5.649184 5.1509457 5.970884 6.003742 5.71089 5.7959056 5.3009777 5.443269 5.3745112
1368812_at 4.767688 5.10658 5.213774 4.614899 4.915755 4.7255936 5.0051494 4.8591757 4.5661135 4.6096077 4.461803 4.1960187
1368813_at 5.620307 5.8784924 5.5448666 5.6652465 5.5602074 5.529164 5.9666734 5.81661 6.018637 7.272618 6.8322153 6.235337
1368814_at 11.434407 11.486132 11.552008 11.598089 11.574592 11.7706175 11.451479 11.2988205 11.2449045 9.521352 9.940008 9.979407
1368815_at 5.257983 5.158513 5.624304 5.325286 5.18422 5.3793354 5.2538447 5.3115606 5.4695506 5.3115544 5.424576 5.0557714
1368816_at 4.279628 4.039361 4.5610523 4.233432 4.2162504 4.2373457 4.025676 4.2316756 4.2050247 3.9923952 4.298291 3.8126516
1368817_at 9.799814 9.833537 9.704963 9.86562 9.770514 9.104119 9.700486 9.775349 9.5587435 9.547395 9.478813 9.416539
1368818_at 8.844738 8.914373 8.602167 8.823292 8.49091 8.046988 8.342418 8.493291 8.432243 8.01349 7.7134686 7.6863327
1368819_at 10.376786 10.448328 10.253994 10.270476 10.414464 10.3646 10.667465 10.5814705 10.4204035 11.566868 11.482756 11.472877
1368820_at 7.5881104 7.6032977 7.6642313 7.626667 7.6287637 7.6515627 7.657038 7.882505 7.7605505 7.910209 7.9164214 7.9848833
1368821_at 5.7261677 6.182347 5.774718 5.7765656 5.770859 5.702238 6.070812 6.078596 6.238897 6.948354 6.972428 6.7407517
1368822_at 6.885298 7.111389 6.936427 6.782733 7.0043945 6.804691 7.028898 7.2962613 7.0975046 7.5027122 7.651481 7.540674
1368823_at 3.6634085 3.6065598 3.621598 3.5710955 3.3793488 3.5885208 3.5437489 3.7018826 3.4889557 3.3458862 3.2190049 3.3302572
1368824_at 10.299174 10.501208 10.427917 10.53818 10.361325 10.448252 10.2828665 10.338559 10.33899 10.317382 10.574629 10.253733
1368825_at 3.7126026 3.5374753 3.518054 3.4779446 3.6397455 3.543018 3.2835884 3.8274102 3.4283843 3.3913805 3.24856 3.3648682
1368826_at 12.873415 13.407037 12.92203 13.302163 13.326078 11.49344 11.038831 12.7801 13.138894 11.88727 9.542242 9.503288
1368827_at 6.8853455 6.6924634 6.8109603 7.1702843 6.873868 7.15806 6.8149824 6.664962 6.6297145 7.9153996 7.8663054 7.6765847
1368828_at 6.0205216 5.7965493 6.252323 5.603191 5.726617 5.798987 5.535673 5.7844257 5.7590313 5.4386816 5.797531 5.6761384
1368829_at 7.0371904 7.279086 7.417854 7.195881 7.2041883 6.9311004 7.3013306 7.2666903 7.19732 8.38587 8.495742 8.031599
1368830_at 5.0434837 5.1937313 5.448428 5.103962 5.146723 5.1980667 5.071806 4.9650908 5.0590086 5.371282 5.41634 5.3819237
1368831_at 9.4260025 9.210179 9.173374 9.334126 9.367517 9.500367 9.327759 9.417777 9.5156975 9.38428 9.302172 9.347433
1368832_at 7.9357557 8.045477 8.031548 8.012548 8.00845 8.25482 7.994477 7.991912 7.9856954 7.5520105 7.616017 7.6429515
1368833_at 4.301118 4.608648 4.2141404 4.3142176 4.308912 4.682503 4.4528813 4.6388106 4.328825 4.5103393 4.674327 4.411609
1368834_at 5.8879538 6.233972 6.329996 6.0774007 6.1633782 6.130612 6.2204666 6.139974 6.149211 7.57672 7.296102 7.304687
1368835_at 9.259428 9.596987 9.3528595 9.624594 9.793932 9.4789505 9.283943 9.082102 9.328924 9.4772625 9.280846 9.384827
1368836_a_at 5.3035803 5.0841627 5.3792343 4.97253 5.406089 5.1456065 5.118654 5.1313787 4.982853 4.7007594 4.792408 5.064244
1368837_at 7.671075 7.49022 7.5558233 7.8803253 7.5635123 7.5244417 7.490355 7.0189548 7.586646 7.1701837 7.041685 7.3021283
1368838_at 7.7593846 7.326277 7.5779796 7.5868144 7.473972 7.370335 7.7770147 7.729229 7.766901 8.855253 8.821366 8.590832
1368839_at 7.479695 7.381677 7.4938164 7.191415 7.371022 7.5436482 7.257121 7.7835 7.2613835 7.676448 7.7871685 7.4264817
1368840_at 12.354619 12.204475 12.420419 12.051196 12.063901 12.081272 12.280558 12.204816 12.305848 12.263545 11.992558 11.775434
1368841_at 7.4972258 7.3321867 7.276907 7.1283994 7.1887193 6.911906 7.0944657 7.019372 7.075655 7.371547 7.5422063 7.2623105
1368842_at 7.809369 7.853435 7.625645 7.77666 7.7742376 7.724421 8.018524 7.966582 7.9190497 8.363403 8.552399 8.338701
1368843_at 9.664695 9.683324 9.398301 9.701969 9.541487 9.677366 9.807026 9.409797 9.529745 9.6948595 9.365528 9.737365
1368844_at 8.314074 8.00326 8.586833 8.10112 7.9496984 8.031016 7.8965034 7.926339 7.924481 7.63376 7.34575 7.3078165
1368845_at 4.1293197 3.8829846 3.9171069 3.7210162 3.914535 3.919493 3.8229036 3.7981167 3.7121596 3.790576 3.89396 3.7528203
1368846_at 4.5324974 4.687355 4.7571497 4.9808426 4.6175227 4.6694746 4.927795 4.510881 4.531876 4.5507736 4.5093017 4.6628036
1368847_at 9.749933 9.568962 9.530505 9.727216 9.72805 9.519091 9.522572 9.5390835 9.62372 9.898631 9.728294 10.020474
1368848_at 9.198055 9.2237835 9.335068 9.195845 9.221931 9.304494 9.31307 9.14301 9.164807 8.575153 8.282194 8.270026
1368849_at 8.340582 8.254323 8.386028 8.212804 8.182591 8.315838 8.248596 7.9947276 8.1401 8.453598 8.457314 8.30114
1368850_at 5.144086 5.144268 5.172957 5.40741 5.3917913 5.5501947 5.259193 5.184099 5.307141 5.0360365 5.1598577 5.288881
1368851_at 9.12442 9.066103 8.852245 8.928858 8.983797 8.958973 8.940966 8.754866 8.883902 9.188711 9.203814 9.228901
1368852_at 10.691809 10.657215 10.727465 10.691941 10.435638 10.680751 10.329407 10.457161 10.516193 9.650179 9.82217 9.517144
1368853_at 3.1837363 3.4585989 3.1755135 3.3011918 3.3313496 3.3201623 3.5044615 3.3972745 3.3656967 3.1187317 3.271086 3.044355
1368854_at 3.733407 3.3619716 3.539507 3.3703685 3.417513 3.504443 3.3502 3.4423 3.3904054 3.227516 3.39984 3.3567026
1368855_at 6.2198243 5.879944 5.9963465 6.170998 6.1623645 6.056605 6.286005 6.0997567 6.34223 5.9226933 5.8855586 6.0677
1368856_at 6.181358 5.935653 6.0291986 5.897805 6.109952 5.893463 6.5044494 6.170461 6.1707335 7.4923196 7.9628477 7.6551046
1368857_at 3.2067745 3.2736998 3.254845 3.2487757 3.3500676 3.2950258 3.3181267 3.2886658 3.2154374 3.1973753 3.1193397 3.3131738
1368858_at 3.6363988 3.6611583 3.820286 3.6348984 3.7751317 3.546316 3.7346954 3.605747 3.515174 3.8036385 3.705473 3.5238159
1368859_at 9.226574 9.21938 8.895221 9.303424 9.190023 9.322878 9.288056 9.188822 9.240633 9.177476 9.371454 9.123791
1368860_at 4.528469 4.777901 4.840804 4.666586 4.406232 4.581418 4.592454 4.5968285 4.5293045 5.7246294 5.7722163 4.988161
1368861_a_at 4.7316837 4.574124 4.5870533 4.2257214 4.4521384 4.4375114 4.543846 4.472021 4.3076134 4.1332226 4.5862064 4.27022
1368862_at 8.358978 8.416439 8.237664 8.325231 8.233557 8.29977 8.494904 8.326106 8.241044 8.260263 8.532752 8.509573
1368863_at 9.231785 9.385014 9.450289 9.420355 9.247663 9.430994 9.454304 9.257077 9.157708 8.242765 8.254685 8.02938
1368864_at 3.4125087 3.648951 3.7721157 3.427259 3.6470783 3.5128632 3.5242097 3.843977 3.3131278 3.4729362 3.4765615 3.4552264
1368865_at 3.3337715 3.3145125 3.5744286 3.4841962 3.367421 3.1914334 3.4919791 3.25931 3.5907285 3.4156263 3.454103 3.3206224
1368866_at 6.5409636 6.751342 6.9681125 6.743337 6.8304033 6.882293 6.7669406 6.8448014 7.1976323 7.6318684 7.588904 7.5942955
1368867_at 7.1084156 7.144902 7.0309567 7.126255 6.9747105 7.2124667 7.4174337 7.387859 7.781571 8.73564 8.4158745 8.402393
1368868_at 5.189089 4.9849186 5.029624 5.467004 5.3208704 5.1716685 5.1270647 4.8433924 5.242625 4.8372507 5.1619425 5.01223
1368869_at 6.1898704 6.269698 5.9697876 6.479501 6.167808 6.4095235 6.318679 6.0014253 6.067453 6.5138063 6.512495 6.073048
1368870_at 7.7813993 9.003491 8.947516 8.663225 9.631062 8.8590355 8.793938 8.135114 9.122253 9.042217 9.17106 9.310232
1368871_at 8.775601 8.891317 8.761871 8.883947 8.726058 8.963314 9.232795 8.965362 8.975269 10.568863 10.799024 10.651483
1368872_a_at 4.8544626 4.729808 4.819091 4.9266496 4.7441053 4.9532695 5.0463586 5.2289762 4.9015536 4.2855854 4.6139326 4.7728024
1368873_at 3.7472408 3.9191916 4.235043 3.9200034 4.001214 3.634385 3.708537 3.791304 3.7469897 4.3712125 3.80508 3.9332638
1368874_a_at 6.1456513 5.6606374 5.68032 5.640723 6.052283 5.626471 5.8845315 5.657736 5.4935045 6.321856 6.063537 6.1739616
1368875_a_at 7.2267804 6.964718 7.6226873 7.293723 7.4542418 7.0097017 7.1306305 7.1554227 7.046687 6.752709 7.081033 6.944365
1368876_a_at 5.2318115 5.2555723 5.072934 5.0455265 5.2735715 5.195553 4.8924627 5.0541277 5.0295477 4.7945538 4.961539 4.938909
1368877_at 9.70936 8.908234 9.303663 8.951102 9.179909 7.3571825 10.548664 10.637101 10.71301 6.441454 7.5723124 7.0001326
1368878_at 9.957482 9.310011 10.467332 9.95564 9.401519 9.999673 9.301082 9.39451 9.4591465 9.832489 9.030161 9.605756
1368879_a_at 3.9214506 3.9904518 4.2227526 3.9235802 3.876815 3.914657 3.7725523 3.773195 4.058259 3.9028373 4.155485 4.1097736
1368880_at 4.2864666 4.0934677 3.876111 4.124648 4.4069185 4.112938 4.022166 4.6916275 4.2897577 4.2202473 4.126453 4.144426
1368881_at 8.883019 8.703999 8.815074 8.783466 8.863044 8.836634 8.657963 8.657852 8.666643 8.3090315 7.97587 8.122509
1368882_at 4.884874 4.38356 4.437153 6.285505 5.814221 6.6841717 4.939183 3.7600465 3.850119 4.043206 3.6926544 4.169409
1368883_at 4.8742476 4.5570083 4.7897344 4.4487376 4.644898 4.4978366 4.222909 4.265783 4.4982324 4.753771 4.293159 4.6627154
1368884_at 4.517558 4.9379883 5.1052604 4.4068165 5.815887 4.788066 4.645872 4.699089 5.162346 5.281173 5.3313456 5.455565
1368885_at 5.4712224 5.6123233 5.5578313 5.1329393 5.447512 5.3783393 5.4398413 5.327998 5.7158957 6.4288416 6.542213 6.5854454
1368886_at 9.781905 9.748306 9.628494 9.563326 9.733118 9.868882 9.879081 9.619587 9.659137 9.916933 9.635289 9.960213
1368887_at 3.6276853 3.6620643 3.548549 3.977066 3.5565076 3.5005083 3.616621 3.8771152 3.4975255 7.353786 6.622569 9.065462
1368888_a_at 7.7770576 8.085886 7.3110366 7.983145 7.55633 7.493409 8.832348 7.986369 8.32033 10.104788 10.047574 9.938548
1368889_at 7.1229343 7.4767423 7.7701564 7.4939237 7.098707 7.476158 7.4174337 7.4876375 7.3672037 7.580637 7.5374823 7.3838124
1368890_at 7.7729883 7.797161 7.734489 7.850748 7.7799625 7.956627 8.067221 8.076431 8.051062 7.9039683 7.7001057 7.7138853
1368891_at 6.1099477 5.8829246 5.865927 5.9443545 5.7093616 5.8615794 5.7022514 6.055225 6.003883 5.687997 5.770393 6.1629376
1368892_at 3.8540266 3.9971213 3.9818513 3.6801054 3.874334 3.7075589 3.7500572 3.8119476 3.658947 3.6385832 3.56549 3.5468385
1368893_at 4.2007923 4.018483 4.1637297 4.027273 4.3106203 4.106365 3.9046679 3.9642618 4.1285405 4.150527 4.277975 4.2351294
1368894_at 4.590406 4.6839724 4.6423135 4.49396 4.6371174 4.661841 4.500235 4.6394477 4.6482506 4.3324823 4.549632 4.45798
1368895_at 4.0881734 4.0003204 4.0295525 4.025775 4.3974595 3.7828627 4.1752286 3.9190016 3.6459272 4.094284 3.9682713 3.972363
1368896_at 6.2981286 7.184161 6.3973775 6.5559974 7.466271 6.6451263 6.495099 6.27747 6.79094 7.320285 6.678497 7.2468967
1368897_at 4.84212 5.542266 4.8928843 4.7974653 5.31956 4.7978296 4.9831066 4.7762938 4.8073874 4.8494015 4.739299 5.1559267
1368898_at 5.293189 5.188171 5.4143324 5.3327475 5.0421157 4.872416 4.5878735 4.892069 4.99587 4.8258767 4.8595457 4.990338
1368899_at 7.594746 7.797293 7.6468844 7.368216 7.8343024 7.9575453 7.92408 7.5232654 7.8373365 8.545172 8.323162 8.034799
1368900_at 5.1862354 4.6160383 4.753352 4.7833033 5.110793 5.0463076 5.1098585 4.9071083 4.2915726 5.067645 5.252186 4.84762
1368901_at 4.8390265 4.8871756 4.757132 5.1763196 4.939795 4.8716826 5.481655 4.726518 5.4813304 5.327697 5.077642 5.401469
1368902_at 6.1825466 5.630773 5.961731 5.8426433 5.6516895 5.5335054 5.4620566 5.4794326 5.8908253 5.1198554 5.7463655 5.4971795
1368903_at 7.74138 7.8918753 7.8918905 8.100455 7.832488 7.833437 7.877817 7.8188157 7.863876 8.025974 7.65253 8.109659
1368904_at 6.2474976 5.7409368 5.9296355 5.8146176 5.9814143 6.059363 6.053486 6.2876935 5.846334 6.5373964 6.1890626 6.593255
1368905_at 7.556997 7.608844 7.654598 7.802464 8.015681 7.95557 8.724161 8.778247 8.380428 8.752681 8.776268 8.818325
1368906_at 3.5876036 3.3193552 3.6989849 3.7379613 3.4413216 3.3660805 3.3760078 3.3926778 3.369434 3.4512556 3.5054681 3.5191772
1368907_at 4.9099402 4.717162 5.0271335 5.222657 4.9175615 5.0954556 5.4592338 5.6268754 5.4465675 7.170678 6.9477377 6.6666408
1368908_at 7.8708396 7.955389 7.9828672 8.450327 8.427901 8.512934 8.970364 8.49312 8.574253 9.865639 9.8379 9.794151
1368909_a_at 6.30756 6.984508 6.664512 6.404903 6.4339995 6.88498 6.47885 6.6657434 6.619012 7.1442995 7.1037054 6.918879
1368910_at 5.424262 5.373697 5.329404 5.717886 5.320417 5.6869974 5.6618285 5.743902 5.579571 6.506544 6.129308 6.344019
1368911_at 6.250957 6.2362084 6.7525973 6.373288 6.536304 6.823582 6.7809615 5.8924284 6.3723197 8.475272 8.150316 7.9705744
1368912_at 4.4603252 4.4896045 4.1406345 4.1866374 3.9202926 4.261176 3.8341932 4.5007067 3.9475808 4.1073837 4.386651 3.8202424
1368913_at 3.4201348 3.448854 3.594402 3.4908023 3.4741135 3.5751069 3.7238114 3.6074753 3.7815433 3.402464 3.6899335 3.6852136
1368914_at 4.17612 4.50024 4.212089 4.175107 4.2059703 4.2388372 4.4132433 4.2247133 4.053706 4.774388 4.466492 4.985571
1368915_at 10.945005 10.89468 10.772456 10.947659 11.01504 10.889753 10.546027 10.545367 10.593095 7.1090355 7.14442 7.207454
1368916_at 10.738311 10.849857 11.060631 11.0437765 11.041801 11.008882 10.994274 11.026353 11.252452 11.375609 11.539199 11.829093
1368917_at 5.049559 4.774153 4.545871 4.824768 4.9900703 5.3989363 5.119135 4.910628 4.9866467 5.321594 5.291364 5.319713
1368918_at 5.261959 5.030571 5.428421 5.1468925 5.101947 4.9506073 5.0887136 5.3615007 5.0483036 5.062229 5.2352114 5.054637
1368919_at 4.666311 4.696842 4.9871826 4.88017 4.937717 4.615942 4.538459 4.995644 4.6790075 4.5398493 4.616655 4.54393
1368920_at 4.8737364 4.888033 5.10388 4.7041116 5.002646 4.9532995 4.6331744 4.9737854 4.6864977 7.0872297 6.147314 6.3362947
1368921_a_at 5.419523 5.4897466 5.3541436 5.2918963 5.890917 5.428466 5.5879903 5.7131753 5.887602 8.972471 9.08721 8.902137
1368922_at 4.3796463 4.2102604 4.2923565 4.05518 4.42692 4.1798124 4.320462 4.208253 3.900078 4.3217144 4.1076536 4.24458
1368923_at 5.1337905 4.383556 4.525333 4.9731255 4.5059557 4.685108 4.639808 4.739954 4.357057 4.1972585 4.431857 4.802016
1368924_at 10.704933 10.854869 10.5781765 10.539947 10.670928 11.063386 10.819649 10.575075 10.895738 8.224212 8.894499 9.265232
1368925_a_at 4.822571 5.510545 4.632405 4.883399 4.9266806 4.835376 5.327615 4.6435795 5.105114 5.0857325 5.3699565 5.430686
1368926_at 5.0249243 4.5878563 4.527952 4.3169203 4.54083 4.2374606 4.5962863 4.561539 4.333292 4.4392886 4.48841 4.461849
1368927_at 6.554565 6.6608047 6.2944293 6.652866 6.669849 6.861743 7.2374587 6.8814077 6.997627 7.500465 7.4728823 7.2687564
1368928_at 6.6254034 6.4531584 6.0176544 6.1853147 6.1584506 6.2167616 6.16924 6.288556 6.1245775 7.039105 7.1359415 6.9640503
1368929_at 8.085535 7.6669106 7.829338 7.778382 7.7096047 8.098817 7.7243977 7.863992 7.8392277 7.723948 7.6616364 7.69802
1368930_at 3.9176478 4.176732 4.043638 3.9508457 4.005165 3.9609084 4.0333967 4.117449 4.49175 5.356297 4.61803 5.2473574
1368931_at 7.973033 8.01844 7.9287753 7.9948344 7.6746726 7.815938 7.7387733 7.7514505 7.513523 5.1296997 5.347349 5.2527204
1368932_at 5.667044 5.2009993 5.5237517 5.651443 5.2248473 5.713255 5.605327 5.5427346 5.5416985 4.9812636 5.284773 5.29119
1368933_at 7.6316166 7.050034 7.4414797 7.191415 7.1230726 7.3974986 7.113497 7.560621 7.5404797 7.046727 7.1648645 6.882046
1368934_at 10.770183 10.860324 10.644012 11.253331 11.175974 11.0510435 10.899452 11.068548 11.585746 10.9626875 10.174996 11.075111
1368935_at 4.338938 4.2092066 4.312043 4.2033443 4.086974 4.410128 4.2978907 3.8343859 3.954622 4.3007054 3.9680538 4.065838
1368936_at 10.83005 10.6099 10.49917 10.560227 10.488676 10.711691 10.623411 10.568384 10.463536 10.451935 10.463944 10.4859
1368937_at 5.8593345 6.3282914 6.221007 6.422606 6.380335 5.773499 6.0527077 6.3707714 6.365058 5.4207616 5.3286924 5.559018
1368938_at 5.178378 5.2473464 5.447497 5.297599 5.5625906 5.1385612 5.1946898 4.9116116 5.188507 5.961435 5.500373 5.479525
1368939_a_at 4.5643935 4.2997646 4.4453926 4.4758143 4.9483376 4.6507864 4.841526 4.604434 4.6493354 4.3350773 4.2303867 4.322818
1368940_at 9.699411 10.257631 10.034259 9.860537 10.034638 10.154319 9.88535 9.99905 9.765701 10.289464 10.293046 9.894943
1368941_at 4.2013397 4.3619084 4.523688 4.362773 4.4502 4.260336 3.7892435 4.166169 4.4758286 4.8230996 4.2257743 4.6885443
1368942_at 4.8918285 5.0910687 4.9701586 5.1626215 4.7752013 5.063371 4.9240665 5.1289697 4.8425517 4.5982733 4.9064817 4.320099
1368943_at 13.219453 13.205633 13.214221 13.073887 13.223428 13.125405 13.054925 12.756388 12.623614 9.988238 9.333335 9.809815
1368944_at 7.123353 7.4677687 7.12312 7.4053035 7.2218776 7.687452 7.1069064 7.1489725 7.364276 7.3880057 7.716102 7.605025
1368945_at 5.8654585 5.77018 5.616075 5.369401 5.8397636 5.883172 5.1305966 5.0285096 5.3827777 5.8393636 5.902669 5.679668
1368946_at 5.3595347 5.4893346 5.198412 5.078226 5.289546 5.621847 5.4690375 5.2070036 5.397858 4.8834357 5.5384173 5.6410637
1368947_at 7.723207 7.652523 7.6711597 8.050928 8.034485 8.391045 8.098122 8.618341 8.329123 10.243426 10.277126 10.111842
1368948_at 6.181474 6.504397 6.1091995 6.222345 6.2732434 6.504469 6.296055 6.4497633 6.7298126 7.149069 7.2393007 6.766993
1368949_at 4.137679 4.1393623 4.5026097 4.236903 3.9365573 4.277373 4.147957 4.164839 3.9855335 4.029749 4.0710125 3.9328792
1368950_a_at 5.8255224 5.98458 6.0839047 5.7899 6.011969 6.107192 5.83015 5.914149 6.305956 5.509413 5.968626 5.6337156
1368951_at 4.4480486 4.140149 4.216159 4.127693 4.197093 4.1543875 4.233511 4.166372 4.3080645 4.054581 3.9296377 4.057935
1368952_at 4.806957 4.600544 4.760513 4.6558685 4.50551 4.4797544 4.596668 4.405706 4.99495 4.379077 4.224779 4.308642
1368953_at 8.310533 8.203501 8.23126 8.340673 8.326715 8.080508 8.466003 8.465423 8.407315 8.912218 8.950119 8.751579
1368954_at 4.464031 4.4774556 4.641079 4.597432 4.548671 4.725668 4.5611453 4.599064 4.808428 4.653829 4.5570574 4.489614
1368955_at 7.4779816 7.6174207 7.46531 7.5137863 7.6076937 7.4938335 7.187562 7.285104 7.3966107 6.7256985 6.8196306 6.7468743
1368956_at 5.3653207 5.0540986 5.152977 4.842169 5.0079894 5.3643656 5.1080256 5.4014845 4.962529 4.731061 5.0124364 5.063531
1368957_at 4.5263457 4.609174 4.5093465 4.27779 4.4836836 4.089878 4.554055 4.400566 4.2675457 4.458259 4.422063 4.5150323
1368958_at 3.8915615 4.260048 4.089698 4.2325945 3.821116 4.185199 4.3093834 4.065379 4.1325235 4.189975 4.8635187 4.2347145
1368959_at 4.4296055 4.3595986 4.7393675 5.2088995 4.8249445 4.488216 4.6353374 4.5983467 4.466425 4.741497 4.784609 4.7264147
1368960_at 9.748076 9.589916 9.80863 9.849139 9.784787 9.736844 9.932707 9.844657 9.91773 9.556182 9.429931 9.606188
1368961_at 5.3700867 5.590021 5.4298015 5.475724 5.927294 5.487923 5.7056823 5.7349052 5.4624796 6.342031 6.532948 6.4553156
1368962_at 5.015074 4.8525486 4.720488 4.73497 4.7752013 4.6891184 4.9908895 4.9973516 4.848551 4.372715 4.8313813 4.5320063
1368963_at 6.3029947 6.6487927 6.497813 6.7723026 6.3657727 6.6677365 6.4751177 6.6887183 6.8735743 7.2105303 6.9095144 6.8232574
1368964_at 4.303884 4.546849 4.7822223 4.5604873 4.078526 4.3610096 4.4287963 4.382084 4.0966883 5.1899667 4.9074492 4.472518
1368965_at 5.784775 5.3809195 5.207859 5.0144625 5.1843643 5.372878 4.8269467 4.9413323 5.391627 5.446699 5.195502 5.351394
1368966_at 4.045677 3.7021213 4.004133 4.007326 3.718907 3.880525 3.614231 3.9124453 3.806191 3.8335047 3.8630402 3.7418058
1368967_at 6.7609367 6.7390575 6.6456017 6.805087 6.685272 7.0534806 7.401853 7.746509 6.886754 8.430813 8.662656 8.872938
1368968_at 4.3043876 4.504586 4.4578104 4.4323373 4.658213 4.411367 4.3186874 4.4861856 4.361022 4.315012 4.6931868 4.2091446
1368969_at 4.240764 4.435424 4.8961463 4.6667566 4.6272955 4.435836 4.499801 4.5723705 4.3063817 4.5230975 4.2864075 4.0470777
1368970_at 4.650181 4.4749165 4.6117435 4.6297884 4.667936 5.1722245 4.5371246 4.6425333 4.5521154 4.3039603 4.376016 4.452831
1368971_a_at 5.0481095 4.8543053 4.5687733 4.9575577 5.246383 5.4549932 5.4820595 5.588692 5.0102363 6.26926 6.342487 6.04195
1368972_at 3.6830091 3.5362408 3.4703846 3.567343 3.4159453 3.8480523 3.5438297 3.6406496 3.5635288 3.4462433 3.6256838 3.5143619
1368973_at 7.5953894 7.5773315 7.544662 7.7098117 7.459915 7.8643546 7.483322 7.3602905 7.2442083 6.8439865 7.0147624 6.961957
1368974_at 4.69363 4.7658525 5.021841 4.658169 4.215746 4.8536654 4.608819 4.3201184 4.599603 4.4973636 4.1970606 4.440178
1368975_at 5.877198 6.7348647 5.937775 6.3136587 6.7263446 6.629731 6.9595904 6.5731664 7.087396 6.978063 6.8170133 7.1262217
1368976_at 5.553326 5.8456798 5.485229 5.761243 5.929268 5.85491 6.4066806 6.095724 6.3059177 6.6959534 6.5786977 6.623861
1368977_a_at 8.315943 8.0891285 8.354208 8.200157 8.410194 8.25355 8.170962 8.551764 8.387312 8.690987 8.235509 8.3620825
1368978_at 5.506326 5.461889 5.167169 5.417961 5.3381085 5.1618543 5.4122095 5.166642 5.483733 5.2050653 5.3456826 4.917156
1368979_at 5.6687026 6.063097 5.6965446 5.6628933 5.592392 6.3309884 5.5609283 5.949375 5.805415 5.5886755 5.58619 5.792462
1368980_at 5.5585217 5.9224586 5.565774 5.7815695 6.191972 6.439878 6.4747734 5.953468 6.3049912 5.4684076 5.902936 6.0552506
1368981_at 3.5269556 3.5170617 3.4835281 3.5069237 3.4292767 3.5599644 3.4884772 3.4830065 3.1863673 3.9762187 4.1992483 3.549972
1368982_at 4.2772403 4.291954 4.371472 4.4310493 4.338189 4.066034 4.475683 4.7426686 4.308185 4.9533987 5.035429 5.6713104
1368983_at 4.1993484 3.9845529 4.064698 3.9355137 4.3669662 4.2159066 4.109829 4.181714 4.437289 4.5798125 5.1631584 4.6160707
1368984_at 8.090539 8.21888 8.092787 8.403951 8.1429615 8.195464 8.418788 8.329048 8.399687 9.031634 8.831685 9.128785
1368985_at 4.5394783 4.3294806 4.47204 4.0712094 4.8609476 4.5863857 4.2203736 4.432831 4.3073034 4.467463 4.90195 4.380781
1368986_at 4.776863 4.807478 4.883619 4.824213 4.6282716 4.8508987 4.654783 4.7496815 4.7329674 4.54438 4.716131 4.692971
1368987_at 5.214672 4.9940667 5.484624 5.1188455 5.443947 5.117491 5.221716 5.358103 5.1314893 5.115928 5.001023 5.3362484
1368988_at 4.889924 5.2422876 4.9074345 4.9057903 4.9497147 4.554449 4.658729 4.908483 4.420042 4.5365314 4.705691 4.7118983
1368989_at 4.862197 4.4642086 5.0493093 4.5106893 5.0015497 4.4092035 4.5509996 4.138048 4.9416904 4.8050823 4.1951995 4.492524
1368990_at 5.4490266 5.6352596 5.825063 5.564047 5.908078 5.437796 5.52536 5.5865693 5.524099 6.25197 5.658755 5.7038655
1368991_at 5.632791 5.901165 5.819711 5.613371 6.10605 5.7059016 5.8915906 5.649334 5.557287 6.4210753 5.5074596 6.061428
1368992_a_at 9.602033 9.802077 9.535144 9.207977 9.4463625 9.468846 9.62788 9.6311865 9.470352 9.459054 9.625823 9.512632
1368993_at 5.4353194 5.631714 5.5647073 5.2434306 5.7222977 5.0392475 5.4559207 5.268071 6.120702 5.1661577 5.4962363 5.2532954
1368994_a_at 5.74655 5.67692 5.8098826 5.661439 5.4052625 6.046184 5.734465 6.1019273 5.860789 6.804035 6.8297787 6.774673
1368995_at 3.6512353 3.2907734 3.4290872 3.2302341 3.3745875 3.3835757 3.2322671 3.4172966 3.33594 3.4993978 3.4317305 3.3375535
1368996_at 4.353965 4.1233344 4.4009347 4.1950526 4.222314 4.6388354 4.333541 4.747095 3.913135 4.1559353 4.3834624 4.077732
1368997_at 4.3329153 4.769928 4.8922787 4.981021 4.90611 4.6463385 5.4240813 4.371736 4.9406786 4.5365314 4.7796426 4.667791
1368998_at 3.495209 3.5539281 3.511285 3.6073606 3.430166 3.6582024 3.4732597 3.497489 3.4806757 3.5389884 3.6000028 3.532729
1368999_a_at 5.08444 4.765063 4.921835 4.8626413 4.738561 4.849345 4.6135664 4.694729 4.8520784 4.4461126 4.5785766 4.760731
1369000_at 5.319936 5.1613045 5.463906 5.350382 5.412675 5.483262 4.9613147 5.2891216 5.587456 5.03766 4.918657 4.6892657
1369001_at 4.2674694 3.9151943 3.619544 3.7215374 3.9729178 3.999922 3.9447138 3.8696203 3.6072254 3.5237179 3.7829683 3.8800764
1369002_at 4.2351646 4.3327127 3.9611356 4.441099 4.3250823 4.568105 4.5013003 4.5529585 4.7664247 5.97929 6.068014 5.507793
1369003_at 6.6888914 6.639372 6.9275064 6.6868105 6.556553 6.5680685 6.7082405 6.310243 6.8360972 6.33939 6.295919 6.2069793
1369004_at 5.188331 5.001323 5.3413506 5.1200447 5.125532 4.795761 4.830947 4.854811 5.0946407 4.784046 5.090766 4.770623
1369005_at 4.268204 4.259404 4.3658834 4.722941 4.3275356 4.2792234 4.226165 4.4056845 4.308273 4.2393885 4.054908 4.317194
1369006_at 3.855996 3.830493 3.8437662 3.7549262 3.90445 3.688236 3.9317064 3.8868089 3.8737526 3.844916 4.334727 3.9539104
1369007_at 4.963711 5.09254 5.686995 5.3702726 5.325336 5.5268574 5.4958057 5.1641645 5.0412836 5.3552637 5.1145597 4.9720635
1369008_a_at 4.2844796 4.269733 4.644847 4.1719418 4.492182 4.156686 4.635806 4.488616 4.55721 4.379077 4.5395927 4.6308603
1369009_at 3.7212632 3.7816648 3.9977703 3.5258245 4.0170135 3.6245012 3.99967 3.6946194 3.9060454 3.7333815 3.4962387 3.7250867
1369010_at 4.941109 4.7993145 5.0371175 4.7613688 4.853918 5.0556726 5.3547487 4.874222 5.5041475 5.738908 5.3558083 6.1880965
1369011_at 12.55702 12.638472 12.805447 12.581754 12.58936 12.565175 12.36162 12.400188 12.210768 10.998594 9.773067 10.950499
1369012_at 6.0365386 6.1122694 5.60911 6.069115 5.692321 6.201294 5.356337 5.34817 5.5043535 5.018929 4.9817524 4.9570856
1369013_a_at 10.349062 10.276942 10.359057 10.315274 10.505335 10.366333 10.623947 10.793104 10.657307 11.491595 11.463809 11.436085
1369014_at 5.1487646 4.52932 4.6643295 4.8093433 4.458864 5.192828 4.499936 4.779895 4.832056 4.791358 4.6898117 4.684745
1369015_at 4.3652325 4.2088594 4.752351 4.852605 4.525269 4.463091 4.701819 4.7253413 4.483084 4.4983935 4.527781 4.3365645
1369016_at 5.2824097 5.0991507 5.3349714 5.093358 4.8078585 5.102293 5.1068025 5.041319 4.780015 4.8572617 5.034189 4.8329945
1369017_at 4.593537 4.225507 4.5457516 4.0414963 4.3494425 4.18112 4.308983 4.3123665 4.4119945 4.1463585 4.082882 4.1395407
1369018_at 5.249082 5.2952137 5.5745354 5.29799 5.431813 5.203248 5.6541643 5.5515375 5.251386 5.1722283 5.145688 5.2235703
1369019_at 3.3968847 3.3690884 3.6876485 3.4528694 3.4779258 3.6134658 3.693866 3.7252157 3.896639 3.5597324 3.5089204 3.4916546
1369020_at 4.559183 4.4777327 4.1706314 4.8153934 4.2482433 4.2712994 4.6463404 4.4961414 4.42655 4.5365314 4.616808 4.712206
1369021_at 5.595686 5.304534 5.503351 5.607218 5.3421807 5.4276047 5.4621663 5.420822 5.4626045 5.0064087 5.062254 5.1593676
1369022_at 5.3668566 5.2905154 5.7127886 5.3231153 5.650019 5.526847 5.751192 5.877714 5.30826 5.137389 5.595192 5.91922
1369023_at 9.775468 9.853739 9.884812 9.891798 10.204234 10.076347 10.302144 10.075495 9.978666 9.542382 9.88379 9.732759
1369024_at 6.8054905 7.08939 6.6669097 6.988195 6.9878325 6.6050887 6.5629716 6.614052 7.0366535 6.73676 6.6901298 6.4898567
1369025_at 4.3606195 3.9247386 4.259074 4.0116324 4.2765384 3.9787893 4.374663 4.547009 4.58441 4.168152 4.3560348 4.5625534
1369026_at 5.915677 5.997337 6.132328 5.837446 6.139678 6.1876917 6.258696 6.0467706 6.423011 6.3770995 6.4997153 6.472664
1369027_at 4.102317 4.3957305 4.8895736 4.2343216 4.5303593 3.977632 4.3672276 4.3544827 4.1612735 4.4973636 4.3934 4.083761
1369028_at 4.9003167 5.35433 4.7052975 5.000628 5.370523 4.840827 4.763996 5.070943 4.9997873 4.657629 4.502132 4.7728024
1369029_at 4.8535695 5.9609694 5.0524163 5.3843803 5.6771345 5.006888 6.5956435 6.371964 6.8066635 8.488004 8.424242 8.474558
1369030_at 4.217739 3.8623507 4.292387 4.2338686 4.071413 4.081351 3.768067 4.338889 3.853652 3.758018 3.8956795 3.8204598
1369031_at 7.776028 8.354898 8.138603 8.040491 8.158928 8.196255 7.9718194 8.0512295 8.040007 7.8477416 7.7049274 7.9847136
1369032_at 7.8372083 7.7390976 7.9641404 7.8133388 7.8440948 7.964828 7.764205 7.937293 8.023956 7.673699 8.00008 7.760344
1369033_at 3.805727 3.4085217 3.4499156 3.4467669 3.2440302 3.336706 3.5618062 3.3742247 3.3773344 3.1931741 3.398608 3.3542945
1369034_at 4.6897182 4.434599 4.6515245 4.5051336 4.561886 4.3534822 4.058935 4.3937664 4.01752 4.325491 4.0988836 4.212165
1369035_a_at 3.6681828 3.83633 3.5615025 3.6625714 3.6347504 3.8662703 3.4564881 3.6797745 3.5106206 3.6535747 3.5535944 3.6652296
1369036_at 3.9457328 3.6930003 3.6706502 3.659842 3.693353 3.8756008 3.6770706 3.8567038 3.704791 3.6508524 3.7405639 3.5699048
1369037_at 4.56168 4.899608 4.5730166 4.815769 4.548628 4.662468 4.4589086 4.739451 4.652836 4.251284 4.1518183 4.170995
1369038_at 5.2375307 5.1821413 5.32773 5.8008814 5.5251303 5.2969265 5.3314915 5.409848 5.5302196 4.9472713 5.2977257 5.1593676
1369039_at 8.133938 8.226635 8.059661 8.280893 8.102249 8.195915 8.071217 8.230039 8.225969 8.42066 8.763852 8.692228
1369040_at 5.8331766 5.5965624 5.3329077 5.553861 5.370523 5.822372 5.704677 5.394502 5.9385295 5.8147635 6.010836 6.092344
1369041_at 3.5486248 3.2734241 3.5892758 3.6134236 3.8087306 3.5095162 3.6071572 3.5206957 3.5525923 3.319534 3.3168178 3.452348
1369042_at 7.1191907 7.3998656 6.832809 7.088027 6.817627 7.195829 7.0135922 6.5607853 7.0966754 6.714295 6.547826 6.4366407
1369043_at 3.4722803 3.65479 3.8306105 3.7368088 3.588859 3.4025564 3.6855838 3.6929824 3.6999564 3.547459 3.7743409 3.5838742
1369044_a_at 5.977879 6.6068406 6.6798286 6.3204393 7.2241173 6.2049165 6.1465077 5.9248614 6.8641253 6.6624875 6.5738206 6.7173333
1369045_at 6.5452285 6.132311 6.3234153 6.3269444 6.2973843 6.4905944 6.367897 6.0689497 6.3937073 5.8793426 6.33838 6.1494193
1369046_at 3.5836232 3.9724803 3.8594208 3.795675 4.101443 3.5946193 3.6422203 3.8328476 3.8365407 3.6638887 4.0504017 3.9517198
1369047_at 3.2152917 3.362848 3.3631806 3.2388358 3.1972854 3.354784 3.2140698 3.2150085 3.24943 3.3421247 3.1831794 3.0830708
1369048_at 4.692812 4.3907957 4.6732306 4.448705 4.215067 4.441254 4.3116045 4.5043383 4.3112574 4.0846596 4.2622385 4.265607
1369049_at 3.6694005 3.831594 4.243333 4.0267844 4.481592 4.139452 4.2729707 4.3901434 4.3002768 4.4131055 4.7171464 4.596286
1369050_at 8.000613 8.050167 8.188141 8.034836 8.14609 8.278875 7.9354644 7.476758 7.9320593 5.871778 6.3599453 6.3137665
1369051_at 7.4567947 7.3908596 7.5292354 7.5301976 7.4097013 7.5692225 7.185394 7.372275 7.3565226 7.037057 6.9468017 6.6071978
1369052_at 5.251874 5.0984435 5.0230556 5.2339506 5.109324 5.3336177 5.3054576 5.080804 5.30312 5.2272367 5.20803 5.523772
1369053_at 3.9733412 4.331027 4.4279127 4.4645915 4.479519 4.7315187 4.3447275 4.7292485 4.6514077 4.597702 4.3212814 4.2669697
1369054_at 4.21369 4.341748 4.3529043 4.1546636 4.3614697 4.255443 4.1379666 4.4001446 4.4701023 4.0876927 4.171115 3.915976
1369055_at 3.7302358 3.8232186 3.9455369 3.964737 3.8537047 3.7088156 3.7699049 3.8116648 3.8358288 3.515556 3.5416837 3.359075
1369056_at 3.4281707 3.2825494 3.5468996 3.527303 3.3933775 3.542615 3.2489812 3.4520524 3.2643495 3.3081653 3.263631 3.3078172
1369057_at 7.66153 7.617633 7.710265 7.6202164 7.7034082 7.7002454 7.5227556 7.783487 7.523421 7.8766656 8.1045265 7.9687324
1369058_at 5.4904323 5.0744405 5.206354 5.4390507 5.5079803 4.978002 5.2818985 5.2374487 5.2561603 5.425649 5.2109323 5.123789
1369059_at 7.624126 7.871434 7.566151 7.8042564 7.9169283 7.994921 7.88954 7.5687437 7.7254186 7.456603 7.3791366 7.472248
1369060_a_at 7.8334384 7.8249016 8.023642 7.8521094 7.823866 7.982605 8.285046 7.961473 8.2914295 8.4483185 8.14205 8.356237
1369061_at 8.470279 8.521528 8.606178 8.65386 8.619515 8.609691 8.8624 8.8456745 8.627247 8.84181 9.195215 8.957401
1369062_at 5.279682 5.043068 4.6352587 4.9587665 5.0616884 4.8993893 4.938349 4.889182 4.9185734 4.6538286 4.8583364 4.755991
1369063_at 9.091975 9.255642 8.829626 9.32059 9.213494 9.135766 9.11907 8.968839 9.012707 8.089516 8.574915 8.285969
1369064_a_at 3.9752758 3.909791 4.0326734 3.9463108 3.9416583 3.8521547 3.790355 3.8640254 3.691841 3.5395958 3.7363355 3.6478226
1369065_a_at 8.865063 8.761335 8.985983 8.794765 8.816127 8.777764 8.493667 8.53043 8.587831 7.9213543 7.8742504 7.7082677
1369066_at 6.134198 5.8053308 5.865927 5.9653635 6.0062947 5.355498 5.6198707 5.632438 5.8273716 5.9200273 5.584391 5.4684157
1369067_at 3.593975 3.5242898 3.840478 3.7616518 3.7365806 3.7359862 3.9184825 3.8989124 3.790867 4.085949 4.3739347 3.8038394
1369068_at 3.838725 4.1047564 4.6062355 4.0698266 4.339469 4.582362 4.418249 4.428323 4.467189 4.0944448 4.259673 4.452672
1369069_at 7.621504 7.5954103 7.76315 7.799786 7.689757 7.980015 7.531155 7.559881 7.9754844 6.848334 6.8712416 6.7016797
1369070_at 7.9210806 8.071512 7.637761 8.1737175 7.9243226 8.28063 8.057712 7.974087 8.257667 8.149567 8.027912 8.174187
1369071_at 3.9903753 3.9388192 4.074646 3.7343168 3.965878 3.531608 3.6073427 3.945532 3.6279871 3.6697423 3.715504 3.6522226
1369072_at 5.795738 5.3165417 4.810754 5.205367 7.163986 5.8696766 5.709508 6.0526857 5.657917 4.043421 3.832211 4.18111
1369073_at 10.093602 10.286563 10.233127 10.396812 10.113879 9.881266 10.154553 10.064289 10.518417 8.7609 8.626007 8.542695
1369074_at 12.423576 12.663477 12.623318 12.559041 12.681176 12.72216 12.4422655 12.477681 12.561638 11.731851 11.962185 12.220743
1369075_a_at 4.6599 4.4961243 4.8203683 4.605521 4.4748125 4.807743 4.9845705 4.5058084 4.5716257 4.1890693 4.410761 4.1544876
1369076_at 8.557412 8.744217 8.3934965 8.957401 8.697713 8.483699 8.531337 8.27978 8.507306 7.8590403 7.804433 8.07684
1369077_at 7.3908505 7.2865825 7.0670624 7.6244016 7.1212015 7.2957826 7.7903323 7.928231 7.775088 9.951433 10.217283 9.857974
1369078_at 8.118698 8.142514 8.228673 8.279056 8.232964 8.356987 8.287574 8.322735 8.307945 8.4120035 8.381617 8.384956
1369079_at 4.4948206 4.550914 4.4417286 4.3877125 4.7985086 4.580446 4.567775 4.515525 4.3829665 4.3693576 4.3418446 4.558364
1369080_at 4.37262 4.3099265 4.541472 4.4461184 4.7236958 4.311146 4.3573737 4.2952957 4.3031454 4.037526 4.480442 4.403697
1369081_at 7.0695834 6.8730993 6.7449946 7.1938705 6.7633734 7.044942 6.730626 6.9436426 6.875146 7.696083 7.9355693 8.009129
1369082_at 4.9583607 4.9999247 5.182315 5.0364137 5.18546 4.9893975 4.9745793 5.0008135 4.6085963 5.427132 5.1837254 5.171769
1369083_at 6.18894 5.946135 6.3622875 5.787538 6.3437147 6.1487017 6.323804 6.16766 6.2307286 5.9857454 5.857559 5.805612
1369084_a_at 6.7912803 6.997263 6.6401367 6.7470903 6.539132 6.608508 6.538312 6.767559 6.536945 8.171858 7.936416 7.7451982
1369085_s_at 5.7151976 5.681425 5.630636 5.460448 4.9490213 5.6778536 6.9388947 6.4718814 5.87051 7.5680513 8.607523 8.36344
1369086_a_at 5.2416873 5.3818254 6.0222936 5.717577 5.6802044 5.3939085 5.3431396 5.5249596 5.493943 5.18649 5.2546253 4.8976517
1369087_at 5.0388107 5.1972036 5.275414 5.516962 4.8257823 4.9345293 5.4271836 4.930381 4.6531076 4.7974033 5.011306 4.8211074
1369088_at 7.578583 7.4527826 7.436556 7.701585 7.6894135 7.797238 7.6476803 7.414381 7.6499395 7.3365517 6.731595 7.0776806
1369089_at 3.7961602 3.9313467 4.273474 4.140315 3.7533221 4.0209746 3.9856389 4.22445 4.0232573 3.6697423 3.9341378 3.915976
1369090_at 3.873057 3.7815592 3.999478 3.847338 4.0948277 3.7821372 3.8377106 3.7403529 3.8213263 4.4737973 4.071789 3.7163854
1369091_at 3.8937113 4.2317114 3.8079784 3.852041 3.7418046 4.2148924 3.9970648 3.681279 4.2582216 4.2481565 4.3404994 4.0508747
1369092_at 8.140257 8.030659 8.137127 8.161129 8.267602 8.192114 7.9615936 8.016071 7.9734354 7.176302 7.401488 7.358701
1369093_at 7.553549 7.457296 7.8635015 7.5133333 7.439993 7.1675725 7.3891635 7.4336624 7.4162393 8.677439 8.574909 8.595482
1369094_a_at 5.4084845 6.2725105 5.783684 6.3098426 6.048112 5.644264 5.602955 5.77127 5.5773907 6.1517477 5.9226375 6.5409384
1369095_at 4.577223 4.42914 4.578953 4.49436 4.6142254 4.4840107 4.4491043 4.411813 4.5846443 4.310422 4.6643524 4.6298194
1369096_at 4.0343 3.6826577 4.043082 3.8215077 3.9200816 3.8474874 3.7278838 4.046043 3.5857167 3.7175415 3.860207 4.020648
1369097_s_at 6.6864157 6.813945 6.7848973 6.487714 6.738245 6.586521 6.6078653 6.235801 6.5375214 7.452669 7.3282833 6.915756
1369098_at 4.044719 4.0363407 4.384298 4.200751 3.9336061 3.9708405 4.31199 4.926749 5.227942 5.765348 6.167718 5.953711
1369099_at 7.5912538 7.948887 7.712482 8.546527 7.82823 8.309699 7.8394156 7.6786647 7.8494015 7.1768622 7.473506 7.169819
1369100_at 3.8936646 4.05163 4.164172 4.0498676 4.0265656 4.029604 3.990772 3.7357924 4.0318604 3.9068286 3.8626037 3.8897061
1369101_at 8.120004 8.478031 8.117726 8.300283 8.349575 8.085259 8.245425 8.228237 8.077776 7.0279555 6.708638 6.772582
1369102_at 4.081392 4.4198 4.592142 3.881704 4.1889153 4.088125 4.200348 3.9983768 3.8946712 3.8839843 3.7621653 3.718883
1369103_at 5.256874 5.4880867 5.0393133 5.0413995 5.217464 5.1762323 5.271916 5.0054955 5.4928875 5.9743676 6.2606773 6.0772038
1369104_at 6.456474 5.686127 6.0213313 6.0374675 5.8147774 6.5879736 6.47784 6.397208 6.898503 7.3146086 6.5808444 7.6017685
1369105_a_at 3.3913975 3.7354007 3.8493102 4.1363225 3.681797 4.100444 5.202239 4.015189 4.6097507 6.894643 7.5040545 7.3456454
1369106_at 4.4525547 4.517427 4.901311 4.3852158 4.4108553 4.544921 4.2857733 4.477463 4.807514 4.517104 4.763566 4.4800844
1369107_at 3.642174 3.9157243 3.6299443 3.832155 3.7688477 3.773013 3.8282192 3.7341144 3.703752 3.7355278 3.7763674 3.5854447
1369108_at 3.7944212 4.115265 4.174595 3.8062997 4.147928 3.6805413 4.0085993 3.8946571 3.8410277 3.8040423 3.8213763 3.9591284
1369109_at 3.6065872 3.6808474 3.7364678 3.3188593 3.7600305 3.7304938 3.522604 3.8024883 3.6731865 3.4675097 3.6974087 3.5527346
1369110_x_at 10.172517 10.653168 9.825041 9.0876045 10.034857 9.58594 10.464889 10.014868 10.493044 9.288439 10.93758 9.7685375
1369111_at 13.989316 14.008175 13.911762 13.982466 13.939582 13.9473295 13.80399 13.790757 13.767208 12.524379 10.974266 11.223742
1369112_at 4.15672 4.0877876 4.1317368 4.3662786 4.2508326 4.333802 4.253938 4.2355137 4.444844 4.408931 4.150449 4.7346897
1369113_at 3.3800232 3.6243494 3.2870703 3.3279452 3.3358722 3.137711 3.463715 3.7563732 3.3655677 3.5348547 3.4303637 3.2592225
1369114_at 3.6353214 3.1838226 3.382383 3.099846 3.1722953 3.4609869 3.256213 3.2224596 3.2776475 3.1354508 3.2011259 3.1041715
1369115_at 4.718514 4.799043 5.139147 4.821359 4.779202 4.4517627 5.0471606 4.774674 4.696641 5.9359717 5.50522 6.052808
1369116_a_at 5.6753964 5.1816864 5.360716 5.1659274 5.450597 5.5595775 5.25436 5.4238896 5.3059506 4.770168 5.264433 5.164556
1369117_at 4.115606 3.8667555 4.007651 3.9335525 3.9195695 4.0014844 3.8844042 4.2191634 3.9711041 3.6659403 3.5535073 3.6755805
1369118_a_at 4.399733 4.116933 4.08014 3.9419298 4.8664336 4.526833 4.232993 4.305546 4.266077 4.2628374 4.1126785 4.387995
1369119_a_at 4.778391 4.5790443 4.688245 4.752033 4.7810726 4.46012 4.908681 4.48596 4.5685678 4.771035 4.4373045 4.3699856
1369120_a_at 7.110192 6.592376 7.097021 6.9021616 6.870257 6.816546 6.711221 6.7119093 6.427974 6.1923604 6.655753 6.4360013
1369121_at 4.8742476 4.8975234 4.7287426 4.5625677 4.9781537 4.7506857 4.5230913 5.0392365 4.710481 4.4675746 4.794614 4.9353576
1369122_at 7.5499043 7.407145 7.545591 7.6172423 7.616692 7.381745 7.8409595 7.995012 7.833947 9.250188 9.156291 9.329212
1369123_a_at 5.895981 5.9597683 6.5175657 6.057002 6.1030116 6.2209783 6.25576 6.286865 6.269892 5.767513 5.805444 5.832354
1369124_at 4.153903 4.004416 4.2013817 3.9597042 4.481592 3.934047 4.071335 4.1613264 3.8599262 4.120577 3.9120038 4.0517263
1369125_at 3.2481472 3.2587414 3.2976978 3.5615444 3.4332478 3.297578 3.3286982 3.5334063 3.2536833 3.3620582 3.4319558 3.403065
1369126_at 3.6138558 4.267069 3.8732464 4.104388 3.721196 4.130454 3.910301 4.1827497 3.6132348 3.2283368 3.4508135 3.5072274
1369127_a_at 6.297499 6.020441 5.9685774 6.3027453 6.352869 6.463902 5.931674 5.9930043 5.8395114 5.2128487 5.361929 5.264625
1369128_at 4.0766616 4.303931 4.3743687 4.4784384 4.4236746 4.3605022 4.433711 4.394044 4.316541 4.9530535 4.285357 4.7537622
1369129_at 3.888278 3.8030982 3.8475485 3.7644742 3.9803135 3.914501 3.7763612 3.8427773 3.936644 3.8839402 4.0718203 3.8793395
1369130_at 5.040269 4.9808617 4.632153 4.860529 4.583255 4.610259 4.8325357 4.5910625 4.7570605 4.7811346 4.4878616 4.3607388
1369131_at 4.0791187 4.2678685 4.415962 4.1056404 4.0661683 3.6057491 4.07159 3.6990886 3.9843187 4.0676155 3.9956813 3.8104804
1369132_at 5.125339 4.977886 5.324416 4.848646 4.8189087 5.090171 4.96839 4.640148 4.940604 4.827408 4.918472 4.658451
1369133_a_at 3.7540028 3.6604948 3.667411 3.8361113 3.590305 3.7201753 3.643627 3.783504 3.7751126 3.646761 3.4102027 3.8242154
1369134_x_at 3.8477163 3.7865791 3.6505055 4.216511 3.9382696 4.2064133 3.6227987 3.9544575 3.8800123 3.709498 4.015314 3.537746
1369135_at 6.097402 5.756626 5.8164473 5.67748 6.145156 6.0653653 5.5774064 5.851358 5.3437896 4.87401 5.764419 5.8662744
1369136_at 3.9613974 3.9724803 4.1016493 4.2399464 3.4964685 3.6163561 4.1655273 4.015189 3.9124644 4.085495 3.997684 3.8968832
1369137_at 4.605806 4.9808683 4.8993692 4.7940245 4.9497833 4.5044875 4.6946 4.706292 4.768151 4.7306266 4.676265 4.3992176
1369138_a_at 3.914558 4.2265577 3.7689345 3.7430427 4.1918726 3.8752549 3.8809676 4.0587983 4.0534544 3.420606 3.6268857 3.66559
1369139_at 3.7961602 3.7462676 3.9023595 4.108449 3.9364128 3.8725147 4.1022706 3.7845309 3.7985625 3.8311195 3.6592796 3.563735
1369140_at 4.2211657 4.1342573 4.079277 4.224306 3.6943505 3.97084 3.846513 3.87263 3.861284 3.871513 3.857447 4.316448
1369141_at 3.7177482 3.5805824 3.5442104 3.3958259 3.6433313 3.4395556 3.3110244 3.4548934 3.467047 3.509441 3.5879314 3.3734689
1369142_at 3.779953 3.8249295 3.9398797 3.8313835 3.944462 3.859735 3.73638 4.1264963 3.771646 3.7307909 3.5863178 3.624366
1369143_at 4.166171 4.281418 4.1621656 4.0981245 4.093547 4.247381 3.8647022 3.8736162 4.0411363 3.876656 3.939286 3.8287222
1369144_a_at 3.9746838 3.9650326 3.88409 3.8758457 3.7808836 3.6010368 3.6073427 3.696984 3.9546568 4.1249075 3.9665663 3.7773364
1369145_a_at 4.516415 4.3777227 4.5768485 4.6497655 4.731367 4.5335693 4.61251 4.381547 4.550194 4.438061 4.697269 4.478842
1369146_a_at 7.51143 7.683743 7.156678 7.9813576 7.888485 8.083836 8.406204 8.35505 8.073653 8.928684 8.614122 8.864703
1369147_at 4.754658 4.584036 4.733456 4.3367767 4.6065154 4.4445677 4.5450134 4.750084 4.5728664 4.758642 4.304265 4.4573317
1369148_at 8.041952 8.155333 7.8908315 8.124691 8.227137 8.150955 8.161458 7.770634 8.000353 6.655153 7.1290393 7.1211915
1369149_at 4.9259486 5.0193186 4.993155 4.980255 5.070496 4.8170934 5.163006 5.2365637 5.027025 4.658403 5.1633205 4.682653
1369150_at 8.598959 8.541405 8.665894 8.709528 8.231646 8.940466 7.8197775 7.8986993 7.816641 9.346848 8.429845 8.697259
1369151_at 5.251498 5.0857944 5.278552 4.8814535 5.1179843 5.037908 4.8505716 5.2763457 5.121609 8.7670965 8.522739 7.792357
1369152_at 7.446622 7.777686 7.510771 7.742973 7.5681276 7.7416124 7.6126585 7.353834 7.644912 7.6348166 7.8470464 7.7342105
1369153_at 3.7609527 3.7269254 3.8263245 3.9841552 3.732969 3.5841515 3.9417117 3.677665 3.741746 4.0074563 3.6837513 3.868358
1369154_at 3.9910288 4.307596 4.4438763 4.2674103 3.9206946 4.413539 4.251919 4.0486417 3.6290376 4.1215744 3.8938482 3.84759
1369155_at 4.7449255 4.5111213 4.610482 4.46713 4.582653 4.5962553 4.544803 4.6678348 4.230808 3.894876 4.636199 4.9156256
1369156_at 6.6611624 7.051559 6.715848 6.9459305 6.890401 7.2642484 7.228889 6.5790663 6.7235827 6.6979756 6.7331076 6.564464
1369157_at 8.661596 8.5550995 8.400999 8.511953 8.253002 8.630764 8.136667 7.8906336 8.154627 6.410052 6.34035 6.841039
1369158_at 4.2512407 4.262064 3.9269679 4.1417418 4.054472 4.217799 4.0344825 4.018711 3.8147042 3.760563 3.8486342 4.1057053
1369159_at 5.3395123 4.672055 5.0504756 4.9612856 5.267399 5.157321 4.6027474 5.1457577 4.536064 4.773991 4.6418915 4.7682343
1369160_a_at 4.7124124 4.4088745 4.6914372 4.475525 4.7085834 4.779228 4.52449 4.723008 4.663226 4.5651555 4.7504473 4.759379
1369161_at 9.223561 8.783753 9.166691 9.094551 9.105029 9.256419 9.349426 9.486619 9.677574 8.00693 7.3163867 7.7510495
1369162_at 3.8054714 3.4805791 3.6915443 3.7956066 3.6832464 3.7366948 4.203765 4.562895 4.0459137 9.07797 7.821913 8.331718
1369163_at 5.3998675 4.827609 5.0959845 4.909791 4.947939 5.2188454 4.750014 4.9592104 4.95551 4.9717674 4.7929583 4.7451706
1369164_a_at 4.3853636 4.719965 4.5575814 4.537753 4.1795855 4.3825045 4.75904 4.484088 4.055264 4.1991377 4.120061 4.28549
1369165_at 4.059841 4.3994675 4.1385927 4.022565 4.3430004 4.1216116 3.8933065 3.9255779 4.0607853 3.8624198 3.8465564 3.9162726
1369166_at 4.2287936 4.131295 4.2372155 4.064017 4.081255 4.602578 4.433481 4.1521826 3.9604418 4.030471 4.001631 4.2309914
1369167_at 5.816171 5.3344326 5.688132 5.6023765 5.584412 5.7145357 5.497756 5.4964676 5.230979 5.267273 5.1709495 5.2971287
1369168_a_at 5.605668 5.643718 5.607235 6.45571 5.5099063 5.720949 5.478516 5.739584 5.584942 6.114205 5.665032 5.711564
1369169_at 9.469823 9.6676655 9.484641 9.77212 9.616758 9.621022 9.495393 9.624258 9.352339 6.390946 6.691909 7.053951
1369170_at 4.1708393 4.204869 3.9773357 4.1465025 4.229407 4.309001 4.3747196 4.2204466 4.497348 4.3627224 4.60483 4.0960646
1369171_at 11.160915 11.333453 11.248989 11.28565 11.3003 10.382252 10.872504 10.821463 10.844956 9.460081 9.478255 9.527344
1369172_at 3.8512466 3.8410094 4.1337376 4.2016516 4.038643 4.0019836 3.9046679 4.2729263 3.829021 4.1538734 4.515191 4.270363
1369173_at 5.28055 5.3454366 5.358974 5.325545 5.3596163 5.4006586 5.2922273 5.164975 5.4676886 6.109932 5.993242 5.5082817
1369174_at 7.8549056 7.9292207 7.973796 7.801056 7.7733364 7.935744 7.604498 7.317869 7.8828654 7.660732 7.6118007 7.4054823
1369175_a_at 3.6828663 3.4834428 3.479576 3.536535 3.5392625 3.834893 3.5147889 3.7822745 3.7683187 3.4795537 3.5535944 3.2776334
1369176_at 6.2677245 6.251165 6.322862 6.1850095 6.449312 6.083475 6.7044554 6.4885554 5.756713 5.844884 5.8826585 5.9973516
1369177_at 7.4828267 7.399156 7.4097714 7.435705 7.3149633 7.5436482 7.290082 7.1673055 7.398283 6.966717 6.9010143 6.735933
1369178_a_at 4.3988914 4.0023766 4.2895727 4.4201493 4.112317 4.46012 3.9447823 4.0561438 4.2200375 3.9865246 4.438677 4.0739617
1369179_a_at 6.157432 5.7745595 6.249948 6.3497176 6.054333 5.8865085 6.146208 6.5665393 6.23288 5.417215 6.1289845 5.8865905
1369180_at 5.275935 4.921671 4.9393897 5.2514763 4.9383583 4.645878 4.7767644 5.17854 4.6457853 4.734788 4.7127934 4.4693604
1369181_at 5.764039 6.449935 5.3262143 6.0416636 6.5454044 5.635967 5.7483525 6.624844 5.686305 5.848691 6.144546 6.269701
1369182_at 4.134764 4.2354584 3.818489 3.7344904 3.8896942 3.7218947 4.031492 4.330759 4.107507 5.081969 4.993152 4.7825084
1369183_at 4.9829655 4.4819174 4.760563 4.5962734 4.657866 4.614374 4.8867207 4.6035757 5.0093904 4.8764696 5.045433 4.827938
1369184_at 4.013755 3.9383888 3.5117073 3.7851033 4.125408 3.7607944 3.7339458 3.6876798 3.6738892 3.5077083 3.8213763 3.735008
1369185_a_at 5.1108418 4.541712 5.3440433 4.758278 5.0370026 4.960819 4.909488 4.848168 4.7549667 4.850474 5.0401573 4.953136
1369186_at 6.8830547 7.2583976 6.964326 6.7822347 7.4174404 6.9872494 7.2607193 7.078079 7.382764 8.621283 7.8121367 8.138523
1369187_a_at 7.409083 7.405991 7.014644 7.6920257 7.1037426 7.523641 7.552131 7.8231177 7.725638 7.1391025 7.743006 7.3984165
1369188_at 4.163369 4.0134497 4.170387 4.316373 4.2315054 4.155776 4.152439 4.065379 4.0695977 4.081455 4.2419224 4.058699
1369189_at 5.1980867 4.939518 5.2027283 4.939735 5.128093 5.0321226 4.861778 5.3519106 5.046785 5.1129937 4.8343735 4.917156
1369190_at 5.3823657 5.4899244 5.559921 5.4168158 5.5210447 5.589485 5.5725884 5.423521 5.583799 5.4731135 5.3707294 5.409763
1369191_at 3.533283 3.418396 3.7318115 3.41082 3.6344922 3.3381758 3.3380659 3.8657734 3.4462638 3.4433463 3.5174546 3.6779912
1369192_at 5.1498427 5.0235453 4.7465286 4.837296 4.71992 5.336676 5.124509 4.979691 5.006942 5.08982 4.9701633 4.692901
1369193_at 5.321183 5.3035927 5.370441 5.408204 5.5356674 5.694987 5.102165 5.3559413 5.5110083 5.8895993 5.873662 5.688236
1369194_a_at 3.8704052 3.7589498 3.8895369 3.7210162 3.908592 3.6953902 3.7193751 3.8108532 3.5850182 3.9552217 3.6905997 3.7298834
1369195_at 5.453451 5.8792157 5.520513 6.0639706 5.8836317 5.90604 6.8704405 7.078079 6.1931887 7.089123 6.583076 6.789267
1369196_at 5.3325176 5.3585777 5.4958916 5.505336 5.809048 5.27707 5.6534348 5.0740404 5.497967 5.147006 5.3561707 4.9182386
1369197_at 5.81738 5.9541736 5.9991956 5.5883956 5.5375676 5.947541 6.3750706 5.7530985 6.048356 6.4691544 6.0290694 6.3303647
1369198_at 4.918064 5.017437 4.959713 4.9630213 5.067324 4.9872675 4.9959755 5.0318 4.6732435 5.1968307 4.968019 4.9997435
1369199_at 4.4525547 4.7502093 4.817836 4.827731 4.447487 4.600489 4.3729053 4.599717 4.367657 4.5958195 4.3687396 4.3666945
1369200_at 9.088305 9.152182 9.257055 9.1659 9.225673 9.160402 8.919 8.779294 8.813327 8.531424 7.951524 8.297964
1369201_at 5.68213 5.2373905 5.2218146 5.4969673 5.5260115 5.31464 5.15872 5.614024 5.3469906 4.8868093 5.090978 4.8783965
1369202_at 3.5466492 3.5075128 3.4249773 3.35647 3.5653358 3.771857 3.349068 3.4428446 3.4288886 3.4173062 3.4303637 3.5142646
1369203_at 3.8473718 3.851258 4.1740546 3.687748 4.1367273 4.026738 3.7163649 3.7403162 3.817021 4.777876 4.3046446 4.1492434
1369204_at 7.223779 7.5685263 7.1051817 7.188926 7.459651 7.193709 7.5060034 7.5468717 7.8108516 8.411236 8.309703 8.236076
1369205_at 5.0840917 4.905555 4.610516 4.8818226 4.9576225 5.1491656 4.8924627 5.013164 5.0524645 4.6066256 4.7327685 4.5403724
1369206_at 12.707331 12.542122 12.461722 12.60161 12.547573 12.528327 12.283809 12.2850485 12.38777 10.883518 11.120752 10.607056
1369207_at 4.8507133 4.413518 4.4617257 4.556148 4.250833 4.5834527 4.473232 4.239406 4.699472 4.685892 4.134032 4.3049846
1369208_at 5.9228563 5.9167113 6.335711 5.565848 5.912256 6.082575 6.119942 5.521465 6.5141916 5.9775295 5.7665567 5.740493
1369209_at 6.4445715 6.586347 6.0092015 6.693101 6.414581 6.3190017 6.2655067 6.7115736 6.339621 7.0323577 7.2525587 6.907654
1369210_at 3.332681 3.2845979 3.5369036 3.475675 3.5686603 3.333769 3.382346 3.4556692 3.1671722 3.3270404 3.3582468 3.4298964
1369211_at 5.811589 5.985784 5.9240565 5.8178105 6.367664 6.0976696 6.088332 5.9690003 6.2502594 5.31051 5.3334427 5.8422594
1369212_s_at 7.479386 6.8785396 6.605521 6.3891783 7.3023677 7.0063405 7.0705605 6.7757034 6.8743715 7.195334 6.9909034 7.2041674
1369213_at 4.4262733 4.54148 4.6729307 4.296228 4.2550187 4.299369 4.6323433 4.6874313 4.1274853 4.3248835 4.72015 4.708524
1369214_a_at 5.0289974 5.345019 5.387062 5.0776753 5.114425 5.1408587 5.4015627 5.3569613 5.3434615 5.7160754 5.1230063 5.7128754
1369215_a_at 10.461086 10.730462 10.747364 10.737993 10.4541645 10.571972 10.64962 10.637101 10.774646 11.314882 10.972627 10.962097
1369216_a_at 5.418046 5.3821845 5.5306063 5.234893 5.4816694 5.336749 5.4364033 5.486779 5.253442 5.1947327 5.1307673 5.3168077
1369217_at 4.353489 4.338432 4.5529995 4.0647306 4.0298176 4.0002384 4.1093607 4.380083 4.501871 4.351612 4.0072536 4.0595255
1369218_at 8.073439 8.243254 8.092787 8.118388 8.121504 8.150574 7.556311 7.9350224 7.844401 8.0938635 7.322818 7.4921327
1369219_at 6.2288966 6.0132775 6.445648 6.1639023 6.2654967 6.2342362 6.1241674 6.249647 6.0029154 5.8435297 6.0394363 5.9428015
1369220_at 7.712165 7.624097 7.4619656 7.6773386 7.3109293 7.396271 7.689879 7.831568 7.786318 8.392468 8.294515 8.375206
1369221_at 6.268696 7.075865 6.4380493 6.725338 6.2077456 6.6648726 6.84601 6.6629243 6.601618 5.3540735 4.804244 4.5596137
1369222_at 5.43215 5.1942816 5.1437297 5.2793775 5.332315 5.2345343 5.377676 5.205699 5.1667547 5.117483 4.659163 4.86191
1369223_at 6.675848 6.5891323 6.4380493 6.2508993 6.4619827 6.270442 6.2856936 6.428063 6.487553 6.218175 6.057054 6.1532125
1369224_at 10.566258 11.084446 11.5341835 10.23137 10.696179 10.082515 9.785065 10.339636 10.692622 10.478174 9.777896 8.905731
1369225_at 12.36939 11.87217 11.723802 12.234972 12.178296 12.252043 11.76091 11.833598 11.986543 10.750358 9.162847 10.21356
1369226_at 7.7801957 7.761223 7.545843 8.433186 8.154057 8.311268 7.9099064 7.695065 7.8888364 7.623615 5.297725 5.670841
1369227_at 6.3283415 6.2224956 5.9598956 6.6944356 6.1410975 6.706569 6.251462 6.2492247 6.339621 6.43109 6.3406734 6.6666408
1369228_at 5.125215 5.1438274 5.081835 5.0545826 5.486085 5.305057 5.254018 5.5041084 5.110298 4.962139 5.319793 5.2398367
1369229_at 5.512111 5.5465612 5.7422104 5.7462225 5.4905767 5.535429 5.672614 5.269162 5.33181 5.8474255 6.0606585 5.8632283
1369230_at 4.2570467 4.5653386 4.131081 4.2134414 4.481592 4.4340563 4.8850336 4.5535707 4.7882137 4.311029 4.232107 4.4857435
1369231_at 4.4627004 4.531515 4.0921445 4.2521996 4.308912 4.378174 4.3685064 4.393803 4.077219 4.0969744 4.2159295 4.3352923
1369232_at 4.071389 4.1885953 4.3558464 4.450836 4.3262835 4.1084404 4.1652746 4.5272903 4.173752 4.029596 4.513734 4.3085895
1369233_at 3.8404377 3.6356626 3.8396719 3.8519719 3.7896802 3.8599973 3.6091714 4.0485663 3.7330194 3.7012565 3.759244 3.7493305
1369234_at 7.9792485 8.15606 7.816928 8.064558 7.933683 7.9510612 7.6629844 7.6819663 7.8213634 6.505991 6.613238 6.257454
1369235_at 4.656884 4.37131 4.4150295 4.587651 4.8512893 4.5093136 5.9878697 6.12572 5.79792 7.5537853 7.6840835 7.5756216
1369236_at 5.2236533 5.805792 5.3397684 5.5068493 5.5736904 5.5733924 5.252923 5.0580297 5.4618855 6.001487 5.8902144 5.6579456
1369237_at 4.9750566 4.8730874 5.167761 4.961302 4.832569 4.871507 4.476494 4.83411 4.6469784 4.6061487 4.424286 4.4776273
1369238_at 9.864233 10.004174 9.465843 9.63163 9.816495 9.639216 10.026919 10.324378 9.835682 8.7151375 7.828806 7.9423485
1369239_at 3.9096894 4.054837 3.9208474 4.121972 4.0631456 3.7325082 3.9643147 4.263171 3.4955773 4.3007054 4.671851 5.192551
1369240_a_at 5.6983867 5.458919 5.511955 5.2774305 5.0641637 5.5182953 5.425095 5.3125343 5.378368 5.279438 4.822734 5.4142275
1369241_at 4.979161 5.1128497 5.1991053 5.546549 5.0858955 5.2839317 4.9881334 5.41455 4.8839393 4.8315535 4.806918 4.7732053
1369242_at 3.3175254 3.4571207 3.392578 3.5413084 3.289861 3.3996618 3.2674282 3.475833 3.478335 3.420444 3.3834298 3.166926
1369243_at 4.076454 4.146333 4.081665 4.337821 4.1068735 4.1493473 4.033302 3.8977547 3.8837888 3.8323603 4.0066223 3.7962112
1369244_at 6.961899 7.319191 7.453822 7.448419 6.9809093 7.4917355 7.466439 7.120107 7.3599877 6.8443294 6.4918504 6.386782
1369245_at 3.8469696 4.3650475 3.9622698 4.1268005 3.995743 3.882875 3.959433 3.9638073 3.974589 3.8611588 4.0156765 3.776057
1369246_a_at 3.8049555 3.5701826 3.7477207 3.1880543 3.7474346 3.724385 3.4889925 3.5798843 3.5985687 3.410334 3.3290284 3.6300044
1369247_at 6.581761 6.779627 6.723579 6.7768145 6.444847 6.8688784 6.696522 6.66391 7.060119 6.771466 6.6793213 6.7554083
1369248_a_at 8.937126 9.144445 8.875414 9.221038 8.913033 9.443327 8.905553 9.307637 9.040285 9.93653 9.338651 9.365467
1369249_at 8.421616 8.719761 8.478894 8.724962 8.237642 8.960521 8.816105 8.725073 8.464962 7.8431854 7.629236 8.216469
1369250_at 5.0270605 5.2417006 5.261154 5.0179505 5.0236754 4.7480564 4.9763384 5.2305403 5.084987 4.7433286 4.6574893 4.3701043
1369251_a_at 5.4810667 5.4123144 5.165878 5.120306 5.090559 5.4669538 5.274929 5.3442335 4.875718 4.998331 5.3244095 5.022318
1369252_a_at 5.397496 5.1975985 5.093644 5.0815682 5.590246 4.9893975 4.9794197 5.2310033 4.9062285 4.520406 5.2503157 4.826612
1369253_at 3.721513 3.81688 3.8841164 3.442676 3.9859135 3.6831994 3.704851 3.6859787 3.6259127 3.6366606 3.9932172 3.7681391
1369254_a_at 4.240764 3.9170377 4.3641677 3.9288907 3.8385997 4.101044 3.9083717 4.0804424 4.0495996 3.8235457 3.7516913 3.8006139
1369255_at 6.784579 6.6323676 6.925882 6.723689 6.213853 6.822009 6.457803 6.2583804 6.801841 6.460068 5.8106666 5.6067233
1369256_at 5.727157 5.780567 5.865927 5.850792 5.791383 5.497384 5.5219173 5.304878 5.498898 5.515788 5.5697155 5.3280916
1369257_at 4.807913 4.791238 4.7335815 4.798187 4.6678114 4.575325 4.2677655 4.711815 4.751709 4.5255165 4.6309414 4.491533
1369258_at 3.257422 3.0409882 3.2386186 2.9399462 3.3665576 3.1910415 3.218667 3.3393996 3.0127332 3.26189 3.1878366 3.0892348
1369259_at 6.941498 7.6563225 7.72762 7.5182595 7.91359 7.0107336 6.68498 6.442673 8.0319605 4.7929864 4.7724414 5.224774
1369260_a_at 4.0201244 3.9304962 4.1543355 4.4142065 3.8584538 4.096178 4.162302 4.0179076 3.981005 4.205694 4.261215 4.2450347
1369261_at 5.371258 5.185961 5.1895256 5.198357 5.1419687 5.125722 4.8634577 5.048156 4.890867 4.815663 5.0299864 5.0242004
1369262_at 6.4808984 7.1745615 6.9286284 6.9494166 6.786877 7.203677 6.5724373 6.8780313 7.0199866 7.650695 7.7462153 7.475014
1369263_at 3.467562 3.5277803 3.4220097 3.5651593 3.3382506 3.302249 3.2966597 3.5408762 3.6644301 3.449385 3.4923205 3.6799026
1369264_at 5.2712626 5.240663 5.256087 4.9811473 4.6550655 5.3220706 5.052869 4.9537396 4.7105646 4.869996 5.1697674 5.040325
1369265_at 6.7569027 7.0981383 6.911859 6.8767366 6.91261 7.117622 7.0384665 6.897101 6.968588 7.3456535 7.5339475 7.4629393
1369266_at 5.489415 5.7541466 6.2200303 5.613211 5.4056783 5.2609825 5.6354046 5.4034925 5.42123 4.269044 5.2118483 5.0953135
1369267_at 3.8770885 3.95259 3.9177284 3.6877384 3.8884933 4.1285777 4.0135193 4.221017 4.017125 3.9002228 3.8963482 3.8462265
1369268_at 4.512316 4.3597784 3.9568615 4.0938807 4.177148 5.3313823 5.1399384 5.255058 4.3310947 6.3879848 8.262718 7.795838
1369269_at 9.533377 9.812569 9.4919405 9.768203 9.82817 9.780455 9.525069 9.51651 9.565014 9.2028475 9.01392 9.100067
1369270_at 8.534181 8.608969 8.688953 8.641523 8.752512 8.643049 8.612491 8.990714 8.878209 8.05622 7.575606 7.8077793
1369271_at 3.864025 4.151918 4.3430724 4.3433228 4.54083 4.159918 4.0962214 4.3024397 3.9583626 4.2560487 4.6171308 4.5067987
1369272_at 5.15192 5.300876 5.00097 5.0711823 5.6705346 5.408781 5.7139907 5.263308 5.6641736 4.763485 5.227783 5.2111025
1369273_a_at 4.4105005 4.1515045 4.212089 3.8929448 4.4314346 4.0426636 4.3284364 3.8099108 4.3973894 4.33053 4.280595 4.346122
1369274_a_at 4.292241 4.2154446 4.6244936 4.1364346 4.198064 3.882557 4.198559 4.252247 4.558331 4.8455343 4.9520903 4.2795663
1369275_s_at 12.596947 12.744039 12.575721 12.709243 12.653704 12.997984 12.604519 12.529783 12.569946 9.210136 7.727968 9.075876
1369276_at 5.0957394 4.710937 5.105887 5.148524 4.7204666 5.1917005 5.3859954 5.0234003 5.013095 5.7029757 5.5516577 5.1266313
1369277_at 5.794313 5.5117264 5.55237 5.733302 6.0800757 5.7944245 5.691685 5.717095 5.677868 5.5359826 5.6498456 5.544464
1369278_at 8.770937 8.84207 8.6455965 8.8142605 8.720051 8.557467 8.595789 8.834073 8.769203 9.078861 9.146227 8.921938
1369279_at 5.5951433 5.620836 5.547964 5.667239 5.6490803 5.548951 5.3165884 5.7023673 5.3389134 5.7090173 5.855092 5.951552
1369280_at 4.0451937 4.0632954 4.2367826 4.3084393 4.061523 4.112938 4.3110576 4.221017 4.0884624 4.354629 4.447201 4.1851954
1369281_at 3.62841 3.6638494 3.479472 3.567232 3.3736522 3.3403704 3.3982162 3.4529998 3.5793517 3.386411 3.4767091 3.2131598
1369282_at 3.2974951 3.4143767 3.463004 3.3197865 3.430166 3.492162 3.141794 3.606828 3.2776475 3.3285518 3.2905185 3.3788853
1369283_at 3.7102518 3.5150135 3.997966 3.6801054 3.930248 3.8021488 3.866105 4.1636457 3.3126824 3.603213 3.7891607 3.6913342
1369284_at 5.2453146 5.229395 4.7711115 5.215293 5.161166 5.2988796 5.178711 4.9828606 4.932873 4.4014063 4.235262 4.552986
1369285_at 6.261855 6.5844927 6.069823 6.3299932 6.3198934 5.970122 6.2835827 6.495109 5.940269 7.6124845 6.9510813 6.893625
1369286_at 12.596777 12.534338 12.623523 12.525499 12.48469 12.539408 12.369676 12.218811 12.371704 10.569161 10.915154 10.900135
1369287_at 4.435208 4.6455503 4.7740417 4.302173 4.3443866 4.4838114 4.3593235 4.5601974 4.2446136 4.262303 4.4884815 4.256675
1369288_at 4.549992 4.4103904 4.652421 4.210565 4.3679976 4.2107306 4.1651273 4.1904225 4.1668186 4.0851955 4.2690372 4.1571846
1369289_at 10.332251 10.518951 10.521187 10.459118 10.330048 10.466805 10.1966915 10.149357 10.438543 9.162193 8.787837 8.703323
1369290_at 4.7731085 4.5273933 4.727071 4.6937037 4.5729837 4.8452826 4.4842596 4.7369356 4.8953648 4.8644056 4.986335 5.03115
1369291_at 10.300569 10.427029 10.411737 10.361172 10.242696 10.37249 10.113157 10.333919 10.236072 9.943426 9.391838 9.287434
1369292_at 4.5053225 4.446026 4.428689 4.459976 4.61355 3.991269 4.4305086 4.4690228 4.674779 4.106513 4.666671 4.372163
1369293_at 6.013327 6.05072 6.6911893 5.857641 5.8894486 5.954132 5.8295665 5.7739844 5.8822474 6.2132263 5.8865623 5.896538
1369294_at 4.624198 4.486606 4.8961463 4.5992928 4.71666 4.511627 4.4947414 4.4368 4.7251434 5.1359797 4.8166876 5.0674224
1369295_at 4.559183 4.7511215 4.6087494 4.431804 4.654517 4.553949 4.4144573 4.537205 4.5273 4.355168 4.43637 4.5794954
1369296_at 13.02843 12.84487 13.004541 12.903669 12.653027 12.879461 12.571878 12.322616 12.33169 9.299104 9.27915 8.292196
1369297_at 4.1453004 4.07272 3.848441 3.9399548 4.3620954 4.186179 3.8305726 4.0857344 4.048828 4.1800013 3.9305863 4.179594
1369298_at 4.109103 3.6584463 4.0668335 3.8814383 4.23329 3.9840896 4.0180492 4.0345583 3.59653 3.6331544 3.6890814 3.7720416
1369299_at 4.8742476 4.4567623 4.3835006 4.286455 4.7750573 4.5093136 4.4663115 4.251363 4.354076 5.177476 5.230753 4.978137
1369300_at 4.0697756 4.230491 4.1347904 4.140315 4.238229 4.0058713 3.845113 4.134555 4.3036404 4.143066 4.456122 4.3135276
1369301_at 4.4706526 4.1373205 3.9703615 4.221187 4.282198 4.3955107 4.387582 3.9140184 4.172577 3.8297517 4.0773835 4.064166
1369302_at 4.6470313 4.622388 4.8101807 4.541437 4.709513 4.462985 4.7375903 4.377527 4.792107 4.795739 4.464711 4.3395987
1369303_at 3.9577584 3.9724803 3.9063582 3.8578827 3.8145335 3.6598194 4.0096273 3.8807576 3.6493201 3.7025626 3.9915848 3.5215812
1369304_at 6.396457 6.779533 6.7390585 6.771406 6.638251 6.869115 6.7592306 6.559887 6.6249423 6.645938 6.7103515 7.265794
1369305_at 4.7707267 4.6208262 4.7012787 4.557913 4.7934446 4.5093136 4.596378 4.524294 4.6358476 4.867134 5.1485724 4.6741476
1369306_at 4.137679 4.008343 3.8952265 3.9207778 4.178104 3.8140888 3.9197907 4.0867147 4.1412854 4.054157 4.1274395 4.549632
1369307_at 5.07288 4.682969 4.9533777 4.7381563 4.759528 5.032567 4.6013646 4.659864 4.738965 4.9243 4.8240943 4.9172688
1369308_at 5.141889 5.059718 5.1180506 5.154095 5.2397795 5.1410437 5.393895 5.1973042 5.059408 5.7254186 6.292894 6.071297
1369309_a_at 4.683405 4.5511894 4.499137 4.3986588 4.5592155 4.677249 4.7489905 4.618349 4.5082865 4.2067585 4.5713835 4.471677
1369310_at 5.15388 5.1723943 5.194556 5.227644 5.117571 5.16109 5.400095 5.2633085 5.3652983 6.428179 6.429774 6.929516
1369311_at 3.747947 3.668562 3.7014413 3.4884427 3.545283 3.5958967 3.6840012 3.7111995 3.3605645 3.6819108 3.521227 3.4328966
1369312_a_at 8.888075 9.141768 9.089087 9.042352 9.151514 9.12043 8.969173 9.062842 9.149505 9.420811 9.470467 9.223627
1369313_at 4.5935 4.492589 4.546362 4.426581 4.887504 4.850378 4.9556036 4.7792826 5.329018 6.555072 6.0583043 6.047568
1369314_at 4.1020412 4.112411 4.0052643 3.976643 4.061054 4.3020372 4.1713133 4.081154 4.5020695 4.132326 4.2485604 4.0959787
1369315_at 4.0496054 4.123334 4.1025105 4.189583 4.075409 4.1066055 3.7129703 3.914722 3.7918146 3.6958106 3.6469777 3.8670843
1369316_s_at 6.4658294 6.314565 6.527413 6.501834 6.454848 6.5143876 6.5291505 7.2911916 6.680147 7.842273 7.436775 7.5933747
1369317_at 3.7525737 3.5880628 3.7902083 3.6325374 3.4785361 3.9223375 3.6003237 3.573418 3.5861928 3.5741038 3.857447 3.498674
1369318_at 5.4121523 5.9386134 5.590779 5.4937234 5.6354337 6.394908 5.943778 6.4739003 5.838686 6.3253274 6.4143624 6.7439137
1369319_at 8.876028 9.043519 9.052878 9.150979 9.021894 8.935247 9.201452 9.135678 8.955016 9.175615 9.072191 9.069903
1369320_at 3.9574893 4.2916255 3.9833274 4.0622535 4.184316 4.0633965 4.0452023 4.196677 3.819498 4.1551285 4.1480093 4.0674057
1369321_s_at 3.268052 3.3616798 3.761265 3.5375125 3.454036 3.6634035 3.4278095 3.291427 3.317589 3.3795524 3.3848968 3.4916546
1369322_at 5.1100955 5.379557 5.38519 4.7732706 5.5101447 5.369578 5.185155 5.07836 5.1999483 4.802198 5.230753 4.850347
1369323_at 6.954985 6.915703 6.804571 6.8718386 6.741643 7.050393 7.0879345 7.0773325 7.027216 7.4369664 6.959877 7.2195377
1369324_at 3.4777312 3.2207239 3.5044718 3.3613672 3.430166 3.528516 3.3428886 3.3605707 3.5285413 3.2848108 3.5628924 3.3439088
1369325_at 6.9356694 6.982949 6.9862647 6.763344 6.419172 6.6023574 6.6264524 6.13742 6.3639255 5.7291937 5.427073 5.581698
1369326_at 3.9193954 4.053628 4.302637 3.6898723 3.8485548 3.566688 3.93438 3.9238367 3.907538 3.9696596 3.8770318 3.6799026
1369327_at 4.5035787 4.294797 4.91413 4.535919 4.5315895 4.3730927 4.6873684 4.535205 4.205574 4.295251 4.2561874 4.2629867
1369328_at 6.5036225 7.2092404 6.47088 6.931296 6.089379 6.939545 6.469131 6.4272113 6.6794705 4.8169513 4.991401 4.968753
1369329_at 5.4134645 5.214561 5.04688 5.050017 5.1009803 5.0096874 4.968051 5.0216722 4.843045 4.498991 4.7901454 4.8099113
1369330_at 5.3330235 5.160247 5.341499 4.8345428 5.214921 5.2582273 5.1613398 4.9367576 5.1017385 5.043132 5.043329 5.059577
1369331_a_at 4.709287 4.7364283 4.8980417 4.9523244 4.870868 4.4563975 5.311598 5.13305 4.785306 6.620689 6.0800805 5.9301825
1369332_a_at 3.7527423 3.5626037 3.7158756 3.644991 3.7715244 3.4402697 3.7129705 3.573418 3.5985687 3.5539224 3.79894 3.6572802
1369333_a_at 3.4323428 3.3238811 3.2026486 3.497414 3.4371014 3.6809814 3.600379 3.4419403 3.4558 3.6539292 3.4433506 3.3419788
1369334_at 3.9258957 3.6437063 3.8255892 3.6965234 3.6135852 3.7139845 3.236714 3.7000773 3.4786751 3.822422 3.8360581 3.5777755
1369335_at 4.0523715 3.8082862 3.8475485 3.4683568 3.4680576 3.7765296 3.5540552 3.6245127 3.273538 3.3871002 3.5805113 3.2598283
1369336_at 5.3202705 5.303563 5.2905006 4.9811473 5.122459 5.157441 5.001085 5.3110304 5.1626344 6.1307964 5.818959 5.7153764
1369337_at 4.3015947 4.4536095 4.3882904 4.3385015 4.459926 4.280596 4.648295 4.7771215 4.65905 4.809007 4.8315835 5.6938314
1369338_at 5.8927226 5.865416 5.861885 5.6653657 5.7464333 5.3860354 5.3027267 5.8612947 5.6337204 5.6447926 5.67464 5.681074
1369339_at 5.2920914 5.364499 5.489272 5.2431984 5.3933773 5.6211042 5.5003023 5.2035046 5.392724 5.2232227 5.388689 5.6120825
1369340_at 4.338621 4.193244 4.3648815 4.5590577 4.2262764 4.180928 4.152439 4.1867023 4.2985916 4.222454 4.1992483 4.2841415
1369341_a_at 4.2227154 4.010536 4.2962036 4.0981283 3.968677 4.2347207 4.076481 4.2511683 4.256414 4.069093 3.8969648 4.0228653
1369342_at 5.7579465 6.3507004 5.7637463 5.21312 5.6545143 6.160323 5.3270717 5.301176 5.429849 7.0533347 6.6467633 5.8881226
1369343_at 3.331832 3.4053226 3.6504707 3.3458922 3.4928846 3.3555222 3.2575886 3.3020852 3.4283843 3.209508 3.3378093 3.5544887
1369344_at 5.307743 5.343013 5.2840285 5.914526 5.306976 5.8437233 5.7189713 5.2324495 5.0522633 6.0365176 5.702867 5.727514
1369345_at 4.052149 4.2435627 4.1251583 4.0258856 3.9927354 3.83627 3.9524488 3.9021533 3.5396402 4.062497 4.061942 4.005232
1369346_at 3.6233013 3.7755399 3.8516936 3.5656674 3.6662347 3.8721955 3.6711361 3.6926389 3.8259687 3.5973563 3.840752 3.3858032
1369347_s_at 5.458955 5.519617 5.7263603 5.341255 5.6272945 5.407163 5.452813 5.3488736 5.4939427 5.022414 5.3844805 5.4703836
1369348_at 4.3065996 4.026519 4.7958155 4.0648375 4.2296753 4.108003 4.163481 4.192563 4.193289 4.2883825 4.041068 3.9421656
1369349_a_at 3.517537 3.7281003 3.4280324 3.7373004 3.3522398 3.4290495 3.291269 3.4827883 3.6110446 3.343817 3.4134896 3.2928658
1369350_at 5.6203804 5.457803 5.6118126 5.2400966 5.5542974 5.0887227 5.1451893 5.326885 5.0505176 4.629868 5.3338404 5.0738964
1369351_at 4.337131 4.2294774 4.366018 4.3274393 4.231581 4.3726325 4.5172825 4.2254715 4.0809484 3.8158123 4.218979 4.1265955
1369352_at 6.9385886 6.964718 6.486746 7.059319 6.897157 6.9584064 6.967682 6.7482505 6.9013767 7.1755695 7.015375 7.181046
1369353_at 4.518922 4.034986 4.231378 4.448592 4.0113773 4.297761 4.2778482 4.4563828 4.555992 3.828393 4.253778 4.219948
1369354_at 6.1593504 5.920126 6.25944 6.166874 6.0732427 6.080803 6.2655067 6.3474565 6.029356 6.131055 6.3968463 6.4310427
1369355_at 4.8688874 4.887749 4.5369544 4.9510026 5.350144 5.1988735 4.6775026 5.0026593 4.538781 4.4767075 4.5891848 4.5255966
1369356_at 3.9897685 4.07272 4.1786532 4.308181 3.8758092 3.817784 3.9083219 3.902565 3.9649575 4.0092425 3.9103215 3.6122444
1369357_at 4.8669844 4.9972196 5.03186 4.344945 4.9927483 4.993342 4.7529755 4.5557 5.017903 4.909246 5.06505 5.105217
1369358_a_at 5.980116 5.9443717 5.982139 5.994003 5.715573 5.9971642 5.772066 5.8585744 5.737414 5.9657745 5.7234793 6.17282
1369359_at 4.262208 3.9805188 3.9052918 3.7801466 4.573023 3.7016475 3.904312 4.031177 3.8324366 3.80597 3.966123 4.321617
1369360_at 5.696224 5.6229725 5.519769 5.525593 5.717161 5.4274006 5.614745 5.7834463 5.457033 5.3340163 5.19705 5.602434
1369361_at 3.4008658 3.5575185 3.5343893 3.7022288 3.2993045 3.374178 3.5656111 3.6332934 3.3696537 3.4437332 3.528335 3.3461869
1369362_at 5.302042 5.0983334 5.050321 4.9626 5.4030538 5.0896335 5.0785475 5.44939 4.591007 5.114976 4.7311544 4.71473
1369363_at 3.6478572 3.5475333 3.8981628 3.7718978 3.8817708 3.5851467 3.6629314 3.6498137 3.4062588 3.5715249 3.630782 3.3839836
1369364_at 3.4324465 3.5836751 3.8160307 3.5502658 3.5812528 3.5209193 3.5385683 3.6461253 3.5348275 3.668411 3.6295047 3.4489596
1369365_at 4.6622605 4.473504 4.658063 4.2232623 4.308912 4.046832 4.362966 4.204832 3.9192731 4.350315 4.794614 4.104311
1369366_at 4.910232 5.092612 5.1077056 5.1383834 4.893429 4.571032 4.7427692 4.188404 4.6040955 4.5788684 4.9285746 4.580898
1369367_at 4.2021294 4.166523 4.1899986 4.137534 4.0804753 3.8836858 4.1400833 4.0981927 4.0729804 3.944683 4.082882 3.903528
1369368_at 4.1337185 4.1093006 4.31336 4.0742927 4.379842 4.4438567 4.4019246 4.1901045 4.2200375 4.2609787 4.3107023 4.250346
1369369_at 4.847186 4.9071956 5.4365344 5.4188337 5.1959257 4.7551856 4.850559 5.149221 5.26744 4.9117084 5.2621202 4.811496
1369370_s_at 4.8445997 4.128988 4.422817 4.7726607 4.668608 4.2247515 4.5794115 4.573249 4.5392222 4.504473 4.9817524 4.6750283
1369371_a_at 4.379733 4.065656 4.2900496 4.1373158 4.282135 4.4505525 4.3167686 4.0711946 4.4690704 4.1514115 4.4599295 4.475995
1369372_at 4.8719716 4.7621307 4.6352735 4.647552 4.7233667 4.7526774 4.5035777 4.8053946 4.4493027 4.567208 4.6001596 4.571767
1369373_at 6.3408427 5.773605 5.1332884 5.6797814 6.1172094 5.77362 6.0674205 6.0062532 5.7894683 7.5602646 7.270759 6.8147006
1369374_at 4.178301 3.9231784 4.033412 4.3036785 4.17546 4.28373 3.9305568 3.783504 4.2780724 4.1961937 3.6623383 3.9899006
1369375_a_at 3.985304 3.8388646 3.7722373 3.672132 3.8230352 3.7008176 3.8311632 3.6973085 3.7623243 3.8919203 3.7597244 3.7786047
1369376_a_at 4.0368843 3.878381 4.150996 4.084648 4.370183 4.067262 3.897486 4.074274 3.9484668 4.181545 4.0004354 4.0475893
1369377_at 3.1756024 3.4720366 3.5279524 3.4312856 3.4845536 3.3481421 3.419884 3.4241216 3.3473318 3.1317852 3.3816402 3.1825974
1369378_at 5.074971 5.005779 5.1097136 4.684391 4.5459604 4.5068603 4.9558215 4.9116116 4.970022 4.6568136 4.599312 4.695211
1369379_at 4.7336054 4.832808 4.6357174 4.7349973 4.4721003 4.717668 4.3672276 4.701362 4.403679 4.1190033 4.3973937 4.0595255
1369380_at 4.7445254 4.1988635 5.023187 4.381599 4.9590616 4.3837185 5.535698 4.8433332 5.2829537 4.646139 4.477876 4.245104
1369381_a_at 3.8918655 3.883895 3.6151452 3.9338791 3.8668349 3.6169004 3.6583393 3.9926739 3.7878563 4.7629557 4.5073347 5.1612015
1369382_at 5.605306 5.907409 5.598344 6.0701447 5.9024644 6.2357965 6.0502143 6.1168685 6.0839796 6.3280244 5.784505 5.8804913
1369383_a_at 4.6798716 4.3911877 4.681865 4.450836 4.5634236 4.537051 4.5252285 4.6908617 4.260914 4.200634 4.7079926 4.696121
1369384_at 4.319132 3.7939827 4.2860904 3.8803658 3.7820203 4.0990295 4.0943146 3.9190016 3.8801448 4.0676155 3.740184 3.8008702
1369385_at 4.3822246 4.5957723 4.488612 4.1295066 4.412588 4.598785 4.484293 4.253783 4.500084 4.155277 4.3596926 4.4221444
1369386_at 4.138502 4.425568 4.427262 4.3026953 4.2109394 4.202032 4.3919487 4.065379 4.1589723 4.111976 4.426982 4.188379
1369387_at 5.3676486 5.651611 5.8248672 5.709689 5.7957926 5.683666 5.942561 5.428223 5.7695537 6.099003 6.0199347 6.009956
1369388_at 3.841411 3.791456 3.6383388 3.9447744 3.8053634 3.786464 3.4684477 4.1212864 3.9082665 3.7727535 3.7290416 3.9636064
1369389_at 4.5720153 4.383556 4.67821 4.404929 4.6533575 3.939777 3.9516041 4.744016 4.357057 3.9647975 4.1214237 4.006924
1369390_a_at 4.6479664 4.6312923 4.7191515 3.9447744 4.5619197 4.880843 4.5878735 4.015189 4.2755923 4.1705675 3.9279342 3.8454883
1369391_at 4.0368843 4.0449905 3.7044828 4.061833 4.3109856 3.6269774 3.8259144 4.0236864 4.139356 3.7310054 3.9129364 3.993733
1369392_at 5.0052986 4.951816 5.1444035 5.107044 5.025072 4.6793213 5.147954 4.9431214 4.904584 4.650817 4.886538 4.7798996
1369393_at 3.6368797 4.1303864 4.150941 3.7357578 3.8731935 4.253729 4.04542 4.076428 4.322762 5.1084366 4.1403356 4.3805404
1369394_at 4.109531 4.3415027 4.564206 4.370516 4.334509 4.278957 4.209713 4.4826593 4.410208 4.2170067 4.4774904 4.4129267
1369395_at 3.4903781 3.6828244 3.6859796 3.443052 3.879545 3.5835881 3.454252 3.6689234 3.4418612 3.5117474 3.4616234 3.6209984
1369396_at 5.5091066 5.0926113 5.504959 5.4674187 5.7720213 5.702238 5.503459 5.258255 5.12593 5.476589 5.2311287 5.190483
1369397_at 5.0234904 4.837573 5.125836 5.1353335 4.71666 5.0401015 5.0994544 4.885214 4.847982 5.0258045 4.9953485 5.0966167
1369398_at 5.0795255 5.194534 5.7247257 5.1520963 5.55814 5.194819 4.83298 5.258549 5.161316 5.470443 5.1429067 5.4219685
1369399_at 3.6461093 3.380769 3.4796307 3.4549897 3.3825111 3.2844052 3.3389416 3.295055 3.3360858 3.5337336 3.3400984 3.5713892
1369400_a_at 5.1469355 4.8559484 5.186558 5.005752 4.9364085 5.03533 4.8953795 5.2056193 4.7989655 5.3338795 4.9867234 5.088747
1369401_at 3.3522582 3.2703812 3.4628913 3.2302341 3.6000535 3.3116963 3.4378362 3.4241898 3.2235942 2.96181 3.2196393 3.3879025
1369402_at 7.247701 7.3698134 7.103689 7.42415 7.348434 7.5067143 7.5276318 7.0307355 7.4105287 7.7827325 7.8567543 7.630959
1369403_at 4.9140677 4.523496 4.4774084 4.3302875 5.05006 4.883568 4.4364147 4.7956743 4.774351 4.7077065 4.8315835 4.6786394
1369404_a_at 4.6570053 4.7271395 4.7023306 4.631286 4.8865895 4.6282654 4.3909693 4.5585394 4.6295724 4.615109 4.7370768 4.632158
1369405_a_at 3.9803252 3.878381 4.051653 4.036978 4.2070885 4.098098 3.921047 3.7426605 3.898789 3.7567818 3.9236176 4.1215987
1369406_at 3.9253476 3.8104603 4.599226 4.1604238 4.3157663 4.1798577 4.146161 4.0273266 3.9087927 4.0426893 4.7342806 4.595336
1369407_at 6.9680243 6.8018456 7.206849 6.765419 6.6569324 6.406945 6.5193195 6.1940923 6.5483947 7.775872 7.557701 7.429409
1369408_at 4.521933 4.0919333 4.0899453 4.1608067 4.2104497 4.35958 4.1695223 4.0830984 4.246556 4.19679 4.431399 4.1995745
1369409_at 8.668283 8.638108 8.3666 9.085426 8.326923 8.93244 8.890047 9.005295 8.899845 8.676927 9.243221 9.133685
1369410_at 7.6203027 8.045474 7.9499154 7.9676485 7.885458 7.8875637 7.312443 7.5507154 7.0207205 7.1997023 6.9409056 6.8553
1369411_at 4.113306 4.20947 3.9998555 3.878439 4.217287 3.834893 3.9439418 3.68825 3.6477275 3.4857254 3.687194 3.7051191
1369412_a_at 6.5547557 6.251592 6.11743 6.3915577 6.3078127 6.470536 6.1571937 6.586351 6.2255454 6.5548124 6.6473193 6.7134423
1369413_at 4.3270674 4.000246 4.2279773 4.2671666 4.470906 4.2844343 4.0368133 4.2106814 3.9728205 3.857126 4.3489137 4.137079
1369414_at 8.743462 8.865564 8.941488 9.033785 8.901344 9.059109 9.027383 9.061396 9.061523 9.013554 9.022423 8.882006
1369415_at 9.085005 8.382275 8.654818 8.641218 7.8564906 8.085259 8.24921 8.015231 7.7508693 7.2552476 8.152984 8.014962
1369416_at 6.050396 5.9607654 6.0315084 6.018862 6.0743957 6.0013375 5.8536963 6.0014253 5.8197393 5.6088386 6.0888634 5.673192
1369417_a_at 4.0025806 3.6668758 4.0270367 3.870197 4.2024646 3.8829408 3.9766178 4.207028 4.1439238 4.097105 4.1088743 3.8089492
1369418_at 4.644453 4.2248178 4.3324246 4.0233927 4.1597657 4.264532 4.061046 4.1178246 4.371725 3.9482374 3.9099917 4.3677444
1369419_at 5.2410326 5.2744684 5.018483 5.27417 5.102585 5.127333 5.1847415 5.1243114 5.306133 4.7469945 4.820377 5.111343
1369420_at 4.8787136 3.8421938 4.225728 4.371891 4.4471984 4.2268324 4.5438895 4.032658 4.3552547 4.20988 4.3348947 4.0675945
1369421_at 6.6058445 6.6193757 6.8288655 6.7658587 6.672621 6.532242 6.701166 6.483712 6.630025 7.012728 6.9306316 6.8204074
1369422_at 5.0123224 5.0633273 5.4393682 4.941961 4.7400756 5.127016 4.9618483 4.818927 4.8531036 5.0973606 5.1505322 5.3347473
1369423_at 4.497386 4.0118337 4.186756 4.344945 4.1968765 4.2989635 4.5207925 4.389261 3.9936197 3.9220061 3.949963 3.9302435
1369424_at 12.62754 12.847258 12.633457 12.690621 12.690621 12.977774 12.345462 12.405584 12.523756 4.7428365 4.3730173 5.5471907
1369425_at 4.1566486 4.5958767 4.277792 4.331812 3.951782 3.991444 4.552344 4.152688 3.9651666 6.8460364 8.1346445 7.0193405
1369426_at 5.017345 4.9514847 4.9853215 5.2129498 5.108317 5.0809984 4.930418 5.3281345 4.6830497 5.016572 4.8992176 4.7289243
1369427_at 9.486769 9.215778 9.661249 9.685454 9.992577 9.499388 9.203948 8.971518 9.044532 8.243556 7.6948614 7.834527
1369428_a_at 4.346775 4.137501 4.440593 4.4664392 4.4701467 4.3191943 4.0319004 4.3529725 3.9098825 4.2579236 4.326044 4.119776
1369429_at 3.6681828 3.80893 3.6096776 3.5873938 3.6858706 3.7485745 3.8751 3.5029278 3.6363404 3.3627028 3.528837 3.3130534
1369430_at 8.847274 9.516616 9.583848 9.701707 9.080819 9.607372 9.730708 9.670946 9.614965 9.296798 9.711375 9.52105
1369431_at 4.642528 4.6330013 4.59271 4.376597 4.1673183 4.415154 4.2935057 4.3681054 4.385133 4.7134256 4.1774426 4.5055933
1369432_at 5.3299603 5.0341115 5.098683 5.326449 5.104496 5.1176405 4.906312 5.0500712 4.828414 4.7553215 4.9393387 5.0460534
1369433_at 4.505151 4.949736 4.5425615 4.5707273 4.5985255 4.7822514 5.211309 5.391714 5.158983 5.318462 5.257909 4.965448
1369434_at 3.6525655 3.4431057 3.7687762 3.6756327 3.5370862 3.7742126 3.7196615 3.8597798 3.4184754 3.810557 3.6837513 3.769989
1369435_at 12.335748 12.458766 12.389641 12.5160475 12.446533 12.638893 12.483148 12.201841 12.302745 10.29243 10.044934 10.501477
1369436_at 4.154659 3.9355376 3.8739412 4.1704187 4.001834 3.9908912 4.206998 4.2011557 3.813967 4.0937963 4.3829937 4.274575
1369437_at 4.3666615 4.2199907 4.599622 4.483719 4.183435 4.35958 4.2629776 4.699089 4.3713107 4.2900047 4.3740506 4.587248
1369438_at 4.592492 4.381539 4.5773973 4.6504235 4.683968 4.4878817 4.4801335 4.350778 4.4227347 4.5243073 4.3091145 4.584821
1369439_at 3.6330316 3.6577373 3.4420834 3.6960416 4.026566 3.549261 3.575177 3.4212432 3.396121 3.5810342 3.5929375 3.6973672
1369440_at 6.999299 5.536938 7.553448 6.292643 6.09151 5.7841535 4.930994 5.0129795 4.7485013 5.084482 5.0268664 5.1315155
1369441_at 4.547697 4.5948553 4.3877373 4.4407144 4.6431246 4.410128 4.492317 4.4079065 4.440511 4.728455 5.0013003 4.937994
1369442_at 3.5700321 3.8512256 3.7733932 3.7478106 3.643439 3.9480474 3.573429 3.561728 3.8943353 3.6414165 3.5295713 3.580861
1369443_at 6.69619 6.799524 6.7199173 6.576796 6.5989914 6.514038 7.0473285 6.8048673 6.59466 7.1819816 7.7124968 7.50262
1369444_at 3.8015885 3.6679296 3.9469006 3.7267778 4.226249 3.7513843 3.7262473 3.7025597 3.782798 3.2841947 3.8639293 3.8482575
1369445_at 6.653087 6.623443 6.445862 6.381633 6.4529624 6.176511 6.241998 6.5709314 6.5696597 6.603673 6.6243925 6.1077666
1369446_at 6.7618675 6.7051797 6.4348483 6.5824833 6.779415 6.6511564 6.7185636 6.542806 6.522895 6.090089 6.3225303 6.4013
1369447_at 5.279827 5.289648 5.6591635 5.6238546 5.6877723 5.508071 5.231864 5.7250404 5.2238884 4.8523173 5.5271583 4.973198
1369448_at 6.0788274 5.4314203 5.898203 5.729807 5.607304 5.670353 5.496831 5.779539 5.3895836 5.1612654 5.312912 5.533696
1369449_at 4.925948 5.0117393 5.3024855 5.557942 5.1890965 4.7606535 4.9069543 5.0695543 4.9391184 4.662945 4.75624 4.9676733
1369450_at 11.31198 10.792118 11.203458 10.897589 11.164741 11.142323 10.538182 10.183286 10.478762 4.3824596 4.272558 4.6631794
1369451_a_at 3.5610557 3.6284394 3.6864715 3.6323757 3.6112483 3.5975773 3.6745818 3.4210153 3.4902344 3.5860434 3.6522052 3.7595742
1369452_a_at 8.548401 8.623877 8.497868 8.5307045 8.684776 8.705545 8.460539 8.489483 8.640028 8.845623 8.749359 8.544171
1369453_at 7.326975 7.6059794 7.3550444 7.4589844 7.6885176 7.3767533 7.5140843 7.3122854 7.6168294 6.895407 6.915903 7.1997037
1369454_at 3.9565907 4.4706335 4.0601606 3.9727614 4.286296 4.465413 4.3936844 4.0322666 3.9977226 4.186204 4.167183 4.1414857
1369455_at 7.7108784 6.038655 8.496723 7.5774693 7.1618342 7.0268574 5.2439876 5.424163 5.3434896 6.3474946 5.805444 5.4811
1369456_at 3.4476 3.4586203 3.36797 3.32757 3.4256852 3.2832606 3.0584466 3.5233994 3.306505 3.1097758 3.3911262 3.2796516
1369457_a_at 4.5477486 4.2348185 4.7149496 4.6594405 4.698187 4.5093136 4.3299065 4.6293926 4.3876295 4.0321674 4.367906 4.280814
1369458_at 4.4942317 4.2761683 4.4521575 4.357416 4.499933 4.427927 4.2786937 4.2083836 4.269462 4.8701143 4.4921284 4.533313
1369459_at 6.1366644 6.524576 6.189235 6.4381566 6.3406253 6.2212324 6.2913213 5.800437 6.1014376 5.5966287 5.565998 5.5768156
1369460_at 5.7389965 5.749854 5.703828 6.077335 6.0765123 5.4821157 5.7283473 5.7905135 5.6677747 5.277433 5.437868 5.6521215
1369461_at 3.9737997 3.8318784 4.0598316 3.8837469 4.060135 4.147867 4.026564 4.204192 4.0054474 3.7290998 3.689922 4.0245833
1369462_at 4.0295353 3.9561574 3.7188122 3.9484968 4.018796 3.8984237 4.0167537 3.9588718 3.9444053 3.7934408 3.9430628 4.032404
1369463_at 5.373357 5.038765 5.989196 5.0302324 5.0501876 5.2843075 5.1686015 5.057617 5.1580887 4.664221 5.109667 5.1968594
1369464_at 4.2896442 4.1567183 4.349847 4.186759 4.2154074 4.3468094 4.083955 4.222458 4.335451 4.084405 4.3630056 4.1559806
1369465_at 12.887233 12.909083 13.142786 12.969233 12.958805 12.87498 13.011221 12.769885 12.664633 6.072468 4.692824 5.45778
1369466_at 3.8228323 3.576008 3.5145445 3.729296 3.637079 3.9708405 3.7909324 3.735566 3.9234917 3.7754526 3.7925146 3.5822785
1369467_a_at 9.997615 9.571205 10.087919 9.754681 9.678503 9.653638 9.995535 10.220992 9.865213 8.700348 8.951975 8.844772
1369468_at 6.4400377 7.122034 6.2384596 7.2306437 6.61756 7.6465592 6.7975326 7.0511403 6.035725 4.575801 4.7367253 4.6444273
1369469_s_at 3.4722803 3.4658875 3.3817039 3.5005157 3.6168058 3.758338 3.4109194 3.6235557 3.4080677 3.6613307 3.9305863 3.2531688
1369470_at 4.5276847 4.3200274 4.084773 4.408841 4.2164087 4.5679283 4.259333 4.469802 4.629318 4.0083265 4.217147 4.421174
1369471_at 5.2209826 5.292342 5.269424 5.2916527 4.947136 5.0359564 5.135893 5.4159813 5.576804 5.1092243 5.335275 5.1495852
1369472_a_at 7.3330507 7.0912776 7.340863 7.2795277 6.9361725 7.350925 7.0702596 7.5115633 7.1145086 7.50265 7.276907 6.9362764
1369473_at 9.990056 10.133906 9.85437 10.070754 9.936907 9.8492 9.762563 9.6167755 9.852064 8.869155 8.715669 8.911792
1369474_a_at 3.6157405 3.8150303 3.675286 3.777737 3.5573504 3.5522742 3.5771816 3.7561355 3.765927 3.4801903 3.6060052 3.6312854
1369475_x_at 4.4546213 3.89085 3.9043272 3.8969135 3.8799894 3.8985689 3.6767178 4.14375 3.7793052 3.8808036 4.1228466 3.7882729
1369476_at 4.8532467 5.1437516 5.11638 5.236606 5.055268 5.0513926 5.0883994 4.937437 4.9353766 4.8217244 5.4403687 5.115116
1369477_at 4.2492285 3.6881328 4.238852 4.0580044 4.104372 4.112938 4.0919347 4.100128 3.8474135 3.8667626 3.8938482 4.011065
1369478_at 3.9836984 4.0439434 4.193949 4.113525 4.3666043 3.795619 4.067638 4.193463 4.009643 3.7790027 4.162359 3.8241777
1369479_at 6.2929835 5.8517632 6.395303 6.050987 6.4118357 5.818111 5.9386435 6.230361 6.536334 5.826227 6.256133 5.929132
1369480_at 3.682457 3.8786242 3.8142412 3.6301763 3.9855957 3.6113884 3.497704 3.5079572 3.306505 3.6322742 3.7173135 3.5444174
1369481_at 3.3818674 3.60147 3.5828722 3.5042424 3.5996277 3.3403704 3.5224206 3.45139 3.5834382 3.738215 3.671994 3.2821279
1369482_a_at 4.501255 3.6912878 3.896518 3.928506 4.1814613 4.0464096 3.9352877 3.7271314 3.7608812 3.4420195 4.0595875 3.7786047
1369483_at 6.1868005 6.3745546 6.4927683 6.080006 6.3507476 5.831867 6.9136763 6.4844484 6.5678797 7.172427 6.7033195 6.733789
1369484_at 4.137679 3.9090037 3.9062176 4.0706396 4.634636 3.8697042 3.99954 3.628629 4.289884 4.458259 4.413743 4.0925846
1369485_at 10.119 9.89168 9.994827 10.034609 10.0253525 10.157983 9.984293 9.847307 10.018859 8.693636 8.327136 8.418341
1369486_at 3.5642588 3.3582506 3.5216508 3.5687115 3.5838997 3.7484906 3.4348912 3.5310776 3.516148 3.5815797 3.5806003 3.4895117
1369487_a_at 3.7618701 3.7221944 4.334406 3.7674577 3.7497497 3.8720353 4.0436068 3.9416466 4.254838 3.8670535 3.6650004 3.6541824
1369488_at 4.076867 4.0943375 4.188003 4.241161 3.9773254 4.000882 4.3712406 4.237445 4.0547543 4.104321 4.274831 3.9517198
1369489_at 5.666363 5.534356 5.6823406 5.871401 5.6334944 5.454936 5.5106597 5.307677 5.7577887 5.160409 5.504919 5.4270997
1369490_at 3.7225723 3.6221817 3.6652908 3.3929942 3.8780367 3.4000285 3.6087782 3.962131 3.71782 3.6578538 3.668956 3.8302712
1369491_at 9.173379 8.727032 8.70237 8.505202 9.173085 8.682417 8.664328 8.164261 8.163229 3.5785332 3.8827438 3.5000296
1369492_at 11.023442 11.257727 11.025819 11.115711 11.046846 11.188016 10.676102 10.819659 10.723232 5.9063635 6.8009048 7.170196
1369493_at 6.2072024 9.044043 6.4927683 9.137197 6.898702 7.717227 7.0604463 7.8245435 6.6630573 6.10984 5.813645 6.2056684
1369494_a_at 5.7082577 5.802784 5.6713552 5.6521735 5.941591 5.4418283 5.329039 5.7946224 5.287451 4.9472713 5.191498 5.0513678
1369495_at 5.573039 5.538216 5.8283463 5.680846 5.939755 5.7007084 5.4741764 5.6682158 5.534998 5.387637 5.237176 5.288063
1369496_at 8.0832405 7.745919 7.680582 8.11166 7.6162524 7.992487 7.577186 7.6736827 7.5972257 7.7634125 7.6828303 7.348414
1369497_at 4.1189003 4.436482 4.206518 3.804358 4.423674 4.8615355 5.146364 3.6749215 5.176873 4.585584 4.738949 4.8249116
1369498_at 4.1784143 3.783717 4.4263506 4.5432444 4.634842 3.9896457 4.4079323 4.579526 4.415216 4.1585045 4.463976 4.238078
1369499_at 4.7703815 4.9924498 4.876669 5.2468195 5.827464 5.4247317 5.7562356 5.4508367 5.976391 6.582338 6.2815695 6.3503175
1369500_at 5.339911 5.226125 5.1974306 5.12472 5.3884597 5.2466063 4.87766 5.3586893 5.184969 4.9535494 5.519486 5.5650125
1369501_at 6.3208685 6.3555536 6.412985 6.5521626 5.9489465 6.368534 6.2952023 6.203012 6.2799983 6.7260256 6.201227 6.1667156
1369502_a_at 12.825219 12.790424 12.810789 12.7661295 12.78408 12.639222 12.592686 12.589503 12.551313 9.732253 9.910279 10.685176
1369503_at 3.2742982 3.2398415 3.1998122 3.2019248 3.3419108 3.1066568 3.1472223 3.1291814 3.396121 3.0630963 3.0425045 3.1846087
1369504_at 6.3434925 6.129188 6.5074615 6.344429 6.427254 6.674556 6.263388 6.0061803 6.3332767 6.7955675 6.964982 6.5261617
1369505_at 5.926215 5.3641534 5.046681 5.7907495 4.9758844 6.3088446 5.3200254 5.4974604 6.142317 5.458349 6.7306967 5.2926693
1369506_at 4.5690064 4.621501 4.3722224 4.2129407 4.3443756 4.032713 4.526162 4.406662 4.092883 4.3371377 4.016924 4.111088
1369507_at 4.0940733 3.9290864 4.2446976 3.997773 4.2817597 3.8164086 4.121271 4.043129 3.9474006 4.125003 3.95836 3.8937256
1369508_at 4.9268064 4.740983 4.631986 4.8424506 4.9330697 4.8313828 4.783306 4.659008 4.607121 4.510337 4.472356 4.787512
1369509_a_at 4.5561504 4.8741817 4.8401136 4.59057 4.3266306 4.552085 4.4265356 4.264682 4.2734222 3.9974499 4.474383 4.3441687
1369510_at 6.27647 5.8390145 5.909535 6.085424 6.117887 5.8713803 5.9920983 6.337177 5.7941456 5.8422356 5.7455473 6.168597
1369511_at 7.4357777 7.541445 6.424729 6.454412 5.4902983 6.603762 6.393515 6.459736 7.4859295 5.4375443 5.26514 5.246624
1369512_at 5.2665997 5.470975 5.653223 5.318589 5.36841 5.4101186 5.452919 5.2541943 5.4305944 5.210828 5.2732134 5.3299217
1369513_at 4.5077753 4.4337964 4.4154425 4.550002 4.734136 4.61797 4.67595 4.7956305 4.5846443 4.1015334 4.1723905 4.6138287
1369514_at 5.7578397 5.323329 5.512327 5.6154203 5.6320925 5.5062256 5.3296547 5.5606923 5.1262007 5.059353 5.4598913 5.5540657
1369515_s_at 4.0992746 4.4126472 4.357144 4.356565 4.152985 4.08102 4.4410553 4.273856 4.0765247 3.803643 4.0030107 3.9776993
1369516_at 4.037076 3.5759718 4.0599427 4.292239 4.25145 3.769029 3.9368725 4.1487794 3.581611 3.5955484 3.8804407 3.6387239
1369517_at 5.584837 5.786335 5.4952784 5.8307753 5.2506795 5.5783877 6.0221405 5.7987633 6.285383 5.750285 5.6162014 5.3854537
1369518_at 4.832807 4.8410406 5.078269 4.9376507 4.61884 4.82132 4.753974 4.6659765 4.728436 5.331111 5.2784367 4.847886
1369519_at 4.3298006 4.182412 4.496922 3.9036188 4.1844873 4.5972753 4.331788 4.2547545 4.2980204 4.638136 4.668877 4.81926
1369520_a_at 5.458489 5.116434 5.0906878 5.427202 5.2207966 5.100638 5.04112 5.109085 5.055723 5.078698 4.901767 4.997217
1369521_at 3.464153 3.3467474 3.5045743 3.4528694 3.480805 3.2977848 3.5227895 3.3895028 3.5941777 3.4178684 3.5427494 3.2540016
1369522_a_at 3.1837363 3.2010367 3.3868515 3.224786 3.323689 3.2529778 3.3855948 3.2732966 3.3012383 3.230676 3.254221 3.5527346
1369523_at 5.5031567 5.440485 5.5643983 5.5094476 5.5493455 5.2434764 5.4580936 5.2406697 5.467681 5.5747633 5.257409 4.856595
1369524_at 4.595749 4.331027 4.4123774 4.327792 4.3831425 4.631941 4.495374 4.412788 4.1546326 3.9075797 4.663245 4.282978
1369525_at 5.306321 5.203842 5.376398 5.2240314 5.368163 5.409606 5.036394 5.2767324 5.3506393 5.1466017 5.283548 4.844943
1369526_at 9.284801 9.123469 9.401173 9.768236 9.295374 9.397248 8.970063 8.982075 9.580746 7.1049824 7.333442 7.675827
1369527_at 5.521313 4.715265 5.0125017 4.8993864 5.209742 5.0484443 4.7978554 5.280255 4.9465556 6.4487214 5.251211 5.1852827
1369528_at 5.573183 4.959944 5.1921644 5.495833 5.263282 5.0829215 5.2500663 5.430611 4.7077637 5.0949945 5.199925 5.0110683
1369529_at 4.4405026 4.226558 4.59691 4.5165873 4.4815927 4.218265 4.240301 4.078688 4.0826817 3.9675186 4.2357817 4.1892133
1369530_at 4.4973135 4.5793157 4.8087306 4.6700025 4.860032 4.781992 4.5055323 4.9879975 4.4104867 4.568392 4.5173144 4.4301977
1369531_at 8.07525 8.175987 7.2902265 7.5376453 7.5121927 7.6534357 8.757866 7.5212617 7.883194 7.264457 9.198624 8.646761
1369532_at 4.4107018 4.439618 4.5941334 4.527625 4.4461308 4.23155 4.318374 4.2783484 4.465457 4.296961 4.5941124 4.580186
1369533_a_at 5.5527554 5.367491 5.747616 5.433297 5.5324755 5.339407 5.3254013 5.579278 5.4849944 5.2684 5.3746047 5.2734222
1369534_at 5.150833 5.116536 4.9427643 4.9284477 5.101223 5.0429173 4.8779826 4.897663 4.734376 4.9135475 4.948839 4.9164686
1369535_at 5.0750427 4.894342 4.806402 4.89681 4.8521304 4.9654183 4.507326 4.9268584 4.5301514 4.912088 4.414763 4.6095304
1369536_at 5.0393314 4.712046 4.9519176 5.1305685 5.0930777 4.802629 4.510599 5.0202723 4.84174 4.8346405 4.828376 4.85865
1369537_at 5.0878944 4.7681127 4.796027 4.7787385 4.9587226 4.682863 4.6979074 4.959168 4.6590214 4.458259 4.2091775 4.241372
1369538_at 4.5680914 4.4007053 4.795911 4.4265895 4.570793 4.3518343 4.485141 4.6598306 4.230878 4.1410093 4.4728084 4.283024
1369539_at 5.8078585 5.841816 5.9019704 5.9627037 6.182521 5.9088583 5.668065 5.8390284 5.3849306 5.266554 5.1480274 5.0176353
1369540_at 3.8846035 3.710139 3.961426 3.8778496 4.081255 3.8538415 3.829077 3.9697366 3.7507088 4.052459 3.6837513 3.8836975
1369541_at 3.7113757 3.71079 3.7937827 3.7707522 3.6867397 3.6750383 3.5573833 3.4498947 3.605933 3.7797594 3.7993884 3.653442
1369542_at 4.8861732 4.9152155 5.3579583 5.203177 5.132429 5.368135 5.0250177 5.3969383 4.857496 5.0069237 5.0170283 4.8635855
1369543_s_at 6.278704 6.484195 6.26819 6.5168114 6.4835463 7.090591 6.209845 6.1019273 6.439891 6.1196055 6.202141 6.3668294
1369544_a_at 4.2278023 4.391984 4.0025196 3.8177369 4.048009 4.2426076 3.9733977 4.0379324 4.091956 3.7506077 4.219157 3.7981508
1369545_at 4.9046636 4.873473 4.883907 4.586461 4.500456 4.9893975 4.669282 4.628818 4.5680275 4.653829 4.9896326 4.8184185
1369546_at 10.679992 11.060862 10.902703 11.02166 10.853763 11.104379 10.704347 10.776061 10.612808 6.0008855 6.1293225 6.4120407
1369547_at 4.0873413 3.895844 3.8290784 3.852949 3.954285 4.081148 3.521437 4.011332 4.2270775 4.0239053 3.702061 3.946668
1369548_at 5.776802 5.639719 5.609564 5.826705 5.8674607 5.76343 5.4775715 5.394407 6.1263123 5.883307 5.7505836 5.5116324
1369549_at 6.566071 6.8719835 6.8743596 6.3197713 6.7724414 6.651464 6.617615 6.671456 6.919638 6.7712383 6.676128 6.8308992
1369550_at 3.872122 3.7410705 3.8255856 3.683918 3.7979944 3.7370589 3.638862 3.613073 3.913135 3.5947545 3.7523148 3.5872192
1369551_at 4.8609934 4.2972407 4.4797955 4.5770836 4.6582127 4.5929985 4.8463373 4.7773724 4.5846443 4.64233 4.5628853 4.548832
1369552_at 4.406856 5.0592146 4.424382 4.487233 4.966635 4.7322497 4.426568 4.667056 4.343187 4.499149 4.4685173 4.547582
1369553_at 4.3760076 4.10732 4.7583246 4.2746515 4.332738 4.450085 4.2299905 4.574778 4.398362 4.054552 4.2632804 4.5223384
1369554_at 9.678114 9.716819 9.747161 9.737647 9.948954 9.794466 9.801186 9.895603 9.744653 9.741258 9.675283 9.728696
1369555_at 4.440495 4.276289 4.4364853 3.9606078 4.1624618 4.023225 4.041915 4.097784 4.039594 4.063373 3.9569516 4.076434
1369556_at 5.2138033 4.9879637 5.204705 4.953882 5.38706 4.9741907 4.97841 5.067569 4.654045 5.095392 4.7356853 5.0249996
1369557_at 7.0824676 7.3168435 7.2868066 7.1005983 7.272596 7.211476 7.3258123 7.39408 7.209234 7.7251387 8.021206 7.738824
1369558_at 9.046215 9.076961 8.9314575 9.04286 9.072807 8.758815 8.46601 8.510467 8.356908 5.942401 4.7568464 5.1086726
1369559_a_at 9.569587 9.791535 9.765946 9.799984 9.915629 9.636443 9.864992 9.672344 9.83855 9.900214 9.732585 9.923164
1369560_at 9.945074 10.1110935 9.962327 9.900481 9.808724 9.918593 9.628752 9.854111 9.830734 8.341966 8.293075 8.365157
1369561_at 3.6681828 3.4721723 3.5475047 3.533364 3.5025024 3.591237 3.6733663 3.4232485 3.6010609 3.686716 3.7684927 3.328463
1369562_at 6.3685904 6.1735573 6.0473976 6.271457 6.4305234 6.461731 6.4887614 6.3986216 6.378497 7.210761 7.379098 7.483224
1369563_at 4.3106365 4.497762 4.414141 3.9411218 4.299811 4.1751647 4.4162054 4.4320507 3.81288 4.271432 4.175433 4.2989726
1369564_at 4.2669024 4.0931454 4.300215 4.586858 4.269561 4.138549 4.7942076 4.3702164 4.402629 4.6918263 4.439746 4.5403175
1369565_at 4.981833 4.9599643 4.7156982 5.2724495 4.967354 4.8528633 4.6404753 5.033171 4.896238 4.7211685 4.793603 4.8205166
1369566_at 4.298463 4.697654 4.7735615 4.3440924 4.423674 4.3935905 4.1908507 4.470068 4.481616 4.222454 3.9676394 4.0595255
1369567_at 4.6922393 4.843322 4.9389067 4.344945 4.9160347 4.616118 4.581456 4.6864047 4.463232 4.594315 4.8155766 4.667465
1369568_at 5.13019 5.363314 5.2542853 5.2347126 4.9555006 5.2739663 5.7135487 5.317901 5.3979588 5.988422 5.9299355 6.071072
1369569_at 3.6710577 3.9060664 3.847548 3.7665565 4.021551 4.0415688 3.9619808 3.92778 3.461698 3.8209589 3.991225 3.8445537
1369570_at 3.4483745 3.301602 3.3263125 3.4591317 3.2740417 3.3493297 3.2032702 3.4383428 3.2810705 3.2536623 3.3104005 2.949375
1369571_at 9.212025 9.013486 9.1279745 9.005127 9.002417 9.099332 8.964244 8.825822 8.924772 8.956244 8.949566 8.923323
1369572_at 3.557742 3.5449831 3.6880858 3.5621655 3.7726781 3.4819043 3.6486814 3.658423 3.6678712 3.603824 3.7392938 4.011834
1369573_at 4.438141 4.208016 4.307313 4.1197724 4.1924396 4.2449307 4.4878426 4.2121553 4.076318 4.15224 4.0774817 4.261467
1369574_at 3.7746973 3.509277 3.7994475 3.721217 3.5477803 3.7502923 3.6619773 3.8098783 3.5520267 3.5715249 3.6826563 3.6120753
1369575_at 3.841411 3.4335983 3.4977815 3.4769127 3.4040918 3.8315156 3.5901716 3.627458 3.4941065 3.4817622 3.640573 3.4239373
1369576_at 3.8601546 3.5660117 3.6840713 3.952573 3.9316049 3.8228967 3.4437046 3.669746 3.622086 3.5185947 3.5227664 3.3816712
1369577_at 8.612089 8.636547 8.725163 7.994947 7.919658 8.461546 7.5679846 7.3305116 7.1232567 5.0443172 4.593515 5.2091117
1369578_at 4.240764 3.6998959 4.1790266 3.9140365 3.8997238 3.879498 3.8715417 4.070966 3.5826118 3.449385 4.103761 3.869341
1369579_at 6.00889 5.644877 5.6969337 5.412275 5.7200804 5.517733 5.441454 5.85992 5.6957326 5.3424897 5.736262 5.742439
1369580_at 4.0801964 4.015248 4.118648 4.0219812 3.9202926 3.7278097 3.857666 3.8118093 3.8199728 3.94125 3.6834784 3.8313007
1369581_at 11.619506 11.4519205 11.446864 11.708142 11.402496 11.418362 11.330401 11.604244 11.4976845 9.222882 9.053124 10.03824
1369582_at 5.7077136 5.436804 5.4733543 5.672717 5.8058004 5.2943172 5.3046517 5.713233 5.15975 5.2124753 5.387604 5.5406456
1369583_at 5.020151 5.290765 5.228831 4.8916984 5.0139647 5.1265273 5.7005634 5.2797236 5.227942 5.832356 6.015861 5.351394
1369584_at 5.710696 5.686053 5.752502 5.774506 5.9203377 5.94086 5.82118 6.1654797 5.6335335 6.7332273 6.190226 5.682469
1369585_at 3.4995959 3.5968778 3.574361 3.6141198 3.6823037 3.5891516 3.7362208 3.783504 3.4532664 3.3165603 3.5718153 3.6061635
1369586_at 3.489642 3.6160085 3.5141947 3.4058504 3.7855656 3.7308068 3.6515112 3.320705 3.534607 3.5819347 3.5535944 3.5928826
1369587_at 4.262541 4.0953927 4.020733 3.9143012 4.146414 4.03096 4.1018286 4.327129 4.295715 4.502596 4.720847 4.3696856
1369588_a_at 8.214144 7.906191 8.02631 8.106045 8.294586 8.041988 8.625908 8.747575 8.618868 9.730513 9.844021 9.678686
1369589_x_at 3.8734915 3.8052874 3.7729871 3.969849 3.6719768 3.946924 3.9432936 3.604733 3.700223 3.8756387 3.7092533 3.7345755
1369590_a_at 6.8622293 7.2357316 7.475167 7.5925393 7.5247397 7.3760867 7.413396 7.7224956 7.4824133 9.886085 10.855295 10.486495
1369591_at 3.627163 3.558286 3.9762592 3.5773492 3.625574 3.4550207 3.44162 3.6128795 3.5746691 3.4959424 3.6006696 3.5700486
1369592_at 6.858902 6.749674 6.7869306 7.023817 6.642007 7.0037274 6.8978567 6.914977 6.6661825 6.617081 6.456497 6.5332193
1369593_at 3.5233536 3.3320808 3.5545683 3.3409643 3.3618686 3.4759524 3.6478245 3.495783 3.342239 3.4039834 3.6322336 3.4840565
1369594_at 5.8927755 6.267281 6.2964807 6.2215123 6.1591887 6.1987014 6.0319934 5.6428475 6.158381 4.545788 5.0097976 4.6638923
1369595_at 3.9119465 3.7345376 3.5927985 3.3607192 3.9107916 3.4746115 3.521483 3.7269506 3.7112079 3.574006 3.7516913 3.5432336
1369596_at 4.4732866 4.220908 4.6702366 4.632165 4.302964 4.5459976 4.543889 4.3643465 4.2772264 4.391531 4.318163 4.1789494
1369597_at 7.9962506 7.9832473 7.9907923 7.9274855 8.070494 8.105627 8.119982 8.000046 8.048839 8.493969 8.61558 8.869762
1369598_at 4.137679 4.02251 4.307506 4.426757 4.4805794 4.4131145 4.260848 4.2783165 4.400139 3.9044526 3.8938482 4.0400705
1369599_at 4.7044234 4.5551085 4.5438023 4.4198155 4.6772127 4.5030127 4.388662 4.289268 4.4115586 4.1238003 4.356072 4.3607388
1369600_at 4.0368843 4.218417 4.238167 3.9568768 4.037675 4.266088 4.3238487 4.209852 3.879381 3.6977708 4.0532017 3.862435
1369601_at 5.094243 5.474036 5.141625 5.2864485 5.3032155 5.287017 5.5980406 5.5068827 5.624304 5.6297026 5.3357134 5.4110165
1369602_at 5.4132504 4.8205533 4.998722 5.1320586 4.990947 4.826537 4.747592 4.6924114 5.0933347 4.544396 4.7430787 4.274644
1369603_at 3.764453 3.8052082 3.633653 3.7124426 3.768013 3.5396636 3.5440316 3.773369 3.9798768 3.5424123 3.4927871 3.595173
1369604_at 4.4688416 4.291978 4.434642 4.611968 4.5364075 4.4558315 4.682419 4.5863075 4.3262224 4.2555275 4.517947 4.3277793
1369605_at 5.438406 5.1829524 5.3319225 5.0224113 5.303688 5.01364 4.9978337 4.972157 4.8197594 4.4400706 5.0614347 5.1093507
1369606_at 4.0275598 3.7431848 3.872859 3.810722 3.9673316 3.6804426 3.712228 3.7335532 3.871832 3.7127068 3.857091 3.5009384
1369607_at 5.4196715 5.3156247 5.611088 5.4756007 5.640636 5.713252 5.472597 5.1908336 4.794963 5.2982025 5.198523 5.6887355
1369608_at 4.163173 3.9857974 4.285228 3.933468 4.251747 4.111195 3.9873672 4.0390177 3.913135 3.891426 4.1077175 3.7929873
1369609_at 3.6135952 3.657344 3.8475485 3.8252573 3.6006515 3.4052062 3.4847176 3.7527275 3.6334672 3.769286 3.617211 3.6049542
1369610_at 6.769527 6.8916736 7.0511475 6.658754 6.408208 6.6504674 6.784446 6.756808 6.4223166 6.999465 6.905967 6.733775
1369611_at 5.057241 5.643936 5.722585 4.997808 5.217464 5.30459 5.3491344 5.1964803 5.01249 5.446699 5.4145026 5.4497085
1369612_at 4.8742476 4.743116 4.816876 4.951599 4.524584 4.4727793 4.5267925 4.5642204 4.445657 4.6408005 4.5035944 4.2622232
1369613_at 3.9974883 4.109542 4.040859 3.8969135 3.9185863 3.8796778 3.8617146 3.87263 3.881806 3.9745934 3.740058 3.6346486
1369614_at 4.386181 4.2328396 4.429921 4.2778955 4.599921 3.980766 4.0081053 3.8386576 3.9977648 4.570434 4.625991 3.9318752
1369615_at 5.6717486 5.4897423 5.4096775 5.284724 5.474555 5.3738966 5.5469913 5.304174 5.416791 5.6430163 5.49327 5.5925407
1369616_at 4.864614 4.886311 4.6729307 5.461113 5.2542486 4.7412944 4.95479 4.8492074 4.897975 5.1207266 4.893474 4.3399673
1369617_at 7.3489857 7.118424 7.583622 7.151564 7.6470814 7.176517 7.563178 7.6094255 7.4230056 7.5758653 7.4727874 7.8401437
1369618_at 4.7819295 4.3976016 4.7425814 4.059263 4.4585 4.282314 4.482543 4.212534 4.024798 4.2594805 4.3581395 4.1771245
1369619_at 4.619309 4.7995105 4.752035 5.007167 4.6711245 4.6073365 4.2767434 4.6635666 4.4524965 4.1944585 4.758984 4.601412
1369620_at 3.999112 3.7423496 3.8605726 3.9385679 3.7003505 3.9243546 3.8282123 3.9362829 3.939463 3.5715249 3.8107107 3.8420253
1369621_s_at 9.740777 9.691224 9.754764 9.829469 9.767748 9.716434 10.060544 9.817897 9.846157 10.383219 10.334815 10.475057
1369622_at 4.2882266 4.0776505 4.210389 4.5316095 4.423674 4.6598454 4.125824 4.51977 3.9856117 4.1837187 4.1992483 4.059485
1369623_at 4.2691965 4.2528095 4.3626227 4.6534185 4.394667 4.4101286 4.3217487 4.310136 4.7389865 3.955222 4.310028 4.484895
1369624_at 5.8173833 5.658638 6.0152755 6.0583043 5.838281 5.574534 6.3681693 5.7905965 5.999912 5.6907425 5.889675 5.3804183
1369625_at 6.7844615 6.7721586 6.2959967 6.6128087 6.110574 6.026197 6.991556 6.5825157 7.1260858 7.8715057 7.970647 8.354763
1369626_at 8.812916 8.827436 8.77586 8.749535 8.79626 8.790105 8.889178 8.919044 8.608721 8.511714 8.669367 8.847643
1369627_at 3.6183286 3.5963597 4.223944 3.6910577 4.093529 3.605454 3.6598732 3.8752136 3.4410453 3.6475308 3.6560664 3.6344535
1369628_at 8.376412 8.5100765 8.847499 7.8898153 7.917698 7.8385124 8.322345 8.764905 8.685059 9.156272 9.433221 9.227668
1369629_at 11.391355 11.545344 11.519629 11.524889 11.626718 11.586857 11.485587 11.444204 11.374087 11.136204 10.940824 10.95048
1369630_at 12.709417 12.714848 12.780544 12.735371 12.827611 12.844432 12.728614 12.629179 12.640599 12.406999 12.359245 12.391683
1369631_at 8.142591 8.057716 7.9413266 8.041788 8.002183 8.022879 8.580526 8.68136 8.630722 10.357715 10.549069 10.464319
1369632_a_at 6.472732 6.658711 5.848108 6.3569913 6.303069 6.453352 5.880519 5.8016787 5.936878 4.2810364 4.9904613 4.4815307
1369633_at 10.612525 10.774417 10.615744 10.631372 10.518337 10.521815 10.620649 10.366571 10.467165 9.952272 9.5317 9.4061985
1369634_at 6.3055444 6.2182417 6.1409235 5.8858027 6.152635 6.0620275 6.067456 6.1020856 5.978399 5.430967 5.594617 5.2326164
1369635_at 11.7649765 11.904603 11.878284 12.018176 12.07051 12.011555 11.993202 11.913818 11.951265 10.877269 11.034031 11.108494
1369636_at 12.287138 12.421568 12.380072 12.519073 12.560324 12.566301 12.449447 12.410956 12.431212 11.421545 11.545644 11.6366415
1369637_at 4.7177396 4.630476 4.3986154 4.808717 4.4889884 4.4718146 4.534524 4.6344247 4.8554955 5.3415513 5.451688 5.678665
1369638_at 5.079592 4.992325 4.855089 4.9458795 5.1082654 5.0413785 5.5897593 5.2469993 5.346523 6.5730543 5.9831457 5.8392267
1369639_at 3.6215026 3.6688702 3.629208 3.4843168 3.577695 3.7272708 3.7731776 3.7955856 3.6426542 3.8046677 3.9328952 3.5892496
1369640_at 5.584837 5.652878 5.8344455 5.546549 6.0977616 5.6782317 6.3379893 5.677811 6.257341 7.708497 8.223811 8.147313
1369641_at 8.106207 7.979054 7.947218 7.9748945 8.034208 8.011333 7.9433756 7.9172144 8.119658 8.807701 8.629137 8.7068
1369642_at 8.033371 8.078313 8.150139 7.847402 8.183882 8.111469 8.064199 8.198668 8.1670685 8.834768 8.889342 8.578947
1369643_a_at 8.181509 8.245763 8.1593485 8.149445 8.163904 8.149451 7.897771 8.130937 8.154161 8.099639 7.9847727 8.083542
1369644_at 9.411861 9.385718 9.38244 9.304537 9.415943 9.329393 9.218141 9.151805 9.277813 9.272143 9.263871 9.351177
1369645_at 4.043593 3.7423496 3.7985952 3.7482746 3.6781569 3.9232166 4.1468954 3.7755997 3.9131353 3.599021 3.9538732 4.287423
1369646_at 3.518817 3.6563232 3.2753787 3.2857099 3.4466093 3.309246 3.4878218 3.535971 3.2810144 3.2963488 3.5250034 3.6940238
1369647_at 6.9903255 7.0696783 7.4300585 7.142798 7.1223583 7.147078 6.984089 6.834005 6.838533 6.956692 6.6167064 6.4371915
1369648_at 6.4548287 6.496769 6.7478213 6.587694 6.5660415 6.749541 6.6264524 5.9589276 6.4759994 6.323314 5.9721513 5.781076
1369649_at 4.9671574 4.7258077 4.8879347 4.924149 4.6173763 4.8137927 4.913855 5.166642 4.3620396 4.8832316 4.946415 4.6417027
1369650_at 7.298946 7.6954613 7.650129 7.311829 7.531218 7.78576 7.808836 7.7479286 7.7963243 7.9341645 7.876263 7.916057
1369651_at 4.5175953 4.5381885 4.3720903 4.187298 4.4982805 4.4950495 4.6337557 4.6150227 4.6809444 4.852735 4.5633283 4.951247
1369652_at 3.7525737 3.9228313 3.906095 3.5485976 3.749346 3.6681566 3.9842274 3.9776986 3.849136 4.0254493 3.871472 4.0847836
1369653_at 7.6750765 7.726839 7.895199 8.249595 7.882455 7.8118157 7.8577538 7.9180975 7.8982563 7.3504863 7.546585 7.3194146
1369654_at 11.390231 11.220726 11.352095 11.213108 11.093571 11.38072 11.218187 11.118462 11.2639675 10.206659 10.223355 10.037172
1369655_at 7.5456853 8.374241 8.625168 7.995006 9.1221285 8.150717 7.6621227 7.6384497 8.018087 6.9726624 6.9906354 7.022031
1369656_at 7.394304 7.81857 7.3798065 7.135959 6.8378334 7.433979 7.53286 7.3745294 7.6436143 7.2368364 7.382134 7.5913887
1369657_at 4.29537 4.3716063 4.212089 4.005697 4.159757 4.147322 4.3151093 4.491271 4.0079966 3.872276 4.055592 4.0130568
1369658_at 9.203325 9.439199 9.555268 9.541104 9.173242 8.662557 9.573477 9.344778 9.552533 7.7573023 6.9248757 7.1616354
1369659_at 5.6016173 5.0827804 5.328282 5.3425226 5.412988 5.058185 4.754889 5.017693 5.428064 4.941971 5.1055317 4.9402966
1369660_at 4.21729 4.329787 4.494994 3.777081 4.2466006 4.286897 4.436903 3.9668362 4.3091984 4.437416 4.5161886 4.6626863
1369661_at 7.874148 8.061251 8.141634 7.8569574 7.763357 7.803812 7.9118814 7.9128985 7.8539762 7.6350784 7.952325 7.78115
1369662_at 3.4580774 3.3450549 3.4377422 3.8065243 3.4826145 3.809907 3.3768263 3.5087955 3.481604 3.5812356 3.5113955 3.4626853
1369663_at 8.55399 9.289387 9.35279 9.344533 9.463969 9.456953 6.1420393 10.351834 9.943815 10.009983 10.046386 10.119441
1369664_at 10.497731 10.83337 10.179365 11.010015 10.644531 10.731463 10.8298855 10.6992855 10.462529 5.6937456 4.6021767 7.031029
1369665_a_at 7.664147 7.9302645 7.8307633 7.657826 7.8700366 7.9698987 8.154796 7.780328 8.246587 8.202599 7.744089 7.6487274
1369666_at 6.012037 6.61735 6.0721207 6.173327 6.58902 6.8393984 6.3654604 6.038765 6.688073 6.624013 6.964864 6.6015973
1369667_at 6.805017 6.7758303 6.9342337 7.042423 6.992515 6.465776 6.8574986 7.1609416 7.1121264 7.0991073 7.152259 7.2184134
1369668_x_at 3.778744 3.663197 4.050621 3.6114237 4.101638 3.596282 3.8325796 3.84766 3.9271612 3.675515 3.981111 3.7786047
1369669_at 8.088903 8.204031 7.9409604 8.21101 8.097401 8.242594 8.193657 7.9616857 7.9808097 7.157843 7.406834 7.478705
1369670_at 4.724224 4.755575 4.730609 4.7249646 4.6498647 4.3131137 4.4819093 4.903872 4.9656925 4.7673693 4.259608 4.8587475
1369671_at 12.20728 12.236523 12.226877 12.101054 12.256964 12.310741 11.940474 11.925363 12.072112 6.8781877 8.871776 8.998877
1369672_at 6.3646684 6.4895577 6.402676 6.470695 6.413636 6.2505517 6.6112585 6.307948 6.6600685 7.8931828 6.513256 6.719019
1369673_at 4.137679 4.5062685 4.1144867 4.041748 4.2905273 4.9724393 4.5809417 4.4309072 4.2594957 4.0253515 3.7592587 3.544571
1369674_at 3.7232764 4.7054987 3.702693 3.6799097 4.045376 5.488078 4.961549 4.1457896 4.7855415 3.6761727 3.510602 3.554972
1369675_at 6.3394794 6.300342 6.209216 6.193575 6.7046833 6.6838675 6.6460757 6.394896 6.25432 5.9894233 6.137804 5.8206515
1369676_at 7.5064626 7.406485 7.6358666 7.282445 7.532207 7.421739 7.3342023 6.9514484 7.2771873 6.7693415 6.2169704 6.2007747
1369677_at 3.8798223 3.5725849 3.4645357 3.523043 3.6500201 3.5096571 3.5223591 3.4979036 3.615331 3.1782625 3.1318605 3.4916546
1369678_a_at 7.6226797 7.6173873 7.6044917 7.9771056 7.435989 7.8452783 7.6331353 7.3765492 7.526628 6.7241716 6.3475447 6.4722023
1369679_a_at 9.927064 9.792664 9.803855 9.9639635 9.613351 9.906654 9.631607 9.30419 9.570183 8.934487 8.601851 8.863158
1369680_at 5.0787206 5.197377 4.721653 4.827053 5.336905 5.0768766 4.904067 4.7604165 5.087042 4.6439633 4.8988614 4.643132
1369681_at 4.739486 4.098508 4.2599325 3.9263067 4.282598 4.2472124 4.1445746 4.161043 4.1486797 3.9756637 4.3880987 4.0603666
1369682_at 6.941876 7.1136208 7.225374 7.0920286 6.880926 6.834437 6.9442925 6.806417 7.091381 7.9668303 7.65092 7.9687314
1369683_at 7.066124 7.097272 7.0052505 6.9599905 7.1887193 7.0399666 7.094972 7.157029 7.3436136 7.4543653 7.6715984 7.352274
1369684_at 5.26231 5.4486923 5.05357 5.2728853 5.0316544 5.4224854 5.344797 5.358103 5.5497236 5.5213566 5.1946964 5.164084
1369685_at 3.8834038 3.8218439 4.1872883 3.9057102 3.882036 3.7496042 3.9864378 4.1493416 3.793553 3.7028992 3.7689989 4.0344963
1369686_at 4.335045 4.441441 4.440593 4.176307 4.2204256 4.2107306 4.190921 4.327129 4.328614 5.8537583 6.0225496 6.206773
1369687_at 4.1246915 3.9846625 4.234074 3.7794712 3.936007 3.9708405 4.0101366 4.0428653 4.0987196 3.9075966 3.9432006 3.994059
1369688_s_at 4.7707267 4.6455503 4.661904 4.928716 5.148307 4.936554 5.0909877 4.705758 4.982853 6.831529 6.571419 6.4745874
1369689_at 7.393348 6.910806 7.256967 7.014486 7.042516 7.201644 7.044818 7.299488 6.891621 8.034691 7.826173 7.8041916
1369690_at 7.303517 7.1044154 7.150322 7.2823935 7.093449 7.0973606 7.0855656 7.1232233 7.217481 7.893271 7.721852 8.075068
1369691_at 3.9856002 4.2618575 4.072855 3.600402 3.9850914 4.1986237 4.044257 3.754335 3.7770674 3.8636696 3.749062 4.0142326
1369692_at 4.123757 3.9184363 4.195899 3.7560039 4.143015 3.7586176 3.846716 3.8272324 3.7166853 4.1087804 4.2254167 3.847332
1369693_a_at 5.666566 5.4682074 6.014985 5.2070923 6.001988 5.701424 5.459887 5.9062133 5.5466037 7.2406883 4.950312 4.6745434
1369694_at 3.7113683 3.609984 3.413198 3.3738582 3.696688 3.7072043 3.681783 3.7484808 3.5406306 3.6247714 3.580698 3.7942734
1369695_at 4.485144 4.1641803 4.638368 4.0993385 4.250833 4.1549983 4.215945 4.190502 4.018738 3.9933553 4.1598005 4.063904
1369696_at 3.78961 3.6649997 3.4907794 3.750128 3.6710656 3.5127997 3.4143355 3.5888903 3.570031 3.4795537 3.7372465 3.7695684
1369697_at 3.9873564 3.7992752 4.049846 3.808182 3.8530161 3.7989993 3.8823605 3.8006682 3.7526128 4.1562147 4.023942 4.4043093
1369698_at 4.910286 5.003617 4.6121707 5.236542 5.299642 5.2088947 7.2205424 7.5901303 6.3387465 8.175826 8.5030775 8.979012
1369699_at 4.493128 4.710174 4.644941 4.707965 4.6953416 4.305536 4.6462774 4.582902 4.1285405 4.106513 4.4492292 4.344399
1369700_at 6.273468 5.974492 5.903948 6.3014436 6.259535 6.32887 5.989927 6.4497633 6.057798 6.306035 6.495501 6.4035096
1369701_at 12.480087 12.666072 12.338617 12.612959 12.294774 12.577573 12.319675 12.080791 12.05802 8.115999 9.13237 9.093737
1369702_at 7.1131506 7.3841653 7.2885513 7.2122684 7.183327 7.139789 7.145762 7.3253703 7.250789 7.1726127 7.1489816 7.456753
1369703_at 8.092966 7.8453393 7.6766114 7.927642 7.700785 8.139849 7.667908 7.652413 7.6582627 7.153123 7.402681 7.4662457
1369704_at 6.1407595 6.326896 6.536654 6.0917563 6.2883353 6.1178846 6.12954 6.314567 6.0550876 6.041278 6.340728 6.200618
1369705_at 5.148151 5.1397405 5.0044317 4.844273 5.230459 5.0535946 4.926753 5.3163395 4.982853 4.977112 5.1928368 4.803689
1369706_at 3.52764 3.5350215 3.786942 3.702803 3.6488087 3.4435112 3.6990824 3.6608639 3.5635288 3.6366606 3.5909324 3.793665
1369707_at 4.613385 4.224001 4.269426 4.53701 4.625128 4.7546034 4.5704365 5.135412 4.3415165 4.3984165 4.1941695 4.4409585
1369708_a_at 6.1069126 5.944045 5.9807277 5.559154 5.9451923 5.830829 5.6033564 5.7403812 5.491624 6.039327 6.420497 6.405134
1369709_at 4.1976795 4.0084677 4.6004906 4.1999702 4.081255 4.357274 4.0295944 4.024822 3.971341 3.7484808 4.0988984 3.9464054
1369710_a_at 3.8785396 4.0529222 3.7184901 3.9756596 3.9263568 3.8845208 4.060927 3.9190016 3.8194475 3.9481683 3.7744217 3.836095
1369711_at 4.342201 4.375964 4.2176757 4.4595757 4.0284204 4.5562763 4.245534 3.9454613 4.2681084 4.0733204 4.1785984 4.240601
1369712_at 7.486054 7.773778 7.734512 7.530537 7.4696693 7.602455 7.764236 7.6078706 7.570931 8.151617 7.9819093 8.104282
1369713_at 5.3668566 5.3178883 5.122639 5.2964263 5.241716 5.122942 4.976702 5.1632886 4.9727077 4.493203 5.150876 4.9982862
1369714_at 7.0313134 7.191036 7.3546047 7.1736646 7.324353 7.2512784 7.2332416 6.961258 7.479004 7.7869267 7.391904 7.3818254
1369715_at 4.1945777 3.9196043 4.080331 3.884829 4.1302485 3.987986 4.0871453 4.0008297 4.1074476 3.7296748 3.8155296 3.943812
1369716_s_at 9.858568 10.311389 9.884406 10.097949 10.1737795 10.015453 10.085708 10.039771 10.111864 9.278692 10.085127 9.679073
1369717_at 3.9514093 4.399866 4.197362 4.239946 4.3332605 4.02797 3.5813632 4.0859885 4.1285405 4.145385 4.0861845 4.3907905
1369718_at 9.20305 8.946382 9.301259 8.957547 8.688604 9.168047 9.0295315 9.15263 9.27834 9.042174 8.767895 8.775946
1369719_at 3.1758153 3.2644858 3.2471566 3.2150295 3.280954 3.249434 3.0291035 3.0389638 3.223824 3.277696 3.1740055 3.153889
1369720_at 9.7346735 9.678862 9.696887 9.681896 9.660049 9.869356 9.716835 9.579715 9.589883 9.42163 8.780845 9.273712
1369721_at 4.8841624 4.648673 4.7885714 4.5079503 4.8407936 4.873621 4.827578 4.5439463 4.6046796 4.6379037 5.238783 5.586552
1369722_a_at 8.424273 8.596443 8.658876 8.43547 8.416384 8.406213 8.331596 8.300828 8.440472 7.6807947 7.921618 7.6622944
1369723_at 7.337512 7.438218 7.7552276 7.800548 7.6212206 7.54176 7.4262204 7.151438 7.2257776 6.5008163 6.5491724 6.647346
1369724_at 5.205494 5.0519238 5.1514997 5.326889 4.9889555 5.271085 5.1357517 4.9546595 4.8501573 5.229862 5.419549 5.0584908
1369725_at 8.37574 8.60195 8.540681 8.383505 8.364331 8.247444 8.041362 8.254452 8.270595 7.575628 7.697141 7.3189554
1369726_at 8.629573 8.671431 8.47978 8.698199 8.892478 8.885307 9.042672 8.783958 8.821228 9.609102 9.679174 9.701912
1369727_at 13.769511 13.756932 13.7717705 13.834755 13.871039 13.80227 13.655308 13.743669 13.738867 11.404089 12.194674 12.594956
1369728_at 5.506534 5.0493608 5.489969 5.198593 5.5798616 5.4152374 5.452065 5.412983 6.063452 6.315749 4.9354525 5.792462
1369729_at 8.5727215 8.800991 8.757629 8.944042 8.535517 8.933111 8.92675 8.751583 8.5269985 8.038015 8.115572 8.106363
1369730_a_at 4.645295 4.1606927 4.7050467 4.4020557 4.285485 4.47347 4.7111216 4.710298 4.518944 3.8809068 4.479678 4.287667
1369731_at 3.4291878 3.4134243 3.3276207 3.4959435 3.3848088 3.1169877 3.4235334 3.2777438 3.1475549 3.1850815 3.2607298 3.3735945
1369732_a_at 5.0282307 4.884473 4.896146 5.081568 4.816348 4.9316797 5.288024 4.483655 4.8960867 6.5140777 5.9822836 6.262433
1369733_at 9.02683 8.962503 8.941599 9.185518 8.98101 9.046653 8.900299 8.89883 8.933191 9.457169 9.459288 9.239919
1369734_at 9.204084 9.315513 9.540909 9.212177 9.254178 9.345174 9.234901 9.242881 9.061973 7.9909773 7.2616076 7.518393
1369735_at 5.761996 6.308663 6.039475 6.1475577 6.423261 5.7381554 6.43581 6.272761 6.0602193 7.6185822 7.6191335 7.791681
1369736_at 5.1464 4.7106853 4.5735455 5.008811 4.9701324 5.013644 4.9110203 4.9648123 5.113677 6.1843467 6.3491488 6.6194816
1369737_at 9.455723 9.775932 9.975243 9.147966 9.705695 9.660966 9.121815 9.00354 9.32143 7.777359 7.8777013 7.4088473
1369738_s_at 9.914352 10.027577 10.416572 9.727635 10.118699 9.8868 9.443314 9.575494 9.7522 8.450581 8.482069 8.287192
1369739_at 3.7305148 4.1233344 3.921793 3.95327 4.1438026 4.366447 3.995912 3.761078 3.8707511 3.886459 3.968876 3.7786047
1369740_at 4.6887975 4.8730526 4.491155 4.5590577 4.484625 4.551149 4.684683 4.5089674 4.6832967 4.3576593 4.6624765 4.8029346
1369741_at 5.561335 5.3274813 5.514751 5.3098254 5.2166038 5.467516 4.9846067 5.1883154 5.40063 4.9052296 5.1924534 5.411154
1369742_at 4.867608 4.8749547 4.840804 4.677055 5.031767 4.7123327 4.6596 4.7475886 5.032018 4.8050823 4.365346 4.570878
1369743_a_at 8.757695 8.197111 8.869991 9.370953 8.508862 9.024826 8.512874 8.456466 8.278512 8.643401 8.96253 8.348255
1369744_at 4.1743574 3.9809031 3.940717 4.029281 4.3268023 3.7199035 3.7506866 4.042984 3.6958742 3.808308 3.954831 3.884685
1369745_at 6.0968657 5.8293056 5.9167123 5.8894253 6.284406 5.9613495 6.0440316 6.02411 5.9155393 5.7750907 5.4398217 5.758593
1369746_a_at 12.001761 12.131611 11.974788 12.202491 12.062438 12.268158 11.832263 11.959734 11.927094 9.335304 8.472267 9.218437
1369747_at 6.7164197 6.3093843 6.2909946 6.678992 6.434431 6.3439417 6.1862283 6.0888653 6.1284685 6.146447 5.8821673 6.077177
1369748_at 3.509765 3.4176214 3.6872168 3.427405 3.547807 3.538372 3.5052252 3.613073 3.4505706 3.6990917 3.5174868 3.354024
1369749_a_at 3.8024628 3.9151552 4.1837893 4.0644064 3.7924101 4.012334 3.9764495 4.011586 3.863769 3.934241 3.9109497 3.546528
1369750_at 3.8170428 3.6522593 3.846643 3.5246727 4.215522 4.001522 3.349554 3.766823 3.5635288 3.4964764 3.885095 3.7311037
1369751_at 3.940022 3.8622909 4.1870213 3.7388575 3.828319 3.9626756 3.8319747 3.7215397 3.6298902 3.8809068 3.6807091 3.6799026
1369752_a_at 5.1359468 4.8009176 4.6411834 4.8535504 4.8688393 5.0833645 5.150926 5.206014 4.8331494 4.69435 4.533668 4.6677074
1369753_at 4.1888924 3.8153012 3.8475485 3.866507 3.9003398 3.8014479 3.9447138 3.739487 4.0935764 3.7633638 3.7994723 3.829515
1369754_a_at 8.358643 8.580794 8.414729 8.802393 8.638283 8.520861 8.418712 8.464375 8.463948 8.288923 8.374525 8.492518
1369755_at 4.001382 3.958197 4.0177 3.7367978 3.7769494 3.771847 3.8493009 4.082082 3.7481482 3.9174156 3.773723 3.8816226
1369756_a_at 7.6558666 7.8222938 7.5134025 8.271934 7.5351143 8.250596 8.478855 8.294546 8.763536 9.213037 8.824598 8.964287
1369757_at 5.75037 6.1482477 6.306764 5.5901885 5.8875084 5.461191 5.607929 5.9125295 5.7952504 5.507078 5.452677 5.159735
1369758_at 8.387795 8.839439 8.148111 8.844048 8.631205 8.569937 8.225099 8.4072 8.152323 6.9006014 7.189541 7.3294973
1369759_at 5.3282323 5.0764036 5.3143554 5.2743273 5.400691 5.5501947 5.25436 5.263308 5.371302 5.691785 5.855085 6.205468
1369760_a_at 3.8643947 3.8882873 4.3485823 4.2017393 4.009919 3.802184 3.6162808 3.7505984 3.8908613 3.823046 3.6837513 3.4938505
1369761_at 3.8545384 3.7527876 3.9483473 3.7074473 3.884374 3.661868 3.5907736 3.9027104 3.1433659 3.4370499 3.6778204 3.3193846
1369762_at 4.4151306 4.1527777 4.2842607 4.194074 4.355652 4.308295 4.3036213 4.596162 4.254657 4.2034607 4.3684497 4.038565
1369763_at 3.793994 3.6171246 3.5832777 3.7189512 3.7027116 4.0645137 3.705519 3.7158582 3.6356866 3.7727535 3.434959 4.0267777
1369764_at 13.084026 13.150108 13.150266 13.154631 13.122156 13.173081 13.18752 12.929658 13.078247 12.769897 10.154596 10.660207
1369765_at 4.0339365 3.8853862 3.8565052 3.7152934 3.6846802 4.0268326 3.8302276 3.9188397 3.8530831 3.9223182 3.7210362 3.8691676
1369766_at 5.545035 5.6014767 5.4733543 5.4276686 5.3375454 5.426782 5.088677 5.106702 5.0062876 5.1211114 5.2644444 4.9537783
1369767_a_at 3.5386193 3.5297632 3.9204736 4.0911965 3.6813035 3.6509812 3.593107 3.7120965 3.9396148 3.2794557 3.6350386 3.4687994
1369768_at 6.4069586 6.7107997 6.2711587 6.444016 6.5567765 6.391632 6.9965334 6.3349457 6.6698036 7.753543 7.057119 7.0404572
1369769_at 4.442367 4.586876 4.4788594 4.5924263 4.5686135 4.635769 4.5907702 4.8106604 4.757661 4.514269 4.4617367 4.4932785
1369770_at 3.9856005 3.7759318 4.175247 4.3436985 3.9872823 3.7484906 3.8858812 3.9949281 3.8074555 3.8809068 4.2116838 3.9661293
1369771_at 5.952168 5.5392084 5.335075 5.748582 5.8821735 5.2180886 5.2201533 5.1567373 5.1336946 4.6276493 4.1014795 4.322818
1369772_at 7.5194817 7.100714 6.776364 6.8994365 6.9148602 6.4697766 7.2543674 6.9549146 6.339621 7.161125 7.77993 7.6955833
1369773_at 3.908335 3.6995494 3.9668465 3.6527598 4.152366 4.0919704 3.689249 3.8363082 3.789878 4.0643926 3.85765 3.5900595
1369774_at 4.205691 4.597033 4.503888 4.339189 4.449839 4.342314 4.4129 4.273856 4.29786 4.649638 4.2591124 4.275839
1369775_at 8.512686 8.596465 8.532745 8.681068 8.636091 8.63529 8.635292 8.644943 8.7894745 9.072751 8.972381 8.808444
1369776_a_at 6.6238 6.419631 6.23181 6.5578294 6.4362335 6.2038236 6.3195934 6.3161983 6.1870193 6.095735 6.75179 6.2860713
1369777_a_at 7.7050805 8.264666 7.495973 7.8149652 7.759669 7.823944 8.268316 8.017584 7.975935 8.297197 8.344841 8.399483
1369778_at 3.7749875 3.7169323 3.776052 3.896242 3.6781564 3.7544262 3.8254995 3.696236 3.7566068 3.608614 3.765415 3.5987813
1369779_at 5.8907566 6.178096 6.172232 6.364844 6.0183387 6.2351637 6.3729043 6.2695713 6.5053134 6.304578 6.704993 6.301822
1369780_at 5.711363 5.901747 6.072405 6.033169 5.9718733 5.8239193 5.795302 5.7789445 5.9737525 5.8904595 5.946564 5.770869
1369781_at 3.7378764 3.7718818 3.9977703 3.6249456 3.71356 3.5272014 3.5256646 3.9764457 3.5488315 3.5219433 3.6386943 3.4626853
1369782_a_at 5.897602 5.8575563 5.753183 5.547619 5.5232563 5.6612186 5.973624 5.8743844 5.809038 5.35511 5.5111246 5.3622923
1369783_a_at 5.1073074 5.6582646 4.902499 5.5521812 5.1571217 5.9293404 5.851152 6.334672 6.394541 7.6705947 7.524933 7.617433
1369784_at 3.5356278 3.5516126 3.9068756 3.5106657 3.8223658 3.9048562 3.495654 3.594731 3.6698947 3.5400043 3.5716429 3.6092007
1369785_at 8.323159 8.343324 8.134378 8.2018175 8.503494 8.580729 8.560489 8.491159 8.593411 8.369501 8.513483 8.426649
1369786_at 5.296985 5.0453243 5.573775 4.9121966 4.7832766 5.3005767 4.974311 5.3263373 5.040663 4.9786205 5.737403 5.091445
1369787_at 3.794134 3.977121 3.6567905 4.2194014 3.6123483 3.7933962 3.6717482 3.8162954 3.6738896 3.8319285 3.7518847 3.7997987
1369788_s_at 7.6027513 7.8860245 7.434187 7.708292 7.2298994 9.069515 8.667618 8.0664835 7.9303145 9.50014 9.267141 8.694759
1369789_at 3.2246923 3.4037902 3.3742847 3.3607426 3.3750474 3.4122827 3.2071872 3.4731033 3.283359 3.1588418 3.2778764 3.1538694
1369790_at 11.520678 11.628991 11.73551 11.484824 12.119216 11.02813 12.238498 12.300071 12.126122 12.218747 12.184154 12.318269
1369791_at 8.4606 8.654663 8.475311 8.551426 8.521454 8.71748 8.501135 8.362904 8.210112 5.8867507 6.5775905 6.0436583
1369792_at 5.750245 5.79596 6.285391 5.8997946 5.9607005 5.806546 5.507374 5.896693 6.075608 5.6261945 5.371579 5.4794083
1369793_a_at 3.9787052 4.128248 3.8039212 3.4884427 3.9468365 3.9223783 3.7627406 3.7497652 4.1452675 4.0684004 4.314685 4.0255566
1369794_a_at 4.629085 4.685289 4.8961463 5.0746746 4.5623026 4.614751 4.603088 4.898101 4.7545676 5.4300947 6.2060194 5.441394
1369795_at 4.4549694 4.620124 4.266664 4.3670864 4.3158836 4.543238 4.205944 4.5915394 4.400033 4.2651415 4.3671894 4.262879
1369796_at 4.6399384 4.2158294 5.2910485 4.292239 4.6391096 4.380574 4.468511 4.2122345 4.313163 4.4353533 4.3787365 4.3397064
1369797_at 4.025016 4.1105723 4.448461 4.108126 4.1352873 4.2705226 4.0257635 4.235446 4.0271378 4.1284447 4.0845013 4.2488747
1369798_at 4.553321 4.622491 4.335778 4.329954 4.2366095 4.302129 4.3943977 4.301593 4.423319 4.1871834 4.7085037 4.414727
1369799_at 10.479951 10.578509 10.641188 10.321302 10.537008 10.560838 10.256754 10.254339 10.255716 6.639215 6.8712416 7.3265395
1369800_at 4.0869975 3.9841828 4.026102 3.6925116 4.140833 3.9069576 3.7129705 4.1225038 4.040824 3.8032165 3.8835773 3.543006
1369801_at 4.583534 4.2418923 3.960733 4.000672 4.3615046 4.609002 4.411286 4.691263 4.288856 4.779719 4.880877 4.6180277
1369802_at 3.8276317 3.9196374 4.177865 3.9467814 3.6142442 3.6347616 3.7027647 3.7616146 3.8144891 3.8543913 3.7173135 3.6761374
1369803_at 4.3480873 4.470805 4.3898554 4.4886765 4.440593 4.4046693 4.417939 4.373626 4.427873 4.3342237 4.5752177 4.4549875
1369804_a_at 4.8871317 4.574547 4.9665284 4.208235 4.5124493 5.115551 5.364478 4.80847 5.166233 6.407633 6.5272884 6.2930565
1369805_at 3.8421223 3.8437293 4.048224 3.6319795 4.166755 3.9527283 3.6864183 3.907412 3.7632601 3.736506 3.9561412 4.2982645
1369806_at 4.9342756 5.40656 5.339672 5.181627 5.260905 5.3469644 5.165679 5.691457 5.0773373 5.190923 5.118391 4.917156
1369807_at 4.3784595 4.1438546 4.6156754 4.0425043 4.453842 4.3051615 4.141056 4.253481 4.0801744 4.014754 4.2673216 3.8816226
1369808_at 4.373103 4.383556 4.2426233 4.1704903 4.430226 4.5102005 4.0665226 4.243731 4.040824 4.1424985 4.1782513 4.1434336
1369809_at 4.6977706 4.9745216 4.8199425 4.740855 5.1457233 5.0134096 4.7677894 4.5079355 4.7531824 4.6900353 5.089786 4.868776
1369810_at 6.668169 6.862824 6.7969413 6.720147 6.6170316 6.64127 6.5329194 6.494505 7.0137525 6.170761 6.4701138 6.267971
1369811_at 4.453293 4.748989 4.634614 4.639 4.515527 4.430871 4.5878735 4.7027807 4.5077353 4.4619656 4.515691 4.8022366
1369812_at 5.5844517 5.3441534 5.544799 5.6064816 5.5107684 5.566409 5.3345423 5.4063053 5.268422 5.2998676 5.22313 5.5273304
1369813_at 7.1191745 7.5520487 7.4771385 7.3015227 7.1223583 7.167202 7.2922163 7.504326 7.311648 7.875584 7.185369 7.5185738
1369814_at 4.5391426 4.4930706 4.6686473 4.3488545 4.456987 4.309001 4.4244447 4.870162 4.264347 6.9537926 6.4384255 6.515366
1369815_at 5.340724 5.074641 5.2114935 5.5908737 5.5499487 5.2165494 5.548596 5.787999 5.672214 5.9775295 6.47823 6.0673466
1369816_at 4.618419 5.1600595 4.9875913 5.0221057 5.16218 4.4462156 4.624078 4.857619 5.0448103 4.8835273 4.789533 4.9038687
1369817_at 4.2863526 4.665366 4.5575814 4.758374 4.275513 4.863807 4.719374 4.6811166 4.849082 5.3492355 5.245525 5.001664
1369818_at 4.802121 4.688243 5.020281 4.553542 4.663742 4.6787777 4.618366 4.4360213 4.492197 4.425726 4.531156 4.622403
1369819_at 4.6326013 4.5395465 4.8039265 4.572315 4.481322 4.6410336 4.4236293 4.839942 4.5231686 4.142796 4.174631 4.3368425
1369820_at 3.9422636 4.104217 4.604461 3.7627664 4.2273583 4.4246454 4.7437925 3.9776425 4.319855 3.8549113 4.4363565 4.0534434
1369821_a_at 5.1005783 5.070896 4.849126 4.8888626 5.1397305 4.9506354 4.892662 5.1532664 5.02561 5.0011606 4.6568384 4.742376
1369822_at 4.353483 4.588006 4.3995805 4.5724654 4.342455 4.5493746 4.236107 4.1297255 4.4762287 4.2325826 4.469594 4.386123
1369823_at 4.3708296 4.4232693 4.6879263 4.2935476 4.3811903 4.463259 4.54389 4.3651323 4.5792384 4.5362864 4.0208607 4.622158
1369824_at 5.1637125 5.0453243 4.557581 4.8572617 5.1174855 4.996983 4.8564844 4.4097204 4.4945173 4.470502 4.8848734 4.510988
1369825_at 4.595277 4.2634172 4.5152807 4.6119676 4.7517395 4.2004623 4.210951 4.8332148 4.4367743 4.495521 4.3368735 4.2878337
1369826_at 6.181787 6.1683455 6.0764303 6.505917 6.2096405 6.824642 6.2473216 6.5785565 6.5744915 6.1959577 6.0007215 6.1138077
1369827_at 5.349082 5.063938 4.961232 4.95866 5.2206116 5.0787725 4.8816814 5.4491835 5.105011 4.7013707 4.888112 5.0322695
1369828_at 5.5888443 5.1173496 5.687625 5.183548 5.324746 5.454688 5.5063944 5.449233 5.2666593 5.553014 5.872039 5.736908
1369829_at 4.5493207 4.16506 4.4926805 4.2457895 4.3215313 4.196252 4.4294415 4.667972 4.4949474 4.0043273 4.151231 4.300774
1369830_at 4.7411947 4.805567 4.3936954 4.8036795 4.9999976 4.7475204 5.202465 4.7824087 5.286376 5.979332 5.861407 5.7687798
1369831_at 5.3943796 5.173984 5.1798925 5.0271463 5.154894 5.3567886 5.1604996 4.8319263 5.020194 4.85219 5.059992 4.6791496
1369832_at 5.0928993 4.779073 5.2596107 4.7871275 5.4113207 4.6475573 4.7816076 5.04229 4.7900743 4.9420958 5.07966 4.8813276
1369833_at 4.0075693 3.9798632 4.102544 4.193073 4.378183 3.8994904 3.9556816 3.9687235 3.9759293 4.418995 3.8439195 3.8687906
1369834_at 7.109671 7.923651 7.4962087 7.792765 7.706892 7.92146 7.877787 8.022503 7.6542964 4.7823057 4.927741 5.1181602
1369835_at 5.9255805 5.92431 5.935416 5.9947977 6.158338 5.8281775 6.0083585 6.0819197 5.8612003 5.7271905 5.4781246 5.7004232
1369836_at 5.712103 7.1065555 6.5093365 5.29079 6.649006 5.116343 6.113887 6.3819575 5.876131 4.7738886 5.4127145 6.181198
1369837_at 12.325182 12.507032 12.568342 12.414261 12.350611 12.412785 12.269466 11.937003 12.223873 11.54725 11.083653 11.182597
1369838_at 4.220977 3.9836102 4.2827206 3.8969135 4.1109104 4.0853543 3.9610252 3.8206832 3.8391995 3.5584 4.176404 4.0200686
1369839_at 4.5125685 4.118861 4.550605 4.3175116 4.35011 4.1764336 4.110005 4.233616 4.3467255 4.208724 4.1336374 4.131402
1369840_at 9.144067 10.105576 9.026668 10.021897 9.271245 9.9072275 10.021849 9.714099 9.548019 7.5823407 7.0286226 7.8581905
1369841_at 4.0702105 3.7101011 3.7533221 3.8496797 3.6035893 3.5824711 4.151923 3.6543798 3.4616988 3.9131913 3.8369057 3.7037113
1369842_at 4.0368843 3.9268255 3.7921205 3.801183 4.0897985 3.8121943 4.2731657 3.7544763 3.9011116 3.5204375 3.7156126 3.3071382
1369843_at 4.1722536 4.2063427 3.9877768 4.297582 3.8472133 3.9069602 4.1317196 4.1321716 4.031814 3.9154406 4.4363565 4.346149
1369844_at 3.988546 3.965134 3.8224607 3.5440803 3.998226 3.7976294 3.627165 4.156206 3.9646611 3.7769692 3.7619762 3.7489944
1369845_at 5.223505 5.29852 5.139003 5.213954 5.2865577 5.262471 4.732913 5.49998 5.1273947 4.9472713 4.8288474 4.9631996
1369846_at 3.4662373 3.644249 3.8299298 3.6155152 3.8350596 3.495761 3.4993567 3.4123619 3.4775524 3.5122066 3.3806396 3.3379073
1369847_at 5.2431664 5.177042 5.4720383 5.040482 4.8302393 4.7171454 5.1784444 5.166642 4.8905673 4.5408864 4.572583 4.9145265
1369848_at 3.4158788 3.47216 3.505253 3.2812326 3.3756473 3.6174326 3.4991467 3.5715857 3.2745461 3.5732737 3.4842777 3.4024158
1369849_at 5.2448673 5.0274553 4.7419157 5.203968 5.3286915 5.22721 5.0013876 4.858262 4.8520784 4.968645 5.244646 5.0223737
1369850_at 5.626087 5.3765087 4.983162 5.7726746 5.7264404 5.2666197 5.6750097 5.1813164 5.702039 5.0410185 5.3677816 5.076379
1369851_at 7.4050145 7.20709 7.22435 7.063984 7.172662 7.0272675 6.8996744 7.22877 6.918461 7.0472517 7.578193 7.283421
1369852_at 12.09863 12.16455 12.03002 12.067721 12.085184 12.087537 11.887584 11.828569 11.739489 10.137793 9.581027 10.084183
1369853_at 4.8258214 4.5966334 4.475433 4.570251 4.5402784 4.4700546 4.381036 4.907317 4.517285 4.7676415 4.56667 4.6075015
1369854_a_at 9.184212 9.271962 9.159444 9.202415 9.172532 9.141748 8.967598 8.789487 9.070428 7.255024 7.782503 7.496189
1369855_at 3.849218 3.7155843 3.8766072 3.6770654 4.004065 3.681028 3.684745 4.073186 3.9821954 3.5559552 3.934982 3.8600767
1369856_at 4.225376 3.973469 4.3179975 4.1289167 4.1665287 3.881269 4.0982366 4.2496505 4.2631655 3.9923956 4.0269184 4.045302
1369857_a_at 5.5833216 5.063376 5.26391 5.3300924 5.398737 5.033392 5.2480288 5.408818 5.1822486 5.164361 5.4597664 5.3074927
1369858_at 4.3204784 4.0741587 4.106198 4.148162 4.061715 3.8729422 4.1871552 3.9396894 4.009458 3.6470568 4.1646566 4.0250225
1369859_at 4.5421977 4.3332686 4.2027826 4.284951 4.6490884 4.2413654 4.013476 4.089634 4.4055977 4.2348003 4.4357076 4.257482
1369860_a_at 4.217929 4.587055 4.3715315 4.6345615 4.4175377 4.5177345 4.4464617 4.934986 4.456599 4.041297 4.469346 4.658451
1369861_at 4.3623405 3.9994807 3.87514 4.002508 3.9859135 4.248885 4.091823 4.1367054 4.217277 3.7161558 3.9680538 3.6380672
1369862_at 4.5977316 4.3166056 4.3748055 4.3439255 4.4532676 4.6598473 4.384069 4.56783 4.5208488 4.6152024 4.472002 4.7783628
1369863_at 9.805479 9.201186 9.171615 9.677462 9.0034485 9.666198 9.578825 9.868937 9.72494 7.5137157 7.7069197 8.170986
1369864_a_at 9.746832 10.840114 11.216919 8.99387 11.148953 9.994557 8.859443 8.879435 9.374757 5.4009814 6.2559423 5.0494804
1369865_at 4.3399277 4.436482 4.38194 4.1271353 4.2946815 4.259015 4.152439 4.2440877 4.311095 4.0368056 4.031999 4.173164
1369866_at 4.4855084 4.786485 4.7287426 4.87678 5.098006 4.600613 4.5939093 4.562052 4.693773 4.569413 4.3564305 4.3147
1369867_at 5.727202 5.4496474 6.0550556 5.2890186 5.8671436 6.920039 5.3583956 5.0675683 6.8790526 4.7583027 4.6091175 4.832405
1369868_at 9.815234 9.782003 9.9721365 10.110765 9.786931 9.642117 9.844821 9.939206 9.929142 9.279868 9.723757 9.546968
1369869_at 3.8941393 3.7252526 3.5874047 4.0425043 3.8834834 3.6102386 3.5812898 3.8714283 3.4903924 3.6332722 3.5855563 3.5875182
1369870_at 6.6577444 7.010816 7.0147343 7.229254 7.0757446 6.8434772 6.854707 7.1450186 6.880677 7.063097 6.9252534 6.856263
1369871_at 3.766251 3.251391 3.6630063 3.7175374 3.796359 3.474236 3.3821936 3.1991208 3.503567 4.1490602 4.869273 4.300961
1369872_a_at 4.0585375 4.0189424 4.2383347 4.029406 4.304206 4.2759466 4.3348093 4.538218 4.20358 4.31658 4.1909404 4.4334173
1369873_at 4.2737026 4.2976904 4.302063 4.1127596 4.5777907 4.304618 4.3524084 4.521892 4.205568 4.267743 4.297182 4.0958977
1369874_at 4.981342 4.6730213 5.018631 4.491345 4.5836306 4.327856 4.1522737 4.4785976 4.5381775 4.3539953 4.259387 4.4871907
1369875_at 4.8267975 4.9163294 4.676813 4.6214685 4.8729677 4.818543 4.7618055 4.926342 4.700473 4.8393345 5.017432 4.619136
1369876_at 4.0303087 3.714149 3.9853482 3.8431373 4.068424 3.8846734 4.0191975 3.5870256 3.8228557 3.8088715 4.079829 3.6712894
1369877_at 4.891453 4.5141325 4.804039 4.6206045 5.1218586 4.666857 4.946156 4.3314724 4.914192 5.1742325 4.333793 4.7790666
1369878_at 3.908864 3.7160292 4.176532 3.8866513 3.8860464 3.7519746 4.1352153 3.92046 3.8925123 3.6477573 3.8848004 3.5213933
1369879_a_at 12.808106 12.877098 12.859005 12.874225 12.8152485 12.876718 12.791842 12.877904 12.863123 12.78717 13.027187 13.016464
1369880_at 4.472958 4.2038717 4.062766 3.9781961 4.3462563 4.463091 4.356189 4.185161 4.075199 4.160841 4.029337 4.235135
1369881_at 4.1259203 4.5101213 4.2630787 4.080763 4.150076 4.3431473 4.3554688 4.3125515 4.0717163 3.716201 4.084545 3.9526474
1369882_at 4.3402457 4.3837852 5.0035324 4.640628 4.382395 4.4982185 4.4145794 4.4849424 4.4851317 4.0957565 4.246009 4.285804
1369883_at 3.524406 3.2858531 3.5342274 3.063554 3.4908385 3.4644945 3.2192965 3.464019 3.3457384 3.1235259 3.2018807 3.3691878
1369884_at 4.5056086 4.740636 4.741823 4.56019 4.7752013 5.264696 4.492144 5.103366 4.6747794 4.772809 5.000208 4.6762066
1369885_at 5.0192966 5.1803684 4.757669 4.7227755 4.9855413 4.5927896 4.5456824 4.826248 4.8877435 4.5890985 4.8315835 4.7828174
1369886_a_at 5.7575183 5.924193 5.6666913 6.034486 6.089379 6.1513653 5.8331423 6.1019273 5.7880335 5.099165 5.312441 5.2050076
1369887_at 4.478735 4.6289163 4.600523 4.5246463 5.053607 4.721964 4.6126776 4.8619843 4.5619683 4.491058 4.3551025 4.4483395
1369888_at 3.9238954 4.417653 4.2129993 4.1958475 4.3121195 4.35958 4.676534 4.063177 4.1366787 4.199089 3.8313816 3.7743757
1369889_at 4.090918 3.913509 4.2338037 3.9871836 3.8987558 3.8582966 3.886467 3.7835045 4.040824 3.989528 3.8476052 3.977882
1369890_at 3.2061677 3.1376438 3.2915804 3.069079 3.0645592 3.1676943 3.040069 3.2240033 3.098351 2.8280048 3.1233873 3.0849388
1369891_at 4.997677 4.846584 4.9562583 4.824768 4.8202243 4.602286 5.018401 5.0675683 4.813912 4.7308526 4.8449297 4.979059
1369892_at 3.841411 3.5868773 3.7800465 3.8406298 3.4995837 3.6384566 3.7885783 3.7116916 3.6959383 3.8007996 3.8467658 3.6556745
1369893_at 4.783364 4.915133 4.8781605 4.787567 4.6100154 4.6898212 4.405349 4.7966137 4.6299057 4.6486573 4.3962965 4.696121
1369894_at 3.3500535 3.2134883 3.3255782 3.454521 3.1877847 3.2515225 3.3512614 3.5443203 3.2067418 3.431981 3.2626688 3.340271
1369895_s_at 6.146529 5.922883 5.698834 5.763812 6.0057282 6.118174 5.9617753 6.2564645 5.9513597 6.8495398 6.828375 6.559645
1369896_s_at 7.8189306 7.947186 7.9935217 8.004973 7.703764 7.7496057 7.7986646 7.9837584 7.925317 7.7875524 7.935769 7.772809
1369897_s_at 12.256381 12.363881 12.192721 12.434084 12.272991 12.3226185 12.472653 12.259051 12.327333 12.450377 12.539884 12.555162
1369898_a_at 4.7694364 4.537302 4.238678 4.6776447 4.431041 4.671931 4.617175 4.6484165 4.40676 4.3321743 4.038455 4.107411
1369899_s_at 6.232856 6.3532653 5.9673204 6.183246 6.2563014 6.396701 6.081305 5.9029827 6.1707478 6.324536 6.239925 6.446964
1369900_at 4.2239823 4.003814 4.002437 3.9310586 4.363371 4.089448 3.9091086 3.9776354 4.131901 3.9421072 4.319621 4.0449514
1369901_at 4.2349577 4.331027 4.4829144 4.251987 4.304291 4.2338142 3.9825683 4.448783 4.156519 4.369487 4.004217 4.1930456
1369902_at 7.4790134 7.5476136 7.1051817 7.3107724 7.4176598 7.267626 6.8566117 6.63529 6.53666 5.1311927 4.9244905 5.078001
1369903_at 4.2075553 4.191378 4.4131274 4.2917004 3.9590642 3.8110914 3.9856389 3.9898245 3.790439 3.8268533 4.006031 4.168561
1369904_at 4.530284 4.349282 4.5686016 4.559057 4.2023807 4.283861 4.173068 4.380654 4.3978825 4.290296 4.5363092 4.645371
1369905_at 3.5549188 3.685407 3.5692155 3.7022185 3.2844565 3.6891444 3.4498403 3.8272324 3.340526 3.5092788 3.595007 3.6225004
1369906_s_at 11.781032 11.961693 11.822877 11.853396 11.851119 11.910454 11.77485 11.9331 11.890015 11.26996 11.192452 11.365352
1369907_at 5.8357515 5.688423 5.234207 5.5039005 5.696324 5.5719748 5.5920486 5.0779667 5.679567 5.056945 5.501068 5.196102
1369908_at 3.779737 3.6160085 3.514938 3.7803447 3.5586455 3.602841 3.50578 3.7838318 3.5985687 3.538751 3.5318258 3.6540766
1369909_s_at 10.935503 10.931018 10.933118 10.983714 11.0436735 10.931066 11.029247 10.979507 10.998057 10.299517 10.457533 10.418023
1369910_at 4.2967653 3.7865791 4.0330563 3.8062997 3.939677 3.918805 3.7410436 3.9340198 3.5039675 3.9923956 3.6751633 3.838518
1369911_at 4.8387856 4.7769537 4.974168 5.0961313 4.959195 4.5303826 4.956209 5.0813665 4.7216654 4.6549087 4.6147275 4.6590023
1369912_at 6.8134403 6.6451674 6.7187624 6.2934175 6.809963 6.6841717 6.7260804 6.624844 6.660634 7.209296 7.1813407 7.2506948
1369913_at 4.2265663 4.309767 4.350283 4.1740384 4.2129984 4.3120656 3.8633704 4.2487364 4.091448 4.216028 4.019417 4.120964
1369914_at 4.1828094 3.8201942 4.063307 3.7919278 3.8992474 3.6872125 3.7506866 3.9661343 4.040909 3.7558959 3.8261702 3.7113075
1369915_at 6.899307 6.5457387 6.9155607 6.964122 6.8485365 6.5929375 6.695376 6.740673 6.748331 6.6760974 6.873314 6.2748804
1369916_at 5.0491657 4.9405875 5.0855217 4.8362894 5.003778 4.9893975 4.983354 4.858262 4.9817076 4.8399806 5.0459795 4.9034452
1369917_at 4.7480826 5.1890087 5.290434 5.1603146 5.0038466 5.035775 5.0619345 5.101841 4.982853 5.1437573 5.332436 5.2591453
1369918_at 3.9696164 3.9724803 4.0941925 3.637566 3.6838896 4.2006717 3.7035806 3.859776 3.8425677 3.8809068 3.7997956 3.8446987
1369919_at 4.8846116 4.8517914 4.5332084 4.806404 4.8986726 5.1238937 4.7995167 5.0921993 4.9868927 5.273306 5.125195 4.9582276
1369920_at 4.4525547 4.6337066 4.674876 4.8197546 4.3661222 4.4228005 4.3799434 4.166438 4.1684637 4.6991043 4.3581395 4.4593906
1369921_at 6.3695564 5.951852 6.226429 6.161432 6.343584 6.9631 9.047178 7.2413034 7.069035 8.280773 7.07575 8.929834
1369922_at 8.551505 8.735926 8.619259 9.002147 8.830353 8.864811 8.897398 8.727127 8.575669 7.749899 8.053254 8.170356
1369923_at 5.606141 5.320013 5.526821 5.786333 5.731965 6.0606136 5.572053 5.4937806 5.6097546 5.171857 4.804164 4.772803
1369924_at 6.2196836 6.178157 6.122718 6.201389 6.059555 6.2533517 5.8184013 5.9656982 5.808199 5.4502964 5.8353877 5.543171
1369925_at 4.256992 3.858258 4.3677025 3.8850083 4.066815 4.1112127 4.095207 4.1677837 4.0096602 3.8274186 3.5957828 3.9200404
1369926_at 7.629668 7.5378284 7.240345 7.6618986 7.6472015 7.50529 7.8080034 7.204076 7.8668785 11.036775 11.669041 11.117836
1369927_at 11.442196 11.289275 11.410985 11.327089 11.380607 11.335699 11.479329 11.592589 11.582667 11.6146145 11.720594 11.776137
1369928_at 3.6872568 3.5346527 3.5340996 3.7627664 3.869915 3.490956 3.477245 3.783504 3.663403 3.486443 3.7106695 3.8925226
1369929_at 11.331337 11.447298 11.312352 11.36259 11.495702 11.399718 11.481081 11.405748 11.399557 11.91552 11.908907 11.941311
1369930_at 11.989956 11.810473 11.819967 11.829819 11.912261 11.79383 11.888484 12.062619 11.880202 12.523313 12.362827 12.332367
1369931_at 7.129816 7.161275 7.166518 7.275593 7.372515 6.919581 7.369348 7.5752277 7.47839 9.335161 8.823778 8.948851
1369932_a_at 10.066156 10.009653 10.058964 9.980864 9.918374 10.194432 10.076744 10.023319 10.000989 9.761417 10.031303 10.10566
1369933_at 11.086575 10.980964 11.124171 11.163739 11.11378 11.169427 11.390058 11.446026 11.407322 12.141554 12.223298 12.43263
1369934_at 12.166202 12.084117 12.155294 12.139588 12.282691 11.905758 12.094854 12.1765585 12.132367 12.572339 12.404906 12.343894
1369935_at 8.064353 7.8745275 7.8082185 7.8369107 7.8771467 7.770985 7.7905 7.7630973 7.83578 8.152061 7.994776 8.015585
1369936_at 10.765476 10.738691 10.707919 10.745872 10.919792 10.64419 10.949527 10.787986 10.786061 11.282716 11.146365 11.388855
1369937_at 10.80568 10.76091 10.779792 10.852489 10.822121 10.682988 10.815082 10.69961 10.72394 11.425906 11.105687 11.259709
1369938_at 7.2124057 7.226205 7.1304283 7.2974463 7.2805414 7.367989 7.2623196 7.536337 7.283331 7.2310324 7.0782065 7.190262
1369939_at 12.0325 11.976348 11.892365 12.018728 11.949477 12.100476 12.133765 12.117995 12.154127 12.400222 12.531528 12.528105
1369940_at 10.25127 10.290587 10.370408 10.3401985 10.303563 10.506272 10.5112 10.51646 10.378676 11.050842 10.80422 10.929603
1369941_at 10.702997 10.664419 10.680526 10.949275 10.795786 10.823084 11.143105 10.969545 10.975348 11.230508 11.880133 11.65026
1369942_at 9.010221 8.977698 8.917498 8.963592 8.883085 8.944811 8.901869 8.803553 8.920426 8.886939 8.948056 8.832748
1369943_at 9.850629 10.165095 9.976575 10.062086 10.342503 9.959417 10.243827 10.028318 10.442237 10.795457 10.47847 10.587073
1369944_at 8.762765 8.732214 8.888054 8.771088 8.81261 8.701197 8.921953 8.692712 8.813419 9.861964 10.079035 9.964902
1369945_at 4.409794 4.682699 4.259154 4.5590577 4.6364946 4.5586796 4.44178 4.6922026 4.572641 4.222454 4.212943 4.2492127
1369946_at 6.6105623 6.49274 6.380537 6.4000893 6.4727087 6.5747623 6.649217 6.721635 6.8535576 7.4244213 7.554601 7.377741
1369947_at 5.442239 5.5614552 5.6859264 5.2511034 5.219329 5.3389893 5.4277205 5.2817693 5.3646197 5.7921653 5.82074 5.6160183
1369948_at 7.9075675 7.7216654 7.8675175 7.9893885 7.9619665 7.6869907 8.525612 8.878765 8.489635 11.795529 12.087694 11.837919
1369949_at 7.2147336 6.7984266 7.187481 6.991892 7.060872 6.890625 6.7408533 7.0170236 7.0902677 7.998729 8.074011 8.020092
1369950_at 9.438702 9.447598 9.258847 9.441999 9.412809 9.452737 9.73263 9.732263 9.643965 10.408269 10.453581 10.432393
1369951_at 4.0283203 4.1507726 3.9985504 4.19162 3.9062402 4.0343075 3.818237 3.961822 3.688494 3.5316362 3.5886412 3.7645524
1369952_at 12.1285925 12.170948 12.118591 12.460287 12.256564 12.333381 12.65141 12.691044 12.651588 13.370829 13.385498 13.379736
1369953_a_at 4.240764 4.2244215 4.1518903 4.6909857 4.7064 4.6170325 5.5374207 4.4499736 5.071103 10.167611 10.193782 9.707844
1369954_at 12.79489 12.86486 12.830048 12.882199 12.9274 12.872121 12.723686 12.72915 12.706923 12.666434 12.8080635 12.721131
1369955_at 6.158781 6.562842 6.2286143 6.129999 6.284374 6.0503426 6.4451113 6.344056 6.2834864 6.4363647 7.089051 7.159291
1369956_at 9.215903 9.680416 9.489723 9.412951 9.545293 9.328035 9.629749 9.765958 9.672437 10.796718 10.290987 10.450811
1369957_at 5.6380696 5.847216 6.4413233 5.681462 6.199332 5.885692 6.1538405 5.888291 6.3199143 7.8161464 7.105589 7.487776
1369958_at 8.157562 8.370981 8.043322 8.340761 8.35113 8.639936 9.387518 9.092651 8.9365835 9.817133 10.269905 9.872719
1369959_at 12.177536 12.2581415 12.176922 12.146995 12.29833 12.453872 11.830476 11.729866 11.80444 12.151434 11.799196 11.72058
1369960_at 10.067275 10.085455 10.227707 10.060584 10.249881 10.072569 9.893842 9.897167 9.848304 7.1619644 7.3497605 7.3564987
1369961_at 9.424255 9.33043 9.239771 9.125459 9.296851 9.033515 9.072327 9.139806 9.359027 10.300244 10.12584 9.832804
1369962_at 8.662413 8.300149 8.5630865 8.432244 8.514283 8.489006 8.633294 8.949007 8.797715 9.749786 9.579681 9.974785
1369963_at 5.7686825 5.4863243 5.778154 5.767418 5.8599396 5.0751514 5.5576954 5.84072 5.996008 7.2647176 7.2504034 7.4879932
1369964_at 6.5095997 6.8183136 6.7533274 6.873498 7.2481003 6.7982364 7.4345746 7.247088 8.0158415 8.797046 8.6818695 8.804108
1369965_at 7.714432 7.6261144 7.7138433 7.7414594 8.014719 7.765245 7.799968 7.71735 7.762973 7.729398 7.6852093 7.7140136
1369966_a_at 12.226497 12.145917 12.10109 12.3356085 12.434849 12.166016 12.641273 12.768524 12.790012 13.460819 13.6373205 13.703057
1369967_at 8.73606 8.769088 8.704826 8.914814 8.667571 8.862904 9.218025 9.211216 9.193867 9.494702 9.585079 9.789539
1369968_at 6.236629 6.525178 6.3083534 6.0699224 6.2585406 6.005192 6.556511 6.0981965 6.3778267 7.158715 7.134464 7.490517
1369969_at 9.2534 9.345572 9.249134 9.261623 9.235587 9.307387 9.308538 9.398464 9.259045 9.519187 9.364773 9.297686
1369970_at 10.38211 10.450348 10.526337 10.50091 10.600856 10.473803 10.633909 10.467174 10.586186 10.359578 10.31081 10.34276
1369971_a_at 8.877049 9.147211 8.88979 8.732605 8.597137 8.9189205 8.847785 8.579593 8.781868 8.728671 8.754503 8.327477
1369972_at 6.7307796 6.884116 6.6117177 6.9515333 6.6735506 6.9016037 7.113245 6.819974 6.80378 6.479871 6.675717 6.5341477
1369973_at 11.379393 11.261669 11.448839 11.20934 11.353003 11.2515545 11.133962 11.058936 11.013201 10.672921 9.465411 10.173801
1369974_at 6.8049703 7.0955877 6.562863 6.907971 6.488964 6.508656 7.147364 6.452501 6.945315 7.3168545 6.9341245 6.8408313
1369975_at 8.53678 8.692965 8.706121 8.784225 8.834869 8.595398 8.704475 8.750392 8.694083 8.684496 8.653551 8.661607
1369976_at 10.6575165 10.298624 10.476092 10.432853 10.325176 10.077858 10.310178 10.131732 10.413594 11.114024 10.876318 10.759029
1369977_at 4.2955847 3.8912842 4.2825127 4.231594 4.3406744 4.2212896 4.258733 4.0080314 4.1637845 4.458259 4.8540435 4.9307694
1369978_at 7.471685 7.4041157 7.395946 7.471256 7.454474 7.4838195 7.4437943 7.517902 7.619582 7.624187 7.5355773 7.713095
1369979_at 8.497461 8.856407 8.703859 8.923153 8.989769 8.744474 8.912434 8.892246 8.87521 9.33054 9.111994 9.082775
1369980_s_at 9.319947 9.327402 9.248784 9.4814625 9.393604 9.374572 9.295992 9.244174 9.33153 9.18825 9.182239 9.277107
1369981_at 8.444889 8.659782 8.592017 8.999919 8.837094 8.684882 8.819934 8.850827 8.909874 8.684344 8.819459 8.698307
1369982_at 9.736694 9.467991 9.778434 9.692369 9.650814 9.8251095 9.762981 9.983232 9.890649 10.745429 10.307376 10.60961
1369983_at 7.5615993 7.7809315 7.9015493 7.6775017 8.492777 7.8607635 8.005828 7.62983 8.407766 7.5422573 8.022359 8.261658
1369984_at 9.444475 9.475612 9.525407 9.6051445 9.662426 9.441495 9.678268 9.6499 9.807148 10.023095 10.187362 10.086495
1369985_at 6.022727 6.2915087 6.1594048 6.1268687 6.486764 5.9071374 6.2499137 6.2196355 6.0526347 5.9377284 6.278888 5.908542
1369986_at 11.73463 11.67552 11.647412 11.712921 11.666378 11.73984 11.435702 11.525422 11.468773 10.261249 10.274712 10.356148
1369987_at 4.7535973 4.799043 4.970477 4.775358 4.922183 4.6525526 4.5505295 4.691749 4.515915 4.651352 4.630823 4.578206
1369988_at 5.5539618 5.4820566 5.739562 5.5289316 5.5725794 5.5196657 5.097784 4.999073 5.5180016 5.08982 5.2403746 5.5275736
1369989_at 9.295086 9.633615 9.651864 9.487269 9.468402 9.743135 9.774094 9.839547 9.44911 8.136559 8.408429 8.25849
1369990_at 10.54644 10.628916 10.684158 10.634994 10.691469 10.670726 10.790205 10.927135 10.809587 11.037218 11.055132 11.254184
1369991_at 10.054326 9.920583 9.970315 9.919754 10.076781 10.126635 10.130965 10.143903 10.120078 10.56613 10.326934 10.300985
1369992_at 9.149862 9.077333 8.899958 9.094551 8.989722 9.027943 8.862782 8.905277 8.878073 8.870643 8.604601 8.625612
1369993_at 6.1740603 5.813544 5.3642473 5.7493796 6.245287 5.8385425 6.1810794 6.1022706 5.785146 5.899641 5.6128473 6.2462573
1369994_at 7.578941 7.706741 7.669745 7.668076 7.7463937 7.7347603 7.5081205 7.306652 7.5413547 7.8220177 7.9654417 7.9341
1369995_at 8.725428 8.746889 8.760795 8.703769 8.583489 8.798978 8.700153 8.665438 8.630659 8.89508 8.890826 9.127623
1369996_at 8.395671 8.795456 8.802252 8.78186 8.620985 8.606289 8.600955 8.7008 8.835174 9.2015505 8.840659 8.818988
1369997_at 8.644897 8.832908 8.553587 8.730369 8.604048 8.794199 8.679419 8.6651325 8.6912155 8.091497 8.091555 8.216059
1369998_at 9.190087 9.075467 9.079459 9.015065 9.092297 9.265356 9.577182 9.26344 9.313065 9.567625 9.756356 9.880348
1369999_a_at 3.9856005 3.9935665 3.7899308 3.9629638 4.0543604 3.7668314 3.7339299 3.91953 3.942791 3.6779199 3.9305863 3.9110272
1370000_at 10.023629 9.807603 10.155078 9.888682 10.294428 9.731025 9.987441 9.952455 10.271649 9.344386 9.476362 9.370036
1370001_at 9.684409 9.517826 9.45986 9.53456 9.542735 9.492727 9.474704 9.489294 9.605337 9.387695 9.423174 9.193742
1370002_at 8.318429 8.440369 8.282308 8.542264 8.502693 8.549325 8.641294 8.654336 8.671045 8.738616 8.714053 8.980747
1370003_at 11.864165 11.921395 11.790111 12.081678 12.060669 11.957166 12.337735 12.322092 12.410616 12.793155 12.938099 12.975148
1370004_at 9.498191 9.565517 9.429966 9.545386 9.433036 9.54661 9.414353 9.467202 9.472224 9.514419 9.559684 9.443787
1370005_at 9.914738 9.96903 9.849799 10.265684 9.594937 9.89661 9.986611 9.823627 9.836736 10.054304 9.445243 9.496619
1370006_at 11.183262 11.116161 11.187893 11.221684 11.211824 11.216784 11.209405 11.301783 11.131877 11.187395 11.156485 11.0772295
1370007_at 12.07141 11.846177 11.931165 11.867213 11.71248 11.329296 11.482028 11.487076 11.343745 11.351951 10.883119 10.880447
1370008_at 5.6785493 5.639579 5.515097 5.7344375 5.67966 5.7904654 5.7782664 5.558778 5.635062 6.1392913 5.5831513 5.8162074
1370009_at 14.183999 14.176499 14.115186 14.0950775 14.159157 14.161923 14.013848 13.984172 13.998685 12.134678 11.546566 11.948346
1370010_at 12.316151 12.335809 12.253058 12.427643 12.292172 12.334835 12.227002 12.090267 12.270107 12.255557 12.342913 12.271803
1370011_at 5.9338903 5.646401 5.8838553 5.79683 6.113021 5.773324 6.033055 5.8626547 5.8741055 6.819518 6.4065537 6.3164997
1370012_at 6.2668233 6.5169997 6.2475286 6.5277233 6.9832687 6.2399607 6.1953363 6.159749 6.072155 7.8686504 7.462575 7.752208
1370013_at 3.5515354 3.6246173 3.4954944 3.2019248 3.305588 3.5748172 3.5208757 3.5854712 3.384501 3.3297634 3.4755523 3.7184222
1370014_at 8.612574 8.650876 8.564475 8.757979 8.912756 8.358687 8.507231 8.657969 8.774821 9.251059 8.995786 9.063543
1370015_at 8.233737 8.134336 8.348578 8.375086 8.319558 8.281849 8.227478 8.415154 8.134895 8.574169 9.03122 8.718484
1370016_at 3.5408032 3.4932358 3.4846034 3.4663477 3.5342157 3.8292794 3.6073427 3.829449 3.404453 3.780064 3.6955264 3.406298
1370017_at 8.032834 7.9193397 7.8256035 7.902074 8.011819 7.940355 8.009769 7.9639206 8.030125 8.228729 7.899984 8.168412
1370018_at 4.6227636 4.5454073 5.2998075 4.7640076 4.766856 5.1357675 4.683507 4.6960163 4.7811184 4.6859922 5.0339355 4.7601023
1370019_at 12.888931 13.00757 13.007904 13.045656 12.936557 13.0417185 13.030555 12.966249 12.918416 11.725545 11.995651 10.766643
1370020_at 10.3276 10.203702 10.33778 9.999637 10.389111 10.468424 10.166647 10.547812 10.557581 10.0490265 10.083742 9.915414
1370021_at 3.6407347 3.9403815 3.9028718 3.8252819 4.067403 3.7606614 3.7506866 3.8367674 3.7784765 3.6588655 3.2898045 3.8853917
1370022_at 4.0042343 4.2013493 3.801225 4.2553306 3.8152099 4.0051813 4.024913 3.890756 4.1142473 4.0079293 4.0362954 3.9809005
1370023_at 6.9334016 6.52348 6.9607224 6.702539 6.9356074 6.275958 7.492451 7.4875226 6.993388 7.3981805 7.5798044 6.7521167
1370024_at 10.497845 10.891958 11.333242 10.132568 10.758294 11.134128 9.673971 9.846094 9.452688 6.798788 4.5173144 4.482102
1370025_at 7.891369 7.7699475 7.724848 7.9152203 7.752823 7.7953143 7.776916 8.087901 8.024165 8.27365 8.639365 8.406928
1370026_at 6.6410055 6.826645 6.832809 6.8956966 7.0230503 6.129843 6.777038 7.0770736 7.3006463 9.514643 9.2922325 9.283585
1370027_a_at 14.206013 14.199417 14.198693 14.227546 14.207833 14.220275 14.157327 14.13773 14.037322 13.354767 14.018383 13.799981
1370028_at 4.346098 4.220718 4.5590467 4.361126 4.1545963 4.409242 4.2077265 4.487303 4.1568556 4.4039817 4.3128257 4.6142483
1370029_at 9.630096 9.659796 9.5752 9.533261 9.606357 9.7305975 9.507002 9.352133 9.476055 9.726011 9.876717 9.653463
1370030_at 10.666814 10.255058 10.151988 10.251386 10.325399 10.606143 10.705057 9.973369 10.181167 9.767913 10.760734 10.671783
1370031_at 8.056602 7.9406786 8.320527 8.123778 8.199337 8.0205 8.194283 8.192862 8.367762 8.534023 8.604044 8.532991
1370032_at 8.528063 8.534683 8.932906 8.574015 8.5664215 8.306206 8.127605 8.336526 8.117661 7.767353 8.131462 7.6287475
1370033_at 3.8150423 3.9452927 4.1354156 3.83516 3.7715244 3.8548772 3.7343683 3.7525325 3.918794 3.908704 3.9305863 4.0901356
1370034_at 4.904528 4.569665 4.694013 4.4210835 4.5636597 4.8962693 5.1055465 4.826599 5.137231 4.6696763 4.526238 4.421381
1370035_at 8.80516 8.679884 8.782471 8.4732 8.333452 8.602827 8.672211 8.706011 8.8590765 9.024619 8.816083 9.109238
1370036_at 9.870312 10.061907 9.883073 10.070831 9.931683 10.128512 9.774557 9.769731 9.707007 7.82927 7.811311 7.9574957
1370037_at 3.7240682 3.9195564 4.1021314 3.7236166 4.070537 4.084281 4.109829 4.2243996 3.9968758 3.5715249 3.7594695 3.9749136
1370038_at 6.118745 6.031727 6.560044 6.115085 6.2883353 6.2426724 5.945566 6.237274 6.035725 6.01348 5.788408 5.9600463
1370039_at 6.317605 6.182347 6.461854 6.3721995 6.157642 6.1655154 6.2719054 6.303437 6.4767795 6.00282 6.444974 6.2068653
1370040_at 7.132003 7.346286 6.976225 7.2551966 7.1806917 6.9654093 7.248979 7.2782974 6.9442763 7.667449 6.9181485 7.0141115
1370041_at 3.888278 3.989409 4.1303897 3.6559067 3.8028717 4.0645137 3.7080119 3.8263545 3.8599355 3.4795537 3.6799636 3.3580403
1370042_at 3.8300543 3.6517787 4.251304 3.804561 4.030216 3.9253592 3.9276483 3.8666718 4.0151796 3.8749487 4.035636 3.7048192
1370043_at 9.987169 10.215154 9.949422 10.256787 10.009695 10.126243 9.8993025 9.8336 9.691768 10.684875 10.309059 10.576902
1370044_at 7.154039 6.913695 6.997132 7.207496 7.282066 7.2952747 7.128272 7.2282734 7.349761 8.068056 7.946028 7.4997425
1370045_at 8.617656 8.9443 9.170966 8.761986 8.880907 8.94497 9.149093 8.927382 8.792054 8.823201 9.105275 8.923015
1370046_at 6.0143576 6.406486 6.858099 6.51977 6.3157105 6.3544726 6.876656 6.6096005 6.529999 6.4142685 6.415675 6.0228925
1370047_at 9.793393 10.138099 10.029406 10.270161 10.174894 10.2495 10.120649 9.903134 9.846192 9.401377 9.340027 9.531548
1370048_at 4.494409 4.6578317 5.219904 4.225177 4.2396126 4.1621065 4.4807024 4.1677837 4.92095 5.2580786 5.2357125 5.5961018
1370049_at 5.6818438 5.9572225 5.739049 5.8876987 5.7362895 5.9422765 6.0625052 5.587527 5.391292 6.1012373 5.859259 5.6980486
1370050_at 8.772024 8.719833 8.95331 8.789583 8.644687 8.612097 8.677053 8.676058 8.539161 8.751461 8.193264 8.278179
1370051_at 5.107345 4.710348 5.250949 4.9293222 4.8054676 4.76364 4.636132 4.700562 4.639967 6.193078 5.1595 4.7421627
1370052_at 4.779356 5.0772767 4.8801765 5.0825853 4.249538 4.8175206 4.8168225 4.9121985 5.008941 4.822958 4.448527 4.7024407
1370053_at 3.8280983 3.4062035 3.5396044 3.639643 3.5433612 3.710166 3.4883335 3.5878642 3.4578543 3.7518077 3.7478402 3.697544
1370054_at 7.543761 7.214837 8.296707 7.5833693 7.883823 7.748837 8.463667 7.88422 8.240534 7.367061 7.098204 7.2562013
1370055_at 6.4225326 6.1497273 5.9691367 6.195793 6.268659 5.917572 6.8973145 6.943434 6.784686 8.5478325 9.049364 8.539904
1370056_at 6.185165 8.087378 6.6740303 6.8764815 8.171103 7.7320924 7.479342 7.0185685 7.862434 7.6276865 6.634756 6.6527634
1370057_at 10.082672 10.375589 10.327554 9.822633 10.218201 10.247391 10.233614 10.10696 9.869824 9.195765 9.540933 9.122128
1370058_at 3.385756 3.3291566 3.3720415 3.4749634 3.590305 3.2799466 3.2830703 3.4414675 3.5199327 3.9088511 3.7863789 4.2578034
1370059_at 3.362914 3.503059 3.2986686 3.7520902 3.343676 3.6727 3.4685018 3.463096 3.4272351 4.217203 4.036625 4.5070724
1370060_at 9.726372 9.770634 9.7731495 9.761813 9.684419 9.831674 9.823445 9.803809 9.786367 9.491946 9.588132 9.66218
1370061_at 5.715752 5.742002 5.6670523 6.0374675 5.4378214 5.6088543 5.748363 5.92408 5.612595 5.1729536 5.641118 5.525939
1370062_at 10.457683 10.50932 10.521814 10.506821 10.522782 10.512301 10.746833 10.763868 10.44773 11.544 11.613369 11.571695
1370063_at 8.39358 8.061167 7.5790462 7.819655 8.099448 8.120604 7.687553 7.7363105 8.092873 8.041469 7.7376227 8.020729
1370064_at 7.8245363 7.9466443 8.01235 7.957457 8.225246 7.9991107 8.316293 8.313953 8.184394 8.054605 7.75098 7.7222376
1370065_at 13.694695 13.788358 13.8115425 13.734059 13.79816 13.773846 13.88938 13.869616 13.819293 14.113177 14.050838 13.921972
1370066_at 8.473441 8.580845 8.561247 8.619927 8.474472 8.554823 8.41074 8.407504 8.505461 8.037176 7.8738155 7.8258505
1370067_at 9.784157 10.118895 8.984369 9.482158 9.03587 9.979325 9.37772 9.672762 8.912436 9.202235 9.941207 9.562501
1370068_at 4.488344 4.1176667 3.852787 4.3568354 4.3123302 4.103191 4.456059 4.0668783 3.9779627 4.106513 4.2919044 3.8575988
1370069_at 4.5652657 4.488928 4.705455 4.720913 4.5834684 4.8693314 4.74959 4.726249 4.2959595 3.7251916 4.702843 4.5794306
1370070_at 7.0927157 6.8401423 6.8727226 6.72449 6.80199 6.750021 6.8536887 6.727523 6.8551445 7.605 7.521733 7.5307407
1370071_at 6.7046337 7.0493426 6.4099617 6.445328 6.9947333 6.7763047 6.460789 7.006533 6.595147 8.101822 7.6012774 7.450192
1370072_at 5.0859575 3.9021664 4.536127 4.45082 5.061155 4.5427003 4.677428 5.3745008 4.351344 4.3597536 3.8458993 4.6686816
1370073_at 11.240126 11.162441 11.301078 11.455384 11.592403 11.2209015 11.463552 11.605117 11.556889 11.81845 11.859972 11.938684
1370074_at 5.7958884 5.4690766 5.706424 5.6715355 5.7338076 5.4976296 5.7325683 6.110682 5.7514434 5.6316776 5.549117 5.6163683
1370075_at 9.290216 9.447802 9.839532 9.50743 9.681536 9.303079 9.299171 9.157241 9.722625 8.615037 8.450921 8.588274
1370076_at 3.575201 3.8162498 3.5430095 3.6901557 3.9251513 3.8029845 3.6888783 3.4284256 3.366679 3.6580915 3.7863789 4.031933
1370077_at 5.692109 4.9344068 5.563197 5.3229694 5.392693 5.3170767 5.5963793 5.663787 5.404417 5.502975 5.2977257 5.12617
1370078_at 5.96464 6.0282507 6.11421 5.9263453 5.902124 6.127034 5.785428 6.18466 5.6323957 5.58899 5.5267487 5.5863957
1370079_at 4.6461554 4.010728 4.6156034 4.3542576 4.481592 4.2086315 4.340851 4.3765264 4.281032 4.3346715 3.9773664 4.2977357
1370080_at 8.170342 8.468942 8.206646 8.419793 8.426664 8.199535 8.797846 8.293277 8.675812 9.450532 9.411443 9.44134
1370081_a_at 7.8166513 8.220679 7.9844484 8.075059 7.803876 8.215238 7.817531 7.9268537 8.049532 8.055536 8.204258 8.040243
1370082_at 6.398666 6.2622914 6.461237 6.864196 6.380887 6.5836625 6.833625 6.693158 6.959262 7.208284 7.2762938 7.4786677
1370083_at 4.6618648 4.4334035 4.848459 4.348798 4.542231 4.944042 4.8924627 5.9575377 4.934748 6.6840973 6.1967936 5.8448935
1370084_at 6.0830483 5.2293954 6.1515174 5.100378 6.4389205 5.6584945 5.6802197 5.561639 5.589832 4.962988 6.106145 4.9916544
1370085_at 7.243408 7.4683843 7.0724707 7.0067735 7.3655257 7.1038666 7.190624 7.3632755 7.3026924 7.7425523 7.405344 7.6854053
1370086_at 14.010325 14.01214 14.010325 13.981042 13.955115 13.975982 13.897128 13.959313 13.946049 14.034501 13.038482 13.200785
1370087_at 10.326374 10.418649 10.436576 10.553193 10.5459585 10.435328 10.441982 10.530997 10.439756 10.737717 10.589848 10.557706
1370088_at 7.0992737 7.2415953 7.286295 7.4902735 7.445183 7.392061 7.8076863 7.93847 8.066425 7.1819887 7.186022 7.5023036
1370089_at 3.9630444 4.235158 3.896518 3.806015 3.950145 3.909592 4.067638 4.232568 4.1208487 4.528527 4.3028803 3.9677894
1370090_at 5.4743814 5.6918483 5.177159 5.424774 5.276972 5.2860866 5.449725 5.335253 5.6258903 6.5957513 6.2858944 6.034907
1370091_at 5.2170334 5.340348 5.1134567 5.1666827 4.969681 5.100184 5.1310277 5.616922 5.423201 5.2689276 5.826821 5.3616323
1370092_at 4.675508 4.4283466 4.6279325 4.3037066 4.6651897 4.6859236 4.0996675 4.8796372 4.452924 4.4156947 4.2889204 4.401655
1370093_at 4.065727 3.760155 4.0747466 3.9881854 4.1197033 3.733973 3.9147418 3.7218053 3.8919702 3.7009172 3.6264956 3.5586925
1370094_at 4.287268 3.8851764 4.1566095 3.9887176 3.9706883 3.8265867 3.8937807 4.2037315 3.9764683 3.9325168 3.8399792 3.8489676
1370095_at 5.8860345 5.7664723 5.928597 5.8602457 5.9024644 5.86199 5.6700583 5.538686 5.938101 5.676815 5.6984167 5.8020134
1370096_at 4.9125466 4.6933503 4.844575 4.602702 4.632799 4.693407 4.4462085 4.4370766 4.858793 4.5284286 4.676265 4.7083397
1370097_a_at 4.1464543 4.3235245 3.821958 3.8057675 3.9875326 3.668845 4.720125 3.7774022 4.0837083 5.879706 6.234993 5.659748
1370098_at 10.171158 10.22721 10.308805 10.073175 10.224941 10.1232815 9.666302 9.782416 9.838529 9.255162 9.4120035 9.357124
1370099_at 7.423924 7.24932 7.4767017 7.4266076 7.1910014 7.2385035 7.1050124 7.1906075 7.219646 7.332963 7.361405 7.4639874
1370100_at 7.0084505 7.1062627 6.7374086 7.2457137 6.6595507 7.384663 7.382424 7.206414 7.4334326 7.5459666 7.3908772 7.3162694
1370101_at 3.5972145 3.2378168 3.4000037 3.3949935 3.6255927 3.40836 3.4241223 3.9853857 3.3778632 3.6192214 3.3460562 3.5012662
1370102_at 6.5696473 6.661028 6.79966 6.8186517 6.706341 6.3989606 6.9204044 6.9225945 6.9045725 6.101719 6.7610273 6.6549835
1370103_at 4.8750815 4.724841 5.099824 4.9221635 4.6577625 4.8574886 4.702575 4.7296386 4.726732 4.633945 4.70787 4.967381
1370104_at 4.3407745 4.218788 4.242594 4.45221 4.298308 3.959502 4.2458105 4.3636236 4.039277 4.0799074 4.197089 4.1619987
1370105_at 5.132289 5.176783 4.9196715 5.25452 5.222896 4.874132 5.095248 5.220482 4.8648796 4.8424444 4.6423063 4.791503
1370106_at 4.1330266 3.7347076 3.8034916 3.9033408 3.9052675 4.0470853 3.721191 4.0426416 3.490311 3.85757 3.6250465 3.6799026
1370107_at 5.001307 5.160159 4.851398 5.0745864 4.682468 5.0479035 4.8469214 4.8167295 4.731293 4.9472713 4.708726 4.7629523
1370108_a_at 8.546846 8.401218 8.628592 8.377743 8.407949 8.176789 7.696418 7.799352 7.977951 6.8155165 5.121373 5.527329
1370109_s_at 12.951159 12.871748 12.899379 12.987739 13.040287 12.95497 13.156769 13.087245 13.220458 13.284782 13.350765 13.401283
1370110_at 4.750643 4.4287906 4.378639 4.126046 4.283676 4.569082 4.1606126 4.3769503 4.53445 3.838153 4.4142838 3.9607408
1370111_at 6.336445 7.5408716 5.783684 7.5898504 5.9609127 6.9769273 6.4530354 6.217245 6.099449 5.028403 4.8546057 4.862201
1370112_at 9.661911 9.7071 9.784054 9.93731 9.722097 9.798217 9.6597595 9.717 9.751307 9.979463 9.860306 9.970878
1370113_at 6.4364023 6.5913625 6.19487 6.419036 6.026413 6.6088586 6.4373593 6.606853 6.585243 7.988272 7.529037 7.453724
1370114_a_at 9.220994 8.953222 7.3495483 8.41376 8.439601 9.43924 9.460001 9.498613 8.475123 9.092466 6.49941 6.86711
1370115_at 4.3970466 4.551108 4.2497396 4.1531734 4.4142704 4.373177 4.0666885 4.205932 4.106306 4.1661186 3.9305863 4.028145
1370116_at 4.074468 4.020256 4.246893 3.8063002 3.847998 3.8983157 3.8245852 3.9983406 3.9403021 3.829572 3.940348 3.6486511
1370117_at 3.6617897 3.7148733 3.6521869 3.6750495 3.9729178 3.9046764 3.575487 3.7266593 3.5295491 3.5806515 3.5227664 3.7111888
1370118_at 6.4185467 5.7660775 6.3041115 6.0804873 6.2777157 6.123432 6.1504307 6.0983906 5.9494586 5.7273016 5.8363957 5.8422594
1370119_at 7.6653495 7.6912 7.4048347 7.4258633 7.9689546 7.442694 7.633657 7.8733287 7.7327514 8.223784 7.8933115 7.937826
1370120_at 3.9216902 4.1039047 4.0818415 4.446703 4.2282944 3.9864528 4.3042855 4.4266357 4.1285405 3.6287658 4.48497 3.800393
1370121_at 7.585787 7.8207707 7.9859185 7.9504337 7.6951375 7.7701516 7.875114 7.8065944 8.09035 8.366411 8.482347 8.148582
1370122_at 4.071156 3.9216735 4.2040215 3.8812432 3.9729178 3.809435 4.4275846 3.8545778 3.5719144 4.3794117 4.3239717 4.5103693
1370123_a_at 7.2679996 7.3307514 7.480426 7.423955 7.4837093 7.5379953 7.634139 7.452325 7.6194277 8.131333 8.485125 8.219719
1370124_at 6.660454 6.41393 6.5049567 6.3915577 6.45723 6.204098 6.15829 6.5264754 6.301419 6.4017396 6.362939 6.4821205
1370125_at 4.6074567 4.2265577 4.681492 4.5890713 4.5926266 4.528545 4.502443 4.4930243 4.4945173 4.0823984 4.3581805 4.2917447
1370126_at 3.662469 3.5608902 3.4454324 3.3333378 3.8078318 3.834893 3.5296588 3.3898947 3.4334013 3.3630729 3.4923205 3.4065282
1370127_at 6.330546 6.038955 5.9221826 6.2596593 6.3278627 6.0622406 6.1337304 5.952651 5.947106 6.7534018 6.375005 6.2739677
1370128_at 6.3737044 6.27506 6.8290176 6.4452195 6.5475655 6.6090293 6.447241 6.397208 6.2681494 6.2824216 6.110151 6.1127553
1370129_at 6.9474545 7.112087 7.067179 6.9194493 6.9599495 7.2869673 7.28109 7.125069 7.200281 7.214972 7.3313694 7.8720303
1370130_at 9.93262 10.134214 9.8423395 9.937445 10.101998 9.99719 10.317694 10.056205 10.129185 10.60647 10.665143 10.470143
1370131_at 5.563672 6.065074 5.0995965 5.3864155 5.056443 5.17892 5.309555 5.4845023 5.967827 6.329908 5.91245 5.604609
1370132_at 4.2921696 4.3166428 4.244589 4.09089 4.467511 3.965252 4.2646437 4.0754757 4.173752 3.9931111 3.9077754 4.2282457
1370133_at 5.84526 5.631979 5.8207035 5.887288 5.7951922 6.0439506 6.009157 5.7827053 6.1013155 6.956965 6.835358 7.1809306
1370134_at 10.121095 10.045213 10.2494955 10.159079 10.080718 10.245234 10.134279 10.036701 10.005249 9.341243 9.514803 9.22543
1370135_at 6.7738547 6.318874 7.382803 6.7257667 6.170679 6.8664165 7.1253242 6.1226754 6.1995616 6.5918055 5.584691 5.8662744
1370136_at 6.3386908 6.6928415 6.9499583 6.8789916 6.5118637 6.6881447 6.983191 6.7181406 6.6222305 7.295471 7.161077 7.039026
1370137_at 5.223491 5.4848537 5.1733823 5.647984 5.032227 5.271499 5.641785 5.6950436 5.5753613 5.9512067 5.9669633 5.9811025
1370138_at 4.462412 4.257281 4.3720436 4.6033697 4.538204 4.665144 4.6407695 4.6197205 4.511569 4.496283 4.6909256 4.418414
1370139_a_at 3.5188262 4.0296173 3.7056208 3.7627664 3.8237164 3.704165 3.4672675 3.8450027 3.685866 5.378039 3.8914561 3.9412627
1370140_a_at 4.3102183 4.569198 4.3256693 4.7065644 4.8793907 5.0741944 4.595584 4.8579655 4.3700285 4.2600193 4.0447693 4.3713474
1370141_at 9.087949 8.9960985 8.935668 8.94429 8.997268 9.032593 9.2310095 9.085108 9.304118 9.484916 9.344417 9.367298
1370142_at 5.396419 5.3024273 5.2982974 5.3484616 5.425341 5.156562 5.4775667 5.540812 5.3834906 5.632737 5.589513 5.8659806
1370143_at 5.3185744 5.2300105 5.8017826 5.150034 5.5166745 5.1984453 5.289737 5.230736 5.3002353 5.8057857 5.572351 5.647388
1370144_at 8.383599 8.471005 8.6405525 8.414356 8.382813 8.503614 8.269129 8.716948 8.853363 9.0241165 8.985487 8.856842
1370145_at 4.2935896 4.2271976 4.431348 4.665859 4.240552 4.40768 4.0699368 4.294948 3.9637277 4.7183228 4.7110624 4.1509967
1370146_at 3.6060615 3.6060836 3.7198427 3.9415781 3.5182173 3.5922284 3.184695 3.3939233 3.6738896 3.437346 3.5314062 3.4936397
1370147_at 7.433749 7.3022604 7.664385 7.7835655 8.43359 8.006062 7.634087 7.035494 6.7641683 5.715926 5.0269237 5.8525023
1370148_at 14.090312 14.136525 14.189655 14.074897 14.200101 14.11486 14.22716 14.153808 14.139149 13.735931 11.443935 11.90655
1370149_at 10.959011 10.980083 10.95615 10.996039 11.0439825 10.874852 10.70948 10.593119 10.650762 9.755862 9.212062 9.2155285
1370150_a_at 12.533792 13.203522 12.658708 12.783144 12.369115 12.593286 12.339338 12.62331 12.026933 4.56674 5.352174 5.3361573
1370151_at 13.025828 13.262519 13.267768 13.232453 13.213217 13.175214 13.226926 13.211359 13.110985 12.920006 12.85525 13.140381
1370152_at 4.741825 4.2799892 4.48454 4.6383057 4.687578 4.52063 4.311139 4.7523355 4.6021976 4.2506275 4.8073406 4.2879477
1370153_at 5.8089876 5.798661 5.6275544 5.9462843 6.176128 6.4249496 6.0467916 6.1019273 5.902111 7.190038 8.779184 7.4438996
1370154_at 10.850193 9.029725 9.17917 10.999535 10.971023 10.200341 11.060555 11.25051 10.9411545 12.373519 11.670802 12.07899
1370155_at 7.5804257 8.112442 8.12623 7.965566 7.9410086 7.715117 8.157717 8.175724 8.189319 9.491316 9.572529 9.594522
1370156_at 7.6798277 8.302913 6.895714 7.490114 7.1045966 7.7877493 7.410094 7.896567 8.547472 10.113239 10.443371 9.681567
1370157_at 3.7615912 4.1184216 3.9378276 3.9242196 3.9202926 3.727024 3.6706803 3.6773512 3.6418018 3.707293 3.716986 3.7112966
1370158_at 6.30359 6.1450872 6.15661 6.095524 6.2563014 6.121257 7.044687 6.678197 6.632804 7.809358 7.9713545 8.101461
1370159_at 6.905208 7.3395143 7.0103793 7.067033 7.377625 7.218548 7.5507565 7.5018744 7.362186 7.6852875 7.332683 7.44151
1370160_at 9.010218 9.082791 9.041086 9.080774 9.100097 9.039239 9.245026 9.183082 9.041094 9.366249 9.553477 9.251591
1370161_at 9.525774 9.521854 9.7472725 9.61157 9.758577 9.591528 9.609604 9.5961075 9.575317 10.411109 10.212965 10.20669
1370162_at 7.571383 7.178897 7.179514 7.424752 7.323583 7.33716 7.707588 7.379038 7.3553243 7.5288877 7.553973 7.4018826
1370163_at 9.393977 9.158864 9.48789 9.175899 9.214798 9.330652 10.0585575 9.986437 9.902423 10.897485 11.157118 11.076477
1370164_at 10.953828 10.989589 11.018242 11.071797 10.993735 11.116984 10.970377 11.053609 11.287534 11.54228 11.515829 11.470986
1370165_at 3.7344093 3.8759573 3.6501994 3.6824574 3.7013037 3.729025 3.624856 3.6865866 3.6284804 3.7857063 4.098242 3.7668345
1370166_at 12.181671 12.247839 12.178488 12.172618 12.10461 12.182061 12.085815 11.853826 11.960118 10.757599 10.308434 10.612099
1370167_at 12.578399 12.659259 12.557571 12.648673 12.633168 12.529715 12.384847 12.360102 12.382541 11.214923 11.082559 11.302017
1370168_at 10.042587 9.766588 9.717438 10.117577 10.121895 9.834486 10.184707 10.207817 10.175613 11.3639345 11.318846 11.215811
1370169_at 8.994646 9.220762 9.333363 9.329486 9.057359 9.307671 9.239311 9.165746 9.278874 9.203892 9.171079 9.671077
1370170_at 10.781313 10.860367 10.911305 10.91052 10.763825 10.7524185 10.821756 10.892117 11.051594 11.362933 11.274116 11.192932
1370171_at 8.418487 8.4535475 8.661229 8.434385 8.435716 8.612981 8.7618065 8.757779 8.874798 9.598764 9.292475 9.02322
1370172_at 10.556762 10.629272 10.5831785 10.655742 10.831006 10.804434 10.749478 10.571695 10.650186 10.863335 10.069387 10.116512
1370173_at 7.91643 8.055094 7.896 8.074538 8.175924 8.468849 8.168168 7.925194 7.9239798 8.042635 7.422245 7.3395104
1370174_at 6.4478416 6.445802 6.0199246 5.8842163 5.9819145 5.9341965 6.59687 6.314567 6.3090086 8.489075 9.386198 8.949129
1370175_a_at 8.309489 8.439531 8.46357 8.573767 8.356295 8.426373 8.5478525 8.609884 8.727194 8.864563 8.698534 9.003538
1370176_at 7.1554723 6.924033 7.0056205 6.9070716 7.1474543 7.3389106 8.236971 7.4019766 8.21722 7.9496517 7.728508 9.068249
1370177_at 5.5545464 5.3829756 5.1176386 5.2910795 5.3569384 5.6309385 6.1723037 6.1676145 5.9208913 8.94286 9.134611 8.418497
1370178_at 4.4619904 4.253635 4.4749837 4.4446564 4.519624 4.3163776 4.572858 5.0195694 4.437873 4.320224 4.082882 4.3844876
1370179_at 10.213322 10.169278 10.289688 10.215537 10.285829 10.2057495 10.297491 10.479559 10.306559 10.656123 10.531016 10.610404
1370180_at 11.517241 11.258656 11.232101 11.250993 11.121759 11.088946 11.521943 11.322484 11.420204 11.792919 11.205112 11.393799
1370181_at 7.1580663 7.273193 7.0596538 7.4112344 7.3368974 7.461519 7.5540943 7.440333 7.4042234 7.7569904 7.715641 7.4348683
1370182_at 4.5587573 4.488359 4.6330357 5.0310736 4.356285 4.3527412 4.6736317 4.3806543 4.661351 4.597189 4.391183 4.4505644
1370183_at 7.882489 7.81294 7.9096684 7.866061 8.118772 7.9215283 7.96711 7.7554817 7.9405227 7.7287254 7.7469606 7.7208624
1370184_at 10.206689 10.381402 10.23323 10.416643 10.441552 10.234436 10.638691 10.694251 10.589266 11.67218 11.799234 11.789693
1370185_at 4.58327 4.575096 4.440057 4.257314 4.589282 4.303567 4.2018785 4.45255 4.640597 4.618752 4.4363565 4.3502235
1370186_at 10.038219 10.230166 10.081095 9.972023 10.405825 9.853762 10.4155035 10.23002 10.444166 10.537298 10.76744 10.838061
1370187_at 10.703731 10.687138 10.82077 10.830168 10.740033 10.819754 10.709298 10.681732 10.77191 10.662121 11.080973 10.846939
1370188_at 10.139146 10.419452 10.327487 10.352444 10.538526 10.253293 10.206531 10.154433 10.347278 10.406086 10.213238 10.195207
1370189_at 10.1734295 10.3618145 10.323761 10.387765 10.454041 10.269901 10.179701 10.204724 10.295254 10.278008 10.307479 10.252776
1370190_at 11.647415 11.664838 11.742634 11.533573 11.6419325 11.800351 11.810248 11.61805 11.723654 12.28468 12.014748 11.946908
1370191_at 8.233023 8.11068 8.286678 8.179617 8.02611 8.155308 8.140137 8.37767 8.028828 8.562286 8.532366 8.383015
1370192_at 8.336406 8.234986 8.319463 8.058856 8.235342 8.523268 8.324959 8.318779 8.490922 8.691314 8.622031 8.535113
1370193_at 11.487892 11.106731 11.309249 11.127138 11.106619 11.235559 11.076066 11.198432 10.884959 11.126491 11.030546 11.303386
1370194_at 8.229678 8.341667 8.041311 8.398131 8.10158 8.067178 7.974905 8.058031 8.206254 8.570017 8.6332245 8.88748
1370195_at 8.176914 8.155441 8.171789 7.867994 8.056343 8.430006 8.389833 8.047238 8.046112 8.869492 8.904577 8.708675
1370196_at 6.4858546 6.36702 6.179425 6.612247 6.2576127 6.565126 6.5725036 6.4696317 6.4545927 7.2279463 7.1983666 7.339662
1370197_a_at 6.205379 6.209757 5.6870217 6.209429 6.312097 6.178572 6.741774 6.2561007 6.738471 7.7825527 7.6138597 7.634706
1370198_at 3.4461741 3.3088784 3.3561544 3.5216694 3.3709888 3.5606823 3.2917957 3.1648598 3.5096145 3.4554963 3.3545973 3.3785872
1370199_at 10.233582 10.187614 10.08478 10.338833 10.254189 10.2459345 10.331307 10.274955 10.357067 10.4247265 10.722641 10.551095
1370200_at 12.009909 11.91174 11.773007 11.845199 11.755723 11.927365 11.93038 11.836729 11.88548 11.362233 11.249845 11.51814
1370201_at 3.5768754 3.4034953 3.5713682 3.6555383 3.8449204 3.4929316 3.4940088 3.6943913 3.33594 3.5818634 3.4677536 3.6558864
1370202_at 9.35473 9.75928 9.136584 9.905655 9.87104 9.610253 9.199733 9.378718 9.270674 9.672918 8.416808 8.484383
1370203_at 7.8598824 8.025041 7.9642467 8.169179 8.077828 8.103251 8.360691 8.482416 8.679362 8.633394 8.855127 8.882402
1370204_at 8.975852 8.964674 9.185614 9.313277 9.3080015 9.115601 9.466377 9.444146 9.499001 9.510991 9.720402 9.734241
1370205_at 3.7046955 3.78997 4.151742 3.8377068 3.8150032 3.676076 3.9447966 3.9743726 3.5293849 3.5635936 3.769961 3.887704
1370206_at 4.2891636 4.269161 4.1875744 4.454155 4.483788 4.1726947 4.1997423 4.4274397 4.2945356 4.3661394 4.5767326 4.3421
1370207_at 11.290428 11.347944 11.339089 11.412373 11.492262 11.322755 11.480681 11.583352 11.523885 11.421842 11.629294 11.678315
1370208_at 8.661209 8.584262 8.6145735 8.719597 8.616158 8.57687 8.624956 8.673994 8.771665 9.044195 8.64401 8.786355
1370209_at 9.8606415 9.521458 9.529068 9.725233 9.263021 9.611982 10.204608 10.137461 9.978537 9.358351 9.613517 9.597032
1370210_at 4.819194 5.0027895 5.098574 4.69277 4.9945393 4.808862 4.527586 4.6736135 4.526245 4.6384807 4.8397336 4.477368
1370211_at 6.37425 5.9896245 6.072205 6.0710654 6.2247148 6.0734324 6.1927676 6.397208 6.186924 6.1015167 6.3828883 6.6277614
1370212_at 5.4193506 5.44234 5.684884 5.53329 5.564046 5.3589525 5.3185606 5.2340865 5.3479123 6.5273004 6.780871 6.2983856
1370213_at 12.001345 11.884537 11.913831 12.083145 12.078486 12.003705 12.296504 12.239421 12.261184 12.988932 12.990052 12.961372
1370214_at 4.8187013 4.8934846 5.377692 5.0852375 4.782465 4.7205906 4.669396 4.8672943 4.581539 4.653829 4.6445417 4.4693346
1370215_at 9.880886 10.082913 9.849889 9.846167 10.152908 9.915754 10.39429 10.343865 10.356544 11.610118 11.207303 11.068323
1370216_at 4.601696 4.5929537 4.7073464 4.3061585 4.421715 4.5661726 4.343095 4.638062 4.8127556 6.213303 6.5396023 6.2487364
1370217_at 5.6079392 5.1695447 5.351598 5.3913946 5.265272 5.0450535 5.721055 5.7524357 5.2041836 8.185263 8.309725 8.007853
1370218_at 5.621143 6.6464186 5.755755 6.667989 6.2402115 5.59479 6.372533 6.229508 6.0662627 10.220497 9.6926155 9.311357
1370219_at 7.9736133 8.18641 8.1443 8.028548 8.492302 7.850891 8.395573 8.340468 8.415127 9.986998 9.53608 9.681114
1370220_at 10.700842 10.362694 9.363968 10.36806 9.682444 10.7512 10.642168 10.459543 10.0322075 10.7762785 11.172951 10.919965
1370221_at 4.682631 4.1657248 4.3580575 4.224859 4.1937118 4.13159 4.2443223 4.1158385 4.0256796 4.332818 4.4662027 4.28549
1370222_at 4.994486 4.757904 4.7064047 4.397731 4.9098253 4.636192 4.507184 4.795928 4.5606756 4.6153407 4.690939 4.8034377
1370223_at 7.878284 7.75244 7.922055 7.8902454 7.7220125 7.899316 7.904076 8.006201 7.931546 8.222035 8.678591 8.443855
1370224_at 10.109627 10.065929 9.618141 9.985775 9.8833685 9.942807 10.326686 10.279326 9.867637 11.45295 10.619295 10.513407
1370225_at 4.9437 4.62737 4.950201 4.665859 4.616202 4.377942 4.9691405 4.5413485 5.089552 5.163704 4.9358015 4.782454
1370226_at 9.934422 9.889929 9.889088 10.062778 10.245945 9.952984 10.128935 10.339695 10.276684 11.443359 11.513346 11.660553
1370227_at 3.279497 3.1422637 3.2753997 3.2168505 3.1880167 3.3635561 3.2551181 3.1378407 3.3430552 3.3059847 3.1913292 3.2121646
1370228_at 14.393805 14.419494 14.419101 14.404836 14.406128 14.440093 14.474846 14.426481 14.424588 14.262572 14.169798 14.301721
1370229_at 4.685174 4.6443124 4.7922153 5.152262 5.0750885 4.586136 4.8173466 5.0077467 4.5862894 5.7283483 5.8331695 5.183712
1370230_at 11.242325 11.30429 11.214031 11.294096 11.224154 11.183931 11.236227 11.2966385 11.2433 11.088739 11.1111555 10.948903
1370231_at 7.574681 7.127151 7.323785 7.55975 7.6720076 7.3734365 7.169798 7.388485 7.3503695 7.2204847 7.2929654 7.2176886
1370232_at 10.794251 10.81288 10.085671 9.882563 10.0508795 10.408391 9.756565 10.093291 10.440491 7.679368 8.023905 8.299042
1370233_at 4.7216387 5.0168552 5.075653 4.766533 5.221967 4.9962835 4.919317 5.1507926 4.9953823 4.8277617 5.22843 5.0233207
1370234_at 13.00762 12.992983 12.87206 12.854682 12.7469015 12.830518 12.866032 12.842056 12.783608 13.046444 12.598069 12.525934
1370235_at 12.843851 13.039159 12.713865 13.04217 12.679367 12.9847 12.906222 12.738026 12.669708 12.348434 12.365657 12.370439
1370236_at 8.924281 9.15449 8.86296 9.0379 9.161059 8.9467535 9.289956 9.425013 9.455703 10.274431 10.317828 10.205042
1370237_at 11.842308 11.837166 11.932559 11.885107 11.85598 11.987112 11.734957 11.581168 11.71041 11.0065155 11.053471 11.111349
1370238_at 11.719338 11.708448 11.684314 11.762071 11.686213 11.731742 11.7321615 11.878632 11.82425 11.889859 11.858192 11.961077
1370239_at 12.997764 13.119895 13.285079 12.570962 12.735748 12.959556 12.910977 13.145568 12.938526 12.758037 12.458593 12.596902
1370240_x_at 13.001767 13.113856 13.163871 12.499614 12.68521 12.872054 12.806587 13.077385 12.899349 12.69254 12.375514 12.444041
1370241_at 13.810758 13.989857 13.594305 13.91416 13.695541 13.930113 13.830585 13.888473 13.573363 5.718315 4.033559 7.461638
1370242_at 12.661759 12.594809 12.574503 12.671368 12.800665 12.55005 12.941849 13.066083 13.062352 13.519111 13.526848 13.528502
1370243_a_at 10.810856 10.580156 10.546618 10.523643 10.711443 10.388179 10.827172 10.638632 10.87269 11.657676 11.483522 11.511239
1370244_at 12.26863 12.297837 12.274356 12.321952 12.2826395 12.397277 12.541994 12.433269 12.455784 13.364363 13.499367 13.664288
1370245_at 10.425744 10.650359 10.482488 10.568791 10.592424 10.72997 10.989243 11.040199 10.969534 12.648131 13.231508 13.063842
1370246_at 11.792861 11.935116 11.75909 11.861393 11.868837 11.937295 12.0168085 11.915327 11.880925 12.291395 12.474787 12.222638
1370247_a_at 6.28805 6.1322913 6.379475 6.003684 6.5566454 6.0928144 6.267374 6.4321523 6.502179 8.028229 7.627377 7.7932954
1370248_at 6.4454627 6.2633123 6.425181 6.4935203 6.603904 6.1177144 6.4908733 6.2331777 6.786755 7.8065057 7.674364 7.6300116
1370249_at 7.066551 6.6787515 6.9113383 6.702539 6.9845695 7.1817327 7.7028036 7.667796 7.561835 9.613201 9.235374 9.488553
1370250_at 9.092972 9.519551 9.614961 9.230718 9.717693 9.3760805 9.185405 9.091214 9.103376 9.5779705 9.538417 9.602868
1370251_at 5.987087 6.1534677 6.5230455 5.951846 6.53811 6.182284 6.39483 6.515129 6.5933537 6.6765895 6.6358624 7.03287
1370252_at 8.157562 8.2558565 8.82675 8.304358 8.753584 8.682468 8.366087 8.425812 8.24674 9.195626 9.459274 9.294385
1370253_at 11.745347 11.66153 11.597042 11.844953 11.942891 11.654047 12.039104 12.194786 12.249321 12.766019 12.905599 12.940551
1370254_at 3.9521585 3.5879548 3.6246223 3.7139604 4.1937118 3.575379 3.8061755 3.5180416 3.5322158 3.616935 4.0739965 3.4377291
1370255_at 4.177638 4.2915506 4.6633873 4.390089 4.1784945 4.2107306 4.4283524 4.8052435 4.266077 4.2282934 4.6179886 4.51001
1370256_at 8.997436 7.7725854 9.16466 8.915589 8.467186 7.9798036 8.940591 8.0748825 8.636067 7.27824 7.1812596 7.2987976
1370257_at 4.247717 4.2265577 4.4156485 4.287018 4.192857 4.1413264 3.974261 4.141302 4.395609 4.841052 4.1914186 4.474905
1370258_at 4.774276 5.0725737 5.0149045 4.8931956 5.0684233 5.127333 5.1925015 4.9308066 4.7587447 6.579046 6.0397096 6.0119734
1370259_a_at 7.8882046 7.765492 7.7879605 7.9256506 7.6972375 7.615915 7.77936 7.495185 7.581581 8.021247 8.432081 7.654847
1370260_at 6.917361 7.185826 7.251768 7.0935187 6.8707256 7.204702 6.89503 6.86729 7.088419 7.5883346 7.662575 7.3054633
1370261_at 8.18848 8.442847 8.084609 8.240028 8.369223 7.920454 7.987996 8.224501 8.09348 8.529476 9.008042 8.559364
1370262_at 9.261402 9.223421 8.940163 9.199911 9.032061 9.341455 9.252352 9.172438 9.198456 8.947212 9.018623 9.078869
1370263_at 5.7077136 5.2028213 5.431556 5.5851393 5.4040537 5.786806 5.3378778 5.4184084 5.6337895 5.2305546 5.5833697 5.6625557
1370264_at 7.7346444 7.687997 7.077765 7.493381 7.3777213 7.81069 7.6508794 7.5618386 7.1521387 6.7855396 6.7277055 6.6008153
1370265_at 5.855982 6.641054 6.203591 6.490669 6.326731 6.0587697 6.5725427 5.948379 6.9624677 7.7425523 7.416219 7.2955503
1370266_at 7.005349 7.220565 6.8207083 7.2838044 7.637114 7.0901675 7.1375318 7.242578 7.0681396 6.9449825 6.6379786 6.882833
1370267_at 6.64182 6.4520016 6.8721433 6.660165 6.64317 6.8857465 6.6241016 6.19593 6.557328 6.963342 6.957291 6.9154377
1370268_at 4.2756186 4.168238 4.3209314 4.129793 4.3308725 4.068401 4.363679 4.273856 4.1238136 4.0912747 4.423473 4.3357687
1370269_at 4.911014 4.581794 4.937963 4.5573173 4.761048 4.5093136 5.259461 5.643398 4.54255 9.673369 9.745648 8.691139
1370270_at 3.8455021 3.681892 3.9977703 3.8432379 4.078609 3.7342768 3.900119 4.065379 4.0584745 4.048511 3.9250765 4.0181904
1370271_a_at 7.495048 7.430756 7.7987533 7.4938226 7.7483163 7.3238215 7.251726 7.6559954 7.4473124 7.217969 7.393241 6.9443545
1370272_x_at 6.2193837 6.1081567 6.6342974 6.3794866 6.50555 6.0749197 6.0975947 6.456455 6.4183064 6.134463 6.061283 5.836393
1370273_at 3.3587534 3.534136 3.5615165 3.3996453 3.4300137 3.7987525 3.6143107 3.413419 3.5971498 3.5430305 3.3210554 3.556784
1370274_at 12.845009 12.8081255 12.933381 12.739518 12.762355 12.683283 12.710128 12.694052 12.566279 13.015784 12.972875 12.97416
1370275_at 12.815397 12.903265 12.884539 12.910123 12.745892 12.953848 13.053638 12.940805 12.925765 13.027936 13.068594 13.353375
1370276_at 11.862725 11.778641 11.805523 11.810065 11.87836 11.835568 11.943458 12.030704 11.956855 12.103432 12.034441 12.178099
1370277_at 11.910059 11.846039 11.862642 11.917743 11.852321 11.923042 12.099992 12.118459 12.025563 12.518765 12.539337 12.555354
1370278_at 11.265268 11.361591 11.226576 11.293984 11.321836 11.2171955 11.456266 11.547228 11.385681 11.795409 11.824754 11.954874
1370279_at 5.642362 5.173719 5.6535954 5.537626 5.5319986 5.2855773 5.4709945 5.4416676 5.0653524 5.0408177 5.3865395 5.014234
1370280_at 10.424584 10.395857 10.511219 10.367229 10.753129 10.553266 10.734768 10.832079 10.61201 11.009325 11.318583 11.012687
1370281_at 11.166918 11.666131 10.18588 10.986104 10.118441 10.206048 10.456729 10.874962 9.955208 11.484861 10.821093 10.82004
1370282_at 7.3176775 6.8355913 6.8530183 6.782324 6.8192167 6.4976563 7.514985 6.9738417 7.0347414 10.6219635 11.824002 12.054537
1370283_at 12.444467 12.347785 12.572721 12.515495 12.398503 12.354013 12.3661 12.146128 12.415682 12.58987 12.710523 12.556407
1370284_at 12.003144 12.049602 12.0315485 12.097257 12.045271 11.965315 11.968029 12.09956 12.010684 12.139015 12.062619 12.097866
1370285_at 6.573212 6.4316807 6.1929107 6.684612 6.914328 7.025919 6.676346 6.5449953 6.8282986 7.1506886 6.9465594 6.741746
1370286_at 9.358679 9.170135 8.994437 9.148128 9.204161 9.25496 9.614572 9.628546 9.215895 10.186259 9.4796295 9.988228
1370287_a_at 9.285741 9.524955 9.000868 9.45831 9.248087 9.604475 10.08814 10.188198 10.040108 11.133314 11.678912 11.643245
1370288_a_at 8.558031 8.564362 8.330639 8.8629875 8.440086 8.930773 9.342348 9.479655 9.325438 10.159218 10.903444 10.780621
1370289_x_at 3.4685512 3.5240605 3.7391512 3.4727988 3.6723344 3.788314 3.4561968 3.9462974 3.5763497 3.5838175 3.5131102 3.433723
1370290_at 8.948146 8.8274975 8.746274 9.011897 9.084532 8.731881 9.7368765 9.239131 9.47289 10.375628 10.404006 10.414853
1370291_at 5.414535 5.403159 5.5389385 5.40498 5.468916 5.38369 5.1305757 5.462432 5.464888 6.171561 5.848382 6.1899743
1370292_a_at 3.8475287 4.1571584 4.0017858 4.020439 3.7179863 4.1524377 3.6829433 3.9649758 4.0028486 4.106513 3.8437798 3.6746495
1370293_at 6.1984878 5.9685054 5.586274 6.2095237 5.725757 5.875467 5.61741 5.4491835 5.419943 5.4969 5.67003 5.8021455
1370294_a_at 6.7788243 6.1708584 7.164041 7.191415 7.791946 6.520035 8.375927 7.3949327 8.11108 7.1255946 6.8712416 6.815819
1370295_at 8.441858 8.267468 8.40704 8.57927 8.798476 8.255875 8.654344 8.571824 8.618386 9.184848 8.837873 9.010782
1370296_at 13.3302965 13.398422 13.421416 13.433617 13.437444 13.434439 13.192848 13.184779 13.306398 12.553368 12.0512905 12.120004
1370297_at 6.1593504 5.8225994 6.057102 6.0322566 6.0238957 5.946634 6.7487397 6.364544 6.3556747 6.2305646 6.1398487 6.228322
1370298_at 9.995226 10.016885 9.460597 9.888764 10.083339 9.708506 10.250925 10.289537 10.029669 10.637397 10.925013 10.693161
1370299_at 13.719914 13.785877 13.729332 13.770432 13.705729 13.750865 13.721912 13.778582 13.70022 12.916999 12.669913 12.846038
1370300_at 8.530703 8.617127 8.565639 8.513163 8.491585 8.6059 8.415851 8.747425 8.721188 8.705332 8.537202 8.507111
1370301_at 6.860091 7.1951118 7.2311373 7.1451535 6.856277 6.7296414 7.1960115 7.2373304 7.0845685 8.830927 8.704226 8.682829
1370302_at 8.43671 8.450542 8.174302 8.426706 8.509889 8.646219 8.373928 8.332466 8.391167 8.377626 7.974787 8.169099
1370303_at 6.753228 6.744175 6.9385133 6.816577 6.8621492 6.6050887 6.9866223 6.780535 7.4463515 8.14486 8.177286 7.847185
1370304_at 8.797241 8.589529 8.873305 8.851842 8.67604 8.777203 8.8876095 9.199505 9.024511 9.472712 9.377228 9.406317
1370305_at 9.596807 9.6321 9.829283 9.615612 9.772263 9.665145 9.613178 9.992997 9.782009 9.907268 9.855519 9.846472
1370306_at 8.845072 8.921486 8.795631 8.8215065 8.979443 8.775869 8.801563 8.837188 8.96474 8.602875 8.645153 8.564698
1370307_at 7.0753922 7.331767 7.0747147 7.211956 7.091849 7.2141905 7.2214565 6.9447055 7.3358083 8.227719 8.6618805 8.659943
1370308_at 7.5173426 7.3580046 7.381402 8.016621 7.778514 7.603915 8.286858 8.366755 8.355151 8.585965 8.017224 8.631188
1370309_a_at 11.059206 10.926578 11.003592 10.969927 10.91288 11.103768 11.290653 11.09055 11.113208 11.680701 11.623717 11.678132
1370310_at 12.767618 12.803022 12.832914 12.799699 12.850334 12.981804 12.870983 12.993622 12.851228 12.929527 12.6669855 12.486279
1370311_at 8.169992 8.319326 8.298044 8.243338 8.275087 8.4307 8.249268 8.438314 8.680502 9.02963 9.014542 9.098242
1370312_at 3.971081 4.2735305 3.9813812 4.2533827 4.085413 3.9253592 4.105583 4.0752068 4.168998 4.640493 4.443779 4.5705004
1370313_at 9.262707 9.121458 9.147978 9.076513 9.185167 9.151206 9.173311 9.299406 9.124952 9.547516 9.30233 9.603473
1370314_at 7.9442825 8.138349 8.142627 8.169141 8.041873 8.182603 8.79822 9.293291 8.960951 11.254625 11.508303 11.377369
1370315_a_at 5.6216125 5.5878615 5.46416 5.5940447 5.7512226 5.600355 5.325104 5.358103 5.641592 5.2258205 5.4785447 5.2051945
1370316_at 7.8980865 7.9257364 8.097574 8.195611 8.285479 7.971532 8.446048 8.440372 8.294738 8.8924465 8.948954 8.77188
1370317_at 6.901863 7.0223036 6.9704804 6.8083143 6.8198295 7.234455 7.091186 7.068778 7.2656746 7.7531624 7.777083 7.5245953
1370318_at 7.725392 7.7561474 7.681868 7.5445743 7.905874 7.950472 7.8390985 7.844279 7.7534347 8.879996 8.720306 8.855201
1370319_at 9.35027 9.776957 9.630204 9.262132 9.595543 9.729276 9.30846 9.276267 9.164556 8.178328 8.073264 7.8458157
1370320_at 10.8669 10.668138 10.757402 10.548042 10.664622 10.670221 10.851551 10.570301 10.722494 10.813776 10.617149 10.481842
1370321_at 10.401012 10.502246 10.345249 10.426459 10.411439 10.550916 10.483008 10.420199 10.529013 9.998018 10.419298 10.491198
1370322_at 9.702566 9.572696 9.881195 9.77635 9.8354435 9.598319 9.665111 9.590243 9.613224 8.825485 8.921299 8.752438
1370323_at 5.856554 6.252887 5.8546023 6.326296 6.099011 6.54441 6.8094907 7.0636287 7.12072 7.81593 7.847466 8.069857
1370324_at 7.2478347 7.425982 7.667769 7.56516 7.1759987 7.222463 7.4274926 7.524616 7.581374 6.818881 7.098394 7.046271
1370325_at 9.972621 9.868328 9.871514 9.803757 9.8033905 10.065801 10.004165 9.891548 9.871868 9.633235 9.693907 9.818689
1370326_at 7.4245095 7.4488926 7.271814 7.6037116 7.4757586 7.3543434 7.582238 7.5063133 7.53652 7.8373294 7.9742675 7.9946995
1370327_at 7.9772964 7.8541427 7.7464943 7.949887 7.905402 7.9033823 7.5837593 7.9307976 7.8044786 7.3450837 7.318989 7.2776194
1370328_at 5.1954827 5.209994 5.585282 5.766961 5.5491867 5.5807877 5.6179914 5.4786453 5.4939427 6.8403444 6.6724095 6.517183
1370329_at 9.368462 9.015873 9.460307 9.2556 9.44675 9.198206 8.851156 8.745487 9.1448345 7.578336 7.947986 7.879046
1370330_at 7.4836473 7.622778 7.4906573 7.4748063 7.5514226 7.5842395 7.501499 7.3134193 7.513267 7.6920543 7.5173464 7.5502667
1370331_at 7.4584064 7.9229302 8.068161 7.7186418 7.9685445 7.766484 7.4361 7.4836783 7.6278143 7.454822 7.40763 7.1907334
1370332_at 4.8742476 5.0943675 5.034813 5.2270474 4.853183 5.0701113 5.033417 5.2219286 4.8695107 4.950886 5.068879 5.026959
1370333_a_at 13.144689 13.279827 13.311731 13.191144 13.053387 13.214291 13.121674 13.000291 12.835108 10.494482 10.7387705 11.420975
1370334_at 9.506979 9.141199 9.558908 9.076197 9.15583 9.166163 9.0456505 9.191618 8.854845 6.8448825 6.7505865 6.6097984
1370335_at 7.7008343 7.92235 7.677839 7.8310533 7.7529235 7.7123127 7.9340763 7.4451876 7.195473 6.896254 6.98196 7.153618
1370336_at 11.022895 11.236039 10.858901 11.125989 11.528337 11.9456215 10.223057 10.028756 10.537558 11.08978 11.63479 11.747289
1370337_at 7.9792485 8.115343 8.184628 8.0952635 8.091249 8.214016 8.181241 8.112579 8.267241 8.15972 8.139874 8.354892
1370338_at 3.484657 3.441513 3.4387605 3.5868058 3.4406638 3.4528658 3.4943156 3.6641862 3.6108146 3.7072282 3.5444086 3.303964
1370339_at 10.609777 10.389971 10.507462 10.496 10.536326 10.495076 10.825906 10.721616 10.765355 11.348599 11.517496 11.504679
1370340_x_at 9.696097 9.711901 9.771549 9.853055 9.764257 9.556171 9.893095 10.092976 9.933881 10.693053 10.82245 10.560418
1370341_at 3.5388095 3.3684418 3.6964755 3.351157 3.6207232 3.7420194 3.3920636 3.4586313 3.4858487 3.8403032 3.640308 3.695225
1370342_at 3.4196596 3.4515536 3.5780034 3.3896527 3.6939034 3.379705 3.4055314 3.5101285 3.2736783 3.4034111 3.5264063 3.4498267
1370343_at 7.195003 7.787818 7.5462813 7.319182 7.5643005 7.461519 7.3997874 7.4662156 7.632182 7.86494 7.7965527 7.548315
1370344_at 7.979441 7.6993847 7.6528034 7.894749 7.8467965 8.002451 7.7216 7.752979 7.885991 8.392963 8.409842 8.476046
1370345_at 6.4243956 6.029188 6.974744 6.759753 7.354817 6.3799624 8.235722 7.414281 7.968151 7.1769514 6.3154306 6.6100807
1370346_at 5.7424765 5.092612 6.0784745 6.062893 6.380887 5.6020837 7.544236 6.9760065 7.1426554 6.850625 6.2470336 5.9674487
1370347_at 5.3261037 4.828633 5.7754507 5.4402084 5.43675 5.814125 5.7319164 5.479824 5.821778 6.6434784 6.757546 6.8463707
1370348_at 10.641784 10.733152 10.511267 10.568791 10.752655 10.576056 10.896017 10.767051 10.698269 11.3607645 11.449664 11.068349
1370349_a_at 14.061822 14.104741 14.136861 14.107706 14.078568 14.068036 14.055657 14.053685 14.07906 9.572055 11.0457 12.335907
1370350_x_at 10.319597 10.623429 10.045381 9.838945 8.735362 10.453491 9.123706 7.6859674 8.304184 4.88163 4.628083 6.2980843
1370351_at 8.818292 8.658842 8.735682 8.9009075 8.919764 8.909045 8.743431 8.587915 8.705349 8.318762 8.460035 8.696049
1370352_at 11.817099 11.648879 11.689615 11.583875 11.516975 11.669422 11.314255 11.316161 11.360642 9.362312 10.004713 10.2802925
1370353_at 8.07949 7.5431905 7.5838647 7.6874843 7.870454 7.6915293 7.711808 7.8428435 7.5902967 7.6718364 7.845596 7.90895
1370354_at 7.9772487 8.151924 7.9813495 8.116934 7.9389386 8.087162 8.09907 7.942445 7.900512 8.015629 7.8168855 8.081123
1370355_at 12.74076 13.286236 11.463377 12.408773 12.108462 12.733495 11.985837 11.670442 9.832058 5.81171 6.7126713 6.8108773
1370356_at 7.681204 7.51295 7.522881 7.6179204 7.5848174 7.76781 7.740373 7.5531964 7.702691 8.110381 7.8598175 8.037138
1370357_at 8.372677 8.4068365 8.350015 8.502234 8.226017 8.485271 8.442011 8.301938 8.408474 8.369488 8.599655 8.495675
1370358_at 8.93531 8.992451 8.8133335 8.948481 8.9275 8.857534 9.14024 8.909639 8.97975 8.769243 8.801585 8.711276
1370359_at 12.512918 12.57649 12.530063 12.544054 12.550042 12.428092 12.432415 12.187754 12.376568 9.589275 9.869413 10.493285
1370360_at 8.459564 9.040533 8.315943 9.10145 8.993181 8.924175 8.886849 8.874154 8.720203 9.05426 8.707957 8.873222
1370361_at 4.5096684 4.3828897 4.4034157 4.909415 4.991223 4.689166 5.2351685 5.778303 5.2472944 7.3352623 7.3411484 7.1818705
1370362_at 6.550811 6.6863832 7.0407934 6.8620095 7.0170054 7.0917454 7.0211644 7.062684 7.0709014 6.228676 6.528566 6.3461075
1370363_at 12.310265 11.995003 12.298407 11.762439 12.295544 12.129508 11.997526 11.663798 11.654902 5.2342978 6.761584 6.241343
1370364_at 7.5627027 7.531959 7.446412 7.7107625 7.5607347 7.7732854 7.752955 7.513742 7.61913 7.683584 7.5457015 7.7804165
1370365_at 8.773861 8.784614 8.595547 8.845851 8.687452 8.878555 8.787068 8.988347 8.688728 9.633715 9.494943 9.586286
1370366_at 9.885011 9.996472 9.869295 9.958013 9.767226 9.989314 9.879769 9.962723 9.87085 9.97812 10.087235 10.101668
1370367_at 4.282535 4.3153267 4.4432173 4.4801683 4.137108 4.400958 4.236107 4.6975965 4.209155 4.80468 4.6059856 4.448004
1370368_at 7.0423765 6.9448147 7.0495834 7.0389357 6.908156 6.8940916 7.144862 6.8701196 7.1207147 7.315853 7.363269 7.4471054
1370369_at 6.1309543 6.0858054 5.87758 5.7689214 6.119291 5.8600616 6.01596 5.92615 5.671554 5.381407 5.7114487 6.0650444
1370370_at 7.961679 7.8458476 7.790757 7.825784 8.04512 7.951849 7.9635816 8.04689 8.131963 9.019291 8.578766 8.465832
1370371_a_at 9.005202 9.033712 8.829904 9.0301 8.869947 8.95085 8.776373 8.534792 8.825293 7.2295547 7.5651464 7.2186007
1370372_at 4.309092 4.6455503 4.466052 4.6007414 4.6871076 4.589344 4.51687 4.35882 4.3112574 4.2382317 4.4076586 4.2984066
1370373_at 5.8748817 5.900772 5.8739734 5.807125 5.7391596 5.6433063 5.8322077 5.68557 5.831182 5.52715 5.5428233 5.913955
1370374_at 8.52032 8.744699 8.395341 8.769564 8.438772 8.43731 8.67709 8.37359 8.642124 7.2824135 7.712847 7.658474
1370375_at 11.516447 11.986655 11.856583 11.704723 11.898258 11.976101 11.671428 11.752109 11.764048 7.7671876 7.5960264 8.973476
1370376_a_at 8.457991 8.656616 8.422865 8.68688 8.581699 8.560074 9.326651 9.272955 9.231039 10.282963 10.337585 10.539829
1370377_at 12.861059 12.993793 13.018553 13.034364 12.50481 13.003368 12.896976 12.824395 12.349029 10.940221 11.194609 11.584291
1370378_at 12.181458 12.132379 12.174199 12.222051 12.00608 12.228985 12.127746 12.232699 12.140867 12.1707735 12.211625 12.253293
1370379_at 5.698267 5.8759212 5.878106 5.746839 5.853806 5.912038 6.204361 6.2007594 5.873786 8.672053 7.9543457 7.9341683
1370380_s_at 7.8033495 7.824661 7.8008075 8.084136 7.9421077 7.726539 7.929363 7.494057 7.779477 7.1528974 7.172636 7.422934
1370381_at 10.415969 10.879669 10.578682 10.864021 11.179828 11.15005 11.093643 10.497136 10.8731785 10.506842 10.520166 10.671566
1370382_at 3.3760817 3.3651495 3.2429936 3.7627664 3.3750396 3.6245012 3.3070204 3.402593 3.5128558 3.743801 3.5015492 3.633842
1370383_s_at 7.916871 8.1489525 8.0913 8.246845 8.236776 8.058671 8.563799 8.575535 9.2481 10.171818 10.084847 10.480753
1370384_a_at 4.8148623 7.9877963 5.2817965 8.546071 5.7836027 6.8452663 6.5223985 7.545174 5.67176 6.2789946 5.284378 7.037999
1370385_at 5.5474586 5.3229322 5.5036316 5.7733684 5.81928 5.914548 5.402228 5.3683033 5.89341 6.0955906 5.7170296 6.418084
1370386_at 7.6896043 7.546605 7.6635804 7.8758016 7.7985334 7.63325 7.9826055 8.031204 8.034076 8.441589 8.453676 8.0719185
1370387_at 10.879872 10.453762 11.40602 11.218555 11.539158 11.591039 10.548555 10.53192 10.706501 6.8914533 6.340857 6.891774
1370388_at 4.146265 4.081565 4.1286225 4.072671 4.2171345 3.889288 3.961419 4.1150284 3.7209282 3.7881844 3.841151 4.2190666
1370389_at 3.883328 3.6960719 3.8707347 3.7906604 3.8948355 3.9201984 3.8820164 3.721452 3.8612204 4.4999804 3.9556444 3.8994882
1370390_at 4.9388704 4.813305 5.209277 4.673904 4.7032566 4.92344 4.7131577 4.9630537 4.8264527 4.9779477 5.6984167 5.079427
1370391_at 4.8742476 4.997405 4.7254353 5.0113344 5.0355215 4.8073 4.976702 4.6671014 4.9656224 4.6816845 4.710104 4.783765
1370392_at 5.3322177 5.1502748 4.921758 5.116083 5.228439 5.194523 5.1351233 5.015946 5.529295 7.1917934 6.242838 5.7609777
1370393_at 5.330848 5.03369 5.4061375 5.567685 5.534508 5.2084417 5.8173113 5.3243885 5.945532 6.531416 6.57949 6.397845
1370394_at 5.1432433 6.063437 8.533275 6.7729917 6.4226007 5.876626 5.6221027 5.922488 6.6640816 8.4496975 8.499188 8.311879
1370395_at 6.823134 6.8347383 6.776586 7.0753207 6.8498936 6.7705717 6.9819884 6.894363 6.6433277 6.704535 6.9778795 6.9877996
1370396_x_at 14.061429 14.02972 14.082056 14.025354 14.065903 13.9848995 13.97633 14.019527 13.979125 5.6902523 6.7281623 8.611834
1370397_at 11.600052 11.584446 11.871628 12.457852 12.359782 12.146207 11.551608 12.1429825 12.477138 12.608249 11.679523 11.976408
1370398_at 5.859638 5.9685054 5.8176937 6.563059 6.059117 6.2809596 6.639073 6.2662234 6.4144955 7.5133357 7.7349873 7.63816
1370399_at 7.3590345 7.439763 7.1241274 7.6451387 7.5744143 7.4339495 9.896106 11.207769 9.91671 12.291967 13.044638 12.392714
1370400_at 5.244282 5.2956667 5.2510443 5.0114536 5.5377774 5.0375195 5.216644 5.2625074 5.1910973 5.401265 5.5717945 5.7365136
1370401_at 3.6588123 3.592871 3.7859228 3.7318058 3.6698923 3.4863522 3.5253747 3.7082193 3.5965476 3.8214386 3.7992814 3.894525
1370402_at 7.5419736 7.357874 7.736319 7.190276 7.510631 7.4627185 7.52634 7.432682 7.521842 7.60484 7.576995 7.5560117
1370403_at 4.8839083 4.5977 4.94155 4.605276 4.8241105 4.9126625 4.629035 4.9116116 4.574384 4.711122 4.4123964 4.6695147
1370404_at 4.0991697 3.6203995 3.9776773 3.765307 3.8815975 3.5825644 3.767497 3.7731724 3.6406856 3.7941198 3.917665 3.6439533
1370405_at 3.707226 3.5465596 3.748496 3.9546804 3.7269995 3.546316 3.563856 3.6203105 3.4601698 3.585726 3.5669672 3.812652
1370406_a_at 3.577593 3.6971266 3.5308964 3.5173385 3.6319737 3.7239177 3.4647734 3.8380764 3.4798896 4.6031556 4.137351 4.28549
1370407_at 8.546224 8.788494 8.331446 8.659228 8.302779 8.605212 8.717158 8.280065 8.347101 8.364053 8.429751 8.744788
1370408_at 4.7823744 4.697654 4.791568 4.4425464 4.779333 4.2368073 4.6013856 4.9048285 4.2712045 5.452902 5.5467143 5.033465
1370409_at 4.356396 4.500048 4.3241267 4.623211 4.2408 4.31894 4.418865 4.644932 4.378118 5.025755 5.0066857 4.906027
1370410_at 4.1888924 4.2265577 3.9603753 3.8079696 3.8974905 4.0049925 4.066828 4.0268173 3.953651 4.896786 4.5373974 4.4870443
1370411_at 5.2564583 5.4893346 5.767208 5.5490146 5.206116 5.709686 5.604104 5.291707 5.3287396 6.2274256 5.908119 6.0294523
1370412_at 4.3384714 4.5106363 3.9762902 4.0446463 4.006831 4.1400814 4.0704403 3.9712207 4.2897596 4.009156 4.0782185 3.9410417
1370413_at 6.7046204 6.584403 6.5744553 6.6714544 7.0041914 7.1124053 7.1558495 6.947245 6.9767795 7.3918424 7.472914 7.5913887
1370414_at 8.682367 8.856515 8.619259 9.037856 9.01247 9.08997 8.97363 8.709467 8.874496 8.272397 8.201788 8.34296
1370415_at 5.784775 5.6557713 5.7129307 5.5418534 5.4585333 5.524252 5.9057894 5.6775165 5.524084 6.2845244 6.171068 6.066777
1370416_at 4.5787964 4.6165333 4.92793 5.0289993 4.633952 4.516588 4.5390925 4.7752523 4.7645564 4.8896966 4.775919 4.7980666
1370417_at 3.9164124 4.0669994 4.0496144 4.239946 4.7268543 4.0424404 4.179885 4.403388 4.2126327 4.4116087 4.135728 4.0305142
1370418_s_at 5.356962 5.2510076 5.437303 5.382391 5.5076323 5.036886 5.538315 5.2678394 4.9542046 5.890251 6.302712 5.708965
1370419_a_at 5.536813 5.929575 5.657192 5.408354 5.581392 5.5104733 5.7373223 5.5736113 5.529295 6.006207 6.033082 6.294117
1370420_at 11.948953 12.715102 11.515861 12.127086 11.648924 12.150827 11.490105 12.160211 11.411771 9.126948 8.184741 8.569439
1370421_a_at 6.1686373 5.5944753 6.0451274 6.1420465 6.296577 6.006963 5.9395256 6.310202 5.8689747 6.2798376 6.5110965 6.4476976
1370422_at 6.4585166 6.880166 6.4870763 6.310143 6.495131 6.38004 6.5421615 6.386322 6.5140934 7.781348 7.492416 7.3309054
1370423_at 5.6459875 5.7787204 5.3905554 5.993843 5.9562526 5.848336 5.634133 5.887173 5.830488 6.001428 6.1335096 5.854987
1370424_at 3.8701575 3.8297405 3.9269195 3.7846322 4.1606746 4.2297897 4.1430206 4.1677837 4.127956 3.8039649 3.9876382 3.8607693
1370425_at 12.465035 12.409255 12.738912 12.400312 12.304095 12.0678625 11.919391 11.7974825 12.125156 5.6846123 5.427621 4.4379735
1370426_a_at 11.066021 10.977191 11.019335 10.98412 11.062493 11.04078 10.880653 10.943758 11.025325 11.091288 10.978197 10.7065115
1370427_at 5.3897104 5.5480146 5.589138 5.5641956 5.5033083 5.0852537 5.7793484 5.494027 5.3722744 6.8789415 7.6965632 6.9840646
1370428_x_at 11.982192 12.04515 11.845871 10.909524 11.976852 11.15843 12.13791 11.917078 12.1879015 12.705802 12.918638 12.767073
1370429_at 9.513324 9.597923 9.357776 8.694673 9.578705 8.540495 9.51914 9.231663 9.316181 8.566064 9.692026 9.533554
1370430_at 4.751193 4.8658977 5.369534 4.609562 5.033285 5.100165 4.7025876 4.9799542 4.495854 4.8145404 4.8583713 4.688773
1370431_at 4.1996593 4.193637 3.9977703 4.0452194 3.9785576 4.1065865 3.89493 4.1954737 3.9759617 4.0052004 4.2375016 4.170995
1370432_at 3.5668912 3.7733686 3.722879 3.7073085 3.4767377 3.635551 3.3679779 3.8933659 3.4925044 3.5092008 3.515518 3.5503414
1370433_at 10.603816 9.923679 10.280124 10.413351 10.467267 9.982382 9.993219 9.95205 10.025054 9.509959 9.178047 9.601844
1370434_a_at 3.8522398 3.463284 3.6713045 3.3807578 3.451201 3.4969556 3.44162 3.507243 3.524812 3.587982 3.501281 3.3243704
1370435_a_at 7.0431337 6.980352 7.0875964 7.0752664 7.1589637 7.1458893 7.0677915 7.0875845 7.3101797 6.287486 6.397741 6.5426893
1370436_at 7.1147714 7.6756654 7.0124593 6.573764 6.9667563 5.826803 8.262488 7.4320726 7.8394103 7.359736 6.296445 6.4037313
1370437_at 6.1578393 6.205456 6.662934 6.1018686 6.3847437 6.148164 6.5826244 6.1645474 6.4885325 6.740311 6.6700354 7.1649184
1370438_at 5.5932755 5.2414246 4.913235 5.247122 5.080168 5.0452824 5.30909 5.32438 5.2108183 5.5005407 5.3567224 5.147014
1370439_a_at 3.335973 3.2933724 3.2627878 3.3819754 3.283974 3.350924 3.232875 3.1918015 3.2211 3.2073941 3.2567363 3.2718155
1370440_at 7.5219717 7.431954 7.3622775 7.783765 7.85996 7.57973 7.42103 7.199137 7.7267504 7.921244 7.8078003 7.8764434
1370441_at 3.7349696 3.8189447 3.609405 3.4344602 3.6037743 3.7284584 3.7770631 3.622862 3.656445 3.5971053 3.5976374 3.5890546
1370442_at 3.2885022 3.2018664 3.3888018 3.2940755 3.4193635 3.1260676 3.4109194 3.2894626 3.8680632 4.8536944 6.577051 5.9819603
1370443_at 7.604173 7.53227 7.3646197 7.5215454 7.473413 7.2880535 7.538812 7.285874 7.5902653 8.4440155 8.213771 8.300577
1370444_at 4.212139 4.647046 4.6223063 4.5214496 4.3960605 4.4165325 4.3946247 4.79232 4.433083 4.3518972 4.5249624 4.570878
1370445_at 6.5930514 6.5174484 6.5532017 6.3748684 6.5049815 6.384538 7.483383 6.8170667 6.9093513 8.770269 7.8075495 8.173053
1370446_at 6.72352 6.8828597 6.3652005 6.599644 6.8637857 6.4433274 7.0301557 6.738573 6.8296847 7.2532477 7.029277 7.16797
1370447_at 4.6172895 4.407072 4.7714043 4.665387 4.479436 4.8439236 4.3476915 4.7523355 4.329077 4.1822863 4.2385454 4.705127
1370448_at 4.51507 4.3721356 4.7232733 4.296732 4.194052 4.3891025 4.2981815 4.4380813 4.5906467 4.5545654 4.827698 4.5195127
1370449_at 7.9531198 7.9022384 8.019991 7.7381883 8.000742 7.8163323 8.075707 7.910351 8.144086 7.744966 8.598477 8.359379
1370450_at 4.390572 4.4298067 4.6170983 4.4476175 4.164362 4.403182 4.2585516 4.2674856 4.3124666 4.2431126 4.146475 4.2368145
1370451_a_at 5.446242 4.8231497 4.933252 5.1121807 5.2153635 5.0529594 4.795083 4.7912674 5.0065703 4.6174526 5.092411 4.7550325
1370452_at 3.7199764 3.774801 3.8444285 3.8062997 3.6334276 3.6509697 3.6086001 3.6467068 3.5789902 3.7872097 3.8563776 3.9707046
1370453_at 4.6685166 4.60782 4.981839 4.7998004 5.0051956 4.886394 4.9962687 4.9839163 4.8687487 4.7907624 4.610579 4.6661224
1370454_at 4.1851277 4.5076437 4.4280043 4.2134743 4.481592 4.5433016 4.209813 3.987416 4.439659 4.3025146 4.159487 3.9730937
1370455_a_at 3.2602417 3.1827466 3.2336962 3.4241061 3.3130696 3.2642581 3.1795292 3.426358 3.2257702 3.2138271 3.3669882 3.392824
1370456_at 3.8015397 3.7274919 4.1025105 4.1651773 4.035839 3.6797853 3.7851908 3.8999007 3.895639 3.808308 3.826054 3.6309772
1370457_at 4.0137134 3.9192739 3.9389808 4.159824 4.0742044 3.954741 3.9583266 3.890801 4.175977 4.2347984 3.9594216 3.840847
1370458_at 4.0662146 4.215868 3.871885 4.1214757 4.2407703 4.4107485 4.2717376 4.135121 4.010817 5.6378303 5.427621 5.869147
1370459_at 3.801881 3.7572906 4.288769 3.8748293 3.7315874 3.8199172 4.04595 3.8522508 3.8534415 4.0076647 3.6485462 4.86385
1370460_at 7.800816 7.8138866 7.6036124 7.761765 7.7949986 7.9311748 7.588947 7.7358174 7.663562 7.861581 7.627377 7.67011
1370461_at 4.865281 4.9368153 5.32773 5.357022 5.3843145 5.484166 6.849648 5.606307 5.8949723 5.656317 5.2544956 5.0891876
1370462_at 4.701835 4.2265577 5.3168035 5.2337847 5.4265604 4.736127 6.584796 5.8695097 6.246189 5.370168 5.181303 4.9325733
1370463_x_at 5.888223 6.843156 6.8489723 7.580853 5.9300294 7.38649 5.925811 6.217217 6.857952 7.459003 6.612962 6.2624044
1370464_at 5.266985 4.697086 4.832961 5.24159 5.3578386 5.0531025 5.5247436 5.860385 5.4947057 7.2878056 7.8228054 8.342155
1370465_at 5.2369833 4.9055986 5.186824 5.340678 5.155531 5.176519 5.5484314 6.237228 5.5437193 7.4833813 8.635736 8.658594
1370466_at 4.205698 4.033798 4.0496144 4.06508 4.023978 4.044068 4.0220213 4.221017 4.2200375 3.895277 3.9057484 3.640601
1370467_at 4.287965 4.502409 4.615933 4.292239 4.9012694 4.2874613 4.349316 4.6030483 4.4945173 4.4973636 4.445896 4.1108365
1370468_at 3.2276826 3.5665967 3.2256174 3.4620261 3.6455827 3.3829355 3.4109194 3.3889232 3.3879642 3.2788699 3.3377554 3.2481258
1370469_at 5.2851105 5.381715 5.4294333 5.2323265 5.4297905 5.546057 5.4576526 5.359621 5.5510206 5.4559045 5.403346 5.768188
1370470_at 4.134033 3.8123257 4.324376 4.3179855 4.1557083 3.9298077 4.2167664 3.8415809 3.9089408 4.0899334 4.0387506 4.085272
1370471_at 3.7227223 3.6942768 3.7533221 3.587456 3.8185403 3.7440734 3.636591 3.7069664 3.7475445 3.5386484 3.7069616 3.5918546
1370472_a_at 4.6055894 4.325511 4.666184 4.3985686 4.4575453 4.1783757 4.411286 4.7523355 4.2359257 5.1554527 4.7654166 4.399449
1370473_a_at 6.510695 6.191167 6.031549 6.374735 6.228445 6.668002 6.538018 6.6770034 6.318989 6.933576 7.0882235 6.957644
1370474_at 5.6892343 5.545225 5.17018 5.8299985 5.3381424 5.963336 5.895122 5.9990473 5.6607113 4.993671 4.950205 4.894083
1370475_at 13.299991 13.2978525 13.20841 13.260637 13.242203 13.224803 13.269969 13.212694 13.149825 12.558404 12.632001 12.777189
1370476_at 7.444493 7.319191 7.350856 7.387027 7.3290887 7.4691286 7.491671 7.5214934 7.385925 7.5342207 7.916981 7.786028
1370477_at 3.5545597 3.5374753 3.6322532 3.6063485 3.4423132 3.6220832 3.4790163 3.7193215 3.4841187 3.4707382 3.39984 3.5476203
1370478_at 5.5857353 5.1690664 5.3473587 5.6491756 5.362986 5.3709955 5.291419 5.287017 5.393797 5.5707703 6.274663 6.028341
1370479_x_at 13.196838 13.161889 13.3099165 12.92064 12.970884 13.062476 13.133559 12.800255 13.121016 3.5740774 3.2405405 3.387621
1370480_at 3.945378 4.3220663 3.9180372 3.7834198 3.8200715 3.6409488 3.93025 3.8479016 3.8290977 3.700101 3.676506 3.812652
1370481_at 5.133386 5.408839 5.1982255 5.392211 4.8663116 5.156118 4.956301 5.3521347 4.7196946 4.7851667 4.9708 5.0331683
1370482_at 5.4613924 5.1503096 5.3339252 5.220333 5.3454514 5.0753584 5.0559072 4.949996 5.175594 4.9153333 5.651492 5.0064697
1370483_at 3.659274 3.7727177 3.8351436 3.782148 3.8759925 3.8003068 3.7506866 3.87263 4.1037707 4.5728173 3.9742348 4.479972
1370484_at 5.0426793 5.157132 4.985051 5.1824956 5.0693927 4.9912844 4.969601 5.060637 5.2949495 4.8154535 5.1073647 5.0981655
1370485_a_at 5.158882 5.098246 5.2450895 5.878962 5.1011477 5.584895 5.4492097 5.709681 5.2124186 5.1388083 4.9936414 6.130259
1370486_a_at 5.6746755 5.1517916 5.189828 4.88908 5.1608315 5.127884 5.0342393 4.8580647 5.2763495 5.043452 5.328634 5.018229
1370487_a_at 6.4334846 6.3365846 6.4627643 6.3068495 6.104094 6.074472 6.240766 5.9901834 6.117978 5.529143 6.156658 5.7417645
1370488_a_at 6.168386 6.5176053 6.2161126 6.108507 6.0406 6.543329 5.825137 5.619134 5.5130525 5.6164117 5.192431 5.370297
1370489_a_at 4.5777082 4.2939577 4.443776 4.3112187 4.54344 4.174774 4.267706 4.134522 4.6991634 4.7315636 4.4949718 4.2246118
1370490_at 4.1512966 4.299293 3.6343539 4.053835 3.869915 3.987182 3.99655 3.8783514 3.9777203 4.033145 4.235568 3.9254723
1370491_a_at 5.494937 5.356302 5.222992 6.742737 7.031559 5.7381554 8.801747 6.7792273 7.2138968 6.2058916 7.297531 6.8328176
1370492_a_at 4.443578 4.7694883 4.6947403 4.842842 4.701493 4.589014 4.909178 4.940421 5.091257 5.4568243 4.995719 4.671606
1370493_a_at 3.644036 3.43267 3.7269776 3.5393898 3.8049133 3.5143867 3.9659264 3.988997 3.8002763 3.7837245 4.082882 3.9049914
1370494_at 4.3034964 4.0548525 4.3550587 4.0242386 4.232568 4.030138 4.017412 4.397846 3.9161298 4.0245285 4.259922 4.1587467
1370495_s_at 13.319777 13.341568 13.287173 13.332205 13.366656 13.415567 13.107238 13.141837 13.4077 7.4316716 9.562721 9.492294
1370496_at 12.776244 12.707977 12.601107 12.631045 12.745527 12.73135 12.29443 12.285308 12.505344 7.6574035 8.217559 8.998444
1370497_at 4.2610016 3.8297615 3.9259999 4.292506 3.9028828 4.1628466 3.9447134 3.9276693 3.9792554 3.9375155 4.172348 3.7786043
1370498_at 3.4050272 3.6953523 3.6167407 4.1472664 3.590305 3.648399 3.5012631 3.7372441 3.4635239 3.5820482 3.3439972 3.5174756
1370499_at 4.0423484 3.8023872 4.1558905 3.998405 4.250307 4.0805655 4.092538 4.1961555 4.1884937 4.186312 4.3881817 4.099434
1370500_a_at 3.6909854 3.67478 3.5601773 3.7725103 3.5948048 3.9360452 3.888561 3.611928 3.5885096 3.5512805 3.7720668 3.2962906
1370501_at 9.683759 9.742523 9.585825 9.61456 9.644426 9.802238 9.483006 9.515785 9.58682 9.328429 9.264524 9.216843
1370502_at 3.9186053 4.1616316 4.2699018 3.9667273 3.9776442 4.122516 4.211817 4.242262 3.9523523 3.996252 4.102414 4.13281
1370503_s_at 4.2191834 4.2788134 4.3282895 4.367941 4.760558 4.378272 4.425071 4.4105787 4.7569275 4.5963793 4.5345006 4.8099113
1370504_a_at 5.8129387 5.8730273 5.7175364 5.6391344 5.6494246 5.8823295 5.5578647 5.8946652 5.671065 6.287486 6.4744353 6.0289965
1370505_at 6.293595 6.3688273 6.055438 6.5963287 6.573363 6.4649806 6.6001906 6.5479183 6.712556 7.121942 7.1475086 7.428048
1370506_at 6.560539 6.93396 6.8737636 7.0272036 6.865318 7.0006557 6.8168015 7.078079 6.885927 7.3822117 7.1420417 7.391451
1370507_at 6.0931697 6.000234 5.6437335 5.7713747 5.755132 5.7861238 5.700077 5.996903 6.3614078 7.1538534 7.195961 7.063862
1370508_a_at 5.3877225 5.011471 4.912694 4.7437086 4.650424 4.6720414 4.8013105 5.0790787 4.856973 4.715238 4.475991 5.109913
1370509_at 7.2350516 7.371485 7.2754197 7.33687 7.628792 7.742642 7.1200604 7.3562703 7.7377877 7.44361 7.134909 7.1755304
1370510_a_at 8.017602 8.0248165 7.9948087 8.169401 7.9361777 8.002973 7.8084865 7.6839395 7.9849153 6.9558096 7.310901 6.7951155
1370511_at 13.879409 13.882201 13.881427 13.84654 13.866509 13.905451 13.775432 13.822161 13.751671 13.736773 11.733423 12.293351
1370512_at 8.208532 8.11331 7.954126 8.251478 7.972977 8.31617 8.414877 8.214441 8.446096 8.097834 8.174662 8.383896
1370513_at 3.4573126 3.59377 3.5264447 3.3463244 3.6948261 3.7705998 3.5508356 3.733501 3.7121596 3.5400043 3.5706425 3.3773422
1370514_a_at 3.729061 3.595692 4.146706 3.7100673 3.4291286 3.564746 3.7180722 3.706137 3.4208286 3.6648457 3.747681 3.6222262
1370515_x_at 4.3219666 4.1555843 4.1308446 4.4360104 4.3633943 4.0584335 4.5043077 4.459858 4.1961493 4.2217436 4.2595844 4.2658844
1370516_at 5.857467 6.442158 6.413006 6.141296 6.394327 6.314282 6.7820463 6.114816 6.6954365 6.939509 7.2570004 7.432197
1370517_at 3.6112657 3.6858613 3.7440643 3.8379 3.6650276 3.9763186 3.9221745 3.8817422 3.5515614 3.603824 3.7003484 3.897294
1370518_a_at 4.4244266 3.914153 4.3476086 3.845168 4.109599 3.9242225 3.9568386 4.52975 3.7851648 4.6156073 4.927334 4.6929245
1370519_at 4.5653086 4.292215 4.474763 4.219209 4.273617 4.6073365 4.850072 4.584634 4.4493027 4.6260204 5.498129 5.3476214
1370520_at 4.4021277 4.255596 4.313419 4.6535616 4.131176 4.098996 4.109829 4.340479 4.2134275 3.876319 3.8508651 3.9753659
1370521_at 6.712766 6.528278 6.1713786 6.326015 6.2869763 6.5632677 6.4183335 6.656267 6.2150397 6.661719 6.435059 6.325548
1370522_at 9.002291 9.266784 8.776621 8.904471 8.735934 9.125912 8.939882 9.03737 8.94385 7.452086 8.332436 8.190257
1370523_a_at 7.900894 8.154409 7.916942 8.020301 8.091936 8.164574 8.043771 7.751275 8.133437 8.109842 8.054589 8.097505
1370524_at 9.379019 9.495026 9.1545105 9.360342 9.390437 9.644709 9.512336 9.261257 9.557712 9.609285 9.33095 9.643713
1370525_at 8.257652 8.327576 8.322975 8.268763 8.392277 8.715256 8.568773 8.213572 8.659561 8.59111 8.882816 8.760714
1370526_at 5.7405667 7.2690873 5.774784 5.982238 6.9798937 7.8931775 7.2576275 6.990598 7.3393707 6.6558414 6.2804136 6.9187655
1370527_a_at 9.1044 9.034104 9.092774 9.068536 8.985276 8.959667 9.358638 9.396774 9.292077 9.420729 9.528523 9.36857
1370528_at 6.7545633 6.610135 6.3875637 6.164448 6.3213806 6.547299 6.3123612 6.3888597 6.252581 6.550118 6.7188916 6.594719
1370529_a_at 7.755645 7.6563196 7.7670317 7.958957 7.9046955 8.003025 7.5140724 7.746019 8.178659 8.360746 9.055648 8.3996105
1370530_a_at 8.242245 8.268384 8.344074 8.42587 8.385271 8.569309 8.410044 8.170745 8.541197 8.606068 9.312991 9.003459
1370531_a_at 5.2934914 5.4661245 5.565774 5.402005 5.7810125 5.779065 5.7113147 5.674181 6.0879374 5.7574434 6.62705 6.0379086
1370532_at 5.7665415 5.9993625 5.7385254 5.9915824 5.822218 5.706407 5.7797537 5.6996 5.6449065 5.624737 5.863318 5.6438518
1370533_at 4.304579 4.167013 4.200782 4.4541283 4.43285 4.560996 4.2484617 4.375988 4.016079 3.8211882 4.385441 4.101243
1370534_at 7.921809 7.791647 7.8637476 8.109064 7.357823 7.9314404 7.6142964 7.49261 7.459438 6.8825006 6.43216 6.590539
1370535_at 3.543144 3.805099 3.9617739 3.874851 3.87398 3.8615372 3.8466606 3.3957267 3.6725426 3.703334 3.7377126 3.910446
1370536_at 5.506118 5.4311905 5.0879993 5.4354563 5.310465 5.682106 5.77826 5.796035 5.786881 6.5641127 6.4612937 7.0265017
1370537_at 7.2181168 7.107422 7.1917577 7.3912425 7.045408 7.1945577 7.257257 7.1736555 7.307243 7.6133423 7.5793962 7.594239
1370538_at 7.244161 7.4214206 7.606994 7.7970476 7.3439717 7.588266 7.8383684 7.7015824 7.3406653 6.120567 6.8945 7.194087
1370539_at 6.61271 6.755582 6.799479 6.619227 6.691233 6.837796 6.774077 6.3258047 6.7876263 6.577843 6.450002 6.4941483
1370540_at 4.428952 4.1356187 4.2673163 4.794187 4.6305647 5.1876 4.1386695 4.735506 4.6747794 5.622817 4.604098 5.147904
1370541_at 7.064942 6.6947956 6.7465353 6.8993063 7.010094 7.5631595 6.2429886 6.7420454 6.6763268 7.7574253 7.366846 8.005217
1370542_a_at 6.8950186 6.847805 6.541014 7.064833 6.5092783 6.9478006 6.8536887 6.7873344 6.9781027 7.341752 7.666864 7.676106
1370543_at 7.184026 7.0839763 6.869917 7.096235 6.6619964 6.9070563 7.120031 6.9650903 6.9556546 7.0535445 7.299013 6.933962
1370544_at 5.9275875 5.7781525 5.741803 5.9801407 6.231344 5.900248 6.15314 5.636977 5.8841243 6.2579727 6.2146606 6.149548
1370545_at 4.933051 4.478866 4.6563888 4.5590577 4.5247326 4.662045 4.720316 4.747778 4.3290625 4.0599885 4.6513305 4.2007127
1370546_at 3.6248057 3.5107198 4.0496144 3.5938978 3.7279458 3.6643937 3.676938 3.811079 4.006114 3.6228948 3.7076485 3.5262964
1370547_at 13.960187 13.929246 13.99533 13.952809 14.007652 14.026751 13.924148 13.818315 13.869181 13.267182 12.787848 12.784377
1370548_at 6.9910984 7.567049 7.3833103 7.637892 7.252108 7.522204 7.2345715 7.0061874 7.2046328 6.4885716 5.860074 5.7705436
1370549_at 6.0009465 5.8833756 5.32773 5.582795 5.9614835 5.8434324 6.22779 5.725628 5.9151707 6.7470293 6.904613 6.5178328
1370550_at 5.646424 5.6083574 5.735266 5.6693788 5.628398 5.5659595 5.6614647 5.33514 5.248238 4.72422 4.920625 4.829269
1370551_a_at 6.679606 6.5620756 6.4652376 6.4247813 6.526584 6.386622 6.544587 6.7250285 6.3426905 6.33715 6.2840934 6.413755
1370552_at 5.7037506 5.6648793 5.177866 6.384858 5.7667065 5.7606792 5.6053267 5.5597715 5.8908253 5.25902 5.6058693 5.41115
1370553_at 7.394813 7.500832 7.4428277 7.472854 7.6782193 7.3822265 7.29007 7.241644 7.2912126 6.066615 6.245863 5.799827
1370554_at 9.375608 9.235789 9.333863 9.531904 9.341884 9.302465 9.404363 9.640106 9.617629 10.118467 10.374054 10.374837
1370555_at 3.9095407 3.772031 3.9498599 3.9010198 3.8229923 3.9589522 3.6891913 4.118519 3.8949435 3.955222 3.849366 3.8816226
1370556_at 4.798618 4.683312 4.53094 4.2825985 4.1073327 4.2670517 4.3912487 4.653312 4.448736 4.2695546 4.3406887 4.2916574
1370557_a_at 3.8067853 3.7379997 4.228427 3.8808486 4.1016884 4.0499763 3.938092 4.004073 3.8663845 3.732555 3.6711974 3.7582574
1370558_a_at 3.1914213 3.3190143 3.2834973 3.3101478 3.323689 3.2711382 3.2794213 3.544558 3.4441328 3.4442294 3.3105457 3.224333
1370559_at 3.9142704 3.6907446 3.6272447 3.7727094 3.8405771 3.594955 3.7885783 3.6007245 3.6405232 3.7250922 3.7700357 3.4763496
1370560_at 4.020917 4.127795 4.0141163 4.299818 4.2641487 4.062161 4.1967983 4.39538 4.0109167 4.1378937 3.9042294 4.0979295
1370561_at 3.910238 3.8768642 4.0310326 3.954371 4.0517473 4.2177424 4.277381 3.8096926 4.17156 5.5916185 4.89936 4.714087
1370562_at 4.613385 4.331027 4.437339 4.1875706 4.7449656 4.4254 4.310616 4.5011225 4.1006985 4.653267 4.642138 4.8390336
1370563_at 11.661589 11.886596 11.502745 11.789038 11.634996 11.70045 11.6981735 11.77284 11.678961 11.486606 10.737573 11.356218
1370564_at 4.2847075 4.316843 4.191482 4.344945 4.0937448 4.175659 4.026564 4.271802 4.030512 3.9977212 4.0396605 3.8690827
1370565_at 3.8389862 3.9985807 4.097701 3.933018 4.2415867 4.0325913 4.0677695 4.106629 4.0471888 4.172211 3.9680538 4.024816
1370566_at 10.738757 10.079447 10.452074 10.172064 10.632145 10.692747 10.705058 9.9450245 10.861399 8.647707 8.020815 6.763941
1370567_at 6.6712017 6.8096724 6.687742 6.5846734 6.7337136 6.7029624 6.4842067 6.369858 6.3523064 6.487842 6.6293335 6.386782
1370568_at 5.8437047 5.6433654 5.8962812 5.841035 5.549135 5.5873127 5.711634 5.7035503 5.5742064 5.439563 5.6681976 5.658102
1370569_at 4.9838777 4.7093434 4.8313637 4.9858117 5.1048775 4.528006 4.5087614 5.325757 4.692123 4.7548 4.326915 4.4977036
1370570_at 7.3098364 7.5730352 7.546036 7.31463 7.4700065 7.3840795 7.476636 7.461565 7.40223 8.19853 7.818991 7.814671
1370571_at 4.4164906 4.6158996 4.310407 4.6821566 4.6902995 4.6977305 4.8277397 4.6614895 4.989179 5.446177 5.230753 5.6118455
1370572_at 3.6283865 3.5257742 4.1025105 3.8393626 3.9078953 3.8577125 3.5906878 3.6231096 3.8310928 3.5720184 3.683352 3.5955439
1370573_at 9.299499 9.964332 9.601677 9.890434 9.876978 9.744207 9.813055 9.709629 10.056132 8.415354 8.183039 8.396648
1370574_a_at 6.462633 6.653849 6.5088477 6.5665197 6.308547 6.3560343 6.500181 6.4659305 6.4683237 7.27824 7.6351824 7.5105424
1370575_a_at 8.829717 8.645291 8.737766 8.748495 8.36101 8.811074 8.789632 8.734092 8.654326 9.076698 8.809712 9.124448
1370576_at 5.6920476 5.69768 5.0951343 5.354391 5.6773033 5.5276756 5.4343657 5.372219 5.500356 5.957454 5.394169 5.786923
1370577_at 6.3226786 6.2424345 6.379264 6.2279615 5.842067 6.6224713 6.00675 6.3707886 6.3384156 6.280664 6.0339537 5.9233255
1370578_at 7.0228276 6.973433 6.769095 6.9047375 7.073372 7.1291556 6.760166 7.038248 6.855553 6.463296 6.2798743 6.539674
1370579_at 9.074224 9.046749 8.62516 8.984924 9.158491 9.084274 8.98694 8.954998 8.948345 9.238552 9.280407 9.222958
1370580_a_at 13.47018 13.469953 13.198056 13.403748 13.2218075 13.498452 13.35028 13.2341795 13.251091 12.839371 12.210096 12.783277
1370581_at 3.844333 3.4419892 3.8415642 3.622744 3.6294823 3.7676075 3.736461 3.779673 3.6738896 3.6273131 3.8037062 3.9081998
1370582_a_at 3.4044487 3.2354958 3.4051974 3.2147145 3.3358297 3.251081 3.4235601 3.2650077 3.2554247 3.2122688 3.4254777 3.4103184
1370583_s_at 6.492284 6.1682005 6.226428 6.7688947 7.4807625 6.500066 8.767845 8.818319 7.348807 12.19815 12.668735 12.5686
1370584_a_at 5.358116 5.531574 5.083499 5.108274 5.192022 5.072155 6.4776173 5.2851357 5.4699864 6.956223 7.291445 6.731995
1370585_a_at 6.164641 6.5363693 6.148748 6.461305 6.4519854 6.3164744 6.737757 6.4074144 6.8288083 7.498178 7.346891 7.2620463
1370586_a_at 5.8998303 6.059183 6.1834764 5.794963 6.099179 5.7010574 5.6818233 5.810672 6.025191 5.593285 5.3907547 5.6040096
1370587_at 4.942915 4.6092854 4.9002132 4.869754 4.843334 4.7979965 4.6912394 4.6637173 4.6610475 4.700328 4.7275963 4.8118258
1370588_a_at 4.109929 4.296338 4.108838 4.1430283 4.224717 4.045881 3.9368672 3.9559007 3.7334995 3.8773863 3.8407702 4.0844183
1370589_at 4.966654 5.143477 4.775343 5.3732805 5.3580656 5.3569508 5.1993465 4.810855 5.525109 4.5122023 4.8841934 5.1178284
1370590_at 7.003298 6.7219625 6.9063644 6.748697 6.7228236 6.772314 6.8015356 6.7259855 6.913067 6.709532 6.999696 7.0622625
1370591_at 7.242283 7.8090777 7.519532 7.637892 7.7046866 7.4848213 7.4905715 7.234622 7.7264986 7.1933813 7.336314 7.1847725
1370592_at 6.3575535 6.700331 6.2537355 6.4652295 6.2260113 6.392748 5.7325683 5.2728276 6.0831184 4.379077 4.5604644 5.197232
1370593_at 13.540849 13.322515 13.647972 13.464958 13.495526 13.585743 13.578801 13.547156 13.635563 7.5618343 4.592843 6.013199
1370594_at 4.4584465 4.247473 4.6108046 4.348301 4.4304276 4.1852612 4.1191263 4.3333483 4.2202005 6.32642 5.887127 6.0153093
1370595_a_at 3.7102518 3.2341654 3.882234 3.8051522 3.4680576 3.8360853 3.6571577 3.6119614 3.9146252 4.63171 4.602869 4.320176
1370596_a_at 4.236449 3.8690012 3.8635123 3.9983494 4.191445 4.045196 3.9046679 3.851062 3.7832634 3.9877896 4.098711 3.771704
1370597_at 6.2491837 7.0242257 6.6175847 6.885358 7.0762935 6.377539 6.4359555 6.7299943 6.3945427 6.099053 6.149863 5.935898
1370598_a_at 4.5232606 4.4522743 4.5575814 4.414049 4.559 4.5729074 4.3780375 4.421364 4.4658184 4.295415 4.356572 4.3001714
1370599_a_at 7.3051376 7.7673235 7.1077747 7.274778 7.050838 7.5907273 7.036874 6.90434 7.0049806 6.5430517 6.290454 6.490643
1370600_at 5.965457 6.188077 5.5145764 6.5234184 5.5625906 6.146019 5.774209 5.816383 6.3175793 5.3872523 5.1711493 4.8920903
1370601_a_at 4.666311 4.142012 4.273718 4.172854 4.6633224 3.9188404 4.393567 4.0412436 4.381007 4.110841 4.392642 4.2686357
1370602_at 4.3251753 4.5055637 4.272108 4.377002 4.331402 4.360265 4.3768597 4.302066 4.4945173 4.2030716 3.8718677 4.300846
1370603_a_at 5.3446126 5.895516 5.6106997 5.0815682 5.779485 5.5065494 6.126314 6.305972 6.5711474 6.970823 7.152949 6.4959335
1370604_at 3.8298156 4.075881 3.978306 3.87775 3.7325978 3.6188934 3.942039 3.852603 3.478467 3.7028992 3.8274977 3.7871141
1370605_s_at 6.492472 6.6822853 6.320444 5.6860123 5.964176 5.6749525 6.0740466 5.8013577 5.111848 7.034961 6.7656765 6.3937235
1370606_at 6.0102854 6.4234376 5.6214323 6.1614747 6.1017036 6.795524 6.0500402 5.8772526 6.1210976 5.894396 6.098854 6.0460916
1370607_a_at 4.310866 4.6970544 4.2152596 4.7354994 4.5626736 4.7346706 5.0280333 5.061295 4.670433 4.683502 6.617867 5.7917223
1370608_at 3.809415 3.346001 3.5378273 3.324405 3.3933775 3.6413722 3.3672473 3.5876734 3.6643367 3.3680246 3.536021 3.2659154
1370609_a_at 10.106724 10.13706 10.351942 10.387963 10.297138 10.344393 10.253923 10.3687 10.359678 9.247496 10.360705 10.165856
1370610_at 4.5347614 4.3779893 4.4174433 4.353654 4.583981 4.485905 4.3396773 4.504512 4.3339276 3.9552217 4.345622 4.431579
1370611_at 6.1948485 5.9519286 5.9357877 5.9468083 5.816423 5.731762 5.801649 5.999069 5.8299828 5.3662415 5.1169224 5.313053
1370612_at 5.598913 5.5364227 5.4047394 5.432399 5.587416 5.742523 5.550479 5.3744392 5.402042 5.1178336 4.685706 4.953136
1370613_s_at 12.749361 12.515168 12.70521 12.7377405 12.808171 12.711421 12.683907 12.84653 12.778543 13.215418 13.226795 13.415788
1370614_s_at 5.3479795 5.2726665 5.337662 5.274697 5.1307144 5.3304105 5.4225063 5.415277 5.266298 5.731233 5.771144 5.1787868
1370615_at 4.832856 4.7328672 4.640682 5.154173 5.4378276 4.778591 4.926035 4.8793063 5.426521 5.1230884 7.914402 8.0816
1370616_at 4.799162 4.652119 4.946747 4.662957 4.5268087 4.573109 4.4692454 4.6516404 4.5264673 4.607427 4.4363565 4.5732317
1370617_at 4.511188 4.3835564 4.478053 4.2587833 4.4900475 4.4153805 4.3672276 4.3506613 4.2505655 4.300706 3.854616 4.247527
1370618_at 8.330083 8.219932 8.435474 8.058332 8.411178 8.213194 8.075869 7.9867835 8.156204 7.952806 8.042521 7.798723
1370619_at 5.0787206 4.4964366 4.6699924 4.6275907 4.794909 4.6592016 4.8210483 4.5117683 4.629318 4.237563 4.301289 4.631767
1370620_at 4.822756 4.246561 4.2879896 4.4814806 4.685338 4.6950665 4.5561256 4.7386594 4.419305 4.2369666 4.7573504 4.4645777
1370621_at 4.956846 4.984695 5.1196957 5.0815682 4.947136 4.910989 5.340034 4.965091 5.1854835 5.15966 4.963908 5.4048
1370622_at 4.4233246 3.9978285 4.350887 4.1729174 4.5692644 3.8721826 4.4119873 4.3397875 4.294348 4.106513 4.252533 3.873227
1370623_at 6.7892275 6.966851 6.721241 6.901538 6.934683 6.793852 7.376427 6.9099216 7.285436 7.659633 7.1796227 7.422382
1370624_at 4.0996966 4.411518 4.586553 4.070134 4.5781713 4.2463074 4.249833 4.0691237 4.000428 4.0371866 4.0863304 4.099143
1370625_at 3.7406278 3.644707 3.4452856 3.4492114 3.9501355 3.4800181 3.4728487 3.5254238 3.525546 3.1293278 3.4026415 3.5603535
1370626_at 3.6520548 3.2753384 3.51441 3.4435701 3.3598237 3.4017315 3.3502 3.305533 3.2171774 3.2274802 3.1697102 3.347596
1370627_at 4.506415 4.396715 4.039255 4.457793 4.423674 4.660914 4.162384 4.5554175 4.2891436 4.379077 4.0557733 4.1313515
1370628_at 4.6889052 4.863369 4.600226 4.88274 5.574655 4.705277 5.05182 4.61128 5.0058603 4.4347425 4.7516284 4.7454257
1370629_at 3.7308931 3.6134005 3.6356955 3.6392846 3.8491488 3.6516893 3.629741 3.952592 3.8296888 3.6183565 3.765593 3.5571742
1370630_a_at 7.88868 7.714029 7.0334735 7.180808 7.2209854 7.5812297 7.0762386 7.159539 7.0226197 8.546174 8.215717 8.024029
1370631_at 4.2690635 3.9724803 4.1108775 3.8821976 4.25557 3.9145782 3.9419606 4.02674 4.0960402 8.978231 7.7427974 6.311495
1370632_at 4.3541484 4.264383 4.258318 4.258813 4.1570735 4.114148 4.236409 4.336609 3.8617575 3.9175797 3.9110243 3.908415
1370633_at 5.1422014 5.103337 4.9762583 5.1329393 5.3202515 4.899847 5.1158495 5.0169373 5.045168 5.193644 5.2955856 5.041257
1370634_x_at 6.7300644 6.2420197 6.718307 6.4039316 6.461653 6.348215 6.2849 6.541813 6.272409 6.362007 6.5232453 6.280071
1370635_at 4.35623 4.2521462 4.476269 4.282088 4.1624017 4.7363224 4.433262 4.2237244 4.344919 4.0243425 4.3381157 4.3122363
1370636_at 4.343466 4.1788974 4.2723536 3.9699762 4.27166 4.1222296 4.053792 4.5956426 4.0423946 3.9001563 4.218349 3.999769
1370637_at 4.133513 4.291502 3.8038077 4.1325808 4.1112657 4.3147697 3.8732781 3.8331974 3.9325984 3.7664857 4.13723 3.7365377
1370638_at 4.619254 5.006139 5.3873606 5.2528534 4.8716273 4.802629 4.896415 5.129968 5.169594 6.0329843 5.5720396 5.863012
1370639_at 7.309336 7.3665905 7.4511595 7.0804925 7.338804 7.2562823 7.210837 7.2767296 7.011905 6.8426495 6.983888 7.014906
1370640_a_at 5.1990833 5.510413 5.2266674 5.391284 5.5030437 4.795018 5.035511 5.055811 5.274126 4.711817 5.0818205 5.091445
1370641_s_at 6.515805 6.7107997 6.9698815 6.765146 6.498496 6.5531816 6.870164 6.7917533 6.467818 6.167711 6.4469113 6.380473
1370642_s_at 7.3965197 7.643462 7.7381473 7.5967865 7.6551046 7.5028806 7.6434984 7.584828 7.561928 8.242718 7.994776 8.053363
1370643_a_at 5.503524 5.0424194 5.318113 5.306056 4.829356 5.2013936 5.3336787 4.879 5.1147327 4.9029274 4.921944 4.988161
1370644_at 3.7957156 3.4893575 3.674084 3.6936092 3.5341725 3.7845132 3.2615805 3.6180255 3.39779 3.3541043 3.6698143 3.3195221
1370645_at 4.07298 4.124635 4.390409 4.140657 4.273654 4.067511 3.9466279 4.322137 4.2338333 4.2240043 4.2358336 3.9119267
1370646_at 6.1779833 6.4632564 6.747098 6.3762884 6.409242 6.252244 6.4876966 6.148926 6.3997903 6.3109975 6.126615 5.942667
1370647_at 4.1888924 4.3968825 4.100422 4.3878155 3.9303963 4.46012 4.388461 3.9708564 4.173752 3.9552217 4.318163 3.812652
[truncated: 3,478,760 more chars]
