# Supplementary material for: Transcriptomic point of departure determination: a comparison of distribution-based and gene set-based approaches
Source: Front Genet. 2024 May 9;15:1374791. doi: 10.3389/fgene.2024.1374791 (PMC11112360; doi:10.3389/fgene.2024.1374791)
Supplement: Supplementary file 6 [file DataSheet1.zip › Data Sheet 1/methimazole_29day_Rat_Liver_rma.txt]

ProbesetID V2 V3 V4 V5 V6 V7 V8 V9 V10 V11 V12 V13
Dose 0 0 0 10 10 10 30 30 30 100 100 100
1367452_at 9.767457 9.79146 9.846274 9.812502 9.825749 9.771154 9.791037 9.659016 9.806275 9.769103 9.759782 9.752758
1367453_at 9.849194 9.844973 9.774712 9.915608 9.936922 9.839727 9.95014 9.990916 10.056996 9.886552 9.932276 9.919362
1367454_at 9.447147 9.440444 9.499276 9.557823 9.471876 9.320461 9.521903 9.62051 9.576681 9.542181 9.40103 9.462513
1367455_at 11.273721 11.044144 11.163966 10.939878 11.16567 11.108811 10.982757 10.871581 11.088136 11.02186 10.91005 10.919064
1367456_at 11.59939 11.585311 11.736875 11.583451 11.79461 11.571916 11.702454 11.60553 11.758125 11.687975 11.652521 11.690665
1367457_at 8.474839 8.430455 8.572499 8.546268 8.529289 8.500678 8.267646 8.071402 8.450283 8.274723 8.235961 8.276692
1367458_at 8.735472 8.797337 8.635778 8.737271 8.601818 8.600524 8.588189 8.519851 8.628067 8.55953 8.491121 8.528221
1367459_at 11.956713 11.964622 11.893674 11.949932 11.958649 11.952682 11.94332 11.85959 11.864324 11.805997 11.819075 11.941142
1367460_at 11.150018 11.0807905 11.22752 10.998666 11.160068 11.090551 11.030162 10.948395 11.068896 10.955699 11.0357685 11.115183
1367461_at 9.814209 9.909282 9.844077 9.843765 9.849285 9.880456 9.634324 9.481265 9.74715 9.808587 9.531854 9.845423
1367462_at 10.497396 10.63365 10.597084 9.995502 9.917983 9.955483 9.91306 9.408201 9.880823 9.795548 9.653496 9.708607
1367463_at 10.563935 10.573661 10.832379 10.642297 10.895307 10.644615 10.715378 10.916103 11.019241 10.649507 10.703822 10.920806
1367464_at 9.123173 8.99984 9.107153 9.101099 9.202997 9.024307 9.1146145 9.093739 9.207172 9.118407 9.045757 9.13288
1367465_at 9.9780245 10.0433445 9.810803 9.887596 9.86664 9.896895 9.875266 9.580398 9.868429 9.686677 9.720664 10.032488
1367466_at 9.839109 9.673996 9.964384 9.823698 9.835075 9.793015 9.805875 9.777258 9.893282 9.76784 9.686271 9.500874
1367467_at 11.151583 11.174475 11.206111 11.031566 11.329659 11.255192 11.212168 11.307865 11.434297 11.2037735 11.251625 11.322524
1367468_at 9.207356 9.3411875 9.133267 9.021981 8.962941 9.241891 9.01866 9.081854 9.29625 9.240192 9.127095 9.389078
1367469_at 11.681619 11.536877 11.724821 11.533206 11.672113 11.631525 11.315711 11.45302 11.398623 11.070526 11.422028 11.211364
1367470_at 10.128566 10.195589 10.110624 10.111807 10.212658 10.317189 10.259559 10.125096 10.144507 10.368023 10.196714 10.108086
1367471_at 8.470884 8.53213 8.505322 8.313586 8.516551 8.381851 8.589637 8.362405 8.592256 8.537347 8.636937 8.863571
1367472_at 10.136279 10.00101 10.035595 10.076056 9.956945 9.815291 9.86508 9.9144535 9.924347 9.805382 9.942124 9.871853
1367473_at 9.677283 9.728461 9.832769 9.533348 9.741543 9.573055 9.509674 9.704442 9.782367 9.691621 9.87036 9.8609705
1367474_at 9.51482 9.469896 9.386066 9.445542 9.5196 9.470761 9.59782 9.376689 9.660846 9.584903 9.254408 9.514693
1367475_at 10.194937 10.0625 10.155938 10.032621 10.184876 10.092455 10.100117 10.110328 10.139214 10.133894 10.040117 10.16295
1367476_at 10.551587 10.629777 10.607665 10.417513 10.474804 10.653194 10.415637 10.324884 10.527368 10.468189 10.407853 10.504672
1367477_at 9.162839 9.405424 9.278896 9.203926 9.140731 9.246791 9.330221 9.305153 9.651141 9.26791 9.36985 9.524952
1367478_at 8.002829 7.8552155 7.980707 7.869573 7.962643 7.8735485 7.9935164 7.807631 8.176985 8.278816 8.212006 8.263504
1367479_at 10.855769 10.930261 10.860138 10.795055 10.860554 10.626405 10.695356 10.702756 10.881895 10.884079 10.994246 10.988139
1367480_at 9.044133 8.971543 9.230047 9.063442 9.142466 8.891373 8.793363 8.875941 9.002741 9.029377 8.923197 9.191988
1367481_at 8.506266 8.617769 8.551068 8.412145 8.510784 8.3362465 8.587517 8.714984 8.842848 8.760957 8.777956 8.805472
1367482_at 9.558491 9.338962 9.29897 9.340187 9.4779825 9.274575 9.389775 9.194704 9.605949 9.636524 9.541978 9.738147
1367483_at 8.149332 8.22584 8.16254 8.099943 8.236755 8.157217 8.125469 8.149828 8.419598 8.288734 8.203705 8.439482
1367484_at 8.763263 8.825132 8.824364 8.598676 8.8103075 8.552114 8.722314 8.613311 8.859754 8.829159 8.699121 8.977506
1367485_at 9.34037 9.327667 9.40866 9.327682 9.425504 9.302922 9.328446 9.274545 9.398679 9.46242 9.350608 9.433138
1367486_at 9.592182 9.433731 9.71197 9.580779 9.75644 9.555561 9.751525 9.707676 9.5949335 9.702827 9.510724 9.465886
1367487_at 7.5530276 7.5947614 7.6223373 7.450509 7.4339795 7.4983163 7.411064 7.3101225 7.476977 7.544839 7.348577 7.5763526
1367488_at 7.6905084 7.619229 7.702836 7.7592974 7.5955925 7.648348 7.640808 7.2424445 7.6352096 7.440268 7.4897976 7.4385605
1367489_at 6.639385 6.615416 6.7949257 6.4611206 6.568526 6.6316085 6.454637 6.685323 6.626524 6.3139634 6.679329 6.318648
1367490_at 6.623606 6.7630463 6.7576065 6.5073094 6.648437 6.8349223 6.4577117 6.566876 6.8595595 6.6025696 6.867627 6.934087
1367491_at 8.816664 8.668413 8.915647 8.618067 8.725207 8.763128 8.695582 8.6824045 8.723525 8.849402 8.75773 8.656312
1367492_at 8.734833 8.591588 8.714556 8.453885 8.72412 8.491787 8.607616 8.478223 8.557152 8.578364 8.491998 8.626813
1367493_at 9.476278 9.5571165 9.632576 9.358551 9.4479265 9.444571 9.258462 9.334918 9.492104 9.3940115 9.429026 9.511506
1367494_at 9.320733 9.383429 9.456477 9.53066 9.416822 9.349919 8.994076 8.841813 9.240495 9.21682 9.10517 9.391463
1367495_at 6.4214664 6.351882 6.280446 6.4484367 6.4378824 6.3698173 6.1054006 6.0891 6.559511 6.888048 6.50264 6.919982
1367496_at 11.218404 11.153492 11.216838 11.167589 11.109715 11.159432 11.134602 11.079941 11.091826 11.009576 11.135627 11.047064
1367497_at 8.324348 8.492165 8.391939 8.378677 8.515292 8.324926 8.283487 8.137171 8.326106 8.35519 8.317492 8.401914
1367498_at 8.382484 8.354408 8.276546 8.384916 8.314443 8.179548 8.201389 7.937691 8.175855 8.069107 7.980969 8.11113
1367499_at 7.924316 7.7079134 8.02601 8.016346 8.003651 7.8559623 7.7826304 7.942476 7.8175807 7.7966933 7.7350283 7.76526
1367500_at 9.766344 9.643325 9.740707 9.603048 9.635067 9.464059 9.455621 9.491711 9.624915 9.500302 9.501435 9.701498
1367501_at 8.411997 8.192949 8.377087 8.138206 8.300894 8.1744585 8.267787 8.337288 8.410608 8.362757 8.419504 8.315011
1367502_at 7.655206 7.764445 7.764604 7.6191177 7.627339 7.463853 7.7000017 7.6039634 7.695403 7.8237104 7.656399 7.8808794
1367503_at 10.453415 10.531508 10.595051 10.341993 10.536181 10.467789 10.635607 10.386705 10.579171 10.556713 10.520086 10.6478
1367504_at 7.932011 7.9544716 7.9104247 7.7156067 7.992383 7.8445916 7.5827518 7.4763136 8.01112 8.065025 7.8164434 7.8005366
1367505_at 7.8742533 7.465634 7.8757963 7.5703754 7.6230307 7.4990354 7.9158564 7.5905876 7.746262 7.7485967 7.6003838 7.4948273
1367506_at 9.156146 9.280522 9.406492 9.368979 9.204626 9.182669 9.29484 9.214078 9.251341 9.295693 9.30598 9.40476
1367507_at 6.7337494 6.803254 6.905355 6.6619763 7.045819 6.772287 6.6992235 6.6835394 7.141465 6.8371935 6.5960755 6.884859
1367508_at 8.353374 8.460824 8.388105 8.1699095 8.306707 8.25207 8.313388 7.846803 8.322515 8.2151 8.271816 8.460957
1367509_at 9.166011 9.134339 9.322896 9.19584 9.302094 9.1144 9.5340805 9.434327 9.4966345 9.4772625 9.478948 9.488641
1367510_at 9.414429 9.322393 9.339982 9.322666 9.270641 9.186048 9.212455 9.190633 9.258258 9.234989 9.278428 9.297681
1367511_at 8.065749 8.0299635 8.016239 8.034043 7.758825 7.979497 7.9177284 7.7320757 8.17108 7.823782 8.000055 8.072092
1367512_at 10.6119 10.529658 10.660988 10.494013 10.638409 10.521718 10.465986 10.47969 10.612764 10.516918 10.365741 10.762907
1367513_at 7.821459 7.6114364 7.697162 7.6844215 7.460889 7.862844 7.8703423 7.699611 7.384673 7.816271 7.926541 7.2170453
1367514_at 7.3333273 7.211238 7.3393745 7.1534424 7.248893 7.306873 7.368742 7.2823915 7.474799 7.396361 6.926031 7.4747353
1367515_at 7.1733336 6.903415 7.059832 7.0784817 7.2185144 6.9289775 6.9114714 6.864081 7.163646 6.9598413 6.8757777 7.257609
1367516_at 8.44899 8.372112 8.510904 8.404554 8.583239 8.522787 8.297998 8.547173 8.455124 8.37372 8.432978 8.400077
1367517_at 7.500714 7.804764 7.5287175 7.3757815 7.3091865 7.447567 7.273216 7.2618628 7.5941744 7.2965574 7.187103 7.007554
1367518_at 8.251193 8.377004 8.358358 8.055087 8.2479925 8.0933695 8.096681 8.162455 8.1834955 8.248464 8.025592 8.24803
1367519_at 8.028641 7.97375 7.985234 7.8353295 8.017726 8.036224 7.8983803 7.6591916 8.136864 7.9660697 7.702953 8.066868
1367520_at 9.311072 9.517626 9.572772 9.452819 9.782008 9.66756 9.774788 9.722043 9.865705 9.817214 9.981919 10.033451
1367521_at 6.7338133 6.711656 6.6558065 6.755536 6.731592 6.465879 6.8522525 6.7582865 7.0311356 7.0250177 6.9282355 6.9908476
1367522_at 9.055886 9.038123 9.125868 9.0835905 9.152451 9.122043 9.084158 8.912891 9.078889 8.9921465 8.985252 9.010503
1367523_at 7.282953 7.478539 7.4283986 7.449308 7.594241 7.390521 7.307551 7.4269743 7.710295 7.633707 7.601049 7.9711976
1367524_at 7.285035 7.367825 7.3118863 7.389923 7.370274 7.4123173 7.6077094 7.202518 7.557334 7.6113186 7.4156847 7.6660776
1367525_at 9.28448 9.27555 9.422 9.366606 9.365311 9.347833 9.27733 9.183074 9.232777 9.239985 9.142011 9.181363
1367526_at 8.150177 8.2325325 8.417599 8.198756 8.2858925 7.9719324 8.422477 8.386067 8.538628 8.505891 8.45252 8.581788
1367527_at 7.740224 7.5673647 7.8887043 7.8405933 7.6133533 7.711439 7.4435325 7.5536604 7.629121 7.6775966 7.528308 7.6954584
1367528_at 8.491144 8.419592 8.602524 8.305864 8.5943775 8.375427 8.726411 8.561607 8.527645 8.507816 8.338245 8.411608
1367529_at 9.1316595 9.155344 9.075405 8.892171 8.981526 8.916383 8.900354 8.877108 9.010166 8.704463 8.620141 9.016098
1367530_at 7.4511757 7.257093 7.4628763 7.3195257 7.3620095 7.4133167 7.3155212 7.211197 7.320291 7.4276004 7.409319 7.248983
1367531_at 10.610997 10.338431 10.516673 10.34562 10.457306 10.532274 10.631908 10.308505 10.492866 10.494702 10.4885845 10.509787
1367532_at 10.953199 10.8023 11.007015 10.6197195 10.8272295 10.854534 10.798708 10.781333 10.867117 10.580549 10.680864 10.693769
1367533_at 7.969315 7.8052316 8.089302 7.9037223 7.794575 7.887053 8.097067 8.031587 8.021751 8.312199 7.9747205 8.079065
1367534_at 7.3018184 7.329518 7.2875614 7.2814856 7.4857154 7.264793 7.3452616 7.188738 7.5258994 7.164302 7.4158263 7.177341
1367535_at 8.899845 9.032995 8.924736 8.925669 8.6321335 8.962779 8.685976 8.632756 8.715225 8.727938 8.633615 8.705683
1367536_at 7.2197127 7.2444253 7.3456736 7.424805 7.603641 7.4669623 7.570826 7.6545806 7.699167 7.685939 7.9248567 7.812439
1367537_at 7.2538457 7.153194 7.377374 7.653919 7.2120304 7.2750335 7.259319 7.203693 7.2896805 7.5099187 7.1711693 7.365748
1367538_at 6.2985916 6.72402 6.5595794 6.4760523 6.3269157 6.523706 6.625014 6.5039225 6.679361 6.4745054 6.060293 6.207964
1367539_at 8.720575 8.579941 8.702776 8.65201 8.682157 8.668497 8.746161 8.576468 8.711404 8.409852 8.350799 8.483649
1367540_at 6.9742017 6.8743362 6.9440403 7.028461 6.6876435 6.83214 7.190248 6.804377 7.093401 6.798212 6.47524 6.685218
1367541_at 6.980468 7.2047586 7.433281 7.2517233 7.6337953 6.903944 7.228288 7.2297893 7.606298 7.235893 7.654078 7.504431
1367542_at 7.765994 7.8910537 8.029462 7.68912 7.637834 7.6600604 7.4786134 7.570173 7.9601583 7.7634525 7.586488 7.8552456
1367543_at 8.053127 8.102671 7.8934436 8.168194 8.063471 8.127177 7.9841313 8.030513 8.265837 8.251865 8.175624 8.263828
1367544_at 6.2426386 5.8235636 6.0220366 5.951083 5.7963195 5.790776 5.85312 5.4465575 5.8952894 5.5309978 5.377273 5.615223
1367545_at 7.4964905 6.6856008 7.275874 6.913566 7.409995 7.5524163 6.9093523 6.61883 7.660598 6.6938214 6.727078 7.267389
1367546_at 9.816208 9.847245 9.85218 9.702782 9.756105 9.596515 9.726013 9.650703 9.903387 9.762587 9.663045 9.912566
1367547_at 7.5748677 7.7384176 7.6203065 7.7556005 7.4664326 7.438029 7.6425343 7.410578 7.4355874 7.291632 7.2454357 7.24676
1367548_at 8.442692 8.508457 8.695632 8.5165 8.75655 8.606609 8.438919 8.026468 8.43495 8.421548 8.414757 8.463551
1367549_a_at 9.877826 9.852326 9.932759 9.956154 9.813438 9.913419 9.602481 9.616057 9.850078 9.66364 9.522442 9.640184
1367550_a_at 8.124472 8.380004 8.4934025 8.2505 8.378798 8.210187 8.23554 8.029796 8.513121 8.200407 8.329784 8.640848
1367551_a_at 8.154397 8.135286 8.118619 8.103235 8.194514 8.298612 8.114247 8.207716 8.419446 8.245844 8.216722 8.458636
1367552_at 4.523596 4.8759136 4.282105 4.558177 4.5417166 4.3834796 4.307256 4.4372573 4.426813 4.318385 4.4365835 4.6743546
1367553_x_at 11.272329 11.1361265 10.8503065 11.412367 10.682123 11.224913 10.152599 10.674246 10.299395 10.024203 9.046197 10.007609
1367554_at 4.050026 4.0762525 3.9451306 4.1758122 3.9303453 4.083582 3.843744 4.1470003 4.044182 4.0275965 3.9376297 3.8493056
1367555_at 14.738573 14.739397 14.729549 14.686503 14.729549 14.718243 14.718914 14.718243 14.761286 14.761286 14.691624 14.739397
1367556_s_at 14.648399 14.593051 14.568357 14.60068 14.562195 14.593051 14.541562 14.626542 14.694537 14.594554 14.608707 14.6015625
1367557_s_at 12.913194 12.910226 13.043044 12.8830185 13.03807 12.972574 12.812135 12.837998 12.804725 12.812512 12.720329 12.738615
1367558_x_at 3.0498602 3.1292677 3.1155565 3.059006 3.1017127 3.0453265 3.0845628 3.0398653 3.071967 3.0681343 3.0933664 3.00964
1367559_at 13.091013 13.083766 13.062249 13.143313 13.300967 13.300397 13.098601 13.006929 13.120273 13.312479 13.3194685 13.411841
1367560_at 11.657949 11.670469 11.547638 11.577451 11.709937 11.881705 11.860177 11.850082 11.915661 11.953957 12.12547 12.185883
1367561_at 11.946836 12.010447 12.052919 12.065446 12.080636 12.047272 12.258408 12.286246 12.285266 12.248299 12.327946 12.525063
1367562_at 8.193741 8.122042 8.215166 8.138489 8.486378 8.414774 8.296239 8.13278 8.343435 8.354113 8.074991 8.235246
1367563_at 8.458636 8.3992605 8.506644 8.273073 8.3298645 8.575748 8.366512 8.216476 8.537083 8.28877 8.295902 8.318698
1367564_at 6.0147686 6.2393866 6.175445 6.1800337 5.921491 6.038464 6.0149164 6.348409 5.888911 5.926777 6.194261 5.905814
1367565_a_at 13.6528225 13.726701 13.697882 13.541202 13.671153 13.786718 13.705121 13.613102 13.708573 13.642703 13.678996 13.751324
1367566_at 4.3683333 4.2206087 4.315893 4.2659492 4.2282877 4.2672043 4.214907 4.3135357 4.28319 4.4597206 4.4322033 4.335096
1367567_at 11.595954 11.579494 11.57401 11.702535 11.60619 11.760219 11.931014 11.600146 11.584015 11.855134 11.948346 12.011823
1367568_a_at 9.061104 8.2841 8.192695 8.316169 7.9917846 8.161413 7.876465 7.993261 7.854616 7.216789 7.485441 7.4486957
1367569_at 11.58879 11.556824 11.569972 11.629751 11.689006 11.773419 11.794881 11.825022 11.831267 11.96234 12.162302 12.032415
1367570_at 6.194637 6.4796114 6.4997272 6.1581345 6.2981014 6.1870303 6.2819448 6.18958 6.3451657 6.8745875 6.0598555 6.3588467
1367571_a_at 5.3758717 5.581624 5.4707823 6.080794 5.437251 5.646636 5.5360403 5.765253 5.738824 5.611601 5.474104 5.4785976
1367572_at 4.9808125 5.178259 5.2439785 5.0712814 5.0922184 5.1665483 5.1074467 5.200402 5.1525536 4.8562617 5.093637 5.0512323
1367573_at 12.137055 12.113162 12.185817 12.350722 12.35732 12.3293 12.51445 12.630623 12.5275135 12.554953 12.699248 12.771007
1367574_at 8.028841 7.726268 8.118131 7.9084454 8.234452 8.4248085 8.020357 8.052163 7.9085436 8.497951 7.8476963 7.9661956
1367575_at 11.411572 11.342763 11.459484 11.095702 11.236954 11.148396 11.124589 10.865318 10.8577585 10.766983 10.807014 10.789201
1367576_at 13.571738 13.606425 13.652602 13.7888 13.686772 13.705555 13.478578 13.774217 13.67092 13.48783 13.578223 13.689451
1367577_at 6.7736034 6.8385725 5.6421022 6.13588 5.8669515 6.422123 6.52476 5.7988443 6.290489 7.592221 6.817057 7.0897593
1367578_at 10.069251 10.054271 10.205123 10.09392 10.034894 10.114882 10.107635 10.195086 10.278928 10.272191 10.247185 10.283595
1367579_a_at 11.14054 11.079049 10.985067 11.19457 11.257044 11.193908 10.808555 10.987695 10.873284 11.121355 10.852118 10.9783945
1367580_at 10.5810585 10.607859 10.628059 10.679393 10.715628 10.708498 10.8614855 11.060214 10.988298 10.984353 11.101282 11.191935
1367581_a_at 5.556142 5.9216847 6.065444 5.5908504 6.3513255 5.8769517 6.2785735 5.837755 5.819853 5.7337065 6.3729835 5.730542
1367582_at 10.957638 10.892621 11.121176 10.992811 11.090343 10.97263 11.178665 11.319223 11.246658 11.2650175 11.378412 11.447764
1367583_at 13.2243805 13.419752 13.342517 13.3682995 13.390127 13.361316 13.373444 13.27251 13.391466 13.347109 13.338547 13.473994
1367584_at 7.5720906 7.5467253 7.9471245 7.5023875 7.7980647 7.7835097 7.9283075 7.7317433 7.531147 8.132765 7.8738728 7.5920887
1367585_a_at 11.369732 10.975194 11.270341 10.600496 10.745476 10.889652 10.750534 10.525226 10.597633 10.718575 10.547239 10.47012
1367586_at 12.769972 12.716058 12.973034 12.647623 12.511749 12.390138 12.161701 12.137665 12.19318 12.007034 11.979736 12.033338
1367587_at 3.7816365 3.7045095 3.6338117 3.6557221 3.732091 3.5839708 3.9390957 3.5985763 3.7816305 3.9929655 4.372569 3.7043402
1367588_a_at 11.027055 11.069897 11.049397 11.116659 11.129872 11.211839 11.19953 11.312044 11.301955 11.205399 11.443867 11.584274
1367589_at 9.234682 9.374637 9.272061 9.080304 9.085001 9.091268 9.142925 8.928818 9.414026 9.343179 9.314719 9.423119
1367590_at 10.603762 10.580368 10.6301 10.804922 10.576277 10.629656 10.649615 10.252928 10.514889 10.783555 10.811835 10.847995
1367591_at 9.701278 9.640986 9.875078 9.563851 9.76628 9.722002 9.8941345 9.802406 9.9512 9.815436 9.898379 10.052078
1367592_at 3.5163686 3.4466853 3.435843 3.401646 3.5130515 3.4116867 3.298272 3.3995497 3.3844004 3.2953036 3.5402608 3.3347993
1367593_at 7.95319 8.081037 7.853864 8.478173 8.530244 8.338596 8.067944 7.8068066 8.6181965 8.157503 8.742886 9.003673
1367594_at 9.436972 9.417799 9.33301 9.547861 9.592503 9.650509 9.61446 9.418051 9.417688 9.447777 9.297443 9.290955
1367595_s_at 13.598445 13.590015 13.5846195 13.515161 13.658224 13.670958 13.562446 13.346181 13.364484 13.294483 13.253751 13.387207
1367596_at 11.674024 11.688863 11.803879 11.829829 11.769365 11.774816 11.824136 11.8338 11.976194 11.834936 12.059894 12.248922
1367597_at 11.87243 11.843603 11.870203 11.96513 11.947873 11.949101 12.057382 11.91406 12.056215 12.171858 12.186061 12.266333
1367598_at 14.251273 14.247096 14.263412 14.23002 14.2397175 14.19772 14.184641 14.225237 14.199745 14.159393 14.130052 14.204439
1367599_at 11.889269 12.006723 12.04513 11.9903345 11.970985 12.077062 11.9224415 11.70996 11.793184 11.691014 11.556503 11.740155
1367600_at 5.6495037 5.667175 5.6368318 5.4597554 5.6097383 5.6350684 5.3279157 5.369127 5.5064797 5.5828915 5.51184 5.521987
1367601_at 8.28186 8.172852 8.70829 7.728804 8.590664 8.067347 8.130651 7.8998337 7.283805 7.3871346 7.7297072 7.7044177
1367602_at 9.222672 8.887413 9.424406 8.737348 9.467832 9.088442 9.081599 8.874141 8.221257 8.390362 8.571551 8.671133
1367603_at 11.098413 11.345439 11.194958 11.17313 11.104494 11.158805 11.2983885 10.8732195 11.165739 11.166205 11.023507 11.38205
1367604_at 10.948492 11.285841 10.932021 10.925611 11.206206 11.084686 11.141431 11.051146 11.230548 10.985957 11.08927 11.203886
1367605_at 10.606428 10.6376505 10.554362 10.456999 10.646039 10.729297 10.57515 10.34694 10.6256895 10.730339 10.643935 10.747556
1367606_at 11.905641 11.868882 11.972489 11.975464 12.059076 11.955 12.207385 12.263062 12.195353 12.316036 12.328558 12.476902
1367607_at 12.417543 12.440622 12.502817 12.2730255 12.424614 12.47215 12.448595 12.459092 12.568461 12.416636 12.461576 12.60615
1367608_at 5.0544586 5.309626 5.0581007 5.342203 5.174696 5.021866 5.1292877 5.3574686 5.0058365 5.3707848 5.256912 5.1140833
1367609_at 10.655819 11.106607 11.564795 11.517989 11.695309 11.534161 11.570651 11.82514 11.855146 11.957264 11.950652 11.546877
1367610_at 12.083243 12.014129 12.060635 12.1741905 12.305964 12.175421 12.339384 12.417201 12.348404 12.264464 12.379974 12.513575
1367611_at 5.339124 5.6614127 5.431706 5.536593 5.741355 5.286802 5.2497606 5.5461 5.248226 5.361808 5.453868 5.6358013
1367612_at 14.018328 13.978775 14.107825 13.989178 14.12647 14.066927 14.040126 13.980222 14.024553 14.016521 14.002396 14.072863
1367613_at 12.685625 12.819847 12.787602 12.743964 12.776284 12.814448 12.701121 12.694105 12.778838 12.681806 12.680513 12.813769
1367614_at 7.183764 7.02078 6.880782 7.392809 7.1753354 7.2689233 7.250862 7.135072 7.0100117 7.5776434 7.0936313 7.1433873
1367615_at 4.337245 4.451205 4.3779445 4.4294453 4.3966856 4.453621 4.2981257 4.409435 4.3794184 4.5456333 4.3599157 4.357478
1367616_at 4.7361975 4.852457 4.600288 4.6097136 4.589759 4.8475866 4.780551 4.7713785 4.6792574 4.5926914 4.6028495 4.8450794
1367617_at 9.544457 9.490606 9.49622 9.374584 9.544075 9.585877 9.479905 9.486485 9.547479 9.816521 9.608119 9.603229
1367618_a_at 11.011572 11.072702 11.083588 11.123194 11.133456 11.108559 11.233718 11.146165 11.240193 11.375996 11.422275 11.466819
1367619_at 12.736434 12.705338 12.657744 12.554226 12.765169 12.699394 12.750912 12.406545 12.767623 12.766582 12.78995 12.904341
1367620_at 12.721824 12.732003 12.729333 12.588171 12.669879 12.600378 12.54355 12.479571 12.684921 12.4510145 12.503652 12.653318
1367621_at 8.319177 8.363826 8.332909 8.101942 8.1519375 8.292236 8.217872 8.269244 8.324443 8.479814 8.129993 8.472763
1367622_at 11.956549 12.013264 12.06479 11.886953 12.03305 12.027348 12.011368 11.810271 12.029606 11.857495 11.877446 12.010964
1367623_at 11.407477 11.31447 11.508928 11.354116 11.595125 11.506948 11.641992 11.469657 11.389481 11.599578 11.687333 11.81233
1367624_at 10.381696 10.463018 10.072607 10.41491 10.315359 10.25028 10.512185 10.395111 10.447543 10.452782 10.156456 10.27629
1367625_at 13.156275 13.187798 13.267377 13.241507 13.315565 13.341699 13.378563 13.468679 13.392549 13.371865 13.438732 13.509475
1367626_at 5.0869393 5.1786695 4.890619 5.015351 5.285999 4.8805103 5.108564 5.0356 4.884721 4.974304 4.886586 4.7920017
1367627_at 8.321664 7.883753 8.3612385 8.039099 7.993003 8.215339 8.186304 8.093304 7.9628415 7.625304 8.024694 7.7161717
1367628_at 5.9565206 5.831128 6.057854 5.878612 5.9803257 6.2916064 6.374473 5.9115906 6.293448 6.4282074 6.3507237 6.216501
1367629_at 11.749206 11.741433 11.798359 11.481571 11.471264 11.585724 11.558087 11.680186 11.779616 11.659918 11.61546 11.725859
1367630_at 11.848867 11.940897 11.924959 11.857589 11.982661 12.003472 12.062339 11.9582815 12.042448 12.062991 12.090158 12.163558
1367631_at 5.3209863 5.443349 5.5371675 5.259429 5.3839006 5.0853963 5.3774023 4.6693077 5.0968847 4.966586 5.0014687 4.9745016
1367632_at 10.282684 10.785187 10.6315775 10.583552 10.713737 10.652908 10.267326 10.164163 10.434852 10.599425 10.539284 10.353578
1367633_at 9.126757 9.745781 9.39996 9.174979 9.485259 9.52067 9.208016 9.150469 9.381276 9.580624 9.442021 9.374261
1367634_at 11.9756 11.907611 12.067611 12.040192 12.096328 11.994521 12.282789 12.364817 12.230888 12.327961 12.421878 12.402545
1367635_at 13.066862 12.998616 13.073778 13.0659485 13.200727 13.139926 13.03882 13.002215 13.025711 12.862812 12.934262 12.952674
1367636_at 7.827695 8.027697 7.7869687 7.7351413 7.9030986 7.981007 7.8713245 8.03751 7.978168 7.9324956 7.7717185 7.6576986
1367637_a_at 10.641617 10.384584 10.515159 10.239114 10.359663 10.40752 10.1204 10.1737175 10.271025 10.120178 10.2838745 10.318523
1367638_at 9.639009 9.541457 9.619996 9.387657 9.281551 9.247468 9.444856 9.171334 9.5978155 9.580801 9.333327 9.488309
1367639_a_at 12.273183 12.133767 12.244218 12.050494 12.383843 12.358608 12.223948 12.441695 12.312163 12.406492 12.568244 12.457414
1367640_at 12.332575 12.341561 12.440443 12.531746 12.517084 12.43437 12.644428 12.710389 12.672269 12.739987 12.864509 12.864879
1367641_at 13.3687725 13.352667 13.614432 13.467583 13.5396805 13.388957 13.480925 13.499124 13.390136 13.389225 13.423275 13.458892
1367642_at 10.591896 10.5736475 10.576265 10.536335 10.588959 10.57125 10.579836 10.25458 10.809847 10.556445 10.566666 10.745271
1367643_at 11.267993 11.380175 11.32448 11.302006 11.382594 11.501382 11.581339 11.184996 11.556463 11.456943 11.417861 11.471846
1367644_at 7.652607 7.482534 7.4097323 7.3337164 7.2597704 7.3333273 7.375664 7.4518695 7.983482 7.6508217 7.372561 7.6618676
1367645_at 12.360778 12.372411 12.52018 12.505678 12.556908 12.419202 12.641148 12.56593 12.720568 12.814113 12.905757 12.955564
1367646_at 12.000361 12.187105 11.960182 11.962412 12.001081 12.208222 12.203633 11.813142 12.133091 12.067175 12.026847 11.934531
1367647_at 14.136653 14.150971 14.124189 14.083665 14.128995 14.128995 14.038134 14.0169 14.088129 14.013485 13.945256 13.995083
1367648_at 6.155726 6.657414 6.2889495 6.7550244 6.290364 7.0035152 7.8129187 7.8833942 7.7908745 8.713296 8.734671 8.873479
1367649_at 5.9691668 6.3624353 6.2765985 6.2120285 5.998834 6.017277 6.2511663 5.853128 5.950593 6.259557 6.2238793 5.659281
1367650_at 6.2775974 6.268211 6.077477 6.0731773 6.160936 6.2037263 6.318896 6.0303297 6.4229074 6.3939285 6.277753 6.2097206
1367651_at 10.636765 10.412426 10.284277 10.305604 10.40485 10.290323 10.382497 10.153644 10.211435 10.467153 10.515315 10.545124
1367652_at 9.438761 9.44203 9.199945 9.290943 9.277393 9.5760565 9.479326 8.838063 9.6967 8.194087 8.979253 9.121573
1367653_a_at 12.183194 12.279422 12.265431 12.201829 12.335279 12.106035 12.092964 12.111995 12.107528 11.81179 11.839588 12.067666
1367654_at 8.295312 8.32513 8.182232 8.034876 8.26566 8.4146595 8.264111 8.28098 8.12966 8.085266 7.7863503 7.459614
1367655_at 7.2383647 7.3452244 7.290306 7.2376094 7.291221 7.5978384 7.147457 7.24913 7.359483 7.5690527 7.551029 7.715372
1367656_at 10.385671 10.295388 10.250424 10.2197275 10.354216 10.378702 10.3383665 10.182577 10.378906 10.355939 10.31256 10.552491
1367657_at 12.439913 12.364679 12.614305 12.097614 12.603114 12.455955 12.510681 12.513751 12.348679 12.276467 12.407119 12.379565
1367658_at 6.3743906 6.5341506 6.3869357 6.449959 6.5863776 6.4690237 6.5142984 6.4628725 6.48021 6.6311517 6.631973 6.309843
1367659_s_at 10.114082 10.655849 10.287994 10.215387 10.06089 9.98597 10.135923 9.804292 11.115603 11.039933 10.852519 11.237105
1367660_at 5.916351 6.0095115 6.114093 6.0261264 5.912296 6.0640345 6.079282 5.952725 6.516865 6.69405 5.753768 6.210729
1367661_at 6.496989 6.2002263 6.3939543 6.5785522 6.458137 6.4981847 6.596769 6.756509 6.391121 7.085636 6.5671535 6.6065507
1367662_at 12.172266 12.308331 12.2233715 11.909486 12.219857 12.278389 12.282303 12.269215 12.37113 12.145111 12.168334 12.3309555
1367663_at 11.23976 11.222725 11.257021 11.201651 11.412685 11.433781 11.503956 11.344397 11.4605665 11.528949 11.392099 11.533125
1367664_at 4.2325745 4.179071 4.3292003 4.284878 4.051257 4.1136856 4.204254 4.357219 4.2720613 4.043882 4.160137 4.131877
1367665_at 4.21485 4.1773643 4.2112427 4.0895567 4.3056455 4.250128 4.181312 4.327023 4.2682667 4.1740146 4.065098 4.214674
1367666_at 8.582851 8.695907 8.636528 8.526269 8.588462 8.382806 8.737866 8.43745 8.683371 8.817295 8.473179 8.832451
1367667_at 12.083745 11.811599 11.836437 11.780703 11.088765 11.097104 11.026952 11.638952 11.96756 11.656767 11.867206 12.04356
1367668_a_at 6.303017 5.788003 6.626305 6.612469 6.745834 7.080622 7.1893682 6.767632 6.4128814 7.0866323 6.803854 6.521422
1367669_a_at 9.296447 9.276528 9.104086 9.011137 8.959368 8.927974 9.030425 9.03139 9.369832 9.047592 9.284059 9.276617
1367670_at 10.32434 10.296034 10.516235 10.146797 10.538129 10.277063 10.4182825 10.660783 10.429057 10.474868 10.289044 10.446365
1367671_at 8.993699 8.894347 8.989846 8.956419 8.7770405 8.870551 8.695752 8.824337 8.805758 8.775868 8.775074 8.889313
1367672_at 11.413662 11.626082 11.53415 11.380518 11.605205 11.482361 11.679734 11.524493 11.701 11.682119 11.632557 11.716611
1367673_at 10.360929 10.693386 10.541467 10.573271 10.788785 10.758897 11.097958 10.939364 11.151465 11.621476 11.696148 11.63045
1367674_at 9.188491 9.061944 9.183863 9.029718 9.10758 9.139952 8.967042 8.906228 9.243789 9.127932 9.250543 9.234435
1367675_at 8.12529 8.217867 8.345942 8.21051 8.249499 8.277891 8.02948 8.325328 8.138003 8.19241 8.222366 8.217459
1367676_at 6.4619174 5.977292 6.9293814 6.3502088 6.184143 6.557428 6.0634284 5.3774023 6.0177917 6.151769 5.6207047 5.8712416
1367677_at 11.586175 11.231133 11.177015 10.815096 11.197885 10.966151 10.982849 10.763453 11.1583395 11.027485 11.023352 11.327937
1367678_at 10.632177 11.034273 10.961173 10.531645 10.555405 10.890772 10.469841 10.605922 10.998665 10.66366 10.571767 10.852724
1367679_at 9.516089 9.421448 10.328881 9.861646 9.286401 10.698498 9.487612 9.812483 9.420185 9.898702 9.092257 9.646415
1367680_at 12.048034 12.155112 12.100199 11.954767 12.090348 12.129659 12.078353 12.197813 12.162851 12.314583 12.220413 12.211257
1367681_at 9.761853 9.890105 9.788719 9.841314 9.896812 10.107486 9.788363 10.014818 10.088017 10.1529665 10.104043 10.098091
1367682_at 6.602031 6.715955 6.6662345 6.7948775 6.8473964 6.4344606 6.8084655 6.5978775 6.815079 6.4557967 6.67489 6.7532415
1367683_at 9.767621 9.425831 9.894532 9.292653 9.527104 9.389822 8.805631 8.657782 8.705657 8.696644 8.383527 8.432703
1367684_at 4.3939815 4.4008512 4.4260592 4.3191767 4.6194434 4.511377 4.479154 4.636969 4.472679 4.433666 4.3834004 4.3113008
1367685_at 11.959127 11.966646 11.977088 12.020316 12.025035 11.957132 12.052646 12.010237 12.062389 12.04907 12.072642 12.26343
1367686_at 11.763705 11.685972 11.712678 11.799589 11.745866 11.534626 11.577543 11.3731 11.496342 11.397507 11.451177 11.525207
1367687_a_at 8.2038 8.223791 8.120707 8.130994 8.501382 8.428902 8.41831 8.390315 8.632146 8.259049 8.382082 8.290718
1367688_at 8.1804 8.141338 8.058099 8.203813 7.978939 8.05733 7.9405785 7.7697797 8.014108 8.126834 8.155328 8.016052
1367689_a_at 6.871189 6.9802365 7.29851 8.4328785 8.580177 8.547321 8.892264 8.391765 9.07353 8.933124 9.951107 9.7265
1367690_at 11.204727 11.321111 11.172332 11.074174 11.173736 11.107959 11.236824 11.214337 11.24747 11.101027 11.244509 11.448002
1367691_at 10.709031 10.140512 10.035345 10.142543 9.683185 9.964493 8.514259 8.377134 9.070426 9.277457 9.175645 9.431977
1367692_at 3.9186711 3.9116044 3.8484898 3.95985 3.8103642 4.003704 3.983038 3.906025 3.957783 3.987692 3.8869314 3.82444
1367693_at 9.467067 9.439332 9.625768 9.527271 9.756307 9.671301 9.423426 9.295408 9.427957 9.648223 9.628855 9.456736
1367694_at 10.59019 10.903803 10.76601 10.527781 10.839251 10.909017 10.776211 10.273452 11.157849 10.965262 10.947621 11.080058
1367695_at 12.268182 12.201281 12.38665 12.130654 12.463682 12.380957 12.462596 12.225081 12.435745 12.30253 12.353785 12.385086
1367696_at 7.916276 7.82156 7.724232 7.70901 7.72496 8.241539 8.058404 7.5833597 7.891316 8.004861 7.6012754 7.8549094
1367697_at 10.055153 10.061345 9.713209 9.802639 9.833285 10.114466 10.203096 9.438398 10.112858 9.935251 9.931565 9.95561
1367698_a_at 8.81261 8.523667 8.853267 8.33159 8.873859 8.831146 8.679795 8.5370455 8.847317 8.966341 8.737015 8.7345
1367699_at 6.6433997 6.7011304 6.6199617 6.414382 6.724595 6.568304 6.3441725 6.3433986 6.607951 6.2128043 6.1112027 6.304855
1367700_at 4.386527 4.14999 4.4283314 4.2677636 4.284333 4.271585 4.2440166 4.175096 4.3524 4.244755 4.240219 4.514377
1367701_at 6.356881 6.396975 6.6453056 6.4864235 6.5667324 6.4781756 6.4533405 6.6948595 6.6416893 6.7900534 6.596766 6.6747713
1367702_at 12.502479 12.62236 12.622156 12.310094 12.446891 12.45738 12.188498 12.342878 12.561537 12.3524065 12.201172 12.433403
1367703_at 4.6302156 4.6812377 4.3358226 4.532326 4.8746986 4.664752 5.570883 4.7273664 4.958334 5.092228 5.3152614 5.4373794
1367704_at 8.636222 8.819616 8.681334 8.6968775 8.743449 8.824033 8.600057 9.0917225 8.608884 8.606086 8.491074 8.338434
1367705_at 8.2485 8.312952 8.328915 8.1631155 8.275669 8.277496 8.525686 8.285925 8.631141 8.522072 8.703051 8.84183
1367706_at 10.683839 10.704088 10.663404 10.597528 10.764839 10.764234 10.883525 10.641842 10.873329 10.875138 10.855216 10.974765
1367707_at 9.195019 8.957891 9.189795 9.300656 9.790926 8.94989 7.1653185 8.739139 6.418785 6.6009884 6.766264 5.752848
1367708_a_at 10.775478 10.438589 10.86972 10.750086 11.353661 10.340752 9.106606 10.2901745 8.605944 8.785919 8.636763 8.343605
1367709_at 9.2316475 10.006357 9.393375 9.355996 9.212826 9.574189 9.899763 9.88943 10.05697 9.828673 9.623109 9.991917
1367710_at 9.664327 9.758276 9.723238 9.579567 9.789112 9.669792 9.835822 9.550437 9.502834 9.9563465 9.748884 9.824525
1367711_at 10.638463 10.673899 10.704279 10.584847 10.66404 10.557919 10.522983 10.499752 10.74085 10.601073 10.5777235 10.774445
1367712_at 5.572831 5.4440904 5.7617965 5.3940864 5.7333627 5.662229 5.799696 5.7589135 5.8587594 6.2790413 5.888929 5.893137
1367713_at 8.598126 8.876446 8.66216 8.531683 8.757769 8.4903145 8.438096 8.374779 8.812577 8.894125 8.889284 8.908955
1367714_at 7.256038 7.294812 7.3669496 7.1480784 7.150411 7.0689635 6.996384 6.955786 7.0781026 7.072858 7.197981 7.135471
1367715_at 10.241079 10.356599 10.038617 9.971432 10.039854 9.912766 9.597433 9.608876 9.734046 10.044765 9.7638 9.901076
1367716_at 7.8476386 7.7207847 7.985389 7.7418637 7.766872 7.651153 7.7203307 7.862019 7.7092257 7.7054696 7.773785 7.7435308
1367717_at 12.246227 12.123157 12.337527 12.320203 12.268897 12.112637 12.373833 12.244774 12.464823 12.378109 12.520107 12.584509
1367718_at 8.118903 8.289237 8.274809 8.283967 8.368766 8.2408495 8.290386 8.292303 8.495293 8.366501 8.458039 8.333696
1367719_at 9.145763 9.217778 9.3957405 9.206157 9.45596 9.379917 9.188196 9.277184 9.351212 9.323243 9.203842 9.191714
1367720_at 11.015189 11.394109 11.241507 11.078528 11.201115 11.115907 11.171051 10.976004 11.316096 11.227539 11.200117 11.434965
1367721_at 10.883587 10.936264 10.836264 10.938828 11.124965 11.039324 10.743628 10.637438 11.139375 10.853149 10.664683 10.658681
1367722_at 7.008357 6.7781525 6.866536 6.8855186 6.7483373 7.101825 6.709509 6.96992 6.875304 6.8694196 6.8793926 6.7503023
1367723_a_at 7.488359 7.5398555 7.6147985 7.5221305 7.544665 7.5609016 7.418105 7.480244 7.570234 7.417649 7.2713866 7.4489946
1367724_a_at 9.950306 9.901614 9.726903 9.528799 9.749831 9.711775 9.778047 9.565641 9.687003 9.710013 9.84946 9.833794
1367725_at 7.4775667 6.862582 6.8144846 6.7637944 6.98499 7.09199 7.005986 6.2507377 7.3210588 7.4207788 7.6069283 6.915359
1367726_at 6.863343 6.9138885 6.8466053 6.7721753 6.7760863 6.8214355 6.828622 6.8508496 6.9073267 6.994723 6.7787037 6.794796
1367727_at 7.7147846 7.5736475 7.680377 7.6035676 7.3608627 7.5340843 7.367432 7.490637 7.630032 7.3400545 7.4020386 7.663855
1367728_at 7.2302923 7.3676314 7.2105193 7.32387 7.3372827 7.2584467 6.9921403 7.0638347 7.1435046 7.0362854 7.255514 7.0781064
1367729_at 11.76493 11.778526 12.363262 11.406919 12.114798 11.295454 10.513566 11.739461 10.548171 10.415618 10.023291 9.859628
1367730_at 9.359137 9.478173 9.477784 9.450751 9.425341 9.266779 9.134287 9.114917 9.176148 9.022258 9.133551 9.165181
1367731_at 7.5920134 7.527446 7.6073513 7.5155253 7.834931 7.513775 7.731082 7.46302 7.7348022 7.506892 7.3948236 7.7277756
1367732_at 8.56391 8.559974 8.675602 8.588305 8.734811 8.537281 8.459583 8.529857 8.604002 8.693579 8.612822 8.541832
1367733_at 6.3857727 6.0283136 6.921969 8.229984 8.805438 8.63529 9.088579 8.582462 8.780167 10.108482 10.393955 10.101833
1367734_at 7.2972336 7.4148717 7.35507 7.2708926 7.4193187 7.531288 7.2676063 7.072045 7.469745 7.291295 7.3093777 7.342965
1367735_at 11.734193 11.60996 11.7137785 11.598934 11.38463 11.618126 11.22091 11.247747 11.672592 11.343419 11.452268 11.724812
1367736_at 9.309611 9.376189 9.222248 9.204809 9.212858 9.089488 9.13801 8.936059 9.060963 8.891796 8.924009 8.983876
1367737_at 10.324108 10.400004 10.381365 10.316976 10.263359 10.413564 10.44235 10.269544 10.486313 10.351221 10.3592615 10.63492
1367738_at 6.659196 6.8482127 6.897529 6.893906 6.701789 6.849866 6.7502494 6.602845 6.7537847 6.5666084 6.573785 6.943518
1367739_at 4.3957615 4.55824 4.565679 4.381732 4.4798694 4.4392414 4.3838034 4.7541733 4.443821 4.607101 4.5845957 4.540038
1367740_at 6.2482457 6.2165756 6.147946 6.080083 6.1823125 6.2331257 5.767047 5.9594436 5.80492 6.0085626 5.8152018 5.8950768
1367741_at 9.603633 9.464978 9.223502 9.665883 9.484219 9.718514 10.140284 9.790744 10.127523 9.890153 10.101157 10.174731
1367742_at 5.6693335 5.504443 5.550575 5.555909 5.5969114 5.58318 5.500477 5.3921967 5.4599447 5.5027885 5.2705317 5.439492
1367743_at 6.7847133 6.49463 6.77517 6.6994905 6.82354 6.62159 6.827274 6.599485 6.4860897 6.555569 6.540944 6.689924
1367744_at 5.368938 5.674241 5.645928 5.881398 5.7436337 5.4546432 5.6933775 5.7776637 6.1536746 5.814376 5.9491525 5.893226
1367745_at 8.3798 8.319017 8.354327 8.289437 8.226514 8.407634 8.190714 8.135589 8.201182 8.148539 7.9887037 7.874757
1367746_a_at 8.56897 8.507084 8.75403 8.565634 8.936645 8.736471 9.041371 8.904606 9.039423 9.119468 9.000811 8.899536
1367747_at 7.921724 7.998841 7.858499 7.8228683 7.8819723 7.920495 8.1834755 7.6970162 8.205536 7.7925 8.085394 8.1602955
1367748_at 9.256994 9.252879 9.535715 9.299244 9.660442 9.425185 9.625531 9.429363 9.307211 9.172498 9.1041355 9.326085
1367749_at 4.0336685 3.6382315 4.2045217 3.3643718 3.502395 3.588898 3.721868 3.6386395 3.4216344 3.342005 3.7521193 3.4944367
1367750_at 8.886415 8.729784 8.766576 8.5803175 8.344108 8.509079 8.329581 8.290986 8.101223 7.901527 8.0704 7.7551413
1367751_at 7.367061 7.5170302 7.654672 7.6299148 7.318385 7.677014 7.5780954 7.410516 7.553664 7.392767 7.648395 7.753891
1367752_at 8.410102 8.51771 8.620034 8.601172 8.445707 8.659328 8.451844 8.413962 8.441547 8.164107 8.082396 8.394979
1367753_at 7.6207066 7.638777 7.8262196 7.9174733 7.7548857 7.658157 7.603551 7.567435 7.7268944 7.6726966 7.687899 7.372237
1367754_s_at 10.10803 9.974001 9.931983 9.998826 10.413396 10.148073 10.067575 10.423498 10.205421 10.647871 10.228966 10.41406
1367755_at 13.39926 13.238224 13.474313 13.178975 13.191797 13.152596 13.182538 13.118578 13.158406 13.062085 13.084087 13.022409
1367756_at 9.044131 8.851976 9.148122 8.744875 8.657334 8.704777 8.71856 8.474867 8.834413 8.484763 8.439504 8.680155
1367757_at 12.181618 12.087344 12.214194 12.045354 12.007632 12.000941 11.648329 11.774611 11.976592 11.72391 11.686752 11.84559
1367758_at 7.8880305 7.967193 7.3457236 7.2582827 7.8144927 7.594713 7.2985806 7.348847 6.7666593 6.8021994 6.8537703 6.582435
1367759_at 8.778979 9.097287 8.872823 8.735933 8.237875 8.496954 8.814478 8.677809 8.644349 8.6180935 8.1849985 8.653112
1367760_at 8.714678 8.616134 8.437892 8.428133 8.585532 8.485843 8.39245 8.167445 8.464049 8.462494 8.208134 8.2737
1367761_at 7.1908436 7.570399 7.2326775 7.258511 7.1197805 7.292244 7.212091 7.62515 7.399006 7.2373695 7.17428 7.70257
1367762_at 4.8794293 5.117482 4.8832846 5.0961695 5.1708064 5.05797 4.9497843 4.8355093 5.035115 4.925724 5.0681334 5.0081596
1367763_at 11.355776 11.031629 11.334438 10.97749 11.170775 11.049683 11.017698 11.067355 11.386989 11.158435 11.327941 11.465998
1367764_at 7.786824 7.7162952 7.668396 7.6828723 8.779057 8.582007 8.540764 8.135275 8.416765 8.138649 7.9141064 8.048931
1367765_at 9.688127 10.113779 9.304423 9.585862 9.410977 9.989193 9.217678 10.03823 9.703041 9.048184 9.695866 9.45725
1367766_at 10.788808 10.698779 10.787657 10.600923 10.62735 10.6021595 10.663912 10.522452 10.694573 10.6760025 10.738708 10.853714
1367767_at 9.75393 9.992898 9.915438 9.773793 9.860662 9.844815 10.189384 9.99342 10.50216 10.265926 10.416642 10.531049
1367768_at 5.127894 5.0647383 5.05144 5.351274 5.0864496 5.164004 5.26518 5.092456 5.2294836 5.2468843 5.2111406 5.3130083
1367769_at 8.040527 7.922103 7.9709554 7.577556 7.782508 7.5050344 7.8240557 7.5547915 7.916293 7.7391925 7.5846066 7.924787
1367770_at 9.346314 9.595378 9.2325735 9.031228 9.564352 9.358828 9.475048 9.21953 9.70125 9.635732 9.713502 9.8199625
1367771_at 8.917128 9.340626 8.676184 9.205193 9.133967 9.369783 9.006755 9.043649 9.535079 9.273572 9.507594 9.204454
1367772_at 7.351725 7.3359013 7.6069345 7.295975 7.467475 7.3914037 7.4377923 7.5153027 7.581113 7.5578594 7.5427165 7.7066274
1367773_at 10.928235 10.835204 10.901682 10.760277 10.776122 10.592959 10.513805 10.670771 10.800515 10.737128 10.625419 10.486693
1367774_at 13.010214 12.921759 13.09956 13.15545 13.334491 13.224564 13.198173 13.085972 13.203408 13.153624 13.227578 13.284532
1367775_at 11.729547 12.180644 11.407578 11.239692 11.519359 12.051488 11.254641 11.135268 11.92602 11.505194 11.162303 11.6666155
1367776_at 6.16683 5.8974996 6.1414027 6.144001 5.968624 5.885342 5.4939184 5.527753 5.5027637 5.4894547 5.636082 5.5018296
1367777_at 10.810857 11.073372 11.200884 10.986628 10.906563 10.8934765 11.158256 10.867676 11.923622 11.707334 11.678644 11.983774
1367778_at 9.541269 9.410242 9.407133 9.450381 9.402134 9.368736 9.480186 9.361631 9.730419 9.478214 9.470642 9.584595
1367779_at 6.645414 6.862251 6.784564 6.7923284 6.749293 6.7526317 6.64315 6.8627353 6.6738553 6.6920333 6.6166973 6.8942313
1367780_at 7.5848413 7.337349 7.499423 7.3451147 7.411716 7.39014 7.147147 7.41273 7.0126543 7.2930703 7.1420875 7.254561
1367781_at 4.176261 4.153599 4.0363693 4.183193 3.966523 4.0663958 4.105257 4.091427 4.0400524 4.1462564 4.207818 4.2856784
1367782_at 4.584593 4.4408655 4.414366 4.63044 4.5036645 4.525782 4.7204742 4.500542 4.4649796 4.3282137 4.5319467 4.3204513
1367783_at 11.719839 11.556022 11.639025 11.43501 11.691313 11.4113655 11.535976 11.294418 11.540588 11.352008 11.365263 11.587488
1367784_a_at 12.732764 12.729637 12.820426 12.412559 12.823637 12.757189 12.877878 12.625644 12.843118 12.806696 12.850368 12.943239
1367785_at 4.3708267 4.375312 4.518344 4.175812 4.405738 4.460349 4.3128333 4.392389 4.4750547 4.4840593 4.353174 4.54595
1367786_at 10.104341 9.800651 9.804226 9.782623 9.901105 10.193731 10.017052 9.184007 9.603357 9.495077 8.878713 9.58976
1367787_at 5.750539 5.8512144 5.687203 5.6935883 5.7780986 5.6908445 5.6717668 5.83621 5.535042 5.5700607 5.797861 5.847275
1367788_at 7.6667366 7.618703 7.4618816 7.374699 7.3070655 7.3297105 7.1603427 7.045279 7.0876203 7.2743545 7.0720234 7.4166646
1367789_at 7.577404 7.3403487 7.573466 7.36898 7.5236535 7.452759 7.416808 7.1912346 7.562535 7.347141 7.4597397 7.137309
1367790_at 9.76203 9.680527 9.729817 9.818461 9.897797 9.728473 9.855612 9.793661 9.759987 9.799765 9.733392 9.654195
1367791_at 6.714162 6.88051 6.6985188 6.5984416 6.863781 6.9653716 6.8697257 6.9117417 7.128018 7.0065947 6.7206807 6.9816165
1367792_at 4.6302037 4.7238955 4.706421 5.013488 4.8440285 4.701208 4.7558565 5.018369 4.82026 4.6785235 4.7006097 5.0369177
1367793_at 12.790308 12.883286 12.91023 12.7177925 12.900058 12.878049 12.847054 12.883383 12.924622 12.897977 12.841629 13.032189
1367794_at 6.5791984 6.414217 6.8241906 7.043045 6.6317368 6.779547 7.239554 7.2424445 6.9408784 6.409117 7.1006236 6.5529313
1367795_at 6.4216256 6.237312 6.0348363 6.3802047 6.329112 6.264788 6.848198 5.7091947 6.786237 6.9555354 6.9971776 6.8335805
1367796_at 8.393581 8.255505 8.319487 8.3496 8.556473 8.424109 8.242339 8.327709 8.3745365 8.348779 7.9364667 8.121878
1367797_at 6.297939 6.1116505 6.347399 6.260194 6.33504 6.3585916 6.2500296 6.1618476 6.259687 6.17218 6.1251826 6.188351
1367798_at 12.348239 12.509084 12.322085 12.198054 12.470776 12.526936 12.49765 12.310587 12.49662 12.410344 12.484429 12.583901
1367799_at 5.6895523 5.587 5.5976863 5.623336 5.5473576 5.536167 5.449009 5.4734654 5.402954 5.614999 5.689086 5.714713
1367800_at 6.2834854 5.5648193 6.2025886 6.025177 6.0216146 5.979499 6.150717 6.0036097 5.974804 5.9228506 5.9796395 6.0492105
1367801_at 9.229951 9.324162 9.332643 9.046457 9.191268 9.377972 9.284085 9.302812 9.282746 9.114558 9.12882 8.919267
1367802_at 10.318476 8.464357 10.384393 8.33903 7.961184 8.228594 7.8069534 7.7272997 7.900728 7.707562 7.7146325 7.5933537
1367803_at 6.04759 5.8126144 5.991256 5.5699425 5.9174867 5.9724603 5.969599 6.0610595 6.1909523 6.1044636 6.338574 5.8865237
1367804_at 12.578232 12.718355 12.676599 12.742663 12.762413 12.709982 12.573246 12.786368 12.775112 12.29642 12.578156 12.600904
1367805_at 5.2595754 5.275889 5.0777926 4.8890157 5.152099 4.993057 4.9219117 4.9736023 5.025575 4.8318124 4.957369 4.9551578
1367806_at 5.7204466 5.675767 5.61619 5.751734 5.7702236 5.461155 5.7712216 6.144535 5.5799685 5.82788 5.9645267 5.4386334
1367807_at 8.924887 8.763056 9.004479 8.03527 8.647874 8.883503 8.88796 8.658129 8.781511 8.754623 8.7434025 8.624181
1367808_at 9.921407 10.004639 9.635968 9.675187 9.621086 9.622242 9.473858 9.444427 9.840703 9.6082945 9.712405 10.052853
1367809_at 4.922325 4.730839 4.8288116 4.81755 4.7820435 4.9150195 4.8413 4.834745 4.964035 4.908924 4.7852387 4.8602824
1367810_at 6.559935 6.587099 6.392636 6.34141 6.4812403 6.5101547 6.3097367 6.4752836 6.038799 6.2326965 6.16166 6.6763988
1367811_at 5.4242864 5.6863832 4.777128 5.03327 5.102867 5.0785427 4.9783797 5.3319697 5.3562365 6.1044445 5.5441065 5.748609
1367812_at 7.6805224 7.717723 7.710633 7.4487543 6.8618355 7.2234397 6.6026525 6.660318 7.010126 6.4731855 6.502214 6.344539
1367813_at 7.2628245 7.245739 7.2581234 6.97849 6.730208 6.8202305 7.2321367 6.6384583 7.348339 7.2320247 7.2308254 7.375094
1367814_at 8.445069 8.415355 8.711164 8.847506 9.610245 8.950095 9.252586 9.5359 8.921005 9.469342 9.102187 9.306093
1367815_at 8.263437 8.461184 8.549114 8.4881735 8.7943 8.489944 8.653255 8.265489 8.76006 8.693148 8.665909 8.775135
1367816_at 5.057782 5.0856185 5.2356296 5.02255 5.114636 4.993043 5.0553093 5.0313416 4.8860607 5.1104794 4.964057 5.1934533
1367817_at 7.1952395 7.246913 7.1188736 7.1569543 7.290665 7.103337 7.1700363 6.9165044 7.3554354 7.388921 7.4529853 7.607173
1367818_at 8.381115 8.43803 8.386364 8.354694 8.336681 8.346628 8.31493 7.981763 8.443178 8.331303 8.171054 8.515921
1367819_at 11.834947 11.857733 11.8022 11.614771 11.703996 11.754129 11.54258 11.530541 11.683974 11.333861 11.463093 11.521684
1367820_at 9.029467 9.130164 9.288009 8.886785 9.20631 8.999533 9.19301 9.154618 9.282399 9.311352 9.340699 9.480855
1367821_a_at 3.987687 4.051078 3.900353 3.9152362 4.0347056 4.0353003 3.8111808 3.9928699 3.9943073 3.932544 4.1654825 3.9919379
1367822_at 5.291314 5.5867286 5.720474 5.496765 5.5172014 5.429982 5.4606924 5.722863 5.540414 5.6420994 5.542803 5.469184
1367823_at 6.1060843 6.190532 6.1290145 6.385279 6.2698874 6.181483 5.992862 6.1973205 6.165427 6.167355 6.2046237 6.1262527
1367824_at 8.670644 8.440174 8.531449 8.434651 8.620258 8.521378 8.6098385 8.531098 8.619785 8.760082 8.41815 8.7537365
1367825_at 6.4560304 6.6244416 6.7453804 6.8546257 6.9049416 6.960704 6.8237042 6.859482 6.7097654 6.646277 6.6205387 6.5891843
1367826_at 10.054671 10.1748495 9.946535 9.889417 10.00173 10.258821 10.282337 10.014969 9.561274 9.655717 9.156685 9.621463
1367827_at 9.335176 9.427363 9.60881 9.444925 9.5241165 9.369354 9.321326 9.264433 9.439429 9.747453 9.667492 9.573174
1367828_at 9.374954 9.454661 9.470647 9.308021 9.511734 9.514343 9.486933 9.380019 9.8078985 9.445819 9.555267 9.710294
1367829_at 11.490036 11.392176 11.522143 11.380131 11.683896 11.668204 11.725638 11.595969 11.7271595 11.543127 11.60499 11.558498
1367830_a_at 7.2070236 7.449071 7.178014 7.271292 7.2944183 7.2264442 7.21511 7.476788 7.1007605 7.080131 7.1775556 7.220161
1367831_at 8.630892 8.691113 8.770122 8.647453 8.782093 8.734455 8.765291 8.605397 8.622615 8.732476 8.5345745 8.567713
1367832_at 11.075149 11.04575 11.167278 10.996175 11.1713295 11.088023 10.876006 10.852432 10.8125725 10.561428 10.60209 10.750319
1367833_at 9.079634 8.931963 9.014064 8.994147 8.973188 8.8650465 8.819514 8.5208435 8.837078 8.729652 8.831964 8.881737
1367834_at 7.288355 7.4493203 7.4391584 7.4599757 7.597049 7.32442 7.4537253 7.231409 7.6245008 7.900418 7.8035703 7.6877856
1367835_at 5.4862895 5.5916967 5.6824036 5.5612392 5.6153016 5.6358204 5.679188 5.7006917 5.4929485 5.4915943 5.3955956 5.503822
1367836_at 9.469805 9.181629 9.5128975 8.897082 7.7907643 8.5250435 8.19621 7.935888 8.832765 8.507128 8.292367 8.18513
1367837_at 9.073153 9.255827 9.2297535 9.003097 9.112487 8.827445 8.870973 8.906061 9.048978 9.236251 9.048321 9.219949
1367838_at 12.662099 12.708264 12.796452 12.668696 12.856036 12.969181 12.94298 12.687027 13.040366 12.96803 12.853208 13.092357
1367839_at 10.322922 10.449145 10.123892 9.879912 9.912976 10.005968 10.075947 10.268483 10.645301 10.337175 10.325109 10.70926
1367840_at 8.057985 7.8355308 7.7651324 7.74745 7.5257635 7.515223 7.4515142 7.338418 7.821904 7.6767263 7.6246457 7.6793494
1367841_a_at 3.5887651 3.798051 3.8375576 3.6357703 3.645381 3.8699489 3.8039024 3.8292453 3.7563882 3.778259 3.6558769 3.7039955
1367842_at 6.164198 6.1956434 6.4121256 6.226279 6.2362924 6.1211324 6.0676527 6.34323 6.206624 6.2011395 6.1560483 6.2196674
1367843_at 10.411881 10.359328 10.50351 9.972162 10.271647 10.260885 10.503883 10.090912 10.493195 10.841408 10.757555 11.023895
1367844_at 8.922478 8.82655 9.028601 8.986311 9.023401 9.022715 8.918392 8.673633 8.973074 8.8968 8.81482 8.765656
1367845_at 3.6619 3.7343402 3.5956805 3.6125185 3.7551084 3.7747343 3.8952286 3.4281306 3.5851588 3.7979317 3.7757595 3.9165657
1367846_at 5.7230473 5.7829604 6.063804 6.058291 5.9975853 5.8682704 5.9797482 6.1162763 5.614762 6.4919424 6.023818 5.887389
1367847_at 7.4646983 7.174922 7.515122 8.395762 8.259846 7.671688 8.594494 8.858131 8.442839 7.778265 8.086889 8.240936
1367848_at 7.382315 7.369089 7.627777 7.2255263 7.3389907 7.370959 7.3961196 7.3654094 7.591496 8.162803 7.5520782 7.41609
1367849_at 9.544093 9.700519 9.56468 9.685402 10.480032 10.328964 10.240288 10.156232 10.246267 10.521053 10.367532 10.492694
1367850_at 7.7448974 7.65789 7.7182713 7.6179094 7.7832756 8.505752 7.33493 7.4898686 7.5916195 7.453059 7.137917 7.5241337
1367851_at 4.052143 3.9786787 3.8460178 4.1158175 4.065816 4.1106625 4.08759 4.2913237 4.191678 4.052677 4.276102 3.907064
1367852_s_at 4.514139 4.867088 5.1843457 4.6765313 4.86198 4.644975 4.8790636 4.753234 4.8096557 4.786044 4.908491 4.8460155
1367853_at 8.04604 7.9519744 7.8759165 8.067769 7.7908177 7.876979 7.8828874 7.8008766 7.8760037 7.856492 8.1987 7.9537086
1367854_at 11.685948 11.583281 11.785504 11.906741 11.452454 11.019937 10.295592 11.286264 10.631457 10.115544 10.1818905 9.821774
1367855_at 9.106295 9.050853 9.05172 8.749897 8.887293 9.067503 8.920458 8.619096 9.224992 9.061437 9.133525 9.005388
1367856_at 9.227804 8.787402 9.251267 9.395335 9.160683 8.819901 8.8264265 9.040974 8.702822 8.9465275 8.799602 8.514458
1367857_at 12.379813 11.995037 11.979308 11.764399 10.283197 10.450471 10.345262 10.909323 11.084398 10.597438 10.428183 11.067876
1367858_at 4.355468 4.48417 4.2275352 4.500449 4.373124 4.3519893 4.581897 4.7216806 4.705495 4.676718 4.618037 4.520357
1367859_at 5.516322 5.19978 5.3254824 5.2625875 5.3964105 5.130832 5.3134165 5.129154 5.1784134 5.303068 5.168461 5.066741
1367860_a_at 10.142361 9.796136 9.999196 9.9813175 10.419775 10.639043 9.974445 10.257374 10.111947 10.0682125 9.9422 9.70447
1367861_at 5.267356 5.437365 5.577961 5.493001 5.1176033 5.366822 5.099147 5.3471427 5.3952403 5.2751355 5.1870837 5.25155
1367862_at 4.039345 4.025528 3.9608488 3.8990183 4.1157303 3.9358127 3.8620481 3.9299562 3.974602 3.876814 3.9954057 3.696827
1367863_at 7.741352 7.811346 7.832899 7.8465195 7.6674933 7.873907 7.840337 7.943151 7.860849 7.633481 7.9706755 7.8701773
1367864_at 6.3267546 6.3234177 6.390858 6.405744 6.20983 6.1819124 6.332572 6.3625674 6.3004913 6.058662 6.0912876 6.4085007
1367865_at 7.1917567 6.8456187 7.118777 6.625781 6.9911537 7.0542784 7.1778617 6.967583 7.4081597 7.151192 6.8872457 7.0488653
1367866_at 6.0527725 5.874456 6.2617354 5.852079 6.1794596 6.3946657 5.9827747 5.9730573 6.1863294 6.238483 6.054547 5.8119287
1367867_at 8.430538 8.478752 8.497413 8.458927 8.7372875 8.463408 8.656842 8.691681 8.753366 8.720553 8.634907 8.904015
1367868_at 7.851015 7.9575567 7.922744 7.942404 7.934494 7.9456487 7.698202 7.5519166 7.9803195 7.9137425 7.7975717 7.806695
1367869_at 9.439518 9.254425 9.534284 9.119561 9.59548 9.200531 9.60902 9.626237 9.745472 9.368481 9.442572 9.623524
1367870_at 8.907787 9.029476 9.0861845 8.986368 9.055295 9.09197 9.2881155 8.936883 9.059675 9.259825 9.152122 9.298768
1367871_at 13.106534 13.370108 12.953542 13.450264 13.596376 13.585938 13.513048 13.56182 13.625838 13.641912 13.537205 13.621442
1367872_at 8.454465 8.4803705 8.485232 8.344085 8.362633 8.342326 8.471267 8.302069 8.175092 8.355588 8.298898 8.220748
1367873_at 9.005542 9.006183 9.103332 8.838039 9.067506 9.042563 9.099356 9.12249 9.082733 9.033597 9.096598 8.954048
1367874_at 6.436432 6.2567163 6.3755336 6.0166883 6.4293146 6.2166486 6.137227 5.83621 6.064435 6.1524096 5.8441133 6.1022263
1367875_at 9.122511 8.876213 8.888221 9.031812 9.087332 8.882299 8.85968 8.843601 8.98843 8.852585 8.881271 8.85479
1367876_at 6.7116585 6.8586426 6.466371 6.523184 6.682955 6.601856 6.4222317 6.456917 6.6342525 6.5978594 6.55658 6.3869348
1367877_at 7.9148974 7.990093 7.9611664 7.929484 7.69932 7.678777 7.7358155 7.549176 7.8959017 7.837523 7.7431006 7.7647643
1367878_at 8.744424 8.578972 8.513585 8.488674 8.412049 8.452622 8.447071 8.657685 8.650329 8.416023 8.430751 8.476212
1367879_at 6.6520853 6.7991633 6.7784057 6.9915066 6.6894555 6.9277577 6.997912 6.920642 6.9149847 6.895237 6.886757 6.66652
1367880_at 5.151987 5.071846 4.939589 4.8862667 5.070975 4.9675074 5.175703 5.0599127 5.0297313 5.0258074 4.8679633 4.880301
1367881_at 8.238312 8.115147 8.352473 8.260571 8.284355 8.38102 7.9156213 8.353043 8.137995 8.396963 8.236027 8.144506
1367882_at 7.2725697 7.5899687 7.015865 7.4573255 7.408738 7.587741 7.051635 7.682151 7.340852 7.07163 7.0612288 8.15031
1367883_at 6.7238827 6.607791 6.7708607 6.7871776 6.703291 6.542488 6.827211 6.6066055 6.709711 6.9240413 6.782515 7.1588273
1367884_at 10.612307 10.840783 10.8583555 10.693775 10.709269 10.451128 10.553148 10.950822 10.784574 10.755494 10.653761 10.680895
1367885_at 11.671284 11.557653 11.546816 11.470474 11.775807 11.69907 11.808163 11.832537 11.80661 11.666371 11.642283 11.722664
1367886_at 7.573501 7.616007 7.6040993 7.605326 7.619798 7.563901 7.4804826 7.633992 7.3720427 7.617061 7.4128857 7.288988
1367887_at 12.615998 12.696786 12.578443 12.565524 12.474092 12.60785 12.203088 12.351889 12.29863 12.0163 12.135459 12.141007
1367888_at 4.21906 4.012994 4.1500373 4.1518936 4.289111 4.431445 4.3759017 4.2491894 4.270129 4.0971727 4.1607113 4.23843
1367889_at 8.035084 8.014685 7.9956064 7.8602986 8.414911 8.048494 8.248741 8.102617 8.271116 7.9923315 8.04545 8.276533
1367890_at 6.704851 6.795465 6.755644 6.6194954 6.9310403 6.7459836 6.684938 6.7635007 6.8710914 6.7118416 6.607339 6.8105316
1367891_a_at 5.6218786 5.5211606 5.714512 5.6126566 5.536667 5.3755536 5.6753526 5.296386 5.4771976 5.409836 5.6974792 5.220086
1367892_at 10.607477 10.398569 10.647895 10.443373 10.651086 10.518508 10.712942 10.564269 10.618558 10.562146 10.5204935 10.543164
1367893_a_at 6.64801 6.688378 6.6030035 6.6361976 6.7776484 6.425423 6.656065 6.5023627 6.9333835 6.55194 6.509178 6.854065
1367894_at 12.042792 11.352933 11.901697 12.212704 11.792367 12.094484 11.486697 11.449466 11.385629 11.39366 11.552932 11.617576
1367895_at 10.599923 10.560518 10.474922 10.379342 10.557339 10.55063 10.477804 10.385144 10.459796 10.466579 10.355453 10.399452
1367896_at 13.586535 13.6819725 13.866833 13.128784 12.531579 12.666714 12.388971 12.81473 12.381526 11.221448 11.457605 10.903842
1367897_at 10.239151 10.253284 10.071364 9.9195 9.915258 10.049635 9.954675 9.868804 10.134759 9.976295 9.807321 10.042426
1367898_at 8.965547 9.060123 9.005479 9.076324 9.059091 8.97658 9.171932 8.966182 9.218685 9.140817 9.2389145 9.271331
1367899_at 7.232973 7.169225 6.837834 7.1422586 7.034241 7.2366343 7.0947556 7.444162 7.368252 7.358169 7.0945706 7.515087
1367900_at 7.6198254 7.5111337 7.9900064 8.162682 8.292675 8.144409 8.3913145 8.462887 8.58579 8.566533 8.30197 8.575674
1367901_at 8.465945 8.471359 8.429822 8.432406 8.377478 8.407981 8.194147 8.248793 8.5084 8.112411 8.208315 8.077608
1367902_at 6.9896054 6.852026 6.9198074 7.102844 7.0587225 7.1217074 7.12776 7.2858834 7.139232 7.1614037 7.2672434 7.1925726
1367903_at 8.747465 8.606827 8.572088 8.649334 8.642599 8.683227 8.763368 8.410782 8.755645 8.774999 8.766195 8.788072
1367904_at 6.610397 6.476839 6.6376643 6.45903 6.6690545 6.4632072 6.355966 7.3945246 6.202172 7.388367 7.121428 6.45651
1367905_at 9.697375 10.319317 10.075627 9.942751 10.266793 10.011066 10.559462 10.06688 10.387546 10.609848 10.449341 10.225648
1367906_at 9.906946 9.87152 10.11933 9.453166 9.726287 9.712997 9.521518 9.41063 9.574802 9.355894 9.275477 9.44251
1367907_a_at 8.906535 9.052856 8.949358 9.012903 9.087567 9.059991 9.174513 9.01332 9.152275 9.297222 9.383403 9.189215
1367908_at 11.371263 11.354424 11.530693 11.328811 11.64275 11.582316 11.5334215 11.465312 11.573108 11.423991 11.6555 11.595771
1367909_at 11.650552 11.751546 11.582228 11.608863 11.76603 11.744656 11.72576 11.731441 11.930535 11.832546 11.862115 11.869471
1367910_at 7.0664997 7.126811 7.229164 6.9302897 7.151578 7.187144 7.020126 7.1417937 7.3032565 7.16598 7.0883718 7.2948365
1367911_at 7.8112993 7.7726955 7.586034 7.6003304 7.4554114 7.4953003 7.4873557 7.0830064 7.2315297 7.513254 7.5266314 7.4177003
1367912_at 6.6035166 5.8195024 5.7639713 6.156635 6.3764753 6.5483317 6.505786 5.891552 6.480359 6.272509 5.855256 6.2898583
1367913_at 6.8717036 6.855581 6.704514 6.8563266 7.163262 6.9712844 7.0411673 6.860621 7.148787 7.163327 6.8914633 6.919357
1367914_at 6.580969 6.4727025 6.3743906 6.193911 6.514201 6.5276523 6.3855295 6.5686207 6.217559 6.6595626 6.1759315 6.3285418
1367915_at 8.437417 8.436149 8.599178 8.437274 8.454332 8.367854 8.396905 8.318273 8.585856 8.392749 8.310178 8.492403
1367916_at 5.775764 5.8844976 5.9917054 6.2451267 6.1309214 6.0117764 6.1975856 6.1776586 5.944099 6.158474 6.115184 5.7563744
1367917_at 13.410551 13.464539 13.518972 13.400602 13.410848 13.550341 13.422787 13.399748 13.577084 13.403019 13.408653 13.522542
1367918_at 5.1063356 4.928069 5.0004888 5.101813 5.2166224 4.900036 4.9087915 4.7710915 4.9626513 4.9008226 5.038826 4.928032
1367919_at 5.6940403 5.275757 5.8647575 5.9983206 5.611934 5.992875 5.7725544 6.192181 5.9319754 6.304723 5.9989243 5.897244
1367920_at 5.248424 5.1447997 5.1983256 5.6265316 5.6750674 5.772098 5.661587 5.0676775 5.141676 4.932371 4.9126363 4.982568
1367921_at 7.1894197 7.1501245 7.242469 7.0242667 7.1215916 7.0257807 7.064317 6.981549 7.259659 7.1912766 7.190136 7.3564105
1367922_at 7.615367 7.5181475 7.5630555 7.48271 7.1546087 7.4227896 7.18339 7.1594825 7.3116984 7.0999365 6.8352523 7.0945168
1367923_at 5.336356 5.7856236 5.590566 5.3917503 5.571207 5.395181 5.39185 5.3140798 5.3759866 5.237591 5.3032603 5.398666
1367924_at 7.334628 7.228786 7.2993174 7.6290226 7.2486706 7.128178 7.3157334 6.9701066 7.1947613 7.145005 7.177881 7.260346
1367925_at 7.1337194 6.900231 7.0527277 6.742217 7.196528 7.141896 7.1160107 6.842767 7.224411 7.3259864 6.9483614 7.0383816
1367926_at 8.144367 8.21199 8.1008005 8.228387 8.265311 8.258543 8.365701 8.347277 8.430611 8.377459 8.4434185 8.336347
1367927_at 9.615122 9.87001 9.758455 9.629848 9.811466 9.818296 9.895944 9.986697 10.133452 10.1158085 10.1453705 10.33431
1367928_at 3.9290044 3.9576702 3.9667506 3.7768204 3.9608684 3.9118373 3.8291204 3.9416687 3.9617782 3.785827 3.8767219 3.758061
1367929_at 9.411558 9.525335 9.432054 9.608343 9.242878 9.371853 9.446146 9.339071 9.49202 9.349529 9.368053 9.514763
1367930_at 3.896726 3.8064446 3.7938952 4.039716 3.902209 4.128005 3.7031431 3.8788805 4.2049494 4.0351973 4.059346 3.8966143
1367931_a_at 9.567406 9.248377 9.471461 9.370143 9.532546 9.358529 9.466716 9.349305 9.631995 9.233932 9.2418585 9.34641
1367932_at 12.002001 12.1862335 11.842232 11.571118 11.616784 11.648529 11.424678 11.985317 12.848495 12.505075 12.407464 12.561327
1367933_at 7.7071185 7.5765586 7.7455935 7.868327 8.235956 8.088911 7.922655 7.769852 7.949605 8.61206 7.9057465 8.354014
1367934_at 5.629698 5.682748 5.6401453 5.7300587 5.7815614 5.8643155 5.8216157 5.663373 5.743453 5.8054485 5.7839775 5.817762
1367935_at 8.220633 7.986656 8.20568 8.148346 8.1934595 8.141308 8.071306 8.078076 8.17996 8.20694 7.790966 8.199074
1367936_at 6.939839 7.1189027 7.231183 6.908572 6.8673215 7.153182 6.8897448 6.534168 6.5566235 6.698967 6.265092 6.223985
1367937_at 7.848766 7.4700003 7.2707963 7.3680677 7.1900916 7.815815 7.353417 7.7222404 7.284794 7.9539256 7.776665 7.1537685
1367938_at 10.570157 10.863869 10.419775 10.664197 10.687625 10.552398 11.073441 10.556278 10.750997 11.669862 11.822363 11.470678
1367939_at 10.400488 9.800166 10.030013 10.230035 10.682367 10.64821 10.056887 10.71903 10.91068 10.518132 10.878972 10.964685
1367940_at 5.186236 5.576977 5.53237 5.3994265 5.5218625 5.5004025 5.3307905 4.957245 5.385748 5.7313023 5.00296 5.3328714
1367941_at 8.7998085 8.5450535 8.776157 8.680603 8.775197 8.679446 8.901645 8.469101 9.170582 9.025275 8.837454 9.017324
1367942_at 6.501013 6.5397725 7.0784817 6.8873305 6.4054217 7.1155343 6.676473 6.8077593 7.2023616 6.739577 7.036969 6.6083713
1367943_at 7.360064 7.5271873 7.452941 7.5419545 7.4156337 7.4158807 7.5112534 7.4207845 7.62442 7.918937 7.594199 7.6498947
1367944_at 5.8392425 6.0875025 5.917078 5.992803 6.1826744 5.8838243 6.133987 6.3042674 6.1191945 6.2084985 5.777669 5.796845
1367945_at 11.119451 10.909715 11.124576 10.842185 10.922341 10.907977 11.057448 11.248449 11.241461 11.336111 11.408597 11.304233
1367946_at 9.315309 9.748197 9.402407 9.431171 9.735861 9.347028 9.388823 8.749457 9.025935 9.217169 9.051941 9.263342
1367947_at 8.260394 8.270031 8.389547 8.299175 8.439062 8.335279 8.204214 8.346161 8.436989 8.276301 8.122297 8.326175
1367948_a_at 9.913642 9.983562 9.969461 9.777014 9.864576 9.854971 9.896297 9.621914 9.86514 9.666281 9.830552 9.75603
1367949_at 6.9941263 7.0295496 6.8627157 6.858224 6.963079 6.8615923 6.617594 6.712108 6.7069345 6.7146306 6.8717055 6.6834836
1367950_at 7.8454084 7.903222 7.525386 7.61095 7.432635 7.8356395 7.4573984 7.493888 7.9251747 8.127388 8.044271 8.103568
1367951_at 4.401282 4.7584524 4.676288 4.6574583 4.5129824 4.44769 4.5341578 4.6732726 4.5661793 4.518317 4.5567913 4.6993437
1367952_at 6.283458 6.106462 6.665839 5.805087 6.157959 6.1330333 5.72565 5.8763394 5.92743 5.56563 5.694806 5.504805
1367953_at 4.6215873 4.5199556 4.389269 4.747205 4.5781016 4.462684 4.4886 4.6214743 4.408069 4.309612 4.2940164 4.616076
1367954_at 7.1106005 6.896688 6.190769 6.4532866 6.5258822 6.6411986 6.722085 6.3929815 6.193791 6.447662 6.458751 6.5292
1367955_at 6.3465443 6.4693036 6.214956 6.2447147 5.9107094 5.97274 6.325962 6.1979995 6.1165395 5.926346 6.091106 5.9687805
1367956_at 5.5842657 5.437788 5.8073306 5.3746605 5.764494 5.363741 5.4643025 5.04823 5.267442 5.572086 5.3615637 5.424896
1367957_at 8.435014 8.699579 8.64287 8.037545 8.49597 9.197232 8.511954 8.074585 9.006898 7.828492 8.565571 7.3460417
1367958_at 8.649258 8.467785 8.728372 8.453518 8.466455 8.702478 8.654767 8.60438 8.622098 8.500408 8.452811 8.647614
1367959_a_at 6.5418286 6.4179053 6.260016 5.9163685 6.1469965 6.093151 6.4155264 6.150928 7.073956 6.7533007 6.344457 6.2700095
1367960_at 7.894673 7.428641 7.68121 7.381618 7.497353 7.5101867 7.5039816 7.694349 7.9792976 8.012683 7.9987845 7.889647
1367961_at 4.1012077 4.2360506 4.168255 4.265929 4.256513 4.2486887 4.3494186 4.1002655 4.425618 4.2201552 4.1308975 4.192672
1367962_at 4.5262938 4.651907 4.7204313 4.5925417 4.6641245 4.5936627 4.6377587 4.623052 4.610442 4.45709 4.7698746 4.5285006
1367963_at 7.085744 7.0365605 7.2804832 7.200941 7.139253 7.2675676 7.2319064 7.124583 7.2261386 7.2027564 6.932667 7.3628316
1367964_at 5.05134 5.0138235 5.227463 5.062965 5.1284537 5.0283747 5.058198 4.7820272 5.173876 4.981067 4.9401283 5.003915
1367965_at 6.512153 6.539627 6.4075646 6.6164827 6.6316 6.682384 6.4818044 6.613911 6.6245103 6.247893 6.565432 6.4425793
1367966_at 9.614353 9.315979 9.519533 9.3215065 9.299944 9.199223 9.045429 9.263384 9.118717 9.070049 9.05558 9.113659
1367967_at 6.6580772 6.7911534 6.53553 6.505942 6.1583724 6.169735 6.207416 6.497816 6.5412674 6.0354595 6.1352215 6.29878
1367968_at 4.041938 3.6824064 4.0410633 3.9322295 3.953761 3.9176424 3.8987577 3.826131 3.8063996 4.0042996 4.0007935 3.7565463
1367969_at 10.545397 10.565266 10.466926 10.287784 10.721875 10.667159 10.630264 10.541201 10.491806 10.80421 10.675778 10.850551
1367970_at 4.3891926 4.3840303 4.3902445 4.2263517 4.250701 4.3983927 4.4989586 4.5982018 4.690019 4.5148134 4.4791813 3.9569721
1367971_at 9.636466 9.617546 9.525863 9.471965 9.6836405 9.562733 9.459475 9.43943 9.713909 9.659658 9.4955225 9.735603
1367972_at 9.513672 9.726933 9.5928955 9.403395 9.450744 9.455952 9.404118 9.390722 9.384262 9.292776 9.34495 9.274273
1367973_at 4.821712 4.3770237 5.0456886 4.987918 5.0450373 4.5789595 4.7582746 4.3186936 4.366203 5.176009 4.4745536 4.56358
1367974_at 8.277439 8.37438 8.682066 8.136839 8.526804 9.2241 8.445017 8.363365 8.348661 8.477808 7.84179 8.244715
1367975_at 5.4502854 5.201589 5.5875444 5.3454456 5.1525755 5.6917057 4.9948378 5.124936 4.832959 4.8998013 4.6694946 5.1512904
1367976_at 6.4834943 6.5166435 6.292858 6.1799364 6.3536143 6.1642118 5.8806725 6.124121 6.320586 5.9736376 6.0123463 5.8538246
1367977_at 4.2343183 4.096193 4.053479 4.3253713 3.9175482 4.063097 4.2859373 4.114522 3.9743245 4.2271137 4.1631117 4.461502
1367978_at 6.1429935 5.8928385 6.0394444 5.937641 5.9377317 6.1428328 5.977125 5.8957863 6.1262903 6.1186666 6.197051 6.0825014
1367979_s_at 11.482286 11.172279 11.080986 11.151835 10.653822 10.354102 10.492245 10.981829 11.624764 11.363805 11.509918 11.808289
1367980_at 8.176342 7.7101784 8.227539 8.054148 7.9469233 8.094327 8.137682 7.9923406 8.088924 8.120161 8.148176 8.196915
1367981_at 7.125282 6.9578934 6.9226713 7.1158023 6.8838058 7.000744 7.17423 7.287323 7.2900467 7.1910543 7.0852437 6.996184
1367982_at 9.291132 10.126158 9.5486765 10.034289 9.280663 9.577232 9.758642 9.67051 10.405776 9.795378 10.055445 10.300959
1367983_at 5.42171 5.457771 5.213245 5.3148737 5.408394 5.203883 5.219769 5.037064 5.10864 5.404213 5.209038 5.223849
1367984_at 6.3860316 6.368317 6.241265 6.4676394 6.391789 6.2702336 6.519422 6.251872 6.348404 6.4387193 6.3026185 6.19997
1367985_at 6.625309 6.690963 6.5389805 6.839285 5.975031 6.805242 5.7204747 6.086905 5.6406326 5.8522615 5.033722 5.542416
1367986_at 6.441816 6.177837 6.8188734 7.0643883 7.2467685 7.1328697 7.091314 6.999447 7.0360985 7.042333 6.859478 6.880048
1367987_at 8.592291 8.437427 8.602363 8.458147 8.510933 8.591146 8.463955 8.6395035 8.910509 8.611527 8.842203 8.96689
1367988_at 12.848929 12.75535 12.843316 13.010614 13.098417 13.05209 13.009807 13.113192 13.037673 12.97896 12.929572 12.941249
1367989_at 4.322879 4.448818 4.2507052 4.497141 4.587741 4.385131 4.4820433 4.6507072 4.456622 4.342986 4.3547297 4.419649
1367990_at 5.3838186 5.760712 5.3292794 5.24434 5.4200916 5.6141095 5.593172 5.450514 5.3623333 5.0770235 5.4777246 5.3057623
1367991_at 9.131102 9.166628 9.119468 9.245831 9.044946 8.82025 8.977468 9.002451 9.074321 9.275281 9.249098 9.352142
1367992_at 4.6951227 4.8135743 4.819394 4.875866 4.612688 4.7156343 4.8232594 5.1315794 4.719347 4.6409817 4.8156495 4.5796175
1367993_at 6.5824156 7.038723 6.923555 6.861796 7.117967 6.9905505 7.0247984 6.784448 7.3389363 7.3368945 7.3831973 7.034002
1367994_at 10.03359 10.099271 9.764711 9.690856 10.254378 10.246378 9.652972 9.902604 9.898699 9.915624 9.64267 9.736625
1367995_at 13.200095 13.098121 13.238187 13.030128 13.195948 13.122134 13.085478 12.927881 13.1622715 12.987746 13.054823 13.141406
1367996_a_at 7.278881 7.1228223 7.317459 6.926172 7.217059 6.9705086 6.764619 7.2841086 7.1373434 6.866429 6.752403 6.7424264
1367997_at 7.370348 7.564997 7.685739 7.4009047 7.3617883 7.3967896 7.300603 7.183144 7.6209936 7.4944096 7.625929 7.7238626
1367998_at 8.595933 8.065468 8.968037 8.99006 8.810461 8.830399 6.4259014 6.662967 7.806735 8.150831 6.733957 7.931655
1367999_at 12.426998 12.434093 12.436849 12.157963 12.596119 12.392399 12.262494 12.391771 12.366151 12.019613 12.037248 12.179796
1368000_at 14.326924 14.372686 14.311743 14.287488 14.404228 14.348177 14.290805 14.281032 14.373029 14.232799 14.275151 14.272707
1368001_at 4.12869 4.1284266 4.041174 4.2717323 4.19005 4.1483226 4.057575 4.2642875 4.139385 4.0599265 4.1190042 4.1170287
1368002_at 6.90741 7.0837526 7.2089143 7.2014155 7.0882864 6.983568 6.970915 7.189062 7.1165905 6.5480742 6.925742 7.093699
1368003_at 5.8568053 5.7098126 5.7547355 6.0170407 5.9814477 5.619049 5.983161 5.6552353 5.989247 5.8633943 6.225616 5.652393
1368004_at 8.912467 8.85749 9.028252 8.896589 9.2167845 8.954582 9.2268505 9.44533 9.451302 9.281541 9.5078125 9.547215
1368005_at 5.5137777 5.7566047 5.88235 5.803999 5.7399387 5.7258306 5.5451345 5.5860868 5.472164 5.610267 5.756094 5.4980483
1368006_at 7.212025 7.2080655 7.3382645 7.2799635 6.9501877 7.6073875 7.072384 6.8464327 6.8973255 7.123259 6.6924353 6.7970495
1368007_at 6.6278067 7.0463843 6.971629 7.1621103 7.2076855 6.7963686 6.696846 6.8073497 6.582718 6.912337 6.6517797 6.3698235
1368008_at 5.313841 5.2523937 5.159762 5.4868927 5.2793536 5.238127 5.191934 5.1492567 5.30255 5.498432 5.2111115 5.433699
1368009_at 9.278169 9.321668 9.231486 9.184593 9.330882 9.207657 8.954328 9.127772 9.265499 8.662936 8.916997 8.951492
1368010_at 6.9927993 7.3309517 7.4101357 7.068026 7.2525253 7.22746 7.085222 7.196582 7.0244823 7.096523 6.904236 6.7920456
1368011_at 7.7014008 7.801562 7.9437575 7.540881 7.6247344 7.5745926 7.7007184 7.5183005 7.737715 7.534174 7.6060433 7.67013
1368012_at 6.345876 5.79814 5.9610543 5.8777823 6.4419622 6.334485 6.34332 6.167864 6.2255297 6.1019807 6.337483 5.850324
1368013_at 4.5073423 4.6079893 4.5129113 4.640113 5.006686 4.659417 5.2035 4.7736425 4.864827 6.738255 6.872682 7.432213
1368014_at 4.9147415 4.7216997 4.7535276 5.132024 4.9833727 5.0572004 4.9375515 5.239396 4.946822 5.0257244 5.025008 4.809353
1368015_at 6.065786 6.408251 6.0818887 6.181585 6.403183 6.320012 6.095834 5.977389 6.080912 5.9805183 6.00126 6.0088215
1368016_at 12.604605 12.625964 12.658604 12.600227 12.619956 12.553195 12.693588 12.5395155 12.590071 12.773718 12.73558 12.686494
1368017_at 4.8088274 4.868563 5.018331 4.9623737 5.0038395 4.8823614 4.8140907 5.106101 4.8847446 4.891347 4.8128796 4.7962933
1368018_at 8.400064 8.3178425 8.50617 8.074757 8.591618 8.547222 8.373994 8.457888 8.549255 8.343756 8.371846 8.46475
1368019_at 7.392836 7.3390093 7.2124043 7.2195187 7.323129 7.2665977 7.047006 7.0076256 7.253224 7.155659 6.796167 7.046338
1368020_at 6.840267 6.8005524 7.0407586 6.5052676 6.2299113 5.9787974 5.2807937 6.3633895 7.019468 6.7547784 6.556163 6.742964
1368021_at 13.63222 13.790148 13.836541 13.838395 14.047984 14.083856 14.19437 13.925345 14.056406 14.139845 14.125696 14.180385
1368022_at 6.614031 6.693209 6.590749 6.4101944 6.6221385 6.3903985 6.0674434 6.4074917 6.4325757 6.162597 6.3758173 6.1860523
1368023_at 6.7263317 6.5703745 6.74364 6.584692 6.670319 6.7413135 6.8013353 6.853713 6.743553 6.668225 6.730483 6.9012847
1368024_at 6.6765194 6.6079793 6.824401 6.848519 6.7639203 6.4763603 6.6778116 6.556079 6.7300324 6.6909404 6.7681913 6.5091443
1368025_at 6.5452952 6.01091 6.2113647 6.568355 6.6246085 6.722048 6.5162554 6.79743 6.4956036 6.9783783 6.9773026 6.921321
1368026_at 7.247352 7.289394 7.0147376 6.969832 7.4044228 7.1338406 7.125917 6.896996 7.3438787 7.239708 7.010593 7.0514593
1368027_at 6.833172 6.8293443 6.801415 6.785777 6.860115 6.9889774 6.7090893 6.921612 6.5333166 6.9032927 7.0385256 6.7018337
1368028_at 4.5990744 4.4333982 4.413351 4.219662 4.312023 4.450747 4.4501143 4.2676826 4.4053326 4.591681 4.785458 4.141162
1368029_at 10.499261 10.395924 10.576471 10.443781 10.503361 10.491606 10.435272 10.365719 10.457486 10.4161005 10.414378 10.490564
1368030_at 8.684911 8.447167 8.760583 8.650523 8.715844 8.696497 8.824479 8.670955 8.7065525 8.669672 8.783271 8.58904
1368031_at 7.21146 7.255878 7.137756 7.123131 7.2551203 7.0512447 7.186755 7.123739 6.958453 7.251816 7.093895 6.921396
1368032_at 5.747193 5.920934 5.9062667 5.604468 5.771078 5.603606 5.5612864 5.1737633 5.7081146 5.7357383 5.585774 5.759929
1368033_at 6.093656 6.1639056 5.906301 6.133937 6.2145767 6.0874434 5.9888024 6.097842 6.0854197 6.0914817 6.1352215 6.062548
1368034_at 4.131118 4.2250013 4.366193 4.3121233 4.253415 4.433157 4.2949834 4.2370377 4.265897 4.427597 4.340322 4.334169
1368035_a_at 10.571185 9.8312435 10.551853 10.853308 10.801392 10.696221 10.393857 10.486029 10.221033 9.867261 9.788799 9.499343
1368036_at 10.398305 9.973798 10.607382 10.685406 10.795049 10.551137 10.340774 10.508241 10.192028 9.929792 9.92157 9.649488
1368037_at 6.790358 6.7855473 6.5204697 6.5890036 6.5167675 6.572462 6.4484434 6.430172 6.3093233 6.526862 6.352274 6.626054
1368038_at 7.930788 7.7904034 7.999654 7.49252 7.5393195 7.627708 7.8499584 7.4579005 7.7125626 7.9766254 7.8873897 7.6829257
1368039_at 5.825309 5.667039 5.816758 5.4864507 5.6961517 5.812863 5.629171 5.114517 5.5190706 5.76308 5.6793656 5.5911956
1368040_at 7.9862247 8.246054 8.006496 7.8226066 7.972608 8.117613 7.8040133 7.655072 7.8063955 7.8387933 7.561881 7.5841684
1368041_at 9.020531 9.289821 8.997738 8.960023 9.143337 9.07743 9.043556 8.951576 9.048674 8.816795 8.962056 9.100887
1368042_a_at 10.793227 10.770309 10.672492 10.756202 10.885439 10.791748 10.631314 10.65667 10.782396 10.70442 10.620789 10.682355
1368043_at 7.6636534 7.798609 7.8071485 7.718668 7.7976437 7.7184896 7.7135525 7.707469 7.7003555 7.7200727 7.7757087 7.736922
1368044_at 3.4490836 3.3087158 3.358018 3.4220166 3.3426816 3.4812927 3.37138 3.6879203 3.326628 3.430993 3.377938 3.4183037
1368045_at 9.511237 9.397518 9.341879 8.980078 9.26543 9.409875 9.209343 8.936884 8.8073635 8.777627 9.108667 9.105035
1368046_at 9.663071 9.484054 9.426762 9.321507 9.357038 9.44295 9.340819 9.008913 9.145004 8.919122 8.972425 9.043456
1368047_at 7.117096 7.959766 7.418053 7.3440933 7.760343 7.6639533 6.9955664 7.4389834 7.8679113 7.2073236 7.470605 7.7278857
1368048_at 14.066656 14.053373 14.027947 13.828308 13.744204 13.680478 13.321882 13.347351 13.780656 12.008457 13.123536 13.273731
1368049_at 10.730568 11.140466 10.665173 10.453709 10.616259 10.389031 10.351744 10.459852 10.4650955 10.692133 10.722912 10.624194
1368050_at 6.6291165 6.569235 6.749975 6.5232563 6.9497805 6.696833 6.9674854 7.2858963 7.132944 6.774268 6.713346 6.691786
1368051_at 11.299925 11.3140745 11.253384 10.961683 11.148946 11.145713 11.080336 10.827281 11.202702 10.815495 11.022994 11.2853985
1368052_at 4.8550444 4.6011586 4.673317 4.6757107 4.929492 4.7371826 4.762256 4.721739 4.8383117 4.7275095 4.8547163 4.880578
1368053_at 5.9616356 5.6653585 5.8290997 5.95338 5.502673 5.7818103 6.0102386 5.7139277 5.912675 6.039258 5.8610854 5.881963
1368054_at 6.796748 6.839278 6.677883 6.8135157 6.8818364 6.7709913 6.64594 6.8347964 6.922965 7.094681 6.783282 7.018363
1368055_a_at 7.5003195 7.57272 7.5287175 7.591586 7.4996243 7.424304 7.3222795 7.6091886 7.8768454 8.121637 7.6621633 7.8264074
1368056_at 6.758884 6.8625097 7.041503 6.9014287 7.1044126 7.036879 6.9559264 6.974158 7.1523724 7.0335636 7.0247855 6.9863424
1368057_at 8.099825 8.977748 8.219669 8.105104 8.420878 7.8731165 7.7877665 7.8263874 8.006913 7.834427 7.760538 7.911431
1368058_at 6.690056 6.798161 6.5372458 6.626491 6.6381536 6.710472 6.6601796 6.440829 6.686391 6.725905 6.7209225 6.7324486
1368059_at 9.110617 9.38323 8.814387 7.511127 7.555801 7.809197 7.5204396 7.555991 7.559086 7.7932425 7.863079 6.3354063
1368060_at 12.839294 12.860224 12.726884 12.584441 12.649457 12.7310915 12.758164 12.652735 12.832957 12.630529 12.686101 12.83407
1368061_at 6.023264 5.7537885 5.9361234 6.3697815 6.0948286 6.1786585 6.5184636 6.4229255 6.310495 6.198768 6.518718 6.051071
1368062_at 8.292884 8.402187 8.344761 8.258467 8.345125 8.280575 8.167735 8.102505 8.151409 8.240921 8.037191 8.114186
1368063_a_at 7.9957004 7.9484987 7.978005 8.240351 8.062499 7.9471045 8.191267 8.071872 8.2732525 8.137158 8.089308 8.144621
1368064_a_at 9.858717 9.713185 10.386377 10.064726 10.308545 9.802183 10.485436 10.565406 10.485068 10.31959 10.354647 10.469286
1368065_at 6.6971717 6.7488003 7.1886287 6.9615865 6.92524 7.0042076 6.578324 6.3825793 6.6419363 6.5514975 6.810512 6.6161675
1368066_at 6.0107455 5.648355 6.0843625 6.054104 6.148895 6.099593 5.8481593 5.8686533 5.8460846 5.661182 5.7941737 5.778862
1368067_at 8.240857 8.094894 8.181151 8.013611 8.311888 8.221061 8.117203 7.9208837 8.179181 8.121773 7.911807 8.339426
1368068_a_at 6.775885 6.882145 7.125308 6.583397 7.050249 6.9144797 6.9024296 6.585394 6.7979183 6.924777 6.744229 7.0640664
1368069_at 8.108795 8.015628 7.922896 8.016503 7.8711925 7.9554687 7.848887 7.822191 7.841474 7.981514 7.723861 7.86283
1368070_at 7.5627913 7.697841 7.7333965 7.4604297 7.726907 7.549812 7.51121 7.4941125 7.6908035 7.6197243 7.522145 7.766368
1368071_at 11.559293 11.723125 11.582733 11.454165 11.506741 11.605236 11.336527 11.54248 11.597565 11.510344 11.306127 11.621104
1368072_at 6.1260056 6.167304 6.016284 5.9528093 5.9146585 6.073996 5.906498 6.2159433 5.894971 6.1643887 5.8089623 6.053668
1368073_at 8.294238 8.311651 8.350698 7.7752113 8.436338 8.799095 8.178556 8.32156 7.809589 8.341418 7.616221 8.195237
1368074_at 6.308488 6.2466598 6.34825 6.311339 6.188524 6.0464497 5.882356 5.969775 6.07624 5.9156775 5.870603 5.9854813
1368075_at 10.655314 10.526271 10.495422 10.285667 10.408534 10.624093 10.216129 10.457693 10.147301 10.436027 10.113096 10.188932
1368076_at 7.201607 7.3537264 7.126926 7.1302176 7.137833 7.027516 7.3566957 7.160213 7.1396065 6.896097 6.8222904 7.0210176
1368077_at 12.844155 12.824469 12.838099 12.675024 13.001577 12.790249 12.694404 12.838828 12.810891 12.80811 12.716704 12.697116
1368078_at 3.874086 3.8056464 3.7544107 3.7680452 3.752756 3.8149598 3.8796785 3.8487935 3.820229 3.7964668 3.801657 4.0340576
1368079_at 8.576567 8.096344 8.57697 8.369401 8.682251 8.197496 8.217544 8.599673 8.400788 8.057772 8.401098 8.208515
1368080_at 3.5186265 3.636704 3.6152008 3.7263312 3.6166892 3.7319906 3.8007083 3.6321948 3.6495416 3.7052805 3.7779531 3.7057822
1368081_at 6.61193 7.182537 7.0643992 6.825842 6.8142285 7.09939 7.266754 7.131779 7.3156633 7.144618 7.563722 7.1897664
1368082_at 8.242875 8.030166 8.326448 7.9025526 8.049215 7.9431286 7.874538 7.9730415 7.8306794 7.8568387 7.6067095 7.6494246
1368083_at 8.287459 8.458279 8.4117 8.48291 8.718328 8.742894 8.654774 8.213946 8.816155 8.765009 8.748633 8.926271
1368084_at 6.436433 6.522289 6.406864 6.1737814 6.301151 6.457477 6.331598 6.530942 6.082102 6.1569467 6.239341 6.1742764
1368085_at 10.083265 10.1872 10.112999 10.083098 10.558657 10.569126 10.604855 10.7792845 10.610029 10.633448 10.613398 10.760973
1368086_a_at 8.460599 8.007989 8.198915 8.274063 7.895679 8.302382 7.9915605 8.699789 8.663946 8.314095 8.584592 8.814438
1368087_a_at 8.047057 8.216555 7.940917 7.962523 7.9869347 7.9940777 7.854667 7.833235 7.97434 7.881118 7.6802115 7.6803007
1368088_at 6.5700893 6.655229 6.476858 6.5979986 6.4199486 6.357597 6.4481406 6.751562 6.944768 6.553226 6.496997 6.73775
1368089_at 8.303137 8.258024 7.9546146 7.928749 8.150794 8.305193 8.194428 8.169836 8.338011 8.170303 8.250947 8.33427
1368090_at 7.1564283 7.391828 7.167747 7.3242373 7.0806456 7.286581 7.091006 7.139664 7.0294876 7.0201144 7.0343094 7.049981
1368091_at 8.722569 8.829666 8.743667 8.385603 8.674363 8.839006 8.875088 8.223179 8.988485 9.11785 8.740462 8.816963
1368092_at 12.209368 12.220113 12.257035 12.195595 12.425868 12.361865 12.325167 12.460883 12.408888 12.282466 12.332852 12.388401
1368093_at 3.619276 3.7791884 3.6079443 3.605309 3.5338924 3.766574 3.7607973 3.7424095 3.85667 3.682993 3.7039633 3.6621711
1368094_at 6.318221 6.101703 6.2950625 6.1233344 6.5132837 6.1135526 6.0880065 5.727935 6.25465 6.362753 5.915351 6.5074277
1368095_at 9.181394 9.271803 9.551667 9.123384 9.675578 9.57487 9.941259 9.75186 9.775669 10.167798 9.871843 9.965132
1368096_at 8.934287 9.000667 8.868488 8.966758 8.733164 8.78027 8.991446 8.696791 9.0559635 8.960449 8.922225 9.140862
1368097_a_at 4.7866416 4.6051984 4.4624786 4.734481 4.8654914 4.758568 4.660571 4.63508 4.910323 4.698612 4.881752 4.9587216
1368098_a_at 7.468952 7.623001 7.535618 7.6101017 7.580704 7.3329935 7.658702 8.066388 7.333652 7.3671713 7.5790334 7.521815
1368099_at 6.984571 6.650285 7.174938 6.9752207 6.807213 6.8982487 6.526423 6.8040333 6.9173603 6.606161 6.865635 6.8204446
1368100_at 10.337294 10.34758 10.396516 10.3459 10.391218 10.222156 10.158271 10.376022 10.54651 10.220368 10.1760645 10.414159
1368101_at 7.1340895 7.0493474 7.2887316 7.02838 7.239363 6.9899335 7.3387513 7.1326447 7.3918486 7.4885187 7.46003 7.5777807
1368102_at 7.6112566 7.713687 8.2411175 8.285408 8.094589 8.152237 7.8258057 8.206129 7.8814464 7.984527 7.948502 7.652119
1368103_at 7.2019663 7.060129 7.123336 7.064779 7.2122436 7.300721 7.284156 7.0970073 6.9895096 7.0611014 6.9542294 7.087561
1368104_at 6.7942834 6.426433 6.404917 6.2237606 6.280894 6.72607 6.1702166 6.0551443 6.404415 6.1569467 6.593465 6.393858
1368105_at 5.603872 5.4066515 5.2998347 5.71708 5.3887467 5.3572807 5.5040755 5.682392 5.257767 5.3402667 5.955431 5.5558352
1368106_at 9.452996 9.3927965 9.465957 8.625441 9.771561 9.527646 8.94179 8.856062 8.656834 8.674321 8.860545 8.968009
1368107_at 3.9682963 3.9102201 3.7594347 3.7749374 3.9116528 3.8172023 3.753221 3.9902852 3.6733892 4.1743727 3.72249 3.8560178
1368108_at 4.705881 4.6812277 4.8661575 4.8141437 4.74762 4.8832293 4.6175375 4.9323163 4.8383117 4.728056 4.8666644 4.8002496
1368109_at 6.8159475 7.054766 6.6964993 6.5526485 6.526738 6.806785 6.708109 6.3814335 6.376442 6.703103 6.659017 6.6712685
1368110_a_at 4.1026015 4.2438874 4.1593695 4.106963 4.246409 4.2136865 4.224246 4.131283 4.2744894 4.0650697 4.118129 4.0891066
1368111_at 7.2876143 7.426056 6.9198074 6.6363263 6.7829027 7.3830557 7.5839477 6.8833942 7.5331917 6.8564687 7.1651144 7.014269
1368112_at 5.0688977 5.4150424 5.3237534 5.196519 5.185232 5.3335233 5.0474014 4.965149 5.2024593 5.168253 5.166392 5.3990684
1368113_at 4.6373873 4.5443945 4.643305 4.7176 4.640867 4.718841 4.2788696 4.5186615 4.5741405 4.624019 4.4552236 4.603734
1368114_at 4.8476753 4.889736 4.945633 4.800514 4.793953 4.672475 4.8963604 5.1055307 4.7222147 4.804328 5.071251 4.840982
1368115_at 9.702106 9.934528 9.868032 9.757511 10.019957 9.996965 10.078056 9.9396105 9.878684 10.288067 10.047323 10.01365
1368116_a_at 7.021344 6.8360395 6.6881 6.8650312 6.872936 6.815162 6.889036 6.623547 6.9528866 6.944258 6.763482 6.720177
1368117_at 8.777881 8.668928 8.852473 8.595 8.802246 8.783113 8.750129 8.5680275 8.937199 8.837035 8.794615 8.928319
1368118_at 7.497466 7.4036603 7.7787933 7.753615 7.5859547 7.6555767 7.6379056 7.703302 7.800094 7.6515636 7.5192127 7.6655626
1368119_at 5.8567476 5.981502 5.967835 5.768916 5.8290896 5.861448 5.7414665 5.7812037 5.5808277 5.6759353 5.5682726 5.64287
1368120_at 4.630249 4.4720793 4.6894674 4.751959 4.4584236 4.795497 4.647034 4.755543 4.5276604 4.757588 4.9627256 4.7089024
1368121_at 9.567511 9.885733 9.861521 10.914902 11.346542 11.02516 12.442895 10.972515 11.734981 13.118097 12.880163 12.835729
1368122_at 9.36016 9.285709 9.3269415 9.303959 9.20507 9.170313 9.209788 9.258722 9.324613 9.2214985 9.010519 9.29595
1368123_at 6.5432043 6.675326 6.913656 6.563394 6.767743 6.7945 6.397729 6.7172046 6.51301 6.4195147 6.704424 6.6171513
1368124_at 7.3516455 7.3795056 7.3620453 6.952362 7.715812 7.396947 6.877333 7.175071 7.2767615 7.2506714 7.248732 7.3142853
1368125_at 6.2406864 6.0283117 6.0023656 5.9231987 6.093249 6.019696 5.591096 5.8220177 6.1503835 5.8936453 5.775855 5.772077
1368126_at 6.270347 6.377905 6.304064 6.233384 5.9901466 6.06952 5.96003 5.977269 5.6370993 5.981823 5.9211097 6.33104
1368127_at 6.7042747 6.341596 6.390513 6.629126 6.8095126 6.7291155 6.769164 7.359189 6.6272297 7.07578 7.2672434 7.292309
1368128_at 6.8697953 6.0534334 6.0671906 6.266585 5.935609 6.6738715 5.762537 5.798119 6.4034047 6.179681 5.9425683 5.8580794
1368129_at 6.8850756 6.7869473 6.7916107 6.8771544 6.7483063 6.871096 6.8451195 7.0320406 7.2825975 6.914438 6.952554 6.8105316
1368130_at 4.6408577 4.65497 4.784148 4.746466 4.7442217 4.817423 4.8270135 4.8316946 4.6357837 4.655789 4.9136524 4.778267
1368131_at 4.8602915 4.4356084 4.3684087 4.572798 4.6462545 4.899356 5.001721 4.8283844 4.624014 4.5687327 5.0548744 4.945609
1368132_at 9.870435 9.633088 9.66684 9.667746 9.966227 9.8049 9.582567 9.780046 9.694533 9.6695595 9.401632 9.665257
1368133_at 7.1843204 6.9419756 7.3713455 7.4694934 7.221456 6.9189286 7.395818 7.1182423 7.4434757 7.2427235 7.0628076 7.2364984
1368134_a_at 8.535865 8.414121 8.31764 8.166627 8.261072 8.194766 8.368438 7.8461533 8.212011 8.114039 7.937722 8.395758
1368135_at 6.1563606 6.4647818 6.1455536 6.3276095 6.259723 6.0253096 5.960082 6.589341 5.599636 6.382813 6.252275 6.0444465
1368136_at 7.5075674 7.6561728 7.6336365 7.657296 7.9848413 7.7677064 7.64158 7.460111 7.8933125 7.9007187 7.7638164 7.849057
1368137_at 6.2157583 6.4311156 6.3031154 6.4153595 6.173312 6.536224 6.063342 6.2901 6.23193 6.4300776 6.3933196 6.335657
1368138_at 5.91457 6.120886 5.8382425 5.934634 5.983983 6.150405 5.7155733 6.31181 5.954664 6.484325 6.088686 5.9317923
1368139_s_at 5.5773654 5.9185176 5.7832727 5.6911983 5.5415373 5.4931564 5.762581 5.7451878 5.759068 6.16124 5.8667755 5.915311
1368140_at 5.6053567 5.6301794 5.537239 5.7398806 5.7329097 5.665864 5.592526 5.835617 5.7720327 5.484123 5.550712 5.355487
1368141_at 11.281787 11.338857 11.314444 11.155586 11.288359 11.198743 11.304193 11.244816 11.459129 11.273699 11.364233 11.392087
1368142_at 5.3507032 5.481036 5.6863956 5.3610024 5.536109 5.3657093 5.619746 5.521043 5.423596 5.4284725 5.520284 5.380765
1368143_at 6.205215 6.364766 6.170238 5.9581833 7.2297535 6.7698092 6.760876 6.335917 6.799962 7.2615504 7.2830324 7.160029
1368144_at 5.3568497 5.3508863 5.6127853 5.373796 5.2619224 5.5237 5.0952663 5.197378 5.131916 5.1353197 5.3700523 5.2073407
1368145_at 6.3308797 6.567908 6.1373363 6.3812876 6.1761994 5.7731447 5.923418 6.5330906 5.6619377 5.828494 6.294362 6.0313454
1368146_at 10.387009 9.096938 9.5807295 8.174264 10.17324 9.263468 8.542755 9.177067 9.651823 7.9048514 7.7782173 7.7547836
1368147_at 8.233504 6.7742705 7.355971 5.819232 7.8160224 6.9132037 5.868273 7.3312016 7.283806 5.693355 5.5815825 5.1149764
1368148_at 4.947444 4.694523 4.3343735 4.4452004 4.628386 4.730218 4.4807563 4.40619 4.752796 4.5512905 4.5422487 4.3562922
1368149_at 6.3864136 6.260916 6.0665107 6.562868 6.115635 6.4952273 6.412752 6.404654 6.14749 6.092312 6.385768 6.094184
1368150_at 12.351362 12.359398 12.339838 12.541978 12.459193 12.489421 12.589222 12.605026 12.754001 12.852133 12.689036 12.894562
1368151_at 9.901711 9.79702 9.87869 9.884541 9.852914 9.766643 9.972598 9.795521 9.909449 9.863168 9.92558 9.82757
1368152_at 7.03228 7.0355597 7.171504 6.8700294 7.029016 7.088534 7.365018 6.9758644 7.1855116 7.4377503 7.063851 7.4326115
1368153_a_at 7.194282 7.297448 7.327446 7.5155697 7.195221 7.243655 7.159428 7.3260736 7.212302 7.0623827 7.390582 7.097394
1368154_at 7.236991 7.35465 7.0856967 7.181137 7.274723 7.580888 7.6243515 7.255575 7.6231112 7.132516 7.055809 7.1354575
1368155_at 11.770769 11.737664 10.615357 11.067565 9.794594 8.037864 12.302658 7.9733543 7.416577 12.525726 12.971826 9.750123
1368156_at 5.8519173 5.9775634 5.784136 5.7907186 5.7138047 5.5913243 5.6290183 5.8435564 5.880186 5.541787 5.9053907 5.847275
1368157_at 6.3254666 6.5063725 6.351204 6.1772137 6.3862987 6.27342 6.2367835 6.099635 6.296858 6.197706 6.3823195 6.354071
1368158_at 8.151848 8.167476 8.260786 8.320449 8.20187 8.120317 8.088775 8.148519 8.343976 8.210958 8.250679 8.432366
1368159_at 8.213754 8.300244 8.298161 8.113051 8.154853 8.188812 8.243921 8.070458 8.420626 8.276678 8.356784 8.376635
1368160_at 7.381048 7.2638702 6.946505 8.338155 6.927315 7.1715508 8.563477 7.7547894 9.841604 8.809326 10.119189 10.230363
1368161_a_at 14.183884 14.081488 14.096389 14.011042 14.060802 14.043274 13.866061 13.939104 13.89861 13.693118 13.690194 13.834144
1368162_at 4.535327 4.6802177 4.5825577 4.5132 4.5821486 4.5744486 4.6825104 4.667429 4.4907246 4.732901 4.6918325 4.6485653
1368163_at 9.521867 9.434831 9.743825 9.631194 9.914966 9.807686 9.904076 9.903702 9.957268 10.091302 10.107373 9.978586
1368164_at 6.9777074 6.884123 7.0734763 6.7304816 6.9756584 7.346558 6.971196 6.9907265 6.8840175 6.846884 6.9718184 7.020673
1368165_at 7.7966413 7.5597267 7.7091293 7.7010417 7.6256304 7.5307207 7.886645 7.864108 7.9344683 7.863561 8.06981 7.9050846
1368166_at 5.9154024 5.8368354 6.011404 5.895053 5.795471 5.713891 5.501617 5.8958597 5.871394 5.811674 5.957709 6.131153
1368167_at 5.849304 5.3362274 5.709426 5.8300095 5.6131177 5.906608 5.867821 5.9440866 5.3694715 5.5698214 5.755735 5.4411254
1368168_at 8.634176 8.779108 8.960056 8.89482 9.718873 10.094401 9.283391 9.53151 8.7394 9.581797 9.069715 8.803043
1368169_at 6.2375226 6.404482 6.437045 6.2338543 6.3125453 6.2651567 5.963945 6.11882 6.1857185 6.022074 6.0335937 6.0959296
1368170_at 4.224656 3.8913002 3.7449055 3.9023583 3.8412483 3.9127018 3.9649723 3.7715256 4.1433725 4.124307 3.9559639 4.148329
1368171_at 9.164789 10.277134 8.022299 5.375145 8.654308 9.5599575 6.11063 5.487857 5.505238 5.1809244 5.114892 5.289003
1368172_a_at 6.4706717 7.5215454 5.2573094 3.5826228 5.974263 6.8072286 3.7298985 3.9272692 3.590366 3.974655 3.6211693 3.5242176
1368173_at 7.2538333 7.4769197 7.165009 7.199746 7.1133537 7.0926585 7.3065386 6.9157085 7.1601515 7.3070326 7.2464786 7.2111135
1368174_at 4.2844925 4.2451477 4.324238 4.138617 4.3060684 4.2322583 4.2790737 4.3726063 4.3670125 4.5130177 4.9134684 4.6179676
1368175_at 7.1841044 6.9717193 7.2423124 7.013243 7.0956573 6.9746933 7.0784507 6.703503 7.2940235 6.9632835 7.054385 7.2222476
1368176_at 7.815116 7.9420314 7.8452725 7.79116 7.8635354 7.89006 7.7919803 7.7530713 7.767322 7.7012863 7.573856 7.683069
1368177_at 7.567176 7.3424172 7.908914 7.4700155 7.7365055 7.655678 7.2218266 7.3351297 7.77321 7.3760962 7.6670084 7.8799953
1368178_at 8.904407 8.536673 8.972298 8.835367 9.020992 8.960543 8.43638 8.73612 8.996463 8.3544035 8.547008 8.812508
1368179_at 7.1657515 7.2264614 7.319164 7.3030596 7.283522 7.281184 7.2614417 7.1073604 7.1355834 7.4935846 7.381117 7.3764424
1368180_s_at 13.189018 13.2041025 13.162556 13.311571 13.608678 13.258783 13.598986 13.211891 13.763077 13.668214 13.87822 13.936127
1368181_at 10.190775 10.185944 10.412797 10.138358 10.089634 10.071224 10.272854 10.207899 10.437693 10.403956 10.323273 10.188008
1368182_at 4.344308 4.681999 4.575968 4.3890047 4.7816906 4.4313536 4.4980545 4.7160234 4.5877657 4.375881 4.419464 4.525669
1368183_at 8.067469 8.031344 8.059083 7.925399 7.876418 8.152014 8.009235 8.090595 8.298237 8.15847 8.062503 7.9198136
1368184_at 8.350779 8.188887 8.344757 8.2488985 8.6722145 8.174802 8.293701 8.399876 8.128923 7.93164 7.943288 7.996284
1368185_at 4.9080014 5.260043 5.002173 4.9217644 5.035053 5.0803328 4.8640018 5.2618876 5.108518 5.1031957 4.841239 4.9148073
1368186_a_at 6.5556865 6.5563354 6.5615516 6.6985607 6.525066 6.6873007 6.417768 6.558217 6.235154 6.478875 6.473271 6.199466
1368187_at 7.369163 7.3476067 7.9588656 7.7140374 7.9900417 8.825878 7.659017 7.041714 7.655105 8.215782 7.5585756 7.3510785
1368188_at 13.453081 13.517432 13.416921 13.486081 13.866247 13.716159 13.754612 13.851653 13.673022 13.745154 13.834381 13.840415
1368189_at 10.837509 10.61374 10.528852 10.118729 9.91818 9.83297 9.891265 9.852048 10.375753 10.547067 10.801854 10.75171
1368190_at 5.3848 5.26968 5.2491193 5.276414 5.3547 5.5173774 5.2151814 5.151529 5.3526497 5.320199 5.091176 5.1700726
1368191_a_at 10.831038 10.9179125 11.019512 10.850334 11.117455 10.955079 11.035221 10.739639 11.021206 11.061245 10.734264 10.91493
1368192_at 4.9693823 4.7745585 5.0164366 5.0616918 4.7531157 5.194518 4.9551063 4.875926 5.1170516 5.347124 4.973006 5.137476
1368193_at 5.308362 5.6896734 5.2916846 5.5170355 5.206415 5.137463 5.4103217 5.3920946 5.36107 5.370597 5.167495 5.4800205
1368194_at 4.5362635 4.4529753 4.539939 4.39229 4.532527 4.561596 4.4969482 4.4603853 4.4764442 4.6217585 4.6273403 4.576116
1368195_at 6.0074873 6.2693725 6.262298 6.3334336 6.1245403 6.0817723 6.129917 5.9915485 6.0061836 6.0656724 6.321146 6.3421044
1368196_at 5.1450195 5.065755 5.0473833 5.297799 5.03294 5.1119366 5.026571 5.0114017 4.8276105 5.144955 5.2610865 4.951436
1368197_at 4.6690083 4.5132055 4.6348557 4.7127924 4.4509993 4.7080727 4.5273027 4.8160276 4.693843 4.7764125 4.8566856 4.7680836
1368198_at 5.8978586 5.577785 5.9149256 5.780293 5.853771 5.8806686 5.8885083 5.6919637 5.272447 5.4006524 5.5103054 6.001468
1368199_at 7.5448484 7.55367 7.5101027 7.43261 7.5256586 7.661465 7.60483 7.641621 7.7695713 7.3286834 7.4024234 7.625699
1368200_at 5.996951 6.141698 5.9438963 6.0050664 6.0569615 6.045852 5.8071027 6.134679 5.914877 5.966129 5.7838397 5.9689274
1368201_at 6.0438895 6.189927 6.017721 5.9876294 6.1842732 5.8122773 5.9697766 5.9458184 5.9691 6.261644 6.142416 6.0061774
1368202_a_at 7.99869 8.010265 8.10423 8.200294 7.947664 8.094034 8.113011 8.011025 8.049692 8.113284 8.113724 7.9188247
1368203_at 5.224173 5.482442 5.2668047 5.742188 5.5346026 5.1810265 5.417547 5.337301 5.6551733 5.528984 5.7392516 5.6790447
1368204_at 6.2328224 6.1405697 5.98065 6.103794 6.1024585 6.4106975 5.986019 5.9864407 6.274086 6.049249 5.8359017 5.846675
1368205_at 13.14292 13.1450615 13.239669 13.168638 13.309871 13.263198 13.325213 13.325539 13.353149 13.299817 13.144109 13.316864
1368206_at 7.737834 8.127718 8.062162 7.932723 8.039967 7.8254323 8.126515 7.9887524 8.490512 7.983513 7.930246 8.250766
1368207_at 6.1363707 5.7625785 5.8458414 5.9709654 5.9046316 6.0526066 5.794265 6.0945683 5.947238 6.4577303 5.781174 5.869338
1368208_at 5.943773 6.128962 5.776494 5.767077 5.5619197 5.553392 5.9672065 5.7585554 5.7512484 5.8843493 6.030831 5.7738085
1368209_at 5.9308243 6.144414 5.9012165 5.8475437 5.9055347 6.025556 5.7845 5.929785 6.221301 6.0540843 6.030953 5.794012
1368210_at 4.809059 5.240783 4.939642 4.993605 4.6159763 4.842538 4.754859 4.7976303 4.641248 4.942056 4.741253 4.751923
1368211_at 12.033734 11.988941 12.054274 12.011957 12.090696 12.032147 12.157714 12.090477 12.174573 12.132737 12.131518 12.314205
1368212_at 8.060582 7.7853136 8.041469 7.8839903 7.6569767 7.769227 8.200427 7.682165 7.589437 7.6919603 7.7748632 7.7688456
1368213_at 8.340434 8.743004 7.777864 7.7768574 7.484804 7.278328 6.8826237 6.966085 7.146722 7.630321 7.332399 7.0066676
1368214_at 7.4077077 7.472547 7.495981 7.1836987 7.57564 7.304085 7.3329535 7.462717 7.495967 7.366222 7.1565986 7.6792326
1368215_at 9.630333 9.566996 9.631218 9.620563 9.6168585 9.61578 9.714064 9.560994 9.624611 9.580507 9.549919 9.476872
1368216_at 8.756356 8.818995 8.990216 8.710383 8.926946 8.822882 8.873885 9.034862 9.064433 8.9489155 8.790766 8.850838
1368217_at 8.454309 8.351553 8.556391 8.530186 8.396072 8.479279 8.456627 8.286675 8.648907 8.538963 8.473038 8.342245
1368218_at 5.182156 5.2475877 5.2932673 5.3196883 5.2058353 5.2217555 5.192676 5.2272778 5.084885 5.0541534 5.126315 5.0784416
1368219_at 6.203375 6.3153596 6.29912 6.2315707 6.457892 6.2854514 6.4171705 6.4545455 6.441123 6.3505177 6.23764 6.131038
1368220_at 8.310566 8.09704 8.082189 8.158003 8.28884 8.202089 8.314566 8.176931 8.235666 8.558997 8.622731 8.716328
1368221_at 9.697999 10.015556 9.503942 9.742835 9.164699 9.703578 9.449639 9.031125 9.255465 8.942206 8.850982 9.125368
1368222_at 6.1484127 6.2767715 5.9956646 5.873578 5.7000713 5.9669795 5.8334513 5.9070735 5.6726084 5.744192 5.363922 5.2733803
1368223_at 6.662845 6.779414 7.0185437 6.932246 6.9951 6.868157 6.654402 6.998486 7.013349 6.9730554 7.471301 6.6699076
1368224_at 12.960237 13.334681 12.813763 13.045007 12.87362 12.928461 12.744424 12.621955 12.961355 13.061137 12.793651 12.694332
1368225_at 6.7537923 6.933867 6.984735 6.8744054 6.8627014 7.019291 6.9099407 6.794002 7.0447187 6.7577386 6.8977184 6.916995
1368226_at 7.2458797 7.7068863 7.419384 7.596684 7.5305986 7.1680517 7.164189 6.6423664 7.38638 7.35434 7.2141643 7.6739936
1368227_at 8.111927 7.950628 8.158311 7.6168046 8.325195 8.302176 8.041269 7.4715385 7.79201 7.7346134 7.464308 7.287843
1368228_at 8.121275 7.886202 8.071448 7.831003 8.045816 7.985794 8.009502 7.8226137 8.199192 8.277656 8.117247 8.266897
1368229_at 6.3857384 6.5087743 6.5526648 6.2534328 6.5083704 6.1993246 6.298387 6.306114 6.400377 6.1311064 6.2245126 6.468608
1368230_a_at 8.264665 8.453987 8.349832 8.458939 8.39463 8.310169 8.507964 8.397226 8.6306305 8.546175 8.625726 8.452465
1368231_at 7.3765793 7.3968377 7.3493304 6.879728 7.185528 7.1958694 6.943794 6.9970317 6.817074 6.7740307 6.7546277 6.6602435
1368232_at 7.7196054 7.7765565 7.837863 7.706418 7.9495587 7.6087418 7.790992 8.026485 8.289942 8.39353 8.355034 8.393423
1368233_at 7.7843556 7.9354143 7.721234 7.9785194 8.017422 7.6938734 7.8773494 7.7629356 7.893018 7.7391176 8.029299 8.029745
1368234_at 8.193251 8.015619 8.142489 8.198423 8.21075 8.267866 8.332796 7.982372 8.1136675 8.230249 8.425779 8.241086
1368235_at 7.036638 7.0837526 7.005875 6.877943 7.061424 7.2038054 7.220623 7.036931 7.2510657 7.187451 7.170671 7.364855
1368236_at 4.3056073 4.4216475 4.294139 4.3545523 4.498698 4.743113 4.4976764 4.381364 4.2563014 4.016709 4.1475706 4.709261
1368237_at 5.1795883 5.0374947 4.9633374 5.12222 4.785668 4.996214 5.440618 5.0344825 4.657348 5.4436417 5.4419546 5.0392036
1368238_at 5.420593 5.094396 4.9130745 4.9504995 5.271204 4.71558 4.988173 4.9010386 5.0185194 4.9863014 4.8094683 5.0005574
1368239_at 8.733571 8.801048 8.815456 8.6038475 8.551033 8.49434 8.338885 8.332033 8.462594 8.107674 8.145701 8.365295
1368240_a_at 4.748625 4.6429734 4.4990997 4.492019 4.510429 4.9630737 4.5526943 4.6179304 4.438941 4.441977 4.321616 4.4417524
1368241_a_at 8.307211 8.226702 8.347692 8.480519 8.488695 8.327262 8.556448 8.194022 8.5284815 8.608459 8.4617195 8.592419
1368242_at 4.683017 4.844837 4.6832447 4.6703544 4.8505173 4.632401 4.651442 4.7788534 4.6204815 4.764099 4.7253604 4.467428
1368243_at 4.969734 5.070629 5.1076665 5.1087675 5.0502753 5.0222464 5.0866146 5.1388197 5.0777545 5.1026855 5.0693913 5.160418
1368244_at 9.76396 9.797583 9.671317 9.116596 9.416766 9.26539 9.639628 9.500124 9.936908 9.4235 9.484869 9.709433
1368245_at 12.267658 12.314584 12.276667 12.09641 12.0875025 12.332318 12.380622 12.098429 12.580037 11.989101 12.382398 12.539638
1368246_at 5.3565063 5.32552 5.6940484 5.699429 5.5355783 5.676463 5.9313865 5.2874737 5.6534977 5.6619797 5.43991 5.8338475
1368247_at 6.232042 6.179709 6.2140274 6.4214463 6.1839924 6.0503044 6.133142 6.2965517 6.2695293 6.2273307 6.429504 5.9897203
1368248_at 6.1755652 5.970458 6.393236 5.732768 5.835342 5.922871 6.3576007 5.8897448 6.321988 6.2746444 6.0980186 6.4118643
1368249_at 9.062917 8.965154 9.009278 9.100066 9.390279 9.172121 9.328951 9.1627035 9.492466 9.607787 9.646753 9.550801
1368250_at 3.8970532 3.9700956 4.0174003 3.8869965 3.9399714 3.8515651 3.7748458 3.8341155 3.9752834 3.576725 3.8129776 3.8771455
1368251_at 5.562731 5.854077 5.7581005 5.788742 6.194233 5.9724207 5.906351 5.946459 5.7754965 5.750092 5.8056273 5.7070894
1368252_at 3.4527395 3.4139862 3.515919 3.478857 3.457751 3.4513388 3.4987054 3.4159634 3.595537 3.4931014 3.4015431 3.4464116
1368253_at 11.952712 12.170981 12.176765 12.071225 12.214947 12.056514 12.042317 12.080713 12.059649 11.787815 11.853005 11.860252
1368254_a_at 5.4126377 5.600372 5.393275 5.3975725 5.68564 5.37308 5.2522883 5.4810863 5.3517213 5.4639106 5.1780195 5.3228865
1368255_at 4.4043937 4.3244123 4.414305 4.246019 4.421826 4.2855306 4.2165 4.3920693 4.3508387 4.069544 4.1999507 4.1977377
1368256_at 3.5297103 3.5988426 3.5166621 3.5220726 3.4950838 3.5335789 3.551359 3.5822408 3.5254953 3.6129332 3.700739 3.6462395
1368257_at 4.0966945 4.300067 4.3125525 4.2420135 4.231008 4.266131 4.307661 4.203104 4.329653 4.421412 4.1146617 4.271162
1368258_at 5.362377 5.3099623 5.5482845 5.373395 5.744033 5.947708 5.559893 5.489264 5.425359 5.7396 5.70325 5.5182304
1368259_at 7.234743 7.404098 7.2690234 6.8216414 6.9388146 7.419248 7.037104 6.7760897 7.004607 6.971233 6.629742 6.6579123
1368260_at 5.3126135 5.473935 5.105342 5.3295035 5.063669 5.030395 5.057807 5.284342 4.9951706 5.0939164 4.925469 5.0324044
1368261_at 4.5803456 4.4881496 4.564177 4.758877 4.5631504 4.632219 4.421137 4.4897733 4.358289 4.218894 4.3930745 4.5669556
1368262_at 6.2158856 6.340745 6.297694 6.1586776 6.3839 6.269497 6.5008993 5.8532305 6.6221557 6.4478064 6.368694 6.5075
1368263_a_at 4.4025693 4.3517594 4.265887 4.6803603 4.2651734 4.440916 4.472823 4.571135 4.3943434 4.583864 4.6913867 4.456884
1368264_at 7.1384263 7.1243086 7.129304 6.795496 7.1060643 6.9711356 7.0521426 7.055006 7.2957573 7.0168242 7.038927 7.46091
1368265_at 8.676535 8.4937105 7.968377 8.311604 8.333984 8.481781 7.8065104 7.5873976 8.2084055 7.1307955 7.6367664 7.522623
1368266_at 13.325994 13.199975 13.250656 13.0128145 13.303772 13.117187 13.295447 12.998739 13.278198 13.246731 13.274255 13.347805
1368267_at 7.2342334 7.0158787 7.1441565 7.3351173 7.241606 7.1984406 7.251199 7.184814 7.418462 7.5077863 7.4155293 7.4498324
1368268_at 7.4483333 7.165003 7.1301026 6.754251 6.9460096 6.9278903 6.8116107 6.8543167 7.0487294 6.6781325 6.219813 6.6856947
1368269_at 3.7032237 3.7883654 3.683372 3.820608 3.9022825 3.735937 3.6287668 3.6954486 3.68488 3.7453697 3.855039 3.8121862
1368270_at 6.489937 6.626707 6.5416965 6.2960625 5.931038 6.82263 5.9045873 6.385552 6.4378247 5.534198 6.229694 6.368881
1368271_a_at 4.338954 4.5867662 4.1555004 4.2824435 5.0125 5.1183696 4.600306 4.485429 4.55384 5.094706 4.633512 4.583519
1368272_at 9.688243 9.499922 9.8456955 9.392474 9.883687 9.361489 9.564165 9.908373 8.959463 9.296041 8.847457 8.505585
1368273_at 9.401374 9.174912 9.3582945 9.249196 9.227576 9.1914 8.836794 8.981058 9.1633625 8.978499 8.800827 9.01183
1368274_at 8.071615 8.221674 8.236958 8.150839 8.17549 8.211307 7.7704096 7.9327354 8.074364 8.019703 7.828102 7.921869
1368275_at 10.568473 10.707917 10.587097 10.460794 10.264909 9.929101 9.987265 10.616577 11.390814 11.140176 11.11526 11.399202
1368276_at 7.975457 8.297846 7.9414525 8.044184 8.061745 8.254826 8.112989 8.215286 7.7392535 8.102068 8.080681 8.1271105
1368277_at 8.108795 8.185225 8.316738 8.288588 8.5968685 8.673681 8.538615 8.45433 8.592256 8.700645 8.487128 8.392781
1368278_at 6.494646 6.618339 6.6152368 6.7846136 6.6012044 6.6314 6.8580227 6.8008943 6.5335636 6.7954526 6.622939 6.982885
1368279_at 4.2159605 4.6242332 4.2156773 4.2428164 4.184687 4.471509 3.9937222 3.6879203 4.3428946 4.1561337 3.9970367 4.2364955
1368280_at 12.192899 12.146526 12.176445 12.213348 12.045384 12.091823 12.146247 11.987736 12.055556 11.922444 11.865485 11.992206
1368281_at 6.1348057 5.9836116 6.27396 6.120556 6.1284328 6.23657 5.996681 5.9264903 5.9259014 6.246367 6.2115216 5.961692
1368282_at 4.518553 4.2790647 4.525807 4.3691373 4.3587413 4.544869 4.445734 4.7489963 4.3441906 4.4292483 4.2673883 4.434119
1368283_at 10.8090925 11.198123 10.848061 11.143436 11.480579 11.565759 11.487613 11.502921 11.800295 11.917549 11.754645 11.977829
1368284_at 7.750418 8.140648 7.8933606 7.5973544 7.9230614 8.3501835 7.7810454 7.653133 7.6488857 7.5104747 7.3506064 7.3008
1368285_at 5.1541314 5.284729 5.3065434 5.830255 5.1789646 5.350192 5.375815 5.1340017 5.3226266 5.122075 5.009362 5.1683393
1368286_at 7.062115 7.0009356 7.003225 6.9385476 7.0240145 6.783274 6.8554835 6.9318833 7.0204444 6.8482423 7.0260143 6.9203973
1368287_at 5.2371726 4.981966 5.476685 5.514855 5.0098505 5.5376377 5.0715375 5.231623 5.2473903 5.110417 4.824853 5.334595
1368288_at 14.222108 14.2716675 14.234444 14.199059 14.245337 14.287488 14.207408 14.13653 14.252717 14.098928 14.096242 14.24349
1368289_at 11.612405 11.562073 11.6432905 11.362658 11.618652 11.581011 11.3143425 11.385006 10.569166 11.210429 10.4141655 11.203483
1368290_at 3.5777159 3.5455906 3.794734 3.5742748 3.533725 3.5179164 3.5505695 3.5645564 3.7276554 3.548775 3.6574295 3.602642
1368291_at 8.580504 8.743004 8.411927 8.349625 8.403004 8.715917 8.50794 8.433001 8.818287 8.194579 8.49461 8.096693
1368292_at 7.566927 7.659571 7.3685927 7.601627 8.010679 7.972101 7.697713 7.5770254 7.523881 7.5311737 7.7113724 7.5713
1368293_at 6.017665 5.8981957 5.910699 5.9464602 6.007659 5.9972157 5.790551 5.5637317 5.906127 6.028915 5.7255235 5.9240513
1368294_at 10.269703 10.326661 10.069908 10.335249 10.144888 10.257677 10.075853 10.391709 10.4434 10.156518 10.025086 10.367924
1368295_at 9.236366 9.109537 9.313331 8.999118 9.098441 9.407918 9.399203 9.346844 9.523352 9.544778 9.491885 9.278963
1368296_at 8.996527 8.7190695 9.041952 8.685263 8.848254 9.235131 9.097647 9.214533 9.114816 9.192386 9.361188 9.125261
1368297_at 5.1482105 5.2340765 5.0866966 5.041559 5.1717215 5.29611 5.237673 5.217907 4.997854 5.1299515 5.113703 5.145135
1368298_at 5.760023 6.0018196 5.8357806 5.7469563 5.615647 5.6170707 5.760667 5.769027 5.609553 5.940643 5.5835123 5.561791
1368299_at 4.488124 4.605916 4.250992 4.5846214 4.4011955 4.2450333 4.48057 4.5649137 4.231394 4.356017 4.4360495 4.4938946
1368300_at 6.139125 5.9275546 5.970192 5.574778 5.9773126 6.0132365 5.667 5.719562 5.738236 5.4602656 5.4861503 5.6192408
1368301_at 6.5507736 6.6972513 6.457074 6.5792522 6.4003005 6.700825 6.662899 6.330376 6.3520355 6.4188247 6.539678 6.5723286
1368302_at 5.3113904 5.3605523 5.3394766 5.194183 5.252982 5.180628 5.142874 5.195783 4.9853806 5.050594 5.05431 5.1644096
1368303_at 7.083157 7.362769 7.7266035 7.650211 8.019948 8.245598 7.5678625 7.7892876 6.6058297 7.0911517 7.0961094 6.928416
1368304_at 11.118191 11.511773 10.801096 10.794278 11.337404 11.174484 10.874471 10.968746 11.426016 10.851283 11.068165 10.846567
1368305_at 7.891477 7.6808605 7.6662836 7.8214827 8.117677 8.226216 8.04761 8.229842 8.340048 8.150364 7.9423733 8.079139
1368306_at 6.5395107 6.9078627 6.354081 6.4968085 6.610083 6.377539 6.3881235 6.5692 6.4028225 6.467393 6.797732 6.927388
1368307_at 6.041938 6.29276 6.2642055 6.235015 6.188209 6.0938487 6.1601033 6.4355345 6.149747 6.3417516 6.3655844 6.324585
1368308_at 6.7784142 8.029388 7.600561 6.426499 8.039574 8.108743 6.5114274 6.691442 7.256334 6.85911 7.7854815 7.196728
1368309_at 7.1188498 7.215354 7.2789907 7.1371965 7.2829533 7.300424 7.164321 6.8995314 7.318658 7.207987 7.1021414 7.2724276
1368310_at 5.735959 6.0507183 5.860669 5.881363 5.716752 5.801411 5.920231 5.9799542 5.915229 5.735896 5.7875056 5.6029105
1368311_at 7.62105 7.7425385 7.6731076 7.3969145 8.044846 7.65131 8.931482 8.3606415 8.194405 8.096998 7.792507 7.876552
1368312_at 5.035866 5.011055 5.009155 5.0448437 5.194855 4.962222 4.9762077 5.024201 4.9258924 4.8249273 4.9847965 5.0700483
1368313_a_at 4.3687415 4.6128626 4.564218 4.5846033 4.5073433 4.4216805 4.4411616 4.900713 4.693994 4.7249956 4.582742 4.603653
1368314_at 9.839624 9.790119 9.7731085 9.773886 9.356225 9.564066 9.789407 9.792312 10.009478 9.788144 9.618846 9.583217
1368315_at 7.1800647 7.1860366 7.1229925 7.26218 7.3111835 7.171442 7.1215916 7.3463826 7.236922 7.171535 7.097221 7.032447
1368316_at 10.9330435 10.841574 11.066489 11.098364 11.419001 11.365511 11.388773 10.69558 10.995613 11.300519 11.577552 11.477093
1368317_at 5.013347 5.3974333 5.345685 5.223435 5.5130754 5.5890036 5.3571234 5.4761114 5.748399 6.362039 5.929292 6.1950965
1368318_at 7.527375 7.152894 7.2592444 7.0948195 6.502862 6.5193944 6.4708753 6.521221 6.849872 6.902349 6.8473067 6.7020173
1368319_a_at 5.543562 5.202882 5.3974233 5.1932297 5.176738 5.0698137 4.909556 4.6333976 5.081192 5.072962 5.1870837 5.029614
1368320_at 4.5804873 4.9522014 4.5074916 4.814913 4.52307 4.605823 4.795722 4.7657757 4.647487 4.515051 4.4371886 4.399553
1368321_at 6.728892 6.399972 7.476583 6.4853578 8.180979 8.056706 5.7295613 5.971637 6.0797596 6.795276 6.256229 5.812112
1368322_at 8.372256 8.261992 8.224747 8.179046 8.312651 8.396793 8.500343 8.329659 8.364645 8.071957 8.230407 8.006622
1368323_at 6.827047 6.607142 6.7741127 6.81591 6.6236925 6.7582383 6.6995344 6.836851 6.7208242 6.5703564 6.710928 6.873992
1368324_at 5.0361886 5.268743 5.510288 5.1153007 5.342604 5.3094153 5.2153044 5.449332 5.061226 5.077836 5.104151 5.037987
1368325_at 7.744754 7.655798 7.93702 7.6594744 7.900994 7.74191 7.6395903 7.6471996 7.866952 7.307863 7.5461926 7.814599
1368326_at 6.446222 6.594859 6.5461373 6.662729 6.516625 6.4789777 6.7527046 6.714012 6.9085274 6.464079 6.550903 6.66431
1368327_at 6.2428255 6.3358984 6.4832354 6.413344 6.389855 6.1077156 6.370386 6.403492 6.379417 6.294977 6.2901354 6.118712
1368328_at 7.940651 8.035224 7.971162 7.707192 7.382307 7.6214757 7.756357 7.3912535 7.7810326 8.015329 7.939262 7.894983
1368329_at 5.2216396 5.408757 5.18898 5.246145 5.330887 5.5410495 4.9812527 5.3244147 5.1565094 5.298935 5.2320714 5.1883674
1368330_at 6.101254 6.071495 6.3454714 6.2214093 6.730941 6.274356 6.5453653 6.4201427 6.699869 6.6469927 6.688352 6.8704033
1368331_at 11.272448 11.341077 11.332051 11.211983 11.324818 11.400337 11.244317 11.125339 11.046872 11.093332 11.126068 11.194588
1368332_at 6.3026123 6.1707253 6.1583114 5.780219 6.28192 7.062695 6.140995 5.417785 5.4634767 6.065013 4.937204 5.8123093
1368333_at 4.7379785 5.078226 5.0919504 4.9590993 4.9590807 4.8861156 4.7889557 4.654793 4.8290725 4.755991 4.7698746 4.745385
1368334_at 6.8935366 6.710287 6.531206 6.933852 6.7631674 6.4230886 6.8783417 7.0668454 6.6555195 6.9047084 7.0920825 7.2766533
1368335_at 13.594046 13.588074 13.577472 13.517042 13.107187 13.288624 12.4533205 13.047903 12.929244 12.33611 12.287527 12.443088
1368336_at 10.541211 10.914496 10.661452 11.175256 11.206939 11.336814 11.520739 11.423897 11.450665 11.806908 11.823946 11.911681
1368337_at 5.7371016 5.8853054 5.8397417 5.754214 5.754183 5.6249166 5.4450545 5.9106445 5.7706594 5.6926703 5.5647206 5.1819315
1368338_at 4.632271 4.7960353 4.372755 4.824364 4.6432986 4.720229 4.5438647 4.829493 4.6441045 4.7591133 4.5666394 4.4580836
1368339_at 4.771633 4.8488827 4.6520147 5.0769997 4.767023 5.00237 5.0858574 4.977153 4.972801 5.007589 4.9198046 4.847128
1368340_at 7.462601 7.601599 7.611031 7.718043 7.891846 7.8396673 7.7012243 7.5551867 7.5141416 7.5872903 7.6123834 7.2979455
1368341_at 6.7374783 6.8346977 7.100518 6.900969 7.212085 6.995489 7.0406904 6.922681 7.0317416 6.9360905 7.1491346 7.1433306
1368342_at 4.203803 4.293577 4.3920345 4.098504 4.2231216 4.397624 4.290122 4.260252 4.0947723 4.184353 4.1505275 4.1315985
1368343_at 5.3314 5.439853 5.370984 5.3840737 5.489662 5.2575183 5.4542317 5.3757687 5.499076 5.2342052 5.3117056 5.306121
1368344_at 3.548535 3.4884934 3.52254 3.5935137 3.667397 3.5317495 3.539102 3.5655272 3.4828374 3.5103905 3.736124 3.6524515
1368345_at 4.394576 4.7615294 4.6250668 4.527669 4.54532 4.5921974 4.670392 4.4732237 4.551098 4.494551 4.5344143 4.668614
1368346_at 6.748561 6.6458178 6.6801386 6.4817634 6.6363854 6.62222 6.716879 6.420232 6.693198 6.9128537 6.708133 6.9587708
1368347_at 5.851822 5.571768 5.939844 5.960929 5.9883404 5.869012 5.89339 6.048227 6.0384283 5.718612 6.0311875 5.8254285
1368348_at 5.1467757 4.6470146 4.7720475 4.738531 4.6009893 4.549905 4.574665 4.7315216 4.6705375 4.581773 4.885478 4.5918813
1368349_at 5.5810695 5.646584 5.6242933 5.492201 5.5790586 5.4208646 5.537901 5.56104 5.6026316 5.518608 5.4179544 5.475896
1368350_at 3.914773 3.7163935 3.7296379 3.6647556 3.7165189 3.7725544 3.70175 3.6352 3.5937495 3.712399 3.7270308 3.6021762
1368351_at 6.3426967 6.4786015 6.5090513 6.241464 6.462285 6.3863783 6.2887163 6.5339904 6.275174 6.086462 6.181053 6.3469944
1368352_at 4.6150784 4.584517 4.4653916 4.6359973 4.756768 4.531315 4.6070285 4.6984034 4.661304 4.587618 4.5761676 4.490215
1368353_at 5.4367585 5.6103687 5.6987224 5.893153 5.664115 5.7464247 5.6598697 5.6682067 5.456627 5.640468 5.5732007 5.4967437
1368354_at 8.849359 9.391014 9.383563 9.390641 10.296064 9.605115 10.134495 9.765484 10.126932 10.376989 10.445083 10.213332
1368355_at 4.869583 5.0250287 5.213453 4.9044523 5.19036 4.8938675 5.028837 5.5664077 4.985273 5.378285 5.072717 4.959549
1368356_a_at 9.131997 9.088387 9.193153 9.016769 9.097579 9.268057 9.215157 9.171769 9.09269 9.191464 8.960967 9.301551
1368357_at 6.440164 6.498877 6.5072093 6.4552875 6.174266 6.288351 6.210127 6.0971804 6.2447042 6.26264 6.3462305 6.4686236
1368358_a_at 4.3717866 4.1440077 4.5332217 4.795199 4.7068605 4.57219 4.7693815 4.894605 4.7146544 4.9779015 4.848968 4.900619
1368359_a_at 4.7112055 4.409755 4.673004 4.466962 4.661951 4.540002 4.2943974 4.2898765 4.5167537 4.529917 4.4416256 4.4621563
1368360_at 13.771898 13.682191 13.722021 13.647959 13.7253065 13.654981 13.644836 13.613705 13.658719 13.480832 13.481235 13.662698
1368361_a_at 6.930728 7.033739 7.002741 6.913632 6.643511 7.018657 7.172316 6.998505 7.053382 7.226561 7.185224 7.238603
1368362_a_at 10.567219 10.485418 10.591799 10.142802 10.267284 10.212514 10.518213 10.484221 10.574934 10.382539 10.5284815 10.709349
1368363_at 4.368989 4.0636063 4.1723595 4.1190557 4.0503807 4.202499 4.3661585 4.1910315 4.06141 4.1768823 4.356674 4.1933684
1368364_at 5.1517057 5.459944 5.2517056 5.1445127 5.479442 5.264612 5.2992687 5.2213154 5.1512394 5.2038593 5.1016684 5.175532
1368365_at 11.877026 11.857184 11.938214 11.854211 11.747725 11.835402 11.6860285 11.400072 11.709845 11.638792 11.380091 11.657293
1368366_at 4.9227552 5.156557 4.875267 4.9630175 4.979992 5.0399046 5.0480413 4.6797333 4.9151487 5.154837 5.1854324 5.3484783
1368367_at 5.7742767 5.7333474 5.8867507 5.9115114 5.969101 5.875773 5.7868786 5.6635513 5.993683 5.893165 6.170435 5.935079
1368368_a_at 9.306549 9.665765 9.578493 9.442182 9.323063 9.427915 9.264651 9.459706 9.711848 9.578073 9.143141 9.337563
1368369_at 4.40699 4.466728 4.3446007 4.5276384 4.4511156 4.330227 4.307626 4.621642 4.3186026 4.1638327 4.2747693 4.1900682
1368370_at 4.942149 5.2391787 5.015994 5.2510076 5.322806 5.3474784 5.3115296 5.276863 5.2835464 5.0401278 5.218963 4.931306
1368371_at 5.2107553 5.3871098 5.508326 5.5287485 5.525228 5.520242 5.396866 5.4615917 5.1957817 5.218381 5.2176495 5.176807
1368372_at 7.5427094 7.188191 7.9995356 6.683338 6.611131 7.822855 6.961019 6.3520284 6.891809 6.704908 6.6721 6.5370975
1368373_at 4.707424 4.662094 4.7046494 4.6738615 4.6209383 4.8557043 4.5420876 4.414785 4.73803 4.6287003 4.887388 4.8280735
1368374_a_at 6.011398 6.301099 6.0119543 6.145443 6.164837 6.199477 6.5055995 6.500333 6.7202168 7.8290033 7.2649 6.5269227
1368375_a_at 5.458793 5.603574 5.1703143 5.2492037 5.6148386 5.4321947 5.4638543 5.678133 5.5262537 5.3100967 5.0640407 5.4437456
1368376_at 7.0932097 7.7683578 7.577582 7.21488 5.2711096 6.2511187 7.4375725 7.767511 7.816357 7.724909 8.067804 9.113558
1368377_at 4.911852 5.0932417 5.0375957 4.853442 5.1315575 4.963763 4.953051 4.9782825 4.9093804 4.8993053 4.9287424 4.842904
1368378_at 11.556869 11.664104 11.593817 11.968828 12.870818 12.60505 12.92631 12.551109 12.865129 12.997288 13.187611 13.078361
1368379_at 7.689298 7.762966 7.6776834 7.6737123 7.539075 7.617417 7.3491173 7.394086 7.5193043 7.5773253 7.41705 7.30456
1368380_at 13.943591 13.970277 14.022544 13.874225 13.990425 13.875763 13.832725 13.805079 13.891466 13.705328 13.698077 13.858007
1368381_at 4.7437563 4.9034634 5.002173 4.836672 4.9819913 4.7520823 4.886658 4.550179 4.8854866 4.7624245 4.6535406 4.6682825
1368382_at 6.35831 6.560862 6.472549 6.6100674 6.377947 6.097753 6.2310085 6.6036034 6.5080647 6.193464 6.2956104 6.260637
1368383_at 6.0749006 6.1532254 6.304724 6.269368 6.038443 6.125986 6.201953 6.0181623 6.122785 6.041597 6.0168896 5.921112
1368384_at 4.526161 4.669816 4.1942925 4.591593 4.4251485 4.512949 4.4809494 4.359155 4.5067334 4.4753203 4.383128 4.244584
1368385_a_at 8.433579 8.337877 8.567894 8.322854 8.472105 8.565503 8.567903 8.456176 8.5730295 8.381571 8.34173 8.46904
1368386_at 9.418778 9.36933 9.4553585 9.358009 9.464118 9.385251 9.292762 9.491524 9.476143 9.476557 9.304124 9.378525
1368387_at 10.962779 10.745561 11.037088 10.886336 11.040013 11.062389 10.616034 10.67385 10.912785 10.638666 10.807491 10.907733
1368388_at 5.244185 5.2378683 4.786171 5.072384 5.134459 5.247107 5.1166053 5.090965 5.141374 5.0104966 4.897078 4.9852653
1368389_at 9.110048 8.66611 8.8463 8.642948 8.483083 8.394957 8.267122 8.408991 8.486601 8.327872 8.137041 8.263988
1368390_at 8.633772 8.609988 8.833119 8.710964 8.888434 8.742187 8.718905 8.588398 8.693799 8.506356 8.7079315 8.731773
1368391_at 5.069763 5.264679 5.0281677 5.1950016 5.315793 5.0218663 5.149613 5.215133 5.0027676 5.2751355 5.16524 5.304751
1368392_at 7.4506755 7.514731 7.400101 7.525076 7.4190845 7.494362 7.187049 7.3571916 7.111709 7.3377466 7.3945985 7.317429
1368393_at 5.470797 5.553961 5.3619885 5.0177336 5.3042564 5.255225 5.0914106 5.424587 5.4475436 5.639118 5.3665714 5.2698035
1368394_at 5.7987437 5.9665585 5.813286 6.019603 5.9923377 5.816389 5.784037 5.873369 5.879004 5.9572873 6.0621085 6.0503855
1368395_at 5.364831 5.4418044 5.570171 5.58772 5.616386 5.5360336 5.4307423 5.5608425 5.299374 5.647682 5.6592293 5.6743608
1368396_at 5.854192 6.0966854 6.059214 6.0447288 6.0752635 6.0468965 5.857559 5.4920835 5.599636 5.4680223 5.412214 5.7133055
1368397_at 12.745876 12.867381 12.724131 12.823375 12.823477 12.819954 12.804119 12.540631 12.9071 12.738647 12.804837 12.895315
1368398_at 4.3914413 4.5010986 4.345788 4.3527055 4.4642963 4.576729 4.2384176 4.432401 4.4653687 4.4368076 4.2542706 4.3777447
1368399_a_at 11.797863 11.407327 11.656592 11.218349 11.096543 11.1992 11.119892 10.5899725 11.130205 10.66639 10.583445 10.820068
1368400_at 8.099371 8.003403 8.075029 7.970372 8.120022 7.9835234 8.160675 7.6796865 8.174507 8.081497 8.338348 8.744951
1368401_at 4.9569883 4.7595625 4.7503824 4.448074 4.77083 4.858926 4.8674707 5.1916504 4.5513153 4.7625847 4.8298597 5.017922
1368402_at 8.775951 8.588197 8.737812 8.691099 8.695965 8.694327 8.6302 8.593789 8.780862 8.760181 8.607147 8.621908
1368403_at 8.089827 8.078871 8.147338 7.890782 8.098828 8.128786 8.165235 8.062347 8.246543 8.001596 7.8288 8.046248
1368404_at 4.95396 5.1953135 5.453619 5.3726587 5.370889 5.3315067 5.517268 5.22608 5.1759586 5.007288 5.078673 5.222757
1368405_at 7.3783417 7.2439723 7.632136 7.4116 7.5931516 7.338768 7.3967624 7.387838 7.4578047 7.4621058 7.4001374 7.4691734
1368406_at 4.3806877 4.577899 4.2429366 4.731144 4.324915 4.208248 4.4413223 4.2670193 4.5538397 4.3711586 4.385516 4.6952696
1368407_at 5.9813247 5.41976 5.2049727 5.520597 5.6612935 5.5505776 5.4792967 6.191721 5.7003098 5.3971696 5.4972286 5.130419
1368408_at 4.5210605 4.6474915 4.5077486 4.5509567 4.5002365 4.7045894 4.6650558 4.569721 4.8634744 4.8195143 4.659066 4.5358543
1368409_at 9.386841 9.62603 9.752544 9.147196 9.73872 9.495972 9.649511 9.583937 9.699568 9.669363 9.955814 10.1501465
1368410_at 6.242063 6.166027 6.3855443 5.967895 6.1613846 6.1297817 5.942197 6.2098317 6.184006 6.4245005 6.044153 6.1787333
1368411_a_at 4.0357 4.262355 3.970765 4.218158 3.975083 4.011531 3.977509 3.9533641 4.0522356 4.1887474 4.199873 4.0528197
1368412_a_at 5.388925 4.6755896 4.849462 4.7578063 4.944129 5.0184016 5.0274196 5.1754127 4.8487415 5.022745 4.7695208 4.7858915
1368413_at 5.1441507 5.205186 5.1183114 5.2234354 5.1790457 5.2437754 5.2589893 5.1120634 5.3887777 6.483053 5.896677 5.975445
1368414_at 6.219803 6.2469835 6.3693047 6.31403 6.196548 6.123364 6.1083426 6.2659707 6.376029 6.0269938 6.101056 6.0170436
1368415_at 4.3610616 4.3543205 4.369218 4.2196617 4.456459 4.3916497 4.1883698 4.2153926 4.396431 4.3999314 4.216235 4.4763904
1368416_at 4.041586 3.9831915 3.9064133 4.0560966 3.816195 3.809974 3.8068411 3.8108354 3.9074974 3.866473 4.007633 3.7263932
1368417_at 5.264825 5.477314 5.234349 5.0463934 5.4717607 4.98936 5.0602674 5.2952623 5.371291 4.9791594 4.9761133 4.9418087
1368418_a_at 13.014784 13.053597 13.036084 13.075413 13.074353 13.076935 13.087241 13.112455 13.192904 13.045685 13.117162 13.175786
1368419_at 9.03997 8.584316 8.967957 8.854699 8.702936 8.820671 8.968187 8.725987 8.930147 9.108316 8.830064 9.016508
1368420_at 13.07341 13.097557 13.083399 13.153591 13.141891 13.093765 13.048394 13.036355 13.268306 13.056232 13.1360445 13.201662
1368421_at 4.028035 4.266514 4.2070923 4.108384 4.108683 4.2936573 4.0854683 4.3118505 3.9842508 4.0321717 4.111564 4.112935
1368422_at 5.72789 6.352938 6.321642 5.3053503 5.776428 6.3917675 6.6346283 6.6109734 7.212722 6.407665 6.767538 7.293316
1368423_at 5.919852 6.1151853 5.993907 6.169038 6.3555574 5.973475 6.0143676 5.8723674 6.107385 6.022296 6.222251 5.9464164
1368424_at 7.158063 7.060656 7.235501 6.720055 7.086309 7.2928495 6.886684 6.9002438 7.259237 7.191479 6.8901243 6.990648
1368425_at 4.778282 4.8641996 4.9564104 4.8690367 4.8417964 5.0663176 4.80686 4.803445 4.9113445 4.7285824 4.8278303 4.7250443
1368426_at 10.6386385 10.716394 11.178168 11.29814 11.238304 11.750695 11.135268 10.307342 11.670936 11.27692 11.223301 11.713339
1368427_at 8.408783 8.325642 8.403844 8.297467 8.192028 8.07347 8.111547 7.7160716 8.081472 7.9466443 7.972315 8.23577
1368428_at 8.4922695 8.619998 8.649328 9.197503 9.742162 9.396302 9.451138 9.906057 9.369879 9.446393 9.383481 9.067181
1368429_at 3.6820576 3.5134385 3.9783137 3.6147847 3.7857556 3.7657988 3.6537528 3.847429 3.5303226 3.551537 3.7100704 3.805768
1368430_at 9.031433 9.094117 8.897279 9.0015545 8.772372 9.16258 8.805862 8.439688 8.865752 8.919845 8.3874445 8.761787
1368431_at 11.098812 11.005688 11.044834 10.830092 11.058476 11.040015 10.994755 11.03867 11.01822 10.952487 10.965497 11.095546
1368432_a_at 5.124774 4.96136 4.613138 4.9070807 4.7576933 4.882722 5.0228844 4.9647226 4.9005556 4.7824726 4.839407 4.9217544
1368433_at 9.238484 9.151919 9.228706 8.909942 9.047728 8.885085 8.8668 9.004499 9.1902 8.898239 8.815398 9.0415125
1368434_at 6.200839 6.4429893 6.3390326 6.089117 6.453233 6.2888513 5.753326 5.2120643 5.753376 5.389511 5.475211 5.8181925
1368435_at 11.002966 10.100183 11.361169 11.157034 11.171548 11.002555 11.942354 11.518404 11.722267 12.15186 11.467094 11.975761
1368436_at 8.842181 8.689751 8.854896 8.563361 8.884935 8.765701 9.209668 8.986903 9.094019 9.127429 9.062485 9.272986
1368437_at 5.109048 5.071681 5.167705 5.080504 5.1944876 5.2916756 5.2247734 5.302401 5.165774 5.058238 5.1430945 5.304751
1368438_at 4.7201033 4.944921 4.817099 4.7952147 4.981017 4.642807 4.8923435 4.411525 4.7955165 4.9985538 4.465616 4.6743546
1368439_at 6.946737 6.8436656 6.53135 6.9839797 6.9039073 6.692608 6.8621125 7.499132 7.0826707 7.1794524 7.2559586 7.020888
1368440_at 7.042466 6.733361 6.967912 6.767246 6.663882 6.807082 6.9109197 6.74401 7.0188527 5.529829 6.7702937 6.786928
1368441_at 6.219428 6.0305166 6.0099053 6.141854 5.9943843 6.1782885 6.1618867 6.0867224 5.7527432 6.098781 6.366216 5.841741
1368442_at 13.315826 13.259793 13.288721 13.192299 13.323465 13.236243 13.247202 13.356505 13.185672 13.008447 13.070712 13.220879
1368443_at 5.649821 5.857288 5.8684077 5.828221 5.7548437 5.698649 5.702463 5.9281015 5.697924 5.5932994 5.711133 5.5607853
1368444_at 7.5915093 7.645849 7.884215 7.788382 7.958506 7.908394 7.845204 7.8416 8.132639 8.04478 7.8501163 7.9296627
1368445_at 6.541335 6.648965 6.6636715 6.6571174 6.6393957 6.589569 6.861272 6.62161 6.4819098 6.639936 7.053705 6.714328
1368446_at 7.7585583 7.7671604 7.6481123 7.1785545 7.463895 7.6027474 8.368352 7.8781886 8.408263 8.558929 8.389441 8.520217
1368447_x_at 6.231035 6.3243866 5.9338226 5.900421 7.1902804 6.34318 7.0341673 7.73769 8.019103 8.3063545 7.993863 9.00673
1368448_at 7.5907516 7.5009794 7.5776906 7.6670003 7.475071 7.383047 7.499998 7.580423 7.555883 7.609417 7.533091 7.700932
1368449_at 4.658271 4.866137 4.6254244 4.6352453 4.81964 4.6951833 4.8580465 4.795582 4.4618807 4.739395 4.817569 4.9091024
1368450_at 4.9864 5.3566246 5.396816 5.216295 5.392912 5.402752 5.239869 5.4794292 5.145179 5.332692 5.5091076 5.3100038
1368451_at 6.7888007 6.7168293 6.763945 6.782052 6.720842 6.764631 6.674591 6.4607444 6.674377 6.338397 6.6331735 6.5248413
1368452_at 9.389068 9.43134 9.329264 9.117183 9.167077 9.441258 9.051229 9.180697 9.03016 8.807453 8.721112 8.423294
1368453_at 11.161283 10.790715 11.243771 11.0199585 10.418466 10.275698 10.1239605 10.424785 11.029468 10.495562 10.691981 10.66067
1368454_at 4.1271524 4.5401564 4.3281364 4.284589 4.4021587 4.299814 4.157653 4.2872844 4.149211 4.2769527 4.2237053 4.083523
1368455_at 5.8681684 5.7157006 6.2355523 6.052712 5.9519744 6.0747294 5.9417005 6.102335 5.54255 6.0490155 6.175385 6.029238
1368456_at 4.2974343 4.316422 4.263282 4.3441806 4.1285915 4.144021 3.8127904 4.012146 3.9294167 4.0599265 3.9802823 3.986508
1368457_at 4.1359425 4.1645966 4.065317 4.1518936 4.152565 4.1038404 4.110937 4.0721645 4.519183 4.2565737 3.9676075 4.348103
1368458_at 9.83157 9.282253 10.135984 10.137946 10.222684 9.067314 10.19902 10.175065 9.08927 11.755232 11.180247 11.254555
1368459_at 4.07778 4.283082 4.3621616 4.0242734 4.070718 3.990887 4.230639 4.105033 4.007936 4.090278 3.8979838 4.068681
1368460_at 7.639688 7.6722436 8.244111 7.7512355 8.08819 7.4850316 7.6720567 7.4810047 7.4484234 6.936859 7.137917 7.007554
1368461_at 11.440209 11.3207855 11.355653 9.097131 8.88757 9.927448 9.512587 7.6121993 9.564289 8.536971 8.032386 8.607989
1368462_at 4.9147415 5.048744 4.902229 5.0530977 5.319623 5.2122912 5.0170546 5.2032137 5.1565094 5.2378006 5.4532795 5.0738072
1368463_at 6.7170224 6.7826853 6.6450953 6.381086 6.5294356 6.325332 6.3156996 6.381102 6.6052165 6.7847247 6.4222093 6.4636703
1368464_at 5.378883 5.445943 5.6121264 5.377463 5.435311 5.4790807 5.194047 5.109051 5.2046413 4.9783525 5.205019 5.3220854
1368465_at 3.8606849 3.7125158 3.781595 3.6383677 3.732091 3.8786047 3.6445415 3.7765608 3.674582 3.6282415 3.7734022 3.6441557
1368466_a_at 5.2259545 5.3650217 5.3353667 5.2571163 5.3469205 5.4167705 5.3932967 5.15552 5.604178 5.2455225 5.4809284 5.538887
1368467_at 12.605572 12.689007 12.666929 12.578265 12.606199 12.708545 12.543631 12.439624 12.428277 12.142696 12.151523 12.254955
1368468_at 5.4162583 5.1829453 5.296499 5.724696 5.1069593 5.1534557 5.3111787 5.3498344 5.218713 5.569868 5.720483 5.672507
1368469_at 5.5383067 5.693283 5.641744 5.6735272 5.4725094 5.3136845 5.514525 5.665659 5.7321296 5.5609713 5.5284653 5.45394
1368470_at 8.085898 7.643681 7.959519 7.7678814 7.552699 7.8141365 7.776784 7.353249 7.622936 7.673762 7.764946 7.643829
1368471_at 5.785226 5.721391 6.01901 5.7771306 6.088591 5.7786303 5.867821 5.934498 5.661038 6.1569467 5.850361 5.8018174
1368472_at 4.9452796 4.9649525 5.181456 5.2737875 5.138002 5.117777 4.805047 4.9111476 4.8849044 5.104358 5.1055064 4.918214
1368473_at 5.558838 5.4573097 5.3639803 5.5296245 5.4866576 5.347045 5.75443 5.680154 5.549253 5.515546 5.4496384 5.4094706
1368474_at 6.4303246 6.161576 6.390166 6.4800897 6.289397 6.87314 5.953369 6.6702127 6.728597 6.2489867 6.1690364 6.3172693
1368475_at 4.924111 5.0970964 5.3110785 5.1403146 5.0484743 4.9192767 4.764818 4.9339676 4.73623 4.830986 5.224004 4.9407153
1368476_at 6.418983 6.5442486 6.4521856 6.5436277 6.1768684 6.4248934 6.6238246 6.2233644 6.3209796 6.426632 6.31399 6.3904233
1368477_at 7.147364 7.5032063 7.1839304 7.167985 7.0529156 7.069378 7.2795563 6.9834566 6.818255 7.095978 7.229204 6.958362
1368478_at 4.2239556 4.0951233 4.1179733 4.1970034 3.9811647 3.9043822 4.01422 4.0875053 3.9271758 3.8431907 4.0716105 3.916711
1368479_at 3.9408548 4.0765095 3.7265172 4.023432 3.8921432 3.902305 4.075169 4.1600814 4.0122643 4.1089654 4.022935 3.915936
1368480_at 6.5218396 6.456432 6.6346607 6.499655 6.7028403 6.586976 6.2232914 6.638756 6.4807825 6.5492506 6.5316677 6.8016973
1368481_at 5.2497673 5.6317873 5.3969226 5.4386187 5.4892464 5.777449 5.7938437 5.7834973 5.5302186 5.772839 5.744089 5.640173
1368482_at 6.1421924 5.9011383 6.388676 6.1402965 6.281282 6.859605 5.8400264 5.9756374 6.022765 6.3037653 5.9986777 6.071226
1368483_a_at 4.1788893 4.18819 4.15602 4.200269 4.095133 4.1358323 4.201502 4.1143928 4.0371 3.8890038 4.0016346 4.2356405
1368484_at 5.2454815 4.9101505 5.432017 5.0305285 5.071175 4.902584 5.0963893 4.7969666 5.0317626 5.154837 5.3520727 5.170937
1368485_at 5.2315474 5.2892485 5.1749763 5.2597218 5.2634506 5.1646643 5.2129555 4.9563046 4.9466286 4.9665956 5.207918 5.174164
1368486_at 6.8513026 6.5189843 7.3167157 7.923122 6.807511 6.9620767 6.8188963 6.777797 6.2257223 6.5675735 6.5927353 6.7832613
1368487_at 3.4819171 3.3115487 3.519315 3.3692014 3.6251857 3.3969073 3.3588758 3.4808064 3.2841368 3.4980567 3.3884685 3.5421906
1368488_at 8.856679 8.675735 8.860248 8.877491 9.5403385 8.995412 9.285288 9.003726 8.983026 8.947168 8.729555 8.918591
1368489_at 5.6074343 5.546701 5.288749 5.713364 5.359258 5.667633 5.381535 5.6893697 5.338005 5.6722646 5.905533 5.5485883
1368490_at 8.870971 9.495468 9.72767 9.934468 9.679885 9.915115 10.743842 10.055281 10.634647 10.5656595 11.0357685 10.880265
1368491_at 5.8652697 5.649125 5.657123 6.050616 5.8645906 5.6979446 6.171374 6.8218102 5.4054003 5.772934 5.9395556 5.7374277
1368492_at 6.9287896 7.2704315 6.9583106 6.903463 6.992297 7.238224 6.469919 6.8469934 6.786502 6.976162 6.15059 6.605449
1368493_at 5.1517406 5.46777 5.242379 5.239958 5.0175734 5.111882 5.2850547 5.471034 5.209136 5.1799855 5.197338 5.2107344
1368494_at 3.7859738 3.5248394 3.5876677 3.6599078 3.7881522 3.6244538 3.5332243 3.6855326 3.740651 3.4436116 3.5212681 3.7285626
1368495_at 6.2431626 6.4580708 6.373871 6.3998904 6.5392675 6.457859 6.26996 6.4505596 6.079941 6.203699 6.4072742 6.1625447
1368496_at 4.403412 4.474517 4.3045435 4.6539354 4.548355 4.5684547 4.490491 4.4697523 4.265316 4.525053 4.771685 4.658324
1368497_at 10.435302 10.637576 10.107195 10.301674 9.80378 9.878286 9.514145 9.537825 9.370585 9.336025 9.335023 9.371211
1368498_a_at 3.1508446 3.3815775 3.2176611 3.23507 3.3946514 3.2706726 3.4043188 3.275298 3.1868775 3.2146876 3.4327772 3.211477
1368499_at 3.3831217 3.3922617 3.537316 3.4152663 3.3301725 3.3769546 3.4752665 3.3910308 3.4412613 3.3166616 3.2949626 3.3303814
1368500_a_at 7.0861797 7.229949 6.8180466 7.0355363 7.078966 6.876926 6.99687 6.9597054 6.824921 6.6615133 6.9075575 6.7236013
1368501_s_at 5.9636345 5.8330226 6.244051 6.1169977 6.525867 6.2285986 5.948972 5.9846125 6.266775 5.879077 5.3818884 6.2317405
1368502_at 4.224669 4.5178304 4.289359 4.2371063 4.1459246 4.4174604 4.2052794 4.4844756 4.1660085 4.258231 4.37152 4.1400967
1368503_at 7.240693 7.071813 6.936541 6.215121 6.42492 6.673184 6.5916677 6.2059183 6.7954936 6.696527 6.6421304 7.1464596
1368504_at 10.875633 10.975123 11.023393 10.616234 10.854068 10.966642 11.166671 11.087365 11.045739 11.143363 11.017871 10.97365
1368505_at 5.51717 5.3945894 5.2871428 5.901103 5.534017 5.71265 5.5317574 5.740454 5.2280054 5.0543346 5.4925523 5.2541647
1368506_at 5.0429015 4.978822 5.124678 5.2005563 5.0712857 5.0926294 4.7710047 5.112903 4.919311 4.9945526 5.1336155 5.000735
1368507_at 10.817529 10.811798 10.686953 10.695101 10.831153 10.722708 10.585888 10.286411 10.650278 10.53062 10.66312 10.632317
1368508_at 7.853412 7.884848 7.8343325 7.717491 7.7524137 7.7662 7.7642474 7.572987 7.7590146 7.799839 7.549028 7.891558
1368509_at 5.274892 5.27097 5.3611526 4.824152 4.871752 4.801655 5.1688175 4.7560053 5.350221 5.2725043 5.492384 5.3896747
1368510_at 4.783766 4.9200926 4.8624344 4.7031393 5.0535574 4.8222895 4.697773 5.037054 4.860854 4.8355646 4.766876 4.887385
1368511_at 3.970561 4.503503 4.4538198 4.2420135 4.4148755 4.248944 4.4657516 4.3427086 4.3973055 4.350235 4.330822 4.2214227
1368512_a_at 10.039159 9.876904 9.909015 9.938889 9.796076 9.706383 9.08101 8.944622 8.821193 8.404018 8.346829 8.361032
1368513_at 6.16651 6.2972507 6.256178 6.014816 6.438751 6.2270184 6.0393715 6.212199 6.0014825 6.25776 5.8580656 5.829204
1368514_at 11.468009 11.196202 11.416886 11.072612 11.425499 11.379549 11.529379 11.443841 11.463712 11.359321 11.416141 11.437619
1368515_at 5.1616535 5.1247435 5.1322975 5.3580136 5.1350365 5.414156 5.183687 5.3485336 4.918227 5.215771 5.46517 5.1388817
1368516_at 6.007179 5.9158473 5.956281 6.181663 6.0311866 6.0264344 6.297464 6.1998234 6.1737857 6.139277 6.0189433 6.0844893
1368517_at 6.3397 6.248763 6.4198704 6.385497 6.691004 6.515912 6.4988165 6.9193087 6.634759 6.683045 6.8795824 6.7023344
1368518_at 7.2577257 7.412208 7.5009336 7.432087 7.3408318 7.888385 7.541094 7.608588 7.1565804 7.5450683 7.238608 7.168471
1368519_at 5.1535153 5.053727 4.9394484 5.1919703 5.147497 5.0974975 5.003747 5.1697063 5.0793886 4.9304852 4.9937305 5.157269
1368520_at 13.017688 12.9500065 12.941499 12.707222 12.232348 12.472569 11.176822 9.188536 9.505035 7.8800793 8.352488 8.416193
1368521_at 6.404137 6.206484 6.461888 6.4242325 6.5868077 6.962035 6.28885 6.265263 6.180045 6.501035 6.0340037 5.9389167
1368522_at 4.384012 4.5450797 4.674509 4.4500184 4.472514 4.4238935 4.2009106 4.701703 4.4452524 4.29719 4.3364224 4.5245657
1368523_at 4.2667446 4.1742325 4.4218354 4.4023943 4.312023 4.198479 4.39285 4.3885546 4.2956057 4.558916 4.7780647 4.489393
1368524_at 3.8676085 3.9430852 3.7947469 3.7608907 3.8272152 3.7541425 3.7331467 3.8232992 3.802462 3.7341766 3.8483312 3.8063734
1368525_at 6.5210752 6.564273 6.8721166 6.3159704 6.426656 6.333466 6.546351 6.2431393 6.402389 6.1973376 6.5141244 6.3554807
1368526_at 6.923303 6.9226723 7.191522 7.0238333 7.23363 6.8736773 7.046833 7.016798 6.97692 6.911813 6.9690337 7.0217557
1368527_at 3.1757815 3.2090747 3.3483026 3.227404 3.4135017 3.1834257 3.3395994 3.297027 3.2513142 3.3991866 3.3735638 3.2940793
1368528_at 8.601553 8.479588 8.756878 8.510762 8.326256 8.473585 8.74301 8.670801 8.784561 8.530687 8.163462 8.702511
1368529_at 4.744869 4.7170157 5.0366273 4.336264 4.6614785 4.6868052 4.898939 4.4887686 4.9892797 4.77715 4.3739867 5.086228
1368530_at 4.7656426 4.9500413 4.7839007 4.9094453 4.726868 4.9271765 4.711464 4.897529 4.4095855 4.8728814 4.6656866 4.6666927
1368531_at 3.545283 3.4548476 3.6135736 3.5075421 3.5300422 3.591371 3.4940598 3.4821653 3.7950919 3.5348341 3.5491378 3.5196235
1368532_at 4.089059 4.165269 4.272331 4.155423 4.0616064 4.322431 4.3411736 4.1948404 4.214406 4.2164125 4.253833 4.160403
1368533_at 5.4265347 5.2842045 5.6325655 5.8041077 5.4836683 5.52221 5.857337 5.3075113 5.678225 5.4064083 5.5955706 5.6753826
1368534_at 6.3743906 6.426188 6.3342776 6.1865516 6.172034 6.3564553 5.9925256 6.111572 6.0365667 6.2117662 6.1467853 6.281334
1368535_at 5.749984 5.849182 5.807346 5.8638 5.7342186 5.6698084 5.8372455 5.698685 5.92791 5.8996644 5.681451 5.7755704
1368536_at 10.233433 10.044695 10.459381 9.769525 9.9561 9.77599 10.043129 9.620842 10.065153 9.871815 9.936313 10.335946
1368537_at 6.1578803 5.70544 6.1330485 5.906831 6.207609 6.122334 6.214198 5.855044 6.205392 6.1081133 5.987459 6.2584906
1368538_at 7.042418 7.17272 7.271387 7.227194 7.3167157 7.2002864 7.289694 7.4263597 7.366846 7.527045 7.476707 7.424503
1368539_at 3.6736202 3.611081 3.4217963 3.5125513 3.403974 3.4253151 3.5715272 3.5912747 3.3097873 3.4452052 3.4882078 3.5830188
1368540_at 4.183527 3.8462715 4.2172174 3.932701 3.9540393 3.8473809 3.9026225 4.0016212 3.9355016 3.810914 3.9217722 3.8242393
1368541_at 6.136536 6.3695707 5.994815 5.8846374 5.8746 5.98109 5.4348993 5.8349767 6.015934 5.627461 5.5971975 6.106278
1368542_at 4.665897 4.867116 4.6670513 4.6652946 4.554594 4.9729786 4.557932 4.4592924 4.5120306 4.6521015 4.7261014 4.6060247
1368543_at 7.4817233 7.465051 7.243064 5.2150726 4.7667165 5.3528657 5.1171694 4.606949 5.759522 4.802792 4.7933044 5.1047435
1368544_a_at 4.658887 4.6058187 4.6829243 4.7068195 4.5537033 4.634912 4.654632 4.9067316 4.765971 4.830515 5.0771055 4.842794
1368545_at 5.5118136 5.4085207 5.7066183 5.936053 5.851263 5.7154236 5.793774 6.147043 5.865266 5.952594 6.0683227 5.6393013
1368546_at 4.9921494 5.0024548 4.87969 5.047576 4.9911613 5.2344656 4.9472094 5.101115 5.1165032 5.006132 5.138727 4.9869742
1368547_at 4.335168 4.355514 4.238883 4.1504745 4.1948733 4.095316 4.1197658 4.2451143 3.950068 4.0838737 3.9503756 4.123312
1368548_at 3.4159243 3.2700512 3.3597138 3.3510873 3.4508212 3.4689767 3.2320397 3.3377037 3.3778493 3.485151 3.4025953 3.4619894
1368549_at 8.743115 8.649024 8.62084 8.633761 8.709371 8.570647 8.600249 8.543518 8.731491 8.267245 8.365321 8.535385
1368550_at 5.1806145 5.103113 5.216488 4.970379 4.940838 5.2027636 5.165992 5.119179 5.1472855 5.5234556 5.5947466 5.2615204
1368551_at 4.7418766 4.804989 4.7447004 4.532567 4.527912 4.61922 4.5927887 4.7757754 4.863864 4.893017 4.809592 4.6224384
1368552_at 10.468734 10.345876 10.43473 10.34872 10.572266 10.588505 10.5832205 10.510255 10.718108 10.536725 10.658748 10.734756
1368553_at 5.2036076 5.040253 5.302952 5.49697 5.3601685 5.4671297 5.437011 5.2874737 5.303444 5.3415327 5.4298077 5.038617
1368554_at 5.4826393 5.7746644 5.4433556 5.5977798 5.460872 5.5351553 5.5637345 5.495591 5.5645304 5.69288 5.558572 5.4886527
1368555_at 5.180834 5.3951683 5.398896 5.446883 5.1876125 5.253504 5.08087 5.5292654 5.1100206 5.4887867 5.157716 5.2820535
1368556_at 4.752789 4.643054 4.7310433 4.6274595 4.747013 4.5604157 4.5776014 5.1028576 4.7520833 4.965429 4.7308903 4.5712657
1368557_s_at 4.777312 5.448979 4.848052 4.766824 4.754218 4.853004 5.162443 5.239396 5.131833 4.796433 4.6399374 4.980116
1368558_s_at 7.4830537 7.6635003 7.8100667 7.0642233 7.091634 7.878101 6.9727664 6.9496675 7.186993 7.199807 6.7436147 7.0508637
1368559_at 6.099255 5.975994 5.914242 6.3685126 6.138247 6.286942 6.2177787 6.144534 5.821933 6.251819 6.3397317 6.197316
1368560_at 5.65804 5.7348604 5.534708 5.604468 5.405991 5.586669 5.3305645 5.459582 5.343933 5.4380045 5.4548893 5.5235157
1368561_at 4.2698193 4.16613 4.1694126 4.2121496 4.3203692 4.0864983 4.0056334 4.116969 4.3737993 4.0594816 4.099803 4.185426
1368562_at 5.088166 5.1752644 5.1942453 5.38531 5.0484757 5.2310658 5.347185 5.497609 5.3645377 5.1799855 5.190516 4.959646
1368563_at 7.3679185 7.9323416 7.4268866 7.3825684 7.2982697 7.2884355 6.8669286 6.7288027 7.828289 7.723315 6.498444 7.834843
1368564_at 5.079743 5.489744 5.1960883 5.3495345 5.466779 5.414811 4.987411 5.4857726 5.332459 5.192938 5.29569 4.9853816
1368565_at 4.644185 4.1882544 4.789329 4.2147875 4.3899755 4.101116 4.991051 4.259959 4.342743 4.230371 4.2287593 4.2375603
1368566_a_at 10.87404 10.810427 11.003415 10.827476 10.686809 10.818542 10.597249 11.198882 10.866141 10.553313 10.675918 10.85368
1368567_at 6.8896017 7.216081 7.1356907 6.9268446 7.414102 6.9799824 7.2545896 7.099439 7.50297 7.458846 7.2898755 7.3683505
1368568_at 5.847642 6.0235343 5.9060845 5.996634 5.817868 5.77399 5.8891354 6.1362686 5.808712 5.87088 5.9135303 5.867864
1368569_at 4.3134484 4.1881895 4.0679827 7.0161195 4.4155426 4.389577 4.522125 5.7105417 5.981364 5.4834127 5.8178296 4.666639
1368570_at 7.1787868 7.129161 7.208911 7.11212 7.2451057 7.446701 7.710419 6.701904 7.62597 6.8364935 6.962585 7.0123296
1368571_at 4.863069 4.9219356 4.8941355 5.1756425 4.9236345 5.366582 5.1980495 4.8920584 4.808112 5.1117587 4.7440767 4.877357
1368572_a_at 5.397746 5.711954 5.5098042 5.377237 5.5110426 5.4435635 5.1441374 5.3442526 5.3461037 5.3392706 5.1509323 5.136805
1368573_at 7.940192 7.746803 7.803169 7.7993927 8.065909 7.6048727 8.087067 7.8509274 7.7681 7.90606 7.9611163 7.778093
1368574_at 10.0190525 9.942855 10.112995 9.994775 10.055346 10.294648 10.223546 10.201354 10.074203 10.145711 10.114934 10.219309
1368575_at 5.5372663 5.530164 5.7698236 5.674658 5.7669134 5.6866736 5.660153 5.7629642 5.455706 5.5021143 5.49729 5.445773
1368576_at 4.5937614 4.7786393 4.730332 4.4190607 4.5443563 4.2901344 4.546501 4.6338444 4.515423 4.3494363 4.756486 5.1757
1368577_at 3.4369948 3.4610887 3.5766892 3.523743 3.5198653 3.6314774 3.721868 3.5329518 3.5066104 3.6287959 3.5715435 3.5379448
1368578_at 5.206025 5.110516 5.1823087 5.091997 5.014958 5.332386 4.9538193 4.8916554 4.9990015 4.7940617 5.053875 4.871966
1368579_at 4.820409 4.8769417 4.892582 5.0118012 5.317133 4.9332666 5.306889 5.5715833 4.913913 5.086527 5.6794977 4.886701
1368580_at 6.4378724 6.325679 6.490866 6.265601 6.205008 6.354222 6.1184044 6.100237 6.1592846 6.2660756 5.903812 5.847275
1368581_at 5.9795313 6.0814505 5.978193 6.0740466 6.1264563 6.267711 5.843964 5.971482 5.8653755 5.8046517 5.553956 5.6955643
1368582_at 4.577055 4.6106415 4.5039635 4.570224 4.4029884 4.513072 4.3160057 4.5732746 4.2688828 4.2737284 4.5495176 4.1596537
1368583_a_at 13.833754 13.822652 13.790973 13.748862 13.735904 13.75932 13.788213 13.796631 13.709149 13.829115 13.7628975 13.7790365
1368584_a_at 4.8588524 4.8666925 4.81601 4.7244415 4.711592 4.7780967 4.9947214 5.0817256 5.131737 4.9494286 4.7452583 5.1254945
1368585_at 6.1801634 6.2434874 6.0467167 6.186551 6.111341 6.2548466 6.5726924 6.3564787 5.996897 6.6765947 6.453345 6.3527317
1368586_at 5.6828375 5.5000076 5.3827195 5.534138 5.55202 5.528084 5.4103217 5.4797873 5.3318634 5.3716116 5.184799 5.282837
1368587_at 13.860145 13.918753 13.956664 13.813577 13.896728 13.847278 13.9329815 13.90522 13.897952 13.860145 13.717612 13.924382
1368588_at 5.593451 5.578988 5.6953487 5.6843615 5.6405034 5.495474 5.4699883 5.0929227 5.50476 5.3257074 5.1287913 5.591222
1368589_at 8.441947 8.286614 8.489795 8.480384 8.293782 8.769744 8.095124 8.145786 8.443886 8.421492 8.231315 7.8767176
1368590_at 4.085333 4.0208406 4.1003885 3.9682655 4.1917076 4.336128 4.1264987 4.0587664 4.20946 4.0259004 4.0890894 3.9127994
1368591_at 9.678751 9.351892 9.635703 9.272973 9.5351925 9.450325 9.300116 9.263577 9.571537 9.460354 9.408441 9.565009
1368592_at 7.2499866 7.4447904 7.4743795 7.1011753 6.579885 6.9320965 7.325141 7.0144453 6.6842914 6.603851 6.619398 6.663883
1368593_at 8.036425 7.7892413 8.09305 8.100219 7.9934916 8.012405 8.230953 8.199745 8.091105 8.064108 8.280106 7.7963033
1368594_at 5.119073 5.349003 5.092164 5.229609 5.148912 5.035278 5.1409388 5.187584 5.047575 4.983636 5.0106716 4.8080125
1368595_at 4.5948043 4.6381636 4.5364676 4.8400655 4.6312523 5.1132436 4.500876 4.517645 4.757952 4.9652424 4.417026 4.5209637
1368596_at 7.4367814 7.2156296 6.9754205 7.405887 6.944225 6.7551594 7.159649 6.368541 6.8020096 6.8260965 6.719271 6.9301343
1368597_at 6.9315476 6.4828672 6.9970727 6.496483 6.35201 6.2334456 6.5549664 6.0631995 6.2873898 6.1343822 6.1405497 6.4262247
1368598_at 6.3991814 6.3372674 6.5654974 6.382128 6.506602 6.617107 6.398979 6.5487504 6.4862385 6.369042 6.2616057 6.243211
1368599_at 6.4315486 6.0693173 6.0376163 6.5043197 6.2624655 6.3509765 5.84162 5.9676275 5.955354 6.3943706 5.9839706 6.0375547
1368600_at 10.863855 10.742597 10.662007 10.675447 10.616958 10.405473 10.080885 10.262224 9.904053 9.930956 9.843633 9.779799
1368601_at 5.0357704 5.240529 5.1011987 4.9081903 5.1884966 4.923452 4.765247 4.768047 4.9782577 4.9274035 4.868569 4.756119
1368602_at 4.11824 4.321563 4.1389375 4.092886 3.9424014 4.026718 3.9956183 4.0278797 3.9726512 4.039056 4.040618 4.1216607
1368603_at 4.6522846 4.7209387 4.817099 4.904837 4.8094015 4.6965046 4.6214514 4.5694647 4.4877234 4.508247 4.703352 4.71615
1368604_at 5.1418386 5.1937776 5.1433744 5.154172 5.200438 5.134661 5.1281114 5.360616 4.8383117 5.1254144 4.996867 4.994174
1368605_at 5.3801684 5.0171924 4.9424953 4.9043574 4.907071 5.115493 4.700606 4.7756157 5.0935507 4.6894608 4.8361297 5.0799274
1368606_at 4.7491484 4.3940353 4.3690753 4.4117384 4.2270803 4.575046 4.3502493 4.306619 4.4717097 4.422076 4.4789176 4.5596986
1368607_at 7.455766 7.2000027 6.8320956 6.465669 7.215743 7.52968 6.853712 5.777796 5.906138 7.5964336 6.6974816 6.7658353
1368608_at 9.700422 9.581636 9.561825 9.257341 8.978464 9.219608 9.088676 8.583648 9.13604 8.696841 8.665571 8.92389
1368609_at 12.681038 12.581348 12.645569 12.3442 12.361396 12.202727 12.240532 12.277649 12.626203 12.305661 12.459448 12.527371
1368610_at 4.012823 4.282759 4.1128693 4.2596726 4.1838017 4.245576 4.3072557 4.1130157 4.219974 4.104001 4.1377444 4.025626
1368611_at 3.9646585 3.977002 3.9046435 4.137081 4.241942 4.0387983 3.9269366 4.2063956 4.0629563 3.979904 4.4121776 4.557338
1368612_at 5.4129686 5.5642395 5.661597 5.4503503 5.55202 5.4304056 5.660319 5.7679524 5.5190706 5.542084 5.6463776 5.494382
1368613_at 4.6840763 4.8525662 4.752259 4.9624434 4.880739 5.059943 5.223251 5.1499496 4.531887 4.6663814 5.0329905 4.8321433
1368614_at 7.684739 7.6856728 7.579584 7.506955 7.5513964 7.4357862 7.150818 7.3675766 6.9760423 6.5883493 6.58719 6.588962
1368615_a_at 5.2208824 4.896727 4.9716215 5.381647 5.1898813 4.9117403 4.7953873 5.1240993 4.840002 4.857265 5.292999 5.161827
1368616_at 6.3702416 6.2731414 6.507093 6.51063 6.4800167 6.2325563 6.191049 6.005964 6.1752663 6.017049 6.1509056 6.1498146
1368617_at 4.5717497 4.5621862 4.581293 4.380928 4.3528624 4.0856495 4.516387 4.122815 4.6417327 4.3430233 4.2068777 4.769972
1368618_at 9.257846 9.141055 9.140548 8.938737 8.862632 8.824202 8.821015 8.705606 9.103814 8.754693 8.623929 8.974937
1368619_at 5.8164544 5.9498053 5.823986 5.774736 5.7615213 5.575 5.7541685 5.840567 5.6405334 5.5362835 5.7578306 5.6554155
1368620_at 5.747193 6.022223 5.9201975 5.8666806 5.9044333 5.695459 6.023294 6.369151 5.747759 6.128672 6.1352215 6.1203218
1368621_at 10.433206 10.338905 10.472313 10.692993 10.997064 10.805472 10.851979 10.771316 10.920075 10.696024 10.656356 10.704239
1368622_at 4.203044 4.327339 4.1747727 4.3861494 4.316455 4.207529 4.4634027 4.4194064 4.192604 4.541201 4.2459674 4.2931256
1368623_at 4.384093 4.7968817 4.7357264 4.604924 4.7405767 4.6551886 4.685053 4.7861567 4.6284003 4.809127 4.637664 4.5880895
1368624_at 3.8017085 3.8098094 3.955236 3.8215065 3.9031923 3.6991112 3.721868 3.855299 3.6753054 3.8408272 3.7101939 3.7553406
1368625_at 5.5291533 5.4890475 5.4921556 5.5699368 5.381981 5.258598 5.4456487 5.6038833 5.584694 5.490438 5.4542656 5.3758845
1368626_at 4.306789 4.3741093 4.379723 4.3288956 4.4658504 4.3013763 4.3929124 4.3201604 4.439762 4.3973722 4.3115225 4.3271656
1368627_at 12.658137 12.8104515 12.515097 12.514707 12.683927 12.701053 12.261294 12.493597 12.208245 11.789313 11.885991 11.935981
1368628_at 3.7995112 4.0397387 3.9795625 3.817 3.9287305 4.0461335 3.9830294 3.980588 3.873549 3.9489603 3.9594421 3.7924414
1368629_at 4.966295 4.9327254 4.929232 5.13509 4.969077 5.0890493 4.838929 4.93064 4.930163 4.643509 5.061031 4.714424
1368630_at 3.3277056 3.5462003 3.4595933 3.5010123 3.4904833 3.461933 3.5976942 3.5160172 3.4956918 3.4854455 3.4664547 3.4794269
1368631_at 4.1761055 4.328261 4.383776 4.316416 4.199438 4.392131 4.278075 4.350498 4.2082114 4.105193 4.2959976 4.108807
1368632_at 3.1833699 3.2884378 3.3822534 3.2908351 3.2959886 3.257788 3.257143 3.4157956 3.3468814 3.3420463 3.3259425 3.279304
1368633_at 3.8063297 3.6156101 3.7998424 3.9006963 3.7463725 3.8114185 3.7948444 4.1948404 3.7083256 3.8289685 3.9380171 3.7401288
1368634_at 8.126425 8.21994 8.23075 8.204876 8.01642 8.001949 7.9100285 8.069902 8.085829 7.975575 7.8404346 7.965985
1368635_at 4.3163795 4.357836 4.385606 4.108682 4.050423 4.1411495 4.295149 4.257723 4.272497 4.1762896 4.3790092 3.9812205
1368636_at 6.224974 6.360928 6.346331 6.5268755 6.245019 6.339662 6.352669 6.1428523 5.9641957 6.375336 6.330329 6.224992
1368637_at 4.260302 4.3446803 4.1531806 4.083496 4.148965 4.299988 4.169524 4.2870245 4.0236273 4.1210456 3.9766827 4.167508
1368638_at 5.200253 5.282859 5.051592 5.190338 5.2071953 5.280966 5.1223416 5.0413218 4.9765596 4.943011 5.153575 5.0598955
1368639_at 4.0006227 3.9186027 4.1905646 4.0682545 4.0752816 4.1423116 3.7432764 4.0572314 3.8902235 3.9169588 4.077817 4.0674343
1368640_at 5.9030747 6.150526 6.0940275 5.9396906 6.043298 5.9600325 5.881242 6.2186203 5.916356 5.9461946 6.026268 5.880833
1368641_at 3.957035 3.7769587 3.8652964 3.893022 3.8587487 3.9553354 3.584235 3.5896091 3.8176725 3.6066384 3.5922437 4.01152
1368642_at 9.191169 9.111287 9.114645 9.057797 9.4234295 9.254049 9.148467 9.156107 9.374749 9.354299 9.26299 9.119813
1368643_at 4.3080645 4.3283463 4.4915094 4.507304 4.2622213 4.3654757 4.4887524 4.5351706 4.53657 4.2814283 4.35989 4.4074516
1368644_at 4.5872865 4.5903435 4.67078 4.546718 4.6220493 5.002708 4.7930164 4.8930397 4.620625 4.8968587 4.556446 4.533045
1368645_at 6.0216594 5.940034 6.2039547 5.899693 5.889243 6.080773 5.7121406 5.548374 5.645879 5.6461687 5.2914085 5.6904607
1368646_at 8.695008 8.662789 8.806097 8.726925 9.049788 8.863794 9.008482 8.161501 9.00923 8.852227 9.134136 8.86564
1368647_at 7.4458814 7.371495 7.552574 7.48195 6.9708986 7.487471 7.2369304 7.1112275 7.4963694 7.513315 7.123882 7.189589
1368648_at 4.6695194 4.720153 4.877227 4.6825323 4.6519732 4.6961837 4.7127786 4.844617 4.585573 4.611513 4.7479935 4.5932026
1368649_at 7.315593 7.368985 7.4669003 7.2837205 7.2929964 7.114135 7.245897 7.265454 7.6020117 7.4915056 7.3510423 7.361907
1368650_at 7.7624054 6.896688 6.8626924 6.9016805 6.4567018 6.7569466 6.8004036 6.455604 6.5328674 6.238971 5.956648 6.1024103
1368651_at 10.636336 10.739558 10.935653 10.707137 11.029498 10.296125 10.067183 10.295066 9.293022 8.716335 8.861727 8.8347435
1368652_at 6.998142 6.4968557 6.9584575 7.061148 7.0120707 6.898915 6.760212 6.859226 6.7096515 6.652443 6.63042 6.6582685
1368653_a_at 10.278038 10.307692 10.302166 10.263148 10.318759 10.284543 10.122897 10.173147 10.338414 10.215812 10.237114 10.355566
1368654_at 6.11876 6.1004295 6.0967607 6.0946393 5.9855804 6.077748 5.9654536 5.771106 5.6887593 5.6734786 5.7586355 5.705493
1368655_at 9.157244 8.9619465 8.745008 8.963038 9.324846 9.47412 9.26309 8.842308 8.981442 9.091742 8.89233 8.935247
1368656_at 4.2632103 4.265724 4.1847677 4.1613603 4.2444663 4.06265 4.1560698 4.029572 4.100289 4.14771 4.1041126 4.220758
1368657_at 3.6647258 3.7803802 3.7635322 3.717639 3.7109838 3.6753762 3.750563 3.6318192 3.7712471 3.8596814 3.8348978 3.8384938
1368658_at 4.371685 4.324813 4.2562294 4.4253945 4.2708864 4.4768014 4.2145586 4.3597765 4.0155582 4.540296 4.287633 4.354481
1368659_at 10.881757 9.831896 10.392771 11.004515 10.76151 10.801286 10.801925 11.001714 10.48521 10.086484 10.596081 10.6222725
1368660_at 4.9095235 5.134944 5.174093 4.9086456 4.9509306 4.946269 4.828739 5.0056944 5.0103025 4.791898 4.839072 4.6922307
1368661_at 7.1471634 7.1801014 7.1772203 7.7345576 7.52751 7.609198 7.320591 7.525418 6.6359415 6.969426 7.0290866 7.135149
1368662_at 7.2040114 7.1670012 7.1389127 7.181137 6.955777 7.31183 7.3238583 6.8427854 7.374173 7.0476 7.0204315 6.827591
1368663_at 3.898901 3.7192311 3.7402625 3.9477704 3.8557873 3.711351 3.9543204 4.0256343 3.6280022 3.9055536 3.976124 3.9294186
1368664_at 6.08981 6.366645 6.1296844 6.2407756 6.2649446 6.2665224 6.0531163 6.425069 6.126723 6.2296734 6.4725857 6.141984
1368665_at 7.6899076 7.781234 7.8189764 7.7089443 7.6598954 7.4454308 7.802007 7.7406983 7.9153166 7.482433 7.939286 7.9780126
1368666_a_at 3.9646585 4.0032 3.9576366 3.9402883 3.8750994 3.8099046 4.007308 3.874597 3.933186 3.8560083 3.750758 3.719322
1368667_at 6.432956 5.910629 6.4784484 5.788087 6.2164345 6.498059 6.437396 6.6801114 6.0524745 6.0752087 6.5315776 5.921437
1368668_at 8.559141 8.679864 8.3715925 8.316243 8.282251 8.223212 8.144847 8.034117 8.547405 8.089433 8.155949 8.195475
1368669_at 7.8575206 7.805463 7.636755 7.903969 7.452928 8.267002 7.5416293 7.6049767 7.4871297 7.818627 7.2349024 7.345511
1368670_a_at 5.419884 5.6452594 5.569092 5.8157816 5.685815 5.428287 5.7390194 5.53956 5.496278 5.216933 5.2932086 5.529719
1368671_at 6.408688 6.1585293 6.1219873 6.2942457 6.1337647 6.2838 6.428071 6.543263 6.2484956 6.061621 6.4204025 6.3218374
1368672_at 4.915678 5.018717 4.685379 4.8184237 4.855628 4.8633018 4.835523 4.908791 4.9916964 4.9121184 5.026566 4.81825
1368673_at 3.9335482 4.1368027 4.0179815 3.9517627 4.0336013 4.3235226 4.3317194 4.4571867 4.2352295 3.8677647 4.0931807 3.9655855
1368674_at 11.050997 11.086594 11.091939 10.980169 10.691642 10.553676 10.482834 10.644079 10.511929 10.109065 10.078934 10.377567
1368675_at 7.059456 6.967664 6.9598303 6.8294263 7.002983 6.902304 6.7710094 6.8638844 7.063894 7.0569344 6.929321 6.7963104
1368676_at 5.539006 5.4852815 5.421761 5.6948185 5.7341294 5.9256663 5.270016 5.48689 5.9152656 5.589817 5.458879 5.158142
1368677_at 3.7572923 3.7726688 3.679331 3.666737 3.677227 3.399913 3.369991 3.814884 3.6456556 3.7338803 3.4601517 3.7381256
1368678_at 4.483572 4.5075355 4.4108005 4.4334955 4.536671 4.4206095 4.3283625 4.2788134 4.44938 4.6461887 4.4441676 4.540703
1368679_a_at 6.9323606 6.5408254 6.923519 6.8038697 7.1886425 6.740975 7.2195773 6.8838434 7.1456237 7.0859275 6.9471416 6.949294
1368680_a_at 4.8895264 5.023746 4.8541126 4.8940673 4.8596973 4.8438597 4.799971 5.017616 4.758549 4.820669 4.745544 5.081057
1368681_at 6.6201873 6.6915 6.7907467 6.809373 6.5176396 6.6920395 7.031079 6.957567 6.6128955 6.944722 6.6671724 6.8447776
1368682_at 4.4425592 4.718431 4.6543713 4.5696573 4.6776886 4.5090303 4.6980057 4.846245 4.5952964 4.7865276 4.5063415 4.7110815
1368683_at 3.104483 3.0310557 3.1743302 3.0582073 3.0984876 3.241262 3.1251543 3.1886313 3.0367875 3.2295132 3.1018949 3.0883677
1368684_at 5.5715656 5.7664747 5.734848 5.552758 5.7952843 5.5186844 5.4277964 5.6782007 5.563099 5.5014343 5.5987325 5.6617074
1368685_at 5.380021 5.338567 5.1396956 5.200409 5.2585273 5.298669 5.175206 5.223033 4.9116926 5.234906 5.0753074 5.30666
1368686_at 14.07449 14.066189 14.071127 13.993432 14.047697 13.994607 13.9977865 13.958296 13.956998 13.80997 13.897523 13.944002
1368687_at 6.02211 6.165912 6.1778026 6.042383 5.9003053 6.156753 5.991386 5.9012547 5.969351 6.0069084 5.7920456 5.6696186
1368688_at 4.8789067 4.7368183 4.7756777 4.8906617 4.5992823 4.7868996 4.6716733 4.9592495 4.6642165 4.6156797 4.838772 4.7575607
1368689_at 4.318735 4.338785 4.2111945 4.3173814 4.45001 4.193492 4.1782 4.2436433 4.343176 4.214945 4.445454 4.225804
1368690_a_at 4.793941 4.800965 4.9376817 4.8014765 4.8365264 4.8795724 4.73406 4.8107696 4.899958 4.9511847 4.829749 4.992293
1368691_at 4.767668 4.8126793 4.6049237 4.817952 4.64074 4.780635 4.741658 4.6582108 4.8777885 4.5768757 4.361547 4.471645
1368692_a_at 8.116274 8.4172945 8.156813 8.493465 8.6883545 9.06928 9.004621 9.051439 8.967957 7.8065195 8.278708 8.134611
1368693_at 6.4510474 7.009111 6.712965 6.540977 6.6136484 6.7590117 6.627597 6.7067986 6.6606145 6.6058965 5.9483156 6.507457
1368694_at 4.6651287 4.511237 4.366371 4.5010386 4.4969015 4.427014 4.6094627 4.6738844 4.4288692 4.2819037 4.452815 4.6841536
1368695_at 12.020689 11.847159 11.97636 11.895736 12.046059 12.09023 11.962839 11.9809475 11.954701 11.770173 11.72825 11.878367
1368696_at 5.82425 5.8003845 5.775762 5.8937964 5.5084586 5.638215 5.771453 6.1794934 5.5419164 5.3988676 6.060288 5.695698
1368697_at 3.6169617 3.6782496 3.6946988 3.6613576 3.7133822 3.7450237 3.6929274 3.676764 3.6906865 3.6651466 3.6751168 3.6952133
1368698_at 5.95437 6.0094805 6.032797 6.131456 6.8757563 6.3564353 6.175248 6.4044976 5.780473 5.9684715 5.777669 5.7290983
1368699_at 4.2768497 4.188193 4.121235 4.3042774 4.1574526 4.21354 4.247861 4.018778 4.134898 4.0989366 4.094889 4.141162
1368700_at 4.0377507 4.2787013 4.1443415 4.1373587 4.144513 3.9833627 4.3114786 4.137993 4.226877 4.279566 4.079905 4.144865
1368701_at 5.5289803 5.445181 5.4694605 5.7068906 5.5569553 5.6193504 5.2928243 5.405263 5.436512 5.3450484 5.363278 5.363086
1368702_at 7.5621867 8.263063 7.4990153 7.955754 7.6280656 7.7785006 7.5893507 7.4762373 7.9384804 7.225003 7.3752103 7.6793056
1368703_at 7.227332 6.7134204 7.1101203 7.04485 6.989466 7.066906 7.006912 7.003983 7.3569846 7.0869784 7.3677287 7.046338
1368704_a_at 4.8453283 4.8563566 4.7452364 4.85948 5.0411463 4.780533 4.6815424 4.5964365 4.794401 4.7562323 4.7957687 4.869979
1368705_at 4.6617265 5.156906 5.0745068 5.223435 5.0858345 5.1367493 5.0204473 5.0119505 5.2007437 5.029735 5.13715 4.9393234
1368706_at 11.626352 11.750724 11.741928 11.647354 11.810145 11.830124 11.772212 11.890326 11.954398 11.820324 11.70838 11.899174
1368707_at 13.413017 13.34826 13.421323 13.394917 13.473096 13.399585 13.390166 13.592473 13.467758 13.435024 13.40595 13.511038
1368708_a_at 5.584679 5.308727 5.9612556 5.3903227 5.3037534 5.3578763 4.9982915 5.367903 5.094164 5.252284 5.373001 5.2698035
1368709_at 4.1694403 4.3595867 4.1345444 4.2753463 4.2508183 4.4276695 4.494458 4.257351 4.441347 4.293234 4.2821207 4.1698513
1368710_at 6.417924 6.7487617 6.6518984 6.6248283 6.5287175 6.580632 6.5456624 6.5265937 6.549953 6.660639 6.5475626 6.6156864
1368711_at 8.410946 8.936038 9.137699 8.169387 8.655802 8.835094 8.93401 9.085492 9.036236 8.570495 8.8900795 8.610661
1368712_at 7.0588713 6.881946 6.8783593 6.5560117 6.861238 6.803997 6.936956 7.108835 6.9834924 6.5828986 6.574323 6.7735972
1368713_at 4.5943007 4.6958685 4.587219 4.5562587 4.6895776 4.5515466 4.566624 4.3643494 4.5500145 4.6216326 4.608226 4.711771
1368714_at 3.9583867 3.6361022 3.5757136 3.5182278 3.5818007 3.8137972 3.7685187 3.581453 3.7246094 3.6989574 3.60673 3.5213447
1368715_s_at 4.79952 4.6077175 4.7304773 4.7140913 4.7185993 4.6398544 4.8495116 4.8473644 5.059902 4.968564 4.9144278 4.6380453
1368716_at 4.223158 4.2416315 4.2752495 4.429471 4.303873 4.2458754 4.295373 4.3132057 4.188848 4.1930842 4.2162356 4.4073524
1368717_at 10.239896 10.265233 10.660203 10.259875 10.318015 10.364911 9.82017 9.75801 9.998559 9.413263 9.606732 9.742078
1368718_at 5.429629 4.3413234 7.7838054 9.278488 10.765062 10.279226 11.569658 11.362071 11.989424 11.9803 11.773771 11.986462
1368719_at 5.238224 5.3480935 5.2438707 5.036769 5.4568343 5.391887 5.1553583 5.080717 5.301024 5.287135 5.045621 5.1136007
1368720_at 12.850359 12.8273325 12.919196 12.648459 12.796461 12.861639 12.8407135 12.672681 13.005108 12.781365 12.809316 12.9642105
1368721_at 6.095937 6.269161 6.2340884 6.103373 6.3967543 6.384518 5.9635878 6.30544 5.930265 5.9184756 6.0511217 5.9530816
1368722_at 3.6741502 3.9437568 3.7580132 3.6760209 3.7245402 3.7986476 3.7506545 4.0009203 3.6133363 3.8055916 3.7854204 3.6790879
1368723_at 4.818535 5.0686774 4.841046 4.9165106 4.9742894 5.037657 5.1515965 5.108778 4.90191 5.063459 5.16524 5.1582265
1368724_a_at 6.0421586 6.0316 6.182436 6.2390585 6.2944193 6.0874434 6.332572 6.2073073 6.259454 6.372935 6.406471 6.3390784
1368725_at 4.7876196 4.889285 5.0866976 4.736238 5.4802036 5.3893805 5.548048 5.7761784 5.780228 5.061367 5.875146 5.3100557
1368726_a_at 5.6846943 5.08212 5.6353493 5.4707203 5.7136383 5.6851883 5.7077084 5.731045 5.862781 5.6686554 5.5718975 5.783409
1368727_at 4.1311607 3.9322505 4.065317 4.156808 3.988924 3.9398804 3.8593361 3.923922 3.6726875 4.0387297 3.8952718 3.7184036
1368728_at 5.425619 5.573633 5.4842134 5.206174 5.381001 5.461846 5.4836607 5.4161386 5.5306344 5.4198127 5.326502 5.292904
1368729_a_at 4.350902 4.475654 4.433114 4.3801103 4.388502 4.4314265 4.613322 4.549526 4.458304 4.541201 4.57456 4.474267
1368730_a_at 4.1193695 4.563472 4.548715 4.1206045 4.481798 4.3317146 4.319723 4.4084487 4.183613 4.2648187 4.267927 4.3363066
1368731_at 12.913968 13.295825 12.649951 12.588065 13.280612 13.363365 13.207142 12.958037 13.204578 13.126621 13.170517 13.318028
1368732_at 7.111365 6.8943405 6.960561 6.8365207 6.7887707 6.844117 6.832752 6.4864616 6.7138786 6.3797493 6.1386533 6.4471354
1368733_at 13.138833 13.054793 13.1928425 12.973425 13.299533 13.170375 13.155752 13.118967 13.147037 13.124142 12.86743 13.131138
1368734_at 4.7790084 5.1000004 4.696047 4.8852453 4.8501835 4.920235 5.125107 4.7929544 4.825529 5.1071568 4.78403 4.9401827
1368735_a_at 4.2314377 4.238085 4.2144947 4.087298 4.039082 4.270668 4.271357 3.9973786 4.3011045 4.095376 4.118042 3.968482
1368736_at 3.8083735 3.822285 3.7499263 3.99376 3.6887877 3.849042 3.6588883 4.083845 3.665343 4.3544087 4.1734886 4.4244432
1368737_at 5.473735 5.6255045 5.4118614 5.781682 5.322586 5.271819 5.314948 5.6731567 5.4750433 5.620495 5.6446114 5.5414834
1368738_at 3.8339672 3.6891682 3.9055688 3.8207388 3.758927 3.8496199 3.9812934 3.8865223 3.6837387 3.8238075 3.8607938 3.882182
1368739_s_at 4.705829 4.6464725 4.732718 4.6265645 4.656368 4.5895095 4.5858617 4.8781786 4.5644917 4.579816 4.810572 4.8323536
1368740_at 4.62633 4.6908827 4.6546144 4.7713757 4.757704 4.8486347 4.505816 4.3600903 4.8107166 4.809424 4.9227233 4.878486
1368741_at 13.235831 13.29912 13.276573 13.212859 13.184277 13.238341 13.155345 12.989218 13.191934 12.973576 12.905825 12.994554
1368742_at 6.765366 6.7006073 6.6437035 6.282051 6.7408643 6.9993114 6.6857057 6.725559 6.630069 6.4409227 6.2431493 6.2652445
1368743_a_at 4.598138 4.6690855 4.6687603 4.5104485 4.7367115 4.7111864 4.52015 4.4478016 4.497652 4.6606255 4.6273403 4.5744066
1368744_a_at 4.309454 4.492708 4.2588987 4.350893 4.437607 4.4351206 4.564447 4.407591 4.377845 4.6500926 4.5546737 4.543865
1368745_at 6.7865233 6.654972 6.953844 6.2490706 5.8170323 6.215845 6.091525 5.68542 5.945469 5.547828 6.0386753 5.940536
1368746_a_at 5.6257105 5.7424464 5.5938554 5.5543346 5.7397785 5.542124 5.5317574 5.4719944 5.549263 5.4442663 5.688458 5.6494946
1368747_at 4.7741537 4.664799 4.7736044 4.7268567 4.658825 4.801005 4.767547 4.42137 4.564573 4.5437617 4.6333 4.6813793
1368748_at 5.9232807 5.4837494 5.538835 5.9031353 5.5699058 5.5415034 5.4975324 5.38577 5.542696 5.5346923 5.6543794 5.773262
1368749_at 5.7451553 6.1956434 6.125336 6.027604 5.826687 5.918267 5.891537 5.8657007 5.8972178 5.93154 5.7820616 5.819361
1368750_a_at 4.0687633 4.2548776 4.0622315 4.2299304 3.9501147 4.10402 4.2963696 4.1115294 4.363143 4.0300016 3.975689 4.0904646
1368751_at 3.8625567 4.1124887 3.8358717 3.9549537 3.730499 3.6639104 3.5524952 4.0051937 3.7790098 3.9116893 3.739803 3.82429
1368752_at 4.087408 4.356374 4.092802 4.1523314 4.1585865 4.0624504 4.27415 4.1782656 4.1679544 4.1540236 4.06179 4.033096
1368753_at 4.0835934 4.2730284 4.052973 4.0849133 4.0703726 4.2047615 4.149227 4.1359987 4.2255306 4.23584 4.256959 4.1814246
1368754_at 6.503841 6.770373 6.3645496 6.4670806 6.6405787 7.1464386 6.1669726 6.7834816 6.3113966 6.2428308 6.408022 6.34007
1368755_at 10.710041 10.423605 10.587011 10.203389 10.375674 10.77458 10.124075 9.627775 9.934056 9.384871 9.369868 9.954663
1368756_at 5.2462673 5.2605762 5.2926764 5.383242 5.3763647 5.1670065 5.0015945 5.1100903 5.352296 5.146508 5.255637 5.1337323
1368757_at 3.9504414 3.99133 3.957032 3.8811452 4.253085 4.1350384 3.9233227 4.166044 3.9788928 4.0296288 3.8742914 3.8949063
1368758_a_at 4.7208586 5.03274 4.8609114 4.8397403 4.8549447 4.7821255 4.6956487 4.759836 4.630848 4.7035317 4.749982 4.7243195
1368759_at 5.680219 5.5810843 5.7532206 5.888828 5.753894 5.659401 5.548983 5.940084 5.5761876 5.4374065 6.01594 6.0805097
1368760_at 4.403412 4.318129 4.3099103 4.398839 4.541102 4.292872 4.5968437 4.2455206 4.106501 4.1161165 4.2261047 4.4417524
1368761_at 3.887126 4.0681314 4.0219464 4.0402822 3.8610091 3.8815534 3.8141525 3.8730476 3.9434974 3.9311364 3.8458853 3.8610914
1368762_at 9.822434 9.804577 10.047367 10.9595995 6.532638 11.723723 11.535149 10.6579275 10.234768 10.763215 6.716449 10.574852
1368763_at 5.1401553 5.495554 5.1527276 5.264786 5.0728555 5.250082 5.1231394 4.83879 5.1565094 5.236765 5.135071 5.1388817
1368764_at 3.354682 3.4371035 3.4347034 3.3510873 3.3830137 3.499287 3.326162 3.6436813 3.524412 3.3228347 3.4956522 3.3986819
1368765_at 4.7752767 5.005011 4.861899 4.8707952 4.856539 5.0130424 4.9030986 4.8950624 4.90982 4.9158525 5.12091 4.8174143
1368766_at 4.982797 4.9758797 4.9382706 5.2372 5.0974097 4.9217644 5.122588 5.495789 4.940618 5.1799855 5.1870837 5.144162
1368767_at 6.6795206 6.13664 6.5519857 6.5820932 6.718554 6.67766 7.1603484 6.533332 6.2568836 6.1331024 7.0381346 6.6053357
1368768_at 5.6477304 5.6099825 5.613282 5.758596 5.915741 5.6618495 5.914133 5.740454 6.0009413 5.838918 5.855366 5.8939843
1368769_at 11.027638 11.272763 10.876328 10.902566 10.691418 10.804924 10.840987 10.605805 11.163758 10.858756 10.976607 10.936157
1368770_at 4.007193 4.1414604 4.20965 4.1043167 3.981306 4.1830387 4.028392 3.7893286 3.934074 3.8217018 3.932333 3.9545677
1368771_at 4.8546834 4.6392756 4.9623075 5.138883 4.972106 5.0953393 5.2059836 4.9790425 4.9705577 4.7875786 5.1870837 5.0005574
1368772_at 5.472322 5.6814313 5.367509 5.3584275 5.582493 5.4466715 5.240772 5.21957 5.19434 5.3121486 5.6798635 5.344373
1368773_at 4.1154714 4.1871634 4.099047 4.1150985 3.9477642 4.177322 3.967461 3.8980188 3.7943373 3.8116648 3.863453 3.699299
1368774_a_at 5.477249 5.6687374 5.4137015 5.3017335 5.463817 5.447956 5.496051 5.4439135 5.3503976 5.5524983 5.573666 5.655598
1368775_at 4.0561237 4.1026297 4.1293516 3.871295 3.902363 4.1993103 3.8283854 4.225811 4.4513245 4.173778 4.164439 4.411067
1368776_at 4.396471 4.631792 4.479102 4.5813236 4.4796834 4.462165 4.4431047 4.424155 4.638651 4.258231 4.443165 4.4885178
1368777_at 4.5173874 4.4508243 4.3463173 4.4998884 4.373124 4.4854403 4.5580597 4.2150283 4.45815 4.615942 4.4796634 4.4515615
1368778_at 8.767101 8.970675 8.135281 8.631029 7.860589 9.007765 7.9231167 9.038198 8.172365 9.018763 8.833477 8.239153
1368779_a_at 7.3632803 7.349542 7.3337865 7.2055335 7.3255844 7.327549 7.486174 7.3480606 7.2723684 7.339123 7.3428392 7.21354
1368780_at 6.106944 6.2403126 5.769767 6.3343 5.8309574 5.892708 6.189249 6.308298 5.9793043 6.322343 6.231818 6.314458
1368781_at 4.938554 5.149148 5.244215 4.965142 5.2789154 5.270777 4.866293 4.827198 4.8890724 4.9641194 4.603405 4.645219
1368782_at 4.0269117 3.961667 4.0070505 3.9702485 4.04061 3.8711152 3.9332669 4.117606 3.776679 3.8832612 4.0206785 4.1966343
1368783_at 4.1789904 4.4939966 4.359898 4.345746 4.247261 4.66917 4.291742 4.5560856 4.635908 4.573829 4.324564 4.583321
1368784_at 8.881011 8.933433 8.570241 8.686941 8.980676 8.852907 8.603941 8.889157 9.218963 9.063792 9.089469 8.556781
1368785_a_at 3.5478082 3.5780525 3.571922 3.631577 3.5923698 3.65001 3.5556822 3.7979565 3.6936147 3.5458674 3.6013262 3.4248383
1368786_a_at 4.522007 4.687869 4.3855343 4.472824 4.398077 4.574296 4.3324513 4.4272118 4.3799696 4.4306073 4.329754 4.5692616
1368787_at 6.1722283 6.3367515 6.3272595 6.147769 6.196118 5.825722 6.2793736 6.090615 5.98177 5.8662953 6.0668697 5.99828
1368788_at 5.062313 5.0959845 5.0371075 4.992304 5.132519 4.9950347 4.9664083 5.099164 4.9795704 5.014388 4.974476 4.865407
1368789_at 5.219106 5.353067 5.508432 4.898291 5.0702863 5.2156224 5.3468337 5.1703258 5.140099 4.813203 5.1643767 4.8147655
1368790_at 11.770408 11.826572 11.970142 11.805929 11.9424515 11.977335 12.134334 12.061391 12.192114 12.036334 12.091092 12.236977
1368791_at 4.8755283 5.0868387 5.0942144 4.6932964 4.7562933 4.8555717 4.908354 4.9582605 4.696064 4.7466736 4.705248 4.7382536
1368792_at 6.615239 6.229686 6.545215 6.0632353 6.322888 6.0943694 6.0766487 5.883386 5.876536 5.991913 6.175529 5.902763
1368793_at 4.4237366 4.53887 4.771147 4.756221 4.7742033 4.7921433 5.0546246 4.7564726 4.8480406 4.828664 4.8652687 4.9961395
1368794_at 10.7508745 10.885192 10.977951 10.912342 11.063071 10.806613 10.997828 11.054351 11.061862 10.98471 10.862616 11.053272
1368795_at 6.811755 7.4001584 7.142928 7.2562795 7.188974 7.162815 6.93563 7.003719 7.0539412 6.811048 6.8941665 7.487746
1368796_at 6.169587 6.301905 6.2102118 6.3220024 6.4648995 6.220091 6.1969905 6.2355943 5.992483 5.9820404 6.157696 6.009403
1368797_at 6.711709 7.755209 7.1374836 7.1031694 7.550135 7.239783 8.226479 7.5248537 8.70404 8.364033 8.694233 8.845482
1368798_at 3.7643502 3.9582787 3.8350456 3.8256493 3.9378037 3.8504486 3.880889 3.8716772 3.97903 3.9022417 3.8378599 3.9820511
1368799_at 5.5906835 5.8344727 6.032308 5.669961 5.5803733 5.663541 5.563739 5.478571 5.6627607 5.3153296 5.4918227 5.7202115
1368800_at 4.172246 4.3244796 4.2156773 4.069195 4.1518097 4.135279 4.2671537 4.109328 4.205467 4.315233 4.2393084 4.4417524
1368801_at 4.1349688 4.309547 4.0526977 4.3079224 4.1790686 4.101407 4.141077 3.8535569 4.0112333 4.272358 4.1868997 4.137144
1368802_at 4.966295 5.207412 5.301574 4.9898996 5.256991 5.3432746 4.9958544 5.042398 4.9935613 5.0938673 5.151706 5.0350876
1368803_at 4.501076 4.7787247 4.6044474 4.513853 4.53373 4.5146074 4.577591 4.5952997 4.764735 4.4272747 4.7474084 4.6512938
1368804_at 4.7397614 4.4338493 4.7013273 4.530205 4.7569933 4.2012167 4.964553 4.6689987 4.558321 4.98791 4.7522106 4.389056
1368805_at 5.215826 5.9290886 5.166623 5.4276686 5.799547 5.755555 5.6240416 5.3403893 5.6335154 5.3686 5.5881042 5.4311733
1368806_at 13.496679 13.473819 13.445961 13.429828 13.473421 13.483091 13.407506 13.375074 13.486034 13.431845 13.384889 13.456265
1368807_at 6.8128376 6.6034064 6.3185787 6.381604 6.4038153 6.215845 6.347456 6.306422 5.858532 6.3744597 6.511204 6.3800936
1368808_at 8.025856 7.892583 8.013058 7.669329 7.931279 8.091499 7.8534713 7.640584 7.787968 7.6006603 7.7016816 7.7544017
1368809_at 8.568816 8.347461 8.420382 8.715454 8.422126 8.750549 8.358633 8.333715 8.339375 8.305934 8.520913 8.395333
1368810_a_at 4.4894085 4.419513 4.349415 4.581259 4.595607 4.594122 4.3556623 4.500735 4.217243 4.458474 4.25243 4.3881397
1368811_at 5.2461977 5.300144 5.253641 5.4137316 5.289581 5.30657 5.3476133 5.205875 5.433768 5.0906086 5.177177 5.270587
1368812_at 4.367971 4.5025544 4.289698 4.47281 4.3218255 4.4434094 4.4909987 4.487815 4.455787 4.432856 4.240576 4.3606377
1368813_at 5.0271792 5.374144 5.3340425 5.265604 5.5125103 5.329452 5.1681967 5.018576 5.434747 5.1062264 5.3639345 5.0768995
1368814_at 11.458358 11.280515 11.464622 11.027612 11.600166 11.593399 11.624721 11.478648 11.568 11.306755 11.57595 11.376591
1368815_at 5.3183146 5.759704 5.6059794 5.52176 5.417864 5.489435 5.215625 5.454651 5.3292027 5.370597 5.5073304 5.329152
1368816_at 4.5046415 4.470256 4.2777824 4.2030954 4.373124 4.4925976 4.393671 4.7893095 4.3797417 4.323902 4.723692 4.1825743
1368817_at 9.217861 9.310054 9.074169 9.041656 9.1098 9.080704 8.929714 8.903151 9.052004 9.060022 8.717456 8.874216
1368818_at 7.8325644 7.7373905 7.9938574 7.85532 7.862641 7.893398 7.7351522 7.814723 7.9717145 7.9851127 7.707467 7.6886425
1368819_at 10.278002 10.181885 10.223123 9.938063 9.976034 10.444087 10.115917 9.838892 10.262419 10.291443 10.291855 10.255022
1368820_at 7.00065 6.678834 6.917416 6.9646044 6.9823003 6.9200664 7.03662 7.1408243 6.7861953 6.5148454 6.874086 6.7154374
1368821_at 5.667331 5.6407294 5.5934525 5.4196253 6.0212116 6.0884814 5.7833047 5.705584 5.7433496 5.6893706 5.428996 5.246735
1368822_at 6.582395 6.384277 6.3447022 6.4012356 6.646365 6.5115547 6.5122952 6.5630026 6.740415 6.8017178 6.5976405 6.56834
1368823_at 4.044758 3.9926248 3.8400242 3.9652388 3.7959566 4.0551996 3.874884 3.963851 3.8459554 3.9165087 3.9479363 3.7933385
1368824_at 9.493269 9.405925 9.593883 9.587988 9.455836 9.437907 9.303993 9.390559 9.632149 9.496347 9.441762 9.411077
1368825_at 3.5811965 3.6198657 3.5743866 3.7568557 3.7294014 3.7035377 3.6831226 3.6236846 3.6385918 3.7988272 3.9381375 3.6784322
1368826_at 12.6082115 12.383359 13.081488 10.869549 12.827182 12.780213 12.662423 12.667411 12.045409 11.8964815 10.567483 11.998792
1368827_at 6.7373486 6.190401 6.385311 6.335789 6.35201 6.294839 6.392747 6.213541 6.2356863 6.1247926 6.150969 6.3624444
1368828_at 5.6120687 5.726089 5.5866823 5.588018 5.7590394 5.54026 5.2747846 5.414493 5.639275 5.296837 5.3266797 5.3758845
1368829_at 6.8223343 6.6098304 6.611375 6.616719 6.917912 6.773478 6.5054626 6.471647 6.8196197 6.68457 6.0533442 6.219122
1368830_at 5.0351458 5.1389065 5.100218 4.8592687 5.041441 5.1940603 5.0792656 5.327694 5.0280766 4.8663707 5.0202 4.89108
1368831_at 8.697679 8.630493 8.519814 8.254757 8.318282 8.276305 7.922192 7.958793 8.329983 7.918937 8.066631 8.233401
1368832_at 7.8804154 7.796744 7.6449423 7.6097403 7.6891427 7.674343 7.3613257 7.379232 7.5261955 7.408776 7.4043126 7.4380517
1368833_at 5.7301717 5.6913004 5.7889147 5.715034 5.388063 5.4996676 5.459824 5.3906255 5.4613338 5.3096185 5.6303263 5.3355584
1368834_at 5.4664645 5.5933204 5.371819 5.4773936 5.656205 5.878874 5.8775635 5.479819 5.747321 5.437527 5.392112 5.543194
1368835_at 9.529434 8.903965 9.247488 9.109177 9.675467 9.580078 9.412334 8.94994 8.858982 9.126869 8.672245 9.011282
1368836_a_at 5.459143 5.5611396 5.5178194 5.2727733 5.6414995 5.524256 5.4628444 5.5023994 5.386218 5.2751355 5.724456 5.171937
1368837_at 6.279402 6.7126794 6.4708543 6.585113 6.51015 6.9021816 6.849608 6.295844 6.489878 6.9431434 6.5540705 6.153482
1368838_at 6.684661 6.7049994 6.685962 7.0716023 6.93235 6.9068637 6.948326 6.6050987 6.501672 6.926756 6.506088 6.6747713
1368839_at 7.37225 7.314786 7.4688687 6.803938 7.315704 6.885927 6.997407 7.2351375 7.424112 7.2754736 7.1963315 7.23992
1368840_at 11.749504 12.080311 11.894613 11.935227 12.177397 12.281115 12.286194 12.059389 12.465734 12.51075 12.37846 12.605419
1368841_at 7.1808915 7.0261955 7.0518646 7.030052 7.283211 7.1478744 7.522943 7.477434 7.024834 7.394549 7.3407507 7.2350774
1368842_at 6.840284 6.7157154 7.217022 7.0661416 6.9610395 7.1470857 7.132685 7.0749755 7.086577 7.0473194 6.8580394 6.1753554
1368843_at 9.4698925 9.305499 9.3516655 9.241168 9.297629 9.282252 9.330242 8.884281 9.391423 9.184846 9.114006 9.281313
1368844_at 7.745945 7.5611386 7.4035516 7.499835 7.5283175 7.416072 7.3385153 7.281341 7.586688 7.413455 7.3755 7.286691
1368845_at 4.1393347 4.238717 4.086735 4.15777 4.238984 4.4298334 4.350269 4.57944 4.316865 4.172177 4.1848545 4.3555846
1368846_at 5.042059 5.3152785 5.025895 4.957457 5.361251 5.3191433 5.4058933 5.5846415 5.4173136 5.085579 5.078063 5.246376
1368847_at 8.7049465 8.952743 8.700001 8.809439 8.752641 8.965844 8.883066 8.643496 8.765269 8.715981 8.643826 8.602063
1368848_at 8.499013 8.269108 8.471271 8.245532 8.525117 8.367423 8.196737 8.405236 8.196774 8.109431 8.249227 8.171363
1368849_at 7.5409303 7.409647 7.3002934 7.4823318 7.3705187 7.3805256 7.017494 7.096509 7.2091627 7.079963 6.942919 7.0371966
1368850_at 5.0672913 4.96354 5.0969605 5.080504 5.033408 5.042955 4.9608016 5.059061 4.660726 5.009918 4.8636165 5.042941
1368851_at 8.518959 8.497997 8.396276 8.453297 8.463678 8.674467 8.466787 8.637593 8.622477 8.493607 8.396416 8.391047
1368852_at 10.142649 10.101156 10.274882 10.009383 9.766814 9.695928 9.515414 9.359842 9.678486 9.614659 9.488658 9.5881
1368853_at 3.7281394 3.7001534 3.6841044 3.6533167 3.7447543 3.622404 3.772465 3.6101022 3.6495402 3.588553 3.8552632 3.7232053
1368854_at 3.5919704 3.397389 3.4430373 3.6039312 3.5176654 3.5761695 3.5417318 3.5567112 3.5849936 3.4598894 3.5098624 3.536034
1368855_at 5.9698544 5.92229 5.900979 5.8300834 5.775199 5.804313 5.903616 5.780529 5.9415016 5.582837 5.606314 5.894784
1368856_at 5.6016297 5.6463184 5.7940874 5.544359 5.6563025 5.513327 5.472657 5.3757133 5.3423486 5.3693657 5.2959285 5.3290424
1368857_at 3.200521 3.2666812 3.180202 3.3297153 3.2474174 3.2340767 3.3262053 3.3060837 3.2298539 3.2974217 3.257458 3.2345002
1368858_at 3.9373865 3.8160653 3.9461377 3.8856466 3.9853463 3.9509246 4.0607834 3.9245088 3.8704913 3.9853864 4.1318407 3.979699
1368859_at 8.65385 8.543825 8.56579 8.581624 8.67064 8.509356 8.540377 8.450937 8.611387 8.522631 8.587423 8.417123
1368860_at 4.0591764 4.429062 4.3390627 4.3098726 4.3440757 4.151144 4.1952705 4.1152325 4.336154 4.233798 4.2601385 4.269596
1368861_a_at 4.8969483 5.1214905 4.8895245 5.0274124 5.2012215 5.25126 5.1567106 5.6038833 5.2295275 4.9985538 5.1570907 4.900128
1368862_at 7.781849 7.8110824 7.7134523 7.4280043 7.872317 7.828135 7.623179 7.500579 7.590427 7.609554 7.5501957 7.4991736
1368863_at 8.753825 8.818855 8.79434 8.7029915 8.536952 8.544113 8.445084 8.669595 8.754827 8.716452 8.667667 8.825123
1368864_at 3.5425234 3.5447974 3.5892515 3.5771627 3.7455072 3.5720077 3.5781019 3.5661473 3.5715628 3.5075505 3.6242056 3.4349344
1368865_at 3.5609722 3.6424608 3.6122503 3.6528287 3.6580637 3.5818396 3.47672 3.6412232 3.4574962 3.5854855 3.6851728 3.6310737
1368866_at 6.1978893 6.3475494 6.271889 6.3740754 6.3614407 6.5705695 6.3855295 5.9264717 6.203646 6.400821 6.2597136 6.094184
1368867_at 6.3383985 6.5755587 6.501392 6.532649 6.958557 6.6350465 6.644303 6.620099 6.7933354 7.0473194 6.3536887 6.324748
1368868_at 5.1358433 5.121972 5.299835 5.199524 5.264639 5.266526 5.3515997 5.047104 5.0762997 5.1646085 5.123372 4.8946214
1368869_at 6.2307086 5.999422 6.026604 6.4258757 6.148394 6.2485685 6.1034784 5.997608 6.1952567 6.4380727 6.1495566 5.804574
1368870_at 7.9745536 8.492264 7.940249 7.7791934 8.32261 7.7469606 7.846772 7.9662137 7.579501 7.8796306 6.683564 7.602224
1368871_at 8.43981 8.090954 8.418568 8.116601 8.410059 8.472513 8.48282 8.4761505 8.41261 8.297748 8.149905 8.213802
1368872_a_at 4.7484426 5.2471247 5.278958 5.4232426 5.0582323 5.002341 5.0822377 4.668173 5.337385 4.688354 4.7460437 5.430661
1368873_at 4.403412 4.3929677 4.593192 4.4023943 4.429098 4.14235 4.5221252 4.458514 4.186591 4.350808 4.7430115 4.3404512
1368874_a_at 5.565111 5.4799523 5.6257606 5.4760046 5.369074 5.4814887 5.4828596 5.3621707 5.7526383 5.6130385 5.71129 6.004437
1368875_a_at 6.999453 7.2940135 7.304244 7.05254 7.267353 7.2856846 7.016703 7.097362 7.037235 6.850768 6.77179 7.015529
1368876_a_at 5.167677 5.301591 5.2378488 5.303629 5.172824 5.144368 5.163392 5.2828856 5.207245 4.9757833 5.0621433 5.017808
1368877_at 6.4176655 6.4556665 6.225364 6.3285413 5.7736807 5.872091 6.0152364 5.742048 6.6654296 6.1051173 6.7316275 6.05947
1368878_at 8.994344 9.284496 8.645698 8.717761 8.739383 8.116948 8.508905 9.206607 10.224192 9.820998 10.000426 10.355115
1368879_a_at 5.1972694 4.5583544 4.859444 5.0718513 4.825841 4.9227395 5.1617107 5.0377383 5.0834484 5.368301 5.011686 4.804937
1368880_at 4.425561 4.3185625 4.462306 4.197796 4.4626584 4.2854347 4.3482585 4.2672677 4.1990395 4.1139317 4.16848 4.290715
1368881_at 7.9965186 8.013744 7.951336 8.234565 8.306174 8.213551 8.300202 8.361541 8.463875 8.342668 8.392759 8.456785
1368882_at 5.5782866 5.215547 5.9173512 4.910684 5.7905183 4.6112895 5.088911 5.201725 5.0463834 4.654319 5.245249 5.0746446
1368883_at 4.5958714 4.802752 4.5154757 4.7569404 4.605494 4.6375346 4.6479187 4.9998975 4.7321324 4.6082354 4.6043262 4.6533284
1368884_at 4.5791874 4.9653263 4.867563 4.7439327 4.8898168 5.0194826 4.786522 4.9482093 4.6378036 5.039365 4.8294725 4.7669096
1368885_at 5.377371 5.951519 5.5040245 5.8751254 5.922355 6.05223 5.9277296 6.052339 5.296008 5.7235913 5.9803786 5.4277873
1368886_at 9.375692 8.979428 9.097261 9.037766 9.149697 9.058795 9.11146 9.2055 9.288798 9.293655 9.336306 9.114149
1368887_at 3.756308 3.8024821 3.7574337 3.6506827 3.8011312 3.6242797 3.960901 4.044153 3.7356648 3.9586823 3.6298518 3.7730303
1368888_a_at 7.2952933 7.266821 7.876628 7.723184 7.8528643 8.024278 7.6689935 7.5853596 8.513632 8.535164 8.0120535 8.178197
1368889_at 6.474395 6.3231864 6.544819 6.590636 6.5270753 6.692608 6.5352387 6.822805 6.8355627 6.5521574 6.9805703 6.7591486
1368890_at 7.4013114 7.5210614 7.65461 7.4779506 7.437665 7.571146 7.365485 7.448069 7.536085 7.3951254 7.6060104 7.631491
1368891_at 5.443722 5.328354 5.513732 5.312499 5.337569 5.365179 5.3256097 5.44907 5.5188622 5.563511 5.3786063 5.5066814
1368892_at 4.4980564 4.492092 4.626479 4.674955 4.4564714 4.795374 4.709836 5.0217285 4.7178373 4.7525587 5.3613334 4.7130847
1368893_at 4.54491 4.7171125 4.538522 4.7527246 4.585558 4.587592 4.5415325 4.5813956 4.762038 4.6584253 4.6476927 4.571799
1368894_at 5.2838554 5.3361263 5.2588687 5.283024 5.556421 5.5939436 5.960035 5.9115443 5.1054854 5.69825 6.0206666 5.3016
1368895_at 4.6137786 4.7057943 4.6622276 4.680213 4.908268 4.562444 4.6011486 4.538146 4.459377 4.6199436 4.5258484 4.4819264
1368896_at 6.3151355 6.2506337 6.367666 6.16456 6.1804843 5.9284434 6.458244 6.1370807 6.5067015 6.633388 6.1606894 6.3592815
1368897_at 4.8510857 4.8329086 5.02505 4.7693443 4.9199057 5.2319555 5.174387 4.709009 5.118038 5.7982473 5.2015505 4.711377
1368898_at 5.940182 5.804401 5.9003663 6.3091764 6.040425 6.0705066 5.9168067 6.185139 5.9773707 5.684562 5.70651 5.383974
1368899_at 7.5828857 7.7452292 7.734458 7.532008 7.511889 7.4908934 7.452697 7.5924697 7.5042214 7.601877 7.533307 7.5455194
1368900_at 5.0011177 5.223484 4.7750096 4.7458124 5.1986346 5.2477827 4.5228376 4.8316517 4.8131266 5.0043297 5.032877 5.090124
1368901_at 5.6923795 5.0794683 5.2347684 5.722759 5.645382 5.732051 5.422949 5.751978 5.7193384 6.0413756 5.8949676 5.6943727
1368902_at 7.119483 7.168056 7.190842 7.1796103 6.5516005 7.1813126 7.2688413 7.385514 6.740829 7.0473194 7.2461166 7.283231
1368903_at 7.2210016 7.447449 7.1187553 7.3114505 7.416685 7.4264765 7.502722 7.6355724 7.530985 7.5099645 7.543538 7.797366
1368904_at 6.646868 6.5669436 6.6436133 6.2936406 6.281511 6.174875 6.320254 6.662331 6.3343825 6.4068117 6.3150096 6.163625
1368905_at 6.762838 7.516882 6.9230947 7.5560317 8.143732 8.03125 8.707507 8.09831 8.6952305 8.942936 9.034872 8.717514
1368906_at 3.3118093 3.2365203 3.36313 3.3356705 3.3079011 3.279515 3.2644439 3.363016 3.320284 3.2005012 3.3226085 3.351895
1368907_at 4.521515 4.5514016 4.672492 4.875097 4.407578 4.718279 4.686154 4.7952337 4.617937 4.853577 4.793 4.800406
1368908_at 8.087215 7.9281273 8.127397 8.18248 8.11685 8.364959 8.465283 8.118036 8.595079 8.401419 8.191717 8.468031
1368909_a_at 6.4179387 6.0570526 6.689858 6.4392405 6.680416 6.7666917 6.532086 6.596931 6.5621977 6.5503974 6.6794176 6.666707
1368910_at 4.9571853 5.192611 5.005861 5.7159753 5.294202 5.334061 5.0571513 5.477107 5.3294 5.4652357 5.2278237 5.23004
1368911_at 6.142181 6.2163396 5.8556356 5.86533 6.125817 6.1724553 5.8010745 5.3820567 5.8453665 5.671001 5.934227 5.8827043
1368912_at 4.373959 4.7022486 4.4471936 4.587581 4.4187417 4.6181655 4.479154 4.916341 4.352589 4.5130177 4.698328 4.6533284
1368913_at 4.2527466 4.088326 4.0214853 4.1061454 4.11505 4.203888 3.9275484 4.0875053 3.7569838 3.8353448 4.367217 4.0463233
1368914_at 4.4680157 4.5542684 4.563186 4.6227837 4.4998617 4.540889 4.4237533 4.37782 4.3441906 4.3442726 4.509508 4.353588
1368915_at 10.543598 10.264195 10.660944 10.486525 10.701562 10.633382 10.834642 11.04808 10.971566 10.99168 10.929098 11.003064
1368916_at 10.288973 10.334842 10.252915 10.370489 10.591982 10.433397 10.4725895 10.686523 10.528725 10.691108 10.471354 10.564327
1368917_at 5.3233647 4.918843 5.155196 4.9271913 5.041475 4.8142343 4.9458017 5.4446173 5.268412 4.789616 5.207862 5.090909
1368918_at 5.4928846 5.784876 5.961525 5.504621 5.694641 5.697398 5.694907 5.632408 5.3679066 5.3764076 5.536413 5.4980392
1368919_at 5.0891976 5.0842986 4.9904675 5.092986 4.9799337 4.8570447 5.0923095 5.0455723 4.8554673 5.127654 5.1552644 4.864103
1368920_at 5.1646743 5.2740984 5.2069697 5.2131653 5.142369 5.183468 5.021149 4.9318476 4.9380126 4.936575 4.8849154 5.044718
1368921_a_at 6.1875277 6.162928 6.060281 6.134073 6.527767 6.3012557 6.5105486 6.128412 5.9569993 6.5254 6.629087 6.305108
1368922_at 4.712969 4.7850776 4.9354815 5.2754755 4.6017547 4.5104995 4.6399765 4.549036 4.758024 4.5588436 4.9289403 4.6191034
1368923_at 4.860464 4.834388 4.668761 4.8110437 4.8634067 4.7997932 4.5509853 4.7280936 4.8295918 4.713586 4.592018 4.713332
1368924_at 11.209255 10.597989 11.001116 10.564616 11.028937 10.924874 10.798011 10.769413 10.726202 10.347098 10.405535 10.568329
1368925_a_at 4.5637307 4.817919 4.4691525 4.536192 4.4244313 4.54714 4.6302752 4.581592 4.9157987 4.581337 4.5740795 4.658432
1368926_at 4.819195 4.9204707 4.7276974 5.055745 4.623167 4.6387863 4.5627856 4.657979 4.644652 4.567068 4.7125483 4.7536187
1368927_at 6.6994705 6.6420293 6.807494 6.668309 6.540621 6.8820047 6.527023 6.762232 6.550874 6.2641253 6.6097465 6.2909794
1368928_at 6.194416 6.253798 6.1903358 6.040249 6.1846194 6.1091266 6.2686753 5.897605 6.2233768 6.1162767 6.0809565 6.1526055
1368929_at 7.2578626 6.9802365 6.983672 6.765062 7.0059686 6.801101 6.4329243 6.683137 6.938692 6.8410234 6.761327 6.5013647
1368930_at 4.1920366 4.228378 4.389095 4.251382 4.286842 4.1669173 4.252392 4.2213807 4.3308883 4.311856 4.4648647 4.2024927
1368931_at 7.5255995 7.3605685 7.420628 7.42097 7.1356697 7.071583 6.928058 6.5658736 7.1908703 6.838166 6.9397516 6.783787
1368932_at 5.7760916 5.6012607 6.007185 5.8165503 5.8013153 5.864625 5.673178 5.4110284 5.8488135 5.4348774 5.553601 5.669736
1368933_at 6.8718796 6.843716 6.825406 6.71377 6.770134 6.6743417 6.5208535 6.7623715 6.7166023 6.8723464 6.850935 6.681099
1368934_at 10.021945 10.522449 10.565365 10.504366 10.70373 10.73544 9.866735 10.165078 10.731524 10.492624 10.449605 10.721096
1368935_at 3.8777995 3.8942237 3.8576307 4.0389876 3.965868 3.7780695 3.849516 3.9964275 3.8731368 3.8573987 3.9245133 4.141162
1368936_at 9.938382 9.985492 9.976407 9.913435 9.99441 9.80391 9.74342 9.596859 9.871768 9.716631 9.882153 9.87893
1368937_at 5.3933797 5.5793357 5.463846 5.3271365 5.362598 5.293491 5.1251125 5.239713 5.368494 5.3237066 5.197999 5.1212506
1368938_at 5.709527 5.661432 5.432429 4.971835 5.1228876 5.1973767 5.4636545 5.395148 5.377662 5.3659077 5.0172796 5.699942
1368939_a_at 4.3536296 4.423582 4.4373217 4.4200335 4.468717 4.3549232 4.4523993 4.403354 4.321816 4.548397 4.5411005 4.423898
1368940_at 10.233089 9.991235 10.442432 10.249269 10.460796 10.400719 9.787315 10.047277 9.878842 9.960103 9.42474 9.946953
1368941_at 4.3256273 4.2747912 4.1558776 4.162013 4.225653 4.3530593 4.272642 4.274842 4.2934756 4.01544 4.120593 4.2130294
1368942_at 4.381394 4.770646 4.500694 4.4239526 4.338211 4.3653316 4.4343004 4.610387 4.646754 4.4537363 4.193618 4.258677
1368943_at 13.074958 13.165321 13.051421 12.7900095 12.855209 12.711403 12.780631 12.952606 12.748423 12.665241 12.628368 12.775551
1368944_at 6.7066774 6.5643964 6.607717 6.412552 6.4964128 6.4286456 6.397508 6.434989 6.7500534 6.2468762 6.4724307 6.38746
1368945_at 5.595292 5.6732593 5.200408 5.4971275 5.272714 5.270166 5.502615 5.3749967 5.797723 5.4924083 5.490141 5.717625
1368946_at 5.703225 5.6058855 5.6242223 5.682682 5.75395 5.7094193 5.5913 5.474263 5.6638746 5.312461 5.4634748 5.4191775
1368947_at 7.4876246 7.476342 8.420076 6.6998 8.168277 7.787142 6.3124795 6.892029 6.894245 7.3146505 7.189536 6.9371824
1368948_at 5.7522745 5.957867 5.787514 5.7319055 5.8114843 6.067408 5.979874 5.817358 5.6896048 5.8214703 5.60791 5.582656
1368949_at 4.331089 4.3410864 4.3040876 4.183776 4.394247 4.353358 4.2951427 4.593362 4.414487 4.2294397 4.4736385 4.477449
1368950_a_at 5.571067 5.7405806 5.474024 5.650361 5.5660048 5.5308533 5.5250325 5.3707695 5.3496513 5.536766 5.4701843 5.4602017
1368951_at 4.4379506 4.497778 4.7265 4.621563 4.538372 4.3915014 4.4353514 4.516606 4.3873677 4.5950136 4.533061 4.6054444
1368952_at 4.6733637 5.0296316 4.6033807 4.9228306 4.947917 4.7928066 4.5128894 4.5358973 4.5705376 4.6403437 4.5672226 4.4240923
1368953_at 7.7513824 7.16847 7.3924313 7.4036303 7.246088 7.44025 7.179635 6.8732557 7.0739713 6.980063 6.933568 6.967758
1368954_at 5.0638566 5.1816688 5.188798 5.113571 5.087822 5.0648975 5.0724583 5.090196 4.9006 4.937144 4.8458033 5.1300917
1368955_at 7.104063 6.97498 7.239329 6.914103 7.0461593 6.9775424 6.71306 6.699026 6.8509502 6.6963563 6.4930778 6.657495
1368956_at 5.297945 5.510237 5.0437927 5.3137937 5.288181 5.2502217 5.305385 5.4549475 5.235489 5.2365894 5.043006 5.1491723
1368957_at 4.9268355 5.1577625 5.213395 5.1787877 5.20367 5.1892543 5.153149 4.9471464 4.7794785 4.807343 5.041017 4.8990407
1368958_at 3.7523987 3.7678132 3.813741 3.8049245 3.9299135 3.7086322 3.8104231 3.911836 3.7309902 3.9426377 3.6363485 3.6708314
1368959_at 4.661544 4.6434345 4.567377 4.640102 4.7763076 4.7939787 4.7055006 4.649954 4.3989296 4.7325907 4.4614754 4.4405174
1368960_at 9.031251 8.716508 8.782873 8.306339 8.628193 8.516431 8.623614 8.218394 8.945254 9.0090065 8.881457 9.31132
1368961_at 5.527028 5.810394 5.6531324 5.756323 5.808255 5.843056 5.7720723 5.8300962 5.922992 5.9677215 5.9671326 5.807777
1368962_at 4.8291655 4.6740046 4.6087723 4.706752 4.6739874 4.541855 4.7191076 4.6306343 4.662325 4.571074 4.7576823 4.845194
1368963_at 6.25912 6.1764836 6.0376754 6.21737 6.1541595 6.3378353 6.2012444 6.3840866 6.6532106 6.537614 6.384326 6.4612517
1368964_at 4.0847826 4.376729 4.2251797 3.8087683 4.451814 4.0215073 4.2470713 3.9159644 4.102253 3.9139352 3.8881493 3.822733
1368965_at 5.3680153 5.5190544 5.4433994 5.380077 5.313678 5.5951047 5.7853494 5.5594535 5.483696 5.432563 5.875877 5.700258
1368966_at 3.9474466 4.0628843 3.9860992 3.8390002 3.8508646 3.829822 4.013852 4.132011 3.9476523 3.8687706 3.8397663 4.0696287
1368967_at 6.094523 6.502051 6.563222 6.26852 6.4965324 5.8036785 6.409461 6.2128835 6.7444158 6.5821075 6.373408 6.4077344
1368968_at 4.2137313 4.2956033 4.094966 4.2155747 4.2942724 4.2907295 4.204254 4.219117 4.1983113 4.45709 4.1433625 4.0492916
1368969_at 3.8303773 3.9806938 4.0055046 4.099468 3.8655303 4.080922 3.884706 4.03205 3.970043 3.8021927 3.991528 3.910987
1368970_at 5.261923 5.6934285 5.243018 5.2161393 5.4424033 5.338781 5.5163684 5.736944 5.445333 5.2832747 5.5820236 5.325448
1368971_a_at 4.569078 4.771249 4.90553 4.6672454 5.3089495 5.057596 4.703731 4.9272594 4.999011 4.797843 4.6644406 4.6792016
1368972_at 3.5881214 3.6428585 3.6100187 3.6377332 3.7325947 3.8428602 3.544389 3.5474346 3.612694 3.5910697 3.62733 3.752196
1368973_at 7.391231 7.162467 7.1259174 7.1493573 7.2553644 7.142165 7.5081415 6.897881 7.081927 6.9913945 7.127649 7.0174465
1368974_at 5.060299 4.8563786 4.58064 4.8674006 4.811104 4.881625 4.930127 4.9147367 4.748337 4.5663366 4.974442 4.8451176
1368975_at 6.3211617 6.1826887 6.3889832 6.000676 6.372035 6.885927 6.244701 5.9799542 5.7826896 6.2305827 5.855303 5.8637114
1368976_at 5.968099 5.885254 5.893717 5.73759 5.862299 6.152997 5.7637243 5.1087747 5.7568007 5.5138793 5.320776 5.1336346
1368977_a_at 7.0239553 7.025439 7.1375017 7.376977 7.6087575 7.201211 7.8088593 7.682938 8.01738 7.957682 8.071614 8.1553
1368978_at 6.098116 6.0395308 6.123846 6.0662 5.800078 6.016906 5.6533585 5.9631763 5.6615076 5.9878654 6.2291036 6.2260456
1368979_at 6.0424232 6.0492616 6.2701774 5.875362 6.299225 6.2040906 6.261424 6.1752443 6.267722 6.272796 6.3215814 5.9762263
1368980_at 4.865448 4.683268 4.9682293 4.48051 4.794949 5.1225533 4.4697776 4.6059246 5.078911 4.8803473 4.323521 4.46661
1368981_at 4.010188 4.318129 3.9784448 4.4901934 4.224881 4.017456 4.433673 4.2066917 3.933186 4.0077124 4.399785 3.847649
1368982_at 4.990058 5.196043 5.1798067 5.010238 4.9467025 5.211479 5.032956 4.9780593 4.8606186 4.9923334 4.9784136 5.468994
1368983_at 4.333203 4.5751534 4.3031144 4.3412676 4.5111456 4.28755 4.37173 4.269664 4.3745837 4.1226344 4.4167604 4.1553392
1368984_at 6.952251 6.9252977 6.7326765 6.705266 6.960394 7.0938625 6.9667525 6.9272532 6.897498 6.922296 6.8763742 7.182065
1368985_at 4.2065125 4.201977 4.1498384 4.096602 4.167053 4.227103 4.3358555 4.118989 4.2472963 4.1751103 4.226553 4.2005167
1368986_at 4.9341946 5.139593 5.197426 5.006052 4.9571586 5.013219 4.935726 5.181446 4.9572573 5.007762 5.028697 4.8491745
1368987_at 5.9549937 6.2411823 6.1675453 6.068199 6.1458874 5.8706307 6.055522 6.144256 5.905466 5.86127 6.2646813 5.8312373
1368988_at 5.3856597 5.2224016 5.392188 5.375615 5.4928594 5.265577 5.4261622 5.2838187 5.414689 5.1313286 5.5182395 5.3715653
1368989_at 4.8349714 4.9637766 4.8413916 4.9533906 5.0277786 5.1441197 4.928209 5.1238165 5.250976 5.186156 5.496713 5.108802
1368990_at 6.237431 5.960868 6.035373 5.732329 5.8974013 6.087258 5.7364564 5.6545777 5.935857 5.790065 5.916597 5.8511024
1368991_at 5.990647 6.2858214 6.115859 6.10925 6.2758565 6.191296 6.2628746 6.2750297 6.149469 6.5652184 6.488128 6.160341
1368992_a_at 9.743299 9.699061 9.786482 9.642869 9.569772 9.553765 9.687042 9.2332 9.181903 9.678721 9.046542 9.452911
1368993_at 5.455287 5.5538244 4.9564195 5.1092415 4.9002824 5.008953 4.980373 5.2818832 4.914628 4.7527623 4.753901 4.850085
1368994_a_at 5.5578966 5.675117 5.647957 5.5027094 5.7770963 5.5301485 5.73835 5.3447204 5.343933 5.597952 5.479474 5.3485165
1368995_at 3.588928 3.4947987 3.6360397 3.5455627 3.4810097 3.6450016 3.7005527 3.6343708 3.527403 3.6317332 3.7095697 3.6572382
1368996_at 4.767308 4.6515107 4.6719356 4.3572674 4.560279 4.638637 4.410676 4.5313115 4.245811 4.365092 4.724021 4.3240438
1368997_at 5.4918957 5.0393596 5.047961 4.869313 5.1606083 5.135007 5.629751 4.907077 4.8674607 5.2812223 5.2289324 4.8873644
1368998_at 3.499177 3.689013 3.5290756 3.5252233 3.628955 3.5570755 3.6683834 3.6957088 3.5274694 3.5461388 3.6784503 3.5406258
1368999_a_at 5.323375 5.3204336 5.4551544 5.192251 5.3720984 5.303162 5.319581 5.549004 5.5796194 5.205078 5.5070786 5.2448406
1369000_at 5.288103 5.306037 5.31619 5.193751 5.233552 5.189775 5.3581095 5.239396 5.32444 5.2149434 5.274487 5.087066
1369001_at 4.005189 4.1701345 3.9044452 3.9374423 3.8809776 4.045417 3.890592 3.959858 3.7867486 4.028702 3.8990273 3.8843672
1369002_at 4.75365 4.9135714 4.962091 4.7547913 4.868995 5.1367493 4.9292727 5.0630307 4.772824 4.7149673 4.8121324 4.653949
1369003_at 5.123241 5.3621464 5.096695 5.022781 4.8177037 5.2713823 5.079361 4.4059196 5.3236675 5.0526667 4.8568225 4.7574263
1369004_at 4.9680786 5.1466436 5.250945 5.076006 5.1233597 5.1881456 5.326235 5.145485 5.012985 5.0942526 5.1021786 5.161774
1369005_at 5.0395894 4.98022 5.0504193 4.756251 4.6715307 4.8235435 4.6948276 5.127935 4.627551 4.7627254 5.0074644 4.5631766
1369006_at 4.293662 4.308837 4.2661376 4.402153 4.4399214 4.3506107 4.3136225 4.465172 4.158528 4.286499 4.163149 4.399553
1369007_at 5.4123907 5.3938656 5.297863 5.4420214 5.260229 5.386444 5.2143197 5.316912 5.2101727 5.252635 5.27639 5.2623105
1369008_a_at 4.368627 4.503105 4.324238 4.5157566 4.5661263 4.665614 4.641982 4.788381 4.7003155 4.5426083 4.3696556 4.409197
1369009_at 3.9313428 3.6503015 3.7358625 3.899151 3.807421 3.649297 3.6353407 3.677638 3.7543478 3.8579297 3.7547262 3.6985478
1369010_at 4.778187 4.8894854 4.6975403 4.919458 4.8097587 4.888014 4.8559 4.5504794 4.7158604 4.9606113 4.726036 4.731052
1369011_at 11.878817 11.8924885 12.063128 12.038946 11.778913 11.834504 11.892834 12.09867 12.215877 11.767366 12.107575 11.98777
1369012_at 6.0103154 6.124754 6.182217 5.754144 5.7429333 5.7359843 5.6902814 5.891927 5.858814 5.396622 5.4088073 5.6151276
1369013_a_at 9.837715 9.861348 9.848732 9.913141 10.002245 9.83595 10.003333 9.95641 10.029117 10.180821 10.136051 10.17676
1369014_at 5.403248 5.4963865 5.316517 5.028392 5.1954594 5.0947285 5.4451075 5.3702307 5.0519834 5.245804 5.203264 5.3395367
1369015_at 4.7669973 5.0315228 4.626479 4.7908754 4.613636 4.8961697 4.655906 4.9379144 4.889682 4.724775 4.6842694 4.6232533
1369016_at 5.986928 5.788518 5.990162 5.8611584 5.9250784 5.911709 5.7140536 5.752489 5.707215 5.5957794 6.190257 5.667005
1369017_at 4.3279266 4.6122017 4.3676887 4.3970094 4.4081054 4.4013186 4.1616774 4.2176847 4.3176565 4.2870474 4.2414503 4.2258286
1369018_at 5.343958 5.602167 5.455294 5.658176 5.430489 5.3840637 5.3224406 5.2921014 5.168929 5.1853857 5.2703276 4.9971166
1369019_at 3.6400576 3.6989086 3.7839692 3.64676 3.8789425 3.7305357 3.7076035 3.6796482 3.8432102 3.785827 3.8069835 3.6995862
1369020_at 5.303955 5.565656 5.2949553 5.365609 4.956485 5.1622586 5.256735 5.1659775 5.137887 5.158719 5.473687 5.284606
1369021_at 6.0340734 6.14417 6.133229 6.2031603 6.2738547 6.089735 5.9975724 6.3195267 5.8003874 6.1768956 6.2187133 5.9188013
1369022_at 5.937236 6.203518 6.0119705 6.0268025 5.9706564 6.0651736 5.939161 5.8866153 5.894268 6.0981483 5.9645267 5.953758
1369023_at 9.519726 9.661172 9.65178 9.466728 9.579387 9.757575 9.716108 9.591557 9.812628 9.769224 9.968775 10.0553875
1369024_at 5.794627 5.6651535 5.9694366 6.0955405 5.9160533 5.9249287 5.9037247 6.002295 6.1527295 6.1288867 6.0933127 5.943475
1369025_at 4.433436 4.3523493 4.462794 4.3574347 4.3177667 4.4153175 4.363777 4.330415 4.184085 4.4071517 4.4121776 4.1349764
1369026_at 5.9227476 5.7819324 6.0277987 5.3637567 5.816735 5.6350684 5.492934 5.648941 5.7001843 5.4409633 5.2538943 5.532334
1369027_at 4.537304 4.451948 4.337448 4.462533 4.3830605 4.3559294 4.4046955 4.6451125 4.4734383 4.3644943 4.4498215 4.381037
1369028_at 4.807376 4.692218 4.711011 4.8049793 4.7971697 4.748204 4.716002 4.569364 4.6582613 4.8171496 4.6993594 4.6889353
1369029_at 5.1050663 4.9725513 5.061643 5.1182656 5.066451 5.3475747 4.933304 4.922691 4.6575103 4.6060195 4.7127986 4.5220127
1369030_at 4.4977036 4.5940595 4.5439034 4.5797873 4.53508 4.477371 4.4751368 4.7676325 4.97556 4.3477306 5.071511 4.650537
1369031_at 7.986336 7.862433 8.136221 7.798304 7.958303 8.188302 7.8747706 7.89898 7.76682 7.667369 7.539101 7.600516
1369032_at 7.911633 7.6179047 7.7911153 7.591385 7.7428226 7.568382 7.4527164 7.2351375 7.329025 7.4293995 7.305599 7.1060295
1369033_at 4.0409927 3.7059104 3.6615083 4.0268908 3.9282904 4.397763 4.001123 3.8266897 4.012118 4.092135 4.0738564 4.236929
1369034_at 4.899194 5.128255 5.2007437 4.856909 4.694147 4.7057524 5.0176115 5.1066575 5.199905 5.076914 4.7377663 4.7891254
1369035_a_at 3.5435772 3.7199514 3.4818475 3.5003614 3.6403382 3.5704222 3.484236 3.568233 3.6060867 3.5208447 3.5604515 3.7740722
1369036_at 3.6800284 3.623828 3.6559005 3.5412917 3.5879831 3.7320104 3.5725296 3.639141 3.6346202 3.724925 3.6925192 3.625566
1369037_at 4.671467 4.67395 4.368352 4.568403 4.5977263 4.5275435 4.417858 4.328926 4.3126063 4.3283324 4.5968666 4.2045126
1369038_at 5.8848066 5.9792333 5.9154673 5.73773 5.971648 5.8967514 5.952179 6.099331 5.980506 5.941806 5.806709 5.863929
1369039_at 7.538918 7.2719665 7.548638 7.245182 7.3061485 7.5233107 7.310675 7.361271 7.386628 7.316315 7.322933 7.1820383
1369040_at 5.168456 5.3284626 5.1224947 5.057894 5.0613556 5.2627172 4.7898345 4.655595 5.2140603 4.7836804 4.8975463 5.229508
1369041_at 3.9427445 3.8463917 3.7341964 3.8910043 3.757932 3.765467 3.6531546 3.854748 3.8204536 3.6869328 3.8550417 3.8876352
1369042_at 6.4809427 6.7564926 6.5815234 6.384904 6.7716413 6.333999 6.477694 6.565833 6.5465574 6.577676 6.370433 6.376821
1369043_at 3.6252673 3.8237653 3.6410196 3.6968434 3.6640835 3.7846947 3.7683353 3.8051853 3.6844802 3.7524943 3.7253773 3.7036684
1369044_a_at 6.1787987 6.1403184 6.8218684 6.2729635 6.6586676 6.0748377 5.389034 5.4487457 5.061226 5.3346453 4.9793334 5.2379956
1369045_at 6.796604 6.961442 6.9357853 6.918484 6.9240255 7.0265117 6.8920436 7.0062857 6.827809 6.9325337 6.7763667 6.7230206
1369046_at 3.8632233 4.204384 3.8582506 3.8212028 3.8418689 3.8449624 3.8045924 3.9367323 4.0414534 3.7920232 3.9142227 3.8177872
1369047_at 3.1469696 3.1041858 3.0786672 3.1297998 3.158702 3.1702085 3.1816478 3.0834086 3.1248462 3.2795668 3.2297797 3.3034604
1369048_at 5.0189843 5.2177095 5.257532 5.276636 5.2063227 4.8832293 4.7127786 4.950902 4.8905077 4.866893 4.8742375 4.9962006
1369049_at 3.879362 3.8944724 3.99814 3.7533205 3.7168224 4.1233573 4.195896 3.9930413 3.9936635 3.8396742 3.740567 3.8575983
1369050_at 7.721066 8.106573 7.855194 7.652994 7.8134475 7.9313197 7.8141055 7.69102 7.868543 8.023801 7.571764 7.596694
1369051_at 6.9973836 6.921275 6.95568 6.9121857 6.6620917 6.770302 7.056038 7.0016203 7.258198 7.0004945 6.9159956 6.7398753
1369052_at 4.7069697 4.7268353 4.8190756 5.021492 4.978863 4.8297048 5.1831064 5.0268626 5.1284876 5.17344 4.780259 5.0448985
1369053_at 4.5187006 4.9035716 4.641205 4.7753277 4.5062046 4.6316285 4.555783 4.787612 4.485243 4.6190395 4.641302 4.461733
1369054_at 4.1653733 4.2528124 4.250006 4.211275 4.186924 4.0581837 4.14072 4.1385655 4.2319613 4.1131363 4.2028756 4.050951
1369055_at 3.6395226 3.797616 3.7380269 3.7885146 3.584625 3.8292842 4.0252914 3.745949 4.056915 3.7354999 3.6901553 3.8849232
1369056_at 3.5508552 3.6609128 3.795579 3.5540407 3.6021621 3.544253 3.5987298 3.5357587 3.6071074 3.492775 3.6708105 3.4959292
1369057_at 7.4763203 7.475577 7.5872903 7.562868 7.4708443 7.4690113 7.4290147 7.620346 7.6090016 7.5609546 7.3967433 7.427731
1369058_at 5.3886538 5.5085588 5.184549 5.4811373 5.2424145 5.1721416 5.3931355 5.2571797 5.158142 5.15093 5.2807565 5.2461047
1369059_at 7.8373566 7.4896245 7.654293 7.6190233 7.9368877 7.427405 7.799946 7.5838933 7.851897 7.6625595 7.6394405 7.5333304
1369060_a_at 7.1702614 7.0864253 7.3581896 7.10707 7.426786 7.413697 7.2725782 7.102061 7.3659563 7.271135 7.287591 7.4247584
1369061_at 8.129517 8.221912 7.836741 8.106243 8.540468 8.367633 8.782406 8.035 8.729599 8.787388 8.944035 9.10247
1369062_at 5.308177 5.528634 5.0879936 5.3105803 5.2102513 5.322173 5.147953 5.449815 5.1752043 5.330371 5.376774 5.2248316
1369063_at 9.503229 9.440008 9.539432 9.4705 9.315622 9.275892 9.493201 9.481999 9.575731 9.544137 9.412751 9.625568
1369064_a_at 3.835305 3.9782467 3.9372718 3.7720425 3.871303 3.9391088 3.8466876 3.8312337 3.9071321 3.9291174 3.7521992 3.8882537
1369065_a_at 8.29014 8.206257 8.238733 8.234096 8.382589 8.378459 8.128524 8.164143 8.043001 8.2259245 8.005527 7.8478303
1369066_at 6.708532 6.456944 6.553052 6.5178933 6.7243695 6.5482945 6.5790257 5.9748683 6.3699284 6.2238855 6.153339 6.314278
1369067_at 3.8754268 3.7964103 3.8689637 3.744807 3.953761 3.8831365 3.8652272 3.7551532 3.7083256 3.7873936 3.8865094 3.8209527
1369068_at 3.8999422 3.9919212 3.9131124 3.9963162 3.9372983 3.917713 3.780751 4.0616 3.8655286 4.027031 3.9780712 3.680631
1369069_at 7.1294904 7.301343 7.297324 7.0161204 7.1267834 7.3228602 7.276264 7.0553727 7.4184074 7.3792033 6.9714384 7.18419
1369070_at 7.3445315 7.150888 7.40438 7.1161165 7.1319733 7.1347313 7.025713 7.2411313 7.4056697 7.4527717 7.197981 7.3234944
1369071_at 4.346193 4.3354635 4.3573256 4.275796 4.0013514 4.2444944 4.4337845 4.3549814 4.269436 4.312443 4.264719 4.09256
1369072_at 6.050494 6.011776 6.343431 6.3279886 6.934121 7.3756094 7.629572 7.0846267 7.2662287 7.395755 7.635577 7.5838227
1369073_at 9.671406 9.389106 9.174408 9.733179 9.173229 9.294409 9.741651 9.226417 9.433644 9.284078 9.153389 9.326391
1369074_at 12.52213 12.3598995 12.580158 12.254253 12.51305 12.413983 12.526495 12.503538 12.301824 12.390078 12.170635 12.225344
1369075_a_at 4.5262938 4.9265604 4.3279333 4.63044 4.7380533 4.443995 4.8654757 4.967601 4.7856126 4.735763 4.7457056 4.566703
1369076_at 8.673159 8.391356 8.472153 8.458927 8.337882 8.361717 8.373712 8.154793 8.627868 8.275623 8.169138 8.528354
1369077_at 6.8457146 6.925419 6.63067 6.5207353 6.573829 7.027726 6.840077 6.775858 6.944294 6.9977264 6.8622494 7.048131
1369078_at 7.691186 7.6750402 7.5708847 7.5426006 7.4634995 7.6837935 7.3276725 7.426843 7.4558415 7.3303165 7.3628206 7.338569
1369079_at 5.3726444 5.047462 5.161232 5.0808153 5.1076584 5.1623344 4.9645176 5.409995 5.3786364 5.231902 5.1042166 5.277741
1369080_at 4.8245482 5.069596 5.0058203 5.129837 5.062839 4.7069235 4.829063 4.8374977 4.943535 5.0755763 5.3722887 4.7240605
1369081_at 7.1122627 6.61953 6.5597057 6.9846916 6.465233 6.5011444 6.67585 6.4083066 6.865576 6.393815 6.502315 6.498888
1369082_at 4.73372 5.04407 4.8718357 4.860076 4.9978704 4.9106393 4.5895457 4.767746 4.7388644 4.77164 4.8572187 4.7356243
1369083_at 5.205189 5.5178604 5.6159477 5.384244 5.189557 5.0387187 5.3072414 5.180456 5.524573 5.197029 5.187429 5.05647
1369084_a_at 7.136733 7.2920814 7.3208146 7.196278 7.25888 7.008932 7.067481 7.2160816 7.053703 6.9303665 6.857643 6.8876257
1369085_s_at 5.036076 5.488963 5.088935 5.0147543 5.123391 5.0020237 5.4432135 5.584981 5.444516 4.826023 5.2444925 5.1875153
1369086_a_at 5.330094 4.827691 5.0568314 5.1424627 5.2372813 5.0087147 4.9241314 5.023389 4.7990932 4.802017 4.8424473 4.925644
1369087_at 4.894912 5.338152 5.3117332 5.344293 5.1790447 5.268613 5.1026435 5.2608004 5.114085 5.229023 5.1049805 5.242256
1369088_at 7.6571383 7.4469886 7.446215 7.41524 7.1247315 7.420932 7.72094 7.2668524 7.6773825 7.3935456 7.600586 7.551143
1369089_at 5.1329546 4.88096 4.8833237 5.1431174 4.7745223 4.6658773 4.690988 5.0698075 4.7617326 4.8012495 4.9642954 4.8046584
1369090_at 4.2428875 4.9299493 4.112671 4.4904423 4.37332 4.33058 4.5058613 4.7466288 4.7961483 4.5453806 4.593261 4.9227676
1369091_at 4.368663 4.250638 4.186405 4.1390853 4.2790346 4.3767385 4.344886 4.341838 4.0488653 4.4169006 4.3594294 4.327783
1369092_at 7.8168764 7.5508075 8.052358 7.7519097 8.146862 7.8421893 8.027362 7.601058 7.849723 7.6725044 7.616767 7.8360357
1369093_at 6.979789 7.0046577 7.0434318 6.990846 6.920582 7.0693035 6.7320433 6.993063 7.1211543 6.6891103 6.845202 6.7696304
1369094_a_at 5.453329 5.6845922 5.6468697 5.404684 5.6757746 5.4609365 4.987734 5.562102 5.767282 5.4098744 5.7017264 5.695198
1369095_at 4.2223406 4.4417486 4.5135603 4.514456 4.2551866 4.5351315 4.333725 4.6320295 4.403002 4.4801445 4.321783 4.3758287
1369096_at 4.272806 4.2622175 4.1377335 4.2420135 4.257091 4.1903086 4.3035383 4.187296 3.933186 4.1609898 4.1542635 4.319922
1369097_s_at 6.065717 5.809458 6.0375915 6.18098 5.922161 6.1978517 6.3719363 6.108154 5.9748135 6.2218337 6.015997 5.8204336
1369098_at 4.069281 4.159561 4.1074133 4.309752 4.169309 4.3217335 4.043625 4.30077 4.083421 4.2003884 4.1190042 4.141162
1369099_at 7.644496 7.567755 7.6356378 7.2537317 7.2521405 7.482755 7.2953343 7.3171606 7.2835283 7.026451 6.874515 7.211511
1369100_at 4.2282057 4.209503 4.152484 4.242013 4.360612 4.25823 4.3088574 4.735962 4.4671016 4.315233 4.4663086 4.2462845
1369101_at 8.016121 7.979499 8.079365 7.8792257 8.008778 7.795224 7.7729726 7.898913 7.8701577 7.722356 7.6702623 7.667222
1369102_at 3.8874965 3.9277036 3.762777 3.8403223 3.8162863 3.7486484 4.1364217 3.858253 3.835381 4.095358 3.948978 3.7896068
1369103_at 4.6856494 4.4823856 4.7483125 4.725015 4.7142363 4.8916326 4.7446375 4.4520664 4.527829 4.789098 4.6157103 4.459863
1369104_at 5.2139926 5.223925 5.2731047 5.121852 5.226278 5.286802 5.0586233 5.1787395 5.3567877 5.0516005 5.115144 5.0506573
1369105_a_at 4.0505657 4.9403973 3.9243977 3.6130686 3.5619388 3.8875637 3.4954882 3.6185029 3.401116 3.417592 3.5823853 3.3913803
1369106_at 4.377887 4.554049 4.2523828 4.333438 4.401054 4.319989 4.4305615 4.3034353 4.377849 4.235455 4.4092255 4.2508597
1369107_at 3.7842028 3.923264 3.7155538 3.7214873 3.8209386 3.822157 3.8590493 4.1380663 3.9949498 3.768041 3.931356 3.8130264
1369108_at 3.9535146 3.9176075 4.1058645 3.8416398 4.006645 3.9833627 4.0423965 4.017732 3.9183643 4.1729603 3.9570522 3.9217284
1369109_at 3.780081 3.6835268 3.7842224 3.7574422 3.6403382 3.882108 3.7807515 3.7482407 3.770183 3.7142112 3.8175392 3.870325
1369110_x_at 9.815435 10.503655 10.054516 9.875439 9.930059 10.596121 10.416929 9.7270565 9.339269 9.175228 9.295403 9.29096
1369111_at 13.980169 13.908513 14.005884 14.016498 13.874465 13.789183 13.641722 13.756133 13.816885 13.3405485 13.480517 13.717891
1369112_at 4.4367695 4.4724703 4.339992 4.3029304 4.462458 4.3607693 4.3758144 4.791729 4.399099 4.213537 4.3944435 4.3063803
1369113_at 3.304577 3.318655 3.3149636 3.2762327 3.3813386 3.4763272 3.4575775 3.4607887 3.537827 3.5644612 3.3736632 3.5409315
1369114_at 3.0435677 3.04712 3.1924114 3.0837116 3.0138748 3.1467693 3.1034496 3.206415 3.1263633 3.0731301 3.1916478 3.2449696
1369115_at 5.0569835 4.898699 5.1514316 4.9079037 5.3177104 5.5829315 5.289425 5.254833 5.2266407 5.481031 5.6715136 5.376751
1369116_a_at 5.7107105 6.015479 5.924042 5.796412 5.8393464 5.8297873 5.489658 5.489958 5.6357093 5.578906 5.5571275 5.391948
1369117_at 4.5262938 4.215208 3.991244 4.192504 4.536671 4.2956047 4.1618576 4.327023 4.188848 4.5894995 4.240576 4.228691
1369118_a_at 4.9193606 4.980288 4.807831 4.9700823 4.819973 4.8832293 5.1567106 5.4812393 5.2775326 4.8973255 5.3531475 4.981543
1369119_a_at 4.810373 4.742715 4.79908 4.7033033 4.7191734 4.6208024 4.813368 4.46669 4.8702383 4.5673866 4.6895437 4.5479555
1369120_a_at 7.2721353 7.4167113 7.5065584 7.3577523 7.542035 7.2749844 7.379827 7.5528727 7.1744466 7.3184495 7.211346 7.325575
1369121_at 5.1829753 5.398713 5.1153946 5.3772516 5.327315 5.3086543 4.965693 5.4734654 5.399037 5.1232166 5.2421045 4.9199133
1369122_at 7.08468 7.128486 7.077734 7.0478926 7.0696273 7.043671 7.208264 6.7834854 6.9352694 7.0606227 6.878277 7.184424
1369123_a_at 5.970212 6.050655 6.2108994 5.809884 6.013178 6.0132365 5.881242 5.9602795 5.877214 5.726527 6.011258 5.7904267
1369124_at 4.619731 4.669237 4.701147 4.8676214 4.725897 4.6234064 4.6186457 4.776163 4.460042 4.594805 4.57736 4.554989
1369125_at 3.2608204 3.440735 3.506065 3.3275254 3.2551768 3.2266314 3.393696 3.3646886 3.3318255 3.4154372 3.3073423 3.4919987
1369126_at 4.0892196 3.6363835 3.8614845 3.8118207 4.0385566 4.1084633 3.8329918 3.8250191 3.9036202 4.303688 3.9365885 4.047838
1369127_a_at 6.43632 6.5122676 6.5002217 6.4550147 6.5975246 6.5506043 6.298147 6.3680086 6.4553246 6.447328 6.541282 6.6371827
1369128_at 3.9907744 4.0937767 4.1121225 4.1923437 4.044916 3.924349 4.018564 3.7321236 4.0182757 3.8967905 3.9557247 3.8491588
1369129_at 4.2087765 4.0791807 4.2309637 4.164196 3.9554737 4.2710342 4.1625752 4.174532 4.073429 4.073372 3.9606988 4.122179
1369130_at 4.8861723 4.9900723 5.1647415 4.7855253 4.883257 4.894361 4.8667927 4.741267 4.9094543 4.831832 5.209038 4.786395
1369131_at 4.208501 4.177552 4.284987 4.051298 3.8828945 4.1469736 4.131013 4.2849646 4.1803017 4.1013627 4.31764 4.1456833
1369132_at 6.2054152 6.465165 6.2641716 6.429643 6.161444 6.2114525 6.1185427 6.53929 6.290424 6.3460684 6.737014 6.4166474
1369133_a_at 3.8293774 3.8504074 3.876547 3.933151 3.8339202 3.7674825 3.8201778 3.9092197 3.9176476 3.9497423 3.8867328 3.8810375
1369134_x_at 3.6928642 3.6551628 3.4092543 3.6384037 3.5750704 3.6600616 3.7925384 3.5090091 4.1053724 3.9307067 3.777354 3.8065155
1369135_at 7.0066996 7.200021 6.938585 7.1655374 6.679166 6.6865273 7.0302444 6.749209 6.699679 6.534719 6.8629994 6.52177
1369136_at 4.5448837 4.8450947 4.6022844 4.5720854 4.4626217 4.4920197 4.427685 4.8890486 4.5746584 4.4928885 4.8275404 4.54605
1369137_at 4.8546143 4.8938127 4.9943337 4.833503 4.8856936 4.82266 5.0594177 5.1941967 5.0997577 5.06196 4.9753356 5.2909317
1369138_a_at 3.786961 3.7648468 3.9449735 4.0733423 3.9001563 3.7762377 3.659074 3.795859 3.7905395 3.9452696 3.7946012 3.8292735
1369139_at 3.847819 4.340479 3.6195114 3.873266 3.916376 4.12521 4.1069603 4.1049166 4.1445045 3.810344 3.8742225 3.5810468
1369140_at 3.959814 4.1200666 3.9312441 4.0230474 4.182923 3.9091308 4.0140257 3.946708 3.9807878 4.050185 4.090785 4.035189
1369141_at 3.6823792 3.7198336 3.7838233 3.746207 3.6880395 3.8958185 3.663 3.5637684 3.598079 3.7504213 3.8046417 3.6753094
1369142_at 3.6137042 3.7672112 3.6718333 3.6109495 3.6992023 3.694601 3.5353425 3.8971894 3.8939886 3.5148494 3.6532464 3.681114
1369143_at 4.1689634 4.218458 4.231366 4.1512995 4.200965 4.3041553 4.129772 4.2522945 4.030348 4.13614 4.1915407 4.115083
1369144_a_at 4.576869 4.0951233 4.3053594 4.251359 4.2663455 4.551009 4.3909245 4.837658 4.422467 4.308761 4.5016747 4.255209
1369145_a_at 4.525872 4.664766 4.5495276 4.6421547 4.605952 4.538481 4.686439 4.5697913 4.6325393 4.5733156 4.7198367 4.6303287
1369146_a_at 6.780724 6.738025 6.994642 6.51487 6.832209 6.6848707 6.3708243 6.901695 7.311054 6.660022 6.7416263 6.988148
1369147_at 5.0643597 5.231108 5.373131 5.400289 5.025801 5.0351887 4.9162407 5.122589 4.856816 5.193406 4.9605985 5.0824265
1369148_at 7.981207 7.8067727 7.918008 7.798977 7.82248 7.9185457 8.065596 7.646079 8.021662 7.806577 7.73898 7.9553466
1369149_at 5.2078824 4.890632 5.2998347 5.2880077 5.257724 5.0741844 5.1068316 5.404435 5.029221 4.9623985 5.023387 4.9248853
1369150_at 8.004479 7.769512 8.048094 8.249251 8.175622 8.236906 7.907462 8.227417 8.106833 7.8030267 7.8061967 7.6268444
1369151_at 5.1826525 5.343213 5.497371 5.4042473 5.494419 5.476305 5.323716 5.309886 5.386593 5.4616404 5.3152533 5.2330775
1369152_at 6.8776507 6.800201 6.884757 6.5335245 6.758109 6.757817 6.4373813 6.516759 7.003921 6.8466473 6.82344 6.625064
1369153_at 3.475531 3.476879 3.401761 3.4251816 3.544745 3.630756 3.4922822 3.5250585 3.5117712 3.4206982 3.520186 3.6609256
1369154_at 3.914773 4.0280576 3.9507098 3.836615 3.9315758 3.9243486 3.7379978 4.0143757 4.036993 3.9723349 3.9654856 3.8870256
1369155_at 5.248298 5.0775433 5.0646105 5.1708636 5.203338 5.322602 5.122283 5.048231 5.111498 4.930172 5.450245 4.715272
1369156_at 6.2477117 6.358045 5.9551964 6.1531534 6.3218827 6.208596 6.311243 5.83621 6.5412674 6.374748 6.2804894 6.187587
1369157_at 8.51416 8.318719 8.444508 8.349108 8.690697 8.3564625 8.287706 8.228317 8.069745 8.182678 7.9321027 8.345762
1369158_at 4.4176483 4.25731 4.4909277 4.601124 4.1396103 4.3697696 4.167321 4.30077 4.2275305 4.3990107 4.277137 4.117276
1369159_at 5.922201 5.8005 5.687181 5.4057035 5.6608534 5.7760816 5.7757196 5.974809 5.4156985 5.8098793 5.576812 5.401618
1369160_a_at 4.521649 4.62993 4.9412084 4.7139254 4.8238573 4.5850163 4.5561438 4.7503576 4.584925 4.590597 4.770334 4.99133
1369161_at 8.33888 8.524124 8.002085 7.947113 7.667159 7.731143 7.4113913 7.636299 8.524784 8.17299 8.193857 8.171548
1369162_at 4.492762 4.3922143 4.251391 4.5002823 4.3560376 4.379175 4.460541 4.374543 4.160707 4.500979 4.587259 4.3908906
1369163_at 5.1478953 5.1953135 5.2970805 5.3779144 5.426201 5.341094 5.369354 5.215033 5.4908395 5.1650004 5.006885 5.374979
1369164_a_at 4.5808687 4.7619452 4.421094 4.6643963 4.5029707 4.505045 4.628793 4.6747346 4.6252255 4.5083237 4.4285393 4.4476814
1369165_at 4.069436 4.0933743 4.014943 4.098851 4.0361624 4.090355 3.9788148 4.1322975 4.1116123 4.1317663 4.195901 3.9588044
1369166_at 4.080638 4.1801844 4.130188 4.0742273 4.1285915 3.9885755 3.871432 4.1033115 4.0199895 3.9843397 4.0937796 4.065132
1369167_at 6.0424232 6.3377113 5.84712 5.9713206 5.967571 6.181247 6.148991 6.4168572 5.952904 6.076789 6.0663886 6.1756196
1369168_a_at 5.2959785 5.430261 5.1765723 5.412242 5.3763504 5.36891 5.229119 5.56104 5.418124 4.9731936 5.1032333 4.9954977
1369169_at 9.110303 9.102197 9.327567 9.18612 9.349601 9.232426 9.21111 9.657558 9.087503 8.781147 8.928303 8.925724
1369170_at 3.8189416 4.0160127 3.7996147 3.8540838 3.875493 3.8136504 4.000026 4.1219997 3.9351053 3.9766197 3.9481974 3.834475
1369171_at 10.8507395 10.947531 10.903488 10.587522 10.857583 10.900115 9.830404 11.045798 10.774724 10.512911 10.621141 10.7361765
1369172_at 3.9836106 4.097661 4.0673018 4.1489296 4.1955442 4.0819654 3.9581602 3.9273686 4.13531 4.0599265 3.9830294 4.0346856
1369173_at 5.2609825 5.5416417 5.356246 5.261447 5.238267 5.4658422 5.3361096 5.1403475 5.266461 5.1543846 5.093673 5.070746
1369174_at 6.774763 6.921338 6.7691517 6.4628577 6.4724817 6.8123775 6.8384194 6.398929 6.584914 6.2325 6.3306317 6.4310374
1369175_a_at 4.3067265 4.401349 4.095702 4.752742 4.481344 4.471509 4.5444317 4.4616175 4.0983515 4.3636923 4.458767 4.3391066
1369176_at 6.2689066 6.645514 6.670938 6.5609717 6.357279 6.4428487 6.299368 6.251638 6.366151 6.2298226 6.3654337 6.2177787
1369177_at 7.0454607 6.9079747 6.752734 6.8624697 6.843858 6.9293976 6.455095 6.9348397 7.1183248 6.9949927 6.47583 6.6426773
1369178_a_at 4.4876347 4.277997 4.521079 4.4223714 4.3741617 4.2212114 4.2997174 4.411393 4.167529 4.23092 4.4651403 4.1938047
1369179_a_at 6.101345 5.859542 6.716769 6.0342574 6.1490765 5.8691893 6.4167643 5.993532 6.0930734 6.8837795 6.8244615 6.444067
1369180_at 4.8706317 5.078908 5.1133704 4.732112 4.8859158 4.8638654 4.752639 4.698919 4.8680105 4.9221706 4.7882195 4.685634
1369181_at 5.744738 5.646584 5.7763076 5.64627 5.5058675 5.5337405 5.6801224 5.457013 5.3885274 5.4382544 5.52697 5.570858
1369182_at 4.1019382 3.852414 3.8482711 3.9185026 3.9349504 4.029992 4.0085 3.9771702 3.9611473 3.8468356 4.1150866 4.032729
1369183_at 4.5280056 4.729676 4.7759895 4.6618924 4.9153214 4.60176 4.7080183 5.0953035 4.710243 4.6747417 4.770083 4.6743546
1369184_at 4.632227 4.2828703 4.6151876 4.8902135 4.5563297 4.353174 4.254245 5.0183687 4.7093725 4.072228 4.5741186 4.260724
1369185_a_at 5.585854 5.6101475 5.350483 5.7792335 5.7651124 5.616288 5.6476192 5.697943 5.54395 5.609943 5.6625705 5.419556
1369186_at 6.773092 6.6088934 6.7778773 6.617463 6.8751917 7.1949167 6.9650908 6.648682 6.698928 6.734113 6.5354633 6.8092422
1369187_a_at 7.1825767 7.0562 7.321409 7.1408987 7.377717 7.5101943 7.724817 7.2018347 7.711148 7.8129773 7.634448 7.711418
1369188_at 3.9192796 4.0387154 3.928104 4.0299225 3.88942 3.997562 4.1326632 3.8888602 4.0067315 3.977137 3.9780715 3.8938832
1369189_at 5.9440093 5.927642 5.783488 5.8261695 5.715904 5.805907 5.5844502 5.6957026 5.6755743 5.5288377 5.7715487 5.7878304
1369190_at 5.870086 6.1780844 5.7159486 5.747197 6.3308024 5.756109 5.995786 5.821729 5.9287148 5.72597 5.8240604 5.813724
1369191_at 3.725792 3.62525 3.6672475 3.6529732 3.7737641 3.5103562 3.596043 3.880017 3.60899 3.759235 3.6826534 3.7102635
1369192_at 4.7307024 4.833176 4.631937 4.681519 4.603049 4.4801025 4.626289 4.9713063 4.859767 4.8209476 5.033276 4.68833
1369193_at 5.239339 5.136087 5.2925835 5.1153393 5.148869 5.0804195 5.076521 5.189796 5.2396526 5.0542307 5.051222 5.006165
1369194_a_at 3.5750928 3.6072834 3.6424897 3.6501033 3.616353 3.564683 3.4146209 3.5248764 3.5978663 3.6207771 3.543939 3.5260746
1369195_at 5.0796447 4.944921 5.6383157 5.388626 5.298019 5.1940603 4.73406 5.388553 4.821668 4.7871194 4.854891 4.7156024
1369196_at 5.460026 5.8600063 5.2021627 5.603653 5.3995495 5.4594536 5.3677816 5.727358 5.4614897 5.4000587 5.270384 5.5635986
1369197_at 5.456866 5.497687 5.570789 5.3802333 5.595525 5.5078373 5.4278603 5.4282036 5.618668 5.491269 5.3039956 5.2085333
1369198_at 5.5101175 5.802151 5.632551 5.7920604 5.6978683 5.568367 5.458379 5.6373158 5.8378115 5.676276 5.5311956 6.061025
1369199_at 5.510118 5.8679223 5.505561 5.601899 5.6825876 5.3681965 5.6719933 5.8828287 5.5275893 5.4079876 5.526825 5.608303
1369200_at 8.830009 8.768819 8.967139 8.472009 8.591267 8.287137 8.434426 8.474296 8.395412 8.527181 8.485025 8.209448
1369201_at 5.4119964 5.9026356 5.61519 5.911774 5.7005816 5.444502 5.5404572 5.706562 5.8325276 5.64434 5.450278 5.457325
1369202_at 3.871638 4.069392 3.8983016 3.8412235 4.1804743 4.3227267 4.466377 4.1167154 4.1639786 4.219047 4.1349745 4.1445036
1369203_at 3.856478 3.7013073 3.9123046 3.764871 3.8029666 3.8785267 3.7961338 3.84283 3.7351189 4.006042 3.898438 4.0027876
1369204_at 6.6975064 6.793788 6.7428913 6.6539793 6.94798 7.3803616 6.648987 6.829902 6.6002994 6.6804852 6.3680086 6.3348136
1369205_at 5.1719313 5.386953 5.1713085 5.285084 5.1707296 5.3600874 5.195031 5.1970744 5.2215033 5.1300874 5.1146793 5.193481
1369206_at 12.367271 12.412183 12.349405 12.342554 12.463966 12.534503 12.313574 12.221436 12.432116 12.367271 12.31302 12.362782
1369207_at 4.3101544 4.5727034 4.121233 4.1781435 4.506506 4.508394 4.307256 4.3641996 4.2018003 4.24041 4.085689 4.3629885
1369208_at 6.1412582 5.9857597 6.015843 5.832844 6.346111 6.4057083 5.800305 6.467787 5.8382907 6.1466804 5.9211097 5.8206635
1369209_at 6.1590366 6.129046 6.643955 6.5374336 6.518487 6.2902384 6.348382 6.4894466 6.2796807 6.6379128 6.5657344 6.3517814
1369210_at 3.2557771 3.25521 3.294122 3.355322 3.478814 3.405413 3.2979686 3.3564165 3.2316537 3.411993 3.464276 3.2062938
1369211_at 5.9802337 6.136043 6.0340753 5.9821477 6.0057564 5.9828033 6.006289 6.0867968 6.035339 6.023044 6.0408115 5.833077
1369212_s_at 7.094208 7.080432 6.9531655 6.8550415 6.625264 6.399452 6.8920436 6.7698336 6.961627 7.231321 7.0823946 7.0830064
1369213_at 5.584734 5.745881 5.5596704 5.685658 5.536916 5.5248528 5.4276376 5.8220844 5.4800534 5.5893006 5.6888804 5.565061
1369214_a_at 6.130552 6.0427117 6.443557 6.3664474 6.007465 6.0722356 5.831188 6.368953 5.9422317 6.239952 5.7933764 5.8924766
1369215_a_at 9.650323 9.646456 9.710304 9.451099 9.397074 9.598462 9.523251 9.833379 9.694417 9.594838 9.622821 9.241311
1369216_a_at 5.726514 5.831846 5.7108555 5.6816397 5.797892 5.6158466 5.684259 5.6698813 5.7132206 5.6742992 5.704219 5.5200944
1369217_at 4.2693963 4.4305 4.3857455 4.5609417 4.5249815 4.338808 4.45866 4.3714542 4.3552217 4.317748 4.467644 4.582616
1369218_at 7.1659303 7.166828 7.223727 7.0864673 7.0969844 7.1429205 7.088458 7.1776023 7.2731643 7.1467423 7.2087283 7.001067
1369219_at 6.588053 6.7656064 6.4411745 6.5984507 6.667908 6.605694 6.5360866 6.288456 6.4687085 6.534677 6.63535 6.6904964
1369220_at 6.772545 6.517076 6.62843 6.8466477 6.6129503 6.6885285 6.773778 6.8288827 6.654555 6.8029532 6.74203 6.9397106
1369221_at 5.9656353 5.9970827 6.115703 5.9895763 6.2701683 6.109702 5.8563337 6.351324 6.146305 6.2667265 6.286616 6.437926
1369222_at 5.3220553 5.4177113 5.5006404 5.502514 5.382735 5.3697653 5.5257015 5.9508114 5.7154794 5.3887277 5.4500403 5.423057
1369223_at 7.1056705 7.1787214 7.1162457 7.24002 6.957765 6.9156647 6.9577203 6.934487 7.103127 7.0389857 7.101171 7.0747952
1369224_at 9.035103 10.311228 9.868316 8.557899 6.1718187 8.38721 7.625474 6.5027556 6.1906123 6.2908115 6.8533745 6.207516
1369225_at 11.841272 12.220593 12.123916 12.097767 12.017762 12.066021 12.330505 12.429324 12.272764 12.468136 12.484565 12.224379
1369226_at 7.545489 7.4966516 7.402068 7.3478684 7.6017637 7.747455 7.9347367 7.5144324 7.456864 7.3398123 7.831182 7.1320086
1369227_at 5.999534 5.4668827 5.956674 5.6745954 5.6345987 5.906549 5.853956 5.6382427 5.8777256 5.6734786 5.677888 5.838096
1369228_at 5.993768 5.522102 5.96806 5.878196 5.781617 5.655194 5.832113 6.0084844 5.953457 5.5903854 6.193927 5.91168
1369229_at 5.927457 6.1110363 6.100302 6.094451 6.2545033 6.129183 6.268403 6.25317 6.122272 6.205083 6.401214 6.328395
1369230_at 4.616542 4.826896 4.722829 4.6321187 4.948767 4.8863335 4.476658 4.677427 4.5243783 4.544935 4.580264 4.54406
1369231_at 5.1409917 5.1181345 5.6188545 5.253998 5.104994 5.3910723 5.1726456 6.039501 5.1094885 5.5029106 5.7089257 5.3577805
1369232_at 4.4846153 4.5350833 4.4932594 4.564779 4.631376 4.3864594 4.4571004 4.618017 4.579591 4.475891 4.488752 4.4311824
1369233_at 4.0964613 4.041415 3.9119487 4.037131 4.1262774 4.0364647 4.1345663 4.0757546 3.9693103 4.0156555 4.0529556 3.9806967
1369234_at 7.772694 7.8239584 7.5035763 7.5122924 7.5528064 7.9105654 7.476618 7.833644 7.8866816 7.7380204 7.835026 7.2757974
1369235_at 4.8717966 5.108526 4.6893373 4.915575 5.0206137 4.874468 5.004515 4.6097174 4.719082 4.840911 4.842394 4.7799907
1369236_at 4.8652415 4.989064 4.943121 4.970004 4.9296045 4.867262 5.084459 5.0994253 5.0236487 4.985275 5.03574 5.028085
1369237_at 5.215678 5.318101 5.173259 5.3422613 5.2450805 5.289557 5.2179112 5.3710566 5.2773323 5.2401915 5.3947616 5.3091583
1369238_at 9.399576 9.298729 9.871126 9.968835 10.127152 10.007408 9.465487 9.736674 9.355845 9.236769 8.2668915 8.644826
1369239_at 3.8981497 4.1087856 3.9152336 3.9693031 4.17081 3.8619027 4.115187 3.9845185 3.8755813 3.8503184 3.8539066 4.092726
1369240_a_at 5.8149004 5.7558107 5.721546 5.345088 5.665075 5.582277 5.415945 5.5386443 5.5484123 5.4245944 5.597991 5.539693
1369241_at 5.3613696 5.735083 5.645018 5.820437 5.3970947 5.547507 5.4027348 5.6143723 5.384694 5.664121 5.215309 5.615665
1369242_at 3.9064503 3.7430959 3.5343983 3.6708655 3.570648 3.5387611 3.511343 4.1552563 3.5365963 3.4403846 3.766358 3.7794552
1369243_at 4.0311427 4.254411 4.2706103 4.6425705 4.15401 4.1873736 4.2213645 4.0890365 4.2404094 4.2218847 4.5277076 4.3777137
1369244_at 6.6870465 6.651089 6.810526 6.446953 6.567861 6.713204 6.302604 6.2795157 6.4307218 6.20255 6.3219523 6.1047435
1369245_at 4.8562083 5.0778866 4.69325 5.0767794 4.8015504 4.9846334 5.0649667 4.7587347 4.9223127 4.8724427 4.8317313 4.7894444
1369246_a_at 3.733573 3.8690176 3.8952835 3.8947756 3.793662 3.8587599 3.9194193 3.7905493 4.0176926 3.762397 3.876446 3.8411598
1369247_at 6.0997877 5.6487036 5.6992745 5.711298 5.7505913 6.021931 5.5762076 5.7324533 5.630229 5.840449 5.448826 5.762606
1369248_a_at 8.446463 8.146545 8.474975 8.240609 8.547476 7.939981 7.260713 7.7043834 7.739036 7.46157 6.91203 6.963299
1369249_at 8.118202 8.202402 8.11632 7.6287165 8.022508 7.9161577 7.245136 6.69684 7.468692 7.301705 7.5210304 7.1087246
1369250_at 5.2377105 5.382785 4.98659 4.995693 5.2579427 5.025275 4.8726025 5.0490203 4.825059 4.880401 5.164342 5.0866394
1369251_a_at 5.863254 5.6373825 5.576506 5.9422035 5.486559 5.700426 5.6625586 5.992829 5.6025505 5.7557497 5.938118 5.759676
1369252_a_at 5.5467615 5.2932587 5.3662863 5.4946556 5.694662 5.6400504 5.5427046 5.5463085 5.463367 5.577401 5.3785276 5.3407526
1369253_at 3.8736124 3.8285599 3.7946014 3.9921222 3.98856 3.8849378 4.060319 3.821301 3.9071321 3.8751051 3.8349383 3.8413634
1369254_a_at 4.051138 3.936522 3.8163972 3.967018 3.843016 3.8607361 4.002779 3.812298 3.966572 3.951982 3.8041682 4.078307
1369255_at 6.2124414 5.980579 6.194326 5.8031406 6.1306815 6.050288 5.718715 5.778808 6.2267976 6.062045 5.8886685 6.0326786
1369256_at 5.916607 5.7734065 6.2263923 5.7361817 5.824365 6.0834327 5.2683167 5.9010534 5.5015492 5.188306 5.16524 5.3977723
1369257_at 5.292409 5.57103 5.539179 5.20157 5.2526703 5.2129016 5.1408596 5.3542943 5.1761713 5.238886 5.226078 5.1061325
1369258_at 3.2107217 3.1642096 3.1687875 3.2280896 3.1397471 3.099003 3.2980883 3.2325554 3.2872553 3.1526415 3.3345459 3.2249048
1369259_at 7.398585 7.0203924 6.7604694 7.2065706 5.749996 5.289804 6.13162 5.9234104 5.5145793 5.7947483 5.720091 5.3573837
1369260_a_at 4.1024556 4.084695 4.1531863 4.0913944 4.2541265 4.0636516 4.097761 4.1648474 4.1024494 4.144074 4.0947895 4.161462
1369261_at 4.706769 4.8133264 4.7895327 4.7319036 4.9919653 4.7699003 4.841399 4.74168 4.818488 4.868578 4.9639072 4.914406
1369262_at 6.5004697 6.2791004 6.339825 6.4406576 6.366366 6.4929805 6.3668094 6.22638 6.2774687 6.404981 6.3016777 6.285382
1369263_at 3.440833 3.464019 3.5357482 3.4322262 3.4185088 3.4761841 3.528401 3.3896663 3.3772583 3.3669026 3.4001884 3.438606
1369264_at 5.1737814 5.1463413 5.213829 5.216012 5.4831543 5.2594337 5.4628444 5.293362 5.3855824 5.3614793 5.314158 5.304751
1369265_at 6.2030625 6.1506314 6.2245545 5.930393 6.0450854 6.0099483 6.116008 5.9996476 6.2868614 6.2336693 6.1917434 5.95728
1369266_at 5.4666743 5.566313 5.5652165 5.715358 5.8000975 5.996954 5.5685115 5.8825097 5.56669 5.8405657 5.397252 5.2984195
1369267_at 4.620782 4.4888062 4.171627 4.235742 4.299795 4.289021 4.352957 4.584897 4.0759544 4.2879715 4.2694545 4.4678354
1369268_at 4.2869515 4.515452 4.185293 4.26753 4.144475 4.3304806 4.2005363 4.1948404 3.9382143 4.1448984 4.0389595 4.0568304
1369269_at 8.65602 8.738831 8.577492 8.506794 8.525946 8.7523575 8.469225 8.220619 8.315095 8.388466 8.376332 8.319043
1369270_at 8.159563 8.0503 8.154589 7.700036 7.9816933 8.026681 7.752869 8.097454 8.262162 8.015262 8.061429 8.320774
1369271_at 4.1655254 4.3883214 3.9681394 4.2030115 4.388693 4.299882 3.9849901 4.5934973 4.114653 4.2003884 4.405769 4.2741785
1369272_at 4.9101124 4.977727 4.979947 4.6384573 4.7175303 5.29058 4.8667693 4.4814906 4.6205955 4.596482 4.3651733 4.516167
1369273_a_at 4.3850946 4.4479537 4.2721634 4.361006 4.4180946 4.4562764 4.338559 3.9715557 4.1984158 4.3013124 4.214197 4.24494
1369274_a_at 4.861895 4.869602 4.774578 4.8359575 4.8913136 4.4099026 5.107397 4.770918 4.863481 4.9094286 4.663982 5.3009796
1369275_s_at 12.423463 12.127114 12.653385 12.520251 12.484308 12.34925 12.238073 12.550106 12.5613985 12.333825 12.248474 12.414116
1369276_at 4.664664 4.9402504 4.5430756 4.68845 4.665148 4.7166 4.73406 4.521345 4.6325393 4.6927266 4.861725 4.762385
1369277_at 5.3841057 5.4101586 5.3101606 5.528291 5.689869 5.4962425 5.6204057 5.7061462 5.6738453 5.773063 5.5108895 5.4764757
1369278_at 8.088234 7.779704 7.8206453 7.4176326 7.61026 7.5456657 7.5950937 7.082775 7.525947 7.714885 7.2887864 7.4474955
1369279_at 6.2398067 6.3929315 5.731711 6.0945334 5.8944783 5.948656 6.037688 6.064245 5.924145 6.2200737 6.0361705 6.253902
1369280_at 4.198198 4.3085675 4.3042617 4.4797134 4.492581 4.501211 4.3043156 4.5526843 4.5232077 4.287348 4.54294 4.542118
1369281_at 3.500833 3.4373403 3.5772636 3.318965 3.4901276 3.6307282 3.5066814 3.4819407 3.4007657 3.4153044 3.39616 3.4508839
1369282_at 3.3141274 3.3983083 3.3601646 3.3740578 3.4099076 3.3936405 3.3477662 3.4869795 3.3115475 3.346718 3.3078606 3.3160746
1369283_at 3.857247 3.984739 3.9281878 4.197873 3.856832 3.9837878 3.933657 4.0314617 3.9644833 3.8717525 3.8809924 4.0035114
1369284_at 5.870554 5.5365677 5.5901594 5.6879463 5.55764 5.748968 5.769767 6.161566 5.7696466 5.813882 6.042053 5.681978
1369285_at 5.5878005 5.539916 5.93743 5.3716435 5.3037534 5.753765 5.3062625 5.3537693 5.289331 5.6734786 5.567984 5.6534405
1369286_at 12.271641 12.309505 12.314437 12.1837845 12.091953 12.159911 12.369044 12.437362 12.398113 12.097176 12.382365 12.354735
1369287_at 4.844405 5.149951 4.9523826 5.2451396 5.193988 4.8618937 4.840655 5.3692894 4.752808 4.814544 4.7190714 4.762186
1369288_at 4.596296 5.125964 4.6030917 5.04836 4.8357882 4.964037 4.8174047 4.980258 4.6337547 4.743183 5.095296 4.8454943
1369289_at 9.64795 9.515773 9.564169 9.251947 9.537982 9.3599205 9.213086 9.30618 9.800866 9.342365 9.302004 9.390578
1369290_at 4.4722834 4.624466 4.564519 4.554921 4.5769806 4.91483 4.457691 4.755393 4.6248856 4.612851 4.7221174 4.5934076
1369291_at 9.593396 9.549426 9.5868635 9.25872 8.9994335 9.309104 9.093856 9.085707 9.369802 8.774439 8.669668 9.032767
1369292_at 4.2285414 4.3340054 4.1835165 4.28281 4.371317 4.3474627 4.315318 4.3844037 4.326366 4.257986 4.413406 4.5623045
1369293_at 5.8725896 6.511105 5.9680943 6.0762167 5.9906244 6.1216283 6.218684 6.1678977 6.043013 5.8656487 5.88007 6.220076
1369294_at 4.612775 4.9055557 4.5785904 4.5429053 4.6855745 4.5832796 4.557119 4.5579767 4.5164123 4.642648 4.4329853 4.6116333
1369295_at 5.190569 5.00618 5.0819664 5.106655 5.1569757 5.0912647 4.6888647 5.184107 4.8439946 4.7479587 5.01091 5.0655603
1369296_at 12.6257925 12.4454 12.418639 12.00686 12.032785 12.122166 11.904571 10.99814 11.630668 6.616029 9.054011 10.320333
1369297_at 3.8915112 4.0087934 3.9520648 4.112849 3.945024 3.978446 4.09756 3.9099667 4.178972 3.7381656 4.0220175 3.9088204
1369298_at 4.32617 4.0825577 4.4021254 4.4863243 4.3316555 4.247648 4.687435 4.4460077 4.579598 4.211509 4.4283943 4.584691
1369299_at 4.998151 4.981675 4.80194 4.6822863 5.0327396 5.0295706 4.957653 4.765649 4.471916 4.9207673 4.8626914 4.9962254
1369300_at 4.0673246 4.2033634 4.003113 4.246683 3.9678788 4.1026015 4.0738087 4.0360775 4.037822 4.2408485 4.1673026 3.9995577
1369301_at 5.411393 5.170886 5.166199 5.1212792 5.274488 5.368695 5.064938 4.8213286 4.8976192 4.9854746 5.0967393 5.1095624
1369302_at 4.5598884 4.867663 4.7090344 4.75495 4.852927 4.6259093 4.585818 4.7655764 4.5702925 4.4527006 4.5809593 4.750711
1369303_at 3.7129812 3.6856408 3.629268 3.6309257 3.5104494 3.5820756 3.5843534 3.6879203 3.7105098 3.706071 3.7116618 3.6311238
1369304_at 6.5275474 6.286732 6.5022388 6.2870603 6.7429047 6.5920296 6.6352882 6.8389225 6.7683916 6.925727 6.7239866 7.0673747
1369305_at 4.5198274 4.804813 4.6085176 4.6201777 4.7206564 4.770025 4.7624474 4.564415 4.7401276 4.5615396 4.7887216 4.525669
1369306_at 4.112538 4.040756 4.2191486 4.304193 4.006567 4.448657 4.293006 4.1867075 4.3406086 4.2278404 4.2654953 4.466461
1369307_at 5.3143296 5.353945 5.26791 5.377906 5.2545934 5.378479 5.0954103 5.4584174 5.419651 5.1015916 5.176733 5.2245903
1369308_at 5.113949 5.0568824 5.0615015 4.871571 5.154785 4.8235044 4.9067154 5.105018 4.9873323 4.859118 5.066965 4.962444
1369309_a_at 4.540678 4.783313 4.846216 4.683679 4.751493 4.7642927 4.6981115 4.8728495 4.736609 4.416607 4.6501913 4.6549706
1369310_at 4.808342 4.79906 4.76075 4.755974 4.9230547 4.6989946 4.670392 4.698332 4.8881645 4.8048553 4.7667913 4.9660587
1369311_at 3.7186863 3.798164 3.6771898 3.6276867 3.6667588 3.7033367 3.731413 3.6464622 3.6289093 3.7477152 3.6152503 3.6830854
1369312_a_at 8.257536 8.095119 8.344133 7.766979 7.9784703 8.046246 7.9406137 8.130348 7.9828634 7.864243 7.84092 7.795914
1369313_at 4.2764516 4.377573 4.5314703 4.63044 4.507509 4.380454 4.514908 4.5008817 4.429443 4.276986 4.3490515 4.43608
1369314_at 4.2582703 4.1506534 4.297801 4.0613112 4.1814437 4.123294 4.1024866 4.226884 4.0981073 4.142643 4.0633163 4.127806
1369315_at 4.457567 4.4889 4.5400486 4.4105225 4.4228992 4.452796 4.4791536 4.664217 4.2067456 4.3560266 4.387724 4.5681543
1369316_s_at 6.1433005 5.9849534 6.0752563 5.9484057 6.264448 5.9882293 5.940289 6.067433 5.882861 6.3693614 6.2972136 5.792377
1369317_at 3.8471828 3.9426193 3.9079537 3.9860024 3.9924748 3.8448365 3.8322766 3.879457 3.9060755 3.798421 3.9828668 3.813227
1369318_at 5.3960123 5.788003 5.4417715 5.3505197 5.773793 5.3733706 5.556757 5.826783 5.9927697 5.7627225 5.9660325 6.064378
1369319_at 8.293117 8.40958 8.271036 8.119145 8.448432 8.466501 8.256519 8.111792 8.205444 8.34396 8.436655 8.373285
1369320_at 4.859543 4.4480505 4.379652 4.5102043 4.274419 4.195221 4.4324236 4.104718 4.0871944 4.1578503 4.491845 4.29447
1369321_s_at 3.3004541 3.3543985 3.3221164 3.47052 3.3859136 3.2173915 3.6326203 3.4021566 3.4694602 3.4140296 3.3302145 3.319754
1369322_at 5.4459863 5.471764 5.371819 5.520598 5.5384293 5.674706 5.4727254 5.3466806 5.5697494 5.234544 5.4246354 5.459901
1369323_at 6.462417 6.3326373 6.5185485 6.18407 6.4487386 6.2011147 6.28885 6.3362293 6.247417 6.2310915 6.1815543 5.8948655
1369324_at 3.77963 3.660522 3.6338117 3.7277315 3.5696445 3.790674 3.7909248 3.6984618 3.5835881 3.6317332 4.1365285 3.6209307
1369325_at 6.5147777 6.419868 6.3431616 6.4942017 6.2379813 6.364321 6.3551636 6.0138927 6.2092457 5.640526 6.009151 5.7733784
1369326_at 4.3263807 4.42587 4.2906065 4.281955 4.295521 4.2455764 4.2763147 4.388852 4.3274236 4.2217674 4.301607 4.310629
1369327_at 4.4111514 4.421874 4.182901 4.289812 4.305392 4.4739103 4.3592815 4.1695294 4.438648 4.1902113 4.4486036 4.4080086
1369328_at 6.0267954 5.676892 6.165826 6.06625 6.019141 5.605342 5.7703257 5.803738 6.014508 5.899341 5.9213057 5.7113166
1369329_at 6.4856153 6.532201 6.4608297 6.646297 6.6052165 6.3490386 6.091598 6.0138927 6.217727 5.9261374 6.0932884 5.9847746
1369330_at 5.0150423 5.2378583 5.311744 4.9226522 4.960167 5.0191975 4.903828 5.06295 4.9870896 5.147535 5.104923 4.9679265
1369331_a_at 5.405538 5.2873664 5.2314863 5.3452606 5.39162 5.360889 5.1203003 5.073187 5.4011707 5.1213427 5.1301804 5.2870226
1369332_a_at 4.0537543 4.0536184 4.346654 4.2053576 4.1907415 4.3749433 3.9743736 4.380743 4.3192015 4.1929793 4.278778 4.288348
1369333_a_at 3.2041416 3.337581 3.2566395 3.340897 3.310162 3.1789176 3.3413537 3.405662 3.4173489 3.405822 3.2948937 3.2080305
1369334_at 4.994931 5.060899 5.039734 5.4301014 5.058749 5.0383043 5.265482 5.406621 4.7234163 4.7608767 5.6628447 5.4597874
1369335_at 3.6175368 3.6835823 3.5811539 3.4478436 3.8026092 3.4998004 3.7639012 3.6695788 3.466735 3.6106381 3.742518 3.557356
1369336_at 5.997817 6.096116 6.0674376 6.2265825 5.855823 6.005627 5.9699373 5.9562063 6.012087 6.1470113 5.9857125 6.0791726
1369337_at 4.4913507 4.698206 4.4416733 4.8597217 4.670623 4.621272 4.8640733 4.8232756 4.2857733 4.343936 4.553031 4.675056
1369338_at 5.9606185 6.1128817 5.916166 6.104504 5.9130716 5.7533245 6.1948404 5.9921646 6.005684 5.852897 5.9341598 6.04508
1369339_at 5.4802713 5.7311764 5.8304768 5.729573 5.6838827 5.638711 5.628623 5.6959906 5.697714 5.7518744 5.7941737 5.5451794
1369340_at 4.572659 4.565831 4.4537754 4.5619574 4.4737415 4.5116153 4.489727 4.5947995 4.4157495 4.5599594 4.5091343 4.5043974
1369341_a_at 4.2657423 4.339682 4.128317 4.2273483 4.347859 4.244713 4.2967033 4.3958282 4.256027 4.194323 4.3045435 4.266392
1369342_at 5.3757505 5.7859282 5.4939613 6.1890497 5.3463855 5.9876566 5.823546 5.665491 5.9643536 5.5358005 5.8880143 5.5370274
1369343_at 3.6192384 3.6574504 3.467386 3.6883285 3.5437503 3.451567 3.5664332 3.5314698 3.663927 3.5298793 3.4361122 3.5937028
1369344_at 5.4258657 5.223664 5.6790705 5.40527 5.502099 5.5111976 5.2687488 5.24452 5.120168 5.181823 5.2071066 5.1351953
1369345_at 4.000128 3.898485 3.9989161 3.8924606 4.0773244 4.1465178 4.107333 4.1365995 3.9353848 4.1134768 4.2509346 4.0619965
1369346_at 3.4713597 3.648742 3.3860207 3.432035 3.4960718 3.5510912 3.4318767 3.5983245 3.460251 3.3662074 3.4193633 3.724649
1369347_s_at 5.7431726 6.1387706 5.8072276 6.014334 5.9679646 5.679344 5.75896 6.023275 5.7922325 5.7241607 5.884028 5.76493
1369348_at 5.708107 5.308609 5.066738 5.5894217 5.3098884 5.575417 5.7113633 6.057854 4.8744726 5.67648 5.661347 5.472697
1369349_a_at 3.7849724 3.814503 3.7150702 3.6501677 3.9352765 3.6914396 3.8469272 3.8605065 3.749506 3.7370412 4.051327 3.7979753
1369350_at 5.715014 5.7438116 5.647135 5.7706566 5.841069 5.8522987 5.631367 5.4068065 5.7673206 5.9650626 5.6106815 5.922323
1369351_at 5.4859934 5.473036 5.915203 5.580346 5.5561924 5.386814 5.6121254 5.7671337 5.157099 5.337229 6.260086 5.5145855
1369352_at 5.8356543 5.567014 5.668814 5.8025813 5.950963 5.795062 5.6566215 5.73356 5.9429975 5.9434867 5.9101977 5.6228547
1369353_at 4.7630453 4.5679255 5.047794 5.0560985 4.7783747 4.9056787 4.778783 4.5885463 4.5934353 4.7257357 5.098338 4.9395638
1369354_at 7.112932 6.820849 6.914593 6.9463863 7.0271635 6.9588046 7.031744 7.333298 6.9761434 7.0582857 7.153081 7.0143995
1369355_at 4.8285513 4.928194 4.6265078 4.816748 4.9689474 4.7640495 4.6220536 4.603855 4.9380126 4.6432405 4.6555552 4.571753
1369356_at 4.123323 4.343981 4.1575418 4.046671 4.0871763 4.042952 3.9718199 4.0884795 4.0552197 4.1721077 4.010521 4.159036
1369357_at 5.269964 5.3665676 5.569253 5.399864 5.1684036 4.9831405 5.148571 4.968134 4.7990265 4.9985538 5.1343293 4.9451137
1369358_a_at 6.909058 6.8396173 6.855328 6.9709 7.049286 7.0097513 6.616776 6.849498 6.6885734 6.776598 6.955129 6.7223487
1369359_at 5.55521 5.315089 5.4973087 5.3772855 5.4588614 5.555921 5.7249365 5.53956 4.9836454 5.617746 5.726665 5.7190814
1369360_at 6.3697276 6.3612194 5.8664746 6.2117677 5.9114223 6.0155196 6.0674043 6.1076207 5.768235 6.249044 6.1699085 5.8203325
1369361_at 4.155921 3.9552615 3.885446 3.9013228 3.9649994 3.79075 3.7693083 4.022005 3.721775 4.1425714 4.0101604 4.0044594
1369362_at 5.4021378 5.510316 5.145844 5.328884 5.55198 5.3543673 5.4430103 5.36282 5.3283973 5.3292665 5.2127457 5.4105988
1369363_at 3.624584 3.7038577 3.6974297 3.7170355 3.6424036 3.7665153 3.740661 3.738383 3.8063996 3.7840579 3.6156445 3.757885
1369364_at 3.4339705 3.5230372 3.4682655 3.4914436 3.424405 3.4740794 3.41199 3.4086778 3.528004 3.482756 3.4150183 3.4884772
1369365_at 4.9719234 4.884234 4.9011145 5.1476016 4.9328623 5.1367507 5.1637506 5.0475454 4.7367992 4.802383 5.12091 4.757718
1369366_at 4.8862686 5.1488624 4.7222276 5.0836625 4.9045467 5.0629625 4.670392 4.751669 4.8635902 4.931938 4.8854117 4.7614565
1369367_at 4.4834137 4.7756133 4.908719 4.6432858 4.472792 4.38525 4.5079722 4.249069 4.7202573 4.329643 4.602962 4.266128
1369368_at 4.461067 4.5789413 4.588787 4.472728 4.513296 4.7869215 4.555379 4.9084153 4.4829674 4.452071 4.403326 4.3810053
1369369_at 5.5556297 5.4656916 5.4834185 5.559104 5.8540664 5.392223 5.554722 6.16302 5.454161 5.646965 5.4871163 5.5605345
1369370_s_at 4.621617 4.792809 4.98624 4.8663626 4.8348503 4.849162 4.794791 5.042867 4.5369005 4.6289396 5.265661 4.6579604
1369371_a_at 4.38054 4.345654 4.410311 4.4604073 4.3248854 4.3525996 4.4920163 4.1138334 4.352932 4.22482 4.270695 4.0712423
1369372_at 5.052917 5.3956285 5.304237 5.16649 5.5058675 5.4272456 5.1225905 5.25425 5.5310497 5.0678577 5.214039 5.233218
1369373_at 5.241921 5.665491 5.7140107 5.6502366 5.5826936 5.8604417 5.48566 5.7573404 5.7812753 5.406439 5.533278 5.4532213
1369374_at 4.020727 4.1333065 4.0583944 4.0498047 4.0942936 4.367096 3.9831312 4.3428707 4.025773 4.251623 4.0620446 4.0905867
1369375_a_at 4.0989366 3.8083844 3.9395812 3.8101108 4.1488695 4.061408 3.9935277 4.14015 4.35781 3.8246765 4.187608 3.873053
1369376_a_at 4.2952633 4.3167562 4.4890738 4.358901 4.2657347 4.486454 4.2474976 4.3052387 4.3678427 4.1976414 4.1993074 4.1635494
1369377_at 3.9259593 3.942961 3.7085965 3.7194293 3.741246 3.8188756 3.6992874 3.8511245 3.649657 3.7539258 4.264968 3.96781
1369378_at 4.7038007 4.7650948 4.835375 4.5403214 4.5576873 4.6385055 4.5786414 4.631336 4.647798 4.454259 4.377098 4.5688477
1369379_at 4.7971797 4.843793 4.5527387 4.681118 4.5122657 4.6745644 4.4974036 4.6180105 4.858381 4.624819 4.599552 4.6851296
1369380_at 4.6051393 5.0308857 4.4595637 4.5350466 4.438401 4.817173 4.594697 4.500086 4.5786953 4.6067066 4.4514647 4.428231
1369381_a_at 3.6882927 3.632719 3.5668578 3.8420587 3.6044264 3.6911964 3.7341073 3.7349846 3.7553415 3.6732893 3.7532308 3.7430053
1369382_at 5.7621994 5.8275247 5.687991 5.5519323 5.657461 5.6964207 5.777095 5.959568 6.047433 5.6429906 5.71183 5.714713
1369383_a_at 4.84803 4.843172 4.9981823 4.952547 5.0504665 5.149452 4.993845 4.8162456 4.6734114 5.061857 4.978488 5.169401
1369384_at 3.9489565 4.0439415 3.9492083 3.8994656 3.9214854 3.8783956 3.9166603 4.1163397 4.0422926 3.7330298 3.8124473 3.9404109
1369385_at 4.8899436 4.9866548 4.9781632 5.049223 4.9794135 4.950546 4.870898 4.841167 4.8585544 4.766178 4.901341 4.9733496
1369386_at 4.451598 4.2942543 4.2313933 4.2817616 4.183856 4.1997366 4.0053444 4.575186 4.196853 3.997257 4.2201185 4.086852
1369387_at 5.5138526 5.777136 5.6496115 5.4818935 5.784027 5.7434697 5.453463 5.610156 5.700253 5.725978 5.471444 5.406799
1369388_at 3.8955045 3.9344332 4.055596 3.879909 4.027639 3.8910253 3.8973153 4.060923 3.9548624 3.8839378 3.9251692 3.986203
1369389_at 4.366291 4.5979137 4.615215 4.280035 4.4675617 4.3433285 4.3727474 5.0531836 4.2149568 4.45709 4.6043262 4.4982266
1369390_a_at 4.417182 4.2768483 4.316274 4.2642403 4.141835 4.1688356 4.0080514 4.1441445 3.9229164 4.2338862 4.0725603 3.9035304
1369391_at 4.368971 4.5629997 4.2787247 4.479625 4.3205385 4.5658126 4.390896 4.233263 4.34475 4.3399377 4.733083 4.4791374
1369392_at 4.725057 4.8683257 4.8235054 4.7926884 4.8337655 4.7005987 4.830054 4.93066 4.8423624 4.7674046 4.6705074 4.8005247
1369393_at 3.8138916 3.7239537 3.9348555 3.7980895 3.8507178 4.1390786 3.8333356 3.5699391 3.8362556 3.912346 3.7270308 3.7692068
1369394_at 4.562637 4.5499325 4.5608835 4.6657343 4.5278707 4.548544 4.5618544 4.573615 4.4776144 4.5017586 4.3318424 4.727397
1369395_at 3.4398954 3.5858345 3.4623237 3.4864433 3.4915571 3.5495334 3.4856002 3.456687 3.4089894 3.3587253 3.4633198 3.4742608
1369396_at 5.4025936 5.60126 5.526123 5.7950206 5.6607013 5.5793867 5.6646004 5.737065 5.575594 5.548419 5.606558 5.550438
1369397_at 5.02584 5.2784977 5.0612564 5.2052937 4.9851274 5.199707 4.864381 4.8240795 5.0963736 4.7158184 4.920369 4.797201
1369398_at 5.7201686 6.0685296 6.005408 5.825221 5.8197827 5.9584055 5.801705 6.0384126 5.7654705 5.598817 5.7992296 5.653088
1369399_at 3.5967312 3.8287606 3.656367 3.8711472 3.8064985 3.782345 3.9236548 4.1857977 3.6377196 3.998492 3.8843737 3.7416418
1369400_a_at 6.1178737 5.9606037 5.851068 6.0522213 5.9475985 6.27866 6.2053556 6.309821 5.872679 6.122836 6.267499 6.2358565
1369401_at 3.373063 3.5494554 3.436625 3.24747 3.3683174 3.4146671 3.4573429 3.3696172 3.4339383 3.4839466 3.454873 3.4531176
1369402_at 6.963023 6.726607 6.8118196 6.7138705 6.7489867 6.8125877 6.815756 6.5675845 7.2056594 7.0381727 6.928986 6.9020476
1369403_at 4.3517776 4.490251 4.435253 4.3745813 4.3574915 4.475414 4.4993353 4.4868536 4.45328 4.483383 4.199253 4.4196997
1369404_a_at 4.3194127 4.424968 4.4462485 4.371459 4.3752766 4.3087864 4.2615995 4.1849875 4.345335 4.1937933 4.2402434 4.2098274
1369405_a_at 4.9455833 4.7546573 4.7426763 5.182817 4.9181495 4.9263673 5.021149 5.2796493 4.977083 4.8351173 5.4542656 5.1695876
1369406_at 4.485434 4.092626 4.159321 4.285027 4.2286806 4.2357416 4.2310295 4.2860274 4.130154 4.25626 4.2504992 4.4340596
1369407_at 5.809889 5.9534607 5.9134674 5.869727 6.293548 6.2353826 6.518983 6.316668 6.508744 6.2069077 5.89438 6.4340806
1369408_at 4.472363 4.653223 4.5222454 4.837819 4.312475 4.3676295 4.6481442 4.8265934 4.2788067 4.665389 4.876708 4.62775
1369409_at 8.265839 7.914566 8.228604 8.2601795 8.399466 8.316116 8.045048 8.010622 8.194873 8.196668 8.053225 8.006126
1369410_at 7.5381565 7.770199 7.611856 7.684464 7.621808 7.6121426 7.5157957 7.748852 7.712187 7.621858 7.453517 7.6978436
1369411_at 3.7165213 3.82583 3.569967 3.533488 3.5368257 3.627359 3.5733507 3.918162 3.4512477 3.6313362 3.5922437 3.535944
1369412_a_at 6.406721 6.4640207 6.5611053 6.6317 6.597283 6.4733934 6.4325914 6.364133 6.6336217 6.503524 6.568029 6.447962
1369413_at 4.5836396 4.851679 4.624056 4.869794 4.801578 4.768304 4.817017 4.591063 4.602295 4.7306604 4.853226 4.788848
1369414_at 7.919805 7.802418 8.146442 7.9010563 8.0670185 8.02116 8.160204 8.213382 8.19165 8.002092 8.035612 8.071451
1369415_at 7.766606 8.380434 8.217299 6.970894 8.044003 7.6734786 6.9410753 6.552877 6.8796897 5.848656 6.1770353 5.364169
1369416_at 6.183416 6.266301 6.3982677 6.4093556 6.2855725 6.550233 6.273484 6.6686053 6.3950543 6.4450755 6.7159996 6.325953
1369417_a_at 4.517333 4.8706546 4.593887 5.1710696 4.4033904 4.826996 4.9414263 4.787674 4.5188136 4.9373655 4.7772717 4.543216
1369418_at 4.1242447 4.3137083 4.438301 4.395602 4.1934013 4.154706 4.1259 4.215928 3.913149 4.3262978 4.2428765 3.886704
1369419_at 5.5400524 5.7664347 5.349597 5.643027 5.5265446 5.4632044 5.444823 5.446336 5.4187107 5.420354 5.355316 5.257018
1369420_at 4.7451015 4.492793 4.4467487 4.6957035 4.801504 4.5217443 4.5255775 4.6744747 4.5036507 4.659654 4.6933823 4.560652
1369421_at 5.5644193 5.1143427 5.521662 5.078517 5.4850035 5.424199 5.392898 5.265126 5.2219296 5.0526667 5.452722 5.3534713
1369422_at 5.357852 5.53671 5.3733616 5.4388056 5.22174 5.380309 5.4210186 5.5020986 5.309634 5.9196568 5.5182285 5.9276853
1369423_at 4.362221 4.5800686 4.219209 4.490292 4.5993776 4.368248 4.4319167 4.4778147 4.5501404 4.276951 4.583075 4.290759
1369424_at 12.46477 12.304318 12.721519 12.47015 12.33138 12.237517 12.082715 12.1224 12.46312 11.928456 11.788602 12.200592
1369425_at 4.333746 4.543259 4.289633 4.2196627 4.6323924 4.350341 4.310564 4.3056793 4.3908563 4.194065 4.580291 4.4773884
1369426_at 5.3052425 5.5717425 5.175046 5.0613074 5.2617626 5.3490543 5.116227 5.0843687 5.22707 5.148356 5.1300774 5.119564
1369427_at 9.3727255 9.078528 8.676974 8.571298 9.15953 8.7307625 9.348335 8.802489 8.596928 8.671722 8.527064 8.644845
1369428_a_at 4.553868 4.574094 4.546056 4.49187 4.5509024 4.465479 4.3390493 4.5328016 4.4196672 4.3997416 4.422647 4.506359
1369429_at 3.696389 3.6197753 3.8143663 3.6155703 3.6675162 3.649926 3.7617671 3.6879203 3.7536638 3.7293715 3.6991827 3.6586254
1369430_at 7.256828 8.638112 8.969164 7.400016 7.511157 9.031511 8.195789 9.256178 9.072651 8.398386 8.921059 8.941052
1369431_at 4.3092027 4.429473 4.4251614 4.2641973 4.3972044 4.2560735 4.4374495 4.5407877 4.229785 4.327668 4.410113 4.235649
1369432_at 4.861075 4.9451504 5.035894 5.1397147 4.9357657 4.9664125 4.9812527 5.101261 5.353428 4.905876 5.194767 4.9214373
1369433_at 4.5423226 5.0570307 4.8729963 5.0872602 5.0140753 4.663065 4.8004665 5.197739 4.9745274 4.843352 4.6930733 5.1353903
1369434_at 4.0269885 4.137623 3.9934099 3.9640436 4.0772686 3.8839803 4.054619 4.1770563 4.0887628 4.341137 3.8636596 4.144208
1369435_at 12.731512 12.354436 12.590745 12.372544 12.580279 12.536148 12.3167305 12.4543 12.516076 12.277906 12.33618 12.576371
1369436_at 4.098572 4.0872245 4.2556715 4.2949314 4.1669664 4.210745 4.2536597 4.3035917 4.3266973 4.208071 4.28881 4.1179557
1369437_at 4.829468 4.8201394 4.8310423 5.001905 4.863273 4.9145236 4.8515153 5.326023 4.771466 5.0316525 4.8830633 4.7563276
1369438_at 5.4578276 5.413622 5.3489966 5.5158663 5.4397054 5.4200416 5.398183 5.141352 5.2719235 5.3161616 5.2073607 5.4476275
1369439_at 4.089361 3.9700956 3.95915 3.9510074 4.0460906 3.9166932 3.9847333 4.034042 3.8916464 3.8068442 4.1289034 4.1496344
1369440_at 5.8762274 7.088653 5.526755 5.9563913 5.4878826 5.354031 5.1891813 5.4410577 5.1328325 5.343726 5.5822134 5.4964166
1369441_at 4.8065467 4.91083 4.8084097 4.8084235 4.783083 4.7813997 4.8162603 4.6822433 4.8232627 4.8773956 4.8330145 4.679518
1369442_at 3.5076387 3.494667 3.4715025 3.5721886 3.4703367 3.4610724 3.3401434 3.6337922 3.5744317 3.3839006 3.5187747 3.4828513
1369443_at 6.6076083 6.5050497 6.626887 6.3216352 6.280894 6.3366365 6.0395403 6.03365 6.3268347 6.624037 6.4234433 6.5464087
1369444_at 3.995221 3.8603761 3.7543015 3.735816 3.7746437 3.7027981 3.80335 3.8000588 3.713567 3.7879238 3.9581146 3.905629
1369445_at 5.6364646 5.604484 5.914301 5.7612715 6.0200524 5.778976 5.942935 5.6498795 5.6331677 5.5700607 5.502076 5.743309
1369446_at 7.0226293 6.9785385 6.971204 7.002587 7.246088 7.0567727 7.091982 7.046379 6.803654 7.1402774 7.1602473 6.970312
1369447_at 5.9100103 5.9221673 5.8122396 5.972696 5.6975975 5.7554803 5.653942 5.879754 5.7829843 5.758824 5.62065 5.9021997
1369448_at 6.3182526 6.302771 6.3469167 6.109021 6.243614 6.146613 5.9120197 6.07438 5.934261 6.1009655 6.3427644 5.869626
1369449_at 5.184562 5.1093187 5.0286674 5.2865124 5.181241 4.9946356 5.0902543 5.1299944 5.0570793 5.558103 5.2137966 5.066079
1369450_at 11.270454 11.111835 11.334708 10.341696 10.404057 10.601324 10.792462 10.470228 10.795286 10.539268 9.798691 10.424534
1369451_a_at 3.5262525 3.6635864 3.586083 3.6524925 3.7929003 3.644935 3.7724483 3.7901795 3.651246 3.691126 3.7698097 3.5964782
1369452_a_at 8.077105 7.911196 7.9505286 7.6659665 7.7614875 7.805489 7.619262 7.515362 7.684465 7.414333 7.537008 7.43811
1369453_at 7.8257356 7.818292 7.8076816 7.890293 7.8769817 7.8203173 7.767194 7.658933 7.828289 7.8400187 7.863079 7.7175245
1369454_at 4.698594 4.842497 4.4801617 4.7862053 4.6445055 4.4448004 4.6040154 4.680915 4.816374 4.540354 4.6650724 4.7827396
1369455_at 6.6966286 8.11889 6.199148 6.77375 6.5687156 5.5229464 5.337492 6.321988 5.4284596 5.497843 6.2002096 6.159525
1369456_at 3.6047418 3.5644095 3.439307 3.6184633 3.5034986 3.531824 3.3942819 3.69897 3.3846529 3.4871519 3.6100307 3.6010227
1369457_a_at 4.4305468 4.5417013 4.4948573 4.329236 4.5083513 4.6679087 4.4855127 4.216819 4.7285485 4.348398 4.604916 4.593655
1369458_at 4.5896974 4.742425 4.6182127 4.690854 4.70752 4.722907 4.5756493 4.7068896 4.651834 4.5831094 4.6137614 4.6063566
1369459_at 6.3032565 6.319386 6.514323 6.0907145 6.3862543 6.3298035 6.197948 6.371881 6.386608 6.534685 6.3693967 6.307519
1369460_at 5.4150996 5.282024 5.376297 5.2619286 5.2698417 5.2291565 5.1519794 5.3378563 5.261612 5.274517 5.2312784 5.222248
1369461_at 3.911889 3.9664378 3.8762753 3.83666 3.9022996 3.9881535 3.9817605 3.934508 3.9723792 3.993712 3.9049125 4.1209917
1369462_at 4.4516644 4.22772 4.677087 4.4603667 4.6176233 4.3535523 4.437397 4.447958 4.444962 4.670952 4.680615 4.360846
1369463_at 5.880577 5.7616982 5.881214 5.8098345 5.724783 5.5622683 5.70412 5.7227807 5.679353 5.7373137 5.6275616 5.4958124
1369464_at 4.712309 4.779914 4.6784687 4.653451 4.676928 4.733977 4.5694337 4.8657265 4.43731 4.600992 4.387392 4.629943
1369465_at 12.935625 12.993437 12.649774 12.594186 12.665263 12.861182 12.706468 12.180968 12.973671 12.725218 12.456473 12.754265
1369466_at 3.9877534 3.849802 3.834773 4.1964207 3.7936587 3.946666 3.9390957 3.8135343 3.8931048 4.0321717 4.217127 3.7458916
1369467_a_at 8.969868 9.134838 8.69397 8.285469 8.005903 7.685979 6.8623548 7.9146676 7.815402 7.2895894 7.712311 7.2273836
1369468_at 6.833452 6.787462 7.0961075 6.934553 7.076093 7.2846174 6.962259 6.7658663 6.907961 6.7862434 6.5668287 6.882284
1369469_s_at 3.508646 3.665323 3.4554014 3.487709 3.467874 3.5394187 3.5053566 3.5855968 3.5838776 3.497841 3.543623 3.4884815
1369470_at 5.6185207 5.0111547 5.051638 4.8622317 5.574289 5.052616 5.0847583 4.7827196 5.301988 5.0426645 5.5797734 4.9063106
1369471_at 4.490649 4.6696453 4.5835347 4.6539354 4.628688 4.7552586 4.5727434 4.6234603 4.572653 4.840911 4.567208 4.4927983
1369472_a_at 6.3318357 6.26041 6.5158763 6.210137 6.4632506 6.53395 6.4100223 6.2477484 6.2846937 6.197024 6.2024713 6.35466
1369473_at 9.989185 9.895406 10.017401 9.848916 9.825728 9.782929 9.80201 9.657558 9.389516 9.398316 9.537597 9.452302
1369474_a_at 3.702696 3.7498794 3.7075477 3.863611 3.7681286 3.7275443 3.658539 3.8112295 3.75738 3.872504 3.786392 3.7005186
1369475_x_at 4.054241 3.9691198 3.946205 4.088007 3.9717038 3.8630931 3.9354415 4.272901 4.037472 3.8412132 4.014426 4.128032
1369476_at 4.8740573 4.7591276 5.219863 4.9198604 5.02808 5.126463 4.8521633 4.918781 5.1110435 4.9307604 4.8063784 4.8879714
1369477_at 4.260918 4.3052597 4.398446 4.262664 4.526246 4.377069 4.234334 4.569489 4.5734487 4.666397 4.710344 4.513394
1369478_at 4.4268994 4.7810802 4.900126 4.5434012 4.559319 4.835347 4.528182 4.564827 4.663067 4.3037486 4.546825 4.5265665
1369479_at 6.028573 6.4054904 6.284182 6.2143264 6.2579126 6.3873277 6.246196 6.1547484 6.3651733 6.1251545 6.061531 6.186872
1369480_at 3.7129633 3.8031406 3.9319816 3.6810155 3.7570539 3.7146394 3.6405315 3.804703 3.7099838 3.7089844 3.6706443 3.6495316
1369481_at 4.2214994 3.984838 4.0662594 4.309752 4.0669327 4.266131 4.242352 4.4437127 4.0591326 4.130454 4.606786 3.9655023
1369482_a_at 3.7975647 4.1180677 3.7414534 3.773911 3.8789937 3.666053 3.7807515 3.8764355 3.9296854 3.7260633 3.8686242 3.926936
1369483_at 6.7469206 6.717363 6.79987 6.4700713 6.8845005 7.093723 6.693129 6.3505096 6.4235144 6.3798885 6.420481 6.3698506
1369484_at 4.745387 4.738779 4.6906424 4.7143984 4.610833 4.4699354 4.706354 4.898433 4.491975 4.607997 4.651787 4.4538364
1369485_at 9.40274 9.24421 9.410778 8.630026 8.937426 8.69499 8.857952 8.418159 8.9442 8.526859 8.74241 8.8901005
1369486_at 3.793265 3.9656441 3.898688 3.9564974 3.9173875 3.6611598 3.807623 3.804098 3.8004344 3.7537727 3.8984792 3.660477
1369487_a_at 4.1232843 4.0779037 4.0604286 4.1894445 4.0647345 4.16051 4.1101007 3.988976 4.1765203 3.9555738 4.10717 3.8743718
1369488_at 3.9883213 4.1915293 4.247714 4.2992744 4.250972 4.2455764 4.07228 4.105304 4.1797185 4.258231 4.0716105 4.380214
1369489_at 6.898771 6.757907 6.847763 7.113994 6.9722185 6.943636 7.011335 7.058212 6.7355256 7.150653 7.0880127 6.5571837
1369490_at 3.9024227 4.132716 3.9926322 4.0569844 3.8394415 3.9459755 3.9023218 3.9612334 3.966799 3.9352338 3.8129153 3.8911965
1369491_at 9.106787 9.396636 8.893321 8.614686 8.835211 8.86729 9.130012 8.227773 9.060593 9.148957 8.802259 9.318233
1369492_at 10.231295 10.409131 10.516221 10.533952 10.570271 10.5457325 10.471135 10.787907 10.454157 10.396888 10.549832 10.500051
1369493_at 7.111472 6.651181 7.120873 9.955946 9.558325 9.386662 9.123572 10.126872 10.182359 9.814978 10.383974 9.954805
1369494_a_at 6.3536515 6.4875445 6.3048363 6.304045 6.4396405 6.3350825 6.343737 6.2307906 6.152196 6.229215 6.156748 6.206689
1369495_at 6.127082 6.4896417 6.2276883 6.1899447 5.977545 6.26031 5.994706 6.118081 6.264572 6.1406713 6.055789 6.293612
1369496_at 7.021072 7.004836 7.0752525 6.6432695 6.9898686 6.9944973 7.0207405 6.781947 7.2329445 6.7646465 6.960715 6.9782653
1369497_at 4.323542 4.508755 4.5030246 4.6920824 4.610777 4.3094573 4.559479 4.6792326 4.279256 4.4580684 4.365547 4.4672704
1369498_at 4.342843 4.2622175 4.5028944 4.334236 4.336989 4.3921943 4.09314 4.4322824 4.2403145 4.5067987 4.437324 4.304999
1369499_at 5.393889 5.2454634 5.6745896 5.723783 5.650283 5.6515903 5.6480966 5.5225267 5.4674296 5.904111 5.553581 5.662199
1369500_at 5.058099 5.3051972 5.347874 5.1314282 5.3230505 5.235279 5.2997785 5.238746 4.940228 5.1520033 5.088665 5.1963005
1369501_at 6.1483226 5.939017 6.18052 5.8043594 5.7826176 5.8597584 6.0564895 5.662469 5.8073277 5.812229 5.656464 5.8157005
1369502_a_at 12.451121 11.9824505 12.469589 12.287873 12.376675 12.314982 12.299624 12.185848 11.933624 11.953127 12.096992 11.383277
1369503_at 3.6063275 3.3710191 3.537316 3.3109143 3.4202268 3.4335291 3.5185115 3.3614738 3.356389 3.3253417 3.3136272 3.4065876
1369504_at 5.5171204 5.211052 5.2687454 5.5666385 5.3031435 5.1940603 5.0269656 4.9432187 4.9699764 4.9777246 5.0991225 5.3261805
1369505_at 5.6944623 5.697348 5.7713647 5.7951293 5.914002 5.489955 5.6799107 5.8817563 5.5030913 5.669364 6.080346 5.369261
1369506_at 4.4917903 4.7732677 4.669473 4.897959 4.6821995 4.7433615 4.737123 4.546859 4.6359696 4.6311574 4.7533965 4.8140435
1369507_at 4.6204066 4.8460903 4.6399546 4.624198 4.415304 4.7619267 4.6793137 4.6791763 4.629205 4.5482006 4.7213583 4.573327
1369508_at 5.257722 5.5245194 5.4290323 5.460416 5.9762535 5.7206078 5.50355 5.7982497 5.4720535 5.368166 5.5942993 5.505247
1369509_a_at 4.6051693 4.50797 4.2733088 4.857397 4.336624 4.6236877 4.221042 4.9240456 4.3037615 4.1693106 4.23396 4.43256
1369510_at 6.930849 6.9780073 7.1499777 6.8708487 6.7966647 6.967849 6.90588 7.1485 6.801878 6.807234 6.8871703 6.9918694
1369511_at 6.7851324 6.3457603 6.1464562 6.5753264 6.554458 6.466023 6.282799 6.1999435 6.181108 6.1654344 6.3028555 6.2301354
1369512_at 5.294138 5.600483 5.1781816 5.3726034 5.204068 5.419594 5.229291 5.327551 5.275032 5.2848616 5.1855907 5.3184013
1369513_at 4.6446347 4.815646 4.7244015 4.678292 4.8333464 4.7785025 4.5221252 4.8146935 4.7107615 4.678487 4.5571337 4.8023515
1369514_at 6.573822 6.873063 6.760411 6.954554 6.577458 6.802437 6.611656 6.96992 6.8731613 6.870061 6.880306 6.7444234
1369515_s_at 4.4719844 4.465221 4.4108005 4.528148 4.3833275 4.404753 4.213004 4.1924314 4.3156595 4.339159 4.442202 4.2251616
1369516_at 3.8819065 3.8750167 3.978641 3.9576042 3.880679 3.8491335 3.910917 3.8576324 3.8393404 3.8611507 3.9109807 3.7546482
1369517_at 5.323375 5.2099423 5.23897 5.2109365 5.009287 5.2499957 5.4975305 5.332641 5.0194154 5.589985 5.2670236 5.07646
1369518_at 5.3663955 5.228933 5.2251806 5.261499 5.386178 4.899564 5.082664 5.058131 4.9237747 4.824971 5.049327 4.935474
1369519_at 4.827476 4.5254345 4.7017503 4.652606 4.5675955 4.448439 4.4681664 4.830185 4.592668 4.50171 4.690826 4.1895847
1369520_a_at 5.495168 5.5403066 5.3052087 5.5269446 5.358552 5.3730383 5.346201 5.4556866 5.6137867 5.604003 5.636311 5.3877516
1369521_at 3.6046376 3.6233246 3.7289448 3.6010494 3.5963714 3.545891 3.6632607 3.6829805 3.494423 3.5516233 3.4845366 3.633808
1369522_a_at 3.62476 3.6876063 3.5796561 3.6933873 3.6763906 3.6998181 3.70175 3.7631655 3.429786 3.7744317 3.8408587 3.6019268
1369523_at 6.0650835 5.853247 5.7631097 5.9264903 5.8091726 5.7048864 5.91677 5.70293 5.8692155 5.858569 6.0506372 5.993915
1369524_at 4.6743407 4.732704 4.7283707 4.9528375 4.69582 4.82266 4.8164215 4.5537567 4.3697753 4.5687327 4.6338396 4.8897467
1369525_at 5.1020174 5.369874 5.1666055 5.38531 5.1934137 5.212291 5.233715 5.1448364 5.220297 5.0971127 5.082507 5.039646
1369526_at 8.483859 8.395631 8.275588 8.247894 8.347348 8.482031 8.778758 8.305225 8.8544235 8.803413 9.123382 8.874276
1369527_at 5.72436 5.926213 5.5488977 5.8385277 5.6053066 5.827391 5.930687 5.721311 5.5609374 5.6128364 5.4979677 5.880274
1369528_at 5.3074245 5.5704327 5.634648 5.2480927 5.3740196 5.2967057 5.2679605 5.419686 5.219423 5.034064 5.3442626 5.1420574
1369529_at 4.503655 4.454454 4.402587 4.4408865 4.4904585 4.7296658 4.4798203 4.4088182 4.6029797 4.198242 4.4331207 4.424494
1369530_at 4.76309 4.8259425 4.6703568 4.6344204 4.7455688 4.6339884 4.81687 4.674924 4.6014643 4.5454307 4.6444635 4.805455
1369531_at 6.6726694 5.8987575 6.809174 6.1608634 7.6623135 5.7921047 5.900237 6.311294 5.958101 5.875842 5.9312315 5.545203
1369532_at 5.250058 5.0654306 5.0845904 5.1516113 4.9606166 5.266154 5.0594177 5.314054 4.8929186 4.920605 5.2890763 5.2259083
1369533_a_at 6.372174 6.376419 6.0784874 6.504139 6.193623 6.297998 6.4835086 6.525994 6.536677 6.537956 6.6808977 6.4046903
1369534_at 5.175346 5.169672 5.1144238 5.2010603 5.253714 5.2947392 5.1476803 5.1453533 5.0939217 5.243474 5.091057 5.073747
1369535_at 5.2106752 5.193502 5.1743383 5.1891766 5.4823437 5.098573 5.2878447 5.18898 5.145341 5.334635 5.21294 4.9990215
1369536_at 5.4484735 5.6549897 5.1812267 5.519031 5.4415154 5.472701 5.37526 5.686025 5.5589786 5.84556 5.686813 5.2362785
1369537_at 5.824424 5.4262624 5.427289 5.7274323 5.463254 5.753994 5.734619 5.91061 5.9242897 5.5878954 5.6915035 5.8045487
1369538_at 4.7361135 5.363802 4.996098 4.7524104 5.070755 4.7970963 4.625029 4.930016 4.988281 4.66069 4.9585595 5.002875
1369539_at 5.6280775 5.429041 5.404113 5.4591 5.6512003 5.6505623 5.534889 5.571725 5.579175 5.252368 5.3494277 5.397501
1369540_at 4.2768497 4.3466396 4.5749187 4.5947504 4.5848475 4.163606 4.470565 4.2220144 4.3750677 4.235487 4.5091343 4.220731
1369541_at 3.609182 3.920549 3.6703537 3.6893415 3.7239926 3.68 3.7807515 3.8053305 3.7718854 3.7411506 3.5918486 3.6471748
1369542_at 5.3123302 5.3868732 5.286711 5.49793 5.281422 5.2772856 5.261754 5.5404763 5.3887777 5.27028 5.294862 5.227094
1369543_s_at 5.9358582 5.9699697 5.9221187 5.8337274 6.2675257 6.0626287 5.6290183 6.0081944 6.2071633 6.1402864 6.199106 6.03237
1369544_a_at 4.1465425 4.2024345 4.2101808 4.246796 4.1682844 4.0398254 4.18211 3.9714172 4.0215464 3.9782097 4.094948 4.256401
1369545_at 4.7201962 5.231478 5.243513 5.109818 5.3747735 5.385851 5.116105 4.8686686 5.3661075 4.8911304 5.0623126 5.3954744
1369546_at 10.676456 10.549965 10.629887 10.132166 10.351535 10.280885 9.903757 10.046332 9.934724 9.438968 9.712332 9.748857
1369547_at 4.872491 4.446925 4.72453 4.9507227 4.58372 4.5785065 4.607028 4.4746666 4.3271027 4.2507734 4.422635 4.7389574
1369548_at 5.3909955 5.419727 5.5493436 5.4720364 5.3633904 5.4907794 5.1435585 5.3250084 5.2149634 5.2671733 5.3228903 5.15154
1369549_at 7.4617925 7.16847 7.3793154 7.106819 7.1279564 7.370959 6.989076 6.9399104 7.070336 6.922574 6.7263045 7.1550617
1369550_at 3.8303773 3.9830391 3.5894592 3.899935 3.6748056 3.7642736 3.7233055 3.953225 3.6107028 3.9796503 3.8702705 4.0481396
1369551_at 4.996333 5.0379305 4.852415 5.065008 4.9841547 5.0396576 4.8044467 4.78057 4.7799435 4.7299166 4.775572 4.784192
1369552_at 4.7160373 5.171462 4.8586965 4.899426 4.5937047 5.089617 5.161901 5.335991 5.164592 4.826976 5.1523747 5.2959723
1369553_at 5.0797353 5.0734525 5.335122 5.0987587 5.245717 5.126562 5.2560735 5.3912854 5.0281935 4.9424953 5.115836 5.2175817
1369554_at 9.196144 9.119503 9.310012 8.907917 8.958468 9.003433 9.033581 8.79722 9.002789 9.139914 9.066862 9.04558
1369555_at 4.870292 4.5680065 4.706926 4.751341 4.4811172 4.7859263 4.670045 4.9000587 4.365311 4.6673026 4.942687 4.6929154
1369556_at 4.9884043 5.132708 5.208163 4.9770403 4.8579416 4.994281 4.9011135 4.970639 4.905101 4.827691 4.73917 4.636943
1369557_at 6.7008233 6.2962165 6.4761367 6.3693347 6.710091 6.409862 6.3533926 6.5792375 6.3018365 6.458514 6.319902 6.235453
1369558_at 8.389635 8.052045 8.49238 8.259972 8.556353 8.347151 8.227072 8.321914 7.9943466 7.5084004 8.013755 7.647559
1369559_a_at 9.499504 9.195097 9.479469 8.985179 9.320728 9.192833 9.143457 9.042877 9.066802 9.164142 9.059446 8.864994
1369560_at 9.2152195 9.167529 9.61034 9.506227 9.545861 9.481012 9.144332 9.260149 8.950027 8.940671 9.002456 8.669863
1369561_at 4.1192155 3.7751122 3.903962 4.2645836 3.909619 4.0538473 3.942046 4.3535314 4.2405505 4.1161165 4.533061 4.420586
1369562_at 6.1684203 6.1147027 5.940451 6.197696 6.2539697 6.096836 6.2611504 6.484867 6.1855726 6.2684073 6.277147 6.3830533
1369563_at 4.4196234 4.662293 4.521515 4.40154 4.4715524 4.5144315 4.2421656 4.4340005 4.2639346 4.3997416 4.392538 4.3330398
1369564_at 4.533025 4.7950325 4.4528327 4.386739 4.650136 4.6277847 4.535034 4.578034 4.6612754 4.6095066 4.3431945 4.436952
1369565_at 5.011098 5.2878184 4.8168917 4.9642897 4.8812656 5.0178313 4.8860383 4.938512 5.0645638 5.034493 4.722106 4.715621
1369566_at 5.735034 5.5484276 5.433231 5.358879 5.5354357 5.4611444 5.342155 5.571125 5.627386 5.6325827 5.6147604 5.6608677
1369567_at 4.8278875 5.0309696 5.093969 4.9416385 4.9916873 4.854535 5.0931 5.07106 4.883831 4.851239 5.005555 5.0045753
1369568_at 4.336606 4.5985184 4.3964515 4.298865 4.2473407 4.6012273 4.489413 4.430605 4.4600835 4.3991914 4.023472 4.279804
1369569_at 4.4209604 4.364707 4.578312 4.7774105 4.7594514 4.676797 5.0855584 5.044205 4.3730154 4.2820897 4.5564456 4.7391367
1369570_at 3.461593 3.5022144 3.4851665 3.4269924 3.4996746 3.3890674 3.5505695 3.5074465 3.85667 3.785827 3.6245136 3.4681625
1369571_at 8.731919 8.644467 8.654454 8.634539 8.61973 8.672338 8.573653 8.6814375 8.595001 8.561467 8.549958 8.501976
1369572_at 4.735343 4.4605575 4.5677342 4.5157566 4.666417 4.6944184 4.6336007 4.5008764 4.6240263 4.4852395 4.736805 4.7229495
1369573_at 4.659045 4.828694 4.596579 4.4568167 4.4767833 4.740445 4.4631586 4.696912 4.522597 4.7874575 4.6273403 4.6918097
1369574_at 4.4945164 3.8467522 4.401882 4.35567 4.1924605 4.647653 4.0208254 4.178592 4.249939 4.2146764 4.446685 4.349427
1369575_at 3.7757268 3.997632 3.5915809 3.7333808 3.7569287 3.9092386 3.7636077 3.8160388 3.7461188 3.8136003 3.7399635 3.9397266
1369576_at 3.892557 3.8586175 4.0476017 4.066737 3.821601 4.0439367 4.1197705 3.9495459 4.150196 3.9873455 4.1481853 4.5181036
1369577_at 5.3194585 6.8835015 5.292702 6.54772 5.693152 7.046338 5.72167 5.7024307 6.4027276 4.651128 5.5240974 4.796319
1369578_at 4.853949 5.0060134 4.688159 5.3450522 4.953223 4.9665627 5.118523 4.8337674 5.107681 4.7343297 5.2174864 4.9744034
1369579_at 5.9074116 5.7885075 6.0489106 5.72682 6.0691032 5.895524 5.687833 5.938616 5.8047376 5.8344507 5.7649755 5.637335
1369580_at 4.892872 4.530433 4.4207063 4.6643057 4.4723754 4.7394714 4.565979 4.8323183 4.749233 4.593169 4.8902793 4.469499
1369581_at 11.184595 11.088228 10.9286375 10.853496 10.765212 10.701369 10.309904 10.786089 11.05226 10.642586 10.6885605 10.862677
1369582_at 5.978663 6.076029 6.149057 6.1608634 6.185869 6.06083 6.0878987 6.0264745 5.9036655 5.939597 5.9543543 6.057597
1369583_at 4.9280577 5.0640926 4.9743958 4.817761 5.0239325 5.096053 4.834558 4.8032613 4.896088 4.7481484 4.5877285 4.9106655
1369584_at 6.3194866 6.2187304 6.060294 5.9539776 6.0783634 5.952721 5.771005 5.9404254 6.17441 6.027479 5.8446493 5.8550735
1369585_at 3.6830528 3.8633254 3.7106128 3.797905 3.8386998 3.945648 3.8011422 3.8986304 3.883071 3.7612371 3.8710508 3.9174395
1369586_at 3.259256 3.259007 3.1973753 3.2550344 3.400937 3.2489765 3.1796348 3.3483825 3.3612437 3.171376 3.2784092 3.4120383
1369587_at 4.1991844 4.3896837 4.032323 4.1995497 4.269564 4.274452 4.307256 4.08665 4.102148 4.2290983 4.201014 4.078307
1369588_a_at 7.1764226 7.4338627 7.080158 7.4176426 7.441708 7.450784 7.8391094 7.476155 7.8213415 8.316703 8.2321615 8.4333725
1369589_x_at 3.7295325 3.8545961 3.9574642 3.8481417 3.845932 3.8778324 4.0597734 3.9689162 3.9551032 3.5248682 3.8436842 3.8956075
1369590_a_at 6.0834575 5.815393 5.944387 5.9282722 6.213337 6.118997 6.442061 6.6386766 6.458512 6.3314147 6.08631 6.528586
1369591_at 4.2215385 4.073616 3.9713233 4.114009 4.416946 3.9155226 4.2260466 4.2135468 4.0186386 4.541201 4.3874173 4.580881
1369592_at 7.08468 7.071787 7.071512 7.273376 7.2073183 7.260251 7.0910687 7.095895 7.053382 7.1371303 6.9536853 7.0687056
1369593_at 3.5896635 3.55128 3.4054732 3.5489252 3.6429362 3.4689767 3.370283 3.5474346 3.6102781 3.5198038 3.4434338 3.5056748
1369594_at 5.9766717 5.9233274 6.150517 5.597145 5.751895 5.9044266 5.6295443 5.754919 5.5438547 5.546074 5.7282233 5.623701
1369595_at 3.5075066 3.7221968 3.6952288 3.6111434 3.6667514 3.578085 3.6218424 3.6636555 3.5021229 3.617595 3.6531591 3.6870034
1369596_at 4.9320545 5.0741596 4.8594437 4.9042807 4.790764 4.787881 4.6234775 4.6221237 4.905978 5.0770626 4.8289957 4.6952696
1369597_at 7.7199945 7.629156 7.7050834 7.6272464 7.747066 7.5492144 7.5871825 7.4953775 7.591901 7.60712 7.7333093 7.903768
1369598_at 4.4563713 4.6223536 4.427317 4.259852 4.707592 4.408947 4.3265953 4.1970854 4.2405505 4.4725103 4.364125 4.4797535
1369599_at 5.2456317 5.592445 5.4662633 5.4875903 5.2960687 5.4747424 5.332549 5.6154313 5.416334 5.395267 5.5058517 5.5251994
1369600_at 4.24236 4.3992915 4.3817654 4.3913517 4.0916996 4.3887625 4.3238635 4.28493 4.2009015 4.311268 4.367477 4.2403865
1369601_at 5.8917046 5.8617067 5.9409933 5.8701267 5.952197 5.7478046 5.906676 6.18521 6.09606 6.018343 6.2772155 5.6070595
1369602_at 4.597781 4.5474234 4.46381 4.4370813 4.6005077 4.589485 4.6212234 4.6743393 4.548783 4.6273417 4.417482 4.497371
1369603_at 3.4505312 3.5896285 3.4662433 3.524319 3.4315448 3.3978038 3.5496414 3.7299805 3.7008111 3.6125915 3.5990415 3.4619627
1369604_at 4.694661 4.7758913 4.4348974 4.495037 4.538764 4.7701826 4.5993414 4.665675 4.7749023 4.4883556 4.8031845 4.6249485
1369605_at 5.3305593 5.412624 5.255279 5.3405943 5.2914453 5.5506124 5.1188 5.271532 5.3075 5.11436 5.512901 5.316101
1369606_at 3.6360035 4.002533 3.8226814 3.7578893 3.7799299 3.5131109 3.8987577 3.679966 3.8258657 3.8162284 3.6478865 3.77384
1369607_at 5.89629 6.1035585 5.9121532 5.9938912 6.075115 5.837729 5.783571 5.9448094 5.7987347 5.593252 5.673855 5.5410104
1369608_at 4.263702 4.2430964 4.30979 4.3400006 4.290283 4.390548 4.3764544 4.2693644 4.255671 4.4568267 4.4076777 4.2841597
1369609_at 3.599528 3.6184537 3.5725422 3.524069 3.6089041 3.6301727 3.498516 3.6203125 3.5935998 3.5681713 3.5645502 3.6417742
1369610_at 5.8071475 5.849867 5.8847275 5.561431 5.656205 5.9576783 5.6948204 5.5577116 5.7152243 5.792472 5.5502954 5.714713
1369611_at 5.427255 5.250035 5.24432 5.400348 5.160764 5.1138396 5.0015945 5.0442057 5.404674 5.2316523 5.0023313 5.25155
1369612_at 5.4121914 5.2977257 5.39357 5.386691 5.470977 5.424703 5.6799164 5.2400723 5.5488677 5.164461 5.5740366 5.1157255
1369613_at 3.9211652 4.1042356 4.1293516 4.219662 4.2106285 4.0384884 4.1256857 3.9535124 4.1471996 3.9468346 3.952287 3.9826424
1369614_at 4.252825 4.165682 4.247115 4.1278286 4.1645117 4.0076284 3.9906726 3.9945362 4.028447 4.3879743 4.058145 4.1036873
1369615_at 5.6645875 5.7543807 5.84303 5.736695 5.729431 5.8202143 5.643712 5.724512 5.580427 5.5658426 5.5993137 5.755543
1369616_at 4.469245 4.588737 4.5655727 4.4596643 4.6915836 4.514388 4.672725 4.666759 4.648816 4.671116 4.467979 4.3085313
1369617_at 6.950556 6.880134 7.3546934 6.926041 7.073459 7.181172 6.954654 6.904285 7.1611276 6.9888663 6.980866 6.8344693
1369618_at 4.391512 4.3064513 4.276645 4.339552 4.415753 4.4105506 4.165842 4.501579 4.546613 4.3011165 4.6490517 4.340342
1369619_at 5.241118 5.747689 5.3996778 5.3113794 5.231176 5.3420177 5.288463 5.4458632 5.4186974 5.2973094 5.3676205 5.2909913
1369620_at 4.2239556 4.3741093 4.0740204 4.509672 4.1899457 4.306809 4.3509855 4.2220144 4.1103134 4.3512716 4.240576 4.198537
1369621_s_at 9.209946 9.1184435 9.175788 9.109425 9.195864 9.148745 9.166603 9.076511 9.176346 9.236295 9.131623 9.286329
1369622_at 4.2756157 4.647397 4.266736 4.563116 4.5120263 4.3267527 4.3839335 4.325831 4.450146 4.371159 4.3051777 4.385595
1369623_at 4.7879605 5.005436 4.926162 4.8408117 4.8634863 4.8723116 4.907216 4.8658648 4.9765882 4.723324 4.8269925 4.754384
1369624_at 5.5635448 6.315582 5.5929003 5.9179273 5.8076124 6.038548 5.989376 6.325157 6.3296585 5.9999943 5.656464 5.855219
1369625_at 6.366326 6.268349 6.107322 6.607902 6.8156977 6.684621 6.5119324 6.4008756 6.151945 6.390734 6.068346 6.591854
1369626_at 8.663419 8.673905 8.626975 8.677208 8.794441 8.72522 8.722528 8.624469 8.709212 8.805309 8.822944 8.724202
1369627_at 4.26859 4.318129 4.4847717 4.436347 4.571469 4.40053 4.3393145 4.7280936 4.4006 4.299559 4.698328 4.428324
1369628_at 7.896119 7.767472 7.513419 7.5122 7.6591854 7.481162 7.33194 8.487164 7.944065 7.7659545 7.753002 7.038328
1369629_at 11.51906 11.340817 11.361296 11.158146 11.584894 11.259456 11.429211 11.374195 11.373812 11.235604 11.058915 11.280771
1369630_at 12.571052 12.616262 12.5864525 12.400116 12.624893 12.511981 12.505995 12.545885 12.44157 12.469602 12.417474 12.381501
1369631_at 7.66326 7.6763883 7.64325 7.7290688 7.8552923 7.831156 7.819483 7.6651926 7.7493587 7.808209 7.8492227 7.423032
1369632_a_at 6.0829535 6.1438766 6.3544135 6.454606 6.662467 6.781229 6.705099 6.0944686 6.400919 5.901501 5.9330897 6.605827
1369633_at 10.2156925 10.024339 10.589296 10.376643 10.178601 10.475693 10.463599 10.0746765 10.469161 10.310826 9.804051 10.171568
1369634_at 6.273954 6.728966 6.4817996 6.5583243 6.591918 6.5518427 6.4865756 6.566021 6.63325 6.856273 6.5904136 6.2894473
1369635_at 11.577475 11.754787 11.615106 11.641935 12.040803 11.973025 11.878932 11.915917 11.750223 11.7861595 11.791344 11.928216
1369636_at 12.249219 12.468935 12.330866 12.457349 12.677558 12.679403 12.615208 12.615872 12.508238 12.571797 12.577981 12.557722
1369637_at 5.467716 5.5408773 5.135161 5.704073 5.5619917 5.420575 5.5335946 5.2522883 5.398612 5.3450336 5.483651 5.5190334
1369638_at 5.515809 5.0850186 5.4028535 5.799799 5.484324 5.772298 5.552385 5.817358 5.59726 5.64931 5.578274 5.744906
1369639_at 4.2353864 3.814751 4.07305 4.099417 3.930835 4.0041084 4.081074 4.0574327 4.0099034 4.1064405 3.7707472 4.0700684
1369640_at 5.6967144 5.8742266 5.4254975 5.6108623 5.5058675 5.63174 5.6505337 5.628612 5.9763503 5.652278 5.8023396 5.5609164
1369641_at 7.2577505 7.4123716 7.249062 7.146779 7.311907 7.3502116 7.2278476 6.919453 7.003309 7.0058026 6.903431 7.0425243
1369642_at 6.4811983 7.014718 6.5299 6.3825274 6.499544 6.672781 6.7833433 6.4614396 6.921496 6.543331 6.68233 6.521159
1369643_a_at 6.2911186 6.3777 6.407866 6.5004992 6.8699427 6.603429 6.8393893 6.6678195 6.7432194 6.51873 6.498444 6.2306757
1369644_at 8.470289 8.592676 8.469142 8.676527 8.636554 8.626265 8.627993 8.550706 8.598474 8.446625 8.457944 8.541293
1369645_at 4.4073067 4.276968 4.1339808 4.0834694 4.373124 4.396819 4.3839245 4.7604475 4.264306 4.2564344 4.121418 4.2038727
1369646_at 3.6743739 3.666506 3.7667584 3.8711412 3.8560557 3.6553464 3.7272077 3.8689559 3.7064962 3.740156 3.8175392 3.5577188
1369647_at 6.272296 6.259716 6.19702 6.101013 6.118516 6.1686125 6.48894 6.1519756 6.0741367 5.9931316 6.0908046 6.3585777
1369648_at 6.4040713 6.450945 6.345233 6.118014 6.3809958 6.501252 6.510983 6.0706444 6.299325 6.1290956 6.124306 6.4917893
1369649_at 5.1482687 5.164382 5.0229597 5.035525 5.1241217 5.12676 4.9812527 5.241242 4.9633007 5.1023927 5.0348725 5.196219
1369650_at 6.9154396 7.0006123 7.1287484 6.8922315 6.555791 7.0797806 6.844922 6.768508 6.999938 6.98956 6.6872497 6.529574
1369651_at 5.556295 5.566161 5.45394 5.492913 5.546538 5.5489893 5.471592 5.6097794 5.3710566 5.5916758 5.6244397 5.544429
1369652_at 3.8724797 3.8918254 3.8937426 3.730911 3.8648002 3.8110213 3.86271 3.6879203 3.7189918 3.817932 3.8351045 3.8817046
1369653_at 7.02941 7.0276866 7.0170965 6.8155336 6.9874372 7.1153555 7.0512733 6.782993 7.0629263 7.020589 6.8398623 6.783131
1369654_at 10.275194 10.362462 10.225785 10.280598 10.18446 10.250361 10.213661 10.285184 10.803052 10.18342 10.333258 10.13045
1369655_at 7.634965 8.801272 7.3748264 6.790259 7.300592 7.015342 7.0450416 6.7979064 7.2767615 6.5704203 6.621457 7.2946653
1369656_at 6.7709975 6.830088 6.6227446 6.7644916 6.9273596 6.611149 6.791003 7.0303454 6.8890038 6.6623645 6.729644 6.6658874
1369657_at 4.101208 4.186047 3.9951906 4.183467 4.0881014 4.1041927 4.224674 4.197361 4.0058384 4.1012874 4.183691 4.1907268
1369658_at 8.800108 8.439663 8.906966 8.801386 8.804455 9.00079 8.922089 8.68977 8.814415 8.554977 8.448511 8.121878
1369659_at 6.0122037 6.0522275 6.0514536 6.0767636 5.937837 6.029095 5.952943 6.0396085 5.9297795 5.964542 6.114763 6.105208
1369660_at 4.729269 4.956429 4.9496856 4.961762 4.934884 4.8696866 4.921948 5.296076 4.834127 5.149975 5.080962 5.375817
1369661_at 7.811641 7.841178 7.724219 8.077599 7.5577626 7.820413 7.7570395 7.740448 7.7442403 7.870644 7.6831784 7.5905776
1369662_at 3.5102859 3.4534097 3.5061476 3.4697762 3.6544106 3.4595816 3.5628486 3.4490502 3.5406268 3.4975402 3.4727356 3.6175976
1369663_at 9.348806 9.795031 6.228613 9.537989 5.885857 8.616444 8.935781 8.869098 9.601961 9.297865 8.825865 10.24244
1369664_at 10.196275 9.674427 10.167002 10.67473 10.770183 9.944396 9.69827 10.324486 10.498938 9.259759 9.908531 9.859144
1369665_a_at 7.0719967 7.135987 6.9847 7.2118955 7.5089192 7.8824706 7.511447 7.5412073 7.2559733 7.541972 7.5779767 7.0730343
1369666_at 5.8719673 6.113073 5.9079685 5.7044477 5.641879 5.5014706 5.6342664 5.82263 5.5749006 5.5045495 5.421864 5.603302
1369667_at 6.39972 6.611909 6.626381 6.6617966 6.5886693 6.4290595 6.5000944 6.5008307 6.2776337 6.273157 6.4055686 6.0588436
1369668_x_at 3.7385747 3.7886612 3.81807 3.861892 3.7843995 3.801889 3.820561 3.9315362 3.6845543 3.8925395 3.8671284 3.6388743
1369669_at 7.644698 7.4943075 7.4052243 7.1846156 7.6030645 7.491751 7.21185 6.564468 7.309053 7.072915 6.932355 7.016337
1369670_at 5.62298 5.297083 4.9828434 5.785384 5.097906 5.4352694 5.372877 5.3023176 5.0001287 4.997731 4.642269 4.753976
1369671_at 12.23843 12.097448 12.329567 12.211463 12.47782 12.253383 12.510329 12.511235 12.340038 12.163984 12.2279415 12.306001
1369672_at 6.1500673 6.2724032 6.167428 6.212603 6.0796633 6.2970285 6.113859 6.227392 6.0766478 6.167363 5.8494573 6.0359483
1369673_at 4.0347395 4.148222 4.1942925 4.0984197 4.203171 4.160814 4.21893 4.039465 4.1211324 4.3393717 4.027232 3.969788
1369674_at 3.4528127 3.711227 3.7559297 3.6383815 4.000306 3.729461 3.7940872 3.5692167 3.7118351 4.2048535 3.743643 3.651722
1369675_at 6.548076 6.5748725 6.7773776 6.5385685 6.6403804 6.542207 6.4865756 6.5186625 6.574579 6.384804 6.4498825 6.118712
1369676_at 7.0008426 6.97121 7.220749 7.0641026 7.002535 6.954575 7.06356 7.040056 7.05372 7.102311 6.747889 6.975046
1369677_at 3.7186701 3.8723059 3.75176 3.888567 3.803884 3.5947568 3.4806037 3.8544407 3.680843 3.6234002 3.687832 3.711408
1369678_a_at 7.405492 7.3387227 7.257521 7.325732 7.458298 7.360362 7.771788 7.1117706 7.9099665 7.5207324 7.5115404 7.40061
1369679_a_at 9.026245 8.9353485 8.987307 8.992024 9.053904 8.932808 9.150246 8.829911 9.27557 9.022334 9.072749 9.035382
1369680_at 5.1310616 5.259978 5.0241413 5.2032623 5.4586444 5.3657813 5.3540244 5.459568 5.2046413 5.4597 5.5034723 5.5761724
1369681_at 4.5514474 4.7432265 4.774578 4.756469 4.63117 4.842538 5.0094266 4.904318 4.541865 4.649957 4.829174 4.6296005
1369682_at 6.983233 6.8437986 7.142535 7.05756 6.8912635 6.735381 6.6879225 6.802925 6.7125115 6.4408584 6.431786 6.550936
1369683_at 6.1985273 6.250944 6.3845696 6.154225 6.502809 6.3895636 6.101657 6.0490875 6.1112905 6.4296355 6.145257 6.220076
1369684_at 4.662344 4.9977646 4.8810754 5.1430974 4.9044476 4.8624444 4.8420324 4.8432913 4.931917 4.8021927 4.619109 4.420586
1369685_at 3.6362946 3.8621383 3.8525648 3.6617007 3.6899548 3.8443205 3.6902916 3.7863684 3.8275485 3.6589575 3.6100233 3.544592
1369686_at 4.3716125 4.4508243 4.396125 4.599998 4.491843 4.5557775 4.410725 4.3813353 4.396148 4.3463926 4.485818 4.467371
1369687_at 4.343043 4.303602 4.370501 4.228962 4.1755886 4.391468 4.2295976 4.164985 4.345519 4.125922 4.253606 4.089444
1369688_s_at 5.102084 5.1859617 5.1998487 5.17989 5.3821664 5.219911 5.118523 5.3071012 5.179032 5.0427322 4.980882 5.0802298
1369689_at 6.391982 6.366155 6.541881 6.437947 6.626885 6.28856 6.358861 6.386552 6.4474688 6.232783 6.309648 6.1980696
1369690_at 6.733247 6.368317 6.4532604 6.733069 6.652624 6.5981097 6.491062 6.8763876 6.6221557 6.845501 6.498444 6.554867
1369691_at 5.1297507 4.816456 5.286415 5.117689 5.207 5.025407 4.964397 5.5343046 5.2039433 5.46999 5.9141064 5.747383
1369692_at 3.7593398 3.8799 3.8227365 3.8440151 3.8796592 3.8109763 3.9358346 3.7838092 3.8830442 3.919061 3.749992 4.0035324
1369693_a_at 4.855485 5.118299 5.3541064 5.01488 5.6723194 5.6427073 5.586786 6.111208 5.4783688 6.4030766 6.0533442 5.5976458
1369694_at 3.4465058 3.5976143 3.5101876 3.5075421 3.5703866 3.698261 3.555701 3.5862186 3.7280552 3.5576067 3.8114116 3.6589625
1369695_at 4.4835477 4.498383 4.5091777 4.368387 4.3756313 4.448124 4.2866454 4.3075423 4.1629524 4.182344 4.3233356 4.5572023
1369696_at 3.6484804 3.806039 3.7540438 3.7731125 3.724235 3.898254 3.9097524 3.8319414 3.8501306 3.6479378 4.0709705 3.7956128
1369697_at 4.4486117 4.2748933 4.1481667 3.9264193 3.9245071 4.595217 4.280886 4.0844707 4.1327987 4.050021 4.2804475 4.1106935
1369698_at 4.7765102 5.1526265 4.900126 6.3513665 6.915908 6.3882093 8.155123 7.6799474 7.984019 9.252951 9.100657 8.57934
1369699_at 4.9802628 5.0643835 5.0061502 5.044607 5.5236225 5.0705214 4.965709 5.2480564 5.106343 5.263026 5.452286 5.1274195
1369700_at 6.052608 5.7899003 6.173104 5.8262453 5.893327 5.5890036 5.6902814 5.788019 5.562325 5.72624 5.568118 5.4797196
1369701_at 12.167093 12.092155 12.069266 11.998254 12.053698 11.88879 11.603883 11.837431 11.866424 11.158403 11.259373 11.44857
1369702_at 6.827906 6.766264 6.4635196 6.7173004 6.8758297 6.7199736 6.6409564 6.794097 6.7644916 6.897717 6.8529983 6.6517434
1369703_at 7.6566696 7.514931 7.4939666 7.165275 7.540621 7.51109 7.5816774 7.4343734 7.396465 7.4921217 7.532407 6.935495
1369704_at 7.1912193 7.0104966 7.006548 7.1843443 7.140691 7.1824665 7.2734976 7.157349 7.052497 7.0521636 7.1171985 7.195844
1369705_at 5.2625756 5.361323 5.2536645 5.0438013 5.5442743 5.276928 5.4001913 5.2874737 5.223885 5.54935 5.490919 5.1952357
1369706_at 4.1722345 4.2237453 4.000931 4.2867284 4.1450257 3.9947758 4.107437 4.024184 4.1473794 4.144074 3.6439998 3.9575694
1369707_at 4.553707 4.8819323 4.5020523 4.576259 4.6622453 4.6391606 4.5304327 4.7556987 4.6850705 4.7647195 4.5088167 4.911866
1369708_a_at 5.3877497 5.4281797 5.5562754 5.29214 5.47596 5.317674 5.3433022 5.378354 5.494537 5.5277953 5.463913 5.3826046
1369709_at 4.7278967 4.5071 4.46955 4.7266197 4.3749275 4.4543943 4.4334364 4.8071785 4.4785233 4.488962 4.6359224 4.4664364
1369710_a_at 3.643343 3.5479033 3.627144 3.5676188 3.6057494 3.5066402 3.5434053 3.7657924 3.5132864 3.6100702 3.725737 3.7096364
1369711_at 5.2286415 5.156941 5.399278 5.3053503 5.5056357 5.286802 5.4964414 5.3591495 5.132697 5.599205 5.33464 5.3659263
1369712_at 6.7942834 6.7630553 6.8510323 6.9658885 7.183475 6.990523 6.7697134 6.7140226 7.01091 6.675702 6.8330736 7.068475
1369713_at 6.3440332 6.0911293 6.551331 6.507985 6.4219875 6.263372 6.353287 6.496238 6.120194 5.936648 6.6631002 6.13379
1369714_at 6.698762 6.680147 6.702224 6.552826 6.787138 6.5841846 6.569895 6.466608 6.6760583 6.54153 6.4673696 6.7051435
1369715_at 4.2398267 4.410043 4.452449 4.4795475 4.306056 4.2866855 4.1450186 4.4240937 4.17315 4.2412148 4.310783 4.212856
1369716_s_at 10.040731 9.553156 9.645136 9.288018 9.851333 9.462824 9.952939 8.600823 9.175022 8.971777 8.548765 9.076831
1369717_at 4.528175 4.3968368 4.4480042 4.585508 4.3598976 4.465391 4.5185614 4.402986 4.3038063 4.512942 4.3494883 4.525669
1369718_at 8.65174 8.556353 8.575086 8.538815 8.547173 8.546674 8.336628 8.218116 8.678064 8.350792 8.389742 8.495244
1369719_at 3.3016038 3.2352803 3.2274168 3.209933 3.1763165 3.2908578 3.2881174 3.3369727 3.3717325 3.3242369 3.2974026 3.2149997
1369720_at 9.35562 9.14898 9.164617 8.855614 9.402687 9.211341 8.982669 9.304717 9.140141 8.721974 8.890205 8.806768
1369721_at 5.0867076 4.8009796 5.143939 4.8760757 4.9401126 4.7619267 5.0015945 4.9674597 4.9756365 4.8143334 4.9399695 4.808977
1369722_a_at 7.9027333 7.9586315 7.948833 7.7450614 7.863575 7.8232965 7.916441 7.8187222 7.903728 7.8605604 7.930906 7.9919367
1369723_at 7.0774965 7.0140395 7.1059656 6.8084745 7.141785 7.126434 7.0243535 7.1854515 7.112956 7.0962915 6.9805756 7.0398984
1369724_at 5.5393376 5.5697427 5.514203 5.201194 5.405884 5.7094173 5.7035418 5.389756 5.684195 5.6256266 5.6356564 5.5454755
1369725_at 7.7416644 7.755355 7.523012 7.53831 7.4716735 7.8826337 7.5087795 7.355941 7.4827156 7.1841736 7.3387847 7.0850353
1369726_at 8.138123 8.3343525 8.166644 7.7003794 8.348451 8.215801 8.291614 7.9546247 8.318522 8.482666 8.118424 8.257193
1369727_at 13.76231 13.77366 13.64907 13.677587 13.922054 13.737422 13.7729225 13.863802 13.926743 13.802258 13.866508 13.959666
1369728_at 5.2841763 5.437341 5.223003 5.314095 5.412134 5.391039 5.4012856 5.3425417 5.2589307 5.1726465 4.9913573 5.338663
1369729_at 8.401857 8.006487 8.513161 8.143095 8.201696 8.199141 8.505356 7.8820796 8.320742 8.18261 8.374306 8.046867
1369730_a_at 4.833934 4.941281 4.885377 4.752851 4.861247 4.809225 4.9445205 4.906306 4.863864 4.814262 4.718796 4.638985
1369731_at 3.4151905 3.4282386 3.4852474 3.4447289 3.4465902 3.4337525 3.3503208 3.7169344 3.7262526 3.398444 3.7932193 3.7764816
1369732_a_at 4.83212 4.662094 4.89215 4.858633 5.129696 4.886428 5.0351114 4.642398 4.6797028 4.985278 5.030505 4.56688
1369733_at 8.519819 8.522792 8.584795 8.596882 8.514742 8.474777 8.201943 8.247782 8.286282 8.163956 8.329613 8.360878
1369734_at 8.690675 8.651523 8.661725 8.378691 8.677545 8.467095 8.181663 8.163079 8.372403 7.745129 7.936434 7.835541
1369735_at 6.083477 6.0009995 6.1247554 5.6185155 6.054281 5.8775234 5.8437557 5.7666745 6.3197412 6.228403 6.015438 5.704735
1369736_at 5.249897 5.0826306 5.1487017 5.264786 5.4390073 5.3315167 5.232199 5.081029 5.070361 5.0787926 5.181133 4.9200087
1369737_at 8.743188 8.4918165 8.643011 8.097182 8.501378 8.302176 8.37969 7.7320757 7.837802 7.187196 7.389959 7.619941
1369738_s_at 9.189156 9.333895 9.279697 9.016095 9.051811 8.84032 9.013262 8.800122 8.601669 8.434349 8.183183 8.418451
1369739_at 4.5107903 4.3358803 4.6344805 4.618204 4.773875 4.394045 4.778358 4.511367 4.3525677 4.747424 4.698328 4.4890084
1369740_at 5.5490923 5.5087786 5.218512 5.6271887 5.3134494 5.634201 5.424752 5.40185 5.273995 5.334341 5.358475 5.3596306
1369741_at 6.0684505 5.9922457 5.726933 6.3465476 6.2356935 5.868795 6.1703067 5.839133 5.9092703 6.1111894 6.357861 6.2374268
1369742_at 4.770687 4.8525662 4.6940026 4.8722353 4.674105 4.786433 4.654067 4.830132 4.7476454 4.812313 4.6047997 4.6533284
1369743_a_at 8.16501 7.9561586 8.3171215 8.718035 8.142889 8.6884775 9.12297 8.205664 8.478988 8.808108 8.691282 8.77233
1369744_at 4.813955 4.913337 4.753584 4.7317514 4.760591 4.52584 4.5759177 4.659039 4.7275734 4.5381165 4.685105 4.570823
1369745_at 6.2405844 6.26295 6.220714 6.3752136 6.100534 6.201687 6.1010046 6.2024317 6.197441 6.121083 6.1571865 6.024755
1369746_a_at 11.683234 11.340423 11.134911 11.389878 11.540602 11.20973 10.605434 11.052322 11.427157 10.604454 10.348242 10.682426
1369747_at 6.692786 6.516072 6.227855 6.279498 6.2636523 6.3614483 6.240283 6.3798933 6.2343283 6.1919737 5.9990473 6.1605444
1369748_at 3.7019079 3.772567 3.556402 3.5630658 3.484848 3.6793544 3.6555357 3.6867995 3.562178 3.81176 3.6576493 3.8644145
1369749_a_at 4.843477 4.8354855 4.966648 4.970644 4.652076 4.58576 4.705555 5.152815 4.7559114 4.7411 4.8324084 4.878718
1369750_at 4.1177874 3.989747 3.8441317 4.028042 3.9911711 4.2391815 3.8957407 4.4269357 4.0621634 4.0986757 3.8120751 4.079839
1369751_at 4.8070626 4.195834 4.259489 4.846 4.30618 4.535132 4.352444 4.674737 4.593102 4.70657 5.002398 4.6533284
1369752_a_at 4.79323 5.0684013 4.8419256 5.1409497 5.1850963 5.0959826 4.9700847 4.9329963 4.92425 5.0787926 4.891916 4.822743
1369753_at 4.2860174 4.0832 4.137537 4.2248306 4.1072574 4.3969545 4.238403 4.0875053 4.2766027 4.0321717 4.3874173 4.3989773
1369754_a_at 7.67649 7.5309024 7.7217836 7.6100087 7.678958 7.788497 7.726968 7.599218 7.9549894 7.5995502 7.703332 7.5505896
1369755_at 3.6544514 3.7260606 3.6338117 3.589126 3.7046463 3.5212564 3.6571918 3.752601 3.5869956 3.4042597 3.6382458 3.5233815
1369756_a_at 7.6863165 7.8020725 7.6718965 7.831119 7.6667237 7.8590655 7.7189627 7.549177 8.2545185 8.910391 8.611595 8.134611
1369757_at 6.0664053 6.004023 5.914328 5.8365374 5.8133264 6.101662 6.1671987 6.308236 6.064363 5.8840656 6.0188465 6.116876
1369758_at 7.9928374 7.6078405 8.105999 8.264115 8.600352 8.344362 7.958978 8.271114 7.763092 7.5600724 7.792218 7.5513773
1369759_at 5.3960123 5.525557 5.4116015 5.2620053 5.371284 5.3375874 5.4341936 5.5174274 5.343933 5.334093 5.33464 5.241414
1369760_a_at 3.813483 3.968798 3.811255 4.0045156 3.8217769 3.729428 4.224639 3.9210672 3.7737474 3.8738842 3.9121428 3.917965
1369761_at 4.2014494 4.0383215 4.145916 4.446467 4.579752 4.19878 4.313787 4.273508 4.2407374 3.985816 4.143356 3.8548925
1369762_at 4.1192155 4.139434 4.0689983 4.2126303 4.0991 4.144333 4.1259646 4.022903 4.0376797 4.346246 4.1152554 3.9928002
1369763_at 4.143759 4.3854365 4.21173 4.0502687 4.3158293 4.074112 3.9585335 4.1383767 4.1057715 4.0599265 4.0579977 4.0976067
1369764_at 12.984083 12.991403 12.988835 12.682169 12.900087 12.996816 12.944681 12.827562 12.828352 12.847596 12.724049 12.750702
1369765_at 3.5783987 3.6384425 3.6655886 3.5689132 3.7380226 3.4408665 3.601842 3.6073034 3.6305294 3.5312161 3.4887547 3.6367254
1369766_at 5.8959045 5.7720165 5.892052 5.7150364 5.7759485 6.0250916 5.9412727 5.9421425 5.4954185 5.7676396 5.6136055 6.005053
1369767_a_at 4.161792 4.403351 4.1308413 4.3111296 4.2306566 4.1224356 4.235013 4.2758102 4.1956663 4.04282 4.004552 4.09935
1369768_at 6.2717113 6.206793 6.187646 6.269702 6.2051663 6.086521 6.3055315 6.270788 6.160787 6.1164308 6.10508 6.094597
1369769_at 4.5641556 4.720153 4.6128073 4.5131946 4.5580883 4.7294636 4.527135 4.6012115 4.757673 4.487881 4.5481243 4.8423433
1369770_at 4.865302 4.541038 4.515939 4.699328 4.482823 4.4400716 4.4316807 4.5384383 4.4377565 4.360606 4.98505 4.6162066
1369771_at 5.2770047 5.606717 5.592412 5.4713306 5.6191254 5.61524 5.5854645 5.807508 5.7888327 5.551833 5.68178 5.254117
1369772_at 7.569646 7.4444027 7.4217653 7.442788 7.182653 7.1965094 7.082797 6.3369613 7.0424385 7.346585 7.065984 7.1521425
1369773_at 4.7417173 4.4505377 4.3196735 4.648222 4.6537976 4.7601976 4.224639 4.326692 4.372823 4.2734723 4.591622 4.387358
1369774_at 4.4549265 4.584899 4.2509093 4.3893123 4.4395995 4.354802 4.230673 4.594974 4.738408 4.5365214 4.3965816 4.418951
1369775_at 7.888713 8.012686 7.914156 7.9385233 7.97111 7.7688565 7.9919634 8.107413 8.237554 8.125578 8.1985 8.286076
1369776_a_at 6.929604 6.9625263 6.9497843 7.119162 6.9388022 7.1324487 6.9266596 7.26464 7.073375 6.8916078 6.9098916 6.7162595
1369777_a_at 6.9948144 7.2332745 7.172622 7.5574665 7.438254 7.527593 7.1148877 7.1107016 7.0969334 7.2853947 6.9746413 6.8108244
1369778_at 4.2732086 3.9006333 4.012046 4.129653 4.231008 4.1593943 3.9955702 4.0422335 4.287281 3.9683814 4.1150784 4.1518803
1369779_at 5.555163 5.398713 5.526174 5.580599 5.661823 5.6469874 5.6500688 5.755828 5.5796194 5.4959097 5.6885777 5.4860716
1369780_at 6.436432 6.523618 6.645476 6.4532843 6.596627 6.5656924 6.360848 6.7263193 6.599881 6.570265 6.5349646 6.4896245
1369781_at 4.031733 3.940578 3.956266 4.0037355 3.9251642 4.1897097 3.826668 3.865694 3.9507308 3.977137 3.910245 3.9978168
1369782_a_at 5.821893 6.123767 5.9803367 6.1265683 6.171857 5.881861 5.9453425 6.091758 6.007229 5.9950447 5.7957487 5.995731
1369783_a_at 4.752519 4.619277 4.7297473 4.6534085 5.2660193 5.1669393 4.7944927 4.7322946 5.0435066 4.9782867 4.870856 4.529975
1369784_at 3.8958433 3.931425 3.8465812 3.8118412 3.7061718 3.945659 3.937336 3.9657269 3.6878226 3.9912186 4.0350866 4.259043
1369785_at 8.087029 7.9339757 8.115831 7.55072 8.067828 7.936098 7.6520104 7.71338 7.9621615 7.8548727 7.655507 7.758126
1369786_at 6.864798 6.710707 6.5780644 6.9062724 6.8110294 6.850888 6.745771 6.8804226 6.6184487 6.909241 6.774514 6.6561484
1369787_at 3.9981973 4.133973 4.0169344 4.1470475 3.945462 4.044874 3.8988972 3.9973161 3.8320723 3.7109656 4.092166 4.0803895
1369788_s_at 7.4015346 6.9667106 7.985568 7.215295 7.843037 7.4677143 7.11639 7.691015 7.2356577 7.4574566 6.9905596 6.84873
1369789_at 3.5297103 3.7423198 3.558008 3.6376746 3.6254888 3.5973308 3.5915253 3.6370072 3.6136847 3.8903651 3.6142046 3.6618867
1369790_at 11.493606 10.822243 10.823179 11.449396 11.324479 10.750872 10.271162 10.383165 9.695699 10.456495 9.943672 10.116369
1369791_at 7.8978524 7.5905356 8.008968 7.452983 7.915539 7.752174 7.3133173 7.3012295 7.2826433 7.426283 7.3031406 7.1790266
1369792_at 5.8396473 5.969289 6.2122226 5.9685163 5.9057164 5.9342647 5.995416 6.0774584 5.8676286 5.7782836 5.7939262 6.223626
1369793_a_at 4.2269473 4.52865 4.4486976 4.2458563 4.6578197 4.2816267 4.6929636 4.1796346 4.4755573 4.4289713 4.387418 4.2716265
1369794_a_at 5.002658 5.1009297 4.7235556 4.929583 5.0216603 4.9140353 5.0967064 5.3517447 4.9023557 5.0693097 4.997278 4.9835443
1369795_at 4.2694216 4.338274 4.237281 4.1966877 4.1863236 4.1840477 4.335102 4.386896 4.262226 4.2686872 4.312197 4.3623
1369796_at 4.9431996 4.9937654 5.1214056 5.2032623 4.869878 5.0798464 4.9764013 5.2629924 4.8294387 4.8493533 4.913652 4.7881346
1369797_at 4.248927 4.3301587 4.0789967 4.490288 4.4287014 4.267289 4.259506 4.319071 4.2705193 4.483337 4.413703 4.1975546
1369798_at 4.5640326 4.480934 4.620263 4.5718174 4.549856 4.511656 4.7545643 4.683813 4.5407567 4.5505285 4.618306 4.595202
1369799_at 10.085157 10.293181 10.418161 10.137477 10.20627 10.199625 10.279202 10.122096 10.468791 10.175364 10.199307 10.400705
1369800_at 4.0864477 4.1877613 3.695599 3.9414692 3.9394085 4.0412855 4.038393 3.924986 3.9723535 3.980936 3.858119 3.8265781
1369801_at 5.0412455 4.8479156 4.993572 4.695101 5.0991554 4.838133 5.048494 5.1936116 4.9608407 4.945846 5.028061 4.5484514
1369802_at 3.9549043 4.154083 4.0219464 3.7916777 3.8974707 3.8145163 3.9390957 4.0969977 3.9252002 4.0599265 3.9142098 4.06026
1369803_at 4.943892 4.8308716 4.6050496 4.919266 4.9156017 4.82266 5.116413 4.9969397 4.8453455 4.9164586 5.3378887 5.2067175
1369804_a_at 4.5244136 4.6121974 4.5658503 4.400753 4.682154 4.8100095 4.4653215 4.733333 4.619474 4.6466274 4.4754543 4.478693
1369805_at 3.9310746 4.1555395 4.181264 4.1599884 4.0968165 3.8685398 3.9618292 4.233488 3.9766753 4.0715413 3.979359 3.931987
1369806_at 5.0291195 4.8793993 4.929623 5.0515957 4.746868 4.8648157 4.971161 5.0115395 5.0200624 4.919689 4.936672 4.7701035
1369807_at 4.7723026 4.997465 4.713365 5.0270424 5.0119443 5.0784125 4.9951105 4.9930844 4.6156535 4.554005 5.1045437 4.7991486
1369808_at 5.841128 5.535706 5.5535617 6.3140707 5.7255187 5.6399493 5.8207135 5.8281846 5.1408463 5.6529036 5.918372 5.9030457
1369809_at 5.2485304 5.437708 4.9422126 5.16002 5.2448874 5.0954776 5.3104916 5.4016037 4.9560013 5.1243253 5.3153834 5.177141
1369810_at 6.751786 6.6025267 6.53724 6.6999664 6.652639 6.6320734 6.735933 6.589815 6.6106005 6.895237 6.8415036 6.734318
1369811_at 5.228998 5.2183 5.2190657 5.0496597 5.1524696 5.139926 5.1530504 5.0343103 5.318667 5.040826 5.0191994 4.98699
1369812_at 5.892258 6.015216 6.0368667 6.2568665 5.9141603 6.116113 5.8279366 6.085455 6.1720066 5.953264 6.0925303 5.929438
1369813_at 6.6941824 6.6653075 6.558242 6.2910953 6.3600655 6.2695675 6.306325 6.3283305 6.559203 6.2929 6.1048174 6.062719
1369814_at 4.8953857 4.8539925 4.893047 4.7450314 4.6707573 4.816934 4.4140954 4.777063 4.6645145 5.0032396 5.0096254 5.04293
1369815_at 5.596646 6.0017705 5.7898116 5.848433 5.9712033 6.1800756 5.66531 5.520822 5.778506 5.7873425 5.8190556 5.8248568
1369816_at 5.020099 4.5994782 4.617072 4.5934134 4.7282944 4.902132 4.721927 4.7046366 4.8774867 4.371159 4.630598 4.736173
1369817_at 4.272841 4.167608 4.1765747 3.904289 4.373124 4.0967913 4.10169 4.1670756 4.342541 4.2290983 4.1511207 4.150723
1369818_at 4.5804873 4.951151 4.6894674 4.9642425 4.871064 4.7770987 4.8578386 5.052791 4.7499948 4.8032618 4.61751 4.815174
1369819_at 4.780863 4.8914995 4.899675 4.687137 4.8533163 4.668516 4.6998444 4.5644503 4.754752 4.5390563 4.493867 4.7149706
1369820_at 4.093609 4.315851 4.330248 4.0707664 4.075938 4.393039 4.3326283 4.4204845 4.3844805 4.498347 4.312504 4.3555846
1369821_a_at 4.53113 4.7516785 4.371625 4.5884724 4.50299 4.5916033 4.8343134 4.85987 4.546569 4.756117 4.428584 4.634884
1369822_at 4.187722 4.4463906 4.6283073 4.3273563 4.490045 4.44902 4.5040555 4.3635826 4.3285265 4.4331093 4.4304953 4.300004
1369823_at 5.23199 5.2084436 5.0224094 5.7207174 5.3710384 5.525381 5.4985247 5.2035265 5.211855 5.619008 5.5857744 5.3250055
1369824_at 4.698118 5.004084 4.7729053 4.5676594 4.5972795 4.734379 4.7011175 4.659148 4.640672 4.8819437 4.482747 4.537076
1369825_at 5.3393764 5.3877354 5.055924 5.363883 5.1516013 5.2267847 5.168165 4.938237 5.0157967 4.866893 5.219652 5.190322
1369826_at 6.046449 6.036355 5.9824653 6.018279 5.927728 6.001067 5.8602667 5.6252055 5.804036 5.9720817 5.7049375 5.696047
1369827_at 5.5902853 5.6437354 5.773447 5.778617 5.7339582 5.6450806 5.693592 5.8679237 5.574788 5.7752743 5.896753 5.6152573
1369828_at 5.9543695 6.112757 6.153109 5.995547 5.9173727 6.037213 5.9053206 5.9576797 5.67595 5.9759707 6.0358005 5.9205894
1369829_at 5.446539 5.3120704 5.380447 5.462778 5.4101276 5.3155603 4.875741 5.237514 5.3255806 5.1229296 5.2778525 5.201233
1369830_at 4.4797726 4.209191 4.4161296 4.5383477 4.4740505 4.543639 4.35175 4.3630867 4.5055823 4.717798 4.3874173 4.292031
1369831_at 5.5637474 6.208484 5.7013474 6.067461 5.7853184 6.0446997 5.9460626 5.7971554 5.5475235 5.647622 6.0362988 5.682953
1369832_at 6.472823 6.44215 6.433987 6.393565 6.480988 6.3448567 6.8248534 6.874505 6.4949064 6.711731 6.8894453 6.587674
1369833_at 4.611907 4.463174 4.491645 4.309752 4.402956 4.437701 4.3888693 4.244967 4.329032 4.3107777 4.3591623 4.0019836
1369834_at 6.522279 6.802043 7.1212153 6.833241 7.0747232 7.1365905 7.012136 7.378191 6.8096585 6.786739 6.940666 6.8845925
1369835_at 6.031781 6.267398 6.3101444 6.2895727 6.1398234 6.064143 5.9666767 5.90488 5.93081 5.9918575 6.2486496 5.877968
1369836_at 6.511837 6.4315042 6.4284315 6.665438 7.982755 6.357597 7.8651857 6.455604 6.567946 6.6773043 6.7615275 6.548676
1369837_at 12.375219 12.533717 12.1181345 12.098931 12.448235 12.046901 11.516362 12.096302 11.832613 11.435728 11.277509 11.401895
1369838_at 4.0651693 4.280613 4.243963 4.193614 4.1899457 4.040313 4.025626 4.227664 3.94847 4.110407 4.2002196 4.031124
1369839_at 4.8850985 5.0410576 4.8983216 4.9835052 4.911312 5.0320034 4.964059 5.053365 4.982642 4.9781675 4.840503 4.862032
1369840_at 8.593412 7.2784157 8.782488 10.118107 10.115508 10.212655 9.915792 10.429654 10.221895 10.220888 10.162649 10.208424
1369841_at 3.6434476 3.6082714 3.487791 3.561443 3.713808 3.5422924 3.6217635 3.507285 3.5440333 3.469729 3.5703833 3.5178978
1369842_at 4.088931 4.058546 3.8644457 3.8565102 3.842632 4.0636516 3.801514 4.168736 4.100774 3.8160136 4.119528 4.010845
1369843_at 4.8678875 4.978734 4.6719036 4.930444 5.0004396 4.879075 5.1375523 4.982109 4.5229163 5.2030945 5.3804984 5.053052
1369844_at 4.216552 4.060672 4.0047626 4.275531 4.282735 4.1951275 4.3320246 4.110734 4.2191286 4.2379932 4.251048 4.0888586
1369845_at 6.0270433 5.948333 5.896055 6.290956 6.1042953 5.802211 6.1725693 5.916874 6.348825 6.1364255 6.619308 6.336644
1369846_at 3.511087 3.5992997 3.5373178 3.4623964 3.5616248 3.5042796 3.551007 3.4652696 3.4345796 3.3934917 3.4934175 3.5579176
1369847_at 5.8933406 6.0379677 6.0336185 5.8870206 5.9791517 5.827391 5.7326427 5.9207745 5.8261447 5.839329 5.8355913 5.768138
1369848_at 3.6546328 3.6515136 3.7974057 3.670043 3.6492608 3.6256223 3.5159779 3.6920607 3.5496955 3.6353183 3.5695016 3.4936717
1369849_at 5.0026493 5.068321 4.8669405 4.8500347 4.8673058 4.887044 5.20129 5.113991 4.8303576 5.0836344 4.890092 4.926646
1369850_at 5.9791703 5.8006196 5.1310806 5.741229 6.0694 6.0042377 5.549826 5.4796515 5.669788 5.6921797 5.6622257 5.906784
1369851_at 7.5890555 7.377884 7.4480786 7.740443 7.5763783 7.642563 7.6635084 7.7610245 7.367884 7.5261784 7.3461947 7.366672
1369852_at 12.001591 11.902753 12.003492 11.947253 11.841903 11.794457 11.739075 11.928638 11.936263 11.629107 11.886633 11.854238
1369853_at 5.0892696 5.0121646 5.0939984 5.0587955 5.0006237 5.219945 5.021778 5.0454 5.033706 5.0253854 5.047089 5.114858
1369854_a_at 8.149926 8.210427 8.10107 7.6213717 7.965455 7.706105 8.142146 7.8989253 7.789682 7.5742493 7.6715684 7.591933
1369855_at 3.6546192 3.8180904 3.7923567 3.6211765 3.7377927 3.7357159 3.8017495 3.740808 3.7852364 3.767042 3.7178614 3.6481297
1369856_at 5.3006673 5.315362 4.9794703 5.0380917 5.0869083 5.3441734 4.988694 5.1066875 5.089216 4.971077 5.1144648 4.865775
1369857_a_at 6.0360446 6.207496 5.927278 6.0645986 6.1943603 5.9663906 5.8155866 5.9064536 5.7567887 6.13154 5.965345 5.993389
1369858_at 5.604732 5.305909 5.129052 5.3327956 5.4892464 5.419943 5.0015945 5.244186 4.957165 5.030085 5.0568933 5.6665497
1369859_at 4.307934 4.329782 4.23899 4.403231 4.377084 4.5037827 4.2641335 4.375331 4.396139 4.299388 4.4020844 4.2763
1369860_a_at 5.00467 4.8352537 5.077318 4.9266872 4.8599834 4.8485403 4.8324428 5.03142 4.767144 4.798444 5.081583 4.7669306
1369861_at 4.8870473 5.116304 4.840721 4.8446903 4.812387 4.997981 5.1581454 5.015462 4.7793183 4.8517656 5.0299435 4.975308
1369862_at 4.258684 4.3449383 4.17933 4.6081247 4.231008 4.399741 4.242527 4.333994 4.204816 4.384713 4.317446 4.283764
1369863_at 8.00437 8.486963 8.490416 8.349543 8.22542 8.522636 9.073801 8.133343 9.465889 9.343645 9.301751 9.634231
1369864_a_at 9.693518 9.247693 9.998039 8.9743595 10.58923 9.062473 9.364666 10.753422 7.6875696 8.161996 7.957909 7.255418
1369865_at 4.381734 4.274453 4.3676887 4.4270535 4.387561 4.2823143 4.2966638 4.3988137 4.3455315 4.394396 4.417738 4.360125
1369866_at 4.570936 4.740254 4.6068974 4.686768 4.557429 4.5665355 4.4094033 4.6088333 4.754018 4.4693346 4.4276333 4.707917
1369867_at 5.9601 6.012864 6.06921 6.575443 5.543309 5.349889 5.379379 5.1522083 5.2303195 5.107108 5.4984 5.1633334
1369868_at 10.041459 9.773385 9.948831 9.507425 10.047763 9.629259 9.587374 9.773362 9.4802265 9.6283655 9.25871 9.49349
1369869_at 4.209914 3.9432354 4.0585613 3.9006398 4.138816 3.8667648 4.0618076 4.1941757 4.162244 3.9233508 4.2126436 4.033867
1369870_at 7.3828073 7.2999034 7.4467034 7.34262 7.476343 7.2059135 7.459085 7.346838 7.6052175 7.3386235 7.3376927 7.3264084
1369871_at 3.656658 3.7557902 3.7153146 3.7547219 3.6229742 3.892821 3.5837948 3.7120545 3.6526332 3.790635 3.66088 3.6342356
1369872_a_at 4.365211 4.3574524 4.2063475 4.5157566 4.292668 4.5137258 4.2241483 4.289733 4.4009233 4.2946157 4.214631 4.2324834
1369873_at 4.573965 4.775317 4.624803 4.7550807 4.637244 4.582781 4.4780445 4.6040087 4.880647 4.550654 4.653833 4.621457
1369874_at 5.874802 5.8143167 5.559806 5.7329764 5.739146 5.706794 5.647187 5.9516954 5.58537 5.520515 5.7752924 5.652956
1369875_at 5.3302593 5.551902 5.047218 5.1517677 5.129517 5.246724 4.8894424 5.389786 5.097267 4.897358 5.0123196 5.05239
1369876_at 4.037279 4.0359144 3.9150367 3.9267657 3.7242653 3.9262648 3.8931465 3.8226361 4.041692 3.759235 4.029385 3.8902817
1369877_at 4.5038967 4.633317 4.714901 4.636617 4.6836486 4.725001 4.8109303 4.8606844 4.731242 4.8291726 4.7842484 4.7855215
1369878_at 4.3671203 4.4889 4.3031144 4.332115 4.394247 4.2608366 4.335661 4.4702206 4.2149568 4.340294 4.5757046 4.321906
1369879_a_at 12.743461 12.799796 12.913656 12.593169 12.73111 12.718574 12.657505 12.520444 12.617232 12.477362 12.506048 12.571353
1369880_at 4.1075144 4.2361803 4.1482086 4.144381 4.3673096 4.1261263 4.186293 4.100692 4.2102904 4.041275 4.1551332 4.1274004
1369881_at 4.6614256 4.819991 4.686569 4.5846214 4.6486034 4.706359 4.522586 4.586402 4.501891 4.5356607 4.4380693 4.691658
1369882_at 4.856728 4.926159 4.7622848 4.614884 4.9352207 4.8203893 4.691891 4.7326355 4.65727 4.5518913 4.5422826 4.530573
1369883_at 3.7204027 3.6706476 3.6487386 3.7501984 3.729873 3.7277455 3.9658818 3.8745153 3.4811728 3.9099505 4.0604935 3.6998947
1369884_at 4.9303017 5.062026 5.1037965 4.94866 4.97833 5.1367493 5.040291 5.208369 5.053845 4.6553116 4.9374228 5.0834284
1369885_at 5.5642185 5.296111 5.447331 5.6080766 5.354019 5.761406 5.4548626 5.4674435 5.3196597 5.426501 5.563131 5.580073
1369886_a_at 5.6464343 5.617865 5.9050527 5.612741 5.6544876 5.829329 5.494891 5.075519 5.377515 5.5077987 5.624836 5.7769833
1369887_at 4.280017 4.52147 4.450698 4.497094 4.4591846 4.2298937 4.245197 4.299184 4.183133 4.137046 4.2811413 4.403162
1369888_at 4.239314 4.1593156 4.1395345 4.201582 4.092578 4.123291 4.0197153 4.1668153 4.2035923 4.1257033 4.094655 4.1229467
1369889_at 4.3493633 4.3477497 4.3269806 4.1558723 4.2140512 4.1959295 4.205337 4.522503 4.2215414 4.0826435 4.2376695 4.333892
1369890_at 3.119842 3.2033663 3.2313826 3.1656125 3.2167904 3.2908578 3.347646 3.1491575 3.1992455 3.3541574 3.2436137 3.34892
1369891_at 5.119073 5.0569158 4.9956284 5.1933966 5.072405 5.3401294 4.9336433 4.991947 4.8936424 5.0324388 4.89603 5.2555485
1369892_at 3.4699702 3.5759904 3.5131092 3.4050179 3.5306392 3.4044957 3.619476 3.5386515 3.5243382 3.4476519 3.468982 3.4159398
1369893_at 4.8107014 4.8580556 4.6751933 4.7536454 4.7186236 4.8520865 4.6496763 4.5961366 4.6136694 4.7343297 4.694941 4.7991486
1369894_at 3.180539 3.2506382 3.2391453 3.271488 3.182075 3.2587671 3.2266233 3.1079786 3.1715236 3.210737 3.1466777 3.103288
1369895_s_at 6.658666 6.625163 6.538098 6.542008 6.6153235 6.5912194 6.8268433 6.535619 6.383099 6.6364536 6.783336 6.569043
1369896_s_at 7.106033 7.1177526 7.312045 7.1003413 7.1033893 7.2360077 7.2313843 7.108433 7.1906986 7.1561637 7.1501513 7.240677
1369897_s_at 11.957331 12.023144 12.051468 11.849875 11.950202 12.005704 11.973026 11.754893 12.076608 11.909947 11.8569355 11.9533415
1369898_a_at 5.1129065 4.982975 4.948548 4.855102 4.790836 4.5977616 4.675906 4.831076 4.641953 4.682613 4.649979 4.8811145
1369899_s_at 5.8673105 5.871413 5.9229045 5.649246 5.9025702 5.506162 5.8677783 5.768807 5.7669706 6.152583 6.205726 5.6334596
1369900_at 3.914805 4.0237064 4.108866 4.0166454 3.9381 4.023576 4.0145617 4.2220144 4.019817 3.9823074 3.9026794 4.002219
1369901_at 4.527889 4.5630407 4.7989635 4.869207 4.568781 4.6327877 4.631857 4.6430154 4.373844 4.7056904 4.5123997 4.5005007
1369902_at 7.098457 7.1097317 7.6523266 7.098327 6.9243345 6.9755006 6.843835 7.1513495 6.4710827 5.8947473 6.03878 6.2220874
1369903_at 4.6342278 4.842929 4.8398476 4.640009 4.597212 4.759407 4.7356806 4.770644 4.507473 4.6110687 4.7754292 4.5524006
1369904_at 5.4677134 5.380616 5.4859877 5.537222 5.660135 5.3864655 5.483779 5.196763 5.1608477 5.619999 5.7269382 5.4608126
1369905_at 3.7337458 4.0237064 3.8598523 3.9005015 3.8699772 3.7354777 3.8043282 3.709014 3.8193 3.7233012 3.969975 4.006628
1369906_s_at 11.777069 11.683423 11.861105 11.67968 11.532714 11.654927 11.654052 11.576269 11.759692 11.392522 11.676062 11.786079
1369907_at 5.6843 5.9356246 5.9540396 5.714641 5.9359984 5.9111915 5.7922945 5.900163 5.8467455 5.5509415 5.75762 5.9306736
1369908_at 3.7573166 3.7500503 3.9796338 3.9962397 3.736356 3.8472767 3.6954145 3.8564918 3.7556334 4.0937285 3.5828733 4.043787
1369909_s_at 11.045392 11.150699 11.041863 10.556875 10.570748 10.666834 10.759801 10.124152 10.746384 10.853524 10.540229 10.764909
1369910_at 3.8034825 3.8132498 4.08701 4.069171 4.053198 3.9333706 3.9633079 4.0453467 3.9404547 3.9005716 4.1319942 4.0321503
1369911_at 5.016027 5.2922473 5.151367 5.2185326 5.225472 5.088792 5.0122623 5.2409534 4.8600035 5.1750445 5.2932086 4.932173
1369912_at 6.07006 5.905673 5.9650345 5.911774 5.859474 6.044182 5.867821 5.857639 5.7805905 5.8180037 5.784474 5.6931233
1369913_at 5.0466886 4.8208637 5.317564 4.8356833 4.8167996 4.919991 4.91683 5.425883 4.6915827 4.9215293 5.1346416 4.799148
1369914_at 3.9004383 4.015813 3.938897 3.929176 3.9752853 3.7719176 3.935019 4.1066995 3.9488473 3.9409945 4.1166244 3.9576743
1369915_at 7.337095 7.074606 7.12237 6.9035583 7.2312 6.918005 7.0817947 6.973524 6.878236 7.3869143 6.9660797 7.340973
1369916_at 5.12182 5.3778005 5.2380576 5.189963 5.3887467 5.1757274 4.9649806 5.142866 5.237857 4.9011526 5.163317 5.072838
1369917_at 5.261305 5.404781 5.2160034 5.3898335 5.433378 5.396295 5.184451 5.13223 5.198264 5.1937265 5.09048 5.091172
1369918_at 3.8726609 4.024056 4.1766148 4.2819643 4.1285915 4.0139627 4.4017286 4.310973 4.06129 4.214899 4.1138616 4.090001
1369919_at 5.153535 4.8232718 4.993751 5.109046 4.997549 4.994694 5.0258675 5.103879 5.039751 4.9985538 5.064577 4.8605747
1369920_at 4.904171 5.3017445 4.953786 4.8973107 4.972106 5.0882955 4.8446765 5.0167437 4.872957 5.0341253 4.9411726 4.8593383
1369921_at 6.400947 6.085992 6.7013345 6.368309 6.91396 6.733979 6.739309 6.3756795 6.4363866 8.141565 7.1516366 6.8072734
1369922_at 8.601904 8.642563 8.59419 8.478691 8.4892435 8.61571 8.48648 8.29814 8.601715 8.402473 8.531707 8.613437
1369923_at 5.525379 5.875799 5.5336323 5.6044683 5.600411 5.635069 5.7811465 5.5610404 5.6855183 5.5047235 5.394965 5.4761567
1369924_at 5.583975 5.819953 5.675572 5.658074 5.7655616 5.640085 5.7350874 5.9446063 5.707641 5.623607 5.5668907 5.729703
1369925_at 3.9039326 4.060059 3.814094 3.9808886 3.874874 3.9259849 3.9457157 3.9646702 3.9842508 3.9600167 3.9009252 3.895168
1369926_at 7.9386635 7.6342416 7.6418443 7.9049315 7.728218 7.712081 7.7641535 7.675385 7.675522 7.6740775 7.5868645 7.505492
1369927_at 10.960097 11.170827 10.991795 10.981235 10.954612 10.94952 11.014709 10.897593 11.077621 10.997969 11.011349 11.077178
1369928_at 3.5568926 3.6637294 3.6500587 3.7438848 3.774207 3.6338444 3.6463177 3.6022322 3.642522 3.8418148 3.743777 3.7582614
1369929_at 11.266879 11.193356 11.187098 11.157966 11.169257 11.394645 11.107843 10.873943 11.0799055 10.8581505 10.759904 10.869648
1369930_at 10.939506 11.045944 11.006154 10.862493 10.995455 10.968489 11.053895 10.902486 11.174837 11.348086 11.204332 11.337873
1369931_at 7.004191 6.995159 7.0264006 6.974228 7.004994 7.303583 7.128777 7.3181005 7.102752 7.1928515 7.0323997 6.881987
1369932_a_at 9.596676 9.560673 9.736609 9.526617 9.468931 9.526995 9.380698 9.14342 9.556907 9.500801 9.400223 9.591326
1369933_at 10.836548 10.8341 10.93607 10.765813 10.914133 10.818281 10.840521 10.826815 10.895723 11.034673 11.1046095 11.07171
1369934_at 11.61543 11.503611 11.705901 11.445478 11.372194 11.379909 11.496598 11.549931 11.312444 11.143199 11.315937 11.305662
1369935_at 7.995717 8.065411 7.9559283 7.940123 8.032528 8.020378 7.7837105 7.8054705 7.9393206 7.999459 7.8261027 7.916304
1369936_at 10.39632 10.475104 10.480272 10.273778 10.478318 10.626512 10.180816 10.55667 10.289377 10.224262 10.376166 10.180944
1369937_at 10.250729 10.218782 10.181103 10.014704 10.139639 10.387248 10.056028 9.851041 9.91702 9.796963 10.0450735 9.835643
1369938_at 6.470471 6.533672 6.422355 6.0313573 6.191493 6.0382705 6.2750654 6.500034 6.8378787 6.351346 6.1296325 6.754964
1369939_at 11.569919 11.71067 11.612274 11.4438715 11.122545 11.241523 11.221125 11.07932 11.21735 10.992859 11.079036 11.254721
1369940_at 9.859757 9.902692 9.558345 9.620633 9.858356 9.700096 9.988307 9.736307 9.798181 9.811472 9.762545 9.797132
1369941_at 11.038751 10.667617 10.520236 11.126351 11.498177 11.324749 11.537169 11.447813 11.556923 11.723032 11.866823 11.881861
1369942_at 9.005408 8.987429 9.063122 9.045076 8.974318 8.94874 8.993139 8.812301 8.971036 8.981379 8.775466 8.807876
1369943_at 9.961502 9.6883745 10.078749 9.742555 10.150172 10.044663 10.218449 10.209691 10.1726 10.246241 10.397649 10.161636
1369944_at 8.74277 8.9349165 8.897408 8.931119 8.978961 9.190363 9.158931 8.644676 8.871902 9.057989 8.658594 8.718473
1369945_at 4.6301813 4.763296 4.8880224 4.368396 4.999437 4.7145853 4.892768 4.772995 4.8432407 4.445035 4.505756 4.596221
1369946_at 6.1964035 6.2558064 6.258086 5.9565983 6.2428246 6.0494404 5.9834747 6.079716 6.2383866 6.1866956 6.2266655 6.0491705
1369947_at 5.756404 5.8138795 5.6902747 6.042383 5.6414995 5.736019 5.8378057 5.7488484 5.770618 5.8098516 5.8147817 5.714782
1369948_at 7.761865 7.819646 7.5719414 7.7359786 7.565263 7.5646887 7.701954 7.9062915 7.7428365 7.799105 7.7980084 7.711464
1369949_at 7.008238 7.135008 7.0677915 7.17742 7.1855216 7.073207 7.1844244 7.1343737 7.235299 7.4429917 7.2119255 7.176468
1369950_at 9.187567 9.197486 9.199397 9.289431 9.342003 9.189667 9.280174 9.10627 9.351252 9.467116 9.344245 9.445926
1369951_at 4.049165 4.065845 3.9942431 3.9670506 3.9747305 3.9389727 3.963534 4.0323133 3.8894794 4.0936017 4.011733 4.2321095
1369952_at 11.63775 11.503001 11.579044 11.563763 11.613522 11.593865 11.739745 11.787083 11.660293 11.815511 11.836813 11.79066
1369953_a_at 4.313449 4.3612237 4.5023603 4.7649035 4.8365264 4.3650002 4.799933 4.61887 4.254792 4.596482 4.7346206 4.6155877
1369954_at 12.566219 12.374949 12.702356 12.665085 12.67102 12.5225 12.515527 12.638979 12.504493 12.621149 12.502953 12.536148
1369955_at 6.116238 5.9399843 6.0097466 6.3763347 6.1373644 6.2291403 6.3635674 5.8164754 6.418475 6.22812 6.080663 5.8680143
1369956_at 8.550618 8.473889 8.718927 8.61306 8.643988 8.755874 8.292331 8.406002 8.586208 8.688381 8.175919 8.425972
1369957_at 5.3603864 5.525557 5.18044 5.2327523 5.168848 5.5832677 5.4625454 5.418122 5.290576 5.3847003 5.5860677 5.5757113
1369958_at 8.41334 8.317305 8.419609 7.9013762 8.343676 8.765226 8.574089 7.5759335 8.213949 8.091837 7.972158 8.295967
1369959_at 11.846606 11.537721 11.715367 11.839964 11.822857 11.892879 12.139192 11.960433 12.063581 11.6677685 11.708298 12.018167
1369960_at 9.988178 10.200239 9.955525 9.816315 9.929382 10.12815 10.29039 9.944774 10.41079 10.141248 10.288341 10.418458
1369961_at 8.310389 8.466212 8.334271 8.316457 8.400852 8.400243 8.803276 8.702629 8.945072 8.729423 8.840422 8.948382
1369962_at 7.9184804 8.253146 8.3201275 8.254112 8.097245 8.009293 8.10026 7.9905367 8.266356 8.437957 8.453459 8.458018
1369963_at 4.841149 4.7364664 4.956849 5.0163813 4.4213333 5.0001707 4.920801 4.8065777 5.163435 4.856953 5.180176 5.1621456
1369964_at 5.861738 5.7746463 6.243414 6.111957 6.261006 6.6509 6.320493 6.0951695 5.8114147 6.5848174 6.0146894 6.239757
1369965_at 7.762403 8.050983 7.127025 7.88883 6.911598 8.109957 6.93323 7.672913 7.821789 7.818664 8.056825 7.9415274
1369966_a_at 11.6743965 11.509844 11.696495 11.701931 11.822195 11.705805 12.034354 11.90482 12.000636 12.040464 12.122119 12.241293
1369967_at 8.3536 8.3752365 8.040441 8.181507 8.233349 7.9299726 7.5911484 7.991065 7.896976 7.6070666 7.773357 7.7773776
1369968_at 6.0429173 5.4287915 5.39011 5.9508176 5.9627204 5.922872 5.8933816 6.0129766 5.2000847 6.0669985 5.5681186 5.4286647
1369969_at 8.783131 8.763467 8.928256 8.776314 8.932915 8.883723 8.96022 8.831272 8.924615 9.118249 9.176492 9.03504
1369970_at 10.27801 10.241512 10.125004 10.050767 10.086815 10.262705 10.172106 10.230982 10.335774 10.34388 10.271965 10.380372
1369971_a_at 8.62048 8.510791 8.662064 8.381246 8.226637 8.033109 8.354461 8.19695 8.074733 8.301546 7.9200296 7.7895875
1369972_at 6.100776 6.290705 6.262625 6.0670547 6.0188246 6.0871134 6.3577933 5.9197593 6.060246 6.592791 6.472339 6.6159463
1369973_at 10.610854 10.67398 10.506428 10.63004 10.812731 10.953739 10.770939 10.488686 10.555216 10.669397 10.309644 10.211694
1369974_at 6.8882527 7.1091456 7.1062737 7.116111 7.157833 7.1885214 6.9862523 6.9814587 7.111052 7.181663 6.567053 7.142124
1369975_at 7.6946588 7.7022285 7.7724943 7.584234 7.5738564 7.6401296 7.3709817 7.5371904 7.73644 7.611967 7.690543 7.800115
1369976_at 9.112484 9.415944 9.074988 9.464744 9.122523 9.050812 8.976684 8.82753 8.865143 9.149202 9.149766 8.977235
1369977_at 4.193368 4.1897306 4.2124276 4.174324 4.269262 4.20549 4.1829343 4.0390425 4.065286 4.119103 4.1576977 4.1272435
1369978_at 7.1557026 7.1786118 7.373594 7.2022233 7.210697 7.212203 7.116163 7.204475 7.302166 7.098605 7.2207327 7.435594
1369979_at 8.569658 8.60421 8.490868 8.350573 8.667568 8.758692 8.567522 8.2777605 8.347395 8.296068 8.151762 8.3072815
1369980_s_at 8.975198 8.953508 8.881894 8.777163 8.995305 8.767143 8.8147 8.768514 8.957314 8.838593 8.823907 8.777735
1369981_at 7.856787 7.9500837 8.067416 7.7833467 8.130503 7.786509 8.155054 8.239313 8.049194 8.335048 8.25139 8.394655
1369982_at 9.356461 9.422875 9.327935 9.117075 9.582777 9.266291 9.638938 9.430318 9.465671 9.694266 9.627092 9.604293
1369983_at 7.2708507 7.7436914 7.84997 7.9573884 7.824053 8.238431 7.956128 7.441144 7.506286 7.8868885 7.1654296 7.8338966
1369984_at 8.988828 8.84327 8.837665 8.750867 8.870865 8.72858 8.833955 8.587944 8.952842 8.973752 8.803881 9.303477
1369985_at 5.6101875 5.8543363 5.6317396 5.7678614 5.883837 5.7411494 5.686633 5.674885 5.861802 5.6150856 5.7387958 5.3753114
1369986_at 11.310573 11.42457 11.444113 11.247183 11.185057 11.267742 11.279641 10.872083 11.2544775 10.663679 10.783424 11.180008
1369987_at 5.6870804 5.615238 5.2275267 5.141052 5.2498236 5.420814 5.2372265 5.0634227 5.069992 5.3326683 5.5306664 5.331335
1369988_at 5.8068056 6.1615067 5.8037252 6.149758 6.079712 5.986283 5.9848447 5.8936496 5.887004 5.9892197 5.9883623 5.777949
1369989_at 9.010184 9.242332 8.9085245 8.435852 8.691476 8.864189 8.91056 8.896101 8.916727 9.277764 9.059643 9.204454
1369990_at 9.782145 9.840988 9.786381 9.73886 9.805521 9.823387 9.9303255 9.856993 10.096766 9.921389 10.00545 10.207914
1369991_at 9.543208 9.722613 9.477818 9.410077 9.5706415 9.538863 9.567947 9.324749 9.627471 9.616926 9.7800455 9.775299
1369992_at 8.237857 8.209815 8.095741 8.144819 8.105276 7.868776 8.022487 7.953496 8.181284 8.133711 8.020098 8.112566
1369993_at 6.385538 6.4524827 6.562879 6.296353 6.6860094 6.48858 6.4192605 6.222316 6.4728193 6.2278094 6.3643794 6.5043254
1369994_at 7.3749027 7.291943 7.4712925 7.443141 7.1961875 7.240926 7.5246935 7.064757 7.421112 7.4345016 7.4634876 7.491508
1369995_at 8.109833 8.094155 8.078201 7.9320526 8.052926 7.9347534 7.961651 7.8026333 8.101674 8.0672035 7.9012833 8.352196
1369996_at 7.703826 7.8843765 7.8833857 7.8810205 7.8290873 7.889235 7.799777 7.820998 7.9610705 7.94469 8.06885 8.165275
1369997_at 8.72015 8.592624 8.560221 8.464759 8.808882 8.745101 8.59137 8.700321 8.744655 8.620618 8.500618 8.699657
1369998_at 9.034955 8.954859 9.054186 8.585365 8.661399 8.592637 8.8067875 8.792401 8.722462 9.032669 8.46682 8.554671
1369999_a_at 4.511815 4.6699543 4.407956 4.6089764 4.638134 4.4518056 4.3409576 4.379809 4.106712 4.0648394 4.302514 4.2823267
1370000_at 9.295424 9.408273 9.114222 9.164696 8.830458 9.073118 8.91032 8.693531 8.976053 9.318069 9.126832 9.074531
1370001_at 9.345777 9.382992 9.322532 9.370536 9.375514 9.312599 9.311684 9.203862 9.221127 9.329038 9.238259 9.232103
1370002_at 7.862212 7.875186 7.9274855 7.7641425 7.810958 7.856119 7.8418818 8.02557 7.979586 7.933755 7.82511 7.8963633
1370003_at 12.101586 11.881791 11.857204 11.954635 12.024565 12.047755 11.9221115 11.994934 12.061945 12.081086 12.226959 12.120936
1370004_at 8.295944 8.327963 8.386827 8.372589 8.194159 8.269805 8.288392 7.8802958 8.407186 8.121811 8.127075 8.070852
1370005_at 9.448728 9.476582 9.559262 9.82725 9.716482 9.679531 9.73567 9.473936 9.461674 9.491705 9.675874 9.609055
1370006_at 10.959703 10.939607 11.043288 10.875727 10.8621435 10.867608 10.881667 10.930225 11.004362 10.7662525 10.817464 10.958882
1370007_at 11.140444 11.407091 11.254342 11.37789 11.191173 11.168389 10.975604 11.173491 10.940436 10.605952 10.70195 10.713781
1370008_at 5.638214 5.637979 5.731934 5.604468 5.5216055 5.6350684 5.7956448 5.8199954 5.8468847 5.5700607 5.524666 5.5761724
1370009_at 14.198429 14.228188 14.231812 14.116495 14.241333 14.1891575 14.199683 14.01807 14.094198 13.990399 13.994192 14.049364
1370010_at 12.346449 12.31128 12.331513 12.14108 12.130081 12.175959 12.056881 12.013567 12.284226 12.06084 12.081582 12.206601
1370011_at 6.03106 5.888763 5.9819975 5.81871 5.971795 5.937127 5.762103 5.816258 5.709429 5.9332027 5.843401 5.7635374
1370012_at 6.382492 6.77265 6.3953996 6.325589 6.566826 6.3358717 6.1925716 7.359904 7.1259313 6.2533836 6.669314 6.5013776
1370013_at 3.6076846 3.4406455 3.5970175 3.4084065 3.7471807 3.4387136 3.578416 3.6726518 3.457036 3.5871809 3.5425885 3.5625563
1370014_at 7.88616 8.159857 8.055197 7.791442 8.063368 8.031467 8.277708 8.10344 8.220126 8.334622 8.067017 8.29409
1370015_at 8.233835 8.245263 8.224831 8.222605 8.238459 8.166716 8.128937 8.419461 8.283611 8.156762 7.856594 7.984683
1370016_at 4.2014923 3.9600158 3.9369705 3.7878375 3.7863216 3.926219 3.9585335 3.959755 3.7816305 3.8734097 4.0716105 3.7381256
1370017_at 7.540697 8.045086 8.003277 7.801373 7.86284 7.6197176 7.5979347 7.6981726 7.9318266 7.9149723 7.626282 7.7006183
1370018_at 4.450589 4.671996 4.6333523 4.6840935 4.543102 4.450191 4.8217688 4.4404774 4.6253643 4.7586794 4.7698746 4.718728
1370019_at 12.904396 13.181914 12.762666 12.581884 13.036648 13.015951 12.843369 12.839779 12.944733 12.774136 12.888055 12.8357935
1370020_at 9.964351 10.122604 10.012885 9.600947 9.324633 9.827647 9.45695 9.352995 9.664666 9.66273 9.48825 9.406263
1370021_at 3.824734 3.7403991 3.7349977 3.7338662 3.6865788 3.5739305 3.6093166 3.7638729 3.5258324 3.5153685 3.7758079 3.6494439
1370022_at 4.1504397 4.2774506 4.158347 4.1863813 4.214827 4.1661005 4.17121 4.116215 4.1341314 4.110634 4.240576 4.2695274
1370023_at 6.3159695 6.358306 6.298202 6.438595 6.4104195 6.6660233 6.4696937 6.4342074 6.8595595 6.5224466 6.753508 6.491018
1370024_at 10.582331 10.975051 9.869206 10.666746 8.261526 9.677445 9.381274 9.777638 10.278692 8.072809 9.321742 8.870775
1370025_at 7.165996 7.0341473 7.16333 7.19378 7.1484385 7.0693226 6.852162 7.1463065 7.355307 7.186597 7.0667877 7.1799784
1370026_at 6.490434 7.0802636 6.508321 6.688957 6.887012 6.658164 6.7899075 6.488 6.5412674 7.081291 6.9216566 6.7389345
1370027_a_at 14.308969 14.142346 14.311711 14.236988 14.308318 14.298917 14.345045 14.239878 14.297925 14.036334 14.183696 14.235776
1370028_at 4.4546437 4.5356016 4.4818487 4.558299 4.4103436 4.5977616 4.653571 4.3745832 4.2572823 4.3116045 4.3629837 4.420663
1370029_at 9.128613 8.966866 9.200232 9.043575 8.973188 8.997762 8.930865 9.013262 9.176214 8.933825 8.873225 8.910743
1370030_at 10.265204 10.575926 10.178562 9.998807 10.215426 10.1158285 10.082556 9.533165 10.528564 10.7311535 10.852783 11.180512
1370031_at 7.331562 7.516403 7.626527 7.570024 7.5031137 7.2479324 7.4476604 7.474511 7.620283 7.680327 7.7121067 7.638146
1370032_at 7.6462703 8.150599 7.7414646 7.611073 7.708326 7.4118257 7.4064264 7.522442 7.523551 7.2735643 6.9867306 7.0885854
1370033_at 3.984169 4.0108967 4.0714273 4.0224824 3.9454606 4.159498 3.993197 3.8929992 3.9567325 4.230016 3.9667916 3.9085433
1370034_at 4.894887 4.869781 4.784194 5.088088 4.778672 4.674752 4.675837 4.700581 4.6112967 4.597232 4.8396983 4.717995
1370035_at 7.8538356 7.8964415 7.914764 8.03422 8.115119 7.8787613 7.7868624 7.863348 7.746114 7.8791947 8.005638 7.745788
1370036_at 9.87164 9.631259 9.682251 9.667012 9.927097 9.894797 9.625483 9.696852 9.7671385 9.404987 9.7486515 9.604429
1370037_at 4.0822654 4.0730715 4.1219444 4.130217 4.18046 4.3333106 4.2334604 4.297076 4.2104626 3.9808013 4.437263 4.236521
1370038_at 6.656184 7.0727654 6.599563 6.6669245 6.8008494 6.4289584 6.666141 6.969852 6.7096925 6.7325683 6.816642 6.4469953
1370039_at 6.6240816 6.7955933 6.6785793 6.7381635 6.6728463 6.5504575 6.560925 6.63538 6.6453695 6.6098685 6.4666376 6.551803
1370040_at 6.94787 7.0904136 7.2374487 7.20673 7.1567826 7.2263246 7.049824 7.031354 7.003521 7.1549225 7.0567975 7.120306
1370041_at 3.5933163 3.854427 3.6921883 3.6209223 3.7234561 3.8777971 3.7384977 3.649966 3.7083256 3.7752373 3.740839 3.679124
1370042_at 3.9296756 3.9134622 3.9496756 3.9918218 3.911433 3.8598812 3.8394713 3.8162968 3.839228 3.8159673 3.8714535 4.0367365
1370043_at 8.94707 9.013776 9.12017 9.215671 9.543038 9.443218 9.439624 9.824969 9.458435 9.747852 9.548206 9.343893
1370044_at 6.679632 6.4775543 6.4065094 6.513684 6.344493 6.2776613 6.2316847 6.3625674 6.474496 6.4544926 6.2063174 6.333649
1370045_at 8.474374 8.701504 9.009105 8.5899315 8.568835 8.440595 8.799217 8.395336 9.235378 8.483862 8.732778 9.005665
1370046_at 6.004468 6.1416554 6.26571 5.7986937 6.019267 5.7910695 5.8321385 5.6329985 6.2107835 5.5788555 6.034088 5.9077377
1370047_at 9.336695 9.274306 9.224214 9.117327 9.173089 9.160308 9.019284 9.214801 9.074159 8.77113 8.736043 8.725603
1370048_at 4.551336 4.315652 4.483637 4.571452 4.435647 4.3478346 4.273144 4.7001743 4.5257716 4.749618 4.4432125 4.3883324
1370049_at 5.8488955 5.720325 5.6666665 5.581825 5.7084575 5.1940603 5.40268 5.4929733 5.494214 5.104358 5.202232 5.2780147
1370050_at 8.0636635 8.012617 8.091309 7.9441113 8.325527 8.120262 7.9636145 8.245038 8.109278 8.139558 7.7874494 7.7606373
1370051_at 5.119073 5.071299 4.9005256 5.0806413 4.8439465 5.0865045 4.90586 4.5907426 4.7983894 5.0516586 5.4149857 4.951992
1370052_at 4.6162148 4.450242 4.7044516 4.5685325 4.6291003 4.511037 4.553397 4.2557282 4.4912353 4.6054997 4.511884 4.6443076
1370053_at 3.6416001 3.6989086 3.7780535 3.6273286 3.726442 3.627359 3.6084487 3.614649 3.5104587 3.775728 3.60988 3.7420046
1370054_at 8.384993 8.482885 8.332434 8.64492 8.596891 8.546867 8.468578 8.363365 8.471922 7.8352084 7.887127 8.202827
1370055_at 6.568728 6.4541135 6.518516 6.592771 6.5387444 6.695068 6.8264246 6.682105 6.4656334 6.785875 6.88502 6.6689105
1370056_at 7.155042 5.8465614 6.5372667 5.8076615 7.5972543 8.048637 7.0910687 5.965292 6.149928 7.1561637 6.149154 6.5566163
1370057_at 9.8708105 10.160609 9.78892 9.419701 9.57745 9.759842 8.712828 8.425584 8.827482 8.00625 8.117755 8.310537
1370058_at 3.7650552 3.8562794 3.7112794 3.8818913 3.8711789 3.929925 3.8336165 3.5734308 3.872183 3.7394989 3.9293997 3.7701344
1370059_at 3.7743142 3.7753966 3.876547 3.911739 3.7693596 3.770549 4.1975203 3.700667 3.5420463 4.2003884 3.8344367 3.9673748
1370060_at 9.910149 9.577026 9.794516 9.70523 9.789235 9.729644 9.831819 9.735356 10.001035 9.98267 9.866306 10.101873
1370061_at 5.50953 5.568877 5.748602 5.543201 5.666072 5.532136 5.7631087 5.59216 5.7574286 5.828135 5.585774 5.802575
1370062_at 10.130273 10.041775 10.111424 9.874633 9.684642 9.721166 9.630577 9.496562 9.733959 9.919735 9.595061 9.735776
1370063_at 7.9849114 7.9043074 8.25918 7.8143053 7.6914554 7.827243 7.9461565 8.110592 8.1452055 7.964782 7.7212844 7.9209642
1370064_at 7.5656366 7.738272 7.633359 7.382066 7.788189 7.6733246 7.6242394 7.678113 7.895696 7.5906305 7.4515533 7.939349
1370065_at 13.777587 13.746225 13.810121 13.768627 13.885196 13.790955 13.623786 13.800534 13.710977 13.657952 13.627338 13.685728
1370066_at 8.111366 8.063347 7.991729 8.167211 8.344509 7.9883885 8.093426 8.350956 8.216772 8.157385 8.29835 8.2571125
1370067_at 9.288304 8.71464 9.30965 8.691551 8.132013 6.9705567 6.9200187 7.067164 6.8231635 7.2409387 7.089876 7.135075
1370068_at 4.9970965 4.8461256 4.6741533 4.9496245 4.9244776 4.8832293 5.1452603 5.0743923 4.7835784 4.990717 5.2048635 5.0928283
1370069_at 5.4712486 5.1138315 5.434723 5.4727335 5.5953865 5.562413 5.8955784 5.6438885 5.645879 5.7441196 5.5273523 5.670537
1370070_at 6.9516325 6.9202867 6.941952 6.9513397 6.9675827 7.1650276 6.8841987 7.1185994 6.863143 7.0073047 6.808811 6.860823
1370071_at 6.176362 5.9724717 5.9727015 6.4177794 6.1362095 6.503009 6.175248 6.4571614 6.171013 6.24198 6.389398 6.636161
1370072_at 4.457972 5.1451797 4.934872 4.9216385 4.4026613 4.4150243 4.468503 4.7068596 4.5426188 4.61181 4.873143 4.683798
1370073_at 10.88233 10.5919485 10.690633 10.7007265 10.660741 10.631009 10.617919 10.676892 10.526032 10.380469 10.365576 10.582618
1370074_at 5.747193 5.646584 5.887019 5.672998 6.07377 5.6348443 5.696103 5.695038 5.8746586 5.892883 5.7185535 5.748471
1370075_at 8.728514 9.265949 9.339298 8.6164875 9.648952 8.950378 8.724775 9.395975 8.9051485 9.12556 8.663406 8.838279
1370076_at 3.7613173 3.8142145 3.816221 3.9665341 3.74988 3.8239174 4.0083923 3.7899256 3.9106114 3.562303 3.7035515 3.6778545
1370077_at 6.11476 6.1372375 6.008525 6.1102424 6.20735 6.2386947 5.9714737 6.0689974 5.9412622 5.9083056 6.058601 6.1203003
1370078_at 6.1391697 6.2576823 6.324377 6.216954 6.1924024 6.3122277 6.1690087 6.336764 6.6955423 6.072952 6.110995 6.4306145
1370079_at 4.920047 4.889263 4.9007945 5.026863 4.909125 4.8117433 4.70205 5.0237527 4.806681 4.801358 4.7838297 4.779295
1370080_at 7.9917316 8.095534 8.084918 7.965312 7.8881135 8.516588 7.590158 8.201109 7.9065776 8.015823 7.62885 7.5767193
1370081_a_at 7.4817233 7.647793 7.52819 7.322291 7.4587693 7.6077085 7.478665 7.51192 7.704418 7.4611855 7.53372 7.6873894
1370082_at 6.2095156 6.3151712 6.394383 6.462222 6.4408684 6.7287683 6.2552276 6.648682 6.259687 6.4585876 6.359058 6.314292
1370083_at 4.1777773 4.2671094 4.4232664 4.212659 4.2060976 4.2556453 4.3943853 4.16087 4.405719 4.139891 4.298006 4.286172
1370084_at 5.747158 6.5156565 5.5787625 5.7302136 6.514291 5.965968 6.1343193 5.9941607 5.825619 5.8121142 5.517013 5.664677
1370085_at 6.439786 6.3436365 6.3368516 6.5003586 6.55104 6.4357877 6.274401 6.568422 6.5920033 6.369209 6.33174 6.119843
1370086_at 13.906195 13.895326 13.873912 13.832082 13.871067 13.870499 13.770582 13.801151 13.823038 13.639735 13.679899 13.724196
1370087_at 9.882307 9.909058 9.80106 9.792937 9.744426 9.698385 9.75099 9.604458 9.753618 9.605837 9.80408 9.735129
1370088_at 6.346434 6.61104 6.972101 6.469611 6.4970393 6.492213 6.6245275 6.8050623 7.056302 6.6945205 6.291752 7.064805
1370089_at 3.738257 3.8506162 3.7269852 3.8336034 3.90866 3.689431 3.918627 3.7446222 3.957964 4.004142 3.8865094 3.9054735
1370090_at 5.117758 5.0626297 5.0353985 5.012682 5.543925 5.3374968 5.2377267 5.073058 5.403564 4.941121 5.319677 5.102881
1370091_at 5.3659134 5.4645786 5.4600472 5.3425155 5.2783527 5.6563497 5.3287354 5.404435 5.2507772 5.385008 5.370382 5.5600395
1370092_at 4.519098 4.720153 4.828455 4.6827984 4.6799235 4.486307 4.4532156 4.7006865 4.5487924 4.5815763 4.7528596 4.6975546
1370093_at 4.4269238 4.2275467 4.1640997 4.2519035 4.3328466 4.158738 4.328726 4.2944374 4.4029813 4.1533384 4.177561 4.26182
1370094_at 4.3106766 4.600127 4.5814514 4.5026503 4.6383824 4.802151 4.760644 4.2897835 4.3569894 4.4091067 4.578564 5.0817156
1370095_at 5.595641 5.761567 5.8701835 5.704594 5.594762 5.539059 5.5746293 5.5513678 5.5681086 5.7402506 5.4568367 5.4924154
1370096_at 5.1211643 5.046319 5.271713 5.1079555 5.1865873 4.864289 4.82994 4.8452024 4.948826 4.8525877 4.8907533 4.8136606
1370097_a_at 4.3682594 3.9873886 4.6771355 4.210108 4.167562 4.1678276 3.9726975 4.0806007 4.0698442 4.482432 4.2394075 3.9932203
1370098_at 9.786183 9.499058 9.63775 9.255157 9.268177 9.378729 9.484555 9.190284 9.4553 9.015394 9.057607 9.346144
1370099_at 7.241032 7.323029 6.840158 7.071403 6.956904 7.1690354 7.0512424 6.938396 6.935724 7.0337396 6.9429975 7.125143
1370100_at 6.6076083 6.6452994 6.7119513 6.534161 6.457176 6.4482055 6.3283224 6.5195446 6.688574 6.487811 6.4555683 6.423992
1370101_at 3.6076846 3.709212 3.6441774 3.4694777 3.502241 3.544569 3.5162597 3.840028 3.5860243 3.5326798 3.6755655 3.4379606
1370102_at 6.628925 6.4917026 6.618081 6.6531696 6.3706098 6.5046716 6.4533467 6.4852176 6.371381 6.451398 6.6702437 6.3231745
1370103_at 4.6067314 4.8369775 4.847856 4.718296 4.7611637 4.85934 4.798142 4.678435 4.7318263 4.7059813 4.9786243 4.9579883
1370104_at 5.0803056 5.1633606 5.0013247 5.098071 4.9496317 5.2282844 4.917168 5.131279 4.9567733 4.7730093 4.9537745 4.729016
1370105_at 5.043267 5.21817 5.1025734 5.1006 5.0636144 5.1458435 4.952988 5.1597238 4.8603587 4.775052 4.863339 5.0727615
1370106_at 3.6769567 3.8387477 3.783567 3.8189447 3.7881436 3.7601144 3.7258556 3.6748188 3.6444895 3.728143 3.7933683 3.7661757
1370107_at 5.833172 5.757029 5.7941985 6.0204706 5.7203193 5.8050246 5.957144 6.1784663 5.573675 5.411969 5.8096457 5.81325
1370108_a_at 6.9749413 6.9905243 6.9231057 7.0437813 6.791514 6.938212 6.4867234 6.311274 6.534775 5.998954 5.4140506 6.090871
1370109_s_at 13.135113 13.039072 13.086682 12.939867 13.054781 13.053657 13.137947 13.039895 13.145602 13.115496 13.156326 13.278817
1370110_at 4.7821913 4.6800947 4.737648 4.5482383 4.4765406 4.761189 4.6188354 4.436426 4.4616246 4.630662 4.5548058 4.761993
1370111_at 6.48299 5.9906425 5.711399 7.684091 7.7211537 7.294507 6.0959663 6.3591695 6.3205585 5.845729 6.065484 6.082141
1370112_at 8.889775 8.8001 8.803285 8.78881 8.935418 8.885448 8.82385 8.798232 9.086856 8.937364 8.953239 8.791718
1370113_at 5.780845 6.178161 6.0345116 6.1310406 6.218527 6.208307 5.807547 6.0984807 6.331629 6.0014324 5.9521084 5.909754
1370114_a_at 5.875584 5.9412894 6.175407 6.613058 8.004392 7.9325576 5.9366026 6.016297 8.343976 7.3580413 5.708194 7.163442
1370115_at 5.193486 5.4090075 5.2260504 5.2570033 5.286913 5.128251 5.1180096 5.362565 4.97944 4.9593472 5.2400618 5.3556924
1370116_at 4.5447025 4.2433624 4.14331 4.1891913 4.3153934 4.6384373 4.239067 4.222309 4.1132364 3.9769092 4.1512804 4.2894945
1370117_at 3.5624135 3.8665674 3.8277504 3.6909082 3.7657425 3.5563748 3.6791174 3.7817771 3.7935975 3.599015 3.5694828 3.5985062
1370118_at 6.1649547 6.365443 6.439079 6.6417575 6.3850527 6.314831 6.4808183 6.3893433 6.2332244 6.4040437 6.3778157 6.336973
1370119_at 7.4199705 7.746803 7.6274695 7.505611 7.3304873 7.8014593 7.3368983 7.4627824 7.367141 7.2181063 7.273125 7.357994
1370120_at 4.116647 4.0763655 3.9295573 3.9047549 3.7747195 4.0172606 3.8115938 3.9114664 3.8906415 3.8254213 3.7720582 3.9385138
1370121_at 7.7799215 7.9202604 7.570288 7.3867197 7.7777143 7.4813333 7.3310995 6.9603863 7.6501083 7.6940465 7.657015 7.5487256
1370122_at 4.1932473 4.2404537 4.408538 4.2498636 4.006441 4.144807 4.0075417 4.1960464 4.2149568 4.035298 4.2192073 4.1136565
1370123_a_at 6.3231153 6.1838884 6.150227 5.8358617 6.1649065 6.079662 5.867821 6.2029905 6.281982 6.0100493 5.758381 5.9547343
1370124_at 6.9129553 6.913875 6.9626164 6.677141 6.792605 6.8586473 6.636693 6.773807 7.129404 6.760143 6.801952 6.7844954
1370125_at 4.6899476 4.738397 4.7924976 4.9342237 4.8977256 4.589363 4.9137454 4.7466393 4.7363296 4.9495125 4.6313677 5.13343
1370126_at 3.6713254 3.7483635 3.5793803 3.724912 3.5740547 3.7826931 3.7953715 3.8194532 3.7101908 3.744856 3.8282516 3.6923704
1370127_at 5.7587194 5.9414535 5.7997904 5.670929 5.742534 5.909783 5.8157654 5.9549522 5.8715315 5.8691406 5.7095675 5.791934
1370128_at 6.1342654 6.5320945 6.268714 6.211562 6.329216 6.3819914 6.1067977 6.358514 6.317847 6.2766247 6.017293 6.1608634
1370129_at 7.26797 7.1028223 7.4247193 7.0167155 7.222593 7.2578177 7.0969815 7.205575 7.3093014 7.258225 7.32263 6.876263
1370130_at 9.869888 9.694311 9.706513 9.618177 9.745596 9.741942 9.828825 9.661874 9.712819 9.809116 9.85752 9.938534
1370131_at 5.043367 4.97233 4.7717586 4.9138184 4.856539 5.0709367 5.209221 5.171125 5.191513 5.089726 4.984396 5.205805
1370132_at 3.7500188 3.806961 3.7856934 3.6385796 3.817085 3.7301705 3.8926136 3.7900302 3.810905 3.7214224 3.7923243 3.8644319
1370133_at 6.4860926 6.622475 6.268714 6.019159 6.4210815 6.2981553 6.060155 6.1634226 5.9947305 6.2338414 6.0651197 5.9945383
1370134_at 9.730027 9.643798 9.470599 9.505537 9.60122 9.443497 9.442499 9.414042 9.425877 9.128126 9.292575 9.27704
1370135_at 6.2425923 6.216571 6.6919036 5.7897277 5.854945 6.692608 6.21107 6.0585527 5.933393 6.5004406 6.497479 5.956759
1370136_at 7.0376234 7.0245304 6.956418 6.7632093 6.965114 6.880586 6.8070436 7.0500526 7.4450297 6.935653 7.262006 7.252916
1370137_at 5.0635467 5.055914 5.1047187 5.0603604 4.987286 5.4668818 4.9862266 5.1329107 5.4147773 5.1756196 4.943907 5.417751
1370138_at 4.575633 4.5588436 4.7239 4.871546 4.633958 4.7168717 4.4957466 4.7042313 4.569162 4.6249533 4.897788 4.6316547
1370139_a_at 3.876666 3.8688052 3.6851215 3.8455832 3.8686345 3.7463775 3.8266459 3.9706123 3.7810922 3.758317 3.9593039 3.7326083
1370140_a_at 4.780353 4.7223897 4.717751 4.561708 4.7637486 4.6197968 4.436947 4.4731483 4.507786 4.8283725 4.352771 4.6711183
1370141_at 8.48702 8.561823 8.53426 8.434559 8.50785 8.536973 8.531811 8.363365 8.532903 8.51993 8.416488 8.409264
1370142_at 5.323475 5.529719 5.4301834 5.38531 5.395343 5.664117 5.4528384 6.048421 5.3292646 5.566745 5.654368 5.4817324
1370143_at 5.43068 5.644787 5.5758195 5.4891233 5.4171166 5.710397 5.2474923 5.5101075 5.5912213 5.324845 5.426303 5.5078435
1370144_at 7.655551 7.88808 7.633155 7.292406 7.737508 7.4163885 7.107585 7.135407 6.99709 7.091049 7.0200043 7.177245
1370145_at 4.1822834 4.3484097 4.537757 4.286728 4.318831 4.1562285 4.319008 4.303056 4.13085 4.3925138 4.368701 4.5417757
1370146_at 3.613106 3.8918333 3.5522852 3.7771442 3.569637 3.5368 3.6443942 3.6396155 3.684261 3.8017032 3.4074066 3.5877244
1370147_at 7.885105 7.616855 7.389186 7.345028 7.6051593 7.866168 7.5333266 7.4883466 7.596485 8.409432 7.940571 7.658622
1370148_at 14.289507 14.330034 14.045919 14.07326 14.163272 14.118763 14.090832 14.115258 14.159232 14.086803 14.11318 14.161535
1370149_at 10.996725 10.676388 10.75664 10.363186 10.566225 10.645246 10.620557 10.3511095 10.709537 10.390448 10.477434 10.777049
1370150_a_at 12.873844 12.216123 12.78844 12.698581 12.506577 12.058511 11.550091 12.44188 10.652143 9.3120985 9.91453 9.750284
1370151_at 13.265321 13.208053 13.215829 13.139228 13.448416 13.246985 13.32411 13.279903 13.173536 13.14802 13.067349 12.982957
1370152_at 4.832903 4.788988 4.8529525 4.975195 4.669962 4.705613 5.049388 4.900874 5.0477705 5.046191 5.025564 4.809806
1370153_at 5.6388836 5.5133715 5.719515 5.8237166 5.963564 5.7517176 5.899898 5.8768597 6.223501 5.928369 5.674347 6.0134974
1370154_at 9.787724 10.245939 9.958437 9.433729 9.639613 9.935876 9.826491 8.973953 9.24404 10.174291 9.705047 9.896223
1370155_at 7.229273 6.665714 6.9986663 7.1377845 6.919604 7.1285744 6.7319126 6.7081714 6.7946973 6.9565697 6.4772086 6.510541
1370156_at 7.477495 7.101272 7.2716017 6.8939486 8.529055 6.622001 7.399624 6.908466 6.5003815 6.865835 7.359908 6.4362297
1370157_at 3.9120538 3.8460813 3.7866142 3.942732 3.8303938 3.9595623 3.8736224 3.8854756 3.8894386 3.9611783 4.0125055 3.8714588
1370158_at 6.355377 6.447859 6.490866 6.694106 6.264728 6.502314 6.5054626 6.660758 5.8987746 6.7062016 6.3740273 6.370424
1370159_at 7.508102 7.4590015 7.322414 6.977021 7.236109 7.1223087 7.2675 7.380935 7.392729 7.2507124 7.2437935 7.278471
1370160_at 8.521553 8.197319 8.372253 8.3035345 8.386214 8.207954 8.207478 8.110037 8.053477 8.231595 8.307135 8.589118
1370161_at 8.89406 8.680042 8.668396 8.912407 9.029041 9.040945 8.961761 8.790987 8.839422 8.421652 8.579882 8.579063
1370162_at 6.983557 6.9358325 7.195313 7.048757 7.1877856 6.8932085 6.8160014 6.844489 6.986841 6.558703 6.6506414 6.741349
1370163_at 8.699985 9.0068035 8.921535 8.886962 8.7858305 8.565101 8.774033 8.423882 8.483067 9.008252 8.963012 8.932943
1370164_at 10.633074 10.795945 10.587691 10.525029 10.595655 10.7171755 10.5245495 10.376176 10.995742 10.720853 10.657149 10.869517
1370165_at 3.8001986 3.9175875 3.884332 3.9419582 3.950936 3.913853 3.88606 3.9210384 3.9919605 3.8735123 3.9241147 3.8376577
1370166_at 11.916884 11.865248 11.856735 11.7407055 11.83701 11.734709 11.868879 11.750873 11.83145 11.59937 11.646178 11.748535
1370167_at 12.263834 12.185463 12.103227 12.058057 12.147831 12.162916 12.145168 12.185854 12.161432 11.889106 11.98861 11.996298
1370168_at 9.380623 9.269808 9.385321 9.140212 8.833771 9.029595 9.176237 8.724527 9.181421 9.113682 9.276396 9.398637
1370169_at 8.836404 8.8347645 8.796846 8.791148 8.981642 8.855103 8.96918 8.751326 9.033207 8.979725 8.793223 9.073289
1370170_at 10.097599 10.125125 10.171017 9.965278 10.036872 10.0796585 9.875769 9.832735 10.043484 9.943496 9.947402 9.706371
1370171_at 8.369872 8.278152 8.619148 8.454646 8.25668 8.297668 8.391361 8.111677 8.181896 8.335145 8.125821 8.363087
1370172_at 10.678583 10.687498 10.614178 10.68951 10.685499 10.755174 10.789579 10.484717 10.749119 10.736272 10.722857 10.732923
1370173_at 7.644448 7.720315 7.7666965 7.37031 7.8032923 8.1507435 7.89618 7.731736 8.108727 7.929264 8.250905 7.869889
1370174_at 5.7309885 5.607719 5.7279754 5.674362 5.5287433 5.599717 5.5542336 5.539659 5.7524796 5.229783 5.60124 5.560377
1370175_a_at 7.7731967 7.8833866 7.761368 7.826664 7.569235 7.903321 7.980481 7.6962304 7.7807174 7.803272 7.780665 7.7044177
1370176_at 6.800994 6.624448 6.8194184 7.174432 6.7168245 7.206663 6.739619 6.586583 6.8109455 7.51277 7.1256366 6.7519183
1370177_at 5.674265 5.165786 5.2108593 5.3454456 5.3385363 5.058182 5.3742332 5.2326083 5.031149 5.2985287 5.3358364 5.1733284
1370178_at 4.8060236 4.944051 5.1065893 4.550081 4.6414523 4.664394 4.904497 5.0987954 5.1403136 4.541201 5.0204277 4.864234
1370179_at 9.652311 9.700538 9.681393 9.669374 9.784111 9.660265 9.678708 9.85596 9.832795 9.7805805 9.805436 9.970167
1370180_at 10.717281 11.1857605 10.567103 10.471285 10.978064 11.076998 10.91508 10.845601 11.295437 11.259308 11.437853 11.351312
1370181_at 7.2758813 7.190082 6.9020977 6.611117 6.7794867 6.7419443 6.699131 6.6551886 6.763703 6.3692117 6.5667386 6.4687104
1370182_at 5.4796543 5.4432335 5.2833223 5.543355 5.6709433 5.8301153 6.449745 7.0404267 6.5301704 7.151524 7.174179 6.974187
1370183_at 7.0466332 6.915154 6.9850802 6.951062 7.072318 6.956553 7.145211 7.012795 7.3389277 7.0982385 7.211219 6.7414594
1370184_at 10.074982 10.145906 10.108714 10.069769 10.226303 10.316022 10.284758 9.884027 10.149494 10.42445 10.12971 10.218614
1370185_at 5.234904 5.358704 5.181296 5.230456 5.233552 5.3519216 5.204163 5.053317 5.165377 5.1799855 5.1336513 5.544429
1370186_at 9.860404 9.5549555 9.51951 9.632268 9.611883 9.932809 9.936454 9.359278 9.372635 9.491699 9.018112 9.354194
1370187_at 10.315579 10.313635 10.304901 10.273421 10.466683 10.499257 10.601969 10.539849 10.472623 10.380973 10.641735 10.454733
1370188_at 9.728434 9.654879 9.722178 9.57719 9.432697 9.484312 9.679553 9.438138 9.569867 9.413717 9.368862 9.468517
1370189_at 9.65777 9.569458 9.730642 9.4778595 9.431495 9.457815 9.547521 9.360046 9.5759325 9.381589 9.391725 9.502947
1370190_at 11.558034 11.462126 11.704753 11.386427 11.508667 11.40129 11.413249 11.418049 11.327503 11.31056 11.027654 11.321143
1370191_at 7.7412915 7.516112 7.9470663 7.799821 7.7290106 7.6331306 7.4892564 7.565945 7.402152 7.533416 7.3161364 7.41111
1370192_at 7.392193 7.6418056 7.7194266 7.739046 7.84636 7.780483 7.284394 7.575329 7.5433908 7.47029 7.5283446 7.473344
1370193_at 10.645741 10.880077 10.492221 10.013874 10.400127 10.230576 10.132935 10.162426 10.660826 9.9887705 10.421389 10.345548
1370194_at 7.2521033 7.234896 7.5512104 7.590398 7.837723 7.576229 7.365523 7.201053 7.585835 7.319981 7.4126678 7.5171275
1370195_at 7.3504243 6.961477 7.1586504 7.026694 7.2483816 7.5750823 7.3678617 7.2879877 7.557901 7.575895 7.2567163 7.818744
1370196_at 6.636424 6.6304507 6.6749663 6.5699463 6.7317767 6.7053847 6.5982575 6.591094 6.75076 6.49133 6.210882 6.5428576
1370197_a_at 5.3652487 5.9962397 5.8451123 6.142904 6.2505727 6.2156215 6.161125 6.265906 6.3697577 6.256652 6.3969765 6.409846
1370198_at 3.2706463 3.2976692 3.414484 3.3135755 3.3997834 3.4453745 3.470891 3.4392967 3.2330248 3.4778602 3.4048445 3.4269135
1370199_at 10.3531685 10.170982 10.191586 10.106901 10.095354 10.3091135 10.006798 9.797378 9.952035 9.810111 9.954619 9.772903
1370200_at 11.714707 11.804897 11.331178 11.321865 11.521254 11.192138 11.230074 11.042362 11.42977 10.949048 11.051379 11.227139
1370201_at 4.3080664 4.005748 4.11551 4.1881514 4.0746813 4.1932907 4.1862736 4.4592924 3.9954562 4.3962116 4.383383 4.1228027
1370202_at 8.176858 8.005686 8.660782 9.448395 9.703688 8.945411 9.128207 9.807292 9.094591 9.469727 9.298415 9.203029
1370203_at 7.7765946 7.862627 7.9520893 7.89401 8.04375 7.8588943 7.9646816 7.9788675 8.106286 8.24324 8.129543 8.195902
1370204_at 8.421836 8.400922 8.555156 8.485436 8.516716 8.590212 8.754766 8.500296 8.799925 8.664904 8.904148 8.959414
1370205_at 4.1453013 4.217984 4.0999074 4.222289 4.1184506 4.3033614 4.1821213 4.0656595 4.201031 4.0359564 4.156866 4.2828984
1370206_at 4.4702134 4.6070724 4.5945206 4.63661 4.668236 4.6375213 4.385573 4.4736776 4.448942 4.3865013 4.3954406 4.412263
1370207_at 11.205998 11.070205 11.114185 11.069857 11.010573 11.037938 11.17558 11.270951 11.273423 11.141096 11.232957 11.303085
1370208_at 7.8094816 7.780969 7.732753 7.520327 7.712564 7.7618246 7.7547007 7.5843425 7.8478303 7.65475 7.4519944 7.684566
1370209_at 8.527325 8.880887 8.651634 8.365689 8.183065 8.485038 8.372228 8.567973 9.164413 8.743206 8.933526 7.972628
1370210_at 5.721358 5.85357 5.842062 5.707267 5.7666078 5.8333025 5.8185577 5.695039 5.434729 5.6752234 5.917115 5.532691
1370211_at 6.874573 6.8382487 6.8638625 6.839697 6.933156 6.8963146 6.501277 6.905139 6.4946985 6.747564 6.792894 6.9420686
1370212_at 5.081361 5.0841303 4.973412 4.9435377 4.8567333 4.91918 4.952734 4.8443804 5.0018363 4.9759955 5.080786 5.2685165
1370213_at 11.550461 11.545074 11.619274 11.538545 11.589223 11.587153 11.56338 11.493236 11.612788 11.546055 11.663801 11.592813
1370214_at 5.1358433 5.0173407 5.0721273 4.821071 4.9497075 4.7510567 4.865056 5.0440235 4.8739786 4.74345 4.8136473 4.9046345
1370215_at 9.371499 9.392438 9.130244 9.054507 9.352629 9.873453 9.148076 9.006977 9.201778 8.94815 8.700379 9.105554
1370216_at 4.552962 4.562157 4.5385985 4.466056 4.530429 4.449494 4.486678 4.378394 4.280945 4.995074 4.360662 4.347108
1370217_at 5.7278457 5.880529 5.948095 5.568317 5.5881486 5.721566 5.814774 5.682392 5.427234 6.4077644 5.6569924 5.623278
1370218_at 6.33232 6.169335 6.25502 6.1178308 6.7958283 6.4616394 6.478173 6.609543 6.29425 5.9025126 6.178575 6.278938
1370219_at 7.343851 7.5107603 7.677723 7.3059998 7.7110043 8.193532 7.3656425 7.385763 7.4809194 7.430612 7.2427826 7.421705
1370220_at 9.755023 9.910892 8.772252 9.808625 10.192665 9.89387 10.135526 9.739893 10.12324 9.991894 9.508423 10.2218685
1370221_at 5.559665 5.203653 5.3674755 5.5941763 5.5240545 5.6799364 5.7108254 5.5331397 5.1804466 5.617669 5.6804743 5.531555
1370222_at 4.987222 5.188447 4.943036 5.138079 4.9769106 4.926019 4.8089824 5.3812366 4.958085 5.0209365 5.0835233 5.138359
1370223_at 7.672719 7.573699 7.6391025 7.601549 7.6564207 7.710869 7.5056753 7.2960744 7.664951 7.665415 7.45067 7.780762
1370224_at 9.651527 9.187605 9.445507 9.229389 9.457231 9.643307 9.595895 9.477572 9.737609 10.08967 9.319883 9.593802
1370225_at 5.0160513 5.0784254 5.191691 5.0291467 4.875807 4.9532676 4.9406853 4.8682456 4.8131266 4.8404846 4.917085 4.9101257
1370226_at 9.572981 9.645653 9.727251 9.488424 9.586418 9.536488 9.610986 9.599827 9.675976 9.688238 9.732199 10.0738735
1370227_at 3.4946659 3.2835364 3.2263513 3.3243976 3.249214 3.2839723 3.4413533 3.2606945 3.2188413 3.3828702 3.3800628 3.3618305
1370228_at 14.431115 14.43846 14.4200735 14.382672 14.413716 14.387915 14.393675 14.341344 14.466598 14.396446 14.366321 14.368469
1370229_at 6.0983715 5.669387 5.8155413 5.695571 5.585676 5.617961 5.577174 5.7394466 5.67685 5.5624504 5.505534 5.6891265
1370230_at 10.932404 10.967473 10.877732 10.821702 10.9060545 10.818402 10.79515 10.530779 10.899362 10.586919 10.663874 10.848366
1370231_at 7.312759 6.9426174 7.192155 7.0008373 6.868568 7.038495 7.050518 6.828438 7.0845895 6.757876 6.8570647 7.0265474
1370232_at 9.791817 10.429888 10.41042 10.066828 10.894374 10.107115 9.913531 10.113511 10.158709 9.816792 9.992995 9.957059
1370233_at 4.908168 5.2490134 4.784315 4.9797564 4.8946524 4.747222 4.9873066 4.956176 4.762453 4.8418903 4.9848633 4.9866753
1370234_at 12.842427 12.743523 12.808247 12.552784 12.551478 12.497416 12.003968 12.289574 12.246686 11.700069 11.608858 11.176017
1370235_at 12.770837 12.632943 12.890091 12.717563 12.565084 12.222811 11.921815 11.929158 12.392204 12.03237 12.010032 12.309167
1370236_at 8.056014 7.9857864 7.802259 8.182239 8.0027895 8.441396 8.024644 7.932324 7.9046164 8.030281 7.9364667 7.8932834
1370237_at 11.935642 12.006881 12.064417 11.857561 12.032957 11.990363 11.911478 11.700689 12.01365 11.82042 11.767808 11.989432
1370238_at 11.0893755 11.181088 11.192097 10.849352 10.9179945 10.904696 11.052132 11.131981 11.237971 10.971795 11.061691 11.181066
1370239_at 12.609769 12.643819 12.410433 12.958763 12.167086 12.71806 11.387414 12.135441 11.506611 11.231592 10.429574 11.259269
1370240_x_at 12.686406 12.635526 12.382693 12.967694 12.131567 12.748353 11.410691 12.055553 11.472047 11.352436 10.516746 11.273113
1370241_at 13.83932 13.637766 13.720518 13.873129 13.871763 13.90779 13.419391 13.281094 13.710342 12.5672 12.696571 13.316715
1370242_at 12.234549 12.375203 12.437617 12.474116 12.335994 12.311433 12.638159 12.639471 12.615065 12.555387 12.5518 12.816826
1370243_a_at 9.641144 9.416052 9.664628 9.060077 9.245853 9.611968 9.456985 8.334858 9.053919 9.009384 8.848331 9.006313
1370244_at 11.932372 11.913967 11.584526 11.873291 11.854096 11.776609 11.78754 11.834887 12.045454 11.766617 11.949382 12.029938
1370245_at 9.733985 9.981623 9.750928 9.9981165 9.867628 9.722798 9.829359 9.979711 10.252718 9.921709 9.905599 10.410384
1370246_at 11.324366 11.127142 11.4058075 11.402279 11.213392 11.175144 11.179085 11.269689 11.284835 11.336044 11.208186 11.342416
1370247_a_at 6.7701025 6.3894134 6.47142 6.07351 6.7221003 6.577398 6.501762 6.4946003 6.8021245 6.8766804 6.8220797 6.6460447
1370248_at 6.258001 6.0465 5.9899693 6.5784016 6.395969 6.114301 6.2106466 5.9850883 6.1364255 6.363307 6.2611666 6.443262
1370249_at 7.1537266 7.211144 6.811935 7.1762147 7.1273084 7.214614 7.4725885 6.6960177 7.0496287 7.0382185 7.00965 6.64134
1370250_at 8.817243 8.547289 8.459426 8.356365 8.279065 8.397137 8.398414 8.058817 7.9699078 7.9179077 8.093925 8.217411
1370251_at 6.116766 6.2950134 6.173893 6.0056443 6.0806236 5.9987206 6.0822563 6.34433 6.15767 5.9663315 6.1883965 6.134848
1370252_at 7.661245 7.2287226 7.9317985 7.1344094 7.401206 7.31163 7.7040544 8.047733 7.970041 8.002617 8.149897 8.164155
1370253_at 10.955735 11.168722 11.284532 11.228496 11.270395 11.267149 11.339072 11.376065 11.558609 11.563132 11.558193 11.745572
1370254_at 3.7121918 3.6906235 3.5949664 3.8532119 3.7643387 3.6329367 3.7677083 3.780245 3.773826 3.622285 3.8374765 3.5638764
1370255_at 4.5205173 4.749141 4.7132006 4.6304398 4.9190083 4.5289536 4.751157 4.774351 4.6624756 4.6838403 4.859023 4.84612
1370256_at 8.339903 8.420283 8.355177 8.278358 7.8027387 9.116073 7.3415217 9.048057 7.8549056 7.823807 7.42891 7.828291
1370257_at 4.423788 4.69401 4.473177 4.4177165 4.5205364 4.3451405 4.2966223 4.3466606 4.567651 4.458474 4.4416037 4.5681543
1370258_at 5.075736 5.500869 5.0796227 5.3459597 5.152845 4.9244485 5.098762 4.911369 4.9808636 5.264014 5.2489667 5.2346854
1370259_a_at 7.3576016 7.331603 7.259016 7.1044445 7.252007 7.227707 7.313714 7.1740246 7.2447224 6.569643 6.6577344 6.8256125
1370260_at 6.5845623 6.639072 6.4612527 6.4446397 6.3320203 6.5937524 6.914461 6.8039093 6.7672276 6.761349 6.7626796 7.0719438
1370261_at 7.731622 7.714599 7.8435717 7.610567 7.5839033 7.537529 7.5003595 7.6636877 7.5035086 7.4856205 7.3370514 7.4593725
1370262_at 8.632919 8.681734 8.656311 8.71921 8.8317585 8.725996 8.677753 8.748463 8.816175 8.871426 8.924147 8.691788
1370263_at 5.571864 5.9130454 5.616831 5.7877693 5.899247 5.6394706 5.868588 5.83621 5.764144 5.4483476 5.831394 5.703271
1370264_at 7.4466777 7.238738 7.3703637 7.128115 7.201274 7.0504756 7.128497 7.124583 7.4177136 6.9582157 7.5226808 6.856259
1370265_at 5.837111 5.749076 5.87658 5.9600472 5.8204756 5.9882293 5.9608 5.6000643 5.967417 5.8518853 5.455608 5.8524237
1370266_at 6.5118766 6.5217347 6.7177615 6.6907763 6.612583 6.4344454 6.4770694 6.753212 6.3767815 6.3076377 6.4291234 6.357109
1370267_at 6.1346197 5.919816 5.952467 5.793981 5.8915005 5.9109035 5.9240522 5.8035417 6.1999125 5.9150414 5.779557 6.0684958
1370268_at 4.6020503 4.863179 4.7546964 4.769344 4.6781545 4.4774027 4.670392 4.508143 4.512114 4.447892 4.472101 4.524782
1370269_at 6.199905 6.2337904 6.028691 6.0307393 5.765577 6.0267277 6.520963 5.9069877 6.878595 8.558929 8.803805 8.742785
1370270_at 4.234018 4.2088747 4.162317 4.006775 4.1794615 4.347061 4.1087475 4.1940913 4.233681 4.070779 4.2208333 4.027075
1370271_a_at 7.711165 8.019722 7.7105875 7.7798133 7.9597054 7.6255145 8.13434 8.071679 8.233163 7.9574776 7.5965667 7.7273602
1370272_x_at 6.0424232 6.592356 6.0261326 6.3216352 6.2565217 5.9804826 6.5708385 6.7137246 6.5239224 6.2177367 6.277753 6.308071
1370273_at 3.581244 3.6758502 3.6203063 3.7293873 3.563101 3.5538151 3.663645 3.6923237 3.5806034 3.5532882 3.5525513 3.4812787
1370274_at 12.72882 12.7876 12.714981 12.650316 12.795855 12.737781 12.595322 12.673599 12.619095 12.415567 12.360357 12.459232
1370275_at 12.866621 12.883977 12.912461 12.849849 12.795621 12.839164 12.768411 12.749235 12.876491 12.687686 12.7464285 12.892499
1370276_at 10.904197 10.963363 10.922015 10.725556 10.781594 10.7389145 10.890134 11.018237 11.221307 10.934827 11.065923 11.216651
1370277_at 11.639336 11.612342 11.738838 11.4123 11.421585 11.479835 11.272072 11.287225 11.344334 11.325305 11.265762 11.525175
1370278_at 10.755185 10.824638 11.057755 10.733684 10.894381 11.018005 10.59218 10.717562 10.971151 10.693892 10.7651825 11.033065
1370279_at 5.999829 6.0224485 5.587697 5.793455 5.8417497 5.8930616 5.7629876 6.0303297 5.793069 5.8924904 5.5185227 5.595691
1370280_at 10.011796 10.116574 10.077586 10.1302 10.482029 10.262002 10.538781 10.559029 10.523633 10.9194 10.898002 10.897575
1370281_at 10.751874 10.051878 10.513008 10.564819 9.621679 8.806852 8.151091 9.666329 8.15742 8.190327 7.305046 7.8039417
1370282_at 5.963691 6.2444906 6.2342777 6.360585 6.0150113 6.1327143 6.395432 6.1190224 6.5381703 7.0914884 7.196103 6.9881883
1370283_at 11.926051 12.20667 12.000706 12.1206255 11.8473835 11.904096 11.611448 11.687765 11.657181 11.360421 11.477382 11.454608
1370284_at 11.492965 11.642713 11.532562 11.478065 11.4423685 11.527727 11.49476 11.6304 11.744333 11.560107 11.561035 11.749253
1370285_at 6.634499 6.7783504 6.746394 6.8648396 6.538875 6.599283 6.954858 6.5940266 6.731574 6.702917 6.8363924 6.620439
1370286_at 8.21257 7.985547 7.8674917 7.7561617 8.225031 7.952683 7.879359 8.150026 8.367448 8.085316 7.9997854 7.75541
1370287_a_at 9.049925 9.134212 9.0794 9.058386 9.311539 9.231652 9.195111 8.993942 9.351437 9.797148 9.308791 9.567988
1370288_a_at 7.559151 7.6752133 7.5830083 7.5101433 7.9873757 7.8625455 7.7595944 7.6280084 8.049194 8.455339 8.136091 8.144815
1370289_x_at 3.7268705 3.6906486 3.6681876 3.6871054 3.6477451 3.6555982 3.731229 3.5413592 3.7603092 3.6837583 3.5971987 3.654697
1370290_at 8.67251 8.805931 8.625738 8.599483 8.636187 8.939049 8.5843315 8.396523 8.204115 8.677865 8.416945 8.363097
1370291_at 5.658504 5.676285 5.4263735 5.8648386 5.784755 5.771776 5.564193 5.5173597 5.85557 5.5441794 5.4206886 5.7560787
1370292_a_at 3.7384427 3.8715923 3.8007612 3.8802838 3.8416245 3.7937624 3.8907242 3.910182 3.8932414 3.7659209 3.708149 3.732751
1370293_at 5.9874234 6.1867223 6.1482077 5.8460493 6.103377 6.3338857 5.8596754 5.95749 5.7732987 5.7780094 5.6151795 5.3576884
1370294_a_at 6.0269203 6.2963014 6.2245545 6.1741614 5.6378093 5.8882318 5.689917 5.4570775 5.760898 5.848041 5.7953577 5.633623
1370295_at 8.093729 7.906027 7.877427 8.020057 8.011095 7.940897 7.9529123 7.8942432 8.012071 7.893325 7.8496113 8.036823
1370296_at 13.422582 13.37747 13.480807 13.400375 13.549477 13.410104 13.408608 13.4103985 13.418597 13.284143 13.119526 13.241481
1370297_at 6.400962 6.5838933 6.6987786 6.4703655 6.4581466 6.303638 6.074238 6.1692276 6.821035 6.236536 6.1773415 6.2830806
1370298_at 9.081408 8.836392 8.978287 8.820203 8.878002 9.040915 9.069398 8.9786825 9.32121 9.319066 9.164488 9.416025
1370299_at 13.585779 13.7232065 13.649951 13.593161 13.680026 13.678362 13.569777 13.612055 13.605378 13.473201 13.470759 13.598927
1370300_at 7.676203 7.5673466 7.6101265 7.430891 7.4488163 7.3813243 7.2992277 6.8044314 7.5200286 7.302022 7.224711 7.533046
1370301_at 7.256198 7.355562 7.355307 7.436104 7.3605266 7.4175544 7.3588905 6.9430227 6.81601 7.193255 6.8628907 6.7716722
1370302_at 8.026825 7.862049 8.012314 7.7225842 7.9771447 7.881894 7.9200535 8.07238 8.053949 7.7447405 8.197025 7.739707
1370303_at 6.3297515 6.3246613 6.2071176 6.0824327 6.091842 6.3850346 6.2766404 6.259488 6.3787456 6.51873 6.162404 6.220076
1370304_at 8.456846 8.54579 8.422849 8.44859 8.3369875 8.236923 8.197304 8.215786 8.215613 8.566377 8.404718 8.421581
1370305_at 8.945813 8.927535 8.964205 9.059953 8.9417305 8.777509 8.816724 9.144137 9.15286 9.231827 9.14291 9.339288
1370306_at 9.2298565 9.083762 9.379095 9.300139 9.394513 9.290066 9.315993 9.288013 9.308255 9.150612 9.335431 9.309263
1370307_at 6.736481 6.425252 6.551263 6.371219 6.771826 6.5674477 6.615028 6.1583185 6.4826355 6.5936327 6.296799 6.493661
1370308_at 6.695762 6.964871 7.0510664 6.9739933 7.1813855 7.088556 6.982292 6.896927 7.096182 7.188572 7.121181 7.1662836
1370309_a_at 10.607872 10.564817 10.69298 10.564907 10.799949 10.686975 10.422931 10.491305 10.545333 10.587099 10.663378 10.584167
1370310_at 12.81395 12.787839 12.797142 12.703713 12.646559 12.741761 12.604518 12.209051 12.929073 12.581933 12.614109 12.750488
1370311_at 7.332081 7.6226954 7.560038 7.237346 7.4880886 7.2738423 7.3994675 6.9942 7.78319 7.501204 7.3627763 7.891446
1370312_at 4.420961 4.6129837 4.189453 4.725653 4.73634 4.842538 4.414363 4.548512 4.5301723 4.612576 4.784406 4.2930837
1370313_at 8.655043 8.66722 8.592489 8.771353 8.785339 8.8057375 8.708379 8.735056 9.028178 9.166705 9.057918 9.1757
1370314_at 7.415602 7.344281 7.473154 7.7001863 7.8953667 7.5789967 7.3350677 7.1658683 7.61413 8.168382 7.4683666 7.6046057
1370315_a_at 6.02337 6.220866 5.947077 6.0397067 6.500169 6.228575 6.0233636 6.0408955 6.0091915 5.9457803 5.9506683 5.924794
1370316_at 7.5422688 7.63763 7.4399896 7.5442734 7.6206546 7.3391304 7.297182 7.3732214 7.434711 7.3990574 7.303801 7.452215
1370317_at 6.371906 6.339702 6.5555863 6.428916 6.330065 6.6750627 6.2316422 6.349402 6.401126 6.2761126 6.166159 6.281402
1370318_at 6.7226605 6.779878 6.962971 6.820328 6.8761215 6.9444556 7.0343413 6.702633 7.1875415 7.0113006 7.3414035 7.123599
1370319_at 9.235558 9.291059 9.208693 8.954707 9.257817 9.211109 9.281808 8.826361 8.993145 9.026421 8.861095 9.073955
1370320_at 10.017549 10.405878 10.080802 9.979999 10.868167 10.197269 11.047398 10.4654255 11.062568 11.221945 10.997696 11.191727
1370321_at 10.204482 10.298639 10.319683 10.009088 9.977581 10.091377 9.915452 9.653795 10.133531 9.875149 9.916626 9.895747
1370322_at 9.220246 9.422566 9.40798 9.251649 9.304226 9.470497 9.4944515 9.410477 9.389793 9.222493 9.447029 9.596936
1370323_at 5.884239 6.1522183 5.9823766 6.1638236 6.09112 5.838414 6.1578937 6.2332554 6.0659437 6.3549385 6.4599004 6.401736
1370324_at 7.8024063 7.6459017 7.659972 7.8174987 7.908459 7.809118 7.7723475 7.6767526 7.685985 7.5132146 7.5682526 7.6595893
1370325_at 9.417769 9.605242 9.565509 9.55359 9.791676 9.646456 9.598262 9.456357 9.779645 9.656084 9.618344 9.515823
1370326_at 6.7445946 6.9678903 6.824656 6.892792 6.85398 6.7144437 6.605015 6.808888 6.7900615 6.8105145 6.7652545 6.607854
1370327_at 7.309233 7.468995 7.3793726 7.3757815 7.3655734 7.282684 7.4374404 7.3016644 7.4645615 7.4975486 7.3745666 7.542284
1370328_at 6.0555696 6.115163 5.8604937 6.1737814 6.1277122 6.025487 6.4148526 6.242579 6.090786 6.3045783 6.2233853 5.9921155
1370329_at 9.311298 9.539473 9.237198 9.056556 8.987882 9.066895 9.073624 8.402263 9.180316 9.02489 8.719993 8.856832
1370330_at 6.7660336 6.903569 6.8081226 6.882805 6.9512596 6.8445196 6.4199924 6.7500157 6.717642 6.9768248 6.754971 6.5972533
1370331_at 7.945013 7.637553 8.023869 8.067413 7.706235 8.264727 7.8230104 7.605917 7.9529457 8.328638 7.750985 8.241583
1370332_at 5.5450287 5.707547 5.536938 5.556363 5.5105677 5.4529066 5.1682773 5.681731 5.686326 5.3499403 5.7991843 5.55122
1370333_a_at 12.921593 12.936774 12.902184 12.840703 12.7715435 12.841723 12.607356 12.702588 12.615493 12.323317 12.388858 12.509246
1370334_at 8.308418 8.305353 7.9181905 7.8059363 6.64089 7.1284857 7.9861865 7.575994 7.8552375 7.9701815 7.782455 8.058235
1370335_at 8.186005 7.951088 8.14598 8.212389 7.95015 8.274704 7.795825 8.00009 7.777869 7.7775345 7.925624 7.564026
1370336_at 10.336723 10.340036 10.071299 10.099248 9.546594 10.1608 11.18152 10.028798 11.015392 10.656106 11.061747 11.534249
1370337_at 7.4720993 7.3436766 7.544724 7.1653037 7.136488 7.1874623 7.2548165 7.3555913 7.30938 7.2280774 7.2866883 7.2866545
1370338_at 3.3823323 3.492182 3.4219844 3.2983155 3.39403 3.3431573 3.383392 3.3560786 3.4699244 3.375015 3.4020782 3.330016
1370339_at 9.888456 9.962125 9.861721 9.87675 9.978603 9.9635315 9.975774 9.795867 9.877781 10.051333 9.878248 9.844851
1370340_x_at 8.955289 8.924996 8.732908 8.788739 8.971141 8.992866 8.859916 8.768179 8.801946 8.916185 8.671834 8.753424
1370341_at 3.4755468 3.470722 3.3917754 3.505316 3.506777 3.4901168 3.5303261 3.6350503 3.4824374 3.5088096 3.670446 3.5074768
1370342_at 3.9054685 3.8549044 4.0846643 3.9352605 3.6899688 3.661231 3.9730544 4.122385 3.7141087 4.1374702 3.6440873 3.680023
1370343_at 6.315208 6.292239 6.339361 6.148699 6.371931 6.220703 6.4412103 6.0488596 6.517361 6.407582 6.2681603 6.504349
1370344_at 7.7277694 7.913129 7.777391 7.872713 7.860701 7.9972444 7.7570014 7.602331 7.318511 7.6595254 7.6715274 7.511256
1370345_at 5.359583 5.2129145 5.6647243 5.3940783 5.105155 5.194521 4.8531528 5.2225933 4.957982 4.8489823 4.7793546 4.9700336
1370346_at 5.1921625 5.265356 5.8054094 5.487365 4.7569933 4.8276973 4.192489 4.8610487 5.0656314 4.847809 4.812944 4.3931527
1370347_at 5.40513 5.4783454 5.3721714 5.3403993 5.390744 5.244461 5.3080664 5.3198433 5.103141 5.2915044 5.428969 5.318954
1370348_at 10.244173 10.104056 10.2109375 10.277976 10.427542 10.359806 10.280934 10.244923 10.30111 10.528077 10.2951 10.544251
1370349_a_at 14.077413 14.074991 14.04239 13.97243 14.038265 14.035569 14.0332575 14.069497 14.086204 13.94497 13.973449 14.021669
1370350_x_at 10.3933935 9.515098 9.839499 9.462603 10.357554 10.4489565 8.537904 10.46444 10.362182 9.961125 10.305246 8.536339
1370351_at 7.892315 7.9182396 7.932578 7.778822 7.962907 7.74203 7.5522933 7.7240524 7.7871056 7.5825243 7.4239206 7.6953835
1370352_at 11.298496 11.41393 10.778429 10.806559 10.869098 10.19253 10.927282 10.518776 10.82541 10.94006 10.881475 10.769677
1370353_at 7.232842 6.9320326 7.3787565 7.279304 7.2122436 7.1411386 7.228373 7.136138 7.1600423 7.2752743 7.4255843 7.5715237
1370354_at 7.7458463 7.59906 7.92012 7.730018 7.941817 7.6961474 7.613025 7.4818697 7.9545293 7.7380204 7.6618214 7.792162
1370355_at 13.074139 12.510957 13.20131 12.988277 13.258695 12.671211 11.869517 12.257916 9.411286 9.672791 10.099228 9.355139
1370356_at 6.8597555 6.991348 6.9618454 6.926788 6.993658 6.745758 6.811633 7.104423 7.006112 6.8064475 6.940875 6.8478217
1370357_at 8.049702 7.8894496 7.875758 8.094934 7.9378853 7.8429646 7.7051125 7.9485116 7.873129 7.737901 7.7272406 7.879032
1370358_at 8.458927 8.568839 8.477613 8.369375 8.401113 8.565713 8.30663 8.2578125 8.243149 8.075924 8.007105 8.187512
1370359_at 12.510094 12.457872 12.516163 12.161212 12.36659 12.39443 12.305167 12.02207 12.293371 11.881613 12.085174 11.862579
1370360_at 8.21859 8.027334 8.148044 7.7772584 7.901483 8.229776 7.800117 7.878031 8.045139 7.9270477 8.118271 7.9615564
1370361_at 4.5452213 4.718016 4.711936 4.7362404 4.492122 4.602006 4.595688 4.616865 4.827348 4.59929 4.4556904 4.442271
1370362_at 7.228687 7.3883724 7.4555945 7.580561 7.847159 7.8040023 7.8865967 8.173201 8.082739 8.109201 8.060875 8.0996475
1370363_at 11.214836 11.955899 11.206877 11.33291 11.260038 11.69096 11.883481 11.446728 12.078873 12.011728 12.199164 12.288596
1370364_at 7.731193 7.247774 7.459204 7.6558943 7.573949 7.353597 7.5773783 7.710802 7.4986343 7.6251197 7.759627 7.873286
1370365_at 8.303762 8.234047 8.360655 8.139211 8.406685 8.241952 8.119801 8.317217 8.495096 8.572422 8.516599 8.588453
1370366_at 9.422416 9.759897 9.549439 9.355593 9.591703 9.570777 9.273841 9.300716 9.325926 9.242991 9.028258 9.565705
1370367_at 4.9708576 5.019602 5.185708 5.2507153 5.525201 5.1121054 5.294102 5.041827 5.231455 5.1925964 5.1519833 5.2084675
1370368_at 6.49193 6.779815 6.811742 6.7166986 7.035566 6.899342 6.654486 6.422538 6.7907205 6.6654615 6.7393475 6.717423
1370369_at 6.309379 6.301515 6.3307543 6.276694 6.359322 6.392962 6.2044635 5.9806347 6.11867 5.908357 6.0452843 5.9350767
1370370_at 7.8373146 7.892484 7.9320254 7.752713 7.9041724 7.881644 7.736286 7.569102 7.9875917 8.038092 7.885558 7.91401
1370371_a_at 8.278483 8.137867 8.323639 7.8327227 8.178011 8.29288 8.13244 7.939826 7.9691854 7.63981 7.827857 7.521862
1370372_at 4.5091166 4.3535333 4.393985 4.693098 4.946463 4.3962827 4.5767517 4.7539964 4.351105 4.592763 4.6510735 4.466681
1370373_at 6.4449925 6.4122787 6.426926 6.3899994 6.0025187 6.2151895 6.135247 6.208816 6.256957 6.1064653 6.398602 6.621998
1370374_at 8.489188 8.157478 8.562854 8.58466 8.553089 8.844649 8.947769 8.469052 8.851425 8.558929 8.810593 8.950642
1370375_at 11.656896 11.511824 11.545937 11.030471 11.247285 11.329772 11.201787 11.055768 11.134413 11.449217 10.950596 11.055166
1370376_a_at 7.788511 7.7607813 7.8021455 7.9355226 8.135269 7.8558784 8.198885 7.9050665 8.024462 8.323568 8.496752 8.323273
1370377_at 13.035633 12.993257 12.998808 12.718062 12.737548 12.929972 12.25576 12.880848 13.060009 12.88088 12.902027 13.089107
1370378_at 12.004829 12.064279 12.121797 11.814488 11.831609 11.934566 11.851178 11.621144 11.849086 11.540495 11.589643 11.700984
1370379_at 6.4067893 6.3600554 6.1472383 6.6759367 6.35201 6.3258862 6.223012 6.512495 6.2031555 6.3589916 6.434986 6.282335
1370380_s_at 6.9618974 6.912284 6.904178 6.970894 6.830382 6.8975983 6.538794 6.7794204 7.0402493 6.839274 6.739246 6.664832
1370381_at 10.782214 10.578218 10.584707 10.461242 10.782508 10.649377 10.8504 10.812647 10.770334 10.830288 10.709525 10.912889
1370382_at 3.4224825 3.492571 3.6035588 3.581328 3.3544831 3.6772227 3.3685281 3.3584342 3.8453522 4.158081 3.2427742 4.007494
1370383_s_at 8.481488 7.92346 8.617371 8.398389 8.361 9.016197 7.8131127 8.124376 8.245737 8.073645 7.504632 8.207958
1370384_a_at 5.287237 5.6147294 5.215425 7.5061903 7.1659136 8.275412 7.150686 8.70965 8.18807 8.227656 8.143121 8.335673
1370385_at 5.0966935 5.015829 4.9766693 5.001742 5.0561 4.8210382 5.037833 5.120696 5.130493 5.0629654 4.8603745 5.1014013
1370386_at 6.6390185 6.5848856 6.6439586 6.594012 6.907221 6.5887346 6.8554907 6.719967 7.014875 6.933493 6.867936 7.009694
1370387_at 10.946899 11.257418 10.606918 10.175825 11.626506 11.996663 11.963083 10.953786 12.113834 11.261292 11.047332 11.635105
1370388_at 4.422036 4.9155498 4.5728693 4.704659 4.475792 4.7229176 4.5590916 4.576459 4.5462885 4.3319745 4.3699923 4.5992575
1370389_at 3.6284475 3.8218222 3.9232714 3.9577694 3.8359563 3.847831 3.894038 3.7654722 3.7720602 3.8581672 4.075371 3.6599393
1370390_at 5.2347436 5.327544 4.9752445 5.406648 5.2534246 4.9701576 5.03575 5.023161 5.2172546 5.07906 5.4149857 5.224216
1370391_at 5.5138535 5.362187 5.399225 5.3055644 5.328637 5.465745 5.3317876 5.1739683 5.277644 4.988423 5.083416 5.1204967
1370392_at 5.00519 5.1870255 4.969698 5.0192103 5.131584 5.1310096 5.450272 5.3241377 5.591613 5.5790854 5.4637675 5.5325093
1370393_at 4.715 4.4384546 4.8287625 4.586558 4.895835 4.680459 4.7728033 4.6883955 5.016114 4.777836 4.8564434 4.8751287
1370394_at 5.434143 6.494589 6.0424943 6.8729944 5.9690766 6.040186 5.592185 6.909115 5.9558454 6.2229996 6.539594 5.7999334
1370395_at 7.2229576 7.0362306 7.0086794 7.100844 7.200227 7.2860813 6.9319677 6.9095097 6.9155536 6.703281 6.8156447 6.8353314
1370396_x_at 14.0991 14.123571 14.144932 14.052895 14.012039 14.109626 14.065416 14.027301 14.081048 13.971373 13.97595 14.066446
1370397_at 11.570115 12.093743 11.402598 12.022526 11.87814 11.704464 11.699351 10.997293 12.294879 12.526011 12.050234 11.9920225
1370398_at 5.5265303 5.613214 5.5437493 5.4160056 5.496134 5.8354306 5.7068205 5.822361 5.853368 5.9862366 5.692969 6.006071
1370399_at 6.996334 7.0925508 7.1028256 6.970421 7.0551457 7.1670923 7.485016 7.2573094 7.463581 7.1141877 7.1850686 7.3736205
1370400_at 5.1678877 5.4188604 5.222699 5.080668 5.1555767 5.322774 5.3240533 4.8843403 4.920118 5.0277386 5.0328207 4.795682
1370401_at 3.9198325 4.0155735 3.8723042 3.9985604 3.9343371 4.086624 4.038698 3.994766 3.9884465 3.8799791 3.965329 3.9912312
1370402_at 7.456975 7.7044306 7.436901 7.466103 7.4073462 7.553336 7.4279623 7.6144147 7.5395913 7.526778 7.472001 7.569258
1370403_at 5.068967 5.3398213 5.001255 5.182817 5.1910014 5.173462 5.2788787 5.082691 5.126238 5.041672 5.2456474 5.1583033
1370404_at 4.0015416 4.117637 4.017421 4.0397243 4.0070376 3.927333 3.8303921 3.913866 4.0004845 3.9149938 3.8943672 3.883248
1370405_at 3.4699836 3.4796402 3.6402256 3.5631933 3.4632452 3.396426 3.70175 3.6555772 3.5667737 3.752015 3.5650744 3.457389
1370406_a_at 4.049491 3.9548872 3.9671795 4.003105 3.8563387 3.9833627 3.9273942 4.100524 3.766156 3.8672235 3.7946012 3.8378747
1370407_at 8.70807 8.450817 8.754432 8.578402 8.667324 8.548103 8.691236 8.441527 8.619723 8.803532 8.968176 8.789068
1370408_at 4.449568 4.511206 4.3745003 4.468651 4.391523 4.352829 4.4172506 4.2284775 4.357587 4.22976 4.052825 4.409683
1370409_at 4.9493093 4.9928374 4.8422194 5.0090556 4.8765144 5.0061264 4.9812527 4.77806 4.904104 4.991479 5.315469 5.3178616
1370410_at 5.0061045 4.707665 4.814211 5.271453 5.109159 4.9315195 4.8561797 5.1718855 4.2684536 4.2003884 5.2649693 4.6568127
1370411_at 6.1745005 6.1569357 5.865073 6.080601 6.0102534 6.1271167 6.1513867 6.038388 5.9467835 5.9680705 5.9933753 6.333242
1370412_at 3.9028106 3.9789338 3.892574 3.8585477 3.8821428 3.9610863 3.7536862 3.8781927 3.7965627 3.8448958 3.8798041 3.651881
1370413_at 6.012521 5.94368 6.1524467 5.7960587 5.9194183 5.790977 5.8559403 6.0379133 5.8121367 6.0273404 6.1515217 6.272777
1370414_at 8.566498 8.428115 8.652622 8.748478 9.60271 9.328567 8.938725 9.207822 9.088241 9.017894 8.781044 8.803043
1370415_at 6.4870706 6.278485 6.152539 6.4113207 6.425661 6.385524 6.4800305 6.10887 6.231823 6.1160836 6.18812 6.2610884
1370416_at 4.868125 4.9040065 4.9374123 4.90393 4.744594 4.945531 4.642693 4.688383 5.073111 4.8260975 4.6455936 4.7451
1370417_at 4.485961 4.8092237 4.373016 4.478942 4.4462404 4.589555 4.546644 4.7277474 4.5381193 4.3807087 4.551492 4.463621
1370418_s_at 5.6765375 5.9399514 5.760748 5.88968 5.729715 5.812863 5.7257695 5.927109 5.7954183 5.5122023 5.92008 5.435788
1370419_a_at 6.180019 6.263816 6.2292213 6.443821 6.0840473 6.2509766 6.098055 6.336823 6.345433 6.2649927 5.998123 6.1265764
1370420_at 11.687835 11.238988 11.308711 12.026629 11.9064245 11.747826 10.677044 11.546596 11.19699 10.50031 10.943269 10.69303
1370421_a_at 6.1875277 6.4066544 6.252857 6.3819003 6.5315332 6.4147525 6.2590885 6.2290955 6.6962614 6.4651923 6.4999695 6.4145045
1370422_at 6.254517 6.5488405 6.2098145 5.9311614 6.607985 6.5931463 6.1649814 6.3498125 6.079672 6.6556263 6.456538 5.9015656
1370423_at 5.4241114 5.468577 5.522732 5.4880376 5.516348 5.307429 5.316001 5.636716 5.2397385 5.277049 5.2017765 5.1833296
1370424_at 3.9941673 3.9126644 4.086606 3.892393 4.2969055 3.96732 3.9400954 4.09072 3.8935091 4.0857644 4.096991 4.180928
1370425_at 12.350393 12.205646 12.149175 11.26909 11.685805 11.885586 11.294326 10.412555 11.125732 8.523155 9.263597 10.355333
1370426_a_at 10.897388 10.913235 10.892864 10.732565 10.832154 10.927128 10.611638 10.498175 10.5682745 10.42958 10.302305 10.310089
1370427_at 5.043094 5.210264 5.049734 5.129817 5.3123007 5.3056297 5.180956 5.4766836 5.162126 5.5963964 5.1382685 5.4358463
1370428_x_at 11.622609 11.561426 11.572757 11.502557 11.414124 11.963747 11.427046 10.80035 9.872433 9.605212 10.564357 9.805299
1370429_at 9.421518 9.42781 9.2950735 9.474246 9.357656 9.6036625 9.16426 9.253131 8.757471 7.937703 8.903306 8.528996
1370430_at 4.630651 4.993269 4.896973 4.9480414 4.768974 4.722311 4.9275594 4.718671 4.725497 4.7628183 4.8693023 4.8994303
1370431_at 4.5984015 4.5005884 4.269987 4.529369 4.385329 4.4848995 4.3797107 4.320137 4.575509 4.5651045 4.350363 4.492038
1370432_at 4.39696 4.1132526 3.9849691 4.2641973 4.302461 4.129785 4.1264524 4.576244 4.0363665 4.172177 4.1143494 4.2825956
1370433_at 10.515751 10.259138 10.175462 9.501984 9.872904 9.126651 10.287849 9.524222 9.397567 9.952925 9.4843235 9.920257
1370434_a_at 3.4781485 3.582908 3.4357386 3.5589852 3.5529404 3.5073702 3.5324252 3.579732 3.7222939 3.5790615 3.5748456 3.4287162
1370435_a_at 6.489449 6.5568027 6.5206246 6.3183618 6.574703 6.439858 6.6520724 6.880855 7.0605397 6.973339 6.8671556 7.1275587
1370436_at 4.832511 5.4783454 4.959293 7.1810627 6.859017 7.397013 7.948962 5.7584248 8.623262 9.573618 10.338463 10.362659
1370437_at 6.1765895 5.8422747 5.8973393 6.179574 6.201309 5.97534 6.422867 6.083469 6.217727 6.350536 6.622196 6.428833
1370438_at 6.1028705 6.1893253 6.3530135 6.3420267 6.475077 6.215068 6.1369524 6.5333285 6.1737976 6.3211913 6.3496523 6.2785583
1370439_a_at 3.361815 3.4645314 3.3886395 3.297102 3.3498142 3.3166492 3.241125 3.3752801 3.298072 3.25204 3.260595 3.3357668
1370440_at 7.385345 7.380211 7.457371 7.2469354 7.716485 7.6599045 7.5617642 6.912049 7.503879 7.490237 7.5802755 7.595375
1370441_at 3.995414 3.9360108 4.041379 4.1847115 4.1285915 3.998938 4.060319 3.9778225 4.144499 4.2094393 3.9890347 4.08512
1370442_at 3.1869047 3.300917 3.2767372 3.3364673 3.2955074 3.3203008 3.2411163 3.3711376 3.2770007 3.340441 3.2716162 3.4247847
1370443_at 7.387332 7.4233956 7.316595 7.370828 7.2765074 7.4985824 7.045387 7.2539363 7.255156 7.2305017 7.0830812 7.252859
1370444_at 5.9776187 6.317045 6.1357737 6.2852664 6.1154356 6.3031974 5.994863 6.304359 6.103014 6.084546 6.089226 6.1658325
1370445_at 6.661342 6.746647 6.303485 6.3006186 6.5138702 6.649689 6.588701 6.9152646 6.85804 7.772656 7.0691 6.8701415
1370446_at 6.208295 6.1049 6.312201 6.275736 6.372035 6.20414 6.342266 6.6806226 6.3552465 6.731079 6.454085 6.16401
1370447_at 4.968848 4.9633384 4.8833284 5.0528865 4.898211 4.8585024 5.154915 4.7327275 4.890888 4.8342457 4.725374 4.88426
1370448_at 4.604733 4.5624485 4.3966975 4.550092 4.494015 4.5505447 4.4778013 4.6343317 4.452833 4.4365034 4.310007 4.6550274
1370449_at 7.2954144 7.433809 7.356292 7.565413 7.433414 7.53135 7.596836 7.579893 7.4368863 7.3438587 7.2101436 7.379979
1370450_at 4.595505 4.74803 4.592952 4.625179 4.6764803 4.6232176 4.8579626 4.895686 4.4987173 4.5292635 4.803856 4.7566395
1370451_a_at 5.27699 5.181484 5.265485 5.284785 5.3609457 5.1645637 4.9338727 5.2031937 5.697548 4.8443513 5.070417 4.9791107
1370452_at 4.248783 4.121521 3.9456835 4.045476 4.072574 4.0232925 3.8625414 3.99504 3.8116963 4.0770025 4.217064 3.9600453
1370453_at 4.829944 4.745161 4.9450564 4.7058287 4.9121656 4.653974 4.793665 4.6178336 4.7889633 4.540532 4.69847 4.704222
1370454_at 4.5810757 4.7861614 4.7827177 4.5713463 4.6313663 4.3388724 4.41067 4.58819 4.476159 4.5634365 4.3346076 4.3679256
1370455_a_at 3.3380463 3.3067317 3.1527483 3.4812622 3.3050215 3.3639948 3.1910403 3.1365051 3.3802524 3.324105 3.2240207 3.4971192
1370456_at 3.857042 4.172183 3.9070365 4.074216 3.98564 3.993782 3.9585335 4.1825304 4.0353584 4.0878587 4.0116634 4.0776157
1370457_at 3.9631329 4.167185 4.0219464 4.1774635 3.994429 4.007402 4.0781803 4.078991 4.174012 4.28221 4.125245 4.1062346
1370458_at 4.2582717 4.2236853 4.1782312 4.448074 4.3536177 4.329366 4.4448347 4.4774814 4.3517714 4.352029 4.4123425 4.126845
1370459_at 4.3585176 4.446602 4.3587713 4.4500484 4.373124 4.4100466 4.2490635 4.48997 4.2825274 4.368002 4.3530593 4.418308
1370460_at 6.95239 6.938821 6.891294 6.825047 6.943097 6.898645 6.786635 6.7364044 7.0507884 6.9664297 6.8732 6.8469462
1370461_at 5.258088 5.43759 5.5048757 5.198194 5.060463 5.152451 5.201441 5.096516 5.0426326 5.059793 5.1022625 4.910544
1370462_at 5.4525237 5.12575 5.629536 5.442255 5.2594075 5.3195157 5.241097 5.1645455 4.7175283 5.5146537 5.1870837 5.161481
1370463_x_at 5.981307 6.297855 5.7617965 6.2012663 6.1368203 6.035534 6.0514402 5.9465146 7.0848327 7.434404 5.537147 6.910848
1370464_at 4.7909393 4.6598806 4.667758 4.6277394 4.1412554 4.252253 4.4038644 4.1230764 4.7611356 5.0526667 4.7504053 5.2118716
1370465_at 4.74699 4.6643248 4.9860206 4.9353385 4.7225504 4.682064 4.62059 4.6073875 4.9736404 5.2543926 4.9928417 5.1966205
1370466_at 3.8303773 3.9700956 4.0433846 3.8612127 3.9731998 3.8317456 4.1196666 3.8704534 3.9251235 4.0802784 3.838271 3.8126857
1370467_at 4.7816987 4.618518 4.78843 4.7378235 4.824934 4.6926804 4.749931 5.0162554 4.6534715 4.596482 4.613217 4.7051835
1370468_at 3.1351283 3.3119037 3.2522197 3.240885 3.2546203 3.1058326 3.3863573 3.1992917 3.3277273 3.2625985 3.297507 3.2291532
1370469_at 5.5368195 5.6896734 5.444353 5.720406 5.814959 5.5447435 5.4981894 5.527058 5.7812486 5.4709415 5.5750604 5.3504786
1370470_at 4.550103 4.2474914 4.172527 4.3261456 4.339771 4.395273 4.230832 4.165384 4.343403 4.3873734 4.1673026 4.4040823
1370471_at 4.243801 4.145197 4.082412 4.416828 4.2174406 4.1927843 4.19549 3.9902437 4.0849547 4.010305 4.1042595 4.2329226
1370472_a_at 4.987252 4.9653883 4.9116373 5.0607963 5.080004 5.001259 4.890209 4.984372 4.9448457 4.80618 4.77454 4.886816
1370473_a_at 6.2306175 6.151664 6.1718493 6.438666 6.401424 6.3825784 5.847445 6.4118714 6.4756265 6.257294 6.2258997 6.2425985
1370474_at 5.159338 5.247851 5.3016524 4.9898977 5.3037534 5.205426 5.2585964 5.450514 5.5398126 5.4141293 5.283516 4.8605747
1370475_at 13.178919 13.274317 13.141878 13.077677 12.994435 12.946701 12.876026 12.620288 12.841422 12.563072 12.422827 12.642899
1370476_at 6.9117317 6.87818 6.888039 6.8881626 6.9793878 6.77804 6.989124 6.5993543 6.932622 6.8182445 7.164551 7.3555117
1370477_at 3.5917072 3.8247604 3.5215607 3.602486 3.7370787 3.6292012 3.6378665 3.602436 3.608985 3.7143269 3.6430297 3.5270715
1370478_at 5.8348703 5.8385353 5.8287897 6.0289035 5.8572474 6.162917 5.8431153 6.0041924 5.93577 5.707122 5.902779 5.7819514
1370479_x_at 13.255055 12.993177 12.745493 10.202911 11.002174 11.672333 9.706946 9.590323 9.4419155 8.0862875 8.679713 9.101284
1370480_at 3.8562462 4.1389723 3.9958224 4.039151 4.060411 4.1013775 4.0120354 4.1950827 4.034177 3.915728 4.069303 4.033234
1370481_at 5.4186707 5.8915987 5.8963304 5.818906 5.892021 5.9279146 5.6155863 5.924756 5.6592984 5.6945515 5.430814 5.538685
1370482_at 6.0114822 5.8946023 5.925895 5.8638144 6.1283326 6.007594 5.8048873 6.067518 5.8643093 5.9271793 6.0767164 6.025861
1370483_at 3.8511992 3.9523282 3.8923864 3.8977697 3.9160242 3.863613 3.8161883 3.765896 3.8695195 3.9814475 3.8408587 3.8954415
1370484_at 5.1005044 5.1518183 5.3901095 5.1124206 5.427672 5.175087 5.4401703 5.2846684 5.2262573 5.0530367 5.1771755 5.100447
1370485_a_at 4.69664 4.944008 4.912166 4.6226315 4.723278 4.981731 4.7097673 4.995857 4.6790476 4.43368 4.489374 4.607512
1370486_a_at 5.8539405 5.828728 5.8011103 5.6761217 5.7839246 5.800579 6.1031365 5.749334 5.5632343 5.7848997 5.564513 5.6200867
1370487_a_at 6.3466697 6.3660016 6.425523 6.1944723 6.1816554 6.2764664 5.956032 5.817358 5.916356 5.7826905 5.9832215 5.789737
1370488_a_at 6.194411 5.9892 6.133002 5.549318 5.8947678 5.889305 5.703646 5.4976063 5.990692 5.698326 5.7323685 5.6707125
1370489_a_at 3.8108404 3.877791 3.8095818 3.7754877 3.8679392 3.9628186 4.108867 3.9452872 3.9094124 3.7957165 4.0399084 3.9769268
1370490_at 4.2538185 4.437898 4.297318 4.5846214 4.284793 4.576729 4.4739747 4.379809 4.3176565 5.0526667 4.3792667 4.2694507
1370491_a_at 5.386203 5.286807 5.255247 5.6776085 5.6798024 5.563684 6.0209246 6.091338 5.6118746 6.470364 5.781077 6.389691
1370492_a_at 4.315828 4.4286985 4.3005624 4.0468683 4.1899457 4.3696737 4.243244 4.2663913 4.2293763 4.2964997 4.2738724 3.9568994
1370493_a_at 3.656097 3.7750573 3.6811955 3.7525566 3.6580637 3.9167798 3.7709277 3.7430668 3.8148053 4.103241 3.82262 3.7458057
1370494_at 5.441663 5.4354916 5.4095716 5.718014 5.5449142 5.72293 5.752348 5.7614317 4.954401 5.562704 5.813116 5.71039
1370495_s_at 13.397257 13.190109 13.077862 12.957449 13.175214 13.34819 12.919658 13.1713295 13.156346 12.986973 12.432755 12.835665
1370496_at 12.499598 12.64566 12.518447 12.618536 12.675086 12.501175 12.675604 12.363983 12.636888 12.453718 12.45121 12.594529
1370497_at 4.0833235 4.1139183 4.0021286 4.178276 4.377307 4.0915837 4.0746355 4.3270226 4.262841 4.1793337 4.043091 4.142151
1370498_at 3.2628493 3.476274 3.4709637 3.4240212 3.3120925 3.3606822 3.4808064 3.5250585 3.3541648 3.3547208 3.3285291 3.44464
1370499_at 4.1021924 4.3408184 4.20107 4.2596273 4.289544 4.4634266 4.303396 4.2000504 4.355758 4.147828 4.1967425 4.3503
1370500_a_at 3.6828964 3.6570683 3.810492 3.6820877 3.8145013 3.5857916 3.6649725 3.6332507 3.6713629 3.5029857 3.7046707 3.6876743
1370501_at 8.726728 8.573017 8.763022 8.586391 8.614216 8.605824 8.432213 8.650294 8.525848 8.422003 8.332479 8.333103
1370502_at 4.117773 3.9484942 4.1038733 3.9458694 4.0052853 3.9712908 3.9735296 3.90218 3.8535416 3.9357913 4.019863 3.8897448
1370503_s_at 4.0235023 4.0951266 3.9790144 3.9385784 4.1176414 4.1767893 3.9648714 4.117428 3.9113884 4.15209 4.051418 4.0190763
1370504_a_at 5.842462 6.055963 5.9343286 6.2865505 6.0346203 6.1668086 6.238666 5.758428 5.9764657 6.2899795 6.1598206 6.1445336
1370505_at 6.0775614 6.001956 6.1103845 5.8155265 6.065916 5.915192 6.06311 5.7642975 6.0654554 6.1711793 5.8537464 6.109994
1370506_at 6.418228 6.551567 6.4427657 6.3216352 6.466724 6.5605855 6.352898 6.7161613 6.445039 6.376557 6.490413 6.4588237
1370507_at 5.2744656 5.588794 5.44127 5.442203 5.589751 5.5372405 5.478824 5.077133 5.5070434 5.3065915 5.5550528 5.521508
1370508_a_at 4.8675747 5.3239455 5.1006174 5.2248154 5.171749 5.0937347 5.152604 5.289727 5.136457 5.1947374 5.0765233 4.7294016
1370509_at 7.1314516 6.789119 6.9898043 6.5555506 6.2701683 6.196504 5.75912 5.96124 5.753376 5.912391 5.474104 5.568257
1370510_a_at 7.3849926 7.3343544 7.304939 7.3735213 7.387323 7.5486183 7.5160823 7.2558007 7.393781 7.1962595 7.0581207 7.432888
1370511_at 13.852716 13.890595 13.797863 13.792599 13.765859 13.818692 13.59114 13.723508 13.75425 13.50908 13.6431675 13.536523
1370512_at 7.6887546 7.789856 7.818712 7.637035 7.7556195 7.7231793 7.6095343 7.5876975 7.8053007 7.4913635 7.508345 7.146181
1370513_at 3.9965348 3.8763065 3.721287 3.823791 3.956319 3.9593952 3.7015224 4.053346 3.7021344 3.9395976 4.3823266 3.7979753
1370514_a_at 4.5340977 4.1828938 4.067298 4.4182396 4.2318707 4.4004555 4.396516 4.471362 4.489723 4.4936514 4.3695984 4.3481627
1370515_x_at 4.241662 4.643791 4.414001 4.3127666 4.468223 4.2988615 4.373294 4.5385995 4.251149 4.267673 4.4193573 4.419365
1370516_at 6.1416135 6.1450214 6.0725617 5.8587375 6.1165705 6.393299 6.0868444 5.8739843 5.9125805 5.803265 5.4859643 5.3958936
1370517_at 4.063333 4.0202665 3.6946988 3.9574404 3.9391735 3.8526728 3.8007188 4.162936 3.8447976 3.866473 3.9910047 3.8293362
1370518_a_at 3.8376455 4.077478 3.8805356 3.7771442 4.092475 3.988928 3.86571 3.7765427 3.8893948 3.8022523 3.8857095 3.8952591
1370519_at 4.6899476 4.908758 4.6823587 4.715024 4.934543 4.9445953 5.0259566 4.9880304 4.97625 4.7448077 4.87274 4.730314
1370520_at 4.1649103 4.0227647 4.0696945 4.061481 4.1417575 4.105221 4.076423 3.9180703 4.184298 4.196913 4.086642 3.9946404
1370521_at 6.1616387 6.2190013 6.256405 6.2524776 6.269345 6.338275 6.097668 6.258305 6.2557135 6.021493 6.117976 6.126512
1370522_at 8.507665 8.393981 8.52504 8.594905 8.506601 8.551908 8.648815 8.419505 8.678519 8.499582 8.478223 8.76531
1370523_a_at 8.070082 7.755546 7.8267603 7.756752 7.882983 7.8569117 7.6991196 7.392499 7.8351874 7.7519617 7.5815105 8.023483
1370524_at 9.463901 9.248869 9.38945 9.25432 9.366944 9.1837635 9.328814 8.877155 9.466774 9.247993 9.222674 9.351142
1370525_at 8.460783 8.285236 8.463896 8.3508 8.446459 8.466209 8.343243 8.111252 8.52677 8.233686 8.472473 8.347296
1370526_at 5.5642185 5.398713 5.5590897 5.506845 5.9936023 5.361469 5.4628444 5.785459 5.6647882 6.7680492 5.8595667 5.5946045
1370527_a_at 8.063518 8.153982 8.16602 7.942075 8.286344 8.149553 8.123496 7.9405575 8.074633 8.05357 7.7950172 7.931943
1370528_at 6.163927 6.564544 6.508554 6.401258 6.3381205 6.280675 6.2751484 6.2692747 6.384194 6.4209585 6.1895647 6.1095796
1370529_a_at 7.139039 7.2174535 7.2116866 6.6942863 6.9457126 7.1544228 6.8040156 6.67881 6.79675 6.443045 6.671563 6.7802386
1370530_a_at 7.5633197 7.92344 7.8542233 7.3278995 7.5686646 7.652887 7.5389194 7.609348 7.532018 7.1995187 7.3002577 7.2073765
1370531_a_at 5.118477 5.2303457 5.115486 5.024006 5.0641713 5.205318 4.7744246 4.904114 4.941497 4.753044 4.8621283 4.829624
1370532_at 5.7662363 6.1600366 5.869622 6.125922 5.9975166 6.0603604 5.863249 5.926561 5.9231935 6.041272 6.0769086 6.239556
1370533_at 4.551278 4.331208 4.3810854 4.317891 4.318641 4.3576326 4.4228363 4.122551 4.2826214 4.3227572 4.2314086 4.309176
1370534_at 6.8963213 7.0093956 6.9167495 6.76563 7.310948 7.187651 6.9634867 7.0012217 7.3749194 7.12975 6.9546 6.939022
1370535_at 4.614379 4.550783 4.307832 4.2479286 4.4926558 4.30388 4.380515 4.6151905 4.1255794 4.4720926 4.560808 4.333555
1370536_at 5.0768538 5.33014 5.229138 5.3378906 5.066451 5.2534904 5.1378164 5.2050524 5.3887777 5.772377 5.427639 5.2574167
1370537_at 6.314048 6.3362284 6.1521463 6.204572 6.212662 6.013736 6.1492705 6.51844 6.455117 6.7094135 6.4546876 6.783241
1370538_at 7.332824 7.746803 7.457508 7.171536 6.9723306 7.5299196 7.4880085 7.214016 7.462299 7.781917 7.7229433 7.809809
1370539_at 6.8016806 6.457191 6.5106325 6.476423 6.432881 6.397017 6.777017 6.591094 6.2075467 6.51873 6.379644 6.394689
1370540_at 3.9666033 3.9391136 4.0763607 4.1836753 4.190056 4.0048895 3.9916873 4.0005217 4.417958 4.208849 4.0155725 4.0218945
1370541_at 5.9812293 5.6317873 6.0248528 5.42594 6.123075 5.418994 5.5190597 5.1959944 6.5030274 5.7106514 6.1807213 6.267435
1370542_a_at 6.3333325 6.2782836 6.112022 6.629396 6.4850583 6.3733716 6.33617 6.336476 6.590407 6.3906918 6.462381 6.0342846
1370543_at 6.719234 6.638404 6.8347135 6.538216 6.5516005 6.536637 6.4185877 6.5246696 6.506892 6.7247286 6.5270195 6.5086045
1370544_at 6.026528 5.9713526 6.105996 6.0779533 6.3655252 6.129425 5.864098 5.9492106 6.1817765 6.0214467 5.6686106 5.654149
1370545_at 5.217139 5.5954547 5.3408723 5.1493154 5.4685764 5.474232 5.0551333 5.3242984 5.087314 5.251708 5.516449 5.403566
1370546_at 4.568822 4.277528 4.321373 4.4932575 4.427694 4.4423018 4.643365 4.5661106 4.1679287 4.545234 4.670146 4.6445546
1370547_at 13.999698 13.969677 13.906766 13.911589 13.953445 13.938165 13.825461 13.897952 13.81687 13.642755 13.683944 13.692198
1370548_at 7.212569 7.145372 7.5240006 7.6565285 8.028979 7.679039 8.147682 8.407694 8.14183 8.188789 7.9378023 8.007229
1370549_at 5.675273 5.714162 5.6758137 5.866035 6.12818 5.892162 6.045167 5.9813848 5.771823 5.7636766 5.8358665 5.9281764
1370550_at 5.6849413 5.710146 5.751863 5.658492 5.4330006 5.808031 5.6038604 5.7146225 5.9680276 5.4895697 5.7356553 5.7154603
1370551_a_at 7.322654 7.3475723 7.440798 7.369628 7.5415106 7.7440886 7.664083 7.810969 7.5982075 7.625902 7.9409685 7.7525163
1370552_at 5.7049713 5.5408773 5.392523 5.576268 5.6886625 5.528246 5.4418907 5.509267 5.191388 5.8233633 5.4470043 5.5320435
1370553_at 6.619211 6.507247 6.924208 6.7746587 6.7839327 6.7527514 7.039448 6.927467 7.1955967 6.91514 6.548512 6.7413573
1370554_at 8.072643 7.8954134 7.8739376 7.961236 8.147689 7.8590508 8.12543 7.805766 8.326642 8.281754 8.403632 8.534817
1370555_at 4.8789883 4.840668 4.815839 5.054844 4.9848213 4.9790382 4.6495295 4.89896 4.9633007 5.2288313 4.952158 4.992228
1370556_at 5.3140564 5.7118473 5.5326324 5.427074 5.2768726 5.400345 5.4628444 5.6320605 5.5796194 5.3632317 5.759431 4.9750586
1370557_a_at 4.0513105 3.9410257 4.02301 3.8825672 3.945456 3.95859 3.8814743 4.107456 4.085802 4.1587095 3.950632 3.9187992
1370558_a_at 3.1567793 3.1613042 3.2037737 3.2747078 3.1866603 3.3081052 3.2208412 3.3070931 3.1961586 3.2108388 3.2675617 3.3210819
1370559_at 3.9702737 3.9021852 3.7961109 3.8671238 3.8378973 3.9568956 3.7867725 3.788449 3.7572074 3.8140378 3.9186862 3.9202733
1370560_at 4.408309 4.3405523 4.3705444 4.638314 4.487399 4.3936644 4.1833334 4.339304 4.2618537 4.285818 4.498961 4.2785573
1370561_at 4.0166845 4.121557 4.0775824 4.036286 3.8803394 4.095189 3.7948234 3.9160311 4.035064 3.8515675 3.9368393 3.9119549
1370562_at 4.621494 4.831583 4.7796392 4.956078 4.9910526 4.8627553 4.9346232 4.889373 4.466291 4.673355 4.8803377 4.7464724
1370563_at 11.465319 11.143419 11.126833 11.1230955 11.203786 10.848656 10.906347 11.024002 11.164415 10.94531 11.1437435 11.046961
1370564_at 4.457204 4.60601 4.575424 4.551579 4.399442 4.3656645 4.2657294 4.3330965 4.3269873 4.4888434 4.3920326 4.311819
1370565_at 4.9835362 4.8364677 4.4517765 5.0060453 4.9147053 4.906933 4.1879463 4.865316 5.344699 4.5586915 4.5421953 5.2610116
1370566_at 10.470344 9.661766 10.5650215 7.7164907 8.256813 9.260168 9.2324 6.6197214 8.183727 8.47655 6.8787885 7.6744256
1370567_at 6.578856 6.6639643 6.7160916 6.6993146 6.970097 6.685059 6.5697446 6.938118 6.615896 6.634354 6.7442565 7.07581
1370568_at 5.6784134 5.60415 5.784073 5.7730303 5.793979 5.626232 5.52343 5.854877 5.660989 5.6210403 5.649995 5.7302113
1370569_at 5.3008804 5.1208096 5.1339345 5.117432 5.143589 5.330169 5.340259 5.168673 5.133801 5.153571 5.4564867 5.0396466
1370570_at 6.577798 6.4952893 6.6629586 6.827804 6.6206336 6.5698233 6.726781 6.2622027 6.4866524 6.4091115 6.5357237 6.326437
1370571_at 4.981307 4.9553733 4.775358 5.7246666 5.5022864 5.2326093 5.291385 5.2635393 4.797983 5.259101 4.827318 4.7711644
1370572_at 3.7818053 3.8365219 3.7313728 3.7932873 3.6775904 3.7348876 3.7430477 3.8972018 3.8379633 4.0181065 3.8275323 3.8981526
1370573_at 9.619283 9.652274 9.6341505 9.408715 10.202018 9.884715 9.930812 10.054492 9.7502165 9.6238575 9.784382 9.385653
1370574_a_at 6.925394 7.039954 7.0825586 7.03559 7.0122013 7.0248685 6.972353 7.125397 7.0105696 7.1205 7.259074 6.8989162
1370575_a_at 8.2006645 8.031248 8.180374 8.329345 8.226637 8.220273 7.8311625 8.013852 7.765666 7.7720337 7.710733 7.8037033
1370576_at 5.6750646 5.471692 5.6771555 5.5549803 5.516795 5.618984 5.3718996 5.4519854 5.6536984 5.309827 5.684231 5.4524636
1370577_at 5.9161944 5.8220944 6.0753393 6.0078287 6.038053 6.1797247 6.367421 6.3603153 6.4127727 6.4094515 6.670334 6.5903883
1370578_at 7.190236 7.060614 7.101624 6.83542 6.788435 6.899558 7.173472 7.0548186 7.2169614 7.0105596 6.964595 7.183336
1370579_at 9.317589 9.187183 9.416683 9.1716585 9.224016 9.243729 9.034802 8.956858 9.186251 9.068666 9.145731 9.155199
1370580_a_at 13.170061 13.275226 13.165518 13.332659 13.443228 13.426066 13.14589 13.274756 13.469322 13.206511 13.245166 13.287876
1370581_at 4.508066 4.7574472 4.5743475 4.8147297 4.719801 4.769212 4.718438 4.5152473 4.4050703 4.8217745 4.754142 4.747299
1370582_a_at 3.4361799 3.3711812 3.4595933 3.3633344 3.4415166 3.3950362 3.4337733 3.3585 3.2873745 3.359143 3.3815463 3.3037248
1370583_s_at 5.717974 5.663868 5.58611 5.6902776 6.8060627 7.3238735 7.10492 5.5689783 6.362859 6.374808 5.979719 6.0191636
1370584_a_at 6.2205043 6.2892523 5.6257606 6.569813 6.130118 6.2265444 5.6092305 5.9248414 5.9070654 5.881396 5.383255 5.851832
1370585_a_at 6.0713253 6.006417 6.0756574 6.053221 6.0161004 6.4680142 5.6836143 5.8198466 5.7448344 6.0754213 5.6393814 5.653181
1370586_a_at 5.6327477 6.055664 5.8336596 5.9133797 5.8300204 5.9544616 5.860726 5.809774 5.9070535 5.8310757 5.721711 5.971879
1370587_at 4.8558664 5.0587997 4.8867564 4.953701 5.0297956 5.0130463 4.92535 4.8826447 4.7312813 4.9796076 4.9257393 4.970789
1370588_a_at 4.6899476 4.2427764 4.626479 4.1290193 4.631238 4.6597757 4.852037 4.50732 4.370357 4.541201 4.256337 4.120438
1370589_at 5.120003 5.131912 4.878881 4.994317 5.0496573 4.9096437 5.2830777 5.0680127 5.0116005 5.067136 5.2936387 5.280183
1370590_at 7.5260534 7.3847866 7.384753 7.401102 7.597589 7.258649 7.2687945 7.265583 7.325162 7.231778 7.1066904 7.366722
1370591_at 7.123619 6.9456296 7.31456 7.04485 7.3030934 7.1506886 6.9294653 6.955786 7.193227 6.8857493 7.0224714 7.050839
1370592_at 5.4756637 5.658942 5.370903 5.838961 6.398592 6.4678946 6.8185186 6.338296 7.5826774 7.394927 8.222073 8.440393
1370593_at 13.253102 13.621067 13.652427 13.247419 13.174692 13.657167 13.552177 13.09161 13.555029 12.960724 13.057351 13.32625
1370594_at 5.4129143 5.4009857 5.4738884 5.391614 5.396679 5.2826014 5.705102 5.3198833 5.1148844 5.0573006 5.397991 5.3837843
1370595_a_at 3.7880237 4.0288434 4.0433846 4.2867284 3.988447 4.1304035 3.9822297 4.34208 3.9322994 4.0663066 4.1673026 4.0522184
1370596_a_at 4.1015797 4.2772818 4.052725 4.0567465 4.20856 4.2864237 3.9619079 4.1363373 4.0009933 4.0878344 4.03515 4.1476936
1370597_at 5.798465 6.166053 5.243679 6.2499766 6.0335855 6.1984406 6.224906 6.0511537 6.617023 6.1481314 6.0891848 6.22214
1370598_a_at 4.361188 4.5467286 4.347969 4.3882146 4.3933773 4.52612 4.4593 4.517666 4.3643103 4.338026 4.2564106 4.5747538
1370599_a_at 7.6861343 7.4026837 7.4603267 7.4397626 7.6146 7.5712004 7.452959 7.0393248 7.4879913 7.321584 7.3519764 7.1429687
1370600_at 6.047148 5.916165 5.566734 5.9782233 5.971907 5.7415557 5.3936863 5.927109 6.022473 5.8999915 5.669744 5.5765476
1370601_a_at 4.798098 5.183392 4.7895336 5.0123444 4.9523177 4.8076735 4.7612457 4.6449337 5.0462775 5.1703725 4.49753 4.8616543
1370602_at 4.844405 4.623685 4.6894674 4.841399 4.7043066 4.80243 4.829277 4.6925993 4.478525 4.617804 4.6759663 4.649643
1370603_a_at 5.61857 5.541606 5.5069695 5.634241 5.607047 6.0107894 5.5346427 5.340525 5.1776085 5.4740353 5.1580667 5.3732076
1370604_at 3.759336 3.9124792 3.7998934 3.7679107 3.7153454 3.5927522 3.651246 3.77281 3.669954 3.6148725 3.6440787 3.5892096
1370605_s_at 5.833677 5.8823066 5.7621717 5.903126 5.2323055 5.339918 5.4733562 5.722848 5.6383266 5.1680155 5.3489075 5.375884
1370606_at 6.3983784 5.646584 6.5401444 5.77213 6.1374016 5.909373 6.1250577 6.1295147 6.6383557 6.490265 6.1103587 6.5482745
1370607_a_at 4.8032446 4.7214622 4.7098846 4.921337 4.6067142 4.854284 4.753955 4.856315 4.644985 4.8805428 4.736861 4.7450557
1370608_at 3.7338905 3.6773639 3.7189486 3.7610729 3.6074846 3.609519 3.8602269 3.8630254 3.712282 3.6350985 3.593143 3.6522806
1370609_a_at 9.743271 9.732616 9.77188 9.833493 9.881609 9.936035 10.101426 10.064942 10.292078 10.157469 10.145674 10.354582
1370610_at 4.596074 4.719931 4.756723 4.6170926 4.576981 4.6605024 4.486456 4.6946583 4.737774 4.6191053 4.8354716 4.6602826
1370611_at 6.0865383 6.1172295 6.0430646 6.051734 6.0147 6.0042734 5.876231 6.036258 6.004684 6.169418 5.940609 6.0158105
1370612_at 6.7271304 6.5405993 6.6870127 6.887639 6.7567363 6.6404805 6.742956 6.7140646 6.7686434 7.0360103 6.881786 6.8275824
1370613_s_at 12.526924 12.914926 12.641805 12.945817 13.116649 12.7939205 13.173934 13.176141 13.270676 13.373487 13.43403 13.48658
1370614_s_at 6.111392 6.2643437 6.0283985 6.0322275 6.179571 6.0262895 6.0116982 6.1703033 6.0150065 6.1639767 5.9180894 6.188021
1370615_at 5.029478 5.160454 5.0537996 5.2477007 5.4083433 5.261618 5.143815 5.1166763 5.019122 5.252483 5.278473 5.195679
1370616_at 5.151987 4.935418 5.2732763 5.285084 5.1967697 5.3578763 5.2472324 5.1916504 5.187793 5.2022715 5.1507154 5.3084564
1370617_at 4.718919 4.693474 4.8613386 4.7507434 4.827607 4.7008286 4.6319757 4.9363832 4.6541204 4.774188 4.7271013 4.5365524
1370618_at 7.720088 7.661662 7.928274 7.637162 7.9258027 7.7239375 7.61936 7.6412945 7.657421 7.694144 7.653394 7.455095
1370619_at 4.8210497 4.898425 4.916931 5.082309 4.9515038 4.773388 4.9812527 5.1916504 4.9888453 4.942605 4.895296 4.7651925
1370620_at 4.8721824 5.0997443 4.700683 4.954138 5.127454 4.955049 4.6926746 5.0354557 4.884852 4.623292 4.6429105 4.9398184
1370621_at 5.422614 5.2230477 5.3119116 5.4715514 5.2390695 5.3585706 5.4516993 5.4564095 5.396499 5.424325 5.581467 5.357256
1370622_at 4.206512 4.091466 4.3775187 4.2871885 4.3326135 4.286874 4.081074 4.2823358 4.4555826 4.6994305 4.451312 4.2185006
1370623_at 7.039959 7.21171 7.236438 6.983491 6.809285 7.5714345 7.1680675 7.0190473 7.0188775 7.0003757 7.000311 6.889024
1370624_at 4.7880936 4.8484516 4.74555 4.9082623 5.1392603 5.0440993 4.933654 5.13367 4.4909077 4.8665733 4.904659 4.8304777
1370625_at 3.6768663 3.6824064 3.764734 3.7823498 3.9161391 3.9636014 3.7789173 3.736819 3.7770245 3.6049604 3.6142046 3.7184036
1370626_at 3.7177403 3.5274353 3.533507 3.5498629 3.5207841 3.489374 3.4925835 3.4574711 3.5164683 3.4573016 3.6241496 3.5008981
1370627_at 4.7088356 5.038325 4.831566 4.933507 4.952401 4.7035046 4.775059 4.7756104 4.7973866 4.840911 4.698913 5.0303
1370628_at 4.9349227 4.9323306 5.015635 4.808655 4.8575625 4.9457445 4.6706657 4.7845097 4.8250027 4.9642444 4.7103596 4.588192
1370629_at 3.5190654 3.7019913 3.6743836 3.8077784 3.7646332 3.7660134 3.677022 3.9039288 3.7752435 3.81288 3.5833185 3.7780137
1370630_a_at 6.8583436 6.6826553 6.6041903 6.582887 6.5135803 6.788782 6.4362187 6.5187244 6.484931 6.63513 6.4132996 6.431723
1370631_at 4.2416296 4.348421 4.4081736 4.3470726 4.2954125 4.2683992 4.1425915 4.1948404 4.4813094 4.2211757 4.437324 4.0992827
1370632_at 4.362277 4.59117 4.6605062 4.8236847 4.545895 4.598196 4.6552954 4.4916697 4.468362 4.445789 4.4414186 4.523262
1370633_at 5.24659 5.4794064 5.152776 5.414034 5.5133514 5.3534656 5.5105658 5.4673758 5.3581443 5.287381 5.220887 5.2679377
1370634_x_at 6.6807513 7.0366497 6.6113586 6.875636 6.9788213 6.857204 7.089085 6.8995314 6.766482 6.6688623 6.766562 6.7793374
1370635_at 5.4143357 5.4322295 5.2958064 5.4590993 5.3778014 5.3839645 5.3353496 5.4041543 4.8376875 4.9053054 5.179587 5.379615
1370636_at 4.869035 4.749735 4.705591 4.786462 4.552871 4.66041 4.6564445 4.7208095 4.684454 4.5952387 4.5144053 4.6584377
1370637_at 4.3008776 4.6812277 4.274706 4.4193034 4.3528624 4.269056 4.264269 4.165569 4.293396 4.5451255 4.453057 4.281638
1370638_at 5.0029397 5.0321136 4.788456 4.658043 5.084635 5.0741367 4.8604126 4.792025 4.677227 4.5748014 4.592084 4.7440925
1370639_at 7.8810754 7.9393196 7.7723107 7.971896 7.8990254 7.928394 7.7469935 7.8860483 7.821471 7.779534 7.644176 7.7586045
1370640_a_at 5.6572094 6.1473694 5.6710577 5.60147 5.6622753 5.6185694 5.6723413 5.7781773 5.8013077 5.54373 5.566572 5.569792
1370641_s_at 6.112615 6.2644687 6.32819 6.295503 6.597537 6.42101 6.494947 6.4936595 6.4140124 6.3237386 6.162736 6.4027505
1370642_s_at 7.0456805 6.9672065 7.0066023 6.428599 6.35745 6.7464967 6.311243 6.666549 6.589552 6.143545 6.1512423 5.8474836
1370643_a_at 5.409802 5.4015846 5.415228 5.656643 5.6332893 5.4543486 5.43482 5.5174274 5.535881 5.692164 5.8441133 5.4630294
1370644_at 3.7490036 3.6364837 3.6284742 3.690187 3.795276 3.7661252 3.682609 3.9044242 3.8745506 3.8137376 3.7497215 3.7457428
1370645_at 4.622839 4.5152526 4.468699 4.3896546 4.4497046 4.5347157 4.366579 4.5143003 4.5975695 4.7021236 4.548013 4.607647
1370646_at 6.2130537 6.513437 6.362239 6.4566355 6.425066 6.307025 6.359557 6.4936075 6.5050244 6.264543 6.4442706 6.388764
1370647_at 4.432841 4.5335693 4.282282 4.557023 4.5410867 4.405469 4.4396353 4.465 4.280079 4.5372515 4.700967 4.359272
1370648_a_at 5.283704 5.499812 5.3614826 5.564989 5.352023 5.3470364 5.4674845 5.336627 5.489817 5.2846045 5.2091074 5.1906605
1370649_at 6.13836 5.7806315 6.167832 6.1472235 5.944707 5.9008822 6.493435 6.199443 6.024646 6.4892893 6.065964 6.3597527
1370650_s_at 3.971917 4.177229 4.054532 4.0377965 3.9976592 3.8706043 4.00587 4.1868134 4.126693 3.9134119 4.116864 3.9551163
[truncated: 3,479,336 more chars]
