# Supplementary material for: Transcriptomic point of departure determination: a comparison of distribution-based and gene set-based approaches
Source: Front Genet. 2024 May 9;15:1374791. doi: 10.3389/fgene.2024.1374791 (PMC11112360; doi:10.3389/fgene.2024.1374791)
Supplement: Supplementary file 6 [file DataSheet1.zip › Data Sheet 1/methyldopa_29day_Rat_Liver_rma.txt]

ProbesetID V2 V3 V4 V5 V6 V7 V8 V9 V10 V11 V12 V13
Dose 0 0 0 60 60 60 200 200 200 600 600 600
1367452_at 9.838544 9.768563 9.891037 9.788525 9.844966 9.911239 9.754375 9.807367 9.836362 9.82992 9.857717 9.83373
1367453_at 9.886622 10.061652 10.064325 10.00061 10.024067 10.027145 10.124379 10.022831 10.078556 10.19362 10.027733 10.233115
1367454_at 9.49279 9.571124 9.642365 9.410182 9.537541 9.650769 9.541982 9.534856 9.7002735 9.635126 9.5703535 9.61582
1367455_at 11.244431 11.233877 11.179604 11.376362 11.250253 11.327747 11.302174 11.157146 11.172357 11.44593 11.10173 11.326414
1367456_at 11.659224 11.593158 11.620477 11.620479 11.736769 11.592793 11.549606 11.597006 11.629577 11.796481 11.568627 11.718671
1367457_at 8.566759 8.525841 8.5624275 8.456684 8.622876 8.65313 8.635107 8.608769 8.678756 8.819476 8.710047 8.846969
1367458_at 8.676439 8.612007 8.63641 8.864036 8.720747 8.704098 8.598229 8.600858 8.721248 8.805972 8.810254 8.797853
1367459_at 12.036304 12.130772 12.124587 12.084746 12.071753 12.158606 12.075472 12.02712 12.008291 12.13329 12.076007 12.1331625
1367460_at 11.239821 11.177785 11.245924 11.177332 11.262212 11.203372 11.265546 11.185374 11.069712 11.403962 11.118136 11.332154
1367461_at 9.9707775 9.942749 9.947742 9.881116 10.025814 9.886486 9.868203 9.826989 9.980576 9.966642 9.883422 9.815688
1367462_at 10.428066 10.110811 10.1966095 10.591494 10.185968 10.272958 10.186973 9.853131 10.011433 10.2512245 10.137436 10.125317
1367463_at 10.756583 10.729872 10.786378 10.650809 10.99745 11.201416 11.146988 11.128797 11.148605 11.225954 11.049156 11.235969
1367464_at 9.175968 9.192827 9.056923 9.15347 9.24681 9.111444 9.150688 9.012933 9.244844 9.266514 9.11026 9.094483
1367465_at 10.0816765 10.008437 9.99253 9.9025955 9.887681 9.930735 9.894123 9.66123 9.708924 9.865423 9.9810505 9.772194
1367466_at 9.903029 9.79122 9.875276 9.922578 9.892363 9.970239 9.910945 9.877614 9.932478 9.840736 9.824771 9.90781
1367467_at 11.255411 11.350329 11.271186 11.178912 11.284196 11.313576 11.274559 11.122588 11.34673 11.269653 11.209151 11.230808
1367468_at 9.542559 9.472643 9.619568 9.593062 9.520639 9.521233 9.280189 9.666058 9.526694 9.710614 9.851598 9.671608
1367469_at 11.680129 11.47558 11.521504 11.578273 11.600008 11.63214 11.540573 11.470742 11.366172 11.699917 11.512045 11.503082
1367470_at 10.11527 10.180342 10.114189 10.399717 10.282831 10.164337 10.28154 10.327669 10.455741 10.324934 10.236444 10.310451
1367471_at 8.595505 8.679453 8.678095 8.616517 8.7030115 8.689636 8.557935 8.538753 8.676328 8.722875 8.792266 8.728611
1367472_at 10.240275 10.308772 10.212063 10.049032 10.233345 10.202468 10.191754 10.124828 10.13458 10.4409 10.082925 10.244027
1367473_at 9.73364 9.523805 9.573908 9.595346 9.646285 9.541273 9.591185 9.499888 9.553384 9.681899 9.468 9.757562
1367474_at 9.566811 9.49347 9.626566 9.574407 9.71913 9.6654 9.558818 9.38908 9.760004 9.50819 9.496321 9.715267
1367475_at 10.045524 9.977242 10.130989 10.101427 10.079707 10.283508 10.12119 10.070863 10.131219 10.204835 10.042443 10.1067095
1367476_at 10.69872 10.6513 10.656922 10.691448 10.8749485 10.760486 10.618317 10.498909 10.705245 10.700725 10.637134 10.756218
1367477_at 9.459325 9.462142 9.689416 9.515093 9.629647 9.483732 9.4400625 9.212119 9.523215 9.415017 9.513952 9.346028
1367478_at 8.15218 7.9853573 8.109571 8.104675 8.153767 7.9368296 8.043016 7.89809 8.25462 8.201145 8.195156 8.332432
1367479_at 10.963332 10.890291 10.934953 10.8167715 10.845931 10.704792 10.82454 10.713463 10.782011 10.85173 10.998374 10.724007
1367480_at 9.168194 9.184775 9.140868 9.119929 9.244115 9.190027 9.010799 9.144736 9.379886 9.310595 9.226496 9.168867
1367481_at 9.040553 8.730792 8.918298 8.807945 8.885996 8.745674 8.828016 8.874054 9.090628 9.097917 9.041317 9.037034
1367482_at 9.673998 9.458965 9.665551 9.574643 9.408933 9.356276 9.3875675 9.521486 9.618 9.649001 9.665819 9.474812
1367483_at 8.425234 8.300159 8.412598 8.322554 8.417723 8.312424 8.142998 8.394747 8.463264 8.461828 8.4176235 8.489212
1367484_at 8.67149 8.548893 8.516659 8.783093 8.675211 8.653515 8.414541 8.566608 8.594779 8.708704 8.681643 8.620972
1367485_at 9.448275 9.495955 9.362919 9.49737 9.506727 9.527989 9.356498 9.424148 9.564497 9.652197 9.287614 9.423866
1367486_at 9.444306 9.452513 9.559952 9.637884 9.500705 9.582097 9.717587 9.549934 9.946806 9.70451 9.484162 9.567729
1367487_at 7.6457067 7.7731967 7.7413926 7.8454247 7.7681723 7.458269 7.5653033 7.8723116 7.687037 7.5658283 7.4751143 7.6501083
1367488_at 7.684655 7.319881 7.7270017 7.7712994 7.4058857 7.5750523 7.437303 7.675828 7.855629 7.743513 7.9617057 8.036356
1367489_at 6.7152224 6.5667663 6.550253 6.677258 6.589354 6.7252307 6.6264963 6.754338 6.685991 6.5340943 6.6619625 6.8736806
1367490_at 6.8160877 6.877968 6.9193106 7.1380496 6.8586683 6.9477787 6.922972 6.834572 6.9382443 6.9711833 6.979621 7.2143383
1367491_at 8.926696 8.883311 8.973205 8.8613 8.954505 9.003283 8.860706 8.871008 8.954517 9.012545 8.859329 8.861817
1367492_at 8.643738 8.53764 8.530414 8.669847 8.824793 8.651942 8.54686 8.509515 8.8208685 8.69978 8.642714 8.571776
1367493_at 9.363067 9.228137 9.512624 9.503918 9.566948 9.582405 9.523594 9.605656 9.595241 9.602319 9.429532 9.503767
1367494_at 9.381123 9.578006 9.493742 9.347348 9.656661 9.470576 9.375408 9.449855 9.578772 9.299505 9.5102 9.538477
1367495_at 6.93581 6.744972 6.738549 6.926501 6.8690343 6.49798 6.2699256 6.43753 6.9464517 7.00272 6.643722 6.7244134
1367496_at 11.203874 11.241876 11.272062 11.105647 11.230418 11.252356 11.237198 11.173838 11.218543 11.270518 11.217681 11.280462
1367497_at 8.310397 8.034141 8.4309225 8.466809 8.065176 8.305421 8.151146 8.408022 8.308256 8.356635 8.383953 8.794623
1367498_at 8.473793 8.338152 8.227878 8.45199 8.516395 8.079586 8.0222 8.3596945 8.418478 8.381023 8.603876 8.615875
1367499_at 8.008873 7.739006 8.101948 8.009578 8.129765 8.25621 8.013149 8.215883 8.08968 8.269987 7.9157214 8.066486
1367500_at 9.682617 9.493222 9.639308 9.7557745 9.625128 9.6958275 9.672386 9.59627 9.678818 9.806204 9.808651 9.721278
1367501_at 8.204537 8.130882 8.412453 8.323919 8.331673 8.2963705 8.189118 8.133216 8.457237 8.375864 8.624482 8.5640335
1367502_at 7.8049903 7.774387 7.8134565 7.8012686 7.8115606 7.8537726 7.791082 7.571472 7.674116 7.84418 7.748496 7.848433
1367503_at 10.763821 10.594619 10.797656 10.595593 10.651643 10.522343 10.756375 10.651856 10.82956 10.786843 10.8427925 10.840446
1367504_at 8.0312805 7.781825 7.8960342 8.079275 7.9873586 8.115757 7.613367 7.803871 8.070293 8.065035 8.024747 8.266617
1367505_at 7.651892 7.51121 7.7913756 7.653561 7.518574 7.467367 7.706805 7.9276075 7.756772 7.8720317 7.8128843 7.9020505
1367506_at 9.593487 9.79839 9.680502 9.183 9.755662 9.459347 9.662613 9.411119 9.537124 9.814983 9.679984 9.589611
1367507_at 6.775706 6.9512186 6.9350023 7.064479 6.8232055 6.8347225 6.691342 6.718533 7.1826344 7.0024877 6.945448 6.93605
1367508_at 8.361023 8.338222 8.482385 8.403432 8.527103 8.639463 8.390844 8.372156 8.530289 8.389377 8.361877 8.3968115
1367509_at 9.333299 9.071447 9.24205 9.248872 9.285806 9.287869 9.183275 9.125503 9.407793 9.473257 9.47233 9.352987
1367510_at 9.495987 9.432787 9.477386 9.418937 9.388495 9.3492155 9.359123 9.517497 9.414301 9.591657 9.564692 9.707463
1367511_at 8.251277 8.245386 8.311076 8.270139 8.243561 8.222408 8.016737 8.206494 8.344442 8.311199 8.271432 8.494112
1367512_at 10.484375 10.656672 10.527266 10.525258 10.667296 10.768356 10.435199 10.538274 10.679383 10.750677 10.810144 10.769053
1367513_at 8.274692 8.274504 7.8437567 7.972813 8.238283 8.124988 7.766446 8.08021 8.039391 8.445538 7.889808 8.227804
1367514_at 7.76166 7.5255017 7.5453396 7.6506414 7.6968827 7.46725 7.4638677 7.3589654 7.516644 7.547437 7.588916 7.7000065
1367515_at 7.061467 6.9513364 7.1419997 7.1219535 7.1499577 7.1128716 6.617264 6.9045095 7.247102 7.1393857 7.016051 7.1262007
1367516_at 8.489141 8.366961 8.598309 8.675203 8.498815 8.510626 8.408805 8.415762 8.535179 8.775091 8.407653 8.610872
1367517_at 7.7028255 7.36133 7.62627 7.863822 7.7248554 7.6469855 7.730278 7.5111337 7.4162326 7.4239216 7.5227356 7.670006
1367518_at 8.472034 8.280135 8.349595 8.386887 8.210112 8.319074 8.257884 8.250337 8.224961 8.24439 8.39018 8.462841
1367519_at 7.9435463 7.9137564 8.04537 8.014427 7.798905 7.877873 7.906533 8.262354 8.290138 8.3362465 8.221037 8.450723
1367520_at 9.647251 9.73443 9.740855 9.469646 9.684378 9.684407 9.857794 9.5949 9.869066 9.932218 9.915989 9.916239
1367521_at 7.2450128 7.24903 7.2972355 7.2444167 7.2788877 7.2663307 7.0179534 7.217587 7.388874 7.1424146 7.3744187 7.29645
1367522_at 9.243693 8.695163 9.062532 9.319898 8.832092 8.934081 8.824785 8.88584 8.990011 9.034101 9.217511 9.1635895
1367523_at 7.5630794 7.578529 7.7288666 7.6858716 7.6774073 7.6448812 7.463473 7.656767 7.8617663 7.8031287 8.030388 7.9275594
1367524_at 7.6597557 7.4348373 7.586034 7.7419415 7.6517982 7.548302 7.4007154 7.567816 7.48298 7.558271 7.5382223 7.621304
1367525_at 9.365338 9.216374 9.3348465 9.309052 9.116612 9.309699 9.1984005 9.336713 9.389728 9.390069 9.344589 9.347185
1367526_at 8.384705 8.519693 8.172565 8.243251 8.292125 8.358124 8.293647 8.168661 8.718083 8.50281 8.272993 8.33848
1367527_at 7.8206353 7.654704 8.013749 7.862541 8.016077 8.045191 7.9004264 7.9988203 7.9710245 8.336273 7.958006 8.007136
1367528_at 8.452305 8.630882 8.431285 8.442965 8.74785 8.766352 8.649948 8.421556 8.63169 8.614251 8.584626 8.690785
1367529_at 9.193238 8.959314 9.131138 9.098715 9.026679 9.132765 9.114081 8.940852 8.955338 9.091273 9.173842 9.083311
1367530_at 7.3370247 7.642294 7.4831243 7.4845004 7.524455 7.3074794 7.4792147 7.2231865 7.753652 7.4496603 7.7184987 7.336078
1367531_at 10.622252 10.446742 10.555689 10.721208 10.555369 10.594665 10.5894 10.624072 10.689539 10.767141 10.72729 10.79507
1367532_at 10.949756 10.891663 10.956756 10.85661 10.964328 10.8368435 10.807831 10.967209 10.971925 10.988197 10.979445 11.065539
1367533_at 8.154789 8.049366 8.103315 8.090364 8.126906 8.1328945 8.200067 8.057775 8.040271 8.12368 8.067526 8.139327
1367534_at 7.7191324 7.46857 7.7559743 7.488243 7.3846655 7.8004932 7.5940685 7.3973465 7.7284207 7.7624526 7.726474 7.8560476
1367535_at 8.607009 8.694753 8.630542 8.750443 8.894164 8.510177 8.666389 8.7692375 8.771275 8.949503 8.69957 8.837059
1367536_at 7.401438 7.63337 7.4876704 7.493303 7.3064446 7.67963 7.346571 7.5089765 7.6415124 7.5712113 7.4830894 7.5153713
1367537_at 7.3299093 6.9575515 7.2320333 7.449508 6.98732 7.181201 7.0361156 7.5178494 7.367367 7.429248 7.3735228 7.5638485
1367538_at 6.9102817 6.975921 6.8801107 6.995299 7.094983 6.5616717 6.759421 7.2632437 7.027809 6.9727683 7.3119345 7.0013347
1367539_at 8.423588 8.041345 8.700301 8.345916 8.344225 8.114915 8.135022 8.349826 8.564715 8.245315 8.575795 8.528693
1367540_at 7.287784 7.117366 7.2508616 7.0913033 6.95036 6.7846866 6.9929323 7.3531504 7.4143996 7.2776833 7.44704 7.488329
1367541_at 7.1963444 7.0125656 7.4672723 7.211402 7.297261 7.3435044 6.889851 6.971821 7.2551403 7.240384 7.2125316 7.210677
1367542_at 7.729224 7.8234572 7.7399683 7.6705775 7.8827224 7.851477 7.482118 8.098177 8.004189 7.962397 7.9468827 7.9252124
1367543_at 8.377068 8.084296 8.519318 8.3855505 8.385775 8.41093 8.110746 8.281553 8.379454 8.351196 8.283894 8.258997
1367544_at 5.6579695 5.822703 5.7023687 6.056848 5.51576 5.5144954 5.46511 5.995657 5.777128 6.1363044 6.263415 6.4241614
1367545_at 6.984176 6.9492683 7.093775 7.4518285 6.8938804 7.0113955 6.7856603 7.315862 7.097836 7.189717 7.373589 7.331424
1367546_at 9.793075 9.68198 9.633622 9.800947 9.679587 9.82343 9.628961 9.530683 9.861897 9.867563 9.80051 9.753649
1367547_at 7.5233254 7.3115478 7.614448 7.633023 7.54808 7.409069 7.430465 7.679295 7.6802726 7.6612415 7.6431317 7.665832
1367548_at 8.592356 8.53669 8.594902 8.706054 8.678157 8.541529 8.693533 8.474375 8.734273 8.684335 8.540106 8.803624
1367549_a_at 9.772228 9.966303 10.099603 9.919431 10.088607 10.391999 10.140362 10.234413 10.293765 10.235365 10.139073 10.174655
1367550_a_at 8.33267 8.42536 8.365546 8.279449 8.669257 8.550406 8.425916 8.414404 8.710002 8.350513 8.542939 8.54352
1367551_a_at 8.339891 8.212553 8.158927 8.358009 8.293291 8.30112 8.273955 8.319809 8.276211 8.653809 8.2659 8.503116
1367552_at 4.399095 4.621207 4.5053196 4.4799876 4.5001764 4.538086 4.470272 4.6384945 4.512642 4.337025 4.6737566 4.397698
1367553_x_at 12.076225 11.755335 12.294333 12.507602 11.965294 12.324536 12.503334 11.760355 11.643994 12.429709 12.95762 12.021311
1367554_at 3.9726675 4.087439 3.8467145 4.04531 3.969487 3.964895 4.1195483 3.7226 3.609099 3.8657665 3.98482 3.7245924
1367555_at 14.706564 14.761286 14.718243 14.739397 14.755802 14.6967125 14.718243 14.68323 14.682107 14.729549 14.6708 14.718243
1367556_s_at 14.624666 14.559159 14.6194 14.579048 14.670478 14.492411 14.631692 14.60068 14.581331 14.561312 14.541562 14.597622
1367557_s_at 13.064298 12.940531 12.968295 12.843101 13.026665 12.87995 13.133076 12.974287 12.892649 12.951954 13.032582 13.071447
1367558_x_at 3.0541666 3.0274618 3.0414932 3.0915265 3.089317 3.1161928 3.138584 3.0365431 3.0564125 2.978388 3.1655033 3.0760677
1367559_at 13.035868 12.894328 12.968195 12.974135 12.88309 13.086493 12.980667 13.278102 13.031236 13.061604 12.743916 13.147529
1367560_at 11.993191 11.838587 11.926024 11.90067 11.835652 11.839762 11.885048 11.825897 11.88049 11.90395 12.033006 12.019675
1367561_at 12.129315 12.236431 12.310109 12.203933 12.13525 12.256404 12.211869 12.236479 12.129588 12.27139 12.283866 12.21553
1367562_at 8.160762 8.259335 8.415179 8.447767 8.261099 8.431892 8.359259 8.340136 8.478957 8.3947 8.589102 8.649543
1367563_at 8.379286 8.76521 8.759923 8.701715 8.553048 8.72903 8.523048 8.673306 8.642723 8.693554 8.604109 8.952106
1367564_at 6.0294347 6.229489 5.760418 5.935336 6.0728292 6.084039 6.215452 6.198843 6.319278 6.2397804 6.0376544 6.003672
1367565_a_at 13.67852 13.704471 13.649312 13.742055 13.69704 13.664349 13.713981 13.683173 13.72497 13.67852 13.675133 13.6534815
1367566_at 4.239194 4.242241 4.355084 4.4713078 4.358078 4.2092485 4.224521 4.2117558 4.269766 4.3340874 4.349271 4.382165
1367567_at 12.0422325 11.943096 11.930056 11.757666 11.802279 11.812582 11.730341 11.896355 11.734844 12.003492 11.983448 11.959256
1367568_a_at 8.865398 8.991422 8.805071 8.917722 8.927956 8.534837 8.568792 8.972894 9.130422 9.02737 9.138953 9.128754
1367569_at 11.84113 11.766838 11.818535 11.866741 11.839302 11.784639 12.019788 11.903334 11.94433 11.890661 11.881431 11.966239
1367570_at 6.026245 6.268238 6.543072 6.3008246 6.551944 6.7165074 6.204601 6.168696 6.607254 6.375756 6.148305 6.4278035
1367571_a_at 5.4093075 5.676811 5.481021 5.2282457 5.344429 5.7606735 5.4668617 5.7548733 5.554039 5.5149107 5.388488 5.539464
1367572_at 4.948392 5.03723 5.0874634 5.3226 4.9993553 5.051882 5.1839805 5.116226 5.073735 5.212082 5.0873814 5.1588683
1367573_at 12.5113535 12.452336 12.569089 12.3256035 12.477761 12.500825 12.473075 12.5901785 12.491895 12.6272745 12.569861 12.635459
1367574_at 7.8663206 7.98433 8.218673 8.140961 7.8131795 8.106848 7.640258 8.069884 8.3414955 7.851288 8.3722315 8.393497
1367575_at 11.726926 11.632879 11.371324 11.401287 11.60098 11.438923 11.741797 11.471005 11.382833 11.195062 11.673767 11.658946
1367576_at 13.547139 13.679727 13.649564 13.657831 13.641814 13.787869 13.798765 13.900345 13.82591 13.83741 13.714554 13.836838
1367577_at 7.0780973 7.0923023 7.4193687 7.730556 7.179529 5.915685 5.8113475 6.0347624 6.09129 5.6059566 6.8661685 6.4145985
1367578_at 10.351805 10.239789 10.352671 10.282119 10.189352 10.259404 10.394789 10.270974 10.34404 10.402804 10.4607315 10.4173355
1367579_a_at 11.204984 11.229289 11.21315 11.316356 11.111418 11.189043 11.47 10.850453 10.854224 11.198201 10.996652 11.255753
1367580_at 11.08329 11.147707 11.094762 11.005648 11.044465 11.0465355 11.149127 11.047145 11.144655 11.097105 11.224834 11.119054
1367581_a_at 5.995784 6.133495 5.772276 5.7602587 5.727851 5.650531 5.8845806 5.7466927 5.909773 5.4040623 6.051808 6.294482
1367582_at 11.349185 11.442012 11.459242 11.283203 11.208256 11.305678 11.343314 11.346011 11.292023 11.425444 11.541658 11.382511
1367583_at 13.203863 13.143313 13.280711 13.200622 13.304989 13.346681 13.304201 13.244234 13.365314 13.34464 13.239929 13.2447815
1367584_at 7.7550526 7.8074193 7.955196 7.602045 7.5950413 7.711304 7.3099813 7.595593 7.870684 7.538931 7.6774883 8.054765
1367585_a_at 11.326022 11.215007 11.246816 11.011622 11.246343 10.970647 11.104816 10.830482 10.861479 11.108883 11.255455 10.99984
1367586_at 13.17702 12.901399 12.759082 12.657861 12.888139 12.799364 13.022201 12.475444 12.890541 12.792353 12.6993475 13.071774
1367587_at 3.5761464 3.8229916 3.5894318 3.7064505 3.5877483 3.5583098 3.9549975 3.7354672 3.5286689 3.933669 3.6147957 3.7814703
1367588_a_at 11.1567135 11.282433 11.376388 11.201982 11.226429 11.358875 11.2641945 11.308761 11.181068 11.349702 11.39183 11.3882265
1367589_at 9.240113 9.347042 9.205772 9.302281 9.33863 9.464285 9.32212 9.173105 9.302412 9.324812 9.350816 9.346802
1367590_at 10.897935 10.805225 10.817366 10.78663 10.6635475 10.828404 10.8085575 10.488136 10.553244 10.994949 10.639143 10.678193
1367591_at 9.631385 9.912404 9.800551 9.827972 9.793684 9.941933 10.010815 9.744872 9.856159 9.833999 9.849432 10.114322
1367592_at 3.3715436 3.4365718 3.4654405 3.3966818 3.5069604 3.412693 3.348676 3.435437 3.4306512 3.4542258 3.5377207 3.3958797
1367593_at 8.070057 7.8058205 8.234226 8.551334 8.410332 8.06727 8.595561 9.043553 8.565853 8.613709 8.2969675 8.381247
1367594_at 9.278618 9.213493 9.399004 9.351225 9.179884 9.134199 9.276369 9.492706 9.612173 9.316023 9.548063 9.529495
1367595_s_at 13.476912 13.448592 13.454826 13.521089 13.454091 13.588849 13.397593 13.475451 13.660898 13.480822 13.506338 13.5776825
1367596_at 11.915546 11.989974 11.953363 11.813796 11.831787 12.0009985 11.874461 11.739494 11.791069 11.825648 11.883771 11.830853
1367597_at 12.046666 12.113446 12.066941 12.053988 12.052399 12.110605 12.028607 11.9627075 11.959122 12.087818 12.059803 12.055653
1367598_at 14.261924 14.230427 14.254732 14.247096 14.277776 14.246807 14.210002 14.322567 14.259975 14.267293 14.208082 14.351953
1367599_at 12.110435 12.080071 12.183131 11.979375 12.121354 11.947943 12.113071 11.880611 12.10806 11.89861 12.194837 11.929821
1367600_at 5.3824344 5.4194574 5.4122987 5.3883185 5.3803663 5.534826 5.51299 5.452363 5.3854785 5.3181057 5.442836 5.3334155
1367601_at 7.686238 7.1971903 7.7232146 7.426679 7.3452964 7.636793 6.959976 6.866316 7.4456997 7.237603 7.905825 7.2019916
1367602_at 8.82979 8.494977 8.887583 8.501059 8.489429 8.758346 8.110035 8.031766 8.497871 8.2942295 8.903088 8.538166
1367603_at 11.107678 11.22986 11.257766 11.161454 11.323379 11.250141 11.206736 11.097609 11.116894 11.170947 11.067123 11.229488
1367604_at 11.03713 11.046862 11.070209 11.506565 11.1773 10.951318 10.938757 10.764819 11.172571 11.170298 11.138074 10.898326
1367605_at 10.632894 10.732859 10.737909 10.695525 10.508338 10.709649 10.75722 10.634528 10.610176 10.606787 10.648821 10.870401
1367606_at 12.13577 12.210385 12.178829 12.186217 12.176355 12.14936 12.159912 12.111513 12.212444 12.200496 12.1371765 12.183698
1367607_at 12.524562 12.480701 12.476823 12.624673 12.46246 12.535819 12.619956 12.521794 12.598784 12.526695 12.581626 12.701183
1367608_at 5.020194 5.424813 5.1981955 5.112665 5.360615 5.2727585 5.420601 5.4625683 5.3376217 5.153367 5.1002836 5.0705795
1367609_at 11.605789 11.696216 11.655086 11.255727 11.126966 11.073099 11.359667 11.539284 11.626317 11.779098 10.962421 10.792664
1367610_at 12.196126 12.31384 12.333415 12.352792 12.271984 12.340896 12.310818 12.262729 12.290562 12.281052 12.390424 12.343987
1367611_at 5.558417 5.5750885 5.2999253 5.447802 5.460138 5.731755 5.3991184 5.604689 5.501236 5.5639925 5.6566133 5.695373
1367612_at 13.9772835 13.9772835 13.917411 13.980868 13.968172 14.041985 13.963574 13.994178 13.996493 14.0218525 14.0218525 13.886433
1367613_at 12.809371 12.734974 12.755 12.728264 12.7819195 12.709889 12.735326 12.754498 12.814999 12.854623 12.694052 12.691453
1367614_at 7.1262827 7.2341504 7.4914885 7.0217133 7.378969 7.5408106 6.8229065 7.2808127 7.310854 6.9969716 6.9858294 7.3811245
1367615_at 4.416567 4.33895 4.333901 4.2912025 4.2613273 4.4149885 4.3400745 4.343789 4.4250197 4.2442513 4.364689 4.1843433
1367616_at 4.522493 4.7151537 4.628377 4.507329 4.613879 4.7739573 4.617016 4.4854565 4.6096716 4.5410147 4.6280174 4.665701
1367617_at 9.5423 9.45313 9.436729 9.566286 9.354886 9.359832 9.443121 9.556725 9.605606 9.655009 9.79741 9.705524
1367618_a_at 11.214056 11.231778 11.2442255 11.263637 11.250727 11.240084 11.254092 11.125749 11.177302 11.217838 11.309621 11.303555
1367619_at 12.3689785 12.363944 12.3855505 12.641425 12.41499 12.46341 12.380764 12.308029 12.57834 12.343675 12.447042 12.529097
1367620_at 12.892827 12.820829 12.806571 12.7541485 12.843987 12.896863 12.914387 12.6328745 12.794326 12.855484 12.794597 12.79278
1367621_at 8.51341 8.288452 8.577967 8.4654455 8.609466 8.35657 8.207766 8.310973 8.455782 8.497312 8.40321 8.500323
1367622_at 12.202915 12.125839 12.163061 12.074919 12.162386 12.136799 12.199029 12.08884 12.22489 12.146824 12.232926 12.155771
1367623_at 11.921213 11.924896 11.949042 11.87652 11.915268 11.926538 12.001715 11.77948 11.984604 11.991021 11.989759 11.807849
1367624_at 10.478096 10.359799 10.225821 10.501704 10.370712 9.879489 10.446458 10.639379 10.594386 10.693256 10.598322 10.502731
1367625_at 13.311144 13.2710705 13.398519 13.34329 13.245637 13.35505 13.361096 13.370392 13.399788 13.455106 13.407819 13.396458
1367626_at 4.9077544 5.0230145 5.1185665 4.8322353 4.799474 4.9822016 4.891075 4.8596125 4.973813 4.8195047 4.9867887 5.0278625
1367627_at 7.888223 7.830972 7.555496 8.068773 8.031619 7.915306 7.8797407 7.6649075 7.841227 8.111561 8.210656 8.385142
1367628_at 6.190331 5.9922004 6.6588945 6.2127056 6.025597 6.082206 6.250564 6.580174 6.4868445 5.6818275 6.225826 6.625508
1367629_at 11.941155 11.98466 11.8793745 12.002442 11.9475765 12.020574 12.010496 11.81215 12.067182 11.942113 12.048365 12.0156975
1367630_at 12.194917 12.16575 12.224568 12.069514 12.130964 12.076612 12.228148 12.076714 12.14577 12.223233 12.220402 12.057099
1367631_at 6.266772 6.2130013 6.0976086 5.931581 5.654353 6.77908 5.666793 6.4949756 5.1649733 5.4067354 6.670407 6.924339
1367632_at 10.1933565 9.828627 10.316892 10.722503 10.327131 9.946959 9.823053 10.207256 10.181786 9.327442 9.855269 9.642476
1367633_at 9.49126 9.317891 9.257712 10.112712 9.429414 9.135044 9.179667 9.665764 9.505542 8.723095 9.280941 9.072864
1367634_at 12.206339 12.265125 12.204777 12.097965 12.146469 12.179129 12.207171 12.12923 12.25372 12.193888 12.244385 12.151969
1367635_at 13.061696 13.044379 13.119115 13.125635 13.033347 13.3039875 13.174515 13.188931 13.207639 13.234544 13.1747875 13.335597
1367636_at 7.963401 8.114124 8.19735 8.120571 8.296181 8.238181 8.274762 8.177187 8.346851 8.16534 8.017107 7.8861628
1367637_a_at 10.413703 10.314692 10.451031 10.458832 10.437676 10.354853 10.225811 10.312792 10.303139 10.449066 10.361208 10.457427
1367638_at 9.570541 9.6497555 9.642527 9.618419 9.7301 9.579155 9.72106 9.558433 9.643893 9.622922 9.564179 10.005644
1367639_a_at 12.288954 12.411205 12.491273 12.594058 12.307421 12.355752 12.350325 12.576416 12.488752 12.6347065 12.541411 12.501844
1367640_at 12.520306 12.505315 12.656745 12.505445 12.475861 12.594959 12.656431 12.530257 12.488251 12.581961 12.661379 12.609219
1367641_at 13.368996 13.555281 13.487392 13.494766 13.504973 13.602597 13.557351 13.527216 13.642441 13.641004 13.493891 13.613445
1367642_at 10.635764 10.571413 10.632027 10.689528 10.577159 10.820127 10.97667 10.816345 10.698554 10.850003 10.720773 11.01705
1367643_at 11.664843 11.366842 11.575238 11.811586 11.572534 11.601444 11.701359 11.714487 11.719281 11.762537 11.712019 11.901781
1367644_at 7.5554767 7.571774 7.8078156 7.8295946 7.607233 7.534264 7.570678 7.8493967 7.8068733 7.7620773 7.915962 8.100357
1367645_at 12.605156 12.602822 12.694471 12.6353245 12.625937 12.6208515 12.610607 12.493818 12.618687 12.612734 12.728667 12.65442
1367646_at 12.028688 12.132333 12.098491 12.013864 11.897779 12.126838 12.262427 12.173438 12.18518 12.2848215 12.04394 12.267714
1367647_at 14.150971 14.086357 14.072391 14.130365 14.128995 14.0537195 14.046327 13.998573 14.0476465 14.038583 14.025778 14.093493
1367648_at 6.5372357 6.5373187 6.4332786 6.472295 6.903462 6.792943 6.8300714 6.9917784 6.6721005 6.367136 6.922083 6.624354
1367649_at 6.521017 6.29195 6.301885 6.18191 6.230182 6.1155543 6.2652125 6.0611963 6.051916 5.344803 6.026567 5.5865803
1367650_at 6.4021077 6.3307633 6.3396025 6.305039 6.2331424 6.387684 6.202618 6.6584616 6.448007 6.429025 6.7603517 6.8640475
1367651_at 10.674502 10.382118 10.360273 10.769956 10.225355 10.216515 10.352491 10.731157 10.23613 10.613998 10.596267 11.06819
1367652_at 9.269749 9.217197 8.972496 9.396291 9.101765 8.792744 9.128546 9.568658 9.153132 9.110756 9.644651 9.438917
1367653_a_at 12.165728 12.228277 12.018675 12.176785 12.23379 12.337056 12.245242 12.147691 12.225178 12.161709 12.142216 12.214487
1367654_at 8.3388605 8.4966 8.378334 8.587085 8.791745 8.36653 8.601999 8.650076 8.811906 8.56266 8.555488 8.670201
1367655_at 7.158692 7.1461267 7.361943 7.464375 7.3416424 7.681945 7.3817806 7.464897 7.610798 7.5991774 7.4452357 7.73565
1367656_at 10.376939 10.44213 10.360973 10.455173 10.415776 10.372945 10.427974 10.547474 10.383998 10.588951 10.370885 10.503126
1367657_at 12.593172 12.379215 12.630528 12.504988 12.49305 12.66371 12.319436 12.1442 12.346654 12.102522 12.698913 12.338868
1367658_at 6.621305 6.903581 6.7066307 6.480743 6.6828723 6.6185217 6.467773 6.6252155 6.6325407 6.8989944 6.7495275 6.5077105
1367659_s_at 10.730858 11.191522 10.247033 10.652366 10.462104 10.894918 11.39871 11.003186 11.723506 11.770588 10.761608 11.371578
1367660_at 5.850437 6.016301 6.149607 6.0187225 6.0720186 5.9267807 6.2871394 6.1120806 6.2814503 5.9905252 5.8474636 5.8035364
1367661_at 6.556443 6.421042 6.6617723 6.604568 6.305903 6.311738 6.3931446 6.4675817 6.613563 6.6673265 6.4144697 6.668873
1367662_at 12.413309 12.391919 12.330779 12.270749 12.39392 12.224718 12.141077 11.915285 12.110469 12.046382 12.393171 12.155996
1367663_at 11.195303 11.521566 11.519231 11.410091 11.28249 11.4275 11.534437 11.570576 11.559066 11.679919 11.569212 11.62949
1367664_at 4.020088 4.2747765 4.2894354 4.13544 4.2192383 4.4152083 4.103531 4.521766 4.279365 4.3661633 4.182555 4.4206786
1367665_at 4.0442133 4.18915 4.3026524 4.0498133 4.294038 4.247956 4.369507 4.2207494 4.444152 4.1680098 4.2546444 4.266822
1367666_at 8.696787 8.710567 8.944883 8.963713 8.951432 8.992779 8.718637 8.504273 8.865761 8.697844 8.770444 8.814558
1367667_at 12.062773 12.374827 12.177012 12.257885 11.935813 12.208311 12.092385 11.990474 12.188176 12.689429 12.118848 12.394342
1367668_a_at 5.8476715 5.864808 6.2639523 6.3105383 6.040731 6.5403256 6.1866684 6.508762 6.3575487 6.7805047 6.8990216 6.9222884
1367669_a_at 9.9186125 9.688126 9.434749 9.680503 9.534867 9.635696 9.617969 9.5210905 9.533418 9.517557 9.923763 9.6589
1367670_at 10.104115 10.380361 10.283091 10.280913 10.417857 10.407514 10.258589 10.148096 10.597037 10.50508 10.281462 10.251448
1367671_at 8.738849 8.764013 8.8084755 8.756678 8.692939 8.922996 8.905351 8.517906 8.820129 8.832291 8.97874 9.206016
1367672_at 11.546198 11.646489 11.342939 11.665467 11.530702 11.576921 11.590812 11.446006 11.741928 11.511402 11.544317 11.727696
1367673_at 10.5633135 10.648713 10.716357 10.671081 10.8268175 10.647791 10.616797 10.670727 10.853988 10.614347 10.755409 10.559978
1367674_at 9.171846 8.920571 9.071032 9.364304 9.218966 9.196989 9.139722 9.176437 9.279493 9.322396 9.299473 9.444814
1367675_at 8.903474 8.781202 8.789992 8.781904 8.721303 8.560101 8.77397 8.567668 8.658374 8.846074 9.001884 8.795796
1367676_at 6.887607 6.504731 6.8381925 6.472637 6.280508 6.401329 7.4069896 6.703988 6.9353595 6.4088163 6.664283 7.7603874
1367677_at 11.38703 11.447411 11.421959 11.688005 11.565714 11.3906145 11.288894 11.165857 11.414499 11.398913 11.381695 11.2476225
1367678_at 10.831966 10.786637 10.737617 11.081988 10.941788 10.671546 10.7595 10.687787 11.021997 10.830319 10.947559 11.207588
1367679_at 9.917372 9.717028 9.865802 9.824154 9.000921 10.3252325 8.767137 10.075121 10.134564 9.8489485 10.58522 10.46249
1367680_at 12.065667 12.127512 12.059898 12.163222 12.055356 12.214701 12.231002 12.292023 12.368248 12.317478 12.272745 12.382748
1367681_at 9.821914 9.86872 9.981046 9.714614 10.02643 9.972469 9.984053 9.806394 10.128526 10.034084 9.976346 10.172163
1367682_at 6.7906375 6.9937654 6.5736923 6.726612 6.700732 6.6792364 6.8954873 6.7882004 6.8895326 6.6803007 6.6507707 6.6932716
1367683_at 9.754316 9.070467 9.545488 9.379795 9.320359 9.428326 9.67846 8.561577 9.210372 9.4184 8.7277975 9.149007
1367684_at 4.548469 4.36938 4.442308 4.374346 4.688858 4.3222957 4.543898 4.5879116 4.174561 4.369862 4.2666497 4.417008
1367685_at 12.037356 12.140016 12.271394 12.078731 12.064201 12.10448 12.093623 12.069119 12.024956 12.095557 12.261686 12.1225195
1367686_at 11.804605 11.563497 11.618388 11.651084 11.655444 11.731435 11.408372 11.277327 11.43127 11.417767 11.5545845 11.59745
1367687_a_at 8.219434 8.229866 8.401401 8.457574 8.364957 8.220894 8.251604 8.356406 8.746639 8.318732 8.610485 8.622264
1367688_at 8.323781 8.433573 8.342901 8.177875 8.255194 8.348153 8.076868 8.184606 8.341368 8.537914 8.4333315 8.40911
1367689_a_at 6.993282 6.882017 6.741015 7.071059 6.9521723 7.4307427 8.223463 8.97604 9.129057 9.648279 8.128876 7.8520536
1367690_at 11.297486 11.201726 11.319183 11.392134 11.061367 11.15433 11.187522 10.999011 11.093257 11.123335 11.441063 11.147105
1367691_at 10.211426 10.298575 10.578137 10.754621 10.393827 10.931056 11.069194 11.351135 10.9413595 11.657247 10.597455 11.477477
1367692_at 3.9460835 3.9813247 3.8635092 3.8792286 4.050425 3.9137554 3.9809105 3.7592201 3.7851427 3.8848593 3.5749056 3.7295637
1367693_at 9.676685 9.781247 9.707218 9.784818 9.651062 9.884721 9.822112 9.785815 9.988612 9.961016 9.742584 9.937698
1367694_at 10.841034 10.821393 10.666557 10.928022 10.916223 11.104644 11.237739 10.873072 11.387523 11.251386 10.945855 11.333433
1367695_at 12.070476 12.026258 12.122159 12.128867 12.048866 12.128785 12.137766 12.129172 12.168281 12.120954 12.170382 12.1044855
1367696_at 7.640667 8.047087 7.8877044 8.168139 7.682416 8.00952 7.8020983 7.8399153 8.003292 7.824692 8.100639 8.141876
1367697_at 10.301652 10.181762 10.115272 10.264493 10.249978 9.741878 10.04013 10.17409 10.346439 10.25424 10.637031 10.494822
1367698_a_at 8.378472 8.782167 8.584233 8.8672085 8.893028 8.636563 8.520808 8.460619 8.778427 8.8555355 8.766614 8.733025
1367699_at 6.717005 6.5207987 6.5588093 6.524611 6.5217667 6.5893197 6.470664 6.4801073 6.4318585 6.714383 6.5010424 6.5843844
1367700_at 4.1284366 4.1446447 4.2608976 4.0306153 4.3320537 4.296461 4.307747 4.202933 4.2136927 4.260284 4.147923 4.173868
1367701_at 6.262539 6.5741863 6.6014695 6.6105127 6.3191147 6.580793 6.7085814 6.469212 6.821458 6.6428094 6.89429 6.736029
1367702_at 12.418353 12.58084 12.464613 12.685993 12.612354 12.578068 12.715482 12.492246 12.728162 12.590745 12.477129 12.657577
1367703_at 4.6577044 5.251631 4.561388 4.384929 5.2038064 4.573615 4.8402634 4.7457047 3.9931142 4.1069927 3.9180706 4.173394
1367704_at 8.862226 8.762165 9.104803 8.974827 8.9223385 9.101594 9.0066805 8.991145 9.018048 9.060993 9.061972 9.049228
1367705_at 8.848342 8.932708 8.61066 8.822666 8.794013 8.908572 8.662807 8.789579 8.743269 8.505765 8.686735 8.830659
1367706_at 10.789727 10.750879 10.829919 10.618303 10.827883 10.777896 10.901343 10.697218 10.856969 10.771893 10.67609 10.986525
1367707_at 9.445484 9.892997 8.920055 8.22196 9.926068 9.477642 9.500788 8.663184 9.094439 9.413995 8.937138 8.804535
1367708_a_at 10.705925 11.054886 10.540737 9.968918 11.201309 10.740921 10.865795 10.118513 10.645969 10.635244 10.420141 10.360792
1367709_at 10.190886 9.413014 9.7247925 9.941194 10.005483 9.570518 9.906821 9.766814 9.490585 9.346855 9.887845 9.476029
1367710_at 9.841496 9.969547 10.082306 10.029827 9.854429 9.937538 10.152199 10.0793915 10.161934 10.241126 10.319405 10.304786
1367711_at 10.641111 10.56176 10.658226 10.8227005 10.813669 10.8830185 10.73074 10.720794 10.799594 10.908602 10.401862 10.677734
1367712_at 5.7292657 5.5748982 5.954696 5.7339854 5.68474 5.7347417 5.6714835 6.116907 6.066185 6.2463713 6.25948 6.265689
1367713_at 8.816629 8.507743 8.63673 8.820123 8.895091 8.769276 8.667437 8.439019 8.724107 8.645158 8.685721 8.935577
1367714_at 7.4762325 7.3467007 7.3008404 7.2596283 7.3666053 7.1733384 7.3869967 7.175754 7.221492 7.4950733 7.175886 7.244855
1367715_at 10.255358 9.983771 10.300784 10.324699 10.302423 10.323593 9.986285 10.021093 10.26619 10.150045 10.125646 10.100916
1367716_at 7.991933 8.002867 7.735148 7.8821807 8.129927 8.3532505 8.082537 8.253149 8.22924 8.342155 8.209724 8.407274
1367717_at 12.286416 12.232192 12.248161 12.1425905 12.162649 12.274634 12.247264 12.2527895 12.2764435 12.179276 12.276544 12.343739
1367718_at 8.554049 8.320581 8.634527 8.580182 8.619173 8.364914 8.39457 8.42277 8.332338 8.528496 8.230449 8.488627
1367719_at 9.420194 9.435166 9.525194 9.686457 9.480707 9.578118 9.617649 9.793491 9.6633835 9.786918 9.519383 9.809377
1367720_at 11.1756525 10.92773 11.051363 11.227015 11.082112 11.062766 11.074101 10.856975 11.2644825 11.082365 11.029208 10.952787
1367721_at 11.3739 11.183664 11.228947 11.388406 11.142305 11.65692 11.363528 11.116556 11.474541 11.09377 11.510051 11.63683
1367722_at 6.948739 7.136752 7.164168 7.0655165 7.018814 6.997921 7.0983458 7.1353106 7.021187 6.964195 7.1124535 7.015549
1367723_a_at 7.557368 7.6110625 7.6325426 7.777745 7.843872 7.81631 7.596398 7.901068 7.994493 8.022955 7.967715 7.9842386
1367724_a_at 10.237183 9.985783 10.06869 10.058928 10.188424 10.021648 9.758546 9.862316 9.973825 10.028499 10.444499 10.310501
1367725_at 7.765546 7.445441 7.9598365 8.113142 7.6569743 8.065107 7.787235 7.9472165 7.390819 7.357747 8.286461 8.233604
1367726_at 6.7210746 6.7327557 6.7306027 6.7283773 6.869738 6.730964 6.7101502 6.7606936 6.9737167 6.904617 6.895375 6.9055257
1367727_at 7.5765204 7.4688115 7.6993914 7.3405647 7.507554 7.521957 7.241677 7.884221 7.5821915 7.8047314 7.677002 7.693948
1367728_at 7.225223 7.4660783 7.138641 7.337708 7.329534 7.674736 7.360544 7.3096 7.611235 7.6799717 7.1157455 7.562584
1367729_at 11.251073 10.892498 11.0972805 10.777116 10.790043 11.404288 11.158222 11.794011 11.440811 11.916855 11.654656 11.677461
1367730_at 9.638682 9.560976 9.567904 9.778678 9.683311 9.708243 9.441926 9.44534 9.614318 9.616256 9.40281 9.577352
1367731_at 7.5719976 7.95508 7.6734524 7.698031 7.6727514 7.8502607 7.3731685 7.612124 7.501683 7.713994 7.592968 7.764202
1367732_at 8.396742 8.3460045 8.553363 8.525492 8.503178 8.528147 8.245407 8.319332 8.26594 8.382474 8.340347 8.530985
1367733_at 6.3193626 6.5828624 6.5271387 6.606232 6.7861404 7.0775175 7.387854 8.025385 7.4802775 7.6011744 7.230107 7.362819
1367734_at 7.5395284 7.47751 7.2538056 7.7804904 7.223374 7.4386773 7.447308 7.6379385 7.6609254 7.286075 7.9173174 7.613726
1367735_at 11.631393 11.839869 11.666461 11.592465 11.67608 11.863167 11.994439 11.786572 11.823499 11.921778 11.93438 12.242282
1367736_at 9.229803 8.959705 9.242144 9.18594 9.183937 8.850245 8.920765 8.757153 8.826907 9.004318 9.099198 8.851484
1367737_at 10.607506 10.5583105 10.602481 10.564013 10.519796 10.504979 10.634107 10.57468 10.620865 10.590217 10.772972 10.856845
1367738_at 6.807847 6.8692403 7.062564 6.846211 6.958825 6.652965 6.9260173 7.2183886 7.01734 7.030611 7.1424 7.004674
1367739_at 4.529621 4.400566 4.448601 4.343107 4.3931146 4.619062 4.5129704 4.576746 4.5339093 4.5563526 4.4262733 4.4832096
1367740_at 6.0819283 5.8874254 6.057967 6.256261 6.0512414 6.064316 6.2202277 5.985957 6.070042 5.9122276 6.385058 6.2527676
1367741_at 10.66552 10.056641 10.614677 10.3360405 10.277526 10.499747 10.133679 10.327452 10.388574 10.394822 11.267743 10.970473
1367742_at 5.447606 5.5999093 5.41127 5.6305943 5.3493643 5.406091 5.453596 5.5018735 5.3028264 5.4846897 5.617841 5.517719
1367743_at 6.8524704 5.9910355 6.740022 6.6191993 6.5749373 6.609864 6.4977107 6.4944386 6.8387585 6.4670553 6.5132766 6.712319
1367744_at 5.635153 5.7466636 5.751803 5.7756047 5.7992425 5.5729656 5.948003 6.004617 5.80215 5.954732 5.755447 6.064946
1367745_at 8.529423 8.375063 8.605039 8.481099 8.595812 8.422299 8.411684 8.429882 8.668612 8.586317 8.319158 8.599618
1367746_a_at 8.750992 8.586813 8.748842 8.729994 8.786648 8.671446 9.045094 8.93203 8.849933 8.758738 8.794561 9.070005
1367747_at 7.813687 7.741053 7.9651256 7.9038987 7.637993 7.9436827 7.5974965 7.847887 7.8376822 7.820681 7.848797 7.7675557
1367748_at 9.354583 9.181156 9.12167 9.095883 9.495648 9.285258 9.223153 8.975446 9.255224 9.186307 9.118003 9.361369
1367749_at 3.6213038 3.2153647 4.2335596 3.6446292 3.5698402 3.604561 3.489908 3.3593495 3.5323408 3.4822466 3.4863749 3.744991
1367750_at 9.109119 8.828121 8.830136 8.828798 8.879822 8.750597 8.746607 8.629567 8.6712265 9.003462 8.73633 8.608405
1367751_at 7.8338027 7.591226 7.756089 7.6331754 7.7460575 7.8722157 7.7398267 7.737808 7.6526136 7.8109307 7.7387547 7.7383413
1367752_at 8.543825 8.438845 8.607756 8.457574 8.591531 8.2963705 8.391005 8.520754 8.47236 8.726928 8.404402 8.6208725
1367753_at 7.5060053 7.0773535 7.5013175 7.4284678 7.32872 7.4769015 7.412011 7.4591956 7.531596 7.389507 7.594709 7.5746794
1367754_s_at 10.077726 10.102176 10.150379 10.254146 10.016516 10.3322 10.010467 10.132731 10.297968 10.483239 10.243675 10.565297
1367755_at 13.386631 13.204567 13.280891 13.246487 13.260897 13.253954 13.177616 13.254782 13.303916 13.29908 13.508755 13.372058
1367756_at 9.574637 9.078078 9.359073 9.108824 8.949239 9.217241 9.152681 8.883126 8.953561 9.039151 9.269591 9.37648
1367757_at 12.240025 12.229073 12.198528 12.221496 12.236268 12.307942 12.361929 12.207758 12.34563 12.32781 12.290672 12.392801
1367758_at 8.024471 7.7812138 8.012 7.648755 8.176644 7.703963 7.732873 7.407755 8.081684 7.64463 7.568412 7.9753585
1367759_at 8.540461 8.517097 8.934099 8.570642 8.7241535 8.473957 8.880491 8.342242 9.191897 8.701098 8.753807 8.619462
1367760_at 8.802498 8.5544195 8.522314 8.792445 8.787314 8.729205 8.557517 8.620825 8.613898 8.726509 8.858764 8.950822
1367761_at 7.3308377 7.7750607 7.4902887 7.554783 7.4286714 7.484593 7.414794 7.6899085 7.2484818 7.3746076 7.50033 7.3611574
1367762_at 5.081955 5.07108 4.984315 4.8999777 5.0365434 5.0954275 5.010257 4.877638 4.9023232 5.0827208 4.9643073 4.9834538
1367763_at 11.517023 11.506866 11.285644 11.469368 11.205695 11.177973 11.486943 11.026571 11.23037 10.949298 11.4674 11.415583
1367764_at 7.761586 7.697079 7.598234 7.752684 8.059216 7.960805 7.3281455 7.292838 7.811736 7.748874 7.4938374 7.9991117
1367765_at 9.6104355 9.87176 9.61663 9.234395 9.631214 9.753903 9.604601 10.11121 10.299805 9.992894 10.000149 9.791201
1367766_at 10.725905 10.711572 10.524856 10.717432 10.533695 10.580523 10.745176 10.309113 10.630345 10.542142 10.630581 10.801982
1367767_at 10.299636 10.174777 10.167246 10.233213 10.191781 10.331691 10.369874 10.198416 10.499477 10.505801 10.469993 10.610248
1367768_at 5.1620216 5.208707 5.036602 4.9953985 5.106278 5.206763 5.210405 5.332441 5.2794213 5.279369 5.3167167 5.1345267
1367769_at 7.9440374 7.9750633 8.152975 8.279326 8.039874 8.003101 8.01511 7.9697 8.1848755 8.008426 8.359663 8.308222
1367770_at 9.584184 9.645665 9.670851 9.632259 9.235874 9.673114 9.44983 9.4956045 9.8065815 9.381066 9.837512 9.296668
1367771_at 10.833627 10.363976 10.063272 10.374631 9.913014 10.712979 9.741797 9.823691 9.5027485 9.198549 10.935111 10.183951
1367772_at 7.640252 7.361607 7.4626017 7.7013454 7.682692 7.568748 7.3759885 7.5264792 7.636081 7.6910815 7.559191 7.7283993
1367773_at 10.814785 10.994309 10.9102 10.722447 10.938851 10.86032 10.814132 10.515167 10.953535 11.15751 10.839835 10.972497
1367774_at 12.759865 12.887931 12.86489 12.999011 12.873168 13.146765 13.031063 13.130501 13.083414 13.045042 12.985821 13.151585
1367775_at 11.8220215 11.865537 11.397596 11.987247 11.494244 11.355181 11.926383 12.078959 11.921422 11.676073 11.931804 11.926725
1367776_at 6.426962 5.930181 6.6947803 5.8593903 5.9819427 5.849214 7.485062 6.3201923 6.2123165 5.7706194 6.599949 6.9644256
1367777_at 11.255981 11.415059 11.224492 11.243054 11.30269 11.718849 11.613818 11.329597 11.822134 11.730628 11.3924675 11.869978
1367778_at 9.654028 9.392754 9.473501 9.581997 9.4335575 9.339344 9.2264 9.367563 9.287138 9.489214 9.641426 9.372057
1367779_at 6.5174303 6.58357 6.5880494 6.774906 6.5425177 6.643913 6.6917143 6.67461 6.5073977 6.7827845 6.52319 6.7512307
1367780_at 7.310216 7.28578 7.279624 7.299426 7.246045 7.5654335 8.079747 7.2555213 7.3426905 7.010198 7.581396 7.652751
1367781_at 4.1866293 4.126134 4.1620502 3.9721086 4.058977 4.0415154 4.237897 4.0218215 4.0245876 4.091666 3.9424226 3.8815935
1367782_at 4.5710397 4.499261 4.7707562 4.5947056 4.5507827 4.4907923 4.447287 4.5043926 4.4109364 4.6191263 4.4190044 4.523369
1367783_at 11.709912 11.653234 11.605068 11.813494 11.789774 11.666178 11.493642 11.752809 11.790914 11.585889 11.656481 11.703377
1367784_a_at 12.909268 12.73563 12.625184 12.884971 12.796308 12.511628 12.44676 12.474632 12.719341 12.628124 12.8214 12.4495945
1367785_at 4.4213357 4.5291867 4.5156746 4.275517 4.4737015 4.4057884 4.3250318 4.514046 4.4498954 4.638962 4.4727535 4.312776
1367786_at 9.75519 10.271653 10.107743 10.232689 10.315239 10.312993 10.318306 10.498054 10.425932 10.59589 10.249384 10.555373
1367787_at 5.8529115 5.760546 5.8167353 5.667636 5.6688595 5.9086304 6.089009 6.0998654 5.6980586 5.8887763 5.7042956 5.6801395
1367788_at 7.688984 7.628858 7.4972777 7.45429 7.657168 7.1058717 7.456847 7.2950115 7.384231 7.3423643 7.4870667 7.413985
1367789_at 7.5315995 7.5534105 7.581854 7.389698 7.6581616 7.467482 7.5181026 7.4270625 7.6621447 7.6256075 7.565115 7.818675
1367790_at 9.848704 9.958544 9.948205 9.865922 9.875566 10.051273 9.9056835 9.631185 9.7083025 9.883019 9.96316 9.8357525
1367791_at 6.804008 6.8967156 6.9294224 6.8908315 6.7609205 6.804894 6.9175744 6.8573117 7.0022516 6.9906883 7.1614065 6.9273214
1367792_at 4.4654317 4.887717 4.7632303 4.637396 4.589972 4.739839 4.482049 4.621571 4.815679 4.811663 4.8224835 4.6582813
1367793_at 12.864189 12.902431 12.818685 12.770804 12.805681 12.79866 12.782935 12.78787 12.901196 12.8885975 12.681171 12.727559
1367794_at 7.786522 7.267898 6.9791393 6.1714344 7.0863943 6.151788 5.5128207 6.3796577 5.913702 5.899086 7.125383 6.509547
1367795_at 7.3946767 7.1591816 6.9759893 7.268284 7.16392 6.9163227 7.125623 7.113653 6.790253 6.7601395 7.7182813 7.242955
1367796_at 7.8660326 7.9069643 8.231641 8.544176 8.276753 8.237249 8.264715 8.563422 8.505432 8.401297 8.277609 8.552296
1367797_at 6.296364 6.2347403 6.457181 6.4650006 6.380085 6.472586 6.3449373 6.7231574 6.5496106 6.450967 6.568743 6.4460835
1367798_at 12.479867 12.519908 12.2778225 12.401667 12.497015 12.425935 12.247575 12.417474 12.406456 12.301839 12.496221 12.26619
1367799_at 5.251951 5.4237022 5.3900137 5.4930305 5.303791 5.2887053 5.380975 5.3729887 5.3870864 5.624255 5.25674 5.5981803
1367800_at 5.9382615 6.1158257 5.81833 5.818656 6.143794 5.789019 5.867078 5.861858 5.8141184 5.9300375 6.0376544 6.5292726
1367801_at 9.5085125 9.321283 9.496938 9.319722 9.523463 9.439516 9.39709 9.340731 9.554991 9.372052 9.5118885 9.252822
1367802_at 8.684114 8.187608 7.872056 8.734613 7.977438 8.258186 7.7811055 8.07342 7.859247 7.884263 8.390386 7.8392143
1367803_at 6.089185 5.6071615 6.03166 6.197989 5.957198 5.852659 5.956086 5.807789 6.38599 5.627901 6.4503765 6.3824315
1367804_at 12.692237 12.645078 12.847117 12.781717 12.805894 12.764779 12.803826 12.931406 12.863247 12.798423 12.86398 12.822007
1367805_at 5.321595 5.1695924 5.2260222 5.2382264 5.2895045 5.1297603 5.1519237 5.1557364 5.087643 5.181241 5.045757 5.057676
1367806_at 5.666932 5.4659243 5.483257 5.6111097 5.6416636 5.834869 5.699826 5.822263 5.6309576 6.038336 5.610241 5.7400637
1367807_at 9.310652 9.2069845 9.166813 9.186178 9.121083 9.107721 9.026814 9.226097 9.134435 9.348757 9.1915455 9.273317
1367808_at 10.109914 10.045669 10.015907 10.002924 9.977774 10.08445 9.704793 9.531228 9.9790125 10.125079 9.999236 9.862473
1367809_at 4.6747174 5.018404 4.8412485 4.5094957 4.74691 5.0112514 4.9778395 4.9276567 4.96257 4.9756 4.8069835 4.858043
1367810_at 6.244066 6.4653206 6.4349904 6.884204 6.6049805 6.43818 6.4461827 6.3789096 6.5294075 6.4164305 6.645134 6.755184
1367811_at 5.244999 5.2313423 5.546175 5.060148 5.3459516 5.120567 5.4566684 4.9722815 4.905857 4.793661 5.279774 5.617266
1367812_at 7.7331753 7.42299 7.6792574 7.905878 7.667961 7.425841 7.8182583 7.745366 7.50905 7.5330305 7.4595237 7.696192
1367813_at 7.1781287 7.4306316 7.5163994 7.5120473 7.3293095 7.509967 7.3907933 6.990981 7.229195 7.3894587 7.215851 7.5814905
1367814_at 8.014022 8.1792145 8.323727 8.449523 8.12084 8.404435 8.175232 8.180975 8.080599 8.396448 8.636059 7.9561863
1367815_at 8.367747 8.35596 8.305515 8.545635 8.341549 8.289056 8.467554 8.27144 8.529005 8.528047 8.291677 8.469017
1367816_at 5.183584 5.0586457 5.056156 5.1446238 4.5537214 4.946624 4.7876515 5.312212 5.0913315 5.0531845 5.6172304 5.1771894
1367817_at 7.1693597 7.091684 7.480021 7.5060444 7.176914 7.3019037 7.0674734 7.037001 7.3616505 7.4392085 7.1587977 7.224097
1367818_at 8.633546 8.531786 8.506076 8.499674 8.728271 8.74876 8.654061 8.321467 8.614938 8.6437235 8.460028 8.788303
1367819_at 11.782502 11.682817 11.806397 11.771977 11.818591 11.779502 11.7089205 11.623577 11.694677 11.591321 11.691821 11.76682
1367820_at 9.059769 9.223404 8.954614 8.996877 9.115396 9.045827 9.038263 8.728486 8.869042 9.073107 8.992372 8.966617
1367821_a_at 3.808499 3.7267153 3.872609 3.7119725 3.799302 3.8446155 3.9370632 3.7684858 3.784557 3.8258047 3.8814545 3.8874667
1367822_at 5.4259157 5.5994525 5.6877246 5.5434403 5.4767013 5.616162 5.657179 5.591424 5.759664 5.64351 5.6446943 5.471256
1367823_at 5.7937045 6.2071633 5.877379 6.0124407 5.914779 6.126862 6.1305933 6.1411996 5.847811 5.6078134 5.821244 6.04798
1367824_at 8.870438 8.626565 8.739612 8.67787 8.780451 8.587396 8.519742 8.55024 8.7810955 8.788209 8.751484 8.656075
1367825_at 6.6336946 6.6163797 6.792467 6.782279 6.5092463 6.631209 6.7565846 6.8687854 6.6862535 6.6134014 6.753196 6.537274
1367826_at 8.986462 9.116535 9.644902 9.778191 9.369412 9.087282 9.569723 9.559602 9.869166 9.955198 9.310752 9.803833
1367827_at 9.518463 9.420719 9.592118 9.585748 9.664055 9.551009 9.418363 9.444668 9.5449915 9.685165 9.5032625 9.585248
1367828_at 9.358647 9.482565 9.4000025 9.427653 9.2069845 9.357104 9.519608 9.2944355 9.573498 9.600965 9.61431 9.666582
1367829_at 11.495927 11.36478 11.450256 11.472521 11.472335 11.453336 11.415572 11.483223 11.698717 11.371627 11.684632 11.57797
1367830_a_at 7.3883066 7.491839 7.5101824 7.372899 7.5585356 7.3347096 7.500809 7.4149203 7.4857683 7.417795 7.278259 7.2293177
1367831_at 8.751827 8.33094 8.587043 8.607886 8.614741 8.439781 8.571132 8.455825 8.691698 8.569844 8.443805 8.647583
1367832_at 10.954718 10.887102 10.769613 10.886921 10.820874 10.985093 10.833188 10.7769785 10.679496 11.035182 10.721554 11.018492
1367833_at 9.2054615 9.260451 9.145338 9.346931 9.207365 9.396786 9.032886 9.239685 9.164955 9.66903 8.956235 9.256993
1367834_at 7.8160434 7.565472 7.288785 7.672466 7.650746 7.7937756 7.434775 7.1703935 7.417664 7.632367 7.321087 7.498722
1367835_at 5.5753284 5.606337 5.5805383 5.6557317 5.541053 5.5509005 5.691053 5.67891 5.695023 5.642925 5.7458715 5.6379843
1367836_at 10.0752945 9.625977 9.304873 9.336922 9.621084 9.718984 9.903737 9.984274 10.273649 9.884272 10.629959 10.948455
1367837_at 9.482086 9.33064 9.291939 9.319621 9.232862 9.466767 9.479426 9.193687 9.329604 9.491833 9.252642 9.35437
1367838_at 12.134821 12.233688 12.459996 12.712436 12.570552 12.661816 12.481847 12.522698 12.565274 12.327428 12.300835 12.527433
1367839_at 10.08775 10.322146 10.234113 10.756276 10.208104 10.341653 10.231871 10.368215 10.460232 10.297155 10.284666 10.1621475
1367840_at 7.86267 7.714167 7.8534083 7.890606 7.9738193 7.6077976 7.753177 7.8025846 7.747898 7.8423853 8.071628 7.8774977
1367841_a_at 3.6311238 3.565288 3.6136906 3.5766287 3.5842338 3.583871 3.7034984 3.6164944 3.5443454 3.691281 3.7425213 3.679079
1367842_at 5.997037 6.158049 6.1695757 6.0654144 6.2014675 6.254122 6.1136165 6.1374855 6.3606544 6.263882 6.4166665 5.842816
1367843_at 10.480773 10.352363 10.1622715 10.324596 10.493415 10.408012 10.296597 10.153033 10.415272 10.23179 10.419109 10.351506
1367844_at 8.823988 8.790041 8.879461 8.948507 8.884647 8.92724 8.588885 8.921183 8.80483 8.804611 8.974215 9.097084
1367845_at 3.695997 3.6999242 3.5253448 3.6899219 3.8468797 3.6237762 3.6557944 3.5921025 3.7502127 3.8377137 3.893296 3.76214
1367846_at 5.921169 6.0786552 5.745406 5.805324 5.718806 6.1473107 5.6303997 5.905643 5.95257 5.953653 5.8061166 6.216377
1367847_at 7.981183 8.232676 8.410168 7.5624638 8.115231 8.167089 8.256905 8.671704 8.755531 8.304873 9.647936 8.963961
1367848_at 7.3593984 7.269719 7.64566 7.512187 7.65041 7.5169253 7.444067 7.2705464 7.6168528 7.5287485 7.526962 7.9013853
1367849_at 9.66125 9.675104 9.58591 9.800156 9.59649 9.874552 9.521819 9.803544 9.744882 10.075086 9.21668 9.835319
1367850_at 8.016961 7.864608 7.998434 8.464618 7.701296 7.910811 7.630647 8.134015 8.398816 8.137864 8.228988 8.024763
1367851_at 3.9620805 4.148403 3.9819949 3.9837012 3.9763207 4.1619043 4.124464 4.041847 4.227172 4.275406 4.03837 3.758904
1367852_s_at 4.8926296 4.8421807 4.763227 5.0353417 4.867151 5.008014 4.891881 5.1299906 4.6505365 4.822908 4.8748856 4.834999
1367853_at 7.923398 8.02709 7.8559575 7.9271755 7.9798546 7.637809 7.4196205 7.7639227 7.690046 7.8268433 8.082132 7.8678546
1367854_at 11.971366 12.129259 11.924736 10.971652 11.789089 12.072075 11.667329 10.745628 11.348194 12.173505 11.436135 11.319788
1367855_at 8.857596 9.135826 8.835966 9.229022 9.064825 9.240049 9.042746 8.967304 9.59273 9.673998 9.253741 9.503192
1367856_at 9.248458 9.118978 9.014622 8.717784 8.868029 9.429867 9.552104 9.155839 8.947002 10.165868 8.971949 9.644968
1367857_at 12.296077 12.495035 12.386421 11.980572 12.290264 12.403501 12.435832 12.1751995 12.137547 12.94254 12.187706 12.564751
1367858_at 4.517005 4.457053 4.6678085 4.3477573 4.56046 4.3341937 4.37124 4.348583 4.049303 4.429438 4.0194864 4.5624504
1367859_at 5.266523 5.300277 5.5150642 5.5521507 5.1450253 5.499651 5.229703 5.596335 5.494663 5.469428 5.5869517 6.0123897
1367860_a_at 9.970164 9.079887 10.249395 9.862958 10.283748 10.09687 10.042084 10.430573 10.134628 10.086659 9.567099 10.196976
1367861_at 5.3279033 5.536937 5.408801 5.450429 5.4706883 5.2038426 5.0455027 5.365051 5.4771557 5.439734 5.424899 5.575101
1367862_at 3.9954832 3.9017284 4.1519957 4.0603013 4.0287986 3.9639888 3.7810082 4.0327253 3.9920082 3.9082797 3.9254766 4.087504
1367863_at 7.8375006 7.748906 7.6386223 7.874366 7.753116 7.6816077 7.932243 7.722735 7.758843 7.9303365 7.9825244 7.7117095
1367864_at 6.1789904 6.376337 6.4414477 6.371133 6.2308683 6.3492966 6.650067 6.430621 6.3015666 6.236907 6.329519 6.4496527
1367865_at 7.027255 6.841241 7.077168 6.940856 6.7586727 7.012761 6.7884316 6.930143 7.3908677 7.2149014 7.0870605 7.2180295
1367866_at 6.013933 6.215443 6.0695677 6.0952234 6.2990284 6.152987 6.109225 6.666863 6.4269524 6.1739755 6.149064 6.4865594
1367867_at 8.595898 8.492948 8.720482 8.587632 8.5400715 8.548946 8.566768 8.651836 8.840335 8.800696 8.591095 8.686863
1367868_at 7.542903 7.3962817 7.416456 7.639209 7.518891 7.4922485 7.6218853 7.378887 7.329481 7.5132985 7.1450915 7.247801
1367869_at 9.619582 9.569557 9.39253 9.780777 9.383973 9.59761 9.269214 9.684758 9.523046 9.588311 9.618543 9.429611
1367870_at 9.222842 9.252705 9.034055 9.050912 9.186452 9.220609 9.008166 8.886649 9.083682 9.1454935 9.043376 9.072126
1367871_at 13.048025 12.787153 12.877066 13.36417 13.174644 13.30332 13.249822 13.722643 13.509645 13.475072 13.473196 13.581459
1367872_at 8.623571 8.637238 8.47533 8.656161 8.579296 8.718895 8.590061 8.557307 8.536309 8.853946 8.656975 8.656601
1367873_at 9.409932 9.388084 9.210641 9.28426 9.353105 9.40595 9.289884 9.373147 9.47408 9.621548 9.468007 9.5224905
1367874_at 6.3090267 6.114777 6.2380323 6.2357655 6.2221584 6.160224 6.0549803 6.346265 6.292691 6.5849886 6.170853 6.367651
1367875_at 9.00282 8.982075 8.970327 9.099397 9.175579 9.137529 9.139458 9.028679 9.259271 9.118468 9.134621 9.201085
1367876_at 6.5204973 6.4945226 6.603936 7.036448 6.669928 6.7396536 6.743564 6.330044 6.3224883 6.5025964 6.2331095 6.486334
1367877_at 7.935836 7.9657736 8.060762 7.7492843 7.970947 7.966666 8.082289 8.040785 8.135044 8.286252 7.847286 7.9734416
1367878_at 8.481763 8.513126 8.557021 8.519312 8.466967 8.446516 8.658947 8.608659 8.6647215 8.853819 8.813311 8.704028
1367879_at 6.9070363 6.814272 7.0825233 6.8346224 7.1042557 7.0964794 7.033997 6.7500997 6.8662086 7.211222 7.0849957 6.95993
1367880_at 5.1244073 5.1417966 5.401891 5.2430344 5.0827045 5.1071196 5.12772 5.1423798 5.4558735 5.1677113 5.7208896 5.4673643
1367881_at 8.210403 8.442669 8.23826 8.1506195 8.421993 8.445244 8.387585 8.039331 8.384872 8.300058 8.2561245 8.223276
1367882_at 7.1996875 7.73312 7.4844537 7.161154 7.7699513 7.2732067 7.854806 7.520446 7.052894 7.3232203 6.981679 7.202215
1367883_at 6.986387 6.838171 6.842334 6.713392 7.0170302 6.738003 6.603053 6.6537337 6.8496246 6.9865236 6.9522953 6.960635
1367884_at 10.694193 10.562715 10.405412 10.585636 10.689373 10.77325 10.550553 10.5147295 10.497118 10.547908 10.422467 10.650458
1367885_at 11.893489 11.9490185 11.682324 11.901069 11.96866 12.060353 11.905991 12.072179 12.029914 12.073114 11.946233 11.9594965
1367886_at 7.5436144 7.7269735 7.5881863 7.5109396 7.822796 7.6251726 7.679777 7.70047 7.6250653 7.6455975 7.6949835 7.459809
1367887_at 12.706094 12.74291 12.772042 12.720585 12.75146 12.907463 12.757017 12.838159 12.793195 12.957825 12.842745 12.991457
1367888_at 4.085925 3.9674878 4.1439433 4.076134 4.2921953 4.2247305 4.3753023 4.3567824 4.274846 4.2177067 4.303418 4.295745
1367889_at 8.25337 8.351971 8.368984 8.327457 8.3779125 8.236972 8.120817 8.244457 8.493093 8.401317 8.328704 8.332081
1367890_at 6.6514626 6.6897025 6.8146915 6.845643 6.58855 6.5513215 6.5376863 6.847783 6.694687 6.79234 6.903901 6.8539715
1367891_a_at 5.4968243 5.636608 5.34363 5.6996813 5.4626913 5.485794 5.634296 5.6025424 5.860709 5.6862435 5.602795 5.8911104
1367892_at 10.614747 10.53263 10.645057 10.486655 10.596386 10.560363 10.613679 10.641549 10.648549 10.555129 10.614411 10.650227
1367893_a_at 6.845931 6.93836 6.9593325 6.9344683 6.7607527 6.656614 6.724 6.9131145 6.828376 6.8992877 6.6412888 6.747183
1367894_at 13.010932 12.831685 12.788738 11.89529 12.783877 12.983934 12.045833 12.654869 11.77986 12.676382 13.004077 13.190953
1367895_at 10.513093 10.496421 10.644305 10.683602 10.680027 10.682086 10.721213 10.537901 10.613007 10.866708 10.597898 10.612759
1367896_at 13.616399 13.192528 13.133722 13.243122 13.192357 12.647544 11.997455 11.21337 11.974427 12.222481 12.760972 11.874432
1367897_at 10.200525 10.327518 10.249395 10.328969 10.253516 10.160867 10.566061 10.160294 10.442028 10.457125 10.523188 10.544331
1367898_at 9.384729 9.186017 9.317755 9.421901 9.208979 9.028942 9.325008 9.324125 9.288089 9.309101 9.451351 9.249752
1367899_at 6.821256 7.0036554 7.1814685 7.2771244 7.2883005 7.7261033 7.003829 7.140279 6.863775 7.2042165 7.3201313 7.418136
1367900_at 7.8532777 8.236417 8.19068 7.978038 8.129841 8.425724 8.177675 8.1269455 8.255552 8.375864 8.392883 8.302811
1367901_at 8.536451 8.661998 8.715742 8.640354 8.710719 8.964691 9.08664 9.280411 9.248869 9.090398 8.9578 9.244371
1367902_at 6.8124785 7.015199 7.012085 7.153017 6.7641134 7.2409434 6.6446543 7.424557 7.191978 7.2901683 7.3642745 7.54739
1367903_at 9.107036 8.985826 8.899923 9.020323 9.030394 8.779796 8.998545 8.940817 8.933003 9.018387 9.14811 9.097752
1367904_at 6.781962 5.75412 6.5158467 6.070547 6.3397145 6.44323 6.621568 6.8069115 6.341082 6.1310782 6.392141 6.411873
1367905_at 10.42265 9.870963 9.970122 10.244701 10.179332 9.9897175 10.19644 9.891543 10.2355585 9.538685 10.136732 9.921809
1367906_at 10.110197 9.885618 9.882939 9.672104 10.017411 9.638618 9.677437 9.460756 9.738991 9.751325 9.917911 9.785174
1367907_a_at 9.131881 9.132693 9.099857 9.09018 9.025724 8.855902 9.151042 8.993562 8.968297 9.13887 9.065283 9.050382
1367908_at 11.280447 11.248962 11.261876 11.350178 11.400709 11.402338 11.279729 11.360317 11.448087 11.390095 11.37238 11.44165
1367909_at 11.457568 11.4900675 11.469226 11.585563 11.426296 11.373292 11.387409 11.583446 11.590876 11.444683 11.505309 11.369708
1367910_at 7.2395782 7.1206975 7.2101345 7.410494 7.038513 7.0389085 7.0567207 7.2876053 7.172647 7.404922 7.534835 7.466503
1367911_at 7.6530485 7.529859 7.488243 7.5957065 7.712824 7.6944194 7.652123 7.504753 7.5433264 7.315904 7.454638 7.4173794
1367912_at 5.7075872 5.7968955 6.011224 5.9964185 5.928728 5.8792267 5.9522777 5.953746 6.284926 5.7148433 5.829959 6.188456
1367913_at 6.50519 6.801307 6.9070473 6.949702 6.670272 6.656874 6.7703133 6.9616456 6.974119 6.6733727 6.740472 6.859436
1367914_at 6.3751245 6.5327578 6.278812 6.41366 6.376462 6.456307 6.540792 6.332658 6.497735 6.539454 6.5040226 6.3632574
1367915_at 8.823885 8.562337 8.592423 8.66011 8.58677 8.6318 8.439514 8.732723 8.678135 8.683339 8.651941 8.83483
1367916_at 5.9546776 6.209687 6.027211 5.949576 5.7412214 6.159225 5.7303424 5.6948094 5.954227 5.957191 5.9061046 6.243694
1367917_at 13.560133 13.467485 13.482541 13.48424 13.404792 13.472688 13.388607 13.550013 13.555548 13.479594 13.551095 13.536296
1367918_at 5.027678 4.9696093 4.973041 5.064164 4.831786 5.0394945 4.924093 4.948617 5.1737475 5.1519504 4.959589 4.966865
1367919_at 5.776539 5.8474784 5.9510984 5.865035 5.8193035 6.16998 6.106568 5.5488005 5.961045 5.6249223 6.0722246 6.322734
1367920_at 5.3534384 5.219377 5.0961456 4.939758 5.710372 4.7896504 5.1418066 5.329591 5.2838545 5.9241576 5.193751 5.688089
1367921_at 7.0238442 7.0521336 7.1266975 7.304328 7.189807 7.0747566 7.2309155 6.9745355 7.2003145 7.4340916 7.151117 7.0606527
1367922_at 7.7861934 7.508919 7.6302905 7.7457094 7.5599356 7.604714 7.492276 7.7822995 7.707015 7.8001456 7.7569733 7.870881
1367923_at 5.2267647 5.6712275 5.261155 5.540746 5.301213 5.3719525 5.473412 5.13888 5.3957314 5.3671875 5.600179 5.5240364
1367924_at 7.076318 7.214072 7.1932025 7.2794266 7.2089157 7.117739 7.034708 7.1310673 7.4080734 7.2320065 7.149558 7.4341164
1367925_at 7.2865887 7.2953377 7.3233533 7.4426875 7.1932974 7.5005336 7.2126455 7.416151 7.469099 7.621817 7.4794035 7.5088115
1367926_at 8.337107 8.57501 8.280722 8.496092 8.411425 8.457365 8.503448 8.394568 8.330711 8.506188 8.437204 8.465973
1367927_at 10.184199 10.371934 10.179571 10.161728 10.195274 10.21729 10.308224 10.134639 10.197683 10.338693 10.355472 10.418017
1367928_at 3.9896202 3.853156 3.9246705 3.9158027 3.803779 3.926399 4.1827927 3.810621 3.731099 3.8046215 3.7005224 3.7482574
1367929_at 9.431625 9.3787 9.64842 9.610304 9.48159 9.508591 9.598011 9.710472 10.100103 9.708548 9.700233 9.975273
1367930_at 3.8941689 3.8206675 4.0277147 4.0071588 3.868335 3.897479 4.1066875 3.8194578 3.8955064 3.9716618 3.7614734 3.833257
1367931_a_at 9.380258 9.1611 9.431324 9.487576 9.3979025 9.481797 9.554679 9.580511 9.479715 9.406038 9.3490095 9.607471
1367932_at 11.580006 11.865328 12.136224 12.386868 11.845052 11.9836855 11.646647 11.436118 12.081863 12.011879 11.923659 11.902058
1367933_at 7.287093 7.1090884 7.9308467 8.099398 7.0979047 7.5695424 7.1818395 7.8108706 7.8594913 8.145361 7.67765 7.947618
1367934_at 5.5344095 5.4773006 5.4838533 5.6363015 5.6469126 5.4718103 5.509179 5.4334764 5.6670837 5.66391 5.6945133 6.0114202
1367935_at 8.22765 8.246414 8.333549 8.411713 8.279462 8.327811 8.152676 8.286463 8.443079 8.441058 8.190868 8.524938
1367936_at 6.805169 6.8939495 7.0320177 7.6239076 6.993187 7.253797 7.1381383 7.0729814 7.0441265 7.232715 7.2321177 7.5109563
1367937_at 8.430638 7.9311047 8.001303 8.385231 7.961299 7.6553063 7.942963 8.19078 8.505243 8.392846 8.230971 8.504526
1367938_at 10.925854 10.670098 10.868391 10.86435 10.6855755 10.579943 10.793605 10.7407055 10.887459 10.788602 10.889607 10.765202
1367939_at 10.481824 10.75382 9.997263 10.22881 10.322883 10.17884 10.504916 10.778809 10.353418 10.864642 10.620475 10.0086775
1367940_at 5.263282 5.3944707 5.7297993 5.5822954 5.4801617 5.4872103 5.5346274 5.6106834 5.389567 5.557977 5.2632127 5.620012
1367941_at 8.749494 8.709013 8.744289 8.914367 8.8776045 8.878725 8.86186 8.654743 8.97746 8.895727 8.929995 9.005643
1367942_at 6.9604483 6.983303 7.2010984 7.0385776 7.1471925 7.4346786 7.0501714 7.239099 7.5282545 7.140173 7.442503 7.5051455
1367943_at 7.415114 7.493673 7.407804 7.610029 7.3670983 7.205311 7.278367 7.3001037 7.587731 7.320744 7.4864874 7.345866
1367944_at 6.1473994 6.090591 5.6766653 5.9250464 5.7700996 5.958956 5.886673 6.2749014 5.9636283 5.818455 6.0601745 5.8399363
1367945_at 10.964525 10.798126 10.903199 10.674474 11.128143 10.662746 11.013188 10.629007 10.771741 10.545374 11.006707 10.864487
1367946_at 9.265509 9.253683 9.511943 9.701568 9.30753 9.487989 9.559612 9.275144 9.283027 9.444072 9.141096 9.284789
1367947_at 8.373325 8.4095125 8.561542 8.49893 8.451366 8.3861885 8.506991 8.473536 8.583691 8.451051 8.48225 8.609064
1367948_a_at 9.592132 9.568807 9.741755 9.804467 9.764417 9.566653 9.7339945 9.944957 9.961506 9.701542 9.732328 9.927719
1367949_at 6.8796034 7.0456347 6.667258 6.6652284 6.6515884 6.7500186 6.762738 6.7142816 6.8646574 6.7521963 6.6093984 6.8473296
1367950_at 7.667013 7.7576413 7.7630177 7.981833 7.803825 7.9130564 7.9633083 8.23958 8.125742 7.9766917 8.074528 8.173391
1367951_at 4.7291565 4.558844 4.627773 4.492917 4.4631968 4.493031 4.6052084 4.48505 4.5489116 4.7085 4.8126593 4.5605936
1367952_at 6.7447996 6.4182067 6.308979 6.243081 6.323936 6.0344563 6.2317424 5.865793 6.34069 6.516792 6.386775 6.1838183
1367953_at 4.683853 4.7416883 4.76171 4.825708 4.60009 4.703981 4.898813 4.5156727 4.966391 5.210163 5.0922384 4.955275
1367954_at 6.645208 6.9275203 6.701427 6.7703133 7.077108 6.442071 6.672915 6.1920986 6.527305 6.588303 6.7528615 6.398997
1367955_at 6.494047 6.3133454 6.351232 6.4331074 6.392647 6.180695 6.3046722 6.3322425 6.247888 6.4652996 6.372509 6.3525705
1367956_at 5.461864 5.3932476 5.3394675 5.77706 5.460138 5.493446 5.3884363 5.406059 5.4178386 5.6305046 5.637028 5.518975
1367957_at 8.690352 8.90207 8.213132 9.012086 9.14692 7.794542 9.104269 9.41191 9.02174 9.645962 8.397232 9.239376
1367958_at 8.491609 8.430202 8.444474 8.600041 8.491026 8.492968 8.225002 8.586648 8.721987 8.766413 8.668108 8.756151
1367959_a_at 5.9971023 6.1583886 6.1404824 6.3369327 5.936135 5.7328835 5.5261226 6.1425962 6.118889 5.4440484 6.02735 5.682211
1367960_at 8.406435 7.9541655 8.099996 8.111426 8.032583 8.024247 7.6138115 7.8504496 7.693195 7.4900365 8.37324 7.9201174
1367961_at 4.2226906 4.238926 4.1992903 4.1139946 4.2885065 4.231427 4.185636 4.290448 4.0277033 3.9914095 4.065117 4.1284494
1367962_at 4.3740454 4.7252707 4.576303 4.418365 4.632807 4.672772 4.9366136 4.52013 4.809868 4.667962 4.6697583 4.517601
1367963_at 7.0627937 7.272835 7.376578 7.075684 7.2726426 7.338019 7.091084 7.4447904 7.448265 7.3523016 7.0389123 7.4626803
1367964_at 4.9217834 5.1084547 5.0040617 5.126302 4.979064 4.9834495 5.2017465 5.070822 4.892006 4.985196 4.935007 4.9319363
1367965_at 6.5721936 6.453054 6.6914 6.5966587 6.7360477 6.6939244 6.580305 6.630847 6.8307705 6.7831655 6.7423716 6.9188805
1367966_at 9.497065 9.5293865 9.653971 9.516304 9.462286 9.6049385 9.584066 9.640894 9.665237 9.846085 9.727497 9.665205
1367967_at 6.8745522 7.097526 6.8862 6.820757 6.9536424 6.859873 6.780467 6.705194 6.4431643 6.673294 6.926667 6.8371267
1367968_at 3.764726 3.8579314 3.8834624 3.6821146 3.8314621 3.751175 3.9228194 3.960657 3.7397954 3.8084195 3.9674234 4.0232353
1367969_at 10.482197 10.527615 10.33588 10.489933 10.538603 10.483181 10.348871 10.414431 10.431651 10.6099415 10.526674 10.528012
1367970_at 4.4547997 4.7456155 4.7136126 4.5969334 4.849721 4.5155134 5.040773 4.4801283 4.319351 4.210859 4.2189207 4.2648454
1367971_at 9.8319435 9.627884 9.833747 9.914462 9.748702 9.668264 9.571762 9.649288 9.654329 9.86547 9.875491 9.8327055
1367972_at 9.695494 9.370203 9.543209 9.752121 9.724789 9.670807 9.515087 9.4151745 9.654057 9.529245 9.520227 9.731548
1367973_at 4.747879 4.5703998 4.7529554 4.542989 4.7260747 4.566363 4.611798 4.612197 4.6842966 4.5482254 4.95865 4.5163107
1367974_at 8.19272 8.426239 8.366584 8.948855 8.0729 8.957552 8.821151 8.555143 8.606866 8.961224 9.449563 9.131407
1367975_at 5.0615025 5.316292 5.133213 5.391602 4.995103 5.6905346 5.5952225 5.344499 4.994472 5.845774 6.268326 6.0502896
1367976_at 6.693512 6.751832 6.5600705 6.82736 6.869043 6.6256013 6.568388 6.424068 6.6272388 6.5483885 6.880776 6.81967
1367977_at 3.924301 3.9631276 3.9721217 4.1111336 4.0237117 4.166215 4.06253 4.1039634 3.99245 4.277932 4.2112985 4.187111
1367978_at 5.9065166 5.8288364 6.0607347 5.9827647 5.9695535 5.9188643 5.9122214 6.204566 6.1355505 6.0235353 5.9158125 5.945218
1367979_s_at 11.195062 11.549459 11.655864 11.7438755 11.09895 11.483623 11.060234 11.123925 11.43291 11.955212 11.520823 11.613698
1367980_at 7.9590764 7.5704575 8.272823 7.9687705 7.866224 7.945509 7.989501 8.007512 8.052645 8.142683 7.7866087 8.217072
1367981_at 7.152148 7.1594467 7.452192 7.0935793 7.1576886 7.044626 7.187345 7.242169 7.040565 7.156011 7.2602158 7.430439
1367982_at 10.841443 10.39932 9.6135 10.657173 9.894279 10.118448 10.135057 10.352823 10.056907 10.295645 10.694309 9.965664
1367983_at 5.476164 5.486965 5.4344606 5.2425632 5.311554 5.4634037 5.565816 5.4753914 5.3325872 5.63312 5.4938645 5.6456904
1367984_at 6.244871 5.989958 6.5395207 6.13207 6.237471 6.101177 6.1518626 6.1157074 6.2173915 6.2934837 6.3415422 6.065041
1367985_at 7.4927845 6.804444 7.5037665 8.065023 6.759282 7.854812 8.112736 6.9309773 7.1193132 7.9308343 8.618496 7.5624533
1367986_at 6.563674 6.548354 6.940948 7.0121136 6.606374 7.0905294 6.9750156 7.01359 7.5373783 7.5126925 6.6983633 7.2158966
1367987_at 8.609308 8.731888 8.655396 8.673623 8.622058 8.82128 8.636732 8.500822 8.737764 8.900717 8.849027 8.745991
1367988_at 12.769348 12.803348 12.697793 12.827458 12.649371 12.907254 12.744789 12.989612 12.965466 12.858098 12.743658 12.811553
1367989_at 4.369857 4.5421734 4.504307 4.4571095 4.524797 4.5024705 4.574915 4.411402 4.320939 4.5314555 4.1568575 4.4825997
1367990_at 5.4928303 5.4956393 5.259017 5.2182255 5.373437 5.3477488 5.570567 5.3300595 5.0273647 5.4118404 5.1828504 5.1666837
1367991_at 9.161513 9.057138 9.133694 9.318224 9.135902 9.307182 9.145974 9.041599 9.380924 9.304487 9.217837 9.290308
1367992_at 4.725511 4.6664624 4.7609653 4.734076 5.024607 5.0190763 4.944729 4.9541845 5.023473 4.9781513 4.954117 4.865725
1367993_at 6.6186757 6.4729996 7.024887 7.0474443 6.903711 6.657599 6.7077765 6.616318 6.8131933 6.753699 6.845444 6.733752
1367994_at 9.876459 9.702665 10.131636 10.277359 10.096905 10.092649 9.961856 10.169435 10.463836 9.910186 10.107667 10.128199
1367995_at 13.023777 12.987746 13.170773 13.112418 13.148473 13.03373 13.077989 13.039385 13.063642 13.052467 13.142373 13.150919
1367996_a_at 6.9946938 6.67023 7.331893 7.3903537 7.2284575 6.966624 6.991666 7.263079 7.353875 7.324651 7.2216134 7.372867
1367997_at 7.6163397 7.8271933 7.8456182 7.8140316 7.666626 7.802132 7.788777 7.5018277 7.673479 7.743949 7.713619 7.7844176
1367998_at 6.3303475 8.097327 6.267096 6.382925 6.6511784 8.607029 8.040501 8.324545 8.734298 8.052003 8.613127 8.548236
1367999_at 12.177099 12.29601 12.211489 12.466714 12.388614 12.425601 12.476233 12.222784 12.592604 12.236414 12.477625 12.471735
1368000_at 14.30808 14.340596 14.387455 14.446203 14.365168 14.388543 14.353165 14.382293 14.369831 14.387455 14.386419 14.394212
1368001_at 4.110453 4.139512 4.247305 4.2934136 4.293507 4.102289 4.1456957 4.155631 4.0085287 3.997886 3.8645134 4.140646
1368002_at 7.1762953 7.0562763 7.1966743 6.876216 7.214428 7.0948634 7.410364 7.079456 7.2023845 6.8812823 7.0859156 7.086577
1368003_at 5.7191634 6.063313 5.992457 5.8212514 5.7357016 5.925861 5.7770844 5.5750384 5.7514167 6.152397 5.853864 5.7625656
1368004_at 9.188688 9.368249 9.164389 9.248801 9.173854 9.266937 9.246469 9.212622 9.217156 9.293722 9.335332 9.324518
1368005_at 5.6995583 5.790211 5.634436 5.760069 5.877174 5.7647047 5.7367506 5.8045907 5.8093524 6.026699 6.2161098 5.799138
1368006_at 7.412985 7.279146 7.3562164 7.3915653 6.978373 7.39437 7.10077 7.555017 7.6138177 7.5250316 7.711038 7.365527
1368007_at 6.70947 6.460957 6.524794 6.3652153 6.7810764 6.8113937 6.854923 6.6309752 6.752696 6.870871 6.754355 6.943166
1368008_at 5.300802 5.402474 5.0820503 5.1996574 5.1035004 5.1439333 5.7169566 5.5206757 5.1835513 5.752265 5.300802 5.46232
1368009_at 8.845097 9.237284 9.247046 9.80238 9.29851 9.003963 9.526027 9.632806 9.343543 9.981262 9.463958 9.849302
1368010_at 7.256561 7.4416246 7.26907 7.2996593 7.006849 7.3796883 7.195076 7.3488984 7.1833973 7.3921695 7.575875 7.4725485
1368011_at 7.6519933 7.705434 7.8569365 7.628304 7.881803 7.825276 7.902609 7.8367004 7.8611774 8.045435 7.8101296 7.928381
1368012_at 5.972189 6.2476583 6.1932464 6.73346 6.4394565 6.1906743 6.5842195 6.2529626 6.821125 6.3691 6.6133327 6.5371284
1368013_at 4.384284 4.501337 4.4026165 4.5711136 4.6776676 4.489193 4.722308 4.5238867 4.3969593 4.3052387 4.423866 4.525914
1368014_at 4.7725134 4.680641 4.5572424 4.5584803 4.835232 4.758112 4.355313 4.78419 5.0100203 4.626258 4.900285 4.6499453
1368015_at 6.16333 6.2350283 5.7691617 5.9104385 6.2025094 6.118967 6.098526 5.9210453 6.0745125 6.225169 6.0160193 6.0228987
1368016_at 12.774824 12.68553 12.670049 12.708625 12.490066 12.85296 12.931174 12.74253 12.945837 12.912362 12.721615 12.827568
1368017_at 4.675738 4.8672905 4.8895864 5.039449 4.9267416 4.904971 4.8973837 4.9536576 5.0359573 4.920746 5.010948 4.967266
1368018_at 8.501811 8.29389 8.388539 8.731951 8.41871 8.437882 8.575661 8.586746 8.565723 8.910084 8.503295 8.664568
1368019_at 7.230114 7.2283006 7.47635 7.3605137 7.431171 7.5001006 7.5380073 7.433502 7.336303 7.609047 7.5520353 7.6489882
1368020_at 6.491249 6.753039 6.638737 6.7460327 6.4106593 6.9885755 6.204911 5.8523417 6.7330446 7.1031303 6.4574156 6.8435364
1368021_at 13.468692 13.899353 13.7497635 13.925345 13.963868 13.771136 13.921972 13.921388 13.977447 13.844275 13.778008 13.961429
1368022_at 6.3211675 6.8107977 6.4229574 6.9012966 6.571354 6.6618843 6.61401 6.827753 6.984827 6.849665 6.73487 6.7700686
1368023_at 6.849957 6.8432603 6.832276 7.0854735 6.672215 6.914627 7.0316873 7.7610145 7.4093003 7.3902335 7.1037507 7.370781
1368024_at 6.624353 6.8257976 6.8132725 6.63563 6.329638 6.579836 6.724074 7.1986027 6.757768 6.9888163 6.7595606 6.967033
1368025_at 7.232657 6.6900005 6.657687 6.6358857 6.9371552 6.709451 6.6718783 6.594103 6.623968 6.9867225 7.5546384 7.173481
1368026_at 7.1175303 7.2563066 7.359496 7.3115726 7.420373 7.2610564 7.355731 7.2463756 6.823925 7.0903616 6.990065 7.0013866
1368027_at 6.7267785 6.726733 6.644768 6.899941 6.620994 6.718359 6.599798 6.8657427 7.0641828 6.7121325 7.0366707 6.749158
1368028_at 4.1012783 4.5367923 4.4238987 4.338999 4.6846886 4.5898743 4.4658465 4.3733406 4.6957145 4.6624317 4.7993827 4.255283
1368029_at 10.403631 10.398552 10.307806 10.491937 10.416611 10.500527 10.397774 10.486065 10.500552 10.497444 10.441485 10.627314
1368030_at 8.874525 8.751804 8.594864 8.653979 8.787824 8.9115925 8.801032 8.88406 8.729402 8.76164 8.865916 9.076646
1368031_at 7.0988507 7.1209054 7.0787983 7.2463465 7.40563 7.1733384 7.2428217 7.0526066 7.168898 7.136472 6.948381 7.0999184
1368032_at 6.1734324 5.47064 5.92422 6.0116434 6.151292 5.675303 5.717033 5.7535715 5.7929964 5.622755 5.937197 6.189141
1368033_at 6.149549 6.313613 6.1527905 6.227683 6.0883765 6.013673 6.273493 6.1862297 6.125423 5.8453035 5.942555 6.1678276
1368034_at 4.34348 4.3783875 4.2091227 4.156294 4.129202 4.2227955 4.27442 4.2525992 4.1617355 4.3490934 4.325021 4.2061653
1368035_a_at 9.949235 10.295288 10.494535 10.532167 10.464104 10.789838 10.168168 10.18948 10.523746 10.640284 10.349131 10.816113
1368036_at 10.178834 10.313706 10.524501 10.178241 10.346477 10.617456 10.606521 10.321116 10.356519 10.665858 10.186265 10.513851
1368037_at 7.012653 6.8171067 6.6452203 6.727933 6.4026356 6.2617974 6.700928 6.5916133 6.4580393 6.8211627 6.8834033 6.798134
1368038_at 8.032817 7.91994 7.7818937 7.998347 7.923938 7.87592 7.6323376 7.5468745 7.942915 7.90171 7.947532 7.7969737
1368039_at 5.9164667 5.598203 5.5520387 5.863833 5.6878433 5.7113585 5.6568103 5.4858727 5.8864346 5.964076 5.817725 5.967165
1368040_at 8.17782 7.8317337 8.093241 8.119141 8.011663 8.099602 7.8503957 7.858847 8.123917 7.9435325 7.9800143 8.064181
1368041_at 9.253449 9.112229 9.295734 9.353035 9.451683 9.3145895 9.140554 9.140645 9.169768 9.240572 9.34459 9.129104
1368042_a_at 10.6012535 10.542719 10.545526 10.602099 10.64885 10.791547 10.6902685 10.656073 10.676941 10.662434 10.789113 10.781771
1368043_at 7.49215 7.391511 7.591785 7.507976 7.6030264 7.515021 7.460434 7.61025 7.731437 7.6429853 7.7457166 7.8344975
1368044_at 3.339705 3.627604 3.3916543 3.3549702 3.4287403 3.426323 3.4004598 3.4698243 3.2711182 3.3939435 3.4078493 3.392874
1368045_at 9.785804 9.6973095 9.581753 9.659461 9.767318 9.689195 9.648502 9.65491 9.526109 9.634221 9.674828 9.715471
1368046_at 9.856653 9.820662 9.5045185 9.830207 9.844189 9.822849 9.808975 9.737475 9.911018 9.815744 9.5387745 9.844071
1368047_at 7.0476627 7.012791 7.2861695 8.431529 7.2721624 7.863174 7.746509 8.677467 8.093534 7.9031243 8.022318 7.843016
1368048_at 13.999095 14.019335 14.076042 14.135056 13.97363 14.088095 14.191697 14.038523 13.98525 14.108781 14.075862 14.126916
1368049_at 10.972329 10.771363 10.726513 10.736844 10.864734 10.6701975 10.624387 10.391133 10.665219 10.876681 10.601907 10.466418
1368050_at 7.363476 7.430906 7.349056 7.2011957 7.49718 6.93973 7.2064743 7.57222 7.6304235 7.3945704 6.9917316 7.0375705
1368051_at 11.316847 11.199318 11.137999 11.290299 11.261 11.237608 10.824582 10.566154 10.809126 10.824238 11.179134 11.18794
1368052_at 4.800997 4.640907 4.7574635 4.8130403 4.607997 4.5778117 4.571471 4.7350836 4.9984946 4.6885304 5.045709 5.0331078
1368053_at 5.5401473 5.434933 6.136093 5.9930954 5.4979763 4.9040694 5.6237035 5.732072 5.9003043 5.8682804 5.780561 5.7394385
1368054_at 6.8490176 6.7451196 7.025329 6.7537065 7.038316 6.8048625 6.954803 6.5518637 6.7909136 6.677494 6.59451 6.9425426
1368055_a_at 7.195776 7.152549 7.6744146 7.532907 7.5952783 7.6453376 7.84597 7.310399 7.746288 7.8509607 7.3031855 7.7741346
1368056_at 7.04568 6.947823 7.1090007 7.011959 7.088489 7.094795 7.1635585 7.203072 7.276422 7.215047 7.38403 7.3631253
1368057_at 8.365721 8.111102 8.035956 8.6438875 8.41086 8.317629 8.357053 8.548399 8.08827 8.210566 8.3225765 8.364829
1368058_at 6.7942033 6.754093 6.7048264 6.573427 6.7237864 6.8149357 6.80693 6.6936984 6.937823 6.807135 6.9922204 6.71572
1368059_at 8.559562 7.011083 8.758027 9.315433 7.9863825 7.7247224 7.1023765 7.493395 5.497596 7.4766865 8.318423 7.6584835
1368060_at 12.760111 12.603083 12.7331705 12.8100395 12.683927 12.634678 12.657416 12.621528 12.868902 12.576949 12.746743 12.696815
1368061_at 6.059556 5.6513147 5.6903925 5.8823843 5.6946397 6.276411 5.7402186 5.6068816 5.7132244 5.9336424 5.707582 5.499715
1368062_at 8.470317 8.399266 8.45764 8.528485 8.489967 8.620282 8.363185 8.262992 8.588393 8.623935 8.537415 8.535682
1368063_a_at 8.245765 8.189338 8.222829 8.1756315 8.2883415 8.091574 8.097553 8.213024 8.353196 8.176306 8.414712 8.488782
1368064_a_at 10.025227 10.055255 10.081125 9.5460415 9.923675 10.131235 10.183298 10.175072 10.115433 10.574499 9.984773 10.444564
1368065_at 7.358732 6.9192543 6.804945 7.1879487 6.7909408 6.976525 7.20254 7.0171747 6.9109955 6.962483 7.0592227 7.1496463
1368066_at 5.7125454 5.940148 5.6766653 5.881071 5.7782574 5.6383004 5.840411 5.892239 6.0537853 5.8293056 5.9559035 5.9327993
1368067_at 8.165562 8.032523 8.294282 8.285467 8.188356 8.2655945 8.251895 8.2391405 8.359209 8.412653 8.342585 8.47368
1368068_a_at 6.8528132 6.7709613 6.866557 7.0876026 7.167554 7.0830936 6.716064 7.179246 7.1161947 6.8724384 6.957934 7.134669
1368069_at 8.049593 7.816148 7.9404445 8.121059 7.7377057 7.99483 7.950751 7.66197 7.6447253 7.920733 7.7610416 7.7920027
1368070_at 7.492608 7.7592525 7.6995134 7.8325486 7.7110043 7.81012 7.6460004 7.6841316 8.032122 7.775416 7.973278 7.8604345
1368071_at 11.615059 11.698423 11.613102 11.684776 11.77044 11.864996 11.755929 12.027542 12.151248 12.024714 11.950754 12.005961
1368072_at 6.0126877 6.4047136 6.401758 6.4102592 5.9091864 6.086746 6.403623 6.1977353 6.050277 6.42513 6.152922 6.3921695
1368073_at 7.352374 7.53806 8.167547 8.084884 7.4773927 7.938106 7.797702 8.325343 8.378562 8.514003 7.806988 8.5082
1368074_at 6.2954354 6.4570365 6.1735945 6.09171 6.510125 6.6282525 6.3810043 6.0550833 6.180362 6.4404316 6.1609 6.670703
1368075_at 10.552325 10.666168 10.374992 10.651744 10.583054 10.474227 10.738824 11.038083 10.859552 10.818548 10.773796 10.926567
1368076_at 7.013774 7.168254 7.2232637 7.424234 7.17327 7.164125 7.2745104 7.3080297 7.2571955 7.5259943 7.3673596 7.4284086
1368077_at 12.904999 12.966367 12.710023 12.820568 12.874417 12.827189 12.79573 12.860817 12.855926 12.990837 12.794281 12.841267
1368078_at 4.5188026 4.748329 3.9371367 3.9835784 4.6462555 4.733862 4.0154696 3.836771 4.172914 4.298149 5.0675354 4.948064
1368079_at 8.982198 9.068253 8.516401 8.413747 8.506425 8.978524 8.779293 8.770803 8.897903 8.950985 9.026002 8.890301
1368080_at 3.6021183 3.6912706 3.6749012 3.6565077 3.6844506 3.7225895 3.8403556 3.8876173 3.6525548 3.8315792 3.7593231 3.7757528
1368081_at 6.997421 6.9625497 7.0220366 7.0675387 7.1450176 7.012857 7.0972743 7.05856 7.2152114 7.217031 7.17913 7.144386
1368082_at 8.1319475 7.980638 8.148103 8.07481 8.013926 8.114632 8.073069 7.9066687 8.208665 8.382154 8.222128 8.322658
1368083_at 8.512801 8.292726 8.524275 8.567438 8.449373 8.32452 8.426537 8.399907 8.708324 8.811317 8.719695 8.593198
1368084_at 6.30161 6.1128607 5.865163 6.017844 6.054555 6.1946588 6.089258 6.0870523 6.1898003 6.318172 6.08829 5.979716
1368085_at 10.15781 10.22932 10.108481 10.205223 10.3233795 10.212517 10.227093 10.307631 10.4495735 10.173958 10.147379 10.245297
1368086_a_at 8.6333275 9.122108 8.881457 9.011808 8.755613 8.704068 8.635598 8.630368 8.90757 9.221842 8.537775 8.318803
1368087_a_at 8.030334 7.830519 8.227983 8.560583 8.301783 7.9603915 8.174984 8.034928 8.285212 7.947882 7.958098 8.358763
1368088_at 6.6770353 6.7114697 6.8399467 7.1533575 6.9140534 6.701164 6.7482595 6.822555 7.0522966 7.0653334 6.950077 6.988601
1368089_at 8.216604 8.086556 8.208827 8.359312 8.313041 8.420994 8.2611065 8.577698 8.365513 8.352178 8.527261 8.591042
1368090_at 7.1652045 7.0942044 7.147246 7.099502 7.1139646 7.091914 7.242966 7.0270233 7.1360707 7.1874137 7.1572094 7.1397367
1368091_at 8.996691 9.017749 9.009113 9.154013 8.970627 8.625172 8.824873 8.652386 8.789869 8.875661 8.8211155 8.85011
1368092_at 12.085646 12.228383 12.147268 12.170503 12.289199 12.373879 12.328725 12.34006 12.41401 12.369138 12.329409 12.335647
1368093_at 3.5852206 3.8406582 3.5982623 3.9471068 3.6895134 3.7946122 3.90331 3.7053063 3.7034686 3.8465474 3.918211 3.8757522
1368094_at 6.4877295 5.9928374 5.989191 6.40692 6.4887953 6.330409 6.294027 6.4605556 6.466898 6.550361 6.4179764 6.7117352
1368095_at 9.60617 9.501618 9.194685 9.439868 9.772385 9.384547 9.598599 9.3161745 9.649764 9.727223 9.72867 9.607393
1368096_at 9.119992 9.04622 9.112742 9.164708 9.232274 9.148292 9.070531 9.074618 9.219765 9.055991 9.206527 9.084044
1368097_a_at 4.7114806 4.783803 4.552191 4.747626 5.102262 4.811692 5.0709987 5.011924 4.8137283 5.0161877 4.866287 4.730644
1368098_a_at 7.488971 7.6110044 7.438497 7.532848 7.7311583 7.870464 7.639316 7.0955563 7.3557734 7.4810452 7.45679 7.4035807
1368099_at 6.9319463 6.7870946 6.726402 6.94458 6.795101 7.015432 6.580305 6.975183 6.9200554 6.8508186 7.247005 7.2011886
1368100_at 10.449962 10.466687 10.512155 10.378433 10.568736 10.594728 10.592164 10.663698 10.779722 10.964051 10.574028 10.619615
1368101_at 7.357214 7.2877426 7.3844037 7.1632843 7.215094 7.070157 7.305534 7.2387614 7.325083 7.1326737 7.423728 7.577335
1368102_at 7.9345536 8.650295 8.214247 7.9301095 8.120165 8.568861 8.66375 8.82329 8.722773 8.884958 8.017197 8.399284
1368103_at 6.8796034 6.8632045 6.981723 6.9769535 6.58977 7.0228667 6.6779494 7.020546 7.0433793 7.0412602 7.468819 7.4619145
1368104_at 6.756473 6.7822485 6.3314943 6.3432574 6.5626135 6.260866 6.151861 6.0929723 6.461463 6.049107 6.60004 6.2897377
1368105_at 5.250987 5.3802195 5.262513 5.3676195 5.427268 5.1674623 5.459814 5.1245794 5.178443 5.2217336 5.359372 5.406987
1368106_at 8.030991 8.103661 8.825898 8.62244 8.43601 7.8764706 8.227415 8.517405 8.499752 8.683481 8.802518 8.869635
1368107_at 3.6567736 3.8388696 3.75423 3.7555015 3.7454007 3.7776027 4.102441 3.9624188 3.8119555 4.0512543 3.743198 3.8676925
1368108_at 4.451415 4.895709 4.857711 4.803195 4.669186 4.751669 4.8436728 4.710085 4.9988422 4.8830976 4.775444 4.787426
1368109_at 6.738653 6.6728444 6.82927 7.0588484 7.1575108 6.8741326 6.5511856 6.6172614 6.682928 6.869659 6.8246546 6.7988667
1368110_a_at 4.059517 4.208561 4.1685605 3.9895723 3.9923496 4.1781087 4.2596664 4.1818857 4.2244806 4.101067 4.206083 4.1567407
1368111_at 7.4771976 7.446901 7.5092225 7.894511 7.76601 7.32702 7.6571546 7.5531974 7.771667 7.6489096 7.564791 7.627034
1368112_at 5.014574 5.2875485 5.0743117 4.927423 4.992654 5.1708694 5.1320467 5.025961 5.162547 5.094043 5.2280645 5.143945
1368113_at 4.6359286 4.3807206 4.289471 4.290741 4.450475 4.480137 4.3759093 4.459829 4.6042547 4.3733964 4.542976 4.7725744
1368114_at 4.5594044 4.862061 4.716138 4.354527 4.8498473 4.974208 4.7223077 4.4164724 4.6326838 4.551529 4.517685 4.4327793
1368115_at 10.712582 10.072587 10.445108 10.399793 10.248614 10.134426 10.165633 9.633333 9.952774 9.797125 10.647007 9.935746
1368116_a_at 6.9434953 6.756615 7.0402055 6.9487524 7.0510526 7.056715 6.730831 6.996068 7.1309447 7.2251935 7.266064 7.2052813
1368117_at 8.582452 8.668438 8.59823 8.712719 8.811475 8.706845 8.436231 8.846055 8.964166 8.754136 8.7287855 8.911449
1368118_at 7.790883 7.5368404 7.636924 7.9237833 7.8682847 7.669414 7.779933 7.7959075 7.7427015 7.851147 8.012462 8.101266
1368119_at 5.5392714 5.550406 5.6626596 5.64279 5.5275545 5.7565002 5.8340373 5.79084 5.6790524 5.738225 5.7060776 5.675084
1368120_at 4.65592 4.650565 4.5487194 4.280055 4.544908 4.48065 4.67546 4.530635 4.4291515 4.6017647 4.2703867 4.4300957
1368121_at 9.878161 9.589302 9.916023 9.828036 9.211075 9.306128 9.74717 9.254527 9.961497 9.6245365 9.829898 9.689022
1368122_at 9.335283 9.314964 9.183741 9.438296 9.328818 9.321229 9.06838 9.418354 9.641187 9.41274 9.567308 9.452561
1368123_at 6.560273 6.8725023 6.697298 6.701147 6.8407955 6.689739 6.9665513 6.7590914 6.948777 6.5009694 6.7597456 6.681859
1368124_at 6.546798 6.909488 7.1812286 7.101977 7.431219 7.264246 7.210502 7.289372 7.369501 7.1515946 7.0043283 7.509752
1368125_at 6.369042 6.204281 6.221513 6.4625363 6.409456 6.262013 6.6147556 6.4841537 6.365075 6.392406 6.560583 6.497776
1368126_at 6.1174746 6.2515664 6.379137 6.685101 6.185112 6.3276587 6.203712 6.0495577 6.375145 7.0951014 6.781167 6.4975233
1368127_at 6.6041856 6.275626 6.550392 6.4830375 6.5379643 6.788993 6.5847588 6.6221495 6.630421 6.7863445 7.006923 7.019358
1368128_at 5.842539 6.9144425 6.739561 6.7705426 6.438655 8.014132 6.5082335 5.95668 6.95518 7.540539 6.669107 5.949723
1368129_at 6.494047 6.8222957 7.075566 7.147949 7.1171207 7.012085 7.1921673 7.3794103 7.1617985 7.2964563 7.0718 7.190773
1368130_at 4.867299 4.969928 4.7368593 4.7825027 4.8335514 4.789136 4.945903 4.755892 4.6024675 4.656188 4.7308674 4.804881
1368131_at 4.7102776 4.397624 4.7781096 4.705079 4.513813 4.7439966 4.7461853 4.39019 4.8254213 4.7748475 4.647295 4.617535
1368132_at 9.543705 9.650607 9.289797 9.573597 9.601018 9.736448 9.272671 9.409723 9.593021 9.213415 9.5102 9.43018
1368133_at 7.174413 7.3916583 7.2867384 7.2272716 7.2396865 7.456703 7.2809324 7.6033325 7.570583 7.9360013 7.4365187 7.7093368
1368134_a_at 8.051514 8.489433 8.292542 8.703837 8.41865 8.5758915 8.472711 8.422698 8.643752 8.5628 8.501583 8.568909
1368135_at 5.790574 6.1103487 5.798172 5.9598064 5.731569 5.871407 5.9268494 5.9786797 6.12557 6.532643 6.267348 6.2748704
1368136_at 7.641354 7.792879 7.8871074 7.9191117 7.816863 7.6972027 7.7470784 8.003085 7.8654685 7.900673 7.8159695 7.993357
1368137_at 6.185274 6.3822513 6.2945333 6.3527184 6.16273 6.249686 6.1733346 6.3854694 6.2368774 6.1214623 5.9610868 6.2370644
1368138_at 5.9020963 6.029095 5.849724 5.9154387 5.8548493 5.9579487 6.224535 6.138647 6.1471553 5.99473 5.9138813 6.1512218
1368139_s_at 5.533078 5.757283 5.3486514 5.378541 5.742574 5.5607557 5.385342 5.3698626 5.0068264 4.822908 5.00363 4.947832
1368140_at 6.18954 5.876921 5.602984 5.959429 5.988233 5.710073 5.73938 6.2262163 5.81812 5.9645195 5.5701566 5.351875
1368141_at 11.133945 11.198146 11.233133 11.243461 11.221371 11.121647 11.257185 11.083773 11.252971 11.258244 11.039492 11.132307
1368142_at 5.472386 5.261124 5.248121 5.2255735 5.4090223 5.3304253 5.3338156 5.423854 5.3609605 5.5964003 5.367743 5.385866
1368143_at 6.6946673 6.872627 6.7061596 6.921537 6.8614283 6.6034646 7.357857 6.8851185 6.7552857 7.2908874 7.096289 7.3253436
1368144_at 5.3476596 5.310172 5.129251 5.322871 5.1566615 5.4304004 5.5847487 5.1895947 5.4403234 5.4396615 5.242686 5.6772785
1368145_at 6.01695 6.420309 6.1508503 6.4445915 6.237161 6.433409 6.4552736 6.403869 5.9832573 6.0079536 6.2519407 5.465662
1368146_at 10.997538 10.141866 8.310728 9.863831 8.784948 8.926076 8.724569 8.464387 8.387895 8.401761 8.782368 8.72503
1368147_at 9.421168 8.189057 5.7457275 7.975646 6.396313 6.523034 6.4486613 6.5064206 6.10773 6.3924065 6.4908433 6.833231
1368148_at 4.9060373 4.8874884 4.762883 4.3745365 4.608782 4.1749163 4.3308716 4.669447 4.6035385 4.462266 4.621475 4.692415
1368149_at 6.1857095 6.2637844 6.1368494 6.125277 6.095387 6.081121 5.986668 6.2736993 6.305498 5.985924 6.183426 5.925519
1368150_at 12.47313 12.767514 12.768413 12.596195 12.592877 12.62336 12.767331 12.8424835 12.966549 13.122708 12.718077 12.971094
1368151_at 9.78026 9.827332 9.883373 9.869698 10.087962 10.150573 9.861934 9.774922 9.965349 10.117029 9.88024 9.997316
1368152_at 7.075448 7.0893087 7.257224 7.2815313 7.1630597 7.2052608 7.1278987 7.263511 7.347952 7.2474604 7.5071516 7.4805903
1368153_a_at 7.0417533 7.14374 7.181451 7.161198 7.294386 7.096966 7.403102 6.9509087 7.113736 7.2754283 7.294873 7.1633325
1368154_at 7.2284203 7.3435826 7.285765 7.3931026 7.1065593 7.0719748 7.1737127 7.3430457 7.2622776 7.3583794 7.3726625 7.3382883
1368155_at 12.468809 9.317678 12.965187 11.516288 9.188763 12.15345 12.937942 13.364571 13.130975 13.343458 11.840195 12.665228
1368156_at 5.736618 5.8138165 5.6422687 5.6588006 5.853685 5.6161275 5.7391806 5.496559 5.4790187 5.5519843 5.755447 5.616569
1368157_at 6.1403365 6.231237 6.1336718 6.399237 6.2705398 6.189346 6.4005566 6.3452787 6.2987475 6.294651 5.9905257 6.237075
1368158_at 8.397526 8.362455 8.340668 8.354998 8.458295 8.523589 8.268247 8.122517 8.307344 8.564229 8.164767 8.239416
1368159_at 8.179773 8.188717 8.248341 8.511738 8.097627 8.095306 8.356703 8.34885 8.414543 8.282768 8.590777 8.406859
1368160_at 10.012013 10.003469 7.4533787 8.889557 7.8500423 8.733857 9.343273 8.963678 9.157674 8.865741 11.331615 8.73702
1368161_a_at 14.085117 14.048007 14.062252 14.100585 14.078708 14.141852 14.096022 14.104598 14.083401 14.109411 14.065169 14.138735
1368162_at 4.6037207 4.7261705 4.7345667 4.538038 4.8734074 4.587971 4.7100997 4.922787 4.4141207 4.3907194 4.4507284 4.6435366
1368163_at 9.790757 9.878215 9.887076 9.834696 9.838703 10.00756 10.002426 10.182449 10.25835 10.169526 9.984611 10.329579
1368164_at 7.008824 7.0654035 7.3383627 7.2402987 7.1063375 7.051801 7.152107 7.3498645 7.2010636 7.2706537 7.297161 7.135781
1368165_at 7.6558256 7.3681736 7.546725 7.704028 7.308757 7.81365 7.5635858 7.61905 7.5182624 7.740594 7.69517 7.901114
1368166_at 5.88306 5.975583 5.8407536 5.9328094 5.8735685 5.8453827 6.084966 6.1087947 6.008882 5.9698505 5.8897405 5.8923063
1368167_at 5.5720086 5.789529 5.5128403 5.4307537 5.419707 5.7316422 5.4675984 5.6266246 5.732758 5.703686 6.1395693 5.6768403
1368168_at 8.381567 8.178839 9.247553 9.724773 8.933166 8.76689 9.022913 8.418436 9.050871 9.215846 7.24609 8.358762
1368169_at 6.403407 6.3561535 6.567872 6.306456 6.483597 6.505042 6.3598137 6.489184 6.610436 6.4706774 6.446294 6.464759
1368170_at 4.1476517 3.8411074 3.850885 3.9468405 3.8129768 3.9418454 4.0171742 4.6550345 3.7166781 3.9515703 3.7902174 4.0558786
1368171_at 8.82231 8.1630745 9.251844 9.959281 8.66275 8.32038 7.4027166 6.669804 8.98251 7.2461905 8.306209 7.455147
1368172_a_at 6.1109176 5.4238396 6.575639 7.2754607 5.8900795 5.561763 5.0266294 4.277358 5.9483356 4.8673077 5.310845 4.7510033
1368173_at 7.4076567 6.761845 7.286634 7.0175533 7.434483 6.77845 7.234213 7.054384 7.417589 7.06598 7.5327363 7.529674
1368174_at 4.000779 4.061678 4.170908 4.2895784 4.1128035 4.0368567 3.971929 3.9633014 4.042985 4.1541934 4.158889 4.0218124
1368175_at 6.9782076 6.333425 7.1710496 6.9990377 6.888427 6.8762555 6.510022 7.024574 6.8525543 7.2842135 7.354553 7.42493
1368176_at 7.670049 7.8781247 7.795081 7.823256 7.7598605 7.725165 7.884214 8.053929 7.822816 7.9559364 7.8827147 7.8919387
1368177_at 7.7058597 7.594513 7.777544 7.412339 7.3022504 7.421575 7.2016416 7.164891 7.759258 8.048209 7.5335913 7.54108
1368178_at 8.74733 8.914993 8.980541 9.072606 9.00956 9.184864 9.218672 9.221208 9.2921715 9.388661 9.179553 9.357323
1368179_at 7.3653517 7.382765 7.187852 7.388815 7.2065063 7.134474 7.070341 7.483219 7.170294 7.389491 7.512989 7.327034
1368180_s_at 12.877101 12.436449 13.23943 13.103372 12.357609 13.155174 13.183441 12.686842 12.502342 12.610545 12.259927 12.719655
1368181_at 10.49062 10.54242 10.67082 10.6559725 10.476126 10.618771 10.497735 10.449446 10.476646 10.643435 10.530927 10.595986
1368182_at 4.4667244 4.695163 4.4315567 4.444557 4.5446844 4.3940067 4.4831753 4.2613316 4.6256113 4.5829067 4.6344805 4.315118
1368183_at 7.9754896 8.161422 8.071804 8.173011 8.151957 8.037313 8.173922 8.0504265 8.177095 8.078404 8.10709 8.0374365
1368184_at 8.305452 8.329958 8.21434 8.247441 8.107147 8.435543 8.270558 8.161448 8.488287 8.470848 8.039471 8.340057
1368185_at 4.8505697 5.262985 4.730036 4.802627 5.093954 5.00033 5.150918 5.129896 5.478998 5.346904 5.3949227 5.321438
1368186_a_at 6.6138163 6.6619267 6.6388173 6.639234 6.422154 6.6830654 6.4058976 6.447611 6.64343 6.6146736 6.5071144 6.3774605
1368187_at 8.218569 6.951735 8.018843 7.8599815 7.9666276 8.394498 8.2219715 8.1981325 8.013336 8.479429 8.995251 7.912646
1368188_at 13.174909 13.40055 13.196039 13.48228 13.354577 13.457133 13.161082 13.609238 13.49357 13.49701 13.339673 13.35076
1368189_at 10.834992 10.8237295 10.580373 10.926632 10.418583 10.844787 10.253179 10.443108 10.75803 10.717036 10.715828 10.691615
1368190_at 5.0807843 5.2285795 4.940454 5.177459 5.214523 4.9556594 5.602544 5.338479 5.321891 5.3600755 5.3930492 5.4343324
1368191_a_at 10.936945 10.971497 10.957612 10.843644 11.078137 10.725254 11.064471 11.073989 11.049849 10.95119 11.094951 11.048471
1368192_at 5.1234617 4.86961 4.762807 5.0794735 4.870012 5.3986006 4.8141975 5.008293 5.2074776 4.7169666 5.126651 5.1335773
1368193_at 5.322705 5.411782 5.1955757 5.246608 5.172996 5.4685874 5.4607625 5.254492 5.4609632 5.368596 5.381974 5.235585
1368194_at 4.496648 4.5791874 4.673764 4.463749 4.4755516 4.4257092 4.4602165 4.7287025 4.690876 4.5671663 4.66119 4.547303
1368195_at 6.2752156 6.342084 6.0824738 6.293148 6.2802525 6.2477155 6.2032537 6.140599 6.179435 6.280286 6.3632636 6.153993
1368196_at 5.12222 4.948437 4.6621695 4.9732156 5.1245413 4.6721106 4.787506 4.954256 4.7662377 4.9663935 4.8893213 4.9605966
1368197_at 4.4478874 4.407782 4.1977024 4.1737843 4.344386 4.4753942 4.240013 4.196392 4.1271467 4.2743998 4.3499694 4.336705
1368198_at 5.658615 5.36856 5.587083 5.560153 5.687133 5.7138214 5.6370444 5.696696 5.825806 5.88048 5.772102 5.589029
1368199_at 7.6656265 7.5239515 7.54768 7.761127 7.6334467 7.602293 7.584312 7.704872 7.8890862 7.6492996 7.9528155 7.998169
1368200_at 5.845016 6.046111 5.9270773 5.8920817 6.148071 5.9128895 6.062227 5.988928 6.178451 6.282199 6.1520348 6.1668243
1368201_at 6.086071 5.810954 6.160261 6.173414 6.1150556 5.921255 6.133224 5.9931955 6.1481223 5.863718 6.1903257 6.1572123
1368202_a_at 8.201795 7.984276 8.3133335 8.185555 8.129601 8.114686 8.313997 8.343279 8.3445015 8.12829 7.945216 8.23815
1368203_at 5.340698 5.238348 5.480079 5.445865 5.227333 5.2134266 5.649374 5.603833 5.8970156 5.4487286 5.230118 5.467744
1368204_at 6.245742 6.247736 6.241168 6.0027485 6.1844525 6.3989906 6.6169577 6.1683593 6.105721 6.330571 6.195639 6.545268
1368205_at 13.351371 13.333826 13.324941 13.326227 13.333817 13.315242 13.179689 13.287174 13.508468 13.436005 13.290613 13.27104
1368206_at 8.408717 8.18651 8.245924 8.210938 8.247648 8.510442 8.463526 8.175095 8.416821 8.361121 8.194555 8.310233
1368207_at 6.0212245 6.162473 5.979968 6.1060424 5.806014 5.984964 5.782202 6.0740256 5.9813566 5.9132032 6.2536807 6.065655
1368208_at 6.395436 5.7986298 5.8245316 5.979043 6.233616 6.114971 5.70172 5.807174 5.471447 5.810771 5.5802875 6.0045204
1368209_at 5.893818 6.108712 6.1136007 5.9346323 6.357424 5.9447937 6.0713453 5.9062414 6.002566 6.164734 5.9943743 5.9003363
1368210_at 4.762544 4.7722945 4.7682285 4.803195 4.8972354 4.8729076 4.8090434 4.697916 4.8971095 5.173308 4.8572946 4.900884
1368211_at 12.087245 11.9566965 12.202564 12.179678 12.09716 12.117709 12.027934 12.176776 12.158993 12.16863 12.139848 12.192998
1368212_at 7.9681215 7.899757 7.907065 7.813081 7.7636647 7.888356 7.7902646 7.726923 8.094026 7.965954 8.066558 8.148966
1368213_at 9.088978 9.407206 8.779614 8.857647 8.833215 9.312975 8.942874 9.034 8.440574 9.257963 8.946982 9.059836
1368214_at 7.3857427 7.314398 7.3054013 7.461456 7.269243 7.2650113 7.0686336 7.3497324 7.2730513 7.28971 7.2688107 7.5185347
1368215_at 9.69114 9.578325 9.766943 9.749972 9.627649 9.670736 9.657058 9.891836 9.851589 9.846476 9.857021 9.865869
1368216_at 9.052619 9.039293 9.074612 8.902601 9.223149 9.187713 8.999894 9.114034 9.1282215 9.143907 8.985826 9.008074
1368217_at 8.366144 8.484613 8.537985 8.700806 8.629194 8.657047 8.573322 8.521377 8.73273 8.74642 8.764362 8.61792
1368218_at 5.4489546 5.542851 5.3239603 5.532174 5.442379 5.4309425 5.4451675 5.690316 5.428497 5.2883735 5.5465527 5.3975816
1368219_at 6.3532248 6.607138 6.4495735 6.5208974 6.633143 6.5204234 6.3006682 6.5660796 6.7039843 6.508656 6.409336 6.3603334
1368220_at 8.174476 7.86736 8.140866 8.505211 8.036647 8.335507 8.169893 8.576744 8.54907 8.423637 8.515695 8.4435835
1368221_at 9.681598 9.449444 9.387608 9.403608 9.724997 9.255093 9.525971 9.481791 9.783682 9.542985 9.6645565 9.6495495
1368222_at 6.3962874 6.373437 5.7554684 6.317881 6.306422 6.202462 6.0570984 6.041485 6.0091667 6.316725 6.1131916 6.019101
1368223_at 6.901732 6.887145 6.718155 7.1492953 6.7712774 7.083682 6.9878764 7.358035 6.756805 7.365694 7.2933583 7.2853928
1368224_at 13.380926 13.067189 12.935532 13.475262 13.12387 13.039488 12.932116 12.9937725 12.996735 12.807146 12.981942 13.2354355
1368225_at 6.7363453 7.094137 7.022159 6.8256226 7.050871 7.1075616 6.99327 6.872291 7.161508 6.9777803 7.0130963 7.029185
1368226_at 7.555387 7.3505645 7.313023 7.3206534 7.6162086 7.5462966 7.5026064 7.423496 7.24744 7.2714243 7.389366 7.1222715
1368227_at 8.0884075 7.8481236 8.569695 8.52013 7.89656 8.718744 7.969963 8.452317 8.280139 8.477249 8.549531 8.695731
1368228_at 8.155379 7.9028463 8.0536 8.556311 8.365543 8.251884 8.228139 8.405567 8.429591 8.479665 8.391081 8.411194
1368229_at 6.3386064 5.97306 6.408388 6.2327695 6.1776843 6.2940345 6.005753 6.0011067 6.4783583 6.6164575 6.697287 6.6084204
1368230_a_at 8.580246 8.633356 8.54257 8.614073 8.665663 8.660933 8.58463 8.381676 8.627138 8.522056 8.3389225 8.4547415
1368231_at 7.219396 7.1106467 7.0169396 7.0003834 7.1771326 7.289812 7.037685 7.154272 7.429902 7.1506233 6.9113655 7.3539343
1368232_at 7.546031 8.128726 8.010398 8.2463255 7.9660687 7.9475403 8.033002 7.833736 8.229408 8.43085 8.158688 7.8322363
1368233_at 7.820605 7.8944616 7.734559 7.6067677 7.807458 7.9929485 7.5492907 7.5570035 8.072468 7.957017 7.715109 7.9435554
1368234_at 8.255902 8.270982 8.517671 8.284466 8.384827 8.728209 8.624488 8.344127 8.568175 8.64663 8.164421 8.358609
1368235_at 7.557368 7.655373 7.6760197 7.6790476 7.4138317 7.442184 7.3219647 7.6995025 7.6019235 7.544931 7.638044 7.5543942
1368236_at 4.2812757 4.3946095 4.4847093 4.354527 4.320695 4.4621015 4.3801374 4.3982496 4.3597445 4.237996 4.4590225 4.26794
1368237_at 4.8602505 5.2728925 5.1019034 4.7440653 5.058126 4.902935 4.898813 4.7223616 5.0526495 5.0177565 5.363509 4.918009
1368238_at 5.057158 4.909396 5.0203285 4.835041 4.9621263 4.8882933 5.0743 5.3969545 5.0218487 4.9603143 4.9978657 5.070842
1368239_at 8.527407 8.631542 8.7970085 8.6682005 8.638434 8.515584 8.517755 8.765005 8.880556 8.737627 8.829357 8.524515
1368240_a_at 4.715265 4.5886307 4.5909066 4.9517417 4.796853 4.7660837 4.4378195 5.043375 5.0361753 4.698392 4.834438 4.8181305
1368241_a_at 8.090061 8.290247 8.332423 8.412432 8.245141 8.401637 8.477883 8.366636 8.535044 8.370857 8.649024 8.75889
1368242_at 4.867037 4.702939 4.9021673 4.6463895 4.7578015 4.691765 4.841776 4.606221 4.8047605 4.918755 4.5422907 4.78408
1368243_at 4.974391 4.927394 5.1011386 4.864341 5.263109 5.2628727 5.0210066 5.2549777 5.0536513 5.2886114 5.267444 5.331648
1368244_at 9.964748 9.838638 9.827891 9.999209 9.838561 9.785134 9.836789 9.703799 10.025534 9.78069 10.275122 9.738629
1368245_at 10.85062 10.916986 11.710083 11.981283 11.8999195 12.056694 11.688099 11.700259 11.502679 11.860376 12.067791 12.111763
1368246_at 5.469718 5.7949653 5.710563 5.6371417 5.7587185 5.6647644 5.602653 5.3504567 5.629817 5.7275553 5.722598 5.747597
1368247_at 6.626938 6.2977033 6.2209563 6.8580875 6.6430087 6.5141835 6.3774037 6.5010467 6.347825 6.3785 7.1989923 7.108166
1368248_at 6.199016 6.1099753 6.0551333 6.003799 5.8550744 5.41441 5.5370493 5.2026777 5.5741477 5.082721 6.1551485 5.55893
1368249_at 9.636229 9.470992 9.364196 9.712743 9.500067 9.813214 9.14851 9.509403 9.439692 8.968011 10.260097 9.434
1368250_at 3.8519695 4.074609 3.8160696 3.8455222 4.032391 3.805907 3.8637877 3.9737813 3.8178644 4.0434103 3.7036083 3.9078717
1368251_at 5.579049 5.802221 5.6559615 5.992998 5.969991 5.922444 6.0609293 5.6909738 5.868021 5.8836865 5.536895 5.8729844
1368252_at 3.4175127 3.584409 3.4335237 3.3779821 3.643269 3.4380403 3.3883193 3.5132637 3.5161278 3.7101078 3.4283688 3.4384322
1368253_at 12.053991 12.192383 12.153566 12.154256 12.202207 12.318227 12.194302 12.086542 12.411724 12.189145 12.059374 12.090997
1368254_a_at 5.087176 5.842567 5.1643815 5.421283 5.3750134 5.2393527 5.5792475 5.5301757 5.401894 5.3230453 5.143552 5.2546954
1368255_at 4.273032 4.270587 4.43156 4.25811 4.3774433 4.2615743 4.392133 4.346631 4.4604497 4.394216 4.373642 4.45386
1368256_at 3.7131352 3.6194508 3.4738207 3.3361595 3.6484594 3.5030344 3.4779704 3.372154 3.411164 3.6548698 3.6533422 3.4948585
1368257_at 4.1062827 4.261175 4.022216 4.2168083 4.2039766 4.043661 3.9872499 4.159522 4.122583 4.140027 3.9759884 3.945229
1368258_at 5.4088974 5.4311724 5.490541 5.3953457 5.6186075 5.578786 5.521673 5.456818 5.428985 5.6886625 5.631796 5.483465
1368259_at 7.3504324 7.236103 6.9977503 7.605802 6.953372 7.3255754 7.4178147 7.568276 7.2799816 7.5045013 7.771653 7.587055
1368260_at 5.4617596 5.190855 5.371335 5.085143 5.3117733 5.230589 5.8712664 5.372787 5.7021255 5.628104 5.223171 5.710925
1368261_at 4.470783 4.6746063 4.5272617 4.59196 4.5444136 4.5534477 4.828724 4.539019 4.443252 4.5944257 4.817361 4.6404247
1368262_at 6.593301 5.954551 6.32857 6.2906904 6.581779 6.4976454 6.391937 6.398715 6.4158635 6.6370277 6.8897905 6.494332
1368263_a_at 4.229187 4.4011226 4.3919344 4.222714 4.251072 4.411578 4.398239 4.376942 4.4146276 4.3000984 4.3075447 4.3408813
1368264_at 6.88266 7.157618 7.1020007 7.031586 7.3670983 7.5366263 7.513746 7.306741 7.585135 7.54815 7.5907626 7.3984203
1368265_at 8.276875 8.491572 8.455881 9.177232 8.611333 8.788059 8.721204 9.363856 8.950986 8.667187 8.843484 9.043175
1368266_at 13.050817 13.078605 13.072702 13.169295 13.100064 13.297805 13.002439 12.980707 12.947967 13.007674 12.999165 13.140073
1368267_at 7.6261935 7.4633284 7.2366834 7.112059 7.391943 7.388978 7.6600266 7.1962824 7.6228247 7.66748 7.8108163 7.517473
1368268_at 7.3979955 6.9185867 7.237081 7.2931013 7.520367 7.1627684 7.144624 7.041267 7.1864696 7.5443397 7.219497 7.5154057
1368269_at 3.6330338 3.7888038 3.587224 3.812443 3.7687624 3.690025 3.7975545 3.6091018 3.8194878 3.607701 3.7909245 3.783641
1368270_at 6.7845774 7.2117567 7.221318 6.851441 6.975208 6.6941447 6.9256616 7.110636 7.340172 7.252115 7.230089 7.3709455
1368271_a_at 4.439114 4.385996 4.948971 4.3856993 4.6021557 4.8663673 4.278522 4.0042295 4.214514 4.447684 4.7097993 4.4424467
1368272_at 10.857519 10.572342 9.415795 9.759346 10.026706 10.2348 9.946716 9.251268 9.51327 9.714385 10.677395 9.805392
1368273_at 9.236995 9.09286 9.3922825 9.268452 9.162569 9.166748 9.027812 9.216512 9.195212 9.257235 9.195816 9.298766
1368274_at 8.234595 8.018507 8.115176 8.238226 8.155698 8.232943 8.220111 8.085945 8.324295 8.211386 8.142031 8.21444
1368275_at 9.976557 10.627491 10.764626 10.729837 10.45589 10.625158 10.06703 10.036002 10.654277 10.772892 10.635433 10.173602
1368276_at 8.008548 8.082918 7.9332027 7.8751426 8.1020565 7.822805 8.071779 7.9534063 7.827473 7.9000545 7.842015 8.076315
1368277_at 8.013483 8.232452 8.454966 8.152929 8.262481 8.359974 7.9512424 8.311659 8.491057 8.330342 8.287007 8.571608
1368278_at 6.764364 6.9101977 6.6495023 6.331015 6.775125 6.425479 6.579242 6.473899 6.396195 6.647968 6.7553673 6.8121476
1368279_at 4.146499 3.9398494 4.232053 4.295229 4.318491 4.2645793 4.100067 4.081072 4.1168914 4.291006 4.6966505 4.523139
1368280_at 12.1605835 11.876899 12.25898 12.132335 11.986882 11.877843 11.805546 11.8305645 11.9802885 12.023266 12.185559 12.108037
1368281_at 5.74792 5.865102 5.585368 5.771809 5.767741 5.9121504 5.950361 6.1415515 6.254509 6.065748 6.1856737 6.2771425
1368282_at 4.6561575 4.561357 4.4682174 4.432584 4.520672 4.5422993 4.3800564 4.736322 4.232761 4.0442114 4.332514 4.5712113
1368283_at 11.10289 11.280975 11.079656 11.321024 11.546766 11.12 10.96541 11.410458 11.902588 11.27705 11.132299 11.512419
1368284_at 7.9791393 7.9598446 7.479931 7.7330875 7.7428727 8.096567 7.5079637 7.9698853 7.704841 7.826204 8.411713 8.148772
1368285_at 5.3225822 5.323533 5.08627 5.154855 5.0556893 4.9221826 5.1961803 4.8122034 5.1682825 5.1772556 4.9623976 5.2106667
1368286_at 7.1053805 7.2264633 7.049031 7.0601497 6.8256965 7.09782 6.7902274 6.960988 6.9428034 6.908776 7.264675 7.138805
1368287_at 5.175384 5.0871735 4.918493 5.223039 5.0630865 4.7374015 4.6918154 5.253569 5.0743966 4.993895 5.4034595 5.010858
1368288_at 14.258277 14.149099 14.198429 14.230919 14.174169 14.169376 14.129262 14.057472 14.256602 14.143937 14.13848 14.102988
1368289_at 11.647906 11.526241 11.629504 11.561961 11.155386 11.074893 10.888435 11.031393 11.740029 10.840049 11.297728 11.022945
1368290_at 3.462956 3.425376 3.5208929 3.4442215 3.563615 3.7095041 3.3964217 3.5055392 3.5582993 3.3809412 3.507602 3.4970427
1368291_at 9.188813 9.085053 8.2935 8.89599 9.0480385 8.263933 9.126839 8.722086 8.779373 8.775063 8.919036 8.732172
1368292_at 7.5262995 7.683668 7.346115 7.4914846 7.4699764 7.9384637 7.7431307 7.5543666 7.640746 7.6696033 7.5403295 7.2813907
1368293_at 5.896644 5.9007077 5.969879 6.014267 5.809832 5.915292 6.0174975 5.932667 5.997597 5.976591 6.037744 6.260832
1368294_at 10.348543 10.270036 10.45219 10.445648 10.411878 10.582289 10.266689 10.39634 10.392771 10.434226 10.635301 10.599289
1368295_at 9.590458 9.524317 9.413552 9.455478 9.613695 9.492302 9.5008 9.735847 9.652504 9.734403 9.796841 9.7359705
1368296_at 9.597343 9.388888 8.934314 9.397306 9.442472 9.370347 9.273457 9.557157 9.318879 9.603471 9.558301 9.705858
1368297_at 5.0118017 5.272892 5.1775703 5.1170454 5.106208 5.026453 5.073944 5.105853 5.1401777 5.014298 5.1984444 5.152912
1368298_at 5.940946 6.109504 5.637436 6.087609 6.064455 5.8161297 6.103534 5.8555675 6.0922184 5.4011497 5.8082395 5.805533
1368299_at 4.312623 4.610072 4.3035502 4.529414 4.1623178 4.305279 4.344019 4.3507776 4.3799424 4.6674967 4.358922 3.9761927
1368300_at 5.7981534 5.687772 5.6101437 5.9253387 5.429072 5.744954 5.85063 5.8032255 6.069906 5.8952084 6.159239 6.012663
1368301_at 6.7079763 6.46349 6.502234 6.420707 6.7503753 6.545723 6.534714 6.301232 6.4547935 6.5002227 6.6035833 6.61757
1368302_at 5.0807085 5.403356 5.4001985 5.266297 5.3166513 5.27478 5.498008 5.402962 5.2516103 5.507013 5.174578 5.0615125
1368303_at 7.0800543 8.119907 7.8834434 7.959862 8.264605 7.6481333 7.47025 7.223071 7.1591578 8.031691 7.134837 6.885764
1368304_at 11.867916 11.583578 11.031911 11.399506 11.683748 11.223728 11.2542925 11.353828 11.662788 10.928987 11.949107 11.48257
1368305_at 7.9396625 7.9761796 8.147009 8.091848 7.925235 8.094883 8.168155 8.423776 8.231176 8.447593 8.354971 8.457435
1368306_at 6.4450026 6.4623322 6.251181 6.420346 6.3069696 6.22779 6.1794667 6.3648095 6.328176 6.4943805 6.5390544 5.9866333
1368307_at 6.311321 6.214851 6.5789213 6.387548 6.0918937 6.183941 6.3250127 6.276738 6.517787 6.490219 6.647498 6.315345
1368308_at 7.9396625 7.1923037 6.663575 7.9208517 6.6744533 6.7893167 7.5569396 7.142782 6.5652905 7.555963 7.773324 7.04391
1368309_at 7.2792125 7.070533 7.406532 6.981882 7.1844983 6.9237785 7.3060164 7.1966896 7.3809423 7.2862773 7.0990157 7.6112146
1368310_at 5.9796257 6.02536 5.733282 5.876229 5.6160336 5.9280257 5.7167406 5.94727 5.9315777 5.8893647 5.730191 5.807957
1368311_at 7.7837896 7.5543113 7.793106 7.9414268 7.8004813 7.611549 7.509962 7.9144526 7.9981575 8.324233 8.167813 8.341327
1368312_at 4.955928 4.8104467 4.9892473 5.0467596 5.107787 4.8400517 5.0556927 5.0376596 5.0154023 4.7862353 5.0430756 4.7948866
1368313_a_at 4.468955 4.392538 4.230813 4.1199265 4.730592 4.437541 4.697345 4.487465 4.3692656 4.6194954 4.6513863 4.3806376
1368314_at 9.848489 9.847229 9.87737 9.69137 10.14825 10.005367 9.721945 9.470026 9.784586 10.038328 9.6373625 9.851128
1368315_at 7.110272 6.956244 7.0992355 7.07599 7.218021 7.053672 7.102914 7.025109 7.0876384 7.0571885 7.080752 6.9936767
1368316_at 10.807586 11.093513 10.642953 10.662328 10.912308 11.038729 10.992422 10.546207 11.025888 10.797593 10.588747 10.6485195
1368317_at 5.291073 5.1158085 5.292721 5.0597243 5.4271603 4.985379 5.2754307 5.139437 5.4645042 5.531478 5.3240204 5.5001945
1368318_at 7.4686637 6.9823937 6.9495153 7.366056 7.0313416 7.123021 6.916471 6.415419 6.4320326 7.0549326 6.961892 7.02674
1368319_a_at 5.317087 5.3543463 5.0454354 5.3770857 5.0718827 5.19381 5.4783087 4.8444214 4.82348 5.123458 5.0541983 4.9418163
1368320_at 4.6080894 4.5975065 4.4139047 4.866352 4.623215 4.602522 4.622395 4.5562086 4.229113 4.3683314 4.6109304 4.290783
1368321_at 6.4803033 8.002579 6.550312 7.388899 7.501672 7.571722 6.990185 7.365751 9.652691 6.406155 8.238247 7.57963
1368322_at 8.160916 8.124226 8.234608 8.2072525 7.814474 7.950157 8.135328 8.167255 8.256854 8.102948 8.305681 8.446296
1368323_at 7.117256 6.763299 6.227738 6.763997 7.026208 6.772387 6.8849583 7.1893363 7.029032 7.1115823 7.0636086 7.094141
1368324_at 5.098826 5.5574865 5.2162232 5.5220804 5.086975 5.319258 5.4600534 5.164701 5.256065 5.4245434 5.466389 5.2164493
1368325_at 7.535392 7.3452563 7.292749 7.9305997 7.3497643 7.89407 7.7816978 7.9127793 7.9101763 7.5891047 7.5866237 7.642048
1368326_at 6.794899 6.745432 6.7043905 6.5107994 6.5036325 6.7699327 6.741552 6.501426 6.9065275 7.0059404 7.1579027 6.994703
1368327_at 6.2664905 6.401999 6.109354 6.282783 6.2522135 6.3965816 6.4457865 6.466275 6.544934 6.560343 6.3438454 6.442371
1368328_at 8.570049 8.172621 8.033167 8.354673 8.280792 8.263622 8.063989 7.766926 8.068377 7.9091916 8.157093 7.9910626
1368329_at 5.1521616 5.3480463 5.28284 5.1415596 5.1010046 5.130678 5.309902 4.95793 5.059471 5.0631375 5.2417345 4.4649115
1368330_at 6.4726152 6.379702 6.6165805 6.096456 6.336621 6.6403246 6.2713466 6.5311685 6.7918754 6.9674425 6.4183397 6.4689484
1368331_at 11.348169 11.394213 11.341025 11.541989 11.418691 11.465126 11.351455 11.432282 11.380099 11.485361 11.461946 11.556879
1368332_at 6.6499233 5.977197 6.2677426 6.8178024 5.6488953 6.4222884 5.8854356 6.795266 5.890436 6.3505692 7.1198683 7.343393
1368333_at 4.896747 4.6377263 4.580011 4.7291656 4.8269854 4.8948536 4.909298 4.7889814 4.8248954 4.6451573 4.898666 4.6898527
1368334_at 6.792399 7.080082 7.1936436 7.1084833 7.0118504 6.9649534 7.259216 7.1940217 7.2733583 7.37624 7.3939524 7.220703
1368335_at 13.913792 13.946044 13.8737135 13.7386 13.90523 13.893022 14.009634 13.783519 13.797105 14.103142 13.725527 14.048271
1368336_at 10.545286 10.918667 11.063084 11.21888 10.731877 11.367296 11.492547 11.847542 11.643951 11.852855 10.799505 11.35552
1368337_at 5.9781575 5.7606926 5.9915547 5.989236 5.9631677 6.123431 6.006043 6.05017 5.905824 5.864428 5.9542627 5.9662123
1368338_at 4.6438994 4.5467515 4.6131587 4.643453 4.73125 4.7113714 4.560082 4.516389 4.605065 4.608694 4.562774 4.715021
1368339_at 5.150732 5.167261 4.7417555 4.5881977 4.603183 4.585799 4.7523966 4.777439 4.6747255 4.542284 4.9646425 4.488593
1368340_at 7.3127985 7.5802827 7.3169193 7.523621 7.479782 7.109991 7.22056 7.705873 7.8773766 7.6384416 7.7267785 7.334613
1368341_at 7.0570455 6.6046667 6.9151154 7.108897 7.0385227 7.089343 7.112673 6.720487 7.1700907 7.2422085 7.0158525 7.037063
1368342_at 4.266811 4.042206 4.253909 3.9980352 4.2199802 4.0959578 4.142412 4.1206894 4.2793655 4.18871 4.421936 4.50941
1368343_at 5.221574 5.322948 5.3498325 5.338974 5.3666854 5.471591 5.2826185 5.392016 5.337622 5.3752193 5.174721 5.1711082
1368344_at 3.6270583 3.684811 3.498306 3.6289902 3.5866191 3.4609592 3.583614 3.480137 3.6883154 3.635825 3.9745982 3.9008636
1368345_at 4.5673265 4.401026 4.5242867 4.515986 4.6603727 4.606647 4.604426 4.6347985 4.6747255 4.735357 4.594558 4.5531597
1368346_at 6.486797 6.683774 6.634642 6.756936 6.696507 6.79796 6.4972553 6.4386053 6.697946 6.7480607 6.8427887 6.8041673
1368347_at 5.6882863 5.695232 5.5298467 5.8210335 5.5858083 5.847019 5.735195 5.923556 5.5156603 5.6433997 5.8007593 5.390701
1368348_at 4.6568437 4.727664 4.431236 4.684666 4.6017675 4.8486753 4.671362 4.6568193 4.5114207 4.626493 4.420142 4.6528244
1368349_at 5.643504 5.670163 5.414378 5.7848334 5.5055094 5.486121 5.648543 5.6193476 5.387746 5.5558357 5.5205626 5.5069666
1368350_at 3.6270583 3.7710736 3.681658 3.5534875 3.8653097 3.586576 3.8053923 3.641218 3.7230096 3.7091908 3.5451727 3.6516492
1368351_at 6.1808577 6.543182 6.9220796 6.331875 6.566801 6.954884 6.758895 6.1794114 6.8131933 6.7400594 6.5491157 6.2907248
1368352_at 4.561816 4.5105495 4.299363 4.5671864 4.541807 4.6811285 4.677597 4.625129 4.662316 4.535904 4.5441484 4.274827
1368353_at 5.587188 5.696705 5.4430203 5.8131943 5.616 5.5791073 5.3718143 5.62641 5.59767 5.508217 5.569289 5.768589
1368354_at 9.494853 9.584549 9.327776 9.009512 9.0471 9.723105 9.9189205 9.152146 10.074176 9.728783 9.899738 9.707896
1368355_at 4.9976597 5.1531777 5.0424786 4.936791 5.1150365 4.893497 5.0161104 5.2443743 5.123698 5.42536 5.0177836 5.371808
1368356_a_at 9.314768 9.4363575 9.498773 9.590114 9.407771 9.3595295 9.329357 9.565449 9.467901 9.536761 10.021566 9.969127
1368357_at 6.592026 6.268817 5.993882 6.2872696 6.479249 5.9721727 6.147762 6.2718806 6.1560373 6.3970265 6.2258344 6.239245
1368358_a_at 3.984921 4.2620606 3.9283953 4.023303 4.1121945 3.9539025 4.483938 4.0707207 4.5478334 4.117317 4.1012383 4.2073746
1368359_a_at 4.3966894 4.3785887 4.390193 4.244243 4.407046 4.3544517 4.300069 4.2994366 4.460628 4.2986383 4.7031193 4.60133
1368360_at 13.717601 13.707 13.756666 13.776498 13.727071 13.821046 13.715764 13.710714 13.743717 13.705985 13.739967 13.821034
1368361_a_at 7.5359297 7.4008017 7.1605105 7.152935 7.41567 7.07992 7.2889915 7.4737563 7.279429 7.117581 7.434862 7.353873
1368362_a_at 10.864138 10.860088 10.719386 10.815477 10.757161 10.690348 10.734596 10.851798 10.903141 10.908887 10.979554 10.889917
1368363_at 4.0194945 4.017652 4.0318403 3.9227233 4.122737 4.146912 4.0762033 4.176383 3.9414709 4.0086985 4.2049074 4.035203
1368364_at 5.4000015 5.2541 5.264512 5.1958437 5.289172 5.1729593 5.2099056 5.229549 4.860838 5.022636 5.411585 5.0000396
1368365_at 11.873005 11.88459 12.036584 11.865663 11.949542 11.995834 11.989856 11.941213 12.117557 12.238394 11.802749 12.150678
1368366_at 4.946213 4.9108114 4.887106 4.977334 5.0383205 4.8591995 5.065112 4.9361353 4.8947144 4.943304 4.966382 4.792005
1368367_at 5.6647053 5.900557 5.6344357 5.7621393 5.811743 5.8556976 5.901271 6.000208 5.961473 5.9293494 5.7356734 5.9256415
1368368_a_at 9.366237 9.479857 9.726733 9.819392 9.947573 9.615425 9.501537 9.667079 9.818984 9.580907 9.559757 9.319389
1368369_at 4.4483175 4.595068 4.507121 4.6676803 4.545514 4.4565735 4.6674147 4.4491873 4.690482 4.9639034 4.483137 4.449603
1368370_at 5.1239023 5.2009287 5.485976 5.479076 5.3204713 5.368584 5.1813593 5.2849154 5.056016 4.985768 5.2897434 5.095765
1368371_at 5.3816147 5.3991666 4.9850435 5.161459 5.3567295 5.253401 5.1585755 5.635996 5.4007826 5.196573 5.4774117 5.3360815
1368372_at 8.499825 7.0214643 7.415056 7.317246 8.220732 7.621718 7.299468 7.5704603 6.225968 6.5639334 6.9687176 6.2774997
1368373_at 4.4341774 4.8312006 4.5733795 4.595624 4.6231337 4.6875563 4.9824743 4.6958027 4.8173523 4.821621 4.6290803 4.517605
1368374_a_at 6.0894027 6.1258454 5.946679 6.038762 6.064043 6.193821 6.3326626 6.2413507 6.13762 6.031816 5.9070425 5.897353
1368375_a_at 4.897985 5.2311196 5.2873087 5.6904163 5.3317337 5.042313 5.5034556 5.867512 5.4387784 5.751024 5.2683687 5.3946466
1368376_at 9.227268 8.540754 8.949255 8.9425125 9.044285 9.248839 8.452282 9.967905 8.691356 8.459631 10.056323 10.183807
1368377_at 4.933891 5.0370865 4.7981215 4.989529 4.871787 4.923768 5.06512 5.049676 5.0010924 5.159667 5.183051 5.1960855
1368378_at 11.061054 11.486248 11.441744 11.762147 11.32272 11.653928 11.519603 11.733144 11.907731 11.324769 11.544941 11.433875
1368379_at 8.2101555 8.092449 8.004494 8.144857 8.028165 7.892067 8.162119 8.223705 7.6130977 8.23919 8.079891 8.171105
1368380_at 13.98074 14.009099 13.973751 14.058649 13.99004 13.954193 13.91593 13.915636 13.938321 14.02676 13.959124 13.967063
1368381_at 4.7049227 4.801037 4.8791747 4.753543 4.7466393 4.7846193 4.743448 4.738756 4.7064323 4.8615537 4.962243 5.00612
1368382_at 6.3103356 6.0104003 6.729034 6.1384077 6.4459963 6.5927973 6.809031 6.562109 6.5612273 6.420628 6.5465 6.4190607
1368383_at 6.1087666 6.3322487 6.0926065 6.073159 6.3174524 6.573455 6.3382473 6.203306 6.2082944 6.141406 6.30674 6.278659
1368384_at 4.1530066 4.2442193 4.113925 4.301158 4.379876 4.50109 4.3902755 4.3181553 4.400056 4.3100176 4.4219356 4.431893
1368385_a_at 8.538628 8.523947 8.409681 8.509233 8.713856 8.682653 8.472016 8.817488 8.564583 8.937394 8.596717 8.83327
1368386_at 9.375179 9.405453 9.6028 9.426536 9.447263 9.661043 9.39817 9.676638 9.535408 9.646729 9.553082 9.481335
1368387_at 10.955072 11.097236 11.232698 11.072506 10.95101 10.884254 11.129955 11.123783 11.127186 11.28344 11.2171 11.732208
1368388_at 4.9767966 4.9924903 4.914056 5.0777435 4.807721 4.8393173 5.2522206 5.5066915 5.0432863 5.200486 4.7839756 5.088218
1368389_at 9.29116 8.852424 8.894993 8.740874 9.024957 8.860677 8.851113 8.767848 8.942765 9.238056 8.792475 8.977474
1368390_at 8.578768 8.773242 8.456099 8.6744585 8.91052 8.858127 8.720859 8.702936 8.918913 9.022255 8.798175 8.715588
1368391_at 5.160259 5.2644944 5.138953 5.16595 5.1875134 5.388027 5.1075754 5.089383 5.05293 4.8880672 4.903012 4.9910827
1368392_at 7.3865743 7.558834 7.362879 7.0274973 7.184576 7.3081136 7.4072495 7.4402976 7.1621227 7.334436 7.0389123 7.173988
1368393_at 5.1786857 5.484617 5.039754 5.6190434 5.1306934 5.576045 5.170522 5.440569 5.2729187 5.247241 5.4131722 5.747251
1368394_at 5.7418375 5.8444085 5.809389 5.8594003 5.9042544 5.9532814 5.755877 5.771947 5.9761596 6.0937867 6.0930796 5.884753
1368395_at 5.2335353 5.0910316 5.410865 5.202962 5.400736 5.3477488 5.2893896 5.3128157 5.242596 5.184141 5.4272966 5.2035217
1368396_at 5.9329185 5.7049303 5.838603 5.8010345 5.6574993 6.0347595 5.4889984 5.6956515 5.5035324 5.8642464 5.9959903 5.61815
1368397_at 12.564632 12.43308 12.866509 12.706983 12.52217 12.576697 12.677943 12.715064 12.588276 12.618079 12.849074 12.767106
1368398_at 4.2470016 4.589989 4.2562714 4.429103 4.3614035 4.418351 4.509861 4.1329365 4.6380215 4.4615116 4.616283 4.561525
1368399_a_at 11.638054 11.174354 11.195583 11.469485 11.375548 11.1666975 11.180032 11.165816 11.223941 11.225827 11.580026 11.282969
1368400_at 8.468792 8.377159 7.9843535 8.233126 8.18593 8.081168 8.137577 8.148726 8.031905 8.428684 8.295336 8.209912
1368401_at 4.5929637 4.9649196 4.771158 4.900508 4.8455224 4.792304 4.7899885 4.9219313 4.8321195 5.0704274 4.720502 4.842583
1368402_at 8.819961 8.803283 8.796406 8.869129 8.98403 8.736891 8.660927 8.697333 8.8926935 9.025432 8.792184 8.926698
1368403_at 8.184627 8.288064 8.025855 8.323903 7.9998245 8.092621 8.081117 8.331124 8.330035 8.16474 8.589804 8.300851
1368404_at 4.9230833 5.4393535 5.1944838 5.1705947 4.963032 5.2285976 5.065894 5.093169 4.9675174 4.877713 4.9775677 5.064991
1368405_at 7.348936 7.245142 7.2741027 7.1250486 7.248792 7.3932095 7.2070665 7.4242735 7.438296 7.380829 7.2439427 7.2208242
1368406_at 4.2784996 4.554311 4.4248886 4.417411 4.6737795 4.5219383 4.3836923 4.515492 4.4251127 4.155055 4.4061832 4.506753
1368407_at 5.277818 5.981363 5.4128337 5.3335886 5.530058 5.6782894 5.296133 5.9499674 5.5791774 5.5576687 6.201218 5.6653514
1368408_at 4.6109996 4.48363 4.562438 4.82909 4.5088987 4.4910183 5.060597 5.0811734 4.710357 4.686939 5.0332737 4.8272495
1368409_at 9.008669 9.142502 9.022604 9.337267 9.144337 9.421173 9.064289 9.415352 9.600988 9.358177 9.748194 9.570917
1368410_at 6.039795 6.042545 6.369423 6.4864364 6.4037204 6.3701367 6.458785 6.169693 6.502716 6.507175 6.553273 6.68964
1368411_a_at 4.1383867 4.1881514 3.995088 4.1337686 4.4205933 4.0790343 4.216157 4.235409 4.0418015 4.1562395 4.0837307 4.0618954
1368412_a_at 5.291489 5.3355875 4.994196 5.0889325 4.666904 5.254441 5.065483 5.094675 5.2391295 5.124993 5.3340006 5.158372
1368413_at 5.341838 5.136078 5.049097 5.094594 5.193433 5.2065735 5.2342167 5.158332 5.1077414 5.153284 5.0558205 5.0386925
1368414_at 6.205793 6.2202535 6.2660074 6.155889 6.3779035 6.2257953 6.3116193 6.221278 6.3342385 6.2553587 6.2623153 6.2587442
1368415_at 4.171057 4.0928726 4.055629 4.0239058 4.1457396 4.1464167 4.2370663 4.135375 4.202333 3.951737 4.2024918 4.1909003
1368416_at 4.177622 3.8086505 4.0072203 3.8544762 3.8889408 3.7560577 4.253788 3.787279 4.025687 3.8550217 4.15384 3.9703898
1368417_at 5.0154667 5.4909325 5.1783495 5.396471 5.498542 5.3683662 5.2430544 5.2257853 5.7822523 5.4502487 5.5547447 5.2401056
1368418_a_at 13.154783 13.207605 13.232268 13.30433 13.132532 13.215871 13.185539 13.298228 13.358947 13.210996 13.304012 13.254723
1368419_at 9.139111 9.006376 9.096948 9.15218 8.965261 8.56789 9.089123 9.15525 8.916019 9.134417 9.624834 9.473346
1368420_at 13.12445 13.076889 13.131946 13.304062 13.163317 13.218793 13.159526 13.208836 13.24481 13.226302 13.254171 13.215005
1368421_at 4.0679855 4.07771 4.079804 4.139111 4.272618 4.0510435 4.210779 4.1895685 4.3257666 4.4851027 4.1069117 4.1750817
1368422_at 6.8939037 5.9002867 5.586521 5.1866055 5.717538 5.8750486 5.8791637 6.008693 6.172468 5.94234 6.500302 5.9907327
1368423_at 5.8702035 6.066379 5.914685 6.003106 5.8912106 5.920322 5.9395366 5.927929 6.263956 5.838258 6.264614 5.950405
1368424_at 7.0098324 7.113528 7.2457438 7.3299603 7.257752 7.3501816 7.3170466 7.359483 7.4074345 7.3857703 7.43399 7.4825187
1368425_at 4.939875 4.781004 4.9245634 4.8093624 4.801426 5.0113664 4.9607058 4.806091 4.974661 4.927814 5.0428467 4.9100633
1368426_at 11.353419 11.113542 11.176514 11.695464 11.834693 11.129321 11.572 10.962143 11.831492 12.02012 11.591575 11.810311
1368427_at 8.191285 8.153637 8.356902 8.225082 8.193486 8.128686 7.8587418 7.98792 7.954749 8.078669 8.056416 8.03894
1368428_at 8.064376 8.092127 8.330087 8.305593 8.379551 8.782362 8.693329 9.369774 9.151985 8.958404 8.661572 8.505957
1368429_at 3.5822537 3.6288254 3.6888146 3.7080724 3.5574198 3.8517473 3.680798 3.541371 3.6226897 3.7424405 3.6334834 3.713041
1368430_at 8.943224 9.3494425 9.311701 9.46051 9.186949 9.254143 9.034434 9.186517 9.497938 9.301673 9.372479 9.5536785
1368431_at 11.236673 11.3021965 11.122825 11.294112 11.366593 11.203861 11.154406 11.266766 11.226056 11.2800665 11.257759 11.294106
1368432_a_at 4.90175 5.011777 5.080323 4.8124046 4.8646708 4.7305517 5.031161 4.749192 4.5699863 4.711581 4.6982355 4.5531597
1368433_at 9.319888 9.284926 9.271507 9.38077 9.33508 9.324425 9.1735115 9.308587 9.408675 9.289962 9.455767 9.4562845
1368434_at 6.707426 5.8396883 6.18614 6.0646973 6.358942 5.9249945 6.218454 6.2027636 5.897534 6.2773986 6.228891 6.3568916
1368435_at 10.792969 10.520811 10.919767 9.7923155 10.122647 10.786368 10.146531 10.512449 11.814527 11.852765 10.617292 11.199476
1368436_at 8.848767 8.846612 8.81686 8.961758 8.840348 8.917482 8.774986 8.870157 8.915673 8.9382 8.956134 8.964083
1368437_at 5.2438874 5.1204405 5.028833 5.0555925 5.1872406 5.2038426 5.11479 5.2650795 5.3320403 5.294532 5.1726894 5.2608795
1368438_at 4.614124 4.7109985 4.5358877 4.400937 4.5790153 4.5605373 4.801153 4.766979 4.7131224 4.6638823 4.581267 4.5388546
1368439_at 6.886269 6.668932 6.594337 6.468641 6.391558 6.97198 6.775765 6.967912 6.570972 6.6078095 6.77607 6.3956814
1368440_at 7.020029 6.8286996 6.8518643 7.1142144 6.8083806 7.2125416 6.7677517 6.765377 7.0098486 6.8483677 7.0663433 7.0448985
1368441_at 6.0254326 6.1335588 6.471121 6.2254953 6.3161707 6.3001237 6.216531 5.9941974 6.5077686 6.487206 6.3946753 5.9385986
1368442_at 13.3440895 13.272228 13.188142 13.412453 13.3297825 13.323639 13.31079 13.413353 13.432014 13.377509 13.431936 13.482655
1368443_at 5.6327887 5.800864 5.681908 5.4447536 5.415741 5.827232 5.885211 5.6147966 5.8671117 5.7792354 5.704859 5.6171374
1368444_at 8.107346 8.029591 8.098648 8.093731 8.093569 8.110393 8.09572 8.262253 8.54404 8.331027 8.157001 8.165277
1368445_at 6.8796034 6.867216 6.5287337 6.4171 6.6887174 6.4559603 6.7972474 6.7018094 6.480921 6.523416 6.73452 6.322032
1368446_at 7.817363 7.6395345 6.8417788 7.340509 7.7973056 6.7224865 6.7579303 6.155332 6.7419496 5.3795214 7.354011 7.0193734
1368447_x_at 6.279573 6.586719 6.1137567 6.2827835 6.6763954 6.7539425 6.6466265 6.4555182 5.834088 5.221734 6.066491 6.691436
1368448_at 7.4334497 7.6540666 7.4815087 7.239717 7.544357 7.2523255 7.5143785 7.5956388 7.5356565 7.566582 7.452358 7.141227
1368449_at 4.7317266 4.5115023 4.667572 4.7943373 4.686657 4.807393 4.714597 4.5511093 5.113403 4.6700497 4.6142197 4.828002
1368450_at 5.0716434 5.4771557 5.1268597 5.2870817 5.0074053 5.1065865 5.219674 5.19829 5.443475 5.66729 5.2486644 5.3560824
1368451_at 6.3285813 6.6291165 6.558708 6.760606 6.364761 6.453696 6.5543003 6.4578733 6.602119 6.591775 6.390652 6.5768375
1368452_at 9.64981 9.535167 9.671154 9.62796 9.608705 9.570057 9.756116 9.656958 9.771556 9.606937 9.436533 9.736351
1368453_at 11.360959 11.832492 11.600523 10.985419 11.336108 11.784145 11.967312 11.784876 11.906993 12.16958 11.773876 12.204951
1368454_at 4.2142887 4.3879194 4.249693 4.3045077 4.115045 4.1962914 4.282349 4.1937647 4.5190516 4.623928 4.601317 4.2590036
1368455_at 5.9539285 5.775482 5.7482142 5.8800626 5.8420463 5.882356 5.6858783 5.9138985 5.958366 5.9701247 6.1121955 5.803095
1368456_at 4.1214337 3.9391901 3.9880922 4.1774106 4.1479735 4.090217 4.020792 4.224691 4.265976 3.9715142 4.2475224 3.8651972
1368457_at 4.169778 4.716941 4.349786 4.181402 4.1356373 4.241266 4.400729 4.237788 4.4342303 4.2052336 4.101739 3.8247678
1368458_at 8.340226 9.518015 10.019062 8.606941 8.07492 9.737288 8.931144 6.198225 9.456992 8.844838 8.230665 7.2612267
1368459_at 3.9974835 4.141591 4.3537183 4.029279 4.112935 4.082719 4.0332847 3.9449675 4.1263447 4.05558 4.1606207 4.185028
1368460_at 8.009543 8.119442 7.2563324 6.940382 7.138543 7.314683 7.934562 7.448378 7.5249124 7.6283917 7.9083524 7.564427
1368461_at 11.400004 10.943208 10.821458 10.671776 10.609259 9.021078 7.3074126 6.26758 6.4277225 6.20877 9.974196 7.6393137
1368462_at 4.960005 5.102166 4.998005 5.1415596 5.054351 5.0912347 5.292067 5.4269485 5.171644 5.3941154 4.962059 5.22487
1368463_at 6.8541145 6.304467 6.800568 6.8515024 6.8073473 6.8075128 6.978151 6.7850947 6.788026 6.8204885 6.640929 6.806906
1368464_at 5.3075304 5.2349615 5.5273423 5.387547 5.29517 5.7571692 5.2577553 5.637689 5.581292 5.4743953 5.443921 5.5449753
1368465_at 3.8101983 3.754475 3.7260437 3.7085032 3.7005548 3.7021506 3.7387445 3.785904 3.857727 4.0728655 3.8354907 4.0006266
1368466_a_at 5.288001 5.279874 5.312146 5.368084 5.2968974 5.3074617 5.2242403 5.5719886 5.363774 5.6067624 5.4427752 5.3428802
1368467_at 12.589575 12.61526 12.611241 12.682531 12.670277 12.642636 12.616783 12.659647 12.627414 12.639187 12.7318125 12.658959
1368468_at 5.3511367 5.3807926 5.2234454 5.098404 5.1543264 5.135888 5.253131 5.3232584 5.4014883 5.417907 5.338582 5.3681536
1368469_at 5.5086775 5.7543783 5.6493397 5.371431 5.4641547 5.5200777 5.6396093 5.606596 5.4094634 5.5995574 5.5101175 5.66545
1368470_at 7.8382883 7.640645 7.9443235 8.215515 7.6541324 7.858047 7.830744 7.7772403 7.6775055 7.94976 7.9982452 8.053539
1368471_at 6.1681824 6.040513 5.911222 5.79311 5.985222 6.0150766 6.098042 5.869646 6.1551166 6.0578995 5.6992483 5.630962
1368472_at 4.8805385 4.858062 4.6249127 4.8095565 4.948627 4.9417624 4.6230693 4.6355896 5.1501184 4.759077 4.699775 4.7908006
1368473_at 5.3040833 5.427763 5.6373324 5.349683 5.4605126 5.679437 5.3676414 5.408098 5.407377 5.253693 5.40606 5.522957
1368474_at 6.9396057 6.6129174 6.6092997 6.581417 6.7031884 6.8767114 6.334319 6.985801 6.621283 6.577441 7.684181 7.4606347
1368475_at 4.802363 4.723043 5.1545954 4.8114142 5.005625 4.7721953 4.7959204 4.9757485 5.1044674 5.0954766 5.010046 5.2495465
1368476_at 6.4887886 6.7016764 6.6151023 6.4414306 6.556907 6.5731144 6.2344704 6.5146546 6.6587095 6.5253243 6.562284 6.846977
1368477_at 7.0627937 7.0878735 6.93521 7.474542 7.296124 7.064415 7.0715113 7.309921 7.2949204 7.1655526 7.1555953 6.971332
1368478_at 4.000419 4.338625 4.056532 4.1149826 4.185506 4.199152 3.9437659 4.0741024 4.269125 4.0965686 3.8631437 4.0199594
1368479_at 4.056469 4.0465775 3.9347463 3.9222112 3.9141517 3.9003742 3.8914328 4.0046153 3.9778817 3.7963955 3.5973287 3.7373016
1368480_at 6.411372 6.3865232 6.697677 6.133693 6.2287555 6.2433677 6.602641 6.7876735 6.5640507 6.587546 6.426856 6.3809958
1368481_at 5.4467916 5.5794773 5.3297467 5.201576 5.289322 5.1258883 5.337173 5.34801 5.177849 5.605508 4.961028 5.461617
1368482_at 6.1292286 6.309231 5.999608 6.505789 6.3289504 6.4073563 6.2628374 6.546514 5.9497385 6.5963655 6.6622562 6.653144
1368483_a_at 3.8807034 4.033824 4.085692 4.0646915 4.1863594 4.25893 4.210779 4.155737 3.9959595 4.0536594 4.1666307 3.94374
1368484_at 5.017212 5.22885 5.195274 4.7847033 4.972142 4.8480415 5.473515 4.877403 5.388045 5.3143353 5.2773767 5.0708346
1368485_at 5.1912317 5.072261 5.1757116 4.824909 4.933077 5.093316 5.024193 5.2038164 4.849617 5.067075 5.0304785 4.958399
1368486_at 5.918304 5.86481 7.3302684 5.666372 6.0668488 7.144901 6.8721614 7.7272935 7.5337725 8.005554 6.179882 8.109153
1368487_at 3.36595 3.471581 3.364695 3.5568056 3.4601107 3.4723055 3.5955088 3.3688161 3.5330334 3.4011683 3.4307055 3.6310828
1368488_at 8.403658 8.520851 8.4541 8.70349 8.553137 8.437586 8.769216 8.730705 8.837001 9.195914 8.542217 8.545605
1368489_at 5.4920907 5.324123 5.393874 5.122866 5.289322 5.3806853 5.2720346 5.2936454 5.1639566 5.0390873 5.1669993 5.1108847
1368490_at 9.613294 8.365154 9.27141 9.53353 8.678445 8.459833 9.486989 10.059236 9.954951 9.633608 10.541061 9.311256
1368491_at 5.6711845 6.017793 6.2009773 5.746927 6.037541 5.955955 5.830519 6.016619 6.05774 5.8185544 5.888999 6.1908073
1368492_at 6.998911 7.2517333 7.0321946 7.450565 7.020728 7.2587705 7.1342206 7.2328796 7.2621627 7.1920404 7.3399734 7.2661386
1368493_at 4.9049788 4.907546 4.8190293 4.9480696 5.1649404 5.2312956 5.237127 4.808984 5.25467 5.287721 5.150403 5.1831856
1368494_at 3.6600468 3.5940723 3.7962806 3.576688 3.6033952 3.9293878 3.7089276 3.6890998 3.9719365 3.7943037 4.0951242 3.7884843
1368495_at 6.103377 5.9875236 5.7922716 5.782986 6.452531 6.1924286 6.371053 6.2157607 6.152145 5.990499 6.2120156 6.2748704
1368496_at 4.3091745 4.354803 4.4375415 4.3141413 4.2294664 4.5206013 4.5706034 4.5680857 4.418117 4.305775 4.2138596 4.290831
1368497_at 10.587525 10.261534 10.452875 10.660885 10.442416 10.893748 10.804528 10.899062 10.812813 11.0398855 10.34935 10.846299
1368498_a_at 3.2985678 3.2606132 3.2128358 3.4149704 3.2316203 3.424424 3.135472 3.154406 3.2243164 3.1679611 3.2189665 3.1871386
1368499_at 3.4309902 3.4345424 3.4340835 3.3889399 3.4825218 3.3155372 3.3862712 3.3766413 3.4106605 3.4191382 3.4829206 3.241188
1368500_a_at 6.865966 6.8504324 6.6507406 6.819644 6.8276443 7.047743 6.897876 6.813525 6.7087336 6.881786 6.812749 6.5837464
1368501_s_at 5.6555157 6.719373 6.2317557 6.164694 6.1446834 6.216927 5.846971 6.682756 6.3698764 6.458797 6.525492 6.116818
1368502_at 4.2612305 4.3354993 4.176799 4.260494 4.412647 4.3132873 4.466248 4.309849 4.202399 4.256196 4.0917835 4.248701
1368503_at 7.7543435 7.2415586 6.8815303 7.5989504 7.1079926 7.0950446 7.3293104 7.307672 7.3470635 6.9802446 7.326484 7.398249
1368504_at 10.7614 10.839204 11.032006 11.133258 11.00278 11.123217 10.72638 10.854905 11.143941 11.055941 11.0356655 11.125218
1368505_at 5.391373 6.125147 5.4392185 5.3515916 5.611945 5.3613534 6.107701 5.3781853 5.6584263 6.233504 5.4980345 5.426292
1368506_at 4.827407 5.236557 4.907119 5.0257783 4.963029 4.8925905 5.3222036 5.080284 5.0737963 5.1859794 5.0371294 4.7941346
1368507_at 10.989742 10.726167 10.793365 11.000942 10.858143 10.923728 10.816527 10.767479 10.853561 10.990593 10.749093 10.856148
1368508_at 7.532322 7.2854643 7.6256714 7.818891 7.6005282 7.550405 7.410364 7.4725146 7.7036567 7.494276 7.6485424 7.912828
1368509_at 5.352109 5.018539 5.546742 5.498877 5.103363 5.110825 5.4167123 4.763689 4.7641773 4.9424253 5.7768035 5.1248145
1368510_at 4.8996468 4.6995707 4.6623936 4.9483023 4.822823 4.8824825 4.9986086 4.7654476 4.686942 5.0715685 4.797651 4.893116
1368511_at 4.169778 4.7347813 4.2766876 4.24619 4.2870274 4.336401 4.0244017 4.2904487 4.494096 4.2173686 4.413583 4.3308406
1368512_a_at 10.075741 10.064517 9.801171 10.0937605 9.979047 10.032703 10.1041355 10.339118 10.229466 10.335544 9.812106 10.144514
1368513_at 6.101614 6.085929 6.345576 6.6652284 6.151049 6.454833 6.424857 6.105627 6.4592013 6.293063 5.9976845 6.3071012
1368514_at 11.274266 11.38137 11.333573 11.47108 11.3312845 11.308272 11.216901 11.162595 11.459843 11.290312 11.366751 11.374396
1368515_at 5.118905 5.287913 5.0362406 5.20829 4.945998 5.0520287 5.230008 5.0640554 5.2062125 5.3642836 5.5709896 5.0745544
1368516_at 6.098843 6.3894997 6.257165 6.0406427 6.3996487 6.3360715 6.123422 6.3357368 6.169149 6.2501693 6.268577 6.320228
1368517_at 6.5148134 6.2466974 6.5215654 6.594062 6.5255885 6.747864 6.6074495 6.5277557 6.476112 6.631437 6.6109695 6.6967244
1368518_at 7.498333 7.204731 7.3826017 7.458979 7.0968657 7.6804385 7.076523 7.797233 7.6577454 7.71523 7.689794 7.7944813
1368519_at 5.064049 5.1971297 5.0068827 5.2157683 5.031332 5.198809 5.000005 4.90329 5.0506325 4.875993 5.007255 5.0260754
1368520_at 13.227225 12.909239 12.782708 12.849736 13.232442 12.867732 12.565247 12.968855 12.769154 11.892947 12.861746 12.424557
1368521_at 6.6490583 6.4738207 6.3467193 6.727744 6.117994 6.570207 6.1692805 6.7620425 6.3959208 6.606697 6.738387 6.679634
1368522_at 4.244285 4.2631574 4.232053 4.5026846 4.3666167 4.3756886 4.4823046 4.2973833 4.5781116 4.4970818 4.476042 4.7535377
1368523_at 4.312042 4.2704477 4.3467693 4.3834615 4.4640446 4.1612215 4.347583 5.3335576 4.4338784 4.3929577 4.4289775 4.330786
1368524_at 3.7985642 3.6632931 3.6276228 3.707835 3.7366877 3.661433 3.9050517 3.6761584 3.8069112 3.958938 3.5839193 3.6276624
1368525_at 6.6702857 6.4438624 6.5616803 6.4834604 6.7041945 6.3972654 6.468685 6.031496 6.427778 6.4563904 6.570437 6.4348803
1368526_at 6.913045 7.1013355 6.8846593 6.909031 6.7156076 7.0899234 7.0599327 7.111146 7.293733 7.1662245 7.002345 7.2481065
1368527_at 3.4083436 3.2568426 3.1149542 3.2434545 3.283865 3.251546 3.2671385 3.201113 3.3645787 3.3008764 3.221521 3.3507793
1368528_at 8.473388 8.61252 8.409229 8.215515 8.205135 8.645178 8.474783 8.650767 8.644523 8.558115 8.628029 8.310623
1368529_at 4.7537117 5.0680857 4.581346 4.55845 4.785098 4.533853 4.928162 4.9442716 5.3641963 5.0535116 4.9502087 5.0706778
1368530_at 4.615039 4.8880997 4.7914944 4.8550644 4.6385913 4.587306 4.6099343 4.55195 4.5263863 4.536464 4.568365 4.342187
1368531_at 3.5508194 3.3934658 3.605343 3.574943 3.6440785 3.6093764 3.514907 3.503011 3.4432197 3.7700014 3.4753706 3.5987806
1368532_at 4.076429 4.153072 4.034482 4.063424 4.083964 3.7730076 4.092406 4.077644 3.8618069 4.1089573 4.0817347 3.8280318
1368533_at 5.742716 5.3432226 5.39092 5.5218325 5.68474 5.7715178 5.8432646 5.908361 5.6406164 6.229187 5.6508064 5.926926
1368534_at 5.916347 6.0596166 5.864537 5.754369 5.6511188 6.055357 6.2664557 5.798579 5.9071794 5.97982 5.887565 5.9070683
1368535_at 5.5444813 5.4189515 5.696827 5.77818 5.788982 5.737277 5.558521 5.670602 5.455763 5.5653358 5.464282 5.537556
1368536_at 10.114472 9.810871 10.035919 9.991053 9.945298 9.816599 9.713965 9.324154 9.972455 9.787153 10.01173 9.910282
1368537_at 6.1414394 6.1334934 6.049045 6.0441585 6.0804257 5.9943223 5.932925 6.3710637 6.488259 6.350477 6.497539 6.706437
1368538_at 7.223526 7.364687 7.3608 7.2536345 7.542812 7.4942274 7.585218 7.5131445 7.7374525 7.7572103 7.4763546 7.7454944
1368539_at 3.3498926 3.3859081 3.2719188 3.4246957 3.4833782 3.4786491 3.4857843 3.7737808 3.270672 3.4971392 3.5707695 3.367535
1368540_at 3.9878843 4.048583 3.8609152 4.048134 4.0229254 3.7835937 3.957455 3.9006686 4.124016 4.1032896 4.565241 4.2244267
1368541_at 5.95477 6.088094 6.2360234 6.3338904 6.3698654 6.053731 6.08919 6.2364783 5.995178 5.833574 6.2931914 5.9277987
1368542_at 4.683011 4.4901214 4.681167 4.525462 4.3236713 4.658979 4.7450643 4.4204373 4.7500124 4.7068253 4.736288 4.7812595
1368543_at 7.9941063 6.4686017 6.5598116 7.0243893 6.632897 5.3560367 5.2080398 4.376217 4.8343196 4.6059446 6.6462374 4.797673
1368544_a_at 4.7146215 4.7369785 4.727266 4.8168564 4.5501366 4.5809865 4.7008715 4.8965564 4.8531427 4.917827 4.8400335 4.8193064
1368545_at 5.6992087 5.8529716 5.404151 5.418049 5.780085 5.858931 5.857702 5.656328 5.883104 5.8194375 5.754105 5.5691833
1368546_at 5.003611 4.9526396 4.8030844 5.1692886 5.0216217 4.998362 5.1953974 4.924719 4.9622803 4.881126 5.029601 4.831909
1368547_at 4.455695 4.2679453 4.3776517 3.9553335 4.351358 4.052741 4.244134 3.9975364 4.2865934 4.204624 3.8329635 4.194342
1368548_at 3.4711828 3.3636634 3.1728253 3.350351 3.327086 3.3434057 3.1101348 3.3461401 3.3024852 3.152142 3.3948328 3.4235468
1368549_at 8.638806 8.744712 8.898541 8.872225 8.746223 8.896303 8.909204 9.172985 9.013874 9.040642 9.075063 9.25216
1368550_at 5.1359043 5.1390343 4.8645706 4.8994684 4.9303856 4.990547 5.001177 5.1216917 4.9124985 5.075011 4.9808016 4.813675
1368551_at 4.7063184 4.938554 4.700365 4.7297163 4.883257 5.034824 4.9602747 4.8262687 5.0918183 4.725302 4.700712 5.1430445
1368552_at 10.537681 10.684715 10.449096 10.569937 10.743569 10.599017 10.531264 10.340667 10.555731 10.617233 10.498355 10.572665
1368553_at 5.424698 5.2100577 5.225955 5.342474 4.9521894 5.303934 5.2626143 5.33006 5.432086 5.4756784 5.698867 5.6163006
1368554_at 5.355508 5.508814 5.3920546 5.313834 5.7700996 5.7178288 5.4966097 5.4231176 5.385088 5.410986 5.2465935 5.5251493
1368555_at 5.686858 5.2020802 5.479099 5.37721 5.3581915 5.676383 5.2194786 5.7831864 5.7974277 5.9084563 5.3019047 5.391652
1368556_at 4.927098 4.45856 4.703125 4.6577253 4.564526 4.7516193 4.855782 4.5521226 4.5990086 4.5271497 4.6409874 4.916779
1368557_s_at 4.800997 5.440691 4.8212347 4.72087 5.251999 4.8278766 5.1007147 5.0494876 4.554646 4.49268 4.363176 4.25334
1368558_s_at 8.005909 7.6854796 7.7052245 8.124371 7.384984 7.5192227 7.733166 8.103609 7.5870533 7.928289 8.494015 8.026865
1368559_at 6.241472 6.155137 6.2208524 5.981084 6.0369496 5.7883773 5.9424076 6.0054903 5.9738946 5.942292 6.0454373 5.856734
1368560_at 5.401223 5.5351353 5.3850875 5.4885483 5.469468 5.5365868 5.462384 5.384205 5.5036335 5.387376 5.328239 5.399907
1368561_at 4.261677 4.1963677 4.062187 3.9501946 4.2895026 4.173111 4.067771 3.9978185 4.301922 3.9863374 4.275277 4.0906973
1368562_at 5.0596123 5.284444 5.1873264 5.075556 5.205978 5.4367332 5.69451 5.090517 5.313556 5.3177385 5.071579 5.451747
1368563_at 6.359238 7.5072427 6.717599 6.2229114 7.703343 7.586284 7.2100625 6.739928 6.0263257 5.905696 7.289261 5.9718256
1368564_at 4.941517 5.0722775 5.0156584 5.0449295 5.2062364 5.0046625 5.075717 5.2623863 5.0869646 5.0751452 5.198355 5.19952
1368565_at 3.9497697 4.217445 4.4316263 5.220822 4.4571085 4.309658 4.278307 4.42175 4.4887657 4.214829 4.4524603 4.102378
1368566_a_at 11.016664 11.071265 10.989401 11.167432 11.088347 11.030329 10.986281 10.863853 11.109944 10.988334 11.079667 11.0578785
1368567_at 7.249622 6.987923 7.1647725 7.1727533 7.139965 7.2040386 6.982634 7.069646 7.064886 6.9474735 6.728913 7.0136404
1368568_at 5.5750723 6.103157 6.069635 5.825658 5.6925 5.671735 5.8021703 5.9761515 5.840003 5.7619157 5.9222355 5.8652463
1368569_at 3.8830414 5.0708885 4.6031814 5.943902 3.9931242 5.522043 7.4802046 11.294244 7.910937 10.112982 5.0381837 10.361671
1368570_at 7.1413655 7.1158433 7.4099298 7.7714252 7.152529 7.5811768 7.487816 7.602579 7.2523637 7.1044126 7.579814 7.6338787
1368571_at 4.9206986 5.0609317 5.250912 5.018727 5.1236916 5.184613 5.2829266 5.212592 5.1978 4.631978 4.7922826 5.1086264
1368572_a_at 5.3825703 5.413393 5.4193583 5.4534383 5.2495446 5.589813 5.4600534 5.194442 5.563581 5.476046 5.5701566 5.521223
1368573_at 8.156176 8.01185 7.5628495 7.9468184 8.001989 8.037126 7.830056 7.8228517 7.9206 7.959305 7.882703 8.146631
1368574_at 10.142696 10.229918 10.022611 10.087226 10.218508 10.151703 10.162752 10.438676 10.417358 10.331874 10.275522 10.2275915
1368575_at 5.5493054 5.45624 5.419655 5.406642 5.5385995 5.58954 5.604214 5.538661 5.619177 5.6355166 5.5172777 5.529972
1368576_at 4.538577 4.2860756 4.8608813 4.3908873 4.462444 4.1937466 4.3989954 4.2888265 4.0140142 4.2861853 4.256427 4.0792017
1368577_at 3.3893814 3.5133297 3.467697 3.6626105 3.6334536 3.4356196 3.3945768 3.430647 3.384854 3.6842866 3.5150876 3.3865638
1368578_at 5.0082974 4.868734 5.021458 4.933924 5.1888604 5.0104966 4.8095584 4.792116 4.8588543 5.1912136 4.970878 5.0771813
1368579_at 5.0634537 4.822161 4.8596916 5.1098223 4.7881546 5.1336765 5.076247 5.072967 4.947122 5.051857 5.150796 4.9895678
1368580_at 6.411372 6.3851085 6.1610527 6.5158916 6.1091847 6.3249016 6.3474736 6.4659996 6.302321 6.541179 6.554565 6.743864
1368581_at 5.995784 6.0410666 5.8930373 6.2532463 5.924987 6.0981545 6.0977306 6.2414246 6.188806 6.1426163 6.196618 6.2076964
1368582_at 4.6544886 4.275407 4.01932 4.1434345 4.5892677 4.342884 4.695671 4.379591 4.4704647 4.28656 4.4528484 4.207011
1368583_a_at 13.778887 13.528843 13.814122 13.773192 13.8890295 13.783744 13.588232 13.780678 13.615677 13.517975 13.797441 13.780027
1368584_a_at 4.5607224 4.7820587 4.9838023 4.787259 4.75771 4.8414674 4.7223077 4.908009 4.4569364 4.8551583 4.5155697 4.7347755
1368585_at 6.049592 6.2044673 6.1557803 6.0133777 6.049675 6.3125353 6.3179965 6.2957907 6.395879 6.267171 6.1419725 6.155698
1368586_at 5.4068108 5.4480286 5.322645 5.4067497 5.340377 5.4435253 5.4445963 5.311007 5.377011 5.435088 5.4829574 5.4257035
1368587_at 13.859866 13.737442 13.815328 13.8436365 13.903683 13.790955 13.646088 13.807551 13.701569 13.804058 13.858943 13.830308
1368588_at 5.6108165 5.3838067 5.33606 5.4628353 5.462756 5.128861 5.3742027 5.252619 5.2528486 5.7862096 5.644057 5.9107533
1368589_at 8.3224 8.291479 8.43662 8.623859 8.499977 8.700089 8.146016 8.296097 8.060861 8.425564 8.13576 8.602134
1368590_at 4.244608 4.1576996 4.0575767 4.3530555 4.0217285 4.0041976 3.974136 4.161698 4.196426 4.367199 4.2234316 4.3956966
1368591_at 9.394049 9.124611 9.251688 9.322441 9.140414 9.110768 9.251449 9.244087 9.432154 9.350778 9.442413 9.380638
1368592_at 6.726543 6.590785 6.8199935 7.2127047 6.763856 6.571757 6.4939423 7.0476046 6.919441 6.908433 6.989886 7.149743
1368593_at 8.005135 8.190353 8.345047 7.8746796 8.308266 8.269419 8.334972 8.757141 8.511117 8.658634 8.195993 8.514364
1368594_at 4.984994 5.4142303 5.1677933 4.975931 5.299653 5.393952 5.0939455 5.1807666 5.1371756 5.2217336 5.099249 5.144392
1368595_at 4.7192526 4.953124 4.9902735 4.5969357 4.543858 4.741758 4.8468323 4.84893 4.657794 4.2891946 5.2466493 4.6795607
1368596_at 6.776889 7.056918 7.066684 6.9366198 6.9903345 7.3319497 7.0155706 7.112514 7.2730956 6.888632 7.4955373 7.1488886
1368597_at 6.319243 6.356035 6.5072713 6.2461166 6.2955413 6.536082 6.44792 6.67718 6.6660414 6.444462 6.55739 6.4395475
1368598_at 6.286559 6.3746333 6.4711146 6.48285 6.559716 6.375057 6.5253787 6.3361654 6.381529 6.4246907 6.1821284 6.5729246
1368599_at 5.7653704 5.981222 5.9174814 6.1685576 5.812264 6.1231036 5.8969417 5.8779516 5.9980664 6.1849756 6.6539173 6.159769
1368600_at 10.90881 10.972984 10.643737 10.482106 10.793753 10.930305 10.738074 10.488957 10.742375 11.064546 10.523224 10.371498
1368601_at 4.801695 4.952679 4.772489 4.688992 5.2376657 4.7822776 5.092633 4.671717 5.0817647 4.824058 4.835703 4.8725953
1368602_at 4.0127077 4.167471 3.9114385 3.932439 4.25773 4.10833 4.1802278 4.0992436 4.2398963 4.2545543 4.33895 4.2453656
1368603_at 4.6490884 4.9556227 4.7231216 4.6869392 4.89377 4.665233 4.845323 4.654572 4.814031 4.787434 4.992529 4.814401
1368604_at 4.8494554 4.998705 4.6223197 4.654479 4.520776 5.0501423 5.1143694 4.7535667 4.6611433 4.6481752 4.6613727 4.927302
1368605_at 4.801354 4.784302 4.943371 5.379617 5.0684834 5.0259748 5.056128 5.2048454 5.102798 5.2072034 4.9033527 5.082879
1368606_at 4.5061 4.216326 4.1311507 4.410103 4.3150687 4.5746126 4.2751665 4.255023 4.2042923 4.292284 4.574434 4.3874645
1368607_at 8.2777 6.821991 7.6565533 6.86522 8.837885 6.7989545 7.030827 5.870112 6.0206213 5.7572594 7.7491736 5.6790266
1368608_at 9.868062 9.828629 9.681118 9.684546 9.87336 9.698647 9.619412 9.6128235 9.688272 9.629463 9.774438 9.511416
1368609_at 12.521126 12.445603 12.474318 12.713296 12.485649 12.611791 12.434478 12.559223 12.548842 12.624572 12.644306 12.778342
1368610_at 4.1918383 4.08152 4.053886 4.037219 4.024258 4.102742 3.9968402 4.0454645 4.3545065 4.1290245 4.22988 4.0532236
1368611_at 4.0639586 3.7903783 3.8230982 3.932439 3.767523 3.8180606 4.1802106 4.097023 4.0957317 4.2830048 4.0565996 4.1044555
1368612_at 5.4631395 5.2978654 5.2771153 5.3180866 5.289074 5.0653424 5.508871 5.4595995 5.3815327 5.5993085 5.2457733 5.740736
1368613_at 4.683652 4.784229 4.6638694 4.5766177 4.411089 4.8353124 4.9827166 4.650922 4.640308 4.584443 4.6596336 4.691314
1368614_at 7.8686805 7.8801603 7.993709 7.8975024 7.932602 7.962084 8.020138 7.8560457 7.757873 7.909994 7.5052114 7.5702224
1368615_a_at 4.888629 5.0843697 4.901157 4.9659905 5.0249195 5.1558704 5.1153264 4.8433642 4.9255037 4.784435 4.897982 4.934392
1368616_at 6.3707237 6.290253 6.1545978 6.0590153 6.116216 6.170313 6.426997 5.989502 6.1687107 6.1643295 6.404253 6.3689833
1368617_at 4.3085213 4.520583 4.659891 4.0798545 4.3259315 4.1159277 4.3783407 4.124517 4.5681815 4.0604925 4.2212524 4.0055485
1368618_at 8.861479 8.856009 8.966188 9.292895 9.030394 9.004932 8.9310665 8.943238 8.934383 8.996873 9.099186 9.157428
1368619_at 5.480257 5.9631433 5.5303454 5.611367 5.6905317 5.7463264 5.6608276 5.7599015 5.7795734 5.679308 5.641295 5.5263276
1368620_at 5.995784 5.7126875 5.7380724 5.826169 5.7906284 5.861328 6.203712 6.0768747 6.063904 6.205598 6.1030273 5.933083
1368621_at 10.350529 10.5701685 10.585476 10.6784525 10.354694 10.665115 10.643893 10.270834 10.953969 10.587459 10.938931 10.673024
1368622_at 4.062863 4.203988 4.215935 4.253729 4.3226094 4.39745 4.2387466 4.4251175 4.256494 4.366099 4.194703 4.3450613
1368623_at 4.4814157 4.694232 4.8484707 4.641572 4.632208 4.801055 4.90569 4.6370916 4.6727257 4.4358015 4.532695 4.5316753
1368624_at 3.7602332 3.8477685 3.6946392 3.8071938 3.7850533 3.9177396 3.9395633 3.775952 3.9136622 3.809422 3.7879481 3.9098003
1368625_at 5.4137397 5.610237 5.5996175 5.299757 5.3163605 5.5682354 5.521066 5.274788 5.430516 5.117557 5.242698 5.280672
1368626_at 4.2390957 4.2555194 4.323429 4.3203197 4.610035 4.334505 4.3869343 4.4449644 4.4240675 4.4150944 4.2474174 4.3872223
1368627_at 12.292344 12.240683 12.62014 12.492653 12.38265 12.367452 12.34167 12.466427 12.317866 12.335913 12.475656 12.214487
1368628_at 3.8866472 3.8623617 3.9220517 3.6980708 3.8575952 3.9012647 3.7227488 4.0051527 3.8667173 3.827658 3.701315 3.7169578
1368629_at 4.879299 4.8929086 4.876933 4.9361296 4.9259844 4.9374857 4.9281654 4.8593726 4.7919664 4.572955 4.730195 4.6572423
1368630_at 3.4960504 3.5755115 3.5103695 3.4284627 3.4816935 3.412693 3.5134187 3.4329114 3.375753 3.3233893 3.3273518 3.2363334
1368631_at 4.236376 4.5478916 4.5277333 4.672969 4.391141 4.847053 4.4283752 4.8293986 4.5652804 5.124207 4.5805163 4.912146
1368632_at 3.2067103 3.3163233 3.2682867 3.2852628 3.2465863 3.379953 3.2690735 3.2314148 3.2722561 3.403911 3.3966439 3.2216878
1368633_at 3.818754 3.8273985 3.8338327 3.9373848 4.427802 3.6447558 3.8568797 3.5917938 3.8925228 3.6872175 3.6512506 3.8892658
1368634_at 8.188946 8.067051 7.9679475 8.190823 7.9282837 8.057079 8.024944 8.306479 8.004026 8.207676 8.229904 8.106603
1368635_at 4.491974 4.1224556 4.3819838 4.1615176 4.284132 4.2970533 4.2725725 4.131295 4.2670374 4.2822003 4.459325 4.138666
1368636_at 5.9365063 5.828081 6.0958486 5.891346 5.8536234 6.2769613 5.723363 5.962599 6.3156066 5.847024 6.104936 6.099069
1368637_at 4.05954 4.102992 4.1634583 4.2379956 4.1884117 4.146199 3.972356 4.1403484 4.225478 4.1006756 4.1257105 4.0621314
1368638_at 5.2263417 5.2011585 5.1089115 5.116108 5.1266623 5.1037664 5.0408344 5.074332 5.0989103 5.214054 5.386997 5.131549
1368639_at 4.048872 3.9764316 4.1114054 3.8271372 4.082544 3.995287 3.9685025 3.9760845 3.8868306 3.8903666 3.8143523 3.8389566
1368640_at 5.817689 5.702046 5.6134067 5.3068523 5.445457 5.853833 5.9122047 5.696439 5.2774587 5.481088 5.5459676 5.5926237
1368641_at 4.044494 3.8398762 4.0473757 4.111505 3.9919674 4.07461 4.045124 4.0148816 4.026711 4.3014655 4.1502953 4.077238
1368642_at 8.829867 8.694192 8.855918 9.016697 8.92905 8.895639 8.75434 8.974824 9.292256 9.014943 8.85485 9.064123
1368643_at 4.301937 4.227192 4.2049694 4.36279 4.04942 4.2878036 4.1823864 4.0891213 4.437045 4.397805 4.3357 4.510518
1368644_at 4.3665094 4.248612 4.3760796 4.4146233 4.458442 4.4260917 4.4537115 4.343386 4.5678806 4.3794312 4.5977874 4.642558
1368645_at 6.158621 5.9350896 6.0282016 5.8317714 5.904287 5.8599777 6.140548 5.819722 5.881334 5.9776716 6.2478943 5.923485
1368646_at 8.744136 8.587861 8.332423 8.872301 8.877562 9.007927 8.91461 8.860816 9.021064 8.909028 8.396799 8.902211
1368647_at 7.344006 7.301172 7.3252316 7.491049 7.291604 7.152346 7.26794 7.487164 7.457138 7.511585 7.554821 7.5614324
1368648_at 4.824582 4.6904535 4.5200005 4.444557 4.796442 4.453369 4.6680756 4.6021147 4.731015 4.908158 4.5574107 4.449878
1368649_at 7.2244134 6.7028766 7.219696 7.1750293 7.2004666 7.409995 7.181137 6.985205 7.2770333 7.2474604 7.2258925 7.154709
1368650_at 7.0944977 7.0878735 7.8346148 6.4727197 7.8096023 7.7028036 7.342462 8.044068 8.233459 7.7523837 7.6298094 8.562707
1368651_at 11.010485 10.917095 10.457361 9.961047 10.658426 10.749775 11.1665125 10.532335 10.57316 10.6218815 10.705136 10.427045
1368652_at 6.5599475 6.8783793 6.780835 6.950283 7.0692167 6.6966276 7.076502 6.7186832 7.0648932 7.1982555 6.9706655 7.0644054
1368653_a_at 10.454367 10.289616 10.602059 10.474757 10.44548 10.40283 10.415496 10.3901205 10.413315 10.678354 10.440741 10.525848
1368654_at 6.346522 6.051524 5.9939494 6.000081 6.2487903 6.1631656 6.2036586 6.1137314 6.0192986 6.466819 6.2984037 6.2755294
1368655_at 8.876916 9.051472 9.106359 9.26727 8.866766 9.116253 9.074981 9.325267 9.396088 9.0292845 9.518345 9.357912
1368656_at 4.1129622 4.1234274 4.0526547 4.021284 4.090016 4.1401243 4.1630983 4.217264 4.310164 4.112942 4.0947328 4.1585217
1368657_at 3.8371534 3.690623 3.6809695 3.5979571 3.7776456 3.4877923 3.728408 3.595798 3.7332342 3.807068 3.7604432 3.5134199
1368658_at 4.7073574 4.1990333 4.4447374 4.4740915 4.3369503 4.2362375 4.31624 4.1895685 4.485506 4.453003 4.54229 4.3694086
1368659_at 10.531751 9.975014 10.116649 9.308825 9.358333 10.624654 10.134511 10.788311 11.0914135 10.646184 10.302577 10.740717
1368660_at 5.095496 5.061765 5.056122 5.405518 5.0673723 5.1391973 5.152882 5.1962814 4.8431835 4.831385 4.9455385 5.0490484
1368661_at 7.1705213 6.9107594 6.766926 6.61687 7.046784 6.6208134 6.83963 7.0198436 7.1364512 6.9847016 6.988934 6.780309
1368662_at 7.2569456 7.4014373 6.75054 7.3088694 7.1180787 6.9104333 7.2876697 7.4593215 7.5020943 7.4158263 7.2414618 7.256763
1368663_at 3.8628445 3.8424997 3.8220732 3.7699006 3.7520173 3.8975775 3.8712714 3.8604724 4.1933155 4.261949 3.9424226 3.8925006
1368664_at 5.815382 6.149977 6.008656 6.155889 5.9121356 6.1368694 5.7422357 5.999803 6.2649817 6.1864758 6.1398506 6.2481856
1368665_at 8.124511 7.9536295 7.8944206 8.019682 7.8844066 7.964411 7.9566045 8.019131 8.009949 8.093736 7.722931 7.8902683
1368666_a_at 3.8512435 4.011096 3.911696 4.181472 4.089142 3.8819785 3.9051602 3.9250212 3.9650733 3.7657118 3.9977512 3.9015863
1368667_at 6.0028644 6.349845 5.9349422 6.053389 5.936547 5.850193 6.3470564 6.0174165 6.169085 6.138585 6.270977 6.0203977
1368668_at 8.595544 8.3666 8.484572 8.662628 8.443217 8.602533 8.299504 8.383752 8.425888 8.339682 8.508478 8.392926
1368669_at 7.880027 7.601081 7.5606213 7.7924075 7.3904715 7.950199 7.9404073 7.7352614 7.8604026 7.8984637 8.34406 8.111597
1368670_a_at 5.5281987 5.6413183 5.6190042 5.6348214 5.7954946 5.7335186 5.7932777 5.5122423 5.516792 5.5121694 5.613199 5.422091
1368671_at 6.210998 6.683845 6.4036713 6.3523245 6.358844 6.5976 6.539889 6.8121195 6.7066264 6.341446 6.8475676 6.4990516
1368672_at 4.5794487 4.912834 4.711601 4.5825453 5.142996 4.8494344 4.859365 4.816331 5.1594286 4.5809402 4.6804743 4.7332067
1368673_at 4.1017876 3.9019504 3.8907902 3.9753218 4.096109 4.0282726 3.9616654 3.9864051 4.142103 3.9168334 3.9668586 4.191328
1368674_at 11.134717 10.793549 10.72048 10.900443 10.85951 11.003638 10.97199 10.8115835 10.895372 10.84829 10.770434 10.909346
1368675_at 7.1157603 7.0273533 6.855297 7.2395725 6.9661 7.0750475 6.9678917 6.982467 7.38245 6.855267 7.0753455 7.2722745
1368676_at 5.2991414 5.602677 5.659222 5.441244 5.5788865 5.675754 5.6038074 5.6275682 5.840299 5.9655747 5.5312347 5.6634583
1368677_at 3.6160498 3.956267 3.8276513 3.55586 3.6583123 3.8416622 3.7227488 3.774435 3.7337017 3.905167 3.9543734 3.5720775
1368678_at 4.645697 4.78601 4.2967544 4.338557 4.3156633 4.4636908 4.6100745 4.342423 4.6337214 4.5218706 4.376725 4.293794
1368679_a_at 6.9832425 6.684064 7.0164943 7.0437694 7.0514984 6.6659136 6.8988056 7.2077928 7.301317 7.3076534 7.252982 7.2076917
1368680_a_at 4.6034403 4.7042513 4.661011 4.969496 4.572975 4.856133 4.8312216 4.624963 4.579994 4.6991034 4.5630326 4.5743937
1368681_at 6.5441303 7.015846 6.5509486 6.8725615 6.716435 6.941501 7.1966853 6.4197264 7.006684 6.7637386 7.043482 6.646297
1368682_at 4.580249 4.8840284 4.6241517 4.3446274 4.804161 4.490331 4.600777 4.816491 4.350382 4.407588 4.48361 4.4860115
1368683_at 3.097633 3.2363825 3.186574 3.2338984 3.3064651 3.1353602 3.2235153 3.2100334 3.244887 3.2010822 3.247139 3.2846348
1368684_at 5.568162 5.5575333 5.843173 5.710682 5.6744385 5.309126 5.67262 5.454626 5.5918455 5.575942 5.4916687 5.634658
1368685_at 5.101856 4.93665 5.0711102 4.7945485 5.11291 5.025705 5.1166115 5.197556 4.9578524 5.162188 4.936206 5.0306344
1368686_at 14.028064 14.0036955 14.065547 14.057708 14.060148 14.057909 14.047934 14.006666 14.032154 14.039186 14.028392 14.07974
1368687_at 6.1969337 5.969114 5.921406 5.953322 6.0038385 6.270607 5.8684497 6.1989927 5.6798015 6.1637 6.140052 6.0515943
1368688_at 4.803623 4.717103 4.64746 4.6394186 4.9045424 4.758112 4.836052 4.707589 4.5873117 4.7751493 4.74025 4.7753844
1368689_at 4.3346667 4.3478446 4.369582 4.329534 4.3868933 4.413156 4.439323 4.3757777 4.4685035 4.5435047 4.225562 4.3813243
1368690_a_at 4.7437644 4.8736863 4.8523374 4.55775 4.7676377 4.547114 4.7816515 4.6823816 4.680012 4.7487655 4.698585 4.7344604
1368691_at 4.679401 4.913288 4.7975254 4.9265623 4.8346043 4.768658 5.025143 4.8593345 4.638688 4.8185034 4.745186 4.4655557
1368692_a_at 8.784354 8.621786 8.507352 8.353697 8.831417 7.7247224 8.3572235 8.702042 8.680326 8.917364 8.984385 8.586412
1368693_at 6.1964326 6.1819606 6.5772605 6.8476777 6.905084 6.5016665 6.7729893 6.36514 6.4012623 6.3369627 6.5271297 6.317526
1368694_at 4.6048117 4.338625 4.447505 4.2506733 4.3513584 4.3588085 4.4643154 4.3453093 4.48507 4.587238 4.372655 4.6801834
1368695_at 11.974124 12.128178 12.269787 12.104765 12.111328 11.970087 11.956993 11.982707 12.149904 12.121018 11.940894 11.985489
1368696_at 5.8675156 5.499167 5.503074 5.527547 5.749086 5.5685687 5.713129 5.682189 5.756373 5.5639925 5.815534 5.75646
1368697_at 3.7293818 3.7416534 3.7610135 3.7725198 3.8309534 3.9283493 3.7833376 3.7507043 3.7619395 3.7430482 3.762277 3.6302297
1368698_at 5.960399 5.786784 6.304634 6.353315 6.044393 6.1171603 5.9956803 5.8052573 5.877525 5.6300015 5.7435527 5.8889923
1368699_at 4.197942 4.252495 4.1489544 4.0678096 4.007759 4.0528727 4.127838 4.131156 4.102065 3.8798957 4.2653675 4.1030817
1368700_at 4.1917896 4.3066273 4.227703 4.1495976 4.1765714 4.3697367 4.341513 4.260622 4.3012605 4.2986555 4.310821 4.4631295
1368701_at 5.5072384 5.3164053 5.30844 5.2643995 5.450728 5.640887 5.224935 5.3768396 5.646276 5.396634 5.5457454 5.2418017
1368702_at 8.492329 8.23451 8.185124 8.474453 8.38697 8.091492 7.926917 8.522984 8.169119 8.429902 8.470858 8.502365
1368703_at 7.1343913 7.0677485 6.856232 7.3471937 7.197936 7.0033894 7.1665115 7.2119374 7.182669 7.291815 6.9565544 7.343591
1368704_a_at 4.50086 4.797492 4.4511805 4.58037 4.6473927 4.7646265 4.6569996 4.490654 4.5190516 4.8620043 4.7002163 4.7372236
1368705_at 4.9127383 5.0848703 5.022174 4.8633685 5.089038 4.754393 5.0312943 4.9588184 4.7884507 4.6513104 4.8423295 4.4590616
1368706_at 11.556858 11.874872 11.764071 11.819608 12.024452 11.777132 11.756808 11.714885 11.837373 11.996696 11.6050825 11.897902
1368707_at 13.467583 13.654923 13.652084 13.664201 13.553171 13.625825 13.580027 13.668344 13.725903 13.779236 13.7379465 13.769929
1368708_a_at 5.350456 5.721165 5.674965 5.6733217 5.501359 5.5219736 5.1860547 5.6820865 6.0322833 5.7813435 5.378501 5.483611
1368709_at 4.3135166 4.344839 4.402568 4.245131 4.1080456 4.130314 4.1674585 4.568754 4.1617355 4.206185 4.3564053 4.196968
1368710_at 6.764967 6.7163186 6.706172 6.6356087 6.553435 6.7308965 6.3757024 6.7254405 6.247947 6.51761 6.540369 7.0695534
1368711_at 8.296162 8.924534 7.9131107 8.295227 8.48638 7.884472 9.045074 8.933272 8.863116 9.796133 7.8674054 8.643098
1368712_at 7.199563 7.117075 7.40042 7.3556647 7.2848563 7.157595 7.184587 7.241231 7.2603755 7.1101193 7.2720766 7.2824607
1368713_at 4.4156933 4.5007296 4.204696 4.410207 4.444146 4.419136 4.507788 4.5076904 4.523706 4.3800397 4.459633 4.460626
1368714_at 3.6547475 3.6300585 3.6350048 3.6943042 3.626249 3.5814297 3.5819414 3.494914 3.6168447 3.6518025 3.5476644 3.5883825
1368715_s_at 4.9984026 4.7659874 4.8879004 4.480653 4.8618774 4.785702 4.820367 4.588648 4.7793293 4.848325 4.6024084 4.427287
1368716_at 4.2726045 4.1154733 4.1301517 4.1712837 4.087068 4.2247257 4.222827 4.179516 4.0521336 4.1985664 4.2960315 4.205057
1368717_at 10.639084 10.296524 10.482131 10.348614 10.404485 10.292192 10.532798 10.77646 10.582941 10.741567 10.533956 10.441597
1368718_at 6.694197 9.102247 6.8443465 9.011916 8.128578 8.901627 10.240696 10.41479 9.5148945 10.911167 9.819503 10.968269
1368719_at 5.3566704 5.461076 5.2809534 5.062667 5.409341 5.5262146 5.155014 5.3735347 5.309288 5.1709127 4.971149 5.170018
1368720_at 13.000539 12.832826 12.732623 12.834302 12.862567 12.848024 12.31243 12.570827 12.454509 12.344239 12.903871 12.750895
1368721_at 5.9332027 5.998581 6.171818 6.210227 6.1154976 6.097474 6.259358 5.8463945 6.0380735 6.2111983 6.2031674 5.8632035
1368722_at 3.740136 3.8077579 3.6366267 3.6593828 3.6261802 3.7341883 3.767115 3.778584 3.790613 3.7913947 3.691715 3.7687879
1368723_at 4.9120903 4.9447417 5.1223097 5.0605335 4.9441223 5.0782804 5.079142 4.973788 5.0754857 4.973361 5.0396833 5.1971407
1368724_a_at 6.107921 5.908797 6.2245193 5.981084 5.9868894 6.1473107 5.8552485 5.9417944 6.2330585 6.082453 6.238253 6.1650715
1368725_at 5.898386 5.197996 4.941642 5.2208223 5.0543604 4.9517775 5.1984844 5.480449 4.6615143 5.1867704 4.663357 4.881445
1368726_a_at 5.564493 5.140909 5.7532024 5.7020493 5.754958 5.574581 5.441181 5.76134 5.977732 5.6669006 5.763776 5.868294
1368727_at 3.9312847 3.7305224 4.006968 3.84209 3.9428134 3.8334932 3.9830472 3.7401555 3.671024 3.7155664 3.746064 3.8926547
1368728_at 5.198737 5.6410775 5.440495 5.3967595 5.298559 5.3583193 5.1713905 5.4197416 5.4553666 5.2746797 5.3521757 5.240983
1368729_a_at 4.612943 4.533451 4.5791626 4.4952602 4.631166 4.4633355 4.699113 4.486383 4.498516 4.6144347 4.4851255 4.5176053
1368730_a_at 4.3088126 4.3023443 4.1668835 4.188257 4.3557935 4.3697367 4.261166 4.2720966 4.2261577 4.354323 4.160452 4.168383
1368731_at 13.1048565 13.003176 12.384399 13.107221 12.918722 13.064468 12.656915 12.615107 12.940371 13.048738 12.661917 12.648736
1368732_at 6.868818 6.904206 6.98453 7.0692735 7.083543 7.2183347 7.2286406 7.0314355 7.311943 7.092969 6.9672422 7.2504864
1368733_at 12.854521 12.799948 12.699292 12.807022 13.091338 12.913781 12.389366 10.901896 11.820978 12.035613 12.785094 11.798668
1368734_at 4.703806 5.03765 4.9722624 4.8552294 4.991335 4.8316526 4.9477973 4.905038 4.843666 4.670786 4.456691 4.5768385
1368735_a_at 4.0334835 4.232334 4.1749673 4.0590763 4.3065767 4.2964945 4.0652065 4.012231 4.1544523 3.9530103 4.1396046 4.0171986
1368736_at 3.8202186 3.595115 3.7641966 3.7372074 3.4849296 4.109018 3.841724 4.011505 3.9626513 4.9690857 4.155591 4.9663363
1368737_at 5.565195 5.4579353 5.354333 5.3258543 5.523963 5.414624 5.454973 5.4609013 5.6444225 5.415679 5.382325 5.322194
1368738_at 3.7145982 3.9924572 3.7011344 3.675963 3.6197965 4.090802 3.8227973 3.9374478 3.6611645 3.6746316 3.798986 3.7002628
1368739_s_at 4.5791693 4.748018 4.5846777 4.6028666 4.7592435 4.6281633 4.773868 4.8078737 4.896807 4.964509 5.128052 4.7889833
1368740_at 4.712658 4.742701 4.588193 4.3149776 4.6705894 4.675536 4.6364093 4.502135 4.342737 4.674287 4.638857 4.903865
1368741_at 13.342613 13.24937 13.279006 13.346517 13.312165 13.287599 13.294996 13.250611 13.295182 13.376403 13.328851 13.374611
1368742_at 6.614768 6.523964 6.5510106 7.2468276 6.6705775 6.82739 6.728334 6.7405276 7.0314603 7.244287 7.028013 7.057886
1368743_a_at 4.366227 4.6180515 4.4442806 4.7134094 4.431488 4.5270634 4.4594603 4.527544 4.4018188 4.5030603 4.5751095 4.553754
1368744_a_at 4.326684 4.313157 4.402357 4.2814784 4.391613 4.5274568 4.308165 4.7918005 4.102401 4.337025 4.208217 4.3093376
1368745_at 7.1438565 5.9185286 5.822103 6.3102236 6.8243694 5.7944984 5.9627285 5.2042313 5.5021906 5.499254 5.9814615 5.8307943
1368746_a_at 5.441208 5.568514 5.3199177 5.492316 5.4640303 5.474517 5.4530587 5.43655 5.3792753 5.64046 5.7758617 5.5230384
1368747_at 4.8289156 4.760071 4.77376 4.943899 4.7083097 4.6178718 4.736397 4.7463627 4.87479 4.74886 4.8656597 5.12856
1368748_at 5.8192453 5.1692023 5.6780963 5.4205203 5.426427 5.764151 5.7040305 5.666419 5.557107 5.593081 5.6097918 5.863645
1368749_at 5.772772 5.96427 5.9205937 5.867173 5.913511 5.875277 5.941677 5.85102 6.0441804 5.8796105 5.9647093 5.9704795
1368750_a_at 4.1238236 4.178463 4.114544 4.1160336 4.3226094 4.0584164 4.170623 4.109982 4.064096 4.104311 3.9623737 4.1786156
1368751_at 3.767369 3.9555972 3.8215702 3.9666355 3.9359937 3.8887444 3.7526963 3.8778903 3.808659 3.7958312 3.7662044 3.8143163
1368752_at 4.259908 4.230571 4.2924924 4.1796074 4.210355 4.109971 4.240484 4.0779085 4.057623 4.2531414 4.4098887 4.3750763
1368753_at 4.1259165 4.169862 4.0904574 4.1668534 4.199271 4.211878 4.241412 4.0585575 4.327609 4.143028 4.040551 4.089121
1368754_at 6.5141788 6.3808737 6.573721 6.3432574 6.4541087 6.8232546 6.1866684 6.3560247 6.5239143 6.5465546 6.6909637 6.6711006
1368755_at 10.652276 10.659248 10.625869 10.952395 10.201452 10.284803 10.182416 10.706708 10.652804 10.68918 11.269339 10.7978115
1368756_at 5.2338095 5.073535 5.028971 5.009101 5.313393 5.216803 5.2160406 5.0433025 5.085204 5.397282 4.9472423 5.108615
1368757_at 4.045532 4.0030212 3.905435 3.9217606 3.8754203 4.110987 4.0124874 4.0325713 4.1257896 4.071367 4.1036777 3.9631624
1368758_a_at 4.8819685 4.767901 4.9809303 4.8472834 5.0841613 4.640082 4.8647676 4.874965 5.183934 4.9362626 5.009643 5.042353
1368759_at 5.4834814 5.636608 5.739015 5.498877 5.6067076 5.6038013 5.5349846 5.3673234 5.8090653 5.502757 5.67304 5.3943453
1368760_at 4.5283384 4.2286754 4.109974 4.1412745 4.1687884 4.3132873 4.14394 4.217178 4.3636847 4.2886243 4.2265453 4.4121547
1368761_at 3.8911436 3.9431043 3.9544365 3.8043106 3.8653097 3.989042 3.9203744 3.8413942 3.8613462 3.788061 3.9424226 4.053856
1368762_at 9.03892 9.802441 10.562035 6.0187225 9.003297 6.24113 10.049945 10.67991 10.652677 11.515386 6.5698624 10.328201
1368763_at 4.958889 5.2733765 5.0594387 4.9713964 5.023075 5.0259748 5.0121374 5.07395 4.924669 5.0114756 4.8755355 4.9830847
1368764_at 3.3940198 3.2207744 3.5020254 3.3794913 3.3462462 3.5501454 3.5660684 3.5108418 3.2566848 3.381432 3.3036976 3.393005
1368765_at 4.6657853 4.8090677 4.6638575 4.7069836 4.817817 5.205121 5.099266 4.8551955 4.6918592 4.73094 4.7006454 4.7849665
1368766_at 4.6941185 5.2368765 4.981028 5.150813 4.8618774 4.9856806 5.2292514 4.7906127 5.236909 5.1317067 4.6643972 4.6288013
1368767_at 6.3561773 6.1680527 5.9634037 6.092108 6.097116 6.121388 6.6339774 5.961403 6.038002 6.2500105 6.0682917 6.3291883
1368768_at 5.7961216 5.8776865 5.8574424 5.538385 5.6607304 5.9960127 5.7603254 5.90473 5.762868 5.573388 5.7398486 5.712305
1368769_at 10.981987 10.912413 10.972102 11.214877 10.875446 11.088876 11.250146 11.034281 11.262133 11.0794115 11.07875 11.112563
1368770_at 3.923101 3.668596 4.215825 4.0793056 3.72893 3.9277072 3.9689832 4.042226 3.9575398 4.0460105 4.0477533 4.2151628
1368771_at 5.1191645 4.701261 4.8255167 4.9017186 4.7786403 4.9188623 4.9102373 4.9572678 4.8578696 4.950045 4.9154286 4.8813343
1368772_at 5.305798 5.4947147 5.2130303 5.388767 5.3122654 5.5655184 5.3940024 5.2846117 5.4333434 5.5102835 5.549708 5.363271
1368773_at 4.168612 4.109374 3.670068 3.8668592 3.6145818 3.938113 4.1128683 3.7530386 4.019655 3.8164122 4.078833 4.223914
1368774_a_at 5.5729713 5.435458 5.514767 5.3610306 5.6602473 5.6599402 5.734265 5.5463095 5.4402027 5.389273 5.1577463 5.130637
1368775_at 3.9523945 4.2756796 3.7030609 3.9600747 4.351358 4.1973214 4.2299356 3.8516517 4.5607095 4.0108624 4.141007 4.1943727
1368776_at 4.3969674 4.502316 4.4969172 4.636541 4.702596 4.593428 4.479269 4.695319 4.013112 4.454155 4.635722 4.707209
1368777_at 4.3029656 4.240564 4.2366 4.334832 4.2407923 4.322181 4.28127 4.3583994 4.314185 4.29562 4.54229 4.4121547
1368778_at 7.7204523 5.7964144 6.799599 8.05291 5.677438 8.021776 6.806931 6.7910314 6.602119 6.0774183 6.2946615 6.4322453
1368779_a_at 7.5427017 7.1662717 7.081337 7.1258507 7.434663 7.291663 7.3859887 6.8590827 7.071908 6.865366 6.5062428 6.6051717
1368780_at 5.976251 5.8496275 5.865138 5.5222197 5.5269575 5.7705727 5.823963 6.079866 5.636998 5.78724 5.912773 5.627824
1368781_at 4.932283 5.0482917 4.769943 4.889235 4.9031363 4.832158 5.1626945 4.9165797 4.9709606 5.1048307 4.7595677 4.6956034
1368782_at 3.745111 4.047942 3.9224455 3.8826952 4.0752573 3.9516623 4.0195665 4.0535808 4.137108 4.0853825 3.8919508 3.9859889
1368783_at 4.3552036 4.5266414 4.6146183 4.4289308 4.272442 4.274989 4.5562534 4.4729333 4.444221 4.2717056 4.4581366 4.2440104
1368784_at 9.444966 9.227247 8.542249 8.919381 9.024413 9.164628 8.889126 9.552138 9.455483 9.142157 8.867142 9.2908945
1368785_a_at 3.7346537 3.9901426 3.5848343 3.6268616 3.6023445 3.5910153 3.4948282 3.7323287 3.715111 3.6305125 3.511423 3.7638304
1368786_a_at 4.5232887 4.5649214 4.22756 4.3601513 4.3799305 4.5100045 4.3136816 4.3887854 4.2343793 4.607519 4.4155364 4.247406
1368787_at 6.113792 6.090591 6.194891 6.0804906 6.1945314 6.3209524 6.207796 5.9245796 6.0872498 5.9193754 5.880123 6.0888166
1368788_at 4.877386 5.1427298 5.0638905 4.9812117 5.106922 4.9782314 4.951249 5.063635 4.836748 4.947009 4.936677 4.8577538
1368789_at 5.446716 5.319852 4.822457 4.834983 4.989529 4.987637 5.5839915 5.1114235 4.974458 5.052234 4.8480606 5.229422
1368790_at 11.9829645 12.045916 12.098306 12.03948 12.0382595 11.949747 11.956568 11.965051 12.136378 12.163049 12.093579 12.03948
1368791_at 4.8399587 5.1602364 4.977167 5.0325165 5.0895214 5.100176 5.078529 5.0005665 5.002839 5.0366387 5.267375 5.0924215
1368792_at 6.539501 6.2611537 6.3487916 6.439218 6.2854357 6.4095855 6.2428036 6.184976 6.2925534 6.5188313 6.23448 6.5567265
1368793_at 4.665904 4.8385906 4.5575356 4.5134583 4.598037 4.6994486 4.671585 4.8610306 4.6034346 4.6831083 4.7375374 4.802086
1368794_at 10.927101 10.725085 10.724012 10.708928 10.886833 10.848135 11.063851 10.942227 11.163183 11.007613 10.975607 10.854905
1368795_at 6.868705 7.090041 7.0454435 6.9146395 7.2031364 6.8903165 7.176146 7.1685243 6.6615214 7.0282197 6.73844 6.9008946
1368796_at 6.1313143 6.2312226 6.0317926 6.0784936 6.0797863 6.0606966 6.2711525 6.1361017 6.405195 6.313829 6.3163595 6.345142
1368797_at 7.523323 6.9091697 7.1327157 7.606195 7.011487 7.10623 7.0330186 7.136255 7.404528 6.05462 7.879369 6.8640103
1368798_at 3.8730967 3.9870214 3.8470807 3.9298947 3.863456 3.8236032 3.7584803 3.794137 3.7084987 3.758018 3.8154767 3.6654515
1368799_at 5.807553 5.942783 5.7895164 5.7581787 5.63126 5.5668564 5.950626 5.446473 5.920358 5.8131475 5.794154 6.012146
1368800_at 4.141648 4.1632586 4.2171655 4.2316113 4.1308727 4.0768557 4.2498217 3.9893389 4.060243 4.275642 4.141007 4.38442
1368801_at 4.145174 4.0799274 4.017808 4.1331654 3.9475672 4.15146 4.179268 4.124874 4.005059 3.899286 4.0620813 3.9924772
1368802_at 4.8065352 4.8425865 4.982957 4.9033356 4.665951 4.9253793 4.810986 5.0125036 4.933206 5.060433 4.920106 5.051326
1368803_at 4.469538 4.524912 4.5060325 4.583131 4.592116 4.5943203 4.6140404 4.6550345 4.5522237 4.468359 4.439079 4.361392
1368804_at 4.283862 4.801739 4.576392 4.339284 4.75626 4.742462 4.58412 4.588979 4.4678698 4.544585 4.5812674 4.354339
1368805_at 5.4252243 5.7069464 5.477521 5.5377655 5.540043 5.575203 5.5637217 5.599168 5.3263254 5.738286 5.6776752 5.2207613
1368806_at 13.435153 13.319419 13.409763 13.429655 13.397746 13.369775 13.381349 13.352693 13.375991 13.328717 13.343057 13.391978
1368807_at 6.334342 5.9711084 5.9592323 6.3434973 6.0318 5.903364 6.0146885 5.9849215 6.2834435 5.9386206 6.218328 6.005712
1368808_at 8.2222805 8.221926 8.078983 8.42061 8.351913 8.338081 8.261165 8.480463 8.322719 8.433052 8.2904625 8.652222
1368809_at 8.834788 8.499081 8.769942 8.855222 8.519931 8.606882 8.682999 8.924342 8.791186 8.917946 8.70934 8.816126
1368810_a_at 4.4025316 4.2419033 3.8961082 3.9752347 4.205903 4.40285 4.1950536 4.4547596 4.0018826 4.235453 4.323519 4.267812
1368811_at 5.2774687 5.337083 5.080242 5.3509355 5.2968397 5.106019 5.287741 5.343525 5.182559 5.3003597 5.0866203 5.6286125
1368812_at 4.544841 4.794321 4.6509547 4.5620074 4.5355153 4.4373026 4.5758696 4.6046433 4.3920755 4.6301565 4.1813664 4.6206217
1368813_at 5.4122663 5.3645496 5.114431 5.506371 4.9024334 5.4710536 5.334519 5.3305483 5.423814 5.345104 5.487823 5.6750765
1368814_at 11.433369 11.393286 11.295056 11.444473 11.34578 11.413205 11.322113 11.431677 11.527158 11.378484 11.479132 11.493344
1368815_at 5.386014 5.3148947 5.548575 5.2854724 5.715525 5.503322 5.513896 5.7719812 5.4895573 5.561495 5.2885056 5.3323507
1368816_at 4.237439 4.1234274 4.3561954 4.051299 4.4329834 4.4935365 4.332403 4.4308887 4.0861363 4.3743944 4.0470123 4.304756
1368817_at 9.640168 9.516505 9.439009 9.454451 9.402675 9.264922 9.486764 9.578112 9.469359 9.5983305 9.436874 9.411356
1368818_at 8.038541 8.161697 8.022436 7.867658 8.06524 8.124879 7.8115263 7.850504 8.094596 8.000112 7.737835 7.9889674
1368819_at 10.444242 10.361635 10.284458 10.262454 10.280676 10.1972275 10.339453 10.234131 10.342336 10.236357 10.311296 10.654399
1368820_at 7.113298 6.9347816 7.015929 6.9525747 7.1065593 6.9861164 6.938369 7.093302 7.069126 7.017877 6.956211 6.9946527
1368821_at 6.008174 6.0318427 6.1512995 5.9701796 5.9257684 5.65578 5.907078 5.822019 6.222087 5.799826 5.4003005 6.3001895
1368822_at 6.783536 6.4785743 6.6254253 7.0814915 6.327737 6.7641664 6.6824026 6.8260593 7.015234 6.868736 6.5339885 7.210133
1368823_at 3.8844173 3.8777087 3.6662953 3.7569344 3.6974635 3.8778036 3.696634 3.8213816 3.6685054 3.8121746 3.6925914 3.6933074
1368824_at 9.57655 9.725532 9.552882 9.736205 9.534468 9.850562 9.779979 9.860889 9.748976 9.96798 9.5532255 9.593974
1368825_at 3.638511 3.5041342 3.5040596 3.7059424 3.6333568 3.6608045 3.6787298 3.612564 3.719403 3.6564374 3.6585436 3.5285203
1368826_at 12.91649 12.992806 12.612025 10.526658 13.013839 11.40569 11.192357 12.729361 12.556791 11.774449 11.609814 13.049947
1368827_at 5.986381 5.79743 6.370887 6.2036295 6.263393 5.9302354 6.3012333 6.147687 6.75995 6.6086674 6.396806 6.719454
1368828_at 5.3514347 5.431656 5.709663 5.633385 5.483001 5.065567 5.6291595 5.478839 5.5832505 5.631167 5.8238077 5.536419
1368829_at 6.8453064 7.216673 7.1087384 6.9921494 6.7744646 6.9471593 6.97624 7.0712495 7.0134435 6.8418856 6.8521075 6.9253535
1368830_at 5.023516 4.9471617 4.8902254 5.069393 4.807721 5.054455 5.138735 5.2108545 5.094555 5.0476 5.2227144 4.939122
1368831_at 8.661007 8.146303 8.502743 8.722964 8.656338 8.418627 8.351284 8.406142 8.287394 8.620687 8.696945 8.568384
1368832_at 7.6929626 7.7299314 7.814657 7.7457023 7.8177643 7.9772887 7.919732 8.032671 7.708263 7.9333487 7.7215905 7.951139
1368833_at 5.427458 5.4674907 5.331162 5.190702 5.39086 5.3481517 5.301867 5.287208 5.2235065 5.3059964 5.430703 5.4101195
1368834_at 5.615056 5.4347067 5.6658373 5.8713875 5.668871 5.694725 5.628424 5.589144 5.787956 5.6290927 5.6832 5.894317
1368835_at 9.270786 9.512379 9.212645 9.321458 9.365818 9.454891 9.144505 9.331799 9.478853 9.480837 9.561846 9.695381
1368836_a_at 5.582234 5.409426 5.4722004 5.4200454 5.4024677 5.505157 5.4872584 5.5350103 5.6824346 5.665255 5.6578574 5.299881
1368837_at 6.6012006 6.381844 6.5424347 6.799819 6.797544 6.4796615 6.6326346 6.908675 6.40014 6.996991 7.029867 6.8547983
1368838_at 6.8268533 6.8615675 6.682532 7.2451673 6.803609 6.8183155 7.162613 6.7912273 6.8187323 6.7805047 6.7553673 6.944651
1368839_at 7.6629734 7.5038238 7.4885154 7.2056837 7.074761 7.4848585 7.484337 7.297966 7.528326 7.4530835 7.6686583 7.630305
1368840_at 12.197934 11.864295 11.843541 12.111319 12.108408 11.801127 11.895491 11.763196 12.036891 11.129108 12.016661 11.314728
1368841_at 7.323081 7.017556 7.3478727 7.1998553 6.922955 7.089328 7.0508957 7.0715475 7.178256 7.1655087 6.9442606 6.8367662
1368842_at 7.3301167 7.14875 7.311479 7.0248847 7.0193276 7.017474 6.6787696 7.364466 7.202865 7.4346757 7.3803096 7.387038
1368843_at 9.356388 9.049189 9.016093 9.312368 9.192123 9.314071 9.072256 9.183421 9.102128 9.252124 9.159375 9.39166
1368844_at 8.027449 7.9341555 7.9376874 7.8567667 7.7348986 7.7567277 7.6360917 7.5790925 7.525724 7.8360233 7.9105015 7.786124
1368845_at 4.3367615 4.445385 4.2701817 4.1249685 4.2058024 4.179063 4.453553 4.0725317 4.2011223 4.3226852 4.02532 4.0396843
1368846_at 5.2858896 5.4957037 5.4170866 4.8910513 5.2837143 5.319535 5.1365533 5.4175816 5.3382874 5.4980965 5.414749 5.2911015
1368847_at 8.945442 8.755377 8.574267 8.919308 8.915113 8.859607 8.82938 8.750809 8.790192 8.932337 8.554356 8.699932
1368848_at 8.843103 8.87008 8.376908 8.559228 8.686163 8.584341 8.5657835 8.491885 8.470588 8.652211 8.452203 8.677004
1368849_at 7.6582727 7.4583282 7.4837723 7.6246367 7.522559 7.4301476 7.238734 7.370839 7.4539294 7.755863 7.727164 7.5203843
1368850_at 5.2387853 4.9323688 4.633205 5.144803 5.0243483 4.8436737 4.7223077 4.98079 4.9495177 5.2866955 5.3417883 5.0871716
1368851_at 8.817101 8.518745 8.607674 8.817067 8.413385 8.556335 8.437984 8.635191 8.915799 8.717726 8.924974 8.945746
1368852_at 10.144557 10.109685 9.981144 10.109518 10.329562 10.2296915 10.183314 10.106927 10.318785 10.349251 10.150421 10.310248
1368853_at 3.5761464 3.5933225 3.6129615 3.5036016 3.8870878 3.5220594 3.6958477 3.654268 3.5179605 3.4372742 3.5601723 3.560251
1368854_at 3.610204 3.6206028 3.5599105 3.4727888 3.5989447 3.7075005 3.7307642 3.5050628 3.738788 3.6035223 3.4694445 3.674289
1368855_at 5.9885473 5.69527 6.0113373 5.9639654 5.885326 5.9256177 5.803096 6.071482 6.026798 5.9328647 6.2414174 6.0278435
1368856_at 5.4058375 5.716094 5.738977 5.7525682 5.461972 5.519817 5.310235 5.802927 5.764562 5.6343036 6.151744 5.7947173
1368857_at 3.3519797 3.1698737 3.3730462 3.2412694 3.1812189 3.2859397 3.3255064 3.217461 3.1796136 3.2956643 3.3061814 3.233163
1368858_at 3.8696158 4.1059303 4.0901775 3.9028428 4.016631 3.9645221 3.9457483 3.9370365 3.981071 4.201608 3.9025316 4.019705
1368859_at 8.841553 8.823713 8.715547 8.837832 8.712742 8.516857 8.874016 8.782235 8.679465 8.784175 8.522773 8.578837
1368860_at 4.2154026 4.184388 4.0884476 4.2524395 4.352895 4.235321 4.332403 4.290448 3.9899461 4.2656646 4.204643 4.2532005
1368861_a_at 5.096355 4.8431582 5.146056 4.7683444 4.744363 5.3085613 4.8590455 4.884989 4.867149 5.0105286 5.027959 4.986176
1368862_at 7.808231 7.81839 7.6575756 8.003864 7.9505434 8.129336 7.964386 7.969005 7.9064894 8.0960865 7.750923 7.9003263
1368863_at 9.11969 9.145125 9.124 9.238053 9.166476 9.055504 9.271194 9.375891 9.4071455 9.526595 9.2378 9.589846
1368864_at 3.52955 3.6076133 3.5274034 3.6710982 3.6884315 3.5040312 3.777006 3.6241171 3.6780457 3.8903666 3.8231134 3.793279
1368865_at 3.6377592 3.5278735 3.6107926 3.5191324 3.5878494 3.7019029 3.5909789 3.5534058 3.45235 3.5449889 3.5661716 3.5227213
1368866_at 6.3790555 6.2134337 6.384848 6.3875656 6.0300307 6.2188306 6.305219 6.4109507 6.338328 6.368228 6.1879153 6.3790827
1368867_at 6.292258 6.2929606 6.522044 6.9274116 6.3536234 6.411046 6.342084 6.7018094 6.5965533 6.7142916 6.739856 6.6691866
1368868_at 5.0185566 5.0774198 5.14956 4.8993015 5.108347 5.4418697 5.15841 5.0951624 5.3682714 5.383835 5.1946077 5.4241724
1368869_at 6.1857095 6.33885 6.251327 6.172833 6.1332226 6.201775 6.0431113 6.02718 6.459581 6.21451 6.3699617 6.308388
1368870_at 6.67654 7.7792625 7.1950364 7.6208696 7.280673 7.766367 7.51598 7.5666113 8.8746195 7.356667 7.9282722 8.026264
1368871_at 7.6852593 7.6330824 8.192189 8.174563 7.8343368 7.9991784 8.208533 8.568119 8.442657 8.45926 8.033236 8.676632
1368872_a_at 5.031047 5.5395513 5.270605 5.809579 5.082981 4.7378874 5.3236823 5.406059 5.1569185 5.461446 5.454675 5.231351
1368873_at 4.5029335 4.092873 4.1043315 4.233949 4.128641 4.212962 4.1692104 4.0797024 4.298066 4.169803 4.0427184 4.5531597
1368874_a_at 5.563587 5.4660053 5.526821 5.832363 5.6696634 5.532836 5.6424313 5.905243 5.5976596 5.239756 5.7051873 5.846549
1368875_a_at 6.9955745 7.0796223 7.1556287 7.4639616 7.0440598 7.0897665 6.9915032 7.238272 7.290946 7.3349953 7.300514 7.145155
1368876_a_at 5.096542 5.022933 4.998646 4.990414 5.0655384 4.931348 5.0556746 5.1333055 4.9840317 5.0337286 4.953252 4.999861
1368877_at 9.824135 8.494466 9.361212 9.191244 8.861988 9.512369 7.521257 8.339896 6.626812 6.4088163 10.013871 9.027334
1368878_at 8.72391 9.4859295 9.159785 10.042909 9.175438 9.534691 8.74129 8.733097 9.404842 9.637523 9.609201 9.017359
1368879_a_at 5.3047256 5.073535 4.425688 4.5947056 4.8352313 5.0055237 4.7175922 4.6067343 4.735486 4.523937 4.8112426 5.1666837
1368880_at 4.1370277 4.535268 4.064385 4.506843 4.2022314 4.2260313 4.1344223 4.463108 4.578145 4.4081993 4.316284 4.438942
1368881_at 8.180677 7.6893225 8.062624 7.987941 7.979111 8.112754 8.023912 8.274775 8.217606 8.0102215 8.041672 8.17811
1368882_at 4.9992723 4.508588 4.6041727 4.5171304 5.6289167 5.3473763 5.6588078 5.9003363 5.251042 6.2175465 4.657635 6.127471
1368883_at 4.415053 4.4968553 4.8255167 4.94677 4.837998 4.506256 4.7816515 4.4875126 4.7791977 4.76699 4.8709416 4.685557
1368884_at 5.524898 5.088885 4.6118073 4.823019 4.986936 5.103767 4.991913 5.0914574 4.7409782 4.8758726 5.272466 5.066893
1368885_at 5.8496466 5.300054 5.4789453 5.396758 5.3451896 5.5673003 5.1760526 5.4792814 5.4061685 5.600406 5.597444 5.8701305
1368886_at 9.32199 9.075766 9.019437 9.227296 9.16457 8.897745 9.065996 9.229195 9.156538 9.164407 9.240347 9.101099
1368887_at 3.8767376 4.3075085 3.914366 3.9634836 3.7609673 3.661004 3.6643078 3.7889311 3.7214077 3.735999 3.5661974 3.6839204
1368888_a_at 7.429698 7.9347596 7.9868894 7.776021 8.066947 8.775445 7.646167 8.702919 8.481707 8.8733635 7.833355 8.907743
1368889_at 6.7586727 6.951019 6.644113 6.9545417 6.705279 6.955818 6.94173 6.918739 7.131842 7.241647 6.8369393 6.5900936
1368890_at 7.7830644 7.5830197 7.683197 7.5855856 7.786372 7.7894554 7.7623663 7.3630443 7.5784793 7.7135706 7.6024685 7.656415
1368891_at 5.684952 5.5474772 5.436853 5.5070653 5.602427 5.5914702 5.4278 5.344274 5.5736966 5.5223274 5.6518764 5.5772634
1368892_at 4.566328 4.6537867 4.4357166 4.2934136 4.4834704 4.7249107 4.753522 4.785322 4.5179315 4.4818254 4.645033 4.8132386
1368893_at 4.557788 4.630133 4.495205 4.4533424 4.675644 4.6578426 4.554038 4.463027 4.458107 4.5205913 4.4568415 4.528948
1368894_at 5.355886 5.4372683 5.1007323 5.2907786 5.2774906 5.4055634 4.9639072 5.637433 5.6884346 5.4131007 5.4357543 5.4260325
1368895_at 4.7591133 4.698652 4.5160837 4.5748987 4.6992087 4.5507874 4.655461 4.5510345 4.432135 4.643765 4.6057577 4.4190235
1368896_at 6.3249383 6.0015416 6.4696054 6.5617695 6.444507 6.1785083 6.189771 6.909999 6.8033695 6.322234 6.5713134 6.9308257
1368897_at 4.9788465 4.785941 5.097535 5.3608522 5.3859005 5.0194073 4.643626 6.0611963 5.8463926 5.2662153 5.363509 6.036706
1368898_at 6.001179 5.898704 5.4778185 6.2063966 5.8149533 5.6584287 5.78688 5.8949194 5.5431976 5.527326 5.480149 5.743024
1368899_at 7.461894 7.3879466 7.4591436 7.469994 7.5778017 7.6276464 7.477362 7.487238 7.6936145 7.4398503 7.553044 7.539072
1368900_at 4.9730873 4.8166027 4.7892866 5.102541 4.8618774 4.877549 4.8109856 5.0414686 5.240631 5.2055826 5.182519 5.3734283
1368901_at 5.157051 5.0696826 5.1639557 5.755166 5.0452952 5.277908 5.5330567 5.3574057 5.512626 5.164963 5.543717 5.4805627
1368902_at 7.0134788 6.9415474 7.205942 6.530376 6.700732 7.034228 7.3582706 7.2264185 7.0037236 6.9030204 6.9889774 6.8641725
1368903_at 7.5708556 7.7155914 7.497101 7.150406 7.3357973 7.5241976 7.4711604 7.357858 7.2502327 7.555915 7.6262155 7.4520793
1368904_at 5.999991 6.196983 6.1453485 6.285237 6.190993 6.1118646 6.3961973 6.5620127 6.654127 6.7043905 6.446621 6.601201
1368905_at 7.0608907 7.334794 6.748272 7.4508324 7.336317 7.162898 7.8250613 7.9264226 8.122747 7.2554364 7.3831773 7.3029194
1368906_at 3.2022178 3.3721473 3.3583045 3.2589762 3.4188762 3.2876947 3.3987422 3.2989223 3.4138136 3.3585413 3.3735292 3.3217018
1368907_at 4.785325 4.5016146 4.8565445 4.5842433 4.567834 4.9094615 4.9636297 4.772304 4.4391246 4.532729 4.522675 4.7572985
1368908_at 7.893891 7.8711624 7.79556 7.992303 8.132609 7.87347 7.821445 7.7580495 8.008034 7.7499924 7.9696293 8.113567
1368909_a_at 6.4201508 6.6329064 6.573564 6.7838845 6.7625947 6.485388 6.5071425 6.7802267 6.7977448 6.6536694 6.707358 6.6634665
1368910_at 5.1670628 5.072091 5.1504936 5.170987 5.1759973 5.306159 5.159969 5.285951 5.4388084 5.6175036 5.633556 5.7936773
1368911_at 5.930522 6.0313687 5.7285495 6.037379 5.943378 5.628052 6.0983777 5.8883615 6.1642957 5.8661947 5.923795 6.2736225
1368912_at 4.538835 4.611402 4.4897428 4.531767 4.2773495 4.413875 4.4081535 4.544493 4.530678 4.377046 4.608527 4.6387424
1368913_at 4.226733 4.0382013 3.906008 3.7935212 3.9850993 3.8907835 4.0490007 4.2237697 4.229913 4.036968 4.1348047 3.945229
1368914_at 4.419077 4.517082 4.489435 4.467608 4.340959 4.647271 4.7859664 4.2455378 4.3623266 4.492488 4.359646 4.511971
1368915_at 10.214175 10.48117 10.319571 10.518111 10.462935 10.546837 10.372228 10.762361 10.882509 10.81195 10.621582 10.679711
1368916_at 10.538951 10.489867 10.502969 10.573364 10.35464 10.77358 10.5392685 10.703291 10.80067 10.9901085 10.766007 10.959482
1368917_at 4.9646835 4.8330297 5.0779767 4.941237 5.154647 4.5839543 5.1304903 5.206087 4.801941 5.218654 4.938347 5.2350283
1368918_at 5.6038694 5.635673 5.592252 5.5678835 5.558837 5.640113 5.698494 5.6053715 5.6980124 5.873912 5.3692484 5.613742
1368919_at 4.95425 5.0951962 4.9051905 4.913628 4.8802123 4.976825 4.9718347 4.970012 4.9091086 4.8487616 5.1427727 5.047233
1368920_at 4.825321 4.821161 4.8144813 5.087482 5.082085 5.05516 5.0018344 4.9933743 5.1272163 5.0844555 5.1422296 4.73161
1368921_a_at 5.645286 6.0318427 5.971844 5.754451 5.8117437 6.3106937 5.8137164 6.1438575 6.0970726 5.9305553 5.815649 5.7557945
1368922_at 4.513296 4.610573 4.7002144 4.65515 4.8026133 4.8277535 4.7357445 4.7134004 4.8656607 4.9129148 4.686661 4.94939
1368923_at 4.942027 4.954491 5.1643815 4.551338 4.631173 4.813249 4.6619687 4.761739 4.586343 4.610753 4.681382 4.540406
1368924_at 10.784195 10.599679 10.479231 10.730825 10.905014 10.969381 10.352831 10.573462 10.690722 10.813055 10.759946 11.042028
1368925_a_at 4.4664097 4.680811 4.311178 4.764544 4.772013 4.638204 4.9607625 4.7386026 4.671784 4.540258 4.487627 4.4564023
1368926_at 4.6030912 4.8135533 4.6177096 4.650815 4.624824 4.5947948 4.8432083 4.706058 4.7509365 4.621143 4.792929 4.6755714
1368927_at 6.6639223 6.9064403 6.576202 6.6282806 6.601865 6.840189 6.621558 6.8609147 7.0135612 6.9395366 7.0389123 6.908632
1368928_at 6.3479767 5.782999 6.3773456 6.2514696 6.2765555 6.1221223 6.0086374 6.425729 6.3643913 6.5055237 6.5027447 6.5812
1368929_at 7.357719 7.0497203 6.905911 7.4110923 7.1227503 7.246208 7.2417517 7.1334233 7.32907 7.323115 6.992931 7.1862783
1368930_at 4.2551956 4.092873 3.965459 4.235996 3.9844415 4.500573 4.0911922 4.1569033 4.177745 4.35708 4.250082 4.2254252
1368931_at 7.4800963 7.472761 7.5218244 7.7965364 7.370113 7.36507 7.7158804 7.5432596 7.5260277 7.801982 7.548023 7.4407744
1368932_at 5.7487984 5.6986756 5.693859 5.805635 5.5752063 5.646679 5.508871 5.513448 5.5883737 5.8534145 5.5973344 5.892556
1368933_at 6.7380366 6.862001 6.7610555 6.950868 6.8546762 6.926084 6.7517614 6.7145996 6.673173 6.867473 6.758084 6.6895223
1368934_at 10.32559 10.718429 10.589687 10.629959 10.589758 10.852612 11.191893 11.54332 11.525849 11.530593 10.858934 11.617829
1368935_at 3.9543996 3.9548597 3.8356595 3.8985095 3.7048514 3.7827542 3.972571 3.9359598 4.0380816 4.061699 3.8774786 3.9139986
1368936_at 10.201425 9.80866 9.971274 10.109343 10.061357 10.027582 9.951711 9.9693 9.9136715 10.202323 10.001213 9.954666
1368937_at 5.539079 5.4517064 5.349017 5.5946493 5.4342065 5.5188026 5.5908637 5.6903768 5.797066 5.630671 5.842495 5.719063
1368938_at 5.0197186 5.273001 5.460308 5.220822 5.297549 4.9338202 5.050132 5.4021378 5.2868433 5.270368 5.1669993 5.1179137
1368939_a_at 4.3567824 4.3746047 4.2532015 4.444557 4.5153255 4.327592 4.5878105 4.3671837 4.2458754 4.308803 4.371617 4.335367
1368940_at 9.203392 9.51651 9.946942 9.689047 9.6617155 10.27561 9.733287 9.688347 10.173414 10.265673 9.076182 9.508009
1368941_at 4.224468 4.2083044 4.1484714 4.0778255 4.350674 4.240939 4.5542827 4.2692738 4.1047864 4.1426992 3.9856267 4.0414724
1368942_at 4.64357 4.941449 4.5189447 4.1618767 4.2638645 4.56268 4.5546255 4.550653 4.5261216 4.60872 4.3552394 4.3021855
1368943_at 13.064217 12.98524 12.8551445 13.121469 12.942143 12.962339 12.921611 13.279925 13.085705 13.0592985 13.371599 13.053632
1368944_at 6.4834795 6.564916 6.5776153 6.9086065 6.630795 6.4799676 6.4977508 6.817043 6.739209 6.5414543 6.488448 6.9965334
1368945_at 5.1129704 5.0042696 5.268167 4.945135 5.0242434 4.9265084 5.052302 5.2453213 5.2778187 5.4442215 5.363509 5.0213943
1368946_at 5.509635 5.657526 5.228352 5.5592604 5.530058 5.484584 5.194359 5.3335533 5.4558735 5.448433 5.4884233 5.4834375
1368947_at 7.3344793 6.8094068 7.421444 7.0929203 7.3655787 6.2791104 6.998782 7.062721 7.3443 7.520024 7.6946425 8.068729
1368948_at 5.705773 6.0529184 5.758444 5.8536897 5.6569457 5.851457 6.02753 6.1531982 5.697609 5.7105327 5.865461 5.9835463
1368949_at 4.4106545 4.2746964 4.4494624 4.3363457 4.4416184 4.400951 4.1433086 4.30108 4.4023466 4.460718 4.4725327 4.454798
1368950_a_at 5.483258 5.8050356 5.7597866 5.5114975 5.7705345 5.545158 5.826825 5.6069183 5.4867706 5.4144278 5.4819784 5.368327
1368951_at 4.438866 4.5170197 4.372401 4.3027334 4.5270834 4.5100045 4.428173 4.507314 4.4950886 4.546572 4.4689155 4.589535
1368952_at 4.800997 4.684301 4.5190115 4.5947056 4.8251214 4.6524224 4.731638 4.6509585 4.3875036 4.554597 4.8214846 4.550132
1368953_at 7.9886074 7.715122 7.7155113 7.904598 7.607515 7.7112265 7.637215 7.313656 7.2652273 7.5848365 7.329207 7.5604763
1368954_at 4.983781 4.9846473 4.665576 4.878746 4.95059 5.264735 5.1868076 5.336023 4.9923034 4.9761763 4.775915 5.0356746
1368955_at 7.197213 7.129072 7.4538774 7.165593 7.11213 6.9529433 6.918409 7.0437703 6.972933 6.84024 6.926613 7.0753794
1368956_at 5.387053 5.3184466 5.1651816 5.1375623 5.346029 5.0878477 5.173511 5.1503243 5.1064897 4.923926 5.1882033 4.939125
1368957_at 4.8065557 5.085947 4.935798 4.721197 5.1608005 5.2217565 5.4779673 4.9521723 5.2163477 5.1122065 4.9026985 4.8030295
1368958_at 3.9809024 3.7614274 3.54213 3.6929333 3.659626 3.7038383 3.732819 3.7563426 3.8812213 3.8853285 3.848657 4.049511
1368959_at 4.555875 4.675254 4.5613146 4.692094 4.57342 4.5923314 4.787527 4.746635 5.065163 4.7312155 4.3911057 4.714826
1368960_at 8.958429 8.957288 8.872485 9.413598 8.878583 8.868511 9.06134 8.923271 9.074489 8.803393 8.919688 8.983061
1368961_at 5.889676 5.7423677 5.680763 5.624882 5.838287 5.7591796 5.909002 5.74449 5.763833 5.898392 5.730191 5.7769713
1368962_at 4.693362 4.685165 4.5260735 4.5002522 4.7012253 4.448958 4.543898 4.82605 4.4437914 4.822908 4.5519257 4.47643
1368963_at 6.2670703 6.2756233 6.307687 6.3537903 6.1737742 6.207444 6.2846174 6.20664 6.2852874 6.2008715 6.209879 6.251252
1368964_at 4.0981245 4.092873 3.8406835 4.1644306 3.8607743 4.2971983 3.956945 4.0958643 4.2401814 4.133533 4.2208033 4.212229
1368965_at 5.645569 5.510121 5.718355 5.5516787 5.44705 5.4326816 5.383981 5.4266257 5.5733976 5.1392183 5.4042277 5.1805105
1368966_at 3.803549 3.882965 3.9523048 3.835404 4.0996027 4.1005793 3.9376924 3.9817832 4.13437 4.010533 4.1069093 4.065317
1368967_at 6.490713 6.448297 6.5934453 6.222257 6.5300174 6.3961787 6.421674 5.9943695 6.2422986 5.8676114 6.0215473 6.0650654
1368968_at 4.1129622 4.289739 4.2631855 4.2019825 4.145951 4.171401 4.193261 4.2909155 4.314515 4.2233405 4.2184653 4.3951564
1368969_at 3.91339 3.8997335 3.858185 3.7682142 3.9558382 3.9196844 3.851523 4.0364556 4.095335 4.1111374 3.7528074 3.931208
1368970_at 5.0253434 5.3693204 5.1783223 5.2273083 5.473897 5.1143436 5.1129355 5.1256914 5.080047 5.0369315 5.0588894 4.9127192
1368971_a_at 4.6946616 4.8338675 4.60473 4.812349 4.8542585 4.8753614 4.9285274 4.7964177 4.9719877 5.1776443 4.8405266 5.060987
1368972_at 3.7839675 3.8673506 3.7486491 3.6431115 3.61328 3.7016327 3.7615395 3.6027431 3.7751498 3.7486937 3.6096232 3.6027799
1368973_at 7.345322 7.3563733 7.411938 7.3556647 7.2234163 7.3525248 7.6188955 7.641983 7.4854655 7.4228907 7.613765 7.643513
1368974_at 4.5875015 4.8406754 4.7419796 4.5283327 4.55085 4.6636543 4.6390743 4.537795 4.7826266 4.7057934 4.719102 4.765561
1368975_at 6.1591706 6.5580726 6.300558 6.7337074 6.1150556 6.597818 6.000583 6.764761 6.653521 6.887057 7.04458 7.071778
1368976_at 5.826385 5.1400075 5.0944986 5.668089 4.8992105 5.4659634 5.4001465 5.5680203 5.650224 5.499753 6.0671887 6.529785
1368977_a_at 7.670203 7.5038238 7.304548 7.636524 7.5137467 7.51429 7.4680405 7.3439255 7.4709835 7.6249123 7.4627776 7.4762077
1368978_at 5.8149824 5.6802363 5.613007 5.805529 5.6498795 5.9282255 5.7089047 5.6352506 5.8093524 5.7456045 5.6736155 5.615984
1368979_at 6.0317554 5.9711084 5.744162 5.908134 6.0946364 5.9100695 6.0959706 6.210095 5.7781405 6.046268 5.865372 6.0291076
1368980_at 4.7734237 4.7109985 4.9760876 5.4607286 4.973763 5.3045073 4.8195877 4.6726046 5.126428 4.8623567 4.7474856 5.4278703
1368981_at 3.7752864 4.210499 4.040859 3.9461527 4.0487237 4.02962 4.2516003 3.9087715 3.7329075 3.9701238 4.0909243 4.0156965
1368982_at 5.100655 4.975773 5.1644845 5.1046047 4.954987 5.2942204 5.056328 5.214117 4.917471 5.137832 5.300802 5.107115
1368983_at 4.20298 4.2155905 4.296768 4.288018 4.195328 4.2651787 4.231944 4.215699 4.4391246 4.198481 4.4500666 4.335412
1368984_at 7.3351445 7.139996 6.8441267 7.103337 7.2039247 6.8825474 7.132168 6.903929 7.078149 6.87098 6.8525815 7.0224576
1368985_at 4.249673 4.217493 4.367918 4.4066434 4.189787 4.415255 4.358844 4.431841 4.464317 4.4122553 4.5161076 4.209236
1368986_at 4.955212 5.1352205 4.9123926 5.0695934 4.8558955 4.980854 5.285882 5.02487 4.846099 4.9610205 5.0919867 4.913825
1368987_at 5.9417152 5.912276 5.7915435 5.956955 6.0032434 5.9119616 6.0665107 6.0150304 6.273059 6.296727 5.853291 5.911135
1368988_at 5.5426702 5.2902107 5.332516 5.1730924 5.171739 5.3174763 5.1291733 5.16914 5.3471026 5.3129025 5.3231244 5.3409915
1368989_at 4.7469754 4.788273 4.659487 4.906439 4.9660845 4.69683 4.764301 4.9092464 5.026454 4.9203444 4.8024683 4.7970657
1368990_at 5.754294 5.8323045 5.9669633 5.8758545 5.94476 5.956428 5.7835317 5.652654 5.82549 6.102157 6.1000686 6.1983433
1368991_at 5.470887 5.8483086 6.089332 5.899176 5.572076 5.7776155 5.8830733 6.090249 6.2292376 5.741024 6.1539245 5.861371
1368992_a_at 9.55056 9.0532055 9.674139 9.806584 9.550484 8.826732 9.106024 9.182687 9.186185 9.318089 9.003027 8.8984165
1368993_at 4.969453 5.342464 5.002286 5.151001 5.2501802 4.89874 4.9551053 4.8444366 5.0753236 4.8292923 5.42688 4.8246098
1368994_a_at 5.695405 5.6375456 5.7159414 5.7306604 5.615295 5.616972 5.826453 5.698848 5.640722 5.700497 5.912974 5.634669
1368995_at 3.570995 3.720709 3.616397 3.6390803 3.6798735 3.6053867 3.7132711 3.5117874 3.6810086 3.8115242 3.6942701 3.7426157
1368996_at 4.316798 4.510109 4.2894354 4.5035286 4.466798 4.5237074 4.4665174 4.391543 4.363759 4.6041765 4.7384048 4.5275207
1368997_at 5.344473 5.120474 5.089503 5.652959 5.289233 5.3062196 5.3087997 5.427423 5.4027386 5.199932 5.3422213 5.354162
1368998_at 3.5434046 3.5370407 3.4131994 3.445881 3.52799 3.676351 3.8248913 3.425201 3.8029554 3.612045 3.7613947 3.6815894
1368999_a_at 5.446228 5.4735274 5.1854453 5.3658 5.316701 5.2713776 5.3379493 5.521 5.452823 5.4470663 5.2271852 5.3421574
1369000_at 4.867533 5.376231 5.141928 5.227306 5.4188647 5.2312737 5.2304964 5.3266077 5.0836263 5.1384516 5.066871 5.162066
1369001_at 4.316618 4.152953 3.983911 3.85212 3.99823 3.9828682 3.9617565 3.8656414 3.8190687 3.9217474 4.1043015 4.1887245
1369002_at 4.816024 4.9848475 4.7726507 4.976207 4.891299 4.7971807 4.766478 4.9459295 4.9691195 5.082721 4.846591 4.937767
1369003_at 4.7767305 4.488406 4.585701 4.916797 4.8034024 4.6795897 4.5359025 5.0854177 4.942943 4.850147 4.8892827 4.9098024
1369004_at 5.1046724 5.227566 5.428035 5.1569834 5.3367367 5.339056 5.287075 5.252246 5.0899067 5.651825 5.0271745 5.3559694
1369005_at 4.7276635 4.7376237 4.86136 4.7127185 4.744984 4.8663545 4.8222265 4.7738085 5.047999 4.6661277 4.686632 4.6701136
1369006_at 4.2094555 4.404105 4.378013 4.054275 4.341366 4.5100045 4.3627553 4.304864 4.7081265 4.5180445 4.54229 4.2458
1369007_at 5.3235626 5.5240555 5.355939 5.180794 5.2452283 5.375986 5.5882893 5.45463 5.184557 5.1175575 5.2654 5.272669
1369008_a_at 4.4705696 4.289886 4.324016 4.4147105 4.228082 4.554201 4.3704915 4.2237697 4.4915624 4.4209623 4.0258875 4.684273
1369009_at 3.7240968 3.8059936 3.7837818 3.569156 3.731527 3.6744957 3.7290385 3.65523 3.6720862 3.956618 3.8616705 3.699683
1369010_at 4.9238234 4.7242565 4.743088 4.700728 4.806581 4.956024 4.839899 4.7083635 4.73508 4.7951145 4.9438953 5.142248
1369011_at 12.678371 12.717799 12.206993 12.772868 12.414905 12.595569 12.774155 12.983305 12.748508 13.140724 12.968929 13.000152
1369012_at 5.8476715 5.6131496 5.773245 5.7828126 5.8068767 5.7291493 5.6491084 5.6793027 5.863725 5.564038 5.622871 5.601077
1369013_a_at 9.902442 10.111005 10.075307 10.039861 10.021233 10.112242 10.021059 9.766793 9.9728565 10.02394 10.083461 10.057855
1369014_at 4.929579 5.1152716 5.195334 5.100545 5.336771 4.955434 5.054374 5.100358 5.4023275 5.2215557 5.0626974 5.25025
1369015_at 4.7146215 4.772084 4.906108 4.70127 4.959547 5.094234 4.949838 4.8944354 5.0028396 5.039157 4.7936645 4.434079
1369016_at 5.3898973 5.545809 5.4944215 5.6329994 5.3859005 5.6718526 5.3530765 5.322521 5.87612 5.562909 5.5118213 5.3168936
1369017_at 4.44309 4.224919 4.2608976 4.2444477 4.2849693 4.391471 4.376589 4.159914 4.203987 4.337025 4.1481056 4.3075733
1369018_at 5.5241528 5.3341823 5.292102 5.1857324 5.2066474 5.4651732 6.002141 5.3274393 5.2747316 5.6952815 5.4418907 5.5239763
1369019_at 3.703227 3.7342923 3.6430469 3.7357492 3.68273 3.6093764 3.8633997 3.6738324 3.6609843 3.8018818 3.7090576 3.6751392
1369020_at 5.2250214 4.9417567 5.1455345 5.0578375 4.7858024 5.156785 5.284545 5.05721 5.2047815 5.0443783 5.3397493 5.221616
1369021_at 5.865906 5.9832187 5.8413634 6.0248117 6.060937 6.0253377 5.9661045 6.0452027 6.0044184 5.914434 6.0064306 5.977519
1369022_at 5.8520103 5.706906 5.9347677 5.8022666 5.985348 5.96337 5.7391806 5.695096 5.6752515 5.7367187 5.780836 5.775591
1369023_at 9.696774 9.93314 9.748669 9.697943 9.814503 9.875083 9.920702 9.705481 9.770521 9.910709 9.788336 9.792417
1369024_at 5.9581265 6.051524 6.143956 5.86576 6.1442604 5.7483573 5.880493 6.192576 6.321318 6.49757 6.358687 6.1379375
1369025_at 4.308591 4.5351763 4.2948437 4.2690377 4.278633 4.0649548 4.2949657 4.2328873 4.344847 4.313364 4.3233857 4.3469353
1369026_at 5.7127357 5.300054 5.515777 5.9374456 5.5149846 5.450938 5.4304256 5.508311 5.414905 5.860475 5.4641333 6.013412
1369027_at 4.3126225 4.570707 4.528451 4.2295113 4.4889545 4.544161 4.604207 4.487484 4.405634 4.6255593 4.306456 4.533084
1369028_at 4.7194147 4.803538 4.764602 4.6333714 4.79304 4.8348045 4.5903664 4.6550345 4.4564323 4.4150047 4.619399 4.506854
1369029_at 4.799347 5.067534 5.0874634 5.201029 4.9569135 5.2326975 4.74823 4.9163203 5.144864 5.3175817 5.3629737 5.4920983
1369030_at 4.5505047 4.621723 4.508058 4.509797 4.5250497 4.346158 4.4274683 4.5422153 4.599515 4.5034776 4.3397913 4.541761
1369031_at 7.900257 8.260428 8.203705 8.198233 8.233597 8.391825 8.168155 8.564938 8.187432 8.66276 8.289795 8.480963
1369032_at 7.8493543 7.461658 7.7399683 7.7458353 7.8385363 7.588732 7.5298505 7.6487164 7.811575 7.859314 7.91612 7.804893
1369033_at 3.8689027 3.751328 3.8419366 3.586086 3.8328469 3.9141886 3.7705212 3.9610837 3.789965 3.6582708 3.9053802 3.7762973
1369034_at 4.879937 4.921319 4.927126 4.971857 5.3191586 4.976528 4.902257 4.927252 4.9493647 4.8643093 4.905097 4.9376793
1369035_a_at 3.6025236 3.667175 3.471401 3.403545 3.653793 3.7119906 3.5898664 3.6417186 3.5992913 3.786758 3.920755 3.596764
1369036_at 3.701242 3.5346305 3.4790614 3.6265142 3.5145981 3.6321366 3.6344109 3.5575821 3.5867686 3.516726 3.63977 3.561199
1369037_at 4.6725597 4.381409 4.3174834 4.2976475 4.483782 4.6513276 4.3951087 4.5104156 4.4234905 4.4012117 4.3590827 4.4001627
1369038_at 6.023513 6.1077986 5.741247 5.689986 5.734164 5.7073 5.931348 5.93176 5.710206 6.0429807 6.0914445 5.8432055
1369039_at 7.616842 7.519194 7.5875497 7.5837083 7.485108 7.45903 7.489338 7.5173583 7.417723 7.374657 7.5758266 7.5227985
1369040_at 5.1998415 5.195402 5.3916383 5.4537067 5.1138783 5.323713 4.8924737 5.2181444 5.0135956 5.116622 4.9479513 5.030716
1369041_at 4.0036016 3.8534932 3.8596866 3.7813303 3.7833047 3.9982567 3.8995514 3.8066034 3.8295128 3.8913915 3.7830608 3.8163605
1369042_at 6.705629 6.6252284 6.721877 6.6794076 6.6995306 6.581269 6.567534 6.4715443 6.7496347 6.917836 7.05719 6.98115
1369043_at 3.8037179 3.7289739 3.8648272 3.7151856 3.710306 3.685221 3.7382464 3.6278527 3.5645409 3.5121047 3.6269517 3.6065662
1369044_a_at 5.0812526 5.372463 5.139314 5.4837933 4.7976465 6.2509694 5.452905 4.867371 5.0384207 4.9834304 5.9922485 4.906713
1369045_at 6.9020214 6.833668 6.8319645 6.8459415 6.9180875 6.937486 6.9467783 6.825969 6.9919305 6.9043894 7.0383887 6.863986
1369046_at 3.9350567 3.9422634 3.9212902 3.9513898 3.9506605 3.9590545 3.9250927 3.921167 3.9439058 4.0536995 3.9718463 4.1741357
1369047_at 3.201296 3.195309 3.1377513 3.1476357 3.180276 3.1642194 3.1625156 3.1216314 3.0844896 3.110122 3.2472684 3.1603322
1369048_at 5.0615854 4.5898695 4.9642296 5.0661354 4.997325 4.95201 4.8453274 4.9176836 5.0384207 5.010725 4.8624973 4.8235636
1369049_at 3.9460945 3.967332 3.85023 3.9846401 3.913524 4.006581 4.0097322 3.9422698 4.1122837 4.043579 3.9285412 4.157148
1369050_at 7.7070923 7.272835 7.566827 7.6945314 7.802707 7.5996737 8.155352 7.2744436 7.3743286 6.9608297 8.11389 7.6037135
1369051_at 7.2156544 7.0559316 6.9150944 7.339554 7.2521925 7.257142 7.289433 7.447592 7.457114 7.052066 7.2985373 7.224339
1369052_at 5.036489 5.1117544 5.0007553 4.9269495 5.11789 5.0324163 4.9460626 5.0075746 5.281433 5.034546 5.0362577 5.0920467
1369053_at 4.8065786 5.014838 4.8977013 4.8274436 5.253931 4.643009 4.9787245 4.479992 4.834302 4.860023 5.178237 4.79785
1369054_at 4.1300507 4.174323 4.0395164 4.014369 4.0779634 4.0548906 4.115199 4.249118 4.273684 4.072562 3.800151 4.063263
1369055_at 3.593995 3.7557545 3.6057398 3.801122 3.578152 3.669211 3.7038822 3.742446 3.8658352 3.7094538 3.7504547 3.653821
1369056_at 3.6293643 3.5821035 3.3949864 3.5118287 3.4422686 3.4181364 3.6103656 3.3538086 3.4672532 3.45158 3.6400383 3.5033464
1369057_at 7.4803405 7.688477 7.5628495 7.4941506 7.4336233 7.4857373 7.732231 7.5404468 7.620961 7.648131 7.5291753 7.551474
1369058_at 5.404785 5.4468446 5.632607 5.342936 5.269757 5.1869516 5.440088 5.516424 5.333805 5.4622855 5.3764124 5.3655076
1369059_at 7.7521763 7.6021795 7.7604303 7.8865995 7.750647 7.790139 7.7977967 8.014725 8.006925 7.9026113 7.8785777 7.8364725
1369060_a_at 7.4657807 7.3910975 7.4666944 7.4583464 7.328537 7.3255754 7.4812503 7.37572 7.5601225 7.6926985 7.5229406 7.7799067
1369061_at 8.252865 8.229383 8.144477 8.152813 7.9289074 8.053926 8.135565 8.100849 8.113159 8.024195 8.148092 8.039251
1369062_at 5.174116 5.461793 5.0596285 5.246608 5.2775517 5.2997847 5.1210012 5.191019 5.2641315 5.1175566 5.092599 5.0320835
1369063_at 9.159785 9.574119 9.411001 9.020544 9.348935 9.438248 9.449285 9.232647 9.471498 9.222729 8.887394 9.0764475
1369064_a_at 3.824983 3.816736 3.9278195 3.8949149 3.868219 3.9777567 3.823304 3.8574612 3.9551113 3.8746707 3.8031714 3.7557309
1369065_a_at 8.411727 8.610923 8.4778 8.404322 8.578939 8.502076 8.229441 8.109871 8.386697 8.424997 8.527268 8.17477
1369066_at 6.529973 6.6504283 6.3959117 6.5251327 6.4697704 6.3952775 6.5775137 6.6246443 6.5596895 6.355868 6.7111907 6.3616457
1369067_at 3.7830296 3.8615522 3.6793373 3.7059424 3.82945 3.8363943 3.8633997 3.8428822 3.8664644 3.9027307 3.9026008 4.141861
1369068_at 3.962796 3.9711688 3.979157 3.9085262 4.011984 3.8647728 3.7862315 3.8244243 3.9947393 3.997122 3.849119 3.964206
1369069_at 7.411527 7.6290865 7.597742 7.7110395 7.674052 7.3441544 7.3379636 7.77096 7.6499095 7.5527115 7.7044673 7.674183
1369070_at 7.1522026 7.192838 7.248268 7.3088694 7.3799343 7.3950987 7.4685874 7.349111 7.5483184 7.415013 7.5318465 7.4743514
1369071_at 4.195859 4.3033495 4.1000414 4.2736087 4.308099 4.2550373 4.359046 4.2512045 4.573263 4.4401197 4.5170794 4.2411017
1369072_at 4.69505 5.340752 5.1323266 6.3755865 6.435709 5.4619946 5.5792475 5.833669 5.978883 5.4368525 5.4829574 6.7480893
1369073_at 9.628653 9.5375185 9.8522415 9.636935 9.353762 9.3166485 9.516267 10.105061 10.107999 9.704881 9.993867 10.024296
1369074_at 12.425921 12.230863 12.222088 12.175585 12.261528 12.480777 12.018921 12.226277 12.295203 12.417165 12.296686 12.347932
1369075_a_at 4.5897236 4.776024 4.9055376 4.782893 4.943655 4.7021527 4.8402634 4.9849377 4.642882 4.751067 4.5457697 4.494043
1369076_at 8.676302 8.3655615 8.565752 8.546494 8.34952 8.474839 8.380546 8.349487 8.517129 8.515713 8.6556835 8.716464
1369077_at 6.7513433 6.9764967 6.823539 6.7355947 6.6544023 6.86693 6.7383966 6.9500422 6.860754 6.9959483 7.0243244 6.92531
1369078_at 7.778686 7.6240516 7.556281 8.080569 7.725387 7.7890363 7.81432 7.9421782 7.8644834 7.857255 7.8382688 8.037316
1369079_at 5.068629 5.133872 4.881523 4.9406123 5.1214437 5.3297095 5.1297855 5.241668 5.568033 5.1701074 5.427718 5.113279
1369080_at 4.799589 4.7348266 4.573229 4.7132854 4.7927103 4.737928 4.8402634 4.804117 5.0976987 4.8874536 4.8344307 4.8249826
1369081_at 6.7828164 6.808627 6.616834 7.1872845 6.831993 6.756047 6.609233 6.9593577 6.950365 7.04545 6.8296175 6.854731
1369082_at 4.9182925 4.742567 4.7417126 4.90394 4.721559 4.9222355 4.9755955 4.8793983 4.9286757 4.921605 4.9036474 4.76221
1369083_at 5.229412 5.304551 5.1635857 5.0692086 5.236988 5.0683603 5.327655 5.49932 5.7218266 5.0103016 4.823967 5.3323812
1369084_a_at 6.9590573 7.034688 6.845796 7.050066 7.1625896 7.347149 7.3379946 7.01418 7.2421117 7.1328545 7.229571 7.0218606
1369085_s_at 5.5710506 5.2639027 4.903196 4.9568877 5.615096 5.6128783 4.9025455 4.444888 4.9899864 5.283618 5.027912 4.901948
1369086_a_at 5.598178 5.041487 5.540352 5.394369 5.290663 5.3787837 5.3352785 5.5053225 5.4088297 5.4479628 5.4213934 5.7020054
1369087_at 5.2231474 5.227744 4.975126 5.427229 5.4232006 5.3575525 5.218505 5.402938 5.4259553 5.333097 5.542449 5.379607
1369088_at 7.5646715 7.577582 7.3224597 7.512749 7.3216057 7.6248937 7.8491774 7.97355 7.8383093 7.560644 7.943966 7.7507157
1369089_at 4.6035905 4.800147 4.7394223 4.817727 4.3493795 4.862513 4.6146007 4.677744 4.8404355 4.467758 4.474553 4.7674685
1369090_at 4.36261 4.574183 4.7753983 4.6010003 4.969806 4.263451 4.5174694 4.538539 4.5026374 4.310217 4.599551 4.4789195
1369091_at 3.9721453 4.2588835 4.419438 3.947749 4.278526 4.2621956 4.1230106 4.101097 3.9327805 4.188675 4.293271 4.0911837
1369092_at 7.7901344 7.675381 7.8843975 8.046468 7.7716794 7.851323 7.8838415 7.831145 7.948637 8.040834 7.9116445 8.280924
1369093_at 7.2201095 7.122306 7.3536553 7.1725707 7.146025 7.0145655 7.246042 7.329297 7.0929375 7.1895556 7.0699177 7.473771
1369094_a_at 5.967382 5.9711084 5.8933754 6.1215963 6.0002413 5.975287 5.6861153 6.002267 5.4123106 5.8590717 5.8064184 5.6167326
1369095_at 4.25737 4.457258 5.0089245 4.6042566 4.5095572 4.4866905 4.360731 4.832608 4.5402784 4.717222 4.732583 4.535698
1369096_at 4.1632423 4.087959 4.191204 4.259736 4.2294927 3.9704483 4.1457953 4.144803 4.247286 4.0202303 4.119998 3.8038814
1369097_s_at 6.190595 6.3121896 6.287759 6.1482234 5.840836 6.08434 5.6517534 6.2550583 6.2399497 6.327301 6.1073847 6.4572577
1369098_at 4.226369 4.261941 4.155451 4.3378887 4.2058024 4.1797214 3.9805322 4.286254 4.2934847 4.0600424 4.345262 4.2433987
1369099_at 7.5877733 7.535862 7.7279563 7.808218 7.8128443 7.5337944 7.3805466 7.9488564 7.7906976 7.7432637 7.7640123 8.133432
1369100_at 4.1740227 4.3838134 4.3277445 4.0622654 4.0968456 4.3803415 4.080006 4.3107996 4.1927958 4.376567 4.2155914 4.203203
1369101_at 8.292784 8.150021 8.187426 8.24179 8.197476 8.415467 8.227964 8.292741 8.358408 8.494357 8.394136 8.486142
1369102_at 3.9730575 4.043186 4.189806 3.8006818 3.8923647 3.9842577 4.010067 3.9874566 3.6959848 4.081646 3.7046773 3.9112601
1369103_at 4.431353 4.5506625 4.609348 4.8522067 4.6255693 5.1818953 4.676587 4.9131966 4.6747255 4.9825807 4.848748 4.946045
1369104_at 5.0038133 5.360306 5.036213 5.116126 4.8509398 5.4604063 5.076131 5.374862 5.4401736 5.623856 4.8235216 5.4010973
1369105_a_at 4.048711 3.500025 3.5422616 3.3881848 3.8580382 3.3390167 3.4354227 3.4400685 3.4790976 3.38384 3.5849152 3.647085
1369106_at 4.3227215 4.355192 4.2111697 4.0458016 4.269039 4.4475455 4.3539815 4.2712107 4.5190516 4.3067575 4.2276735 4.2042646
1369107_at 3.7852 3.7516687 3.7307963 3.9242644 3.9655533 4.0907393 4.0190945 3.9845934 3.9099226 3.9457564 3.654943 4.066218
1369108_at 3.960403 4.2100935 3.9026682 4.0525146 3.963468 4.1791344 4.0643883 4.062302 4.2682247 4.067816 3.9779468 4.235651
1369109_at 3.7843235 3.964078 3.8430145 3.7755477 3.7575076 3.884622 3.6958477 3.797255 3.810315 4.0304666 3.962141 3.9730704
1369110_x_at 10.18447 9.884673 10.249315 10.358802 9.965475 10.087504 10.4304085 10.80324 9.78551 10.502585 9.394766 8.005825
1369111_at 13.920343 13.973386 13.989366 13.98111 14.031779 13.983214 14.0997305 14.012208 14.04158 14.145149 13.941717 14.133246
1369112_at 4.3402977 4.3077507 4.5182247 4.4210873 4.4016304 4.354084 4.3307676 4.512267 4.4595175 4.344076 4.3267765 4.300899
1369113_at 3.4545379 3.4424162 3.47645 3.4347687 3.5057411 3.4855325 3.2516468 3.3990064 3.4034579 3.4264023 3.3513458 3.4661133
1369114_at 3.191328 3.06465 2.9597409 3.1070027 2.9938357 2.9611738 2.9976883 3.0071583 3.0221665 3.1707976 3.0873902 3.1337028
1369115_at 5.133833 4.985363 4.7065744 4.943304 5.155844 4.9311666 5.121982 5.149921 5.0685444 5.07318 5.1598105 5.1078815
1369116_a_at 5.795573 5.6405096 5.73826 5.8691964 5.3808684 5.5900483 5.6101136 5.6333838 5.823184 5.774858 6.005069 5.7758355
1369117_at 4.284207 4.097868 4.238575 3.9310346 3.9561086 4.0848665 4.445775 4.365843 4.1324635 4.264435 4.141007 4.26794
1369118_a_at 5.175947 5.0655117 4.810543 5.119068 5.2675447 4.947837 4.7523966 5.044568 5.116394 5.004384 4.65348 4.7143
1369119_a_at 4.867469 4.775998 4.635106 4.74868 4.8401594 4.806449 4.871191 4.9343767 4.831112 5.0575886 4.6032434 4.571822
1369120_a_at 7.3043847 7.474107 6.902937 7.179367 7.2803683 7.6759624 7.4223933 7.493919 7.3109384 7.5031977 7.4098053 7.225647
1369121_at 5.2087874 5.138836 4.9580255 5.1383114 5.370448 5.0506477 5.174099 5.2154546 5.158183 5.1815968 5.3465962 5.097975
1369122_at 7.2040553 7.256756 7.504935 7.3113127 7.1387186 7.28824 7.1400337 7.0382757 7.2799897 7.2313423 7.0959477 7.1860046
1369123_a_at 5.671717 5.7101555 5.8579607 6.2020802 6.114135 6.1029944 6.2201858 6.074334 6.3904104 6.2688274 5.982955 6.3956814
1369124_at 4.6657 4.643321 4.4135714 4.5582457 4.454697 4.6059074 4.639644 4.555336 4.744362 4.8025665 4.5422897 4.784157
1369125_at 3.2738233 3.473385 3.4856124 3.431901 3.292109 3.4462533 3.6170974 3.4793487 3.384957 3.325835 3.238605 3.4201016
1369126_at 3.8199203 3.9777584 3.9775493 4.0112047 3.7035153 3.9068294 3.9525146 3.8100402 3.6775744 3.6934617 3.8614483 4.113674
1369127_a_at 6.225575 6.537015 6.6910834 6.847982 6.5092854 6.745655 6.698846 6.5335364 6.4828587 6.758334 6.65266 6.8004136
1369128_at 4.021721 4.1744695 4.1133957 4.019352 3.961993 4.066792 4.1223545 4.040474 3.8861637 3.9738238 4.024827 3.7916675
1369129_at 4.4995975 4.240864 4.037328 4.0184426 4.249799 4.186247 4.090289 4.2150097 4.34538 4.2545543 4.1011724 4.3847456
1369130_at 5.0197186 4.573274 4.8255167 4.6834297 4.3953695 5.0328903 4.707343 4.895919 4.661603 4.91744 5.049797 4.987612
1369131_at 4.1590137 4.0478907 4.416324 4.1452265 4.297459 4.280436 4.1719174 4.2302513 4.134902 4.095397 4.2355394 4.4621677
1369132_at 6.108578 6.33754 5.6308985 6.2159443 5.8891377 6.349764 5.781861 5.9433136 5.832023 6.15148 6.1722703 6.056738
1369133_a_at 3.8204546 3.9639184 3.8068006 3.9881544 3.74706 3.8893886 3.9413207 3.899353 3.9077787 3.9020016 3.8511596 3.839923
1369134_x_at 3.96816 4.070613 3.738937 3.7139437 3.7575076 3.5909414 3.7055907 3.7545416 3.3050742 3.4372742 3.3903003 3.5104373
1369135_at 6.708465 6.6133466 6.814303 6.6326127 6.7162323 6.8653793 6.6839805 6.603136 6.490734 6.6959906 6.946802 6.441729
1369136_at 4.405997 4.4454336 4.588578 4.5763283 4.441762 4.450178 4.3806496 4.5973473 4.5353556 4.3698673 4.213517 4.230139
1369137_at 5.027277 5.1602364 4.94079 4.9098997 5.147241 5.2136106 5.092633 5.16537 5.2411447 4.922842 5.0110645 4.799758
1369138_a_at 3.7231448 3.9160674 3.8423393 4.012592 3.6718035 3.752302 3.8807454 3.8371775 4.0033407 4.222496 4.1262975 4.1670847
1369139_at 3.9506118 4.1341267 3.9474776 3.627602 4.0897374 4.1791296 4.187772 3.644557 3.7265093 3.7188468 3.5204859 3.7182474
1369140_at 4.18256 4.1189585 3.9221647 3.957434 4.0795083 3.9285262 4.0006924 4.197442 3.9790137 4.0171156 4.0474014 3.8935392
1369141_at 3.624595 3.732858 3.525085 3.5554047 3.5460386 3.6761873 3.6871972 3.8111093 3.5279589 3.3897536 3.6656547 3.4479783
1369142_at 3.657309 3.66811 3.7116735 3.7751203 3.8231485 3.7493725 3.6085012 3.7337322 3.7708197 3.533246 3.5516834 3.4862645
1369143_at 4.1979423 4.070162 4.038454 4.364525 4.0140924 4.203377 4.10703 4.0887628 4.1701527 4.6180563 3.9822676 4.2235823
1369144_a_at 4.3615522 4.558844 4.5877666 4.034894 4.108853 4.347928 4.5688095 4.331499 4.1617355 4.193408 4.326208 3.9016364
1369145_a_at 4.4343944 4.4968553 4.546758 4.3879547 4.550205 4.4864707 4.6287093 4.401017 4.3760476 4.2804775 4.29151 4.295026
1369146_a_at 6.8509717 6.5968966 7.1650014 7.005865 6.3530354 7.6856256 6.910605 7.203072 7.09906 6.669287 7.516455 7.230403
1369147_at 4.986187 4.9652715 5.338187 5.0624714 5.267965 4.803398 5.1694984 4.873984 5.2662086 5.155041 4.920106 4.9516764
1369148_at 7.71255 7.8474956 7.9443994 7.7866244 7.5089583 7.9472957 7.8213687 8.060358 8.029652 7.8696895 7.8459077 8.0348015
1369149_at 5.306567 5.2802515 5.0904226 4.9809427 4.986175 5.2050977 5.32001 4.952897 5.331134 5.2714906 5.2414765 5.1885543
1369150_at 8.262714 8.469192 7.548279 8.013886 8.068279 8.240421 9.132355 9.318377 9.380826 9.546899 8.4407015 9.595927
1369151_at 5.296961 5.4093504 5.281129 5.2822065 5.358595 5.1238294 5.4122047 5.2391257 5.373257 5.2753158 5.268912 5.1843815
1369152_at 7.133909 6.945559 6.478463 7.032343 6.9153156 6.846178 6.654192 6.9443836 6.8184037 6.834834 6.9071693 6.904506
1369153_at 3.5185564 3.454302 3.485537 3.5504873 3.4936576 3.5285697 3.631755 3.532121 3.5876937 3.4767838 3.4315739 3.5925274
1369154_at 3.8104122 4.2373266 4.119271 3.705184 3.9976308 3.789562 3.9526353 3.9476678 3.8176396 3.9172802 3.762375 3.888269
1369155_at 5.054357 4.9626274 5.10338 4.8072023 4.9017706 5.4915314 5.1840267 5.3453474 4.9663286 4.863891 5.1043825 5.0528946
1369156_at 6.4812045 5.8443136 6.315922 6.3319044 6.372533 6.24113 6.270378 6.278192 6.5805316 6.2452946 6.629133 6.5122037
1369157_at 8.013678 7.88086 8.081745 8.36772 8.140091 8.032482 7.9933753 8.065199 8.126484 8.321178 8.0065 8.291525
1369158_at 4.2855053 4.6160784 3.9269311 4.405324 4.4686832 4.4758444 4.4034357 4.3624945 4.1495733 4.238821 4.055932 4.138562
1369159_at 5.827811 5.863913 5.5691934 5.286688 5.3621745 5.8614397 5.803096 5.5438943 5.7125955 5.830233 5.584234 5.7537904
1369160_a_at 4.4864006 4.5590835 4.4865813 4.5226173 4.515284 4.717765 4.3930044 4.4548087 4.745926 4.7799406 4.831362 4.676896
1369161_at 8.373416 8.255553 8.368427 9.24714 8.545461 8.850586 8.960299 9.002272 8.789392 8.664512 9.062055 9.241548
1369162_at 3.8574793 4.34406 3.9847448 4.2488556 4.1714134 4.123904 4.148011 4.0951214 4.3573866 4.157 4.1465054 4.348515
1369163_at 5.181815 5.2105894 5.2460485 5.114235 5.2046824 5.432638 5.5920844 5.430059 5.4098096 5.504352 5.303441 5.0063105
1369164_a_at 4.4616976 4.8338675 4.5787573 4.499993 4.4085436 4.458892 4.5133696 4.3704414 4.2144766 4.242261 4.645873 4.413068
1369165_at 4.0004187 3.8984556 3.8637347 3.9922354 3.9477506 3.940334 4.0764055 3.9044323 4.1906986 4.209277 4.1519127 4.024765
1369166_at 3.8684278 4.0068636 3.9671748 3.890803 4.077225 4.070616 4.2719183 4.1478777 4.014485 4.0038686 4.233712 4.0523295
1369167_at 6.2015686 6.2223 6.1772184 5.409592 6.3198576 5.778318 5.907078 6.0806336 6.0669007 6.031816 6.292392 5.8852186
1369168_a_at 5.558417 5.1602364 5.229095 5.2327256 5.5279207 5.403799 5.5756836 5.434042 5.27423 5.18677 5.1610384 5.4159846
1369169_at 9.3635435 9.41946 9.360221 9.045674 9.405033 9.2322035 9.537584 9.465503 9.751658 9.919131 9.412304 9.529682
1369170_at 3.890125 3.9391685 3.7653084 3.7888255 3.966289 3.844336 3.7959652 3.8264506 3.8002408 3.8723085 3.7804892 3.824853
1369171_at 11.083098 11.288039 10.963183 11.057615 11.00391 10.92816 10.883521 11.006822 10.160506 11.291873 11.216904 11.231142
1369172_at 3.9884484 4.0972414 4.088604 4.137722 4.090016 3.8953056 4.152087 4.1842194 4.280571 4.197351 4.095258 4.432481
1369173_at 5.2779083 5.4565563 5.2877455 5.388904 5.3897963 5.417659 5.3764415 5.4044843 5.1358027 5.1519504 5.219019 5.3404737
1369174_at 6.697334 6.6982503 6.582466 7.17892 6.7444854 6.4207172 6.8602185 6.97665 6.815192 6.8599043 6.733225 7.1619353
1369175_a_at 4.08 4.6125154 4.232053 4.1379547 4.3769255 4.284479 4.5242243 4.48772 4.2963295 4.5147705 4.1068764 3.9813454
1369176_at 6.256274 6.5669107 6.5639467 6.1587577 6.5182643 6.706019 6.513906 6.6549397 6.5093513 6.5541472 6.3513827 6.483467
1369177_at 7.0575542 6.481554 6.596461 6.934134 6.9422674 6.676337 6.6612053 6.174801 6.929055 6.8268976 6.929269 6.7591987
1369178_a_at 4.1751013 4.327601 4.14411 4.1019125 4.330209 4.3379683 4.0962615 4.292879 4.6675396 4.628089 4.409588 4.345877
1369179_a_at 5.808885 5.9150796 5.862464 5.7097716 5.5751753 5.85812 5.694133 5.9178457 5.929871 5.9766874 6.0272326 6.354707
1369180_at 4.8081937 4.7391043 4.8523374 4.6722527 5.001855 4.730192 5.1579466 4.873661 4.977929 4.9500384 4.588831 4.834488
1369181_at 5.7696447 5.628261 5.8441176 5.636797 5.483325 5.6859035 5.752322 5.8401794 5.883104 5.932756 5.740671 5.850422
1369182_at 4.028222 3.986423 4.011325 4.00111 4.023833 3.9902754 3.9527924 3.821677 4.0552673 3.976923 4.1020784 3.8563929
1369183_at 4.8025904 4.7515535 4.6743608 4.450309 4.6503363 4.667136 4.9733553 4.7453127 4.5331707 4.729288 4.672476 4.7987595
1369184_at 4.2976556 4.2473297 4.295349 4.3533726 4.2193823 4.2007837 4.4242063 4.555336 4.376214 4.4744196 4.4721384 4.6266336
1369185_a_at 5.300646 5.519423 5.3117976 5.141301 5.5188937 5.278235 5.463326 5.425506 5.0706086 5.2539506 5.3827186 5.458039
1369186_at 6.8645706 6.9285183 6.8050838 7.1732445 6.5656195 6.8609047 6.748304 6.7967606 7.022212 6.7937417 7.263461 7.1794314
1369187_a_at 7.0628653 7.547953 7.4845014 7.7281528 7.516534 7.3559995 7.2870584 7.1365027 7.7014947 7.707029 7.5072675 7.8178725
1369188_at 3.785977 3.987957 3.8337789 3.915728 3.8395357 3.9579935 4.080078 4.2910943 3.8964 3.8840005 3.863385 3.9989767
1369189_at 5.361198 5.5184174 5.3485446 5.4422083 5.929749 5.5806646 5.744028 5.5192466 5.5905223 5.5002036 5.548876 5.8580985
1369190_at 5.7501545 6.0708013 5.798172 5.694784 5.854537 5.5509005 5.9083414 6.027888 5.942925 5.7902465 5.657202 5.693612
1369191_at 3.574703 3.6456242 3.5225625 3.6108308 3.538954 3.6679204 3.7738476 3.7053063 3.6048307 3.6419055 3.591417 3.5288322
1369192_at 4.3033237 4.680641 4.615519 4.5637712 4.5252895 4.5392094 4.6262093 4.6226397 4.6358123 4.4633303 4.636684 4.529561
1369193_at 4.947116 4.964142 5.0012445 5.0682077 5.02124 4.9577208 4.925909 4.986884 5.148075 5.138916 5.170066 5.085787
1369194_a_at 3.5088484 3.5570102 3.63102 3.6608052 3.4533744 3.4466143 3.6892226 3.7095027 3.6708968 3.7296824 3.639931 3.7858791
1369195_at 5.7216616 6.1410284 5.9477882 5.1962113 6.4362717 6.3304205 6.665926 6.3142896 6.3145757 7.527768 6.2744904 7.071778
1369196_at 5.447711 5.5045786 5.7495375 5.531395 5.6113443 5.587906 5.4925327 5.5404215 5.20269 5.0668507 5.3027415 4.994582
1369197_at 5.587823 5.300054 5.774874 5.646911 5.5956583 5.5431924 5.5565333 5.4489365 5.6597185 5.4448886 5.425703 5.468192
1369198_at 5.584778 5.587578 5.546482 5.5515103 5.544033 5.5084405 5.521331 5.459276 5.387807 5.48296 5.478529 5.569183
1369199_at 5.234742 5.2491636 5.4106503 5.3897743 5.313393 5.4391603 5.418519 5.346156 5.426962 5.274461 5.184082 5.39135
1369200_at 9.044706 9.041148 9.096438 8.834478 8.909781 8.97726 8.529285 9.194535 8.960615 9.003716 8.683249 8.990892
1369201_at 5.235696 5.597033 5.702048 5.6702495 5.6505704 5.79903 5.878671 5.796234 5.177053 5.5407243 5.37944 5.4052525
1369202_at 4.076957 5.7948523 3.9889123 3.978876 5.7192373 4.33175 5.9150496 3.801937 4.0043244 5.58961 3.9424226 3.8389566
1369203_at 3.830905 3.7368743 3.7734587 3.7788303 3.7802644 3.7589972 3.6689863 3.8023329 3.8751802 3.8815799 3.8254373 3.9118354
1369204_at 6.8108926 6.8632045 6.8229647 7.1348963 6.517041 7.0971103 6.539889 7.016006 6.9142184 6.992803 7.4157214 7.235569
1369205_at 5.27878 5.2728925 5.2481527 5.2316546 5.2554383 5.39374 5.4585304 5.341438 5.3781633 5.1362114 5.3458667 5.2766223
1369206_at 12.413544 12.436775 12.549825 12.482163 12.589575 12.2630205 12.3441 12.438006 12.44428 12.502121 12.451939 12.380277
1369207_at 4.422592 5.029724 4.5981474 4.539465 4.8592815 4.1915803 4.3079877 4.3573823 4.1792927 4.1486597 4.2472625 4.2917852
1369208_at 6.203421 6.1652484 5.789678 5.7169476 6.1699204 5.738171 5.845142 5.4146557 5.784359 5.870838 6.1647387 5.828735
1369209_at 6.533033 6.457518 6.364819 6.4853497 6.4096365 6.532275 6.7338877 6.823009 6.9505467 6.844969 6.4904575 6.834413
1369210_at 3.181922 3.2263856 3.3407457 3.2727685 3.3240778 3.2678494 3.3352902 3.3908288 3.2745893 3.2143643 3.094007 3.4378223
1369211_at 5.956076 6.122412 5.921327 5.9898295 6.052829 6.1108484 5.9108987 6.2660766 6.1990905 5.8656907 6.318692 6.0571146
1369212_s_at 7.0440636 7.0609946 7.372317 7.346252 7.5150123 6.958881 6.998743 6.993071 6.5792212 7.485348 7.2451606 7.3803883
1369213_at 5.3708487 5.598955 5.5395255 5.456149 5.4962354 5.6441364 5.4438343 5.6904335 5.591178 5.557413 5.6155934 5.4510703
1369214_a_at 6.1724043 5.904354 5.7181787 6.1045322 5.9900007 6.126476 5.849555 6.1847863 5.87018 5.896086 6.012737 6.323703
1369215_a_at 9.987285 9.8106575 9.974392 9.942582 10.027139 9.968086 9.779788 9.9693 9.901737 9.845744 9.997465 10.032632
1369216_a_at 5.4037433 5.7302465 5.8786626 5.5737185 5.9313693 5.6832323 5.884398 5.7130156 5.3709326 5.494458 5.3848047 5.6926107
1369217_at 4.340944 4.465513 4.4597063 4.323885 4.543809 4.453105 4.4831758 4.4070816 4.4958625 4.326168 4.4431744 4.3616037
1369218_at 7.670203 7.7582273 7.293977 7.8864865 7.724941 7.6239924 7.859012 7.992463 7.877635 7.6138434 7.6143756 7.822483
1369219_at 6.5489674 6.7693825 6.484019 6.403093 6.516433 6.24113 6.711723 6.331657 5.8605633 5.921133 6.266217 6.022602
1369220_at 6.725527 6.919615 6.528226 7.0666943 7.017614 7.047606 6.9840117 6.6458015 7.027424 6.931333 6.8304396 6.8660326
1369221_at 6.215178 5.979576 6.200637 6.173772 6.439955 6.221241 6.454649 6.341584 6.1164427 6.630914 6.0316625 6.5092006
1369222_at 5.399725 5.4972644 5.72628 5.343526 5.625659 5.5403433 5.761442 5.8532515 5.3927183 5.0465174 5.2270412 5.0709715
1369223_at 6.928176 7.102092 6.8865256 6.876859 7.127543 7.107459 7.1844587 7.0741143 6.7586746 6.9872866 6.9705343 6.781478
1369224_at 10.270636 9.627343 10.479656 9.556322 10.84575 8.88777 8.328473 5.6730103 6.3191037 8.353834 9.393544 8.0994625
1369225_at 11.831475 12.081155 12.36976 12.182123 12.315793 12.010117 11.695976 12.487091 12.065606 12.073469 12.302014 12.291631
1369226_at 7.3136206 7.498719 7.797277 7.742908 8.045008 7.399113 6.918734 8.191412 7.4585795 7.7480426 7.364183 7.836983
1369227_at 6.1139717 5.896829 5.6212564 5.6507664 5.78556 5.8901176 5.6515 5.6248565 5.769222 5.7595563 5.6248736 5.7888107
1369228_at 5.645122 5.9052706 5.616439 6.0601773 5.5699053 6.1516676 6.0692616 6.2316456 5.815845 6.253583 6.268332 6.378091
1369229_at 5.9829745 6.238693 5.949403 6.1175356 6.1374583 6.235534 6.233071 6.2313175 6.177133 6.5509725 5.954932 6.237149
1369230_at 4.7816367 4.5675983 5.0168695 4.824861 4.6618247 4.5562725 4.4790883 4.8344374 4.784383 4.586594 4.86092 4.888168
1369231_at 5.167162 5.472191 5.045093 5.1468034 5.3236933 5.109543 5.2537804 5.488329 5.4044685 5.630495 5.4031806 5.381737
1369232_at 4.618494 4.7437787 4.4923773 4.414343 4.6640344 4.352208 4.3514056 4.6525164 4.6302185 4.4638042 4.5781136 4.5272512
1369233_at 3.970333 4.0785217 3.8846498 3.9255865 4.216723 4.0030518 4.0633583 3.8751488 4.0146494 4.0282984 3.7996175 3.784705
1369234_at 8.010214 8.038501 7.929205 7.8700194 8.001482 8.188053 8.066504 8.320377 8.482945 8.3186455 8.049699 8.116147
1369235_at 4.6784253 5.227506 4.6268916 4.8240075 5.0134897 4.8420305 4.704302 5.169436 5.261908 5.03722 4.8844943 5.0836596
1369236_at 5.0830283 5.012029 4.9528866 5.007962 4.942215 4.8122163 4.9326935 5.019987 5.100113 5.201019 5.156372 5.3044057
1369237_at 5.2637033 5.0148225 5.230671 4.9652348 5.2636 5.2038426 5.2197433 5.2469783 5.3007975 5.1625624 5.1944933 5.1960454
1369238_at 8.752631 9.00471 9.8835535 9.157368 9.312893 9.350266 8.706614 9.13423 9.837081 9.431519 9.050054 9.400302
1369239_at 3.9700785 4.062328 4.023452 4.010662 3.8855238 3.7886577 3.9507852 3.9149368 4.0401726 4.174808 3.8661063 4.1124845
1369240_a_at 5.6730814 5.6141214 5.6761875 5.5985966 5.633225 5.7978683 5.488843 5.581787 5.61689 5.6894956 5.7352076 5.664187
1369241_at 5.464033 5.2630024 5.508702 5.3692083 5.4271145 5.3801956 5.3436007 5.5313663 5.377552 5.337263 5.404313 5.650692
1369242_at 3.8009596 3.646005 3.5362425 3.4279127 3.6493394 3.4154058 3.6710505 3.5359275 3.500818 3.4366164 3.745406 3.6132185
1369243_at 4.310068 4.185232 3.9561815 4.3429127 4.14795 4.188395 4.1452994 4.2848153 4.2289577 4.3464375 4.0702496 4.2591333
1369244_at 6.799342 6.6146874 6.423369 6.8278275 6.7210627 6.80713 6.9946666 6.8644 6.9742045 6.862191 6.4534082 6.901414
1369245_at 4.7437644 4.891136 4.7398767 4.59219 4.8618774 4.708259 4.8423605 4.7297144 4.556613 4.718253 4.551448 4.471362
1369246_a_at 3.9448645 3.8481262 3.8665345 3.7343285 3.8240776 3.88638 3.9939327 3.9750724 3.787496 3.884794 4.070135 3.701383
1369247_at 5.879371 5.569601 5.4688406 5.777881 5.807357 5.676383 5.5580845 5.852606 6.015248 5.6920366 5.9342422 6.176118
1369248_a_at 7.5148773 7.4473095 7.478682 7.9879255 7.6912913 7.835128 7.4438744 7.3812284 7.7073245 7.3760443 7.2597046 7.585092
1369249_at 8.095001 8.1659355 8.194183 8.462584 8.009491 8.208228 8.363738 7.716494 7.4909277 8.036547 7.674024 7.640381
1369250_at 4.960666 5.1495433 5.055521 5.05629 5.171112 5.094577 5.068389 5.1472006 4.960439 4.8065357 4.772931 5.0074244
1369251_a_at 5.716221 5.9010143 5.5537806 5.3970175 5.410424 5.3716564 5.4476786 5.6274395 5.6940246 5.576911 5.620326 5.756016
1369252_a_at 5.541925 5.1698194 5.3850875 5.321664 5.397436 5.62667 5.5599155 5.31294 5.559825 5.5631304 5.458381 5.3254433
1369253_at 3.7796578 4.260354 3.9791574 3.8523495 4.0012164 4.0092807 4.157058 4.104595 3.964306 3.6295702 3.813001 3.9232159
1369254_a_at 4.175082 3.9259968 3.9258573 3.6552212 3.9565203 3.989137 3.756339 3.774672 3.5716796 3.832682 3.709118 3.7731285
1369255_at 6.6619716 6.7209086 5.989981 6.3434668 6.2619724 6.3425255 5.9658966 6.184855 6.38729 6.1210585 6.158439 6.164137
1369256_at 5.605985 5.969544 5.998287 5.98285 6.05174 6.05843 5.8873925 6.635271 6.144162 6.3935223 6.264525 6.2067294
1369257_at 5.301664 5.1483965 5.353716 5.0696535 5.1376 5.5006175 5.351757 5.0943074 5.3135147 5.439894 5.070552 5.3234262
1369258_at 3.3028283 3.1321347 3.351711 3.2646458 3.1764102 3.171363 3.1147819 3.2146986 3.165166 3.2789881 3.1684983 3.2217007
1369259_at 8.043131 6.463149 6.7509594 6.831209 6.669446 7.0477185 6.547022 7.2500553 6.846801 6.505893 7.598994 6.6102834
1369260_a_at 4.1674075 4.235387 4.2821255 4.0647454 4.124116 4.1315775 4.0630474 4.118758 4.109052 4.279932 4.185851 4.312833
1369261_at 4.829521 4.716235 4.775971 4.7587585 4.955758 4.749672 5.157087 5.17302 5.0528927 4.8992996 4.9243126 4.792005
1369262_at 6.506618 6.5726776 6.3620715 6.431401 6.6724434 6.6424565 6.333934 6.857275 6.7015557 6.6187606 6.8396683 6.7509356
1369263_at 3.369103 3.517298 3.4000032 3.4699953 3.4742289 3.5146656 3.3387294 3.4771717 3.40442 3.5699399 3.4507835 3.5075104
1369264_at 5.1981893 5.2264285 5.3052597 5.0664735 5.0363035 5.3938236 5.174099 5.1752276 5.375918 5.252709 4.993436 5.082719
1369265_at 6.263031 6.1352935 5.9689918 6.447429 6.0455637 6.0240083 6.2350874 6.4377418 6.2658434 6.32022 6.402095 6.448823
1369266_at 5.738157 5.8766794 5.6911864 6.0399647 5.7700996 5.5067983 5.9946795 5.7097526 5.5394645 5.6169057 5.413071 5.265672
1369267_at 4.254418 4.1382294 4.1141796 4.1616144 4.04293 4.2402296 4.283062 4.4957495 4.138358 4.09225 4.300429 4.175538
1369268_at 4.0849276 4.2070894 4.04418 3.9963527 4.263699 4.090217 3.9796834 4.2643223 4.4063015 4.2578664 4.062082 4.0169334
1369269_at 8.921188 8.934183 8.528307 8.873853 8.657648 8.955337 8.828733 8.985925 8.744097 8.813823 8.8444395 8.934923
1369270_at 8.007294 8.562048 8.540995 8.598822 8.735306 8.678471 8.474598 8.6188345 8.622819 8.413982 8.788405 8.9637
1369271_at 4.2549524 4.556797 4.147708 3.9425993 4.2883596 4.365797 4.210883 4.2348866 4.1718874 4.128372 4.3816414 4.0501423
1369272_at 5.079692 5.0074363 4.683778 4.999212 4.884429 5.0452757 4.7730584 5.1461163 5.4005604 5.3839607 5.3514514 5.3408327
1369273_a_at 4.2798166 4.228325 4.0997624 4.1564655 4.1479735 4.2204947 4.167404 4.181389 4.160658 4.0845256 4.062082 4.1868286
1369274_a_at 4.8444853 5.0663652 4.9049664 4.7440653 4.610818 4.509849 4.898813 4.9339943 4.4896336 4.388407 4.28524 4.3684235
1369275_s_at 12.362374 12.367849 12.2042465 12.422451 12.360178 12.634704 12.566484 12.613285 12.777745 12.596008 12.574584 12.718225
1369276_at 4.772513 4.588643 4.5583158 4.740424 4.8278317 4.856058 4.6809254 4.602684 5.0778704 4.914565 4.666971 4.773917
1369277_at 5.5682635 5.5940466 5.2528563 5.497734 5.462734 5.3309093 5.740959 5.652871 5.6307807 5.6726594 5.639381 5.509062
1369278_at 8.238405 8.108023 7.4953265 8.0262985 7.8131704 7.9246893 7.744271 7.21659 7.9014974 7.783884 7.6151 7.8590665
1369279_at 6.110145 5.992972 6.0551486 5.614769 6.097116 6.2713404 6.1067677 5.7903337 5.8686013 6.295434 5.9943743 6.2416267
1369280_at 4.021435 4.680904 4.556484 4.3799157 4.685216 4.363612 4.3693113 4.567202 4.812407 4.5291824 4.432728 4.3981996
1369281_at 3.3936121 3.528683 3.447024 3.5992033 3.4344828 3.4878604 3.5060956 3.4886537 3.8668907 3.5561736 3.7434032 3.530041
1369282_at 3.3081234 3.3430126 3.4659996 3.3861544 3.3792074 3.370478 3.3931646 3.3950012 3.4793253 3.3259718 3.413021 3.2660189
1369283_at 3.8185124 3.875874 3.8971698 3.8658528 3.8251143 3.8181703 3.988245 3.954523 4.061754 4.07018 3.990946 3.7250447
1369284_at 5.5987606 5.6527796 5.9412327 5.5182486 5.8216906 5.5618505 5.691597 5.870206 5.4317284 5.777575 5.993014 5.718419
1369285_at 5.8106 5.3272505 5.558162 5.545163 5.576603 5.8431153 5.360192 5.2484145 6.0240726 5.627544 5.518177 5.26486
1369286_at 12.4613 12.380297 12.486219 12.446107 12.356861 12.3173685 12.325625 12.474276 12.366257 12.490557 12.612221 12.630476
1369287_at 4.5543838 5.043967 4.8453274 4.6758976 4.7312117 4.8556776 4.983525 4.693925 4.8222284 4.947064 4.920106 5.1087437
1369288_at 4.749747 4.794924 4.754989 4.6818523 4.8335485 5.0437346 5.141119 4.693903 4.792514 4.601205 4.659455 4.5293193
1369289_at 9.632136 9.54784 9.437662 10.254077 9.680207 9.803762 9.828273 9.816426 9.595019 9.760207 9.782215 9.790213
1369290_at 4.542737 4.9187737 4.5653834 4.8201456 4.581191 4.6890135 4.4151974 4.8553476 4.530492 4.8076525 4.813342 4.7773967
1369291_at 10.016047 9.685499 9.85944 10.133231 9.936859 9.782145 10.095541 10.296112 10.035117 9.85108 10.13223 10.181226
1369292_at 4.3481216 4.551222 4.3834214 4.281831 4.4002743 4.3657904 4.3929214 4.2237253 4.2011223 4.1169796 4.421935 4.219043
1369293_at 5.963853 6.3677554 6.2633033 6.1110754 6.1681404 6.419273 6.370574 6.1735325 6.0383124 6.303092 6.2500057 6.049486
1369294_at 4.3928514 4.752648 4.505428 4.340643 4.64858 4.600527 4.575448 4.741783 4.7368345 4.8002543 4.7147613 4.8294735
1369295_at 5.0614653 5.1424494 4.936158 5.048442 4.918264 5.0023804 5.2580132 5.022204 5.1465774 5.2713814 4.9514623 4.8528256
1369296_at 12.453995 12.41063 12.429647 12.644132 12.511716 12.050589 12.398474 10.856094 11.234552 11.009579 12.562595 11.991444
1369297_at 4.130476 4.1595106 3.9453893 3.9911768 3.9475772 3.94239 4.060074 4.2297907 4.116734 3.9930747 3.966918 4.0319643
1369298_at 4.164502 4.211561 4.119116 4.5958333 4.4098434 4.4049573 4.3297005 4.1710854 4.3845034 4.3503027 4.1802053 4.489763
1369299_at 4.8459797 4.878106 4.6964254 5.004591 4.69821 4.8893967 4.979426 4.7982416 4.9886856 4.671325 4.883287 5.061346
1369300_at 4.108816 4.0335627 3.8943934 3.996129 4.087 4.006581 3.9142547 4.187031 4.105341 4.486433 4.332365 4.1188145
1369301_at 5.0434737 4.954771 4.78932 4.8970456 5.0017533 4.8889427 4.838803 5.004057 5.0946393 5.0732408 5.288572 5.0591745
1369302_at 4.568249 4.972911 4.6446915 4.954847 4.761423 4.7531166 4.89396 4.5086355 4.534725 4.536475 4.300875 4.513807
1369303_at 3.591203 3.6266165 3.5168707 3.764763 3.6330123 3.671787 3.6746657 3.7870734 3.8989217 3.66191 3.9622924 3.6567829
1369304_at 6.4097347 6.133195 6.483103 6.4135413 6.476418 6.3903656 6.2489 6.245909 6.59215 6.6549416 6.4294972 6.696165
1369305_at 4.544979 4.6164236 4.667733 4.884144 4.7000866 4.7161436 4.82855 4.875434 4.8341703 4.9886894 4.5782804 4.8891077
1369306_at 4.060742 4.0860095 4.2224693 4.2628655 4.0285406 4.0578017 4.225695 4.355134 4.4478827 4.266712 4.4727736 4.1941366
1369307_at 5.362638 5.3872833 5.446803 5.6303687 5.2091384 5.3128314 5.3569403 5.3298616 5.2829256 5.310219 5.32568 5.254612
1369308_at 4.9180183 5.1269236 5.089387 5.174158 5.0806603 5.057724 4.958988 5.2730536 5.111592 5.1739583 5.1848497 5.1665916
1369309_a_at 4.7520924 4.7370305 4.6021433 4.763355 4.5877023 4.752757 4.650812 4.58788 4.674146 4.618395 4.5031667 4.5278034
1369310_at 4.848878 4.96667 4.8344812 5.02208 4.732235 4.758112 4.9499846 4.952962 4.838203 4.471575 4.7719574 4.7773476
1369311_at 3.5943606 3.7530663 3.8971698 3.679306 3.7202508 3.6349337 3.7285194 3.7630723 3.845442 3.7846508 3.7861807 3.739756
1369312_a_at 7.9389496 8.131804 7.9414487 8.213607 8.25485 8.171753 8.292014 8.238087 8.353086 8.3258915 8.217315 8.162592
1369313_at 4.2610245 4.561225 4.5319767 4.5107427 4.510059 4.4492655 4.5841775 4.5207314 4.273193 4.4209623 4.5390215 4.7094197
1369314_at 4.0689793 4.083035 4.008806 4.0572977 3.9863484 4.026478 4.108161 4.0660048 4.170003 4.069709 4.1012383 4.1800823
1369315_at 4.528103 4.506337 4.389373 4.650448 4.5751038 4.5935917 4.55445 4.5217657 4.6872044 4.678137 4.294756 4.597289
1369316_s_at 6.356478 6.1318874 6.037648 6.4091735 6.5532966 5.9144564 5.9460435 6.122752 5.9075155 5.892267 5.6614037 6.1801386
1369317_at 3.8144526 3.7724884 3.8771212 3.7385368 3.7744884 3.8051336 3.8214483 3.7600753 3.8414135 3.8352225 3.7830417 3.8405495
1369318_at 5.514348 5.562857 5.4332623 5.568862 5.5663996 5.9063334 5.5786934 5.6975145 6.0861287 5.9740596 5.88984 6.0614533
1369319_at 8.6795435 8.58777 8.5457115 8.374928 8.629179 8.759303 8.504168 8.393677 8.518559 8.564124 8.479243 8.477589
1369320_at 4.538316 4.664957 4.223955 4.299483 4.267185 4.3467712 4.27942 4.4184513 4.6740456 4.4372425 4.5057716 4.287134
1369321_s_at 3.3988028 3.4702463 3.5375483 3.2510169 3.5738442 3.3942904 3.3453202 3.3912742 3.3787198 3.2239194 3.118666 3.1548738
1369322_at 5.086245 5.377211 5.3455334 5.51649 5.516586 5.420611 5.3797765 5.5364366 5.180766 5.4476576 5.4386206 5.3062816
1369323_at 6.435456 6.325662 6.4165454 6.3788147 6.4354663 6.639588 6.3299193 6.4835043 6.838775 6.65154 6.748437 6.994946
1369324_at 3.620734 3.5985909 3.5590923 3.6075618 3.721249 3.7492874 3.7326887 3.5360093 3.7015924 3.8762882 3.7397254 3.7886994
1369325_at 6.571713 6.616295 6.3890977 6.3787503 6.3361764 6.4570746 6.6725707 5.6126285 5.9474936 5.9491577 6.195871 5.997691
1369326_at 4.3437405 4.4748 4.178281 4.489394 4.3456326 4.2370605 4.2418966 4.132291 4.190834 4.2373905 3.992035 4.2439804
1369327_at 4.549569 4.5488825 4.1749673 4.294778 4.607997 4.3082952 4.4233937 4.5506306 4.391233 4.6168933 4.3659472 4.491086
1369328_at 5.8608837 6.366163 6.776105 6.271397 6.3564844 6.8448896 6.7508345 6.772988 6.9158845 7.4108257 6.841387 7.3199587
1369329_at 6.2629175 6.2794905 6.5142927 6.1085057 5.96934 6.064564 6.025392 5.5391445 5.913601 5.68009 5.8106084 5.8850846
1369330_at 5.060852 4.9116445 4.834573 4.9186864 5.040843 4.9592566 4.9892054 4.945132 4.9678626 4.9386883 4.839225 4.9685116
1369331_a_at 5.557087 5.2313604 5.2488947 5.351876 5.2166777 5.065883 5.552638 5.069071 4.8671675 5.2422676 5.5204988 5.2149887
1369332_a_at 4.228478 4.443525 4.3700914 4.39987 4.0824337 4.157227 4.1664085 4.378854 4.386525 4.7251153 4.333705 4.271677
1369333_a_at 3.2922912 3.458159 3.4296777 3.2518828 3.3927932 3.236412 3.3741453 3.22166 3.2654529 3.2905004 3.1635537 3.2077644
1369334_at 4.926178 4.9573326 4.8203745 4.869349 4.883854 4.83351 4.940154 5.3425493 4.8903694 4.7296104 4.9853973 4.490518
1369335_at 3.5297382 3.7188463 3.6207023 3.5353496 3.5667999 3.7267406 3.5639865 3.4047308 3.6632373 3.6335092 3.7425663 3.6657546
1369336_at 6.0682054 6.2215066 6.0444555 5.8369837 5.900845 5.8010755 6.007091 6.0184846 5.654731 5.754367 5.676241 5.6055045
1369337_at 4.3890295 4.7109985 4.3942637 4.410557 4.722933 4.925817 4.4927626 4.6335173 4.461123 4.9119844 4.5973663 4.738477
1369338_at 6.142716 6.0093327 6.042588 6.159296 6.194867 6.3411794 6.200417 6.1739817 5.909904 6.3286057 6.1373034 6.024385
1369339_at 5.580621 5.584164 5.7084236 5.5189466 5.8281136 5.746319 5.805997 5.6695414 5.425955 5.632451 5.6759853 5.6183004
1369340_at 4.3761296 4.3782525 4.3783455 4.4103584 4.478238 4.498241 4.5254354 4.350527 4.555624 4.449291 4.2610135 4.6215067
1369341_a_at 4.3133945 4.0740967 4.097974 4.1193876 4.214904 4.1038623 4.269807 4.077205 4.045299 4.040987 3.9191916 4.027076
1369342_at 5.7690687 5.554679 5.6985397 5.4635754 5.929539 5.6353636 5.82423 5.6416883 5.5373898 5.592199 5.8445234 5.835548
1369343_at 3.5621731 3.6500156 3.531951 3.5237875 3.515851 3.6733513 3.6202936 3.60905 3.5300868 3.7728264 3.5935953 3.5931478
1369344_at 5.429283 5.290799 5.345712 5.291571 5.511201 5.656204 5.5962973 5.4984703 5.6903667 5.402282 5.437495 5.524459
1369345_at 4.0010242 4.0984488 4.033759 4.007018 4.202504 4.0407333 3.8909369 4.048976 4.3946733 4.124037 4.209629 4.0910406
1369346_at 3.4021814 3.4442499 3.2675998 3.3951533 3.4577997 3.6343718 3.4573467 3.65355 3.5035555 3.7358246 3.4974973 3.4178896
1369347_s_at 5.626971 5.6988072 5.7597904 5.820785 5.8710084 5.782634 5.8652296 5.781636 5.914398 6.041938 5.8661947 5.8424053
1369348_at 4.968745 5.809374 5.405598 4.774396 5.001293 5.137354 5.489187 4.841716 4.984454 4.9417653 5.041547 4.818025
1369349_a_at 3.8150444 3.7748537 3.8304365 3.7246928 3.7653623 3.6535826 3.6170974 3.8381362 3.7622526 3.7750776 3.4298434 3.8742087
1369350_at 5.6670113 5.4960356 5.4737415 5.4753366 5.758077 5.4345803 5.7207355 5.4595995 5.5507374 5.679308 5.770612 5.612182
1369351_at 5.6267643 5.6976204 5.316888 5.581398 5.485071 5.5509005 5.385131 5.4892187 5.476141 5.236354 5.5429826 5.319357
1369352_at 6.2479606 5.717618 5.4082875 5.7791653 5.665787 6.01253 5.5947914 5.907765 5.892749 5.7587843 5.7040076 5.7469506
1369353_at 4.620551 4.721451 4.685008 4.5853934 4.976987 5.1101637 5.0176344 4.4790444 5.2261972 4.673103 4.904698 4.862709
1369354_at 6.7502866 7.0647054 6.75054 6.690315 6.91911 6.9577255 7.127402 7.1097593 6.993405 6.8642564 6.9278345 6.9326673
1369355_at 4.649661 4.6817827 4.564864 4.926609 4.9112606 4.6101766 5.0528903 4.811791 4.8803754 4.5421934 4.9116964 4.7988586
1369356_at 4.028645 4.0976124 4.089519 3.981479 4.0475836 4.0699205 4.092406 4.1132703 4.0898333 4.4209623 4.1549807 4.238346
1369357_at 5.250987 5.112086 5.232189 5.0762587 5.28848 5.3927894 5.2017465 4.9388437 5.287176 5.361752 5.424899 5.413532
1369358_a_at 6.62695 6.5684485 6.6708226 6.759005 6.5167246 6.7942996 6.800462 6.7055187 6.518353 6.804767 6.52319 6.7725387
1369359_at 5.7318096 5.6664777 5.6586895 5.268802 5.747359 5.348451 5.044743 5.4164305 4.9789286 5.1729174 4.897668 5.4672728
1369360_at 5.848152 6.002504 6.0569367 5.992835 5.840261 6.005687 6.005731 6.041438 5.9786854 5.8746777 6.0207705 5.9345756
1369361_at 4.0350347 3.8563607 4.1677337 3.9871516 4.055502 3.8990934 3.9602208 4.11327 3.964306 3.997898 3.8233008 4.040189
1369362_at 5.2595215 5.2001987 5.1410546 5.1818204 5.3197393 5.4185624 5.666275 5.3422337 4.8020926 4.965618 4.956193 4.884395
1369363_at 3.8104122 3.7190144 3.637937 3.5938966 3.6672862 3.9897914 3.6905272 3.7802591 3.689966 4.0102797 3.5601723 3.6161034
1369364_at 3.520199 3.6370704 3.396797 3.4748528 3.3919537 3.4961274 3.488538 3.695817 3.4074767 3.395894 3.5011039 3.5456765
1369365_at 4.829262 4.886485 4.7946577 4.753131 4.935133 4.911957 4.8230324 5.13129 4.87964 4.97228 4.8419137 4.6506953
1369366_at 4.7378464 4.833168 4.6801405 4.7817035 4.860358 4.7256036 4.925883 4.788735 4.6146874 4.3715086 4.7268443 4.584816
1369367_at 4.4261417 4.334657 4.6065054 4.4453106 4.360888 4.639234 4.5443845 4.5322328 4.8618927 4.6979856 4.6234255 4.7707615
1369368_at 4.3003283 4.8602076 4.5079365 4.6245575 5.089491 4.6154175 4.6687775 4.6841745 4.7194576 4.6023574 4.5602217 4.601302
1369369_at 5.3518825 5.403654 5.5432105 5.0617585 5.3731256 5.5107174 5.564952 5.3156533 5.15271 5.353903 5.471932 5.454864
1369370_s_at 4.7216883 5.1436276 4.524871 4.702784 4.6345353 4.7453184 4.633241 4.5553365 4.95581 4.9659863 5.275248 4.7451954
1369371_a_at 4.465123 4.340935 4.2140274 4.2153964 4.4173355 4.5457 4.429481 4.302492 4.4522448 4.285154 4.1658535 4.4121547
1369372_at 5.1149955 5.1969805 5.0275903 5.2082634 5.1481023 5.3477488 5.1831594 5.2483015 5.072889 5.450585 5.17701 5.4167705
1369373_at 5.594408 5.662973 5.6919556 5.7530274 5.660005 5.7344484 5.4909115 5.737219 5.7307286 5.3283763 5.757922 5.496091
1369374_at 3.9934561 4.0361557 3.9775152 3.9657385 4.2424874 3.9651787 3.9753628 4.0923934 3.8566458 3.9805877 3.9178195 3.6548598
1369375_a_at 3.778393 3.796661 4.005078 3.705971 3.9272985 3.6659002 3.6938758 3.9162476 3.9955106 4.123097 3.9192703 3.8180132
1369376_a_at 4.3024673 4.169537 4.1144013 4.15786 4.198798 4.3132873 4.3352757 4.505626 4.3303566 4.2840586 4.2993736 4.5931334
1369377_at 3.7730205 3.8445377 3.5905864 3.7171304 3.7756112 3.7395813 3.4154096 3.784362 4.0031934 3.8282354 3.7721908 3.9614973
1369378_at 4.975169 4.7245007 4.7175093 4.8003864 4.8960247 4.78694 4.7775435 4.8008285 5.1122985 4.9395895 4.5890303 4.767289
1369379_at 5.1509833 5.0245442 4.4994183 4.7980914 4.9879394 4.82876 4.7523966 4.501504 4.76018 4.973361 5.523654 5.2094364
1369380_at 4.7379403 4.552703 4.8006563 4.5616074 4.684371 4.693316 4.922751 4.679356 4.523777 4.231623 4.3113956 4.476852
1369381_a_at 3.809901 3.9418375 3.6376653 3.776727 3.8904443 3.8168411 3.893344 3.936741 3.8685818 3.714919 3.5524266 3.6887877
1369382_at 5.709234 5.9880605 5.764141 5.9240537 5.89329 6.0160985 6.2115097 6.280534 6.1894336 5.8126736 6.005833 6.1110754
1369383_a_at 4.914998 4.9024506 5.0414925 5.3555474 5.018648 4.9670477 5.0934105 5.007187 5.3573427 5.4979033 5.044098 4.874711
1369384_at 3.945669 4.2008495 3.9677007 3.9805996 4.2996445 4.240801 3.981731 4.004487 3.874246 4.037758 3.5778303 3.9659023
1369385_at 4.9097943 4.856654 4.8523374 4.823342 4.7830777 4.730469 4.900472 4.929989 4.764719 4.8508635 4.7921 4.8577538
1369386_at 4.264412 4.2574015 4.1927776 4.3052435 4.226636 4.3387895 4.317143 4.387083 4.337958 4.205945 4.3125424 4.2342052
1369387_at 5.5673966 5.4552703 5.502576 5.5630774 5.260823 5.8058205 5.60744 5.593555 5.811853 5.602026 5.8064184 5.763503
1369388_at 3.8780336 3.8547242 4.0453362 3.822668 3.9477506 3.9743404 4.130824 3.8230133 4.0196896 4.266781 3.9957554 3.945229
1369389_at 4.3855815 4.4820876 4.3396196 4.2741594 4.668096 4.4455776 4.6567173 4.174868 4.615756 4.449959 4.6327543 4.35991
1369390_a_at 4.823109 4.4150567 4.402956 4.2207503 4.6548133 4.084001 4.1784906 4.145527 3.898473 4.139143 3.9193053 4.2182765
1369391_at 4.4396057 4.1497955 4.224901 4.0628157 4.1845655 4.2541304 4.0504804 4.116357 4.397244 4.181368 4.246735 4.146838
1369392_at 4.951021 4.8486147 4.8910003 5.0119324 5.1070127 4.904719 4.9842176 4.89037 5.022153 4.980085 4.7477493 4.9592423
1369393_at 3.7924476 3.880928 3.9148974 3.8317184 3.577713 3.6741595 3.6525805 3.738547 3.7390954 3.6237395 3.8560545 3.9825714
1369394_at 4.354679 4.8776903 4.7527094 4.551488 4.4361315 4.4336195 4.5792346 4.7049627 4.8731604 4.615931 4.550091 4.588032
1369395_at 3.4276595 3.489976 3.6328325 3.4111354 3.4802568 3.389709 3.6120949 3.5416028 3.5168512 3.605322 3.5895865 3.5292726
1369396_at 5.5584164 5.600621 5.386964 5.541415 5.826464 5.529167 5.651806 5.5328574 5.6117783 5.3958483 5.522456 5.5449567
1369397_at 5.0203686 4.8937325 5.0035515 4.9382734 4.9260073 5.056286 4.738184 4.9776173 4.6979165 4.7568436 5.0060115 4.962601
1369398_at 5.6013627 5.9504724 5.554328 5.94392 5.5751753 5.6607456 6.1367373 5.9297566 5.912528 5.728093 5.940988 5.7113347
1369399_at 3.7960286 3.9244642 3.7551217 3.6327496 3.735901 3.9295921 3.8121867 3.91886 3.7608867 3.6854184 3.7672281 3.652411
1369400_a_at 6.072726 6.1842194 5.8310857 6.0675154 5.9798307 6.0017796 6.1552396 5.9202704 5.806953 5.9820485 5.9116764 5.781667
1369401_at 3.4446535 3.3544497 3.4024768 3.5969281 3.4287403 3.412314 3.3862712 3.458718 3.3050742 3.4885917 3.3832462 3.3641145
1369402_at 6.7836065 6.7377133 6.9798465 6.8003907 7.1065593 6.902963 6.8536916 7.1399865 6.914643 6.856447 7.060491 6.98665
1369403_at 4.340944 4.4237776 4.4839516 4.5646877 4.5748067 4.484791 4.7462425 4.4115486 4.573359 4.524798 4.3767977 4.5176053
1369404_a_at 4.259439 4.367791 4.2299633 4.343112 4.5654125 4.375266 4.355029 4.3905334 4.281199 4.1704526 4.327745 4.236641
1369405_a_at 4.9253654 4.787793 4.824639 4.7210083 4.779955 4.959548 4.9055886 4.7527957 4.713204 4.4824452 4.65685 4.9134765
1369406_at 4.1237717 4.171212 4.379915 4.1770167 4.190105 4.2517276 4.252196 4.4726505 4.1044135 4.274897 4.123958 4.238304
1369407_at 5.5646152 6.052051 6.083865 6.238035 5.9966183 6.1464562 5.976456 5.79836 6.1875677 6.080606 6.008282 6.2640314
1369408_at 4.2801566 4.494279 4.2472 4.218494 4.440793 4.278121 4.456456 4.412271 4.606319 4.4217486 4.439655 4.5080757
1369409_at 8.011264 8.109109 8.139963 8.24569 8.167258 8.196302 8.174246 8.271359 8.155714 8.427922 8.060108 8.158773
1369410_at 7.794238 7.8125725 7.9541626 7.9964 7.8005037 8.140417 7.881288 7.9572573 7.6750765 7.9380293 7.962184 8.011219
1369411_at 3.5625618 3.6889353 3.6457694 3.5279832 3.6872373 3.649835 3.8504024 3.5484154 3.721479 3.6753418 3.7048397 3.6779082
1369412_a_at 6.710332 6.557567 6.965306 6.670573 6.7792697 6.7747903 6.6838675 6.803712 6.7199655 6.753096 6.635519 6.613672
1369413_at 4.536275 4.6059003 4.817227 4.732298 4.6411533 4.6384926 4.6301785 4.5669823 4.563156 4.973361 4.7203856 4.5307946
1369414_at 8.101185 7.978325 8.204685 8.247883 8.080578 8.051836 8.105669 8.172162 8.280229 8.16278 8.134634 8.039167
1369415_at 8.281067 7.588325 7.385743 5.8508124 8.407175 7.525935 7.7712193 8.505247 7.0865617 6.815714 7.504083 7.2157707
1369416_at 6.1900463 5.9746118 6.2931376 5.981716 6.069958 6.0888925 6.2023096 6.1801057 5.9274015 5.938338 6.1036077 6.199205
1369417_a_at 4.6659613 4.81523 4.6952825 4.4756722 4.704364 4.832309 4.990624 4.5460973 5.0648623 4.7995267 4.8375645 4.4514017
1369418_at 4.0894446 4.062328 4.1805835 4.2193155 4.2374 4.320016 4.286542 4.3031683 4.1442337 4.2109494 4.2589355 4.346037
1369419_at 5.3092356 5.374376 5.2245674 5.335835 5.2117906 5.35017 5.251624 5.1371274 5.2671022 5.1572986 5.267024 5.0320344
1369420_at 4.690901 4.4472957 4.5015182 4.279973 4.6272125 4.299238 4.3975644 4.263762 4.3717523 4.5011077 4.775444 4.465782
1369421_at 5.775247 5.3532577 5.5919404 5.61394 5.7261763 5.484584 5.3845057 5.3639574 5.792168 5.6825924 5.739402 5.9001484
1369422_at 5.4517164 5.73242 5.347951 5.263012 5.6840086 5.6241064 5.3436546 5.313365 5.6634617 5.7845464 5.4456873 5.4389772
1369423_at 4.340944 4.4000926 4.158316 4.252897 4.5831747 4.2446637 4.218164 4.511659 4.3779774 4.1953645 4.249377 4.160705
1369424_at 12.176887 12.290082 12.21233 12.246397 12.244099 12.516292 12.336965 12.084328 12.532938 12.400201 12.61489 12.595623
1369425_at 4.3208776 4.2463045 4.460538 4.2637615 4.2621994 4.1531334 4.3190093 4.5217667 4.1657543 4.2816734 4.1797075 4.357933
1369426_at 5.077025 5.239767 5.3698626 5.226159 4.9862366 5.3420568 5.2017465 5.411983 5.225299 5.5680256 4.895648 5.1477036
1369427_at 9.571316 9.1337385 9.0343895 9.608186 9.3652 9.18095 8.610484 8.9123955 8.5738325 8.89476 9.44928 9.377513
1369428_a_at 4.599488 4.474573 4.3353205 4.357239 4.6777353 4.526841 4.4402723 4.545329 4.408791 4.638863 4.486848 4.641596
1369429_at 3.585477 3.7589247 3.6961439 3.7750907 3.4770272 3.7436922 3.670644 3.6160376 3.6448705 3.73562 3.7132134 3.699683
1369430_at 8.921222 9.008488 9.009965 8.888845 8.979905 8.300854 9.058808 8.69793 9.132033 8.298786 8.858295 9.084042
1369431_at 4.5072002 4.3050227 4.387965 4.2405357 4.471648 4.386944 4.343257 4.6273727 4.454732 4.8072352 4.505027 4.379058
1369432_at 4.718878 4.931005 4.8622513 4.846386 4.7521706 5.2373967 4.9473844 5.059313 4.910755 4.525985 4.93329 4.8898997
1369433_at 4.6947527 5.0525813 5.0083222 4.638627 4.8771887 4.9359183 4.9312015 4.9955955 4.853417 4.7455063 4.7216845 4.691314
1369434_at 4.259097 4.021306 3.976708 4.112664 4.266962 4.00041 4.1074104 4.267026 4.103368 3.9397686 4.325922 4.087504
1369435_at 12.3055935 12.247862 12.350952 12.426554 12.383723 12.367296 12.2469 12.303977 12.370735 12.296018 12.376177 12.489508
1369436_at 4.165782 4.1903496 4.036806 4.185018 4.148612 4.129919 4.179822 4.1608315 4.2128325 4.1480236 4.1390505 4.3862314
1369437_at 5.010398 4.8054786 4.7987185 4.906704 4.9864006 5.0339446 4.8638563 5.0434384 5.1858196 4.9795475 4.9099855 5.2839346
1369438_at 5.542546 5.676664 5.3063436 5.3613772 5.450382 5.363625 5.2423625 5.3104773 5.2047596 5.279694 5.202579 5.1640744
1369439_at 3.8791845 4.16933 3.8649187 3.7810926 3.9144752 4.0363417 4.110881 4.076927 4.0043244 4.214829 4.005104 3.9390857
1369440_at 5.6475754 6.372619 5.7478876 7.265629 5.7772403 6.819075 7.1576343 6.8260202 6.467194 7.1708894 7.4362354 6.4380274
1369441_at 4.5146112 4.6659775 4.60473 4.836397 4.692416 4.558857 4.5860863 4.7882357 4.84569 4.756918 4.7754216 4.475745
1369442_at 3.3431947 3.4675612 3.4752903 3.4222164 3.4768178 3.3623648 3.4972668 3.4964478 3.385485 3.340391 3.5293777 3.429646
1369443_at 6.3867836 6.540418 6.4845066 6.6551466 6.7586875 6.5594144 6.5149527 6.6355977 6.4021716 6.2858157 6.3583903 6.67957
1369444_at 3.6428254 3.903809 3.6533453 3.6792827 3.8000603 3.6721253 3.8404026 3.5076356 3.561617 3.8513293 3.7368307 3.639135
1369445_at 5.7668133 5.705986 5.697391 5.6053734 5.7840557 5.7052336 5.9532166 5.7238884 6.0090647 5.7446938 5.905656 5.759138
1369446_at 6.6731353 7.372518 6.9085608 6.996548 7.024998 6.9887614 7.27406 7.2614417 6.944082 7.185684 7.01598 6.9814887
1369447_at 5.8305783 5.763349 5.6726346 5.7901654 5.686608 5.793457 5.781616 5.7473865 6.2990127 5.8954353 5.7028475 5.912828
1369448_at 6.1551323 6.293173 6.102975 5.929927 6.182892 6.2646694 6.2395263 5.9490757 6.1548395 6.2229404 6.059408 6.360589
1369449_at 5.019107 5.2821827 5.0301743 4.9670873 5.1427 5.186447 5.0113 5.104797 5.254648 5.2380943 5.157466 5.149884
1369450_at 11.311759 10.555208 10.784523 10.763248 10.583356 9.6600895 9.260258 6.542081 8.4025955 7.9814525 10.736189 9.089078
1369451_a_at 3.731737 3.6092486 3.6999428 3.7730994 3.6421144 3.6970296 3.860554 3.7454832 3.5548277 3.70801 3.6834002 3.646421
1369452_a_at 8.074701 7.5817 7.752787 8.067291 7.8722477 7.727413 7.822377 7.6025357 7.801289 7.674053 7.8192997 7.878143
1369453_at 7.271665 7.3385615 7.484251 7.422851 7.414549 7.5691338 7.637688 7.4463725 7.580337 7.5538483 7.650748 7.7446527
1369454_at 4.8546953 4.5060134 4.444313 4.396163 4.445938 4.512322 4.591734 4.5011435 4.3471136 4.4209623 4.810399 4.291992
1369455_at 6.9688773 7.3962245 6.517212 8.405624 6.9863987 8.084418 8.433199 8.125756 7.5971594 8.360178 8.9152565 7.753749
1369456_at 3.492171 3.703721 3.5873504 3.597444 3.4865367 3.6112242 3.6051838 3.5163646 3.486625 3.489545 3.6334834 3.5181215
1369457_a_at 4.7307987 4.5971117 4.3970423 4.2324796 4.4557652 4.565042 4.6232886 4.4074173 4.590211 4.924615 4.3737516 4.5621653
1369458_at 4.599488 4.487171 4.6966453 4.5950923 4.649588 4.6341825 4.6438155 4.6134243 4.806487 4.7124343 4.7072997 4.6794205
1369459_at 6.430264 6.2694845 6.3495474 6.593055 6.538568 6.57554 6.4325523 6.5889854 6.6498885 6.5825787 6.4152994 6.667285
1369460_at 5.6243896 5.5656176 5.1555843 5.446182 5.4130154 5.773947 5.337509 5.4237137 5.367542 5.5269103 5.401084 5.430359
1369461_at 4.0144024 3.9710662 3.8726857 3.9867775 3.9979513 3.9360592 3.9340637 3.7625213 3.8845801 3.8345616 4.0119777 3.945229
1369462_at 4.424495 4.2922363 4.055919 4.453559 4.095727 4.278412 4.1134195 4.1421742 4.418971 4.361178 4.385053 4.286286
1369463_at 5.73412 5.684642 5.546791 5.468632 5.688427 5.8003 5.8262506 5.6000915 5.939114 6.033612 5.7385454 6.211043
1369464_at 4.5438595 4.6129827 4.684827 4.6862793 4.6665154 4.688367 4.8150797 4.9499893 4.7482243 4.592557 4.4217553 4.649947
1369465_at 12.678499 12.513215 12.815192 12.860334 12.904511 12.532944 12.302832 9.674579 11.347524 9.811671 12.427081 12.241591
1369466_at 3.9205358 3.9527767 3.7919557 3.9044857 3.7602067 3.9404206 3.938068 4.0470614 4.0092516 3.8705335 3.8941417 3.8612065
1369467_a_at 9.461994 9.270328 9.39164 8.7752285 9.414772 9.181425 9.099816 8.453566 8.487329 8.556961 9.672734 9.332561
1369468_at 6.6845984 6.997249 7.209135 7.087328 6.9175572 7.771576 7.402171 7.5413814 7.731232 7.2584558 6.90794 7.7967515
1369469_s_at 3.5569494 3.5367815 3.5599105 3.5453327 3.8388288 3.547528 3.5914948 3.645421 3.520423 3.5811346 3.3679686 3.5851378
1369470_at 5.10015 5.1421385 4.9351673 5.0274987 5.220055 5.0916524 5.242144 5.063007 4.9308724 4.9832897 4.716787 4.710077
1369471_at 4.686288 4.8109655 4.5275064 4.8473425 4.722127 4.6744413 4.529213 5.0172677 4.580986 4.786792 4.861202 4.926657
1369472_a_at 6.3708014 6.289784 6.132405 6.5099816 6.3850284 6.492803 6.1615314 6.4477024 6.4215646 6.2889695 6.584196 6.71284
1369473_at 9.791468 9.915332 9.719067 9.882841 9.858993 10.114495 9.938958 9.623281 9.934646 10.0924225 9.767894 9.795287
1369474_a_at 3.6886432 3.836223 3.6288948 3.6780763 3.730971 3.883976 3.6814659 3.7307804 3.7359276 3.7476957 3.644043 3.682801
1369475_x_at 4.1397367 3.9827893 3.9246705 3.7723386 3.9281416 3.9604633 3.9140613 3.9281657 3.7672675 3.846111 3.9281466 3.9102886
1369476_at 4.931208 5.121699 5.0393114 5.282338 5.124826 5.3030586 5.2080765 5.0376096 5.12322 5.277033 5.137695 5.181617
1369477_at 4.369857 4.3970704 4.354446 4.176156 4.5597715 4.2377887 4.3875594 4.3437114 4.5062785 4.469515 4.384767 4.341719
1369478_at 4.4899125 4.3433833 4.34803 4.653568 4.4379225 4.4551487 4.624056 4.4879084 4.263755 4.5311713 4.501972 4.3168964
1369479_at 6.1027713 6.0246577 6.1458406 6.1804276 6.3378673 6.3884797 6.127762 6.1539526 6.142941 6.031816 6.0883656 6.165818
1369480_at 3.7325528 3.697858 3.6307907 3.7909455 3.7741868 3.6710894 3.7125032 3.678275 3.7667685 3.800598 3.7252347 3.8394873
1369481_at 3.9678452 4.392041 4.049345 4.096003 4.040332 4.1760426 3.9228826 4.228019 4.0043244 4.135761 4.1812162 3.8742712
1369482_a_at 3.890284 3.8426628 3.8377602 4.194026 3.6226199 3.898159 3.985974 3.871046 3.8238118 3.7430205 3.7615423 3.821035
1369483_at 6.9394355 6.8057833 6.72969 6.682981 6.739377 6.8137646 6.972343 6.9732575 6.8081717 6.9804573 6.8698688 6.9023247
1369484_at 4.335923 4.8098135 4.556527 4.54428 4.4039707 4.5609856 4.407506 4.508341 4.690963 4.714022 4.74872 4.7286296
1369485_at 9.401233 9.041766 8.878489 9.676811 9.320201 9.120228 9.17654 9.243416 9.203749 9.102293 9.861723 9.651993
1369486_at 3.7910745 3.9918432 3.7547383 3.7504385 3.8183022 3.802287 4.1307635 3.7621493 3.7181413 3.8920665 3.714254 3.7884421
1369487_a_at 3.911254 3.9042642 4.162553 3.949748 3.9544046 3.979618 3.8733466 4.1890345 3.7816513 3.9130116 4.111348 4.100563
1369488_at 4.1928616 4.062328 4.26159 4.1412745 4.198215 4.1391697 4.1935616 4.281971 4.2939386 4.194152 4.210728 4.362503
1369489_at 6.875553 6.66449 7.0529947 6.87513 6.7596054 6.958794 6.993986 6.744467 7.0413265 7.058224 7.080568 6.8332334
1369490_at 3.8111746 3.936773 4.0413303 3.8274426 3.904918 4.1215973 3.7056115 3.9322095 4.047723 4.1620073 4.0126343 4.111703
1369491_at 9.359138 8.948673 8.705767 9.0324955 9.521055 8.606702 8.804607 8.065726 8.650361 7.774398 9.030733 7.6072655
1369492_at 10.613343 10.629525 10.584088 10.572746 10.828786 10.9049425 10.643082 10.955561 10.939747 11.147866 10.8178835 11.083113
1369493_at 6.5032754 9.314542 8.547176 8.877275 8.8933525 10.059912 10.00618 10.868126 10.49753 11.061451 9.796293 10.621628
1369494_a_at 6.291741 6.422307 6.221733 6.0014067 6.246134 6.115242 6.46693 6.2747602 6.29973 6.1203237 6.057187 6.0206532
1369495_at 6.3412857 6.1490946 6.115138 5.938285 5.9906807 5.948908 6.1575546 6.0221176 6.0047307 6.1026626 6.061119 6.165578
1369496_at 7.1788955 7.260747 6.9330435 7.327068 7.1120386 6.926656 7.169023 7.1784325 6.7322807 7.0780363 7.2650604 6.9078546
1369497_at 4.628565 4.582677 4.6157475 4.667213 4.454 4.788017 4.5064325 4.71858 4.6869826 4.923056 4.744652 4.6572423
1369498_at 4.047262 4.2411585 4.3363314 4.22107 4.4931874 4.3314786 4.5231667 4.3226333 4.538662 4.465893 4.584015 4.3408813
1369499_at 5.4467916 5.671481 5.318387 5.3798614 5.5599613 5.4485173 5.6451507 5.3424363 5.5170727 5.560584 5.522632 5.4586954
1369500_at 5.334586 5.1432543 5.036241 5.0157056 5.238955 5.3311687 5.2017465 5.2403708 5.3899584 5.087757 5.329235 5.137207
1369501_at 6.2143593 5.9176493 6.0572166 6.1626406 6.081065 5.825305 5.8314896 6.025717 5.876542 5.92219 6.1017513 6.261612
1369502_a_at 12.362442 12.502703 12.545324 12.500664 12.453682 12.514968 12.542374 12.460472 12.466599 12.510551 12.500197 12.438864
1369503_at 3.294317 3.2403705 3.3918722 3.213714 3.2855067 3.29572 3.4129813 3.2904003 3.4113333 3.4314728 3.3760757 3.3637578
1369504_at 5.7952056 5.6799693 5.237045 5.463824 5.3624296 5.6330748 5.612625 5.5231166 5.6021013 5.8505993 5.6264253 5.606295
1369505_at 5.8612485 5.621935 5.360347 5.816947 5.42424 5.381115 5.4300075 5.5218105 6.027809 5.3862114 5.60415 5.563896
1369506_at 4.773985 4.530013 4.651425 4.487607 4.5258064 4.764562 4.504219 4.8105955 4.7585793 4.5972023 4.3523192 4.5932117
1369507_at 4.739977 4.8463135 4.585026 4.646925 4.487546 4.6085835 4.4766655 4.480752 4.3846965 4.507077 4.4018116 4.380065
1369508_at 5.2595477 5.5762615 5.1497145 5.318387 5.3892126 5.3004327 5.1600165 5.343031 5.3257713 5.1158447 5.1964498 5.334635
1369509_a_at 4.5883026 4.9288177 4.729022 4.599298 4.4038267 5.726022 7.2616663 12.066761 8.229692 12.602938 5.328101 9.529097
1369510_at 6.8046093 6.88264 6.8527765 6.8884244 6.9124484 7.0649295 6.915186 6.993758 7.162903 6.896159 6.901361 6.990392
1369511_at 6.7828493 6.8782535 6.910618 6.7496347 7.262654 6.2873363 6.459503 6.2004457 6.7056065 6.682169 6.596157 6.443105
1369512_at 5.201194 5.131547 5.1686215 5.0438275 5.1008396 5.3111963 5.2427645 5.121007 5.2033253 5.2981358 5.5605764 5.06091
1369513_at 4.5584188 4.6254487 4.7435837 4.5085974 5.031699 4.819256 4.714055 4.699929 4.671642 5.0540724 4.5795507 4.644817
1369514_at 6.5379705 6.844228 6.4854918 6.4730997 6.7732115 6.7121162 6.7855024 6.7202773 6.7313004 6.5415506 6.6948895 6.4806666
1369515_s_at 4.3190956 4.406102 4.4285994 4.1440525 4.278213 4.228061 4.1980586 4.1570644 4.291328 4.323309 4.2610135 4.1983547
1369516_at 3.7547002 3.9658504 3.7911685 3.9328704 3.9531515 4.145238 4.0189576 3.9209728 4.0414705 4.207749 4.121935 3.8691125
1369517_at 5.474055 5.311681 5.25323 5.4918866 5.1342077 5.503287 5.400214 5.181193 5.5170727 5.549281 5.579202 5.688089
1369518_at 5.110257 4.9874525 4.98286 4.7440653 5.170486 5.1440144 5.0179 4.84459 5.213943 5.275612 5.237582 4.9930506
1369519_at 4.467785 4.656216 4.531071 4.4680667 4.620005 4.6749697 4.522455 4.6863194 4.7239575 4.5867424 4.5060854 4.765847
1369520_a_at 5.1463575 5.3724613 5.652683 5.5415597 5.4622226 5.38511 5.260253 5.3818903 5.2903852 5.410221 5.385598 5.327946
1369521_at 3.5385833 3.557911 3.5723238 3.8869574 3.8390827 3.697406 3.6466048 3.7978525 3.9871664 3.7050724 3.6836636 3.680051
1369522_a_at 3.4902937 3.7118578 3.5599105 3.4760745 3.454932 3.6093764 3.5222964 3.763151 3.5976999 3.920937 3.7113621 3.699683
1369523_at 5.758441 5.5986133 5.4991913 5.4638143 5.657796 5.910463 5.8118963 5.576079 5.833586 5.993582 5.8945994 5.6931906
1369524_at 4.6044607 4.6664014 4.4620953 4.654479 4.982671 4.535651 4.75791 4.8309693 4.884991 4.7211714 4.638585 4.7680826
1369525_at 5.137084 4.994898 5.049535 5.042695 5.021306 5.1011763 4.7980747 5.39028 4.792921 4.9042587 4.885168 5.09272
1369526_at 8.536743 8.246343 8.105677 8.830499 8.306505 8.305225 8.345287 8.60236 8.61168 8.14625 8.71263 8.508345
1369527_at 5.6083865 5.69323 5.4179215 5.6371417 5.5521445 5.3724694 5.572778 5.3473253 5.4773197 5.8100204 5.523894 5.522202
1369528_at 5.4846735 5.3543463 5.348058 5.2934403 5.1875134 5.5509005 5.2829533 5.5636983 5.6824026 5.6052656 5.3608656 5.54818
1369529_at 4.651496 5.044715 4.60326 4.566436 4.4120173 4.315467 4.3597326 4.5634694 4.4383297 4.359892 4.2306027 4.5366793
1369530_at 4.610958 4.5837255 4.761983 4.6827664 4.6328154 4.7860427 4.7846274 4.6102324 4.81362 4.5248876 4.7229247 4.7357626
1369531_at 6.871634 5.77607 6.396802 6.5167317 6.739335 7.317608 8.107217 6.3944974 6.126981 5.955802 7.05083 6.2862105
1369532_at 5.16685 5.0203333 4.9402685 4.9446507 5.0693164 5.00033 4.8940477 4.7227087 5.1905894 5.288135 5.0878587 4.841058
1369533_a_at 5.978549 6.5671697 6.5352845 6.3062263 6.391494 6.4830456 6.173005 6.168729 6.472965 6.557059 6.552535 6.165484
1369534_at 5.332239 5.2288733 4.9968395 5.1282835 4.99952 5.1416473 5.086988 5.002984 5.0987835 5.1159973 5.1329184 5.18952
1369535_at 5.017075 5.4122586 5.0952787 5.019214 5.4906473 5.266057 5.259541 5.51781 5.0826983 5.4759045 5.1089478 5.2363796
1369536_at 5.5155015 5.4602814 5.409006 5.3013263 5.4218097 5.2395077 5.687939 5.4339566 5.365754 5.3860936 5.3872046 5.2438207
1369537_at 5.537288 5.651594 5.4562435 5.520585 5.2637568 5.5650997 5.892606 5.8192854 5.567132 5.4730854 5.6021395 5.567604
1369538_at 4.8666472 4.8388457 4.6411786 4.9620595 4.7247415 4.7799187 5.08455 4.8204217 4.9346876 4.8898907 4.633577 4.725743
1369539_at 5.071434 5.5040216 5.3963585 5.612838 5.6582384 5.6124134 5.349741 5.3652134 5.708523 5.8524857 5.3886824 5.783841
1369540_at 4.512977 4.307751 4.6920233 4.5875025 4.2061424 4.573686 4.272943 4.277249 4.432393 4.388686 4.287673 4.590843
1369541_at 3.648497 3.8004382 3.7311065 3.7662983 3.653793 3.5818758 3.7740085 3.7130675 3.5795777 3.4241993 3.6923447 3.4776309
1369542_at 5.2817464 5.4795384 5.2452393 5.26289 5.5569887 5.4043326 5.495485 5.22201 5.501837 5.3188686 5.4800596 5.3294625
1369543_s_at 6.3831024 5.820455 5.874689 6.125335 5.923681 5.865882 5.5774665 5.6714263 6.256927 6.011392 6.0117707 5.996526
1369544_a_at 4.1235 4.1833115 4.0069685 4.1412745 4.1052647 4.0685015 4.2102947 4.1376514 4.1824183 4.3600454 4.147295 4.2415934
1369545_at 5.107749 5.4635797 5.0923853 5.1399345 5.142625 4.9226904 5.2529635 5.2557535 5.0939264 5.164178 4.747077 5.137207
1369546_at 10.79731 10.8972645 10.295158 10.532732 10.80947 10.726878 10.646134 10.977535 10.694392 10.907395 10.574561 10.726093
1369547_at 4.312622 4.706473 4.5362825 4.685517 4.777996 4.6137104 4.4537115 4.21766 4.527878 4.5763865 4.462212 4.329626
1369548_at 5.1967106 5.217982 5.107789 5.0565658 5.359525 5.0782804 5.285772 5.2122803 5.340458 5.205028 5.225499 5.2341313
1369549_at 7.4960957 6.9648666 7.3189826 6.999335 6.860399 7.5640645 7.0573106 7.53908 7.126284 7.3678536 7.5630407 7.260533
1369550_at 3.6663945 3.820719 3.7200027 3.5537062 3.6637418 3.5755312 3.7355313 3.5238326 3.623225 3.5589275 3.745522 3.7687879
1369551_at 4.8373823 4.902343 4.709834 4.8248262 4.742384 4.9967556 4.935233 5.01758 4.9843464 4.988549 4.8620577 4.799676
1369552_at 5.000069 5.0796247 4.8810525 4.882145 4.78672 5.1893473 5.0523095 5.015239 4.9081206 4.9235134 4.921382 4.5335836
1369553_at 4.772513 5.064511 5.141243 4.9599233 5.140052 5.1278806 5.127849 4.9157505 5.193425 5.3128214 4.9235506 5.0215526
1369554_at 9.573172 9.4071865 9.285943 9.397548 9.313014 9.468757 9.156732 9.202887 9.26892 9.476889 9.451263 9.499439
1369555_at 4.3703065 4.4613857 4.445762 4.391562 4.395178 4.482473 4.3605785 4.6295567 4.5411286 4.7338276 4.350385 4.4527607
1369556_at 5.011775 5.0454464 5.0733213 4.8950386 4.7493334 4.9269905 4.970211 5.1304903 5.0427256 4.96138 5.165476 5.166684
1369557_at 6.599474 6.9321804 6.5132084 6.7969375 6.591796 6.6664767 6.64365 6.705382 6.9434576 6.9149046 6.7570567 7.0903735
1369558_at 8.937801 8.613962 8.662416 8.6387205 8.38336 8.157447 8.370617 8.413175 8.359265 8.750347 8.344273 8.637135
1369559_a_at 9.474272 9.536679 9.719339 9.513224 9.358787 9.546135 9.612716 9.98822 9.534121 9.8628235 10.013798 10.035378
1369560_at 9.715834 9.953868 9.468272 9.379477 9.778724 10.008607 9.95625 9.839769 9.9518385 10.142141 9.537666 9.812326
1369561_at 3.9178367 3.783856 3.6966617 3.7305899 3.723577 3.918 3.85484 3.7924016 3.8366468 3.896096 4.0558743 3.8684072
1369562_at 5.8753843 5.9980593 5.7419677 6.1387286 6.181042 6.0677366 6.2368474 6.2244124 6.0384617 6.1773996 6.3861814 6.1374803
1369563_at 4.389461 4.4212217 4.3650994 4.390406 4.3453927 4.3496156 4.5722165 4.4837756 4.57632 4.6522455 4.283052 4.2830253
1369564_at 4.458107 4.5215297 4.717601 4.5662794 4.66733 4.5580716 4.6056695 4.4953146 4.4975157 4.7075386 4.4292145 4.5738516
1369565_at 4.8573313 4.8593616 4.7542396 4.825416 4.843986 5.1539364 4.9479074 4.7002516 4.910602 5.1563373 4.8433623 4.6462755
1369566_at 5.1467915 5.5710726 5.489207 5.681803 5.569018 5.0942726 5.232519 5.55012 5.224949 5.040354 5.470728 5.4030204
1369567_at 4.9485917 5.0836515 4.841546 4.8084245 4.8393774 5.003645 4.956166 4.9262857 4.864134 4.766719 5.2208624 5.091033
1369568_at 4.875551 4.847961 4.7245245 4.801561 4.767763 4.717722 4.747878 4.7390194 4.8338246 4.515572 4.5373864 4.842554
1369569_at 5.065302 4.690638 4.4899564 4.4073396 4.3513575 4.441102 4.4830446 4.4273553 4.5162606 5.096019 4.4355407 4.66601
1369570_at 3.5508194 3.531523 3.6513193 3.663413 3.5423665 3.533925 3.4106972 3.7364104 3.616047 3.5346675 3.723743 3.5439117
1369571_at 8.853871 8.542877 8.495689 8.744464 8.602284 8.695453 8.621577 8.79222 8.558976 8.763295 8.588777 8.674561
1369572_at 4.2760096 4.5475216 4.3529034 4.399646 4.305477 4.1838326 4.5984116 4.2619686 4.559307 4.593007 4.314199 4.551655
1369573_at 4.525421 4.8338675 4.9010267 4.545059 4.841585 4.5081635 4.7572336 4.567667 4.627536 4.2130938 4.382702 4.3949823
1369574_at 4.4807196 4.4004183 4.2924275 4.1011095 4.206586 4.1499677 4.3727665 4.104168 4.0508394 4.1799145 4.016965 4.072684
1369575_at 3.7408078 3.5396929 3.6575546 3.7101762 3.623746 3.7651381 3.8952675 3.674363 3.6959848 3.7957554 3.7608445 3.6439676
1369576_at 4.0438137 3.9173987 3.7638266 3.9321423 3.7905574 4.079588 3.965601 3.8363798 3.6918838 3.7526956 3.8083856 3.817564
1369577_at 6.7027216 7.3274674 6.263507 6.70595 6.6928267 5.03957 6.9518943 7.0381856 7.1652393 7.3981633 7.0158954 7.4078603
1369578_at 5.202799 4.8614864 4.704457 4.5980864 5.065426 4.746452 4.928679 4.836859 4.549144 4.399061 4.8998876 4.858463
1369579_at 5.8638 5.9019012 5.86801 5.8679557 5.8723836 6.073781 5.9771323 5.782402 5.9910336 5.9203625 6.1385484 6.015896
1369580_at 4.7770205 4.4677076 4.741404 4.237141 4.442969 4.600939 4.462816 4.5723114 4.711745 4.3040104 4.3784885 4.133829
1369581_at 11.472039 11.414592 11.287134 11.27652 11.324616 11.447527 11.422989 11.368638 11.202644 11.608115 11.477896 11.449478
1369582_at 6.013933 5.7382674 5.8519235 6.0614853 5.797483 5.8914843 5.9566503 5.8902345 6.017124 6.2627187 6.346196 6.029685
1369583_at 4.8573313 5.305834 5.2366414 4.9727383 5.145809 5.23962 4.97007 4.8480606 5.0597186 4.8869014 5.017098 5.0176516
1369584_at 5.9126205 5.7730894 5.938848 6.280296 6.0051074 5.9286594 5.7627826 5.5652094 5.976192 5.939412 5.906655 6.097331
1369585_at 3.7643085 3.699405 3.711477 3.8964012 3.5922208 3.617269 3.6712198 3.980189 3.7614126 3.941642 3.9488268 3.9150763
1369586_at 3.1952872 3.469575 3.4110847 3.4591389 3.37984 3.4599197 3.3707907 3.3084307 3.2262099 3.258657 3.2580376 3.199881
1369587_at 3.9269116 4.338625 4.25675 4.111505 4.1479735 4.365772 4.3036795 4.3974724 4.385008 4.2906685 4.3016567 4.2781234
1369588_a_at 7.306739 7.297899 7.4933424 7.463506 7.114491 7.225675 7.5508327 7.2463045 7.458061 7.236092 7.619912 7.5850387
1369589_x_at 3.8208177 3.652258 3.7093418 3.7785428 3.847506 3.8125987 3.7351148 3.7743547 3.6747353 3.8497756 3.81238 3.7724738
1369590_a_at 6.1421356 6.4695725 6.5920835 6.4275517 6.1704493 6.7506995 6.314139 6.468284 6.677339 6.579716 6.574822 6.426213
1369591_at 4.201494 4.0691605 3.8954897 3.8500264 3.8048239 4.097005 3.96336 4.0647774 4.229944 4.3047576 4.247302 4.106469
1369592_at 7.056824 6.8899283 6.82269 6.7218337 7.0870156 7.1857686 7.005395 7.029137 7.0139637 7.145646 6.9695444 7.051254
1369593_at 3.4423077 3.6113877 3.5599105 3.5013156 3.5303063 3.533732 3.4621966 3.5710456 3.46489 3.4372742 3.3758147 3.5201533
1369594_at 5.7902102 5.565153 5.8583565 6.046533 5.953564 5.7177896 5.8065004 5.4064198 5.667335 5.35944 5.7496023 5.89131
1369595_at 3.6008878 3.6765258 3.8049595 3.494113 3.7733088 3.5484407 3.8110533 3.6254253 3.7693527 3.7633255 3.7125723 3.7160978
1369596_at 4.7056627 4.9769526 4.873143 4.756614 4.9056234 4.8481264 4.8793936 4.563506 4.726144 4.74094 4.866825 4.6563463
1369597_at 7.393267 7.494014 7.508608 7.467047 7.558208 7.7543178 7.4491143 7.5155544 7.4702616 7.730366 7.5888076 7.80038
1369598_at 4.613744 4.4632015 4.3764687 4.3504925 4.630642 4.4520197 4.552105 4.48772 4.7209105 4.329439 4.460553 4.5104775
1369599_at 5.246408 5.4892445 5.312837 5.3335633 5.2913957 5.255255 5.2367206 5.240599 5.317636 5.2637877 5.314241 5.362683
1369600_at 4.3277435 4.301546 4.216337 4.0960197 4.0992584 4.2228513 4.28122 4.6068244 4.4610925 4.578328 3.9623685 4.2486763
1369601_at 5.9639125 5.9087963 5.8726597 5.7810006 5.793497 5.6976624 6.1155987 6.1002107 5.4930134 5.607047 5.671747 5.8753486
1369602_at 4.7393684 4.3827724 4.390693 4.4470415 4.3842278 4.655897 4.4554644 4.459277 4.4517207 4.3670616 4.483246 4.2382298
1369603_at 3.4272542 3.57641 3.471975 3.5307872 3.5095835 3.6217475 3.6063342 3.5941336 3.634248 3.5965393 3.5243018 3.5658453
1369604_at 4.5459347 4.7725554 4.590518 4.542161 4.704953 4.7027473 4.9536667 4.7797804 4.923737 4.487232 4.574067 4.703622
1369605_at 5.2577024 5.216745 5.014558 5.389069 5.2131953 5.438888 5.331866 5.295396 5.136381 5.3675394 5.091017 5.138932
1369606_at 3.9730575 4.033924 3.9264567 3.7963831 3.8920116 3.7491035 3.8154182 3.8288646 3.725517 3.7456565 3.618557 3.7390575
1369607_at 5.530258 5.8051376 5.6842713 5.9439025 5.847849 5.930433 5.928437 5.7820024 5.97125 5.8165865 5.8184257 5.8631034
1369608_at 4.3726187 4.3032846 4.1777053 4.4740915 4.3118176 4.3743005 4.285801 4.174968 4.4349985 4.3383813 4.1626387 4.381765
1369609_at 3.4893396 3.663097 3.5718544 3.5987704 3.701698 3.6768992 3.5918033 3.6056252 3.582429 3.9243853 3.5161247 3.6038396
1369610_at 6.187508 5.8217316 5.545656 6.0075474 5.9745045 5.7868824 6.1867814 6.0210814 5.855661 5.955515 5.977073 5.898208
1369611_at 5.4127865 5.5028896 5.4092593 5.496216 5.506634 5.0651875 5.409077 5.653424 4.861149 5.2902617 5.16066 5.224312
1369612_at 5.0259657 5.697999 5.171446 5.099306 5.0989285 5.2063255 5.4819403 5.4258137 5.468542 5.207618 5.064231 5.170149
1369613_at 3.8992217 4.0607605 4.176792 4.0600996 3.8946712 4.3123035 3.8604658 4.139529 3.9954631 3.7838652 4.0864477 3.9631953
1369614_at 3.8119678 4.3689003 4.0666914 4.2468686 4.192434 4.1329904 4.2161827 4.125928 4.079067 4.09521 4.2582574 4.483481
1369615_at 5.6578894 5.516288 5.6677513 5.534816 5.638242 5.6479826 5.5800943 5.583412 6.0048375 5.678955 5.691083 5.7563496
1369616_at 4.6882687 4.7443714 4.8485737 4.7038302 4.7500525 4.546201 4.680897 4.659439 4.58912 4.640995 4.2610135 4.305643
1369617_at 6.984277 7.088646 6.90972 6.448375 6.7556496 7.0348773 6.822866 6.539043 6.964236 7.016403 6.473697 6.7267365
1369618_at 4.2602677 4.1523075 4.239333 4.339813 4.316503 4.4407544 4.492939 4.4100366 4.42882 4.4641495 4.191286 4.252363
1369619_at 5.3731656 5.520349 5.176692 5.164629 5.4352803 5.4837866 5.4261055 5.52148 5.0093327 5.2217336 5.2882023 5.490247
1369620_at 4.3859997 4.4877377 4.2910604 4.1412745 4.351358 4.1726294 4.441867 4.2133684 4.044145 4.054886 3.9346771 3.9806066
1369621_s_at 9.153171 9.307574 9.365218 9.2145405 9.323734 9.192637 9.360711 9.364974 9.23299 9.205537 9.227547 9.335154
1369622_at 4.400072 4.552226 4.453395 4.4370317 4.6249475 4.5100045 4.535569 4.3154693 4.5062075 4.29562 4.180216 4.41185
1369623_at 4.8732643 4.8637843 4.877365 4.854207 4.956521 4.9160185 5.147769 4.8334603 5.1901627 5.070691 5.3291216 4.812026
1369624_at 5.928522 6.4327006 6.2365284 5.884962 6.3820243 5.8594627 6.3140674 6.159986 5.43595 5.6224294 5.742593 5.4150314
1369625_at 6.292764 6.43295 6.1793113 7.316063 6.4819703 6.866635 6.5822306 6.402162 6.976768 7.0498166 6.460473 6.843967
1369626_at 9.064989 8.53669 8.6315565 8.807094 8.681222 8.776279 8.692866 8.792425 8.715094 8.632457 8.672353 8.554797
1369627_at 4.114229 4.246304 3.8706653 4.092458 4.1479735 4.0175333 4.35318 4.346774 4.2993135 4.473442 4.1337757 4.0266485
1369628_at 8.573585 7.9566216 8.849014 8.945919 8.77273 8.911293 8.479041 8.569051 9.06348 8.682041 8.298055 7.7427206
1369629_at 11.488304 11.418124 11.385702 11.452923 11.405544 11.327944 11.209261 11.420925 11.34831 11.338188 11.46915 11.412054
1369630_at 12.517116 12.420082 12.510957 12.584225 12.529793 12.510243 12.412969 12.579584 12.511896 12.441571 12.542979 12.478554
1369631_at 7.70095 7.5786757 7.926599 7.8136797 7.6882553 7.8518085 7.7777205 7.904851 8.100944 7.7603292 7.779018 8.037923
1369632_a_at 6.1869054 6.1093307 6.6040387 6.0735383 6.1984715 5.5765395 6.266501 5.7076025 6.0838466 6.073675 6.069146 5.89794
1369633_at 10.265705 10.416988 10.341845 10.270405 10.220628 10.429798 10.470991 10.58318 10.795468 10.620054 10.0985365 10.43736
1369634_at 6.4301987 6.4388084 6.4664574 6.4770613 6.5677414 6.8609047 6.8849583 6.622293 6.787847 6.4104223 6.6856318 6.5313597
1369635_at 11.342362 11.696614 11.430507 11.567436 11.553879 11.82806 11.616852 11.990304 12.017786 12.081138 11.665916 11.693659
1369636_at 11.945742 12.260033 12.151029 12.13532 12.246987 12.406843 12.341403 12.605281 12.613663 12.552414 12.3709345 12.103804
1369637_at 5.225147 5.0796127 5.1677337 5.256452 4.9749327 5.3817816 5.2644134 5.351427 5.180051 5.0411777 5.1133046 5.235553
1369638_at 5.174242 5.5945344 5.2483373 5.654077 5.5323515 5.346485 5.3930583 5.5714436 5.718494 5.405617 5.4507327 5.6300573
1369639_at 3.8456085 3.8700995 3.8518486 3.7164187 3.8116987 4.0195055 3.9497125 3.5879147 4.220415 4.054511 4.081098 3.9725444
1369640_at 5.576164 5.740052 5.46258 5.692955 5.3157916 5.805447 5.675363 5.381224 5.655151 5.718254 5.845859 5.8309183
1369641_at 7.1588736 6.9550376 7.090868 7.5667796 7.237717 7.0070066 6.9282236 7.1388326 7.2356114 7.164189 7.2291536 7.782957
1369642_at 7.2581987 6.5959783 6.596435 7.021062 6.9852715 6.4540863 6.703398 6.7901177 6.9762387 7.2421713 7.0117335 7.4205265
1369643_a_at 7.259748 6.854471 6.208899 6.9303813 6.429928 6.799245 6.6895604 6.9661646 7.35833 6.842851 7.1097984 7.1991644
1369644_at 8.687023 8.675289 8.538214 8.672857 8.476982 8.486856 8.648044 8.867891 9.041783 8.830196 8.822245 8.89946
1369645_at 4.2520456 4.22744 4.1813393 4.410441 4.350008 4.257469 4.4576674 4.1895685 4.261243 4.213501 4.4688396 4.2099123
1369646_at 3.6134677 3.8016484 3.6775973 3.6411757 3.802631 3.71192 3.8768353 3.7200713 3.7662673 3.7512186 3.89636 3.8132389
1369647_at 6.4479337 6.4531274 6.467419 6.392891 6.1694255 5.994184 6.104895 6.223634 6.488574 6.3088484 6.414185 6.4626813
1369648_at 6.4558654 6.367243 6.486327 6.5104837 6.12825 6.1534395 6.0716486 6.088644 6.3335667 6.5611835 6.518435 6.2737904
1369649_at 5.076093 5.013736 4.8827415 5.1637106 5.0350666 5.1386795 5.0958743 4.8655834 5.1965585 5.1603317 5.267375 4.8478975
1369650_at 7.089418 7.1963735 6.933776 7.161998 7.0790076 6.9945254 6.86964 7.1189537 7.2325163 6.9495378 7.1168313 7.296455
1369651_at 5.424399 5.5997095 5.0922446 5.1161084 5.347816 5.3586254 5.174099 5.5908837 5.2114425 5.15197 5.2340336 5.3083615
1369652_at 3.8322847 3.664124 3.8269107 3.7920496 3.6864965 3.7046542 3.7227488 3.6649818 3.9661214 3.8522787 3.5801516 3.8653934
1369653_at 7.2639623 7.1719174 7.038008 7.6183267 7.3747115 7.220933 7.1585097 7.486815 7.301605 7.2080493 7.298329 7.553019
1369654_at 10.995691 10.658704 10.269915 10.481788 10.68013 10.289448 10.579331 10.619473 10.732521 10.500714 10.610851 10.665903
1369655_at 6.9308953 6.954585 7.307937 7.206362 7.7812257 7.418158 7.1406755 6.8331966 7.0328946 7.177852 7.0718 6.9092755
1369656_at 6.729655 6.840187 6.733549 6.7557545 7.0626755 6.921025 7.1707196 7.07071 6.944709 6.8769307 6.8672285 7.1140547
1369657_at 4.1246514 4.0030212 4.0633163 3.9617257 4.1984396 4.318223 4.2956524 4.469174 4.0551414 4.3424335 3.9930966 3.9080772
1369658_at 9.373734 8.830736 8.607163 8.831376 9.141042 8.3348465 8.808598 8.847233 9.128834 9.025724 9.2528715 9.262994
1369659_at 5.9444532 5.8991413 5.608402 5.835142 5.9742665 5.568701 5.791158 5.6381965 5.7176776 5.789998 5.9175563 5.756066
1369660_at 4.747539 4.887916 4.604829 4.6937194 4.6353607 4.84803 4.988246 4.817337 4.966999 4.9728174 5.064775 4.9374204
1369661_at 7.7233644 7.858872 7.6863265 7.885349 7.913822 7.782001 7.965451 7.8773737 7.911099 7.9066353 7.8553476 7.6026154
1369662_at 3.5000093 3.481233 3.4996262 3.4387395 3.4124112 3.5298977 3.4879532 3.6239817 3.4216352 3.556149 3.4478807 3.3637578
1369663_at 9.720708 8.632382 9.374934 9.533995 9.416603 9.71316 9.155505 9.003429 6.166154 9.1381445 9.726823 10.242425
1369664_at 9.802967 10.152147 10.71464 10.680228 10.332636 11.26945 10.90819 11.046164 10.606762 10.919811 10.796822 10.582396
1369665_a_at 7.35025 7.069462 7.1266274 7.661493 6.906845 7.6443634 6.9495783 7.7634215 7.3441887 7.1544347 7.730212 7.9059887
1369666_at 6.0117826 5.9411497 5.8075733 6.2044783 6.161882 5.8331275 6.1333094 6.164216 5.8625464 5.7428145 6.097363 6.3290787
1369667_at 6.661361 6.5580726 6.6348596 6.581649 6.8002505 6.9710965 6.530337 6.726633 6.8106813 6.6585307 6.714907 6.703873
1369668_x_at 3.8360782 3.8425288 3.856307 3.781312 3.8475478 3.8171177 3.9767902 3.811964 3.7852662 3.9164212 3.7341259 3.8906293
1369669_at 7.755024 7.4316587 7.1320496 7.587439 7.3352356 7.4078956 7.2714677 7.020856 7.428011 7.357032 7.4191136 7.5536275
1369670_at 5.023205 5.562857 5.46677 4.832302 5.3533573 5.1648817 4.92724 5.1522756 5.0509224 4.947132 5.5132265 5.1347857
1369671_at 12.198014 12.017295 11.966829 11.971936 12.018581 11.960086 11.906567 11.9967575 12.033155 11.861159 12.107139 12.009025
1369672_at 6.120187 6.123821 6.4446034 6.492651 6.137462 6.2864885 6.2973423 6.2462845 6.163377 6.3566017 6.370811 6.241831
1369673_at 4.0248547 4.796087 4.441905 3.777118 4.0513883 4.46802 4.068441 4.01401 3.85716 3.8425908 4.127768 3.7272437
1369674_at 3.6422975 4.1421013 4.8649673 3.4997017 3.6708524 4.6484413 3.5834227 3.5729928 3.5573826 3.6628304 3.4158905 3.5082695
1369675_at 6.5599475 6.3839817 6.3494635 6.5031037 6.561908 6.6090994 6.5321503 6.417835 6.643407 6.5943956 6.340635 6.694434
1369676_at 7.192068 7.349484 7.033749 7.3217216 6.893874 7.021953 6.706432 7.1697426 7.2638535 7.15507 7.1424193 7.311286
1369677_at 3.8218787 3.5946114 3.7023523 3.58529 3.9343762 3.5835037 3.840441 3.6187737 3.712747 3.7469149 3.45663 3.6710403
1369678_a_at 7.626837 7.0562763 7.1916265 7.5083675 7.6245837 7.4668894 7.47921 7.627893 7.399124 7.483018 7.3768263 7.770273
1369679_a_at 8.923281 8.668848 8.8649845 9.099203 8.811427 8.969275 8.644455 9.012329 8.986699 9.145422 8.88299 8.986482
1369680_at 5.2889123 5.3948755 5.1780615 5.4102144 5.144303 4.9495864 5.132811 5.0651956 5.199772 5.1774025 5.1729755 5.16938
1369681_at 4.6577044 4.620609 4.355002 4.6791677 4.6755877 4.7993827 4.804051 4.768442 4.7884507 4.666197 4.7156167 4.641302
1369682_at 6.7301006 6.472089 6.6799307 6.790208 6.5189705 6.708676 6.659622 6.7607613 6.785622 7.122699 6.6877203 6.9115953
1369683_at 6.2496686 6.0894036 6.073965 6.431401 6.3349376 6.2776303 6.078757 6.3552694 6.6636877 6.528715 6.31662 6.332552
1369684_at 4.682553 4.8423567 5.0315876 4.8467016 4.820212 4.7149887 4.890031 4.965367 4.751287 5.237713 4.881709 4.823341
1369685_at 3.8489823 3.7842925 3.8158913 3.7978396 3.9310153 3.8902245 3.9682589 3.9466004 4.0718493 4.134801 3.924842 3.913478
1369686_at 4.399095 4.411041 4.489957 4.341235 4.4977107 4.399675 4.7046175 4.262485 4.2832313 4.377946 4.09991 4.36953
1369687_at 4.2009373 4.054288 4.1364303 4.0932975 4.235965 4.2143197 4.217696 4.265307 4.20845 4.4387803 4.2029886 4.489161
1369688_s_at 5.135315 5.1503496 5.0412807 5.0137715 5.0788736 5.2022195 5.386441 5.0666647 5.106658 5.3647013 5.0183153 5.107991
1369689_at 6.9422116 6.6583014 6.49434 6.6212387 6.7913437 6.736276 6.623706 6.6205583 6.790436 6.8894415 6.781847 6.899095
1369690_at 7.2163777 6.728503 6.374195 6.7949343 7.2301493 6.949172 6.9974084 6.8843327 7.0450773 7.031939 6.845444 6.7988386
1369691_at 4.9402213 5.388443 4.728508 4.9901886 4.8296757 4.964879 4.8611035 4.857131 5.1267147 5.230055 5.459946 5.056946
1369692_at 3.847293 4.0132217 4.031912 3.8225758 3.974386 3.8574002 4.0954413 3.6938777 3.85001 3.5204713 3.9295285 3.6968265
1369693_a_at 5.302429 4.8854575 5.0921783 5.436922 5.1360025 4.371403 4.3127627 5.059636 4.950925 4.5782475 4.737538 4.6439805
1369694_at 3.588841 3.4384396 3.53901 3.426779 3.652933 3.383257 3.5874 3.5479002 3.6752782 3.695966 3.6334834 3.684871
1369695_at 4.399095 4.4280243 4.3377233 4.3246737 4.4833846 4.2243214 4.2747383 4.4820347 4.3155484 4.28102 4.635438 4.116949
1369696_at 3.8026464 3.8110168 3.7773798 3.678581 3.6870244 3.7784276 3.9493992 3.9260743 3.7720447 3.9854772 3.8210647 4.0791883
1369697_at 4.5014143 4.338911 4.1674614 4.0686283 4.135017 4.3714924 4.42515 4.3146105 4.192296 4.2255745 4.2479534 4.0072618
1369698_at 5.176777 5.3161597 5.070738 5.347398 4.8319454 5.2761545 5.6185827 6.229812 5.5901566 5.596667 5.481928 5.672957
1369699_at 5.022887 5.3319616 5.249625 4.9064503 5.180029 5.055531 5.278657 5.1750855 5.2769327 5.1555805 5.4460106 5.2370996
1369700_at 5.9236584 6.0957365 5.959524 5.9439025 5.6868377 5.8879623 5.8317866 5.7599015 6.1262035 6.444462 6.026086 6.2416267
1369701_at 12.287045 12.282784 12.161043 12.210248 12.324595 12.33988 12.311744 12.471189 12.327705 12.401627 12.291917 12.497532
1369702_at 7.0372744 6.8508124 6.910936 6.9237056 6.700732 6.61124 6.843616 6.972013 6.619119 6.731716 6.8504934 6.949129
1369703_at 7.6153636 7.3410053 7.3207316 7.5723333 7.602634 7.579904 7.3564687 7.4424887 7.383315 7.4429274 7.683892 7.9452243
1369704_at 7.0149293 6.8032713 6.822662 6.6514883 6.753579 6.6874833 7.055263 7.112052 6.6387854 6.653972 6.7001133 6.6951656
1369705_at 5.2410975 5.14412 5.0821514 5.1347857 4.9969635 5.2250304 5.5326653 5.280553 5.384951 5.231345 5.3601027 5.106611
1369706_at 3.9604042 4.0485697 3.8422956 3.8619747 3.8388288 3.8163507 3.947629 3.6764474 3.9481251 3.86022 3.9424226 3.8615422
1369707_at 4.395853 4.8712363 4.4410424 4.582557 4.4916234 4.550453 4.6515203 4.6805315 4.6664553 4.5284014 4.763965 4.4891014
1369708_a_at 5.268604 5.10827 5.321584 5.386563 5.4423165 5.3115883 5.498863 5.4388204 5.353295 5.629794 5.2473216 5.4744263
1369709_at 4.539116 4.4934344 4.5142884 4.313453 4.337499 4.4135695 4.506093 4.455033 4.3934956 4.330861 4.301113 4.2083216
1369710_a_at 3.6192274 3.594766 3.584383 3.5749955 3.653354 3.6067934 3.5134187 3.4048975 3.4477425 3.5528758 3.6983545 3.801348
1369711_at 5.0462356 5.252316 5.053361 4.8828053 5.460138 5.3406477 5.5523825 5.2936454 5.4259553 4.8734565 5.2980585 5.09166
1369712_at 6.7267785 6.600249 6.830309 6.858151 6.922955 6.9545555 6.824653 6.702479 7.1645827 6.8026795 6.938128 7.0829196
1369713_at 6.176349 6.4117465 6.017803 6.3169785 6.142539 6.340243 6.191336 6.127691 6.2810435 6.379249 6.517781 6.05925
1369714_at 6.494047 6.7520614 6.955175 6.708949 6.6416836 6.5427165 6.682821 6.5508475 7.104188 6.9180856 7.048299 6.979984
1369715_at 4.251752 4.338625 4.2608976 4.2452097 4.5603437 4.169645 4.588871 4.2237697 4.5486026 4.679205 4.301583 4.4256887
1369716_s_at 9.649673 9.715687 9.608582 9.701642 9.656036 9.598846 9.628526 9.60647 9.449558 9.240596 9.795535 9.598759
1369717_at 4.2765284 4.585922 4.334478 4.5646877 4.453574 4.5635157 4.4968824 4.8998 4.6019454 4.746841 5.014255 4.6572423
1369718_at 8.017145 8.348919 8.022505 7.9001126 8.058072 8.381002 8.095875 8.130253 7.801275 8.274511 8.206411 8.502595
1369719_at 3.2508385 3.4476807 3.3387394 3.2611322 3.3309064 3.2895625 3.3648927 3.4462097 3.3578591 3.2239194 3.2295315 3.322423
1369720_at 9.306231 9.3599415 9.241163 9.376022 9.328253 9.339799 9.072483 9.304965 9.274521 9.108973 9.339452 9.364074
1369721_at 5.15193 4.7427826 4.7569613 4.822996 5.177804 5.253534 4.898813 4.948124 4.871857 5.1912127 5.010997 5.119705
1369722_a_at 8.048887 8.184717 8.026338 7.941905 7.991041 8.037571 7.9342203 7.844654 8.085699 7.9886374 7.891735 7.9158635
1369723_at 7.213816 7.203629 7.0952806 7.266573 7.189807 7.1865344 7.187903 7.1958513 7.1694684 7.183088 7.234002 7.335802
1369724_at 5.4186463 5.5110674 5.715823 5.423142 5.503269 5.4862156 5.3678646 5.4651313 5.6715097 5.3588133 5.537059 5.5891366
1369725_at 7.727922 7.5819764 7.522527 7.813751 7.693683 7.4425077 7.5149245 7.6892185 7.5439262 7.7784047 7.609498 7.655549
1369726_at 8.346393 8.221627 8.154484 8.324057 8.483964 8.498053 8.29766 8.434118 8.375795 8.538318 8.513807 8.993242
1369727_at 13.663297 13.765971 13.546869 13.683589 13.642083 13.818131 13.598336 13.609066 13.788878 13.643061 13.683265 13.684794
1369728_at 5.212587 5.3552465 5.2443886 5.2867627 5.48143 5.2435827 5.1046495 5.2943563 5.418263 5.5828924 5.398527 5.081627
1369729_at 8.60943 8.332752 8.234688 8.687408 8.033337 8.189676 8.642635 8.5568905 8.60833 8.738617 8.610029 8.280735
1369730_a_at 4.827896 4.775318 4.836301 4.997381 5.0511737 5.002445 4.8612065 5.1503243 4.731896 4.8615537 4.775444 4.7239075
1369731_at 3.5538378 3.445076 3.5035188 3.5225644 3.5571587 3.3928294 3.611531 3.6477916 3.611627 3.7602742 3.5365715 3.7546306
1369732_a_at 5.1714487 4.8035374 4.888438 4.807225 4.587512 5.134796 4.8543444 5.0308256 5.002969 5.234256 5.1285744 5.381179
1369733_at 8.4667015 8.62058 8.348777 8.530185 8.682859 8.775302 8.650171 8.705167 8.729171 8.645599 8.630839 8.828107
1369734_at 9.186509 8.841597 8.746745 9.265966 8.932296 9.131784 9.070179 9.2962055 9.310443 9.315193 9.066511 9.385232
1369735_at 5.971409 6.032775 5.92078 6.3539567 5.980709 6.1351075 6.5654826 6.2979035 6.095889 5.888786 5.83705 5.95428
1369736_at 5.1208286 5.218165 5.243771 5.3497534 5.438954 5.603138 5.304923 5.1346474 5.109899 5.4273496 5.312915 5.5071025
1369737_at 9.370218 8.882455 8.111875 8.494314 8.583469 7.8223867 7.9685574 7.220682 7.817968 7.9995317 8.228988 7.838208
1369738_s_at 9.8686695 9.552734 9.069386 9.173358 9.2560425 8.890869 9.139299 8.745496 8.762932 9.116678 9.2188635 8.854096
1369739_at 4.8005 4.3507032 4.186801 4.440464 4.493666 4.331974 4.307535 4.4092355 4.481614 4.586927 4.430031 4.467989
1369740_at 5.4055834 5.2178926 5.199339 5.372084 5.2216473 5.1202297 5.1952877 5.1952686 5.253344 5.4057007 5.2954 5.4256964
1369741_at 5.7184577 5.815181 5.833526 5.81646 5.622608 5.922408 5.8439393 5.7992387 5.7141933 5.662303 5.7731338 5.7249746
1369742_at 4.686365 4.7761984 4.7375937 4.624975 4.672153 4.8897457 4.602528 4.622246 4.6784678 5.0431767 4.713635 4.6477337
1369743_a_at 8.778799 8.5938425 8.86261 8.196094 8.530085 8.223791 8.096314 8.547499 8.178539 8.564962 8.894418 8.921343
1369744_at 4.752174 4.6548734 4.6767592 4.8244805 4.5428863 4.716369 4.7090845 4.588648 4.738064 4.733618 4.744221 4.501979
1369745_at 6.2544475 6.2102637 6.088169 6.1889534 6.182808 6.1637754 6.0032115 6.2342095 6.3575487 6.3573675 6.3020434 6.322734
1369746_a_at 10.650311 10.780992 10.93593 11.585884 11.232445 11.736529 11.153464 11.496545 11.653387 11.428842 11.211274 11.62296
1369747_at 6.478213 6.414018 6.270118 6.3479757 6.5146823 6.167781 6.1526065 6.3740425 6.3275185 6.2930098 6.425049 6.3596935
1369748_at 3.5616486 3.6618207 3.6090004 3.700489 3.7066045 3.64664 3.6681361 3.7426417 3.5765061 3.7995167 3.5954425 3.6999328
1369749_a_at 4.6380467 4.581559 4.4689445 4.449309 4.5772357 4.74144 4.5804863 4.6993885 4.438466 4.8125253 4.424197 4.424217
1369750_at 3.8458803 4.1947536 3.981773 4.040819 4.0222445 4.20296 4.2450905 3.8387103 4.191944 4.0631814 4.0098305 4.132001
1369751_at 4.2257633 4.7858944 4.3198476 4.2848577 4.385538 4.143981 4.5437818 4.238551 4.5327597 4.7020307 4.0984826 4.475946
1369752_a_at 4.9497566 5.125441 4.8550625 4.910921 4.914021 4.8900547 4.989375 4.87593 4.878782 4.8413463 4.888018 4.7432604
1369753_at 4.3158894 3.9431043 4.128187 3.9804125 4.0535765 4.010223 4.1008205 4.189582 4.3177457 4.2947907 4.078079 4.086053
1369754_a_at 7.895833 7.878322 7.653128 7.99017 7.8245225 7.8118687 7.773441 7.7746162 7.744798 7.8212156 7.934524 8.004747
1369755_at 3.6551793 3.7687001 3.869889 3.5392096 3.853194 3.6430335 3.734585 3.5238326 3.6149907 3.625366 3.6880744 3.555081
1369756_a_at 7.663905 7.7194304 7.265932 8.110949 7.669951 8.045854 7.6333976 8.301783 8.057121 8.1459255 7.6731186 7.8702283
1369757_at 6.2074766 6.052773 6.134411 5.778261 6.1655664 6.09336 6.140031 6.113336 6.045683 5.9283733 6.0000453 6.07525
1369758_at 7.878796 8.437755 7.7785826 8.257415 8.467006 8.5836935 8.38117 8.646856 8.700819 8.54731 7.834742 8.4754925
1369759_at 5.1917963 5.397739 5.3217506 5.373494 5.055105 5.253677 5.208865 5.236686 5.389538 5.44722 5.1084256 5.463619
1369760_a_at 3.9090846 3.9793181 3.9669394 3.8336709 4.005314 4.097276 3.9276466 4.033103 3.713082 3.8165004 3.6334834 3.9473944
1369761_at 4.229836 4.128625 4.2002897 4.1773367 4.2746606 4.361856 4.235701 4.379082 4.21214 4.0888925 3.8035505 4.366823
1369762_at 4.0860734 4.2086506 4.104583 3.8950074 4.0289383 4.0100784 4.0008326 3.9091296 4.1230674 4.007164 3.9839973 3.883329
1369763_at 4.2266073 4.101671 4.091542 4.1671076 4.119104 4.1167326 4.010538 4.2963862 4.2548623 4.153305 4.321797 4.507143
1369764_at 13.017646 13.025707 13.082291 13.146634 13.03965 12.923481 12.773898 12.798258 13.00949 12.87355 13.035176 13.092447
1369765_at 3.658913 3.5598478 3.6357694 3.6347034 3.6863503 3.6095543 3.6068237 3.6702785 3.6079693 3.725042 3.7943451 3.4880786
1369766_at 5.771098 5.82858 5.6513324 5.6150045 5.517788 5.9489384 5.8708134 5.4551716 5.7544346 5.987982 5.831708 5.7515497
1369767_a_at 3.9443164 4.184125 4.0989017 4.307474 4.1776905 4.2129803 4.2078867 4.385677 4.0659323 4.0835695 4.0087476 3.8888586
1369768_at 6.21389 6.341699 5.976975 6.2804546 6.1761045 6.124506 6.3149347 6.09358 6.361144 6.451079 6.3227115 6.2985473
1369769_at 4.567458 4.578415 4.60473 4.693499 4.654061 4.6937466 4.696275 4.621571 4.654075 4.650626 4.663106 4.671389
1369770_at 4.802973 4.300209 4.3908534 4.4564924 4.525132 4.6150894 4.474024 4.524066 4.462384 4.564512 4.2194424 4.384288
1369771_at 5.4928303 5.4555464 5.399809 5.7448606 5.231908 5.53516 5.717288 5.7430916 5.46529 5.5095434 5.4839487 5.1660557
1369772_at 7.5455427 7.116367 7.3657446 7.4571786 7.4876842 7.2248654 7.3774676 7.3120522 7.3743286 7.2964563 7.46717 7.416398
1369773_at 4.328178 4.4173884 4.1252747 4.409024 4.3226094 4.4914794 4.3004894 4.3392057 4.452723 4.4324107 4.2610135 4.6294336
1369774_at 4.2841845 4.307751 4.632543 4.354527 4.35608 4.22081 4.555234 4.2742977 4.2794657 4.674036 4.1783905 4.1728725
1369775_at 7.726138 7.8785925 7.9476466 7.8352256 7.896801 7.797592 7.7775755 7.9121733 7.807978 7.8102937 8.030483 7.966904
1369776_a_at 6.8675075 6.884504 6.7173505 6.9344063 6.7540526 6.6373177 6.906267 6.73371 7.061856 6.9136047 6.8826137 6.9028306
1369777_a_at 6.733243 6.9087706 6.9972258 7.375241 7.0359545 7.026529 6.964106 7.165453 7.2988286 7.2903347 7.149079 7.4721985
1369778_at 3.9064806 4.107154 3.9136314 3.9398203 3.906548 4.015622 4.5133696 4.0585575 3.9711342 4.2650776 3.9971485 3.9828653
1369779_at 5.674279 5.5276165 5.9161844 5.833725 5.9396343 5.918394 5.7958055 5.9761696 5.754032 6.1056337 5.9834585 6.268537
1369780_at 6.5474973 6.545195 6.417709 6.2969356 6.6274843 6.52849 6.5938697 6.5762253 6.375145 6.37293 6.677555 6.514158
1369781_at 3.8942113 4.2226763 3.79176 3.8169067 3.9763217 3.9918835 3.7965348 3.9687715 3.994077 3.8772848 4.5344563 3.8398743
1369782_a_at 5.9122963 5.736986 6.098653 5.8169265 5.98978 6.106642 5.972392 5.8344727 6.0354486 5.6417265 6.081476 5.7253513
1369783_a_at 4.744934 4.8186235 5.107493 5.320999 5.0464926 5.023003 4.744107 4.970012 4.6943126 4.8053627 4.821586 4.799567
1369784_at 3.7638204 3.7905798 3.7953882 3.9889047 3.862414 3.8376126 3.6893814 4.0311046 3.7812552 4.0589 3.8515046 3.8379521
1369785_at 7.828398 7.373018 7.518756 7.8969955 7.710513 7.5895762 7.7380147 7.20205 7.6944523 7.434114 7.405032 7.5826983
1369786_at 6.672792 6.8050375 6.5655875 6.4615927 6.7823954 6.7125516 6.781816 6.6716113 6.7202773 6.6785045 6.670884 6.6224823
1369787_at 3.934458 4.14664 3.8961785 3.9202423 3.8126035 3.931864 4.1186886 3.912627 3.6696663 3.8981307 3.9935684 3.91907
1369788_s_at 7.292384 7.5673723 7.0686336 7.6836443 7.328612 6.7522254 7.1713114 6.857293 7.4374 7.283989 7.1015687 7.354038
1369789_at 3.5403347 3.5626354 3.7892566 3.599661 3.6828678 3.6058424 3.7499638 3.5364957 3.6484601 3.4851766 3.6441665 3.3788753
1369790_at 12.1028805 11.83533 10.6280985 11.425293 10.983186 11.89196 10.798104 10.313451 10.1064 10.541921 12.045061 10.551345
1369791_at 7.937479 7.876367 7.382713 7.869477 7.964933 7.8573956 7.7840443 7.6283326 7.876695 7.9097004 7.9598436 8.223215
1369792_at 5.988662 5.9711084 6.0234513 5.9528093 6.0916357 6.172773 5.9526653 5.9355464 6.0206213 6.155861 5.9708652 5.7451754
1369793_a_at 4.160474 4.12155 4.3201246 4.458503 4.379876 4.138316 4.1366463 4.423708 4.439125 4.37284 4.2551155 4.7257433
1369794_a_at 4.9676013 4.914523 5.095942 4.8516307 4.769516 5.088034 5.224856 4.8722935 5.0332465 5.235167 5.2710576 5.155586
1369795_at 4.2508707 4.283087 4.3142605 4.2122817 4.2593703 4.3153563 4.3572235 4.2148533 4.261819 4.3101254 4.1843224 4.412155
1369796_at 4.7772293 4.8964796 4.746316 4.832302 5.051042 4.898152 4.9812484 4.8818893 4.8372197 4.922665 4.9842415 4.9344397
1369797_at 4.2090297 4.5179734 4.287554 4.4021955 4.379876 4.272146 4.4722996 4.2580366 4.09324 4.382118 4.376354 4.36998
1369798_at 4.5748405 4.636842 4.65499 4.709278 4.5131574 4.7450504 4.6649942 4.656762 4.6747255 4.8992996 5.072194 4.848079
1369799_at 10.315699 10.223236 10.039183 10.027611 10.152191 10.285553 10.209576 9.990681 10.256169 10.123273 10.100719 10.337836
1369800_at 4.0702953 3.879787 4.0997477 3.958566 3.8439786 4.047477 3.8920603 3.814422 4.0526924 4.110883 3.922722 3.9052172
1369801_at 4.974829 4.647867 4.713912 4.6438184 4.6099653 4.742652 4.7967615 4.6119986 4.879647 4.8667984 4.6274333 4.7861342
1369802_at 3.9595838 3.9734561 3.7892566 3.8348842 4.0608897 3.9386153 3.923725 4.0522943 3.862961 3.8521276 4.0065703 3.8574226
1369803_at 5.1029778 5.0939927 4.7148004 4.686322 4.955138 4.608839 4.999166 4.724061 4.7715073 4.617485 4.5051656 4.674601
1369804_a_at 4.4555783 4.4011173 4.597646 4.602884 4.469216 4.666284 4.631636 4.7439294 4.630588 4.892872 4.7953377 4.729552
1369805_at 3.911593 4.3129377 3.87998 3.953931 3.8946886 3.953931 4.2584953 4.039018 4.5634813 4.228867 4.0494366 4.170062
1369806_at 4.82084 4.777915 4.828148 4.7362576 4.7454042 4.8149295 4.808298 4.824855 4.8379364 4.834617 4.955032 4.664193
1369807_at 4.6577044 4.928066 4.965823 4.5796824 4.682868 4.7914805 4.92724 4.860526 4.861149 4.901351 4.54229 4.792005
1369808_at 5.854054 6.1351204 5.753531 5.5663714 5.6913686 5.334751 5.6025443 5.1936417 5.3110633 5.504352 5.5921564 5.0975356
1369809_at 5.0861287 5.14113 5.095315 4.971649 5.128583 5.2113013 5.3754053 4.9388437 5.326348 5.223544 5.2671347 4.917864
1369810_at 6.721825 6.7793264 6.480579 6.752202 6.6952844 6.5716534 6.4914303 6.5513487 6.9809003 6.5862365 6.726988 6.786358
1369811_at 4.999034 5.138995 4.8541403 4.95267 5.106675 4.9047203 4.8064027 4.7790346 4.734712 5.026946 4.7592564 4.9975767
1369812_at 5.887211 5.853219 5.833411 5.93186 5.856058 5.864672 5.796124 6.0292406 6.0426106 6.0312085 6.020631 6.0041804
1369813_at 6.7009873 6.608267 6.4456043 6.768789 6.652415 6.589486 6.413712 6.376458 6.4814525 6.210524 6.277478 6.3687
1369814_at 4.77466 5.1602364 4.6498423 4.396375 4.6054063 4.749103 4.847017 4.7255263 4.7873354 4.4151835 4.8896117 4.724222
1369815_at 5.396231 5.957403 5.6021376 5.954752 5.6244297 5.7319183 5.775241 5.5730696 5.519477 5.6420813 5.9552712 5.545321
1369816_at 4.6545897 4.7835803 4.573806 4.5583878 4.5482297 4.7043056 4.64189 4.5903215 4.5458555 4.538945 4.7492857 4.642954
1369817_at 4.226369 4.3034277 4.224284 4.423322 4.2526684 4.257621 4.3454328 4.3625555 3.85306 4.216857 4.208226 4.311356
1369818_at 5.0462356 5.0731645 5.090939 4.9400406 4.9207573 4.5146637 5.014386 4.868803 4.9179683 4.5448847 4.6612797 4.333147
1369819_at 4.822035 4.982626 4.6475096 4.9264684 4.8046174 4.885973 4.6855392 4.678045 4.7816525 4.6674967 4.7217264 4.9404073
1369820_at 4.1262503 4.2833557 4.3152533 3.9618819 4.033119 4.2602425 4.262459 4.172549 4.3349867 4.294177 4.3273196 4.23857
1369821_a_at 4.4340963 4.719471 4.7956867 4.6421213 4.6849833 4.6631355 4.677188 4.6154127 4.738308 4.3809633 4.3817844 4.301915
1369822_at 4.488168 4.3246737 4.2859173 4.4119024 4.5396614 4.5579996 4.2387857 4.554077 4.6792297 4.54478 4.6392446 4.653843
1369823_at 5.250742 4.895583 4.9878063 5.1728697 5.3696995 5.1176834 5.201501 5.0196705 4.8378525 5.081749 5.41564 4.951604
1369824_at 4.4317865 4.802105 4.618124 4.5958433 4.7821674 4.6296024 4.820066 4.756279 4.94339 4.6394672 4.7479267 4.654214
1369825_at 4.800997 4.9042683 4.688059 5.083391 4.8906536 4.822798 4.8644524 4.944488 4.9057236 4.9540577 4.859007 4.9279146
1369826_at 6.3386064 6.107618 5.7920413 6.2522407 6.2014675 6.2223597 6.221422 5.975172 6.162987 6.094687 6.06035 6.005712
1369827_at 5.376707 5.5913277 5.6616735 5.5599003 5.5474415 5.8564377 5.6410313 5.5339246 5.944225 5.73843 5.6836205 5.3354406
1369828_at 6.0232058 5.8694763 5.4885893 5.900624 5.69056 5.945546 5.7620745 6.1469283 5.911685 5.940287 6.1865535 6.0442533
1369829_at 5.197529 5.2491627 5.0121136 5.1444254 4.9291234 5.0903554 5.02886 5.351415 5.209463 5.255565 5.000368 5.1128826
1369830_at 4.440276 4.441372 4.4906087 4.4524894 4.3478107 4.642889 4.484397 4.520691 4.7071524 4.443775 4.67373 4.786805
1369831_at 5.3722544 6.0829906 5.457465 5.5467763 5.608736 5.514712 5.7391806 5.999803 5.8585534 5.8126736 5.693592 5.6220875
1369832_at 6.467582 6.6992636 6.378089 6.447564 6.692896 6.316511 6.716112 6.6181293 6.7162514 6.2854047 6.371616 6.2992496
1369833_at 4.359891 4.376672 4.2160225 4.3183494 4.4294004 4.4320717 4.5333233 4.397855 4.6633263 4.360716 4.5224934 4.4269156
1369834_at 6.787881 6.8991227 6.7474303 6.6738987 7.185886 6.4400353 6.887686 6.8260593 7.2421117 7.0534496 6.8956823 7.211267
1369835_at 5.9667697 6.1492095 6.277379 6.026741 6.284712 6.199389 6.3730745 5.981713 6.270602 6.1249213 5.8344254 6.138283
1369836_at 6.439091 6.4326043 6.920295 6.3729663 6.3214192 6.9356227 6.7531056 6.4229994 6.3373365 7.4469986 6.4616766 6.225449
1369837_at 12.397628 12.136581 12.274828 12.192617 12.266726 12.43203 12.181017 12.260917 12.279703 12.366864 12.312146 12.385335
1369838_at 4.066091 4.1277437 4.0823846 4.0830975 4.230944 4.3028746 4.210779 4.122524 4.556355 4.543849 4.056992 4.0812902
1369839_at 4.9179344 4.862198 4.9384212 4.8784637 4.992592 4.8379793 4.992462 4.887501 4.7641296 4.8048677 5.0981026 4.7397656
1369840_at 8.161261 10.10538 9.919984 10.295609 9.726921 10.40555 10.524244 10.894563 10.634572 10.899086 9.849868 10.635107
1369841_at 3.6863194 3.5867305 3.5266876 3.5115142 3.6149707 3.5877 3.4581718 3.5113757 3.7248106 3.4706004 3.5960572 3.5771663
1369842_at 4.016471 4.097767 3.9742098 4.1178875 3.9477506 3.9298925 3.901468 3.809854 4.044145 3.8903666 4.258155 3.7339928
1369843_at 4.648404 5.0250454 4.747897 4.3174715 4.692562 4.7285547 4.7931013 4.6077747 4.9803534 4.6953278 4.853632 4.5268087
1369844_at 4.2201176 4.1332645 4.06248 4.0909386 4.3039722 4.298932 4.221034 4.2053537 4.4827843 4.388812 4.2713966 4.24532
1369845_at 6.2085743 6.161619 6.2695503 6.176775 6.1200323 5.844988 6.2063394 6.097194 5.735454 5.7191763 5.6371593 5.74911
1369846_at 3.3333616 3.6305425 3.5515587 3.5198622 3.731519 3.520674 3.441811 3.5333622 3.5397506 3.547604 3.5848312 3.4382994
1369847_at 5.7747827 6.080192 5.8295674 6.414014 6.172658 5.7886224 5.986551 5.7192492 5.929088 5.717979 6.206615 5.9331517
1369848_at 3.4920313 3.6207194 3.611491 3.6754997 3.6292694 3.5381577 3.5797887 3.5652003 3.776858 3.5697944 3.6621597 3.5805886
1369849_at 4.881874 5.131028 5.1395082 4.972169 5.0804453 5.0520296 5.2150183 5.443055 5.2570543 5.417271 5.2151394 5.196757
1369850_at 5.5057344 5.530068 5.6766653 5.9942303 5.6658864 5.689804 5.683236 6.023984 6.1164107 6.115654 5.886468 5.9903545
1369851_at 7.4374075 7.515447 7.511368 7.4340167 7.526197 7.546091 7.493681 7.6146984 7.2955933 7.393962 7.5270896 7.2189856
1369852_at 12.055144 12.087406 11.892858 11.885657 12.039479 12.0217905 12.131856 12.094477 12.010953 12.207601 12.231606 12.215041
1369853_at 5.1039658 5.0915785 4.8618064 4.976207 5.087995 4.9837565 5.1787486 4.8028793 5.100796 5.3202186 5.0329447 5.003647
1369854_a_at 8.375309 8.365963 7.980464 8.628273 8.289905 8.164189 8.289446 8.388029 8.231177 8.426461 8.023333 8.48606
1369855_at 3.8136158 3.803308 3.732643 3.6163766 3.7419379 3.8126664 3.8658638 3.8056595 3.705457 3.8468041 3.9025316 3.8030562
1369856_at 5.096244 5.1412296 4.9390965 5.0122004 4.984112 5.0230064 4.917327 4.7643466 5.1161814 5.181944 5.056941 4.9595203
1369857_a_at 6.090636 6.2145534 5.8414993 5.905811 6.192031 6.0195456 5.979359 6.0340524 5.9374003 6.050362 5.905087 5.779157
1369858_at 5.348756 5.3000674 4.778822 5.0605335 4.922936 4.861047 5.0163803 4.8427596 4.8238635 4.822908 5.1937895 5.0906477
1369859_at 4.3532825 4.343813 4.153333 4.2348733 4.3340526 4.290597 4.332559 4.3668118 4.199583 4.458768 4.2967596 4.3008018
1369860_a_at 4.7539587 4.9024153 4.757804 4.8733664 4.879431 4.6955194 4.7738647 4.8141804 5.137105 5.0857353 4.8454056 4.7536774
1369861_at 4.7176495 4.902756 4.7620945 4.793982 4.4658713 4.5564427 4.5581465 4.6993732 4.8260107 4.844512 4.777662 4.5354047
1369862_at 4.316744 4.279621 4.394204 4.1814303 4.4190755 4.3074627 4.201743 4.6550345 4.6672316 4.339649 4.341164 4.426835
1369863_at 8.412424 8.742595 7.9013762 9.164799 8.496596 8.954698 9.123207 9.726986 9.248311 9.104494 9.222955 9.143142
1369864_a_at 11.227806 11.1142845 9.074826 9.07682 9.874962 9.096094 8.585516 8.04114 7.7854304 8.808464 10.478225 8.6882105
1369865_at 4.3686066 4.307751 4.392129 4.3092194 4.3441286 4.3250256 4.5167356 4.342512 4.3427052 4.159923 4.315936 4.298402
1369866_at 4.4836283 4.8072968 4.7164826 4.6272864 4.6913 4.650164 4.804317 4.8996687 4.520415 4.5730996 4.4520564 4.4817977
1369867_at 6.007355 5.8121777 6.817468 5.508972 5.8077455 5.728961 5.6568427 5.1327996 5.024318 5.376314 5.0670505 5.112226
1369868_at 10.104704 9.8634815 10.090992 9.959399 9.639046 9.960495 9.540188 10.064689 9.762382 9.659884 9.811924 10.0845
1369869_at 3.9504323 4.035046 4.0653524 3.9189825 4.4085436 3.9315434 3.9892797 3.9202976 4.1746283 4.3786097 4.2896047 4.1676936
1369870_at 7.596526 7.476592 7.383461 7.3863816 7.385224 7.3946543 7.231728 7.417714 7.4774494 7.568666 7.5402107 7.7362847
1369871_at 3.5917506 3.6829977 3.6827164 3.6125286 3.763816 3.716752 3.7367787 3.6432457 3.6992848 3.7133 3.7508538 3.7603574
1369872_a_at 4.2514167 4.5190277 4.311947 4.266618 4.388448 4.5815578 4.184378 4.423989 4.582036 4.402724 4.2081156 4.326931
1369873_at 4.667493 4.675451 4.519575 4.6191225 4.5296087 4.833805 4.709333 4.816682 4.787733 4.772467 4.6348095 4.655327
1369874_at 5.5014853 5.6348233 5.3636847 5.4022856 5.290429 5.189081 5.3486376 5.551621 5.292039 5.6012115 5.23079 5.238083
1369875_at 5.2751656 5.3901434 4.932207 5.210308 5.055105 5.3299446 5.592656 5.133707 5.2424936 5.6442776 5.581273 5.0627537
1369876_at 3.7460377 3.8374863 3.9503484 4.0142965 3.9999309 3.9540992 3.9184332 4.007846 3.9253888 3.7373364 3.9868302 3.910925
1369877_at 4.7836785 4.6855097 4.827159 4.696091 4.704735 4.9627423 4.4915047 4.5587187 4.727863 4.8722105 4.6301637 4.719885
1369878_at 4.69884 4.450467 4.420561 4.354527 4.417174 4.602677 4.3627553 4.521766 4.3458595 4.699926 4.5031667 4.559445
1369879_a_at 12.849877 12.747623 12.805937 12.786526 12.76606 12.719739 12.775482 12.740377 12.787355 12.744838 12.770844 12.820665
1369880_at 4.0499897 4.1895156 4.187255 4.0619874 4.090149 4.3231077 4.2523317 4.3450737 4.1658716 4.382475 4.1528525 4.090155
1369881_at 4.5994883 4.474332 4.6883726 4.686885 4.847452 4.79019 4.7138004 4.6394362 4.7436237 4.8229084 5.000354 4.6913147
1369882_at 4.8573313 4.8678656 4.707316 4.559155 4.495162 4.553919 4.4768867 4.6537333 4.680706 4.5851283 4.4373684 4.645647
1369883_at 3.6610324 3.4914432 3.7286534 3.9167542 3.624918 3.8180606 3.9875238 3.7179773 3.9194973 3.732524 3.5751443 3.8908772
1369884_at 5.250987 4.9964066 5.180637 4.9383044 4.838393 5.1765804 4.9765134 5.0005665 4.980505 4.779977 4.920106 4.833088
1369885_at 5.367791 5.392451 5.3708334 5.6478205 5.417376 5.580132 5.634975 5.451195 5.7017336 5.9503365 5.464774 5.630306
1369886_a_at 5.703586 5.576661 5.656329 5.574303 5.794796 5.5628953 5.6737566 5.578704 5.8149796 5.8798943 5.647629 5.6231184
1369887_at 4.173193 4.4427724 4.459 4.2934136 4.5181274 4.445876 4.4537115 4.435901 4.4554367 4.4917083 4.522689 4.4169106
1369888_at 4.163559 4.4011226 4.2090116 4.0489335 4.1530557 4.0747824 4.199834 4.2237697 4.1547794 4.079031 4.2674465 3.945229
1369889_at 4.1198964 4.3554535 4.127451 4.2634726 4.4298267 4.295575 4.466981 4.2865133 4.6358128 4.23477 4.226713 4.314432
1369890_at 3.1912205 3.1881173 3.19912 3.3276439 3.1626925 3.28288 3.1793568 3.3335764 3.347396 3.2553663 3.260371 3.2007103
1369891_at 5.056449 5.1864824 4.9232507 4.951426 4.727887 4.982754 5.1325436 5.023753 5.021459 5.2747045 5.1385336 4.9600787
1369892_at 3.3852284 3.4537766 3.5437872 3.446142 3.6362638 3.4698725 3.5920012 3.648852 3.5815494 3.6008172 3.4158905 3.56161
1369893_at 4.6577044 4.530732 4.8749104 4.678396 4.6493835 4.759366 4.7533236 4.659475 4.532218 4.548403 4.567805 4.574908
1369894_at 3.0991926 3.112115 3.073813 3.1283274 3.0868962 3.2637353 3.0893848 3.2238584 3.0484211 3.236366 3.0946476 3.1179178
1369895_s_at 6.610951 6.249647 6.3613777 5.9585958 6.0780845 6.3977156 6.456091 6.7312794 6.5184693 6.453294 6.465633 6.2941613
1369896_s_at 7.063079 7.02355 7.1075373 7.0792007 6.888338 7.0977664 7.334105 7.3326178 7.477878 7.2474604 7.235096 7.5890718
1369897_s_at 12.075566 11.959595 11.982137 12.145674 11.945429 11.968584 11.939362 11.845362 12.092545 11.901052 11.952376 11.99158
1369898_a_at 4.5337033 4.398178 4.599023 4.5544386 4.6952643 4.5225487 4.399828 4.512197 4.9811697 5.0284905 4.7813706 4.7671723
1369899_s_at 5.988169 6.168591 6.240134 6.1546702 6.045561 5.9842744 6.038542 5.856607 5.8740425 5.9284477 5.851341 6.061647
1369900_at 3.9791367 3.972964 3.88507 3.9008029 3.8285568 3.91954 4.077053 4.2408943 3.8575778 3.9496386 3.9424226 4.014343
1369901_at 4.7233267 4.6479006 4.5519342 4.532648 4.560997 4.50358 4.7100644 4.630132 4.6689367 4.682419 4.578851 4.435384
1369902_at 7.05887 7.144885 7.278367 7.286191 7.178867 7.005743 7.519578 7.5971823 7.3430533 7.742285 7.200839 7.1632323
1369903_at 4.350559 4.4011226 4.2894354 4.4699516 4.456908 4.5769954 4.560219 4.5730352 4.3647647 4.4193296 4.1822796 4.13964
1369904_at 5.090726 5.2456703 5.201661 5.1413713 5.2643876 5.2749214 5.4237523 5.335335 5.1305256 5.4188766 5.211588 5.1984444
1369905_at 4.0842285 3.8849268 3.769751 3.7701962 3.69023 3.8730788 3.6962445 3.7334027 3.9131248 3.7397614 3.9024165 3.8420029
1369906_s_at 11.77679 11.868961 11.884976 11.77378 11.880999 11.957921 11.783038 11.708023 11.736837 11.944396 11.785237 11.778241
1369907_at 5.773993 5.6665664 5.8215737 5.6735106 5.603642 5.6716843 5.408619 5.643137 5.5666523 5.470509 5.5904045 5.7958636
1369908_at 3.705142 3.9585855 3.8486533 3.798711 3.7310882 3.783591 3.7778971 3.7053063 3.7357202 3.7570152 3.652941 3.551505
1369909_s_at 11.054026 10.963524 10.938245 11.007145 11.1931095 10.520929 10.602093 10.397072 10.702226 10.464769 10.641553 10.59729
1369910_at 3.9311652 4.1631765 4.0388803 3.9243367 3.766406 3.9821193 3.9859896 3.9345953 3.9832423 4.1500616 3.928396 4.0956745
1369911_at 5.1187778 5.158912 5.065155 5.122103 5.1186824 5.1016426 4.860399 5.210334 5.1737475 5.3270435 5.1311445 5.338769
1369912_at 6.106891 5.991093 5.850285 6.1824007 6.1207275 6.0819445 5.9739184 6.189809 6.251697 6.089415 5.9606075 6.1562696
1369913_at 4.800071 4.779385 4.905351 4.7763653 4.708537 4.9742074 4.9181437 4.8334723 4.6647935 4.695071 4.782789 4.611492
1369914_at 3.8624933 4.0196295 4.1044188 4.009972 3.9979985 3.916996 4.033662 3.8225434 3.827557 4.021502 3.9087756 4.0053587
1369915_at 6.774958 7.205346 7.2120285 7.7592916 7.5405498 7.289049 7.6597276 7.048532 7.427348 6.9755883 7.091728 7.121683
1369916_at 5.059897 5.035036 5.0180273 5.2144775 5.1864047 5.3424416 5.0455017 5.0938344 5.3374147 5.266558 5.2891026 5.224312
1369917_at 4.9154396 5.291107 5.4244785 5.149861 5.1034355 5.126133 5.268303 5.0458107 5.105493 5.1458964 5.18789 4.982463
1369918_at 3.907318 4.032661 3.9791574 4.041815 3.9588768 4.1449056 4.18373 4.08732 4.7272253 3.9631479 4.0325694 4.116006
1369919_at 5.097254 5.4356604 5.0786843 5.4198723 5.4061904 5.2075095 4.8895288 5.000888 4.87248 5.1599946 4.887493 5.254488
1369920_at 4.841312 5.073535 4.770343 4.817657 4.9222984 4.931615 5.010249 5.1070476 5.072889 5.325089 5.039256 4.940962
1369921_at 6.4931116 5.973833 6.6431117 6.5339265 6.192511 5.9727798 5.985174 5.7303095 5.829008 5.83934 6.0546594 5.8500743
1369922_at 8.773832 8.67331 8.737907 8.821654 8.581433 8.763685 8.659295 8.692363 8.811882 8.817006 8.792532 8.890762
1369923_at 5.7516623 5.575937 5.5120115 5.534665 5.738588 5.556866 5.74106 5.308819 5.498193 5.6796722 5.669861 5.1677346
1369924_at 5.7885995 6.226418 5.7998934 5.6523514 5.973692 5.92805 6.1505084 6.126952 5.8258457 5.3785157 5.6555223 5.4722257
1369925_at 3.8949916 3.8583307 3.8848584 3.9028428 3.9821863 3.842546 3.9084826 3.8349226 3.9882348 3.7937033 3.912215 3.8261626
1369926_at 7.8480244 7.8481264 7.6533933 7.9308453 7.715388 7.638589 7.8965015 7.537344 7.7914248 7.6389937 8.033681 7.6819124
1369927_at 11.187277 11.186028 11.387624 11.233079 11.096341 11.297276 11.490672 11.064727 11.086545 11.243625 11.218182 11.395413
1369928_at 3.5337763 3.7593625 3.7139912 3.5839071 3.530763 3.5883234 3.7419374 3.5836978 3.6435108 3.651514 3.5817568 3.7348778
1369929_at 11.282651 11.195858 11.313036 11.425128 11.224539 11.316414 11.259461 11.401075 11.350853 11.434268 11.507351 11.55458
1369930_at 11.242018 11.127027 11.147688 11.151706 11.206783 11.1756525 11.183732 10.962604 11.262083 11.247749 11.152888 11.18993
1369931_at 7.091906 7.1662087 7.1963735 7.336356 7.0443535 7.219428 7.0538306 7.1567545 7.2402163 7.1412764 7.5288806 7.323302
1369932_a_at 9.657863 9.668091 9.647222 9.828487 9.497604 9.585006 9.843675 9.623061 9.591915 9.890167 9.58371 9.677261
1369933_at 10.915016 10.86563 10.889739 10.900621 10.985208 10.989472 11.0002 10.7884035 11.001966 11.0484915 10.92298 11.21397
1369934_at 11.759867 11.682296 11.922178 11.714956 11.715732 11.698711 11.66738 11.552566 11.4091835 11.581395 11.689695 11.672047
1369935_at 7.968653 8.096542 7.8222675 8.123361 7.987359 7.816693 8.011456 8.0948515 8.108706 7.994857 8.021185 7.9043775
1369936_at 10.551279 10.449356 10.580566 10.5549 10.647743 10.590389 10.522257 10.529352 10.482462 10.561067 10.598333 10.449832
1369937_at 10.53791 10.367599 10.603044 10.509878 10.545767 10.416216 10.355607 10.353147 10.3508625 10.3264 10.5166025 10.426719
1369938_at 6.61373 6.7069817 6.777897 6.7432456 6.852274 6.8865285 6.4723635 6.8947787 7.0083833 6.7668967 6.806877 6.7151713
1369939_at 11.761836 11.765337 11.785116 11.544579 11.910101 11.81622 11.782812 11.257055 11.61025 11.581488 11.637261 11.626483
1369940_at 9.977675 10.092139 10.012052 10.01468 9.9941 9.904294 10.084707 9.970231 9.96512 10.132789 10.194778 10.249813
1369941_at 10.7129545 10.893018 11.07585 11.050597 10.681986 10.617274 10.788201 10.902239 10.916019 11.050542 11.22057 11.148107
1369942_at 8.903474 8.861481 8.939565 8.98493 9.021515 8.984827 9.055841 9.12213 8.972456 9.024371 9.174967 9.122737
1369943_at 9.750379 10.0147505 10.192031 10.234049 9.8600645 9.939278 9.888743 9.957111 9.897483 10.256468 10.145461 10.0243635
1369944_at 8.582654 8.571426 8.684633 8.919626 8.371441 8.855426 8.660338 8.684019 8.572251 8.747612 8.869985 8.797585
1369945_at 4.575452 4.48868 4.6030235 4.2564874 4.649371 4.603397 4.593787 4.7160454 4.4866123 4.375828 4.3192854 4.7069964
1369946_at 6.253939 6.0270324 6.1626635 6.1282687 6.1735244 6.3306475 6.392098 6.036468 6.2093787 6.4082723 6.397026 6.3535185
1369947_at 5.7152677 6.0528984 5.7728124 5.8823843 5.7654176 5.9284663 5.676701 5.9283247 5.867503 5.9988465 6.095662 6.0442533
1369948_at 7.5479774 7.6749735 7.878943 7.960388 7.5838585 7.5884833 8.195414 7.64952 7.7273235 8.068957 7.8079348 7.8696675
1369949_at 6.8888326 6.8667054 7.109818 6.6341677 6.9978333 7.186786 7.0256057 7.13094 7.0143275 7.210524 7.178065 7.0837803
1369950_at 9.117125 9.0514 9.239224 9.060183 9.224103 9.369169 9.02229 9.235225 9.249369 9.23604 9.216593 9.297732
1369951_at 3.9817963 4.051305 4.0226293 4.04781 4.002814 3.8875601 3.9252722 3.873917 3.9386296 4.015488 3.9540114 4.073434
1369952_at 11.961226 11.88594 11.931976 11.984214 11.978436 11.812582 11.979565 11.99064 11.962755 11.97155 12.128387 12.092803
1369953_a_at 4.346838 4.4355993 4.454701 4.3924856 4.250547 4.3132873 4.238101 4.393505 4.447663 4.1875167 4.5811014 4.3582783
1369954_at 12.58838 12.704982 12.697895 12.672224 12.606324 12.730786 12.82036 12.964889 13.059713 13.107897 12.83823 13.013884
1369955_at 6.310642 6.0025496 6.2623563 6.2500525 6.09916 6.079678 5.865758 6.324653 6.053245 6.0549345 6.2800612 6.4223614
1369956_at 8.874817 8.952773 8.935598 9.05187 8.93502 9.006798 8.712471 9.055616 9.193784 8.951176 9.185491 9.137705
1369957_at 5.2765603 5.8241525 5.31129 5.4381757 5.4135947 5.499349 5.5622287 5.2798367 5.5552793 5.634838 5.650807 5.290055
1369958_at 8.335955 7.6765084 9.168329 8.374815 8.434383 7.7028046 7.865781 7.606605 7.9266076 8.070799 8.405954 8.735142
1369959_at 11.721242 11.843377 11.752946 11.823051 11.921661 11.880554 12.090381 11.921605 12.228439 12.160048 11.692136 11.771151
1369960_at 9.991555 10.045626 9.917759 9.901793 10.027642 9.934675 9.830422 9.920034 10.068572 9.80744 9.812823 9.839233
1369961_at 8.508256 8.316243 8.578911 8.588369 8.308613 8.296486 8.24845 8.477571 8.680308 8.473345 8.697689 8.665955
1369962_at 8.37857 8.299744 8.213332 8.339221 8.4840145 8.517702 8.261801 8.156939 8.480579 8.318732 8.261237 8.239172
1369963_at 5.0520926 4.9368095 4.843006 4.890671 4.9580746 4.9405327 4.661968 4.935588 5.196516 5.0191717 5.024992 5.0840025
1369964_at 6.363217 6.3195643 5.9445505 6.25668 5.879723 6.379828 5.7591114 6.550136 6.376462 6.4479785 6.532252 6.5756207
1369965_at 7.5906973 6.943493 8.151043 7.916457 8.162779 7.9435163 7.887242 7.4874716 8.189754 8.295509 8.258062 8.025654
1369966_a_at 11.741055 11.6503525 11.811939 11.752721 11.779186 11.846724 11.841269 11.8347 11.887948 11.801963 11.867646 11.929867
1369967_at 8.491308 8.278776 8.229066 8.300357 8.386284 8.357094 8.395611 8.410397 8.3484335 8.519695 8.313887 8.592709
1369968_at 5.1759477 5.3928814 5.662379 5.765499 5.5284047 5.7518034 5.343221 5.8483377 5.5327477 5.3677187 5.806419 5.728128
1369969_at 8.944941 8.821316 8.56515 8.944368 8.694321 8.947244 8.877843 8.719314 8.986451 8.765386 8.925572 8.798731
1369970_at 10.351296 10.182417 10.288582 10.188767 10.337759 10.278643 10.163083 10.117419 10.349409 10.448775 10.137305 10.09034
1369971_a_at 8.156763 7.697503 8.153273 8.210548 8.267059 7.934209 8.016991 7.784225 8.215782 8.148073 7.631941 7.9892607
1369972_at 6.2015095 6.144175 6.309143 6.300323 6.5410266 6.076408 6.0588236 6.043578 6.070542 6.008565 6.274855 6.130312
1369973_at 10.795095 10.694813 10.385969 10.525791 10.890881 10.583992 10.712244 10.277548 10.964379 10.697998 10.626563 10.457857
1369974_at 6.818774 6.998757 6.7095723 6.831123 6.9241076 6.7721868 6.5667377 6.7959948 6.9726515 7.007713 6.8791924 6.9064116
1369975_at 7.8129096 7.828601 7.9434233 7.774822 7.894916 7.7578964 7.76049 7.865973 7.8289666 8.047283 8.035198 7.7782454
1369976_at 9.648542 9.708435 9.420145 9.579794 9.5132475 9.599408 9.644161 9.348671 9.388317 9.519822 9.748195 9.610334
1369977_at 4.191036 4.2097273 4.141636 4.0922503 4.1098804 4.0839024 4.2498693 4.244588 4.2141323 4.100421 4.1119757 4.229843
1369978_at 7.395154 7.2569413 7.076533 7.1486406 7.286101 7.271042 7.10795 7.0047874 7.454017 7.2374954 7.061014 7.2010393
1369979_at 8.742098 8.665079 8.73859 8.807676 8.742989 8.616255 8.543676 8.878567 8.746639 8.837753 8.709681 8.814856
1369980_s_at 9.032443 9.109255 9.148654 9.157412 9.1402235 9.077531 9.140208 8.9912195 9.218029 9.155257 9.179241 9.229536
1369981_at 8.244688 8.176007 7.9999366 8.373913 8.479637 8.119833 7.8915477 8.394386 8.12389 8.445202 8.198254 8.5763035
1369982_at 9.487317 9.222938 9.29509 9.508502 9.374591 9.318014 9.355554 9.456068 9.413445 9.389238 9.607028 9.428276
1369983_at 7.5051026 7.781552 7.6233616 7.892077 7.390655 7.880207 7.356798 8.222573 8.384373 8.146788 8.558996 8.251023
1369984_at 8.884533 8.98768 8.828696 8.855447 8.838366 8.994379 8.8299265 8.558511 8.765536 8.817851 8.772319 8.966776
1369985_at 5.3519063 5.630199 5.6984396 5.561903 5.7763014 5.931093 5.8382626 5.72165 5.8310285 5.7462316 5.810818 5.562544
1369986_at 11.3060465 11.364942 11.248433 11.498751 11.380892 11.27399 11.010521 10.770965 11.036664 11.354166 11.31962 11.11856
1369987_at 5.4941015 5.498314 5.286788 5.0688496 5.514925 5.208367 5.378825 4.97968 5.0910587 5.47187 5.515856 5.2242517
1369988_at 5.825947 5.774073 5.7472725 5.964054 6.0602655 5.967797 5.948062 6.0550256 6.133709 5.9874268 6.03181 6.070346
1369989_at 8.942207 9.097421 9.058382 9.367578 8.994726 9.376339 9.128392 8.479494 9.13025 9.0271225 8.937659 9.222633
1369990_at 10.012284 10.089564 9.984231 10.03023 9.874789 10.1725235 10.0612755 10.008688 10.099492 10.133641 10.18368 10.020099
1369991_at 9.85337 9.692615 9.827782 9.947405 9.678625 9.663375 9.537254 9.435185 9.584722 9.618608 9.685697 9.645176
1369992_at 8.3193 8.178824 8.236174 8.520819 8.082801 8.46178 8.135826 8.074739 8.138939 8.481609 8.058813 8.097964
1369993_at 6.3937974 6.256612 6.357803 6.265505 6.3996487 6.4643307 6.3004003 6.45768 6.088772 6.2016377 6.2031674 6.4644575
1369994_at 7.1693597 7.226463 7.205909 7.3010507 7.228241 7.417588 7.2016478 7.3766174 7.650656 7.431533 7.2922554 7.282426
1369995_at 8.258708 8.109203 8.09097 8.3688545 8.0907 8.205687 8.077925 8.096651 8.2706175 8.320255 8.105348 8.205188
1369996_at 8.17168 8.118465 8.25792 8.088688 8.137037 8.128362 8.166575 8.088887 8.208536 8.169808 8.263214 8.077617
1369997_at 8.570993 8.54405 8.882514 8.914139 8.740063 8.799927 8.764145 8.7903 8.7917795 8.870515 8.735737 8.777021
1369998_at 8.812914 8.64188 8.844692 8.760739 8.836062 8.849917 8.728267 8.914742 8.672216 8.789137 8.87195 8.864755
1369999_a_at 4.254864 4.4011226 4.2122154 4.4012723 4.228406 4.155397 4.3034153 4.2899475 4.403632 4.0961466 4.190182 4.1568356
1370000_at 9.249418 9.628075 9.635888 9.407489 9.291467 8.980607 9.212991 8.263367 8.322166 8.600564 9.358511 9.085684
1370001_at 9.346672 9.313741 9.308803 9.312447 9.376953 9.311189 9.305828 9.201856 9.35855 9.332271 9.231631 9.353036
1370002_at 7.8519273 7.732977 8.098604 8.053841 7.902069 7.857182 7.9297543 7.924501 7.9018507 7.9762287 8.158662 7.920246
1370003_at 11.966235 11.979587 12.050899 12.162871 12.009491 12.034203 11.955914 11.994291 12.0454445 12.044514 12.128975 12.255258
1370004_at 8.716278 8.617478 8.596132 8.630704 8.611292 8.606658 8.549859 8.612958 8.613584 8.694676 8.467848 8.653327
1370005_at 9.820038 9.878396 9.650721 9.800232 9.640856 9.907493 9.799346 9.780481 9.797392 9.7646475 9.723197 9.627238
1370006_at 10.937603 10.881833 10.968718 10.97356 10.947623 10.9938965 11.027064 10.865421 10.974231 10.951474 11.080153 11.041241
1370007_at 11.434273 11.246951 11.709769 11.147032 11.422518 11.5428705 11.419163 11.517575 11.421328 11.647202 11.504847 11.424172
1370008_at 5.5801787 5.62088 5.7944613 5.3004284 5.557917 5.57917 5.876399 5.660879 5.53642 5.622755 5.487789 5.570871
1370009_at 14.22426 14.147392 14.190022 14.257136 14.241174 14.133594 14.117862 14.1727 14.188212 14.090119 14.193481 14.14878
1370010_at 12.234577 12.103539 12.086421 12.410226 12.242776 12.331006 12.297991 12.472646 12.17501 12.286939 12.384783 12.535942
1370011_at 5.9288306 5.791309 5.860981 5.8420954 5.6525397 5.959412 5.936846 5.9866877 5.9184837 5.8873086 6.0481973 5.800763
1370012_at 6.3588247 6.7982664 6.467972 7.0654616 6.536123 6.8668876 6.660216 7.366088 7.275927 7.4208198 7.4270473 6.654046
1370013_at 3.7312963 3.4872746 3.5821438 3.4942257 3.4559903 3.6295092 3.6272485 3.6438076 3.666949 3.5249739 3.7489486 3.4668107
1370014_at 7.8221836 8.142883 8.349507 8.151188 8.276134 8.188414 8.354319 7.8594284 8.128209 8.316647 8.2429695 8.485928
1370015_at 8.204296 8.344979 8.179338 8.08124 8.20644 8.291525 8.066461 8.263796 8.084109 8.207165 8.345431 8.120176
1370016_at 3.8745816 3.8353286 3.7284129 3.7488627 3.6893654 3.800711 4.227233 3.852725 3.8420541 4.0347433 3.7853062 3.8485916
1370017_at 7.673497 7.5718837 7.824551 7.589638 7.6299534 8.017496 7.6248527 7.5906343 8.074489 7.97723 8.006176 7.938364
1370018_at 4.553139 4.7059956 4.651449 4.734868 4.6434765 4.5900097 4.6715484 4.521766 4.4472017 4.5777197 4.8100348 4.7062426
1370019_at 13.088625 13.020413 12.816206 13.054714 13.137136 13.141422 12.752447 12.6677 12.914712 12.290307 12.820015 12.584052
1370020_at 9.909746 9.998633 9.467813 9.690004 9.922476 10.184417 10.148438 9.997942 10.116582 9.511718 9.762931 10.082125
1370021_at 3.6622903 3.6522934 3.5786033 3.6038945 3.4983437 3.664372 3.4498081 3.573191 3.5077813 3.6484435 3.6456125 3.7153673
1370022_at 4.187002 4.424653 4.2843895 4.032683 4.183694 4.05328 4.141225 3.961748 4.129743 4.032037 4.041901 4.0209723
1370023_at 6.8855186 7.026319 6.719101 6.8019304 6.8052945 6.3873158 6.847047 6.7335234 6.8637643 6.737624 7.0284743 6.8249383
1370024_at 11.048768 10.322687 11.211489 10.356893 10.216029 10.221611 11.028906 11.035941 10.441356 10.534614 11.262836 10.589299
1370025_at 7.2607284 7.224469 7.3229623 7.339671 7.343073 7.413886 7.1993313 7.3213563 7.747257 7.504181 7.582457 7.684628
1370026_at 6.575471 6.8862963 6.893583 6.697166 6.6847544 6.861519 6.825284 6.77742 7.1372805 6.5475726 6.774009 6.7635374
1370027_a_at 14.221763 14.270718 14.266945 14.312601 14.275389 14.334869 14.226371 14.234679 14.220541 14.2335825 14.235258 14.223978
1370028_at 4.4658656 4.6459465 4.3071365 4.366694 4.4931874 4.615364 4.5106874 4.6550345 4.643751 4.3724976 4.746722 4.688737
1370029_at 9.248143 8.932409 9.2649145 9.199239 9.341749 9.090449 9.105191 9.045773 9.079442 9.179714 9.26995 9.133048
1370030_at 10.126921 9.748197 9.741397 10.631328 9.898337 9.670143 9.620959 9.55548 9.412714 9.745121 10.099355 9.876576
1370031_at 7.7327456 7.803611 7.64566 7.5844316 7.639021 7.757415 7.6448894 7.315555 7.6437545 7.9066043 7.3574467 7.59237
1370032_at 7.9334116 7.9533505 7.7685986 7.8814874 8.221752 7.417336 7.79284 7.921965 7.895301 8.117765 7.9760633 7.5107775
1370033_at 4.104474 4.129624 3.942708 3.933202 4.1141205 4.0080414 4.1848135 4.0864806 3.8840847 4.0174255 4.0649033 4.112849
1370034_at 5.1870184 5.003214 5.100851 5.366376 5.0300364 5.088259 5.6762767 4.9893274 5.13877 5.5718703 6.3488917 5.0271964
1370035_at 8.480765 8.355456 8.01222 8.125558 8.332394 7.9858418 7.92266 8.054589 8.189963 8.159031 8.157241 8.043409
1370036_at 9.360676 9.787205 9.663886 9.721525 9.794048 9.902465 9.666296 9.694264 9.721496 9.835837 9.638303 10.021989
1370037_at 3.8633013 4.0508695 3.9988556 4.0801053 3.751676 3.971614 3.9926903 3.757677 4.051327 3.9146621 4.0874486 3.9809873
1370038_at 6.766929 6.827138 6.826779 6.4427385 6.8942995 6.845427 6.8634925 6.581278 6.4679375 6.2187095 6.6733 6.1870513
1370039_at 6.6634216 6.586809 6.6863403 6.611846 6.5819445 6.6082373 6.73573 6.581158 6.537715 6.3857117 6.8194704 6.5321274
1370040_at 7.1651125 7.0952287 7.0937686 6.8744326 7.1094365 7.1476164 7.2287583 7.0459237 7.306783 7.280724 7.2098966 7.2229595
1370041_at 3.7194831 3.8150382 3.629116 3.597755 3.8724425 3.6529899 3.5801415 3.7547765 3.7514896 3.5339675 3.7853062 3.6614308
1370042_at 3.8104122 3.8799858 3.8155978 3.8634365 3.7101007 3.8108327 3.76105 3.8785644 3.9230633 3.9446843 3.8601 3.9592326
1370043_at 9.12973 9.405483 9.687083 9.26946 9.247407 9.403498 9.263045 9.889435 9.575606 9.895666 9.226936 9.39525
1370044_at 6.505791 6.522827 6.874793 6.451729 6.3644996 6.64456 6.4672103 6.5079117 6.4806986 6.4585567 6.528036 6.8310475
1370045_at 9.168479 8.645711 9.147293 9.201012 8.737142 8.600941 8.938667 9.169991 8.836304 8.86381 8.850425 9.466395
1370046_at 6.6948524 6.32218 6.090049 6.4469824 6.1834836 6.105669 6.4502916 6.4932227 6.3543515 6.1776624 6.225055 6.6144147
1370047_at 9.55733 9.373158 9.43198 9.426801 9.250932 9.479093 9.468713 9.581542 9.441492 9.762758 9.693882 9.555314
1370048_at 4.559819 4.408098 4.4576626 4.368142 4.624774 4.4239817 4.5483875 4.2842445 4.646838 4.501465 4.621166 4.2861433
1370049_at 5.9072394 5.135095 5.5699153 5.6588006 5.694773 5.5941877 5.3767323 5.389071 5.673517 5.4442215 5.6545596 6.22311
1370050_at 8.114927 8.098472 8.209064 8.120888 8.039095 8.09047 7.9064765 8.2033 7.8536167 8.159737 8.011556 8.0915165
1370051_at 4.9327474 4.786641 5.0487165 4.9391737 4.90925 4.817317 4.8402634 4.9674277 4.753172 4.887067 5.216398 5.1198688
1370052_at 4.588479 4.6986575 4.507802 4.6730366 4.5065165 4.236026 4.307707 4.720429 4.5285053 4.5759225 4.52063 4.75953
1370053_at 3.6789644 3.6433904 3.6554356 3.4954152 3.6872437 3.7421334 3.9485602 3.5238326 3.758963 3.7409604 3.7246964 3.6431253
1370054_at 8.261856 7.9745975 8.100664 8.2663765 8.200588 8.089603 8.270283 7.649332 8.0768795 7.911707 8.184881 8.064199
1370055_at 6.439091 6.3390217 6.447845 6.2812004 6.333478 6.266072 6.4389033 6.387973 6.498532 5.8682365 6.251116 6.574397
1370056_at 5.9578943 5.943542 6.4533668 7.2604613 6.062614 6.2325916 6.104115 6.992502 6.3492913 6.0052304 7.1170034 7.048844
1370057_at 9.962736 9.934954 9.650267 9.774642 9.945854 10.2201605 9.778926 9.092607 8.96321 9.806177 9.091207 9.268684
1370058_at 3.7844293 3.8226786 3.6366267 3.5829048 3.7948494 3.6093764 3.8924925 3.7364104 3.7375073 3.9321756 3.7639544 3.6295018
1370059_at 3.6240687 3.9446478 3.7862146 4.1111507 3.7384317 3.961164 3.9282787 3.8623736 3.8940732 3.9130754 4.016857 3.844629
1370060_at 9.864393 9.891409 9.983507 10.114917 9.878033 10.034858 9.852669 10.071574 10.224717 10.130342 9.968767 10.221675
1370061_at 5.762403 5.784807 5.4408894 5.68285 5.5855384 5.5800433 5.7080092 5.6959763 5.6946626 5.706946 5.540422 5.421836
1370062_at 10.31108 10.313167 10.13104 10.0784 10.23052 10.276746 10.245005 9.942528 10.008597 10.394563 10.094648 10.201766
1370063_at 7.6674094 7.0706544 7.619802 8.007774 7.851098 7.877601 7.7653193 7.8976846 7.926533 7.7167926 7.6623225 7.9198346
1370064_at 7.489442 7.5831428 7.7802315 7.748108 7.6002526 7.866119 7.806428 7.8823977 8.099672 7.7954354 7.698853 7.8624916
1370065_at 13.87631 13.853884 13.810411 13.864579 13.916469 13.852212 13.73012 13.812337 13.799058 13.939037 13.801189 13.842814
1370066_at 8.157699 8.138427 8.167964 8.310122 8.303122 8.032362 8.154978 8.27341 8.173174 8.207669 8.196161 8.431332
1370067_at 9.889698 9.347305 8.780742 8.534698 8.599952 9.237177 10.069005 9.258145 8.584625 10.333931 9.779963 10.019713
1370068_at 4.8798122 4.817502 4.614973 4.880355 4.5837655 4.8289123 4.8164043 4.972789 4.751287 4.584443 5.020559 4.6258574
1370069_at 5.4659805 5.7107306 5.3087196 5.716735 5.423213 5.4779873 5.3004847 5.495642 5.534824 5.345434 5.5729485 5.7224903
1370070_at 6.9545283 6.9473243 6.676901 7.0445056 7.022128 6.9957075 6.898272 7.1192894 7.1440907 7.155841 7.1555953 7.258636
1370071_at 6.0238786 6.051467 6.0307775 6.5166698 6.0624666 6.220227 6.1724567 6.070398 6.3661723 6.369535 6.61451 6.3762064
1370072_at 6.0373077 5.2773805 5.514204 5.3600583 5.6425347 4.5365143 4.776973 5.151957 5.268996 4.7165117 4.572209 4.491596
1370073_at 10.889685 10.634105 11.083571 10.753857 10.5283575 10.645052 10.4461775 10.55864 10.585021 10.766552 10.844152 10.783983
1370074_at 5.5295715 5.6519003 5.9134355 5.665582 5.689805 6.083855 5.6819477 5.8302116 6.1088037 5.9663563 5.793449 6.0343065
1370075_at 9.086876 9.1929035 9.200716 8.8590765 9.223973 8.965723 9.539843 9.3294115 9.730176 9.540892 9.641402 9.296688
1370076_at 3.649689 3.6808994 3.8000753 3.8169067 3.8385768 3.823669 3.8240173 3.73727 3.6352096 3.8592095 4.01348 3.8012238
1370077_at 6.2176037 5.7889585 6.105922 6.0252814 6.3112473 6.1698914 6.2666874 6.2076516 6.4592013 6.416966 6.009248 6.487187
1370078_at 6.244387 6.485471 6.23435 6.06738 6.264506 6.2375402 6.3817415 6.357182 6.4130936 6.090396 6.05903 6.38516
1370079_at 5.057403 5.0133114 4.9123793 5.2731047 5.3116946 5.162151 5.074433 5.0004873 5.07272 5.1252956 5.3908777 5.065457
1370080_at 8.312573 8.197041 8.211199 8.146899 7.9853535 8.385293 8.218291 8.524984 8.467608 8.786062 8.832162 8.902564
1370081_a_at 8.094325 7.8082666 7.7143483 7.8925996 7.9045076 7.4780154 7.673062 8.0252 7.644312 7.891701 7.8000674 7.791514
1370082_at 6.2777414 6.1170974 6.214224 6.32304 5.865018 6.398731 6.1142864 6.2465353 6.4957814 6.262178 6.4279804 6.604441
1370083_at 4.4720745 4.132923 4.4296975 4.533913 4.237082 4.679258 4.1591916 4.361011 4.589203 4.595119 4.3845396 4.4906964
1370084_at 6.0478873 5.752581 5.7258744 5.981084 5.797872 5.9798837 5.737647 5.793587 5.5369434 5.9458246 6.2050934 6.1230936
1370085_at 6.817611 6.356013 6.72321 6.7932034 6.719871 6.142418 6.4757953 6.5664124 6.7783833 6.8009086 7.0135307 6.706646
1370086_at 13.95838 13.957175 13.989414 13.994297 13.996242 13.939318 13.94056 13.8733425 13.942746 13.9660425 13.870676 13.882511
1370087_at 10.109366 9.816814 10.008795 10.114464 9.975262 9.965249 9.813778 9.929783 9.834306 9.891264 9.9986925 9.905046
1370088_at 6.719434 6.482338 7.027895 6.5677767 6.844805 6.794887 6.788727 6.591234 6.5282965 6.8393826 6.7794476 6.915716
1370089_at 3.8371534 3.976084 3.8580868 3.7606685 3.8753881 4.10868 4.033662 4.11302 3.870928 3.7783043 3.9463155 4.1689873
1370090_at 5.1279917 5.118737 5.099746 5.473551 5.3088274 5.5373483 5.5908813 5.52791 5.4602437 5.3702683 5.3356676 5.7659626
1370091_at 5.4602284 5.21173 5.0877914 5.4399614 5.3628125 5.427943 5.139182 5.1653166 5.6689024 5.201484 5.534479 5.2608624
1370092_at 4.7020216 4.8237505 4.589114 4.624557 4.842129 5.0081754 5.1217995 4.792346 4.8027687 4.5311294 4.6217575 4.403592
1370093_at 4.7510962 4.214864 4.3065224 4.2292013 4.1148887 4.183836 4.156946 4.1386657 4.0321 4.124706 4.0688763 4.1266947
1370094_at 4.3616343 4.3688116 4.2650194 4.322706 4.181121 4.577297 4.368868 4.463187 4.4235134 4.472477 4.5730934 4.274416
1370095_at 5.654074 5.8892145 5.9556856 5.6263595 5.788334 5.7195616 6.0169535 5.9630923 6.048079 6.2089777 5.670687 5.7232113
1370096_at 5.263472 5.2228527 5.0540466 5.142765 4.923746 4.894122 4.9724317 5.1957054 5.0506477 5.2507663 5.577838 5.0909595
1370097_a_at 4.304537 4.0991974 4.248214 4.224209 4.00245 4.0737357 4.0134087 4.0612974 4.0906277 4.1720004 4.2931147 4.2333474
1370098_at 9.988646 10.235035 9.847474 9.476445 9.788853 9.638325 9.08669 9.139002 9.50629 9.54885 10.014763 9.515003
1370099_at 7.1433635 7.491465 7.235246 7.392189 7.1532516 7.0900345 7.4743495 7.5220294 7.289085 7.185684 7.2715125 7.2480817
1370100_at 6.4649763 6.546237 6.861764 6.6751037 6.625764 6.7161818 6.620309 6.7344627 6.6865263 6.604351 6.83469 6.6952477
1370101_at 3.5089898 3.54414 3.597117 3.5812085 3.4905813 3.6962774 3.6630266 3.4439075 3.648502 3.5811346 3.6721215 3.5996222
1370102_at 6.3704796 6.5484962 6.4459996 6.4493914 6.5054345 6.83212 6.709101 6.5645924 6.891927 6.934531 6.7125993 6.531964
1370103_at 4.706516 4.7688026 4.638095 4.6253557 4.746217 4.802388 4.745764 4.70687 4.73291 4.8471365 4.6507597 4.9286947
1370104_at 4.8503885 5.0758324 4.9762087 4.815588 4.8652167 5.0169744 4.9411163 5.064966 5.114539 5.062708 5.027176 4.848353
1370105_at 5.221279 5.292291 5.0577707 5.125092 4.9446106 5.1000223 5.0517373 5.2159634 5.3984585 5.2780724 5.1354613 5.249778
1370106_at 3.6916533 3.8308856 3.6877089 3.5098848 3.6951065 3.7242312 3.728803 3.7967584 3.8989737 3.8311305 4.0044518 3.7328074
1370107_at 5.9875546 5.746773 5.6834435 5.637869 5.6926293 5.6200743 5.5067835 5.759149 5.655151 5.641622 5.833225 5.703521
1370108_a_at 7.1999717 7.070948 7.0045147 7.260518 7.133217 7.091938 7.165648 7.0949855 7.350558 6.918644 7.379886 7.195448
1370109_s_at 12.927684 13.057812 12.971822 13.133399 13.1476555 13.078788 13.075521 13.109183 13.212415 13.170918 13.176296 13.168547
1370110_at 4.399396 4.807362 4.4403706 4.5796957 4.6081758 4.5980206 4.7024584 4.492483 4.849433 4.630724 4.840083 4.48887
1370111_at 6.3766704 7.6754675 6.48156 6.719454 7.4622197 7.9216213 7.183112 7.337228 7.3704147 7.4876623 6.883748 7.069187
1370112_at 8.973485 9.135341 9.013823 9.154171 8.901379 9.058049 8.88525 9.264032 9.192219 9.361628 9.131686 9.062126
1370113_at 5.866398 6.4056354 5.896864 6.1992316 6.3315344 5.7898455 6.1129665 6.1997566 6.1844907 6.409536 6.396338 6.1085677
1370114_a_at 6.4206877 8.238691 8.063404 5.8557553 8.39153 5.9444227 8.6382675 8.013436 7.623746 7.677263 5.943783 5.8957057
1370115_at 5.198254 5.025917 5.2155323 5.2414002 5.134787 5.17785 5.265284 5.170696 5.295487 5.1511292 4.9658933 4.983454
1370116_at 4.5438223 4.34418 4.0326815 4.1412745 4.0872765 4.2280617 4.0993295 4.0347357 4.1524477 4.0967607 3.9822679 4.0549874
1370117_at 3.5661435 3.8286784 3.7317874 3.736709 3.6023445 3.7417285 3.704175 3.8207858 3.7337017 3.6559374 3.5388398 3.5107112
1370118_at 6.0268025 6.1680527 6.6388397 6.0237727 6.427584 6.3261433 6.586188 6.523449 6.378444 6.4971137 6.200201 5.9485316
1370119_at 7.3152256 7.610808 7.6282673 7.76492 7.483779 7.285233 7.684353 7.706998 7.675402 7.636407 7.8079743 7.3576
1370120_at 3.8848844 3.8048632 4.1589594 3.9076831 4.086468 3.9276834 3.8729403 3.8824275 3.8908527 3.8490694 3.8689103 3.7725172
1370121_at 7.6940317 7.7929516 7.512163 7.616685 7.757178 7.8574524 7.7715263 7.6555657 7.702102 7.570346 7.7275753 7.739694
1370122_at 4.070056 4.151808 3.840133 4.074587 4.0972157 4.007736 4.147532 4.1010866 3.8773086 4.091969 4.087308 4.0156965
1370123_a_at 6.544018 6.6146874 6.2364645 6.403093 6.335253 6.4514785 6.575328 6.4409766 6.169085 6.5394874 6.438248 6.258591
1370124_at 6.668292 6.699947 6.9392276 6.6703043 6.932408 7.0668426 7.1441503 6.919412 6.815172 6.88618 6.8955617 6.6235147
1370125_at 4.594159 4.7603583 4.6284366 4.617964 4.6305 4.730469 4.503111 4.479694 4.8105435 4.6868415 4.7091727 4.6221857
1370126_at 3.7535923 3.672303 3.787607 3.54288 3.8051176 3.7852075 3.7845218 3.7800717 3.6011083 3.618022 3.6106007 3.7713325
1370127_at 5.716588 5.788034 5.7479563 5.8425865 5.8575807 5.768813 5.9503064 6.0346117 5.924376 5.8800282 6.0904746 6.258591
1370128_at 6.290533 6.372619 6.2624426 6.3422494 6.3937826 6.372729 6.126133 6.391099 6.3214073 6.325488 6.444409 6.195941
1370129_at 7.282535 7.173426 7.1985793 7.1129026 7.261987 7.479442 7.303575 7.0506253 7.3469057 7.1478467 7.1670246 7.3830953
1370130_at 9.814871 9.964696 9.758006 9.878995 9.812037 9.92278 9.762823 10.007923 9.869982 10.051952 9.668314 10.107783
1370131_at 4.7647424 4.991316 5.198087 4.9541683 5.0880985 5.0692396 5.3087845 5.2011824 4.8550158 4.7745347 4.8286905 4.8150144
1370132_at 3.6788132 4.010701 3.7824671 3.6966536 3.976321 3.8862822 3.8340943 3.953006 3.7992623 3.950557 3.7853062 3.5444129
1370133_at 6.274884 6.3065658 6.2112684 6.3343067 6.2331424 6.4914107 6.240163 6.1987433 6.281613 6.2805905 6.4176235 6.3289824
1370134_at 9.972854 9.757993 9.794224 9.747133 9.783142 9.795189 9.8606615 9.845766 9.782163 9.646959 9.944481 9.80689
1370135_at 6.0589647 6.5027237 6.663551 6.747931 5.9173965 6.159106 6.2221546 5.801016 6.533924 6.692191 5.957539 6.391659
1370136_at 7.0117965 6.9820404 6.7364454 7.0218725 6.597848 7.0802155 6.7557817 7.055918 6.743391 6.763894 6.923602 6.8951244
1370137_at 5.2708254 5.4211354 5.469909 5.0569606 5.005736 5.236693 5.0019984 5.4481325 5.293972 5.1519504 5.099249 5.2705917
1370138_at 4.610984 4.745476 4.4855747 4.501238 4.911484 4.9202614 4.7530174 4.778012 4.857507 4.810453 4.8231525 4.5913525
1370139_a_at 3.7975335 3.6496081 3.7298112 3.788826 3.728909 3.7395813 3.886136 3.7676115 3.6567051 3.7338977 3.7462041 3.6310828
1370140_a_at 4.610235 4.803538 4.688059 4.8021636 4.400355 4.602544 4.7380943 4.8602133 4.5871077 4.845992 4.8193946 4.6481504
1370141_at 8.716857 8.671515 8.772349 8.841846 8.64319 8.794191 8.530571 8.692251 8.708311 8.849648 8.833559 9.138756
1370142_at 5.4167166 5.676598 5.559476 5.5614524 5.6506915 5.7087703 5.7481875 5.6142297 5.649314 5.582405 6.345742 5.637233
1370143_at 5.327994 5.7451825 5.4515243 5.223209 5.591284 5.642617 5.290767 5.398686 5.5484962 5.199793 5.310594 5.136154
1370144_at 8.253928 7.6503825 7.2494698 7.6330023 7.3925767 7.287483 7.0818863 7.5212026 7.3969183 7.2962084 7.7139635 7.874302
1370145_at 4.1261053 4.3160505 4.3082786 4.516596 4.3245125 4.2043877 4.3100104 4.171616 4.3476934 4.262171 4.1410065 4.7018375
1370146_at 3.6882765 3.571957 3.5514033 3.4679291 3.6648922 3.533732 3.7034633 3.5182157 3.698123 3.576807 3.5601563 3.7007792
1370147_at 6.894469 7.2548757 6.5519834 7.1113586 7.6329665 7.198721 6.437622 6.048342 6.356219 6.5335107 7.1108394 6.552099
1370148_at 14.260743 14.289507 14.229541 14.316889 14.289507 14.274677 14.115572 14.053695 14.228565 14.220394 14.229541 14.185043
1370149_at 10.863304 10.632771 10.637501 10.895008 10.717478 10.58662 10.602639 10.771906 10.66797 10.594328 10.800539 10.890344
1370150_a_at 12.906248 13.065405 12.488503 11.852694 12.9066 13.222685 12.789242 12.305301 12.752863 12.921642 12.6399 12.794251
1370151_at 13.358524 13.336167 13.307648 13.270885 13.294487 13.390295 13.173983 13.202585 13.218989 13.217963 13.246653 13.235527
1370152_at 4.846199 5.0758915 4.7736354 4.8953295 4.627655 4.932645 4.862055 4.892973 4.841672 4.832156 4.8385143 4.549821
1370153_at 5.7208223 5.9606657 5.8588076 5.4184628 5.7663436 5.871407 5.8231435 6.171417 6.178562 6.0175266 5.257534 5.7115197
1370154_at 10.349183 9.888864 10.451379 9.880441 9.730114 9.873642 9.982867 9.17235 9.790539 9.808373 10.317608 10.079882
1370155_at 7.248373 7.049668 7.4596486 7.2928753 6.904107 7.0453663 7.2422466 7.632265 7.501948 7.193215 7.206267 7.862517
1370156_at 7.338913 7.6100044 6.751202 7.2903624 7.6604104 6.8035417 6.203712 6.772123 7.173932 6.6373878 6.800217 6.703873
1370157_at 3.7837393 3.7444944 3.8971698 3.8862429 3.7836196 3.7879698 3.7445178 3.8930993 3.817032 3.9326715 4.1012383 3.7486296
1370158_at 6.2804685 6.5881367 6.7787733 6.403322 6.7054625 6.782738 6.567469 6.5958138 6.7999215 6.883473 6.721982 6.6072593
1370159_at 7.4375954 7.352777 7.5765414 7.4529076 7.501413 7.3637266 7.354241 7.3914394 7.620099 7.29952 7.6328998 7.546087
1370160_at 8.396711 8.638871 8.470568 8.470583 8.343177 8.473075 8.581123 8.292744 8.469571 8.645102 8.4796915 8.500676
1370161_at 8.626858 8.694365 9.011621 9.090918 8.641939 8.843025 8.899256 9.085741 9.195065 9.045897 8.887157 9.251767
1370162_at 6.990453 6.8131022 7.2883377 7.159584 6.996506 6.8553886 6.9680758 7.216246 7.07119 7.1874313 7.1832876 7.3483586
1370163_at 9.172949 9.256239 8.870795 8.971883 9.388631 9.49791 9.0151415 8.552046 8.986042 9.0194235 8.842609 8.874828
1370164_at 10.861887 10.754233 10.783105 10.895372 10.854733 10.966203 11.050919 10.865364 11.257529 11.164944 10.904087 11.258355
1370165_at 3.9039235 3.7785554 3.7133543 3.788826 3.7693412 3.7985997 3.8910596 3.8288646 3.829643 3.8903666 3.8631437 3.9907727
1370166_at 11.861234 11.734388 11.797311 11.870863 11.831127 11.76706 11.714805 11.802847 11.872584 11.838931 11.788993 11.790975
1370167_at 12.326615 12.305559 12.129808 12.2795925 12.13938 12.136799 12.105835 12.243692 12.254044 12.269821 12.214531 12.1201515
1370168_at 9.5049095 9.325788 9.475868 9.277122 9.259994 9.072299 8.942129 9.127736 8.653103 9.483932 9.355853 9.527426
1370169_at 8.828973 8.838944 8.921455 8.773206 8.851215 8.962663 8.782071 8.748499 8.801999 8.927904 8.854405 8.88929
1370170_at 10.05689 9.887993 9.990125 10.2956505 10.067978 9.861081 9.874479 10.142182 10.233098 10.08019 10.006916 10.362716
1370171_at 8.468163 8.308503 8.555582 8.362881 8.728124 8.5048685 8.474958 8.30072 8.511032 8.638376 8.595341 8.608971
1370172_at 10.6973715 10.746777 10.702248 10.646201 10.71291 10.497928 10.68049 10.686205 10.710647 10.592598 10.787793 10.727828
1370173_at 7.679752 7.607386 7.692596 7.6623015 7.9292455 8.045983 7.705596 7.8180504 7.900553 7.7788577 7.7424326 8.0175495
1370174_at 6.2247186 5.560548 5.541294 6.0001736 5.7598414 5.3208117 5.786497 6.0144973 5.956943 5.8808093 6.4048195 6.0591187
1370175_a_at 8.151752 7.9877763 7.9901156 8.16433 7.906985 7.813167 7.754701 8.072844 8.270773 8.114466 8.359655 8.150354
1370176_at 6.5721793 7.138593 6.4412746 6.826105 6.488796 6.634656 6.80355 6.5651464 6.6403985 6.4265113 6.728913 6.740939
1370177_at 5.4066687 5.3917513 5.4258633 5.161892 5.071785 5.3744593 5.1964636 5.3633432 5.2476573 5.214916 5.4665995 5.32216
1370178_at 4.8379674 4.827789 4.872855 4.679251 5.0015044 4.981477 4.790544 4.857758 4.8248954 4.6445985 4.99174 4.8249826
1370179_at 9.865134 9.641611 9.790649 9.660833 9.757986 9.780489 9.7271185 9.660326 9.763754 9.814116 9.772728 9.809579
1370180_at 11.136849 11.025375 11.071574 11.34242 10.892547 11.003961 11.017878 11.187672 10.849921 10.89321 11.419315 11.209333
1370181_at 6.828042 6.9907637 7.066404 6.9312253 6.873798 6.959426 6.641428 6.814833 6.782536 6.7005005 6.796509 6.7170963
1370182_at 5.5372725 5.469779 5.4044867 5.420729 5.379471 5.1539364 5.229251 5.413471 5.36441 5.129626 5.4873586 5.5399837
1370183_at 7.357719 7.0562763 7.2337394 7.2865973 7.333455 6.9861164 6.9276896 7.3375673 7.548175 7.4640727 7.368773 7.432522
1370184_at 10.170188 10.010192 10.237676 9.965738 9.932258 10.079208 10.041455 10.050776 10.015964 10.069749 10.118102 10.16878
1370185_at 5.1010537 5.3974566 5.334904 5.1152177 5.204974 5.3061385 5.2994123 5.2652826 5.181285 5.2070565 5.061327 5.1516614
1370186_at 9.328792 9.383827 9.67151 9.738371 9.438696 9.8187895 9.872089 9.800034 9.774784 9.9959 9.562015 9.774452
1370187_at 10.411918 10.497501 10.423107 10.646003 10.304414 10.369688 10.3803425 10.565075 10.559032 10.462015 10.567156 10.462001
1370188_at 9.66139 9.874463 9.761114 9.560279 9.733904 9.575755 9.94645 9.80725 9.902017 9.832686 10.027388 10.158726
1370189_at 9.779601 9.713249 9.785563 9.617219 9.656773 9.606723 10.032434 9.715498 9.9256935 9.850805 9.966916 10.018089
1370190_at 11.173024 11.264611 11.257065 11.310543 11.432298 11.325727 11.189224 11.136706 11.520643 11.33362 11.24577 11.363437
1370191_at 7.9004393 7.784422 7.841185 7.804761 8.24069 7.955837 7.7841196 7.45171 7.7497954 8.139351 7.783209 7.989518
1370192_at 7.592606 7.62766 7.6788497 7.6523266 7.6278954 7.6728497 7.448319 7.7731757 7.7528024 7.595257 7.6629663 7.864424
1370193_at 11.125232 10.448286 10.473102 10.946047 10.607973 10.688526 10.432311 10.409482 10.405278 10.336718 11.097385 10.689929
1370194_at 7.4284234 6.992647 7.627523 7.29207 7.224711 7.349652 7.241384 7.2980804 7.5463667 7.500142 7.644221 7.6703377
1370195_at 6.983488 7.3448777 7.109093 7.3553424 7.273348 7.505927 7.24338 7.2382326 7.3442655 7.2261305 7.4168596 7.6350446
1370196_at 6.6259513 6.3898573 6.6826615 6.5000415 6.376607 6.725323 6.2829633 6.5076013 6.538973 6.6816235 6.4806604 6.526151
1370197_a_at 5.610217 5.6665177 6.1547804 6.0757227 5.992895 6.1889744 5.818895 5.9430876 6.223066 6.298932 6.1331635 6.060072
1370198_at 3.4274285 3.5279427 3.3198519 3.2888243 3.4344554 3.3715286 3.350168 3.3482983 3.4218824 3.582368 3.3863442 3.3613877
1370199_at 10.288508 10.218222 10.414535 10.483931 10.338003 10.347565 10.265913 10.516016 10.378227 10.536486 10.413923 10.687014
1370200_at 11.693274 11.224232 11.49834 11.688069 11.523986 11.6889715 11.644628 11.67374 11.438361 11.4474945 11.6018715 11.800668
1370201_at 4.1908665 4.193576 4.1749673 3.9634902 4.1253834 4.006581 4.092406 4.106205 4.358403 4.127572 4.0879364 3.8707685
1370202_at 8.422455 8.825668 8.93044 9.0445175 9.253054 9.84717 9.904317 10.951045 10.344786 10.9357815 9.686732 10.499575
1370203_at 7.757521 8.0857935 7.8934135 7.7808495 8.117327 7.835815 8.042852 8.02422 8.061201 7.8391724 7.898711 7.9734564
1370204_at 8.485884 8.322577 8.60572 8.61368 8.564 8.401464 8.752945 8.829179 8.868187 8.69276 8.914675 9.035382
1370205_at 4.0089717 3.8967059 4.185972 4.0169334 3.976321 4.102997 4.1814065 4.0446467 4.279365 4.194196 3.909139 4.0775228
1370206_at 4.610915 4.508071 4.630309 4.635694 4.4023247 4.5015793 4.632039 4.6609507 4.4358644 4.4054494 4.4211144 4.474266
1370207_at 11.209442 11.332086 11.323791 11.121136 11.182026 11.220969 11.351412 11.254621 11.403935 11.372732 11.338635 11.330301
1370208_at 7.954318 7.8742056 7.9877596 7.9587255 7.9895325 7.8318534 8.022548 8.0639 8.266327 8.139966 7.885518 7.989344
1370209_at 9.987973 9.694761 9.121031 9.577775 9.77461 9.262421 9.317817 9.764248 9.491514 9.057662 10.094371 9.991996
1370210_at 5.5544486 5.5253563 5.5017643 5.7657037 5.4060965 5.617653 5.4111285 5.4349117 5.762346 5.522213 5.5987773 5.422555
1370211_at 6.7619987 6.6238403 6.794955 6.5340166 6.7598357 6.7561483 6.801695 6.6864095 6.5097213 6.714416 6.718471 6.617149
1370212_at 5.289426 5.2836447 5.1712537 5.2313447 5.062682 5.084831 5.166089 5.048836 4.99352 4.974985 5.355854 5.08994
1370213_at 11.684269 11.786981 11.756452 11.728589 11.728048 11.649934 11.776384 11.698109 11.760794 11.689547 11.822227 11.817964
1370214_at 4.856405 5.152175 4.942664 5.067768 5.181394 4.992629 5.1172724 4.8239703 4.896404 4.9724665 4.9662037 4.865535
1370215_at 9.660115 9.855386 9.595165 10.027788 9.543581 9.615401 9.504448 9.835504 9.836491 9.847434 10.09016 9.860821
1370216_at 4.151786 4.170367 4.26191 4.3270016 4.570531 4.3422112 4.4584556 4.2975464 4.3439627 4.213354 4.4353423 4.5759387
1370217_at 5.4667897 6.0699687 5.518077 5.763066 5.6732607 5.8288836 5.7204103 5.745133 5.9593644 5.6458573 5.735469 5.6140337
1370218_at 5.6697364 6.5822306 6.1369367 6.244324 5.8415504 6.0293036 6.3598413 6.334822 6.5606523 6.7611036 6.423607 6.497874
1370219_at 8.010717 7.824329 7.6819863 8.28692 7.887232 7.9959116 7.600335 7.8962884 8.1218815 8.019955 8.368225 8.31504
1370220_at 8.981319 9.998108 9.348651 10.066565 9.772224 10.062315 10.022985 10.284278 10.313896 9.458002 9.482469 9.850029
1370221_at 5.4623094 5.638831 5.038092 5.1185703 5.476812 5.5123634 5.134007 5.174535 5.114194 5.3380156 4.931973 5.3661194
1370222_at 4.952421 5.1050096 4.998732 4.7999754 5.0314026 5.0782804 5.0291896 5.1377177 5.0731864 4.866909 4.758541 4.903943
1370223_at 7.6717114 7.4491663 7.684616 7.696807 7.457783 7.602152 7.7894864 7.725508 7.5260687 7.73316 7.6476927 7.6931405
1370224_at 9.531825 9.838831 9.837997 10.060172 9.923677 10.057039 9.540852 9.853274 10.087444 9.798861 10.00686 9.984784
1370225_at 5.100332 5.2288504 5.1816525 4.9403343 5.1434917 5.0545897 5.1241193 4.8851275 4.723132 4.8005276 5.003963 4.9568963
1370226_at 9.607077 9.811418 9.884726 9.806927 9.606806 9.814926 9.618017 9.82115 10.047464 10.01495 9.946291 10.039963
1370227_at 3.376588 3.4764962 3.3028283 3.335177 3.3016121 3.283683 3.3405466 3.3958645 3.3959181 3.4629755 3.3913636 3.338119
1370228_at 14.368469 14.407658 14.386168 14.4148 14.43846 14.408584 14.43846 14.341928 14.371522 14.404836 14.359938 14.374078
1370229_at 5.439285 5.6637254 5.7760324 5.6132784 5.6053267 5.8234463 5.7454915 5.592888 5.6257715 5.6777115 5.51265 5.6120596
1370230_at 11.114596 10.970037 10.97919 11.04004 11.071802 11.137178 11.093547 10.870184 11.09775 11.1222725 11.049459 11.209623
1370231_at 7.315967 7.0182343 7.241781 7.4944253 7.2123637 7.2511992 7.4276085 7.3961186 7.36083 7.561877 7.7638264 7.6042356
1370232_at 9.998693 9.991085 10.213714 10.190213 9.860622 9.411797 9.590027 9.76598 9.784845 9.256618 10.123702 9.68461
1370233_at 4.7488055 4.787179 4.9270835 4.90799 4.9249477 5.1285915 5.166484 5.0005665 5.2241554 5.3226185 4.8721704 5.0969353
1370234_at 12.965705 12.815967 12.847979 12.998644 12.778871 12.846125 12.865311 12.703874 12.765917 12.7591505 12.92303 12.8495245
1370235_at 12.722949 12.672271 12.829303 12.769551 12.7606535 12.946888 12.955163 12.666835 12.827567 13.03775 12.8737135 13.207685
1370236_at 8.430221 8.064413 8.224506 8.182083 8.009781 8.335537 8.342786 8.652772 8.428759 8.461422 8.560384 8.674997
1370237_at 11.995567 11.994597 11.975625 11.998465 12.043069 12.080221 12.109037 11.966789 12.178462 12.155383 12.178666 12.183629
1370238_at 11.33611 11.2864 11.282782 11.1588745 11.283521 11.186576 11.282884 11.037774 11.252544 11.137238 11.387953 11.263083
1370239_at 13.068829 12.982719 13.285278 13.424482 13.033569 13.374625 13.478995 13.053179 12.997646 13.434194 13.775797 13.075928
1370240_x_at 13.005721 12.858412 13.271529 13.36365 13.0224695 13.3379965 13.48417 12.98803 12.861712 13.364333 13.75425 13.0984955
1370241_at 13.5917425 13.913863 13.80147 13.911893 13.899927 14.041034 13.94732 14.042852 13.970696 14.079879 13.933667 14.042228
1370242_at 12.514771 12.5674 12.54118 12.480267 12.537202 12.678485 12.70711 12.469479 12.53399 12.622234 12.581089 12.603505
1370243_a_at 10.0343275 10.191345 10.351326 10.062867 9.846366 9.843344 9.926148 9.749104 10.196849 9.833156 9.904432 10.0822525
1370244_at 11.887951 11.747613 11.891281 12.251602 11.823794 12.145116 11.904978 12.362243 12.040405 11.923403 12.143195 12.216698
1370245_at 9.675811 9.616849 9.857798 10.044915 9.707632 10.166858 10.024447 10.4662485 10.3692465 10.11351 10.145718 10.221787
1370246_at 11.271838 11.396242 11.568329 11.316339 11.401352 11.59947 11.511576 11.366627 11.605202 11.641755 11.557626 11.773834
1370247_a_at 6.304357 6.214873 6.7805605 6.4218554 6.5928984 6.3661633 6.2931986 6.631111 6.245155 6.239431 6.2609954 6.381544
1370248_at 6.007524 5.90482 6.090714 6.2627563 5.959045 6.060744 6.0925384 6.0393085 6.36762 6.0983195 6.121459 6.3113875
1370249_at 7.011615 6.828207 6.7633204 6.7050486 6.7581434 7.0363784 7.9366016 7.5850325 7.2252035 6.8743005 7.120572 7.2002172
1370250_at 8.543845 8.3896265 8.59484 8.554375 8.529107 8.286317 8.386418 8.491398 8.591446 8.834341 9.01532 9.029187
1370251_at 6.2479606 6.162076 6.033272 6.0833306 6.0750427 6.1637754 6.091317 5.9537296 5.992619 5.8379407 5.992776 6.0318823
1370252_at 7.79587 7.548178 7.535515 7.3140135 7.4435363 7.7330494 7.6814137 7.58435 7.677723 7.7772284 7.5331106 7.5341377
1370253_at 11.351706 11.32686 11.510269 11.331768 11.316097 11.355013 11.492124 11.465048 11.58443 11.556809 11.552565 11.49657
1370254_at 3.618999 3.6427732 3.772381 3.832484 3.8771002 3.769946 3.7801836 3.7999923 3.8726826 3.8735394 3.9504824 3.8616507
1370255_at 4.6577044 4.620717 4.6782265 4.5582294 4.752345 4.7982445 4.891513 4.7986298 4.912774 4.6528454 4.8253813 4.7717943
1370256_at 7.852809 8.607579 7.9213576 8.497151 8.076903 8.047195 8.137014 8.152283 7.5055747 7.7537594 8.55562 7.618406
1370257_at 4.459139 4.5282135 4.5206947 4.538121 4.4137306 4.627329 4.4216404 4.642705 4.707906 4.3786097 4.355707 4.364032
1370258_at 5.389361 5.290826 5.2327924 5.1684985 5.410424 5.369626 5.0003223 5.179819 5.249295 5.3203025 5.2733493 5.221515
1370259_a_at 7.233111 7.3518977 7.1851344 7.422549 7.1843233 7.084464 7.462826 7.179713 7.367139 7.179683 7.4459558 7.3432765
1370260_at 6.4254527 6.544233 6.4726443 6.8769703 6.438501 6.745366 6.628436 6.970768 6.586677 6.577966 6.38294 6.838464
1370261_at 7.6651926 7.4805207 7.716405 7.622979 7.727106 7.695051 7.8657103 7.661783 7.4936647 7.684995 7.688897 7.674174
1370262_at 8.79863 8.876825 8.900084 8.946995 8.970663 8.895266 8.973942 9.129135 8.971176 9.185297 9.006468 9.071566
1370263_at 5.769687 5.8996 5.75039 5.8016043 5.7790265 5.871407 5.787069 5.879058 5.7805004 5.860448 5.9087844 5.921584
1370264_at 7.808272 7.621572 7.5429645 7.526336 7.6538377 7.3349137 7.346571 7.6611476 7.499614 7.3138795 7.6576815 7.8745203
1370265_at 5.9682713 6.017407 6.068973 5.994532 5.8244224 6.0635448 6.0411687 6.0104113 6.076343 6.2099094 6.0167584 6.01669
1370266_at 6.881475 6.554514 6.642769 6.558217 6.703771 6.87264 7.0697546 6.837743 7.087367 6.6818237 6.956211 6.9884024
1370267_at 5.987118 6.0219455 5.764286 6.0187225 5.855869 5.8030167 5.802996 5.7599015 5.4532847 5.7342653 5.958974 5.8269124
1370268_at 4.482477 4.538632 4.8096514 4.5912514 4.4676986 4.5671215 4.716371 4.390408 4.6650662 4.605098 4.506915 4.4476237
1370269_at 5.7850685 5.7302465 5.946135 5.0534635 5.822904 6.023664 6.0990825 5.78548 5.8844147 5.622755 5.6044846 5.5173087
1370270_at 4.0947385 3.93203 3.9932613 3.9461281 4.068905 4.141276 4.1254673 4.0014477 4.3374295 4.6660843 4.4690847 4.0819435
1370271_a_at 7.6587834 7.9828196 7.937347 7.711363 8.173162 7.7097826 7.7448993 7.9338017 7.272462 7.0844984 7.0167503 6.9957223
1370272_x_at 6.2322693 7.0562763 6.5991564 6.211087 6.5983925 6.4847593 6.8849583 6.3435183 5.755493 5.8488955 5.545066 5.655265
1370273_at 3.409844 3.6611412 3.6377902 3.6407168 3.557532 3.5590234 3.5808806 3.469406 3.482382 3.4038768 3.4706447 3.509351
1370274_at 12.744401 12.948482 13.006741 13.05025 12.866059 12.899899 12.926111 12.980163 12.853656 13.111176 13.035827 12.9545765
1370275_at 12.926034 12.926012 12.915195 12.975064 12.944694 13.032207 13.055363 13.022225 13.012575 13.013088 13.074427 13.156685
1370276_at 11.319603 11.265634 11.071018 11.273102 11.330515 11.371351 11.472403 11.26941 11.439496 11.34559 11.274661 11.415326
1370277_at 11.698334 11.673518 11.616378 11.640831 11.719444 11.717095 11.839452 11.444248 11.658956 11.689096 11.780018 11.820632
1370278_at 11.037004 11.07437 10.999149 11.03169 11.016296 11.092133 11.140097 10.971638 11.157385 11.055703 11.233937 11.083303
1370279_at 6.0080523 5.938938 5.709557 6.099506 6.0566278 5.823024 5.677135 5.893189 5.7041974 5.714507 5.5437503 5.6391153
1370280_at 10.061262 10.224593 9.94811 10.063311 10.104272 10.199641 9.996937 10.258719 10.233595 10.141389 10.0874605 10.049848
1370281_at 10.886042 10.921048 10.987117 9.6702175 10.644998 11.026012 11.316964 10.458803 9.779997 11.064604 10.582499 10.5912
1370282_at 6.6168475 6.719966 6.8473253 7.0045705 6.552172 6.387328 7.0224347 6.9759483 6.6609216 6.8521223 6.7507195 6.724829
1370283_at 12.214519 11.952912 12.337925 12.142589 12.16216 12.132596 11.9055195 11.848872 12.032374 11.96438 11.908632 12.24644
1370284_at 11.745799 11.8110075 11.826952 11.7663145 11.826832 11.816869 11.780021 11.639724 11.8308735 11.68597 11.853324 11.777716
1370285_at 6.757192 6.5145354 6.545079 6.6149693 6.5409636 6.7175503 6.515298 6.855695 6.765316 6.629332 7.1530247 6.9278545
1370286_at 9.49371 9.036517 8.25399 8.80843 8.581682 8.234535 8.295865 8.446641 7.9666586 8.071749 9.417795 8.511857
1370287_a_at 8.863672 8.809706 9.074654 9.260708 9.183094 9.069166 8.856847 8.701672 9.329637 8.847996 8.762349 9.119714
1370288_a_at 7.76986 7.9789567 7.7966413 8.275002 8.076319 7.937915 7.916593 7.6028547 8.253815 7.7704525 7.752395 7.9109645
1370289_x_at 3.618886 3.6858706 3.6107926 3.5310829 3.6744423 3.617184 3.6859837 3.7364104 3.6225314 3.592933 3.6931148 3.5490692
1370290_at 8.684094 8.429515 8.782826 8.728855 8.461796 8.448345 9.002478 8.65663 8.409555 8.567989 8.698059 8.916812
1370291_at 5.74564 6.0318427 5.8539195 5.481475 5.831692 5.550789 5.918459 5.640584 5.6267405 5.5455856 5.2980714 5.344195
1370292_a_at 3.7417724 3.7510018 3.776647 3.7606685 3.7995996 3.8253481 3.7402213 3.8604724 3.9333344 3.9580336 4.0292397 3.773805
1370293_at 6.0330353 5.8552675 5.6596007 5.998048 5.8331494 5.909448 5.946556 5.8952136 5.82483 6.2067447 6.011978 5.8785543
1370294_a_at 6.32844 5.849824 6.634829 6.0057983 6.0445147 6.098711 7.4550605 5.980944 6.273073 5.9244585 6.251596 6.711955
1370295_at 8.250891 8.062091 8.068851 7.9357176 7.9947257 7.9111085 8.118606 7.859475 7.990665 8.0520935 8.277178 8.1017475
1370296_at 13.40533 13.4302435 13.458566 13.350538 13.448742 13.495813 13.452027 13.419612 13.568442 13.587684 13.490622 13.500193
1370297_at 6.4118705 6.4255915 6.384353 6.344743 6.3850284 6.3602576 6.6403384 6.4012694 6.708225 6.3974266 6.659569 6.7934284
1370298_at 9.357062 9.587846 9.49939 9.523441 9.32968 9.652564 9.614499 9.372701 9.329188 9.732067 9.2744055 9.347222
1370299_at 13.729332 13.729332 13.5563545 13.636279 13.795655 13.733265 13.653104 13.560006 13.56699 13.676187 13.692677 13.655487
1370300_at 7.7511673 7.812608 7.6456785 7.981422 7.880023 7.6618056 7.833849 7.592269 7.7564535 7.682394 8.009856 8.072463
1370301_at 6.924913 6.9181657 7.528286 7.688135 6.939945 7.10888 7.5058084 6.9337163 7.3808494 6.964929 7.608309 7.46741
1370302_at 7.9699354 7.798815 8.043483 8.370659 8.262256 8.227723 8.351718 8.378746 8.054129 8.114719 8.077404 8.098963
1370303_at 6.596914 6.215437 6.4241614 6.2779865 6.609481 6.37947 6.1881866 6.4021125 6.667518 6.6508045 6.8270864 6.757679
1370304_at 8.594658 8.588799 8.560586 8.40693 8.675874 8.550105 8.532269 8.1916 8.549874 8.4645405 8.4451885 8.32667
1370305_at 9.197126 9.279853 9.32151 9.2698965 9.177317 9.485099 9.364633 9.433308 9.607025 9.787507 9.462936 9.528093
1370306_at 9.254456 9.32749 9.262759 9.08168 9.227249 9.210825 9.278095 8.9086685 9.411004 9.1188545 9.200907 9.3231945
1370307_at 6.936031 6.8156905 6.799873 7.082017 6.954735 6.9871063 7.029446 6.7865977 7.20255 6.844138 7.179989 7.167591
1370308_at 7.116553 7.205336 7.4663873 7.1326895 7.1887546 7.236151 7.7742577 7.2588882 7.2460217 7.324651 7.4278483 7.6589537
1370309_a_at 10.675398 10.317368 10.371074 10.755961 10.688087 10.604836 10.503384 10.326124 10.45768 10.533037 10.31307 10.584042
1370310_at 12.874388 12.789399 12.7497015 12.874338 12.932775 13.016657 13.039378 12.784117 13.001631 12.919827 12.771338 13.096269
1370311_at 7.844048 7.128391 7.552709 7.5215964 7.492357 7.462375 7.533991 7.477161 7.7302384 7.6709723 7.806741 7.906988
1370312_at 4.4955273 4.2402287 4.139986 4.5035286 4.414586 4.32854 4.1047406 4.261985 4.459414 4.267935 4.5226293 4.3977675
1370313_at 8.757515 9.14672 8.7540455 8.893919 8.759426 9.016507 8.964616 8.850538 9.103291 9.173194 8.821005 8.8678
1370314_at 7.6819 7.5135407 7.478131 7.2705026 7.401764 7.7405953 7.5142007 7.287229 7.786275 7.4530835 7.5650687 7.5684843
1370315_a_at 6.2003345 6.003504 5.92803 5.7481375 5.8592796 5.9657674 5.9994254 5.735366 5.9279757 5.915582 5.9233475 5.8503804
1370316_at 7.673578 7.8438306 7.5397344 7.5087914 7.6245213 7.6763287 7.624627 7.49665 7.6577196 7.730915 7.552657 7.5522575
1370317_at 6.6403975 6.453054 6.270054 6.576723 6.4697514 6.3981733 6.343999 6.332771 6.6172895 6.724585 6.6485295 6.7903395
1370318_at 7.0001287 6.9094896 7.0325665 7.2649097 6.930669 6.757713 6.8289294 6.7576036 7.1027603 6.893278 7.299375 7.064552
1370319_at 9.225579 9.108467 8.774509 8.725063 9.441029 9.075044 9.078895 8.741052 8.739765 9.176404 8.986759 9.052559
1370320_at 10.403398 10.058161 10.17087 10.526545 10.244134 10.477566 10.269523 10.617718 10.574425 10.269816 10.707664 10.402332
1370321_at 10.163284 10.11684 10.120362 10.182596 10.177311 10.066442 10.191271 9.968351 10.089932 10.096977 10.262687 10.302272
1370322_at 9.300863 9.5102 9.540214 9.716485 9.58102 9.519607 9.342282 9.4548025 9.706746 9.533527 9.594786 9.482779
1370323_at 5.812954 6.226804 5.988289 6.1215963 6.2606425 6.2465825 6.2860374 5.901989 6.141288 6.496396 6.1574316 6.3215537
1370324_at 7.7033153 7.752229 7.666643 7.5365605 7.8011103 7.6603756 7.9603386 7.6566286 7.551577 7.595381 7.602354 7.5087547
1370325_at 9.661698 9.495095 9.499348 9.546591 9.587831 9.656308 9.662046 9.578617 9.766488 9.7687435 9.535191 9.720178
1370326_at 6.806136 6.8648505 7.047023 6.989184 6.8484297 6.898114 6.955581 6.7648563 6.9771056 6.868074 6.72508 6.833231
1370327_at 7.166743 6.885773 7.27718 7.3673034 7.110485 7.214273 7.229013 7.289257 7.4203544 7.279795 7.359071 7.459882
1370328_at 5.7327785 5.622227 5.945432 6.0079217 5.7964497 6.2225137 6.0627065 6.090579 5.8117642 5.885593 5.8549986 5.5653844
1370329_at 9.268329 8.801081 8.8095 9.293232 9.319669 8.904374 9.071124 8.676448 8.872257 8.7442 9.027772 8.921753
1370330_at 6.823918 7.119155 7.116325 7.0461383 7.190548 6.9665046 6.6839585 6.8495917 6.8756976 6.6094956 6.9210367 6.9284406
1370331_at 7.6206384 7.618074 7.7532477 7.763509 7.8373194 8.084702 7.990246 7.8927755 8.1698265 7.9331636 7.4913044 8.070635
1370332_at 5.3177843 5.5267615 5.4373136 5.246455 5.468518 5.1796265 5.3388915 5.226544 5.277969 5.275526 5.41504 5.3841085
1370333_a_at 12.866418 12.982596 13.06833 13.042509 12.896424 13.093855 13.004316 13.049698 12.945601 13.18573 12.94272 13.035211
1370334_at 9.363971 8.1478 8.231745 8.881218 9.2360735 8.483 9.361576 8.659407 8.7248 7.950581 9.100952 9.445541
1370335_at 8.203705 7.774317 8.1621895 8.157949 7.93603 8.045746 7.979281 8.127129 7.7159295 8.271863 7.8871174 8.045668
1370336_at 10.155744 10.184462 10.1388 10.522191 10.199572 9.548316 11.16749 11.235689 11.312804 11.638163 9.841758 10.390822
1370337_at 7.2898135 7.300904 7.491605 7.5285506 7.2556276 7.281825 7.1532097 7.220682 7.431392 7.5565996 7.542938 7.701382
1370338_at 3.3862245 3.5002189 3.37429 3.210264 3.3276606 3.342786 3.4106972 3.368417 3.4205625 3.4372742 3.3951745 3.2602174
1370339_at 9.910628 9.983217 10.005978 10.019604 10.184899 10.221112 10.082656 9.906936 10.282424 10.056505 9.876958 10.103074
1370340_x_at 8.963165 9.129322 8.959756 9.067814 9.319284 9.246985 9.181524 9.078544 9.1155 9.286405 8.853187 9.06055
1370341_at 3.6521032 3.4478617 3.5153198 3.4474638 3.4109237 3.4424357 3.3728547 3.485771 3.5504725 3.5098133 3.5581925 3.5907211
1370342_at 4.052025 3.7606032 4.210948 3.8936703 3.8676016 3.705889 4.1841116 3.7707279 3.7505596 3.5986042 3.8755753 3.5817556
1370343_at 6.380287 6.406898 6.425948 6.4983687 6.5364866 6.1717825 6.2797847 6.3618975 6.3737364 6.282756 6.3837533 6.2011075
1370344_at 7.348399 7.663009 7.5238523 7.676517 7.9798036 7.7868624 7.5412316 7.43733 7.5630527 7.7504406 7.384433 7.671757
1370345_at 5.6670113 5.559888 5.90062 5.335475 5.3755836 5.1154203 6.8792057 5.518113 5.64635 5.2592287 5.4022694 6.365549
1370346_at 5.854222 5.4177217 5.834574 5.248699 5.487522 5.857914 6.611373 5.665517 5.8399744 5.378718 5.780836 6.068266
1370347_at 5.1186213 5.079424 5.4589167 5.6710405 5.3046494 5.411449 5.456279 5.401801 5.3821464 5.213024 5.1669993 5.2524624
1370348_at 10.29062 10.132938 10.371314 10.485392 10.276217 10.370018 10.330458 10.3475895 10.406398 10.41667 10.207639 10.303359
1370349_a_at 13.955864 13.948636 13.996855 13.995214 14.016249 13.973135 14.027216 13.937082 13.947335 13.942617 13.954891 13.954891
1370350_x_at 10.396016 10.512331 10.280816 10.450773 10.4407 8.438009 10.400278 9.352758 10.235118 9.714297 8.46014 8.364346
1370351_at 7.894942 7.8458366 7.8898983 8.031441 7.844452 7.970957 7.8637896 8.026492 8.016214 8.04201 8.026076 8.223919
1370352_at 11.232549 10.779532 11.241572 11.163971 10.785418 10.783142 10.812771 10.510901 10.910598 10.344203 11.135731 11.166905
1370353_at 7.295663 7.376189 7.227417 7.225739 7.479782 7.3399844 7.464313 7.114682 7.342477 7.7079296 7.4726 7.4699206
1370354_at 7.66382 7.936112 7.7990484 7.8972135 8.089853 7.9472513 7.673309 7.7656875 7.894763 8.12384 7.9502654 7.843101
1370355_at 12.945912 12.599548 12.7066345 11.394238 12.596873 12.781756 13.121648 12.660213 11.71427 11.66508 12.623363 12.427414
1370356_at 7.117193 6.6022167 7.061436 7.080391 6.963222 6.5526323 6.929576 7.086682 6.9763875 7.0664897 7.2121744 7.224306
1370357_at 7.954289 7.7546883 8.19114 8.192387 7.867732 7.9846625 7.813181 8.14535 7.99987 8.212178 7.9890604 8.063098
1370358_at 8.230942 8.359642 8.385202 8.665438 8.600668 8.531982 8.611787 8.566548 8.449814 8.528496 8.527075 8.600731
1370359_at 12.535975 12.34528 12.5045 12.502691 12.53897 12.433204 12.272839 12.280962 12.429124 12.460697 12.491798 12.567355
1370360_at 8.07049 8.309639 8.3540945 8.153123 8.268934 8.181928 7.869483 7.800787 7.9143085 8.202863 8.1567545 8.108221
1370361_at 4.480278 4.650565 4.7193065 4.535391 4.702904 4.947823 4.508484 4.598612 4.718799 4.71462 4.7860065 4.5544643
1370362_at 7.401038 7.482724 7.4210653 7.575999 7.537123 7.929663 7.6409454 7.651581 8.083132 8.147173 7.5638347 7.8563175
1370363_at 12.0897045 11.091625 11.256696 11.5780525 10.919116 10.610979 10.525261 10.680349 10.629836 10.02386 10.9843855 9.629203
1370364_at 7.735009 7.4153996 7.457825 7.612779 7.5343957 7.290737 7.4146824 7.5813627 7.7796116 7.678632 7.574579 7.822597
1370365_at 8.488652 8.695285 8.411454 8.379747 8.402815 8.456892 8.787574 8.646942 8.77379 8.869383 8.526068 8.66021
1370366_at 9.541692 9.745991 9.428846 9.58398 9.7593975 9.576673 9.672558 9.552723 9.9036665 9.715447 9.668291 9.603153
1370367_at 4.887684 4.8018274 4.7707562 4.660178 4.779276 4.6685557 4.7323837 4.9257364 5.07386 4.9276757 4.96677 4.9747686
1370368_at 6.447597 6.658001 6.8092113 6.682353 6.7897835 6.866423 6.8909388 6.565295 6.946807 6.945249 6.5830812 6.7405496
1370369_at 6.182654 6.0271215 6.0435014 6.065465 5.940002 6.037396 5.7591047 6.194518 6.3235736 6.2168517 6.5274158 6.4362063
1370370_at 7.774773 7.6438746 7.8013496 7.7951865 7.5506988 7.6676145 7.7366548 7.718722 7.863712 7.7155495 8.049902 7.959784
1370371_a_at 8.538825 8.387234 7.990661 8.717061 8.311905 8.363566 8.596706 8.587931 8.700151 8.537197 8.323893 8.528704
1370372_at 4.5921164 4.4185033 4.4128337 4.34259 4.632288 4.4329596 4.583344 4.786964 4.620273 4.7774644 4.453899 4.530176
1370373_at 6.056758 6.3887796 6.0866895 6.493877 6.4543934 6.1940145 6.44124 6.516544 6.389845 6.4586377 6.5945153 6.2520757
1370374_at 8.167068 8.259609 8.792116 8.518536 8.382751 9.056685 8.9310665 8.9784975 8.698368 8.99699 7.81464 8.92123
1370375_at 11.369557 11.209761 10.914932 11.1184435 11.446577 11.256302 10.897253 11.086266 11.167571 11.132419 11.268171 11.340138
1370376_a_at 8.070192 7.9986186 8.064274 8.2813835 7.861144 8.201569 8.357182 7.949471 7.922175 8.190627 8.545686 7.9257426
1370377_at 12.992498 12.927395 12.968887 12.900692 12.616319 12.852123 12.665232 13.02336 13.098231 13.020465 13.206772 13.114405
1370378_at 12.121999 12.297614 12.111121 12.19605 12.215989 12.183078 12.326509 12.033875 12.258976 12.215175 12.195696 12.2767725
1370379_at 6.0837255 6.051524 6.034851 6.036647 6.0458946 6.3571315 6.443707 6.448207 6.427637 6.153881 6.095969 6.16825
1370380_s_at 7.189958 7.0060186 6.9978094 7.2880955 7.062806 6.993236 7.1805964 7.11278 7.287286 7.3274517 7.0188484 7.0636606
1370381_at 10.283821 10.441223 10.633598 10.545853 10.47872 10.531922 10.352762 10.762043 10.887627 10.628526 10.521999 10.662945
1370382_at 3.4993787 4.089916 3.5260458 3.395535 3.914711 3.687334 3.3210459 3.377308 3.5379221 3.4217894 3.6334834 3.679892
1370383_s_at 8.197553 8.299691 8.1510105 8.177013 8.184028 8.824539 7.4450746 8.355913 8.589721 8.282052 9.18378 9.298512
1370384_a_at 5.5280056 7.629198 6.6938195 6.9607644 6.4965754 8.4665365 8.271865 9.577499 8.968089 9.266304 7.274941 9.112702
1370385_at 5.2114067 5.1199546 5.254834 5.3117256 5.2482595 5.4179583 5.0561104 5.453335 5.0999594 5.0547233 5.6194887 5.5424747
1370386_at 6.7012873 7.0366936 7.079807 6.907435 7.1582036 7.043788 6.9048963 6.725948 6.997232 6.9922194 6.857393 6.8911386
1370387_at 10.459994 9.529085 9.76708 10.37145 9.373748 10.459405 10.19512 11.7379 10.9075165 9.911387 10.93947 9.306056
1370388_at 4.439066 4.591593 4.5030856 4.482007 4.593531 4.657362 4.4220905 4.5192823 4.671229 4.6991644 4.337105 4.59847
1370389_at 3.8371534 3.828672 3.8328724 3.9320984 3.772901 3.7027833 3.7113657 3.7608178 3.7695336 3.5754619 3.7596762 3.804348
1370390_at 5.1159787 5.1250653 5.0053105 4.890671 5.004064 4.969278 5.0789933 4.9973927 5.1097674 5.077217 5.0736527 5.148338
1370391_at 5.078229 5.1384077 5.1860275 5.0533185 5.298092 5.22704 5.1616535 5.232643 5.326969 5.2097235 5.312047 5.1977825
1370392_at 5.110887 5.106743 5.206464 5.4002247 5.1313224 5.0224853 5.134509 5.3317614 5.3457317 4.6655593 5.109631 5.077458
1370393_at 4.546916 4.8824825 4.7078176 4.983622 4.777014 4.6477485 4.982475 4.816682 4.766162 4.740314 4.9919357 5.1559243
1370394_at 6.430982 7.2327538 7.106275 5.2810483 6.147548 6.5790124 6.447449 6.544473 6.701864 5.91004 6.6611476 6.870743
1370395_at 6.9153934 7.0559645 6.9704075 7.021027 7.1277957 7.143838 7.1825147 6.8636637 7.005131 7.100502 7.1244445 6.904828
1370396_x_at 14.043602 14.130241 14.103502 14.127126 14.074578 14.094204 14.086009 14.016985 14.039875 14.052895 14.043602 14.000789
1370397_at 11.392968 12.07161 11.353242 12.086806 11.429739 11.814607 11.772886 12.172275 12.177518 11.99955 12.287409 12.311519
1370398_at 5.703942 5.8514333 5.9122 5.687366 6.036937 5.72197 5.8954186 5.6540794 5.9535456 5.729553 5.7900867 5.9172063
1370399_at 7.3151264 7.296847 7.2180204 7.430011 7.4014025 7.297296 7.286973 7.7247086 7.509017 7.5707684 7.6998634 7.728181
1370400_at 4.856722 5.0926743 5.1388474 5.089058 5.131098 5.1354423 4.982617 5.0609937 5.0454 5.263435 5.2247615 5.5449753
1370401_at 4.060142 4.0961866 3.9968834 3.88121 3.9999542 3.8730788 4.046168 3.984618 4.0829086 4.0237646 3.9322262 4.0116634
1370402_at 7.5035186 7.4565363 7.6126733 7.301442 7.568464 7.5998864 7.540996 7.2937727 7.597637 7.5031977 7.670752 7.3089705
1370403_at 5.1502857 5.57635 5.1966596 4.9159756 5.1137 5.921702 5.744 5.210855 5.1052356 5.4426546 5.342015 5.251831
1370404_at 4.041203 3.9267116 3.956532 4.032179 4.032715 3.9823089 3.9246135 3.8622174 4.098526 4.0017323 3.9284675 4.02763
1370405_at 3.4915287 3.47339 3.5848343 3.508578 3.7189438 3.6509228 3.539584 3.422247 3.5001051 3.5541418 3.5605545 3.709384
1370406_a_at 3.8786814 3.8030698 3.7468202 3.71636 3.7585096 3.8842177 3.9445043 3.79648 4.0837154 3.7338977 3.8246036 3.7067714
1370407_at 8.764798 8.194883 8.577814 8.749434 8.364144 8.567009 8.253463 8.484173 8.308584 8.2624655 8.564176 9.081384
1370408_at 4.555792 4.3342276 4.8273373 4.5728736 4.3314075 4.444892 4.4388676 4.775934 4.5577617 4.5293555 4.4667363 4.58987
1370409_at 4.5469046 4.7070146 4.7015023 4.747114 4.633812 4.8945117 4.518818 4.896916 4.759229 4.831159 4.8552666 4.6225166
1370410_at 5.0761776 4.923772 4.3781667 4.6537185 5.44642 4.789807 4.541997 4.7450237 4.6692553 4.6624765 4.9094315 4.7016582
1370411_at 5.9706845 6.1896877 6.0812054 6.2943993 5.7817154 5.970886 5.7688684 5.658102 5.9428906 5.8725905 6.3465896 6.3101134
1370412_at 3.8994706 3.9213493 3.8803039 3.9748375 3.7690728 3.9433231 3.9496346 4.039857 3.8103151 3.8313034 3.7514007 3.855182
1370413_at 6.0628624 5.5915403 6.277839 6.3490224 6.110738 6.065899 6.054802 6.409714 6.399781 6.2627187 6.261204 6.606141
1370414_at 8.434986 8.640459 8.695633 8.7449665 8.637981 8.880306 8.87171 8.675798 9.28312 9.104108 8.622315 8.901485
1370415_at 6.2127275 6.1575346 6.097262 6.185269 6.253081 5.922196 5.9416766 6.224668 5.9077806 6.164569 6.185872 6.0940676
1370416_at 4.826221 4.987239 5.1612997 5.0241146 4.8201513 4.8172073 5.3038716 5.0853047 5.060619 4.927507 4.815757 4.9454765
1370417_at 4.509797 4.6653433 4.434039 4.420789 4.8763356 4.6332984 4.8998003 4.4470234 4.67259 4.689468 4.50817 4.57038
1370418_s_at 5.960399 5.70411 5.504181 5.630104 5.6248317 5.8352304 5.6855927 5.698661 5.719249 5.487665 5.430028 5.8206625
1370419_a_at 6.5243435 5.9278026 6.0136776 6.0325136 5.7016973 5.971263 5.8390155 6.282452 5.684246 6.0012465 6.0882406 6.2309756
1370420_at 11.007794 12.090432 11.697769 12.068875 12.040841 12.838688 12.686705 13.462466 12.789077 13.100438 12.193273 12.982562
1370421_a_at 6.596914 6.6191797 6.2224894 6.3962836 6.173571 6.5267115 6.3361306 6.516011 6.5777993 6.30643 6.4314585 6.2806854
1370422_at 6.602268 6.275626 6.2785625 6.357226 6.3546157 6.3597445 6.240753 6.4220476 6.450423 6.4653044 6.6799216 6.4167843
1370423_at 5.1244073 5.486111 5.499677 5.375704 5.2526655 5.3700786 5.2806435 5.769461 5.631529 5.7542686 5.668785 5.666696
1370424_at 3.9575114 4.2290773 3.987949 4.0650997 4.0917354 4.0514526 4.022102 4.0195875 4.1468754 3.991502 3.8622127 3.9355137
1370425_at 12.348479 11.975953 12.151426 12.384508 12.099794 11.548726 10.957612 9.744382 10.554788 9.937272 11.927271 10.62206
1370426_a_at 11.139721 10.951957 10.894133 10.87196 11.072281 11.011763 10.807121 10.541143 10.826042 10.796631 10.907189 10.954611
1370427_at 4.983289 4.9356933 5.1927953 4.9906206 5.085636 5.2559147 5.0422926 4.9635167 4.962615 4.7734423 4.935128 4.901538
1370428_x_at 11.452524 10.415268 11.388405 11.723749 10.526253 11.566687 11.488755 11.837688 11.635356 11.598333 11.566427 11.386322
1370429_at 9.646164 9.155095 9.642509 9.424862 9.371281 9.6675005 9.62808 10.043348 9.588765 9.68148 9.6273155 9.592486
1370430_at 4.8151217 5.105279 4.7061296 4.774959 4.8897443 4.8769035 4.674802 4.9237304 4.9239216 4.9116964 4.8121204 4.6033564
1370431_at 4.542737 4.531134 4.4833193 4.463581 4.493793 4.5671415 4.671219 4.6692486 4.5618114 4.9171314 4.7419457 4.446677
1370432_at 3.9807272 4.217559 4.045291 4.0276966 3.8497698 3.8981097 3.8688767 3.9922078 4.070458 3.6841555 3.826718 3.870015
1370433_at 9.8186 9.329678 10.09127 10.291004 9.484432 9.4607725 9.589959 9.8903 10.110403 9.863279 10.133708 10.014377
1370434_a_at 3.4762206 3.512217 3.4514716 3.4876733 3.418055 3.37945 3.5895588 3.671544 3.4466207 3.545309 3.4874046 3.4687529
1370435_a_at 6.394554 6.5186706 6.7245283 6.5260053 6.5341597 6.34115 6.641537 6.4252977 6.5508575 6.462283 6.76697 6.5623035
1370436_at 5.834979 7.655373 5.067947 5.8617425 6.077466 5.3938236 8.95083 6.424357 8.760205 6.257258 7.3859878 6.803729
1370437_at 6.237971 6.111478 6.1098948 6.282783 6.1014524 6.082206 6.0304503 5.827307 6.396916 6.2632103 6.5296893 6.4975505
1370438_at 5.851015 5.9770546 6.0467496 6.19168 6.162355 6.085894 6.0080233 6.004409 6.0305414 6.048123 5.9559984 6.0274854
1370439_a_at 3.2932768 3.5570102 3.2742424 3.310212 3.2922757 3.2192264 3.2531703 3.2529287 3.4202135 3.4432771 3.3752854 3.3477337
1370440_at 7.566419 7.5615816 7.6685896 7.8472786 7.6979904 7.804844 7.5416965 7.7453837 7.6802154 7.8988905 8.000804 8.042696
1370441_at 4.1452084 4.1709495 3.8977993 3.9013004 4.0099115 4.0702977 3.9762778 3.9111242 4.044145 3.9701238 3.9098608 4.083999
1370442_at 3.327401 3.3633628 3.3823495 3.3276532 3.3741353 3.3837824 3.3328927 3.4734166 3.405597 3.316608 3.3481686 3.2955709
1370443_at 7.5653634 7.206688 7.327162 7.316967 7.398802 7.365857 7.553062 7.3766956 7.3817477 7.2964563 7.626448 7.521515
1370444_at 6.2322693 6.0120134 5.6655583 6.0264626 5.73045 6.081731 6.2620697 5.974993 5.764863 5.8722672 5.7448363 5.843985
1370445_at 6.3730536 6.468235 6.540321 6.6652284 6.483291 6.561561 6.7943115 7.2011094 6.701864 6.668549 6.804462 6.8207145
1370446_at 6.250654 6.3769135 6.315922 6.41382 6.441984 6.4559555 6.1332927 6.262253 6.571093 6.5143256 6.463957 6.338724
1370447_at 5.013438 5.2998533 4.984541 5.0027747 5.008811 4.928818 5.217207 5.1019335 4.9419246 4.9602346 4.9729347 4.710747
1370448_at 4.431576 4.459919 4.5137625 4.5646877 4.3856325 4.37881 4.3165727 4.381669 4.281688 4.3690414 4.4197226 4.4736567
1370449_at 7.367942 7.455286 7.623124 7.7228694 7.527972 7.5439234 7.5069456 7.470249 7.5012536 7.4255877 7.6099586 7.555989
1370450_at 4.739059 4.704389 4.751479 4.8857903 4.817802 4.681967 4.7328277 4.807375 5.014348 4.9009356 4.8280663 4.63008
1370451_a_at 5.209552 5.322289 5.321648 5.0958347 5.318069 5.307663 5.3856797 5.2651715 5.293681 4.9146605 5.16123 5.056793
1370452_at 3.8204927 4.039876 4.2490964 4.023979 4.0918427 4.1081014 3.9968867 4.16136 4.197195 4.0493684 3.9507675 4.309218
1370453_at 5.0611987 4.954491 4.906108 4.654479 4.7501173 4.671793 4.732025 4.756257 4.5966153 4.8710527 4.777321 4.9131527
1370454_at 4.6635656 4.690763 4.6063957 4.807041 4.7764087 4.633925 4.4851475 4.5522747 4.935034 4.901663 4.8096514 4.5026436
1370455_a_at 3.2377558 3.2754543 3.3455675 3.2864432 3.1470592 3.3029687 3.2429037 3.1988788 3.3130803 3.299417 3.0990627 3.3405533
1370456_at 4.0294695 4.101038 4.0132036 3.8965242 3.9363544 3.84875 4.0706873 4.009906 3.7871244 3.673264 4.005966 3.7934465
1370457_at 4.0449243 3.9592094 4.082686 4.057955 3.9073849 4.0353622 4.037374 4.0486894 3.754164 4.0513053 3.9039698 4.018128
1370458_at 4.210742 4.0735054 4.2003455 4.317565 4.1736383 4.375483 4.1610527 4.1339397 4.258312 4.177238 4.1836815 4.1213646
1370459_at 4.3392243 4.282912 4.158517 3.7992666 4.260386 4.3693433 4.2725725 4.155737 4.1617355 4.319751 4.536048 4.4180636
1370460_at 7.1213436 6.9530616 7.138466 7.296503 7.1490855 6.8961415 7.054705 7.235664 6.7547793 7.209771 7.077853 7.024017
1370461_at 5.1209955 5.006053 5.261538 5.213426 5.166916 5.1381483 5.7226586 5.2426877 5.227893 5.2070065 5.095889 5.4509134
1370462_at 5.3519063 5.1567035 5.1132655 5.010891 4.8622155 4.8934755 6.0994554 5.0627565 5.2604985 5.0476737 5.243873 5.529807
1370463_x_at 6.1857095 7.0885077 6.188968 5.9661875 6.990707 6.0925574 6.2872734 6.168673 5.5608587 5.3236213 5.6530757 5.214323
1370464_at 5.1502857 5.073535 4.5146465 4.925813 4.8817134 4.8551106 4.947353 5.8021154 5.116472 6.17647 5.9851146 5.973169
1370465_at 5.072837 5.23385 4.9710298 5.0323267 5.271787 4.727777 5.3700953 5.62821 5.7214427 6.1220217 6.2665076 5.8370266
1370466_at 4.0279474 3.836681 3.869889 3.9433136 3.9855263 3.9003742 4.0020723 4.0780687 4.0665903 4.278756 4.160433 3.9732757
1370467_at 4.9389696 4.719958 4.7554545 4.752918 4.7631235 4.778963 4.793902 4.893551 4.877644 4.8153934 4.8147774 4.725743
1370468_at 3.250017 3.3812866 3.2282956 3.2556863 3.303863 3.2631726 3.3102717 3.124035 3.0975335 3.1631007 3.2446985 2.977335
1370469_at 5.4336295 5.864808 5.566498 5.533021 5.6860695 5.4619946 5.5626106 5.745706 5.639132 5.394061 5.551527 5.3793178
1370470_at 4.615696 4.4777646 4.4414907 4.4788685 4.4056225 4.274048 4.370555 4.0998354 4.054018 4.2803006 3.9052408 3.9439375
1370471_at 4.035396 3.93895 4.09624 4.0977488 4.121216 4.2828307 4.2019444 3.941951 4.1215963 4.0759315 3.9942288 4.021883
1370472_a_at 4.7875824 5.024665 4.8910627 4.7286873 5.057826 5.0749474 4.8856072 4.946543 4.829468 5.154515 4.9147096 4.6596823
1370473_a_at 5.8299723 5.969931 6.400192 6.0912347 6.00905 5.803829 5.8877964 6.256357 6.00558 6.077418 6.4156485 6.3394814
1370474_at 5.464984 4.9888973 5.352992 5.6791606 5.0819154 5.0018764 5.2569695 5.6689916 5.578361 5.381672 5.4829574 5.4179363
1370475_at 13.084354 13.280027 13.300817 13.282256 13.217712 13.215032 13.150326 13.195143 13.165042 13.233271 13.1447 13.151809
1370476_at 6.7237477 6.451618 6.8899984 6.9271493 6.8896375 6.8686852 6.7243 6.816199 7.1239843 7.0568194 6.823356 7.008783
1370477_at 3.771906 3.8266137 3.5910137 3.6694508 3.7947226 3.6219122 3.7294064 3.6589172 3.6959848 3.5785234 3.6332662 3.5296917
1370478_at 5.780023 5.890467 6.1388245 6.0283556 5.912781 6.0313745 5.823848 5.9750476 6.1339035 6.054631 6.1451178 5.947745
1370479_x_at 12.950305 12.306904 12.454949 12.71801 12.555817 12.266441 11.331726 7.9809637 9.080337 8.609235 12.445241 10.741981
1370480_at 3.9161594 4.1250477 4.0093985 3.9555295 3.9324813 3.9901395 4.1650124 4.0951405 4.074732 4.1105814 3.8054945 4.011406
1370481_at 5.58234 6.043746 5.9213557 5.546944 5.526444 5.9253683 5.8478165 5.665517 5.662389 5.973292 5.5635285 5.6653514
1370482_at 5.777317 5.6218996 5.554597 5.750032 5.7516756 5.809228 5.765747 5.5814466 6.016674 5.7831774 5.795302 5.74489
1370483_at 3.728517 3.8800437 3.8769844 3.779755 3.7677026 3.7175946 3.9690769 3.863819 3.8437135 3.7728264 3.9424226 3.9027095
1370484_at 5.0992994 4.97284 5.1329527 5.082198 5.139716 5.158821 5.145881 5.108692 5.106854 5.3323293 5.1419096 5.2566524
1370485_a_at 5.076223 4.690502 4.5349593 4.811911 5.0759263 4.828971 4.880153 5.0387983 4.707589 5.1519504 5.132918 5.083409
1370486_a_at 5.8385673 5.820774 5.4675484 5.520539 5.756821 5.7123585 5.7603254 5.936926 5.3778005 5.4863796 5.391921 5.3950977
1370487_a_at 6.598788 6.6455474 6.2589655 6.077209 6.2967305 6.329343 6.2247276 6.21869 6.461556 6.3487053 6.333195 5.9712453
1370488_a_at 6.430742 6.8132424 6.015923 6.783895 6.3973713 6.5883865 6.4556 6.6368732 6.524232 6.772994 6.239406 6.98766
1370489_a_at 3.9898162 4.068948 3.9962695 3.9134064 4.0128527 4.0133514 4.029503 4.034762 3.7309945 3.7338977 3.8660822 3.8667803
1370490_at 4.2218904 4.4174056 4.534756 5.132452 4.3619423 4.5100045 4.4233937 4.5699286 4.399496 4.7955027 4.4628677 4.775813
1370491_a_at 4.816663 5.1265483 5.5268707 5.11071 5.2720003 5.0358534 5.759053 5.934487 5.9112597 8.074308 5.0851207 6.2148247
1370492_a_at 4.405095 4.280159 4.301406 4.399679 4.3343725 4.3526325 4.219857 4.257441 4.3587127 4.337025 4.3573437 4.4276667
1370493_a_at 3.9451227 3.6480134 3.5624597 3.8592806 3.6279004 3.6866663 3.5696964 3.8930993 3.6265118 3.8148053 3.7107444 3.658602
1370494_at 5.319977 5.4232016 5.6701307 5.396037 5.378229 5.3633146 5.504716 5.588402 5.506432 5.2998514 5.1711597 5.2321415
1370495_s_at 13.27877 13.122824 13.266723 13.28379 13.316007 12.783507 12.560357 11.7253895 12.481427 12.143225 13.218572 12.773965
1370496_at 12.531519 12.560754 12.606866 12.687469 12.563255 12.490821 12.650144 12.500732 12.621826 12.4993725 12.713824 12.601644
1370497_at 4.0818624 4.170661 3.9262521 4.0263786 4.1687503 4.145952 4.0964026 4.066039 4.295049 4.126792 4.1254897 4.315143
1370498_at 3.235818 3.5870724 3.3926384 3.2944539 3.4819486 3.37041 3.3102717 3.452119 3.3427923 3.1859734 3.2681174 3.3201814
1370499_at 4.223158 4.4954286 4.0994263 4.1605825 4.3466606 4.278081 4.151078 4.0752416 4.122583 4.0112867 4.17584 4.187189
1370500_a_at 3.6053424 3.5771298 3.4999578 3.610712 3.572755 3.6355767 3.6027865 3.5482137 3.601651 3.563204 3.606545 3.488709
1370501_at 8.717981 8.596834 8.705099 8.716823 8.583021 8.642501 8.435396 8.721017 8.6730175 8.751494 8.648888 8.652895
1370502_at 4.02318 3.8079226 3.9889777 3.895008 3.8599339 3.7733364 3.94171 3.9157095 3.9339023 4.21546 4.011668 4.2238216
1370503_s_at 3.983644 3.8721237 4.1675377 4.050365 4.0276747 3.9909225 4.1814065 4.1966085 4.173443 3.992649 4.2941647 4.177589
1370504_a_at 6.0296702 6.130441 6.121126 6.014196 6.1955795 6.0857363 6.1018004 5.9991503 6.405923 6.062637 5.965323 6.2349553
1370505_at 5.8234034 6.0792656 5.8989425 5.9034553 6.1566877 6.2485275 5.683412 5.8873706 6.189787 6.0446334 6.1503935 6.407034
1370506_at 6.491575 6.6624303 6.4461355 6.458751 6.5774407 6.664858 6.671726 6.540485 6.6003942 6.601983 6.6172953 6.7944245
1370507_at 5.563261 5.4812603 5.5325203 5.631723 5.436597 5.4482627 5.489199 5.5070753 5.5086236 5.4340773 5.6330256 5.5213833
1370508_a_at 5.0605865 5.3473186 5.2517076 5.0898647 5.076432 5.15691 5.1754436 4.9764614 5.1882005 5.1809716 4.855001 5.0304255
1370509_at 6.9440346 6.4686017 6.4710593 6.815195 6.6035166 6.569074 7.139996 7.123169 7.0421014 7.1337323 6.89386 7.6329513
1370510_a_at 7.4224396 7.091037 7.182563 7.338426 7.3727 7.2839837 7.2424603 7.4538794 7.503852 7.4390182 7.3350186 7.3562164
1370511_at 13.965495 13.902473 13.889506 13.975434 13.8606415 13.902267 13.800601 13.793984 13.811861 13.810253 13.8657255 13.909523
1370512_at 7.8083286 7.665563 7.7734666 8.045515 7.7548394 7.8154435 7.88836 8.005077 7.8954515 7.9185963 7.6527967 7.794002
1370513_at 3.8104122 3.8180275 4.1942635 4.0528755 3.8388288 4.16891 3.9383588 4.0199676 4.014556 4.022084 3.8397214 3.933754
1370514_a_at 4.053625 4.1366434 4.1228933 4.132846 4.3100586 4.027423 4.3930044 4.084652 3.7144985 3.8029692 3.6189392 3.619276
1370515_x_at 4.2931395 4.5481606 4.4293976 4.547785 4.4481215 4.737123 4.572189 4.3910384 4.3988037 4.5735197 4.4096866 4.448835
1370516_at 6.123928 6.2819366 6.0494514 6.3570867 5.9621143 5.7371306 6.0370026 6.142574 6.022124 6.062246 6.729929 6.4146194
1370517_at 4.136995 4.1030145 3.8803933 3.6744134 3.975908 3.815868 3.8153777 3.6798143 4.019665 3.9400706 3.9250565 3.869997
1370518_a_at 3.905043 3.9559228 4.1634817 3.788826 3.8887918 4.0300627 3.9485602 4.1676006 4.08078 4.0909 4.0700474 3.9685364
1370519_at 4.782002 4.8041506 4.514484 4.5899553 4.674232 4.813686 4.7605453 4.856047 4.782866 4.782204 5.1082892 4.85352
1370520_at 3.9387965 3.9283187 4.1142826 4.1496143 3.9419868 4.0661554 3.9245472 3.9747756 3.897963 4.1492386 4.092861 4.0756617
1370521_at 6.1298876 6.034019 6.2344775 6.2485347 6.04153 6.29959 6.039575 6.3001976 6.4091983 6.3589807 6.403422 6.508091
1370522_at 8.8562975 8.899921 8.749488 8.821606 8.798975 9.07116 8.9966 9.079611 9.351012 8.774863 8.789385 8.824239
1370523_a_at 7.716676 7.0982394 7.668348 7.9042454 7.8466773 7.680546 7.2714686 7.233907 7.210639 7.4270234 7.551323 7.9000244
1370524_at 9.282907 8.819616 9.046928 9.331438 9.112349 9.178913 8.798125 8.899265 8.923763 8.932114 9.099253 9.102002
1370525_at 8.200703 7.8134627 8.298258 8.253998 8.283863 8.272715 7.838694 8.1897335 8.251324 8.228191 8.315237 8.232853
1370526_at 5.6854324 6.8508124 7.079807 5.5113335 5.7884655 7.0157614 5.7518754 5.4664173 5.759664 5.466921 5.8064184 5.5449753
1370527_a_at 8.408201 8.479919 8.455316 8.460439 8.679383 8.747317 8.378983 8.503098 8.490701 8.595477 8.707692 8.62899
1370528_at 6.333217 6.472626 6.3906565 6.2836194 6.433156 6.3677015 6.5382977 6.3389735 6.0848866 6.2195363 6.015844 6.256949
1370529_a_at 7.504826 7.154973 7.081674 7.0229416 7.3650146 7.0194016 7.0027704 7.0266395 7.1851606 6.8203125 7.081207 7.1275735
1370530_a_at 8.001872 7.694185 7.7207613 7.5424156 7.8296022 7.5327997 7.422747 7.301931 7.503214 7.1917677 7.5508823 7.4941792
1370531_a_at 5.090149 5.034666 5.146025 5.008353 5.040621 4.874679 4.7758675 4.777914 4.5795403 4.526745 4.7203445 4.9119196
1370532_at 5.721904 6.0553102 5.8695974 6.0534954 5.8075595 6.0028396 6.030632 5.8532662 5.6208887 5.6589622 5.789533 5.742731
1370533_at 4.3276405 4.3922424 4.1711655 4.3578234 4.194457 4.3405924 4.1927357 4.452054 4.406078 4.4637065 4.4666243 4.4935803
1370534_at 6.9759665 7.0970864 6.808585 7.2028556 7.193313 7.012984 6.80693 7.034744 7.1968474 7.232167 7.2159805 6.858768
1370535_at 4.254525 4.3650856 4.3445563 4.3685865 4.497631 4.348875 4.398259 4.250846 4.1916885 4.4005833 4.1391115 4.428421
1370536_at 5.2689667 5.3058486 5.246262 5.095214 5.371751 5.06318 5.393162 5.1402397 5.0096493 5.111884 5.0262027 5.0696793
1370537_at 6.562321 6.54673 6.569099 6.266325 6.440998 6.4638023 6.6120505 6.233055 6.838775 6.6560583 6.7005086 6.8559155
1370538_at 7.4454412 7.7179184 7.8377624 7.336976 7.7344494 7.232447 7.440581 6.7993593 7.0865617 7.233686 7.0489664 6.97227
1370539_at 6.9640875 6.3981833 6.728423 6.73357 6.4179783 6.612102 6.1582355 6.749909 6.547109 6.624875 7.0693645 6.7506857
1370540_at 4.138257 4.16885 4.0864997 4.162801 4.117704 4.207824 4.098437 4.2885447 4.3058634 4.4132733 4.454182 4.675015
1370541_at 5.8894477 5.4370337 5.4971895 5.685839 5.822642 5.667261 5.3157926 6.0073066 6.210593 6.2904754 7.085113 7.3761435
1370542_a_at 6.7124734 6.409441 6.0385246 6.5367894 6.4406524 6.2079945 6.27351 6.5999193 6.5151467 6.591473 6.49294 6.567077
1370543_at 6.7761974 6.5181723 6.4794574 7.087036 6.9516 6.84002 6.450925 6.481581 6.9291997 6.5801573 6.725648 6.9043245
1370544_at 5.792026 5.765593 5.9118204 5.9888735 6.100415 6.0411997 6.2451735 6.0011673 6.298751 6.160812 6.146278 6.303361
1370545_at 5.1356444 5.469496 5.316334 5.1816974 5.3161445 5.5522795 5.415186 5.4574356 5.568501 5.628533 5.3173923 5.224312
1370546_at 4.554669 4.5112667 4.2894354 4.297724 4.366477 4.3516846 4.403242 4.736047 4.3852315 4.680536 4.3496203 4.3408813
1370547_at 13.970702 13.948523 13.971741 14.010568 13.970472 13.923408 13.940178 13.90899 13.871242 13.940178 13.972697 13.963054
1370548_at 6.79987 7.1724396 6.890917 6.852859 6.8016415 7.370532 7.261454 8.407445 7.9803085 7.5865097 7.919047 7.737929
1370549_at 5.625547 5.7649417 5.834772 5.951656 5.9335804 5.816657 5.9038296 5.3967185 5.9559236 5.78724 5.515524 5.600387
1370550_at 5.801652 5.587418 5.592578 5.6033115 5.4601436 5.755548 5.6952457 5.505677 5.6177034 5.632119 5.7227125 5.892517
1370551_a_at 7.3206553 7.1106124 7.651064 7.3029194 7.4256115 7.5988545 7.658795 7.521318 7.4983535 7.566191 7.250791 7.4448714
1370552_at 5.641263 5.733844 5.792215 5.607394 5.6705523 5.7459307 5.815612 5.842853 5.779265 5.6907454 5.7736845 6.1522946
1370553_at 7.0097895 7.30043 6.8563733 6.9785085 6.8248563 6.776036 6.6979547 7.282146 6.9808445 7.4232907 6.845115 7.1011424
1370554_at 8.329245 8.12224 8.181973 8.271904 8.040617 8.222118 8.080454 7.9814973 8.160167 8.446118 8.33185 8.254298
1370555_at 4.695673 4.764535 4.934304 4.578064 4.789386 4.8934755 4.681013 4.614317 4.8500853 4.663947 4.652501 4.628688
1370556_at 5.444335 5.285396 5.1975765 5.135753 5.178643 5.30347 5.360883 5.3678374 5.1632214 5.364387 5.11495 5.181135
1370557_a_at 3.9222128 3.7748537 3.868896 3.6747196 3.90322 3.7651381 4.069276 3.8664768 3.8827784 3.7380226 3.8389904 3.8358753
1370558_a_at 3.2544434 3.2485356 3.2857192 3.2546582 3.1802049 3.2597501 3.3982515 3.3870246 3.068181 3.258657 3.3744035 3.029125
1370559_at 3.8911436 3.866022 3.7134495 3.803895 3.7748725 3.827765 3.934089 3.6673765 3.810315 3.8624396 3.8940337 3.814944
1370560_at 4.347973 4.349928 4.3200216 4.3440924 4.3992434 4.4145637 4.40539 4.455479 4.422552 4.262736 4.4036903 4.4264145
1370561_at 4.107572 3.8853016 3.8360767 3.932439 3.8642063 3.849276 4.0453835 3.967575 3.8909507 4.174807 4.1546307 4.0362425
1370562_at 4.8783765 5.0868106 4.7306614 4.946431 5.0475802 5.093465 5.2659535 4.8805704 5.19739 4.946856 4.9014907 4.81353
1370563_at 11.2644005 11.470314 11.261196 11.548827 11.301273 11.573589 11.540135 11.792076 11.639823 11.84816 11.390478 11.717136
1370564_at 4.255696 4.431245 4.357659 4.2602797 4.440678 4.374397 4.3286257 4.455543 4.2333255 4.4738393 4.2988276 4.534342
1370565_at 4.4570637 4.5282135 4.5009537 4.836559 4.7474895 4.8864784 4.449425 4.3677387 5.1267567 4.7471657 4.8166904 4.3764763
1370566_at 9.913135 9.436462 9.461008 10.007317 9.858937 8.432406 8.0515995 6.2602105 6.329523 6.5393395 9.428011 7.1691823
1370567_at 6.5078936 6.545494 6.5433674 6.488495 6.3785434 6.367773 6.4444222 6.488979 6.7357774 6.3652487 6.668633 6.6877766
1370568_at 5.5490174 5.8267655 5.740576 5.5184655 5.699074 5.790971 5.6627545 5.773885 5.8017235 5.8871403 5.7313313 5.7476835
1370569_at 5.087182 5.0248647 4.8823957 5.1161084 4.9439125 5.2999806 4.983927 5.2682023 5.692291 5.3869553 5.300227 5.362786
1370570_at 6.4514503 6.621901 6.606116 6.803646 6.393199 6.706465 6.6126385 6.892494 6.7275352 6.996444 7.1115127 6.9219275
1370571_at 4.871339 5.1391873 5.289798 5.0300803 5.1770287 5.0782804 5.55612 6.03623 6.34623 6.8989944 5.1416993 5.169664
1370572_at 3.7642877 3.856606 3.7807033 3.805288 3.854875 3.8403943 3.9107652 3.832871 3.8353379 3.9227405 4.062082 3.6310828
1370573_at 9.264386 9.433227 9.39036 9.479899 9.6845255 9.7720995 9.6280775 9.737239 10.143584 9.857283 9.587763 9.706928
1370574_a_at 7.108106 7.0466604 6.847303 7.043578 7.1258736 7.1817994 7.1188684 6.9661937 7.0335293 6.9654503 7.0464826 6.97021
1370575_a_at 8.550652 8.290784 7.9930043 8.072898 8.470451 8.41181 8.103624 7.7477083 8.296097 8.319413 7.986867 8.257471
1370576_at 5.7470384 5.6062427 5.4564323 5.74172 5.5973077 5.373829 5.3483677 5.3883986 5.5743375 5.512845 5.5005503 5.540262
1370577_at 5.7039466 5.7625723 6.021647 5.904399 5.923756 5.680912 5.9493585 6.216673 6.198399 5.854497 6.0784016 6.169497
1370578_at 6.9660835 7.000646 6.969626 7.1941257 6.847626 7.3638034 7.0843463 7.3233495 7.3739944 7.1822934 7.229632 7.4154778
1370579_at 9.105127 9.322668 9.054089 9.440102 9.206268 9.061256 9.226383 9.308444 9.31535 9.222065 9.195461 9.073269
1370580_a_at 12.881707 13.26457 13.197279 13.393332 13.288589 13.2843275 13.292418 13.358115 13.291144 13.3055725 13.3120365 13.412744
1370581_at 4.4920216 4.8750124 4.7017746 4.4280653 4.330925 4.4831276 4.41578 4.7785664 4.7746496 4.9238796 4.6209726 4.507864
1370582_a_at 3.3023217 3.284486 3.294965 3.4048476 3.3491817 3.3573384 3.3918116 3.435437 3.389887 3.3057745 3.2832541 3.2660189
1370583_s_at 6.4255223 6.507343 5.839634 5.7265997 6.0340214 6.032206 6.6147594 6.922311 6.5027704 7.116875 7.041456 6.7330046
1370584_a_at 5.981194 6.2564654 6.29073 5.498619 6.643598 6.1070447 6.1865716 5.3177085 6.192322 5.571061 5.244397 6.457951
1370585_a_at 6.2665257 6.150491 6.2911544 6.623966 5.89329 6.5223465 5.9632096 6.5987816 6.5334315 6.1630807 6.736781 6.3559103
1370586_a_at 5.8462377 5.9104147 5.927225 5.8126917 5.817545 5.782955 5.8084974 5.866658 5.972008 5.8094225 5.86237 5.7705116
1370587_at 4.7824926 4.928561 4.7875156 4.659688 4.769346 4.7222004 4.955412 4.765992 4.820357 4.824976 4.772403 4.8637457
1370588_a_at 4.255247 4.100129 4.2374144 4.560797 4.4361315 4.001049 4.342089 4.1895685 4.484296 4.3915496 4.4219356 4.792005
1370589_at 5.111464 4.9766135 5.2182317 5.1359687 4.9677625 5.0613775 4.94077 4.919405 5.074635 5.164023 5.1304126 5.154017
1370590_at 7.275172 7.292536 7.0817246 7.2600837 7.2817516 7.0762577 7.2199054 7.121368 7.3377705 7.1323338 7.29189 7.3469887
1370591_at 7.2678 7.113683 7.3208084 7.3748055 7.0419383 7.2827663 7.3733053 7.47842 7.499159 7.382197 7.0939355 7.501036
1370592_at 5.664785 6.327422 6.17458 6.3645983 5.4870024 5.665324 5.405864 5.79791 6.525231 5.6044526 7.035443 6.4033346
1370593_at 13.614791 13.333114 13.51807 13.648675 13.149039 12.323221 11.878865 5.4416513 8.173186 6.804055 12.955117 11.388593
1370594_at 5.046235 5.289934 5.409259 5.397753 5.2521105 5.3938236 5.286623 5.2200565 5.383711 5.4068975 5.383402 5.301058
1370595_a_at 4.173027 3.9685476 3.8609905 4.2149777 3.9556723 3.9402287 4.152107 4.155737 4.0580025 4.1700873 4.1436234 3.981993
1370596_a_at 4.110609 4.204305 3.9416466 4.265583 4.1479735 3.9796183 4.04924 4.0585575 4.2764864 4.2324514 4.099445 4.016699
1370597_at 6.1980395 6.1167955 6.770368 6.3763113 6.535453 6.1234508 6.595125 6.2663555 6.148156 6.2688937 5.8894653 6.3883615
1370598_a_at 4.3829107 4.8610277 4.3509746 4.5273085 4.5372496 4.3983965 4.342244 4.488018 4.3500137 4.4482775 4.4892564 4.326699
1370599_a_at 7.8663206 7.906441 7.62211 7.758168 7.7565203 7.9382296 7.7503924 8.054626 8.032593 8.056743 7.4551086 8.014336
1370600_at 5.770749 5.6428967 5.179154 5.7233844 5.506634 5.9404507 5.508871 5.322173 5.404133 5.267095 5.546891 5.2855678
1370601_a_at 4.7189074 4.816868 4.753214 4.8547816 4.8618774 4.6827517 4.530613 4.588648 4.8836703 4.975294 4.848748 4.7300653
1370602_at 4.5050735 4.620007 4.713895 4.5826187 4.550782 4.758112 4.626157 4.535075 4.764583 4.799515 4.490213 4.56143
1370603_a_at 5.6111317 5.727234 5.3504863 5.635298 5.611974 6.0040975 5.523657 5.958181 5.794388 5.6153665 6.0471187 5.867151
1370604_at 3.7928813 3.9198987 3.7494738 3.8306634 3.900579 3.9199827 3.9879375 4.091271 3.7988229 3.8325236 4.0637093 3.6886117
1370605_s_at 6.2536006 5.936215 5.7082605 6.0671096 5.9501286 6.1923776 5.861746 5.8661804 5.300253 5.601841 5.9563227 5.7115192
1370606_at 5.99488 5.8882546 6.6981335 6.608891 6.2841926 6.1564965 6.1955214 6.300025 6.3815885 6.3456554 6.2790203 6.487589
1370607_a_at 5.00193 4.5505476 4.681713 4.5820594 4.786337 4.5681233 4.5539513 4.7723866 4.750499 4.562003 4.61337 4.819684
1370608_at 3.779848 3.8401697 3.7920856 3.6450243 3.7707622 3.6239429 3.6626859 3.5813441 3.810315 3.735729 3.6842241 3.7793164
1370609_a_at 9.662784 9.687681 9.722134 9.497619 9.690347 9.592081 9.730404 9.7914505 9.999618 9.87436 10.017887 10.093093
1370610_at 4.566905 4.5463343 4.5371265 4.6530166 4.762886 4.726487 4.7093654 4.7291594 4.886608 4.5406017 4.73072 4.77177
1370611_at 6.158777 6.0673795 6.0475388 6.081717 6.1557055 5.9832983 6.29589 6.2137585 6.028116 6.0141535 6.022991 5.9369087
1370612_at 6.892925 6.586802 6.3910117 6.507844 6.5479574 6.547499 6.6519284 6.5751686 6.1580877 6.672364 6.4147377 6.3600407
1370613_s_at 12.739901 12.381556 12.636785 12.630626 12.236544 12.649755 12.8570595 12.80057 12.868013 12.715211 12.944812 12.683479
1370614_s_at 6.0119176 5.8744926 5.8225513 5.609388 5.973239 5.9169254 5.9480667 5.9021072 5.5992775 5.631432 5.8250704 5.5922136
1370615_at 4.9686985 4.8861446 5.1772556 5.2189617 4.945998 5.2468166 5.1327906 4.8776464 5.0086966 4.910283 5.0440793 5.1478214
1370616_at 5.4620056 4.992386 5.1643815 5.280529 5.244627 5.0259748 5.1685224 5.2785196 5.3146114 5.295273 5.0996504 5.503949
1370617_at 4.8038206 4.746047 4.9335814 4.832302 4.8076034 4.6143637 4.9115434 4.672635 4.97858 4.9260874 4.897189 4.77363
1370618_at 7.84882 8.067051 7.7862678 7.9878073 7.942033 8.022821 8.054917 8.072664 8.219811 7.994502 7.9426756 7.9937387
1370619_at 4.5232644 4.884212 4.5574784 4.9236174 4.69737 4.8333454 4.660282 4.9119854 4.8745003 5.0796666 5.0434084 5.348527
1370620_at 4.789674 4.938304 4.8914504 4.8605824 4.948441 4.8687277 4.8299356 5.140698 4.8348303 4.7845645 4.8588047 4.686333
1370621_at 5.262737 5.4227886 5.4602823 5.1492944 4.908007 5.1797123 5.144662 5.241892 5.2469406 5.0979238 5.3492703 5.2023134
1370622_at 4.141648 4.062328 4.2894354 4.2653685 4.033119 4.3420134 4.2994766 4.063059 4.136571 4.373388 4.2756467 4.3047566
1370623_at 7.187936 7.293242 7.228922 7.171439 7.2951593 7.080744 7.154386 7.327402 6.893631 7.287187 7.0649023 7.2911515
1370624_at 4.703335 4.7746754 4.6910796 4.6235533 4.9546204 4.724631 4.7525516 4.7812676 4.842071 4.7977986 4.7799373 4.87159
1370625_at 3.8371534 3.7748537 3.7644975 3.9425313 3.9925342 4.044073 3.9203744 4.1464252 4.1933403 4.1645675 4.0961275 4.1621275
1370626_at 3.466747 3.557844 3.4071968 3.3683004 3.3999863 3.4577837 3.3871717 3.3022835 3.4290915 3.3745644 3.4683738 3.3967376
1370627_at 4.5732684 4.7969136 5.088062 4.742259 4.7039905 4.6943297 4.8019123 4.8569927 4.627407 4.696151 4.710683 4.8249826
1370628_at 4.7719254 4.7431865 4.673732 4.8707404 4.839788 4.797521 4.8763986 5.1921024 5.0054455 5.1518636 5.748052 5.2524624
1370629_at 3.631872 3.847876 3.7525864 3.7059424 3.8535933 4.096098 3.8405106 3.7708497 3.7393923 3.729886 3.9254668 3.6952825
1370630_a_at 6.71423 6.7915297 6.3894277 7.1975303 6.7807956 6.881049 6.933363 7.383925 6.659328 7.1655526 6.436467 6.95054
1370631_at 4.340944 4.1130476 4.1897545 4.1563587 4.3228745 4.242994 4.25379 4.4114227 4.4089212 4.1791487 4.3222547 4.240621
1370632_at 4.4964657 4.4730177 4.462964 4.3101387 4.5000896 4.67984 4.484514 4.3841343 4.804058 4.5211525 4.923484 4.412154
1370633_at 5.4478874 5.3295145 5.053793 5.0347548 5.0379057 5.0259748 5.3709507 5.0308256 5.0615964 4.9093885 4.838892 4.912035
1370634_x_at 6.9198666 6.822778 6.561293 6.5516524 6.587007 6.76334 6.539005 6.6115923 6.49433 6.644171 6.522435 6.455321
1370635_at 5.1087737 4.8821664 4.8523374 5.0848017 5.1524587 5.358431 5.1009254 5.0087137 5.382943 5.352311 5.3002095 5.371915
1370636_at 4.681117 4.7280893 4.620784 4.6171336 4.591338 4.666117 4.833209 4.695115 4.717745 4.711147 4.496748 4.7672224
1370637_at 4.4425316 4.3199797 4.190219 4.309748 4.206094 4.246876 4.375218 4.322528 4.5283937 4.3185244 4.5428553 4.5995736
1370638_at 4.585226 4.73337 4.9178166 4.939839 4.9077005 4.9397244 4.8182592 4.873662 5.022993 4.72949 5.0316834 4.997449
1370639_at 7.9191337 7.7262135 7.965928 7.6183753 7.7109666 7.856541 7.9210987 7.8096433 7.94535 7.70189 8.140668 8.06052
1370640_a_at 5.554658 5.7651205 5.69108 5.613306 5.6603584 5.597128 5.8432846 5.545103 5.420988 5.6046476 5.4138737 5.528305
1370641_s_at 6.2395053 6.6831417 6.359168 6.2911506 6.398666 6.3099713 6.6817193 6.2503195 6.200125 6.422471 6.309745 6.507303
1370642_s_at 6.8671694 6.690942 6.804367 7.235834 6.733488 6.7509236 7.0494967 6.7395396 6.53182 6.750644 6.210371 7.011813
1370643_a_at 5.469718 5.589444 5.342883 5.475044 5.6649933 5.631719 5.4754286 5.540605 5.478735 5.6926527 5.571674 5.4186783
1370644_at 3.7500002 3.6923018 3.6934464 3.799232 3.6306715 3.614546 3.7924483 3.5966604 3.395294 3.6951034 3.6395113 3.6745362
1370645_at 4.364517 4.473236 4.2455773 4.476613 4.4031415 4.6543818 4.6392074 4.4130764 4.281273 4.2691545 4.1812162 4.400967
1370646_at 6.17321 6.1863375 6.435899 6.1990376 6.182023 6.472893 6.426853 6.5148616 6.4376497 6.6474667 6.7512794 6.4217834
1370647_at 4.539066 4.763926 4.4887686 4.2965384 4.4559813 4.4184537 4.408018 4.1895685 4.6358123 4.4624896 4.2991343 4.475806
1370648_a_at 5.444399 5.2946205 5.5661707 5.453863 5.38562 5.416214 5.6388674 5.3578415 5.2840395 5.1527925 5.3949227 5.182657
1370649_at 5.9090075 5.636608 6.0339723 5.614454 6.0943794 5.9961777 6.0329037 5.930191 5.6075077 5.8000913 5.7807565 5.7892303
[truncated: 3,479,535 more chars]
