# Supplementary material for: Transcriptomic point of departure determination: a comparison of distribution-based and gene set-based approaches
Source: Front Genet. 2024 May 9;15:1374791. doi: 10.3389/fgene.2024.1374791 (PMC11112360; doi:10.3389/fgene.2024.1374791)
Supplement: Supplementary file 6 [file DataSheet1.zip › Data Sheet 1/methyltestosterone_29day_Rat_Liver_rma.txt]

ProbesetID V2 V3 V4 V5 V6 V7 V8 V9 V10 V11 V12 V13
Dose 0 0 0 30 30 30 100 100 100 300 300 300
1367452_at 9.944851 9.939115 9.964981 10.0398035 9.986261 10.135411 10.066971 10.121444 10.093734 9.834386 10.001879 10.03154
1367453_at 9.935388 9.990709 10.138002 10.0605 10.007653 10.102094 10.097259 10.171766 10.075775 10.127053 10.236945 10.203122
1367454_at 9.399223 9.28184 9.418663 9.521083 9.666743 9.4830675 9.63653 9.641795 9.552147 9.681638 9.610267 9.51572
1367455_at 11.288084 11.274203 11.075885 11.224538 11.514017 11.171738 10.928093 11.450452 11.363367 11.641352 11.483884 11.422842
1367456_at 11.695599 11.650173 11.638478 11.63481 11.569694 11.649724 11.848201 11.542415 11.65719 11.728098 11.6336565 11.719126
1367457_at 8.6472225 8.685122 8.678703 8.9618225 8.803736 8.856093 8.749728 9.076292 8.823416 8.878728 9.049409 8.959822
1367458_at 8.817955 8.69513 8.689455 8.790483 8.777962 8.797539 8.791444 8.758617 8.76359 8.80743 8.825079 8.817724
1367459_at 12.055704 12.009078 12.109353 12.174889 12.194463 12.156048 12.152411 12.163605 12.160944 12.245654 12.1964 12.190944
1367460_at 11.346078 11.34584 11.297424 11.355805 11.325823 11.406196 11.41049 11.4006605 11.416364 11.63054 11.550081 11.524118
1367461_at 9.909005 9.993747 10.080572 10.072737 10.012374 10.005602 10.313364 10.1757765 10.081978 10.077217 10.048113 10.110847
1367462_at 10.942893 10.926574 10.546967 10.748306 10.771678 10.77955 10.808325 10.736738 10.740869 10.442384 10.973645 11.134207
1367463_at 10.925748 11.100593 11.196595 10.999907 11.126325 10.903033 10.982542 10.684547 11.013601 11.094864 10.891752 11.176165
1367464_at 9.26518 9.168678 9.1072445 9.211969 9.279463 9.114559 9.38893 9.17986 9.31524 9.256595 9.235453 9.399151
1367465_at 10.219306 10.056401 10.237674 10.3287945 10.164185 10.426191 10.344634 10.37127 10.193602 10.117062 10.375443 10.413042
1367466_at 9.841204 9.782648 9.619001 9.865846 10.134863 9.984329 9.354741 10.200669 10.021101 10.00599 10.119474 9.81497
1367467_at 11.528417 11.505829 11.55145 11.5130205 11.461931 11.446578 11.440468 11.498552 11.420786 11.287725 11.504922 11.544549
1367468_at 9.710524 9.451287 9.442931 9.475177 9.446421 9.589182 9.605568 9.393467 9.682179 9.321627 9.41658 9.712041
1367469_at 11.861291 11.770052 11.752228 11.659704 11.950485 11.731569 11.764106 11.770244 11.914392 11.887119 11.763278 11.760616
1367470_at 10.205183 10.167988 10.18783 10.310319 10.274175 10.198904 10.229316 10.396314 10.385043 10.386841 10.333129 10.437548
1367471_at 8.673741 8.675252 8.797899 8.670882 8.464401 8.598849 9.108225 8.564087 8.734153 8.9339695 8.756282 8.842899
1367472_at 10.012872 9.994084 9.865804 10.11137 10.110812 10.176858 9.722887 10.351678 10.094084 10.297477 10.245057 10.160137
1367473_at 9.840779 9.952555 9.890165 9.931312 9.934635 9.940266 9.890424 10.014729 10.060195 9.955571 10.037066 10.118396
1367474_at 9.475503 9.565163 9.481856 9.635834 9.73688 9.684276 9.501751 9.744703 9.726695 9.767153 9.699233 9.594786
1367475_at 10.392613 10.496529 10.409425 10.467263 10.443041 10.5972 10.405809 10.519131 10.4046545 10.587673 10.534054 10.606011
1367476_at 11.121229 10.941821 11.073971 10.993091 10.895478 11.073372 11.039614 11.010416 11.018193 11.057599 10.961504 10.974937
1367477_at 9.43243 9.437587 9.763457 9.740895 9.462309 9.681467 10.035923 9.545624 9.730811 9.625902 9.69242 9.799864
1367478_at 8.136944 8.147366 8.130419 8.051325 7.9157143 8.307981 8.0212755 8.199482 8.144203 8.431215 8.1743355 8.265514
1367479_at 11.033951 11.081023 11.140581 11.2154 11.028257 11.118029 11.203333 10.975744 11.146466 10.789589 11.020249 11.212445
1367480_at 9.291386 9.324723 9.303455 9.198342 9.199016 9.148954 9.513388 9.170678 9.322003 9.316697 9.185664 9.240538
1367481_at 8.845517 8.8969 8.907774 8.935417 8.805886 9.025778 9.237367 8.751845 8.910536 9.107096 8.977142 9.13335
1367482_at 9.534813 9.456978 9.498158 9.604531 9.339734 9.585909 10.074577 9.611223 9.557632 9.331836 9.575748 9.814544
1367483_at 8.369627 8.438402 8.4512825 8.608366 8.291834 8.570084 8.594271 8.341612 8.424192 8.240065 8.306002 8.595118
1367484_at 9.1007805 9.17551 9.104874 9.015043 9.057573 9.07816 9.050144 9.002365 9.177989 9.13681 9.102054 9.1723385
1367485_at 9.572301 9.500148 9.451458 9.547135 9.708354 9.563665 9.827513 9.701886 9.611711 9.506396 9.67114 9.780012
1367486_at 9.629669 9.605828 9.567257 9.618527 9.56111 9.580722 9.767168 9.729905 9.673818 9.692751 9.629279 9.509031
1367487_at 7.780205 7.663192 7.850079 7.9942894 7.6276374 7.9408083 7.7655706 7.8988476 7.996496 7.9829826 7.956004 8.063565
1367488_at 7.4086485 7.608031 7.744041 7.673758 7.8810115 7.911737 6.881813 8.232601 7.8623443 8.070179 8.088644 8.028479
1367489_at 6.5089955 6.8215575 6.736882 6.696882 6.9192533 6.724516 6.4181533 6.813079 6.808229 6.5816674 6.6869736 6.774446
1367490_at 6.5312233 6.649685 6.8727674 6.995018 6.6887064 6.856986 6.6481476 7.0415416 6.8529177 6.928387 6.915967 7.044181
1367491_at 8.886263 8.89502 8.8670025 9.103601 9.041435 8.869199 8.73123 9.124647 9.178041 8.884115 9.116882 9.082836
1367492_at 8.794902 8.834436 8.885611 8.951799 8.764965 8.79271 8.899326 8.958641 8.863371 8.803705 8.917063 8.962536
1367493_at 9.600714 9.6395445 9.701681 9.640845 9.63648 9.603753 9.789779 9.6732855 9.709996 9.838126 9.615991 9.476628
1367494_at 9.690542 9.797014 9.769296 9.653786 9.553506 9.610839 9.800304 9.639554 9.790904 9.48867 9.698477 9.843662
1367495_at 6.772023 6.5403934 6.8144164 6.834163 6.5928516 6.9209023 7.181747 7.038585 6.9621186 6.959246 7.075288 7.155042
1367496_at 11.272895 11.190795 11.229686 11.226233 11.30024 11.230703 10.862571 11.370355 11.314682 11.14375 11.302869 11.193865
1367497_at 8.635277 8.514012 8.341824 8.599129 8.476037 8.753951 8.658266 8.838088 8.788143 8.204615 8.491212 8.713754
1367498_at 8.3255415 8.376047 8.622351 8.461235 8.287864 8.572675 8.323217 8.50173 8.49795 8.351629 8.528252 8.52573
1367499_at 8.184656 8.141338 8.020718 8.197727 8.153509 8.041136 8.097416 8.122667 8.014341 8.104954 7.994597 8.0260315
1367500_at 9.94963 9.931611 9.969627 10.07975 9.95503 10.113456 10.15792 9.920453 10.122767 9.972203 10.065545 10.108464
1367501_at 8.5024395 8.438738 8.392037 8.574661 8.598262 8.521928 8.273295 8.534342 8.543156 8.432964 8.589823 8.538015
1367502_at 8.073589 8.089192 8.016727 8.16081 8.042948 8.098066 8.233668 8.036963 8.148742 8.147052 8.334242 8.323715
1367503_at 10.698332 10.771527 10.723451 10.887037 10.617475 10.7816725 10.689721 10.80231 10.769269 10.797976 10.7907095 10.965265
1367504_at 7.928658 7.9358926 8.034582 8.02849 7.999144 8.00639 7.8320136 8.279665 8.1462345 8.300966 8.235422 8.352623
1367505_at 7.7507615 7.620145 7.763372 7.6412344 7.6817913 7.663269 7.6063 7.8127093 7.624464 7.841582 7.5566835 7.809606
1367506_at 9.484445 9.463873 9.442612 9.5986 9.405859 9.518055 9.729546 9.386219 9.402681 9.509582 9.41458 9.560857
1367507_at 7.1633444 7.005869 7.2907124 7.233579 7.1264486 7.218296 7.609741 7.0315933 7.295254 7.021242 7.07909 7.2821655
1367508_at 8.537531 8.500768 8.578111 8.646644 8.468677 8.5952215 8.844535 8.5622835 8.723664 8.572386 8.541925 8.7768345
1367509_at 9.458837 9.533512 9.624167 9.543333 9.3934355 9.589164 9.658352 9.408445 9.367331 9.549876 9.453734 9.612221
1367510_at 9.76574 9.672206 9.737849 9.593002 9.565607 9.600935 9.4590645 9.714979 9.459028 9.606108 9.36245 9.779654
1367511_at 8.013185 8.167452 8.094353 8.159278 8.212366 8.062372 8.204117 8.307475 8.167232 8.192359 8.1568 8.315917
1367512_at 10.846391 10.909281 10.964161 11.05687 11.000298 11.107744 10.948385 11.11827 11.085065 10.9962635 11.161173 11.169325
1367513_at 7.862981 7.655242 7.5896716 7.612567 7.656032 7.659607 7.392555 8.056108 7.5196548 7.9339385 7.464814 7.890648
1367514_at 7.2528 7.4581122 7.44286 7.581511 7.478172 7.567418 7.516376 7.561461 7.544054 8.102838 7.838363 7.8279724
1367515_at 7.1331716 7.2786717 7.240174 7.0192137 7.4351506 7.3164163 7.47485 7.2252717 7.4923987 7.414533 7.3136125 7.4854717
1367516_at 8.75378 8.638898 8.51834 8.492211 8.418121 8.644005 8.413427 8.6598015 8.5425415 8.620443 8.545473 8.656456
1367517_at 7.1440797 7.023013 7.149963 7.324157 7.553658 7.426009 6.912616 7.8309426 7.4686966 7.399189 7.5094275 6.979043
1367518_at 8.30027 8.515703 8.452526 8.504799 8.467905 8.551881 7.886424 8.609072 8.492306 8.456593 8.602483 8.614155
1367519_at 8.106834 8.364979 8.466092 8.448132 8.232468 8.230361 8.226268 8.321525 8.40472 8.231716 8.211405 8.428263
1367520_at 9.761979 9.761939 9.814608 9.842759 9.706579 9.905222 9.941509 9.866753 9.803197 9.848513 9.792486 9.871293
1367521_at 6.7676473 7.182221 7.0744333 6.882045 7.077418 7.18191 7.0000453 6.9069204 7.200741 6.227711 6.8026366 6.868522
1367522_at 9.286715 9.273194 9.287037 9.185888 9.1704035 9.180456 9.312497 9.351121 9.262271 9.083967 9.303887 9.444183
1367523_at 7.7783084 7.813017 7.897384 7.9035873 7.7854457 7.7620525 8.218222 7.8905315 7.9554443 8.057558 8.016129 8.189835
1367524_at 7.482497 7.392826 7.6095243 7.5283275 7.412385 7.706196 7.3864822 7.550604 7.5664062 7.6222258 7.689528 7.6255007
1367525_at 9.242185 9.268049 9.11193 9.234978 9.435373 9.226775 8.908563 9.427662 9.476177 9.374557 9.407249 9.314873
1367526_at 8.468097 8.622757 8.319269 8.49222 8.26153 8.690323 8.844219 8.4341545 8.530679 8.1808 8.415616 8.589872
1367527_at 7.8630056 7.8470216 7.7949834 8.093779 8.04457 7.939103 7.394095 8.196628 8.040318 7.913955 8.120482 7.992355
1367528_at 8.640121 8.615842 8.714967 8.90841 8.80913 8.866592 8.45954 8.826779 8.80521 8.907086 9.032572 8.784974
1367529_at 9.265916 9.177408 9.1788 9.3252 9.4986925 9.388055 9.589429 9.394074 9.369575 9.241202 9.288839 9.376694
1367530_at 7.5643234 7.338766 7.5808783 7.532723 7.407261 7.38525 7.1073394 7.8194194 7.607216 7.351128 7.636592 7.2330256
1367531_at 10.591735 10.612882 10.477122 10.680315 10.601485 10.637812 10.714512 10.517672 10.505061 10.652356 10.565339 10.619472
1367532_at 11.074339 11.069044 11.018587 11.093502 11.046321 11.032398 10.923443 11.149162 11.180654 10.861687 10.938426 11.108752
1367533_at 8.029021 7.747885 7.8300867 8.25794 7.734576 8.001117 7.870457 8.076502 8.107045 8.032271 8.011287 8.017893
1367534_at 7.511631 7.426004 7.4684706 7.574138 7.735112 7.721731 7.12591 7.5350146 7.66679 7.7042994 7.5695534 7.693328
1367535_at 8.90624 8.882982 8.933582 8.849382 9.03052 8.894695 8.759254 8.872963 8.856297 8.892683 8.939526 8.76499
1367536_at 7.608518 7.7707944 7.577872 7.7736015 7.4601545 7.5078454 7.777258 7.7294884 7.5794854 7.8950005 7.7460175 7.75582
1367537_at 7.3968663 7.3695245 7.446605 7.45129 7.4523745 7.4044724 7.388392 7.54606 7.4680176 7.626964 7.4704475 7.6273193
1367538_at 6.373699 6.2684097 6.539564 6.5132885 6.561609 6.523612 6.010629 6.824626 6.7441096 6.813957 6.843513 6.623737
1367539_at 8.614256 8.43912 8.633086 8.52735 8.604222 8.697148 8.216824 9.083251 8.773813 8.607069 8.514464 8.630264
1367540_at 6.7661495 6.796175 6.88057 6.950977 7.0758257 7.0557175 6.1651845 7.10375 7.231404 7.415667 7.4114113 7.3208737
1367541_at 7.58842 7.1735168 7.4586453 7.4085717 7.499019 7.364365 7.389291 7.5075464 7.3970323 7.2935605 7.451149 7.463304
1367542_at 7.4313703 7.6705103 7.881961 7.860584 7.901083 7.657931 8.180798 7.9409323 7.712924 8.006305 7.99156 8.163954
1367543_at 8.367229 8.269815 8.540377 8.47827 8.352501 8.4812355 8.825116 8.337822 8.409807 8.408863 8.484037 8.609609
1367544_at 5.9838796 6.063947 6.0118303 6.2031636 6.311517 6.1217027 5.4180827 6.408282 6.1130247 6.258949 6.0024004 6.2757063
1367545_at 7.3843317 7.123359 6.998322 7.0100894 7.402305 7.007871 6.738424 7.4728084 7.073182 7.3192296 6.940882 7.3009405
1367546_at 10.071279 10.133194 10.027329 9.846106 10.035097 9.993542 10.208946 9.955908 10.098935 10.046268 10.078081 10.012538
1367547_at 7.7149963 7.616748 7.6339493 7.9363093 7.8183885 7.8068867 7.44066 8.027935 7.6643634 7.7083135 7.904937 7.912984
1367548_at 8.612765 8.605164 8.645507 8.616484 8.729528 8.616391 8.705203 8.9216585 8.84716 8.727624 8.771042 8.766088
1367549_a_at 9.884617 10.122572 10.075524 10.045128 10.04925 10.067141 9.816698 10.232718 10.127305 10.439103 10.199951 10.213599
1367550_a_at 8.634956 8.415465 8.672158 8.527659 8.461504 8.739661 8.615715 8.624769 8.726933 8.785963 8.830485 8.74311
1367551_a_at 8.441501 8.3118305 8.448556 8.514924 8.558723 8.529888 8.845235 8.529442 8.42123 8.50769 8.40324 8.68545
1367552_at 4.471161 4.609565 4.448619 4.6763763 4.56878 4.773504 4.5064554 4.475258 4.515934 4.349259 4.55086 4.432195
1367553_x_at 11.453824 12.118977 11.956701 12.639532 11.464381 11.681181 12.665851 12.174294 12.870911 11.588975 11.006991 11.629642
1367554_at 4.014964 4.2230797 4.0252438 4.0604167 4.3086176 4.0276284 3.9773543 3.935116 4.0537753 4.00793 3.9157646 4.0649743
1367555_at 14.649273 14.623851 14.649273 14.654039 14.623851 14.640381 14.68323 14.564988 14.671082 14.602266 14.660657 14.639061
1367556_s_at 14.451454 14.479217 14.457328 14.451454 14.443433 14.42847 14.570105 14.401913 14.501869 14.4692955 14.459118 14.514299
1367557_s_at 12.764029 12.671385 12.781915 12.9728565 12.944987 12.942807 12.784757 13.160892 13.036164 13.07973 13.037903 13.221808
1367558_x_at 3.0541503 2.928304 3.0754447 3.0951314 3.0668745 3.0829892 3.0701852 3.0386965 3.106604 3.0355873 3.0469832 3.0406072
1367559_at 13.258334 13.243284 13.344131 13.287675 13.2902975 13.257815 13.027587 13.335092 13.360403 13.617702 13.406054 13.388147
1367560_at 11.891741 11.964024 11.959795 12.052986 11.893402 12.025991 12.186122 11.939743 12.165379 12.506335 12.325406 12.4541645
1367561_at 12.234421 12.295635 12.409382 12.364983 12.266445 12.343367 12.456616 12.2774105 12.324754 12.7052965 12.593742 12.505878
1367562_at 8.182219 8.370481 8.109829 8.073965 7.978593 7.904775 8.292419 7.8792143 8.104311 8.51263 7.9711304 7.7588844
1367563_at 8.565575 8.788384 8.738622 8.852067 8.498907 9.028446 8.502977 8.621 8.80518 8.850893 8.696303 8.658165
1367564_at 6.0669384 6.006034 6.053217 6.207737 6.17334 5.995823 5.915639 5.96672 5.8725057 6.0085716 5.891405 6.13851
1367565_a_at 13.771008 13.815011 13.803452 13.809851 13.784931 13.828673 13.839759 13.78128 13.841826 13.841703 13.857588 13.896012
1367566_at 4.3029895 4.323968 4.2543373 4.1859956 4.2802286 4.333294 4.125328 4.329109 4.3063846 4.303071 4.1211414 4.1092916
1367567_at 11.719495 11.967278 11.929821 11.8588 11.937437 11.912699 11.8203 11.99847 12.024294 12.368064 12.208482 12.129601
1367568_a_at 8.915798 8.573841 8.736931 8.337455 8.355379 8.492489 8.395046 8.050129 8.322311 7.6157045 8.1942005 8.254496
1367569_at 11.582103 11.622829 11.589011 11.740514 11.781336 11.769772 12.021479 11.681083 11.879106 12.225212 11.922892 12.063131
1367570_at 6.6715746 5.99894 6.377559 6.6035066 6.260091 6.9269285 6.3626404 6.5981073 6.8260756 6.554417 6.4322295 6.4403377
1367571_a_at 5.5302505 5.523181 5.7306986 5.6203747 5.3247576 5.578577 5.616431 5.35822 5.5154505 5.7884016 5.4838047 5.4675555
1367572_at 5.1578484 5.0622425 5.129822 5.2000217 5.0369816 5.1631174 5.319309 5.060973 5.2752924 5.1237984 5.1712065 5.214508
1367573_at 12.48164 12.5128975 12.544862 12.524913 12.349134 12.47927 12.535477 12.451568 12.608135 13.096213 12.803235 12.9202
1367574_at 8.017695 7.6877832 7.82877 8.22446 7.8792853 8.320842 8.199579 8.122077 8.285016 8.451234 8.050748 7.8313036
1367575_at 11.31874 11.190274 11.393064 11.668338 11.358192 11.540653 11.282453 11.9382 11.644897 11.605121 11.748509 11.839664
1367576_at 13.807773 13.840011 13.885687 13.612361 13.619138 13.733613 13.737156 13.687437 13.696595 13.842553 13.6183 13.798765
1367577_at 8.055813 6.558781 5.862487 7.839919 6.443304 6.561388 6.9662747 7.4089904 7.2399645 7.1730185 8.628862 7.8118825
1367578_at 10.266748 10.1846 10.334767 10.577071 10.244704 10.495656 10.580046 10.390597 10.425694 10.644514 10.523845 10.738551
1367579_a_at 11.223563 11.169653 11.260071 11.425461 11.301246 11.335806 11.162566 11.3862705 11.20383 12.007087 11.371595 11.397395
1367580_at 10.813877 10.924467 10.921924 11.104855 10.7604685 10.918583 11.146082 10.793394 10.972049 11.5179 11.218309 11.359329
1367581_a_at 5.602155 5.720367 5.684913 5.956059 5.8800354 6.731892 6.0586557 5.8835664 5.802248 5.8537107 5.4090056 6.02449
1367582_at 11.156202 11.17777 11.277288 11.402455 11.180707 11.447526 11.399246 11.283496 11.420204 11.781127 11.576742 11.681683
1367583_at 13.337903 13.273896 13.403434 13.223561 13.350075 13.355572 13.354164 13.283879 13.279249 13.354164 13.313183 13.277975
1367584_at 7.65806 7.515281 7.770542 8.196921 7.545723 8.325867 8.377768 8.39263 8.341667 8.794893 8.214451 8.521725
1367585_a_at 11.060026 10.923732 10.914151 11.234347 11.325759 11.322941 10.375205 11.450442 11.172335 10.689146 10.973399 11.092673
1367586_at 13.06061 12.947279 13.061671 13.100825 13.150338 13.111852 12.911901 13.236705 12.958434 12.681285 12.801988 12.89464
1367587_at 3.8465652 3.6284091 3.9049203 3.7669837 3.775904 3.7473204 3.8318663 3.6466272 3.6857116 3.639732 3.6298647 3.8910182
1367588_a_at 11.328193 11.271116 11.351006 11.319081 11.152256 11.352327 11.401595 11.247734 11.304416 11.751213 11.422929 11.4519
1367589_at 9.073278 9.02855 9.185358 9.356542 9.1810875 9.147072 9.255711 9.453159 9.289954 9.519275 9.665014 9.637257
1367590_at 10.772088 10.645948 10.845861 10.923441 10.8321295 10.8746 11.021864 10.962765 10.9683695 11.477186 11.160794 11.14865
1367591_at 9.995468 9.978936 10.172737 10.147097 9.952995 10.047918 10.025704 10.025715 9.945107 10.205723 10.03741 10.205184
1367592_at 3.47746 3.4587193 3.5310335 3.4001586 3.464972 3.428933 3.3967674 3.5691466 3.3993013 3.4818394 3.4611652 3.3708754
1367593_at 8.286703 8.105016 8.235308 8.577027 8.327044 8.770052 9.133146 8.433569 9.222227 8.429887 9.12656 8.748271
1367594_at 9.550701 9.348307 9.447331 9.288013 9.286831 9.525446 9.052359 9.247211 9.381628 9.319584 9.155481 9.128954
1367595_s_at 13.715202 13.746127 13.763601 13.722212 13.724757 13.667377 13.604072 13.648277 13.695754 13.657296 13.6595955 13.603952
1367596_at 11.916149 11.960869 12.17264 12.250669 12.187482 12.128158 12.113756 12.072092 12.233432 12.507569 12.403076 12.471987
1367597_at 12.008778 12.030777 12.077721 12.133942 11.992762 12.11376 12.074869 12.065124 12.180738 12.641051 12.357172 12.421679
1367598_at 14.230817 14.211259 14.235378 14.211489 14.159588 14.118868 14.277776 14.158721 14.205536 14.234698 14.178967 14.176099
1367599_at 12.188714 11.941879 12.105519 12.31037 11.980548 12.321608 12.136643 12.3585205 12.2425785 12.025155 12.11491 12.293466
1367600_at 5.400959 5.6247854 5.5642414 5.482622 5.400379 5.5527644 5.382687 5.4594116 5.4475775 5.3625903 5.564995 5.5947704
1367601_at 8.32127 7.9653206 8.059059 7.9456053 8.186569 8.092634 8.049187 8.427622 7.6668324 7.392229 7.597891 7.990114
1367602_at 9.222306 8.956356 9.013975 8.77986 9.163175 9.179031 9.09511 9.386991 8.748548 8.839974 8.628885 9.029799
1367603_at 11.164394 11.256189 11.121158 11.369765 11.09962 11.318498 11.562677 11.402634 11.316487 11.253482 11.354449 11.510932
1367604_at 11.22453 11.237305 11.178944 11.316415 11.284286 11.103748 11.262869 11.391034 11.510967 10.912473 11.330555 11.229134
1367605_at 10.601822 10.640028 10.579173 10.796924 10.676109 10.749137 11.226353 10.740819 10.733367 10.853313 10.806569 10.769151
1367606_at 12.012965 12.037534 12.107698 12.135574 12.019527 12.086888 12.131048 12.043678 12.23372 12.734344 12.365474 12.482605
1367607_at 12.62614 12.562618 12.677014 12.65263 12.574943 12.695255 12.531045 12.668255 12.721239 12.824775 12.757108 12.852156
1367608_at 5.0136795 5.141324 5.2970724 5.0570717 5.1890574 5.037178 5.338912 5.207597 5.144804 5.070531 5.2839565 5.221199
1367609_at 11.547884 11.307182 12.068265 11.5444 10.727478 11.498359 11.340666 11.256561 11.14489 12.396983 11.570607 12.0408745
1367610_at 12.2093115 12.220791 12.29635 12.452946 12.374219 12.433607 12.321557 12.315417 12.453883 12.811796 12.563869 12.662181
1367611_at 5.6583104 5.4835896 5.69708 5.391263 5.478166 5.5075016 5.382687 5.9420466 5.650607 5.90298 5.601894 5.639709
1367612_at 14.018328 14.012217 14.081054 13.980041 14.0218525 14.072863 14.0536175 14.0112505 14.089225 14.072213 14.089225 14.070863
1367613_at 12.875157 12.788639 12.934801 12.90051 12.936682 12.895387 12.975089 13.025829 12.929504 13.15614 13.0853195 13.088559
1367614_at 6.706637 6.7602224 6.8773494 7.1668415 6.8171983 7.039739 7.261501 6.8097425 6.8435273 7.3690534 6.656348 6.446095
1367615_at 4.2603946 4.5316653 4.35844 4.245099 4.3255067 4.35605 4.286402 4.2682924 4.304798 4.294118 4.2436657 4.456809
1367616_at 4.7657433 4.8345346 4.7149534 4.8798866 4.739851 4.7380247 4.559286 4.641967 4.6464176 4.738583 4.897642 4.6739416
1367617_at 9.370567 9.388635 9.298417 9.470779 9.310018 9.822586 9.807644 9.511112 9.731757 9.875505 9.684063 9.8111925
1367618_a_at 11.169096 11.135472 11.267356 11.368702 11.256538 11.394229 11.457676 11.323448 11.423796 11.736815 11.51081 11.638826
1367619_at 12.608547 12.66488 12.720835 12.657421 12.595685 12.509246 12.558646 12.586469 12.645655 12.735887 12.703466 12.67062
1367620_at 12.878137 12.797181 12.930222 12.970665 12.834761 12.893629 13.020824 12.975011 12.91954 13.091062 12.994024 13.11758
1367621_at 8.45988 8.28731 8.423799 8.642037 8.445555 8.657613 8.783785 8.501034 8.484843 8.53353 8.477036 8.550262
1367622_at 12.190843 12.110779 12.249555 12.253413 12.154992 12.304007 12.380309 12.269939 12.296713 12.242537 12.3407 12.446107
1367623_at 11.790545 11.7940235 11.91995 12.042951 11.872019 12.000058 12.110242 11.957913 12.061348 12.303079 12.209779 12.211298
1367624_at 10.39142 10.239697 10.3725815 10.332093 10.205428 10.569494 10.537648 10.5747175 10.573689 10.810132 10.630663 10.970183
1367625_at 13.23162 13.318619 13.3625345 13.285073 13.242403 13.330286 13.458717 13.349101 13.330035 13.583664 13.367153 13.452236
1367626_at 4.9558163 5.0653296 4.987294 5.232748 5.004828 5.0980997 5.010804 5.0247808 5.149431 4.917925 5.182032 5.0678635
1367627_at 8.317333 7.9625616 7.76361 7.9893293 8.272196 8.113407 8.322556 8.033108 8.166792 8.403387 7.8336077 7.756351
1367628_at 6.390425 6.046272 6.171065 6.0979 5.850768 6.275912 6.6608415 6.002151 6.3888564 6.0926113 6.2055497 6.1312604
1367629_at 11.961941 11.972474 12.063957 12.150007 11.940573 12.09855 12.204998 12.084464 12.145582 12.128324 12.204364 12.309316
1367630_at 12.081133 12.0973215 12.200668 12.331035 12.324442 12.35668 12.315595 12.231479 12.305826 12.53207 12.430313 12.488417
1367631_at 5.6917667 5.6214075 6.0615964 5.764347 6.1762466 6.3887243 5.668536 6.33955 5.968442 5.396673 4.9143095 4.6422567
1367632_at 10.345715 10.312869 10.216891 10.165823 10.346046 10.589345 10.697995 10.245772 10.679157 10.176262 10.281493 10.333802
1367633_at 9.212432 9.1174345 9.167639 9.40379 9.304426 9.741921 9.949922 9.284533 9.813604 9.208532 9.337111 9.337764
1367634_at 12.162427 12.212076 12.286878 12.328652 12.265809 12.335998 12.195353 12.273431 12.267701 12.688315 12.438856 12.544065
1367635_at 13.171796 13.13651 13.139428 13.2329035 13.25229 13.338132 13.18113 13.282908 13.32561 13.423261 13.263211 13.2329035
1367636_at 7.910979 7.682601 7.3392744 7.923802 8.026185 8.077541 7.186918 8.157786 8.069523 8.182752 8.320164 7.8353405
1367637_a_at 10.570759 10.484583 10.523517 10.564073 10.634056 10.556058 10.705524 10.4975395 10.626148 10.485592 10.535384 10.667374
1367638_at 9.712878 9.709113 9.565883 9.817775 9.73701 9.714254 9.649293 9.789288 9.642047 9.467087 9.607383 9.735552
1367639_a_at 12.432178 12.477668 12.63758 12.576616 12.537692 12.557515 12.598104 12.484314 12.565408 12.693135 12.557977 12.654313
1367640_at 12.480758 12.493899 12.503407 12.544749 12.470466 12.560815 12.575257 12.424799 12.593191 13.132787 12.817981 12.865703
1367641_at 13.589679 13.570088 13.6501465 13.568033 13.475154 13.549262 13.536074 13.478566 13.500022 13.666883 13.615561 13.627911
1367642_at 10.949939 10.836135 10.934576 11.003313 10.80405 10.981633 10.9454365 11.0009575 11.046909 11.487281 11.143538 11.35666
1367643_at 11.630722 11.624411 11.597648 11.577668 11.548639 11.597349 11.808468 11.676828 11.646189 11.96526 11.633057 11.801195
1367644_at 7.3514643 7.6414 7.5733385 7.740741 7.4996977 7.6431303 6.8626823 7.765577 7.8745856 7.9005184 7.989443 7.728149
1367645_at 12.687493 12.750321 12.878402 12.891318 12.64991 12.741215 12.863613 12.795255 12.906249 13.152159 13.069623 13.144627
1367646_at 12.32226 12.280644 12.292888 12.390231 12.007195 12.078827 12.022729 12.270653 12.268403 12.349653 12.184459 12.174627
1367647_at 14.161131 14.129963 14.158094 14.194813 14.160151 14.177149 14.110301 14.166473 14.152971 13.9092245 14.1083975 14.066313
1367648_at 6.7754946 6.586575 6.394857 6.5857124 6.224053 6.519089 6.679472 6.132397 6.4516535 7.2043276 6.525211 6.6370683
1367649_at 6.2623205 6.196453 6.18046 6.3484006 6.334442 6.3637133 6.481837 6.34488 6.301134 5.9455223 6.2374034 6.1948366
1367650_at 6.320918 6.445785 6.47859 6.5175447 6.340412 6.626939 6.4730663 6.2783723 6.3738575 6.202843 6.615087 6.43107
1367651_at 10.125206 10.081223 10.48073 10.361023 10.316105 10.314711 10.073586 10.347557 10.277097 10.942394 10.565197 10.554855
1367652_at 8.862774 9.071907 9.269315 8.879432 9.136325 9.359238 8.918106 8.553167 8.863707 8.212246 8.886903 8.887443
1367653_a_at 12.233648 12.177432 12.226072 12.319122 12.310435 12.233528 12.250466 12.382417 12.262269 12.098582 12.213203 12.245646
1367654_at 8.15849 8.131287 7.7473183 8.23574 8.345556 8.246996 7.227234 8.999144 8.6907835 9.065705 8.6600485 8.265517
1367655_at 7.117729 7.177623 6.90179 7.0264053 6.790898 7.257491 7.6648088 6.737271 6.9492745 7.3456945 7.256769 6.702319
1367656_at 10.5331745 10.44211 10.452133 10.692668 10.585567 10.656957 10.763789 10.708707 10.727533 11.091351 10.929331 11.044256
1367657_at 12.478341 12.558036 12.467522 12.354298 12.822865 12.46349 12.464991 12.686391 12.5424 12.252448 12.52771 12.608387
1367658_at 6.336861 6.342745 6.405522 6.3892107 6.2265143 6.4618926 6.181483 6.5421844 6.452686 6.652181 6.7734966 6.5985565
1367659_s_at 10.685284 10.747537 10.7209835 11.159447 10.329002 10.576589 11.02665 10.796779 10.980138 11.3178835 11.445963 11.311443
1367660_at 5.994441 6.159621 5.7348022 6.101461 5.9532027 6.1495295 6.344828 5.62994 5.8688655 5.8856344 6.018738 5.8738685
1367661_at 6.3173776 6.283501 6.0946016 6.4826074 6.0675993 6.3708577 6.9166474 6.330587 6.3599443 6.3251185 6.399662 6.640883
1367662_at 12.478341 12.353921 12.421725 12.512222 12.322238 12.398748 12.355642 12.38256 12.324619 11.951864 12.16967 12.368155
1367663_at 11.458075 11.481629 11.384122 11.530914 11.35316 11.38407 11.592201 11.402439 11.342861 11.868255 11.415584 11.378183
1367664_at 4.3670597 4.3585386 4.0684032 4.3878374 4.3947396 4.2752256 4.262496 4.418237 4.482338 4.2355876 4.2507944 4.227728
1367665_at 4.2998366 4.610299 4.581392 4.3622026 4.4187894 4.2964363 4.2515726 4.2230206 4.29086 4.336834 4.205954 4.2230487
1367666_at 9.252086 8.773982 8.841999 9.055086 8.93775 9.148792 8.656527 9.072127 9.079439 9.079363 8.897693 8.8428955
1367667_at 11.851361 11.645132 11.476806 11.863787 11.893705 11.536151 11.050643 11.544279 11.630484 12.380651 11.615139 11.958786
1367668_a_at 6.3812594 6.064979 6.1355457 5.903118 6.5325675 6.6509924 5.59697 6.3459044 6.154322 6.4915648 5.901614 6.017598
1367669_a_at 9.587835 9.438372 9.617253 9.633151 9.50921 9.767439 9.77778 9.622162 9.737685 9.381352 9.799298 9.779922
1367670_at 10.61144 10.481804 10.375263 10.300473 10.418738 10.4240265 10.391573 10.599826 10.398663 10.1926155 10.129635 10.467739
1367671_at 9.241711 9.18928 9.117089 9.250791 9.005174 9.22766 9.136873 9.148633 9.071351 9.284869 9.177605 9.298104
1367672_at 11.661312 11.725767 11.579026 11.83681 11.552679 11.733134 11.495386 11.852595 11.821518 11.837922 11.785143 11.743029
1367673_at 10.833102 10.829388 10.802105 10.954434 10.790739 10.758249 10.645509 10.832012 10.87633 10.701851 10.867382 10.856064
1367674_at 9.25853 9.230771 9.191254 9.241982 9.18694 9.257133 9.401831 9.185583 9.326559 9.427577 9.203318 9.377809
1367675_at 8.559486 8.576181 8.709719 8.840338 8.693233 8.836092 9.1610775 8.781826 8.746453 8.6431875 8.757179 8.95681
1367676_at 6.7979784 6.7441483 6.9002633 7.2718735 6.083344 6.767308 6.8497744 6.9741597 6.5533953 7.480828 6.6647706 6.6884108
1367677_at 11.291735 11.105522 11.600136 11.498557 11.536225 11.418972 11.979895 11.040421 11.8226 11.707923 11.798514 11.691466
1367678_at 11.000672 10.893398 10.539957 11.030718 11.239653 10.67801 10.670905 11.001063 11.068389 10.758446 11.068521 10.97225
1367679_at 9.903239 10.124334 9.36698 10.041388 10.089371 10.341217 9.411898 9.413726 9.676286 9.703928 9.749561 9.8113165
1367680_at 12.248341 12.301394 12.125914 12.193916 12.21751 12.021809 12.05008 12.323721 12.315916 12.397078 12.415395 12.157089
1367681_at 10.097138 10.032293 9.894006 10.022751 10.066266 10.171652 9.887749 10.08871 9.926351 10.068249 9.966982 10.035453
1367682_at 7.0551357 6.983886 6.7718554 6.4452753 6.8238387 6.6646852 7.057782 6.4411464 6.542306 6.61094 6.4425178 6.292109
1367683_at 9.441275 9.781217 9.843085 9.999553 9.717845 9.803438 9.949829 10.144811 9.77622 9.961821 10.245234 9.579084
1367684_at 4.304073 4.4024935 4.458226 4.4562 4.2117305 4.4823895 4.5724 4.3831596 4.4887857 4.327305 4.280705 4.4743147
1367685_at 12.075568 12.12544 12.2990465 12.250767 12.1577215 12.271596 11.859303 12.136794 12.215131 12.582963 12.3465805 12.4330635
1367686_at 11.91017 11.603758 11.801907 11.840773 11.941032 11.974168 11.895355 12.010948 11.831359 11.694251 11.776852 11.631734
1367687_a_at 8.186832 8.049541 8.147176 8.296771 8.046382 8.320278 8.285482 8.139566 8.218968 8.037948 8.087643 8.162369
1367688_at 8.4130745 8.245643 8.210884 8.396682 8.402771 8.335835 8.279247 8.44204 8.333115 8.374943 8.435464 8.4418955
1367689_a_at 7.050234 7.330673 7.322043 7.307851 6.932508 7.482118 7.6828113 6.882978 7.744119 10.347832 7.1637783 8.070864
1367690_at 11.384472 11.280019 11.417854 11.404555 11.159259 11.302356 11.730614 11.227554 11.221625 11.439726 11.367254 11.376781
1367691_at 10.147365 10.959358 10.734449 10.7446995 10.699838 10.799183 10.739142 10.907571 10.748013 11.28519 10.924561 11.282779
1367692_at 3.6526246 3.75243 3.6840703 3.6257734 3.8152008 3.7881763 3.9621003 3.6276243 3.683705 3.6436565 3.7108617 3.7926576
1367693_at 9.779145 9.804952 9.763407 9.965735 9.877753 9.884758 9.894624 10.064663 9.9825945 10.4434185 10.36684 10.180861
1367694_at 10.995216 10.84248 10.843488 11.172194 10.8769045 10.931472 11.131187 11.059106 11.138799 11.235007 11.080667 11.127683
1367695_at 12.509601 12.474246 12.467452 12.388437 12.560502 12.429456 12.284797 12.25987 12.300661 11.975986 12.033833 12.182094
1367696_at 7.8098087 7.7711043 7.6995835 7.871826 7.786587 8.273273 8.308849 7.7033277 7.961 7.6785684 7.9825053 7.8227086
1367697_at 9.653713 9.917859 10.184319 9.754746 9.774735 10.111246 9.865845 10.115991 10.112509 10.113405 10.218618 10.083946
1367698_a_at 8.827481 8.6895895 8.614624 9.059832 8.8163805 8.794315 8.553574 8.986785 8.826796 8.800466 8.767388 8.673105
1367699_at 6.3634434 6.500129 6.4793367 6.4957247 6.2949204 6.2164903 6.9235635 6.5546255 6.313752 6.512167 6.361097 6.274694
1367700_at 4.381515 4.4231744 4.1887293 4.0569124 4.1581173 4.207591 4.244528 3.96684 4.206014 4.121854 4.2632575 4.11753
1367701_at 7.004682 6.7223067 6.93501 6.758574 6.7298827 6.96271 7.1555634 6.5411854 6.785464 6.8478084 6.816292 6.699026
1367702_at 12.650177 12.726278 12.697103 12.728819 12.70873 12.662566 12.4184475 12.62947 12.56397 12.335947 12.469572 12.533329
1367703_at 4.4128666 4.552176 4.162605 4.0359225 4.3147 3.94997 4.863119 3.8961618 3.990443 4.068928 3.952859 4.1810303
1367704_at 8.750375 8.769282 8.590502 8.84586 9.06733 8.848074 8.310184 8.995402 8.949844 8.94049 8.88043 8.706297
1367705_at 8.307521 8.360099 8.484368 8.809975 8.507279 8.936095 8.7151785 8.5940485 8.798043 8.85045 8.954433 9.163405
1367706_at 10.641957 10.707857 10.770941 11.030087 10.64731 10.990988 10.902934 10.951306 10.864288 11.325658 10.8904 11.102675
1367707_at 8.59568 7.753568 8.31382 8.699407 9.435234 9.948957 7.7975707 11.134219 9.384851 9.777294 10.144129 10.534586
1367708_a_at 9.962761 9.166111 9.594648 10.34635 10.8570595 11.401329 9.289146 12.081045 10.86203 11.532202 11.552179 11.76429
1367709_at 10.386246 9.759894 9.105368 10.3195 9.080991 9.820544 10.270856 10.093615 10.905001 10.230006 10.316296 10.879054
1367710_at 9.960451 10.060351 10.01313 10.044964 9.963887 10.057548 10.306847 9.968538 9.827928 10.168571 9.964298 10.020883
1367711_at 10.881493 10.865886 10.852848 10.81199 10.864701 10.852572 10.968957 10.836491 10.8883095 11.276858 10.923136 10.985037
1367712_at 5.9505167 5.6349263 5.929826 5.9294004 5.764212 6.1642914 5.9674807 5.968263 6.10646 6.1786017 5.9053564 6.055807
1367713_at 8.7939 8.829945 8.86949 8.787422 8.808982 8.716842 9.291127 9.040388 8.920875 9.222738 9.0752535 9.003485
1367714_at 7.2369013 7.295818 7.4133763 7.4407873 7.301246 7.3893495 7.469784 7.2700486 7.3516555 7.625079 7.2949686 7.588967
1367715_at 10.278057 10.380375 10.282435 10.477218 10.271932 10.203679 10.592858 10.343946 10.453283 10.142997 10.240939 10.209325
1367716_at 8.042957 7.9997945 8.100019 8.28867 8.123434 8.1652 7.899473 8.356043 8.248503 8.369463 8.2274475 8.509557
1367717_at 12.630647 12.516871 12.587118 12.6403475 12.575194 12.518553 12.543473 12.445288 12.588871 12.712821 12.565241 12.757951
1367718_at 8.643313 8.522612 8.575664 8.295723 8.692362 8.36846 8.587731 8.306231 8.572099 8.741628 8.608654 8.518872
1367719_at 9.345064 9.308756 9.29916 9.411976 9.531365 9.471793 8.880489 9.621873 9.6188965 9.657394 9.598871 9.611809
1367720_at 11.47345 11.388196 11.270372 11.489172 11.273291 11.422493 11.334071 11.3164215 11.52275 11.511111 11.400068 11.388043
1367721_at 11.049104 11.371559 11.584203 10.9421425 11.620793 11.3408165 10.917256 11.226633 11.535261 10.639655 10.946335 10.969258
1367722_at 6.920479 6.835332 6.844677 6.7999215 6.735286 7.085238 7.328092 6.6391406 6.7892475 6.8417478 6.852954 6.573772
1367723_a_at 7.758278 7.666073 7.663195 7.8700256 7.6076317 7.8612247 7.3515234 7.621679 7.771955 7.5425487 7.5875525 7.688393
1367724_a_at 10.081436 10.057634 10.252839 10.397781 10.110303 10.377718 10.4276 10.454905 10.442621 10.376285 10.611557 10.564644
1367725_at 6.6306777 8.152206 8.380444 7.384147 8.415806 7.9564967 7.660107 7.4912157 8.066521 7.1526327 7.7699876 7.7728524
1367726_at 7.120914 7.0846624 7.0631876 7.107748 7.1028986 7.174717 6.929379 6.998987 7.0891986 6.850568 7.1311865 7.2234445
1367727_at 7.68559 7.719018 7.7044435 7.9415154 7.491522 7.828001 7.6523266 7.8818665 7.7898817 7.854828 7.7467012 8.001155
1367728_at 7.5494056 7.4668503 7.298718 7.7186246 7.7949204 7.493591 7.067998 7.7402415 7.7172694 7.52726 7.4801116 7.5857844
1367729_at 12.226815 12.265521 11.970475 11.416774 12.367743 11.907953 11.764015 11.649632 11.601671 11.983241 10.851917 10.950801
1367730_at 9.877708 9.781859 9.7323675 9.945867 10.105162 9.825639 9.900153 9.9667015 9.966203 10.009844 9.889538 9.964968
1367731_at 7.5551014 7.4428225 7.7970757 8.009405 7.907893 7.9580374 7.95329 7.8873777 7.8046765 7.670546 7.9087462 7.924534
1367732_at 8.435584 8.409987 8.449358 8.495322 8.479598 8.545099 8.83865 8.43868 8.434704 8.617337 8.495915 8.5216675
1367733_at 6.942687 6.654157 6.67984 6.9448085 7.154966 7.4449553 7.7083173 7.5652995 8.218582 9.886509 8.791143 8.552141
1367734_at 7.0231442 7.36379 7.3013864 7.316416 7.1420674 7.587918 7.8596063 7.2437353 7.399862 7.268447 7.3902836 7.2170773
1367735_at 11.886857 11.918025 12.006998 11.989035 11.954993 11.965364 11.704228 12.11576 12.003832 12.148556 11.888279 11.906215
1367736_at 9.090008 9.127019 9.291466 9.0825 9.215242 9.185278 9.420122 9.327722 9.2755165 9.193078 9.041558 9.191646
1367737_at 10.169173 10.331131 10.195775 10.432516 10.204277 10.370769 10.576194 10.480569 10.235866 10.338098 10.205615 10.297613
1367738_at 6.8340836 6.9955025 6.781856 6.902955 6.867595 7.020726 7.1532526 6.928495 6.970619 6.553375 6.709813 6.71196
1367739_at 4.409672 4.7519274 4.5451317 4.394999 4.6662235 4.481447 4.5024376 4.4250393 4.3714437 4.4186044 4.5532637 4.315999
1367740_at 6.084038 5.9182963 6.0036197 6.2392416 6.123938 6.246271 6.828889 6.0497994 6.129699 6.253305 6.0182867 5.704197
1367741_at 9.26557 10.281607 10.681846 9.293263 10.760535 10.877678 10.376754 10.103909 10.4490385 10.084881 10.311842 10.771416
1367742_at 5.6498313 5.8357306 5.7588983 5.7583857 5.885576 5.7228584 5.7061024 5.72585 5.846361 5.4516497 5.4189577 5.260615
1367743_at 6.719506 6.7963243 6.6390524 6.982561 6.7916827 7.057795 6.7490234 7.1391745 6.670562 7.0438585 7.0825825 7.158822
1367744_at 5.738625 5.5826583 5.639759 5.6156707 5.557194 5.673721 5.656216 5.840429 5.837717 6.016477 5.69858 5.7047286
1367745_at 8.49111 8.278412 8.529808 8.43969 8.544362 8.179543 8.537497 8.564238 8.556331 8.751172 8.50931 8.689318
1367746_a_at 8.800516 8.779858 8.66918 8.879075 8.6038065 8.800722 8.663695 8.793642 8.737272 8.921626 8.75499 8.805834
1367747_at 8.192051 8.030752 8.112682 8.332884 8.435862 8.045607 7.8872867 8.068089 8.111753 8.060491 8.179758 8.072244
1367748_at 9.72475 9.525402 9.711412 9.462802 9.667353 9.8122015 10.015391 9.600783 9.645361 9.479743 9.40921 9.690065
1367749_at 3.537741 3.614383 3.746113 3.546185 3.4239287 3.5155282 3.3221226 3.6083388 3.2417479 3.732885 3.4971826 3.6611218
1367750_at 9.000393 8.7775135 9.038537 9.199992 9.2058935 8.984295 9.108248 9.183991 8.893818 8.222098 8.877451 9.066482
1367751_at 7.6919136 7.3640013 7.490303 7.930396 7.651612 7.5020056 7.5837436 7.3987327 7.6521688 7.5939436 7.8269396 7.7442503
1367752_at 8.68878 8.401052 8.53552 8.6209135 8.468884 8.889031 8.700148 8.483688 8.533631 8.70322 8.449046 8.743363
1367753_at 7.629738 7.5627866 7.314705 7.5817566 7.7973537 7.739345 7.2226467 7.8355665 7.703576 8.037234 7.7415543 7.662896
1367754_s_at 10.15214 10.622843 10.244205 10.160705 10.3516865 9.976591 10.248827 10.179124 9.994706 10.336106 9.802936 10.258884
1367755_at 13.366938 13.471315 13.455697 13.1822405 13.550198 13.370606 13.595095 13.256874 13.335616 12.924119 13.159401 13.185887
1367756_at 9.3159895 9.116357 9.08713 9.477187 9.349036 9.440409 9.146332 9.60638 9.449399 9.600782 9.402885 9.790893
1367757_at 12.325035 12.32774 12.362062 12.477322 12.372855 12.5149555 12.262445 12.611559 12.48913 12.434343 12.569143 12.681977
1367758_at 7.727728 7.386737 7.845682 8.278901 8.016274 7.681162 8.056599 7.905616 8.027605 7.2198453 7.818442 7.6385374
1367759_at 8.960939 8.738612 8.596358 8.9325485 8.531895 8.545721 8.754938 8.295278 8.783657 8.1422615 8.267579 8.64682
1367760_at 8.696783 8.818043 8.80104 9.014833 8.884808 8.871388 8.585811 9.001895 8.965401 8.678104 8.876714 8.854292
1367761_at 7.146782 7.0671353 6.7155876 7.639946 7.145426 6.9872766 7.5961285 7.3560624 7.0951133 7.014496 7.3245482 7.146414
1367762_at 5.0476456 5.0580835 5.19335 5.1973276 5.041297 5.1120596 4.930195 4.9707403 5.0850596 5.026107 5.1571884 5.0311356
1367763_at 11.119785 10.710471 11.236678 10.917573 11.012981 10.942279 11.353124 11.021186 10.902222 10.557464 10.733142 10.723371
1367764_at 8.23889 7.7222066 8.064779 7.85656 8.388125 8.083397 7.928094 8.391262 8.220377 8.535397 8.371251 8.270566
1367765_at 9.930113 10.132192 9.701528 9.700538 9.694644 9.614359 9.5839405 9.687823 10.014831 8.829206 9.537351 9.609016
1367766_at 10.772275 10.588545 10.837093 10.978208 10.680645 10.785993 10.679871 10.96253 10.922391 11.29483 11.069993 11.163586
1367767_at 10.251422 10.3632345 10.347288 10.415723 10.269311 10.390717 10.454281 10.442735 10.349478 10.4293585 10.450202 10.454843
1367768_at 5.221864 5.265423 5.034197 5.1713967 5.122027 5.249577 5.0556264 5.076997 4.9969845 5.2921495 5.2131104 4.8735
1367769_at 8.234276 8.342184 8.377689 8.515024 8.301938 8.408054 8.469276 8.390629 8.416815 8.291639 8.424475 8.636158
1367770_at 9.742488 9.878719 9.783418 9.882733 9.807482 9.824164 9.763893 9.975359 9.868824 9.774149 10.156529 10.011594
1367771_at 9.109462 10.188236 10.7672 9.174764 10.639712 10.616175 9.892389 10.18997 10.161678 8.257685 9.233915 9.496322
1367772_at 7.522896 7.5494885 7.75826 7.705843 7.7722497 7.7819276 7.9167595 7.6630125 7.772067 7.636808 7.85338 7.9356284
1367773_at 10.872856 10.891187 10.951019 10.999456 11.081659 10.941514 10.925914 11.071035 10.908104 11.297907 11.037897 11.125765
1367774_at 13.186571 13.196612 13.2162485 13.134935 13.129435 13.064903 12.982355 13.055258 13.121842 13.315636 13.208462 13.232972
1367775_at 12.145888 11.966056 11.633163 12.07916 11.957698 11.717598 12.230605 11.604353 11.724313 11.124943 11.915823 11.931961
1367776_at 5.8984985 6.2343135 6.509921 7.1601796 5.809924 6.421921 5.983186 6.756198 5.9905596 7.021827 6.3901005 6.134669
1367777_at 11.278165 11.286603 11.24051 11.40973 11.160447 10.988658 11.058297 10.939234 11.164203 11.746986 11.678744 11.620455
1367778_at 9.416695 9.373241 9.347141 9.452701 9.520819 9.351574 9.265709 9.484737 9.430967 9.350136 9.495838 9.287012
1367779_at 6.728138 6.656182 6.8738117 6.767156 6.9030256 6.863746 6.636602 6.679272 6.8206143 6.85318 6.772067 6.8744755
1367780_at 7.4254537 7.2917075 7.5941114 7.8208833 7.255581 7.7281623 7.184802 7.5355945 7.3336644 7.484769 7.598461 7.5365562
1367781_at 4.0351033 4.0092015 4.1712523 3.9908361 4.0576344 4.0791345 4.094161 3.9537814 4.156089 4.0058465 3.9698431 4.0758557
1367782_at 4.524555 4.3553762 4.2998285 4.597556 4.315161 4.3587284 4.4690285 4.455373 4.56029 4.5088196 4.483246 4.4749327
1367783_at 11.83663 12.03682 11.92059 12.000036 12.009029 11.808546 11.9810705 11.926461 11.967091 11.569541 11.835712 11.871198
1367784_a_at 12.999427 12.923208 12.783172 12.868891 13.108943 12.8774 12.595733 12.902305 12.916537 12.828419 13.0082035 12.77796
1367785_at 4.4931316 4.597166 4.4388413 4.494035 4.4771214 4.71373 4.407566 4.4827995 4.418118 4.5002236 4.631488 4.421064
1367786_at 9.994202 10.291264 10.007843 9.979583 10.422276 10.434285 10.31412 9.9721985 9.917424 9.665579 9.840754 9.403544
1367787_at 5.850054 5.7340975 5.5255904 5.6356454 5.671523 5.5362144 5.934883 5.4439907 5.573696 5.689908 5.6205144 5.442963
1367788_at 7.4574876 7.478258 7.548376 7.8512616 7.7148466 7.728997 7.603968 7.5265226 7.734467 7.373741 7.60818 7.712792
1367789_at 7.644811 7.59871 7.557385 7.7752137 7.687319 7.5562234 7.40648 7.6446652 7.681395 7.4115744 7.4503574 7.3554525
1367790_at 9.803883 9.799796 9.62699 10.036606 10.146091 9.944913 9.478034 10.164142 9.96008 9.924537 9.978848 9.884044
1367791_at 6.9373875 6.9376864 7.1411743 7.01376 6.6620474 7.234567 7.14592 6.720727 6.8671656 6.600719 6.7016177 6.9463935
1367792_at 4.659131 4.873375 4.6972823 4.553855 4.5896378 4.716563 4.868495 4.6514397 4.7105417 4.573822 4.480528 4.57835
1367793_at 13.061096 13.040618 13.025931 12.985457 12.854712 13.055272 13.096891 13.020714 12.959822 13.002811 12.984735 13.099813
1367794_at 6.378105 5.9145737 5.7979803 5.9906464 6.160313 5.407612 6.264183 5.428537 5.813471 5.842995 5.326262 5.45752
1367795_at 6.761065 7.346836 7.595978 6.7841334 7.2283936 7.1691613 7.335243 7.377002 7.444622 7.0635676 7.070823 7.6443276
1367796_at 8.106476 8.303574 8.15696 8.101374 8.260011 7.950401 8.23226 8.1624365 8.26316 8.240021 7.909651 8.215086
1367797_at 6.2272267 6.252522 6.451629 6.438549 6.560203 6.4217544 6.7891197 6.372093 6.3107924 6.1912594 6.3030224 6.44422
1367798_at 12.475086 12.46515 12.492295 12.627989 12.628228 12.570543 12.44444 12.617125 12.633723 12.102648 12.6287365 12.506404
1367799_at 5.766525 5.705208 5.881493 5.870369 5.609611 5.7192116 5.5467544 5.5471244 5.596903 5.7852654 5.796949 5.8302636
1367800_at 6.4690113 6.343379 6.315898 6.321017 6.418648 6.7760234 5.9162135 6.2104306 6.6017427 6.455376 6.6657944 6.3839025
1367801_at 9.175094 9.136417 9.0378065 9.292671 9.512074 9.22187 8.755888 9.358079 9.179159 8.80112 9.041341 8.906625
1367802_at 9.823335 8.648789 8.916416 10.163123 8.77701 8.371027 9.256741 10.406016 8.626392 8.243592 8.033223 8.938438
1367803_at 6.013696 6.330809 6.3758802 5.625296 5.9811783 6.1249995 6.443637 5.933173 6.1752014 6.2320127 6.0031095 6.1383643
1367804_at 12.844651 12.905427 12.96371 12.614633 12.776262 12.741997 12.792738 12.630458 12.72221 12.227684 12.648894 12.468476
1367805_at 5.2280707 5.3744693 5.3891273 4.9939256 5.2308507 5.19146 5.319653 5.0279846 5.0790353 5.1448846 5.1626534 5.057755
1367806_at 5.6302195 5.474479 5.5990605 5.4228935 5.4765935 5.4596705 5.519862 5.293603 5.4771185 5.389488 5.375471 5.407206
1367807_at 8.96005 8.892099 8.712181 8.243299 9.020249 8.930291 8.773253 8.300858 8.861006 8.771049 9.041578 8.979139
1367808_at 10.017098 9.876574 10.087306 10.096116 9.952747 10.001811 10.242521 10.070028 10.082208 9.856031 9.840754 9.97027
1367809_at 5.0992546 4.950012 4.9471064 4.989595 4.83136 4.9968557 4.9447336 4.913636 4.8360887 4.960427 4.836566 5.0078273
1367810_at 6.606168 6.413287 6.6409407 6.792584 6.6262736 6.4530125 6.483104 6.447371 6.749763 6.539559 6.449277 6.7111807
1367811_at 5.1030517 4.7813053 4.8752146 5.727673 4.9609766 4.844222 4.8286104 5.152239 5.242881 5.0803823 5.1273494 6.004047
1367812_at 7.2748137 7.485128 7.3306084 7.435853 7.459925 7.353621 7.035799 7.632098 7.4250426 7.7223125 7.71876 7.502973
1367813_at 7.524659 7.1428514 7.3820567 7.87687 6.9686027 7.63977 8.054146 7.479157 7.551151 7.2579336 7.429105 7.856633
1367814_at 8.672715 8.883646 8.559552 8.37916 8.586416 8.88211 8.681185 8.8487015 8.642066 8.500084 8.029286 8.91444
1367815_at 8.639319 8.456605 8.703358 8.65763 8.599739 8.400706 8.708163 8.562154 8.524596 8.667917 8.419518 8.693251
1367816_at 5.2075295 5.2641015 4.9664254 5.115365 5.043478 5.336264 5.0416856 4.9324985 5.0943484 5.138772 4.7950196 4.9283614
1367817_at 7.670451 7.7121634 7.5824103 7.415229 7.5613747 7.491446 7.2897935 7.509123 7.4339323 7.6182156 7.514297 7.498707
1367818_at 8.646122 8.540943 8.615741 8.59213 8.409896 8.598701 8.757692 8.655191 8.61287 8.824937 8.608828 8.72899
1367819_at 12.064611 11.962186 12.055977 12.122613 12.081952 12.087271 11.791487 12.190294 12.025895 11.531163 12.016804 12.024951
1367820_at 9.467012 9.447468 9.337004 9.522474 9.299061 9.443313 9.69647 9.526726 9.342692 9.405687 9.711615 9.669955
1367821_a_at 4.052634 4.1333485 4.035156 3.9186912 4.1998057 4.018736 3.914302 3.98313 4.127073 4.1119747 4.095773 3.9259198
1367822_at 5.5308967 5.456258 5.5348773 5.5739 5.605657 5.4716325 5.5600977 5.472222 5.6940446 5.5462055 5.516346 5.50543
1367823_at 6.1441455 6.2420306 6.183453 6.0466223 6.0093827 6.1227956 5.878096 5.8658757 6.112734 6.105045 5.964417 5.897885
1367824_at 8.749894 8.675089 8.868466 8.823533 8.769416 8.804046 9.059681 8.844441 8.760992 8.828192 8.741798 8.92909
1367825_at 6.5260844 6.5303516 6.465753 6.5235667 6.44024 6.496822 6.618517 6.3597717 6.42779 6.5281544 6.586161 6.4603796
1367826_at 9.866684 9.6906395 9.494319 9.908036 9.536745 9.30215 9.867335 9.76663 9.645661 11.181982 9.932402 9.974291
1367827_at 9.6149025 9.69568 9.545298 9.798868 9.755217 9.689856 9.578581 9.703658 9.938395 9.879051 9.758839 9.748143
1367828_at 9.499471 9.542438 9.643709 9.693082 9.540433 9.697182 9.60706 9.521103 9.417922 9.446907 9.492623 9.65777
1367829_at 11.780004 11.699339 11.805752 11.7073965 11.734705 11.643473 11.6347685 11.624061 11.617622 11.436432 11.550393 11.635633
1367830_a_at 7.252752 7.1760936 7.2084603 7.2313385 7.1862264 7.2620983 7.4433637 7.287144 7.264902 7.3316917 7.3711014 7.211309
1367831_at 8.652378 8.730669 8.416329 8.649407 8.755497 8.675663 8.902507 8.855163 8.881582 9.004028 8.831723 8.806258
1367832_at 11.210642 11.168684 11.2992525 11.205017 11.230351 11.24691 11.203029 11.305039 11.205361 11.155312 11.202018 11.124487
1367833_at 9.221313 9.16855 9.115419 9.392994 9.327013 9.2392645 9.28624 9.477245 9.43759 9.686372 9.557771 9.768046
1367834_at 7.6224885 7.6575494 7.592335 7.6987767 7.5806136 7.700464 8.2523155 7.8022833 8.093914 8.035917 8.094678 8.087011
1367835_at 5.4765887 5.695223 5.775463 5.705175 5.5913224 5.755297 5.814002 5.5943146 5.66237 5.4716434 5.409373 5.509679
1367836_at 9.08736 9.618085 9.454473 9.558113 9.436907 9.158968 9.54146 9.489128 9.208749 9.278409 9.485058 9.402233
1367837_at 9.388138 9.410276 9.524148 9.583424 9.58845 9.627009 9.696301 9.634522 9.677981 9.808791 10.03508 9.908804
1367838_at 12.703497 12.91985 12.692168 13.029187 12.697704 12.868003 12.495315 12.576495 12.871191 12.923689 12.7450905 12.770526
1367839_at 10.382669 10.081785 9.878122 10.297927 10.072598 9.956799 9.811034 9.96131 9.959879 10.31108 10.096584 10.075934
1367840_at 7.747769 7.7732105 7.7385783 7.7756233 7.632771 8.051731 7.8764696 8.0968895 7.8796363 8.012922 7.888892 8.045916
1367841_a_at 3.6716852 3.7761607 3.688214 3.6740854 3.5141582 3.5927541 3.6533496 3.5942836 3.76366 3.6795008 3.6991286 3.598115
1367842_at 6.296438 6.3412595 6.3572326 6.168076 6.316456 6.263055 6.1570477 6.304269 6.404578 6.316448 6.2505507 6.2894907
1367843_at 10.456041 10.419332 10.619495 10.798907 10.528282 10.752927 10.594521 10.876924 10.822827 10.947739 11.090956 11.031665
1367844_at 8.917122 8.742714 8.796782 8.893481 8.730003 9.027244 8.515164 8.78874 8.855197 8.811201 8.748188 8.670306
1367845_at 3.7187362 3.6239896 3.8417127 3.5888307 3.6937573 3.5799024 3.8696342 3.5902898 3.659274 3.7196596 3.7651517 3.6130185
1367846_at 6.1487713 6.1869855 6.26135 6.2497835 6.129078 6.397632 6.3919916 6.3684225 6.475918 6.512431 6.3420253 6.3445272
1367847_at 7.6769753 7.6284447 7.212888 7.6603413 7.974981 8.308965 7.57911 8.094678 8.015972 6.231277 7.3264976 8.060375
1367848_at 7.5738683 7.6287527 7.3973627 7.8246546 7.536189 7.7293296 7.1897407 7.897938 7.665152 8.031633 7.853074 7.750812
1367849_at 9.885068 9.924605 9.924674 10.013339 9.801407 9.601416 9.424266 9.402597 9.367772 9.497616 9.406983 9.072894
1367850_at 8.050759 8.06384 7.799121 8.112949 7.807979 8.162798 8.6719055 7.6699486 8.021952 7.353132 7.7937384 7.3249717
1367851_at 3.8811414 4.0480204 3.9823363 3.946566 3.8680398 3.9515352 3.8437417 3.9604204 3.991804 3.987185 3.995429 4.0248337
1367852_s_at 4.706577 5.0340376 4.818395 4.934594 4.7014904 4.9308805 5.1252 4.717245 5.0598 4.8483396 4.990315 4.9259357
1367853_at 8.08592 7.89862 7.751196 7.8191752 7.9803457 8.006062 7.626349 8.1581 7.72887 7.4156756 7.8081803 7.847165
1367854_at 11.626624 10.889512 11.151484 11.5793 11.89138 12.186162 10.988778 12.357208 11.45604 12.099804 11.735344 11.858491
1367855_at 8.943899 9.379385 8.829031 9.048102 9.219999 8.967105 9.075334 8.987114 8.8811 8.480176 8.870464 9.073791
1367856_at 8.646495 8.423732 8.728914 9.005861 9.138475 9.412735 8.888448 9.44999 8.626843 9.530842 8.988982 9.372201
1367857_at 12.010345 12.067843 11.861272 12.203537 12.184624 12.129045 11.511094 12.20384 11.857696 11.709145 11.913549 11.646875
1367858_at 4.081008 4.1989927 4.2550364 4.1969843 4.2620487 4.2384744 4.3948145 4.0660667 4.04364 4.1578326 4.1049957 4.1296396
1367859_at 5.2240763 5.475906 5.2528157 5.6614823 5.4442024 5.6051416 5.1248 5.644466 5.549018 5.4565682 5.4922605 5.5836163
1367860_a_at 9.776537 9.826545 9.684312 9.585648 10.072401 9.565132 10.083855 9.664335 9.873517 10.060843 9.855823 9.113991
1367861_at 5.4271913 5.427505 5.0495853 5.699881 5.444363 5.758643 5.3381276 5.170463 5.427882 5.324713 5.3438354 5.2442465
1367862_at 3.8888257 4.040654 4.1252127 4.1856995 3.9267838 4.0737414 4.120043 3.9913187 3.9878085 4.022113 3.8720639 3.9029489
1367863_at 7.894607 8.043011 8.108354 7.8149667 7.7656536 7.7958527 8.038871 7.6851287 7.6750555 7.7217574 7.557448 7.914222
1367864_at 6.296864 6.4410043 6.455037 6.6172113 6.0147724 6.4406133 6.2870107 6.596979 6.644897 6.2616673 6.574174 6.7250123
1367865_at 7.0582843 7.3742948 7.4116335 7.4384847 7.491238 7.713024 6.941423 7.784209 7.5568447 7.4944744 7.624307 7.61249
1367866_at 6.1680503 6.293043 6.334221 6.2960587 6.557956 6.357556 6.296145 6.240405 6.578723 6.167029 6.1815805 6.1854935
1367867_at 8.681977 8.462838 8.746077 8.607392 8.470987 8.624134 9.063768 8.578129 8.692404 8.4230795 8.648671 8.80919
1367868_at 7.736837 7.7617006 7.6842875 7.6131635 7.8561234 7.6161876 8.011274 7.698498 7.937796 8.048664 8.067111 8.228081
1367869_at 9.586664 9.537052 9.527212 9.543475 9.56994 9.558941 9.403553 9.644018 9.417797 9.285582 9.272158 9.695579
1367870_at 9.080111 8.968813 9.033173 9.156789 9.046033 9.088178 9.375773 9.080864 9.123 9.373947 9.266276 9.354605
1367871_at 13.616125 13.401623 13.231612 12.998984 13.332329 13.046293 13.125862 12.885193 13.202441 13.515164 13.093518 13.251632
1367872_at 8.371193 8.30545 8.238367 8.483275 8.448878 8.495765 7.9905243 8.602909 8.604465 8.623413 8.600031 8.548286
1367873_at 9.270317 9.343411 9.240692 9.373428 9.382166 9.292524 9.188571 9.29986 9.373293 9.590983 9.436089 9.34902
1367874_at 6.331663 6.2426 6.5116606 6.517076 6.4747634 6.2685413 6.3796945 6.6201744 6.486662 6.522812 6.4484057 6.632367
1367875_at 9.026203 9.153021 8.899359 9.060157 9.229358 9.088482 9.025737 9.324831 9.177176 9.3163185 9.264013 9.256098
1367876_at 6.4442544 6.356489 6.2524085 6.643495 6.5937414 6.560636 6.723363 6.3946767 6.6751847 6.4535885 6.672326 6.5901537
1367877_at 7.7758536 7.7861724 7.710722 8.247921 8.077774 7.9239635 7.611735 8.036471 8.005072 7.855604 7.9630437 7.9307218
1367878_at 8.443285 8.465642 8.758652 8.498349 8.624337 8.635749 9.082909 8.491339 8.556623 8.808373 8.4226055 8.70393
1367879_at 6.9968343 7.061252 6.9914255 7.44746 7.235122 7.2418146 7.167776 7.257658 7.3193936 6.8836756 7.128742 7.0606894
1367880_at 5.0781736 5.0791893 4.9091372 5.190271 5.1504464 5.064209 4.930195 5.245186 5.2323394 4.9088316 5.103294 4.923114
1367881_at 7.9291086 7.864208 7.8214254 7.8078604 7.775555 7.910357 8.124891 7.3808136 7.815916 7.8519125 7.613835 7.7254405
1367882_at 7.2051086 7.2646008 7.200596 7.17025 7.1345897 7.2484646 7.598606 7.2195992 7.4362793 7.444394 7.2989416 7.3539786
1367883_at 6.7266555 6.7779846 7.3024826 6.9746766 6.681629 6.926425 7.245371 6.7035193 7.0124865 7.3311634 6.9642463 6.9439816
1367884_at 10.497586 10.222346 10.317153 10.605958 10.691708 10.534937 10.190349 10.52109 10.228122 10.716054 10.612219 10.487622
1367885_at 12.0495405 12.036915 11.939063 11.915526 11.993642 11.777976 12.141451 11.659473 11.886831 11.630304 11.663471 11.730744
1367886_at 7.6064467 7.5374994 7.41652 7.6443834 7.5346165 7.5839477 7.7380757 7.6247196 7.523334 7.6288414 7.576165 7.6095514
1367887_at 12.867682 12.813303 12.866342 12.90971 12.930629 12.839874 12.774957 12.943114 12.755477 12.589169 12.731705 12.741445
1367888_at 4.370289 4.3765965 4.10489 4.198394 4.4459286 4.204224 4.328976 4.053606 4.237818 4.164134 4.392744 4.068824
1367889_at 8.278383 8.0074005 8.471533 8.563894 8.361652 8.33111 8.888275 8.325668 8.740841 8.395988 8.408831 8.561516
1367890_at 6.6656656 6.732355 6.8264 6.831003 6.8414607 6.97081 6.8933864 6.846832 6.7579846 7.1620536 6.776095 6.8567004
1367891_a_at 5.4871206 5.554506 5.377986 5.29498 5.3339725 5.422559 5.453681 5.247078 5.596241 5.65811 5.2007885 5.3421283
1367892_at 10.577428 10.503914 10.42291 10.513499 10.610952 10.407235 10.37883 10.661202 10.630279 10.129953 10.406248 10.616938
1367893_a_at 6.973385 6.5333734 6.691621 6.767156 6.588255 6.68269 6.619544 6.673041 6.845473 6.717996 6.9488363 6.8416486
1367894_at 11.76564 12.588808 13.0300865 12.68032 12.927212 13.259823 11.271051 12.770521 12.537847 12.650608 12.449719 12.880779
1367895_at 10.445726 10.436401 10.305683 10.421241 10.538356 10.529692 10.539934 10.554048 10.5448885 10.707712 10.60297 10.525833
1367896_at 13.765735 13.430178 13.81031 13.643147 13.875401 13.443185 13.259249 13.568466 13.263514 10.823356 12.447357 11.519504
1367897_at 10.041089 10.073369 10.064601 10.369189 10.205127 10.222217 10.344749 10.429345 10.377792 10.2533865 10.388217 10.506723
1367898_at 9.262462 9.37187 9.305141 9.388497 9.17066 9.410742 9.593902 9.45754 9.507556 9.522727 9.386284 9.48799
1367899_at 6.838634 6.893686 7.041256 6.9762745 6.974672 7.1163282 7.1826696 6.6346517 6.8136287 7.3095145 6.842708 6.6726656
1367900_at 8.179435 8.175473 8.179583 7.985612 7.9931364 8.032835 8.169936 7.818379 8.031541 8.610087 7.8005347 8.227489
1367901_at 8.608613 8.702634 8.643681 8.895772 8.464853 8.655993 8.883866 8.803889 8.785557 8.750403 8.577003 8.849945
1367902_at 7.163498 7.165042 7.5071535 7.2818174 7.3297987 7.2493863 7.763351 6.966988 7.3031235 7.458124 7.151044 7.295131
1367903_at 8.88214 8.770301 9.031993 8.979855 8.781609 8.856043 9.281624 8.968379 8.96465 9.008229 8.896497 9.231568
1367904_at 6.9274373 6.862397 6.8710885 6.541683 6.024394 5.931603 5.738426 6.2732263 6.8047047 6.812482 5.9193025 6.3589187
1367905_at 10.176747 10.042591 9.942243 10.192351 10.041826 10.034727 9.880484 9.912986 10.147142 9.944384 10.278444 9.9389
1367906_at 10.141512 10.063859 9.991763 10.3918 10.09669 10.245982 9.811636 10.419949 10.171778 9.554013 10.130046 10.171281
1367907_a_at 9.085516 9.052933 8.98196 9.103912 9.018609 9.23675 9.270292 9.205448 9.231571 9.670991 9.624021 9.5619335
1367908_at 11.671886 11.648395 11.756277 11.623305 11.475774 11.581825 11.657049 11.625291 11.617193 11.5589485 11.713437 11.741387
1367909_at 11.772718 11.701934 11.676568 11.578203 11.792186 11.832537 11.650897 11.541702 11.550532 11.163526 11.581618 11.441257
1367910_at 7.1392975 7.372881 7.18866 7.4595323 7.449886 7.4747376 7.378453 7.3285837 7.510283 7.370884 7.40171 7.631528
1367911_at 7.7826076 7.665889 7.6289854 7.709791 7.6643596 7.500971 7.701803 7.7305617 7.433007 7.517725 7.748885 7.7170343
1367912_at 6.162378 5.815104 5.699841 5.998776 6.0975437 5.8680506 5.7959805 6.285989 6.0987973 5.937534 5.8889694 5.852313
1367913_at 6.991762 6.8099413 6.9703617 6.8453574 6.8903046 7.299753 6.7828617 6.3521943 6.749167 6.5974445 6.756911 6.673073
1367914_at 6.3564353 6.271134 6.1585035 6.564698 6.4123554 6.5986567 6.619755 6.3668103 6.4221945 6.4230165 6.374887 6.262193
1367915_at 8.704413 8.634447 8.708662 8.785284 8.786439 8.856663 8.885412 8.829502 8.703032 9.010318 8.781295 8.922299
1367916_at 6.0038524 5.8523245 5.633981 5.808777 5.7338877 5.8078704 5.7464695 5.7684426 5.8640394 5.813518 5.7813287 5.414501
1367917_at 13.484765 13.486512 13.452654 13.484765 13.432672 13.429662 13.368089 13.380359 13.389967 13.325071 13.408099 13.424384
1367918_at 5.563975 5.518789 5.553021 5.297084 5.224707 5.187374 5.145771 5.428537 5.2978077 5.3256154 5.4658194 5.130104
1367919_at 5.731744 5.653235 5.8903575 5.883262 5.6707006 5.748511 5.5250897 6.075387 5.634356 6.355445 5.9225507 6.125341
1367920_at 5.5256906 5.5489836 5.7225895 5.534561 5.184261 5.605217 5.3196793 5.605656 5.3992105 5.515856 5.2948923 5.64222
1367921_at 7.46986 7.4527407 7.4388046 7.48009 7.4357195 7.492535 7.7507524 7.4355197 7.5052924 7.391457 7.4721384 7.6227655
1367922_at 7.615459 7.673284 7.523338 7.6002016 7.525128 7.645138 7.6727934 7.5807505 7.6603203 7.6888895 7.6933384 7.52644
1367923_at 5.3858585 5.7344284 5.4651427 5.7761135 5.642754 5.7071652 5.795023 5.6873846 5.69396 5.542569 5.9798703 5.744213
1367924_at 7.510084 7.4045773 7.4564557 7.491205 7.213926 7.662766 7.2201724 7.5282116 7.5078387 7.3059177 7.5924006 7.4440846
1367925_at 6.9003863 7.186823 6.8291698 7.4124837 7.1759353 7.3683233 7.062668 7.3501854 7.178182 7.569708 7.3738723 7.3970866
1367926_at 8.127252 8.283135 8.373452 8.414782 8.212635 8.185048 8.581859 8.078157 8.195621 8.461385 8.297014 8.365914
1367927_at 9.973904 10.083769 10.187265 10.11453 10.048277 10.028782 10.307981 10.217028 10.102856 10.635141 10.386697 10.523708
1367928_at 3.8685584 3.7971675 3.9461818 3.9584637 3.9127896 3.9437418 4.098465 4.037355 3.7790904 3.9856546 3.8760214 3.9751267
1367929_at 9.932915 9.749981 9.933355 9.98935 9.720079 9.69026 9.816322 9.561365 9.832094 9.9286175 9.984266 10.166
1367930_at 4.004508 3.9652798 4.0328016 3.9667828 3.967353 3.8126864 4.081838 3.946358 3.8822095 3.795572 3.832181 3.6772928
1367931_a_at 9.312667 9.561707 9.35845 9.339636 9.545583 9.397457 9.403919 9.387228 9.499882 9.461489 9.340708 9.354906
1367932_at 11.498881 11.554999 11.531318 11.674584 11.69039 11.139781 10.524005 11.458777 11.6165695 11.771684 11.705945 11.358137
1367933_at 7.8714514 8.021875 8.265495 7.7744274 8.028255 7.990855 7.9838843 7.993508 8.0057335 8.4051 7.969478 8.392057
1367934_at 5.6825027 5.6861806 5.7526073 5.6402416 5.7546506 5.671174 5.8199353 5.653912 5.7507257 6.1006517 5.9308004 6.011104
1367935_at 8.546379 8.486811 8.389843 8.414705 8.313156 8.404566 8.284056 8.444609 8.367724 8.353702 8.492112 8.575417
1367936_at 7.130938 7.2168036 7.0276713 7.2035966 7.134195 7.4282484 6.918472 7.26817 7.287855 7.2834926 7.038591 6.798077
1367937_at 7.3686614 8.335417 7.9145026 7.900225 7.5216346 7.5270553 7.667692 7.419854 6.884479 6.8358474 7.239114 7.6529465
1367938_at 10.69685 10.681451 10.814756 11.015699 11.034755 10.87861 11.02182 11.1507015 11.111074 11.45912 11.511369 11.244507
1367939_at 10.169044 11.027359 10.932366 10.357361 10.344357 10.864535 10.15167 10.092297 10.199429 9.199499 8.937624 10.4954405
1367940_at 5.6548524 5.381335 5.394839 5.3578463 5.516509 5.387361 5.7916684 5.572648 5.655276 5.809573 5.0479755 5.4682407
1367941_at 9.173256 9.22569 9.313072 9.165782 8.9576025 9.23808 9.082539 9.1301365 9.308355 9.354161 9.342633 9.557176
1367942_at 7.253268 7.0267587 6.7825766 7.31495 7.109769 7.4180126 7.1280437 7.248962 7.2640524 6.7947044 7.3741117 7.2362113
1367943_at 7.298608 7.708168 7.23152 7.3870564 7.3940864 7.3268056 7.8735337 7.363108 7.518188 7.4229145 7.729713 7.5601363
1367944_at 5.6502886 6.11196 5.9548187 5.7404227 5.733619 5.887733 5.9843965 5.8650856 5.871612 5.776197 5.9293613 5.661229
1367945_at 11.52633 10.976001 11.395972 11.482404 11.0609665 11.744209 11.833005 11.095001 10.914932 10.441147 11.099068 11.359925
1367946_at 9.660268 9.470795 9.635974 9.812652 9.778436 9.79163 9.7147875 10.008176 10.035414 10.367756 9.895067 9.87049
1367947_at 8.349674 8.504766 8.411674 8.427205 8.477017 8.570282 8.6601715 8.539268 8.569902 8.478326 8.566137 8.54173
1367948_a_at 9.87377 9.916857 9.706827 9.967407 9.782595 9.977521 9.605352 10.162592 10.106973 9.876535 9.999133 9.970538
1367949_at 6.9271297 6.941777 6.9014187 6.635121 6.918773 6.7587295 6.9536395 6.6255636 6.633096 6.695777 6.535411 6.5697646
1367950_at 7.2905755 8.081472 7.4851294 7.563404 7.65742 7.180688 7.405974 7.3389525 7.2397704 7.8664618 7.7987046 7.431336
1367951_at 4.5927916 4.7347436 4.7114987 4.464204 4.7030935 4.67741 4.6839323 4.6848273 4.6373267 4.549514 4.6361184 4.8038025
1367952_at 6.6274786 6.027995 6.340523 6.6379695 6.892146 6.501489 5.681642 6.9334955 6.6655135 6.4596066 6.821509 6.667807
1367953_at 4.652835 4.954265 5.016169 4.6507483 4.72544 4.7000637 4.906268 4.970172 4.8513064 4.8870273 4.7239485 4.8994827
1367954_at 6.861322 6.334052 6.805339 6.8423696 6.4066997 7.1549854 6.8500285 7.332555 6.86911 6.279919 6.847407 7.0045624
1367955_at 6.061225 6.167801 6.4833016 6.022821 6.147925 6.369112 6.658657 6.371874 6.2895436 6.1705375 6.245618 6.379617
1367956_at 5.508213 5.566777 5.375421 5.7518663 5.627125 5.701788 5.644211 5.7133646 5.6870236 6.1760736 5.8650184 5.688286
1367957_at 9.374693 7.8711576 7.9287295 9.165453 7.733691 8.018461 8.169936 9.018252 8.200145 9.329308 9.595218 8.483375
1367958_at 8.473717 8.524916 8.574017 8.616381 8.632904 8.6901245 8.594105 8.733215 8.472071 8.491316 8.513927 8.7333765
1367959_a_at 6.081479 6.207712 5.8204083 6.431365 6.0834513 6.027968 6.866509 6.266552 6.713393 6.0818048 6.600771 6.5016103
1367960_at 8.046406 8.016933 8.173565 7.9936523 8.442508 8.329416 7.833247 8.085222 8.161077 7.87939 8.287784 8.393773
1367961_at 3.876353 4.1981115 4.10472 4.151956 4.129937 4.067381 4.5308485 4.120797 4.199268 4.062765 3.9975843 4.226344
1367962_at 4.6509 4.8992395 4.6896253 4.7657156 4.7327046 4.8971677 4.579589 4.7058353 4.6225557 4.761307 4.761322 4.685083
1367963_at 7.3044033 7.2646027 7.360622 7.19533 7.3659825 7.193797 7.294818 7.3587756 7.2451997 7.0261226 7.252348 7.365647
1367964_at 4.9364624 5.343019 5.259736 5.0053415 5.138282 5.2040663 5.0009556 5.286373 5.062233 5.270767 5.2617407 5.33304
1367965_at 6.75497 6.8181357 6.7608066 6.8713474 7.0424714 6.7721057 6.526558 6.750964 6.715875 6.750952 6.774576 6.533503
1367966_at 9.654522 9.6529255 9.43115 9.622337 9.695143 9.478136 9.473185 9.649717 9.597105 9.173077 9.426058 9.58844
1367967_at 6.644623 6.28458 6.483677 6.644693 6.5545506 6.4854074 7.0324244 6.749468 6.5427628 6.4366 6.5129075 6.748882
1367968_at 3.8526108 3.9447062 3.8167331 3.932667 3.904826 3.6528497 3.8311737 3.6334777 3.7335293 3.6255329 3.525691 3.58527
1367969_at 10.322412 10.349899 10.251189 10.532734 10.460058 10.379871 10.577394 10.631217 10.596842 10.59344 10.660044 10.7673235
1367970_at 4.04839 4.028308 4.046875 4.1102037 4.0896187 4.126643 4.953147 4.0631886 4.392913 4.205467 4.2153025 4.120179
1367971_at 9.90725 9.869531 9.909031 9.991973 10.032434 9.965662 9.857704 9.993435 10.00676 9.8785515 10.014323 9.973468
1367972_at 9.519205 9.523233 9.429834 9.644331 9.803253 9.591547 9.356358 9.7143135 9.615896 9.669424 9.564188 9.641422
1367973_at 4.563547 4.506566 4.9094195 4.443775 4.6200643 4.3916903 4.789596 4.558837 4.4575696 5.8770657 4.5252304 4.491806
1367974_at 8.796062 8.656619 8.555466 8.598545 8.678971 9.18433 9.273628 8.174847 8.851605 8.226587 8.540754 7.9922967
1367975_at 5.6326704 5.355285 5.320666 5.333401 5.7130785 5.582304 5.6772203 5.0044937 5.907287 5.1588025 5.554493 4.8602624
1367976_at 6.229208 6.227727 6.3923254 6.455289 6.662961 6.5445952 6.452894 6.959272 6.5463586 6.766388 6.9057736 6.809732
1367977_at 4.1160045 4.090711 3.9209661 4.00999 3.992136 3.964587 4.1656866 4.1426888 4.09002 4.0291786 4.017358 4.052087
1367978_at 6.008954 6.306251 6.0233984 6.11419 5.932258 5.9862847 5.771978 5.9969106 6.2052655 6.14386 6.054679 6.0884857
1367979_s_at 11.34824 11.0891905 10.917768 11.3330145 11.073179 11.123646 9.965852 11.14147 11.387735 11.474629 11.060234 11.099885
1367980_at 8.043718 8.039785 8.024836 8.031652 8.110037 8.026135 7.4153194 8.268664 8.145696 8.244001 8.095354 8.245197
1367981_at 7.0052 6.983772 6.789119 7.1395607 7.1230826 7.104355 6.7412095 6.938572 6.9532075 7.0745564 7.006569 7.095163
1367982_at 9.725211 10.13818 10.564907 10.352306 10.295215 10.971601 10.075268 10.68995 10.737194 10.872016 10.930016 10.888563
1367983_at 5.502073 5.4070406 5.4498367 5.3309717 5.2723246 5.416225 5.4829173 5.544395 5.399793 5.5989237 5.381781 5.5670657
1367984_at 6.1863785 6.241384 6.1079564 6.311032 6.205789 6.3778124 5.9056187 6.3875766 6.206234 6.566175 6.263708 6.0774217
1367985_at 6.789155 7.3432636 7.1957884 7.969535 7.0339417 7.0892973 8.111736 7.308304 8.279081 7.0558724 6.1793694 7.050297
1367986_at 7.0084815 6.9957423 6.674256 6.7459884 6.982179 6.705963 5.775426 6.716927 6.413654 6.3766103 5.9376235 5.963654
1367987_at 8.464739 8.486984 8.395143 8.565829 8.700605 8.459021 8.687592 8.337439 8.248035 8.399213 8.310026 8.316585
1367988_at 13.092182 13.046844 13.062286 12.942026 12.982202 12.76588 12.825671 12.758037 12.989336 12.7532015 12.81775 12.62694
1367989_at 4.307593 4.4572315 4.3784895 4.528228 4.394844 4.445096 4.4049063 4.3507543 4.4867506 4.494004 4.4024577 4.38114
1367990_at 5.032759 5.36345 5.1835613 5.2461 4.984674 5.2339907 5.6410437 5.170463 5.06075 5.0382967 5.0859 5.161191
1367991_at 9.248562 9.214467 9.116615 9.13446 9.227316 9.225316 9.169789 9.351581 9.299276 9.386364 9.175324 9.236326
1367992_at 4.8958673 4.9746637 4.8889365 4.774144 4.7515235 4.8065014 4.778196 4.7285814 4.629957 4.965701 4.672888 4.736266
1367993_at 6.9847903 6.8402543 6.943739 7.4095616 7.022247 6.994555 6.710991 7.424547 7.1033278 6.9822426 7.0012684 6.906407
1367994_at 10.019282 9.939141 9.78325 10.136903 10.150761 9.969265 9.790029 10.225006 10.199166 9.574864 10.067496 9.831083
1367995_at 13.251395 13.161691 13.166443 13.083676 13.10683 13.065999 13.065612 13.056304 13.081199 13.245636 13.143413 12.983925
1367996_a_at 7.4033356 7.38897 7.3657265 7.5316715 7.4961443 7.5407815 6.771468 7.620223 7.521393 7.475868 7.4687905 7.487358
1367997_at 7.7814226 7.7419605 7.8403354 7.6422663 7.903595 7.8225055 7.7555804 7.8355775 7.6697474 7.7685256 7.8797145 8.058871
1367998_at 9.390108 6.980865 8.170891 8.358639 8.409806 6.5971575 6.678988 7.845896 8.495918 8.39914 7.8973303 7.673
1367999_at 12.627156 12.36069 12.243141 12.556505 12.470629 12.4567795 12.310503 12.400935 12.506359 12.709544 12.499667 12.57864
1368000_at 14.33004 14.3421755 14.294082 14.300409 14.399949 14.336385 14.218222 14.308238 14.318485 14.344078 14.34815 14.287488
1368001_at 4.0055046 4.0381174 4.049212 3.9742563 4.2102575 4.0336294 4.5132008 4.0337076 4.0614376 4.057443 4.1362405 4.1515784
1368002_at 7.288185 7.4203086 7.231557 7.3393106 7.054154 7.093604 7.112954 7.2770715 7.35387 6.885601 7.288714 7.0839577
1368003_at 5.786944 5.9823885 6.1918874 5.7898483 5.937532 5.679458 6.0844345 5.7039275 5.982793 5.9314055 5.819147 5.7610607
1368004_at 9.023019 8.99095 9.165326 9.205229 9.011539 9.142672 9.53213 9.265478 9.134403 9.109861 9.162463 9.322088
1368005_at 5.7353992 5.9136195 5.5921917 5.9742103 5.7573867 5.9038157 5.833237 5.908826 5.843058 5.973002 5.7081313 5.666415
1368006_at 7.4062176 7.439574 7.1957273 7.3596864 7.4105678 7.9011817 7.634823 7.2489944 7.552865 7.3749595 7.444414 7.202664
1368007_at 7.073464 6.298637 6.3364935 7.1549335 7.1980352 7.4917665 6.6116524 7.2986126 7.3765335 7.509937 7.2663064 7.0407
1368008_at 5.3379993 5.283689 5.323948 5.425577 5.2959423 5.394107 5.6878314 5.465105 5.4965315 5.697236 5.518694 5.3747745
1368009_at 9.0584545 9.357789 8.660623 8.504745 8.943112 8.665746 9.160703 8.989681 9.102656 9.391648 9.203261 9.092218
1368010_at 7.1008363 7.1692367 7.113616 7.2502236 7.2146115 7.3508296 7.340549 7.162346 7.194829 7.098891 7.139403 7.229592
1368011_at 7.838766 7.8591123 8.04066 8.146023 7.658032 8.069139 7.7785006 8.209448 7.797272 7.792094 7.839307 8.065935
1368012_at 6.071767 5.9241686 6.154865 6.1063843 6.50932 6.778612 5.2601004 6.27986 6.487633 6.9582896 6.9076896 6.7254634
1368013_at 4.3475785 4.469181 4.3481607 4.433648 4.300514 4.2688904 4.662738 4.3761835 4.4764357 4.56145 4.5204396 4.6113358
1368014_at 4.6066656 4.629778 4.4940605 4.3737164 4.50581 4.4909735 4.840151 4.177477 4.547368 4.3337917 4.11928 4.1014376
1368015_at 6.442931 6.5070205 6.169909 6.012542 6.0368547 5.8991795 6.039247 6.1741233 6.0042434 5.995375 5.8637195 6.0551987
1368016_at 12.7938385 12.775434 12.78447 12.817044 12.638159 12.774687 12.763199 12.80038 12.8366375 12.866454 12.816256 12.875397
1368017_at 4.974799 5.03936 4.8826656 5.0808053 5.0114183 4.973878 5.058796 5.049845 5.028759 5.040214 5.018306 4.9831595
1368018_at 8.417883 8.401013 8.338734 8.506268 8.5300255 8.501802 8.421501 8.573052 8.456307 8.496373 8.525379 8.5498
1368019_at 6.9889936 7.0731 7.1408777 7.2785025 7.4628243 7.200138 6.831628 7.5159583 7.513822 7.6405134 7.4868717 7.5479875
1368020_at 6.6333513 6.1867576 6.8104033 6.761035 6.821629 6.9107385 6.2898865 6.943378 6.753812 7.436421 6.8217354 7.2327604
1368021_at 13.918631 13.825199 13.703206 13.806926 13.263923 13.686758 13.51753 13.685836 13.698497 13.978643 13.66584 13.612324
1368022_at 6.837513 6.9406896 6.7365274 6.9676247 6.8750243 6.886412 6.4999537 7.0352454 6.9613514 6.871895 6.8393846 6.7454724
1368023_at 6.95115 7.204131 7.146765 6.926551 7.134966 7.089202 6.624563 6.816035 6.955718 7.013732 6.6940403 6.819315
1368024_at 6.3866 6.607164 6.532183 6.571107 6.4093146 6.568986 6.388645 6.377585 6.627798 6.485411 6.3285036 6.3741684
1368025_at 6.5451384 7.0542855 7.1288657 6.773936 7.438291 6.8158374 6.964285 6.999419 7.167682 6.873451 6.9849067 7.0662484
1368026_at 6.9658833 7.129816 7.0007925 7.1110425 7.283978 6.951672 7.4103603 7.082769 6.8786564 7.1391993 7.0292826 7.1474123
1368027_at 6.8179626 7.0836306 6.9376717 6.9291825 6.8108764 6.9692373 6.826315 6.9723663 6.875188 6.747956 6.835847 6.652972
1368028_at 4.385403 4.2599564 4.4400415 4.3057876 4.292498 4.3749533 4.624931 4.2501426 4.3036737 4.3446136 4.2973375 4.2851267
1368029_at 10.466272 10.628365 10.612842 10.550704 10.563853 10.605501 10.35029 10.71907 10.639723 10.729266 10.700135 10.656832
1368030_at 8.722398 8.56537 8.540821 8.88595 8.716611 8.765878 8.7978115 8.923705 8.773445 8.928633 8.81302 8.884821
1368031_at 7.0360546 7.0354867 7.0562506 7.1788793 7.2995324 7.129759 7.0788217 7.49316 7.278947 7.459515 7.2525673 7.266001
1368032_at 5.3894486 5.937849 6.0038013 5.716381 6.150018 6.1178365 6.0175524 5.941646 6.1028304 6.45709 6.3842044 6.184129
1368033_at 5.908062 6.0055494 5.7588344 5.6499624 6.0826726 5.9992614 6.158906 5.922638 6.1110907 6.1564107 5.935811 6.1201816
1368034_at 4.345399 4.345109 4.2007866 4.219263 4.365614 4.1434727 4.3123302 4.076763 4.1610413 4.1763577 4.200947 4.0784674
1368035_a_at 10.75107 10.407294 10.228485 10.669894 10.640677 10.425769 9.542371 10.5070305 10.342251 10.347155 9.589166 9.461919
1368036_at 10.569638 10.569517 10.510632 10.8053875 10.826445 10.77869 9.64526 10.819293 10.389676 10.304928 9.927055 9.890212
1368037_at 6.7098956 6.711088 6.7204165 7.152874 6.763729 6.789357 6.513634 7.0451803 6.9201527 6.783202 6.937421 7.2128487
1368038_at 8.003264 7.8510704 7.993065 8.24214 8.091519 7.9598017 7.7133856 8.241229 7.902384 7.4115543 7.931245 7.7847223
1368039_at 6.2439427 5.814668 6.2676973 6.378437 6.317121 6.2462435 5.2867427 6.345871 6.513275 5.9853 6.2822027 6.3975854
1368040_at 7.9238434 7.9874187 7.8724694 8.0483055 8.082138 7.863138 7.8276377 8.073275 8.000307 7.723235 7.838649 7.968038
1368041_at 9.341127 9.239466 9.341723 9.488593 9.431535 9.357454 9.438555 9.3513775 9.135143 8.979577 9.117093 9.274763
1368042_a_at 10.815164 10.8940325 10.788876 10.614375 10.956171 10.7678585 10.965144 10.1905 10.716044 10.711229 10.965201 10.906915
1368043_at 7.5723915 7.8796587 7.7078285 7.635403 7.5851784 7.73547 7.940236 7.6158605 7.571542 7.7931147 7.6331897 7.7236853
1368044_at 3.3353572 3.4426796 3.385709 3.463523 3.3690858 3.2987704 3.3800678 3.5029361 3.3945293 3.49893 3.3779001 3.2942362
1368045_at 9.661284 9.72034 9.708502 9.879473 9.716161 9.720709 9.542793 9.919264 9.848839 9.188142 9.763522 9.811304
1368046_at 9.671615 9.606328 9.750672 9.948997 9.782217 9.700414 9.76949 9.926808 9.853005 9.479148 9.738271 9.853627
1368047_at 7.76083 7.685102 7.256273 7.047822 7.2248755 7.05494 7.3494296 6.9023037 8.110057 7.7152553 7.642428 7.1549654
1368048_at 14.001606 13.997827 14.076254 14.13098 14.020643 14.154345 13.994453 14.10601 14.1237135 14.190948 14.149004 14.197537
1368049_at 10.92114 10.632137 10.762718 11.013505 10.898442 10.988541 11.166742 11.165205 11.303951 11.182273 11.351719 11.218554
1368050_at 7.1078887 6.4034204 6.372929 7.015713 6.861213 6.918851 6.527282 7.2327776 6.917558 6.7685623 7.029103 6.684612
1368051_at 11.330838 11.293146 11.471438 11.422069 11.452304 11.388722 11.063401 11.472898 11.391453 10.928056 11.53388 11.438838
1368052_at 4.8839054 4.527309 5.083454 4.818585 4.886626 5.270318 5.0110526 4.7265396 4.92401 5.2060356 5.17622 4.8962297
1368053_at 5.8071375 5.687634 5.826493 5.8620677 5.635836 5.8255806 5.8477116 5.934729 6.01784 6.040391 5.9071803 6.0357256
1368054_at 6.6019454 6.792779 6.6319 6.8654437 6.8338704 6.6759367 6.9311376 6.7295265 6.824445 6.9113483 6.530171 6.828318
1368055_a_at 7.3514643 7.4766264 7.198252 7.7881174 7.5551805 7.296413 7.7046595 7.5077477 7.6573935 7.863533 7.4771934 7.562062
1368056_at 7.099669 7.1107683 6.9724965 7.1050863 7.0253153 7.0695853 6.9465246 7.1464396 7.166643 7.3004584 7.212329 7.226917
1368057_at 8.161016 7.7818813 7.8162274 8.658965 8.607076 8.615829 8.0725765 7.8568587 8.422003 7.838087 8.109429 7.9712796
1368058_at 6.381367 6.4973416 6.596827 6.7353354 6.774179 6.669656 6.457494 6.7294183 6.655467 6.760816 6.6784945 6.870417
1368059_at 8.554506 8.858774 9.052332 9.479401 8.337101 8.708015 7.951656 9.663745 8.184088 9.194956 10.025857 9.296685
1368060_at 13.019823 13.025987 12.931555 12.878985 12.845339 12.811594 12.853326 12.670347 12.833936 12.560117 12.730572 12.769491
1368061_at 6.013937 6.0768538 6.0772567 6.3101287 6.2888336 5.751947 5.7678337 6.078231 6.0884466 5.797569 5.6310234 5.6238327
1368062_at 8.700747 8.545127 8.693493 8.82516 8.823691 8.814516 8.862964 8.625812 8.676791 8.821748 8.556833 8.760976
1368063_a_at 7.8774753 8.106599 8.177435 8.053326 7.9181046 8.389855 8.076256 8.315563 8.154835 8.3646145 8.052752 8.176959
1368064_a_at 10.148282 10.051041 10.229177 10.293639 10.212458 10.521116 10.5793915 10.362604 9.798372 9.499518 9.493424 9.882382
1368065_at 7.2240252 7.1442103 7.0467505 7.361759 7.2888336 7.2476797 7.094313 7.682265 7.410347 7.361664 7.3611145 7.4405675
1368066_at 6.163161 6.0771017 6.007171 6.1495132 6.1163697 6.003731 5.7419972 5.9424353 6.1796327 5.838753 6.085745 5.665017
1368067_at 8.01143 8.027607 7.973364 8.030112 8.333318 8.100024 7.913933 8.16678 8.360641 8.191687 8.422743 8.456926
1368068_a_at 7.1660113 6.730032 6.9903903 7.3838816 7.01253 7.1500163 6.616399 7.3112335 7.1049037 7.32404 7.301533 7.39213
1368069_at 7.918992 7.9367495 7.987267 8.062141 7.8551364 8.209274 8.0927305 7.93552 7.9887934 7.8345323 7.896657 8.11898
1368070_at 7.903138 7.9135504 7.9366856 8.052632 7.865671 8.036318 8.114591 8.115695 7.89993 7.648426 7.968389 8.124015
1368071_at 11.643779 11.692338 11.623584 11.804692 11.844202 11.739099 11.830804 11.966698 11.954082 11.62221 11.885303 11.828972
1368072_at 5.7250185 5.9272866 5.921592 6.022821 5.8693886 5.8194885 5.9226995 5.7088194 5.801922 6.205987 6.0910745 6.4842596
1368073_at 7.9384637 7.8348856 7.486589 8.149775 7.5626535 7.8800325 8.143871 7.713033 7.6502457 8.699287 7.8904037 7.778554
1368074_at 6.689189 6.1335926 6.4406753 6.597871 6.6978745 6.6024694 6.199821 6.6652393 6.427704 6.517421 6.422818 6.487568
1368075_at 10.797429 10.899494 10.403774 10.446099 10.639025 10.521776 10.160559 10.704275 10.419079 10.510247 10.719381 10.335517
1368076_at 6.9632397 7.0862865 7.175949 7.038716 7.1062555 7.1620626 7.500481 7.0722923 7.0209064 7.032395 7.089491 7.302836
1368077_at 12.994025 13.080355 13.013835 13.168204 13.241993 13.246822 13.080469 13.241993 13.209462 12.564808 12.918423 13.058563
1368078_at 3.8490481 4.3351398 4.2136354 3.8286037 4.375516 4.097316 3.8798337 3.842285 3.890609 4.3200345 4.2236767 4.1139193
1368079_at 8.522995 8.44901 8.508511 8.663254 8.734848 8.752582 8.973387 8.764258 8.59808 8.310902 8.669432 8.790653
1368080_at 3.8022034 3.774919 3.8150282 3.7213268 3.7656124 3.6836154 3.7493968 3.7236762 3.757157 3.6530006 3.668931 3.7513478
1368081_at 7.163393 7.182148 7.0896964 7.016823 6.9428334 7.102122 6.53879 6.8808365 7.0935473 7.0417175 7.19653 6.956496
1368082_at 8.096775 8.054368 8.082129 8.295094 8.126764 8.143888 8.365896 8.524607 8.300959 8.582305 8.54281 8.400183
1368083_at 8.612593 8.623173 8.527769 8.637083 8.7224455 8.642317 8.747695 8.669745 8.83361 8.568702 8.654035 8.763489
1368084_at 6.445395 6.680314 6.251095 6.27777 6.3326406 6.2971935 6.1781526 6.032222 6.077875 6.3139668 6.221649 6.1907625
1368085_at 10.46792 10.284823 10.438359 10.3576565 10.213255 10.190324 10.451175 10.169175 10.238159 10.060901 10.068437 10.33709
1368086_a_at 8.069149 8.191277 8.276566 8.173365 8.454798 8.0606365 7.6766353 7.695008 7.486453 8.422759 8.255169 8.575841
1368087_a_at 7.8120527 7.849981 7.8902297 7.8013353 7.959024 7.6290383 8.297548 7.996477 7.7696157 8.804602 8.081678 8.209481
1368088_at 6.577961 6.6453037 6.7559695 6.979155 6.7379303 6.818152 7.2174053 6.9225206 7.000288 7.0483904 6.9937162 7.1032977
1368089_at 8.113319 8.208638 8.077471 8.3468685 8.232557 8.224428 8.315487 8.366524 8.381065 8.121495 8.367631 8.2837
1368090_at 6.9647965 6.9732475 7.095683 7.2557898 6.795768 7.07937 7.2948318 6.914304 7.1628056 6.8469367 7.1813383 6.9437547
1368091_at 8.736033 8.660107 8.249901 9.083056 8.484526 8.785173 8.205438 9.053158 8.91596 8.78588 9.092129 9.132948
1368092_at 12.265689 12.316671 12.258517 12.326052 12.338821 12.3077 12.115201 12.306242 12.2897415 12.150231 12.344307 12.364746
1368093_at 3.5318851 3.7199244 3.7565365 3.789673 3.6868286 3.7205002 3.7933056 3.803527 3.6788182 3.6821287 3.6380618 3.7021751
1368094_at 6.3965735 6.6078353 6.531464 6.625549 6.5597353 6.468345 6.514709 6.89933 6.689321 6.7432513 6.881472 6.9413905
1368095_at 9.6066265 9.7275305 9.605447 9.939398 9.793269 9.8775015 9.532031 9.908351 9.678842 9.688553 10.256559 9.820339
1368096_at 9.068444 9.363812 9.1437235 9.454352 9.173305 9.284199 9.136873 9.21878 9.158697 8.898969 9.148845 9.227611
1368097_a_at 4.8536034 4.8160086 4.821891 4.516341 4.8206053 4.9241 4.6687636 5.0228367 4.7128725 4.8236938 4.5923567 4.881918
1368098_a_at 7.6545806 7.3857117 7.339182 7.5034075 7.381745 7.4353776 7.3936777 7.552061 7.52724 7.483544 7.543836 7.653472
1368099_at 7.1909356 7.1904473 7.0079155 7.388771 7.258379 7.461332 6.48443 7.314913 7.27236 7.2210464 7.347003 7.150244
1368100_at 10.593368 10.559426 10.537104 10.62919 10.772429 10.738414 10.359915 10.790989 10.728092 10.598093 10.691603 10.8679
1368101_at 7.156967 7.1261525 7.234207 7.5271435 7.200719 7.3391843 7.6644254 7.2145224 7.261325 7.5042152 7.2608 7.483384
1368102_at 8.445072 7.865793 8.275856 8.073428 7.705193 7.9362235 7.9299865 7.892284 7.4486766 8.439909 7.4962125 7.952542
1368103_at 7.139477 7.008436 6.8859844 7.0471334 7.037227 7.301865 6.6024175 7.0546393 6.777407 6.73628 6.638393 6.4124
1368104_at 6.71955 6.471621 6.519038 6.3117585 6.38905 6.122559 6.3120103 6.368837 6.299998 6.2301817 6.13418 6.3477054
1368105_at 5.34526 5.1784935 5.3240933 5.1942697 5.2438717 5.1920185 5.259469 5.211441 5.1033325 5.2070484 5.0405645 5.0567036
1368106_at 8.95716 8.657314 8.823235 9.062144 8.511299 8.882149 8.59595 8.590418 8.478205 8.85182 8.590226 8.798305
1368107_at 3.9852374 3.857919 3.6666915 3.8461385 3.974317 3.7280276 3.6527925 3.884703 3.772491 3.93235 3.6525047 3.8525434
1368108_at 5.1043653 4.994914 5.1110125 4.9547048 4.921986 4.7973814 4.730972 5.0502515 4.897113 4.957922 4.746241 4.9214125
1368109_at 6.5601525 6.7385683 6.609397 6.831903 6.73875 7.009397 7.290946 7.075199 7.074135 7.082181 6.7867775 6.8917584
1368110_a_at 4.132517 4.169862 4.3215065 4.413158 4.358931 4.227755 4.287736 4.3018904 4.2560477 4.3464904 4.3020687 4.364465
1368111_at 6.9777966 7.1534834 7.0079155 7.056148 7.0830307 7.2403646 7.0285892 7.293041 7.2466326 7.691612 7.4316716 7.2911143
1368112_at 5.1066427 5.4367104 5.3209686 5.2442846 5.1776214 5.2085376 5.1442084 5.1838045 5.2335253 5.054295 5.0044527 5.2189207
1368113_at 4.340751 4.621668 4.451185 4.435916 4.3706455 4.4831486 4.8442507 4.158342 4.3879766 4.1849084 4.454487 4.5288935
1368114_at 4.790846 4.743367 4.6466193 4.717466 4.562353 4.6629505 4.500733 4.3467655 4.4891105 4.3353033 4.4576674 4.4355164
1368115_at 10.245339 10.625235 10.496776 10.205348 10.850731 10.696556 10.173291 10.329369 10.466692 9.510517 9.769641 9.97272
1368116_a_at 7.009649 6.942897 7.0114765 6.9455767 7.204076 6.9560504 7.308996 7.098742 7.1547775 7.0677605 7.131794 7.1228237
1368117_at 8.690198 9.0301075 8.966303 8.813882 8.989137 8.941888 8.491222 8.92955 8.888308 8.712375 8.744535 8.764893
1368118_at 8.050407 7.880403 8.30241 8.137192 7.860035 8.305324 8.178379 8.229353 8.308998 8.185568 8.315577 8.395161
1368119_at 6.0671363 6.043404 5.9982653 5.7789316 6.119298 6.003426 5.8637857 5.869742 5.8062944 5.8082895 5.890688 5.8268566
1368120_at 4.5438895 4.7829657 4.570308 4.223754 4.6004076 4.5791245 4.5112762 4.2976007 4.5622845 4.5476894 4.5255537 4.5419693
1368121_at 9.495926 9.782962 10.280556 10.374095 9.3187275 9.796168 10.174809 10.449581 10.358447 12.609093 11.373785 11.775965
1368122_at 9.689455 9.634647 9.557821 9.794881 9.601372 9.65669 9.685369 9.724914 9.666915 9.614427 9.626677 9.881088
1368123_at 6.9346766 6.958414 7.125002 6.5701904 6.7697697 6.506106 6.616242 6.458154 6.2642508 6.7886305 6.461691 6.5946054
1368124_at 7.5306296 6.870162 6.9184127 7.62913 6.8364787 7.057321 7.4982157 6.818817 6.7254543 7.441258 7.3382177 7.158317
1368125_at 6.3402376 6.419864 6.208958 6.3366284 6.3389626 6.4144697 5.9670167 6.231366 6.5949636 6.294354 6.1667633 6.529026
1368126_at 6.413804 6.475248 6.4225907 6.294375 6.3823957 6.4927635 6.099366 6.2607245 6.43052 7.056486 6.5367174 6.3821526
1368127_at 6.6914716 6.626196 6.6319 6.2585835 6.337938 6.547928 6.3979735 6.3457065 6.45181 6.9340115 6.6766105 6.7388215
1368128_at 6.357896 6.1412306 6.5488744 6.0523577 5.848814 6.553062 6.174783 6.7967687 6.2642446 6.343941 5.933835 6.404044
1368129_at 6.720163 6.970726 6.75709 6.744333 6.958878 6.758286 6.799711 6.835853 6.955718 7.0415664 6.9397783 6.951927
1368130_at 4.8130264 4.6703043 4.713443 4.74807 4.7591143 4.5679264 4.5642586 4.4318743 4.5964565 4.670436 4.499776 4.6128902
1368131_at 4.7424808 4.499454 4.5947247 4.476159 4.5753055 4.370137 4.5185204 4.3797684 4.369403 4.424023 4.387991 4.2486477
1368132_at 9.990931 9.825379 10.061169 10.220076 9.958103 9.585898 10.175975 10.4095745 10.159293 9.892697 10.08918 10.048714
1368133_at 7.182278 7.404828 7.2239923 7.3015723 7.3629823 7.212832 6.1223235 7.270064 7.2905703 7.3184924 6.940029 7.2308226
1368134_a_at 8.377182 8.353449 8.078457 8.606585 8.305296 8.3465805 7.9909077 8.209531 8.448242 8.300937 8.375379 8.192909
1368135_at 6.3457923 6.440685 6.360559 6.3522716 6.346505 6.5755215 6.301967 6.4637737 6.212251 6.7125373 6.6027875 6.719303
1368136_at 7.53564 7.7868195 7.657667 7.661576 7.728623 7.793642 7.669379 7.8205233 7.7669 7.7850065 7.6910896 7.7499566
1368137_at 6.357915 6.4081078 6.1704073 6.2480226 6.449871 6.4451723 6.382792 6.483083 6.5537586 6.24781 6.92406 6.7650533
1368138_at 6.194197 6.043881 6.0246463 5.9104986 6.206616 6.0000124 6.068127 6.170342 6.066528 6.1499777 6.058791 6.164152
1368139_s_at 5.9147635 5.4952264 5.5691624 5.7693086 5.4910994 5.682544 5.4653068 5.973907 5.606762 5.695174 5.6447635 5.5262127
1368140_at 5.039662 5.244508 4.9806347 5.1749554 5.3877525 5.0697937 4.900278 5.6008916 5.4037066 5.3907666 5.055901 5.39594
1368141_at 11.307072 11.083141 11.210133 11.176913 11.082065 11.062289 11.264887 11.18157 11.250821 11.218914 11.249363 11.213412
1368142_at 5.5737185 5.4662285 5.4395194 5.67736 5.303731 5.273891 5.218566 5.4891696 5.342558 6.1242247 5.782152 5.5866995
1368143_at 6.761239 6.909525 6.7695894 7.1399994 6.588315 6.8158436 6.610088 7.32343 6.4871764 8.590696 7.524054 7.9482527
1368144_at 5.534098 5.660713 5.176731 5.880359 5.6034837 5.458384 5.6717095 5.3447433 5.3772335 5.6168833 5.286705 5.454111
1368145_at 6.017286 5.9732504 5.8947606 5.4937563 5.99038 5.7869453 6.253364 5.6134434 5.7256184 5.9594526 5.608674 5.5527873
1368146_at 9.839637 9.006854 9.325071 10.885568 9.886079 9.358152 9.482273 10.911494 10.028552 7.7642756 9.274872 8.798689
1368147_at 7.441979 6.3229327 6.8701687 8.634479 7.5467186 6.8089447 7.456888 8.644768 7.395511 5.185289 6.7189913 6.379713
1368148_at 4.7258167 4.581812 4.6918173 4.799883 4.810498 4.471849 4.554016 4.304249 4.8124337 4.499592 4.472197 4.490252
1368149_at 6.202318 6.0416713 6.1776724 6.0094438 6.1313486 5.977301 6.309961 5.7452927 6.0254674 5.855653 6.0703483 6.0300455
1368150_at 12.79311 12.863729 12.898989 12.785652 12.870778 12.769409 12.305214 12.7772045 12.6895485 12.916337 12.927447 12.966379
1368151_at 9.926199 9.925531 9.977403 9.904134 10.055883 10.012235 9.96354 9.989138 9.997344 10.045586 9.970682 9.958901
1368152_at 7.1712074 7.4052196 7.2824235 7.3435683 7.285011 7.3499546 7.3333287 7.415096 7.2514577 7.611624 7.40171 7.4361854
1368153_a_at 7.62489 7.2077656 7.531543 7.456689 7.444824 7.381671 7.0247517 7.331278 7.328433 7.237986 7.599391 7.265657
1368154_at 7.1849995 7.099769 7.1617336 7.260174 6.995727 7.439085 7.3149815 6.9037986 7.2972994 6.906776 6.9722786 6.9524813
1368155_at 12.600086 12.102211 12.137308 12.01218 11.408702 11.69815 11.006357 12.093806 11.121989 11.760298 11.142795 11.600911
1368156_at 5.72786 5.602365 5.8819056 5.641684 5.797037 5.7698746 5.9107122 5.5359254 5.740455 5.6523657 5.7329097 5.683863
1368157_at 6.490649 6.606442 6.233606 6.4361334 6.102701 6.256842 6.488037 6.4170938 6.094927 6.190289 6.1842775 6.4686437
1368158_at 8.624658 8.339458 8.383006 8.696203 8.655597 8.449667 8.769572 8.631928 8.380906 8.599258 8.3538475 8.446555
1368159_at 8.373711 8.489297 8.285548 8.527481 8.207556 8.285452 8.251833 8.271438 8.230431 8.238064 8.363596 8.423625
1368160_at 9.214973 9.471194 7.530805 8.88409 9.133589 8.354925 10.167153 9.081049 9.153358 8.244022 8.356376 8.435112
1368161_a_at 14.137935 14.070024 14.127323 14.053016 14.092103 14.127987 14.048079 14.039448 14.070993 13.936963 13.997743 13.994274
1368162_at 4.2494173 4.5914106 4.6350822 4.6884756 4.4100485 4.513585 4.551627 4.428177 4.4386187 4.4123907 4.438327 4.4963646
1368163_at 9.625988 9.799441 9.672085 9.787642 9.835846 9.692555 9.354306 9.7356 9.534675 9.976482 9.595048 9.749539
1368164_at 7.1933155 7.1538115 7.020336 7.277727 7.173999 7.3226795 7.3500934 7.265729 7.202376 7.2073455 7.1983953 6.8795033
1368165_at 8.052594 8.136552 8.040514 7.9493265 8.057441 7.8417196 7.9346094 7.9282784 7.951599 8.332269 8.161219 8.271449
1368166_at 5.7773876 5.9149585 6.0821123 6.0293746 6.170462 5.7943344 6.304397 5.9429708 5.8330035 6.058406 6.003715 6.1004677
1368167_at 5.7518053 5.858248 5.535453 5.863335 5.531902 5.8627267 5.7280693 5.543421 5.5426846 5.670222 5.2334967 5.065813
1368168_at 8.858065 8.927496 8.416597 7.9900355 8.110546 7.5680833 9.037824 8.537223 8.019479 10.415751 6.7255173 7.5841537
1368169_at 6.504495 6.6635904 6.5886755 6.745913 6.451408 6.6366625 6.591656 6.816209 6.5601707 6.747956 6.6169815 6.7336855
1368170_at 3.8994944 4.035842 3.7678142 4.130066 3.7160978 3.785123 3.8739932 3.8150928 3.8687167 3.693026 3.714665 3.8933659
1368171_at 9.780615 9.432741 9.53331 9.334889 9.842572 8.628904 9.502279 9.065527 10.057259 5.6044464 8.412855 7.734694
1368172_a_at 7.2708426 7.136877 7.4127073 6.8716044 7.4908233 6.01652 7.2040167 6.484747 7.682462 3.568683 5.793674 5.20467
1368173_at 7.0718956 7.1910563 7.6291165 7.0514855 7.1904616 7.4097657 7.583317 7.124426 7.2177987 7.908009 7.3539133 7.3976636
1368174_at 4.284385 4.0439935 4.02048 4.2867603 4.0577984 4.0253654 3.997929 4.2303796 4.2385993 4.4671364 4.6149526 4.5587664
1368175_at 7.1675143 7.3025885 7.589327 7.597142 7.50821 7.294135 6.743369 7.5883484 7.366341 7.5703325 7.6463437 7.4770017
1368176_at 7.8261557 7.717589 7.7016025 7.9370694 7.6382556 7.9704576 7.851872 7.820047 8.012918 7.898253 8.0077305 7.855614
1368177_at 7.712851 7.2166 7.6396914 7.8083286 7.8476057 7.7205906 7.653108 7.95149 7.889629 8.407581 7.7518883 7.6655445
1368178_at 9.033597 9.475862 9.24441 9.136182 9.186159 9.095344 8.734077 9.031874 9.154467 9.285256 8.916599 9.201052
1368179_at 7.2425084 7.3779373 7.086063 7.2975006 7.1584234 7.481171 7.479902 7.338846 7.2387304 7.5823727 7.331976 7.7361813
1368180_s_at 13.198215 13.112963 13.291102 12.861699 12.731759 13.145368 12.903324 13.034549 12.624642 13.85022 13.387572 13.140834
1368181_at 10.394326 10.429729 10.337893 10.609928 10.37395 10.586063 9.9901905 10.673809 10.44847 10.773853 10.5250225 10.602849
1368182_at 4.504364 4.6036034 4.518413 4.705961 4.552288 4.504594 4.675524 4.5386925 4.5730133 4.637161 4.447195 4.473961
1368183_at 7.781123 7.9333386 7.7386117 7.8580284 7.9478145 7.8507547 7.8482437 7.8063326 7.9029727 7.721704 7.8131194 7.7853556
1368184_at 8.457977 8.462002 8.629612 8.542007 8.528063 8.551371 8.742902 8.565969 8.496476 8.3566885 8.27463 8.692898
1368185_at 5.231023 5.2995934 5.2333307 5.356716 5.2300735 5.374548 5.4094143 5.296633 5.290063 5.4399977 5.278551 5.4482837
1368186_a_at 6.678436 6.7626166 6.611235 6.560293 6.5195327 6.5472183 6.577015 6.43848 6.7487216 6.336322 6.5437856 6.1097994
1368187_at 7.476972 7.558597 7.8153152 8.452728 8.072167 8.34959 8.21493 7.553898 7.8332586 7.4887986 7.954898 7.7779903
1368188_at 13.645559 13.633291 13.642441 13.583361 13.707768 13.631282 13.569832 13.537071 13.647312 13.447252 13.373573 13.468767
1368189_at 10.560131 10.425129 9.953555 10.747344 10.147319 10.277941 9.450672 10.765182 10.316031 10.248401 10.601294 10.700244
1368190_at 5.2653666 5.365487 5.5394225 5.3129706 5.150711 5.4121494 5.3272734 5.147178 6.005436 5.4613166 5.4993873 5.4817657
1368191_a_at 10.924768 10.851799 10.9179125 11.016486 10.788552 11.006577 10.939261 11.102301 10.979188 10.763989 10.769572 10.8956585
1368192_at 5.316854 5.381622 5.333126 4.9346657 5.273964 5.1080008 4.950964 4.9842734 5.044974 5.145911 4.9054775 4.958954
1368193_at 5.099451 5.2249713 5.2743535 5.16951 5.184261 5.2046113 5.5606384 5.2726746 5.0934324 5.238721 5.2010612 5.269619
1368194_at 4.3838797 4.548022 4.7723603 4.656278 4.527416 4.468298 4.5927067 4.4347157 4.5130553 4.6987386 4.627581 4.68067
1368195_at 6.2925973 6.264239 6.28803 6.500387 6.148042 6.3119264 6.355992 6.2743716 6.364166 6.306645 6.390406 6.453748
1368196_at 5.067239 5.059227 4.9715834 4.845221 5.1368923 4.869517 4.871753 4.9844112 4.925311 4.9885583 4.8978105 4.887121
1368197_at 4.472169 4.4435816 4.4434347 4.2877293 4.1961527 4.469661 4.355713 4.3897324 4.2406826 4.218506 4.149193 4.3161516
1368198_at 6.0038714 5.831493 6.0330524 5.457282 6.060418 5.561049 5.422496 5.705593 5.5703998 5.6590123 5.634294 5.670188
1368199_at 7.640146 7.6569986 7.811202 7.606222 7.706396 7.7195024 7.8339996 7.75169 7.738784 7.696641 7.638333 7.871623
1368200_at 6.2341185 6.250683 6.323291 6.3002963 6.131833 6.345972 5.8632145 6.3111105 6.3844004 6.1672297 6.198585 6.185534
1368201_at 6.282769 5.894948 5.9874563 6.063757 6.0058355 6.186066 6.3919916 6.1250234 6.0175858 6.1464562 6.102572 6.114702
1368202_a_at 7.805071 7.9294305 7.828127 7.834946 7.8170123 8.022045 8.095505 7.7994127 8.061547 8.192214 7.7860503 7.7106433
1368203_at 5.3965836 5.4727354 5.513812 5.3862686 5.2641606 5.319576 5.185362 5.3462477 5.7117596 5.315062 5.3786373 5.5272593
1368204_at 6.4262824 6.256962 6.4203396 6.3970747 6.044051 6.2096806 6.115727 6.209424 5.962848 6.5414076 5.9930634 6.09157
1368205_at 13.434787 13.526209 13.434706 13.431682 13.598759 13.363761 13.210092 13.435632 13.4352045 13.56399 13.426871 13.447054
1368206_at 7.944436 7.9117713 8.031073 8.354408 8.088246 8.347075 8.799201 8.49539 8.083913 8.320432 8.445171 8.594422
1368207_at 6.1578455 6.044088 5.8660846 6.1395764 5.8675823 6.2870994 6.393863 5.8097615 5.8491807 6.1717377 6.0606775 5.9185557
1368208_at 6.1016073 5.9433975 5.8945003 6.0733085 6.0889544 5.934615 5.97768 5.7175026 6.1126165 5.703143 5.8541245 5.7267118
1368209_at 6.104572 6.1697483 6.0293264 5.970725 5.908493 5.8474193 6.281307 6.0315604 6.010466 6.005868 5.840147 5.8204355
1368210_at 5.1981673 5.2106013 5.115498 4.7360725 4.9756184 5.086319 5.034578 5.0513234 4.823629 5.0929575 5.0707283 4.7084227
1368211_at 12.254668 12.36106 12.23792 12.221824 12.172658 12.259365 12.284144 12.162042 12.295704 12.583452 12.340416 12.42479
1368212_at 8.185591 8.040184 7.9473724 8.171388 7.9869013 8.3037815 7.6828737 8.085112 7.9221377 8.48571 8.12339 8.221654
1368213_at 7.9041843 7.6536207 8.224218 8.750464 8.464421 8.280334 8.089564 8.7338705 8.363001 8.780369 8.560545 8.360199
1368214_at 7.378228 7.1908946 7.3646154 7.6074147 7.4848003 7.439085 7.524439 7.4922776 7.2740755 7.59214 7.313067 7.75563
1368215_at 9.693342 9.671382 9.695457 9.60208 9.616573 9.60905 9.286393 9.705445 9.581689 9.732927 9.62485 9.730424
1368216_at 8.980875 8.961199 9.080267 9.256218 9.0125475 9.248086 9.297613 9.159678 9.200942 9.001626 9.306616 9.287527
1368217_at 8.363577 8.509235 8.261621 8.544941 8.356497 8.47403 8.297255 8.6690235 8.6257515 8.575977 8.748279 8.3923855
1368218_at 5.529194 5.2649713 5.5097113 5.555867 5.5806136 5.7629023 5.4897666 5.5288677 5.515491 5.5565414 5.532754 5.5031652
1368219_at 6.2007346 6.3028555 6.4587855 6.5199556 6.360174 6.529346 6.438749 6.783874 6.4354215 6.311064 6.1987996 6.736977
1368220_at 8.208823 8.410486 8.522527 8.434672 8.27808 8.605925 8.735926 8.202765 8.462064 8.366116 8.475846 8.525334
1368221_at 9.620875 9.7166815 9.942543 9.413495 9.38941 9.810348 9.720994 9.892222 9.458304 9.685693 9.524616 9.676829
1368222_at 6.136967 6.195972 6.152813 5.990913 6.227939 6.414008 6.224836 6.32403 6.113027 6.065353 6.2460794 6.3008122
1368223_at 6.2119584 6.6264253 6.7303796 6.8997903 6.735295 6.7714477 6.739815 6.9717813 7.427908 7.0212555 6.7852507 6.709522
1368224_at 13.268451 13.250442 13.209825 13.491601 13.501899 13.304809 12.95044 13.316139 13.181708 13.034063 13.704301 13.204317
1368225_at 7.0849156 7.046148 6.910451 7.1737003 6.9992256 7.150232 6.9923215 7.2783685 7.168793 7.1698127 6.8990173 7.1080923
1368226_at 7.565038 7.4911513 7.8128514 7.9191113 7.430021 7.6357265 8.051723 7.6648774 7.7638893 7.7977386 8.010928 8.170248
1368227_at 8.116264 8.6186495 8.569114 8.3021345 8.255546 8.310657 8.401596 8.002215 8.207595 8.161511 8.806791 8.113853
1368228_at 8.25061 8.389272 8.302496 8.243278 8.245055 8.318016 8.257117 8.50022 8.312305 8.344206 8.432605 8.239176
1368229_at 6.6511574 6.6866264 6.7807155 6.8512654 6.677172 6.676286 6.2717104 6.679272 6.4460664 6.454169 6.8252816 6.8814464
1368230_a_at 8.490514 8.437995 8.521046 8.609824 8.330773 8.505303 8.841474 8.477064 8.635553 8.641476 8.58536 8.838559
1368231_at 7.4878974 7.4581795 7.1123657 7.609069 7.2001514 7.3260446 7.0155673 7.569505 7.4586077 7.4922056 7.537011 7.5422587
1368232_at 7.8981576 8.041917 7.8412724 8.178795 8.085468 8.038488 7.58449 8.028054 7.8708086 8.320901 8.0248575 8.036701
1368233_at 7.9618335 7.641361 7.842118 7.614141 7.449334 7.6640234 8.149265 7.349198 7.689578 7.451189 7.590606 7.5595717
1368234_at 8.197626 8.355552 7.7962046 8.215926 8.676652 8.523652 8.430836 8.98038 9.270663 8.671469 9.338244 9.135429
1368235_at 7.100958 7.2805877 7.5902863 7.23866 7.2201962 7.4819636 7.51504 7.3871408 7.383161 7.0901837 7.2305164 7.4887156
1368236_at 4.1529746 4.4407864 4.6332626 4.2920985 4.34685 4.3385577 4.6859875 4.065872 4.376208 4.4008856 4.184929 4.5383387
1368237_at 4.6883307 4.840213 4.8250523 4.6848707 5.0388618 4.939463 4.5614433 4.3768096 4.8040857 4.718408 4.812323 4.6051254
1368238_at 5.2071233 5.270181 5.0226936 4.965598 5.1482577 5.267442 5.1234045 4.8772964 5.174389 5.046602 5.0959353 4.9923697
1368239_at 8.879032 8.621714 8.734718 8.718496 8.806812 8.737104 8.628073 8.861204 8.5451975 8.316742 8.311129 8.535253
1368240_a_at 4.472355 4.4642043 4.410499 4.566185 4.805486 4.642765 4.578914 4.5073404 4.5739717 4.6727195 4.7240615 4.2657766
1368241_a_at 8.321329 8.443184 8.47607 8.553858 8.381723 8.453837 8.348537 8.490357 8.508873 8.4569235 8.43657 8.474043
1368242_at 4.6948175 4.7142553 5.050849 4.732278 4.7967787 4.814069 4.836788 4.8963423 5.08333 4.946781 5.1596165 5.041544
1368243_at 5.132078 5.408383 5.439543 5.496211 5.341983 5.429447 5.1000166 5.346317 5.3940616 5.0330467 5.4888186 5.4943013
1368244_at 9.809519 9.858851 9.708255 10.155944 10.0864315 9.969335 9.686755 10.32758 10.247084 9.034226 10.38052 10.354454
1368245_at 12.036438 12.087203 11.724468 12.096331 12.511414 12.2313795 11.873857 12.005687 12.402059 11.386401 11.965404 11.864911
1368246_at 5.941416 5.693146 5.7299213 5.9715576 5.732735 5.7744236 5.577631 5.816588 5.7084 5.7048426 5.691808 5.7256784
1368247_at 6.3872876 6.1436453 6.3815722 6.399224 7.022247 6.437938 6.661481 6.7939157 6.751798 7.4361186 6.869696 6.77487
1368248_at 5.9440346 5.7050724 5.906525 6.0383654 5.922818 6.025378 5.4710894 6.40021 5.894003 6.2930727 6.262124 6.5688534
1368249_at 9.1228695 10.203207 10.192662 9.249488 10.201254 10.022537 9.613608 9.502386 9.769432 8.696121 9.2276535 9.691273
1368250_at 4.039716 3.8635209 3.9954352 3.9091592 4.053994 3.9158206 4.1319356 3.9831226 4.030895 3.811103 3.813878 4.015371
1368251_at 5.9162264 6.0295396 6.001489 5.9301744 6.1995964 5.9968038 5.7949905 6.193936 5.770079 6.017906 5.9897614 6.211225
1368252_at 3.519333 3.4729264 3.5472498 3.5345361 3.6231058 3.492408 3.5485456 3.4771466 3.5362542 3.4962418 3.509721 3.548076
1368253_at 12.363963 12.231314 12.22864 12.297338 12.274043 12.307223 12.25231 12.36601 12.411085 11.98093 12.188067 12.287945
1368254_a_at 5.789245 5.8446956 5.7146235 5.6095243 5.574906 5.495242 5.2470284 5.394856 5.552595 5.489707 5.6047354 5.5976524
1368255_at 4.282176 4.351245 4.4511113 4.560192 4.387722 4.4653683 4.4203176 4.39269 4.343083 4.303071 4.403981 4.2535725
1368256_at 3.4910047 3.635448 3.4574425 3.4414477 3.405995 3.5869308 3.637411 3.555773 3.4506896 3.350154 3.5576365 3.505099
1368257_at 4.384464 4.279316 4.1514864 4.358267 4.2263937 4.2816725 4.2874327 4.148814 4.0920105 4.04454 4.198575 4.211713
1368258_at 5.4312334 5.5341325 5.9748244 5.499958 5.5751457 5.7473936 5.2582684 5.607674 5.4933424 5.587284 5.697428 5.409876
1368259_at 7.346254 7.4856153 7.090385 7.378532 7.507396 7.585918 7.3770223 7.2606163 7.4628515 7.2211194 7.4276114 7.0668607
1368260_at 5.1109905 5.4556837 5.2649765 5.729125 5.3040943 5.2708874 5.349353 5.3229036 5.077236 5.339943 5.0200753 5.030452
1368261_at 4.598163 4.876506 4.787325 4.3488073 4.633654 4.5463533 4.547287 4.5315647 4.5463886 4.5457897 4.484307 4.596162
1368262_at 6.209095 6.086626 6.575003 6.399803 6.423534 6.324278 5.697196 6.4004154 6.3740053 6.3527346 6.6554003 6.517829
1368263_a_at 4.7066793 4.6414146 4.590374 4.3313107 4.4816966 4.469496 4.260035 4.3551884 4.413947 4.348393 4.3227053 4.2776685
1368264_at 7.266743 7.3817306 7.317743 7.532499 7.1442623 7.4778523 7.213637 7.5115037 7.043003 7.25956 7.28982 7.3730946
1368265_at 8.678346 8.775246 8.514342 8.859823 8.738593 8.641391 8.869292 8.675271 8.712286 7.395979 8.282847 8.597738
1368266_at 13.300614 13.375491 13.4319315 13.31201 13.381086 13.387091 13.206992 13.406869 13.448491 13.175 13.475258 13.439117
1368267_at 7.4148083 7.192469 7.1582866 7.351198 7.37949 7.2853465 7.27521 7.3535194 7.1970363 7.2928076 7.319491 7.532213
1368268_at 7.4186587 7.1736383 7.386295 7.5456448 7.6991205 7.408303 7.482032 7.678745 7.514793 7.3937864 7.2243824 7.509112
1368269_at 3.890336 3.795922 3.6706243 3.8830092 3.77975 3.7897606 4.1103907 3.8575895 3.7559903 3.755315 3.8948495 3.8534935
1368270_at 6.770747 6.751046 6.5672216 6.457672 6.691014 6.736324 6.9085546 6.6395125 6.8031774 6.8967724 6.622673 7.1509094
1368271_a_at 4.031745 4.189946 4.3664026 4.1972213 4.451961 4.4614854 4.1458397 4.1332107 4.0958195 4.137475 4.186542 4.2078238
1368272_at 9.807728 10.391872 11.219726 10.01547 10.662239 10.825264 10.001756 10.792272 10.528665 8.687377 9.419847 10.110888
1368273_at 9.118509 9.0982065 9.433358 9.267037 9.183953 9.299456 9.029084 9.393783 9.07407 9.056707 9.115018 9.115852
1368274_at 8.300132 8.247281 8.072517 8.504607 8.300409 8.372105 8.400085 8.516321 8.327761 8.660209 8.375547 8.429912
1368275_at 10.503279 10.295084 10.445973 10.474593 10.405387 10.305171 9.3958435 10.387896 10.472279 10.693023 10.462053 10.42281
1368276_at 8.251949 8.02067 8.196906 7.75307 8.054712 7.830735 7.9713025 7.7426186 7.8767695 8.028104 7.711083 7.5858526
1368277_at 8.156542 8.468298 8.329026 8.220492 8.497136 8.22035 7.7591486 8.264342 8.367498 8.427012 8.398117 8.438566
1368278_at 6.452288 6.196593 6.3137784 6.9073772 6.366744 6.863957 7.0010967 6.574568 6.7351885 7.6344786 7.017468 7.512274
1368279_at 4.3536205 4.465743 4.442651 4.55332 4.303803 4.63315 5.0440493 4.2628345 4.4501314 4.476596 4.286064 4.309555
1368280_at 12.321657 12.305169 12.285028 12.299309 12.189841 12.342996 11.896326 12.266312 12.192136 12.39227 12.203041 12.147318
1368281_at 6.1761575 6.18167 6.250979 6.1033287 6.3278313 6.425442 5.9454594 6.239442 6.3909063 6.2665715 6.091054 6.2855625
1368282_at 4.438004 4.2746944 4.304146 4.4262457 4.387025 4.494466 4.404201 4.3082104 4.4768467 4.3351197 4.3583307 4.2974076
1368283_at 10.997662 10.834988 10.726022 11.2338295 11.3078375 10.514251 10.563299 11.052062 10.839174 11.690511 10.752538 10.973321
1368284_at 7.9563494 8.11894 7.6365943 8.046806 7.959437 8.409809 8.3203945 7.591221 8.110107 7.8266864 7.74985 7.4204535
1368285_at 5.240199 5.2918916 5.212512 5.150134 5.2559595 5.034542 5.080906 5.0652056 5.173423 5.2984285 5.2932653 5.1620054
1368286_at 7.2151833 7.035176 7.2014933 7.176528 6.979979 7.2358108 7.048417 7.1853304 7.2623787 6.721049 7.0429153 7.0126333
1368287_at 5.0325847 4.8502364 4.9225845 4.8806295 5.296493 4.8319626 5.248698 4.8659844 5.1971297 4.9480443 4.9593477 5.4021044
1368288_at 14.174218 14.174214 14.227332 14.178904 14.203781 14.162251 14.244776 14.112283 14.204222 14.100246 14.137058 14.0671
1368289_at 11.278807 11.315842 11.769524 11.7574 11.8705435 11.534364 11.470602 11.679759 11.646855 11.078638 11.481292 11.048733
1368290_at 3.8582299 3.5565007 3.6461685 3.6745617 3.688806 3.4549649 3.7381973 3.5466683 3.505533 3.6486673 3.6111064 3.606221
1368291_at 9.129432 8.903989 8.898457 9.163004 8.76721 9.083221 8.511585 9.424946 8.929032 8.765423 9.281467 9.244487
1368292_at 7.566293 7.7433763 7.4851294 7.645609 7.611291 7.441973 7.4674907 7.377412 7.458951 7.590433 7.2947555 7.2753816
1368293_at 6.1392875 5.999946 6.201918 6.514189 6.0322747 6.4305463 5.831969 6.2992816 6.2906575 6.0431957 6.357023 6.109932
1368294_at 10.515469 10.598433 10.37909 10.558991 10.393609 10.591302 10.509424 10.221818 10.275792 10.371507 10.354213 10.347214
1368295_at 9.222105 9.221073 9.310465 9.507509 9.233777 9.288366 8.965587 9.508369 9.146038 8.899654 9.185532 9.310449
1368296_at 8.906718 8.9314165 9.158733 8.991171 9.173017 9.018253 8.849533 9.360118 8.879599 8.881466 9.031867 9.284213
1368297_at 5.2831173 5.1500683 4.9677916 4.922085 4.8982363 4.759055 5.3305616 4.708606 4.691902 5.12928 4.98917 4.7559896
1368298_at 6.0823536 5.8639746 6.2082367 5.9901624 5.6741285 6.190132 5.727475 5.8742743 5.9987097 5.600752 5.974419 6.0628448
1368299_at 4.2925253 4.266883 4.5247936 4.274238 4.319235 4.468298 4.481412 4.4569025 4.3395147 4.5358953 4.5684605 4.260947
1368300_at 6.0815516 6.2201486 5.751486 6.025241 6.138918 5.994313 5.868847 6.0498805 6.185695 5.9787855 5.8703547 6.1446276
1368301_at 6.47195 6.1712914 6.47919 6.164783 6.48266 6.3977165 6.510927 6.128561 6.332084 6.087015 6.1481967 6.170602
1368302_at 5.1585345 5.4551196 5.304829 5.1568613 5.252173 5.395897 5.1709943 5.2145824 5.3593926 5.1645417 5.236221 5.2166204
1368303_at 7.6723166 6.6857033 6.7951393 8.120853 7.3255115 7.2660503 6.9863205 7.677882 6.9445877 7.5571976 6.8160276 6.8661714
1368304_at 11.389076 11.465518 11.90801 11.572387 11.455422 11.707424 11.437308 11.890602 11.994717 11.2474985 12.1251135 11.882762
1368305_at 8.046892 8.419753 8.235722 7.950721 8.038903 7.862181 8.13336 7.8297825 7.9615984 7.8019495 7.745126 7.9921045
1368306_at 6.2296376 6.4012694 6.3077965 6.467447 6.2080984 6.3132787 6.3521442 6.2983904 6.39484 6.380148 6.4957337 6.364766
1368307_at 6.3223104 6.604216 6.534692 6.5457325 6.3705854 6.412316 6.3756704 6.3189554 6.292916 6.4556475 6.3980227 6.4092636
1368308_at 6.851168 6.7472644 6.565068 8.000668 6.4602375 6.50203 6.255119 7.2554865 6.409989 7.093671 6.6570034 6.5882964
1368309_at 7.0452547 7.1534834 7.281535 7.4700017 7.1947794 7.5916815 7.242031 7.408066 7.1853843 7.439012 7.255038 7.744118
1368310_at 6.3545985 6.0533347 6.2232385 5.9946694 6.002593 5.9890776 6.2212005 5.8300886 5.973255 5.8153634 5.905286 5.731765
1368311_at 7.587836 7.7355595 8.14356 8.425062 7.9294796 7.552122 8.235573 8.084428 8.244876 8.562448 8.467085 8.669066
1368312_at 5.3635015 5.227704 5.1144457 5.267614 5.040568 5.153859 5.158789 5.0277476 5.042159 5.2024117 5.10682 5.0857325
1368313_a_at 4.5218415 4.374469 4.5455093 4.2140956 4.499299 4.361579 4.32839 4.189663 4.411791 4.014226 4.193763 4.3453755
1368314_at 9.752819 9.923959 9.608522 10.057998 10.011861 10.002142 9.6298 10.221456 9.875438 10.371401 10.108581 10.18143
1368315_at 7.024543 6.986322 7.2537427 6.9087462 7.1239767 7.0577574 7.2230415 6.8720984 6.737772 7.010804 6.8889537 6.958404
1368316_at 11.423588 11.100387 11.203955 11.700747 11.535549 11.273479 11.340207 11.430794 11.50678 11.117585 11.159054 11.490289
1368317_at 5.1277514 5.2585807 5.2435603 5.387136 5.322921 5.325363 5.226605 5.1398497 5.350569 5.5422506 5.5282464 5.651249
1368318_at 7.465165 6.9021235 7.0361633 7.327621 7.3237834 7.145221 7.163056 7.773106 6.9452167 7.1774683 7.644031 7.291487
1368319_a_at 5.3433857 4.8855085 5.2536926 5.6180334 5.131501 5.3621044 5.0851755 5.852521 5.2244034 5.2809315 5.792105 5.454108
1368320_at 4.3614035 4.7386904 4.2830486 4.160653 4.419614 4.4498143 4.61834 4.2763877 4.304798 4.3850894 4.2436657 4.2869864
1368321_at 7.4627132 6.577163 6.3633256 7.037082 6.925253 7.3524356 8.644739 6.915119 6.583079 7.826057 7.647462 6.265215
1368322_at 8.30027 8.165606 8.442679 8.083065 7.9849596 8.542835 8.300094 7.885763 8.14101 8.379884 7.9429436 7.926446
1368323_at 7.0966406 6.6680074 6.8052983 7.1655297 6.552055 6.898145 6.5873394 6.5213976 6.661125 7.096619 7.0093393 6.927536
1368324_at 5.315173 5.405162 5.40219 5.431038 5.3362985 5.3401184 5.486658 5.437483 5.3525176 5.368332 5.4109163 5.3495555
1368325_at 7.8579054 7.996722 7.902495 7.797445 7.945004 7.6511154 7.938849 7.6892953 7.8674064 7.6221576 7.6444025 7.4792466
1368326_at 6.4068475 6.3282814 6.781418 6.5107164 6.634476 6.9846597 6.699472 6.7500854 6.811441 7.1380534 6.7472076 7.1199894
1368327_at 6.4572415 6.6290073 6.651717 6.642729 6.5101357 6.675417 6.1613846 6.6065454 6.535234 6.604225 6.702685 6.696913
1368328_at 7.984735 7.5819473 7.90909 8.454008 8.313543 8.219604 8.141914 8.302055 8.374779 7.4430695 8.40358 8.11058
1368329_at 5.5926576 5.1893716 5.3510423 5.583277 5.407886 5.871935 5.4914565 5.633729 5.4412575 5.2956142 5.4864664 5.6528664
1368330_at 6.59253 6.5950255 6.59305 6.3843503 6.4762707 6.6249676 6.7022796 6.5435805 6.450109 6.759163 6.306219 6.457533
1368331_at 11.575237 11.468782 11.670169 11.546867 11.342283 11.577516 11.579418 11.538366 11.526577 11.515903 11.547307 11.48073
1368332_at 6.045726 6.2426 5.8159103 6.0637527 6.2893972 7.0086584 6.3481226 6.169819 6.194828 6.3324575 6.6023364 5.8148856
1368333_at 5.206195 5.1751947 4.9803886 5.1054564 5.3784156 5.250847 4.806511 4.8760433 4.906914 5.0284233 4.708167 4.9100623
1368334_at 6.8386335 7.179214 6.940518 6.723799 7.1830893 6.949027 7.3465686 6.561852 6.904496 6.7451553 6.7751455 6.9414263
1368335_at 13.4598675 13.512265 13.440692 13.690328 13.413666 13.627347 13.951393 13.642856 13.660329 14.014473 13.891351 13.808846
1368336_at 11.209502 11.62786 11.126744 10.894905 10.833338 11.040916 11.605802 10.765182 11.172309 11.325031 11.136777 11.361538
1368337_at 5.8884583 6.128968 6.00934 5.9082747 5.999382 5.6622877 6.059725 5.769172 5.7308035 5.791943 5.6834393 5.891599
1368338_at 4.4306936 4.4001713 4.5360136 4.5136476 4.3411746 4.6761894 4.800571 4.4919696 4.5908313 4.2711596 4.5047083 4.587718
1368339_at 4.5004253 4.746992 4.690979 4.5431147 4.353155 4.575794 5.7022038 4.650817 4.7670803 5.029771 4.5359335 4.795082
1368340_at 7.981615 7.4265113 7.1937823 7.978053 7.835383 7.8244224 7.5176673 7.7852383 7.733127 7.5593033 7.481405 7.55777
1368341_at 7.016315 7.213651 7.349835 7.129735 7.058082 7.024167 7.125879 7.157679 7.310191 7.4958396 7.304474 7.4697156
1368342_at 4.3587017 4.211459 4.3665276 4.293783 4.3569613 4.346079 3.928265 4.2578783 4.1556125 4.2117996 4.2695265 4.033551
1368343_at 5.265604 5.466304 5.496709 5.2518053 5.4178305 5.3759766 5.5853357 5.2238674 5.2960157 5.5291033 5.409114 5.2853413
1368344_at 3.7113824 3.7624214 3.6328778 3.5170968 3.5886552 3.7325191 3.6953385 3.5260155 3.5565488 3.574118 3.5927956 3.5548558
1368345_at 4.5341425 4.626634 4.6890426 4.551755 4.5216165 4.583619 4.7448025 4.5797343 4.5584373 4.712141 4.5873175 4.64065
1368346_at 6.723398 6.5259147 6.4392905 6.9421906 6.5485916 6.0197744 6.9040875 6.2550154 6.4119678 6.780156 6.6295633 6.6483727
1368347_at 5.781156 5.8096943 5.6507263 5.6156707 5.4580255 5.660296 5.8633885 5.5211897 5.471818 5.6318226 5.482609 5.4439764
1368348_at 4.5999327 4.7243185 4.636757 4.7185535 4.9089885 4.6621556 4.6470213 4.487792 4.786572 4.71799 4.6532617 4.558571
1368349_at 5.588374 5.6510143 5.734053 5.5989914 5.725988 5.642201 5.5807924 5.7025695 5.640824 5.4213095 5.5794954 5.587658
1368350_at 3.7190523 3.6259086 3.6817837 3.718198 3.7073905 3.548445 3.756632 3.5606909 3.714943 3.6522222 3.5951056 3.545541
1368351_at 6.6656656 6.662228 6.5161777 6.541636 6.6068997 6.4151363 6.778896 6.322086 6.455045 6.8205504 6.5342426 6.338731
1368352_at 4.420531 4.5272307 4.3772354 4.4183893 4.3947396 4.464359 4.648636 4.5266566 4.5548015 4.3200345 4.1880865 4.3073306
1368353_at 5.932881 5.8832474 5.7872252 5.942325 6.0392485 5.9660254 5.4294376 5.751072 5.9079013 5.8859644 5.942382 5.862532
1368354_at 9.703672 9.512337 9.79692 9.72971 9.25252 10.136117 9.6714115 9.829999 9.607866 9.568635 10.20667 9.883389
1368355_at 5.04398 4.9871287 5.0495853 5.052687 5.0055733 5.2315364 4.4151287 5.1950493 4.9486537 5.3042 4.8435183 5.1722693
1368356_a_at 9.5131645 9.596517 9.339842 9.594837 9.7514105 9.50367 9.338708 9.697138 9.444404 9.585027 9.310542 9.352188
1368357_at 6.2272468 6.240841 6.279665 6.194439 6.002858 6.1001015 6.5692077 6.0236325 6.1903396 6.038332 6.171251 5.9655566
1368358_a_at 4.280565 4.277454 4.235654 4.1164227 3.9455168 4.393367 4.393889 4.111907 4.129218 4.0244293 4.054723 4.1527805
1368359_a_at 4.7643223 4.6342163 4.699978 4.9416113 4.743832 4.878613 4.4715085 4.7259507 4.7351832 4.781094 4.716483 4.7675595
1368360_at 13.78987 13.735267 13.745976 13.786486 13.79646 13.734457 13.441143 13.824059 13.638366 13.651716 13.658126 13.603327
1368361_a_at 7.0225415 6.866367 6.9468107 6.889297 6.8249226 7.067292 7.13025 7.3963513 7.088169 7.4339375 7.4143357 7.2656555
1368362_a_at 10.854076 10.853856 10.864928 10.917307 10.786762 10.838602 10.823833 10.892981 10.758681 10.805187 10.784636 10.8636875
1368363_at 3.946988 4.440847 4.0043993 4.014566 4.116189 4.181093 3.9779634 4.1705246 4.1398726 4.2016354 4.083446 4.1481175
1368364_at 5.0322857 5.0607357 5.2547946 5.3747306 5.1677785 5.153213 5.1387873 5.1515765 5.2486324 5.0438843 4.9871426 5.0975056
1368365_at 11.884504 11.944116 11.981653 12.122931 11.904983 12.047979 11.611404 12.036776 11.922842 11.82986 11.848418 11.856725
1368366_at 5.1068845 5.0633836 5.131482 5.1807594 4.910039 5.142376 5.065036 5.0337667 5.078657 4.9714775 4.939837 5.0077963
1368367_at 5.8888044 5.7885494 5.8309894 5.603922 5.7937584 5.8181567 5.871301 5.7609653 5.700545 5.818906 5.628188 5.599438
1368368_a_at 9.789728 9.916521 9.78472 9.844452 9.624129 9.670136 9.839586 9.278071 9.37335 9.719773 9.635045 9.703181
1368369_at 4.4447346 4.7429934 4.918331 4.7207394 4.8379736 4.5139503 4.8225565 4.538581 4.8133373 4.4532566 4.5323 4.7600617
1368370_at 5.233371 5.0981793 4.9830017 5.1054564 5.133423 5.422218 5.3674655 4.922457 5.0990515 5.0340633 5.253354 4.8475227
1368371_at 5.495246 5.6767673 5.5481215 5.206217 5.4642344 5.106986 5.2962914 5.124661 5.134314 5.3359003 5.097921 5.018438
1368372_at 7.0170703 6.9546366 8.085478 7.4996796 7.731699 7.295997 7.0300765 7.6237597 7.169039 7.20213 7.2770934 7.0848737
1368373_at 4.8116436 4.7305202 4.5414324 4.6745024 4.5536375 4.7791157 4.5013504 4.729167 4.681798 4.8157463 4.538805 4.7449846
1368374_a_at 5.9428153 5.8820963 5.8495827 6.1727953 5.747115 5.7184305 6.433858 6.0854197 6.1295147 8.37797 6.050574 7.6519637
1368375_a_at 5.73378 5.6188917 5.627671 5.619342 5.4117475 5.4681225 5.2909374 5.251271 5.5582905 5.1052694 5.6212454 5.448691
1368376_at 6.7053723 9.296439 9.72851 7.7208242 9.040239 9.433727 8.135225 7.6683474 9.466836 9.350207 9.285735 9.320609
1368377_at 4.9150715 5.3543563 5.0481935 5.1554575 4.976639 5.0753856 4.900278 4.930632 5.024741 4.9471707 5.1917048 4.9096656
1368378_at 11.636785 11.663904 11.467065 11.627734 11.51259 11.450144 10.66857 11.56226 11.442224 11.20709 11.217329 11.328083
1368379_at 7.85233 7.763535 7.580036 7.857272 7.718343 7.837774 7.827103 7.8344173 7.602387 7.8257384 7.8320374 7.931118
1368380_at 13.941155 13.909112 13.958681 14.006277 14.045886 13.984237 13.973617 14.015145 13.948071 13.856931 13.946062 13.88481
1368381_at 5.129438 4.8506474 5.055853 4.8092074 4.73505 4.8380475 4.776311 4.8864727 4.869483 4.735655 4.9240484 4.8525805
1368382_at 6.5539703 6.714472 6.4025054 6.1283817 6.0913 6.3190002 6.2334433 6.2927833 6.433161 6.1133323 6.2663136 6.180889
1368383_at 6.6220617 6.4486594 6.346919 6.456142 6.453034 6.6142635 6.173848 6.1144505 6.6083694 6.4347906 6.4176397 6.462569
1368384_at 4.4837203 4.3755484 4.2048864 4.625639 4.518321 4.342154 4.2942657 4.1833777 4.3677874 4.28574 4.2782707 4.553968
1368385_a_at 8.694288 8.434874 8.63917 8.688261 8.550461 8.598384 8.924208 8.658635 8.574466 8.45606 8.682308 8.665033
1368386_at 9.481117 9.417945 9.506904 9.64639 9.446692 9.532681 9.5263195 9.785583 9.555204 9.432968 9.55094 9.61599
1368387_at 11.23886 11.170673 10.994435 11.193209 10.974787 11.116731 11.0966 10.979928 10.881043 10.776206 10.442173 10.67793
1368388_at 4.9742928 4.8779993 4.98979 5.0387297 5.192632 5.164288 5.30047 5.019497 5.1484585 5.2201424 5.1164126 5.1331673
1368389_at 9.016415 8.931135 9.006548 9.257231 9.097747 9.417541 9.159976 9.196142 9.0885515 9.140352 9.0186405 9.07284
1368390_at 8.911693 8.741003 8.817108 8.911863 8.873482 8.819558 9.00685 8.853893 8.851258 8.863335 8.82142 8.837412
1368391_at 5.2726 5.168726 5.070131 5.150959 5.225833 4.9118795 5.223279 5.1856313 5.0363364 5.2464294 5.0884767 5.043827
1368392_at 7.356816 7.528458 7.711761 7.1001196 7.4371924 7.0985084 7.055992 7.340666 7.4712405 7.4413657 7.396344 7.2552986
1368393_at 5.503729 5.547424 5.759115 6.1401668 5.13288 5.6920757 5.292248 5.498364 5.379266 5.635457 5.5719867 5.7926273
1368394_at 5.7806177 6.096462 6.1219435 5.89462 5.866106 6.0387554 5.8519926 5.9675174 5.9961405 6.012702 5.9088216 5.923039
1368395_at 5.9264617 5.506842 5.3726325 5.207327 5.19207 5.5753903 5.591805 5.263846 5.413085 5.3168674 5.2707334 5.2459383
1368396_at 6.0376916 6.0681486 6.0359125 5.7466555 5.930522 5.895282 5.953156 5.839947 5.773167 5.6182265 5.6920595 5.6906567
1368397_at 12.606759 12.739579 12.688399 12.825943 12.604366 12.730698 12.813451 12.915411 12.816388 12.979896 12.995014 12.876557
1368398_at 4.4837203 4.447641 4.4215603 4.6189585 4.365935 4.4711523 4.4972444 4.471324 4.621806 4.1447515 4.7276106 4.592384
1368399_a_at 11.714404 11.723735 11.625148 11.797905 11.618124 11.624298 11.515956 11.677624 11.502813 11.17018 11.521451 11.462374
1368400_at 8.1818695 8.215364 8.416352 8.31534 8.444673 8.134664 8.302705 8.272121 8.475975 8.474953 8.508005 8.877466
1368401_at 4.924215 4.6737323 4.8616343 4.6847444 4.8910394 4.5565634 5.030527 4.8353286 4.7859926 4.7433057 4.6040654 4.815034
1368402_at 8.684251 8.718771 8.778681 8.737892 8.957065 8.744107 8.780002 8.993538 8.712486 8.735308 8.906589 8.824989
1368403_at 8.157864 8.24236 8.15599 8.206873 8.153508 8.012713 8.33712 8.269116 8.104614 7.470967 7.9732795 7.992502
1368404_at 5.387393 5.2544994 4.9829664 4.885364 5.2092605 5.16579 5.265178 4.893539 5.153012 5.192982 5.035204 4.680264
1368405_at 7.489985 7.261728 7.254902 7.402376 7.5806136 7.3655214 7.596035 7.431474 7.3319793 7.5783143 7.406272 7.372292
1368406_at 4.4988356 4.5048437 4.8894525 4.8976927 4.8573637 4.8025293 4.6420264 4.7194743 4.74454 4.7118187 4.745347 4.800002
1368407_at 5.2234306 5.4117603 5.549939 5.6959043 5.1053724 5.9455614 5.964143 5.6729593 5.9702272 5.4251347 5.6763887 6.0153513
1368408_at 4.626863 4.632715 4.540378 4.752458 4.50133 4.7456245 4.7012234 4.777274 4.696413 4.2529936 4.4470787 4.6970587
1368409_at 9.404289 9.58963 9.348169 9.361431 9.535858 9.747349 10.134302 9.662426 9.690224 8.787165 9.831783 9.568298
1368410_at 6.1815495 6.4789925 6.4727707 6.649106 6.2636027 6.4055266 7.00326 6.4269104 6.2136464 6.129063 6.266793 6.2710204
1368411_a_at 4.070175 4.062773 4.0993204 4.2996435 4.179702 4.097481 4.1219893 4.09593 3.9970384 4.082261 3.9318373 4.1449757
1368412_a_at 4.944152 4.792614 4.745021 4.7600017 5.184261 5.28611 4.7304716 4.930204 4.798672 4.8982077 4.925439 4.695677
1368413_at 5.3307123 5.4753513 5.422323 5.4771585 5.3484335 5.552764 5.4427586 5.3707633 5.511798 5.048542 5.0130167 5.302699
1368414_at 6.166978 6.1480494 6.0638924 6.233558 6.0907936 6.1637917 6.0986195 6.1824865 5.9968033 5.923065 6.1017537 5.956503
1368415_at 4.286335 4.2284527 4.303489 4.287699 4.225422 4.31517 4.3527894 3.9857213 4.113139 4.103862 4.265966 4.2712307
1368416_at 4.1819715 3.845674 3.888471 4.0267916 4.207469 3.9450226 3.8128912 4.042742 3.9395862 4.1502304 4.1532288 3.8444946
1368417_at 5.378478 5.36398 5.4149013 5.2475443 5.265992 5.3125696 5.276908 5.058254 5.1506014 5.153466 5.268717 5.182701
1368418_a_at 13.075856 13.191366 13.030207 13.058637 13.263613 13.217955 12.757848 13.133041 13.2436075 13.497153 13.567605 13.375946
1368419_at 8.798054 8.743437 8.754955 8.617469 8.90613 8.735889 8.4653425 8.789939 8.648117 8.562321 8.351893 8.298052
1368420_at 13.162667 13.208544 13.163366 13.053201 13.217669 13.1477375 12.897521 13.169912 13.244195 13.381528 13.372818 13.273946
1368421_at 4.288735 4.059472 4.301943 4.2920985 4.182299 4.059418 4.343345 4.047457 4.180523 4.2162347 4.2487593 4.264842
1368422_at 6.196111 6.161577 5.975746 6.784253 5.404442 5.4149046 5.203211 6.0855474 5.4460616 5.9842587 6.0723333 5.845354
1368423_at 6.2154894 6.2487392 6.087682 6.397007 6.096847 6.010609 6.001346 6.0500402 5.9712424 6.009453 5.992737 6.216411
1368424_at 6.9395413 6.888227 6.9230266 7.135627 7.26317 7.1737924 7.203277 7.5339217 7.3288293 7.389527 7.394271 7.562706
1368425_at 4.9540763 4.8399115 4.8557663 4.7914944 4.7994413 4.9201317 4.779951 4.7978473 4.883827 4.695916 4.824412 4.7473335
1368426_at 11.476663 11.97408 11.574709 10.754318 11.027732 11.461934 11.288245 10.695522 11.269211 12.111208 11.221243 11.294893
1368427_at 8.129001 8.063745 8.10965 7.973939 8.1282835 8.073574 8.041876 8.172928 8.191838 8.004957 8.019125 8.073596
1368428_at 9.078467 9.023226 8.871343 8.338688 8.84236 8.859974 8.739243 8.714966 8.885513 8.373289 8.228168 8.657104
1368429_at 3.9168909 3.681132 4.0009146 3.7021592 3.957229 3.8394535 3.7253947 3.9524493 4.0956135 3.9859874 3.6413147 3.697172
1368430_at 9.078722 9.286628 9.044673 9.227478 9.225067 9.479351 9.411838 9.084804 9.221414 9.016256 9.322081 9.135041
1368431_at 11.188435 11.169607 11.188602 11.295179 11.267081 11.2453 11.186881 11.265642 11.213643 11.014085 11.163735 11.240421
1368432_a_at 4.641077 4.9364223 4.897861 4.773682 4.792075 4.685812 4.9618874 4.7877007 4.699741 4.6512027 4.532337 4.6920705
1368433_at 9.24139 9.177077 9.273676 9.464427 9.402447 9.256928 9.089212 9.569023 9.427264 9.13601 9.310682 9.46051
1368434_at 6.1437335 6.2760754 6.70066 6.657568 6.9678144 6.522243 7.0101676 6.7442083 6.221442 6.070377 6.7825656 6.6075478
1368435_at 11.510082 11.909193 11.66958 11.881339 11.718248 11.422347 11.135541 10.782032 10.725482 9.170529 9.357677 10.363858
1368436_at 8.872439 8.94469 8.778122 9.010978 8.81696 8.891255 9.018827 8.890568 9.05159 9.126782 8.963466 9.091138
1368437_at 5.2233605 5.3061533 5.393668 5.0450215 5.0872893 5.3796 5.393126 5.248778 5.3900757 5.2096796 5.247116 5.1827006
1368438_at 5.0612803 4.711229 4.896429 5.18739 4.9094734 4.837713 4.898512 5.053936 5.210544 5.166745 5.1355133 5.1200747
1368439_at 6.6129365 6.8233037 6.5085535 6.0117817 6.5074615 6.2366233 6.6958303 5.9949064 6.2244444 6.434184 6.142079 6.0250406
1368440_at 6.8663993 6.7423186 6.724958 6.8295317 6.713977 6.7327447 7.0661335 6.9321055 6.3568106 6.574693 6.533523 6.4883847
1368441_at 6.426797 6.311981 6.3763146 6.3861594 6.118793 6.3997216 5.999601 6.2130632 6.486256 6.1567345 6.32328 6.3497767
1368442_at 13.398383 13.362556 13.380945 13.3392315 13.3431835 13.325361 13.335431 13.357159 13.354202 13.317442 13.307882 13.288655
1368443_at 6.1172166 5.9691224 5.901826 6.097963 6.22255 6.1544657 5.578146 6.1761475 6.265866 6.005877 6.261013 5.96673
1368444_at 8.163942 8.237507 8.175831 8.246995 8.126815 8.184522 8.281797 8.065687 8.078424 8.390543 8.1393795 8.277683
1368445_at 6.5182896 6.4270396 6.415574 6.311944 6.4365664 6.2562375 6.3729553 6.06243 6.3118763 6.331034 6.376003 6.1942573
1368446_at 7.904281 7.5753365 7.2923307 7.687356 7.687582 7.611148 6.435963 7.1628175 6.652624 6.907508 6.919105 7.8024206
1368447_x_at 6.979977 5.9388285 7.1702957 6.257316 5.899008 5.88511 5.670303 5.491456 5.6422205 5.6318827 5.5330644 5.681626
1368448_at 7.4180593 7.1788645 7.1021996 6.936017 7.3912287 7.09215 7.3258886 6.727644 6.964217 7.1066422 6.8862567 6.764867
1368449_at 4.6640854 4.692335 4.8564563 4.88181 4.76515 4.771184 4.670273 4.788147 4.8105183 4.7102213 4.720256 4.627968
1368450_at 5.4554596 5.1248097 5.1896477 4.942137 5.422959 5.1661153 5.0286913 5.2504644 5.1559987 5.238504 5.2995267 5.1317453
1368451_at 6.8032255 6.89037 6.924893 6.6510243 6.873965 6.815065 6.6586466 6.5683017 6.7429132 6.537959 6.708844 6.4857073
1368452_at 9.3362665 9.149449 8.999289 9.391302 9.58571 9.387428 8.502513 9.623288 9.296691 8.751208 9.285441 9.03361
1368453_at 10.964462 10.97715 10.718659 11.350255 10.590106 11.131362 10.083906 11.380471 10.224061 11.218362 10.050179 10.971565
1368454_at 4.286888 4.5081854 4.4022145 4.564555 4.5033755 4.5057745 4.4776154 4.5599017 4.430665 4.3980913 4.467843 4.6619325
1368455_at 6.024376 6.1068172 5.956564 5.743299 5.934306 5.859079 5.7588725 5.7950945 5.6798673 5.811574 5.7408133 5.721387
1368456_at 4.1074047 4.094938 3.9954352 4.2140307 3.938624 4.074318 3.9891534 3.9487467 4.105647 3.994064 4.191531 3.9320366
1368457_at 4.0671763 3.9207428 4.1833835 3.861668 4.0955057 3.6766605 4.3468537 3.7351902 3.872099 3.7511854 3.7864113 3.9137046
1368458_at 9.2329645 9.134727 10.3544 8.8554535 9.967068 10.73514 10.811338 10.212221 10.965657 9.607358 9.800949 10.628592
1368459_at 4.0671763 4.179712 4.035051 4.110069 4.319235 4.234067 4.0824203 4.2042255 4.135698 4.323292 4.07843 4.1615005
1368460_at 7.70541 7.1860466 7.8283257 8.10066 7.2226605 8.143939 7.775067 8.449253 7.7822065 7.3133774 7.4622145 7.7812743
1368461_at 11.160237 11.167936 11.114564 11.722052 11.534848 11.606022 11.252647 11.663627 11.455942 9.072568 11.290366 11.253142
1368462_at 5.3795404 5.328494 5.081357 5.246344 5.088218 5.2039433 5.275449 5.4187384 5.333644 5.401133 5.132354 5.4365697
1368463_at 6.67706 6.9780025 6.8520136 6.830186 6.9562736 6.678119 6.748097 6.881041 6.7787538 6.5084724 6.7968154 6.667473
1368464_at 5.588436 5.5775604 5.82242 5.675761 5.5535045 5.682425 5.4240294 5.6185617 5.655308 5.455961 5.563443 5.652315
1368465_at 3.9969373 3.9204915 3.9175684 3.8982599 3.9080873 3.8403134 3.8300357 3.9220624 3.9026477 3.8616424 3.9206493 3.6931815
1368466_a_at 5.307009 5.165297 5.2242947 5.3898363 5.211956 5.236 5.389209 5.3266916 5.275454 5.3806086 5.2698956 5.4595933
1368467_at 12.774153 12.747055 12.704354 12.646065 12.7610035 12.68862 12.332415 12.699818 12.64798 12.4059105 12.490539 12.525974
1368468_at 5.377575 5.4520545 5.6058497 5.312629 5.121953 5.323036 5.271838 5.6714635 5.549625 5.555138 5.392275 5.2160597
1368469_at 5.425016 5.478798 5.6742935 5.5854716 5.53096 5.6460137 5.7638397 5.6252074 5.658623 5.6037717 5.5550714 5.4505997
1368470_at 8.124208 8.063244 8.285594 8.092317 8.177466 8.103874 8.250025 7.9831553 8.17691 7.9060307 8.001307 8.12574
1368471_at 5.8377104 5.854849 5.8771114 5.5331473 5.891333 5.915331 6.116149 5.5099897 5.616787 6.2494497 5.5714664 5.532743
1368472_at 5.286177 5.1980157 5.224636 4.9776998 5.152944 5.1151457 4.694529 5.151082 5.2831903 5.0509443 5.139462 5.204134
1368473_at 5.231023 5.284551 5.206361 5.2671304 5.163144 5.087106 5.719841 5.4928455 5.342376 5.1952906 5.2154374 5.0923257
1368474_at 6.566097 7.1025596 6.7083654 6.3238683 6.6153564 6.864257 6.4121356 6.415742 6.4736586 6.7302 7.0453863 6.822061
1368475_at 4.899882 5.1350904 5.0813966 5.0440774 5.1468034 5.1271396 5.0035515 5.01685 5.1550226 5.066455 5.2752852 5.1445155
1368476_at 6.5140443 6.3261223 6.4347224 6.3794723 6.4590263 6.5506053 5.8327723 6.5033636 6.550346 6.093398 6.319186 6.4665174
1368477_at 7.2991495 7.267166 7.4735413 7.3449984 7.2186565 7.309886 7.1914415 7.14445 7.2735405 7.121995 7.122364 7.001742
1368478_at 4.277915 4.090407 4.0314326 3.8027434 4.1052566 3.8359692 4.096687 3.8223085 3.9574769 4.127054 3.778698 4.0093527
1368479_at 3.7624102 3.6864545 3.7972836 3.8286037 3.732846 3.7475832 4.159319 3.7273562 3.7487504 3.8045142 3.674523 3.7158108
1368480_at 6.759464 6.789245 6.2889376 6.2900214 6.411907 6.6637816 6.3265505 6.5294623 6.6215854 6.3249784 6.3754616 6.594646
1368481_at 5.2959886 5.343947 5.3308296 5.52469 5.2119265 5.140085 5.2754297 5.1524763 5.1494336 5.2640524 5.215768 5.3412485
1368482_at 6.3941765 6.338069 6.1624722 6.542146 6.4537024 6.714281 6.6880827 6.410777 6.3463664 6.5516515 6.701664 6.3614926
1368483_a_at 4.132371 3.984006 4.1057425 4.019828 4.1962633 4.000482 4.2211676 4.096756 4.084961 4.233201 4.1814857 4.053458
1368484_at 5.1618032 5.184872 5.06638 4.679201 5.003708 5.113082 5.4617996 4.7713876 4.8099055 4.689438 4.6486573 4.6949463
1368485_at 5.2445354 5.293808 5.230255 5.1258955 5.171047 5.1768074 5.126526 5.2354145 5.2098627 4.9748325 4.7412224 4.963665
1368486_at 7.075534 6.8079114 6.9150867 6.5067344 7.088158 7.1042066 6.8892846 5.9568563 6.526497 8.031765 5.7329097 6.333289
1368487_at 3.407645 3.4400275 3.3899858 3.42722 3.5476003 3.4490442 3.4326038 3.4470296 3.32099 3.6986659 3.4371748 3.4393067
1368488_at 9.3895 8.787422 8.446034 9.393463 7.981738 8.296464 9.047039 9.275717 8.513054 8.710187 8.690424 8.669582
1368489_at 5.389204 5.3432508 5.459443 5.19736 5.1861753 5.2564573 5.4880905 5.172385 5.226069 5.21344 5.178219 5.2107677
1368490_at 9.886901 10.066882 9.128587 8.573597 9.310602 9.598953 9.564023 9.587489 9.145317 8.5623665 9.431381 9.440674
1368491_at 5.7995915 5.764882 6.2299795 6.8150487 5.783412 6.068584 6.0031977 6.175385 6.0536447 5.4833407 5.7368574 5.9407206
1368492_at 7.3261766 7.4886665 7.090368 7.3251753 7.3266554 7.647849 7.7210655 7.1994014 7.4029016 7.180479 7.257661 6.7637653
1368493_at 5.243721 5.283242 5.202151 5.134718 5.2262497 5.2866745 4.891992 4.8640356 5.1719704 4.919001 5.149926 4.8490386
1368494_at 3.8918426 4.244587 3.983602 4.249997 3.965426 3.9570243 3.8325336 4.0504513 4.320611 3.894348 3.7670588 3.8536563
1368495_at 6.529663 6.5272236 6.6379256 6.412219 6.631568 6.5817456 6.5673265 6.2973585 6.4727397 6.3431053 6.557935 6.241547
1368496_at 4.5122156 4.369318 4.581772 4.342188 4.376889 4.3059473 4.4599304 4.4765663 4.4843473 4.499221 4.553752 4.1956654
1368497_at 10.374237 10.423564 10.056129 10.58903 10.654356 10.611369 10.116497 10.564964 10.070648 11.288038 10.296523 10.5366335
1368498_a_at 3.1858816 3.2832055 3.2493067 3.159313 3.171076 3.1651614 3.3818674 3.139141 3.104403 3.1148927 3.1538007 3.1937659
1368499_at 3.358772 3.3230436 3.2698443 3.329974 3.2870896 3.2863765 3.5267458 3.2617 3.3772576 3.2906816 3.4003487 3.320193
1368500_a_at 6.96657 6.936473 7.085434 7.0035853 6.876326 7.0968003 6.8455377 6.982824 7.104603 7.0351353 6.892256 6.822673
1368501_s_at 6.5692797 6.3839855 6.4703174 6.2030587 5.8059425 6.360048 5.880413 5.831988 6.1934996 5.6474185 5.898475 5.8127637
1368502_at 4.2630725 4.285591 4.210788 4.1433277 4.1626873 4.1034255 4.377324 4.1445065 4.241995 4.1502733 4.1707845 4.197841
1368503_at 7.2514367 7.0142465 7.301169 7.319825 7.190949 7.245509 7.555942 7.4147477 7.0362897 6.7602158 7.112743 7.4768515
1368504_at 11.095933 11.081554 10.999085 11.091813 11.241264 10.926413 11.066627 11.296363 11.385729 11.497798 11.609954 11.709092
1368505_at 5.5460362 5.339877 5.367998 5.419176 5.359987 5.685567 6.124754 5.7997227 5.587052 5.2503715 5.107751 5.0232034
1368506_at 5.024907 5.010778 5.1227207 5.101321 4.9472427 5.369029 5.3092637 4.9598436 5.027837 4.8229523 4.910805 5.0083036
1368507_at 11.08827 11.01232 10.961944 11.187439 11.104991 11.050657 11.217186 11.208845 11.258091 11.447304 11.426772 11.448672
1368508_at 7.991498 7.7919903 8.19588 7.8589087 7.933843 8.024462 7.8557625 8.095768 8.253784 8.109777 8.115377 8.122643
1368509_at 5.0898366 5.228481 5.0936394 5.4816546 5.6858206 5.170427 5.4001245 5.2461624 4.9312677 5.253231 5.210498 5.340153
1368510_at 4.674855 4.7901354 4.9577513 4.7364125 4.956816 4.936431 4.836897 4.815609 5.1644993 4.6873097 4.850869 4.723711
1368511_at 4.5341425 4.5258675 4.232866 4.357365 4.1848335 4.3576117 4.203505 4.245453 4.456378 4.6646023 4.19056 4.4121814
1368512_a_at 9.878542 9.719261 10.1994 10.272671 9.99784 10.376547 9.880646 10.7607765 10.456604 9.844627 9.967389 10.202077
1368513_at 6.3082395 6.250916 6.12756 6.2288623 6.4274745 6.192516 5.607737 6.320675 6.445263 6.106128 6.211659 6.014172
1368514_at 11.612129 11.609342 11.5595045 11.720583 11.697883 11.627073 11.396308 11.703437 11.789202 11.637671 11.753412 11.698682
1368515_at 5.2458086 5.3232536 5.0339317 5.2078724 5.1037703 5.2925205 4.9929943 5.299798 5.316215 5.044044 5.219221 5.086437
1368516_at 6.0078993 6.0607085 6.1244936 6.2521296 6.168523 6.2213945 6.2476263 6.0930295 6.0791106 6.1130137 6.065983 6.03919
1368517_at 6.5423427 6.891868 6.5688734 6.657478 6.599743 6.426177 6.605293 6.633374 6.515053 6.2275205 6.1512117 6.4974837
1368518_at 7.701394 7.7104454 7.3434963 7.490802 7.541054 7.8762655 7.7482924 7.2884336 7.4940286 7.552609 7.3168163 7.0910525
1368519_at 5.259738 5.1475573 5.144705 5.1871715 4.9922333 5.1378107 5.21114 5.2311153 5.05063 4.970122 5.0484557 5.2171345
1368520_at 12.874591 12.917445 12.945177 12.76443 13.089672 13.0847645 13.217578 12.960186 13.011228 11.878474 12.821712 13.012672
1368521_at 6.464439 6.4892383 6.275743 6.5607 6.5920787 6.8072376 6.911015 6.5022445 6.8167915 6.5545583 6.468288 6.2875648
1368522_at 4.401313 4.39536 4.555707 4.3732505 4.515955 4.3991876 4.369829 4.6762366 4.41798 4.4874225 4.4345965 4.2446227
1368523_at 4.1334305 4.120055 4.3382535 4.2038426 4.1817484 4.184719 4.350433 4.280001 4.2566724 4.328824 4.0874825 4.173437
1368524_at 3.573978 3.7956994 3.7096384 3.6962526 3.7056117 3.8385208 3.7426367 3.6847074 3.7478223 3.676728 3.8652825 3.7953615
1368525_at 6.7247233 6.537004 6.8286147 6.6162257 6.635114 6.657057 6.6420283 7.0584245 6.7198596 7.199563 7.128769 7.2538724
1368526_at 7.038978 7.079531 7.136707 7.057169 6.8720517 6.9713235 7.142288 7.009082 6.88319 6.6367426 6.8174515 7.025397
1368527_at 3.1990867 3.3172667 3.238066 3.371232 3.2456703 3.2614834 3.2370172 3.2253606 3.2432039 3.3657672 3.2750702 3.2563512
1368528_at 8.538431 8.403069 8.782602 8.540026 8.6046915 8.779654 8.022403 8.823132 8.855808 8.130131 8.634338 8.467598
1368529_at 4.9762325 4.7532945 5.038326 5.0159674 4.9782844 4.912243 4.6061893 5.118365 5.0937734 4.8518896 4.895045 5.1250386
1368530_at 4.713665 4.5699043 4.4768324 4.321767 4.786036 4.48918 4.761582 4.5534973 4.461919 4.53449 4.353703 4.431118
1368531_at 3.4090288 3.4210563 3.4265413 3.3750055 3.5359602 3.441331 3.5517614 3.4443133 3.5650814 3.4464638 3.532947 3.560731
1368532_at 3.9137585 4.2197075 3.9987981 4.095294 3.9994469 4.0011663 4.3587985 3.9175205 4.123558 3.9523702 4.1239133 4.1900907
1368533_at 5.379054 5.651431 5.469549 5.3546886 5.386669 5.57539 5.3687725 5.1989574 5.349782 5.5500326 5.370905 5.3633494
1368534_at 6.1193857 6.0634 6.130349 6.076708 6.0092177 6.15973 6.004702 5.9695163 5.870344 5.816768 5.8050747 5.8923755
1368535_at 5.936504 5.557791 5.682353 5.8618946 5.737363 5.488209 5.9178886 5.6790223 5.948787 5.795028 5.927848 5.7777123
1368536_at 10.100441 10.367624 10.400368 10.429167 10.405146 10.258747 10.282089 10.180634 10.500033 10.468057 10.329461 10.419824
1368537_at 5.8165536 5.8729625 6.0527616 6.048559 6.098077 6.1662083 5.991138 6.1088414 6.3000073 6.2118316 6.111612 6.105679
1368538_at 7.277791 7.3848443 7.4187474 7.427331 7.2470145 7.268504 7.633818 7.30606 7.4492917 7.4911046 7.512675 7.6848626
1368539_at 3.4507113 3.2960744 3.451832 3.3959749 3.4252489 3.3352065 3.680916 3.323903 3.3390157 3.4601877 3.39486 3.323025
1368540_at 4.017411 4.120029 4.0939083 4.039529 4.0742955 3.9046907 3.969545 4.076774 4.1945715 3.8157213 4.083089 4.0656557
1368541_at 6.136345 6.188206 6.1050744 6.353389 5.9346433 6.1762953 6.452373 6.070489 6.344549 6.0265303 5.9864235 5.9501905
1368542_at 4.618157 4.7670665 4.6363645 4.536912 4.419496 4.7242537 4.5404043 4.7130346 4.7076735 4.635953 4.5764074 4.5232263
1368543_at 7.422507 6.9294 7.4967737 7.7898316 7.413397 7.4783726 7.087412 7.7887807 7.4538593 5.562661 7.333314 7.5112348
1368544_a_at 4.6696095 4.8947954 4.689246 4.953311 4.992975 4.592172 4.8803287 4.6476436 5.335529 5.6284637 5.781762 5.1110644
1368545_at 5.709569 5.810621 5.7770534 5.34951 5.6047854 5.418348 5.3103094 5.2263803 5.236693 5.3404717 5.418009 5.2898393
1368546_at 4.840064 4.887394 4.708536 4.802858 4.860622 4.7544746 5.1020393 4.6672325 4.85784 4.8667946 4.974791 4.877965
1368547_at 4.265524 4.42153 4.45158 4.0572386 4.279189 4.2609444 4.0997224 4.340722 4.042243 4.370405 4.26187 4.4390416
1368548_at 3.2464933 3.3205364 3.3635936 3.2540789 3.3292627 3.2580202 3.332979 3.1645427 3.2900927 3.2693043 3.266459 3.1947074
1368549_at 8.824672 8.855805 8.815846 9.022502 8.807703 8.92839 8.990209 8.870151 8.851881 8.851834 8.857055 8.976678
1368550_at 5.0110006 4.936963 5.0163226 4.9774084 4.9669943 4.996558 4.986272 5.1572514 5.0216255 4.90942 4.955452 4.9270334
1368551_at 4.7787004 4.856195 4.8807735 5.0172625 4.551316 4.7286663 4.8507986 4.8358846 4.761986 4.567814 4.6455865 4.7344146
1368552_at 10.757951 10.593856 10.74729 10.701955 10.5886755 10.644115 11.106443 10.863995 10.7257395 10.744779 10.789471 10.766568
1368553_at 5.355733 5.251669 5.095681 5.3421087 5.179123 5.465912 5.2118835 5.535721 5.1656623 4.8601513 5.2724953 5.0920773
1368554_at 5.375744 5.44524 5.410713 5.407547 5.2557974 5.469141 5.9920373 5.3330727 5.4270077 5.447455 5.5644674 5.582959
1368555_at 5.755724 5.7712355 5.66156 5.490199 5.3153915 5.5028877 5.5378637 5.3548336 6.083055 5.5663815 5.1718073 5.0094523
1368556_at 4.737619 4.720498 4.6302633 4.7055163 4.580152 4.509628 4.913038 5.0238132 4.624173 4.784257 4.8338137 4.606232
1368557_s_at 4.8015924 4.72697 4.5898767 4.4912996 4.532958 4.6468444 4.887373 4.3765388 4.669279 4.4933176 4.5878696 4.765337
1368558_s_at 7.946597 8.1154175 7.609655 7.7706785 7.8139567 8.241095 8.3486 7.3873725 7.708025 7.8778987 8.125042 7.694139
1368559_at 6.0621786 6.0693426 5.8298616 5.8281393 6.0408945 5.9803243 6.159665 6.1685095 6.188795 6.0773153 6.479389 5.8444037
1368560_at 5.47945 5.399889 5.47084 5.2940316 5.320981 5.4722614 5.511092 5.2994833 5.2839274 5.128272 5.233802 5.4099164
1368561_at 3.9674757 4.422823 4.1700745 4.238023 4.069495 4.1706376 3.9849746 4.196602 4.067912 4.069842 4.1906652 4.07495
1368562_at 5.034773 5.129742 5.2338843 5.09834 5.058147 5.2893195 5.1733713 5.079139 4.9372125 4.936841 4.912668 5.0257044
1368563_at 6.473509 6.945231 6.2562313 7.9207745 7.499314 7.327726 6.8930893 7.275943 7.5726776 7.215593 6.881301 6.728811
1368564_at 5.189585 5.1647377 5.1099143 5.0463686 5.0876837 5.1611857 4.964374 4.90671 5.0665083 4.9529495 4.948369 5.054478
1368565_at 4.256654 4.091981 4.573358 4.1310215 4.11264 4.075087 4.5708995 4.611603 4.259931 4.207707 4.2142344 3.9943998
1368566_a_at 10.927257 10.858692 11.116464 11.209904 11.151823 11.225602 11.336507 11.318841 11.157121 10.775664 11.241661 11.404427
1368567_at 6.7824793 6.8285394 6.824162 6.7170086 6.472166 6.7547054 7.5948186 6.8098803 6.7270184 6.876416 6.5458555 6.914955
1368568_at 6.005608 6.0603414 6.122987 5.8638945 6.1034966 6.04848 5.7848763 5.952182 5.951031 5.883514 5.9181767 5.9232984
1368569_at 4.115883 4.0872946 4.178994 4.1609035 3.9305346 4.0050206 4.221167 3.8640854 3.812326 7.4069805 4.028088 4.438439
1368570_at 7.398839 7.1202607 7.1222496 7.3130593 7.0752106 7.6828337 6.748182 7.011453 7.1203413 6.8270235 7.312062 7.227117
1368571_at 4.6572566 4.8912325 4.819795 4.61255 4.7787914 4.641384 5.201517 4.686654 4.566368 4.7817645 4.646673 4.5183463
1368572_a_at 5.6636868 5.6625166 5.496281 5.7124853 5.38623 5.6429615 5.6788597 5.379452 5.4517217 5.576887 5.435124 5.6737123
1368573_at 7.9837675 7.6709547 7.69444 7.860955 8.042569 7.8804626 7.7835197 8.164423 7.934277 7.9234834 7.92613 8.0954075
1368574_at 10.180115 10.243744 10.331306 10.3467 10.216763 10.338942 9.966877 10.352468 10.254478 10.246777 10.3045025 10.32779
1368575_at 5.764548 5.7014318 5.7339396 5.6600885 5.62484 5.5669007 5.506443 5.6608663 5.5945053 5.4868126 5.549738 5.70074
1368576_at 4.7640333 4.672344 4.491649 4.1835303 4.416438 4.2144113 4.4231653 4.303237 4.3348255 4.0672584 4.1537404 4.22968
1368577_at 3.4020882 3.4630032 3.4796174 3.4822726 3.5737958 3.4556072 3.6111107 3.482741 3.5074878 3.5717058 3.5285172 3.5342844
1368578_at 5.267526 5.415074 5.0888085 5.0932827 5.186354 5.139742 5.049898 5.097902 4.8774323 4.965968 5.120116 4.894855
1368579_at 4.893868 4.9902325 4.8988094 4.7216005 4.837047 4.8742733 4.915381 4.651449 4.8556814 4.8481007 4.7073746 4.667202
1368580_at 6.3817587 6.42892 6.4295053 6.35648 6.554441 6.556481 6.316677 6.376382 6.512316 6.3201947 6.3982277 6.4002285
1368581_at 6.034998 6.0248895 5.9993577 6.1039166 6.083197 6.359332 6.1898074 5.926756 6.262344 6.038632 6.1933875 5.8889227
1368582_at 4.8523054 4.9290113 4.7753096 4.47254 4.8339205 4.6462812 4.487596 4.5371304 4.502186 4.5372076 4.58934 4.520952
1368583_a_at 13.770776 13.850034 13.626242 13.905382 13.956387 13.710341 13.481207 13.710532 13.697459 13.487138 13.71459 13.706285
1368584_a_at 4.550513 4.7908316 4.7925797 4.844547 4.720239 4.4644747 4.8451214 4.5223017 4.466199 4.6198583 4.4802237 4.491608
1368585_at 6.234173 6.16946 6.008918 5.9398603 6.010498 6.163104 6.3041563 6.076248 5.845748 5.99982 5.97877 5.949914
1368586_at 5.275466 5.43009 5.5732718 5.3939342 5.410735 5.2866745 5.4374723 5.33791 5.4163847 5.4778233 5.3319454 5.3307867
1368587_at 13.9501915 13.860771 13.93337 13.8870125 13.854372 13.847898 13.89954 13.801394 13.866267 13.746495 13.787958 13.804669
1368588_at 5.4266644 5.5949492 5.755707 5.5512543 5.3502088 5.700964 5.700417 5.700341 5.706654 6.2604966 5.8657002 6.0344048
1368589_at 7.8253922 7.769081 7.746478 8.136366 8.041468 7.889844 7.5328784 7.957567 7.8213305 7.707439 8.00124 7.657728
1368590_at 4.1746907 4.217946 4.2859836 4.2054443 4.3776226 4.297842 3.861447 4.252703 4.3671956 4.1447515 4.0682926 4.1667037
1368591_at 9.266774 9.301669 9.3765545 9.274084 9.268002 9.347766 9.154166 9.3754 9.40719 8.9538555 9.166268 9.222063
1368592_at 7.2822013 7.3496284 6.9302835 7.166914 7.0608253 7.2146373 7.385852 6.7493386 7.293121 7.4280853 7.223272 7.0017076
1368593_at 8.146744 8.199928 8.086333 8.242186 8.119825 7.7344575 8.222382 8.082417 8.014082 8.006306 7.5975323 7.5788765
1368594_at 5.16632 5.084845 5.4203053 5.5297084 5.085751 5.2247224 5.306359 4.996501 5.2314587 5.0548077 4.9817667 5.1648827
1368595_at 4.6845274 4.568009 4.4976254 4.598943 4.5041637 4.735386 5.23071 4.52684 4.73784 4.606795 4.7522135 4.679096
1368596_at 6.8767633 7.2723937 6.9509106 7.2927694 7.064517 6.8679895 7.6692553 7.6089044 7.1624055 7.2568355 7.3029933 7.0559382
1368597_at 6.422486 6.573037 6.588954 6.564736 6.3188024 6.381881 7.7870626 6.7948146 6.659821 6.5967546 6.695287 6.432209
1368598_at 6.4625616 6.4114666 6.473894 6.548966 6.5371947 6.359152 6.469775 6.353879 6.577312 6.216742 6.5107913 6.3747826
1368599_at 6.6107 6.701665 6.37 6.097963 6.479997 6.4574156 5.8184924 5.830573 6.041397 6.402229 6.1099644 6.223402
1368600_at 10.826828 10.690866 10.607292 10.824531 11.14758 10.753861 10.4774475 11.138796 10.831254 10.349125 10.7262335 10.733487
1368601_at 5.3057094 5.19715 5.1406193 5.0413 5.199564 5.2009835 5.0251937 5.3933682 5.115921 5.1663966 4.9920044 5.0065284
1368602_at 4.2656007 4.280618 4.4037 4.463024 4.0727167 4.2609496 4.1556892 4.0382776 4.0751743 4.092455 4.03389 4.163395
1368603_at 4.655922 4.8062954 4.7348022 4.984487 4.7590175 4.7666173 4.839561 4.8160505 4.9756346 4.644267 4.8300223 4.572896
1368604_at 4.927912 5.163056 5.1120415 4.8479285 4.8770237 5.026203 4.9026437 4.904994 4.816925 4.786744 4.9303317 4.838727
1368605_at 5.070262 5.1915007 5.2507167 5.10156 4.731579 4.9637713 5.0605884 5.1393375 4.9251137 5.221414 5.1585646 4.7437015
1368606_at 4.4902043 4.354892 4.7727 4.556758 4.6169147 4.3203096 4.3947487 4.450251 4.471649 4.8279305 4.4425144 4.3687973
1368607_at 6.6809 7.3860297 7.901324 9.851511 9.128989 9.406712 9.441738 10.575982 11.166178 8.99449 12.339806 11.8576565
1368608_at 9.547235 9.745432 9.845648 9.993995 9.794831 9.801892 9.77741 10.104993 9.786174 9.302889 9.709744 9.819481
1368609_at 12.549903 12.519495 12.443663 12.390606 12.338328 12.343577 12.268174 12.412862 12.284306 12.053631 12.218938 12.288486
1368610_at 4.133539 4.1077414 4.0802794 4.083153 3.884785 3.9918878 4.124991 4.171084 4.0611477 4.106468 4.1510496 4.1070924
1368611_at 4.123863 4.090847 4.0292616 4.001355 3.9969416 4.026128 4.12527 3.914236 3.9610965 4.0090127 3.9454298 4.098172
1368612_at 5.398548 5.448698 5.6716905 5.5733514 5.661393 5.575518 5.275449 5.5211897 5.396001 5.675794 5.5412765 5.3826327
1368613_at 4.8720117 4.911216 5.03211 4.7319756 4.705432 5.021019 4.56591 4.6740494 4.8363047 4.790368 4.705888 4.480906
1368614_at 7.741404 7.43657 7.3940177 7.7564163 7.7374134 7.727849 7.523901 8.127168 7.8048706 7.9128923 7.997125 7.7526603
1368615_a_at 4.9048777 4.8352685 4.521332 4.7805076 4.596653 4.782043 5.075669 4.802599 4.8901577 4.7153397 4.6307306 4.7159185
1368616_at 6.2472534 6.303718 6.298559 6.34271 6.111986 6.3111677 6.2063413 6.453653 6.384047 6.413455 6.4749055 6.590349
1368617_at 3.973661 4.2845817 4.3757205 4.44481 4.2496796 4.119878 5.4186077 4.609009 4.3883123 4.3380103 4.088492 4.9854393
1368618_at 9.254908 9.223338 9.240289 9.4888525 9.268383 9.397147 9.353198 9.383779 9.307824 9.174439 9.2293415 9.22727
1368619_at 5.764745 5.7951736 5.7876782 5.7671947 5.742819 5.6823926 5.713187 5.545477 5.614829 5.56129 5.4204617 5.552263
1368620_at 5.9360666 6.1278276 6.0476604 5.784128 5.967604 5.8975334 5.8300605 5.656269 5.676085 5.8631415 5.728698 5.8006687
1368621_at 11.013776 11.077777 10.744717 10.580437 10.650871 10.555726 10.516136 10.345197 10.49875 9.796385 9.04119 9.933711
1368622_at 4.238471 4.499298 4.5122676 4.3978596 4.295086 4.243395 4.599965 4.3814607 4.568278 4.4546976 4.4489536 4.5209465
1368623_at 4.4809275 4.6038027 4.6019363 4.495736 4.6483736 4.7830973 4.8935986 4.2750874 4.5078526 4.536653 4.6704183 4.6725636
1368624_at 3.9160452 3.9147584 3.817111 3.7795792 3.989308 3.8877945 3.8696568 3.737811 3.9773228 4.0424776 4.0709267 4.1407614
1368625_at 5.467366 5.6319366 5.373715 5.1553636 5.5665383 5.393227 5.275449 5.272445 5.2315855 5.282646 5.2169323 5.2686133
1368626_at 4.5541353 4.567153 4.634104 4.630585 4.5147705 4.5551214 4.3836694 4.467412 4.5075912 4.540608 4.282959 4.517496
1368627_at 12.858522 12.617371 12.709165 12.556962 12.751676 12.7169485 12.484612 12.636148 12.717137 11.60549 12.451815 12.307159
1368628_at 3.8435433 3.8354642 3.8610718 3.8830192 3.991849 3.8728123 3.937125 3.8263545 3.8595376 3.8820071 3.9960873 3.8550227
1368629_at 4.805742 5.134921 4.953477 4.772847 4.8674583 5.1312876 4.738198 4.960654 4.8429337 4.8617167 4.6387777 4.7797375
1368630_at 3.3021219 3.377217 3.4349012 3.413598 3.3752518 3.4131882 3.6576989 3.3563035 3.425015 3.3123505 3.3950648 3.5143766
1368631_at 4.513112 4.25164 4.432683 4.5609236 4.2693696 4.4136176 4.4498005 4.3761835 4.113097 4.2438 4.1604776 4.2441807
1368632_at 3.2340007 3.2732556 3.266988 3.3544734 3.2625725 3.2009525 3.151553 3.3582735 3.3829594 3.1989083 3.2532344 3.2193553
1368633_at 3.7850633 3.7503676 3.8400803 3.6879094 3.7973392 3.7114677 3.5235283 3.6406853 3.739916 3.6108515 3.7019196 3.6410544
1368634_at 8.087429 8.512878 8.178595 8.364655 8.163217 8.245218 8.095985 8.210045 8.260656 8.126717 8.193943 8.335266
1368635_at 4.4164615 4.1911774 4.258148 4.246394 4.188362 4.227851 4.661504 4.260438 4.194372 4.2371707 4.1771708 4.2579346
1368636_at 6.493388 6.532265 6.5327096 6.26453 6.0150023 6.343397 6.0508957 6.2208796 6.1435947 6.195504 6.2835135 6.0404615
1368637_at 3.984844 4.149788 4.031466 4.067777 4.1853876 4.107299 4.532335 4.1331787 4.124586 4.047798 4.0388966 4.0535965
1368638_at 5.245196 5.2273636 5.2793307 5.3731747 5.331711 5.2580605 5.3557644 5.2186594 5.3980227 5.251012 5.44317 5.338829
1368639_at 4.1598477 4.363673 4.1502633 4.2221518 4.085206 4.171565 4.098253 4.241317 4.185227 4.1632996 4.1864643 4.1830816
1368640_at 5.627121 5.628293 5.809179 5.730407 5.5951576 5.5938725 5.755934 5.2965183 5.6829157 5.623022 5.4617815 5.270764
1368641_at 3.9963953 3.9454694 4.153983 4.133974 4.0923653 4.084031 3.818666 4.1065693 4.0801096 4.076091 4.180758 4.0145116
1368642_at 9.299771 9.246279 9.13548 9.043401 9.26563 8.994097 8.616894 9.122898 9.147473 8.945581 8.964243 8.946252
1368643_at 4.2289257 4.365406 4.3922424 4.347636 4.214491 4.32718 4.2015166 4.1710224 4.5044184 4.4470143 4.3702784 4.5033503
1368644_at 4.7258167 4.751655 4.597954 4.398536 4.573143 4.38848 4.778196 4.2422266 4.429022 4.6481605 4.3490562 4.5182447
1368645_at 6.299183 6.1345205 6.477335 6.4474897 6.364146 6.551288 5.902534 6.5919094 6.494352 6.1755757 6.595058 6.43661
1368646_at 8.871838 8.696098 8.67628 8.7491665 8.739592 8.695379 8.767367 8.9550705 8.924484 9.016334 8.897072 8.854393
1368647_at 7.2513146 7.607894 7.4407353 7.6110063 7.4164796 7.5732 7.3214216 7.655105 7.7139297 7.5460553 7.598351 7.396787
1368648_at 4.9170413 4.814307 5.010665 4.7726536 4.8761835 4.747205 4.524089 4.812023 4.7857165 4.7817373 4.8461733 4.767784
1368649_at 7.5377717 7.4755726 7.5107174 7.5350537 7.573384 7.487552 7.720784 7.690939 7.399537 7.716227 7.4777546 7.6209326
1368650_at 7.160275 6.566091 7.228256 7.361812 7.083661 7.550813 6.393335 6.709897 7.5201373 7.913243 7.5775595 7.637884
1368651_at 10.624945 10.196578 10.704044 10.857534 10.798983 11.248687 11.010419 10.787422 10.881765 10.044782 10.499148 10.896283
1368652_at 7.1936812 7.103749 7.2107368 7.248489 7.06311 7.2052755 7.0366297 7.2456408 7.1360598 6.873749 6.9695377 7.4200754
1368653_a_at 10.378345 10.444059 10.600909 10.611184 10.579151 10.569605 10.646936 10.682583 10.521954 10.6803 10.636095 10.917309
1368654_at 6.166198 6.0825667 6.26135 6.082024 6.346224 6.339998 6.2615685 6.342456 6.3376474 6.3639607 6.3721623 6.3999043
1368655_at 9.489154 9.543892 9.534365 9.301439 9.340665 9.6604 9.490245 9.227057 9.505161 9.310457 9.180375 9.2471485
1368656_at 4.119738 4.0332727 4.1910405 4.045902 4.1917043 4.1465435 4.381796 4.032987 4.024419 4.28574 4.020053 3.98127
1368657_at 3.724378 3.7170014 3.7786267 3.731424 3.7564518 3.6760209 3.6643813 3.7763638 3.8140662 3.6779852 3.7945 3.7079377
1368658_at 4.347709 3.758975 4.270953 4.319538 4.3696966 4.214527 4.1718416 4.6497393 4.4790015 4.1632996 4.2485075 4.16086
1368659_at 9.506883 10.280738 10.357158 10.255854 10.156806 10.94747 10.184465 10.808908 10.351136 10.20981 10.342074 10.386839
1368660_at 4.82176 4.9113226 4.974372 4.9390106 5.0046587 4.946555 5.7730784 4.7474494 4.886711 4.844838 4.9079704 4.6638293
1368661_at 7.3168235 7.237038 7.639906 6.8289 7.08078 7.1103573 6.91011 7.3024836 7.0994024 6.998126 6.718273 6.710124
1368662_at 7.3710513 6.75548 6.9947186 7.4344325 7.3607197 7.113289 7.3422494 7.3604727 7.082496 7.2380424 7.477576 7.520867
1368663_at 3.9397023 4.1170406 3.9898534 3.9612374 3.9003243 3.9450326 4.0039883 3.7092938 3.8072703 3.9359574 3.8229299 3.760663
1368664_at 6.2266436 6.382863 6.383971 6.1633286 6.246803 6.140981 6.076519 5.9617586 6.188741 6.1282473 6.3090878 6.171354
1368665_at 8.177331 8.25806 8.0092125 7.920645 8.228535 8.08609 8.177238 7.984352 8.305532 8.315851 8.10728 8.119525
1368666_a_at 3.7903495 3.8126483 3.7821167 4.0113964 3.8817775 3.8975036 3.9180021 3.8659773 3.7662237 3.6704366 3.744258 3.5686338
1368667_at 6.4130735 6.198274 6.2193785 6.121596 6.2515664 5.9089174 6.352953 6.093098 5.8627577 6.194567 6.059834 6.081019
1368668_at 8.600928 8.4117985 8.564225 8.626302 8.873615 8.728391 8.812427 8.931493 8.818552 8.797769 8.703883 8.696377
1368669_at 7.9383187 7.9687643 8.019651 7.7961807 7.7615867 8.208242 8.303057 7.836917 8.120623 7.4317493 7.5637 7.7157354
1368670_a_at 5.619533 5.839962 5.7866354 5.5119996 5.8519616 5.562222 6.110718 5.544114 5.766987 5.7662935 5.6559753 5.5799494
1368671_at 6.3914146 6.5623794 6.4248233 6.483667 6.4432087 6.7125154 6.2573643 6.6216106 6.786419 6.4683757 6.74082 6.5650725
1368672_at 4.872463 4.968907 4.7866964 4.5968685 4.7101035 4.768902 4.9588776 4.7068434 4.7877054 4.6655636 4.7274914 4.904722
1368673_at 3.9531949 3.9227917 4.121059 3.9967248 4.0919604 4.078819 4.242341 4.145321 4.0248556 4.1035113 3.9085648 4.16506
1368674_at 11.152054 11.049465 11.119601 11.197034 11.245005 11.136118 10.858163 11.320791 11.089149 10.832775 11.013477 11.049724
1368675_at 7.331491 6.9401083 7.1649156 7.3241014 6.8128304 7.2206597 6.9847536 7.425316 7.1784163 6.7073617 7.2363896 7.3237977
1368676_at 5.4046826 5.4625773 5.3626556 5.440274 5.626118 5.53169 5.486658 5.5366373 5.4752626 5.9910564 5.601147 5.790296
1368677_at 3.8146799 3.811626 3.7233393 3.8399847 3.5980775 3.7298038 3.618006 3.6193848 3.7777672 3.8278103 3.5780447 3.760155
1368678_at 4.4985933 4.3439255 4.493298 4.5058393 4.3502 4.4712005 4.3255825 4.369946 4.567173 4.4733286 4.542377 4.440895
1368679_a_at 7.091629 7.2357883 7.0598526 7.046262 7.187829 7.1816363 7.4117985 7.117834 7.128935 6.9269333 7.004047 7.070784
1368680_a_at 4.6455827 4.8782606 4.75549 5.1644306 4.6217937 4.718634 4.9867473 4.590258 4.7148867 4.534562 4.6937776 4.8434734
1368681_at 6.6355352 6.4340463 6.5741515 6.24864 6.488453 6.514328 6.625292 6.272585 6.569561 6.4216924 6.449355 6.4844537
1368682_at 4.5868897 4.4427567 4.6946063 4.6869593 4.7570734 4.8346596 4.7989383 4.666627 4.459829 4.47113 4.5268526 4.5586987
1368683_at 3.259729 3.1230588 3.2621787 3.2611887 3.204868 3.1804426 3.2386377 3.189433 3.2074258 3.2601767 3.1130512 3.182815
1368684_at 5.3296566 5.5738 5.6957407 5.6426497 5.600811 5.509094 5.6552086 5.4667897 5.6504736 5.6091547 5.282608 5.42381
1368685_at 5.201777 5.1916885 5.175515 5.128768 5.0604606 5.108984 5.2111797 5.1334934 5.1976037 5.07844 4.8936806 5.302699
1368686_at 14.057771 14.035504 14.049987 14.057771 14.032829 14.057657 14.026459 14.027472 14.027301 14.07974 14.019531 14.053099
1368687_at 5.894029 6.022091 6.035952 6.1376915 6.174515 6.2918334 6.065294 6.4129405 6.2239413 6.0296335 6.282441 6.181921
1368688_at 4.8292823 4.7060957 4.6953897 4.6817055 4.6920967 4.775074 4.950337 4.802863 4.720777 4.781094 4.7412515 4.671729
1368689_at 4.4332323 4.3614883 4.4324183 4.320656 4.3349805 4.391936 4.0702004 4.4177146 4.0570188 4.3767834 4.3212013 4.228814
1368690_a_at 4.7005754 4.925956 4.889466 4.6041594 4.776054 4.7858577 4.8234916 4.74842 4.7676425 4.830188 4.7085247 4.791077
1368691_at 4.792248 4.592576 4.6087794 4.6950893 4.4974174 4.623696 4.6002655 4.671682 4.685596 4.6121893 4.703741 4.675729
1368692_a_at 8.371494 8.05202 8.3868885 8.452237 8.287374 8.609883 8.45394 9.312798 9.137892 9.181537 8.821604 8.90578
1368693_at 6.801816 7.0330415 6.7412233 6.802237 6.717914 6.7585177 7.0716443 6.872934 6.8491664 6.065085 6.2848005 5.8719277
1368694_at 4.38201 4.35367 4.509466 4.348698 4.418833 4.235639 4.363264 4.236884 4.361765 4.4278975 4.2436657 4.285342
1368695_at 12.385355 12.252192 12.247548 12.291549 12.399965 12.309031 12.071623 12.08054 12.345765 11.790042 12.057062 11.925833
1368696_at 5.4619493 5.640066 5.414481 5.247548 5.4017096 5.4837036 5.538978 5.214497 5.3232613 5.47579 5.282223 5.078412
1368697_at 3.7374554 3.7224066 3.6149373 3.5430162 3.622084 3.6252432 3.789408 3.6673384 3.6555314 3.6750717 3.6863408 3.6702156
1368698_at 6.104572 5.913339 5.656732 5.95695 6.4370513 5.7214894 5.489258 5.7124214 5.8085246 4.835065 5.009944 4.993689
1368699_at 4.0208073 4.231718 4.225191 4.1183667 4.0607657 4.0940924 4.355178 4.020028 4.093034 4.0720873 3.9954584 4.1439905
1368700_at 4.254046 4.230155 4.1996684 4.2940044 4.31771 4.153049 4.1201863 4.2320347 3.9928765 4.303071 4.2135444 4.181165
1368701_at 5.3917623 5.1596622 5.314841 5.2712812 5.2967157 5.305483 5.5142 5.2791057 5.179544 5.149085 5.1579185 5.082341
1368702_at 7.770998 7.93784 8.366735 7.937353 8.042076 8.481508 7.7164035 8.433893 8.423846 8.330776 8.876854 8.769857
1368703_at 6.769251 6.8165507 6.6125793 7.0037074 7.208414 6.903668 6.8665943 7.077089 7.114547 6.9288845 7.0418577 6.975241
1368704_a_at 4.8581047 4.7358184 4.6783648 4.5664196 4.5054502 4.656975 4.6431427 4.5674915 4.696594 4.7720966 4.710532 4.6729164
1368705_at 4.794084 5.055379 4.6635575 4.992667 4.8485913 4.993865 4.9699984 4.9264126 5.124301 4.9868164 5.026087 4.853042
1368706_at 11.721225 11.7958555 11.812141 11.867924 11.7771845 11.686265 11.778038 11.660454 11.682486 11.691173 11.7749 11.708365
1368707_at 13.569261 13.577951 13.490315 13.548334 13.628688 13.620362 13.327136 13.627922 13.612305 13.733638 13.569832 13.64856
1368708_a_at 5.565459 5.508227 5.8242645 5.346708 5.6616597 5.4786096 5.334181 5.171595 5.390455 5.557365 5.4033337 5.151199
1368709_at 4.284458 4.356842 4.204542 4.058318 4.1320467 4.1596594 4.0061193 3.9276385 4.1587486 4.0915356 4.1563416 4.098172
1368710_at 6.6484137 6.7069345 6.794528 6.818507 6.8945904 6.8940334 6.894783 6.896609 6.5995626 6.9347134 6.6819234 6.698222
1368711_at 9.355293 7.393947 7.5693784 9.068586 6.8611507 7.3907824 7.4129496 8.623426 7.5381656 8.488939 8.320597 8.231999
1368712_at 6.9447346 6.7932973 6.8365245 6.8981843 6.8196282 7.044457 7.1624002 6.92158 6.8352284 6.928694 6.702533 6.6084476
1368713_at 4.6344166 4.6461353 4.457236 4.4750824 4.44277 4.3810596 4.4010615 4.5478253 4.6439643 4.375739 4.566354 4.3900027
1368714_at 3.621718 3.5659347 3.8553553 3.5756423 3.6083536 3.710345 3.5468397 3.5634165 3.5551615 3.5615082 3.6696787 3.6401277
1368715_s_at 4.3811145 4.322482 4.3172827 4.289097 4.319235 4.1129475 4.9108877 4.1514726 4.187685 4.4520054 4.303811 4.4835024
1368716_at 4.184047 4.257143 4.2504253 4.4867334 4.239146 4.0707 4.2098103 4.236674 4.2349586 4.3122177 4.2111845 4.398179
1368717_at 10.394171 10.423143 10.571815 10.705069 10.55818 10.660881 10.022714 10.804709 10.355077 9.931366 10.619429 10.768211
1368718_at 7.2681317 8.867026 7.001858 4.9282355 5.622795 6.0862126 6.8911695 4.4774075 6.6194744 11.743238 9.31304 9.781912
1368719_at 5.3373146 5.417267 5.406061 5.291724 5.3777742 5.329877 5.685171 5.4098454 5.310587 5.372411 5.364581 5.5036
1368720_at 12.952354 12.969985 13.059328 13.028258 13.13929 13.092142 12.372836 12.943597 12.886018 12.434642 12.814188 12.700329
1368721_at 6.332082 6.298782 6.1880856 6.2317576 5.887286 5.987652 6.1967783 6.278922 5.945685 6.197056 6.2830853 6.04562
1368722_at 3.7879775 3.878571 3.9218118 4.050269 3.785127 3.8340316 3.8467772 3.862159 3.880996 4.047535 3.9360428 3.9718406
1368723_at 5.0274878 5.377672 5.2016797 5.18739 5.1677785 5.3173566 4.965109 5.0893383 5.1789656 5.1227813 5.1104875 5.1973033
1368724_a_at 6.410502 6.47967 6.2363634 5.983121 6.144782 5.973763 5.9453955 6.1453743 5.9612617 5.9978476 5.9832835 5.803471
1368725_at 5.4636946 4.7470045 4.7221365 4.79294 4.773982 4.4303684 4.9616413 5.404105 4.7538958 4.962576 4.7648115 4.6947823
1368726_a_at 5.7154465 5.978944 5.758868 5.6721897 5.8265567 5.8925247 5.5793877 5.8235855 5.839463 5.7955737 5.938898 5.9447165
1368727_at 4.0640726 3.8658056 3.886852 3.9159822 3.99985 3.9597223 3.8531754 3.9028847 3.890146 3.8528187 4.1356874 3.8024266
1368728_at 5.605595 5.452646 5.268338 5.4689226 5.2836714 5.391111 5.4651985 5.2356143 5.339521 5.318971 5.1914673 5.253508
1368729_a_at 4.4240847 4.4587355 4.511844 4.5699887 4.346448 4.4149694 4.274393 4.3605633 4.472633 4.3934536 4.319867 4.40629
1368730_a_at 4.3332624 4.4414253 4.345422 4.384738 4.316641 4.3453627 4.401766 4.2962265 4.3642178 4.294853 4.2016377 4.3149858
1368731_at 13.116209 12.973236 13.093061 13.735056 13.456298 13.77159 14.1175165 14.089245 14.121882 14.199565 14.297205 14.274246
1368732_at 6.7740183 7.0914474 7.0622935 6.9685307 7.2996373 7.1221447 6.7103105 6.9836836 6.9278975 6.7760525 6.7189913 6.871654
1368733_at 13.166122 13.079377 13.155142 12.988615 12.589157 12.95015 13.049903 12.538988 13.09543 12.464463 12.316666 12.77948
1368734_at 4.645464 4.763173 4.7741594 4.5663157 4.697691 5.0227795 5.173747 4.739633 4.819428 4.7502546 4.952671 4.698763
1368735_a_at 4.026019 4.0146246 4.021576 4.089613 3.9938679 4.155966 4.0922675 4.0229425 4.228822 4.115374 3.9695752 4.106739
1368736_at 3.7669861 3.7648964 3.7457092 3.7338083 3.8224175 3.7310383 3.8230767 3.7404037 3.81986 6.5145316 3.7894228 5.1087513
1368737_at 5.381317 5.3350472 5.3838243 5.201295 5.2974844 5.423312 5.351862 5.0645633 5.204175 5.2490387 5.273222 5.1391134
1368738_at 4.0346537 3.9988356 3.9797187 3.984811 3.8718257 3.7962973 3.8830662 3.7564611 3.758201 3.880943 3.9492743 3.7296693
1368739_s_at 4.9494286 5.2544994 5.113006 5.1413884 4.9912505 5.069658 4.805005 5.013618 5.044974 4.872121 5.0297027 4.928409
1368740_at 4.565403 4.6922865 4.6955547 4.7824225 4.6447043 4.7018266 4.6451135 4.673604 4.7306957 4.729574 4.5743337 4.7146926
1368741_at 13.362143 13.367274 13.375485 13.34698 13.417864 13.371402 13.201105 13.435269 13.223428 13.362143 13.315862 13.269757
1368742_at 6.673729 6.707278 6.7681136 6.8535542 6.791957 7.062446 6.705026 6.80675 6.846424 6.898952 6.8795075 6.597987
1368743_a_at 4.745742 4.5083714 4.4590178 4.578582 4.515279 4.693302 4.4604483 4.637085 4.5493584 4.529253 4.9450836 4.5511217
1368744_a_at 4.10593 4.313229 4.09462 4.149568 4.207469 4.0387144 4.558949 3.878416 4.040786 4.0815682 3.9459927 4.1511636
1368745_at 6.8176813 6.4040627 6.491487 7.1752553 7.0658336 6.809341 6.4991775 7.2984476 6.463928 6.813086 6.559065 6.7140102
1368746_a_at 5.588802 5.66189 5.6077857 5.6289783 5.6833425 5.5239754 5.486818 5.494605 5.5464635 5.453534 5.4809175 5.5363493
1368747_at 4.6923256 4.791286 4.781308 4.607334 4.659878 4.8403273 4.512699 5.0034413 4.923534 5.048542 4.943733 4.846774
1368748_at 5.6883135 5.5229526 5.89055 5.6532574 5.8285217 6.187137 5.5024867 5.7173486 6.005436 5.571295 5.7355013 5.817406
1368749_at 6.126249 6.0692673 6.1222854 6.0776176 6.0084243 5.990386 6.0805764 6.01308 5.90457 6.065276 5.921301 5.8453035
1368750_a_at 4.1189938 4.2927313 4.1620994 4.1697907 4.2083135 4.120941 4.0161915 4.0218306 4.073708 4.0203266 4.073579 4.04222
1368751_at 3.8990371 4.1359196 3.9580166 3.8567326 3.9180555 3.8995674 3.629086 3.8673673 3.9022114 4.102273 3.9855561 3.838817
1368752_at 4.3234544 4.1632805 4.1975965 3.9832714 4.1501637 4.0797105 4.0715303 4.1571627 3.8960512 4.0904584 3.9798763 3.9090593
1368753_at 4.0364676 4.16795 4.059373 4.0406647 3.9755735 4.0584536 4.0168614 4.0354815 4.137203 4.0639315 3.9974732 4.098172
1368754_at 6.5992565 6.6280622 6.7277427 6.5491514 6.612977 6.61104 6.6234083 6.376891 6.455933 6.437541 6.5018396 6.414439
1368755_at 10.868245 10.787629 10.43336 10.687978 10.868908 11.065447 10.593165 10.612485 10.612709 10.513437 10.562509 10.309156
1368756_at 5.372803 5.1172705 5.2589574 5.374512 5.239365 5.315052 5.0248947 5.2548556 5.3056517 5.5354953 5.130842 5.064705
1368757_at 4.1195664 4.354892 4.0884647 4.0253043 3.9595506 4.0632405 4.112564 4.0572777 4.1574407 4.1094146 3.9819925 3.9508793
1368758_a_at 4.789445 4.9036846 4.805473 4.956586 4.766916 5.078587 5.050082 4.913247 4.9178896 5.1342597 5.109223 5.09371
1368759_at 5.6849074 5.696814 5.8206553 5.868543 5.7524557 5.6874356 5.49266 5.634511 5.809163 5.493469 5.4960313 5.5244446
1368760_at 4.4467344 4.423529 4.542039 4.284804 4.523112 4.3681417 4.309197 4.408932 4.3178997 4.404449 4.591061 4.370219
1368761_at 3.9387019 3.9939806 3.9883754 3.9980545 3.7784712 3.7698624 3.8926475 3.9433327 3.9622605 3.7092094 3.9354863 3.8336172
1368762_at 9.657513 6.5871363 9.669781 6.367843 10.483196 9.844735 10.519543 9.8004875 6.436352 6.8761387 10.330077 10.277139
1368763_at 5.34446 5.557834 5.390527 5.19234 5.176627 5.016712 5.037967 5.1989355 5.1451855 5.0875 5.359614 5.2089214
1368764_at 3.3645823 3.4534004 3.3327172 3.402659 3.3772635 3.4451923 3.3829393 3.383679 3.3879106 3.3400655 3.3908582 3.3587995
1368765_at 5.070262 5.129631 4.8788404 4.775682 4.883583 5.020179 5.0133553 4.8339796 4.789503 4.82226 4.6888676 4.7820473
1368766_at 4.968872 5.089402 4.9497995 5.0032268 5.070814 5.051043 5.3241825 5.0570755 4.9544926 4.7381268 5.243445 5.238754
1368767_at 6.0745554 6.063185 6.140309 5.999688 6.337077 5.8436384 6.379533 5.6423125 5.883973 5.9175377 5.710005 5.679733
1368768_at 5.64058 5.577385 5.835811 5.594903 5.896938 5.7390485 5.8928437 5.8027024 5.7793527 5.7842245 5.825979 5.7700925
1368769_at 10.950631 11.021686 10.719158 10.944947 11.044095 11.124537 10.242294 11.278622 11.079606 11.224321 11.361684 11.123133
1368770_at 3.9712603 3.9725347 3.9323022 3.8083212 4.0674524 4.1140623 4.196293 3.8396392 3.8889852 3.9506507 4.2172737 3.8291264
1368771_at 4.6720343 4.775945 4.8159866 4.499878 4.611421 4.601724 4.7239885 4.60198 4.6411123 4.6413946 4.527108 4.462692
1368772_at 5.495615 5.6194263 5.700258 5.480966 5.593988 5.6666017 5.4052606 5.324086 5.2863016 5.3963914 5.4178176 5.448212
1368773_at 4.083872 4.1391883 4.0413313 4.100168 3.9153306 3.977369 3.859585 4.0438414 3.9828725 3.9256303 3.8611662 3.9866307
1368774_a_at 5.461688 5.626287 5.692815 5.2912993 5.480045 5.6505632 5.6576195 5.2836804 5.6615567 5.394288 5.653834 5.735489
1368775_at 4.1167235 4.2121787 4.367021 4.1742887 4.2467895 4.1833267 4.4080386 3.8646173 3.5572321 3.9206095 4.254133 4.0965176
1368776_at 4.5636096 4.5310125 4.8360157 4.7463627 4.58365 4.5638933 4.778196 4.6483564 4.610091 4.2917404 4.444803 4.6565022
1368777_at 4.4392233 4.477135 4.344301 4.6242847 4.372511 4.3486347 4.2448683 4.4979115 4.259722 4.5074205 4.426365 4.4106874
1368778_at 7.7505555 7.252212 7.3129478 7.860779 9.129459 6.930138 7.1669416 6.870264 7.0902553 4.9532323 5.44897 5.8293896
1368779_a_at 7.4911647 7.3540726 7.0079155 7.381399 7.4009314 6.751296 7.481866 7.010973 6.7514997 6.232832 6.3364615 6.493473
1368780_at 5.511427 6.006034 5.6390486 5.4903893 5.6077704 5.624741 5.7061024 5.6474667 5.388053 5.6717553 5.4367347 5.4004736
1368781_at 5.017618 5.011614 5.050178 5.1494184 5.1709948 5.168399 4.646103 4.9175153 5.0455914 5.091734 5.095671 5.156524
1368782_at 4.0380316 3.87966 4.0358543 3.8282409 3.9431202 3.9530215 3.8430655 3.7729692 3.8365545 3.9496565 3.8573139 3.8321476
1368783_at 4.273898 4.177084 4.421192 4.4159703 4.441343 4.421667 4.6922555 4.570874 4.4104776 4.3637486 4.5516906 4.873
1368784_at 8.781881 8.607758 8.824214 8.691242 8.892399 8.588644 8.541243 8.7157755 9.143824 8.54954 8.790817 8.691299
1368785_a_at 3.5506375 3.555349 3.5356648 3.4919584 3.4991252 3.4593236 3.5398111 3.4842598 3.5081108 3.5913265 3.4902036 3.5105233
1368786_a_at 4.5337496 4.4651427 4.710043 4.365305 4.3870964 4.5795135 4.4136615 4.402247 4.3614345 4.467804 4.4422297 4.285179
1368787_at 5.949229 6.2910285 6.100916 6.136579 6.308578 6.2861085 6.012727 6.180335 6.2303586 6.129147 6.208282 6.044768
1368788_at 4.742628 5.084182 4.9349833 4.8574433 4.9188604 4.8653574 5.022954 4.9404583 4.7130985 4.7991476 4.770317 4.816866
1368789_at 5.0356 5.3520494 5.4094977 5.1387095 5.363158 4.9916883 5.358601 5.4448233 5.0516205 4.3970475 4.6149526 4.54488
1368790_at 12.02704 12.058149 11.976338 11.997145 11.961772 12.165982 12.07878 11.981967 11.935474 12.208731 12.117426 12.1093855
1368791_at 4.845976 4.9167714 5.176901 5.182564 4.9872894 4.9570966 5.162052 5.1984253 4.9959526 4.999899 4.980941 5.0971327
1368792_at 6.411094 6.370428 6.721261 6.834042 6.802211 6.6770062 6.3670764 6.4853363 6.5207644 6.563526 6.4408507 6.227242
1368793_at 4.758089 4.7730913 4.72801 4.850176 4.814145 4.645836 4.866662 4.79543 4.6552105 4.693879 4.7969294 4.648711
1368794_at 11.047953 10.937612 11.028736 11.220103 10.889377 11.204397 11.075874 11.264262 11.08587 10.627737 11.023147 11.195322
1368795_at 7.0563097 6.9415646 6.8849545 6.9684877 7.0405526 6.850765 7.1579 6.810766 6.874313 6.842547 6.9142737 6.7782526
1368796_at 6.166754 6.1510253 6.495204 6.348229 6.378641 6.330641 6.194831 6.1829023 6.0921297 6.142069 6.240468 6.1774373
1368797_at 6.6693783 7.3584113 7.2082 7.659749 7.5319314 6.702058 6.715007 7.2110577 7.0672474 7.1659174 8.273409 7.951019
1368798_at 3.606707 3.5260582 3.677454 3.5585368 3.4634082 3.6054733 3.9995184 3.5739563 3.9208133 3.5406952 3.6155581 3.5408049
1368799_at 5.9200845 6.0005093 6.1256948 6.263166 5.8824973 5.980429 5.936793 6.0234723 5.7556386 6.151893 5.9233356 5.964692
1368800_at 4.284249 4.329711 4.089117 4.169369 4.0014753 3.9893398 4.1261086 3.919143 4.13928 4.2503023 4.087101 4.04566
1368801_at 4.050538 4.0917645 4.253684 4.0621333 4.166834 4.206892 4.135331 3.9732301 4.172724 4.01515 4.160372 4.1190577
1368802_at 5.1299257 5.057789 4.934731 4.9188685 5.145415 4.88818 5.017153 4.8178134 5.332894 5.454775 5.1644144 5.001061
1368803_at 4.452859 4.805153 4.7926407 4.5293484 4.622634 4.574976 4.7825556 4.451701 4.7385044 4.6645393 4.6363792 4.7958784
1368804_at 4.966961 4.644991 4.9620004 4.4770184 4.73882 4.797104 4.527069 4.295435 4.3479166 4.3757696 4.6526628 4.544881
1368805_at 5.3574657 5.55853 5.55017 5.2281294 5.2574654 5.4770737 5.42 5.4819984 5.0593896 5.4574413 4.991962 5.2000847
1368806_at 13.354636 13.360655 13.438414 13.29699 13.3345 13.336382 13.421862 13.348837 13.3009405 13.41991 13.368343 13.326053
1368807_at 6.58087 6.5460234 6.350016 6.118165 6.379327 6.181882 6.0924735 6.1290917 6.281439 6.084577 6.083535 6.227784
1368808_at 8.092045 8.002901 7.9272213 8.229326 8.144433 8.176691 8.323835 7.955055 8.091024 8.160561 8.161423 8.084142
1368809_at 8.474457 8.600849 8.400894 8.524868 8.618849 8.718855 8.6696415 8.584031 8.554308 8.76778 8.6477 8.540214
1368810_a_at 4.4282074 4.6022053 4.615987 4.1082172 4.375078 4.5186915 4.2064314 4.570874 4.5940695 4.438693 4.370734 4.731826
1368811_at 5.099489 5.142929 5.1805115 5.2445583 4.989622 5.1972685 5.1824465 5.229312 5.0951266 5.240744 5.061034 4.987926
1368812_at 4.4083858 4.334059 4.4523745 4.4356165 4.3214703 4.4303684 4.549613 4.502271 4.465665 4.3684797 4.464685 4.373394
1368813_at 5.4891167 5.5223136 5.4075074 5.743299 5.719328 5.4698067 5.7911835 5.634511 5.6924224 5.714442 5.2614727 5.2350554
1368814_at 11.673222 11.413532 11.52736 11.530596 11.667553 11.43256 11.274318 11.3772955 11.430884 11.458806 11.511225 11.453446
1368815_at 5.3193235 5.6879716 5.6685925 5.4171667 5.5739574 5.2797832 5.601186 5.3031983 5.5121 5.50738 5.418025 5.141434
1368816_at 4.1479025 4.0850496 4.0865192 4.136579 4.358234 4.2020187 4.3257217 3.9811528 4.139653 4.076091 4.4271526 4.07181
1368817_at 9.148977 9.354573 9.154335 9.642567 9.55644 9.542839 9.326607 9.703154 9.718878 9.526295 9.804989 9.701335
1368818_at 8.022984 8.131819 8.073053 8.325625 8.29282 8.204311 8.015879 8.3213415 8.36539 7.7791934 8.214116 8.151048
1368819_at 10.233275 10.001011 10.082636 10.104766 10.311158 10.167442 9.974784 10.053001 10.049448 10.115825 10.238855 10.175363
1368820_at 6.6750455 6.814403 6.675038 6.875414 6.8748164 6.802475 7.304603 6.8929152 6.86911 6.678176 6.6818247 6.8521905
1368821_at 5.851748 5.619713 5.876561 5.471315 5.646909 6.1796007 5.6210074 5.4439907 5.679695 5.747362 5.8342953 5.6560926
1368822_at 6.5589857 6.614338 6.694415 6.432601 6.478983 6.873198 6.4310174 6.2917175 6.5164676 6.4776955 6.567098 6.4663067
1368823_at 3.933636 3.7419763 3.75954 3.818482 3.754955 3.8039486 3.86329 3.768849 3.8848937 3.7302697 3.9229116 4.1239004
1368824_at 9.515545 9.36936 9.535332 9.591947 9.769339 9.426395 9.535087 9.40511 9.338898 9.519522 9.4910755 9.472582
1368825_at 3.6637392 3.6095743 3.6994483 3.7558396 3.6766737 3.6518812 3.5976355 3.7378602 3.82459 3.7442012 3.567251 3.692595
1368826_at 12.65517 10.7456045 12.467566 13.125143 12.579835 13.197056 12.582714 12.5791025 10.307941 12.947873 10.786681 12.93513
1368827_at 6.380598 6.4283495 6.270582 6.2620835 6.4728737 6.462962 6.546126 6.2730484 6.3674107 6.861817 6.2642474 6.251453
1368828_at 5.544456 5.417937 5.7324843 5.7434998 5.396676 5.381758 5.7180142 5.602327 5.443055 5.6227665 5.5930643 5.717813
1368829_at 6.403706 6.5480037 6.4152884 6.266158 6.141726 6.513243 6.4077964 6.2994423 6.470339 6.5473623 6.255033 6.1519685
1368830_at 5.1348295 4.991918 5.074069 5.080419 5.2008004 5.0443115 5.055024 5.1169424 5.021364 5.1817703 5.059456 5.133033
1368831_at 8.536046 8.583176 8.623142 8.645141 8.730841 8.7208805 8.64991 8.689569 8.833504 8.566172 8.885252 8.83882
1368832_at 7.6323037 7.6489887 7.7023234 7.849467 7.730828 7.6986403 7.8984165 7.7101707 7.774593 7.7643743 7.6417108 7.8383327
1368833_at 5.31523 5.4029794 5.3013687 5.2154036 5.155578 5.3453574 5.0521135 5.4190726 5.068186 5.034205 5.190083 5.094086
1368834_at 5.709105 5.9064636 5.548817 5.5759397 5.765713 6.023653 5.275449 5.742555 5.644617 5.3902936 5.7076325 5.4147778
1368835_at 9.31316 9.169685 9.1817 9.533302 9.7288265 9.541796 9.126034 9.711872 9.326701 9.320347 9.619373 9.292486
1368836_a_at 5.6637044 5.597646 5.642115 5.649385 5.671646 5.599891 5.6555963 5.5505757 5.6286206 5.515448 5.780458 5.4943633
1368837_at 6.878184 6.6678023 6.7247252 6.932038 6.9272356 6.887716 6.6166563 6.8286934 6.955232 6.900365 6.7912273 6.8566566
1368838_at 6.567308 6.6828356 7.119614 6.9344606 6.65163 7.1436725 7.0067306 7.0927033 6.7478857 7.2258024 7.042477 6.799819
1368839_at 7.388285 7.3494096 7.538999 7.629624 7.5514684 7.2079062 6.8009267 7.344219 7.4936867 7.2901115 7.3578053 7.370157
1368840_at 11.895409 12.143333 12.093915 12.275593 12.310174 11.962757 12.117856 11.874521 11.983426 12.000404 12.294748 12.13947
1368841_at 7.1774454 7.183543 6.9219866 6.953242 7.242638 6.9601717 6.638641 6.5816536 7.028902 7.142787 7.0190754 6.8177853
1368842_at 7.130652 6.950149 7.034649 6.9826965 7.3808165 7.160336 6.011069 7.0224257 7.1403766 7.265331 7.220272 6.936567
1368843_at 9.374405 9.4035 9.587832 9.620776 9.421934 9.447478 9.404603 9.533471 9.610765 9.775212 9.727791 9.682052
1368844_at 8.509606 8.085862 8.30559 8.520008 8.555246 8.510099 8.192591 8.552455 8.232399 8.046168 8.022569 8.298305
1368845_at 4.2348957 4.2542067 4.2664824 4.075078 4.0321074 4.049982 4.361965 4.011676 4.1950502 4.112215 4.205954 3.9545476
1368846_at 5.399025 5.423092 5.0825453 5.0178375 5.126274 5.219611 5.3359447 5.0162463 5.224486 5.1761236 5.1578374 5.253651
1368847_at 9.025639 8.599436 8.685176 8.722569 8.773188 8.871437 8.8992195 8.560954 8.637963 8.921627 8.784804 8.748655
1368848_at 8.6418495 8.5538435 8.472412 8.685295 8.893226 8.701732 8.607422 9.012251 8.675745 8.265158 8.573206 8.475111
1368849_at 7.404968 7.535499 7.403304 7.821923 7.5968843 7.2969384 7.4954247 7.5515094 7.8324313 7.615639 7.6652184 7.6700673
1368850_at 5.1368036 5.2060633 5.1626263 5.2983484 5.433816 5.26241 5.275449 5.367797 5.181749 5.259388 5.1661572 5.179164
1368851_at 8.606691 8.639439 8.353476 8.6523 8.673183 8.550463 8.030413 8.754549 8.823343 8.826269 8.586113 8.323008
1368852_at 10.438252 10.421033 10.53042 10.340151 10.398185 10.417308 10.351039 10.517263 10.23618 10.367587 10.279902 10.4485035
1368853_at 3.4995966 3.6316352 3.5225792 3.6305966 3.609446 3.5463893 3.7576623 3.5603564 3.5048337 3.610387 3.53684 3.6911316
1368854_at 3.5694833 3.6421268 3.5507152 3.499561 3.546193 3.6754477 3.6305645 3.4890795 3.5741131 3.5834067 3.4730005 3.5921264
1368855_at 5.6925454 5.753241 5.9161158 5.960494 5.770705 6.1008577 5.766183 5.857862 5.9965467 5.7907805 5.968231 5.9233413
1368856_at 5.650092 5.704509 5.516034 5.7662206 5.771726 6.054401 5.6160307 5.7404356 6.0573254 5.8380365 5.825616 5.7295895
1368857_at 3.2275887 3.1236036 3.288496 3.2214093 3.269376 3.0767756 3.2748203 3.1574662 3.2181075 3.1450334 3.082129 3.1748557
1368858_at 3.9072268 3.9133558 4.033447 3.851764 4.1315484 3.812534 3.905622 3.93702 3.837345 3.6904516 3.7988536 3.6694102
1368859_at 8.262532 8.293756 8.2660265 8.466778 8.504595 8.302833 8.961712 8.582933 8.435848 8.468065 8.561802 8.435671
1368860_at 4.1346526 4.1075935 4.2531376 4.3526926 4.297386 4.2982383 4.2800617 4.0736494 4.22847 4.461219 4.2237577 4.150913
1368861_a_at 4.858744 5.284696 5.222726 4.9979773 5.052155 5.0503974 5.264564 4.994095 4.853017 4.799966 5.1061964 4.7378774
1368862_at 7.7358155 7.9481835 7.7375426 7.883197 7.854826 8.000684 8.265571 7.9492154 8.089235 7.9374003 8.100576 8.119595
1368863_at 8.972004 8.868698 8.917522 8.878113 8.828465 8.874453 9.488594 8.693565 8.84153 9.369748 8.843032 9.344155
1368864_at 3.495106 3.5743732 3.656438 3.6604843 3.6422424 3.453256 3.4969363 3.5295496 3.5480576 3.5492592 3.5431736 3.5063224
1368865_at 3.426267 3.5494547 3.5363443 3.5699244 3.5603054 3.4659657 3.655648 3.5783353 3.5284424 3.4859061 3.6017842 3.4602163
1368866_at 6.2375326 6.10447 6.2843094 6.2190027 6.298864 6.2648177 5.602976 6.294339 6.240309 6.088527 6.3351927 6.179945
1368867_at 6.0613985 5.857639 6.034013 6.0958643 6.1567397 6.0825205 5.67112 6.202445 6.0157847 6.2306485 6.1878114 6.1659927
1368868_at 5.3816137 5.168349 5.2621994 5.1401176 5.4109 5.3314896 4.999895 5.33249 5.2107315 5.2847166 5.2570896 5.1362104
1368869_at 6.0292954 6.1306076 5.8553123 5.958271 6.08752 6.2302656 5.7843585 6.1056275 6.2386575 5.942611 6.153166 5.9018483
1368870_at 7.979912 8.185644 8.761141 7.9483232 7.167803 7.46278 9.172307 6.997671 7.5826797 9.211033 8.583398 8.769636
1368871_at 7.9032145 7.4531827 7.0285387 7.942772 7.471816 7.310133 8.22415 7.6019588 7.255194 8.449087 7.5400305 7.6344056
1368872_a_at 5.3115377 5.3839936 5.4543324 5.681508 5.463548 5.1055536 5.0392895 5.466233 5.5625925 5.6243353 5.354546 5.295127
1368873_at 4.1961145 4.36859 4.2556686 3.953665 4.2685566 4.202765 4.3867645 4.100253 4.2883368 4.0465546 4.205954 4.178566
1368874_a_at 5.387825 5.537083 5.3156414 5.704433 5.477645 5.67955 5.404738 5.605037 5.5467944 5.6111207 5.5962763 5.5428505
1368875_a_at 7.458108 7.461417 7.18018 7.490802 7.149856 7.300138 7.2590556 7.3418 7.3118095 7.2711806 7.2363896 7.311745
1368876_a_at 5.0303636 5.203143 5.3630085 5.0863876 5.202798 5.181089 5.117059 4.9954267 5.280194 4.99171 5.147894 5.1341057
1368877_at 6.4831724 8.926116 10.421214 7.301109 9.396238 10.274647 7.945037 8.922302 10.054269 6.155503 9.324975 9.479432
1368878_at 9.436518 9.3924055 9.166148 9.346253 9.107772 8.657732 7.8783407 8.884611 9.482384 9.4968405 9.286336 9.254577
1368879_a_at 4.6712513 4.8321075 4.950064 4.5825367 4.8072257 4.959224 4.873418 4.7161503 4.5912876 4.487092 4.504301 4.5334444
1368880_at 4.6295443 4.6492085 4.6239204 4.8758035 4.581553 4.587832 4.3062725 4.6597548 4.4767284 4.2648954 4.67063 4.4390783
1368881_at 8.352889 8.386115 8.350315 8.277657 8.346261 8.3395815 8.39216 8.184927 8.379169 8.472888 8.323425 8.266492
1368882_at 5.669572 5.416276 5.8924365 4.611293 5.292606 6.2627425 5.328079 4.631943 4.739195 4.632542 4.509429 5.25084
1368883_at 5.044125 4.97053 5.1008983 5.055242 5.2247186 5.1256337 4.747121 5.047543 4.976991 4.7264743 4.930394 4.7686276
1368884_at 4.9920254 5.271311 5.129427 5.2851133 5.0265884 5.1768074 4.8871 4.9580116 4.991067 5.148097 4.9866095 5.0675073
1368885_at 5.688127 5.609367 5.5650826 5.544973 5.533155 5.393227 5.2520638 5.439119 5.50403 5.128602 5.3732433 5.1613073
1368886_at 8.973842 8.925514 8.836447 8.802357 9.072237 8.742458 9.151791 8.852258 9.121003 9.082941 9.047995 9.0557
1368887_at 3.6216822 3.5826566 3.727856 3.5950809 3.610268 3.670395 3.6507351 3.5348396 3.6105363 3.6538243 3.7242293 3.7124746
1368888_a_at 7.5957727 7.1447673 7.576684 7.3807096 7.598285 7.96161 7.1957073 7.2294674 7.5869617 9.297593 7.73148 8.208697
1368889_at 6.8846436 6.606731 6.5464706 6.7060485 6.8353596 6.648191 7.3040724 6.738801 6.564622 6.9658265 6.475081 6.6030645
1368890_at 7.639932 7.695644 7.7274933 7.8324437 7.582373 7.696428 7.6019797 7.823762 7.6512613 7.8304734 7.799936 7.820219
1368891_at 5.556288 5.574156 5.669699 5.7377825 5.524256 5.660444 5.501221 5.6380086 5.614452 5.679977 5.5961576 5.6093154
1368892_at 4.707342 4.5537133 4.6213346 4.1496096 4.654185 4.0994034 4.4529057 4.1877766 4.266695 4.528164 4.4043922 4.244376
1368893_at 4.6932907 4.8029423 4.6318884 4.7676344 4.7618504 4.595602 4.742163 4.516544 4.645646 4.6650887 4.7499676 4.659771
1368894_at 5.4874907 5.11464 5.4396324 5.163686 5.375743 5.309895 5.5026836 5.0928583 5.319451 5.1887455 5.231743 5.33823
1368895_at 4.669348 4.6757383 4.4407444 4.9296913 4.3886404 4.546588 4.671944 4.4079657 4.5457172 4.7273836 4.7050333 4.449887
1368896_at 5.83583 6.511171 6.372991 5.8618884 6.0267177 6.693839 6.1433277 6.0380173 6.2058573 6.5243793 6.8992834 6.350005
1368897_at 4.6437225 4.948264 4.9788017 4.5799685 5.1162815 5.2266846 4.863364 4.929702 5.471881 5.422117 5.7457104 5.3150034
1368898_at 5.599292 5.777178 5.464789 5.531154 5.7234607 5.7963967 5.70444 5.424027 5.6093135 5.643851 5.6155114 5.5054517
1368899_at 7.805457 7.659916 7.7811995 7.7608175 7.7831416 7.7883487 7.700127 7.8613343 7.8810067 7.5601783 7.868886 7.8461924
1368900_at 5.124366 5.39808 4.9936094 5.2670274 5.035531 5.1768074 4.940838 5.300932 5.205102 4.9361315 5.008236 5.0851707
1368901_at 5.276144 5.3559628 5.4924874 5.295125 5.285868 5.3024936 5.5003843 5.287147 5.2101555 5.1840534 5.095631 4.943794
1368902_at 6.714462 6.764053 6.671984 6.4570074 6.3577867 6.6583157 6.8015924 6.2538514 6.315779 6.192617 6.324164 6.305992
1368903_at 7.4425545 7.3626947 7.224277 7.1007853 7.234242 7.2742667 7.7637463 7.229403 7.2217016 7.3507876 7.058964 7.249063
1368904_at 6.259327 6.284212 5.9542394 6.4843707 6.3696747 6.2110057 6.3031254 6.4900355 6.2205424 6.2589397 6.1850786 6.4247675
1368905_at 7.3302245 7.3478026 7.0545926 7.255946 7.2888217 7.0386024 7.136999 7.067139 7.395527 8.441584 8.036162 8.103962
1368906_at 3.3634968 3.2878644 3.4256299 3.2894027 3.3364434 3.2555087 3.341485 3.2623603 3.3678102 3.3414223 3.3820236 3.3086116
1368907_at 4.626999 4.6182666 4.5051446 4.491303 4.49303 4.580899 5.001116 4.3310895 4.642935 4.768995 4.519747 4.946118
1368908_at 8.074345 7.938305 7.9767213 8.030586 7.9693694 8.19909 8.48253 8.052175 8.027586 8.375763 7.9972186 8.275932
1368909_a_at 6.6019573 6.3163323 6.485906 6.7517023 6.3124003 6.702013 6.8137674 6.687799 6.5599375 6.836655 6.7190723 6.5636406
1368910_at 5.1537495 5.098734 5.4025054 5.3656344 5.1557407 5.604425 5.250627 5.4692516 5.321049 5.6556926 5.360805 5.5440893
1368911_at 5.893872 5.7753015 6.010771 6.070973 5.676042 5.906957 6.068491 6.0117235 5.9981318 6.1589675 5.9547176 5.999697
1368912_at 4.6085014 4.8046303 4.7613945 4.5067096 4.631028 4.441297 4.8324475 4.4836097 4.3416047 4.4846735 4.53779 4.52784
1368913_at 4.011425 4.0608516 4.1009474 3.9459743 4.178976 4.0906143 4.036078 4.250023 3.842543 4.309437 4.068631 3.978272
1368914_at 4.4533167 4.5599957 4.3833885 4.552779 4.3905 4.5000052 4.2811146 4.497598 4.633967 4.53932 4.5789795 4.3888154
1368915_at 10.81335 10.606947 10.712482 10.401636 10.428616 10.532956 10.712503 10.208799 10.41498 10.039242 9.754972 10.185183
1368916_at 10.425664 10.926126 10.420971 10.429651 10.595615 10.223053 10.58245 10.247631 10.223024 10.540055 9.943144 10.49732
1368917_at 5.1894584 5.0356197 5.2641335 5.402088 5.1231747 5.311936 5.440784 5.3755407 5.1869283 5.260088 5.1418004 5.2995667
1368918_at 5.7884407 5.9388576 5.7272253 5.5908012 5.765952 5.6472588 5.6134844 5.7483473 5.7832937 5.516204 5.739376 5.735257
1368919_at 4.8832827 4.870012 4.9729257 4.841819 4.7277756 4.839729 5.0444345 4.9152637 4.7343926 4.4557915 4.538932 4.6220436
1368920_at 5.090726 5.3736186 5.323001 5.2636466 5.10239 5.1962376 5.055517 5.393539 5.273071 5.07844 5.1935973 5.213167
1368921_a_at 6.303829 6.304565 6.3566136 5.89136 6.151129 6.1768575 6.0219874 5.924467 5.907678 6.1216335 5.9800887 5.797587
1368922_at 4.712995 5.0994663 4.865888 4.9113445 5.164997 4.7837706 4.734508 4.806392 4.7679896 4.8198853 4.699422 5.0680923
1368923_at 4.6141887 4.726513 4.797427 4.9615536 4.6625304 4.7973814 4.960181 4.5846605 4.596559 4.681035 4.6888676 4.711906
1368924_at 10.953587 10.849036 11.027169 11.023954 10.916477 11.074655 10.56338 11.021886 11.197247 11.692511 11.51022 11.225251
1368925_a_at 4.26995 4.384275 4.4566183 4.6085024 4.4579315 4.5606437 4.489635 4.5497127 4.5979867 4.7998233 4.5709963 4.696337
1368926_at 4.484119 4.783451 4.7178903 4.8694973 4.7511683 4.5309534 4.9896984 4.748183 4.695561 4.719693 4.7614417 4.4806147
1368927_at 6.768865 6.783115 6.848149 6.773083 6.8373847 6.792195 6.990606 6.950519 6.8000493 6.803812 6.729794 6.7613277
1368928_at 6.440077 6.337012 6.294328 6.650649 6.363153 6.3107066 5.877995 6.5858436 6.3094816 6.612363 6.6104565 6.73834
1368929_at 6.91019 7.051236 7.061999 7.062521 7.226638 7.033034 7.4886193 7.333105 7.165305 7.2226496 7.2026224 7.204834
1368930_at 4.314497 4.299127 4.0722265 4.3471313 4.239971 4.4538407 4.4854035 4.1263614 4.283326 4.3358593 4.300771 4.1993666
1368931_at 7.469031 7.5726886 7.567941 7.504308 7.7397394 7.864355 7.993063 7.498862 7.6816077 7.9680104 7.605753 7.7180367
1368932_at 5.6135406 5.616678 5.834601 5.9335265 5.900938 5.819316 5.320007 5.901425 5.602699 5.9319687 5.954811 5.987893
1368933_at 6.813458 6.7148285 6.8205204 6.9335866 6.9157944 6.7819033 7.0870852 6.7003284 6.877748 6.85755 6.8801928 6.945731
1368934_at 10.626169 10.620727 10.820434 10.516546 10.569326 10.3925085 10.363559 10.288828 10.555905 10.463315 10.38282 10.357246
1368935_at 4.064512 3.9840581 4.3101153 4.00999 3.884415 4.1491003 3.8769355 4.0903397 4.011419 3.972345 4.0485854 3.9078457
1368936_at 10.31096 10.16178 10.204867 10.355801 10.449374 10.418711 10.163686 10.427118 10.52162 10.570082 10.528514 10.551157
1368937_at 5.4841237 5.528969 5.3613205 5.613207 5.704709 5.429086 5.2415047 5.503722 5.5894065 5.7548714 5.686853 5.459488
1368938_at 5.3613772 5.197599 5.28968 5.2893114 5.1507416 5.031519 5.4072847 5.1242676 5.2288446 5.087278 5.0538716 5.0674663
1368939_a_at 4.303723 4.4293537 4.372514 4.219694 4.337186 4.3429155 4.3895082 4.209669 4.371374 4.296093 4.379462 4.422256
1368940_at 9.921572 10.280191 9.733377 10.26866 10.284113 10.27146 10.226781 9.963634 9.8171425 10.197416 9.638077 10.047079
1368941_at 3.9459527 4.1486654 4.1421485 4.095705 4.0651574 4.217463 4.3420963 4.473103 3.9701176 4.2430105 4.2557597 4.0278335
1368942_at 4.466889 4.6876664 4.6646795 4.7373934 4.474658 4.4598417 4.8366046 4.636258 4.5429935 4.521044 4.5507703 4.860893
1368943_at 13.211015 13.225074 13.17876 13.274882 13.194123 13.089953 13.094168 13.224786 13.249736 12.794286 13.133643 13.143774
1368944_at 6.4051704 6.004623 6.5311875 6.704065 6.746826 6.3916545 6.6210995 6.82173 6.450673 6.758981 6.5190244 6.647062
1368945_at 5.3464503 5.2458477 5.1545587 5.150946 5.335264 5.2470074 5.329314 5.0311327 5.1652083 5.4707026 5.080877 5.286721
1368946_at 5.64375 5.608468 5.8615885 5.839762 5.932294 5.7381234 5.5362544 5.772828 5.7145786 5.6974697 5.550234 5.618987
1368947_at 7.721867 6.4377418 6.9188447 8.111042 6.564831 7.1744075 5.946276 7.127714 6.3981786 8.030451 6.9474626 6.9170585
1368948_at 5.8171296 5.739224 5.566978 5.7073617 5.862559 5.7345343 6.261342 5.7728558 5.853638 5.82513 5.6739273 5.5987415
1368949_at 4.5712776 4.5535603 4.6119776 4.2956767 4.523112 4.457677 4.4141355 4.2349873 4.25659 4.177396 4.1874337 4.232366
1368950_a_at 5.4763813 5.5494204 5.6211443 5.3925486 5.328352 5.529253 5.6594505 5.5844088 5.4420986 5.344884 5.432419 5.445735
1368951_at 4.5367785 4.5417886 4.644852 4.538678 4.45831 4.3861938 4.3524666 4.347639 4.4714265 4.3676558 4.3853445 4.45288
1368952_at 4.7932787 4.6550994 4.574993 4.730509 4.7403297 4.772572 4.6815295 4.7701864 4.785639 4.74484 4.8679533 4.493127
1368953_at 7.1849995 7.284771 7.099247 7.80672 8.040679 7.844073 7.168673 8.024788 7.7107167 8.08485 7.9429436 7.8385515
1368954_at 4.7062745 4.800506 4.833206 4.9979143 4.7259383 4.9414635 5.0066643 4.714667 4.7097282 4.8862343 4.8124623 4.995944
1368955_at 7.2764306 7.1004605 7.232427 7.303622 7.1262674 7.4204407 6.7591095 7.222173 7.185744 6.9024916 7.041906 7.204804
1368956_at 5.1077194 4.948221 5.0095263 4.9755287 4.794711 5.0610375 5.2402444 4.905223 4.9246492 4.8453145 5.012077 4.9263515
1368957_at 5.091607 5.499742 5.5225954 5.1889496 5.3257585 5.1930323 5.0485096 5.41537 5.07905 5.1489763 4.761875 5.22816
1368958_at 3.7074313 3.8994558 3.9302871 3.8136902 3.7775896 3.931523 3.7332861 4.0041122 3.929505 3.914654 3.9942605 3.9820209
1368959_at 4.738924 4.8338003 4.744722 4.92884 4.79251 4.918006 4.8096952 4.6736097 4.806597 4.923007 4.8350687 4.713465
1368960_at 8.850746 9.153353 9.005999 9.194619 8.919709 9.050083 9.189055 9.060775 9.356097 9.359536 9.454619 9.437302
1368961_at 5.642555 5.7485175 5.7094965 5.743299 5.797292 5.758565 5.816973 5.6592402 5.8842506 5.8005776 5.7682824 5.6926394
1368962_at 4.706219 4.7239375 4.6578407 4.7067213 4.74853 4.673218 4.5728836 4.629659 4.701878 4.550478 4.7662344 4.6568
1368963_at 6.282051 6.171655 6.14882 6.31941 6.136061 6.1266217 6.278818 6.181894 6.164188 5.85519 6.134167 6.125788
1368964_at 4.182146 4.2456903 4.2552657 3.9651868 4.030375 4.1152873 4.129096 4.151433 4.1297917 4.098909 4.0899296 4.14032
1368965_at 5.344299 5.4523478 5.4764147 5.164703 5.1902494 5.3307576 5.570731 5.1985044 5.22736 5.2053213 5.344617 5.289052
1368966_at 4.033154 4.2562957 4.2416363 4.289151 4.0448503 4.3691106 4.1080384 4.2846684 4.1114845 4.1789618 4.222109 4.27442
1368967_at 6.192662 6.276912 6.0420465 6.0289426 6.0975065 6.1130805 6.773759 6.1467113 6.3011837 6.5349793 6.306709 6.4089127
1368968_at 4.1122594 4.1322894 4.2245092 4.0956326 4.1136923 4.1074333 4.4377565 4.167514 4.048438 4.131173 4.1446376 4.2526727
1368969_at 3.8899376 4.110789 4.0826387 4.065818 4.245017 4.0723166 4.192561 4.0191855 4.0475054 3.9835281 3.9625483 3.9834394
1368970_at 5.06952 5.14464 5.191508 5.1206794 5.4354725 4.9173207 5.4061546 5.1193113 5.083733 4.935835 4.950387 5.0291557
1368971_a_at 5.000657 5.0980835 4.6933684 4.8989477 5.026306 4.9270544 4.862545 5.1971073 4.941869 5.4434934 4.8428383 4.7714868
1368972_at 3.6827059 3.7760293 3.7539601 3.6504412 3.76411 3.8485181 3.895163 3.8047683 3.709031 3.5278044 3.6370409 3.7037947
1368973_at 7.232354 7.321472 7.2746506 7.22157 7.324532 7.565489 7.263901 7.5162225 7.3611727 7.2685614 7.48958 7.2003508
1368974_at 4.6438036 4.5738544 4.667651 4.539276 4.611825 4.6045685 4.551825 4.552367 4.7131605 4.4534616 4.6377034 4.5132103
1368975_at 6.5383654 6.446722 6.350016 6.5314875 6.4135404 5.757586 6.5864487 6.639133 6.6602263 6.531886 6.620271 6.1688614
1368976_at 5.253404 5.3519993 5.517995 5.346708 5.558124 5.0162234 5.9245377 5.32408 5.567845 5.340619 5.6330843 5.212494
1368977_a_at 7.615459 7.439502 7.6353865 7.4527435 7.355824 7.566033 7.9654837 7.4221725 7.5808444 7.8813066 7.89509 7.9523163
1368978_at 5.760912 5.905061 5.7696986 5.5883946 5.654745 5.662178 5.4378486 5.703622 5.579073 5.812198 5.6443152 5.5556383
1368979_at 6.0112524 6.162388 5.9817505 6.4609866 6.046125 6.083769 6.083613 5.949425 6.2309065 6.281463 5.932547 5.992628
1368980_at 4.580571 4.914349 4.5811687 4.9362135 4.9287567 5.1388636 4.9145865 5.2795696 4.659585 5.410645 5.2780733 5.135934
1368981_at 3.7114093 4.057523 3.8084388 3.8198931 3.6793938 3.8967493 3.986099 3.9033878 3.7333589 3.9063702 3.6002786 3.8487709
1368982_at 5.015414 5.3560886 5.1476927 5.2157283 5.050184 5.11373 4.989946 5.1949377 5.1028113 5.157706 5.4324183 5.18593
1368983_at 4.4325905 4.2381725 4.4215603 4.4810276 4.4860883 4.468298 4.3758445 4.382852 4.181905 4.4392347 4.3189316 4.2863736
1368984_at 6.8059278 6.9508376 6.7893143 6.8555956 6.998476 6.8278356 7.4001665 6.8968306 6.9602585 7.2644687 6.808947 7.045517
1368985_at 4.1942787 4.136882 4.219574 4.188361 4.2636423 4.2336597 4.3362684 4.1577215 4.2189713 4.208417 4.346506 4.199147
1368986_at 4.8624268 5.0052633 4.9101734 4.995907 4.9121304 4.959828 4.9689646 4.761111 5.002901 4.8534293 4.8961935 4.8460474
1368987_at 5.9531713 6.265977 6.1706667 5.973354 6.137205 5.924823 6.1181326 5.941274 5.867548 5.88194 5.895358 5.8398266
1368988_at 5.4494457 5.458335 5.443016 5.3659296 5.2749996 5.3585253 5.412566 5.3696346 5.316566 5.441263 5.169861 5.1791677
1368989_at 4.725745 5.0832214 4.9090567 4.931799 5.099743 5.1001096 5.013399 4.6690288 4.926535 4.710992 4.726722 4.6434197
1368990_at 6.076182 6.269252 5.9491324 5.6736956 5.8028774 5.72239 6.0087733 5.907829 5.7903376 5.797149 5.8138733 5.742061
1368991_at 5.8425274 6.1144776 6.396132 6.039717 5.851094 5.7390604 5.7989326 6.4018135 5.986771 5.7832136 5.627143 5.652333
1368992_a_at 9.846935 9.700382 9.534358 9.843212 9.509738 9.648027 9.766892 10.044926 9.949234 10.008687 9.967412 9.709635
1368993_at 4.93674 4.7438703 4.8580294 4.7347975 5.3222947 4.931338 5.3036466 5.0916314 4.868206 4.693682 4.7757535 4.600439
1368994_a_at 5.325129 5.410819 5.497595 5.592335 5.4572763 5.6827083 5.394985 5.5359254 5.4802685 5.728728 5.7556796 5.344938
1368995_at 3.6559064 3.6096444 3.672238 3.6982584 3.700095 3.5642245 3.6003368 3.688534 3.811612 3.6662297 3.7353218 3.6137383
1368996_at 4.6079574 4.614146 4.8788404 4.40434 4.706793 4.5390654 4.347758 4.563328 4.691888 4.5556726 4.7242475 4.5657067
1368997_at 5.316487 5.400637 5.356803 5.3656344 5.646909 5.6024494 4.900278 5.398253 5.789957 6.0198855 5.6387343 5.554264
1368998_at 3.523463 3.590013 3.809845 3.6740854 3.600782 3.5491536 3.6918845 3.7031913 3.578197 3.657226 3.5242605 3.6492376
1368999_a_at 5.619195 5.536655 5.545211 5.60274 5.637411 5.4798975 5.244405 5.3415527 5.569515 5.4215765 5.514473 5.4721375
1369000_at 5.1902227 5.370929 5.2204757 5.6728287 5.175756 5.3280563 5.1184044 5.4908524 5.301926 5.394999 5.339361 5.5414824
1369001_at 3.954744 3.8676925 3.8900511 3.9420705 3.9150238 3.7894878 3.9805655 4.108375 4.046274 3.8571186 3.8570507 3.7507594
1369002_at 4.9313726 4.9204473 4.8797913 4.981465 5.0861287 4.957268 4.940719 4.7787967 5.035816 4.8775134 4.9655304 4.7209363
1369003_at 5.1168833 5.0927873 4.9806995 4.963258 4.8330235 5.0901794 6.1810846 5.097392 5.049773 4.5741673 4.8410215 4.9897943
1369004_at 5.1645174 5.157964 5.224722 5.0757265 4.9621797 5.077195 5.1631994 4.852811 5.062233 5.5379305 5.003644 5.0888157
1369005_at 5.2051387 5.033404 5.007714 5.053313 4.8309455 4.8846865 4.780309 4.936035 4.7892776 4.905833 4.767719 4.6955094
1369006_at 4.3856854 4.190945 4.28887 4.293629 4.46358 4.358976 4.294126 4.2588644 4.238492 4.143154 4.529604 4.394567
1369007_at 5.495564 5.7036147 5.5822935 5.3796954 5.470559 5.34982 5.8221993 5.267906 5.3937926 5.3832664 5.488759 5.3844123
1369008_a_at 4.6000524 4.324387 4.5462785 4.333146 4.699132 4.278061 4.3230696 4.2768373 4.452292 4.2744446 4.066675 4.2436724
1369009_at 3.8046572 3.7940753 3.910687 3.9380302 3.8854265 3.7364962 3.7063622 3.877249 3.798666 3.6513908 3.761287 3.7061214
1369010_at 4.931468 5.038604 4.9892735 5.099409 4.997308 5.0938063 4.852805 5.028164 4.9789987 4.9891624 4.8560715 5.0240965
1369011_at 12.262243 12.511661 12.256805 12.283274 12.205137 12.184508 12.178252 12.096994 12.144775 12.403407 12.158499 12.288406
1369012_at 5.892342 5.820479 5.7855477 6.105551 5.9236684 5.923167 5.674851 6.0559254 5.7985554 5.6833816 5.6408906 5.7720976
1369013_a_at 10.242761 10.25803 10.223458 10.342219 10.181378 10.279227 10.394303 10.087047 10.171075 10.435799 10.376431 10.210765
1369014_at 5.014923 5.1628017 5.142412 4.9326086 5.1046658 4.73106 5.088531 5.0610123 5.2260695 4.9959545 5.253354 4.8796597
1369015_at 4.7074966 5.088273 5.022646 4.629049 4.5510836 4.7953296 4.709346 4.3519187 4.6227684 4.8652267 4.505847 4.5078526
1369016_at 5.5764356 5.464147 5.2644563 5.524749 5.4667706 5.2630453 5.2678294 5.427891 5.172442 5.2917686 5.4601173 5.4840813
1369017_at 4.445715 4.3653636 4.463483 4.5332575 4.3682427 4.5295205 4.5070844 4.271435 4.4373374 4.410418 4.4334517 4.3786087
1369018_at 5.3273954 5.3981194 5.427128 5.5376077 5.357669 5.361048 5.3929577 5.5220795 5.3279595 5.4179482 5.260766 5.5917964
1369019_at 3.658542 3.6795657 3.6791933 3.4821281 3.7602913 3.720483 3.5677261 3.5209942 3.8367524 3.5853412 3.7342114 3.5191379
1369020_at 5.2487745 5.206175 5.218546 5.1856656 5.037284 5.2463684 4.957135 5.1356783 5.3029556 5.0539722 4.9869266 4.96967
1369021_at 6.3020434 6.1844525 6.1421194 6.019745 6.1538634 6.2774673 6.0241404 5.8293595 6.1197066 6.145811 6.101776 6.1423755
1369022_at 6.105299 6.105525 6.242255 5.9538736 6.1699553 6.0847774 5.89023 6.1113834 5.890475 5.794586 5.9810886 5.974291
1369023_at 9.49935 9.50313 9.491733 9.838283 9.667441 9.62389 9.887402 9.7682495 9.665274 9.757258 9.80577 9.857999
1369024_at 6.247033 5.935767 6.1026225 6.334551 6.367081 6.3029227 6.2973967 6.1755505 5.997205 6.039283 5.747874 6.3423815
1369025_at 4.3711376 4.403755 4.4945474 4.4387236 4.296693 4.2749844 4.4824715 4.281332 4.1313457 4.2182627 4.2162037 4.1815333
1369026_at 6.013976 5.720171 6.0844846 6.2896485 6.260225 6.4244103 6.0492887 6.3158445 6.26582 6.316366 6.3469434 6.520787
1369027_at 4.4325905 4.399457 4.5279264 4.4100766 4.3740497 4.2088175 4.419162 4.339877 4.3988156 4.2953444 4.2335296 4.3043127
1369028_at 4.5848403 4.738117 4.7841926 4.5345774 4.637829 4.661138 4.602971 4.6615763 4.3370466 4.5277824 4.6347055 4.762545
1369029_at 5.001025 5.382796 5.0758348 5.267614 5.291602 6.1077857 5.3305616 5.0032763 5.309192 5.3244834 5.484778 5.175182
1369030_at 4.4919276 4.582574 4.7336473 4.416277 4.544102 4.288818 4.4430904 4.2616305 4.246043 4.2223153 4.313285 4.1375437
1369031_at 8.266412 8.362977 8.218825 8.167145 8.150404 8.228006 8.5230875 8.013886 7.9017572 7.783264 7.692529 7.735726
1369032_at 7.9807625 7.99727 7.9023924 7.978218 8.21465 8.047193 7.654673 8.029068 7.986937 7.77494 7.8539925 8.029593
1369033_at 3.805425 4.015586 3.882442 3.607788 3.7383807 3.6726193 3.7283592 3.6243124 3.8624568 3.9737265 3.6515913 3.6022925
1369034_at 5.3956127 5.1361628 5.352133 4.934105 4.956895 4.8520393 5.143934 5.096446 4.9575024 5.009413 4.767496 4.8662624
1369035_a_at 3.5673783 3.534358 3.484787 3.5355544 3.7410417 3.6104445 3.6866274 3.5980725 3.468595 3.5110734 3.6162143 3.5034864
1369036_at 3.5215347 3.4450054 3.5175557 3.5754812 3.4647188 3.613468 3.5665307 3.593665 3.4705484 3.5524578 3.4780898 3.6468277
1369037_at 4.5352845 4.492048 4.4073343 4.511732 4.5257387 4.5178986 4.589759 4.3805475 4.5051885 4.5909963 4.527481 4.535367
1369038_at 5.8328543 5.7491093 5.926359 5.800015 5.7810326 5.896543 5.937444 5.8361554 5.804986 5.761712 5.66376 5.7786207
1369039_at 7.5176787 7.3269987 7.659498 7.703049 7.5095043 7.554136 7.773188 7.6003637 7.670408 7.446722 7.6492352 7.7304006
1369040_at 5.171432 5.14176 4.8897347 4.9671035 5.189825 5.3130846 4.9912868 5.413599 5.1880994 5.2231903 5.2074447 5.119922
1369041_at 3.7957149 3.723819 4.078293 3.773326 3.7708387 3.7258031 3.728327 3.6940095 4.0309243 4.032812 3.8845904 3.7258465
1369042_at 6.88272 6.7923474 6.7701383 6.9807897 6.5737514 6.9746475 6.8945565 7.073773 7.238735 7.2406864 7.1350574 7.032211
1369043_at 3.6670144 3.7155764 3.6884933 3.5722988 3.68322 3.8030326 3.9219592 3.7375944 3.7885287 3.5822983 3.6955106 3.587659
1369044_a_at 6.132985 6.3272543 6.2558284 6.5727468 6.56707 5.856436 6.0635 6.2973585 6.3303204 5.166663 5.253354 5.7710795
1369045_at 7.0175056 7.035363 6.7353134 6.866893 6.79429 6.990414 6.913026 7.0366607 7.0739775 6.7692275 7.000266 6.8032775
1369046_at 4.0090065 3.9424734 3.9131074 3.9745111 3.8811905 3.8053675 3.9684591 3.817169 3.8438737 3.9223921 4.077228 3.8733203
1369047_at 3.0831563 3.0942428 3.0780475 3.063446 3.1921356 3.0881474 3.192855 3.1414926 3.1180093 3.045999 3.1152132 3.004731
1369048_at 4.975004 5.2237597 5.033003 4.9170246 5.245221 4.835684 4.5994244 5.1423283 4.9581947 4.548867 5.1928997 5.024185
1369049_at 4.0716033 3.913237 4.0600224 4.0177383 4.2814417 3.978131 3.8458884 4.2537904 4.1027822 4.27969 4.0867596 4.2009153
1369050_at 7.691082 7.6507177 7.5117717 7.786338 7.7618523 7.3559904 7.397687 7.4977503 7.4563303 6.8398085 7.10055 7.2162533
1369051_at 6.7208433 6.70364 6.600255 6.9552617 6.7669477 6.6232734 6.5480566 6.846621 6.7989283 7.1033807 6.954046 6.7531095
1369052_at 4.9736648 4.8375053 5.057551 4.983131 4.936973 5.0541663 4.6860356 5.1785173 4.9474173 5.2461653 4.8565226 4.972805
1369053_at 4.864415 4.720068 4.811685 4.7081766 4.5732594 4.839381 4.682661 4.7302303 4.4660673 4.5843296 4.6122317 4.418318
1369054_at 3.993568 4.056963 4.098617 4.0636272 3.8912334 3.9706292 4.3870573 4.040932 4.0568733 4.185094 3.9833298 4.078301
1369055_at 3.8031785 3.8731089 3.8184307 3.7790227 3.6442373 3.9370773 4.0131845 3.913671 3.9264922 3.7823696 3.837075 3.9247656
1369056_at 3.6060514 3.587036 3.5203726 3.4229445 3.5073738 3.5036943 3.590154 3.4401937 3.42988 3.5598633 3.5089703 3.4888396
1369057_at 7.5504885 7.5860963 7.6084642 7.5475245 7.4625397 7.618406 7.7594204 7.577907 7.6047397 7.6401334 7.518508 7.7086725
1369058_at 5.33616 5.4442797 5.441733 5.391165 5.3795385 5.275655 5.4617996 5.4747944 5.0508213 5.1267014 5.139464 5.225836
1369059_at 7.6888256 7.7719474 7.6199064 7.7831225 7.7076254 7.761871 7.695071 7.8223 7.955837 7.714457 7.8292155 7.875293
1369060_a_at 7.8087263 7.7181034 7.804481 7.743138 7.83193 7.851257 7.6500554 7.7549233 7.981258 8.035603 8.040962 8.047682
1369061_at 7.997842 7.8178396 7.9851313 8.207399 7.9238296 7.931261 8.913996 8.268232 8.097003 8.544636 8.470027 8.400871
1369062_at 5.1436377 5.308156 5.1077776 5.207218 4.9976454 4.966385 5.252473 4.9781227 5.1544356 4.878065 5.0891676 5.1459894
1369063_at 9.259892 9.4148 9.365774 9.555858 9.2367525 9.464585 9.427069 9.262484 9.315435 9.574168 8.978569 9.445285
1369064_a_at 3.8050034 4.007966 3.8212185 3.9674366 3.8364892 4.043179 3.9782352 3.8963976 3.9994242 3.9153762 3.81837 3.946889
1369065_a_at 8.199099 8.100277 8.106003 8.41557 8.690415 8.465781 7.8221464 8.929087 8.598619 8.3262205 8.525733 8.108619
1369066_at 6.4651427 6.4405613 6.2824335 6.3710785 6.281491 6.334718 5.9125133 6.3179097 6.3950295 6.2823114 6.309431 6.3512044
1369067_at 3.918377 3.74573 3.7976105 3.7795954 3.8239713 3.7720144 3.7772818 3.7401335 4.0272245 4.028475 3.6401553 3.8178046
1369068_at 3.9468842 4.298904 3.8073332 4.121257 4.1058674 4.28281 3.8030913 4.3910613 4.152257 4.059228 4.2391615 4.26054
1369069_at 7.488373 7.6650376 7.34854 7.425328 7.4469995 7.503101 7.633037 7.478914 7.7566633 7.6899533 7.751273 7.683957
1369070_at 7.4750586 7.435992 7.62815 7.690639 7.6083446 7.607095 7.573833 7.5949364 7.3407187 7.479284 7.558914 7.893125
1369071_at 4.317503 4.1809855 4.1774154 4.3413773 4.2096825 4.3186655 4.35962 4.137026 4.21729 4.198948 4.2437944 4.244378
1369072_at 6.9301357 6.120116 6.1155777 5.790366 5.588087 5.376228 5.2611384 5.71612 5.818606 6.230767 5.6923513 5.5403285
1369073_at 9.486452 9.418262 9.824758 9.725225 9.270096 9.495552 9.624479 9.594837 9.573573 9.1927805 9.640832 9.763071
1369074_at 12.477672 12.486325 12.377139 12.3744135 12.707633 12.323172 11.9966955 12.562925 12.215969 12.094153 12.0540495 12.134389
1369075_a_at 4.6898026 4.626634 4.4964347 4.4567165 4.5090537 4.2868757 4.90595 4.5086937 4.3988156 4.4264936 4.555024 4.4832115
1369076_at 8.494619 8.564528 8.70869 8.740018 8.606638 8.543986 8.979149 8.849747 8.586157 8.68975 8.875335 8.854852
1369077_at 6.751144 6.67199 6.7631845 6.797979 6.716677 6.9740443 6.9513655 6.912437 6.7445316 7.250899 6.9850197 6.7558756
1369078_at 7.7920322 7.889544 7.7793627 7.8541985 7.7897882 7.8183393 7.673331 7.9347057 7.9458723 7.9450164 7.8831015 7.947158
1369079_at 5.0539994 5.1422505 5.292 4.980343 5.024244 5.012819 4.8947062 5.160774 5.199655 5.208476 5.121625 5.073727
1369080_at 4.7639256 4.95144 4.9657674 4.8811874 4.9220037 4.8520727 4.900278 4.8674736 4.9986706 4.8617167 4.8934717 5.030037
1369081_at 6.5881786 6.770752 6.586558 6.9818897 7.221136 7.0590982 7.140331 6.721095 7.466794 7.0627737 7.160927 6.753128
1369082_at 5.0637207 5.057165 4.950064 4.849723 4.9165845 4.9638896 4.9090433 4.604518 4.7388535 4.589748 4.7748456 4.677354
1369083_at 5.613636 5.238692 5.2720766 5.0346565 5.177337 5.222021 5.9526854 4.971441 5.174855 5.178934 5.01454 5.4694967
1369084_a_at 6.9357977 7.1302295 7.084244 7.161974 6.913521 7.1552496 7.1645346 7.253372 7.357424 6.966963 7.186746 7.3129272
1369085_s_at 5.315881 4.939986 5.193698 5.3395257 5.12125 5.3729706 4.532015 5.2601585 5.3220124 5.268132 5.4889183 5.4004736
1369086_a_at 5.208456 5.1037436 5.0111012 5.438138 4.982243 4.9423904 5.063792 5.397673 5.2506475 5.1192293 4.9776144 5.197747
1369087_at 5.132738 5.319256 5.4635863 5.6125603 5.39819 5.4042516 5.0890446 5.577038 5.4168 5.40355 5.5044303 5.5093393
1369088_at 7.7295995 7.7315702 7.2622666 7.6926184 7.683298 7.246273 7.359883 7.557285 7.567009 7.4193645 7.5480585 7.491483
1369089_at 4.592849 4.6757383 4.933406 4.688246 4.370974 4.803122 4.7140794 4.4926386 4.6062965 4.5183997 4.374013 4.498349
1369090_at 4.095646 4.240855 4.1233625 4.0681496 4.4131994 4.2280784 4.2799964 4.0283957 4.3800354 4.3200345 4.0560637 4.070634
1369091_at 4.0048904 4.145338 4.2997184 4.156349 4.300276 4.1068945 4.209894 4.0586667 3.990256 4.145238 4.1523294 3.979823
1369092_at 8.205723 8.078215 8.11007 8.126997 8.117894 8.118374 8.394736 8.07988 7.9946404 7.9722853 7.9967527 8.180572
1369093_at 6.6732116 6.5379286 6.4410033 6.589813 6.7002716 6.9229937 6.1594586 6.447315 6.5950437 6.9978156 6.5666056 6.2905025
1369094_a_at 5.8134613 5.6692505 5.878038 6.094922 5.885576 5.7478657 6.13663 5.2983847 5.8148255 5.612861 5.8284516 5.5883713
1369095_at 4.560074 4.5864735 4.2632227 4.515481 4.478531 4.397047 4.875451 4.360532 4.351757 4.467595 4.185107 4.3741636
1369096_at 4.3014627 4.191954 4.2543373 4.1509027 4.1293683 4.158331 4.2533927 4.085565 4.140186 4.0594954 4.090537 3.969879
1369097_s_at 6.226424 5.6880746 6.2716603 6.021674 6.1800227 6.1752405 5.82451 5.847571 6.048275 6.1365104 5.8624763 5.915934
1369098_at 4.3306804 4.3132915 4.2029743 4.3884134 4.264135 4.353034 4.3160315 4.1168714 4.231639 4.0945005 4.038658 4.165189
1369099_at 7.555804 7.161893 7.552135 8.053358 7.657317 7.8612504 7.321922 7.931219 7.9613433 7.68815 8.036965 7.8181148
1369100_at 4.0951138 4.24341 4.31577 4.1448536 4.2648525 4.052776 4.0133314 4.0383406 4.139653 4.043785 4.0589685 4.44265
1369101_at 8.021165 8.416878 8.168829 8.287754 8.253658 8.310989 7.903813 8.568559 8.44674 8.428247 8.478634 8.455314
1369102_at 3.7190523 3.8268282 3.7136457 3.8124456 3.6970067 3.7043386 3.9174776 3.6102293 3.7524037 3.6732318 3.787862 3.9001012
1369103_at 4.627542 4.506052 4.508234 4.749348 4.607187 4.754221 4.5250335 4.6155443 4.5662766 4.8045206 4.5480375 4.561347
1369104_at 5.4361415 5.1012797 4.9144945 5.6584516 5.261207 4.960387 5.1547365 5.1128387 5.0415845 5.0069275 5.5662436 5.311942
1369105_a_at 3.8195531 3.8316534 4.0837917 3.6930354 3.9289553 3.7098663 3.8865533 3.5553663 3.5576549 3.709933 3.605304 3.7308657
1369106_at 4.2834682 4.4407864 4.458226 4.575955 4.4058905 4.2260814 4.3279095 4.3723235 4.6159554 4.388732 4.3085794 4.639886
1369107_at 3.7517874 3.8982258 3.8765454 3.8611255 3.949056 3.925874 3.9854472 3.7548432 3.8411217 3.8069437 3.950588 3.8373678
1369108_at 3.9069595 3.9402633 3.9375916 4.0639877 3.9265263 4.019358 3.9190462 4.0622625 4.002714 4.010475 4.1688557 3.8657897
1369109_at 3.7117794 3.946887 3.8434181 3.789747 3.6778204 3.8986082 3.9633398 3.7909262 3.919965 3.8306737 3.9731722 3.7502444
1369110_x_at 10.423159 10.741742 10.357035 9.653921 8.447732 9.950758 9.970189 9.319892 9.30334 9.483516 9.353244 8.834659
1369111_at 13.971537 13.89497 13.958174 13.944487 13.893548 13.967337 13.830386 13.885973 13.853844 13.927627 13.860672 13.865181
1369112_at 4.391556 4.2993836 4.5016537 4.4356165 4.40855 4.4288707 4.3371754 4.3761835 4.6853323 4.3629866 4.5123844 4.348892
1369113_at 3.389591 3.391909 3.3471937 3.3752613 3.3600278 3.3764129 3.3588607 3.3275914 3.385951 3.2575738 3.3575964 3.3615224
1369114_at 3.1617577 3.145691 3.0999894 3.0074084 3.3000731 3.076767 3.1961563 2.9949358 3.0372818 3.0660052 3.1706681 3.0176818
1369115_at 5.036639 5.2797465 5.0387897 4.954835 4.820364 5.2806454 4.775862 4.6539474 5.1619263 4.8398843 5.344435 5.0183115
1369116_a_at 5.6804285 6.0358515 5.754218 5.802158 5.7796597 5.8088 5.681742 5.6643248 5.7328224 5.590642 5.620532 5.817972
1369117_at 4.2443037 4.1003246 4.2846 4.2099853 4.271315 4.3549294 4.4693365 4.114745 4.3455772 4.0086985 4.2664585 4.289131
1369118_a_at 5.018297 4.862562 4.6042795 4.6930857 4.978368 4.707099 5.1618743 4.946908 5.063775 4.859329 4.7049265 4.6749835
1369119_a_at 4.93367 4.992774 4.898159 4.602092 4.901801 4.833641 4.6871586 4.895511 4.772625 4.675501 4.673489 4.6077833
1369120_a_at 7.2704062 7.448403 7.423419 7.372908 7.3082623 7.3631835 7.263901 7.2641783 7.1353354 7.147863 7.36644 7.0613236
1369121_at 5.3661695 5.3993306 5.499411 5.2519855 5.3804445 5.443116 5.463395 5.266462 5.290947 5.178719 5.3877535 5.4130855
1369122_at 7.113054 7.0454755 7.2504554 7.296088 7.00972 7.2175527 7.5466495 7.340163 7.4582705 7.688973 7.5313115 7.4108334
1369123_a_at 6.0187373 6.096948 5.9297686 5.9689126 6.0128913 5.9112983 6.0426593 5.8702397 5.8909044 6.2886944 5.9702816 6.011162
1369124_at 4.6639557 4.829171 4.9592657 4.4566116 4.8828325 4.6434784 4.375844 4.576336 4.576722 4.776307 4.5494795 4.5630865
1369125_at 3.2743664 3.302369 3.2770991 3.2822623 3.3608248 3.354313 3.3473637 3.2549188 3.3308792 3.3688633 3.4152195 3.4108245
1369126_at 3.8782153 3.8540778 4.027587 3.838743 3.8949256 3.8865788 3.8526754 3.929605 3.9314828 4.3728867 3.80751 3.9009085
1369127_a_at 6.6327605 7.045588 6.70453 6.7559223 6.635114 6.745454 6.6458077 6.7256513 6.7510567 6.8164954 6.5506697 6.7200613
1369128_at 4.0384893 4.0970306 4.104524 4.2360334 4.00074 4.229244 4.3225336 4.054242 4.1253214 3.7251408 4.17365 3.9417884
1369129_at 4.140052 4.151243 4.31361 4.001153 4.207574 4.2867007 4.1879816 4.146555 4.1588364 4.2783117 4.2764883 4.050686
1369130_at 4.668233 4.9900894 4.8230834 4.8542147 5.0225325 4.7494707 4.784813 4.586409 4.662635 4.5212154 4.622339 4.77367
1369131_at 4.1075053 4.2751794 4.153199 4.194933 4.196503 4.2068105 4.3004513 4.0806913 4.096152 4.1161256 4.287384 4.332206
1369132_at 5.995627 6.196593 5.980363 5.648459 5.96191 6.0461493 5.961361 5.7258453 5.8697653 5.7129116 5.631707 5.7394695
1369133_a_at 3.8205752 3.8214018 3.7651205 3.8011682 3.7842546 3.7816887 3.807732 3.764216 3.868791 3.9667528 3.8444958 3.7834058
1369134_x_at 3.434824 3.5331593 3.4775856 3.5495393 3.3942719 3.3948247 3.8977196 3.5015268 3.505954 3.475519 3.443936 3.320193
1369135_at 6.899126 6.955342 6.7294254 6.6873264 6.736244 6.9354224 6.614211 6.5610666 6.6848364 6.80228 6.7776375 6.4928646
1369136_at 4.6634293 4.5935383 4.5275965 4.522567 4.498498 4.499173 4.5622635 4.3989573 4.5762014 4.264022 4.224778 4.433524
1369137_at 5.0049233 4.827442 4.9882326 5.1531944 4.935812 5.1776686 4.989423 5.230115 5.0292435 4.948634 4.9852924 5.037826
1369138_a_at 3.8742087 3.829711 4.113935 3.9249015 3.8159776 3.7635674 3.932349 3.9433327 3.8256984 3.82215 4.104828 4.1432858
1369139_at 3.6957967 3.7977624 3.5361974 3.7272615 3.7090209 3.58537 4.1734867 3.76089 3.7574894 3.5742085 3.6183317 3.7785745
1369140_at 3.9616709 3.9010253 3.993822 4.1233587 3.9087303 4.0181003 4.213668 4.083662 4.0141783 3.9559326 3.9377987 3.8576784
1369141_at 3.7807221 3.7699177 3.7546093 3.6504216 3.6719346 3.7204533 3.752973 3.611802 3.770815 3.6402667 3.795401 3.7230227
1369142_at 3.7504873 3.725531 3.6879222 3.6541412 3.5654845 3.60237 3.7938764 3.5443585 3.5931609 3.6044621 3.601292 3.650302
1369143_at 4.0302095 4.1368694 4.216042 4.3017354 4.2082615 4.2232676 4.2081013 4.1773005 4.1968956 4.134675 4.384118 4.0476522
1369144_a_at 4.140504 4.282522 4.072564 3.783997 3.9883933 3.9761748 4.344882 4.0138736 3.9705083 3.9393778 3.877895 3.777797
1369145_a_at 4.59389 4.4945827 4.547511 4.64341 4.5386915 4.638958 4.5542083 4.3944483 4.633781 4.398773 4.3457417 4.4732733
1369146_a_at 6.3451366 6.839751 7.156924 6.4104056 7.011669 6.8288083 7.057821 6.4114113 6.873172 6.4973083 6.9074326 6.901383
1369147_at 5.2461286 5.3487945 5.291234 5.1328115 5.0188875 5.267093 5.1298842 5.018785 5.093545 5.0174875 5.0438867 5.0363517
1369148_at 7.9342303 7.7390485 8.004832 7.983588 7.929725 8.004702 7.8259406 7.8371015 7.8555536 7.865391 8.033705 7.8678346
1369149_at 5.1075444 4.976068 5.206131 5.1741333 5.278379 5.2146664 5.042745 5.2536945 5.2417746 5.10684 5.196865 5.182565
1369150_at 8.87084 8.06876 7.930723 8.254811 7.965403 8.138247 7.8984175 8.335573 8.3569975 9.12531 8.3957615 8.411871
1369151_at 5.249675 5.227842 5.299817 5.318218 5.258409 5.3978214 5.5978575 5.2663174 5.3105836 5.1645994 5.2142124 5.2742357
1369152_at 6.7658224 6.649217 6.7707176 6.8198357 6.8836017 7.0198736 7.165689 7.0651207 7.1577983 7.0617437 7.2214594 7.1433916
1369153_at 3.479762 3.6434252 3.4772012 3.55034 3.620261 3.5362873 3.58468 3.5739563 3.566648 3.607729 3.5349305 3.5650866
1369154_at 3.9854462 3.9876273 3.9774005 3.937015 3.9455168 3.9916034 4.341956 3.8816164 3.8854864 3.8071377 3.8961308 3.714455
1369155_at 5.210744 5.063591 5.296303 5.04641 5.0790734 5.113255 4.700697 4.87941 5.011119 4.9717226 4.8737707 4.7293024
1369156_at 6.37373 6.251248 6.1563234 6.421603 6.3244386 6.3791504 5.963612 6.7385836 6.6442857 6.9750137 7.170128 6.902941
1369157_at 8.701183 8.456427 8.314161 8.551289 8.540226 8.5355015 8.023781 8.790962 8.855936 8.877695 8.61515 8.4970455
1369158_at 4.238578 4.4491787 4.580022 4.367255 4.2605 4.338558 4.2798033 4.402734 4.5334177 4.3705935 4.192704 4.3243217
1369159_at 6.0912967 5.693669 5.8835125 5.7262545 6.066865 5.6488137 5.6470833 5.657364 5.4425325 5.8442974 5.831697 5.6534843
1369160_a_at 4.6817703 4.5273046 4.900902 4.7801943 4.7310195 4.771714 4.545541 4.57339 4.7510424 4.6520057 4.7056756 4.620964
1369161_at 8.118925 8.562971 8.029112 8.356563 8.178868 7.909735 8.057505 7.761716 8.124899 8.447871 8.285367 8.198309
1369162_at 4.324662 4.469114 4.310025 4.028717 4.2033052 4.2828107 4.1640697 4.0904818 4.1489344 4.349749 4.1076913 4.225916
1369163_at 5.2449784 5.7219176 5.3356996 4.9222717 5.5596185 5.446109 5.445174 5.3344445 5.013389 5.2067156 5.1528983 5.2182035
1369164_a_at 4.408749 4.40641 4.393422 4.2785277 4.396557 4.227909 4.5396185 4.3228245 4.2968693 4.216902 4.321832 4.4025908
1369165_at 4.0328097 4.2006817 4.138818 4.0226345 4.146762 4.4518394 3.9879441 4.0394926 4.2350435 3.874613 3.996851 4.0977573
1369166_at 4.0014825 4.2104154 4.3254952 4.11833 4.1482954 3.9561436 3.9763184 4.147239 3.9949381 4.452635 4.2369776 4.0836453
1369167_at 5.9264617 6.119439 5.6852875 6.097963 5.8985276 5.7729125 6.167969 5.7116027 5.8842506 5.714442 6.017989 5.654137
1369168_a_at 5.0987377 5.1925163 5.180492 5.158035 5.150711 5.0610375 5.6270814 5.270164 5.3494916 5.416634 5.1934047 5.2286477
1369169_at 9.359714 9.412572 9.020251 9.240805 9.431915 9.297922 8.932464 9.526445 9.299923 9.600085 9.246094 9.155785
1369170_at 3.8901057 3.7626612 3.808725 4.0567207 3.7232542 3.927585 4.0898676 3.953686 3.9283926 3.8713524 3.8316655 3.8637333
1369171_at 10.092333 10.991515 11.025708 10.970551 10.057406 11.052003 10.83401 11.157608 10.969123 11.038448 11.03151 11.058237
1369172_at 4.022284 4.2525353 4.210535 4.2098856 4.1732197 4.1889057 3.9614687 4.064395 4.154975 4.1176453 4.0803795 4.185259
1369173_at 5.257719 5.1204557 5.066589 5.2353806 5.245221 5.5109224 5.5967054 5.208529 5.3341312 5.2663074 5.212929 5.1480627
1369174_at 6.7386794 6.718696 6.865048 7.01517 6.7236514 6.909694 6.5297866 7.050165 6.8064313 6.855415 6.835633 7.098165
1369175_a_at 4.4367294 4.4369707 4.3006916 3.872403 3.953288 4.1200767 4.1907797 4.0019617 4.0012293 4.0872774 4.06563 3.9545476
1369176_at 6.411306 6.771634 6.4308543 6.6615205 6.4195952 6.610122 6.3533726 6.47129 6.3617296 6.3863134 6.5781555 6.251067
1369177_at 7.0060143 6.9716234 7.022348 7.0193963 7.135276 7.0506253 6.9097705 7.1593714 7.1306973 6.599984 7.002356 6.8937855
1369178_a_at 4.5446134 4.4744744 4.7071786 4.4082785 4.48778 4.3482714 4.086866 4.3727803 4.6382446 4.33057 4.4003744 4.5376472
1369179_a_at 6.3464956 6.132181 6.646698 6.1167293 5.840319 5.947434 5.6901956 6.269554 6.017971 6.6708927 6.344246 6.5790324
1369180_at 4.939218 4.9210606 5.1847067 4.84068 4.8755794 4.9149013 5.0437226 4.779169 4.9765215 4.878524 5.0055203 4.748734
1369181_at 5.994441 6.1608057 5.980964 6.0487895 5.994267 6.3348 5.7969174 6.1867704 6.160392 5.827295 6.038937 5.8888435
1369182_at 3.8868358 3.7812612 3.8792093 3.9716287 3.910022 3.950804 3.9690788 3.9064133 3.8813627 4.022458 3.9103775 3.9952216
1369183_at 4.616425 4.8654637 4.782852 4.857423 4.745838 4.86699 4.8391676 4.832794 5.0232477 4.845315 4.7892847 4.947109
1369184_at 4.6423435 4.53334 4.263039 4.2935085 4.589313 4.348464 4.2515726 4.675125 4.3172607 4.3581786 4.3286324 4.3770475
1369185_a_at 5.4373817 5.586445 5.4880114 5.355859 5.2513905 5.1699224 5.394924 5.156446 5.4985 5.1954303 5.204921 5.284625
1369186_at 6.9798436 6.8865747 6.9915695 7.016517 6.9557824 7.150301 7.472486 6.93035 7.038198 6.820844 7.114067 6.925536
1369187_a_at 7.425779 7.6557555 7.7248197 8.0156555 7.4261336 7.718348 7.3877892 7.737802 7.7343693 8.051586 7.5399923 8.068228
1369188_at 3.9537518 3.9786906 3.9338562 3.9020524 3.942613 3.8356493 3.8613124 3.9050376 3.9395862 3.9588723 4.0955224 3.8536556
1369189_at 5.892516 5.9619546 5.831251 5.753528 5.7454753 5.8204317 5.675629 5.7022147 5.7239738 5.544518 5.5467033 5.5468106
1369190_at 5.9136786 5.739685 5.8989663 5.66446 5.733473 5.5979996 6.2176676 5.543146 5.687588 5.706245 5.6144843 5.5669913
1369191_at 3.6431386 3.6490529 3.7409673 3.7384772 3.692421 3.6161253 3.9370878 3.6466272 3.6359725 3.592567 3.6247191 3.4704435
1369192_at 4.6508718 4.8687553 4.719075 4.8351083 4.884209 4.5057745 4.689143 4.573202 4.730978 4.7210536 4.5381165 4.8352723
1369193_at 5.419834 5.065606 5.274597 5.3394566 5.301111 5.356812 5.276842 5.4824705 5.303397 5.333523 5.2716494 5.4410324
1369194_a_at 3.7338338 3.6850908 3.6132042 3.6997576 3.7771685 3.5633037 3.5327814 3.5739563 3.5908513 3.5383317 3.5951056 3.612014
1369195_at 5.374463 5.848409 5.7951107 5.790992 5.732547 5.736665 5.9131384 6.021964 5.742473 7.8091803 6.276557 7.015993
1369196_at 5.309637 5.158143 5.215678 5.4029617 5.1690006 5.4358535 5.6146774 5.3730726 5.4107723 5.2445893 5.5123067 5.468711
1369197_at 5.6549077 5.7549305 5.954543 5.870697 5.805488 6.000552 5.5853357 5.827571 5.994263 5.8824115 5.6717362 5.724546
1369198_at 5.691796 5.897139 5.4530134 5.978203 5.7214894 5.8322062 6.0304003 5.5505753 5.5798607 5.4618993 5.8284516 5.6985483
1369199_at 5.5151963 5.2995934 5.407607 5.375768 5.447962 5.3488903 5.3265123 5.224827 5.399434 5.5436544 5.4665003 5.3861704
1369200_at 9.538995 9.651571 9.403454 9.577719 9.3384 9.217525 9.079929 9.498323 9.248283 8.63927 8.591084 8.944296
1369201_at 5.2201896 5.189168 5.2270484 5.22773 5.271321 5.2408533 6.0657697 5.305218 5.2768283 5.172985 5.237387 4.9657993
1369202_at 3.6817503 3.7199633 3.9200466 4.833434 3.6734912 3.7877991 4.0535183 3.8159518 3.7678742 4.146677 3.7922199 3.7999153
1369203_at 3.82718 3.923881 4.0087986 3.7527297 3.7527103 3.8380244 3.8695762 3.9249272 3.8601987 4.0836544 4.0302105 3.8982227
1369204_at 6.8046427 6.9374495 6.7524757 6.9546404 7.0584726 7.311706 7.1169634 6.749468 6.967281 6.696148 7.0520387 6.61301
1369205_at 5.339191 5.7415004 5.616721 5.629445 5.52307 5.669827 5.154865 5.664464 5.5629663 5.6246557 5.186687 5.1929684
1369206_at 12.64972 12.702517 12.688671 12.701919 12.709679 12.698189 12.428591 12.692809 12.53086 12.336672 12.581684 12.489523
1369207_at 4.1063857 4.2130857 4.0302825 4.2503123 4.2379203 4.2917185 4.4388943 4.271132 4.2152295 4.0689993 4.189024 4.3632727
1369208_at 6.573716 6.433167 6.3169565 6.2322893 6.310632 6.323241 5.58206 6.4669476 6.0949054 5.9567537 6.1778674 6.0943193
1369209_at 6.3696823 6.7878537 6.674654 6.684437 6.538315 6.475852 6.888338 6.5645804 6.3886056 6.274209 6.493353 6.4410796
1369210_at 3.1687748 3.2424662 3.3511114 3.2230973 3.3328555 3.3166893 3.3268952 3.2506595 3.345162 3.2600284 3.2974532 3.2779226
1369211_at 6.0000377 6.1613975 6.2252765 6.310701 6.022247 6.2810397 6.0594854 6.3133917 6.1283226 6.0509663 6.1312013 6.074245
1369212_s_at 6.6723695 7.053377 7.291007 7.28334 7.5630994 6.8457947 6.8238955 6.5640554 6.584002 6.869259 6.9366035 6.638347
1369213_at 5.444203 5.6379523 5.655086 5.5989914 5.530318 5.272934 5.6258883 5.384296 5.451087 5.4438863 5.5403814 5.396287
1369214_a_at 6.5229726 6.50196 6.5207233 6.184039 6.3852067 6.3676877 6.1092896 6.353173 6.259373 6.2059064 6.5938005 6.206958
1369215_a_at 9.230345 9.192694 9.101065 9.503712 9.55697 9.356587 8.649908 9.67767 9.329921 9.360664 9.263318 9.183486
1369216_a_at 5.733492 5.5864296 5.415992 5.5421877 5.566405 5.5072722 5.7658873 5.5477366 5.511402 5.745742 5.4939804 5.670871
1369217_at 4.3368597 4.429821 4.395729 4.3161793 4.4488277 4.3637853 4.4570036 4.2065144 4.3561635 4.474823 4.3819466 4.168503
1369218_at 7.020635 7.2005587 6.664161 7.179066 7.214652 6.996473 6.8582087 7.254687 7.286816 7.411517 7.317063 7.2878623
1369219_at 6.175358 6.387838 6.362755 6.2678776 6.2381682 6.2759 6.8647556 6.1995 6.2279787 6.0977197 6.5219254 5.9482822
1369220_at 6.8051205 6.7211776 6.700104 6.8726406 6.895482 6.8234587 6.9967294 7.0627484 6.6397924 7.199555 6.8644915 6.9790344
1369221_at 6.43863 6.0405464 6.1026225 6.8394895 6.2901 6.273052 6.0330634 6.1044645 6.221442 6.674422 6.500877 6.666079
1369222_at 5.5014505 5.1660633 5.2516484 5.3652987 5.3120713 5.2498384 5.559841 5.232998 5.310875 5.169411 5.2576847 5.2986183
1369223_at 6.9689903 6.8665943 7.113946 6.832584 6.953325 6.836802 7.1717 6.804675 6.878379 7.0391026 6.80701 6.7664022
1369224_at 10.008315 9.745366 7.5012574 9.597059 10.172819 10.669564 10.154407 11.291406 11.386676 8.737265 11.102044 9.985716
1369225_at 12.241882 12.347583 11.61959 12.112195 12.338766 11.94601 11.49035 11.940571 12.143926 11.839982 12.056104 12.173432
1369226_at 7.795283 7.57032 7.1688595 7.830424 7.7909703 7.4266963 7.033446 7.5305123 7.355436 6.8928976 7.2107167 7.3184543
1369227_at 5.648288 5.8668375 5.650539 5.801407 5.634089 5.6588345 5.947332 5.655668 5.824662 5.7275147 5.6736426 5.904941
1369228_at 6.186567 6.224745 6.200818 6.002497 6.0601263 6.0743737 5.531685 6.001066 6.04441 7.928678 6.6572456 6.263139
1369229_at 6.215446 6.234327 6.1666145 5.9724407 6.319992 5.950335 6.0353355 6.0891533 6.318327 6.5275536 6.164165 6.022416
1369230_at 4.757837 4.8207536 4.91453 4.7848964 4.886569 4.8421435 4.871466 4.816973 4.842243 4.50504 4.6098795 4.53668
1369231_at 5.419313 4.741693 5.3110013 5.1360555 5.0823092 5.4190226 5.018588 4.957943 5.000022 4.8424644 5.152783 5.2228866
1369232_at 4.6416225 4.4651012 4.5760956 4.720615 4.4388013 4.7295494 4.634729 4.596866 4.6282206 4.483071 4.39452 4.57991
1369233_at 3.8637707 3.8182027 3.835099 3.8763149 3.8416314 3.7801192 4.030303 3.68725 3.904455 3.6997762 3.8928537 3.7792442
1369234_at 7.811637 7.848419 7.9311748 8.194091 7.8341317 7.7505307 7.8408113 8.224874 8.112036 8.110367 8.07345 8.010073
1369235_at 4.9183 5.1438966 4.950064 5.1131477 5.2121563 4.9694433 4.8910546 5.0746164 5.075483 4.7551274 5.1971054 5.2724504
1369236_at 4.7529 5.0737486 4.8897614 4.7149105 4.859986 4.9614115 5.0527325 5.0769277 4.9046993 5.251559 5.055314 5.256459
1369237_at 5.402921 5.6607313 5.3528852 5.219962 5.184261 5.328943 5.303927 5.108496 5.189741 5.0036798 5.138413 5.3642855
1369238_at 9.691613 9.489643 9.777799 9.370534 9.519357 9.699321 9.589414 9.484898 9.630554 8.424096 8.792907 8.789882
1369239_at 4.0551624 4.073708 3.9486997 3.824927 4.1522036 3.8343205 4.03334 4.0394926 3.9622934 3.9160933 4.1246853 4.0136833
1369240_a_at 5.868588 5.9964805 5.957752 6.010972 5.822771 6.014324 5.591838 5.7574697 5.8378844 5.7752876 5.7572246 5.951304
1369241_at 5.454158 5.7016983 5.759042 5.6136065 5.4180975 5.3832216 5.338255 5.3681555 5.469112 5.440324 5.4145026 5.4558578
1369242_at 3.632789 3.6695952 3.5293849 3.6827226 3.4860144 3.4918935 3.5742068 3.6095715 3.4500206 3.449675 3.4946036 3.3947446
1369243_at 4.1668367 4.352003 4.2730727 4.196414 4.2470593 4.221386 4.364421 4.2451153 4.242569 4.3545413 4.1226873 4.214688
1369244_at 6.7194166 6.340891 6.6123276 6.6403356 6.6987863 6.756857 6.5352993 6.947138 6.4391513 6.5478034 6.489894 6.756878
1369245_at 4.7040052 4.804995 4.6174893 4.515188 4.506752 4.4893155 4.853077 4.464732 4.664225 4.6241612 4.580299 4.4652653
1369246_a_at 3.9077199 4.174817 3.9271417 3.7948258 3.8341696 3.875819 3.7673 3.7455087 3.8110576 3.8070216 3.824349 3.6050227
1369247_at 5.6501274 5.6084313 5.5105133 6.084004 6.0474024 5.8310785 5.542453 6.006502 5.8668814 5.7966747 5.8057833 6.065173
1369248_a_at 8.004844 7.8303165 7.7935486 8.19783 8.581356 7.7848806 8.612677 8.215775 8.152692 7.3815255 7.6001873 7.5974274
1369249_at 7.7057033 7.950451 7.813651 8.024781 8.05098 8.159949 8.281684 8.081378 8.128973 8.07139 8.415312 8.179329
1369250_at 4.824994 4.7324123 4.910223 5.1642466 4.9783816 5.012616 5.297794 4.8192906 4.801837 4.711111 4.901978 4.983868
1369251_a_at 5.837334 5.6089478 5.7332354 5.5989914 5.683343 5.7852764 5.4083643 5.6608667 5.568289 5.572179 5.6201735 5.6136656
1369252_a_at 5.488857 5.389529 5.499055 5.42833 5.538108 5.34892 5.528029 5.363235 5.402071 5.4219356 5.3270984 5.3024864
1369253_at 3.895534 3.920908 3.8577669 3.7666178 4.0551305 3.824687 4.1677213 4.0758433 3.8959525 4.024947 3.9301136 3.9078064
1369254_a_at 3.8571243 3.6550975 3.7308414 3.882118 3.9436963 3.858354 4.113362 3.8076549 3.8985157 3.714671 3.8838143 3.8318846
1369255_at 6.3272595 6.1986904 6.307861 6.5548186 6.340041 6.242676 6.10888 6.685395 6.448781 5.9299536 6.3942256 6.18216
1369256_at 5.933951 6.178653 5.884178 6.3397226 6.0247874 5.9142723 6.1600175 6.176049 6.1544123 6.0807376 6.0297937 5.6853557
1369257_at 5.4024043 5.719321 5.538378 5.178761 5.351115 5.2024 5.5972295 5.1019855 4.878519 5.079582 4.993427 5.05243
1369258_at 3.1233077 3.1590235 3.2335036 3.1514738 3.1937609 3.0458605 3.1524303 3.156453 3.1790893 3.0438075 3.1758087 3.1859553
1369259_at 6.468778 7.292261 6.563064 7.7562337 6.4096584 6.2749496 6.532586 6.7150598 6.706039 6.146953 7.1092157 7.255028
1369260_a_at 4.1668367 4.1447463 4.2375774 4.2676787 4.224927 4.089625 4.310164 4.158991 4.041233 4.1810083 4.106978 4.251509
1369261_at 4.775799 4.859569 4.900276 4.6952095 4.8995676 5.061251 4.869257 4.9136615 4.924448 4.890198 4.835231 4.913902
1369262_at 6.5173044 6.597499 6.239209 6.44739 6.3413787 6.5162153 6.448481 6.412984 6.426958 6.303676 6.316246 6.282619
1369263_at 3.422993 3.3487976 3.4920132 3.4138055 3.4468007 3.492551 3.396031 3.438564 3.4570115 3.3829355 3.3684707 3.4252112
1369264_at 5.260253 5.3325 5.2962956 4.9806705 5.1700935 5.1305842 5.5313506 5.3324556 5.2664995 5.127393 5.015517 5.213103
1369265_at 6.0233436 6.161598 6.134669 6.3093204 6.3807254 6.2117953 6.3482003 6.3274703 6.307308 6.700081 6.464824 6.5736837
1369266_at 5.547746 5.2839923 5.4962907 5.7636404 5.6000686 5.2984815 5.6965094 5.70594 5.6368704 5.809717 5.043103 5.2691493
1369267_at 4.3521833 4.505206 4.484018 4.5193167 4.2220607 4.3236427 4.2227535 4.222845 4.3242264 4.327586 4.3406425 4.37539
1369268_at 4.464878 3.954553 3.926197 4.4867935 4.0027194 3.979133 4.618237 4.510452 4.091202 5.2471275 4.578616 4.376472
1369269_at 8.609864 8.545568 8.716543 9.062503 8.75911 8.550988 8.839857 8.725741 8.690978 8.578445 8.628126 8.610992
1369270_at 8.331495 8.568294 8.371372 8.52622 8.486641 8.553637 8.5117035 8.479191 8.578011 7.94287 8.455902 8.399237
1369271_at 4.1931877 4.3842845 4.2752657 4.2934732 4.131967 4.3213034 4.374941 4.0800247 4.3116055 4.1214085 4.266827 4.3288445
1369272_at 5.1622453 4.923643 4.928421 5.026478 4.8512487 5.214641 5.1952753 4.95194 4.840047 4.9960375 5.075067 4.853817
1369273_a_at 4.265451 4.399191 4.4591722 4.3356104 4.071871 4.258374 4.3780675 4.2792706 4.2680182 4.0468016 4.1731105 4.3249397
1369274_a_at 4.5167894 4.363368 4.4215603 4.5187583 4.560767 4.449347 4.9020863 4.4449863 4.384016 4.595216 4.2466016 4.3888154
1369275_s_at 12.734637 12.635169 12.549747 12.315607 12.428448 12.380909 12.083391 12.056388 12.011912 11.913097 11.652714 12.103951
1369276_at 4.751509 4.7692747 4.6783943 4.907583 4.8107395 4.8359537 4.805069 4.86254 4.8348866 4.932166 4.913093 5.056374
1369277_at 5.3472815 5.652233 5.5074425 5.447085 5.392566 5.4813185 5.86106 5.377087 5.5100203 5.419651 5.253564 5.493475
1369278_at 7.7748866 7.8025074 7.751214 8.106259 8.08398 7.961171 8.103891 8.572202 7.99812 7.775597 8.036078 8.12574
1369279_at 6.3587584 6.435953 6.2506704 5.9929533 5.7586946 5.8247976 5.715878 5.9872384 5.92839 5.7813215 5.851852 5.959836
1369280_at 4.350878 4.4840913 4.5520105 4.301363 4.3351274 4.448876 4.434292 4.2467175 4.2770343 4.377412 4.4760156 4.391761
1369281_at 3.486229 3.5878696 3.609443 3.4548793 3.5875213 3.597585 3.690852 3.6747818 3.5054395 3.5074413 3.488025 3.5342386
1369282_at 3.3435488 3.4240162 3.4112325 3.2554488 3.3228674 3.4287758 3.3829393 3.227095 3.3722699 3.3576798 3.2449226 3.3995903
1369283_at 3.8553426 4.00733 3.8361156 3.9187293 3.8433952 3.9169538 4.0528603 3.891271 3.8801746 3.8080585 3.8976095 3.8374712
1369284_at 5.9454074 5.9034257 5.741106 5.4217095 5.7715225 5.3132725 5.4233246 5.494076 5.244622 5.5238657 5.345042 5.315049
1369285_at 5.5536494 5.7628384 5.2575445 4.945695 5.6737046 5.4755974 5.5362544 5.5211897 5.5580626 5.5274353 5.336465 5.695125
1369286_at 12.500095 12.485906 12.3845625 12.51023 12.420002 12.397403 12.198278 12.490673 12.368002 12.087025 12.329504 12.434412
1369287_at 4.839028 5.0811586 5.099422 4.83818 5.022719 5.1469703 4.7929373 5.0173793 5.00263 4.700424 5.3300633 4.62081
1369288_at 4.6477795 4.7091007 4.5957174 4.7816772 4.673371 4.5002575 4.710142 4.6818237 4.3146725 4.3540277 4.6333833 4.5931764
1369289_at 9.362652 9.803773 9.620728 9.448116 9.614233 9.4528675 10.01665 9.536047 9.769052 9.4771385 9.602872 9.547096
1369290_at 4.6587214 4.8329754 4.6678963 4.4989038 4.8663893 5.0577917 4.5444527 4.645672 4.7363763 4.712263 4.658079 4.7027307
1369291_at 9.57509 9.814038 9.8453865 9.78235 9.630809 9.600149 9.615601 9.212802 9.527756 9.155568 9.491107 9.297542
1369292_at 4.317503 4.2698393 4.1857095 4.132258 4.3890705 4.278989 4.7781954 4.1106744 4.324376 4.090643 4.3142796 4.0630016
1369293_at 5.9156647 5.9923124 5.7693496 5.7758613 5.898328 5.7898993 6.497933 5.8380046 5.7668233 5.74359 5.6539702 5.6067767
1369294_at 4.788125 4.8595915 4.7486897 4.863748 4.5575852 4.6235204 4.758395 4.7668905 4.720661 4.615223 4.3923655 4.4908266
1369295_at 5.100214 5.061926 5.062111 4.8478274 4.9034243 4.9424424 4.865999 4.781185 4.780341 5.0624347 4.7849007 4.8415313
1369296_at 12.615245 12.841533 12.766058 12.542546 12.813109 12.708509 12.697673 12.512368 12.7884 12.718146 12.745611 12.6287365
1369297_at 3.9399037 4.0225616 4.019639 4.020109 4.057655 4.06102 3.7793515 3.9015813 3.7617085 4.012531 4.0844336 3.9105794
1369298_at 4.4383326 4.3750954 4.6678963 4.1885886 4.4913044 4.364841 4.273604 4.28339 4.5655494 4.1182556 4.142958 4.415823
1369299_at 4.9020233 4.859057 4.783795 4.703171 4.9898496 4.9230256 4.833496 4.866085 4.749671 4.921585 4.7551203 4.59597
1369300_at 3.9761791 4.0828824 4.125638 4.243833 4.0858684 4.1814523 4.290468 4.2585983 3.949085 4.089648 3.9661548 4.031706
1369301_at 5.0969667 5.307843 5.2740984 5.318098 5.207687 5.410789 5.0022693 5.377088 5.331367 5.211849 5.1151557 5.2530184
1369302_at 4.462077 4.5423093 4.609126 4.6791687 4.57148 4.55797 5.145839 4.425041 4.606443 4.3735194 4.4494967 4.4618998
1369303_at 3.7486484 3.5366037 3.7266645 3.6247752 3.8205142 3.6096926 3.5968888 3.5858836 3.6449718 3.742144 3.6951501 3.6316152
1369304_at 6.7027054 6.674227 6.9750586 6.7334414 6.7098727 6.827865 6.723488 6.8731737 6.731695 6.5138097 6.5447745 6.754387
1369305_at 4.658346 4.7390156 4.5926085 4.6137133 4.7787886 4.6534233 4.748351 4.8408613 4.8455772 4.692014 4.6040754 4.711797
1369306_at 4.509965 4.3133907 4.353224 4.3120985 3.954598 4.48429 4.622176 4.166233 4.096928 4.593856 3.9686465 4.013711
1369307_at 5.1634297 5.1461344 4.913006 5.195183 4.99294 5.071801 5.330488 5.0124702 5.047847 5.0084386 4.8809347 4.960732
1369308_at 5.23263 5.2910595 5.6694098 5.2439857 5.358796 5.2806416 5.306712 5.453272 5.2103825 5.237857 5.247742 5.320303
1369309_a_at 5.0053663 4.9800797 4.848281 4.8578424 4.7234683 4.898122 4.7159963 4.778683 4.8110685 4.7144136 4.711559 4.7146926
1369310_at 5.0519505 5.077367 4.607191 5.084655 4.893694 5.3340387 4.9541073 5.028453 5.1938276 5.0827713 5.1169243 4.993435
1369311_at 3.8094487 3.6534872 3.7548084 3.6509283 3.6891813 3.619188 3.6500769 3.6663327 3.6643157 3.6950145 3.754098 3.5571802
1369312_a_at 8.005392 8.088595 8.036072 8.120875 8.093975 8.039768 8.475404 8.212044 8.074654 8.110096 8.074441 8.078593
1369313_at 4.6410303 4.2098827 4.4360456 4.612793 4.7219567 4.6707788 4.838095 4.475267 4.8028617 4.8141828 4.6394854 4.3888154
1369314_at 4.1194305 4.2782946 3.9856174 4.132121 4.131859 4.228792 4.1760087 4.109011 4.3239536 4.170818 4.3087864 4.2796664
1369315_at 4.588997 5.0138206 4.681635 4.6398287 4.5834274 4.6578856 4.4405127 4.802334 4.842248 4.5697746 4.417283 4.593214
1369316_s_at 5.804941 5.9342484 5.8183284 5.6718564 5.8800488 5.7513585 6.2910724 6.002235 6.0769444 6.112214 5.985474 5.9417515
1369317_at 3.839414 3.9786906 3.9409447 4.1023126 3.9772308 4.008897 3.7764316 3.7928464 3.9415417 3.8741868 3.7342114 3.9137046
1369318_at 6.08765 6.1607327 5.666457 5.839137 5.781754 5.7883377 5.446111 5.963021 5.8502717 5.9630084 5.8756223 6.1113153
1369319_at 8.643313 8.679962 8.505822 8.656835 8.502928 8.471871 9.053819 8.424728 8.530966 8.50922 8.481298 8.479262
1369320_at 4.33391 4.434575 4.781726 4.3637543 4.4494677 4.4013405 4.602148 4.345029 4.5586147 4.3398457 4.578616 4.5792694
1369321_s_at 3.2442243 3.2824943 3.3260856 3.2146447 3.2443023 3.2944002 3.551189 3.3062377 3.3336818 3.36266 3.3088048 3.3576915
1369322_at 5.3771877 5.2809772 5.3116403 5.4807057 5.503958 5.572661 5.53077 5.476162 5.3197627 5.147919 5.414131 5.3774734
1369323_at 7.026124 7.1028337 7.0544977 7.1497626 6.834293 7.317241 6.982521 7.1230597 7.015927 6.757664 7.0209384 7.0027432
1369324_at 3.771335 3.949177 3.6059263 3.738631 3.653091 3.7433796 3.803839 3.6518097 3.570161 3.6774576 3.6464314 3.7530477
1369325_at 6.3721066 5.8978276 6.224969 6.6026316 6.384518 6.282831 5.883961 6.7615585 6.753787 6.345286 6.8612285 6.477173
1369326_at 4.1933756 4.355233 4.277562 3.9442632 4.0200415 4.2647314 4.5249043 4.2811985 4.0008144 3.9582932 4.009119 4.09146
1369327_at 4.4165034 4.524862 4.366527 4.230044 4.240205 4.333742 4.325923 4.216608 4.29865 4.28574 4.152667 4.3878407
1369328_at 6.1587 5.9237657 5.9931397 6.54328 6.204377 5.7659426 5.18778 6.653423 5.8501744 6.797247 6.202761 6.6195707
1369329_at 6.3487077 6.252427 6.3508997 6.045452 6.267273 6.211503 6.0168724 6.1281176 6.0994625 6.163292 6.224146 6.318073
1369330_at 4.9691057 5.0102205 5.036451 5.062293 5.08226 5.082598 5.0080147 5.020072 5.0442524 5.0593634 4.984649 5.017728
1369331_a_at 5.1327252 5.0126405 4.975948 5.066715 5.0554733 4.91998 5.374509 4.9911475 5.182912 4.8040557 5.1309953 5.2381587
1369332_a_at 4.1886225 4.1886587 4.0813518 4.227374 4.0506964 3.9950807 4.070571 4.0271053 4.085887 4.272005 4.067913 4.0252905
1369333_a_at 3.1666126 3.1978924 3.3011155 3.2519193 3.2856033 3.2586854 3.350298 3.1608033 3.2223134 3.1587667 3.2316604 3.2858005
1369334_at 4.6771145 4.7899437 4.754377 4.3039827 4.9479847 4.585925 4.5906315 4.60959 4.5447836 4.5800276 4.720352 4.5065646
1369335_at 4.0169697 3.5593855 3.672586 3.9150724 3.614698 3.491722 3.66484 3.5218558 3.6583211 3.685251 3.5602717 3.5318718
1369336_at 5.7030344 5.882119 5.824544 5.54265 5.8248334 5.546931 5.86059 5.49994 5.5740757 5.677755 5.6988378 5.576857
1369337_at 4.677816 4.55365 4.717507 4.5221014 4.613591 4.556971 4.400016 4.5079947 4.459242 4.812387 4.5240917 4.5106287
1369338_at 5.988193 6.14714 6.08226 5.8056154 6.1410966 5.962408 5.8714643 5.633157 5.8387766 5.8999405 5.817638 5.895328
1369339_at 5.8349957 5.838001 5.9375477 5.657193 5.893652 5.8048363 5.8987846 5.580369 5.8007274 5.7621155 5.8854456 5.8299236
1369340_at 4.640891 4.692335 4.6822968 4.5051494 4.6408844 4.612301 4.5668516 4.732588 4.887475 4.613867 4.523922 4.5311556
1369341_a_at 4.211591 4.1497097 4.0260015 4.0359383 3.9857383 4.0440044 4.2801127 4.137026 3.9855847 3.9322903 4.135099 4.0010686
1369342_at 5.7701006 5.5446773 5.655903 5.5544953 5.6275945 5.6522684 6.1628866 5.635537 5.2917905 5.3563824 5.538488 5.463315
1369343_at 3.509017 3.5655518 3.60826 3.3815596 3.4548538 3.4383674 3.5516632 3.5111449 3.5393205 3.4720526 3.434385 3.4366763
1369344_at 5.3320446 5.3626595 5.4348907 5.401467 5.5487123 5.6059737 5.2192802 5.597319 5.6211495 5.496816 5.5887556 5.5641556
1369345_at 3.966096 4.1628847 4.043292 4.3534365 4.2589912 4.191575 4.60017 4.0872426 4.1764493 4.1709766 3.967959 4.067766
1369346_at 3.5413783 3.471515 3.5610032 3.6389282 3.5461152 3.592947 3.373127 3.4481015 3.377986 3.5215294 3.5750616 3.4991956
1369347_s_at 5.949635 5.9965653 6.1946154 5.8269615 5.962985 5.807685 5.997779 5.9216366 5.926263 5.989842 5.8631105 5.8298225
1369348_at 5.1631327 5.1025105 4.985955 4.7905455 4.903443 4.6048203 4.981873 4.495675 4.514422 4.7190666 4.564664 4.3266864
1369349_a_at 3.7476032 3.661245 3.6018114 3.7053592 3.4363194 3.5185106 3.9026268 3.6514091 3.8391511 3.660348 3.612594 3.5472052
1369350_at 5.5994587 5.7177334 5.9437037 5.721941 5.74531 5.857114 5.6156673 5.685774 5.6881933 5.6514616 5.6475506 5.613665
1369351_at 5.277403 5.276886 5.0896883 4.9439144 5.1906996 4.9937973 5.3356705 5.043519 4.928833 5.001629 5.21718 5.1751027
1369352_at 5.6858287 5.7595444 5.830583 5.693786 6.188652 5.8370924 5.7330866 6.059214 6.076576 5.9674644 6.0549517 6.043971
1369353_at 4.682819 4.8383546 4.626418 4.648508 4.697147 4.569021 4.816413 4.356135 4.65547 4.6583776 4.3810124 4.361856
1369354_at 7.016934 7.0443234 6.946547 6.942114 7.0100203 6.906741 6.862601 6.734717 7.058319 6.8644733 6.6774044 6.9805465
1369355_at 4.795896 4.9764647 4.744735 4.8236346 4.9469466 4.9960313 4.989423 4.767537 4.846662 4.685538 4.977447 4.7445717
1369356_at 4.30285 4.105867 4.2169533 3.9570825 4.2331448 4.308426 4.3126903 4.2082276 4.283722 4.0910244 4.145729 4.090021
1369357_at 5.2394967 5.2408714 5.287196 5.2713113 5.2965817 5.2975407 5.1173253 5.7553678 5.0727286 5.239606 5.4395285 5.3848968
1369358_a_at 6.9985356 6.9228816 6.9063835 6.7791624 6.7604737 6.771765 6.6590443 6.7113366 6.9444213 6.868746 6.855301 6.813039
1369359_at 5.6498313 5.3839936 5.211073 4.8922963 5.1192007 4.922874 5.155871 5.3502073 5.12071 5.100553 4.9036164 4.982167
1369360_at 6.307566 6.5161057 6.1700153 6.0395 6.3004336 5.8962255 5.914273 5.888123 6.3410006 6.159296 5.895698 5.903021
1369361_at 4.002194 4.012974 4.063893 3.8405032 3.9137297 3.6554255 4.096687 3.7618499 4.1187716 3.8220172 3.7342114 3.8828576
1369362_at 5.029844 5.13027 5.085183 5.224745 5.1175003 4.9694715 5.3935456 5.1568704 5.027837 4.922599 4.843356 4.95712
1369363_at 3.697208 3.6614993 3.8504295 3.7619634 3.6667693 3.5823584 3.546446 3.650992 3.6765208 3.6959963 3.6642296 3.6848881
1369364_at 3.3974085 3.501553 3.6154044 3.464662 3.5758405 3.4386373 3.573818 3.4531708 3.4661882 3.4121323 3.5327518 3.5382416
1369365_at 4.949129 4.8187075 4.9325542 4.772613 4.7152915 4.634464 4.8109946 4.71737 4.9537435 4.7691684 4.907657 4.6255574
1369366_at 4.775504 4.925926 4.932932 4.928673 4.6827154 4.848152 5.009176 4.808188 4.7140083 4.716644 4.7949677 4.9786835
1369367_at 5.2665367 4.8857217 4.7464013 4.694739 4.6977525 4.5896254 4.5654097 4.932186 4.8013263 4.803234 4.712597 4.937353
1369368_at 4.4035597 4.504616 4.5515747 4.7360344 4.455983 4.4999394 4.709217 4.587618 4.5695486 4.4241877 4.5202026 4.6279025
1369369_at 5.1936855 5.5826583 5.232747 5.174967 5.2682786 5.276991 5.808447 5.101828 5.3205624 5.176117 5.3171434 5.153557
1369370_s_at 4.9667897 5.0904284 4.913524 5.039386 4.961338 5.0156345 4.5929775 4.907684 4.8469615 4.954817 5.1111865 4.9675045
1369371_a_at 4.2137146 4.286343 4.3364453 4.3109245 4.243991 4.2949753 4.3249817 4.2896595 4.2691903 4.3044868 4.503806 4.2033005
1369372_at 5.4235168 5.162996 5.2722197 5.383195 5.429465 5.3949466 5.3936553 5.17491 5.407846 5.2615075 5.298139 5.302699
1369373_at 5.588802 5.464469 5.4560375 5.9925265 5.8995275 5.9321437 5.746743 5.864425 5.993922 6.0482597 6.4331365 6.1426773
1369374_at 3.9644983 4.1368814 3.9448297 4.032167 3.9772851 4.203684 4.1192155 3.932741 4.033162 3.8295693 4.0574408 4.05614
1369375_a_at 3.8715382 3.8077812 3.8086097 3.7356791 3.7471008 3.8482878 3.9677894 3.6872709 3.7889543 3.904113 3.8890162 3.7874596
1369376_a_at 4.295504 4.344243 4.600709 4.531278 4.6701818 4.487498 4.2515726 4.6130385 4.538396 4.3651123 4.4889727 4.5912237
1369377_at 3.741316 3.9625497 3.6438868 3.4821281 3.884515 3.6204467 3.4812722 3.645813 3.5831547 3.8586216 3.5984962 3.6274016
1369378_at 4.9059176 4.908139 4.811229 5.093166 4.9184666 4.9695864 4.6350236 5.173121 4.895988 5.008205 4.868125 5.036106
1369379_at 4.7695456 4.6376896 5.0016646 4.6922884 4.889633 4.727648 4.758911 4.639967 4.65322 5.055138 4.8640995 4.9471087
1369380_at 4.5098443 4.582581 4.623541 4.5762196 4.360196 4.4478736 4.9450045 4.692734 4.5253363 4.4419084 4.3878026 4.3336124
1369381_a_at 3.6260955 3.6264908 3.5823848 3.528039 3.6714172 3.5303106 3.86121 3.6160994 3.658242 3.6688948 3.5228748 3.6423628
1369382_at 5.5975704 6.1103573 5.391964 5.760917 5.719854 5.7281556 5.84491 5.8540196 5.7825656 5.620123 5.9956284 5.444513
1369383_a_at 5.0253077 5.0515766 5.0523653 5.1676064 4.9816914 5.441572 4.883624 4.824548 5.358018 4.931013 5.0750628 5.3055477
1369384_at 3.8099453 4.068059 3.9370558 3.8526947 3.862153 3.9038796 4.271946 3.9094455 4.015826 3.910287 3.890799 3.9591644
1369385_at 5.0231724 4.8988853 5.0140877 4.9024663 5.135119 5.1673045 5.0802894 4.889092 4.848899 4.9091544 4.8470182 5.090951
1369386_at 4.329508 4.2430058 4.3801703 4.218752 4.3106017 4.4117823 4.2642384 4.2463703 4.115761 4.253858 4.1832557 4.3151884
1369387_at 5.519794 5.646821 5.6928973 5.4835258 5.434994 6.0165367 5.7167163 5.5481105 5.805749 5.425999 5.4889846 5.1615305
1369388_at 4.0108204 4.0161877 4.149155 4.0940533 4.1932507 4.006441 3.86682 4.0586667 4.0242014 3.9336247 4.024667 3.982332
1369389_at 4.510046 4.6021833 4.5577354 4.696263 4.5448046 4.4810457 4.3664336 4.448031 4.4223237 4.398591 4.694152 4.2930474
1369390_a_at 4.8542757 4.3865905 4.471221 4.5404453 4.6114526 4.719175 4.445273 4.8853297 4.3206415 4.116842 4.2974086 4.6598444
1369391_at 4.382026 4.424917 4.5490694 4.1693077 4.256493 4.309245 4.0939054 4.2010927 4.1946163 4.2336717 4.252989 4.4195538
1369392_at 4.971665 5.1072206 4.956823 4.940216 4.9813547 4.899616 5.315358 5.089342 5.1920986 4.7288074 4.923913 4.9635043
1369393_at 3.9042218 3.9066942 3.9118981 3.8168702 4.154578 4.1467476 4.05932 3.9051685 4.074232 3.925476 3.9638014 4.0356445
1369394_at 4.8318696 4.575101 4.6159286 4.6197677 4.4007545 4.49676 4.617483 4.4859447 4.6204143 4.604338 4.580948 4.460759
1369395_at 3.548949 3.6152346 3.762966 3.6146264 3.62034 3.6128469 3.4685752 3.533558 3.582892 3.6373763 3.6755395 3.55127
1369396_at 5.5429926 5.8063545 5.6023417 5.562316 5.6573267 5.61318 5.486658 5.724416 5.692422 5.680098 5.6869106 5.5803566
1369397_at 4.8490057 4.985131 4.97859 5.0173006 4.760968 5.1377897 5.08896 4.961457 5.078882 4.9466233 5.0345335 5.140169
1369398_at 5.8060203 5.912053 5.77011 5.9213576 5.72824 5.6504107 5.582846 5.696737 5.7838254 5.9394083 5.9789147 6.0166054
1369399_at 3.6470864 3.5669198 3.8352878 3.5461047 3.534174 3.507995 3.9453495 3.5617297 3.6305096 3.4621665 3.5684264 3.562764
1369400_a_at 5.8509336 5.9045143 5.8934927 5.7803044 6.013901 5.784714 5.72614 5.925983 5.7583675 5.8445153 5.7087183 5.5925612
1369401_at 3.3698673 3.3530872 3.4757779 3.4294477 3.4264083 3.4389315 3.4402466 3.3538895 3.4218085 3.5436296 3.4937158 3.4152267
1369402_at 6.7102637 6.721602 6.5739837 6.737979 6.6958137 6.3962708 6.7555547 6.5508666 6.705691 6.6383405 6.431318 6.5947723
1369403_at 4.398779 4.4324684 4.5217524 4.648619 4.6594877 4.511796 4.5600657 4.5788603 4.4189267 4.2164845 4.38109 4.3185444
1369404_a_at 4.238997 4.319913 4.231984 4.3002367 4.3017898 4.3153687 4.168509 4.490133 4.4752207 4.22489 4.2724767 4.403491
1369405_a_at 5.12672 5.008867 4.9231825 4.689746 5.1178794 4.652325 4.50716 4.5386686 4.8126116 5.072203 4.851403 4.636992
1369406_at 4.1845875 4.1605453 4.2304835 4.1023126 4.1743956 4.089664 4.05752 4.1326365 4.0537157 4.303071 4.016789 4.119118
1369407_at 6.334908 6.12105 5.9534936 6.2762876 5.9421105 6.517356 6.386217 5.928064 6.287502 6.130742 6.0423884 6.0271244
1369408_at 4.4750667 4.6842456 4.5337214 4.2900906 4.54548 4.357163 4.468603 4.223733 4.325193 4.8452163 4.261385 4.4329634
1369409_at 8.032486 8.106752 8.089601 8.161107 8.253349 8.124072 8.202451 8.18195 8.189177 8.529285 8.280575 8.350248
1369410_at 8.492216 8.065087 7.9093795 8.357872 7.9810443 8.181839 8.316037 7.9887247 8.013781 7.833594 7.874967 8.24747
1369411_at 3.608934 3.7108066 3.8386827 3.792947 3.703056 3.6757965 3.6687758 3.684132 3.9504569 3.7203212 3.6388907 3.7139812
1369412_a_at 6.721898 6.8082895 6.9359 7.0166993 6.6832886 6.590422 6.73555 7.010973 6.8616633 6.8370395 6.798656 6.9899936
1369413_at 5.1597824 5.2180815 5.2570577 5.016416 5.3265367 4.9527497 4.8146124 4.737469 4.905865 4.782476 4.9425426 4.7545543
1369414_at 8.385576 8.060535 8.20311 8.48735 8.234877 8.205477 8.501572 8.487154 8.350475 8.170279 8.314072 8.367748
1369415_at 7.595963 6.089524 7.5851374 8.671762 6.0848327 7.800256 7.5490217 7.3827286 7.5018697 7.862033 7.7065115 7.0681252
1369416_at 6.3450294 6.455175 6.2944493 6.389353 6.449787 6.351162 6.240497 6.180597 6.184679 6.252497 6.366442 6.3399363
1369417_a_at 4.7669883 4.686355 4.770417 4.5821238 4.518861 4.480174 5.0066853 4.383024 4.1835327 4.340249 4.3193154 4.5574465
1369418_at 4.4192753 4.3073015 4.51151 4.3610487 4.285717 4.507121 4.3099375 4.3957753 4.372719 4.395618 4.427043 4.396635
1369419_at 5.4143963 5.388319 5.4995527 5.3648357 5.36078 5.3278112 5.391762 5.281154 5.537506 5.169073 5.654131 5.222181
1369420_at 5.144785 4.6766906 4.9498205 4.610189 4.694788 4.8316946 4.4622374 4.894861 4.541818 4.411562 4.5208178 4.662363
1369421_at 5.5321245 5.4622326 5.721342 5.8079805 5.6936064 5.843295 5.2950134 5.9734526 6.0353994 5.959878 5.925206 5.758797
1369422_at 5.561281 5.280325 5.5466433 5.3420315 5.291246 5.288738 5.4385557 5.1109867 5.237033 5.527862 5.280583 5.369927
1369423_at 4.3321743 4.3317776 4.4013276 4.4392853 4.4088163 4.381955 4.3121195 4.320469 4.4893003 4.139413 4.225359 4.449887
1369424_at 12.560502 12.41781 12.487652 12.391978 12.378864 12.364826 12.132443 12.026572 11.95382 11.681964 11.673015 12.141242
1369425_at 4.698966 4.3827267 4.3835945 4.554159 4.268285 4.478139 4.2515726 4.57502 4.4943075 4.162138 4.2075453 4.3500357
1369426_at 5.1236815 5.1003723 5.323024 5.185732 5.1192975 5.3031163 5.275749 5.250661 5.1177306 5.2653675 5.3522964 5.2557054
1369427_at 8.830171 9.183133 8.920784 9.224373 9.3041935 8.857087 8.7279625 8.988979 8.699255 7.7964625 9.142635 8.227312
1369428_a_at 4.5228953 4.4407864 4.6417394 4.4419813 4.5279055 4.4047723 4.399004 4.5179124 4.5697184 4.5817146 4.635774 4.46228
1369429_at 3.755785 3.7121694 3.7234185 3.7041004 3.6523292 3.5469866 3.642993 3.7118657 3.6213634 3.5603766 3.6820128 3.7458682
1369430_at 8.938469 8.831945 8.803103 9.117327 8.306494 8.988188 8.264484 9.008088 8.103761 8.123594 7.7910624 8.761046
1369431_at 4.4295225 4.41661 4.568344 4.505027 4.510563 4.584113 4.462137 4.323574 4.329523 4.4453154 4.469119 4.532305
1369432_at 5.027689 4.942175 4.822951 4.899291 5.0710554 5.042957 5.02702 4.993316 5.0163364 5.129578 4.9213176 4.8481455
1369433_at 5.065849 4.963532 5.0014734 4.827846 4.787701 4.696939 4.981187 4.8878207 4.9616675 4.7204313 4.723331 4.826286
1369434_at 4.284458 4.4864073 4.61395 4.217511 3.8522294 4.1784706 4.3155823 4.0394926 4.15794 4.1878853 4.119345 3.8857877
1369435_at 12.671629 12.563285 12.615043 12.489747 12.542516 12.461134 12.47372 12.380477 12.519847 12.53146 12.507335 12.446368
1369436_at 4.1548357 4.0234146 4.2591314 4.219735 4.3166175 4.115831 4.1540647 4.2217693 4.188489 4.26077 4.1895485 4.1938252
1369437_at 5.155059 5.151946 5.1462417 4.8768506 4.722276 4.9674864 4.8224387 4.8753395 5.0130696 4.96367 4.983101 4.889674
1369438_at 5.523944 5.3721175 5.2764916 5.3638954 5.3934264 5.371185 5.1758814 5.336596 5.385983 5.417128 5.3121686 5.3457556
1369439_at 3.9263642 3.9384267 3.9631727 3.768518 3.867848 3.715142 3.9049675 3.7991543 3.9221044 3.8219192 3.8958223 3.9649901
1369440_at 5.992633 6.3310747 6.175427 5.4724865 5.3198705 4.951354 5.2587013 5.203929 5.0246773 5.482492 5.5373235 5.326618
1369441_at 4.6986237 4.7686443 4.7365694 4.644405 4.596272 4.637095 4.897669 4.782583 4.7684937 4.6502113 4.8155384 4.7761793
1369442_at 3.4077466 3.5039146 3.4425106 3.5194547 3.313319 3.3799186 3.564336 3.3849201 3.5471044 3.5200825 3.2794986 3.3980918
1369443_at 6.594222 6.3516135 6.0776715 6.773546 6.5430217 6.2549696 6.509597 6.3575325 6.108185 5.8755617 6.491678 6.2648187
1369444_at 3.72042 3.9141116 3.7886658 3.9110806 3.8093028 3.6682627 3.8525188 3.8641336 3.8802948 3.7123168 3.8101497 3.974251
1369445_at 5.8092794 5.692003 5.926216 6.0620856 5.874462 5.77381 5.7302685 6.0838118 5.842705 6.106079 5.8388424 6.061551
1369446_at 7.235736 7.020236 6.9308815 7.126971 7.2335415 6.891099 7.0894027 7.1241493 7.160997 7.1416135 7.05977 7.168527
1369447_at 5.878706 6.055295 5.881173 5.8281612 5.9789906 5.969171 5.733192 5.794417 6.10646 5.7171283 5.986794 5.921285
1369448_at 6.485132 6.4144783 6.449744 6.5624113 6.6250305 6.424253 6.001642 6.5526075 6.5431547 6.454294 6.456874 6.3123226
1369449_at 5.168206 5.13622 5.1286907 5.19523 5.024701 5.0654583 5.2107234 4.9581103 4.9346275 5.046706 5.0871553 5.0609813
1369450_at 11.538646 11.115394 11.188824 11.323849 11.433416 11.3718 11.109772 11.302345 11.156198 9.890311 11.075594 11.079876
1369451_a_at 3.6600473 3.7020407 3.706535 3.6231709 3.591467 3.618795 3.8720646 3.504685 3.5881414 3.5473435 3.5828087 3.684564
1369452_a_at 7.7494445 7.837433 8.0258665 7.9107823 8.027958 8.137844 7.7851815 8.180122 8.078936 8.013645 8.116163 8.058207
1369453_at 7.93688 7.890154 8.00404 7.8903184 7.9512815 7.8443246 7.425882 7.9262967 8.0659 7.9992294 8.010885 8.053099
1369454_at 4.35341 4.5846643 4.3378735 4.4834566 4.5341578 4.474636 4.8198643 4.442436 4.4777164 4.222725 4.349413 4.379711
1369455_at 7.121798 7.3404064 7.359542 6.217311 6.141413 5.752583 5.844442 5.9062386 6.137286 6.2790637 6.1575246 5.7617574
1369456_at 3.4536858 3.4071767 3.5142057 3.5026684 3.2935822 3.4970045 3.4991868 3.4090421 3.3592653 3.2971826 3.388053 3.2826436
1369457_a_at 4.6118135 4.4905295 4.719075 4.6324983 4.523112 4.7630796 4.376111 4.7431803 4.5931883 4.504835 4.48734 4.800028
1369458_at 4.6773214 4.75815 4.8379416 4.690615 4.691005 4.7221494 4.4662914 4.714524 4.6528244 4.681448 4.7074575 4.6282477
1369459_at 6.2964807 6.151366 6.160882 6.3772173 6.289024 6.037909 6.0075045 6.250904 6.120396 6.28729 6.2241807 6.2631845
1369460_at 5.489662 5.5324974 5.6002674 5.279153 5.541595 5.252195 5.280113 5.6671505 5.387649 5.186614 5.2194896 5.4235735
1369461_at 3.9737973 3.9951253 3.9994147 4.0648737 3.9788857 3.9769957 4.041846 3.9810224 3.9395862 3.887721 3.9166489 3.9634933
1369462_at 4.4544826 4.5778413 4.573572 4.3882785 4.3943872 4.2451363 4.4423885 4.2983103 4.3885098 4.371057 4.172202 4.24885
1369463_at 5.9961 6.1723714 5.9716215 5.77107 6.1105857 5.977653 5.735771 5.726624 5.8254967 5.8337183 5.780458 5.957905
1369464_at 4.824871 5.003274 4.8308372 4.982688 4.688402 4.7121487 4.803603 4.5315647 4.737425 4.667697 4.6847367 4.7443876
1369465_at 12.892228 12.71249 12.557063 12.835668 12.870632 12.665169 12.840487 12.680058 12.674915 11.518632 12.670081 12.818192
1369466_at 3.9107141 3.9943788 3.8326666 3.9094455 3.8930085 3.8466337 3.7239902 3.782164 3.767484 3.9252872 3.8581772 3.9251177
1369467_a_at 8.458112 8.174316 9.188557 9.13584 9.257631 9.782985 9.127122 9.662648 9.597264 9.670331 10.382289 9.856897
1369468_at 6.7023773 7.0147095 6.569492 6.8345747 6.614293 6.722315 7.0318623 6.4052033 6.7119594 7.151796 6.3967786 6.634325
1369469_s_at 3.5118732 3.5469415 3.6112607 3.5291948 3.528325 3.5803819 3.4689634 3.4815516 3.4670491 3.5606923 3.541347 3.4178383
1369470_at 4.8265085 4.8038983 4.6041975 4.624094 4.6628027 4.5939474 5.453751 4.416712 4.507826 4.4470835 4.6467037 4.4213305
1369471_at 4.5193043 4.639684 4.774119 4.6807246 4.7290807 4.6712613 5.0981774 4.689572 4.5564003 4.977542 4.5353785 4.6732426
1369472_a_at 6.464353 6.3968096 6.555817 6.6043396 6.740674 6.427962 6.7212152 6.50014 6.547446 6.6143675 6.559612 6.5542336
1369473_at 9.671728 9.670911 9.801328 9.9532 9.853304 9.741605 9.754005 9.928807 9.6829815 9.781067 9.825806 9.790958
1369474_a_at 3.6386476 3.8424578 3.7490222 3.6102083 3.5238364 3.5909896 3.7990046 3.6247542 3.6382568 3.5856955 3.5447845 3.7433345
1369475_x_at 3.9640715 4.0538907 3.959106 4.032797 3.9671848 3.9791627 4.072498 4.041978 3.9770722 3.8891978 3.8977997 3.9465797
1369476_at 5.1705103 5.1473184 5.040346 5.117503 5.1555486 4.9986534 4.883577 5.052431 5.1211634 4.946069 5.068222 5.045149
1369477_at 4.378088 4.38555 4.219894 4.296142 4.1883626 4.2893124 4.4094796 4.201403 4.2023354 4.215485 4.2445126 4.2497854
1369478_at 4.700762 4.6548204 4.6250296 4.2344613 4.5812745 4.2810755 4.854129 4.387987 4.5642495 4.6386876 4.3618603 4.418567
1369479_at 6.621444 6.6398926 6.7338467 6.5831566 6.6263046 6.837827 6.440033 6.6089168 6.6916475 6.7233286 6.795152 6.6289563
1369480_at 3.7764075 3.8363907 3.6459415 4.1023126 3.6537836 3.8880162 3.7502422 3.8066494 3.7722254 3.7338881 3.8913846 4.0053415
1369481_at 4.262064 4.295211 4.1269045 4.1445465 4.1327715 4.000474 3.8719363 4.087283 4.109048 4.184127 4.0453587 3.9413443
1369482_a_at 4.049448 3.9622545 3.8858416 3.8612323 4.0443363 3.7092273 3.998893 3.868781 3.754422 3.7396796 3.8469987 3.7973218
1369483_at 6.778302 6.8125787 6.701719 6.63397 6.6692266 6.637024 6.7468057 6.471806 6.6781354 6.5148196 6.4906006 6.4221244
1369484_at 4.737177 4.8349347 4.9521422 4.7062864 4.586848 4.837221 4.6156745 4.8164415 4.7137065 4.7793055 4.9533205 4.8888197
1369485_at 9.651004 9.409195 9.512226 9.76995 9.33925 9.5982065 9.447979 9.676309 9.738687 9.1620455 9.806541 9.401914
1369486_at 3.7362924 3.7444308 3.7672215 3.9268522 3.7522852 3.8091261 4.0017376 3.7916121 3.673074 3.7213323 3.7126336 3.7592878
1369487_a_at 4.2033615 4.1758537 4.194236 4.2947273 3.9621625 4.019004 4.1898413 4.137026 4.0612125 3.97854 4.058675 4.30733
1369488_at 4.0934362 4.279581 4.1953464 4.0097847 3.9637532 4.171565 4.2184725 4.078412 3.948978 4.0837426 4.0331373 4.1182666
1369489_at 6.8381042 7.1812778 6.901041 6.8930335 6.888729 6.7669616 6.6767983 6.6123495 6.7855787 6.942461 7.0489244 6.858146
1369490_at 4.1789217 4.282405 4.0524073 4.148304 3.9828014 4.2210264 3.949349 4.257522 4.1027822 4.0697556 4.280491 4.110814
1369491_at 9.298277 9.733069 9.128197 9.489032 9.458987 9.3775215 9.643871 9.9279585 9.7624 9.745526 9.84716 10.1420145
1369492_at 10.765694 10.749745 10.816372 10.813186 10.605631 10.526684 10.590198 10.566935 10.389778 10.452742 10.089306 10.493104
1369493_at 6.937582 9.252157 8.31681 6.7497973 6.6667924 7.961417 8.327421 6.3016367 7.7282414 10.6759205 7.3623514 8.897136
1369494_a_at 6.2522726 6.471621 6.4820247 6.1353216 6.3873453 6.3894315 6.0285816 6.2378163 6.1859574 6.153719 6.1631284 6.1880016
1369495_at 6.5039225 6.516771 6.6565347 6.246685 6.7270846 6.3001323 6.4065895 6.0609694 5.9298825 6.311925 6.416749 6.080069
1369496_at 7.0467505 6.9362235 7.2566338 7.285073 6.8168797 7.0487614 7.1499777 7.143576 7.031876 7.192417 7.4055777 7.2553596
1369497_at 4.6661844 4.85316 4.8692055 4.3451433 4.792214 4.673659 4.449382 4.5127664 4.6600337 4.805165 4.4930563 4.5083075
1369498_at 4.43455 4.5758476 4.4682846 4.586053 4.601315 4.599659 4.317706 4.445438 4.41798 4.4695225 4.555358 4.464412
1369499_at 5.8407702 5.598724 5.8032603 5.6573734 5.3994904 5.485143 5.3249717 5.3155565 5.45338 5.6117673 5.2481775 5.469861
1369500_at 5.1095734 5.1557436 5.2969465 5.270163 5.182767 5.1820183 4.9626436 5.214635 5.1363254 5.0393486 5.2096524 5.086447
1369501_at 5.7195654 5.868868 6.0813704 5.700542 5.7954516 5.9258685 5.9151807 5.6622663 5.8025393 6.116946 5.7665343 5.7202983
1369502_a_at 12.537623 12.443287 12.46169 12.390676 12.516402 12.146915 11.967037 12.473312 12.510762 12.267226 12.538025 12.572693
1369503_at 3.4341075 3.2208667 3.2801552 3.2600951 3.378839 3.1808236 3.160036 3.304355 3.2900927 3.319263 3.295453 3.3705075
1369504_at 5.272709 5.3937273 5.289627 5.4033246 5.607018 5.4401073 5.4358606 5.43259 5.4380636 5.324531 5.2437153 5.3537555
1369505_at 5.4217644 5.825124 5.485714 5.6227794 6.0191336 5.6002197 6.539302 5.631054 5.5363193 5.643686 5.4669228 5.4741
1369506_at 4.8444214 4.861742 4.970287 4.6104474 4.446023 4.590911 4.4818945 4.5094924 4.5152407 4.574949 4.628662 4.437524
1369507_at 4.31429 4.5014224 4.3583336 4.2718678 4.3594694 4.3490324 4.3991947 4.3890986 4.1690054 4.5842037 4.408058 4.382909
1369508_at 5.4583254 5.359586 5.5378065 5.4745607 5.2374372 5.4546013 5.741943 5.808569 5.6625752 5.38789 5.407569 5.483339
1369509_a_at 4.389531 4.610802 4.809572 4.356038 4.4500523 4.420125 4.498191 4.369892 4.2315874 5.9689794 4.347665 4.234301
1369510_at 7.0289507 7.3503222 7.149447 7.0246787 7.147782 7.1029067 6.981217 6.979528 7.026702 6.97753 7.175117 7.2061577
1369511_at 5.7968807 6.254086 6.505955 6.1083727 6.428933 6.8651586 6.670125 5.8106885 7.0752354 6.871679 7.1510234 6.5208592
1369512_at 5.2997627 5.5256524 5.36238 5.348873 5.3055453 5.249055 5.164401 5.25021 5.233018 5.0321856 5.328639 5.125675
1369513_at 4.6962566 4.7774067 5.022685 4.890176 4.8085117 4.6419144 4.6994286 4.699072 4.869259 4.815117 4.5994062 4.602441
1369514_at 6.6487494 6.759433 6.6346173 6.4920025 6.6287894 6.6497874 6.4067388 6.5335326 6.3774705 6.493472 6.5707583 6.477552
1369515_s_at 4.3962398 4.3985744 4.5798645 4.654992 4.4131994 4.509304 4.675763 4.5868225 4.541342 4.3659115 4.5205555 4.4628572
1369516_at 3.8347855 4.0924897 4.026031 3.8413136 4.0010004 3.9052436 3.772289 3.808725 3.8788977 3.9320471 3.7248535 3.8086443
1369517_at 5.3287864 5.347188 5.1397305 5.617518 5.223735 5.497973 5.5017667 5.437349 5.3541026 5.6416435 5.336635 5.6686077
1369518_at 5.440833 5.39808 5.193186 5.4219193 5.2966266 5.243991 5.050585 5.3072653 5.337052 5.285445 5.1585646 5.2149463
1369519_at 4.3302364 4.3061094 4.5938625 4.4590697 4.344428 4.4826283 4.5046606 4.5124235 4.382099 4.414704 4.338004 4.280055
1369520_a_at 5.648595 5.724215 5.721772 5.492103 5.505967 5.469778 5.436714 5.373107 5.4728584 5.6832595 5.4107666 5.4238663
1369521_at 3.7189746 3.755081 3.5707176 3.7113628 3.725025 3.6334682 3.6936529 3.7576165 3.6850696 3.610784 3.6868076 3.6191113
1369522_a_at 3.63912 3.607976 3.6750526 3.6962526 3.5135872 3.665107 3.5889306 3.536935 3.6411185 3.5894468 3.648996 3.5200276
1369523_at 5.837835 6.012426 5.748631 5.8568616 5.862559 5.9193015 6.118677 5.6572533 5.7190166 6.082315 5.786643 5.676586
1369524_at 4.7151217 4.651659 4.9370985 4.838154 4.9467316 4.684512 4.7561812 4.628714 4.886188 4.892588 4.707059 4.9128847
1369525_at 5.174695 5.178732 5.0907736 5.129859 5.0080357 5.0632915 5.275449 5.087223 5.086382 5.1043677 4.985549 5.2215815
1369526_at 9.263721 8.757776 8.423038 8.591086 8.43194 8.184522 8.552917 8.243914 8.41369 8.640508 8.436938 8.694814
1369527_at 6.000034 6.030343 5.7761655 5.7891746 5.886195 5.803952 5.5116034 5.783438 5.924094 5.785205 5.8404517 5.7941
1369528_at 5.819438 5.588885 5.674983 5.829475 5.5971675 5.4691935 5.5298104 5.670459 5.4709005 5.4717855 5.5968513 5.615967
1369529_at 4.40076 4.521902 4.558628 4.235876 4.4864373 4.430369 4.432174 4.3641925 4.3299932 4.4089956 4.321948 4.2994595
1369530_at 4.805705 4.677396 4.9105587 4.9209967 4.8439393 5.0128317 4.807417 5.004382 4.820588 4.9195576 4.9955807 4.798663
1369531_at 6.2020073 6.4396205 6.7442737 5.554076 6.6887074 5.953826 7.1017685 6.1097846 7.283756 7.72395 6.5256615 8.001286
1369532_at 5.3333006 5.217597 5.0910234 5.0345283 5.346604 5.133565 4.9755282 5.010407 5.0504217 5.049354 4.9485626 5.065648
1369533_a_at 6.2803326 6.259072 6.32422 6.236385 6.2394867 6.211733 6.7261333 6.141754 6.089423 6.201695 6.1262155 5.9272323
1369534_at 5.143221 5.3597383 5.1443243 5.2084055 5.4151487 5.0628314 5.375594 5.1199045 5.083296 5.1334176 5.154599 4.9553833
1369535_at 4.8638744 5.065562 5.0680866 4.9916058 5.1323576 5.098067 5.368402 4.9402966 4.8870955 5.077386 5.0662003 5.0019083
1369536_at 5.2703447 5.2249713 5.1201696 5.276249 5.2181306 5.3281007 5.416792 5.1961684 5.311109 5.2194653 5.142103 5.3122745
1369537_at 5.421503 5.5050464 5.267782 5.3704114 5.7282753 5.1403537 5.340025 5.417803 5.336478 5.4145813 5.247349 5.2835264
1369538_at 5.109765 5.212935 5.576262 4.999086 5.2858624 5.1265574 5.0198607 5.077444 5.011412 5.210215 5.058104 4.968388
1369539_at 5.6902847 5.392601 5.532672 5.6484594 5.712945 5.533168 5.816555 5.7298813 5.6070433 6.035123 5.533594 5.673748
1369540_at 4.371793 4.583253 4.4037 4.4468517 4.4557443 4.3977866 4.424577 4.308964 4.4550586 4.138129 4.3250833 4.4415474
1369541_at 3.59773 3.642662 3.5168543 3.8625622 3.5340366 3.6159463 3.9213345 3.518652 3.5614429 3.508237 3.4611652 3.5475576
1369542_at 5.54929 5.775726 5.317072 5.560215 5.3858685 5.6264505 5.473101 5.1814194 5.421501 5.6344714 5.484175 5.5963154
1369543_s_at 6.259294 6.0420737 6.2366343 6.050762 6.2298846 6.093255 6.015456 6.342456 6.225904 6.2144523 6.3541155 6.4614086
1369544_a_at 4.348942 4.3762054 4.2399836 4.485405 4.2997475 4.194669 4.2878933 4.3596706 4.3202963 4.217311 4.3219156 4.245782
1369545_at 5.14062 5.383668 5.121033 5.1615453 5.240644 5.0483203 5.0128403 5.1278334 5.15602 5.0947437 4.998789 5.2670364
1369546_at 10.612588 10.506937 10.588986 10.8134775 10.805538 10.7549 10.32914 10.727156 10.571761 10.513204 10.669705 10.722519
1369547_at 4.6561613 4.79554 4.8389044 4.3907995 4.688402 4.4117823 4.2811995 4.3422585 4.5324774 4.594241 4.6058035 4.436741
1369548_at 5.1795077 5.2579503 5.539151 5.2879767 5.3327312 5.418177 5.2029433 5.4670787 5.274898 5.4737573 5.4155927 5.274522
1369549_at 7.1493726 7.2884846 7.0982275 6.9267173 7.0936055 7.1357927 7.343306 6.756198 6.930539 7.095404 7.0865164 6.7941732
1369550_at 3.7755358 3.9591758 3.898709 3.6102083 3.8426676 3.865578 3.8152115 3.7433014 3.689825 3.6793418 3.835932 4.015371
1369551_at 4.940037 4.8959455 4.990176 5.1677065 4.9671564 4.945219 4.8848286 4.858694 5.081253 4.963191 4.9608717 5.048527
1369552_at 4.845437 4.9827433 4.896887 4.6017313 4.736858 4.9009733 4.769813 4.819027 4.921263 4.670623 4.6312118 4.650996
1369553_at 4.964268 5.024963 4.8491817 4.8513236 4.775116 4.7744036 4.900278 4.67898 4.8545246 5.113509 4.8545237 4.9108706
1369554_at 9.407454 9.479069 9.397548 9.502089 9.533727 9.646215 9.606934 9.549735 9.59201 9.542191 9.632855 9.675
1369555_at 4.37137 4.2061706 4.5655904 4.4612675 4.52613 4.5077267 4.346012 4.2470136 4.275531 4.528578 4.393947 4.4134407
1369556_at 5.0404835 5.169836 5.3487186 5.351508 5.205742 5.143878 4.9917364 5.0123606 5.139086 5.2090473 5.085923 5.0239983
1369557_at 6.7268777 6.6604114 6.473892 6.7227583 6.5547 6.4044466 6.8545685 6.943206 6.5130544 6.9432964 6.591189 6.6448393
1369558_at 8.773658 8.425832 8.567395 8.376727 8.746541 8.551312 8.872875 8.4987335 8.267918 7.237092 7.832696 7.7688193
1369559_a_at 9.964955 9.804068 9.630739 9.70318 9.520456 9.823496 9.3856125 9.630623 9.324906 9.891878 9.2768 9.197443
1369560_at 9.731369 9.515368 9.61842 9.817048 9.577066 9.774943 9.951065 9.672839 9.674459 10.098785 9.726959 9.894948
1369561_at 4.1127176 4.2435503 3.9472091 4.1103616 4.1557426 4.0881004 3.8047466 3.7930357 4.1969995 3.9173293 4.140444 4.0356445
1369562_at 6.095233 6.1391125 6.165391 5.808584 5.853479 5.964495 6.0235896 5.893274 5.848924 5.821596 5.7431326 5.7998066
1369563_at 4.60088 4.512615 4.631651 4.757004 4.4494677 4.7446423 4.639874 4.3972425 4.4883404 4.5262413 4.417185 4.531572
1369564_at 4.5991316 4.5933275 4.7365694 4.4099836 4.4494677 4.5987077 4.6545258 4.271346 4.475536 4.167762 4.5526543 4.3870916
1369565_at 5.304509 5.362263 5.267545 5.1054564 5.062145 5.0730886 5.0241914 5.1388683 5.207572 4.8977065 4.7665267 4.8962297
1369566_at 5.3323994 5.4529433 5.2925396 4.9082823 5.3382454 5.1350346 5.499061 5.508372 5.2837434 5.1232953 5.2389016 5.2988987
1369567_at 5.2034154 5.0920305 5.0724363 5.175347 4.992132 5.1091743 4.8407874 5.1187344 5.0232673 5.280548 5.0620327 4.964788
1369568_at 4.373542 4.6117134 4.417801 4.830706 4.681632 4.698353 4.945978 4.8043394 4.8541207 5.002677 4.82583 4.7714205
1369569_at 4.7376246 4.9388723 4.7217746 4.564721 4.833967 4.466319 4.50865 4.5504165 4.393445 4.5464377 4.6971974 4.6892595
1369570_at 3.4816735 3.494522 3.6962032 3.4136086 3.4083285 3.4289057 3.6245475 3.376253 3.8512099 3.7470667 3.668345 3.478713
1369571_at 8.534488 8.514721 8.5854 8.466309 8.602148 8.583602 8.884006 8.614356 8.621467 8.537279 8.562265 8.647131
1369572_at 4.4088707 4.3832655 4.5789094 4.2890453 4.4821167 4.5310283 4.44234 4.4740505 4.428956 4.442479 4.368102 4.330579
1369573_at 4.4754286 4.5313993 4.5587177 4.5163593 4.2081175 4.5912256 4.6894393 4.3589764 4.431482 4.580145 4.53613 4.5113726
1369574_at 3.8253613 3.8371472 3.9586623 3.8527155 3.7482307 3.9185703 3.8280473 3.9231234 3.903557 3.959502 3.7907677 3.9243534
1369575_at 3.632468 3.7716885 3.7032983 3.5479288 3.7159848 3.8928702 3.861447 3.545165 3.5580263 3.675571 3.6384919 3.615913
1369576_at 3.8727114 3.7979798 3.966336 3.6534162 3.8404396 3.9654267 3.661022 3.7975821 3.7711837 3.8330588 3.7816007 3.7250538
1369577_at 6.381677 6.34022 6.79051 6.542813 5.395874 6.387506 6.845818 7.003739 7.0421243 7.9961123 7.227882 7.5266895
1369578_at 4.694076 4.957994 4.862383 4.757004 4.776887 4.6903305 4.629842 4.4795613 4.6535378 4.555946 4.569694 4.4455185
1369579_at 6.150802 6.076164 6.1864157 6.0465393 6.0390816 6.3393745 6.1859055 6.063262 6.1308312 6.171535 6.2543707 6.0897427
1369580_at 4.4192357 4.402169 4.2444143 4.139986 4.344485 4.300538 4.519187 4.0842085 4.2576594 4.2359376 4.2639437 4.1616635
1369581_at 10.95456 10.867211 11.089002 11.207945 11.00486 11.149781 11.3232155 11.090778 11.049005 11.356003 11.31868 11.433233
1369582_at 6.31944 6.3916264 6.3890266 6.5840907 6.094241 6.5416956 6.043857 6.256046 6.40578 6.1146355 6.207402 6.447639
1369583_at 4.792741 5.041418 4.830271 5.058303 4.8843675 5.284255 4.974137 4.7412944 4.876636 4.516014 4.8934007 4.929716
1369584_at 5.8436556 5.875223 5.987728 5.927352 5.804533 5.9485536 5.605928 5.769053 5.9401364 5.9982815 5.9589734 5.9245305
1369585_at 3.8118634 3.8286672 4.002159 4.0126266 3.8768337 3.9241464 3.767765 3.8792853 4.2343388 3.9373305 3.795804 3.7933965
1369586_at 3.313666 3.2899156 3.3310885 3.2136502 3.2234983 3.3077216 3.2724001 3.2468219 3.2408628 3.0780125 3.225011 3.2285683
1369587_at 4.2161384 4.539433 4.4964347 4.5080795 4.342512 4.415123 4.18938 4.357014 4.4229794 4.437498 4.1909614 4.366024
1369588_a_at 7.617421 7.498524 7.514743 7.639473 7.2684603 7.5347104 7.6523266 7.3459554 7.6130757 7.8607306 7.5903716 7.685051
1369589_x_at 3.9849436 3.8965333 3.8735902 3.7264588 3.7419343 3.9016707 3.6717553 3.774142 3.7609859 3.817474 3.8906837 3.8432164
1369590_a_at 6.7589035 6.335965 6.719232 6.466964 7.2472806 6.9063425 6.873393 6.6262736 6.725236 6.9614296 6.8313956 7.3474474
1369591_at 4.0022154 3.974964 4.104541 3.8921683 4.068795 3.8824162 3.8884437 3.7552373 3.949139 3.8045142 4.030384 3.892581
1369592_at 7.2923393 7.396454 7.1020327 7.1226945 7.3404818 7.2412 7.1104364 7.206304 7.1768255 6.9831786 7.235274 7.2045093
1369593_at 3.4901493 3.5990784 3.4799027 3.4467106 3.4103534 3.6874435 3.5617971 3.489119 3.5405142 3.5193932 3.5685062 3.5760145
1369594_at 5.7231364 5.9719825 5.5289702 5.694285 5.599818 5.96461 6.004702 5.7992067 5.6091166 5.7321386 5.3152137 5.3252516
1369595_at 3.6913788 3.7724745 3.6044385 3.7673745 3.591281 4.072381 3.521425 3.7477813 3.582959 3.651169 3.6476386 3.6522696
1369596_at 4.875479 5.2188053 4.8806386 4.642164 4.812037 4.7779574 4.963705 4.5701637 4.6942263 4.820616 4.737808 4.6732287
1369597_at 7.566282 7.532292 7.738951 7.7788587 7.697178 7.581153 8.050663 7.6509748 7.8195586 7.9606223 7.6589737 7.8298554
1369598_at 4.3175917 4.2902565 4.372822 4.5282574 4.484003 4.556875 4.588813 4.54533 4.676854 4.44884 4.5278454 4.435136
1369599_at 5.245571 5.5597196 5.4438367 5.6616926 5.4776053 5.5120263 5.3101687 5.607731 5.4558077 5.373383 5.503913 5.3158607
1369600_at 4.5005374 4.4762287 4.38574 4.379103 4.43705 4.4377823 4.312437 4.3559837 4.402272 4.333993 4.3030076 4.327872
1369601_at 5.285359 5.469404 5.3536625 5.2795854 5.6598206 5.474553 5.6703463 5.446901 5.319586 5.6716948 5.292672 5.439373
1369602_at 4.48448 4.3454733 4.5813465 4.3675575 4.396989 4.330811 4.687159 4.124637 4.4739795 4.1454315 4.256586 4.278152
1369603_at 3.5101793 3.5855846 3.4795096 3.544987 3.5505202 3.6099815 3.4523597 3.722628 3.587055 3.5721045 3.5945342 3.5019248
1369604_at 4.715149 4.6653805 4.7247963 4.673992 4.7511225 4.689335 4.809016 4.7655897 4.6955147 4.8093743 4.745142 4.6855154
1369605_at 5.2903495 5.493068 5.2912745 5.6475034 5.368517 5.151404 5.3305616 5.4857364 5.5895987 5.3977656 5.4818735 5.3261085
1369606_at 3.644259 3.783374 3.7384884 3.7313795 3.5669525 3.6520016 4.032995 3.719204 3.6638315 3.6445012 3.6483085 3.6864116
1369607_at 5.831687 6.241046 6.1716733 6.1279564 6.1582804 6.0508103 5.8466306 6.210881 5.9680834 6.0566587 6.038061 5.763252
1369608_at 4.381121 4.542084 4.321421 4.4440145 4.446688 4.297489 4.180078 4.28216 4.420235 4.39155 4.217782 4.444515
1369609_at 3.70273 3.829201 3.8504295 3.7256303 3.7063465 4.0228486 3.7381794 4.0333724 3.6473372 3.6424809 3.985021 3.824038
1369610_at 5.807906 5.880417 6.113108 6.173683 5.971764 6.045171 6.0036674 5.947506 6.1315594 5.7086463 5.903636 5.862613
1369611_at 4.979682 5.1013045 4.949342 5.327399 4.877961 5.143453 5.3562746 5.314032 5.0326777 5.166663 5.268717 5.2867413
1369612_at 5.3704453 5.188813 5.189901 5.146606 5.2443733 5.267415 5.4839735 5.051462 5.1283712 5.189513 5.2405286 5.197979
1369613_at 4.011445 4.02884 3.8685164 4.0096855 3.6718538 3.8519316 4.0693636 3.845482 3.9748738 3.9394035 3.9485648 3.9021866
1369614_at 3.9387019 4.1419625 4.2206583 4.3071957 4.5260987 4.209022 4.2949967 4.17608 4.032249 4.0647593 4.26944 4.0951066
1369615_at 5.854406 5.858759 5.774131 5.780041 5.9342694 5.706607 5.554351 5.6608663 5.588111 5.6917396 5.7079234 5.7595463
1369616_at 4.5094657 4.4583626 4.522806 4.2224245 4.5374346 4.4181185 4.949429 4.404706 4.2803955 4.360818 4.294649 4.095216
1369617_at 7.1009536 7.059493 6.90741 6.9665427 7.4461594 7.198468 7.4545283 7.253018 7.580783 7.366788 7.174028 7.117403
1369618_at 4.504016 4.5576496 4.553954 4.5178447 4.581921 4.687804 4.392538 4.519125 4.4841805 4.3674774 4.455373 4.5461483
1369619_at 5.479713 5.557834 5.3621054 5.2130566 5.480974 5.2640862 5.574319 5.0400066 5.07905 5.236715 5.221753 5.178193
1369620_at 4.0097284 3.8751822 3.855343 4.076598 3.9268177 3.838654 4.262822 3.90174 3.884282 3.90594 3.8953383 3.923533
1369621_s_at 9.360865 9.301947 9.415479 9.260009 9.210201 9.323888 9.6520405 9.287525 9.342948 9.4788885 9.440574 9.393089
1369622_at 4.297353 4.30826 4.2294865 4.4654336 4.3866982 4.258802 4.6844077 4.3317604 4.262271 4.3730316 4.3456674 4.426201
1369623_at 5.0886326 5.101819 5.0497274 5.029153 5.155678 5.0829654 4.9221506 5.011863 4.8416677 4.8242016 5.0518456 5.0338697
1369624_at 5.625469 5.72568 5.7919 5.903575 5.490327 5.843645 6.425642 5.7959886 5.8331065 5.729332 5.917724 5.7641625
1369625_at 6.2447796 6.376468 6.252613 6.608124 6.5045056 6.939876 6.788169 7.048021 6.257863 5.844765 6.1085725 5.9936657
1369626_at 8.5602665 8.64465 8.717405 9.006273 9.026427 8.667536 8.537779 9.033256 9.065474 8.98694 9.067648 9.1228485
1369627_at 4.4350433 4.1111774 4.4708467 4.1607924 4.255969 4.2596016 4.178236 3.956266 4.227036 4.239106 4.066448 4.0338717
1369628_at 7.164056 6.659198 6.719903 6.678776 7.8146105 7.3580046 6.82053 7.280619 7.7112503 7.394083 8.454738 7.013174
1369629_at 11.475663 11.484239 11.376281 11.64878 11.651205 11.455454 11.378161 11.586249 11.407938 11.019077 11.426558 11.522651
1369630_at 12.788462 12.794106 12.674118 12.779613 12.836383 12.555895 12.534254 12.744579 12.701887 12.387949 12.793851 12.674298
1369631_at 7.780817 7.738931 7.6919394 7.9459534 7.813818 7.8535624 7.6372623 7.8750944 7.9056907 7.936311 7.9653807 7.766225
1369632_a_at 6.208744 6.194606 6.6174626 6.606253 6.446454 6.8637815 6.719982 6.6711383 6.5928006 6.6029215 6.5761056 6.8734894
1369633_at 10.720995 10.807962 10.35516 10.84879 10.38418 10.703983 10.690797 10.199087 10.44212 9.939491 10.126962 10.528019
1369634_at 6.7940106 6.7679687 6.578995 6.885167 6.4833145 6.6787744 6.4272656 6.5996814 6.853892 6.4894233 6.7184825 6.408932
1369635_at 11.70724 11.56687 11.620168 11.729076 11.498455 11.532984 11.65277 11.628973 11.67948 11.496427 11.702245 11.7186575
1369636_at 12.307408 12.238291 12.26385 12.24865 12.159362 12.067709 12.196632 12.22529 12.178593 12.027735 12.224225 12.165973
1369637_at 5.411029 5.3838205 5.1892967 5.113896 5.308547 5.0482216 5.4433994 4.9752913 5.0177984 5.039342 4.950953 4.9802485
1369638_at 5.7918987 5.654546 5.6022954 5.651711 5.6995254 5.786884 5.1529083 5.5130816 5.655371 5.670939 5.518958 5.652544
1369639_at 4.083951 4.00006 4.1604934 4.032899 4.066908 3.8863637 3.9472883 3.8163457 4.102346 4.0460057 3.8912113 4.1397357
1369640_at 5.6460934 5.4226046 5.725741 5.627369 5.708867 5.830581 5.720359 5.8043475 6.0688252 5.878375 5.6201954 5.909573
1369641_at 7.195463 7.441423 7.434724 7.1947503 7.2343135 7.381959 7.679319 7.2640805 7.5177636 7.932044 7.6501193 7.412667
1369642_at 6.6057606 6.6958127 6.8019567 6.6853194 6.5549145 6.7134438 6.932013 6.9218493 6.8935914 6.956418 7.041469 7.0739822
1369643_a_at 6.337527 6.4922104 6.4282 6.5058017 6.5246663 6.318007 6.1542897 6.6750965 6.8502836 6.5159974 6.3272605 6.348547
1369644_at 8.666677 8.66722 8.682862 8.6391945 8.759976 8.614104 8.254258 8.579144 8.86648 8.665534 8.644772 8.644932
1369645_at 4.1780367 4.3303957 4.2833834 4.27075 4.174073 4.1990476 4.124009 4.101474 4.164401 4.159368 4.348342 4.2482615
1369646_at 3.9220643 4.0401807 3.862493 3.9140258 3.8718257 4.0316095 3.792935 3.876319 3.866635 3.7542121 3.911408 3.8219552
1369647_at 6.1035905 6.2985215 6.082921 6.1735063 6.3330135 6.145672 6.1952586 6.061308 6.1477695 6.129951 6.0385213 6.2791314
1369648_at 6.379702 6.490982 6.3950186 6.4498854 6.519541 6.5042 6.206825 6.4513717 6.6678553 6.4164753 6.3967824 6.465403
1369649_at 5.221096 5.2071495 5.163193 5.2898803 5.3232574 5.4885235 5.0150433 5.3335385 5.3286176 5.138062 5.2306604 5.356647
1369650_at 7.004283 6.8914557 6.940872 7.089365 7.119955 7.1558633 7.163424 7.3643847 7.173004 7.187111 7.0949125 7.3484535
1369651_at 5.2778463 5.4523478 5.4412003 5.384217 5.579154 5.1407075 5.57787 5.2663603 5.4222546 5.1536546 5.1358395 5.2457814
1369652_at 3.7739067 3.7109027 3.7204008 3.8628666 3.822597 3.8004644 3.8016899 3.9302957 3.9144616 3.8474083 3.7615683 3.8816109
1369653_at 6.9888935 7.012062 7.0518904 7.224241 7.091942 7.059288 7.2686973 7.2158375 7.2615414 6.9778666 7.280986 7.135087
1369654_at 10.089768 9.957784 10.00071 10.216641 10.14448 10.2125225 10.281992 10.598905 10.426124 10.206191 10.604172 10.554713
1369655_at 7.5599227 7.6134806 7.991136 7.595011 7.820558 7.3699484 7.9709134 7.6438017 7.584961 7.010924 7.237548 7.738213
1369656_at 6.5637136 6.7346406 6.8834853 6.528431 6.88966 6.809077 6.917354 6.7407913 6.770267 6.874729 7.2544117 7.027151
1369657_at 4.0240974 4.23015 4.1789947 4.1023126 3.8903096 4.019979 4.0926423 4.136846 4.1352677 4.053795 3.9563332 4.1625996
1369658_at 8.690237 8.602928 8.82368 8.456324 8.597697 8.6821165 9.078732 8.574 8.445143 8.671257 8.470496 8.545025
1369659_at 5.809155 5.965396 5.830367 5.648459 5.6889405 5.549306 5.984676 5.944472 6.045618 5.5887885 5.928504 5.9198766
1369660_at 4.835535 4.831397 5.028763 4.563145 4.7270746 4.5423603 4.5944157 4.5004263 4.5663576 5.0469 4.6682606 4.4782825
1369661_at 7.7366443 7.8557367 7.7221227 8.008984 7.835502 7.841215 7.811873 7.782888 7.8353934 7.6254506 7.9223704 7.7800784
1369662_at 3.5987217 3.5875368 3.4297142 3.5752287 3.5404735 3.4497495 3.5097404 3.5852497 3.542757 3.4969754 3.455685 3.511289
1369663_at 8.750483 6.130581 9.951196 9.3860035 8.213732 8.910507 8.7314625 10.087746 9.000017 9.172512 9.963339 10.162692
1369664_at 10.13608 10.742884 10.518508 9.692579 10.961974 10.9204645 10.64758 10.379174 11.241989 9.787353 10.503652 10.512136
1369665_a_at 7.5318627 7.4290767 7.3243117 7.340261 7.401554 7.7788296 7.410486 7.0601053 7.2927136 6.740183 7.7965364 7.1713276
1369666_at 6.0048175 6.154484 6.054483 5.8236585 5.9034443 6.250395 5.93097 6.1596785 6.0566936 5.848519 6.1934433 6.050408
1369667_at 6.601955 6.5903864 6.5773907 6.820426 6.141452 6.6523514 6.8172283 6.778738 6.745809 6.7713165 6.817062 6.808289
1369668_x_at 3.7474303 3.951905 3.8852565 3.8062274 3.7419343 3.7615585 3.7718318 3.848726 3.8068302 3.8612688 3.8049898 3.9095473
1369669_at 7.8008256 7.465689 7.741984 8.073141 7.9064007 8.048277 7.895091 8.309621 7.934762 7.856029 8.194319 7.932717
1369670_at 5.0254474 5.3404727 4.9709964 4.9548283 5.070725 4.951067 5.04791 5.0489492 4.929639 4.81882 4.8984623 4.906257
1369671_at 12.466378 12.435616 12.515648 12.37764 12.246428 12.325633 12.083084 12.224871 12.141975 11.747746 12.024859 12.045765
1369672_at 6.3129587 6.38736 6.4005303 6.627713 6.3258514 6.3753314 6.443903 6.2393255 6.6200743 6.390718 6.355139 6.5700645
1369673_at 3.9781406 4.330305 3.9292216 4.6020417 4.5252886 4.150737 4.000936 3.9204714 4.399639 3.9043477 4.957424 4.134465
1369674_at 3.586092 4.681125 3.7831526 5.2016535 4.6762557 3.7116075 3.7138913 3.688892 5.209527 3.6964574 5.795533 3.7815173
1369675_at 6.4409504 6.3640847 6.343811 6.750327 6.6329937 6.49154 6.518515 6.621493 6.5057173 6.400748 6.2563148 6.3794475
1369676_at 7.077915 6.9895196 6.913975 7.1350465 7.2446094 7.001302 6.4198112 7.3408504 7.2498164 6.8640885 7.2478127 7.1988225
1369677_at 3.3887303 3.685883 3.5756474 3.5970962 3.6387658 3.7946968 3.5778408 3.6644337 3.597965 3.7929454 3.685583 3.5465798
1369678_a_at 7.5007143 7.5785227 7.5625296 7.6339912 7.8927855 7.58673 6.752953 7.795688 7.924813 7.6009884 7.8938456 7.9665155
1369679_a_at 9.450243 9.454538 9.298851 9.45187 9.546942 9.325456 8.461172 9.325858 9.453441 9.394517 9.583925 9.51163
1369680_at 5.0561795 5.0979686 5.052619 5.004902 5.147607 4.7743 5.096979 5.102316 5.0407352 5.0393324 4.9435434 5.0811634
1369681_at 4.676168 4.7742033 4.6151323 4.6010346 4.697548 4.5221963 4.8313375 4.6011105 4.6234264 4.4048347 4.375191 4.402602
1369682_at 7.077208 6.8195577 6.747746 7.157094 6.982823 6.829771 6.828946 6.913354 6.980322 6.9182587 6.8207645 7.252536
1369683_at 6.630209 6.4718013 6.1919203 6.7751236 6.5724354 6.2866387 6.728846 6.7294183 6.500893 6.461589 6.4602923 6.531941
1369684_at 4.839795 4.8381877 4.7806416 5.1014676 4.924261 4.926083 4.955839 4.924995 4.9288583 4.897256 4.7714605 4.917244
1369685_at 3.8111253 3.7885244 3.9801779 3.9638834 3.960712 3.925775 3.8379874 3.7915938 3.8779786 3.7604396 3.909543 3.9720483
1369686_at 4.4707093 4.4322424 4.28644 4.223945 4.339521 4.2863717 4.3835526 4.2763877 4.4662685 4.3497696 4.3221836 4.2209015
1369687_at 4.450205 4.303443 4.4331393 4.134678 4.3599195 4.3263335 4.321442 4.3564057 4.282093 4.45855 4.3337297 4.412218
1369688_s_at 5.224093 5.2552986 5.0596094 5.3656344 5.28713 5.443249 5.246671 5.166411 5.1788735 5.2383795 5.3010993 5.3967595
1369689_at 6.492323 6.5584083 6.504445 6.79086 6.6151886 6.732341 6.816404 6.887897 6.7514997 6.826168 6.6524105 6.8426666
1369690_at 6.9039183 6.941054 7.105309 6.9428396 6.9061403 6.7019763 6.6827946 7.2136497 6.964461 7.2522607 6.864803 7.0078573
1369691_at 5.1081123 5.1009502 4.921936 4.893859 5.0179596 5.0747814 4.8019314 4.7217665 4.953264 5.098038 5.128455 5.1003485
1369692_at 3.800161 3.9378448 3.8247721 3.8353713 3.768626 3.8812642 3.7661521 3.8472867 3.8452308 3.8007357 3.9204588 3.720533
1369693_a_at 5.566392 4.9864597 5.1466384 5.327167 5.4265976 5.657868 5.276018 5.416625 5.553049 5.00141 5.2558994 5.141623
1369694_at 3.6037896 3.6477818 3.5265737 3.5619473 3.4634967 3.6723368 3.3968675 3.559788 3.5887187 3.5718 3.5669596 3.5480704
1369695_at 4.4975777 4.4344316 4.490234 4.4593983 4.4322867 4.329335 4.2713933 4.339574 4.3988156 4.308309 4.4542284 4.20874
1369696_at 3.8238697 3.998469 3.8412728 3.895358 3.9541426 3.9680023 3.5920312 3.9050376 3.9990997 4.007591 3.6841536 3.8934844
1369697_at 4.514708 4.262257 4.3228664 4.0846124 4.0823035 4.1219363 4.1980104 4.23864 4.178212 4.044534 4.1706114 4.432424
1369698_at 4.86381 4.9748316 4.8412237 4.7862563 4.781291 4.969199 5.2206483 4.7188396 4.9648123 7.353804 4.9835787 4.857068
1369699_at 5.0575266 4.970216 5.2091455 4.980522 5.135119 4.8926525 5.491419 5.0519886 5.0617714 5.091771 5.0779448 4.930993
1369700_at 6.016231 6.233416 5.967841 6.060977 6.007151 6.1249995 6.005374 6.276986 6.1736765 5.9545097 6.077735 6.2913246
1369701_at 12.344523 12.339675 12.410304 12.432858 12.319298 12.458068 12.150763 12.428535 12.182844 12.255248 12.205221 12.231126
1369702_at 6.4670587 6.5944586 6.878006 6.6024833 6.523167 6.376479 7.1989064 6.4047046 6.8103404 6.532328 6.5595827 6.7253203
1369703_at 7.555859 7.5033 7.5002413 7.6662874 7.6992817 7.6478114 6.9884133 7.871411 7.598754 7.6599298 7.780829 7.449213
1369704_at 6.7180443 6.6656146 6.7065115 6.430027 6.584252 6.2503495 6.7782326 6.352483 6.318052 6.6908035 6.561126 6.3702106
1369705_at 5.2610407 5.2504234 5.383715 5.288124 5.446273 5.286622 5.539047 5.2909565 5.234877 5.2799773 5.1516676 5.328813
1369706_at 3.9707637 4.071307 4.064473 3.8503783 4.06235 3.917152 4.1654406 3.9795291 4.028222 3.9102826 3.9135554 3.7135642
1369707_at 4.2375674 4.5646563 4.5753384 4.5262375 4.5111847 4.659581 4.919717 4.588574 4.4035397 4.3172135 4.659193 4.557938
1369708_a_at 5.33815 5.523958 5.6650085 5.198649 5.3289404 5.383017 5.4399357 5.3615026 5.4002213 5.2861805 5.2568097 5.41181
1369709_at 4.285513 4.4018307 4.2836475 4.296297 4.5470653 4.355527 4.1378045 4.3090568 4.2689857 4.17638 4.3031306 4.24061
1369710_a_at 3.552065 3.587997 3.656818 3.678151 3.5783694 3.5909896 3.7227283 3.6108472 3.6411185 3.6761467 3.6795266 3.7350433
1369711_at 5.4036236 5.524589 5.2743535 4.926109 5.147109 4.947582 5.191925 5.2078085 5.2988586 5.2942963 5.054448 5.2303185
1369712_at 6.7943826 6.649912 7.006942 6.875446 6.963515 6.8808303 7.182843 6.996664 6.9307365 7.004904 6.903452 7.0949736
1369713_at 5.940333 6.314724 6.0938907 5.974655 6.0551195 6.009772 6.0592427 5.953716 6.092263 6.0756297 5.8157873 6.0863376
1369714_at 6.6935787 6.611288 6.664738 6.74576 6.790236 6.8695974 6.8232245 6.8876734 6.664906 6.946098 6.8528337 6.8318167
1369715_at 4.2618904 4.41811 4.445591 4.5197225 4.299252 4.391753 4.209875 4.2794766 4.329493 4.191282 4.414623 4.385348
1369716_s_at 9.513098 9.7128105 9.54615 9.819122 9.692602 10.035758 9.801923 9.9654665 9.62537 8.943512 9.862946 9.323383
1369717_at 4.5942373 4.572517 4.6577716 4.44312 4.4494677 4.3153844 4.4851313 4.3840027 4.446503 4.4427032 4.214945 4.4483414
1369718_at 8.340193 8.1978 7.9120197 8.498097 8.665025 8.59049 9.724509 8.599331 8.354238 8.269643 8.237636 8.461207
1369719_at 3.2630181 3.3340068 3.2662992 3.370824 3.2057364 3.2302005 3.35909 3.2706347 3.2962408 3.2120209 3.329717 3.2617178
1369720_at 9.297994 9.354777 9.333697 9.308038 9.5832815 9.4179735 9.196652 9.536477 9.539131 8.371754 9.170827 9.299451
1369721_at 4.85921 4.9947033 4.8872666 5.104181 5.3232574 4.8448243 4.8847575 5.086305 5.363037 4.846733 5.029053 5.008685
1369722_a_at 8.073462 7.929749 8.04969 8.197735 7.9039154 8.047114 7.9873147 8.13369 7.9402256 7.619409 7.858565 7.8519025
1369723_at 7.319812 7.167815 7.224605 7.4229774 7.268374 7.339648 7.1409345 7.3077164 7.1304626 7.045142 7.0312085 7.0070252
1369724_at 5.4846783 5.505245 5.5483637 5.5016527 5.4184875 5.2564573 5.4894037 5.33319 5.3603263 5.363737 5.297351 5.629156
1369725_at 7.454642 7.559333 7.451415 7.411943 7.550661 7.8751755 7.458925 7.47939 7.548059 7.6900644 7.401129 7.627687
1369726_at 8.152468 8.327495 8.181315 8.595723 8.372634 7.8506002 8.657583 8.182798 8.236725 8.751362 8.316364 8.383326
1369727_at 13.731672 13.673676 13.842926 13.65196 13.716208 13.698323 13.786373 13.712112 13.609713 13.69764 13.714557 13.779979
1369728_at 5.1461606 5.194482 5.3752236 5.4293327 5.3928704 5.410242 5.2567115 5.3342094 5.2433157 4.8986588 5.1114907 5.2633657
1369729_at 7.8082833 8.383358 8.593121 8.413858 8.501551 8.402428 8.409975 8.489323 8.6206455 8.72315 8.560064 9.056492
1369730_a_at 4.991804 5.129232 5.0315614 5.0822983 5.0354986 4.848998 4.8406672 4.7190323 4.899671 4.822569 4.7622037 4.917772
1369731_at 3.6696749 3.5366611 3.5085785 3.4160929 3.4157133 3.5212665 3.589195 3.3020687 3.4432752 3.4486697 3.5344737 3.4750137
1369732_a_at 4.7258167 4.575488 4.627078 4.7625737 4.8048086 4.807168 4.7387166 4.690832 4.7839546 4.691156 4.633588 4.664235
1369733_at 8.6588335 8.585409 8.663343 8.71014 8.885621 8.705697 8.959649 8.7423315 8.714588 8.851133 8.545934 8.678978
1369734_at 8.863864 8.954604 8.907629 8.811897 9.1001625 8.966265 8.818895 9.048252 9.000519 8.486622 8.856089 9.045857
1369735_at 6.0697794 5.8495064 6.040465 6.1090956 6.723105 5.9110155 6.3638635 6.245415 6.312218 6.4825377 5.9478154 6.2000213
1369736_at 5.2160983 5.1167936 5.1873546 5.1283045 5.2279754 5.2332335 5.441863 5.301287 5.141918 5.405187 4.974791 5.2134204
1369737_at 8.743857 8.170528 9.134277 8.794034 8.670945 8.841946 9.313833 8.898877 8.6335 7.7017813 8.193039 8.557327
1369738_s_at 9.23012 9.058659 9.66257 9.552597 9.297735 9.505966 9.669102 9.524431 9.23767 8.518 9.012993 9.364866
1369739_at 4.367317 4.555753 4.4999404 4.468919 4.369687 4.502119 4.277493 4.3185363 4.375756 4.497445 4.675399 4.385438
1369740_at 5.349398 5.482935 5.194248 5.0861664 5.245732 5.1802855 5.2582517 5.0213733 5.082722 5.2580156 5.2695637 5.1470103
1369741_at 5.7732677 5.818698 5.6999154 5.9202027 5.738836 5.7642903 5.8191247 5.7937975 5.9054513 5.7888107 6.044051 5.89105
1369742_at 4.856537 4.9764647 5.01726 4.7040834 4.818773 4.87083 4.832081 4.7593117 4.8901243 4.6688733 4.687878 4.825199
1369743_a_at 8.441093 8.5189295 8.754122 9.032844 8.970573 8.957723 8.285418 9.208387 9.004841 8.376906 9.269484 8.459173
1369744_at 4.6658173 4.698117 4.712769 4.3746142 4.5927277 4.594866 4.5186863 4.4562597 4.304779 4.323439 4.501951 4.4991665
1369745_at 6.611293 6.149872 6.50343 6.5281434 6.349136 6.2017727 6.086835 6.212653 6.3275604 6.3331056 6.3791304 6.2380342
1369746_a_at 11.260277 11.497694 11.51634 11.591383 11.617415 11.287904 10.737163 11.305946 11.340073 10.991191 11.304198 11.477242
1369747_at 6.7535205 6.2874465 6.542656 6.864453 6.2309012 6.684021 6.4582834 6.868802 6.7447143 6.6031666 6.466688 6.791458
1369748_at 3.6824894 3.7611425 3.7273226 3.7041018 3.7538152 3.693284 3.7764316 3.5976071 3.5530958 3.6783361 3.733091 3.608426
1369749_a_at 4.829464 4.6775255 4.660301 4.3812637 4.9227552 4.4303684 4.7412453 4.3958225 4.7164116 4.7201624 4.585173 4.377124
1369750_at 3.865751 4.0213203 4.075349 4.0125046 3.9040878 3.8685732 3.966557 3.9007041 3.9511316 3.93959 3.9206867 3.8323092
1369751_at 4.4816656 4.407248 4.3293605 4.3465915 4.399188 4.1899686 4.3121195 4.1004486 4.284229 4.156933 4.280492 4.045783
1369752_a_at 5.0208445 5.0129757 4.949958 4.948227 4.849559 4.9821615 5.016327 4.967415 4.9991665 4.8503027 5.020611 4.874757
1369753_at 4.271987 4.380393 4.1969347 4.069947 4.169059 4.1834173 4.145696 3.9245656 4.1350403 4.0266047 4.103963 4.053485
1369754_a_at 7.719282 7.7878256 7.730766 7.7617636 7.7496567 7.766121 7.756334 7.757021 7.900177 7.9765387 7.8025846 7.8503485
1369755_at 3.6173754 3.7078786 3.5412178 3.653568 3.8277164 3.6513448 3.8077197 3.665907 3.5977645 3.63495 3.6661906 3.7393389
1369756_a_at 7.5592217 7.612409 7.598769 7.4687657 7.6713314 7.4971137 7.4174185 7.666146 7.7591085 7.958063 7.747784 7.9393396
1369757_at 5.9265337 5.842004 5.910684 6.088287 6.116281 6.120342 6.171378 6.07277 6.249515 5.946528 5.964665 6.0703864
1369758_at 8.0238905 7.8178396 7.720156 8.112949 7.9120474 8.073437 7.83282 8.415688 8.094848 8.861145 8.542037 8.4858465
1369759_at 5.320798 5.342263 5.395982 5.4912415 5.3069496 5.3777905 5.631322 5.470601 5.7047176 8.052607 6.052898 5.908183
1369760_a_at 3.8758628 3.8792179 3.8433125 3.8824878 3.7387142 3.8943915 3.8247635 3.8426063 3.8412406 3.9303064 4.0492086 3.900086
1369761_at 4.3331776 4.3094826 4.128955 3.8751853 4.254473 4.1432805 4.3297396 4.00239 4.1438665 4.078451 3.924299 3.951775
1369762_at 4.0819225 4.023569 3.961857 4.2381544 4.053319 3.9829953 4.1517515 3.975375 3.9090629 3.9849582 4.010867 4.0038137
1369763_at 4.3196397 4.407347 4.3908744 4.479845 4.6578674 4.4947767 4.1898413 4.5258617 4.3765187 4.081895 4.4752636 4.352546
1369764_at 13.142801 13.092264 13.096747 13.167384 13.28177 13.198894 13.105045 13.173171 13.201868 12.89691 13.144775 12.997177
1369765_at 3.634102 3.703461 3.6266177 3.7703738 3.700939 3.68071 3.6707072 3.6633143 3.6099763 3.6382215 3.5359783 3.718943
1369766_at 5.97071 6.1446767 6.2001863 5.89462 6.158493 5.697555 5.8427224 5.7298813 5.8483896 5.8201694 5.7444425 5.6839848
1369767_a_at 4.076008 4.1289225 4.0038805 4.264982 3.9047444 4.3293896 4.528125 4.013981 4.0155478 4.042764 4.0868177 4.0222654
1369768_at 6.196145 6.200062 6.338423 6.2867413 6.2382984 6.257895 6.1544943 6.227463 6.199195 6.243252 6.149441 6.0818443
1369769_at 4.5063777 4.658693 4.6754103 4.6515026 4.5703506 4.6477394 4.7435493 4.570874 4.461977 4.3931 4.4376993 4.6042595
1369770_at 4.329412 4.4124336 4.353958 4.4891787 4.4622865 4.271444 4.2211676 4.3827972 4.4320083 4.6630983 4.497 4.4354763
1369771_at 5.504381 5.5211115 4.9239855 5.529709 5.470559 5.156495 6.136573 5.1688347 5.293296 5.0006733 4.7695045 5.034152
1369772_at 7.3175755 7.2965465 7.4252434 7.5878925 7.3575363 7.718843 7.1284385 7.933594 7.7931614 7.6608095 7.8716116 7.9481955
1369773_at 4.5013137 4.5758476 4.2789564 4.3357034 4.6347127 4.3560514 4.1895885 4.3238783 4.135501 4.23396 4.1690254 4.239049
1369774_at 4.4206467 4.3228602 4.2977624 4.2861586 4.356611 4.3823986 4.778196 4.1767697 4.450383 4.3637857 4.4861035 4.2400312
1369775_at 7.6940427 7.3369665 7.3992906 7.4393315 7.654043 7.519798 7.8795147 7.427348 7.440745 7.493936 7.392805 7.5474257
1369776_a_at 6.8057685 6.6717005 6.7472534 6.6180134 6.689425 6.5152736 6.496408 6.6417966 6.7635303 6.639473 6.659076 6.6396346
1369777_a_at 7.0358157 7.0680356 6.9331007 7.290236 6.944312 7.2890615 6.172185 7.3252444 7.0491424 7.46899 7.016017 6.77508
1369778_at 4.1486006 4.222621 4.029561 4.1716685 4.1005945 4.007165 4.1543827 3.9232934 3.9574769 4.032109 4.0005283 3.942268
1369779_at 5.6552205 5.53933 5.728292 5.7595067 5.779581 5.7520576 5.406038 5.955406 5.846239 5.8464575 5.755076 5.802976
1369780_at 6.686021 6.767355 6.74424 6.5864387 6.7604136 6.4269147 6.598069 6.314508 6.317152 6.6947584 6.4785395 6.365177
1369781_at 4.0507126 4.1629205 4.0348806 3.898509 3.9887135 3.952785 3.9070594 3.9433327 3.8315272 3.8468664 3.971252 3.7558558
1369782_a_at 6.2576733 6.05094 6.3178377 6.2191453 6.0616 5.9649525 6.3238916 6.0253696 6.2773232 6.1325765 6.3342037 5.987815
1369783_a_at 4.717929 4.543109 4.706002 4.9034886 4.806784 4.64086 4.571722 4.799188 4.6433263 5.8632064 5.298976 5.016995
1369784_at 3.8721416 3.8138454 3.8205976 3.8414 3.9250138 3.9806945 3.8734503 3.9169736 3.714253 3.7174466 3.965053 3.7924771
1369785_at 7.875007 7.8704925 7.643892 7.7999225 8.334123 7.7085133 8.114664 8.166409 8.08412 7.618599 7.8157263 8.031506
1369786_at 6.650472 6.728952 6.390572 6.384294 6.406235 6.5995812 6.6243615 6.386615 6.4601154 6.443825 6.3163495 6.5244246
1369787_at 3.778564 3.904217 3.9663744 3.9407904 3.958931 3.9473503 4.181059 3.825115 3.9463902 3.8570342 3.9391189 3.7429717
1369788_s_at 8.080028 6.514367 6.5585604 7.9998894 7.132654 6.979074 7.0232954 7.944469 6.8179345 8.326958 7.4787726 7.146868
1369789_at 3.5682056 3.5020592 3.44886 3.5029862 3.4478438 3.43551 3.961232 3.6875834 3.446578 3.575413 3.4502335 3.397747
1369790_at 11.135134 11.7305765 12.029333 11.1210165 12.237988 12.107875 11.930387 12.246637 11.746002 11.26917 11.027941 11.76184
1369791_at 7.8512273 7.734537 7.909932 7.8909597 7.985267 7.901369 8.192717 7.9618034 7.7587767 7.712595 7.6128435 7.6981235
1369792_at 5.884173 6.2280116 6.1023965 5.765346 5.9852915 5.930781 6.1541734 6.029795 5.9781938 5.7985373 5.8817782 5.7966423
1369793_a_at 4.386469 4.336423 4.236391 4.267679 4.3676176 4.284222 4.2783356 4.3361607 4.2674503 4.2812624 4.1996584 4.1604424
1369794_a_at 4.923204 4.9605293 4.83817 4.9024425 4.6713743 4.916984 5.00343 4.668526 4.8307004 4.8521047 4.7120233 4.9013805
1369795_at 4.1479034 4.2108254 4.2337885 4.226864 4.277662 4.2172446 4.350093 4.225644 4.1950955 4.2371006 4.127225 4.268847
1369796_at 5.3991594 4.755966 5.3868494 4.9191437 5.19563 5.020412 5.218029 4.9039965 4.9154515 5.032785 4.951895 4.821493
1369797_at 4.278931 4.3917904 4.3465137 4.2260714 4.2329903 4.1871414 4.3287373 4.138835 4.1801443 4.1946263 4.2902203 4.2870626
1369798_at 4.783494 4.8073153 4.807002 4.816758 4.804369 4.794012 4.618756 4.8510847 4.7558117 4.6633663 4.6198807 4.5789394
1369799_at 10.626878 10.458952 10.435222 10.64626 10.437918 10.579525 10.427776 10.420732 10.186771 10.017951 10.142616 10.403694
1369800_at 3.8758628 4.1629205 4.0369787 4.2805777 3.8549752 3.9518006 3.8891726 3.962385 4.117223 3.7702432 4.095022 3.8820164
1369801_at 5.1283007 4.8765955 5.2658935 5.0137215 4.974066 4.8732452 5.1459723 5.2073503 5.06631 4.918913 4.833976 4.997048
1369802_at 3.8975806 4.0036144 4.018756 3.783997 3.9440262 3.9528658 3.8362167 3.962385 3.7786381 3.979502 4.088311 3.8733203
1369803_at 4.5710406 4.7324057 4.4752407 4.5193024 4.556383 4.5714226 4.5929775 4.613137 4.617131 4.5819225 4.5442476 4.604754
1369804_a_at 4.8157783 4.7544775 4.789777 5.1207695 4.709824 4.7237444 4.8339205 4.7137423 5.0392838 4.903803 5.136331 4.9545174
1369805_at 4.1741943 4.2491646 4.2250133 4.2741485 4.2561383 4.141985 4.0200534 4.18659 4.3155794 4.24092 4.2027407 3.9999893
1369806_at 4.9805145 4.9411726 4.9891753 5.0000467 5.042308 5.173469 4.9024806 5.154416 4.955426 4.7706566 4.939739 5.0402822
1369807_at 4.709593 4.969738 4.819656 4.709607 5.099142 4.506246 4.7659163 4.695894 4.6378756 4.475682 4.5665565 4.512437
1369808_at 5.6376834 5.4779363 5.6070075 4.9434342 5.4048343 4.887146 5.4184213 4.9429345 4.9742136 5.0471425 4.7546153 4.8425274
1369809_at 5.0708203 5.1096287 5.2115183 4.9850893 4.9722447 4.912554 5.1269054 4.895471 5.07016 5.060466 4.9375677 4.9452915
1369810_at 6.443839 6.5721097 6.4529767 6.838813 6.543552 6.5156603 6.8027325 6.749468 6.5229044 6.3475523 6.494847 6.46919
1369811_at 5.255535 5.3297434 5.4116554 5.080124 5.1768465 5.206753 5.114649 5.1326027 4.945798 4.998706 5.2066326 5.0069537
1369812_at 5.9954815 6.0681334 6.208868 6.1963243 6.18637 6.186398 5.8954988 6.1948695 6.2215796 6.011398 6.241294 6.3566465
1369813_at 6.3752337 6.313982 6.515087 6.647005 6.5055466 6.500431 6.9021983 6.5968175 6.5869694 6.183796 6.444915 6.4838104
1369814_at 4.868892 4.7656884 4.737297 4.6820207 4.6053214 4.64247 4.6681395 4.5833464 4.595253 4.78196 4.764685 4.716546
1369815_at 5.9054093 5.9171915 5.946808 5.9102387 5.918462 6.0609894 6.049027 5.7451305 6.141965 5.8824363 6.033867 5.5855184
1369816_at 4.6879687 4.526647 4.8484907 4.798756 4.6992 4.729409 4.747833 4.3984904 4.6003723 4.467968 4.430333 4.706413
1369817_at 4.440955 4.590896 4.4433055 4.3341827 4.441748 4.5611844 4.44363 4.035022 4.4126434 4.0348177 4.2287126 4.392663
1369818_at 4.709593 4.9712625 4.880025 4.7527103 4.9070253 4.947051 5.1853557 4.6441603 4.6770015 4.4619064 4.67063 4.68898
1369819_at 5.1238914 5.1361895 5.0831633 4.8526254 4.9237285 5.098968 4.7645473 4.8585663 4.899491 4.751841 5.2186637 4.9542546
1369820_at 4.2456083 4.242589 4.202999 4.34344 4.2053895 4.1714687 4.1522226 4.388636 4.1829824 4.2205324 4.260257 4.3945303
1369821_a_at 4.574445 4.297334 4.366503 4.499854 4.4725323 4.494356 4.9128194 4.5351615 4.6296043 4.4957294 4.54111 4.692689
1369822_at 4.562128 4.560492 4.405546 4.470584 4.515357 4.518304 4.282854 4.34512 4.392316 4.40522 4.5690184 4.6150713
1369823_at 5.1726313 4.986477 5.188505 4.890377 4.8197546 5.0171204 5.217784 4.864685 4.995496 5.0635433 5.043388 4.871275
1369824_at 4.816881 4.756974 4.5037937 4.7721105 4.699006 4.9052677 5.095955 4.6813555 4.672595 4.517622 4.462308 4.5985813
1369825_at 5.261157 5.1864324 5.4125586 5.054485 5.263834 5.3706107 5.1357384 5.04539 5.2589564 4.9983635 5.181551 5.194771
1369826_at 5.994448 6.192714 6.156024 6.264284 6.207556 6.125792 6.0241404 6.3607554 6.3424277 6.373045 6.365056 6.1870003
1369827_at 5.6880226 5.732977 5.8926544 5.764574 5.5097046 5.73127 5.6903353 5.545351 5.4845724 5.3622704 5.4474053 5.7755704
1369828_at 6.0114307 6.1631856 5.9432325 6.158891 6.103057 6.2170753 6.0399 5.9993277 5.9734354 6.187456 6.132099 6.0383396
1369829_at 5.312249 5.337122 5.2369003 5.217033 5.2495575 5.244113 5.022018 5.098312 5.0504436 5.1015534 5.1442423 5.0456047
1369830_at 4.5457067 4.6459665 4.3967967 4.669911 4.4898458 4.61021 4.642497 4.6499076 4.4046483 4.5213165 4.7714686 4.5316234
1369831_at 5.859336 6.1462 6.030099 5.7021 5.8210526 5.76289 6.072449 5.4678497 5.565111 6.0263352 5.5158052 5.5794344
1369832_at 6.1464252 6.326416 6.226616 6.223647 6.212562 5.9430165 6.253132 6.0157957 5.8608913 5.939848 6.1197515 5.708696
1369833_at 4.5820107 4.562074 4.8860445 4.3878374 4.5159316 4.7093983 4.3674736 4.473103 4.695561 4.4039025 4.6057405 4.4540796
1369834_at 7.1463456 6.8943243 7.318315 7.2963204 6.715431 6.968753 7.10315 7.142682 6.9273243 7.1829643 7.1041718 7.3062425
1369835_at 6.33027 6.6283474 6.4364977 6.207737 6.3558807 6.2536597 6.2761517 6.4919252 6.4099646 6.16499 6.210544 6.327051
1369836_at 6.5450425 7.167438 6.9364743 6.5696607 6.6723013 6.670014 7.309709 6.5343213 6.8531456 6.9585586 6.6901684 6.566972
1369837_at 12.418849 12.230842 12.378692 12.3601265 12.299852 12.236305 11.881485 12.571224 12.21199 10.861037 11.672718 11.796577
1369838_at 4.049038 4.1903224 4.2106714 4.405469 3.9873936 4.1882668 4.031189 4.1168714 4.175007 4.220449 4.2072053 4.304769
1369839_at 4.868925 4.7220592 4.8526974 4.9068375 4.833461 4.923293 4.8567085 4.880346 4.75379 4.7984304 4.8000307 4.7586346
1369840_at 9.803242 9.745479 9.53169 8.412422 7.959219 9.0213785 9.5979805 6.740653 8.866022 10.925964 9.276324 9.754646
1369841_at 3.5552664 3.594747 3.6655385 3.515798 3.6081247 3.7663553 3.5903723 3.5176632 3.4971828 3.4699824 3.697892 3.6682692
1369842_at 3.7333915 3.9496696 3.9545171 3.8010862 4.0698624 3.8664043 3.8670087 3.969752 3.7465575 4.031703 3.8366847 4.0895376
1369843_at 4.8105803 4.9861593 4.783499 4.4249663 5.0520477 4.565814 4.773 4.570874 4.723393 4.7546964 4.578476 4.70199
1369844_at 4.2195883 4.4501696 4.415493 4.2655754 4.2933016 4.2315416 4.163486 4.1402884 4.3800497 4.303772 4.0907793 4.268482
1369845_at 6.2083826 6.064036 6.216583 5.785897 5.823044 5.6066375 6.4765487 5.373636 5.6761208 5.599333 5.7010603 5.5925665
1369846_at 3.3452637 3.4794693 3.431294 3.6038792 3.3666804 3.3998086 3.6767962 3.4128468 3.4403546 3.4580913 3.378329 3.494638
1369847_at 6.079573 6.004605 6.0742526 5.8030133 6.042618 6.038622 5.9631023 6.0840797 6.209183 5.8853283 6.1134486 6.0961037
1369848_at 3.6154943 3.6203465 3.6573434 3.6635153 3.5653596 3.6201982 3.7302408 3.7068474 3.6682591 3.5181775 3.5613146 3.7186284
1369849_at 5.040447 5.1654677 5.2257905 5.2110367 5.1074314 5.2537746 5.2817197 5.1292973 5.1862106 5.0130005 5.266733 5.1134653
1369850_at 5.5953693 5.427849 5.7148657 6.260335 6.0088296 6.0784283 5.7339067 6.2255282 6.2480946 6.587235 6.545131 6.6550226
1369851_at 7.3369393 7.3627787 7.3060117 7.490802 7.2439146 7.347002 7.290286 7.471591 7.5226545 7.61098 7.3101377 7.3205476
1369852_at 12.069624 11.979892 12.039329 12.110049 12.033364 12.058979 11.826242 12.125688 11.857642 11.635223 11.679159 11.827591
1369853_at 5.262367 5.219914 5.23398 4.999086 5.0007825 5.0404983 5.1916747 4.982794 5.002836 5.2874227 5.035618 4.9728622
1369854_a_at 8.282441 8.559566 8.117053 8.271183 8.506258 7.9786 8.1283455 8.701042 8.208235 8.524254 8.164334 8.331401
1369855_at 3.5665941 3.6769278 3.7654507 3.6150274 3.7450578 3.650205 3.9105887 3.7552373 3.7054274 3.6541946 3.6767745 3.8058798
1369856_at 5.0875425 5.1175165 5.0633726 5.0017405 4.937397 5.0124702 5.09001 5.064088 4.96695 4.8207774 4.946472 4.8297315
1369857_a_at 6.202439 6.319411 6.384778 6.158427 6.214746 6.1572556 6.226732 6.03306 6.0157847 6.2133 6.070379 6.275854
1369858_at 5.0835757 5.2105384 5.010388 5.125896 5.062899 5.2000847 5.0656466 5.0087376 4.838073 5.1712837 4.847618 5.217828
1369859_at 4.42029 4.593906 4.2760243 4.3913455 4.514599 4.3736343 4.5648613 4.3361607 4.3507137 4.3661814 4.2413206 4.4152308
1369860_a_at 5.059307 5.1977806 5.0563793 5.0523195 5.2746754 5.159959 4.930952 4.904463 5.2447014 5.170081 5.024683 4.9838676
1369861_at 4.792727 4.923452 4.8674173 4.5776634 4.74174 4.678851 4.79065 4.79172 4.8140774 4.570579 4.6290855 4.6937923
1369862_at 4.377088 4.429655 4.4291964 4.3339424 4.2892256 4.2546144 4.617156 4.314554 4.510703 4.184234 4.3208594 4.210835
1369863_at 8.290709 8.56861 7.894865 8.340794 6.8972626 7.886922 8.358477 7.909283 8.299593 9.303947 8.880362 8.899497
1369864_a_at 9.845091 10.555502 11.5868635 10.180503 10.278372 10.93786 10.753689 12.000169 11.195501 8.536657 9.133032 10.6565895
1369865_at 4.2957473 4.3539133 4.4215603 4.294757 4.4159365 4.428082 4.2007184 4.3509417 4.323433 4.223438 4.304224 4.185801
1369866_at 4.585963 4.6129527 4.367751 4.554929 4.6035767 4.4935718 4.6074624 4.6174264 4.5857096 4.6011586 4.6100793 4.5027575
1369867_at 6.1831493 5.787992 5.8239956 6.410967 6.7218785 5.8748817 5.4848757 5.663636 5.730263 4.9960766 5.7386703 5.2607274
1369868_at 10.032934 10.136772 10.183083 10.070106 10.300718 10.191608 9.922298 10.358233 10.337488 10.032747 10.060449 10.043027
1369869_at 4.048386 4.0522456 3.9942136 3.8579726 4.1158524 4.0420427 4.1311755 4.1515026 3.9585412 4.0869303 3.8706858 3.9501674
1369870_at 7.348377 7.5786066 7.3441935 7.502878 7.3484855 7.4493523 7.3054075 7.3863297 7.538879 7.751407 7.5293274 7.528647
1369871_at 3.6230948 3.6410723 3.6791933 3.6169946 3.7789218 3.6320112 3.6621091 3.5411875 3.4917717 3.732808 3.6850696 3.712894
1369872_a_at 4.3670597 4.6278915 4.550248 4.496991 4.442325 4.487527 4.338062 4.5514507 4.403447 4.532134 4.7168436 4.58183
1369873_at 4.80884 4.7307434 4.8962407 4.798212 4.8485913 4.7123375 4.5989223 4.7044272 4.763976 4.749307 4.906188 4.9543624
1369874_at 5.467469 5.4446177 5.3120337 5.054461 5.5347695 5.0873833 5.3305616 5.0703526 5.2689896 5.523741 5.1732616 5.0973406
1369875_at 5.1935005 5.214819 5.1058264 4.9869585 5.1569986 4.9648075 5.456916 4.980236 5.123661 4.982459 5.141864 4.7855444
1369876_at 3.8828204 3.9891782 4.016746 3.7371294 3.8522294 3.800809 3.864984 3.7232504 3.7939446 3.892288 3.8878624 3.8074098
1369877_at 4.7856536 4.8123617 4.6038713 4.7730646 4.8037686 4.9121156 5.172646 4.5414095 4.635807 4.8289475 4.6333833 4.5511217
1369878_at 4.4735785 4.317268 4.3785954 4.409998 4.3946085 4.5001793 4.1276565 4.4480867 4.59449 4.5267577 4.566384 4.2863736
1369879_a_at 13.026121 12.938021 13.033688 12.910286 12.964425 12.91966 12.725544 12.968978 12.926915 12.9051075 12.916657 13.000478
1369880_at 4.342943 4.329822 4.375435 4.392623 4.4626646 4.405098 4.400536 4.3367214 4.2649226 4.3075204 4.4552317 4.4665413
1369881_at 4.9264555 4.743472 5.040052 5.12953 5.0689335 4.69792 4.5545626 4.8402996 4.929246 4.7969685 4.870431 4.8901987
1369882_at 4.5855646 4.6172776 4.6245337 4.719072 4.6642437 4.7008624 4.8398976 4.5578012 4.6344633 4.7154636 4.6710567 4.513306
1369883_at 3.84636 3.8533587 3.6791933 3.633555 3.668171 3.5446725 3.7225308 3.6145687 3.7299273 3.747117 3.585056 3.6057332
1369884_at 4.957442 5.0395417 4.8919826 4.999086 5.072621 4.9295187 4.9278307 4.821907 4.976037 4.850619 4.894082 4.7042384
1369885_at 5.625995 5.7585297 5.5613074 5.6648173 5.4450994 5.5679345 5.6364155 5.5588655 5.5627174 5.6445827 5.711425 5.7283297
1369886_a_at 5.980537 5.99332 5.9708405 5.8944616 5.7901473 5.9994965 5.6796103 5.9255514 5.8735895 5.5324264 5.72349 5.9374886
1369887_at 4.5155773 4.5983214 4.4928083 4.587495 4.508469 4.387594 4.344509 4.6267223 4.3953238 4.4517903 4.554501 4.5378823
1369888_at 4.218982 4.242695 4.159961 4.1511607 4.235243 4.2249527 4.262935 4.156247 4.277937 4.0561666 4.284258 4.1915483
1369889_at 4.392727 4.4266872 4.38414 4.2180433 4.4739485 4.3895617 4.203828 4.328377 4.252598 4.286477 4.425333 4.242073
1369890_at 3.2254176 3.199092 3.1673167 3.2486424 3.2883546 3.1626127 3.2459786 3.055742 3.3581593 3.261764 3.1873627 3.205147
1369891_at 5.3498516 5.1077013 5.2925467 5.3660398 5.2975774 5.429286 4.900278 5.303159 5.26808 5.3024917 5.416695 5.242218
1369892_at 3.5077918 3.5607932 3.5482452 3.6373017 3.501272 3.523798 3.5453136 3.3834167 3.5329986 3.619168 3.5122888 3.527049
1369893_at 4.674409 4.633914 4.619707 4.8281555 4.745925 4.792144 4.7725573 4.672703 4.771236 4.7470055 4.7409935 4.628434
1369894_at 3.244856 3.275151 3.229415 3.3894992 3.1638672 3.3103788 3.258648 3.323732 3.250012 3.2000532 3.303699 3.222235
1369895_s_at 6.6240234 6.4662952 6.47443 6.325699 6.3153596 6.470715 6.453512 6.2873464 6.3312044 6.24615 6.2676725 6.512205
1369896_s_at 7.112869 7.1258636 6.9506636 7.2373695 7.013523 6.938259 6.8415136 7.3745956 7.2612195 7.254689 7.068328 7.171868
1369897_s_at 12.448718 12.254888 12.40257 12.415039 12.344693 12.383421 12.325848 12.427355 12.351631 12.45441 12.298918 12.26731
1369898_a_at 4.943001 5.2441335 5.2144265 5.067885 4.9172764 5.0712624 4.752398 4.926914 4.7306957 5.049983 4.95339 4.998835
1369899_s_at 6.0459075 5.722691 5.8030577 6.048985 5.9321218 5.7553687 5.951726 6.221103 5.8938937 5.904216 5.931755 6.1147394
1369900_at 3.9549773 3.9912224 3.9664671 4.0282383 4.030444 4.0012426 4.0457463 3.8188586 3.9938092 3.9959292 3.8984306 4.052969
1369901_at 4.6385403 4.712799 4.4051223 4.6267276 4.7787886 4.529649 4.7349777 4.454871 4.5172586 4.566045 4.469227 4.3704443
1369902_at 7.7179427 7.3214326 7.1804166 7.3654056 7.297266 7.0911274 7.263744 7.1560607 6.7494383 6.9107876 6.586897 6.997103
1369903_at 4.336573 4.594893 4.2498713 4.358433 4.3378253 4.2166038 4.4363 4.248638 4.279814 4.007591 4.5512753 4.331147
1369904_at 5.311469 5.299593 5.258957 4.943162 5.381136 5.0698037 5.0889635 4.948207 4.9793367 5.18874 5.029545 4.929345
1369905_at 3.9188032 3.9872699 3.886445 3.9165926 3.8260612 3.831289 3.7771015 3.7489276 3.891393 4.022568 3.9191434 4.0420017
1369906_s_at 12.18812 12.108504 12.141023 12.107635 12.151893 12.078824 11.967681 11.97675 12.116532 11.749476 11.790769 12.111398
1369907_at 5.719946 5.7473726 5.9175406 5.857114 5.755657 5.8667793 6.021768 5.787241 5.880943 5.6164327 5.683658 5.6774178
1369908_at 3.8447561 3.7708826 3.7876732 3.6163876 4.0362825 3.6676116 3.7499475 3.6953335 3.7609859 3.6835957 3.6731913 3.6126227
1369909_s_at 11.182203 11.0430975 11.025353 11.535268 10.939203 11.379437 10.82923 11.238817 11.239258 10.9101 11.35477 11.274625
1369910_at 4.0991077 4.0903 3.8581252 3.9707065 3.8970656 3.8776565 3.7450042 3.8653138 4.011206 3.9128532 3.889636 4.2552056
1369911_at 5.244453 5.346313 5.0632515 5.2801623 5.122464 5.198681 5.3436155 5.3288693 5.274665 5.2508035 5.3298507 5.3185787
1369912_at 5.9737215 6.108409 5.9591694 5.9443855 6.05668 5.8611536 6.4148636 6.0735803 6.1696477 5.819141 6.222205 6.149931
1369913_at 4.7236853 4.9659805 4.879755 4.805155 4.812645 4.9105387 4.6249304 4.607306 4.6000032 4.8540363 4.6706295 4.801486
1369914_at 3.9010012 4.058363 4.10974 3.8953533 3.9887362 4.0802116 3.861447 3.8495612 3.7790904 4.0949044 3.8852441 3.9840355
1369915_at 7.1386337 7.213727 7.145645 6.8768516 7.1692786 7.0235257 7.0449457 6.8720737 6.885388 7.3095145 6.9993167 6.9342856
1369916_at 5.2900534 5.3335285 5.495011 5.309526 5.3825064 5.511546 5.5606384 5.119157 5.392202 5.348107 5.3014846 5.4168134
1369917_at 5.2381077 5.4681497 5.1911926 5.1362514 5.237676 5.5887246 5.170836 5.049037 5.280873 5.4764085 5.342775 5.4235406
1369918_at 4.0869823 4.1213055 4.013507 3.8285933 3.902533 3.8654573 4.0662317 4.1571627 3.9245896 3.9721377 4.204943 4.054147
1369919_at 5.1043334 5.146797 5.0456653 5.1985946 5.007146 5.335841 5.2824993 5.2204323 5.2576227 5.175186 5.2303033 5.140279
1369920_at 4.7515416 4.862727 5.016094 4.9293914 4.9017015 4.8221064 4.7896876 4.912704 4.726165 4.85863 4.806713 4.668284
1369921_at 6.522908 6.5228825 6.6647024 6.200476 6.587978 6.5450344 6.132279 6.1495223 6.213119 7.7101073 6.1280212 6.304649
1369922_at 8.625072 8.606596 8.573814 8.774583 8.549677 8.626186 8.550527 8.66239 8.606995 8.711006 8.646545 8.885077
1369923_at 5.524934 5.4921646 5.5123124 5.701637 5.58123 5.623645 6.278819 5.727286 5.6026993 5.21608 5.723574 5.5339093
1369924_at 5.364152 5.6181884 5.320617 5.4498844 5.362271 5.4653287 5.800357 5.3724327 5.5419164 5.09047 5.214885 5.4187913
1369925_at 3.8050065 3.9487956 3.8240852 3.9215436 3.7488806 3.7455966 3.8562999 3.8669648 3.82872 3.7994382 3.8512924 3.8694558
1369926_at 8.007238 7.3692408 8.159851 7.7328744 7.8078175 8.125075 7.9932127 7.6568804 7.940968 7.803126 7.664864 7.9376783
1369927_at 11.128284 11.031399 11.170444 11.405854 11.230127 11.278177 11.236917 11.327411 11.210225 11.511951 11.200736 11.22214
1369928_at 3.549099 3.6640642 3.5935607 3.7616072 3.6628802 3.5357838 3.7628493 3.593119 3.6411185 3.5497274 3.5089307 3.5868363
1369929_at 11.2215395 11.416034 11.251753 11.431152 11.424108 11.463457 11.110158 11.394204 11.40924 11.274681 11.346115 11.29134
1369930_at 11.0766945 11.162418 11.18929 11.280564 11.205228 11.300563 11.504962 11.24859 11.370979 11.484308 11.476921 11.566927
1369931_at 7.1591225 7.285531 7.108096 7.228833 7.0974727 7.460864 7.383645 7.277875 7.3112354 7.168782 7.079831 7.155931
1369932_a_at 9.77653 9.879082 9.688219 9.884177 10.030506 9.706328 9.812504 9.999162 9.901841 9.816864 9.840176 9.872138
1369933_at 11.179782 11.085336 11.092873 11.239285 11.086296 11.23698 10.914205 11.286887 11.294668 11.536975 11.3644495 11.405333
1369934_at 11.74792 11.630051 11.908175 11.924511 12.044166 11.967217 12.017985 11.935184 11.924511 11.879106 11.812473 11.741861
1369935_at 8.064302 8.138182 7.956275 8.1589 8.104812 8.00652 8.18188 8.133548 8.307406 7.9087687 8.16836 8.149581
1369936_at 10.7128315 10.32995 10.464635 10.69395 10.7124195 10.670088 10.801839 10.753954 10.584493 10.461303 10.664451 10.840907
1369937_at 10.863264 10.372183 10.478665 10.771453 10.732724 10.736335 10.511129 10.759411 10.639768 10.561435 10.701154 10.779701
1369938_at 6.6461153 6.813703 6.8052983 6.9779882 6.7993026 6.5189004 6.8443246 6.821597 6.726749 6.7613626 6.757099 6.8423247
1369939_at 11.84532 11.785175 11.75579 11.972275 11.748405 11.861408 11.958746 11.984458 11.857151 12.02543 12.077276 12.027179
1369940_at 10.014915 9.775905 10.072479 10.205062 9.902139 9.999247 9.761141 10.252439 9.979771 10.122786 9.903751 10.084386
1369941_at 10.833464 11.112288 11.034441 11.156066 10.943604 11.064223 10.568953 10.968415 11.050064 11.429113 11.070706 11.117294
1369942_at 9.1837435 9.248491 9.170749 9.192467 9.246164 8.997904 9.026813 9.160542 9.112128 9.736174 9.494452 9.280453
1369943_at 10.236137 9.945549 9.947313 10.152309 9.987569 10.150386 9.801111 10.3143425 9.972312 10.842938 10.1871395 10.138078
1369944_at 8.867474 8.495504 8.734387 8.935734 8.603347 8.876894 8.890982 8.34483 8.83933 8.877375 8.63025 8.442337
1369945_at 4.8588066 4.6849127 4.697637 4.652607 4.58769 4.695983 4.855057 4.7136965 4.439083 4.801936 4.4861617 4.68581
1369946_at 6.236022 6.2179403 6.218264 6.3609166 6.128477 6.2772245 6.3693542 6.459278 6.5354967 6.6584415 6.5995026 6.72668
1369947_at 5.676276 5.880849 5.7951217 5.886438 5.6554976 5.804616 5.849024 5.321049 6.0497484 5.8438606 5.6730466 5.5621324
1369948_at 7.808951 7.8661757 7.697393 7.631062 7.4475746 7.5950484 7.403823 7.518181 7.5774426 7.6872535 7.6056013 7.3522124
1369949_at 6.813993 6.901243 7.0104113 6.9457197 6.8182244 6.8916326 6.9148226 6.864419 6.867484 6.8534517 6.702612 6.6807523
1369950_at 9.41324 9.418963 9.402829 9.443666 9.355143 9.45409 9.416346 9.435555 9.529566 9.646735 9.478227 9.63261
1369951_at 3.948187 4.029351 4.0904884 4.048003 3.8807063 4.1575127 4.098901 4.256283 4.125119 4.0647583 4.01584 4.0701375
1369952_at 11.847261 12.158817 12.08485 11.97125 12.113009 12.10567 11.738054 12.192294 12.237687 12.446309 12.259756 12.256621
1369953_a_at 4.422664 4.4913116 4.297184 4.401051 4.268717 4.534022 5.029407 4.9036994 5.444403 4.9254885 6.352743 4.8987975
1369954_at 12.687712 12.83013 12.820637 12.8009205 12.83589 12.717074 12.791616 12.732552 12.593416 12.984508 12.628086 12.762201
1369955_at 6.037065 6.248202 6.1810865 6.2378583 6.2057323 6.1178575 6.1910563 5.913221 6.048294 6.024961 5.9085946 5.815525
1369956_at 8.895984 8.937897 8.897655 8.899273 8.878908 9.174185 9.003802 8.786241 8.922411 8.5889015 8.819778 8.70753
1369957_at 5.4765887 5.4793124 5.5545893 5.6444297 5.4410267 6.0546355 5.613862 5.9426513 6.108785 5.4854827 5.820142 5.8555126
1369958_at 8.171654 7.9976363 8.510103 8.227331 8.646366 8.7397785 8.379356 8.1863785 8.609774 8.941938 8.648106 8.102589
1369959_at 12.234876 11.392399 11.240731 12.098478 11.543562 11.541924 11.893096 12.054055 11.645063 11.949847 11.97737 11.788267
1369960_at 9.980373 9.890747 10.147463 10.080006 9.953219 9.848123 10.111312 9.87803 9.779519 9.604845 9.723039 9.86055
1369961_at 8.382549 8.49367 8.528089 8.390967 8.36816 8.485317 8.449724 8.440334 8.52265 8.157776 8.506403 8.45193
1369962_at 8.465178 8.165687 8.167126 8.178337 8.394369 8.288257 8.137839 8.353669 8.404041 8.702833 8.512967 8.439838
1369963_at 4.78477 4.9850082 4.767272 4.80713 4.8221483 4.9515944 4.797348 4.8187027 5.027837 5.304055 4.725402 4.966733
1369964_at 6.6004095 6.4787493 6.1380424 6.282346 6.0417833 6.505433 6.4780164 6.3662295 6.641096 6.8301926 5.9784327 5.92948
1369965_at 8.021435 7.764813 8.123131 8.026787 7.247956 8.262983 8.002425 7.945635 7.597816 7.7976694 7.7874675 7.9992056
1369966_a_at 11.773121 11.814571 11.792065 11.85481 11.738775 11.826585 12.067744 11.691543 11.818578 12.268584 11.955306 12.138614
1369967_at 8.37899 8.124358 8.360691 8.643728 8.299021 8.433315 8.510191 8.539431 8.515482 8.764921 8.581307 8.645679
1369968_at 5.8652635 5.5758877 5.5155644 5.7785063 5.740264 6.145371 5.925747 5.8144403 5.9027467 5.7499695 5.983893 5.924658
1369969_at 8.971333 8.681212 8.633811 8.848579 9.019226 8.91518 8.609831 8.935354 8.926471 9.045361 9.165737 8.938344
1369970_at 10.382384 10.39749 10.329689 10.353732 10.283698 10.437808 10.696336 10.250865 10.269316 10.324641 10.30687 10.358211
1369971_a_at 8.231723 8.125314 7.7198415 7.8227262 8.045675 7.7846117 8.200739 8.00206 8.048399 8.024622 7.7123575 7.937522
1369972_at 6.331015 6.119566 6.1085405 6.496138 6.5901184 6.200607 6.403282 6.4418907 6.4522963 6.4156437 6.6106086 6.503831
1369973_at 10.818405 10.475182 10.488005 10.780897 10.975811 10.589306 10.320897 11.096432 10.767732 10.077338 10.75054 10.350917
1369974_at 7.1765614 7.1055517 7.36506 7.2292047 7.05306 7.282125 7.055741 7.1949043 7.132034 7.1507564 6.9847093 7.1561136
1369975_at 7.851879 7.8419595 7.9492893 8.103399 7.8240213 8.0717745 8.124016 7.927843 8.085788 7.8932495 7.9038367 8.055869
1369976_at 9.487273 9.190815 9.547316 9.708942 9.60818 9.660946 9.962572 9.755582 9.523494 9.608608 9.799333 9.515692
1369977_at 4.1306276 4.109704 4.208367 4.1841693 4.2311583 4.2178574 4.208606 4.182808 4.145833 4.276083 4.0949016 4.129121
1369978_at 7.4495697 7.4564786 7.540324 7.314704 7.2426934 7.3080716 7.395354 7.330992 7.363482 7.388579 7.264674 7.5219493
1369979_at 8.57631 8.611616 8.366674 8.761663 8.8839245 8.98111 8.984034 8.892492 8.745123 8.781433 8.684509 8.675026
1369980_s_at 9.104422 9.07586 9.011688 9.198871 9.064038 9.147924 8.984792 9.0969515 9.174748 9.031275 9.12017 9.073033
1369981_at 7.9500303 8.049631 7.8111415 7.9283814 7.9959383 8.049655 8.304187 7.948051 8.015131 8.060539 8.132359 8.432501
1369982_at 9.054542 9.093979 9.341062 9.420011 9.240198 9.242095 9.482484 9.221946 9.380417 9.492626 9.393777 9.304677
1369983_at 8.168335 8.275298 8.024482 8.116992 7.8236756 8.386874 8.005138 7.791642 7.768611 8.13918 7.990735 7.7247047
1369984_at 9.042261 8.762345 9.002092 9.029838 8.782535 8.939016 9.337923 9.066604 9.152866 9.0978565 9.361793 9.292096
1369985_at 5.8957267 5.7754264 5.8777156 5.6811333 5.643672 5.801098 6.151752 5.932894 5.59081 5.648199 5.674061 5.806304
1369986_at 11.652331 11.513786 11.661669 11.88308 11.5348425 11.825395 11.722304 11.845142 11.91099 11.623792 11.70788 11.905877
1369987_at 5.4462233 5.3386955 5.2889776 5.160097 5.246008 5.0042834 5.151355 5.1653852 5.0309076 5.399787 4.929948 5.1281624
1369988_at 6.2256336 6.252723 6.0905986 6.2002172 6.225032 6.3086786 5.908074 6.225999 6.0434628 6.2166185 6.1584578 6.2111797
1369989_at 8.821728 9.234304 9.189744 9.071209 9.228485 9.230585 9.547359 9.295833 9.363086 9.198987 9.011832 9.281222
1369990_at 10.058836 10.094168 10.105898 10.1659355 9.965058 9.921799 10.3065195 9.899598 10.048765 10.129953 10.158392 10.273806
1369991_at 9.9123125 9.749314 9.83133 10.022205 9.797805 10.024798 10.052585 9.911672 9.866272 9.732259 9.896893 9.902651
1369992_at 8.298554 8.115103 8.204904 8.417615 8.488835 8.343039 8.115522 8.528266 8.52132 8.678879 8.73486 8.644205
1369993_at 6.722789 6.766393 6.6248465 7.0030255 6.648779 6.759458 6.4001656 6.7898684 6.8206143 6.53175 6.6137023 6.5849166
1369994_at 7.5610113 7.7581215 7.7059693 7.453102 7.685461 7.689281 7.655266 7.6250477 7.6793313 7.350224 7.287634 7.631722
1369995_at 8.350024 8.376868 8.313479 8.414973 8.596377 8.413711 8.464054 8.588146 8.47824 8.622431 8.736036 8.803388
1369996_at 8.150389 8.049426 7.9593635 7.8757486 7.839761 7.9298267 8.491995 7.7857466 7.7730474 7.94263 7.983788 8.288862
1369997_at 8.790167 8.845949 8.708133 8.670757 8.828157 8.6874075 8.794143 8.798574 8.741391 8.962249 8.848156 8.852259
1369998_at 9.03345 9.028318 9.011717 8.775872 8.883894 9.102627 9.091187 9.106741 8.968298 9.1228075 9.06971 8.822899
1369999_a_at 4.4828243 4.6947694 4.7080035 4.7127614 4.574252 4.6409326 4.4665537 4.5063934 4.6294193 4.905904 4.4187937 4.5205026
1370000_at 9.425098 8.656775 9.132327 9.564381 9.235722 9.183421 9.830582 9.717373 9.382027 9.24044 8.954084 9.23354
1370001_at 9.326943 9.325502 9.338882 9.406129 9.332633 9.338487 9.626727 9.329926 9.381931 9.251547 9.221733 9.282411
1370002_at 7.9571476 7.942685 7.9057565 8.080438 8.079313 8.080732 8.028893 8.256093 8.145527 8.12558 8.223684 8.058955
1370003_at 11.925333 11.959258 11.9925165 12.14994 12.026471 12.143875 11.8073 12.199635 12.252754 12.460465 12.342149 12.381718
1370004_at 8.844365 8.64678 8.956754 8.972116 8.900996 8.741638 8.723314 8.775429 8.585688 8.702428 8.608904 8.714132
1370005_at 9.915825 9.671873 9.571888 9.9185505 9.993701 9.86069 9.661931 9.8411455 10.099186 9.647079 9.965202 9.962651
1370006_at 11.047263 10.991203 11.075792 11.127007 10.9387245 11.097137 11.10906 11.050933 11.057898 11.073386 11.122154 11.299899
1370007_at 10.792958 10.84376 11.176866 11.263793 11.705681 11.348583 11.639625 11.464708 11.193735 10.866233 10.951603 11.145375
1370008_at 5.5846443 5.608718 5.3240376 5.5105777 5.397279 5.19207 5.4345365 5.4563475 5.192149 5.5007057 5.1160064 5.3941174
1370009_at 14.241115 14.23586 14.244802 14.123452 14.199651 14.216625 14.3189125 14.125392 14.174736 14.0745 14.164124 14.13125
1370010_at 12.247332 12.279862 12.318229 12.172265 12.317459 12.27407 11.977467 12.245203 12.190348 12.138721 12.198895 12.172946
1370011_at 5.897334 6.0359187 5.8230486 5.9514656 5.993192 5.8494244 5.8043737 5.941178 5.7405996 5.7977476 5.9785295 5.8803487
1370012_at 6.1277514 6.222333 6.4255495 6.2613697 5.783412 6.487296 6.651809 6.749468 6.603698 6.2693276 7.016855 6.827568
1370013_at 3.526046 3.512689 3.6196115 3.5613837 3.5759466 3.593223 3.6740131 3.5979073 3.6178088 3.6156225 3.5613146 3.5580769
1370014_at 8.002279 8.1630125 8.240594 7.871851 8.004301 8.284071 8.014518 8.172791 8.322476 8.167338 8.144914 8.009658
1370015_at 8.122238 8.148023 8.086909 8.190037 8.039234 8.193004 8.302278 8.193672 8.208418 7.9978385 8.117097 8.144382
1370016_at 3.954141 3.8621979 3.8258934 3.791682 4.0006065 3.7753034 3.799096 3.721747 3.842242 3.750691 3.8776298 3.712894
1370017_at 8.224105 7.917497 8.202448 8.196444 8.182489 8.182198 8.308422 8.135034 8.264837 8.160385 8.022672 8.16518
1370018_at 4.654011 4.4408712 4.3882294 4.7102294 4.4689794 4.6358747 4.833014 4.4678783 4.4826574 4.4252086 4.7530675 4.4001937
1370019_at 13.0318365 12.870457 12.79564 13.298266 13.289453 13.041464 12.997197 13.177598 13.135421 10.543776 12.914686 12.8552685
1370020_at 9.830794 9.841619 9.868503 10.021128 9.817953 10.221455 9.847468 9.9269905 9.80648 9.682086 9.795114 9.594588
1370021_at 3.539879 3.700966 3.703496 3.7276635 3.7221327 3.744387 3.6722407 3.7583528 3.6341968 3.7729168 3.6942954 3.6439333
1370022_at 4.0879207 4.0114074 4.0141582 4.14984 4.28981 4.2442117 4.286768 4.04195 4.1211753 4.0697274 4.1010447 4.030123
1370023_at 6.4895487 6.4844275 6.8851542 6.48198 6.4019065 7.064629 6.6006155 6.2359934 6.6207376 6.4438977 6.712566 6.414284
1370024_at 10.595753 9.936033 10.050699 10.556415 10.351395 9.718458 10.878794 9.031724 9.704668 9.216205 10.039153 8.981306
1370025_at 7.4948015 7.451615 7.6017447 7.5934043 7.4171495 7.4631 7.5650926 7.560497 7.473155 7.3951073 7.4720945 7.6364007
1370026_at 6.860094 6.9821825 6.9744844 7.1557617 6.7520194 7.0049105 7.4247346 6.9052725 7.7586827 8.0805855 8.517741 8.253829
1370027_a_at 14.22917 14.184722 14.272699 14.241102 14.267847 14.221763 14.191094 14.172408 14.200101 14.35302 14.182204 14.145664
1370028_at 4.732443 4.7487803 4.611153 4.7418656 4.445463 4.7643733 4.5498962 4.618125 4.7470484 4.5855017 4.717267 4.831275
1370029_at 9.162816 9.210062 9.136748 9.166238 9.339029 9.368555 9.532239 9.590976 9.3985615 9.33806 9.397623 9.3682165
1370030_at 9.93797 9.856413 10.035428 10.270753 9.953235 9.866817 10.451692 10.002656 10.110049 10.049907 10.320944 10.313064
1370031_at 7.8466988 7.9204803 7.986331 8.014295 7.974729 7.9227858 8.184462 7.6872406 7.903327 7.8070483 7.744138 7.896223
1370032_at 7.883737 7.365851 7.6749134 8.165029 7.914124 7.4868903 8.456211 8.093094 7.7448044 7.877301 8.054568 7.9854755
1370033_at 4.0726213 4.1089535 4.0181255 3.9584858 4.1031847 4.0368133 4.0927725 3.982107 3.9012814 3.8968885 4.024062 4.001734
1370034_at 4.8222985 5.4003363 4.915826 5.8026605 4.9179945 5.257857 5.4646807 5.618566 6.077118 5.1704535 4.9174013 5.16522
1370035_at 8.430989 8.165005 8.4969425 8.468418 8.298705 8.459757 7.841525 8.608805 8.644897 8.549401 8.591009 8.459297
1370036_at 9.871862 9.698072 9.823589 9.773588 9.951335 9.675293 9.481081 9.833094 9.571683 9.487368 9.375079 9.414536
1370037_at 4.0326486 4.0781307 4.0718594 4.0259953 3.9969707 4.0891685 4.292165 3.9388547 4.153253 4.1384616 4.0455084 3.9437778
1370038_at 6.4693074 6.6678996 6.6896505 6.4671707 6.4961953 6.403452 6.715007 6.502162 6.414023 6.3237486 6.3340025 6.332226
1370039_at 6.725411 6.7984705 6.73185 6.5584984 6.4952965 6.767756 6.6320543 6.652749 6.593347 6.6081686 6.4712925 6.60401
1370040_at 7.2310896 7.001587 7.2864213 7.060266 7.092444 7.130526 7.14259 7.2036743 6.973259 6.9254003 7.0061927 7.2150416
1370041_at 3.5821636 3.8326778 3.7293725 3.67243 3.4975748 3.6400058 3.8719792 3.5919523 3.7385685 3.5738328 3.601912 3.727638
1370042_at 3.9803686 3.8341715 3.9002993 4.00999 3.8482213 3.960467 3.9060504 4.025992 3.95805 3.9048104 3.9207036 3.8104813
1370043_at 9.523002 9.757297 9.448752 9.469544 9.540579 9.5105295 9.173716 9.217243 9.315859 9.229581 9.1942215 9.34836
1370044_at 6.5561795 6.7413406 6.482342 6.654762 6.7037487 6.6218386 6.7417393 6.6696563 6.7089777 6.4606657 6.572878 6.4271307
1370045_at 8.804685 9.190672 8.957457 9.187742 8.923139 8.73273 8.710915 8.953827 8.8634205 9.501671 9.085127 8.963508
1370046_at 6.1084046 6.3987727 6.1404333 6.5539575 6.025271 6.088458 6.269375 6.3393273 6.186788 6.890641 6.187556 6.2466116
1370047_at 9.494934 9.457742 9.420223 9.47524 9.462929 9.277713 9.275017 9.658452 9.421726 9.176874 9.256966 9.395519
1370048_at 4.488819 4.518205 4.6007705 4.308535 4.4711065 4.485858 4.529245 4.1543503 4.6055646 4.511711 4.4304423 4.3744273
1370049_at 6.0076194 6.0951734 5.938058 6.112333 6.0752473 6.120499 5.9306145 6.242486 6.226263 5.8893576 6.164046 6.4172306
1370050_at 7.9075584 7.993015 7.957443 8.149349 8.126009 8.232857 7.558394 8.273083 8.110076 8.157646 7.9339223 7.83647
1370051_at 4.913254 5.036326 4.9541683 5.1164517 5.19145 5.2613654 4.99677 5.0092225 4.9035206 5.4541755 5.023396 4.952587
1370052_at 4.917052 4.777046 5.034418 4.9270973 4.9360294 5.0436697 4.758456 5.04717 5.087039 4.9411316 5.04172 5.2345047
1370053_at 3.725204 3.807772 3.7085433 3.6378868 3.7521925 3.6232705 3.801273 3.7389452 3.7630754 3.650748 3.7889378 3.6898623
1370054_at 8.050915 8.090645 8.025064 8.525099 8.147873 8.253193 8.530552 8.098953 8.102884 8.547926 8.20093 8.013424
1370055_at 6.4607024 6.372567 6.590872 6.5475087 6.397976 6.5825863 6.2465763 6.379085 6.661682 6.34856 6.300236 6.378534
1370056_at 6.9503126 6.6971445 6.6301556 6.735817 6.8575606 7.712415 7.675246 7.037193 6.8280244 6.6412945 7.2990375 6.2523565
1370057_at 10.577123 10.233751 9.95424 10.492414 10.6142 10.525121 10.795455 10.2289715 9.8719225 8.840009 9.6714735 9.517943
1370058_at 3.790421 4.0100956 3.8012576 3.6740854 3.600782 3.624863 3.8717856 3.575546 3.6752362 3.6593907 3.762415 3.612608
1370059_at 3.7486484 3.928465 3.8597918 3.9558153 3.9087303 3.7104907 4.1309204 3.7161126 3.9071362 3.735283 3.8415806 3.7528176
1370060_at 10.063865 10.014284 10.1082945 10.151551 9.732655 10.016724 10.079153 10.222557 10.095295 10.48858 9.965977 10.199671
1370061_at 5.712697 5.861179 5.649622 5.702381 5.5445447 5.63422 5.648974 5.5931716 5.7654743 5.7758245 5.633175 5.683179
1370062_at 10.315123 10.201577 10.258702 10.273811 10.186012 10.18777 10.190432 10.32133 10.1638155 10.115776 10.264594 10.272436
1370063_at 7.9200406 7.7856936 7.804332 7.8620443 7.6995354 7.748036 7.79784 7.8180246 7.891605 7.7941175 7.816574 7.7768555
1370064_at 8.0666 8.089707 7.7777386 8.199169 7.869898 7.9115148 8.089592 7.776806 7.8636355 8.0508175 7.7903814 7.9615445
1370065_at 13.837626 13.845737 13.903113 13.732564 13.904338 13.779764 13.721655 13.787074 13.723721 13.909593 13.763614 13.70859
1370066_at 8.101122 8.066491 8.004888 8.408346 8.311591 8.271125 8.147831 8.1979065 8.13377 8.25647 8.219457 8.14344
1370067_at 8.567814 8.641127 8.837477 9.044765 9.182747 9.332855 8.243514 10.143693 8.439872 10.667038 10.065995 9.955382
1370068_at 5.033051 5.0079727 5.046837 4.570043 4.9872565 4.886717 4.6836805 4.6462593 4.670169 4.5515804 4.797965 4.680633
1370069_at 5.448346 5.4362974 5.4857664 5.4088345 5.2298527 5.4484377 5.186429 5.3095837 5.4404106 5.6295166 5.4034824 5.3840666
1370070_at 7.285443 7.2916923 7.449541 7.3606434 7.443557 7.3465896 6.7770295 7.2648396 7.2704 7.5683985 7.1913548 7.266741
1370071_at 6.34906 6.1421304 6.1454306 6.1402655 6.030399 6.0969357 6.283126 6.037486 6.02102 6.1575356 6.148921 5.961302
1370072_at 5.3624153 4.5193663 4.6321807 5.193356 4.460584 4.564107 5.2491837 5.02294 6.5186534 8.983573 8.288507 8.468597
1370073_at 10.805743 10.550243 10.845582 10.862672 11.037409 10.892697 10.919118 10.884939 10.724674 10.429999 10.69018 10.743164
1370074_at 6.033555 6.1727915 5.900175 6.1426415 6.068502 6.294965 5.6071887 5.946965 6.0107484 5.9735823 5.882342 6.05164
1370075_at 9.614525 9.388397 9.16932 9.470645 9.267771 9.376416 9.355555 9.017146 9.360199 9.573392 9.283959 9.48676
1370076_at 3.874462 3.9794471 3.880201 3.6788335 3.8346975 3.8482878 3.671112 3.688563 3.6823676 3.7063084 3.664566 3.6083012
1370077_at 6.096036 6.00421 6.239113 6.003447 6.390629 6.1765037 6.2856035 6.073184 6.012684 5.829611 6.230703 6.1784797
1370078_at 6.0725465 6.1382465 6.1014414 6.0153837 6.248424 6.202565 6.190425 5.8992486 6.0976806 6.0623918 6.1565776 6.123579
1370079_at 5.0135574 5.0413623 5.141618 5.088376 5.1281023 5.21841 5.426962 5.0521774 5.4735146 4.974139 5.0490522 5.015086
1370080_at 8.277301 8.224885 8.068367 8.305766 8.559853 8.332571 8.5249605 8.362916 8.632432 8.347519 8.420549 8.058121
1370081_a_at 7.622463 7.4220624 7.419843 7.6806564 7.325309 7.479439 7.5229936 7.9200597 7.5131407 7.703905 7.819159 7.5621533
1370082_at 6.45082 6.628603 6.271381 6.548851 6.474367 6.781131 6.235232 6.2555895 6.6354637 6.4982257 6.2615705 6.241547
1370083_at 4.5426817 4.411481 4.649116 4.4278564 4.493554 4.846307 4.611828 4.707242 4.4401937 4.5394163 4.404165 4.647976
1370084_at 5.8628054 5.5826583 5.6040654 5.723072 5.918207 5.5325704 5.8204465 5.8285933 5.6861925 5.6934595 5.559203 5.7684917
1370085_at 6.5395923 6.391477 6.4553723 6.5851254 6.656472 6.4531446 6.133995 6.605536 6.575845 6.6216025 6.5247197 6.5018125
1370086_at 13.947293 13.926382 13.913936 13.913055 13.955961 13.862923 13.937805 13.900252 13.91867 13.895658 13.889701 13.871145
1370087_at 10.098997 9.769983 10.0595045 9.985791 10.111349 9.914492 10.024438 10.150923 10.09721 10.092053 10.072338 10.152896
1370088_at 6.7463226 6.581386 6.8839645 6.889085 6.567315 6.5540614 7.0220146 6.756198 6.391408 6.5450506 6.659512 6.8788366
1370089_at 3.8148487 3.949814 3.7795522 3.8908527 3.8502688 3.8564205 3.8086336 3.8764288 3.83215 3.836105 3.7888224 3.8255732
1370090_at 5.1874204 5.036903 4.970597 5.2452 5.393883 5.3704367 5.4007926 4.922062 5.4073277 5.067546 5.319926 5.10123
1370091_at 5.5578036 5.851079 5.566978 5.4051213 5.376125 5.4187 5.3355265 5.5267825 5.5279894 5.16508 5.5364075 5.375215
1370092_at 4.453059 4.7668376 4.8363876 4.4717016 4.98729 4.365588 4.6194553 4.4687414 4.713211 4.304921 4.5774136 4.427005
1370093_at 3.9884014 4.0781307 4.056533 4.173387 4.1897907 4.0307064 4.100334 3.9209516 3.9395862 3.903053 4.0874157 4.0001054
1370094_at 4.798815 4.4940863 4.4647684 4.757004 4.612193 4.729006 4.4281244 4.653618 4.6172304 4.346056 4.752428 4.3902907
1370095_at 5.5409503 5.8936963 5.886596 6.0360537 5.622755 6.1044965 5.7591705 5.7285657 5.9119 5.791147 5.5842886 6.0315905
1370096_at 5.470078 4.9720535 5.222085 5.4123726 5.14597 5.4143677 5.5362544 5.165351 5.1154947 5.2203846 5.02514 4.994744
1370097_a_at 4.401582 4.5665684 4.288121 4.52542 4.7220416 4.396077 4.344509 4.409711 4.4450755 4.6735973 4.1172814 4.0586224
1370098_at 10.117701 10.12405 10.122422 10.465319 10.114554 10.098477 9.71076 10.305551 9.996247 9.346863 9.70231 9.83514
1370099_at 7.149312 7.224835 6.993993 7.2559967 7.0538707 7.010337 7.206021 7.007197 7.1548414 7.0926404 7.1784387 7.052805
1370100_at 6.512659 6.4169793 6.4864206 6.5957384 6.6123853 6.4763536 6.8243885 6.651484 6.606719 6.5131717 6.4409876 6.6474805
1370101_at 3.6277092 3.7329428 3.5279024 3.7396386 3.7260492 3.5721285 3.7015882 3.5034802 3.655528 3.6894135 3.6846457 3.7003095
1370102_at 6.5620484 6.6993694 6.7921963 7.0125713 6.7700663 6.9296255 6.5729766 6.7269163 6.8565326 6.714609 6.8632965 6.875973
1370103_at 4.806882 4.8279257 4.9915094 4.850737 4.7968483 4.703878 4.6163864 4.7559423 4.9047647 4.7419567 4.699791 4.7872944
1370104_at 4.9550166 4.9555855 4.943263 5.0154314 4.8529463 5.0450673 4.818095 4.671433 4.8795033 4.8774853 5.0284286 4.88971
1370105_at 5.128461 5.2468367 5.2686615 5.3129787 5.1377573 5.3373837 5.215622 5.2908735 5.3171787 5.3786154 5.297845 5.2422895
1370106_at 3.7115757 3.7577462 3.7665281 3.79401 3.9854984 3.794171 3.769514 3.8345652 3.7733595 3.7812347 3.751677 3.800343
1370107_at 5.845327 5.9454875 5.916599 5.6731358 5.7312694 5.8735003 5.4499435 5.6800694 5.8786483 5.661539 5.6795373 5.5610313
1370108_a_at 6.9252462 7.2735386 7.1207647 6.8110256 7.046456 6.6705327 6.8656683 6.506751 6.6298523 5.773545 6.378438 6.3764744
1370109_s_at 13.098545 13.064417 13.109213 13.084077 13.055776 13.0749035 13.097186 13.071537 13.126092 13.358324 13.194002 13.222554
1370110_at 4.7191687 4.897403 4.6731114 4.935239 4.8725834 4.640722 4.625666 4.6804814 4.5916367 4.45239 4.6299424 4.5288486
1370111_at 7.1194344 6.6706758 7.027894 6.903588 7.9020395 7.483768 6.9106274 7.05008 7.247125 6.269192 7.0561433 6.913909
1370112_at 8.585514 8.676407 8.834249 8.757247 8.884644 8.752039 9.004131 8.729851 8.740257 8.691428 8.697614 8.77229
1370113_at 6.1057286 6.0957017 5.941433 6.160527 5.8617253 6.086748 6.215722 6.369143 6.1550417 6.3459044 6.464272 5.936194
1370114_a_at 7.577488 5.696254 6.1766267 6.1971045 6.2353415 7.9757867 6.450625 8.0038805 5.9761324 5.770715 8.55089 7.6939225
1370115_at 4.9829206 5.120894 5.0751634 5.090355 5.0632896 5.0112796 5.138687 5.2253685 5.0718427 4.8958397 4.8855433 5.014788
1370116_at 4.117072 4.1952868 4.017337 4.298542 4.239362 3.985274 4.2555914 3.9501977 3.930215 4.178106 4.0062275 4.0612803
1370117_at 3.7338338 3.5770545 3.5708218 3.7645123 3.6364431 3.420097 4.049508 3.5046787 3.6531947 3.517344 3.607816 3.7097023
1370118_at 6.4781194 6.370807 6.203462 6.2344403 6.040111 6.2454805 6.3695297 6.2428436 6.215757 6.3569303 6.3307796 6.0677137
1370119_at 7.6551423 7.702149 7.5580864 7.812143 7.5914187 7.7495446 7.989851 7.567962 7.7978992 7.6063633 7.724969 7.559162
1370120_at 4.085617 4.086069 3.9238293 3.8549232 3.9093697 3.9043462 3.942119 4.0265064 4.037739 4.0705624 4.1059885 4.0073013
1370121_at 7.553058 7.5414553 7.5627446 7.697184 7.587726 7.656907 7.610295 7.323887 7.515801 7.7891817 7.759721 7.696819
1370122_at 4.112703 4.0140204 4.134543 3.9228792 4.0190587 4.0361543 4.4363 4.0826144 4.114326 4.076561 3.9982805 4.026828
1370123_a_at 6.355113 6.4734526 6.580848 6.6554103 6.425635 6.389987 6.396495 6.5038805 6.5712857 6.71884 6.6729097 6.9326353
1370124_at 6.8582616 7.0465755 7.1873436 7.061983 7.0448003 6.957218 7.126603 6.916883 6.996738 6.903501 6.994271 6.9723115
1370125_at 4.7062545 4.672485 4.922397 4.5541224 4.638916 4.778054 4.6996717 4.6691947 4.6305046 4.806317 4.6832123 4.75078
1370126_at 3.673822 3.7315092 3.8357613 3.6518326 3.7119164 3.6275299 3.8985336 3.667562 3.6752362 3.5587811 3.6702545 3.5347419
1370127_at 5.7278814 5.915239 5.826253 6.12231 5.909165 6.1249995 5.8752666 6.108269 5.791688 5.909612 5.941514 5.894915
1370128_at 6.4202642 6.459554 6.701438 6.559088 6.4782047 6.4263196 6.3495584 6.2851677 6.513353 6.4445496 6.486278 6.6109037
1370129_at 7.2151594 6.9979596 6.9258175 6.960715 7.058301 7.0575557 6.7153163 7.2993236 6.9172115 7.5034814 7.0761113 6.8688407
1370130_at 9.825333 9.822888 9.746591 9.800893 9.836724 9.953571 10.177196 9.87673 9.908655 10.085945 9.928051 10.06697
1370131_at 4.611057 4.605159 4.639385 4.892437 4.7046165 4.9044194 5.098687 4.632495 4.8304043 4.6852016 4.6561766 4.628993
1370132_at 3.859114 3.9818482 4.008198 3.8648841 3.9120736 3.9085014 3.8552516 3.7862487 3.9259567 3.979025 3.926207 3.9137049
1370133_at 6.306788 6.124738 6.602339 6.249496 6.462675 6.4581065 6.443771 6.2222314 6.363949 6.6371965 5.959251 5.947417
1370134_at 9.790194 9.74137 9.914628 9.914585 10.189413 9.928501 10.063729 9.9656925 10.0216465 9.64786 9.810933 9.980384
1370135_at 6.106442 6.122951 6.8491244 6.557381 6.103057 6.4216857 7.087488 6.0846844 6.863126 6.3727536 6.6703525 6.565855
1370136_at 6.929805 6.9596314 6.828314 6.831339 7.014359 6.7110996 7.0280647 6.6993556 6.6461806 6.6083627 6.4496846 6.316281
1370137_at 4.891536 5.346955 5.166854 5.233514 5.181064 5.252307 5.195908 5.1650057 5.0740314 5.479819 4.998221 4.9319296
1370138_at 4.6693144 4.7224617 4.626501 4.6723537 4.5167274 4.524131 4.6753273 4.4949746 4.7353897 4.528942 4.563734 4.6713376
1370139_a_at 3.8212683 3.7036188 3.609443 3.838825 3.9455168 4.03617 4.3189793 4.1448684 3.9336607 3.676195 3.9187202 3.7450182
1370140_a_at 4.791554 4.850073 4.8051567 4.7997932 4.6695933 4.946456 4.6613708 4.6623545 4.5245495 4.6197844 4.785399 4.7611966
1370141_at 8.71241 8.781385 8.751897 8.873962 8.644909 8.871822 8.604911 8.7526 8.808905 8.867284 8.8323555 8.84828
1370142_at 5.342958 5.3853645 5.4161158 5.18739 5.539736 6.1339426 5.745117 5.408591 5.1451855 5.338273 5.1347566 5.1017823
1370143_at 5.5247188 5.387629 5.47948 5.645371 5.4236536 5.291864 5.553067 5.3411775 5.2725444 5.010143 5.271589 5.2136493
1370144_at 7.4867687 7.6718388 7.745983 7.6467667 7.572106 7.8218303 7.420474 7.838539 7.945863 7.6579504 7.903974 7.855446
1370145_at 4.317503 4.354892 4.34816 4.3899646 4.277903 4.4493465 4.4666758 4.491268 4.3746495 4.3746405 4.698982 4.3883123
1370146_at 3.3142567 3.6403275 3.5587645 3.6286104 3.5069103 3.4607024 3.7045445 3.4817626 3.440093 3.613784 3.5204618 3.4582822
1370147_at 7.617269 7.944795 7.215421 8.017182 8.575934 8.2457695 8.245711 7.6223655 7.5922456 7.2550116 8.355597 8.087011
1370148_at 14.249756 14.24024 14.29571 14.273695 14.29571 14.227332 14.21248 14.245337 14.252171 14.201977 14.254576 14.199821
1370149_at 10.978756 10.982192 11.031161 11.103626 10.932416 10.980038 10.836895 11.003601 10.908088 10.342964 10.79603 10.945605
1370150_a_at 12.7230425 12.505802 13.066601 12.87206 12.644184 13.285196 12.781379 13.462789 12.994629 13.221418 13.072569 13.571832
1370151_at 13.104349 13.023664 13.006606 13.143018 13.38416 13.277642 12.579793 13.351651 13.207583 12.831517 13.135398 13.040837
1370152_at 4.822098 4.7935133 4.656663 4.770849 4.7990503 4.7208624 5.1389713 4.6872187 4.732211 4.743435 4.6770906 4.7262926
1370153_at 5.7347326 5.775331 5.7975016 5.821908 5.9408674 5.8552575 5.9857497 5.988157 6.312228 8.116379 6.9856076 7.08376
1370154_at 10.824872 9.054626 9.984928 10.266501 10.673267 10.928151 10.168044 9.3176 10.141188 9.775205 9.979525 9.029432
1370155_at 7.072955 6.70079 6.863938 6.87387 6.989366 7.3861346 6.5574164 7.2299027 7.1063204 7.1882825 6.828005 6.7660704
1370156_at 6.4908104 6.9643183 6.6349173 7.1809244 7.404511 7.3066635 7.442787 6.721851 6.642608 6.4895086 6.5286593 6.450287
1370157_at 3.9160533 3.9130542 3.8846877 3.8420732 3.8044448 3.8591337 3.887345 3.733686 3.884282 3.8877933 3.8254566 3.8337677
1370158_at 6.4049773 6.2673864 6.2170577 6.35648 6.3827233 6.421921 5.970658 6.152035 6.230556 6.584678 6.205751 6.030312
1370159_at 7.1533475 7.5696287 7.3504977 7.4514847 7.416207 7.462421 7.40155 7.5981393 7.4518867 7.2239604 7.5729923 7.431226
1370160_at 8.485832 8.446115 8.389963 8.550015 8.40287 8.466736 8.322189 8.4739685 8.418705 8.369898 8.638918 8.7588625
1370161_at 8.806475 8.910522 9.121685 8.959047 8.65465 9.072997 9.087242 8.657427 8.831297 8.880262 8.458538 8.450922
1370162_at 7.1113477 7.133496 7.1133075 7.2147655 7.306541 7.258175 7.0739856 7.3538136 7.2677083 7.2642217 7.136408 7.356396
1370163_at 9.28492 9.068309 9.260685 9.356246 9.279831 9.271818 9.233998 9.548977 9.023049 9.348984 9.189519 9.166106
1370164_at 10.780475 10.723534 10.67009 10.920729 10.908838 10.811434 10.555722 10.91195 10.728479 10.915901 10.768689 10.752845
1370165_at 3.908015 4.011421 4.0246053 3.8016315 3.9984999 3.8720362 3.9274962 3.9598167 3.8793755 3.9659824 3.9443388 4.022574
1370166_at 12.073951 12.1006975 12.046084 12.142341 12.155341 12.070205 11.777911 12.12357 12.109348 11.604877 11.978238 11.96864
1370167_at 12.32404 12.317873 12.31593 12.410445 12.315538 12.304488 12.327605 12.253187 12.293665 11.731892 12.100789 12.090985
1370168_at 9.440861 9.182386 9.385783 9.51515 9.474945 9.496254 9.116428 9.443848 9.462879 9.578214 9.418789 9.477358
1370169_at 9.17057 9.046262 9.147823 9.273458 9.225072 9.256333 9.127165 9.438861 9.160096 9.250565 9.209138 9.246088
1370170_at 9.903292 9.892402 9.72987 9.640852 9.878622 9.788553 9.724055 9.87597 9.950485 10.00281 9.981612 9.6567955
1370171_at 8.46905 8.386515 8.259232 8.500561 8.476249 8.512873 8.009948 8.650531 8.419469 8.882038 8.618074 8.503956
1370172_at 10.679697 10.647715 10.647863 10.755751 10.676266 10.696054 10.819241 10.783247 10.550024 10.739638 10.735126 10.789164
1370173_at 7.8272753 7.665469 7.554827 7.7947407 7.811837 7.4404807 7.267393 7.953328 7.6841946 7.403102 7.8425865 7.709692
1370174_at 5.819438 5.773893 5.9972444 6.060451 5.8765197 5.9261484 5.785428 6.282662 6.0721827 5.8814635 6.022264 6.1071687
1370175_a_at 7.811955 7.7141557 7.723995 7.8300896 7.8625627 7.808456 7.775258 7.962107 7.7984757 7.946697 8.1106205 8.032934
1370176_at 6.276533 6.5298457 6.6513886 6.831669 6.715378 6.6628413 7.0441375 6.6938305 7.537689 7.0142493 6.970852 6.8360124
1370177_at 5.668373 5.4319367 5.693553 5.4166193 5.5344205 5.5336246 5.108938 5.7922087 5.4608917 5.8550515 5.7816324 5.4867563
1370178_at 4.8306584 4.746296 4.467762 4.876955 4.664476 4.6707788 4.839561 4.4795036 4.6256666 4.7301254 4.5604157 4.6320024
1370179_at 9.821263 9.798206 9.917083 9.913553 9.8167095 9.824804 10.046126 9.802482 9.851269 9.80733 9.941132 10.092389
1370180_at 10.811583 11.149672 11.266883 11.079479 10.999458 11.191819 11.024687 11.151341 11.492509 11.008313 11.445053 11.342316
1370181_at 7.127307 7.064325 7.1731763 7.214771 7.3466353 7.123848 7.2817535 7.3772306 7.17587 7.0899496 7.4043674 7.3428874
1370182_at 5.5338945 5.5390344 5.608429 5.475066 5.339217 5.374303 5.1897697 5.2854223 5.379138 5.174005 5.201934 5.311323
1370183_at 7.006375 7.1479087 7.3083534 7.2016587 7.165704 7.3921843 6.8777237 7.3502812 7.1064157 7.1290336 7.1747727 7.380406
1370184_at 9.904517 9.935594 10.034511 10.216281 10.065922 10.193859 10.164697 10.127314 10.035433 10.297114 10.12196 10.172009
1370185_at 5.1959043 4.9661517 5.249749 4.9882526 4.958388 5.013276 5.231658 4.8695726 5.054649 4.815771 4.9256196 5.064691
1370186_at 9.770368 10.158496 9.799219 9.600997 9.788607 10.331834 10.473616 9.572642 9.692245 9.510091 9.15418 9.193123
1370187_at 10.466893 10.496755 10.446777 10.298242 10.443688 10.255491 10.389135 10.313635 10.38894 10.17875 10.231237 10.2730665
1370188_at 9.6437235 9.808026 9.745504 9.796024 9.859403 9.968581 9.728229 9.898392 9.870789 10.101479 9.951982 9.948154
1370189_at 9.341042 9.493776 9.503665 9.610673 9.504174 9.769348 9.829079 9.692719 9.633069 9.899126 9.732899 9.7084675
1370190_at 11.467357 11.523441 11.367842 11.346899 11.389328 11.269225 11.408155 11.44295 11.426096 11.332033 11.250337 11.286929
1370191_at 8.050676 8.011534 7.8848767 8.041462 8.047274 8.201555 7.695456 8.333326 8.141674 8.367432 8.061815 8.063414
1370192_at 7.652172 7.8608055 7.866717 7.811876 7.568773 7.706942 7.832172 7.7173257 7.7832255 7.7499475 7.743315 7.7978425
1370193_at 10.821299 11.009528 11.118825 10.674441 11.213401 10.914408 9.936483 11.071587 10.773415 10.688121 11.130669 10.78814
1370194_at 7.325406 7.443747 7.7733445 7.4117875 7.7813325 7.7631874 7.87386 7.7707105 7.580058 7.494324 7.5156775 7.6019983
1370195_at 7.530995 7.588752 7.2322383 7.621856 7.20785 7.39341 7.432655 7.214362 7.3661475 7.7044067 7.576059 7.731789
1370196_at 6.70136 6.5745935 6.3530207 7.0910764 6.9690576 6.564425 6.634623 6.8430862 6.579974 6.301737 6.794546 6.7338614
1370197_a_at 6.213813 6.068919 6.2985644 6.3543477 6.422839 6.0149207 6.6228337 6.340327 6.2062016 6.5658045 6.111246 6.3299046
1370198_at 3.3770566 3.4828362 3.523746 3.5740006 3.358288 3.3871496 3.4467225 3.4184728 3.371229 3.4534843 3.4226043 3.422372
1370199_at 10.372177 10.493622 10.538662 10.560149 10.48223 10.52377 10.2960415 10.624513 10.708886 11.245342 10.826031 10.951237
1370200_at 11.529672 11.744946 11.664189 11.583516 11.7904415 11.711609 11.4256315 11.838317 11.763312 11.381798 11.978419 11.790298
1370201_at 4.12613 4.2120214 3.9774005 3.9559593 4.169314 3.9972582 4.0666833 4.0238514 3.9377773 4.0112534 4.2769194 4.040963
1370202_at 9.117242 9.338995 9.094832 8.876016 8.864017 9.396269 9.000844 8.37788 8.98925 9.654234 8.737238 7.984773
1370203_at 7.778366 7.8999324 7.78383 7.811876 7.6161256 7.700254 8.232553 7.6274056 7.692474 7.9028134 7.7419777 7.8591185
1370204_at 8.354027 8.492534 8.462157 8.450747 8.195042 8.471997 8.607457 8.394903 8.447126 8.734209 8.380294 8.566315
1370205_at 4.054737 4.0850906 3.9963155 3.8286037 3.9268177 3.8390174 4.2291956 3.9301915 3.807566 4.0699244 4.1141534 3.747966
1370206_at 4.4876614 4.688118 4.618837 4.605542 4.517576 4.6474795 4.6706142 4.6084194 4.574401 4.5844526 4.532796 4.6672206
1370207_at 11.187568 11.253353 11.243407 11.298859 11.06646 11.18137 11.374477 11.176343 11.174791 11.389897 11.21721 11.336835
1370208_at 7.8377275 7.9799886 7.9403934 7.97346 8.017606 8.067677 8.344667 8.060538 7.984541 7.8817105 7.8639984 7.9780025
1370209_at 9.018143 9.12363 9.6277275 9.607686 9.537105 9.506367 7.940468 9.781683 9.790934 8.523726 9.739993 9.591558
1370210_at 6.053637 5.93357 5.7222576 5.8217363 5.6641073 5.6161513 5.8782797 5.5076675 5.7547836 5.7806416 5.6449666 5.4794064
1370211_at 6.4898562 6.7128825 6.6938686 6.690421 6.6014524 6.845264 6.667196 6.633369 6.628108 6.6220455 6.7926965 6.755515
1370212_at 4.978088 5.064829 5.1284103 5.106857 5.2944407 5.1173043 5.270486 4.895995 4.986368 4.9825926 4.9232945 5.2580624
1370213_at 11.67433 11.575458 11.60121 11.731546 11.591337 11.795756 11.584769 11.694508 11.76341 11.907161 11.726923 11.862441
1370214_at 4.7478733 5.031601 4.82551 4.8920865 4.9261684 4.8274374 4.960181 4.923629 4.9867177 4.8281317 4.8369684 5.13388
1370215_at 9.496233 9.622999 9.484612 9.629175 9.501344 9.892604 10.113712 9.377232 9.524026 9.149244 9.668891 9.2736225
1370216_at 4.3460617 4.321358 4.3714266 4.502945 4.5459785 4.6585007 6.260223 4.5513334 4.516547 6.8608255 4.486702 4.519015
1370217_at 5.786418 5.9468827 5.7013054 5.739306 5.660295 5.664017 7.510184 5.492866 5.6007023 7.558754 5.696153 5.5745473
1370218_at 6.401098 6.404984 6.34113 6.421603 5.8150992 7.044445 6.019366 6.4588284 6.5296035 5.9168215 6.218097 6.226275
1370219_at 7.759595 7.796165 7.692048 7.9579067 7.757368 8.231188 8.486113 7.8952 7.9642787 7.80783 8.192644 7.8147535
1370220_at 10.102127 10.175775 10.682639 9.94383 10.354028 10.527891 9.809741 10.56807 9.527594 10.298575 10.344412 10.794716
1370221_at 5.5140634 5.6771536 5.4860673 5.2173314 5.4960933 5.323352 5.098279 5.0518875 5.109432 5.5335565 5.2606354 5.0300937
1370222_at 4.964268 5.199643 5.20321 4.9658685 5.1591263 5.094578 5.2404647 4.9854856 5.067654 5.1451797 5.020465 5.069356
1370223_at 7.5796027 7.5828876 7.5483565 7.6150155 7.406187 7.5744925 7.8541174 7.7033362 7.637014 7.856597 7.648184 7.9252706
1370224_at 9.626117 9.513046 9.397902 9.360032 10.005922 9.713625 9.190426 9.771661 10.036731 9.254217 10.244682 9.363912
1370225_at 5.021697 5.1145277 5.201622 5.301773 5.537696 5.3503785 5.5736876 5.2292304 5.94943 7.275604 6.443174 6.042066
1370226_at 9.884203 9.927637 10.091148 9.92948 9.74246 10.074713 10.071037 9.818016 10.126232 10.214098 10.084499 10.201336
1370227_at 3.329208 3.3110065 3.358176 3.3087893 3.256611 3.3278089 3.5450141 3.2951972 3.1357312 3.2463477 3.189372 3.1844413
1370228_at 14.368469 14.374471 14.351065 14.41284 14.357062 14.383837 14.369197 14.381503 14.393213 14.368469 14.373492 14.404462
1370229_at 5.5140886 5.646951 5.53375 5.301303 5.4794846 5.5237627 5.526268 5.4556074 5.4776945 5.480113 5.4324183 5.535504
1370230_at 11.0542145 10.875049 10.968022 11.134239 10.838508 11.105493 11.24568 11.082332 11.014292 10.914421 10.977937 11.198726
1370231_at 7.2010837 7.3493676 7.2471423 7.166264 7.2271404 7.2344046 6.765879 7.5456905 7.362975 7.1858454 7.3916397 7.3919196
1370232_at 10.563089 10.49589 10.725035 10.429497 10.781397 10.547006 10.379541 10.846537 10.305879 9.847994 9.648901 10.265131
1370233_at 5.029589 5.120119 5.0056286 5.0300016 4.9683228 4.892562 4.949996 4.9750237 4.9906664 4.951853 4.9467263 5.071334
1370234_at 12.773804 12.76798 12.475581 12.6087265 13.058613 12.822837 11.930219 12.955707 12.932544 12.707071 12.964653 12.538771
1370235_at 12.720965 12.600753 12.706286 12.900283 12.588377 13.037228 12.566921 12.852844 12.559494 13.083271 12.813163 12.993059
1370236_at 8.318846 8.479152 8.224844 8.406388 8.206313 8.415731 8.07609 8.237315 8.008353 8.091869 8.188131 8.103942
1370237_at 12.203706 12.338839 12.315629 12.281826 12.3410015 12.333837 12.038037 12.259894 12.172011 11.973021 12.114409 12.077358
1370238_at 11.2024 11.223177 11.363029 11.505694 11.166757 11.360613 11.587508 11.455941 11.397312 11.462398 11.554685 11.76337
1370239_at 12.773158 13.402938 13.175422 13.449078 12.86492 12.985642 13.353681 13.20033 13.712196 13.116922 12.451497 12.831357
1370240_x_at 12.779557 13.362957 13.20752 13.417452 12.886659 12.9740505 13.364925 13.217866 13.694569 13.063353 12.435916 12.882379
1370241_at 13.768277 13.897744 13.77713 13.761256 13.76131 13.863435 13.831582 13.913893 13.959222 14.121168 14.033019 14.042852
1370242_at 12.522833 12.567208 12.558424 12.671888 12.471743 12.678111 12.580513 12.62307 12.632359 12.846502 12.7583885 12.868124
1370243_a_at 9.57767 10.001562 10.021719 10.023774 10.266297 10.04768 10.552787 10.2111845 10.233173 9.472435 10.046926 9.974079
1370244_at 11.9486265 12.194538 12.169372 11.981478 12.199523 11.992652 12.024813 11.942665 12.106494 11.961765 12.076718 12.079582
1370245_at 9.770356 10.2609005 9.925646 9.801184 10.023324 9.890472 9.994989 9.792686 10.179529 9.908971 9.923939 10.191142
1370246_at 11.509522 11.6329365 11.614112 11.605893 11.466643 11.731758 11.621377 11.75678 11.624098 11.997009 11.691241 11.807555
1370247_a_at 6.1026263 6.3479176 6.145176 6.0275645 6.289748 6.2846804 6.3489413 5.8805737 6.4565253 6.5267076 5.937752 6.227506
1370248_at 6.3724475 6.4564233 6.671355 6.2883697 6.261428 6.614504 6.1786556 6.288092 6.257484 6.070904 6.028368 6.1302905
1370249_at 7.4852333 7.2558346 7.190283 7.399171 7.211614 7.4174323 7.2431984 7.3344154 7.361307 7.342013 7.1282597 6.895649
1370250_at 8.569548 8.609599 8.723994 8.6229 8.682249 9.061344 8.911925 8.75352 8.789273 8.80929 8.676717 8.765047
1370251_at 6.1986957 6.259033 6.302025 6.211053 6.0309663 6.304822 6.3596034 6.055441 6.0872893 5.9737563 5.9525423 6.038563
1370252_at 7.968883 7.7248197 7.926152 7.8119392 7.5710726 7.7711077 7.7218966 7.4762964 7.459192 7.4642906 7.1795077 7.545886
1370253_at 11.522269 11.459045 11.507937 11.599914 11.451952 11.616414 11.3347025 11.393308 11.660212 12.005581 11.748324 11.85951
1370254_at 3.783119 3.8929143 3.9910336 3.7280703 3.7253802 3.8403606 3.6740296 3.7208588 3.6957946 3.7171817 3.5823374 3.8401446
1370255_at 4.4688916 4.626692 4.869294 4.5618916 4.5942554 4.593725 4.660575 4.50218 4.7477174 4.5996523 4.5975494 4.7417574
1370256_at 8.641279 7.751196 7.6830025 7.9161625 8.494113 8.031672 7.5324507 7.840556 8.260377 7.4914308 8.82119 7.705751
1370257_at 4.296984 4.4235287 4.461297 4.455804 4.3119183 4.4069233 4.693527 4.2781973 4.240467 4.357975 4.4121685 4.3620024
1370258_at 5.0979257 5.2126346 5.157067 5.3614902 5.105438 5.329817 5.464157 5.1062655 5.102805 5.129582 5.348794 5.3554325
1370259_a_at 7.2784677 7.1275196 6.812776 7.1396704 7.258198 7.2146444 7.4200234 7.1570997 6.9585934 6.857945 7.133432 6.915186
1370260_at 6.4603267 6.4256487 6.358513 6.21846 6.3248444 6.2149925 6.2856035 6.1364813 6.285711 6.255731 5.9100175 5.9467826
1370261_at 7.6786475 7.830222 7.704887 7.87906 7.7833986 7.7749324 7.874024 7.8493853 7.6613164 7.7765794 7.8954883 8.02166
1370262_at 9.255434 9.195634 9.101381 9.159681 9.252348 9.103287 8.827827 9.105028 9.222269 9.116087 9.183109 9.193589
1370263_at 5.6949472 5.6700892 5.8510876 5.828638 5.9620953 5.9291024 5.8305993 5.8625875 5.827674 5.859447 5.7402387 5.96763
1370264_at 7.544652 6.8241014 7.182376 7.606227 7.5640907 7.444337 6.341029 7.751697 7.4418225 7.087208 7.813957 7.250437
1370265_at 6.068736 6.1906805 5.972016 6.261409 5.7282495 6.3093543 6.215098 5.9315214 6.0236096 5.851663 5.9435606 5.7104325
1370266_at 6.7618046 6.825231 6.9580674 6.9962244 7.013233 6.7760234 6.6061172 7.0362425 6.9925876 6.9437714 6.928721 7.2026863
1370267_at 5.9562316 5.996375 5.978521 6.266772 6.44613 6.2221894 6.0773067 6.155393 6.2842894 6.096156 6.501926 6.198548
1370268_at 4.6454287 4.911621 4.7628193 4.5097313 4.449206 4.602286 4.5343285 4.4640274 4.505112 4.4400826 4.3447437 4.5104284
1370269_at 5.843645 5.8761544 5.7016296 5.4723487 5.759109 5.8225226 5.7154346 5.82504 5.451408 5.796903 5.814114 5.8302636
1370270_at 4.455731 4.540927 4.4935527 4.2366724 4.335143 4.3994746 4.5675 4.28144 4.2233977 4.371057 4.205954 4.2807617
1370271_a_at 7.558517 7.561654 7.658928 7.441701 7.4606457 7.567418 7.9597535 7.280794 7.442556 7.5426755 7.4507957 7.220144
1370272_x_at 5.946744 5.9885826 5.855528 5.9966035 6.1107244 5.94297 6.627694 5.9031725 5.7405114 5.8717175 6.0455246 5.7319317
1370273_at 3.6277092 3.4698734 3.5394926 3.372645 3.5946937 3.533222 3.6379938 3.6102293 3.4521568 3.5031726 3.443936 3.4575114
1370274_at 12.959847 13.011345 12.900246 13.083021 13.014525 13.018478 12.866059 13.051434 12.908193 12.9962635 13.109086 13.022154
1370275_at 12.935248 12.976704 12.975605 13.040422 13.029362 12.998194 13.042699 13.100023 13.004109 13.136581 12.970522 13.075593
1370276_at 11.123998 11.028608 11.296347 11.48729 11.171258 11.207538 11.430018 11.326365 11.247944 11.523545 11.444379 11.64988
1370277_at 11.847453 11.796147 11.79299 12.025627 11.776316 11.8673725 11.752472 12.102172 12.025753 12.025371 12.037263 12.166686
1370278_at 11.042047 11.206916 11.284633 11.271388 11.11511 11.269555 11.475922 11.202754 11.235051 11.288113 11.252121 11.457476
1370279_at 5.726332 5.9304724 6.0875263 5.9179263 5.747253 6.095103 6.11591 5.586422 5.586015 5.52803 5.61558 5.8411
1370280_at 10.383003 10.197214 10.137495 10.118789 10.056688 10.034702 10.540506 10.112197 10.215184 10.612183 10.226086 10.334672
1370281_at 9.992189 9.63982 10.419175 10.872676 10.613768 11.264979 10.446215 11.28664 10.76061 9.553168 10.052909 10.446053
1370282_at 6.2184033 6.304538 6.0969014 6.6131973 5.9088225 6.754665 6.66896 6.347493 6.135575 6.8433123 6.9733577 7.1349616
1370283_at 12.212616 12.034152 12.161055 12.238053 12.475593 12.209447 12.177032 12.434754 12.2499895 12.41753 12.154263 12.085713
1370284_at 11.771267 11.771405 11.945466 11.930038 11.731692 11.958064 11.951147 11.761044 11.868275 11.800435 11.88096 12.011878
1370285_at 6.601743 6.6775537 6.5439644 6.6338367 6.738792 6.533418 6.220749 6.6668367 6.741411 6.500814 6.7816176 6.7405295
1370286_at 8.070001 8.43755 8.586006 8.862364 8.635865 8.558161 8.139756 9.886102 8.932694 8.368917 9.010072 8.809013
1370287_a_at 9.319113 9.223929 9.016205 9.346838 9.053583 9.199117 9.151669 9.371809 9.536361 9.945171 9.5868635 9.568905
1370288_a_at 7.685589 7.594924 7.510007 7.8044314 7.3502865 7.6504283 8.256464 7.702555 7.844467 8.603565 7.965223 8.23605
1370289_x_at 3.6373136 3.5359118 3.6116185 3.7261267 3.5446594 3.6104329 3.7965693 3.560696 3.542749 3.6557035 3.658731 3.5688531
1370290_at 8.631621 8.289218 8.4311285 8.877671 8.664548 8.7160425 8.344328 8.8324995 8.579537 9.12064 8.596291 8.376237
1370291_at 5.498666 5.358334 5.417625 5.3092847 5.5258627 5.3530207 5.70282 5.5081005 5.6109123 5.847323 5.458129 5.7187386
1370292_a_at 3.746249 3.7757423 3.8177998 3.8141668 3.7646482 3.8059871 3.884811 3.7552373 3.875962 3.7589178 3.9134283 3.711145
1370293_at 5.9597583 5.9918957 6.146189 6.2954793 6.0315566 5.8552575 5.936305 6.0388308 6.144771 5.9319687 5.966065 5.8805704
1370294_a_at 6.135797 6.4894085 6.4487314 7.036803 6.0453324 6.2083974 6.295043 6.674553 6.113638 6.795329 6.473021 6.617734
1370295_at 8.264506 8.096698 8.184335 8.525099 8.221312 8.17046 8.248469 8.304574 8.41079 8.486678 8.513326 8.660308
1370296_at 13.492153 13.544905 13.547144 13.523705 13.543822 13.607273 13.516163 13.593915 13.561172 13.414156 13.44484 13.4767885
1370297_at 6.7309957 6.776178 6.787075 6.8132377 6.6618757 6.6922336 6.5493665 6.6915717 6.671395 6.741693 6.7629204 6.604846
1370298_at 9.195661 9.057123 9.2370405 9.0766325 9.016449 9.161443 9.583932 9.218229 9.596618 9.502736 9.677656 9.413626
1370299_at 13.797196 13.745537 13.804447 13.794564 13.736548 13.797028 13.797286 13.866495 13.733434 13.681487 13.778572 13.844419
1370300_at 7.777308 7.8771644 7.986278 7.8945775 7.7785015 8.114808 8.267595 8.098565 7.8480735 7.9501395 8.09095 8.227161
1370301_at 7.2027984 7.1103897 6.8349442 7.0971303 6.860331 6.9380565 7.065702 6.735347 6.902663 6.8132687 6.7839932 6.3240337
1370302_at 7.7528863 7.898643 7.6191354 7.9587994 8.162313 7.7095165 7.8361726 8.070612 8.009672 7.8260326 8.047052 7.8413696
1370303_at 6.522928 6.4301877 6.633545 6.342362 6.459955 6.5535274 6.4536457 6.5163045 6.518216 6.6315665 6.6289062 6.757573
1370304_at 8.358238 8.242029 8.5016575 8.400807 8.317287 8.445433 8.815296 8.553112 8.5625305 8.698005 8.532297 8.636049
1370305_at 9.1368885 9.168013 9.244844 9.303772 9.255695 9.361493 9.71471 9.373928 9.372739 9.451735 9.266822 9.553969
1370306_at 9.336948 9.333221 9.291029 9.377575 9.185695 9.309488 9.269129 9.24493 9.11319 9.054621 9.174269 9.208323
1370307_at 6.648864 6.5400515 6.198458 6.7369924 6.797825 6.9445004 5.760196 7.0553503 6.874061 6.690572 7.038963 6.5602794
1370308_at 7.1627088 7.0965195 7.410881 7.689816 7.094787 7.3144965 7.4174185 7.395922 7.3064747 7.6576605 7.3077817 7.417614
1370309_a_at 10.690174 10.646772 10.577101 10.54669 10.609519 10.448411 10.78845 10.731084 10.780498 10.939246 10.761162 10.748219
1370310_at 12.807624 12.848499 12.895757 12.997269 12.877951 12.973069 12.690372 12.890198 12.843033 12.671795 12.810523 12.85788
1370311_at 7.4252987 7.5843935 7.7020206 7.4893994 7.3715453 7.6639395 7.9047318 7.670851 7.5653687 7.7886376 7.632411 7.7625437
1370312_at 4.6141887 4.462545 4.560605 4.242854 4.403711 4.1029587 4.298294 4.41498 4.291556 4.552543 4.1140385 4.2687063
1370313_at 8.824601 8.731874 8.745775 8.970937 8.772098 8.582548 8.958664 8.886259 8.714247 8.928852 8.782236 8.951172
1370314_at 7.190205 7.329643 7.42632 7.4493375 7.4740667 7.568692 7.3607717 7.8380885 7.4670324 7.772078 7.6209903 7.8840327
1370315_a_at 6.2718744 6.298715 6.2016587 6.245288 6.167275 6.151945 6.1703806 5.9688964 5.99581 6.0610127 6.041034 5.912986
1370316_at 7.7198367 7.7908597 7.6845894 7.8777394 7.862817 7.7776237 7.7799153 7.8098917 7.6989408 7.8732853 7.88746 7.812455
1370317_at 6.4234414 6.431749 6.5169454 6.4117575 6.5790553 6.534076 6.4032407 6.6387506 6.531197 6.60825 6.7835627 6.65954
1370318_at 6.769378 6.884072 6.841737 7.2094526 7.0934567 7.0042033 6.740583 7.1934276 7.2830963 7.288073 7.5224924 7.4314575
1370319_at 9.585843 9.305073 9.489794 9.485247 9.629333 9.358311 9.521204 9.588665 9.012354 8.601932 8.841736 9.137942
1370320_at 10.547841 10.993897 10.895515 10.55919 10.287384 10.832769 10.84024 10.793889 11.161566 10.828833 10.867476 10.9437275
1370321_at 10.080397 10.018153 10.109817 10.230889 10.2067585 10.236603 9.948931 10.407147 10.153431 9.958573 10.181152 10.193257
1370322_at 9.815367 9.685907 9.824668 9.879701 9.70336 9.788834 10.048172 9.7948675 9.679251 9.323622 9.45968 9.53808
1370323_at 5.9786863 5.8998857 6.0207825 6.2735224 6.0318675 6.141096 6.109317 6.2182293 6.21845 6.2265983 6.0406575 6.2368894
1370324_at 7.859744 7.834693 7.7044463 7.7978296 7.6907763 7.682659 7.423426 7.6384535 7.8241277 7.666547 7.572841 7.674684
1370325_at 9.733168 9.724799 9.704993 9.662943 9.576085 9.702531 10.0753355 9.801435 9.721121 9.682256 9.572165 9.569267
1370326_at 6.9867663 6.8740115 6.93808 7.0673685 7.0134997 6.87573 7.124468 6.9600544 6.9777594 7.1740565 7.1218743 7.106443
1370327_at 7.63704 7.5899754 7.3661313 7.446823 7.4156165 7.537036 7.6530747 7.265995 7.6787634 7.517125 7.619213 7.8206806
1370328_at 6.1793103 6.1468644 5.8300385 5.7750607 5.8693013 5.7142177 5.8241067 5.596599 5.6708245 5.628917 5.621934 5.6560926
1370329_at 9.373889 9.387697 9.325732 9.477792 9.289564 9.361092 8.947292 9.557703 9.411738 8.178578 9.405103 9.441806
1370330_at 6.612748 6.676605 6.7911506 6.7696414 6.913966 6.8421736 6.579854 6.8766313 6.817963 6.3961096 6.7523675 6.682512
1370331_at 8.077292 7.873588 7.958093 7.8773775 8.015922 8.006254 7.9044824 7.9834275 7.6966624 7.4827847 7.4971986 7.5169997
1370332_at 5.1069136 5.0642242 5.394317 5.3957996 4.9728394 5.151867 5.852378 5.144582 5.155039 5.12714 5.323303 5.2694683
1370333_a_at 13.014935 13.17285 13.282428 13.04791 13.122706 13.113483 13.001873 12.929375 12.948722 12.872779 12.674432 12.830002
1370334_at 8.224492 8.587063 8.653946 7.9952607 8.102921 7.731274 8.546848 8.1321945 7.4662933 8.011349 8.126181 8.104879
1370335_at 7.885341 7.9112 7.761486 8.168543 8.181004 7.9786 7.393625 7.9948936 8.264996 7.8633256 7.8260393 7.8021703
1370336_at 10.832778 9.922923 9.2185545 11.25937 9.298159 9.202979 9.796823 10.120974 10.755463 11.566814 11.31927 11.204567
1370337_at 7.2241173 7.3001447 7.3753557 7.4682684 7.458072 7.327051 7.323319 7.572136 7.304085 7.27339 7.2905817 7.3063197
1370338_at 3.484926 3.540345 3.4684587 3.3972561 3.5177417 3.6347592 3.3813903 3.51475 3.54683 3.4018695 3.442715 3.536578
1370339_at 10.120635 10.2531185 10.111003 10.260822 10.095011 10.26459 10.1366 10.308186 10.322363 10.652575 10.363501 10.334052
1370340_x_at 9.094313 9.090068 8.944167 8.861931 9.088953 8.814149 9.103718 8.857376 8.91322 9.229317 8.874721 8.792014
1370341_at 3.498223 3.5821981 3.5336854 3.5631182 3.5660558 3.5052447 3.4824705 3.5132513 3.6891606 3.4876804 3.5478354 3.558983
1370342_at 3.710358 3.7468302 3.9505322 3.6826608 3.7202103 3.563919 3.7205093 3.652517 3.9767728 3.6391768 3.675979 3.5620825
1370343_at 5.931487 6.202105 6.127903 5.9584846 6.2339754 6.211255 6.5981116 6.1114807 6.2648215 6.3869147 6.2429056 6.329635
1370344_at 8.241877 7.867907 7.9961123 8.386152 8.067072 7.8618617 7.9755635 8.614101 8.182627 8.327058 8.00506 8.112068
1370345_at 5.0187874 5.827308 5.9465704 6.610644 5.371131 5.5909433 5.3830614 6.31633 5.538869 6.455839 5.9278374 5.819441
1370346_at 5.252964 6.010029 6.040098 6.352689 5.55811 5.7977204 5.216668 6.1575766 5.7049065 6.197743 5.601147 5.627497
1370347_at 5.5567966 5.4424005 5.4664235 5.537404 5.519703 5.4826174 5.3698683 5.523684 5.6447763 5.4619284 5.6226077 5.4482837
1370348_at 10.635678 10.488271 10.429902 10.453298 10.356632 10.442034 10.759492 10.285415 10.311022 10.156999 10.2318325 10.353827
1370349_a_at 13.951959 13.951934 13.951117 13.881142 13.891543 13.88858 14.086308 13.858629 13.883602 13.918469 13.902619 13.883801
1370350_x_at 10.446135 8.376171 8.35899 10.196397 8.46666 8.948015 8.218626 10.3569765 8.935221 7.6539626 9.857698 8.370685
1370351_at 7.99312 7.9537883 8.103194 8.082539 7.9530177 7.9805765 8.13289 8.222679 8.102162 8.155939 8.163551 8.089333
1370352_at 11.064445 11.300137 11.496973 11.357626 11.135814 11.416167 10.997738 11.24494 11.363186 11.24182 11.271507 11.332398
1370353_at 7.7122154 7.5801644 7.640069 7.6315002 7.349076 7.695176 7.5324507 7.522103 7.603838 7.637324 7.4965105 7.6095514
1370354_at 7.964597 7.7845383 7.957693 7.8996673 8.073761 7.998305 7.9558535 8.296753 8.0389 8.216131 8.206297 8.1064415
1370355_at 12.586126 12.292711 12.989795 12.315071 13.088214 13.185517 12.907427 13.4302435 13.046596 13.146165 12.88408 13.359026
1370356_at 6.7421885 6.8938584 6.8333373 6.8262615 6.6574883 6.9680104 7.2916813 6.990855 7.0910883 6.93612 7.0799203 6.9654274
1370357_at 8.020662 7.963427 8.015903 8.00213 8.285164 7.8343325 8.151814 7.9349003 7.9444976 7.94287 8.023653 7.9578996
1370358_at 8.509424 8.629537 8.58552 8.706518 8.4402075 8.457462 8.412873 8.554128 8.634521 8.783892 8.447233 8.659144
1370359_at 12.615206 12.441731 12.46181 12.426084 12.6217375 12.606466 11.737754 12.474821 12.524268 12.267154 12.5898905 12.546105
1370360_at 8.205999 8.262155 8.105524 8.703646 8.349874 8.60101 8.407216 8.7001505 8.544917 8.594466 8.549812 8.565958
1370361_at 4.7072363 4.7563076 4.80498 4.9677277 4.878093 4.642472 4.9582653 4.8298516 4.8691854 5.44283 5.2550297 5.023019
1370362_at 7.9088387 8.066282 7.968888 8.195319 7.684411 7.8342557 7.5760827 7.8129344 7.7482924 8.055101 7.514827 7.7854943
1370363_at 11.804049 11.128218 11.131354 11.898716 11.196406 10.978215 11.207057 11.140301 11.522038 9.870475 11.396716 10.757733
1370364_at 7.4589586 7.646654 7.5535927 7.5150666 7.4858065 7.5518756 7.715158 7.5842505 7.554915 7.742078 7.601776 7.705764
1370365_at 8.53842 8.411531 8.372452 8.641048 8.2739525 8.521645 8.62346 8.781109 8.942282 9.019058 9.024444 9.01186
1370366_at 9.780275 9.864927 9.937487 10.058716 9.513703 9.704164 9.853083 9.950201 9.999999 9.973638 9.931862 10.078041
1370367_at 5.238142 5.119712 4.991805 4.7735763 4.9449196 5.119765 4.817256 4.996501 5.0341697 5.180603 5.1164002 5.1174335
1370368_at 6.994136 6.916389 6.4828243 7.0484934 7.0920568 7.1069307 6.690784 7.2706327 6.853426 7.1560707 6.8998394 6.952222
1370369_at 6.4725814 6.548676 6.411785 6.4313083 6.430534 6.4740167 6.510102 6.330647 6.346642 6.1170726 6.1212077 6.365154
1370370_at 7.9419174 7.920997 7.8526115 7.8176193 7.923903 7.8453603 7.8991103 7.692931 7.937846 7.6143584 7.8065214 7.791358
1370371_a_at 8.397307 8.775719 8.306052 8.430362 8.602504 8.17476 8.424594 8.714788 8.467811 8.702967 8.475861 8.508689
1370372_at 4.6574497 4.6014366 4.48395 4.6197248 4.3856335 4.4951324 4.3949356 4.60959 4.4943075 4.7144136 4.5508165 4.549879
1370373_at 6.3078523 6.597068 6.5518284 6.471691 6.312026 6.3445983 6.4973617 6.263802 6.4355607 6.3602734 6.252991 6.1355634
1370374_at 8.432915 8.726 8.694924 8.545992 8.440855 8.655833 7.778975 8.507442 7.965264 7.7043476 7.6911 8.232592
1370375_at 11.7238 11.996206 11.690221 11.812909 11.7158 11.557823 11.356283 11.666072 11.053531 9.751288 10.501992 10.5396385
1370376_a_at 8.003174 8.221172 8.018273 8.507126 7.9898467 8.21147 8.419807 8.019243 8.482603 8.455063 8.436558 8.400398
1370377_at 12.967627 12.9953 12.9562025 12.939522 12.920103 12.91274 12.981469 12.970019 12.980853 12.889105 13.030128 13.158378
1370378_at 12.133548 12.102983 12.181649 12.282197 12.207975 12.282899 12.114834 12.336013 12.310869 12.181084 12.202154 12.335676
1370379_at 6.2660003 6.3602395 6.3829966 6.3017745 6.264622 6.024828 6.205727 5.864007 6.3339 6.588741 5.76476 6.077728
1370380_s_at 6.9275155 6.9816976 6.859864 7.0671835 7.090245 7.139843 6.9518256 7.127944 7.0520587 6.9502573 7.009355 7.185096
1370381_at 10.959281 10.970516 10.740692 10.714863 10.582666 10.632979 10.930832 10.903483 10.753353 11.293389 10.748026 10.887559
1370382_at 3.3032594 3.3081276 3.4447768 3.3531735 4.4168463 3.329124 3.4322872 3.3440945 3.2978082 3.3165684 4.0763407 3.328426
1370383_s_at 8.383163 8.581503 8.085483 8.455137 8.920299 8.647051 8.025677 8.234709 7.9643536 8.030137 8.255191 8.043649
1370384_a_at 5.535013 6.8896947 5.671815 5.2227154 5.1447215 5.769286 5.79769 5.100217 5.9172254 8.789219 5.799115 6.7871666
1370385_at 5.347786 5.20386 5.1544204 5.2344065 5.214623 5.336091 4.9616537 5.354608 5.285346 6.0806656 5.8166804 5.7787037
1370386_at 6.9381638 6.6817546 6.5745525 7.0074744 6.509182 6.771896 7.052309 6.9212728 6.811685 7.1434093 6.802658 6.9007316
1370387_at 11.03014 11.133509 10.445229 11.148217 10.480487 10.879672 11.4097595 10.949184 12.036354 11.696409 12.114521 12.356966
1370388_at 4.4669657 4.863596 4.85882 4.438362 4.448841 4.421854 4.6779976 4.4817057 4.5729523 4.313016 4.5292253 4.500457
1370389_at 3.8459406 3.7090542 3.7693145 3.8797538 3.8407934 3.8963149 4.091839 3.6093628 3.7992237 3.7498102 3.7307322 3.7367857
1370390_at 5.4054794 5.21208 5.402995 5.044379 5.5259566 4.9717493 5.04791 4.79204 4.7507067 5.117445 4.975097 4.888526
1370391_at 5.453396 5.3408217 5.315304 5.288094 5.2213383 5.1464806 5.215412 5.3491993 5.2495646 5.394969 5.304827 5.205517
1370392_at 5.16636 5.0383177 5.054488 4.959111 5.126918 4.8938932 5.1579494 4.8325357 4.947042 4.9466233 4.8908114 5.100603
1370393_at 5.0477977 4.843635 5.016742 4.8649373 4.8485913 4.971269 4.670714 4.960673 4.685481 4.961431 4.4830484 4.8211694
1370394_at 7.3473463 5.5150347 5.7398567 6.321906 7.341508 7.4106336 7.0278373 7.3513975 6.4049897 5.581876 5.8444257 6.0661097
1370395_at 7.051999 7.0904636 7.1597466 7.085724 7.0499144 6.94032 6.905769 7.197403 7.1409874 7.08377 7.034761 7.1525216
1370396_x_at 14.119863 14.133783 14.139085 14.083178 14.056129 14.088788 14.191912 14.079637 14.076146 14.1175165 14.102021 14.078451
1370397_at 11.762713 12.069223 11.747354 11.574849 11.778895 11.893858 12.054381 11.853216 12.213798 12.515765 12.018458 11.877979
1370398_at 5.7983737 5.5321765 5.76069 5.6970334 5.346827 5.892805 5.6808715 5.6608663 5.8676596 5.7341137 5.8421583 6.035336
1370399_at 7.1051126 7.5123954 7.4110475 7.385746 7.121979 7.719533 7.4085255 7.0827394 7.275481 7.1030188 7.2525654 7.2712884
1370400_at 5.2145824 5.2940383 5.083549 5.0488205 5.078515 5.300225 5.2698274 5.1150217 5.0709424 5.1584444 5.4002 5.004987
1370401_at 4.1321282 4.2671733 4.160245 4.0902514 4.2579193 4.11774 4.036078 4.021075 4.17772 4.10557 4.019493 3.9820764
1370402_at 7.5411873 7.625684 7.446102 7.490802 7.437937 7.69536 7.689865 7.422396 7.457044 7.3709416 7.513221 7.501665
1370403_at 5.484556 5.4263587 5.238342 5.3656344 5.3589234 5.5175214 5.24286 5.086988 5.5304203 5.2847795 5.318978 5.416534
1370404_at 4.2267575 4.2997384 4.0399694 4.0455036 4.0247974 4.138975 3.9128385 4.3166084 4.157452 4.0502157 3.9758315 4.2117653
1370405_at 3.4378974 3.5178397 3.4751804 3.5716548 3.3639731 3.5283024 3.6510673 3.419627 3.4783092 3.5184572 3.448366 3.475589
1370406_a_at 3.901932 4.0054235 3.8922336 4.0261555 3.8319113 4.0285645 4.018882 3.8624754 3.8630395 4.007988 3.8715467 3.893388
1370407_at 8.638879 8.577544 8.734933 8.740679 8.528524 8.470214 8.131096 8.872552 8.748338 8.855314 9.004057 8.843367
1370408_at 4.6158295 4.571788 4.56437 4.2367945 4.5034485 4.401448 4.3398046 4.4655967 4.4580793 4.324741 4.363832 4.1620326
1370409_at 5.0471272 5.141562 5.1532774 4.9959884 4.934916 4.82698 5.0006638 4.7513356 4.97538 4.918861 4.9175673 4.8377857
1370410_at 4.913783 4.7094116 4.701226 4.729709 4.7938623 5.044981 5.026626 4.5470524 4.899602 5.1043034 4.984901 4.770732
1370411_at 6.07043 6.122684 6.35317 6.5391726 6.2571187 6.4457927 6.0750537 6.353071 6.221442 6.3858356 6.2706146 6.4603796
1370412_at 3.7989945 3.8608835 3.8835642 3.7761297 3.7601717 3.8046517 3.968837 3.7925727 3.771094 3.6863112 3.8252308 3.6639879
1370413_at 6.06591 6.262029 6.301769 5.9660587 6.3072042 6.2749968 6.043857 6.315094 6.1662817 6.4580483 6.347824 6.4671984
1370414_at 9.318823 9.168786 9.260796 9.079332 9.149284 8.948104 9.170138 9.1324005 9.035524 9.2331295 8.7529545 8.7710085
1370415_at 6.0024395 6.1118917 5.6624894 5.9294367 5.879352 5.7894645 6.1251945 5.8246174 6.149391 6.0331144 5.8180904 5.788539
1370416_at 4.8605375 4.7982874 4.9399333 5.0144243 4.842085 4.841445 4.8816757 4.883251 4.724074 4.8672223 4.6590967 4.9594975
1370417_at 4.661176 4.758461 4.7478786 4.528228 4.3809643 4.433286 4.6411147 4.783535 4.5613832 4.5633025 4.5522695 4.6449957
1370418_s_at 5.9112372 5.9172435 6.0446777 5.681904 5.748679 5.709731 5.5435724 5.67387 5.7361646 5.486041 5.744561 5.5338326
1370419_a_at 6.000614 5.9964433 5.901209 5.5915003 5.819712 5.7650537 5.829797 5.701355 5.6246414 5.7911186 5.4826794 5.741439
1370420_at 12.056318 12.386317 12.492638 10.924428 11.457846 11.29311 11.289717 10.690005 11.214886 11.749272 10.815533 10.995767
1370421_a_at 6.464867 6.402526 6.348743 6.3278675 6.2134027 6.435094 6.3655367 6.4902873 6.331617 6.327095 6.3771396 6.3297677
1370422_at 6.3336477 6.3809376 5.9924436 6.338825 6.170089 6.38645 6.5612206 6.1831717 6.17842 6.409204 6.2765894 6.1614394
1370423_at 5.8201723 5.626212 5.5386043 5.7005343 5.5471034 5.5620837 5.5197806 5.6273203 5.537154 5.7766447 5.4927154 5.754175
1370424_at 3.9930127 3.839647 4.0528555 3.83659 3.884407 3.9808996 4.0237184 3.923596 3.937968 3.8311157 3.8569632 3.8474576
1370425_at 12.474928 12.5692005 12.698909 12.535954 12.583805 12.523026 12.481396 12.512085 12.491797 10.431004 12.580789 12.406767
1370426_a_at 10.752267 10.771396 10.886545 10.883161 11.303234 11.138937 10.641924 11.394593 11.159034 10.8327265 11.15695 10.959669
1370427_at 5.5175867 5.103156 5.3161716 5.3351526 5.3220816 5.271883 5.0992737 5.0226846 4.9975853 4.9199123 4.883253 4.831272
1370428_x_at 12.071609 12.172939 11.935532 11.847362 11.093263 11.986399 11.800307 11.783562 11.830063 11.716482 10.885446 11.577941
1370429_at 9.157775 9.130438 8.941016 9.063113 8.826096 9.175181 8.947367 8.869638 8.897457 8.581483 8.398912 8.510155
1370430_at 4.872008 5.1521187 4.931821 4.9327703 5.1089015 5.007752 4.871367 4.8854227 4.96323 4.786366 4.9902153 5.0577273
1370431_at 4.4131145 4.6646223 4.567253 4.574753 4.5495634 4.4384494 4.3010716 4.3988523 4.4943075 4.5743747 4.3735194 4.4659452
1370432_at 4.101864 3.870703 4.013507 3.7153108 3.958752 3.8325217 3.8997173 3.9148595 3.6458118 3.8440237 3.7481525 3.739233
1370433_at 8.968392 9.722109 10.4480505 9.183799 8.905284 9.8566885 9.995517 9.85646 10.566282 9.591801 10.079184 8.789483
1370434_a_at 3.4543238 3.4913175 3.4818916 3.461103 3.3660223 3.5425863 3.6943483 3.4755297 3.4565902 3.4533849 3.4279811 3.4561024
1370435_a_at 6.661644 6.485782 6.6088467 6.551746 6.7652125 6.6909494 6.9210234 6.5706744 6.4806914 6.9612393 6.6456695 6.948734
1370436_at 7.122332 7.7919636 5.240756 5.0726833 5.1360674 5.837739 6.573696 5.857837 7.803948 8.463998 6.683948 8.367258
1370437_at 6.0316057 6.3787985 6.3617153 6.231776 6.3351912 6.467531 5.7795277 6.523756 6.4758954 6.3722167 6.425087 6.501099
1370438_at 6.1320553 6.0051517 5.824878 5.682003 5.8712316 5.783996 6.0050306 5.580409 5.7553306 5.6161556 5.8691254 5.5753307
1370439_a_at 3.3810503 3.512689 3.392851 3.4306164 3.3573482 3.3929422 3.3481238 3.30979 3.3412762 3.2238579 3.3550427 3.3214128
1370440_at 7.463448 7.4353466 7.5186534 7.655422 7.7658076 7.6108365 7.4479685 7.7619333 7.571164 7.4184756 7.6463523 7.72898
1370441_at 4.091201 4.1385984 4.1334047 3.9414299 4.114427 4.068349 4.0440497 4.124201 3.9787257 3.913269 3.8777575 3.9095767
1370442_at 3.3467903 3.3559558 3.3055336 3.2217643 3.4102573 3.3965647 3.295622 3.3202736 3.268492 3.297552 3.2934916 3.332073
1370443_at 7.4747553 7.560219 7.241441 7.5626225 7.153312 7.3189893 7.587436 7.291262 7.4117284 7.115528 7.312169 7.3556957
1370444_at 5.743819 5.8480377 5.6722355 4.8483686 5.5180073 5.272373 5.4517136 5.0224357 5.5052457 5.6461215 5.2548923 5.2686133
1370445_at 6.2352605 6.400087 6.1700153 6.15908 6.378723 6.361748 6.1044326 6.054213 6.347408 6.4377384 6.1757994 6.1825557
1370446_at 6.3266377 6.532998 6.4258904 6.5070357 6.3398933 6.396608 6.6235666 6.255236 6.4786124 6.4852557 6.266941 6.552116
1370447_at 4.867133 5.064988 4.958536 5.080829 5.029749 4.9164314 5.363064 5.0345945 4.9991436 4.7988524 5.114296 4.8809414
1370448_at 4.3406672 4.40063 4.353561 4.4637465 4.39661 4.398937 4.746526 4.4489894 4.4670744 4.489545 4.5892076 4.411462
1370449_at 7.436721 7.2939477 7.2977357 7.4715357 7.1274776 7.7017007 7.4706635 6.971938 7.0954056 7.2947044 7.2760878 7.1659455
1370450_at 4.693484 4.619052 4.810193 4.3704233 4.719653 4.4831944 4.5011706 4.463718 4.448866 4.4628806 4.581865 4.311634
1370451_a_at 5.3105474 4.980916 4.8906384 4.996154 4.9460993 4.9576883 5.6087384 4.9426455 4.7970295 4.977379 5.069309 4.83834
1370452_at 3.9620967 4.075514 3.9265504 4.152111 3.8899348 4.0253654 3.9181845 4.020755 3.8633857 3.870905 3.8844776 3.9576163
1370453_at 4.7719254 4.953321 4.784123 4.8087826 4.796676 4.852823 4.908283 5.0410395 4.820134 4.7805543 4.660904 4.93231
1370454_at 4.7414026 4.6334763 4.7705836 4.6420217 4.841782 4.8586664 4.570765 4.894707 4.830721 4.537605 4.9601226 4.7190833
1370455_a_at 3.1723366 3.2393475 3.2341864 3.122755 3.134807 3.1307287 3.121769 3.1764374 3.162737 3.236927 3.2285168 3.2236423
1370456_at 3.764323 3.8488235 3.784373 4.012619 3.7866552 3.919226 4.1276565 3.7920651 3.8832953 3.7217414 3.7580707 3.7490423
1370457_at 4.1144037 3.9303136 3.959106 4.0426326 4.1000686 4.0021505 4.1017547 3.9597065 3.9499235 3.8272495 3.9758382 3.9256144
1370458_at 4.392048 4.1887436 4.3810563 4.2353935 4.473215 4.282062 4.257924 4.216477 4.245195 4.164077 4.3940406 4.1943865
1370459_at 4.7075577 4.6177073 4.4531116 4.489254 4.5778127 4.644282 4.2979536 4.4347157 4.577174 4.4548683 4.442009 4.4297533
1370460_at 7.0422177 6.730335 6.9761734 7.091075 6.9768105 6.9054513 7.2128286 6.8113527 7.0083404 7.0987477 7.187451 7.2882094
1370461_at 5.2603045 5.488514 5.2176733 5.4558287 5.040569 5.271501 5.023914 5.459395 5.2465305 5.629283 5.3298507 5.146212
1370462_at 5.5377917 5.5011945 5.720538 5.645888 5.1480107 5.587449 4.7581778 5.785111 5.1572323 6.0597773 5.5840535 5.5821695
1370463_x_at 5.6498313 5.439567 6.484114 5.855624 6.739156 5.7759094 7.977656 5.3971715 5.4806457 7.409393 6.8458896 6.7521663
1370464_at 4.777604 4.98888 4.525374 4.3576565 3.6838617 3.920505 3.98555 4.252023 4.6823726 6.167242 4.9368024 5.221278
1370465_at 4.8093934 5.4540834 4.6161103 4.602373 4.272476 4.61304 4.212841 4.5905104 4.8162785 6.116381 4.9967318 5.4432206
1370466_at 3.9914742 3.8801684 4.017886 4.099725 3.9061425 3.950278 3.995031 3.8664389 3.9493337 3.990535 3.8782508 4.0110693
1370467_at 4.9993596 4.8079834 4.9634433 4.825206 4.796676 4.95377 4.91109 4.88631 4.8803873 4.894459 4.707059 4.952349
1370468_at 2.9778676 3.204419 3.2154968 3.0118647 3.1378055 3.2118194 3.1206458 3.2856271 3.0399966 3.053986 3.042026 3.1050234
1370469_at 5.7239757 5.7829003 5.847139 5.771819 5.98005 5.577283 5.715853 5.9639516 5.750403 5.9229794 5.615354 5.6745434
1370470_at 4.052672 4.0268717 4.0684032 4.0887647 4.0387845 3.9836028 4.534991 4.0575304 4.0598226 4.0254097 4.0105686 4.178772
1370471_at 4.1047645 4.1316175 4.069727 3.994207 3.9849944 3.9718175 3.9510272 3.9483838 3.8009033 4.0496855 4.0678787 3.9607189
1370472_a_at 4.9839005 4.869128 4.9539204 4.7876835 4.944232 4.825159 4.813072 4.752465 4.8645134 4.7473154 4.92519 4.8135405
1370473_a_at 6.191833 6.330771 6.2611504 6.1987815 6.24445 6.2715487 5.951213 6.4446507 6.3093247 6.777707 6.038782 6.405388
1370474_at 5.320038 5.4657545 5.3031 5.2745194 5.5400496 5.4190116 5.383795 5.716268 5.795965 5.2332234 5.4013386 5.584667
1370475_at 13.250656 13.408938 13.388921 13.412946 13.417115 13.348551 13.265019 13.413283 13.3401575 13.299158 13.495467 13.367759
1370476_at 7.0000668 7.0788713 7.0057173 7.2115655 6.8582807 7.0294533 7.2056656 6.9824886 6.9326262 7.1454105 7.0892487 7.3292785
1370477_at 3.7367604 3.744861 3.8166342 3.68859 3.6651368 3.7098303 3.6643813 3.668256 3.677837 3.7159066 3.6666996 3.5507867
1370478_at 6.268419 6.383051 5.942008 5.986324 5.8089333 5.8793945 6.306424 5.733919 5.971574 5.9940867 5.8442874 5.819901
1370479_x_at 12.756135 13.068707 13.0688305 12.834928 12.642637 12.677163 12.549002 13.004859 12.991129 10.966061 13.154929 12.987072
1370480_at 4.0468597 4.0118237 3.8832107 4.150635 4.0384865 3.9902024 3.9563591 3.967972 4.0200014 4.005794 4.126079 4.1604424
1370481_at 5.8740225 5.9766192 5.828726 5.8106513 5.880259 5.6772466 5.714519 5.8465624 5.8084383 5.77047 5.7280135 5.787752
1370482_at 6.0961266 6.1429567 5.8207994 5.883173 5.9159155 5.9265065 6.0502095 5.7632933 5.8050756 6.005703 6.0045357 5.824515
1370483_at 3.795159 3.8120174 3.8458073 3.8446786 3.7360172 4.0245085 3.9682796 3.8045015 3.7327228 3.8437479 4.006296 3.7288446
1370484_at 5.2881455 5.284551 5.159632 5.4474893 5.334599 5.415253 5.070268 5.2413635 5.168741 5.18553 5.1709166 5.154502
1370485_a_at 5.4180503 4.937431 4.8219814 4.997839 5.084045 4.714295 4.5574245 5.008415 4.918374 4.9999104 4.60526 5.002831
1370486_a_at 5.682187 5.4764915 5.6207848 5.749837 5.70268 5.425957 5.9732084 5.581653 5.4548087 5.6513486 5.323591 5.383922
1370487_a_at 6.140528 6.2731323 6.209249 6.4976244 6.2706847 6.1069975 6.1978445 6.194661 6.3658943 5.8745017 6.2438946 6.070416
1370488_a_at 6.0383534 6.0577965 6.070931 6.294276 6.1423416 6.3670173 6.0521927 7.19381 6.636724 7.0633197 6.5752835 6.855241
1370489_a_at 3.8056843 3.929088 3.9073477 3.8742278 3.8903096 3.7359416 3.9024985 3.8789532 3.6690001 3.6338418 3.9537077 3.7521982
1370490_at 4.3339095 4.457706 4.3269815 4.4821353 4.5023713 4.449347 4.541848 4.5679502 4.6085653 4.226053 4.686913 4.3026567
1370491_a_at 5.1916294 5.676009 5.827395 5.47716 5.6874275 5.4740534 5.4731927 5.563296 5.6935787 6.4165845 5.8136363 6.383855
1370492_a_at 4.16164 4.117939 4.1811786 4.295096 4.2636423 4.3068156 4.274131 4.339988 4.2891955 4.3013 4.2748904 4.057443
1370493_a_at 3.4704 3.5656548 3.5704207 3.483933 3.4353404 3.6364305 3.7311478 3.2851982 3.4904609 3.3615057 3.5761883 3.3691308
1370494_at 5.4932127 5.4608097 5.5975666 5.085245 5.5913095 4.9593496 5.2712936 4.722725 4.991555 5.347019 4.888866 4.7290583
1370495_s_at 13.378282 13.3930645 13.376583 13.336412 13.295782 13.333364 13.14471 13.384982 13.299158 13.191181 13.304967 13.079318
1370496_at 12.761749 12.715026 12.715569 12.6117735 12.599925 12.658056 12.486609 12.600595 12.542631 12.408369 12.591698 12.622268
1370497_at 4.1928263 4.508047 4.32936 4.2204885 4.188362 4.382885 4.3563967 4.2567587 4.3333435 4.133686 4.193941 4.1628423
1370498_at 3.2768126 3.2474062 3.2658849 3.3037202 3.2047834 3.2454677 3.5318828 3.2196596 3.2561884 3.2057388 3.2985568 3.2870598
1370499_at 4.384464 4.2396436 4.193782 4.2107124 4.1448 4.2814584 4.355651 4.144549 4.24517 4.3020315 4.082379 4.2138224
1370500_a_at 3.639454 3.603299 3.6902597 3.6518326 3.8437114 3.8074229 3.7170954 3.707202 3.6049435 3.5867212 3.7402778 3.5745413
1370501_at 8.703034 8.836456 8.816185 8.961773 8.82373 8.791767 8.797006 8.933729 8.885275 8.891739 8.814201 9.0917845
1370502_at 4.0137935 4.0768437 3.9473486 3.945616 3.9268177 3.8801112 3.9664407 3.9633539 4.1579943 4.0228567 3.7874622 3.8745847
1370503_s_at 4.1339426 4.082285 4.078944 4.3161793 4.1951575 4.3105946 4.191371 4.278221 4.172043 4.167721 4.1769204 4.343958
1370504_a_at 5.7029862 6.364138 6.227111 6.047863 5.847264 5.9290886 6.2253776 6.049376 5.9802446 6.063799 5.8060937 5.812412
1370505_at 6.1861253 6.154555 6.2814703 6.1222816 6.4262004 6.1222234 6.086246 6.271887 6.169755 6.1177306 6.2151494 6.250643
1370506_at 6.539445 6.2583833 6.147673 6.6559715 6.3326397 6.3536396 6.4632936 6.470378 6.382219 6.4942884 6.559612 6.818553
1370507_at 5.429941 5.327804 5.284507 5.4680567 5.432735 5.538747 5.587197 5.47192 5.445053 5.433111 5.4716935 5.5920873
1370508_a_at 5.1905894 5.3585877 5.1946363 5.1164145 5.1427946 5.113147 5.3631415 5.00511 5.1595373 5.0794506 4.974791 4.9450407
1370509_at 6.6872993 6.7413406 7.0620756 6.823557 6.735523 7.165773 6.454013 7.2808237 6.50835 7.2016983 7.151308 7.0057373
1370510_a_at 7.424778 7.2113833 7.3692713 7.5205255 7.5279446 7.5206323 7.4400487 7.585944 7.4298444 7.198758 7.2882366 7.486468
1370511_at 13.842625 13.799198 13.786064 13.782595 13.823536 13.743831 13.817075 13.811383 13.866247 13.738857 13.7743025 13.683765
1370512_at 7.551803 7.4135976 7.0634065 7.791488 7.9599867 7.651173 6.5076556 7.9893045 7.8438296 7.7734003 7.814445 7.540891
1370513_at 3.8483434 3.804648 3.6893253 3.601616 3.6964905 3.5826607 4.0472574 3.5525758 3.5937269 3.6617398 3.6138175 3.7051117
1370514_a_at 3.870109 3.8466127 3.698103 3.7522795 3.9643278 3.8747144 4.0653515 3.8044102 3.7256508 3.702611 3.8073685 3.7762933
1370515_x_at 4.429839 4.307466 4.4990196 4.4969068 4.3588066 4.2969394 4.6645913 4.3968787 4.4578624 4.2502737 4.230958 4.324882
1370516_at 6.0835333 6.24321 5.91459 6.2718105 6.13751 6.343568 6.3694105 6.3690014 6.22734 6.246319 6.07578 6.1363573
1370517_at 3.881491 4.0490074 4.083068 3.8159006 3.975486 3.8626122 3.8261354 3.7506816 3.9002655 4.0840874 3.8405557 3.7718825
1370518_a_at 3.986504 3.9454613 3.9821808 4.026597 3.8998823 3.917152 3.9701917 3.7871275 3.8921816 3.9647765 4.0376425 4.0810933
1370519_at 4.8875732 4.5798616 4.5588484 4.717635 4.7674913 4.545516 4.897816 4.586877 4.6264873 4.893991 5.0587764 4.832853
1370520_at 4.0293646 4.0723486 4.1453857 4.260503 4.114028 4.1297307 3.9813168 4.1257954 4.2748356 4.2570705 4.2168436 4.22614
1370521_at 6.493462 6.5060973 6.3999057 6.436612 6.3089123 6.483439 6.614605 6.373185 6.5592065 6.065192 6.4181805 6.4656997
1370522_at 8.79027 8.8658905 8.910938 8.86108 8.661589 9.017409 9.212247 8.919037 9.025417 8.824441 8.713976 8.894696
1370523_a_at 7.7757816 7.8489623 8.247023 7.7135496 7.808698 7.786326 8.021012 7.6935244 7.7770004 8.148638 7.9242992 7.9445987
1370524_at 9.415063 9.262869 9.646497 9.4023075 9.503664 9.132397 9.438772 9.240773 9.401576 9.547076 9.32312 9.382675
1370525_at 8.626668 8.664711 8.623644 8.325167 8.589472 8.467642 8.582001 8.417328 8.491541 8.656429 8.452295 8.400139
1370526_at 5.941921 6.8763695 6.064649 7.501377 7.3650165 5.912304 5.645252 6.489877 7.2566385 5.50738 8.027523 6.5029426
1370527_a_at 8.023099 8.352481 8.418396 8.372807 8.482157 8.581048 8.271117 8.4641485 8.477986 8.33009 8.374127 8.6675415
1370528_at 6.33707 6.3434405 6.2464504 6.6049085 6.438148 6.5360594 6.377069 6.288092 6.193122 6.23875 6.2671294 6.391593
1370529_a_at 7.0542097 7.035077 7.000937 7.361759 7.3187566 7.3061857 7.2971096 7.3521214 7.125128 7.3237953 7.3421273 7.1975317
1370530_a_at 7.6286564 7.589863 7.494798 7.884148 7.8477674 7.9029474 7.5449247 8.017738 7.80752 7.7915254 7.9341555 7.8733845
1370531_a_at 4.900717 4.7309065 4.893114 5.079727 4.9741106 5.092181 5.041768 5.010131 4.9938097 4.9050503 4.947566 4.8985596
1370532_at 5.6335173 5.737805 5.7252645 5.8059053 5.5801926 5.6893764 5.8221736 5.7333302 5.8651447 5.7511415 5.6676245 5.7267118
1370533_at 4.553527 4.271249 4.4799776 4.416832 4.4423246 4.4316664 4.31392 4.4720607 4.420518 4.2563667 4.341834 4.3245153
1370534_at 6.825445 6.8647156 6.6855083 7.180241 6.7748947 6.8091908 6.3299303 7.361189 7.0171337 6.7361875 7.067712 6.868522
1370535_at 4.1461296 4.257411 4.5316696 4.3316183 4.2636423 4.3154497 4.3114967 4.3570633 4.437337 4.332224 4.3667793 4.4904327
1370536_at 5.2187433 5.417196 5.098534 5.1374617 5.2139287 5.0448704 5.130124 5.143131 5.1207886 5.054345 5.1620836 5.1154013
1370537_at 6.4187613 6.2950664 6.559682 6.9768224 6.2185674 6.80721 6.3651342 6.9704323 6.693254 6.8519096 6.698015 6.5652294
1370538_at 7.433518 7.195244 7.2927585 7.729207 7.0904393 7.6471643 7.2287645 7.351383 7.077161 6.8972287 7.2372994 7.149499
1370539_at 6.7376213 6.5237575 6.4873347 6.62405 6.7408743 6.867853 6.8556747 6.8758903 6.7627425 7.012642 6.828446 6.93584
1370540_at 4.0062075 4.483871 4.100338 4.096434 4.2789006 3.9798443 4.3677015 4.1747518 4.141243 4.294808 3.9492743 4.0769696
1370541_at 5.6541095 6.4105062 6.331366 6.0033336 6.4700003 6.1793103 6.0306444 6.268795 6.5078588 6.605564 5.7305417 6.5540786
1370542_a_at 6.6192093 6.595492 6.53105 6.72691 6.5198793 6.697563 6.4957304 6.879557 6.731695 6.921893 6.943103 6.7495637
1370543_at 6.746117 6.736665 6.768107 6.631525 7.30489 6.87224 6.5825458 6.989359 6.876662 6.9096966 6.8669047 6.8476152
1370544_at 6.115463 6.3261356 6.2699575 6.376821 6.198073 6.537736 5.898747 6.4309564 6.395954 6.6584873 6.3760605 6.403111
1370545_at 5.435805 5.5255094 5.5280538 5.247544 5.245221 5.2866745 5.386531 5.4497933 5.2763305 5.2704506 5.3297434 5.4242015
1370546_at 4.41604 4.710126 4.579256 4.356708 4.3319254 4.359046 4.226268 4.2864747 4.1520524 4.3599467 4.1956472 4.1428585
1370547_at 14.018956 13.998144 13.958348 13.969402 14.063805 13.996964 13.888407 14.026722 14.032317 13.99445 13.990805 13.872181
1370548_at 7.6394124 8.038001 7.30317 7.1042085 7.651097 6.856986 6.8859606 6.999419 6.8168187 6.5305605 6.384269 6.757784
1370549_at 5.6950173 5.5733314 5.594442 5.669439 5.8557243 5.818584 5.908352 5.7154355 5.914961 6.0644174 5.7710757 5.77715
1370550_at 5.7567306 5.5166764 5.7426796 5.7370872 5.7907643 5.7103357 5.5435753 5.5655446 5.2659235 5.6975994 5.602343 5.475737
1370551_a_at 7.2577643 7.324856 7.240317 7.366304 7.274105 7.3082843 6.923914 7.1300373 7.3977537 7.411612 7.3341947 7.2978754
1370552_at 5.443851 5.417346 5.429001 5.3983297 5.6060305 5.764847 5.7481384 5.5892 5.577944 5.9920216 5.694912 5.681819
1370553_at 6.963006 6.6561966 7.0526905 7.0175967 6.6408052 6.6631474 6.7865105 7.0134106 6.854006 6.6830173 6.8106704 6.782388
1370554_at 8.227637 8.306469 8.380071 8.456185 8.30995 8.531921 8.6433735 8.4542055 8.424798 8.774436 8.583794 8.71096
1370555_at 4.7258167 4.5626764 4.509823 4.361702 4.5796986 4.638124 4.7021008 4.4263887 4.31085 4.3226824 4.1823616 4.341538
1370556_at 5.0326552 5.191341 5.0914516 5.1171007 5.23412 5.1669264 5.2259316 4.818785 5.126636 4.889871 5.130171 5.2394056
1370557_a_at 3.9633381 3.9695764 3.93784 3.8316262 3.8682685 3.931441 3.9851542 3.792391 3.8108673 3.8551695 3.9095216 3.9082656
1370558_a_at 3.2471569 3.2825956 3.2495146 3.2096596 3.2685316 3.2819746 3.2611494 3.3005493 3.2069807 3.2641485 3.2665553 3.1630414
1370559_at 3.8638449 3.9956148 3.9936945 3.7956183 3.8154142 3.9695215 3.9779806 3.8835983 3.8798444 3.9421673 3.9024212 3.7584407
1370560_at 4.6530685 4.5198245 4.6605196 4.3227906 4.520214 4.613845 4.198021 4.4859033 4.4881196 4.4713807 4.4914503 4.548732
1370561_at 4.203539 4.151307 3.9954352 4.0424347 4.210588 4.473072 3.9870164 4.1191187 4.25019 4.109938 3.9644113 4.27425
1370562_at 4.818232 5.0089664 4.658258 4.685312 4.7787886 4.721697 4.527394 4.5733604 4.7060313 4.8192825 4.6663675 4.720148
1370563_at 11.264258 11.605944 11.360599 11.201713 11.411226 11.38699 11.386028 11.102769 11.476617 11.8712015 11.570461 11.646157
1370564_at 4.585783 4.7017174 4.5022674 4.45727 4.3904715 4.3813896 4.4802194 4.5368786 4.5628633 4.51637 4.3756323 4.447814
1370565_at 5.016807 4.615095 4.4764595 4.515234 4.429468 4.442159 4.709246 4.436561 4.455101 4.393635 4.567525 4.6693373
1370566_at 10.673737 10.271258 10.2794895 11.097884 10.639624 10.362375 9.769652 10.503618 10.515189 9.141428 11.091098 9.73767
1370567_at 6.6625314 6.9466214 6.89733 6.8428245 6.6771445 6.9588733 6.83589 6.4445615 6.7716036 6.4885516 6.769891 6.763941
1370568_at 5.6179724 5.6274114 5.59688 5.603158 5.7256174 5.6234193 5.968852 5.618554 5.670899 5.6549463 5.60879 5.5370336
1370569_at 5.5567794 5.486994 5.7231607 5.366905 5.418252 5.422218 4.853448 5.0996227 5.4828186 5.4365396 5.187942 5.675112
1370570_at 6.4726996 6.4818306 6.523043 6.5408792 6.6183643 6.6660147 6.068819 6.543619 6.5189066 6.4224224 6.5341525 6.3258095
1370571_at 5.0000124 5.0730944 4.8840265 4.988028 4.9159517 5.1678395 4.825222 4.796656 5.0725074 6.4114714 5.6362934 4.798984
1370572_at 3.7357154 3.8621979 3.7813365 3.8579469 3.81706 3.6623898 4.1874404 3.7832313 3.6908705 3.7413704 3.8087256 3.7382596
1370573_at 9.496185 9.455112 9.305655 9.608315 9.691741 9.492462 9.24796 9.829304 9.757855 9.332275 9.336244 9.416584
1370574_a_at 7.1269135 7.1422453 6.8875937 7.055944 7.161888 6.97839 7.076536 6.7555842 6.9129887 7.005265 7.059429 7.1064773
1370575_a_at 8.540992 8.155503 8.444905 8.400923 8.42594 8.5584545 8.111736 8.793995 8.6048765 8.741806 8.569652 8.574786
1370576_at 5.4857855 6.008522 5.9448137 5.5976286 5.730411 5.520151 5.832242 5.6084013 5.717589 5.3203106 5.5737906 5.6381664
1370577_at 6.3491583 6.3334756 6.339487 6.0904775 6.0087614 6.271203 5.871791 6.1617503 5.7662587 6.1611843 6.2406163 6.221708
1370578_at 6.925161 7.119165 7.2537622 7.1042085 7.2016983 7.22531 7.056001 7.2110577 7.2585335 7.1470346 7.3212476 7.536287
1370579_at 9.259161 9.293955 9.1385765 9.242262 9.254448 9.043146 9.37365 9.309514 9.14617 8.983671 9.332053 9.3323965
1370580_a_at 13.122469 13.345161 13.179127 13.235936 13.096395 13.311195 13.299407 13.224114 13.416342 13.639525 13.549349 13.472916
1370581_at 4.6361485 4.8063984 4.4566555 4.33957 4.4504623 4.5984917 4.1972504 4.5476055 4.485751 4.6018276 4.445078 4.1927013
1370582_a_at 3.4972112 3.5798843 3.3346584 3.3843317 3.3267891 3.4534836 3.5318968 3.4760022 3.3387496 3.4034336 3.360156 3.3235595
1370583_s_at 5.4795666 5.980043 5.4608765 5.9065056 5.3990984 5.379657 5.704884 5.857336 5.994026 8.028217 6.308515 6.321096
1370584_a_at 6.2648745 5.9968786 6.189645 6.4254837 6.2308097 5.6152525 6.605621 6.099663 5.9272976 6.340442 6.0918984 6.265462
1370585_a_at 6.175315 6.056617 6.057091 6.0763288 6.392636 6.6431994 5.8846946 6.1873374 6.4543467 6.084576 6.215411 5.871765
1370586_a_at 5.740651 5.689767 5.9906564 5.7764554 5.97507 5.8184385 5.846837 5.719586 5.824665 5.729021 5.7495613 5.699402
1370587_at 4.9689417 5.1158032 4.8644667 5.128585 4.921872 4.988961 5.1397142 5.0723214 4.813987 4.9610076 4.9674797 5.0170355
1370588_a_at 4.466155 4.50488 4.196108 4.396368 4.2144794 4.1625566 4.3121195 4.3167677 4.3711686 4.59629 4.464748 4.5043373
1370589_at 5.07971 5.0897226 5.148204 4.893043 5.127906 5.095705 4.814773 5.028721 5.1290298 5.135517 5.1489472 5.072804
1370590_at 7.5635223 7.632869 7.844774 7.6621313 7.423708 7.7769604 7.370084 7.4107633 7.6738405 7.5724654 7.6856 7.737513
1370591_at 7.3091197 7.2928643 7.132839 7.3513966 7.439133 7.384351 6.8398523 7.398724 7.141885 7.240477 7.2620177 7.2697935
1370592_at 5.6375413 6.0974026 5.8768125 6.1730556 6.197637 5.988038 5.0845566 6.40931 6.708174 6.9467287 7.0465074 7.234152
1370593_at 13.420307 13.512629 13.403092 13.114718 13.34403 12.70101 13.238388 12.859689 13.364327 13.73935 13.733988 13.587075
1370594_at 5.315881 5.1199856 5.110981 5.2572556 5.2204313 5.0202203 5.048521 4.984149 5.0419593 5.0635424 4.967743 4.8825636
1370595_a_at 4.0346255 3.9971926 3.9421244 3.8899462 3.8458393 3.9663506 4.0581503 3.803923 3.8003814 3.8949435 3.8660977 3.77959
1370596_a_at 4.360312 4.3450193 4.2144804 4.4821353 4.221042 4.331318 4.28187 4.021051 4.197355 3.9733703 4.1674037 3.951519
1370597_at 5.7120357 5.7926483 6.0678926 5.284129 5.390653 5.920992 6.3649993 5.9844556 5.8568525 5.3505983 5.4132347 5.8333025
1370598_a_at 4.5554786 4.7936554 4.6452174 4.649378 4.500658 4.4233685 4.51363 4.433522 4.626375 4.51812 4.5951223 4.6670256
1370599_a_at 7.328438 7.4181385 7.1991043 7.507948 7.5186644 7.5188794 7.213283 8.081667 7.924118 7.9064846 7.7602863 7.838494
1370600_at 5.779391 5.6298075 5.687726 5.6936235 5.990229 5.501018 5.5606384 5.5907865 5.9170856 5.6595902 5.554231 5.526931
1370601_a_at 4.8068547 4.9273186 5.174254 5.040051 4.724849 4.89049 5.04791 4.738993 4.6778154 4.6878395 4.98686 4.7369804
1370602_at 4.87426 5.013957 4.8725348 4.8298693 4.908187 5.182213 4.6892643 4.8555384 5.07905 5.194173 4.8523054 4.9361744
1370603_a_at 5.551141 5.689774 5.3473716 5.7022715 5.711226 5.750687 5.603269 5.7025695 5.952185 5.8852634 5.5991154 5.5093393
1370604_at 3.7833173 3.7916145 3.8921063 3.8077788 3.8191967 3.572378 3.8372574 3.8795316 3.7550724 3.6368175 3.8016095 3.752842
1370605_s_at 5.9407864 6.161399 5.826095 5.6323843 5.6669664 5.459059 5.96994 5.9291663 5.72898 5.28193 5.3102007 5.6915073
1370606_at 6.1015873 6.228009 6.0437303 6.1382585 6.4307547 6.143715 6.249799 6.3002934 6.082666 6.6913433 6.222445 6.090137
1370607_a_at 4.537822 4.3721933 4.6118317 4.7127614 4.6657815 4.463251 4.5232754 4.504966 4.5606093 4.7099276 4.797965 4.733358
1370608_at 3.6239293 3.7850943 3.8683226 3.7854173 3.8157907 3.7207673 3.8464081 3.6485736 3.8976746 3.8110764 3.8049898 3.787122
1370609_a_at 9.972035 10.0139475 9.692508 9.689737 9.744376 9.574633 9.540211 9.642612 9.669495 9.858608 9.688196 9.628208
1370610_at 4.8415923 4.8994927 5.122373 4.886117 4.819671 4.982327 4.8044477 4.8458624 4.9731245 4.719334 4.784481 4.9752636
1370611_at 6.2468653 6.354437 6.116152 6.132362 6.208792 6.1693974 6.2105193 6.3159175 6.087124 6.1875396 6.0814495 6.0809755
1370612_at 6.294106 6.3737774 6.1669564 5.9377704 6.1797905 6.0431423 6.102518 5.972969 6.004453 6.1139617 6.1041794 5.916069
1370613_s_at 12.79308 12.747914 12.77159 12.613374 12.5858345 12.402511 13.002978 12.873931 13.145503 13.598035 13.402812 13.366832
1370614_s_at 5.8239794 5.799952 5.869954 5.794372 5.559791 5.9208183 6.167249 5.744536 5.890908 5.5288806 5.786354 5.7048545
1370615_at 5.0546284 5.065576 5.038199 5.1074333 5.1183405 5.0873227 4.874253 5.2512608 4.96801 5.0315857 5.2337456 5.205227
1370616_at 5.5464087 5.579842 5.5068383 5.2380714 5.3011785 5.016259 5.038422 5.101828 5.250886 5.244539 5.3292103 5.232149
1370617_at 5.033064 4.974139 4.881977 4.7251606 4.70948 4.8519955 4.566155 4.8754854 4.831378 4.8287067 4.6706305 4.871521
1370618_at 7.7670174 7.6522436 7.9379206 7.9418335 8.059279 7.963692 7.897827 8.030176 7.921933 7.7575483 7.8694096 7.9233713
1370619_at 4.9242682 5.078576 4.9778786 4.9900737 5.134307 5.2380667 4.8701534 5.1291294 5.104926 5.0464406 4.918396 5.062195
1370620_at 4.6332664 4.62504 4.7262416 4.596255 4.7225204 4.8816795 4.8821254 4.7445126 4.992631 4.8370767 4.896313 4.795751
1370621_at 5.5077305 5.412836 5.3366117 5.273649 5.2148724 5.5134854 5.558714 5.4116993 5.378101 5.172269 5.356292 5.1286626
1370622_at 4.54886 4.2295127 4.4490447 4.490353 4.4785776 4.2449417 4.217743 4.44037 4.1904445 4.46233 4.681457 4.342242
1370623_at 6.891204 7.0373445 6.742585 7.076691 7.10736 7.1646743 7.345888 6.7949815 6.8052387 6.9001427 6.8648944 6.718444
1370624_at 5.1575246 4.6688447 4.7988343 4.887059 4.659967 4.724201 5.0024514 4.682074 4.777171 4.9532037 4.878285 4.703102
1370625_at 3.933575 4.1629205 4.2297525 3.9795194 4.046997 4.2663374 4.039941 4.2646093 4.168412 3.929054 4.066509 3.8775542
1370626_at 3.562515 3.5194306 3.5450845 3.4516406 3.5312378 3.4088013 3.3311124 3.4796643 3.4230733 3.3703125 3.3697805 3.4367335
1370627_at 4.7883615 4.9348326 4.6885147 4.935072 5.078345 5.044935 4.9731317 4.95073 4.7055683 5.203013 5.1898875 5.1362557
1370628_at 5.211365 5.3104243 4.8268347 5.2479315 5.2131963 5.083524 4.8097663 5.1700635 4.8556814 4.9245763 5.3152137 4.9434595
1370629_at 3.7424934 3.7636125 3.7472966 3.7825272 3.6340392 3.789694 3.7824128 3.6611419 3.6707087 3.7711334 3.7838006 3.7160182
1370630_a_at 6.6793475 6.5530534 6.489934 6.6314073 6.7165384 6.348382 6.7254715 6.5200434 6.3478217 6.627864 6.2951193 6.5318627
1370631_at 4.2178226 4.073976 4.213418 4.4054685 4.2379007 4.387817 4.195422 4.315299 4.2617536 4.217352 4.3861656 4.263651
1370632_at 4.8959427 4.8843174 4.4990835 4.6057425 4.7345343 4.626254 4.4149084 4.6131716 4.732156 4.5518284 4.5573616 4.5602283
1370633_at 4.9042473 4.9908056 4.8913426 4.9323616 4.8189173 4.904759 5.4035587 4.826846 4.873937 4.777317 4.9405713 4.8141203
1370634_x_at 6.4895687 6.53256 6.6410737 6.5102496 6.648906 6.6256514 6.759414 6.467559 6.513532 6.5436635 6.492977 6.437859
1370635_at 5.420551 5.511729 5.756826 5.464758 5.423644 5.496783 5.0763855 5.7426276 5.4702954 5.2590547 5.4614315 5.480147
1370636_at 4.841912 4.7158995 4.67121 4.649384 4.7634773 4.6517925 4.530775 4.6625185 4.730671 4.4863415 4.5226393 4.5390086
1370637_at 4.662623 4.515024 4.6380234 4.2439427 4.211675 4.6628532 4.3530674 4.4925184 4.3275065 4.711828 4.403342 4.3488927
1370638_at 4.8778663 4.8683815 5.0393686 5.1114254 5.0332823 5.3211503 5.04989 4.79386 5.1126437 4.831977 4.9605737 4.8756027
1370639_at 7.8241215 7.985026 7.9537888 7.982714 7.8798633 8.009041 7.5877337 7.962633 7.9471326 7.847849 8.040091 8.057684
1370640_a_at 5.374337 5.463524 5.6517935 5.548822 5.4235563 5.5029345 5.7277093 5.357626 5.5490437 5.3997555 5.475913 5.333308
1370641_s_at 6.1139755 6.342196 6.5856037 6.5153418 6.267896 6.2825136 6.7769084 6.2038054 6.3438435 6.4286714 6.452801 6.2585764
1370642_s_at 6.815941 6.6456447 6.3137536 6.520669 7.1284704 6.232168 6.452324 6.5281806 6.2023425 5.8409657 5.862509 5.924485
1370643_a_at 5.38608 5.3130484 5.180492 5.078079 5.4020233 5.3651175 5.419138 5.2028594 5.441176 5.1295996 5.398835 5.1976433
1370644_at 3.7981591 3.9292054 3.8479574 3.689041 3.7620637 3.7684834 3.6832254 3.774142 3.7665226 3.7283514 3.8097339 3.7326102
1370645_at 4.54859 4.4707346 4.40119 4.449394 4.459022 4.5246277 4.588092 4.358731 4.429758 4.2223334 4.413642 4.449887
1370646_at 6.4665475 6.6284957 6.7886395 6.55846 6.5182724 6.5542407 6.587867 6.286814 6.39484 6.366444 6.395484 6.365858
1370647_at 4.3093433 4.4007487 4.5537815 4.2920985 4.4489336 4.40409 4.4058485 4.332446 4.313162 4.3859105 4.411729 4.401451
1370648_a_at 5.2999744 5.3461056 5.1580715 5.288248 5.4180756 5.160145 5.459962 5.4568295 5.15751 5.320581 5.227573 5.3420396
1370649_at 5.838196 5.695423 5.465798 5.6776133 5.7436743 5.9025493 6.120673 5.6622725 5.4427247 5.214943 5.940813 5.520273
[truncated: 3,479,645 more chars]
