# Supplementary material for: Transcriptomic point of departure determination: a comparison of distribution-based and gene set-based approaches
Source: Front Genet. 2024 May 9;15:1374791. doi: 10.3389/fgene.2024.1374791 (PMC11112360; doi:10.3389/fgene.2024.1374791)
Supplement: Supplementary file 6 [file DataSheet1.zip › Data Sheet 1/mexiletine_29day_Rat_Liver_rma.txt]

ProbesetID V2 V3 V4 V5 V6 V7 V8 V9 V10 V11 V12 V13
Dose 0 0 0 40 40 40 120 120 120 400 400 400
1367452_at 10.327551 10.485908 10.278515 10.29765 10.307515 10.236783 10.353333 10.371562 10.34065 10.328719 10.396403 10.307223
1367453_at 10.050011 10.116482 10.125623 10.050068 10.001226 10.015666 10.064207 10.136789 10.217476 10.029514 10.21261 10.081781
1367454_at 10.198273 10.155245 10.06342 10.097302 10.185205 10.143861 10.219816 10.124725 10.154943 10.150866 10.295334 10.218853
1367455_at 11.570104 11.546514 11.547062 11.49412 11.528642 11.631022 11.55626 11.546766 11.514948 11.503545 11.477847 11.514871
1367456_at 11.844093 11.970539 11.838028 11.788894 11.962799 11.901162 11.974934 11.846959 11.8365555 11.931858 11.943769 11.935992
1367457_at 9.268967 9.219003 9.266091 9.2232895 9.209012 9.247209 9.380033 9.2264185 9.162245 9.251693 9.354205 9.19528
1367458_at 8.390202 8.3900385 8.280411 8.229006 8.350276 8.499805 8.313523 8.506834 8.354727 8.365885 8.477119 8.286537
1367459_at 12.169628 12.148974 12.221359 12.101995 12.07976 12.142704 12.212185 12.077853 12.160689 12.19734 12.220848 12.233059
1367460_at 11.638301 11.66472 11.690236 11.620185 11.624473 11.651714 11.629259 11.5890465 11.572655 11.638242 11.620582 11.617026
1367461_at 10.32581 10.435717 10.302683 10.320264 10.449222 10.354175 10.428895 10.391159 10.260598 10.476968 10.557971 10.581471
1367462_at 10.459131 10.344096 10.314406 10.4666 10.409751 10.5003395 10.246624 10.090937 10.37194 10.46181 10.403058 10.396573
1367463_at 11.146728 10.963998 11.166608 11.078353 11.372447 11.232241 10.968349 11.212215 11.210392 11.454847 11.438408 11.3166
1367464_at 9.564781 9.614713 9.774555 9.671183 9.663072 9.558592 9.686908 9.687943 9.444368 9.682642 9.564885 9.817688
1367465_at 10.198654 10.057658 10.118779 10.054177 10.111827 10.116957 10.067638 10.105122 10.06655 10.113066 10.245786 10.127582
1367466_at 10.212415 10.291463 10.100583 10.2144985 10.22236 10.228662 10.237871 10.242708 10.115866 10.240957 10.290232 10.250936
1367467_at 11.505044 11.513368 11.44668 11.588546 11.612156 11.596486 11.56282 11.65797 11.681181 11.610953 11.590063 11.724794
1367468_at 10.053611 9.994141 10.025987 9.992823 9.9832535 9.884467 9.977458 9.780089 9.860863 9.794104 10.148293 9.834064
1367469_at 12.027806 12.21301 12.100087 11.907958 12.058105 12.138819 12.155141 11.93843 11.890399 12.191249 12.006838 11.964275
1367470_at 10.104146 10.371581 10.094583 10.177482 10.214672 10.260094 10.152743 10.133815 10.020298 10.287002 10.208213 10.161297
1367471_at 9.184999 9.103674 9.134192 9.058209 9.125793 9.075821 9.028845 9.18166 9.171632 9.07212 9.245964 9.022238
1367472_at 10.390896 10.309223 10.209284 10.282229 10.144142 10.094032 10.282063 10.323895 10.167758 10.171133 10.133252 10.166986
1367473_at 10.057321 10.167007 9.961977 9.949224 9.997148 9.995595 10.223376 9.921372 10.099678 10.01436 10.16755 9.927957
1367474_at 9.952836 9.788595 9.890455 9.914699 9.941845 9.902313 9.968289 9.840565 9.672789 9.885621 9.8757105 10.022601
1367475_at 10.439983 10.3096485 10.476215 10.476099 10.409582 10.422279 10.367762 10.428074 10.374115 10.345579 10.337595 10.281947
1367476_at 11.169135 11.109432 11.144567 11.173858 11.157442 11.304808 11.191593 11.2141285 11.133824 11.162024 11.332513 11.216447
1367477_at 10.131052 10.028282 10.114883 10.039862 10.24981 10.044777 10.094483 10.048942 10.042249 10.066576 10.248105 10.073352
1367478_at 7.767668 7.845679 7.7250085 8.025192 7.857446 7.8072844 7.911194 7.994156 7.9413753 7.6244855 7.853316 8.008272
1367479_at 11.146602 11.087126 11.109729 11.062692 11.101669 11.191654 11.119794 11.141769 11.196814 11.109099 11.302126 11.1271515
1367480_at 9.561177 9.761929 9.672211 9.438758 9.635094 9.523385 9.477112 9.596901 9.430713 9.577761 9.67732 9.602292
1367481_at 9.286013 9.451936 9.451695 9.522178 9.362437 9.270565 9.427905 9.321105 9.475327 9.319577 9.510814 9.353157
1367482_at 9.629111 9.447163 9.610516 9.4249115 9.461271 9.456714 9.455184 9.348 9.508469 9.539437 9.619332 9.54277
1367483_at 8.796389 8.835268 9.008881 8.976183 8.722092 8.793514 8.842543 8.908791 8.79977 8.709085 8.941816 8.942161
1367484_at 9.424759 9.498387 9.329087 9.447302 9.563682 9.413191 9.404951 9.365719 9.46322 9.3619995 9.4252205 9.515594
1367485_at 10.153839 10.234053 10.118136 10.185173 10.10846 10.139761 10.228097 10.251736 10.124764 10.299955 10.291577 10.149961
1367486_at 9.685424 9.637569 9.545389 9.651451 9.541493 9.424486 9.55697 9.674973 9.555004 9.472916 9.520552 9.6511345
1367487_at 7.338956 7.553535 7.521184 7.5820346 7.6061296 7.5171995 7.6711574 7.5798483 7.4960594 7.543436 7.5629373 7.592608
1367488_at 8.330023 8.258182 8.005623 8.358145 8.419398 8.151815 7.9627433 8.286498 8.319267 8.455868 8.097202 8.266401
1367489_at 6.673148 6.797941 6.629999 6.671421 6.505984 6.7733116 6.5680237 6.5112066 6.7945886 6.714494 6.5548773 6.5429697
1367490_at 7.3457303 7.335248 7.4092374 7.427056 7.387638 7.3422594 7.4490623 7.264509 7.3271627 7.4181743 7.44776 7.6865325
1367491_at 9.505573 9.558315 9.430218 9.5005045 9.3362255 9.419394 9.497572 9.556364 9.433687 9.570409 9.611724 9.591853
1367492_at 9.242462 9.174343 9.173004 9.212512 9.192241 9.025148 9.147897 9.202388 9.110177 9.190315 9.239761 9.172178
1367493_at 9.440852 9.549099 9.466376 9.367225 9.508018 9.428105 9.522647 9.470461 9.300668 9.418829 9.449574 9.5569935
1367494_at 9.852321 10.002885 9.9734745 9.870174 10.013833 9.960329 9.960985 9.917742 9.938991 10.03265 10.127198 9.97308
1367495_at 7.7086077 7.7652545 7.7105093 7.5108833 7.6820974 7.504842 7.455744 7.682271 7.686951 7.642027 7.9749327 7.888439
1367496_at 11.409196 11.350357 11.399818 11.433903 11.270671 11.363463 11.511533 11.370362 11.459383 11.390301 11.410791 11.325664
1367497_at 8.832977 8.901808 8.918527 8.844085 8.856923 8.829409 8.985559 8.825127 8.68604 8.772718 8.892737 8.730141
1367498_at 8.951045 9.001844 8.907346 9.050629 9.072497 8.909956 8.932351 9.019812 8.98633 9.220381 8.923386 9.058995
1367499_at 8.157572 8.296181 8.160978 8.210302 8.170912 8.135813 8.139677 8.224775 8.028276 8.193621 8.043303 8.094349
1367500_at 10.154204 10.180125 10.220448 10.099191 10.061 10.140985 10.098522 10.076492 10.121778 10.045583 10.123764 10.090877
1367501_at 8.460918 8.598527 8.362795 8.645727 8.660995 8.361065 8.475545 8.710859 8.597029 8.55192 8.658262 8.7693
1367502_at 8.55206 8.472976 8.679136 8.606217 8.655949 8.641791 8.560225 8.591935 8.621424 8.587409 8.8598795 8.615425
1367503_at 11.010855 11.12641 10.991429 11.021147 11.179598 10.953117 11.056695 11.156484 11.208288 11.031675 11.166914 11.060507
1367504_at 8.354692 8.497528 8.201523 8.31122 8.25502 8.4332695 8.457556 8.392681 8.387497 8.411833 8.620806 8.692404
1367505_at 8.309462 8.41994 8.374272 8.487863 8.234055 8.115384 8.439848 8.290916 8.215872 8.233298 8.295097 8.418624
1367506_at 10.140329 9.900821 9.992474 9.863583 9.851686 9.92699 9.923949 9.873398 9.916159 9.908654 10.112021 9.961235
1367507_at 7.1524363 7.3899603 7.348756 7.2641053 7.16909 7.062398 7.2179136 7.1446815 7.1989427 7.255114 7.2851 7.308642
1367508_at 8.619099 8.959211 8.69949 8.87322 8.773317 8.714358 8.698381 8.85196 8.734571 8.782906 8.8604965 8.793884
1367509_at 9.526947 9.491797 9.541106 9.605541 9.4544325 9.564114 9.4943075 9.726413 9.578187 9.3530445 9.598802 9.484253
1367510_at 9.995163 9.776057 9.939483 10.022854 9.959444 9.950529 9.95961 10.141864 9.957535 9.811905 9.903437 9.893291
1367511_at 8.497969 8.606518 8.571263 8.438876 8.577905 8.525954 8.646043 8.458207 8.472069 8.523206 8.680246 8.561816
1367512_at 10.969128 10.900341 11.062214 10.953088 11.064643 10.923322 11.0397625 11.072039 11.042215 11.057309 11.046441 11.04817
1367513_at 8.592836 8.471021 7.9719353 8.473084 8.236485 8.026575 8.684168 8.16011 8.32283 8.1677065 8.224266 8.106328
1367514_at 8.195527 8.089712 8.235433 8.145965 8.301149 8.040472 8.303356 8.301356 8.107405 8.27005 8.258091 8.330819
1367515_at 8.156406 8.1399975 8.1068325 8.143198 8.019249 8.04689 7.9158597 8.026758 7.772667 7.974666 7.782129 8.056707
1367516_at 9.266422 9.299699 9.117579 8.999035 9.0698595 9.078728 8.964849 9.044328 8.972999 9.111686 9.094111 9.113987
1367517_at 8.213472 7.9842644 8.05525 8.333649 8.099741 7.9983735 8.061471 7.906204 7.710073 7.8779926 7.9778767 7.9216022
1367518_at 8.874004 8.777182 8.866134 8.951556 8.858316 8.872564 8.853191 8.900484 8.918538 8.834448 8.804144 8.761317
1367519_at 8.789696 8.607576 8.616636 8.81135 8.775245 8.627713 8.682335 8.762725 8.737778 8.685677 8.578015 8.792495
1367520_at 10.000361 10.049936 9.933964 10.082855 9.959518 9.905138 9.981863 10.089878 10.041096 9.8000555 9.984665 9.884018
1367521_at 6.9095397 7.051693 7.1267514 7.1020846 6.908135 6.999523 7.191384 7.1891646 6.9671006 6.984142 6.7320137 6.9676805
1367522_at 9.220228 9.419877 9.123481 9.155072 9.003243 9.165691 9.012974 9.2778425 9.024423 9.255428 9.099634 9.381786
1367523_at 8.61807 8.679424 8.833554 8.729733 8.797152 8.699383 8.886221 8.788121 8.692412 8.882986 9.047614 8.865848
1367524_at 7.300342 7.560514 7.400372 7.505287 7.5785756 7.2366495 7.4458265 7.5430512 7.4585385 7.516931 7.3524084 7.45322
1367525_at 9.426306 9.3772 9.404775 9.393429 9.213842 9.342247 9.283512 9.320408 9.265638 9.253294 9.168577 9.337932
1367526_at 8.864193 8.936056 8.881722 8.9202585 8.975797 8.882186 9.078775 8.9189 9.109104 8.882154 9.191269 8.981142
1367527_at 8.713023 8.515427 8.7738495 8.523697 8.565247 8.543783 8.734061 8.589879 8.449005 8.876455 8.743435 8.953435
1367528_at 9.023228 9.191503 8.8075485 8.970687 9.157162 8.991637 8.894257 9.119666 8.968147 9.221587 9.018322 8.898787
1367529_at 9.225461 9.26055 9.303691 9.352604 9.303307 9.402403 9.301098 9.207135 9.300049 9.388625 9.344924 9.260734
1367530_at 7.6892343 7.602731 7.678402 7.7895474 7.5376363 7.7134004 7.864386 7.6188493 7.820737 7.946706 7.710379 7.7060184
1367531_at 10.727521 10.848622 10.746688 10.784104 10.724167 10.7403555 10.81448 10.801743 10.675874 10.787032 10.786843 10.840586
1367532_at 11.260165 11.31868 11.339187 11.415481 11.24309 11.240363 11.229715 11.164123 11.2606735 11.266631 11.262203 11.182852
1367533_at 8.634574 8.631893 8.853894 8.648914 8.442746 8.412289 8.465082 8.706306 8.386737 8.7024355 8.559185 8.493503
1367534_at 7.591114 7.6432185 7.716559 7.8124914 7.5949965 7.8456144 7.420258 7.4292784 7.5699177 7.4580593 7.698227 7.3302975
1367535_at 8.502344 8.723293 8.685842 8.727991 8.676363 8.428655 8.763817 8.717188 8.765316 8.627355 8.376561 8.687872
1367536_at 7.6271005 7.6622634 7.89438 7.7772803 7.8087077 7.6333294 7.785075 7.8287783 7.7664275 7.970205 8.103043 8.004864
1367537_at 8.186329 8.285989 8.055614 8.203701 8.162445 7.7829475 7.7371182 8.0194025 8.005673 8.091846 7.5981836 8.205846
1367538_at 7.5901465 7.4777546 7.5232944 7.781745 7.5218167 7.443185 7.5760546 7.5944953 7.4763575 7.379011 7.280089 7.258821
1367539_at 8.961006 8.914263 8.885968 8.933592 8.650547 8.795095 8.694032 8.864103 8.67697 8.789822 8.727902 8.763212
1367540_at 7.915951 7.8249264 8.174151 8.1803255 8.169562 7.9558363 8.040229 7.818769 8.075756 8.203979 7.9947333 8.130787
1367541_at 7.7066 7.8799415 8.158139 8.071247 7.569682 8.0644 7.9721 7.9075537 7.6315875 7.9587126 8.056063 8.114023
1367542_at 8.24078 8.458645 8.280191 8.536877 8.321766 8.30641 8.259323 8.242458 8.3678055 8.382362 8.279783 8.428839
1367543_at 8.525065 8.511093 8.490862 8.516112 8.586019 8.388038 8.542044 8.508621 8.475503 8.419989 8.658645 8.438015
1367544_at 7.203925 7.279716 7.3480797 7.244928 7.136683 7.3475304 7.24142 7.2488713 7.4458528 7.298917 7.2243543 7.379901
1367545_at 7.0035706 6.9161124 7.1660438 7.235781 7.3132687 7.0428767 7.1732764 7.110541 7.1477284 7.029852 7.1231017 6.8988376
1367546_at 10.249935 10.1612625 10.389597 10.411467 10.294572 10.154145 10.314084 10.20423 10.494789 10.347924 10.448882 10.346317
1367547_at 8.026928 8.198975 8.3007145 8.204226 8.197968 8.077393 8.17169 8.013924 8.220621 8.179468 7.959316 8.144914
1367548_at 8.593674 8.682393 8.4082365 8.516246 8.626934 8.609506 8.471261 8.496656 8.560018 8.446065 8.616654 8.653052
1367549_a_at 10.6263275 10.810605 10.91097 10.774861 10.900273 10.8424225 10.836583 10.81958 10.720341 10.84984 10.925609 10.847201
1367550_a_at 8.526463 8.59734 8.729692 8.722396 8.801228 8.68321 8.935107 8.688955 8.694593 8.760301 8.650109 8.900558
1367551_a_at 9.307234 9.263793 9.406687 9.342533 9.377614 9.36584 9.289521 9.336229 9.454525 9.345473 9.431686 9.3416
1367552_at 3.9246585 4.302544 4.2027555 4.090432 4.2843523 4.399081 4.347025 4.156932 4.2629075 3.9677093 4.4595785 4.17622
1367553_x_at 12.010942 11.546579 11.746938 11.740298 11.966975 11.739994 12.015105 11.897222 11.707564 12.026121 11.664161 11.645539
1367554_at 4.1603794 4.1423426 4.1001205 3.8174841 3.9942048 4.093645 4.0446014 3.8603318 4.052771 4.004632 4.138611 4.084079
1367555_at 14.733453 14.728453 14.761286 14.764475 14.764475 14.738573 14.739397 14.718243 14.739397 14.773022 14.764821 14.743664
1367556_s_at 14.608703 14.578571 14.624011 14.607595 14.617416 14.6121025 14.60068 14.59626 14.585975 14.623671 14.629726 14.620564
1367557_s_at 12.906111 13.016078 12.904479 13.147242 13.054533 13.07143 13.091723 13.047888 13.219189 13.07301 13.220576 13.121872
1367558_x_at 3.1657555 3.196434 3.2439392 3.1920187 3.3290815 3.231651 3.4712515 3.1791375 3.1601145 3.1610696 3.190887 3.09887
1367559_at 12.999162 12.99543 12.98544 12.900563 12.98482 12.965529 13.045718 12.903085 12.968891 13.024797 13.003576 12.908992
1367560_at 12.297171 12.224217 12.214071 12.241401 12.173816 12.266924 12.145355 12.233407 12.201167 12.238994 12.343047 12.301516
1367561_at 12.632317 12.614561 12.727775 12.564208 12.596956 12.534316 12.548437 12.558183 12.641269 12.600489 12.719943 12.582356
1367562_at 8.547829 8.248825 8.551277 8.712385 8.419439 8.502125 8.609132 8.048584 8.140271 8.789553 8.663212 8.60754
1367563_at 9.233071 9.082265 9.157469 9.144024 9.213846 9.198732 9.283447 9.209613 8.949825 9.199814 9.092004 9.034101
1367564_at 5.880802 5.7744923 5.841564 5.6435046 5.770083 6.1731176 5.7071505 5.838624 5.840884 5.916333 5.8224387 5.611554
1367565_a_at 13.740741 13.7408085 13.845901 13.738716 13.793908 13.783225 13.762969 13.809619 13.829774 13.765766 13.812735 13.742022
1367566_at 3.7557337 4.1080565 4.1284447 3.878524 4.239279 3.875772 3.926786 4.0512457 3.8490007 4.125329 4.0984144 3.9156349
1367567_at 12.143433 12.207249 12.183323 12.173447 12.025472 12.101374 12.119354 12.180854 12.231676 12.13802 12.253717 12.181508
1367568_a_at 9.602444 9.213964 9.121237 9.640868 9.373219 9.027398 9.301206 8.913189 9.182909 9.549552 9.542568 8.793446
1367569_at 11.800825 11.84539 11.7896 11.786126 11.716823 11.776732 11.797443 11.74299 11.904909 11.750776 11.84295 11.854365
1367570_at 6.9429154 7.119554 7.020652 7.608369 7.525029 6.7647433 6.8309374 6.418362 6.983986 6.874808 7.085802 6.792173
1367571_a_at 5.0565224 5.1602306 4.925618 5.159734 4.88153 4.9936514 5.1113987 5.074543 4.886814 5.167199 4.5550795 5.0617
1367572_at 4.9899373 5.06409 4.963829 5.4061913 5.189099 5.038976 5.069225 5.208189 4.8812037 4.9201045 4.9403505 4.7361164
1367573_at 12.326963 12.400079 12.407122 12.342855 12.343494 12.280168 12.350151 12.36936 12.361066 12.352013 12.478243 12.423781
1367574_at 8.722721 8.5418415 8.561564 8.798701 8.568377 8.662975 8.550224 8.386612 8.337628 8.382844 8.5717945 8.282079
1367575_at 11.701072 11.687476 11.585706 11.744742 11.663676 11.677115 11.62625 11.897205 11.755521 11.705328 11.997912 11.826733
1367576_at 13.561644 13.711244 13.683765 13.591727 13.61092 13.602271 13.725903 13.715951 13.611523 13.780022 13.767472 13.615889
1367577_at 7.810332 7.340518 6.9977036 7.4278727 7.2725735 6.94232 6.8171225 7.0260925 7.510951 7.206694 7.660707 7.5799594
1367578_at 10.41265 10.38977 10.412537 10.4204 10.353429 10.2529335 10.426156 10.362128 10.455869 10.329665 10.465854 10.346097
1367579_a_at 11.445539 11.230259 11.3177395 10.874492 11.285156 11.22251 11.233878 10.974363 10.939087 11.258089 11.337302 11.49065
1367580_at 11.561779 11.560132 11.651973 11.529636 11.490243 11.450416 11.568859 11.505256 11.565835 11.417884 11.718609 11.505685
1367581_a_at 6.301943 6.318605 6.527699 6.287592 6.2308626 5.7392497 6.0297737 5.966312 6.389324 6.1901894 6.219033 5.843086
1367582_at 11.88861 11.788482 11.838119 11.80401 11.821193 11.751988 11.790625 11.863991 11.848557 11.809835 11.8565855 11.822494
1367583_at 13.326635 13.249296 13.249296 13.225112 13.159968 13.240958 13.17977 13.182779 13.318644 13.219461 13.311077 13.16995
1367584_at 8.426516 8.445701 8.055202 8.536766 8.407621 8.071723 8.249694 8.120026 7.9569798 8.228105 8.354666 8.388435
1367585_a_at 11.152975 11.084527 11.184728 11.2712 11.119923 11.28637 11.160343 11.098375 11.336301 11.104411 11.136112 11.024708
1367586_at 12.87516 12.902928 12.720044 12.975454 12.920504 13.035749 12.93559 12.888625 13.086426 12.771259 13.007726 12.7739
1367587_at 3.2645922 3.4220006 3.3144245 3.3538013 3.3407605 3.2391725 3.2713597 3.3649926 3.486248 3.450776 3.500825 3.6079643
1367588_a_at 11.659495 11.695661 11.71194 11.576049 11.515062 11.546376 11.61262 11.509024 11.588094 11.533216 11.663756 11.505245
1367589_at 9.530454 9.510204 9.548499 9.628445 9.766226 9.6190405 9.692298 9.581111 9.526695 9.790958 9.873622 9.767533
1367590_at 11.028826 11.113361 11.075323 10.944239 11.074332 10.965042 11.159092 10.956177 11.067292 11.246322 11.277355 11.127814
1367591_at 10.106596 10.207271 10.123026 10.285222 10.228286 10.178708 10.280341 10.403425 10.225243 10.28078 10.312031 10.35592
1367592_at 3.3728526 3.5691545 3.710707 3.533493 3.4341347 3.4723675 3.539421 3.5025563 3.638803 3.629205 3.4865868 3.3919795
1367593_at 8.617629 8.447396 8.83028 8.253651 8.40649 8.393439 8.514526 8.438056 8.376829 8.7024355 8.605148 8.707979
1367594_at 9.303764 9.213282 9.217876 9.337362 9.293406 9.138966 9.314083 9.343222 9.367636 9.210352 9.284529 9.13282
1367595_s_at 13.665336 13.677497 13.664364 13.614432 13.63386 13.618005 13.595703 13.644659 13.624724 13.6122875 13.51243 13.5809145
1367596_at 12.446228 12.327056 12.471051 12.38349 12.421666 12.387285 12.297366 12.371305 12.363815 12.460951 12.491258 12.468203
1367597_at 12.158911 12.104063 12.16137 12.078981 12.019605 12.009299 12.11729 12.030859 12.040823 12.127335 12.185673 12.1685
1367598_at 14.102885 14.124184 14.137765 14.124462 14.039993 14.126316 14.160225 14.113493 14.113493 14.154286 14.124403 14.106954
1367599_at 12.208209 12.004894 12.234905 12.189497 12.15088 12.286046 12.342087 12.32292 12.236517 12.3654785 12.498507 12.218772
1367600_at 5.516378 5.611008 5.4074345 5.4953065 5.4622383 5.6922374 5.5731835 5.6455464 5.3347836 5.4965854 5.4765296 5.173952
1367601_at 8.981405 8.699268 8.767994 8.210014 8.241081 8.26133 7.9043164 8.188761 8.023439 8.230938 8.137386 8.020046
1367602_at 9.892514 9.8827715 9.81159 9.218404 9.312401 9.28103 8.899855 9.169385 9.079234 9.26741 9.241538 9.233854
1367603_at 11.436426 11.431069 11.498676 11.358588 11.46554 11.4432535 11.417949 11.419423 11.472607 11.408817 11.538463 11.458427
1367604_at 11.317244 11.253398 11.261661 11.11949 11.071961 11.039504 11.124987 10.984875 11.076812 11.068334 11.022588 11.12331
1367605_at 10.973363 10.912001 10.992196 10.691903 10.690226 10.709609 10.861267 10.627097 10.587071 10.636686 10.830046 10.579735
1367606_at 12.477702 12.525792 12.408448 12.397077 12.322536 12.324356 12.341477 12.403202 12.378835 12.386787 12.473834 12.451802
1367607_at 12.708248 12.723784 12.75221 12.729354 12.717334 12.649115 12.67352 12.798757 12.76762 12.76333 12.766854 12.704379
1367608_at 4.957179 5.0849333 5.321471 5.183385 4.956911 5.262555 5.179085 5.1146183 5.132275 4.9465885 5.4850235 5.0191727
1367609_at 11.9799595 11.842142 11.268411 11.958923 11.938572 11.675282 12.124417 12.258828 11.471361 11.997793 11.676067 11.450967
1367610_at 12.522833 12.460694 12.460961 12.446509 12.464718 12.422759 12.389638 12.464554 12.477287 12.468441 12.535074 12.46622
1367611_at 4.9829493 5.022855 4.9990706 5.043549 5.09918 5.2129526 5.056394 5.001758 5.2408614 5.2800264 5.2272162 5.6405334
1367612_at 14.121622 14.087948 14.078713 14.052845 14.068687 14.067065 14.0724945 14.104604 14.065381 14.078101 14.074897 14.053334
1367613_at 12.910869 12.868769 12.92004 12.790062 12.838564 12.856382 12.836021 12.867087 12.931525 12.840407 12.873084 12.900774
1367614_at 7.5835104 7.957507 7.3237743 8.19485 7.56043 7.623152 7.804795 7.6127214 7.5647206 7.7117057 7.979951 7.547817
1367615_at 4.193638 4.2574244 4.2301073 4.1418886 4.3461804 4.161416 4.296973 4.279631 4.1160984 4.1894617 4.309489 4.179369
1367616_at 4.438295 4.3687153 4.1680326 4.1334457 4.4008684 4.172207 4.1730776 4.4740477 4.4899893 4.2738075 4.3238125 4.2950463
1367617_at 9.414601 9.264686 9.363077 9.25181 9.38772 9.320903 9.299643 9.315591 9.262296 9.1959915 9.253699 9.366819
1367618_a_at 11.211214 11.13272 11.252332 11.1395855 11.205441 11.0319195 11.150495 11.105162 11.198832 11.200108 11.299574 11.199986
1367619_at 12.999526 13.031591 12.944024 13.047575 13.025545 13.05567 12.911364 13.030688 13.030688 13.02774 12.972388 13.011743
1367620_at 12.769311 12.674656 12.776448 12.762515 12.651546 12.690817 12.720857 12.720151 12.779705 12.741124 12.769899 12.7368
1367621_at 8.74522 8.719766 8.78128 8.522491 8.654096 8.563015 8.5836315 8.68435 8.539096 8.563077 8.721936 8.767507
1367622_at 12.286895 12.340717 12.315229 12.292887 12.295482 12.252446 12.319544 12.307811 12.393246 12.325142 12.471819 12.37016
1367623_at 12.421231 12.278747 12.404469 12.208822 12.36836 12.186443 12.236999 12.234427 12.278393 12.250816 12.396378 12.268533
1367624_at 10.608464 10.943168 10.910856 10.971729 10.913093 10.801528 10.979788 10.704688 11.060736 11.07865 10.7989 10.98027
1367625_at 13.2512045 13.285456 13.224685 13.178539 13.196783 13.105488 13.276092 13.2793455 13.30449 13.31737 13.320795 13.258895
1367626_at 5.084936 5.0673466 4.8347282 4.556239 5.184599 5.0424395 4.800761 4.95259 5.1467576 5.0545015 4.951992 4.9698353
1367627_at 8.664672 8.656702 8.671286 8.755078 8.581647 8.671154 8.558287 8.488005 8.506727 8.889701 8.499211 8.297768
1367628_at 6.6718397 6.9777975 6.827714 7.066129 6.747488 6.6370683 6.449943 6.5708985 6.502159 6.4786243 6.837095 6.567597
1367629_at 12.151686 12.127743 12.322999 12.185455 12.195497 12.222974 12.283723 12.160837 12.265918 12.303589 12.477324 12.258262
1367630_at 12.506859 12.467212 12.525962 12.453195 12.510741 12.405503 12.4180565 12.41693 12.46304 12.471982 12.5703945 12.474184
1367631_at 6.0589466 7.034218 6.4669623 6.9676857 6.914002 6.1208177 6.69516 6.3118258 7.0119624 6.5757947 6.225916 6.1182895
1367632_at 10.162802 10.200665 10.095219 10.390236 10.055156 10.307841 10.086963 10.519816 10.131055 9.821196 9.965912 10.083417
1367633_at 9.952083 9.834039 9.830714 10.041932 9.91568 9.954214 9.757733 10.132787 9.92052 9.567488 9.822639 9.843376
1367634_at 12.420263 12.387627 12.385473 12.4401865 12.409372 12.299864 12.392183 12.356706 12.367748 12.340137 12.470586 12.436647
1367635_at 12.886867 12.749168 12.875881 12.883473 12.794954 12.932709 13.019777 12.939998 13.00241 12.943432 12.85189 12.916351
1367636_at 7.956935 7.948889 7.802048 8.006342 7.818922 7.754361 8.086568 7.9964 7.933116 8.003945 8.166731 7.9127135
1367637_a_at 11.238381 11.317598 11.242754 11.2057 11.164687 11.171633 11.206935 11.160586 11.157949 11.213339 11.257533 11.247809
1367638_at 9.6777 9.682141 9.704659 9.772666 9.802925 9.643947 9.720454 9.767563 9.688903 9.763994 9.803281 9.771738
1367639_a_at 12.613262 12.619372 12.729912 12.591727 12.62756 12.700316 12.564802 12.520933 12.609744 12.657853 12.691973 12.589881
1367640_at 12.538313 12.510904 12.525814 12.539797 12.457204 12.4320545 12.482203 12.516913 12.502387 12.469218 12.60514 12.514078
1367641_at 13.465947 13.469688 13.506717 13.427736 13.412233 13.473052 13.534143 13.457715 13.504301 13.4553795 13.4885645 13.486017
1367642_at 11.015983 11.036309 11.255685 11.1860285 11.186889 11.087064 11.303874 11.204983 11.18127 11.341506 11.314576 11.329083
1367643_at 11.687437 11.7546835 11.612737 11.6427 11.613875 11.54996 11.65871 11.645078 11.65341 11.495016 11.483905 11.458123
1367644_at 7.5399637 7.485622 7.494177 7.697079 7.6146603 7.4395876 7.633116 7.518053 7.603721 7.403671 7.5182633 7.6442623
1367645_at 12.801341 12.854899 12.783253 12.784798 12.736674 12.7515335 12.6883335 12.716902 12.782664 12.790042 12.970794 12.903228
1367646_at 12.147392 12.278711 12.401106 12.390902 12.44568 12.554098 12.439367 12.43325 12.20774 12.346124 12.383925 12.309386
1367647_at 14.216419 14.166473 14.20505 14.202394 14.238237 14.264 14.23987 14.159328 14.217962 14.193186 14.180122 14.192564
1367648_at 6.1741652 5.9569554 6.20925 6.2881184 6.037872 6.276659 6.318281 5.9449396 6.2105618 6.225643 6.2291374 6.045993
1367649_at 6.362622 5.990549 6.3387046 6.3092976 6.855673 6.246977 6.2912555 5.847529 6.1179204 6.0500937 6.3195367 6.1595736
1367650_at 6.7303905 6.7028193 6.3313127 6.904052 6.768365 6.525417 6.496442 6.8002167 6.637668 6.4546623 6.4314365 6.50735
1367651_at 10.277283 10.20292 10.399215 10.228146 10.280956 10.262391 10.460104 10.579664 10.595525 10.400603 10.415233 10.324356
1367652_at 9.879243 9.61106 9.730425 9.525747 9.735043 9.615036 9.94115 10.054372 9.697304 9.6255665 9.552305 9.361553
1367653_a_at 12.318839 12.1853075 12.306729 12.422293 12.355589 12.373539 12.485822 12.500139 12.49636 12.452508 12.509316 12.536891
1367654_at 9.06417 8.849608 8.991731 9.086977 9.183565 8.800821 8.853008 8.93152 8.707986 9.111551 8.726866 8.804328
1367655_at 8.439047 8.218925 8.67208 8.533914 8.226704 8.351166 8.010452 8.01834 8.045406 8.217264 8.284591 8.089226
1367656_at 10.700728 10.781403 10.945669 10.688294 10.687997 10.751363 10.781033 10.840032 10.851997 10.785093 10.949441 10.872536
1367657_at 12.771249 12.634523 12.416574 12.647576 12.597813 12.728519 12.62142 12.738657 12.58103 12.59872 12.603634 12.417238
1367658_at 6.546563 6.558844 6.419789 6.6548905 6.39615 6.742806 6.792137 6.717439 6.6871476 6.669739 6.6530056 6.5582356
1367659_s_at 10.738076 11.170516 11.087628 10.928838 11.277231 11.37351 11.343581 11.0606575 11.467156 11.825879 11.732053 11.600623
1367660_at 6.428982 6.3324337 6.5188065 6.457094 6.512366 6.527096 6.541802 6.6561112 6.3116264 6.524396 6.24689 6.853572
1367661_at 7.4861507 7.2940946 6.9250016 7.6545267 6.8424087 7.0456853 7.0292296 6.8492875 6.7232175 7.2536836 7.3948717 7.0121484
1367662_at 12.456486 12.398099 12.450943 12.456512 12.541389 12.572964 12.368782 12.439584 12.548623 12.411131 12.545287 12.466054
1367663_at 11.675723 11.752102 11.659584 11.627127 11.694944 11.6065035 11.679277 11.791552 11.65347 11.632143 11.622913 11.652057
1367664_at 4.190483 4.355898 4.3321486 4.036969 4.083622 4.270997 4.2825136 4.0592594 4.0508766 4.339454 3.9993114 4.159889
1367665_at 4.483888 4.3998365 4.312787 4.3048673 4.3218994 4.265718 4.5934844 4.1922026 4.4097924 4.389577 4.570466 4.3705997
1367666_at 9.611651 9.762847 9.721198 9.878682 9.769082 9.815244 9.812605 9.6518345 9.634344 9.766276 9.710393 9.749008
1367667_at 11.545354 11.778849 12.407769 11.949438 11.988032 12.05048 12.302153 12.02685 11.820052 12.327563 12.425245 12.194752
1367668_a_at 7.4605656 7.6316304 7.398569 7.0735664 7.1116905 7.2714725 7.0847464 7.328215 7.0885367 7.1619277 6.9381638 7.144075
1367669_a_at 10.058011 10.0257225 10.181218 10.282644 10.257983 10.1154785 10.166306 10.233453 10.460314 10.323631 10.596376 10.246773
1367670_at 10.655844 10.72363 10.592909 10.563267 10.72551 10.545367 10.535991 10.594757 10.577319 10.605814 10.529379 10.619143
1367671_at 9.617915 9.459791 9.427387 9.24056 9.423464 9.367833 9.677343 9.451817 9.297487 9.364543 9.577345 9.832781
1367672_at 11.84772 12.019263 11.759805 11.953099 11.9244585 11.975511 11.88187 12.04611 12.082602 12.059813 11.934798 12.017983
1367673_at 10.9174385 10.89069 10.861469 10.910497 10.95867 10.808449 10.769239 10.932644 10.882378 10.929066 10.911574 10.93786
1367674_at 9.650881 9.869765 9.544369 9.587212 9.556475 9.417909 9.511012 9.54208 9.477127 9.752627 9.6781435 9.58219
1367675_at 9.26838 9.341567 9.316676 9.257367 9.183012 9.242132 9.326707 9.308867 9.240116 9.151827 9.494262 9.163024
1367676_at 8.011492 7.4102693 7.7236934 7.3823695 7.6374283 7.6023335 8.198147 7.730768 7.4148374 7.494552 7.3545747 8.212463
1367677_at 11.866288 11.50287 11.735032 11.836623 11.741799 11.51935 11.532157 11.407614 11.631196 11.501043 11.728258 11.632912
1367678_at 11.417093 11.278225 11.295715 11.317352 11.464768 11.395765 11.18553 11.410164 11.514497 11.403641 11.40841 11.425483
1367679_at 10.457107 10.1046915 10.230715 10.19809 9.864098 10.0305195 10.206161 9.851618 9.961094 9.773174 9.873301 10.210604
1367680_at 12.303332 12.309626 12.229218 12.288375 12.282713 12.317906 12.33798 12.321688 12.26788 12.445613 12.300038 12.252885
1367681_at 10.09686 10.187362 10.0501175 10.156012 9.973446 10.097015 10.047693 9.942141 9.94513 10.006743 10.026623 10.105854
1367682_at 6.5771694 6.451603 6.392917 6.48402 6.242718 6.6974254 6.8404512 6.568661 6.804638 6.445464 6.1960354 6.4491987
1367683_at 10.339004 10.126737 10.029678 9.80912 10.2185135 10.178946 10.179018 9.904951 9.773599 10.186332 10.082787 10.374059
1367684_at 4.3510766 3.8360426 3.9298685 4.134913 4.378803 4.2157073 4.157138 4.148206 4.3657103 4.029988 4.165321 4.153052
1367685_at 12.260335 12.307211 12.238051 12.275608 12.228183 12.193875 12.222181 12.214652 12.305436 12.274272 12.257053 12.326307
1367686_at 12.037531 12.112666 11.894841 11.965098 12.076334 12.150569 12.034103 12.105517 12.119512 12.116892 12.194471 12.151318
1367687_a_at 8.585909 8.636379 8.662949 8.706938 8.60839 8.613968 8.756914 8.85691 8.73998 8.803645 8.552828 8.586247
1367688_at 8.384118 8.185133 8.150078 8.271606 8.144378 8.251438 8.326512 8.175823 8.22828 8.270798 8.468121 8.449445
1367689_a_at 7.707938 7.9103546 7.7394447 7.5800333 8.212849 7.903832 8.185259 8.566076 7.852706 9.387102 8.159943 8.632067
1367690_at 11.540556 11.5209675 11.462599 11.476424 11.535866 11.506401 11.309924 11.479021 11.5585375 11.571061 11.610401 11.613318
1367691_at 10.849724 11.121961 11.484816 11.30732 11.03735 11.425078 11.577638 11.083804 11.261967 11.601197 11.816976 11.86837
1367692_at 3.6881342 3.7090786 3.8320885 3.6367545 3.6853986 3.634783 3.611071 3.6167421 3.5512848 3.6942554 3.8362174 3.684835
1367693_at 9.963452 10.2230425 10.095084 10.026595 10.164627 9.980155 10.195102 10.021207 10.109974 10.179419 10.197598 10.181187
1367694_at 11.130616 11.213496 11.216461 11.3498125 11.431594 11.337763 11.384256 11.308999 11.494541 11.476333 11.486723 11.387855
1367695_at 12.255461 12.261638 12.274184 12.305287 12.233853 12.263492 12.158586 12.245234 12.314556 12.197372 12.195327 12.128555
1367696_at 8.319489 8.263947 8.391972 8.143813 8.276035 8.120346 8.083921 8.122351 8.142544 7.9313807 8.018844 8.009187
1367697_at 10.335278 10.17443 10.280008 10.376468 10.471812 10.283067 10.185995 10.286249 10.301902 10.430548 10.239918 10.354549
1367698_a_at 9.394012 9.147136 9.123913 9.231624 9.135167 9.339311 9.38083 9.09433 9.130914 8.994908 9.132903 9.116032
1367699_at 6.834323 6.3979664 6.413017 6.6939707 6.5703793 6.6641827 6.522532 6.47573 6.2202253 6.719485 6.6167345 6.3384104
1367700_at 4.315119 4.145455 4.2095704 4.0035934 4.0978203 4.02818 4.2714205 4.369149 4.2045774 4.2282286 4.2141104 4.01187
1367701_at 6.6666245 6.7103143 6.459072 6.740857 6.6875377 6.521511 6.7192106 6.640569 6.6622734 6.741789 6.552605 6.738645
1367702_at 12.499823 12.610443 12.542537 12.620923 12.579462 12.667988 12.57743 12.467466 12.533375 12.448096 12.449936 12.542777
1367703_at 3.9653413 3.8168683 3.75552 3.5429509 3.8457072 4.15042 3.6971624 3.7174704 3.8308794 3.9854407 3.8898017 3.7121625
1367704_at 8.740114 8.70851 8.742397 8.525163 8.621196 8.731924 8.72751 8.661034 8.570492 8.760071 8.834495 8.674901
1367705_at 8.958234 8.906752 9.1470585 8.9429245 8.876639 8.973317 8.940545 9.19608 9.265353 9.438879 9.460524 9.551331
1367706_at 10.783832 10.871431 10.862006 10.796795 10.919345 10.735897 10.97342 10.940904 10.897615 10.920784 11.009263 10.863636
1367707_at 9.780996 10.200702 9.773083 10.080048 10.080144 10.73583 10.360617 10.409749 9.849261 11.101304 11.586939 10.857891
1367708_a_at 10.988766 11.59827 11.09647 11.312292 11.392527 11.870985 11.473087 11.512457 10.996359 12.130091 12.298855 11.973055
1367709_at 10.243569 10.044925 9.344494 9.862909 9.661127 9.207388 9.208148 8.980236 9.429546 9.357213 9.697772 9.404868
1367710_at 10.293493 10.443606 10.613035 10.348421 10.4789295 10.336121 10.473779 10.495454 10.453033 10.370615 10.343359 10.422408
1367711_at 11.188284 11.410524 11.421225 11.184124 11.376217 11.183863 11.290523 11.230888 11.073742 11.183058 11.240599 11.338092
1367712_at 6.8774595 6.579563 6.6872907 6.7175384 6.7860975 6.670898 6.584992 6.637166 6.7631254 6.7360477 6.6354284 6.3772826
1367713_at 9.282316 9.452119 9.253799 9.250865 9.464502 9.145371 9.253536 9.287081 9.138629 9.368319 9.350662 9.550995
1367714_at 7.4547443 7.397613 7.321401 7.463668 7.3838706 7.4868355 7.450596 7.416011 7.172742 7.560054 7.5685306 7.6358204
1367715_at 10.422274 10.387942 10.322037 10.137737 10.29686 10.219419 10.181375 10.130428 10.094491 10.271051 10.3402815 10.313839
1367716_at 8.395893 8.399677 8.488558 8.512873 8.49025 8.658182 8.725019 8.5617695 8.514729 8.611021 8.630264 8.618904
1367717_at 12.636353 12.596586 12.707068 12.619029 12.612418 12.616817 12.632559 12.619803 12.623466 12.547672 12.699998 12.587404
1367718_at 8.600448 8.816152 8.51037 8.750476 8.5455265 8.643723 8.612616 8.506338 8.53605 8.579774 8.682577 8.331795
1367719_at 10.041928 10.152823 10.111244 10.106059 10.101833 10.0753145 10.229403 10.070627 10.004888 10.05549 9.98262 9.960382
1367720_at 11.379657 11.163752 11.260721 11.18113 11.362177 11.188418 11.22241 11.279919 11.264459 11.128369 11.217001 11.091608
1367721_at 10.961663 11.415648 11.092211 11.144735 11.185292 10.986396 11.090688 11.223256 11.285527 11.024247 10.861184 10.8391
1367722_at 7.1529984 6.828433 7.240822 7.0512547 6.8548994 6.890463 7.2373033 7.1566925 7.001389 6.9551964 6.949366 7.128716
1367723_a_at 8.111887 7.979664 8.2894745 8.262169 8.088238 8.134287 8.3548355 8.246426 8.222706 8.21048 8.019615 8.177143
1367724_a_at 10.360641 10.467228 10.472387 10.397717 10.413842 10.519214 10.438722 10.306598 10.442065 10.494464 10.572628 10.456662
1367725_at 7.920767 7.1861043 7.246383 7.452952 8.298441 7.610171 7.8402996 8.031277 8.167592 8.066814 7.401773 7.651932
1367726_at 6.6419377 6.557929 6.3688436 6.4353495 6.591523 6.479279 6.2791834 6.5274286 6.523243 6.3943644 6.536767 6.481797
1367727_at 8.028108 7.9056416 8.242467 8.057847 7.9119344 7.9367137 8.063791 8.139532 7.975536 8.018877 8.072934 8.244551
1367728_at 7.6338305 8.104084 7.799252 7.706825 7.6814322 7.7996287 7.827358 7.694134 7.734714 7.997688 7.6800647 7.639652
1367729_at 12.062625 11.697996 12.321762 11.842078 12.087808 12.4188385 12.084552 12.262579 11.847246 11.568735 11.220956 11.4454565
1367730_at 9.843419 9.993381 9.990197 9.842609 10.050075 10.0777445 10.065692 10.02427 9.995793 10.022322 10.127926 10.070288
1367731_at 8.620951 8.4025755 8.517656 8.430694 8.688874 8.22028 8.434451 8.520532 8.384242 8.444952 8.376569 8.364031
1367732_at 8.873344 9.076374 8.964906 8.96033 8.882602 9.034643 8.902748 8.874338 8.824147 8.856446 8.67231 8.911424
1367733_at 7.132438 6.916751 7.5577674 7.1187677 7.5021286 6.9574018 7.3488636 8.18693 7.39102 7.7020917 7.3481154 7.7708373
1367734_at 8.046213 8.063871 8.00599 7.973701 7.853102 7.809166 7.874989 7.9323936 7.8151736 7.8079085 7.819238 7.805404
1367735_at 11.986445 11.962726 12.079497 12.012812 12.046125 12.0714035 12.17744 12.035035 12.1385145 12.135357 12.071045 12.059594
1367736_at 9.6696005 9.879856 9.346282 9.572985 9.599879 9.5125265 9.485351 9.454998 9.21092 9.542105 9.453102 9.560774
1367737_at 10.741165 10.832913 10.870678 10.907549 10.526871 10.656181 10.83716 10.920331 10.894888 10.831989 10.925748 10.824737
1367738_at 6.963516 6.8472066 6.901473 6.9485006 6.9014077 6.7629538 6.867475 6.823218 6.980227 6.8106084 7.043141 7.029768
1367739_at 4.33598 4.3401546 4.1848946 4.0321016 4.498921 4.4234066 4.518377 4.185425 3.960701 4.497708 4.261298 4.3670053
1367740_at 6.5968037 6.527383 6.6512713 6.448818 6.5893784 6.446666 6.371185 6.250783 6.519572 6.4549923 6.462347 6.3793354
1367741_at 10.021319 10.154552 9.869455 10.5681715 10.556263 10.0488825 10.558891 10.646472 10.8750105 10.173829 10.374875 10.084143
1367742_at 5.4917064 5.537708 5.373462 5.480449 5.4092617 5.3354607 5.4225607 5.276554 5.4297066 5.2763586 5.410143 5.326968
1367743_at 6.9796677 6.603694 6.511702 6.6842246 6.3682456 6.82533 6.911295 6.8095765 6.8699045 6.9172516 6.8819203 6.90425
1367744_at 6.072715 6.166616 6.244982 6.3465466 6.1128964 6.424777 6.393208 6.83694 6.6165257 6.189178 6.0878263 6.100345
1367745_at 8.925575 8.7221775 8.693293 8.769184 8.716474 8.707782 8.946423 8.802217 8.638567 8.643874 8.831171 8.726544
1367746_a_at 8.4584675 8.291487 8.513231 8.457563 8.26598 8.404917 8.481129 8.579691 8.458927 8.390259 8.246407 8.367777
1367747_at 8.661053 8.443373 8.545555 8.227964 8.534815 8.571264 8.330767 8.621149 8.467058 8.454779 8.535349 8.273157
1367748_at 9.620115 9.468274 9.413182 9.501756 9.526901 9.617249 9.462796 9.436504 9.310776 9.423765 9.480439 9.301313
1367749_at 3.828267 5.1086082 3.353143 4.652033 4.0943522 4.24044 4.414689 4.7140565 3.6375246 4.3603516 4.1408896 4.0691733
1367750_at 9.557121 9.217788 9.379492 9.229712 9.238491 9.511461 9.285941 9.36898 9.354233 9.276123 9.616923 9.496088
1367751_at 8.121625 7.775021 8.160907 8.210456 7.8798428 8.193089 8.068579 8.080045 8.057733 8.093391 8.241634 8.323425
1367752_at 8.781481 9.121191 9.022633 8.907751 8.792102 8.70287 8.804082 8.815364 8.801695 8.846167 8.539978 8.805565
1367753_at 7.54007 7.340424 7.357521 7.383198 7.1997294 7.3845387 7.422887 7.645983 7.089963 7.4036603 7.32589 7.6430006
1367754_s_at 10.758439 10.806516 10.735549 10.5690365 10.782507 10.580129 10.675019 10.75682 10.640336 10.593808 10.488022 10.603457
1367755_at 13.460635 13.406427 13.465215 13.510657 13.418685 13.4438095 13.402266 13.552608 13.511438 13.347066 13.29463 13.423219
1367756_at 9.951529 9.7184 9.807858 9.882416 10.039055 9.652358 9.806147 9.917516 9.779871 9.806644 9.952665 9.818113
1367757_at 12.32429 12.264674 12.339782 12.278004 12.220848 12.33379 12.408259 12.316641 12.359712 12.319436 12.463463 12.43569
1367758_at 8.560233 8.449239 8.542635 8.354024 8.561308 8.914481 8.590008 8.4289465 8.455995 8.25433 8.500606 8.425664
1367759_at 8.997443 8.752035 9.20186 8.874265 8.748075 8.799893 8.645855 9.088831 8.573596 8.567413 8.5620365 8.6943865
1367760_at 8.657836 8.68737 8.703585 8.724285 8.654654 8.582226 8.69192 8.652375 8.695643 8.743697 8.788129 8.733818
1367761_at 7.952636 8.087776 7.7377424 7.825483 7.8039837 7.9080305 7.640243 8.111032 7.6824064 7.618298 8.036978 7.693738
1367762_at 5.147281 4.9622803 4.880745 4.880826 5.138143 4.976468 5.0711823 4.9118567 5.0338373 4.9458027 5.0171595 4.8156576
1367763_at 11.510045 11.552659 11.267847 11.483852 11.204238 11.452982 11.403596 11.419567 11.466515 11.116931 10.986098 11.217348
1367764_at 8.23544 8.478891 8.2354145 8.491094 8.303394 8.301144 8.505233 8.44165 8.681741 8.58558 8.680546 8.75292
1367765_at 10.161484 10.144416 10.569969 9.475569 9.432329 10.123114 10.744901 10.450303 10.352213 9.64867 10.485691 10.647549
1367766_at 10.80701 10.893948 10.812286 10.96834 10.902707 10.889542 10.880994 11.029409 11.11783 11.072325 11.196455 11.12435
1367767_at 10.499332 10.540619 10.409669 10.614422 10.613406 10.4121 10.563618 10.63946 10.597422 10.620416 10.758035 10.604136
1367768_at 4.671214 4.9286532 5.084233 5.092178 4.94573 5.202129 5.3014216 5.3398695 5.2934546 5.32896 5.0870304 5.1349535
1367769_at 8.612181 8.623274 8.830517 8.751186 8.667105 8.693457 8.819916 8.734186 8.745691 8.670843 8.9300785 8.949078
1367770_at 10.200956 10.133956 10.069651 10.170403 10.203917 10.199443 10.15692 10.300492 10.248717 10.61624 10.447493 10.427711
1367771_at 9.147569 9.373041 9.654328 10.047004 10.615044 9.835457 9.953264 10.151295 10.594432 9.895394 9.398537 9.323554
1367772_at 8.2015 8.261549 8.068378 8.117884 8.189291 7.955221 8.044128 8.266914 8.128466 8.237035 8.36997 8.42729
1367773_at 10.420576 10.495062 10.460023 10.623113 10.439144 10.568934 10.650556 10.528061 10.512569 10.633299 10.627053 10.6170025
1367774_at 13.276875 13.38387 13.407926 13.332116 13.326001 13.316817 13.41062 13.462405 13.358192 13.45752 13.396074 13.412108
1367775_at 12.040825 12.480339 12.243095 12.116135 12.459058 12.210698 12.3456 12.6149 12.275435 12.189544 12.372278 12.502072
1367776_at 7.160757 5.910148 5.946691 5.1516085 6.702129 6.3195 6.951861 6.210627 6.4360213 5.9056296 6.105694 7.811133
1367777_at 10.87118 11.3476715 11.393577 11.432564 11.547206 11.425713 11.352913 11.56858 11.661184 11.709592 11.628433 11.385456
1367778_at 9.470146 9.243038 9.317514 9.391926 9.255899 9.341045 9.401962 9.421453 9.56998 9.39109 9.311354 9.408859
1367779_at 6.7845035 6.7292724 6.758008 6.596553 6.6273274 6.692456 6.417545 6.6164727 6.6333084 6.6604943 6.790315 6.605194
1367780_at 7.392723 6.7669725 6.6997 6.4664574 7.2985277 7.1595674 7.2323756 6.5587277 7.0529327 6.7708807 6.8712807 7.6354747
1367781_at 3.6482434 3.6232922 3.554749 3.6246753 3.4906814 3.6894913 3.579649 3.620815 3.5822074 3.7432945 3.5304453 3.5625439
1367782_at 4.324265 4.355898 4.272541 4.233649 4.289481 4.4234066 4.294443 4.161089 4.46601 4.5618563 4.2627726 4.3352833
1367783_at 11.976205 11.830851 11.965332 12.124356 12.061867 11.95325 11.908197 11.809308 11.991738 11.963131 12.01692 11.936865
1367784_a_at 12.812034 12.922095 12.726013 12.806633 12.926413 12.773489 12.730679 12.867981 12.894072 12.779498 12.761129 12.842069
1367785_at 4.64947 4.6840444 4.4268126 4.2400026 4.190221 4.019594 4.16999 4.074402 4.3979125 4.5776615 4.6102953 4.278632
1367786_at 10.321033 10.479762 10.802118 10.211132 10.350144 9.997754 10.666036 10.469238 9.943594 10.01902 9.800584 10.188106
1367787_at 5.771861 5.7979617 5.3299475 5.5605283 5.3992524 5.7163143 5.6366467 5.2290316 5.6007304 5.1869965 5.508117 5.4462266
1367788_at 7.8927503 7.8490276 7.9698977 7.9335747 7.696889 7.721699 8.012623 8.002468 7.9210453 7.9403014 7.9326577 7.9852686
1367789_at 7.650889 7.6406446 7.4381666 7.8319807 7.2765102 7.5580277 7.55528 7.5145445 7.441925 7.62121 7.288697 7.3922443
1367790_at 9.9527855 9.894748 9.764335 9.721298 9.895927 10.001692 9.9512615 9.993203 9.75063 9.898508 10.067139 10.0047245
1367791_at 7.2639375 7.169161 7.271855 7.1905384 7.326757 7.0464077 7.1396174 7.309136 7.245834 7.176263 7.327279 7.171072
1367792_at 4.044362 4.073719 3.926243 3.9219759 4.0713673 3.9616225 4.354342 4.1955037 4.1280785 4.0981417 4.1325545 4.1298614
1367793_at 13.056153 13.0807295 13.010054 13.022139 13.036796 12.886255 12.98094 12.988502 12.979296 12.932564 13.08147 12.948264
1367794_at 5.622202 6.4038653 5.687536 6.9866204 5.4503193 5.023628 4.721729 5.49831 5.0747766 4.8090353 4.6544867 4.425927
1367795_at 7.315536 7.533201 7.6509027 8.186951 8.145807 7.591994 7.9637012 7.8661823 8.270162 7.979652 7.268943 7.3929815
1367796_at 8.842077 8.70359 8.510284 8.544947 8.526356 8.357619 8.540068 8.643845 8.405079 8.314201 8.443522 8.370474
1367797_at 6.7151966 6.3883924 6.464442 6.7243767 6.4902453 6.677797 6.8122306 6.815982 6.8009515 6.4298663 6.7168393 6.835216
1367798_at 12.579005 12.4096155 12.5269785 12.467804 12.421904 12.636051 12.468541 12.509932 12.601489 12.593833 12.6494255 12.612441
1367799_at 5.2135334 5.6573153 5.382658 5.599848 5.753313 5.484413 5.4255323 5.2739134 5.8157225 5.2966495 5.32758 5.339102
1367800_at 6.8832264 6.878938 6.3361382 7.012722 6.91437 6.614463 7.1373177 6.9624963 6.839555 7.32205 6.6154184 7.3235407
1367801_at 9.589679 9.370398 9.325009 9.528335 9.328546 9.558784 9.439482 9.467551 9.318598 9.429376 9.372473 9.11864
1367802_at 10.510795 9.917728 10.328985 10.166144 10.418371 9.217232 8.737455 9.538836 9.276291 9.708659 8.890249 8.951044
1367803_at 6.270973 6.441446 6.5019126 6.2186737 6.608991 6.303848 5.848128 6.257793 6.2127323 6.3703957 6.359384 6.4286556
1367804_at 12.704577 12.923363 12.814557 12.726272 12.789816 12.636907 12.77461 12.917381 12.71427 12.929138 12.804104 12.706341
1367805_at 4.7180915 4.881405 4.888471 4.821467 4.993745 5.089981 4.935587 4.9492917 4.914346 4.779322 4.6926913 5.140546
1367806_at 5.002597 5.1960635 5.310776 5.3975253 5.0726004 5.2284317 5.386759 5.0954046 5.1852694 5.136562 5.2594957 4.9608946
1367807_at 9.198597 9.156053 9.401119 9.222784 9.116472 9.186201 9.444987 9.405049 9.378877 9.29453 9.258438 9.388938
1367808_at 10.513561 10.556898 10.553968 10.3242235 10.573312 10.480771 10.537642 10.274059 10.38289 10.585675 10.699165 10.617488
1367809_at 4.7489724 5.0244837 4.924752 4.9468713 4.945417 5.1329937 4.7654753 4.9819336 4.8315325 4.600741 4.987533 5.068922
1367810_at 6.153025 6.204789 6.094835 6.0220838 6.125385 6.4414988 6.4322762 6.5538435 6.3368506 6.352611 6.105997 6.4300404
1367811_at 6.1663613 5.411586 5.360707 5.730857 5.340151 5.4199276 5.202512 5.7101016 5.3444676 5.5857096 5.724283 6.488021
1367812_at 7.9215255 7.758642 7.7795706 7.9859524 7.7233224 7.6548214 7.9529743 8.005849 7.7858267 7.534793 7.781041 7.570993
1367813_at 8.52667 8.2972 8.299131 8.17973 8.4236 8.10262 8.208575 8.234666 8.055206 8.124465 8.2966385 8.0102005
1367814_at 9.205187 9.32377 8.839688 8.630766 9.005408 8.772785 8.902272 9.066193 8.669151 8.751784 8.755879 8.516558
1367815_at 8.649659 8.751532 8.470395 8.735353 8.408049 8.448473 8.488356 8.707715 8.69937 8.581408 8.739933 8.821987
1367816_at 5.0991497 5.503173 5.7579875 5.59631 5.4246235 5.453396 5.250719 5.37166 5.4478927 5.3717356 5.1668034 5.2065654
1367817_at 7.4424176 7.451447 7.407392 7.403437 7.4318004 7.1149187 7.4253054 7.175015 7.056065 7.494885 7.2998214 7.410398
1367818_at 9.180914 9.217249 9.35606 9.370341 9.317269 9.332614 9.378929 9.310359 9.15255 9.231636 9.422882 9.406294
1367819_at 12.108534 12.082705 12.060479 12.189789 12.088527 12.151322 12.0433855 12.1506405 12.110329 12.006675 12.083717 12.039327
1367820_at 9.255258 9.04597 9.130468 9.27578 9.322498 9.224505 9.181801 9.234827 9.239592 9.089234 9.38013 9.2675295
1367821_a_at 3.9481037 3.8365514 3.7408218 3.697047 3.8234746 3.792778 3.8984494 3.8189113 3.817878 4.104819 3.8117647 3.8792067
1367822_at 5.4814277 5.5224986 5.5583253 5.250546 5.4573927 5.4159236 5.678549 5.4611006 5.535047 5.29681 5.753797 5.36155
1367823_at 5.298411 5.151181 5.0158057 5.2963214 5.1521173 5.2190566 5.2240887 5.1444974 5.201798 4.9946733 4.9996934 5.2467403
1367824_at 8.948212 9.080357 8.85904 8.8508625 8.910602 8.871377 8.851444 8.922974 8.943576 8.77857 8.993018 8.925355
1367825_at 6.159561 6.264151 6.048027 6.2922406 6.2449045 6.202312 6.3480406 6.4657006 6.122848 5.8275304 6.145241 6.150269
1367826_at 10.479851 10.603217 10.337721 10.292509 10.453569 9.917014 10.037521 9.8279085 9.719469 10.191434 9.907459 9.999439
1367827_at 10.02987 10.151385 9.97701 10.105147 10.080282 9.965456 10.058412 10.0370245 10.029373 10.005451 10.147403 10.171982
1367828_at 9.608722 9.519101 9.466397 9.602549 9.736457 9.597791 9.610171 9.563078 9.771788 9.687213 9.768586 9.674956
1367829_at 11.448866 11.427943 11.360251 11.42883 11.436451 11.375055 11.300863 11.452836 11.462375 11.266674 11.311467 11.282956
1367830_a_at 7.6944366 7.632689 7.6495743 7.5867534 7.5947113 7.5152307 7.597664 7.641343 7.6134605 7.616475 7.7176676 7.682616
1367831_at 8.786035 8.689136 8.484789 8.682031 8.451559 8.574633 8.517796 8.586064 8.418483 8.529688 8.540615 8.715169
1367832_at 11.294101 11.410634 11.331081 11.417211 11.318575 11.484663 11.423147 11.425084 11.42614 11.450849 11.325871 11.302558
1367833_at 9.60718 9.865425 9.976189 9.679708 9.807686 9.70496 9.843001 9.765214 9.733011 9.757896 9.974104 9.861757
1367834_at 7.714335 7.8200946 7.714936 7.474877 7.8411956 7.670584 7.634588 7.6340947 7.6249146 7.981736 8.154863 8.02438
1367835_at 5.5488157 5.306669 5.275191 5.28288 5.2708797 5.47461 5.5710225 5.3158298 5.4900093 5.7554193 5.5104837 5.434629
1367836_at 9.264023 9.294436 10.0354805 9.704273 9.269421 10.1781845 10.04622 9.336025 10.342051 9.396849 9.97726 9.519151
1367837_at 9.717939 9.79802 9.865101 9.702298 9.817923 9.756455 9.779117 9.795815 9.843396 9.878688 10.000472 9.857247
1367838_at 12.487982 12.734763 12.841481 12.739528 12.596891 12.701443 12.633515 12.855375 12.745509 12.733038 12.26931 12.563991
1367839_at 10.515043 10.602485 10.807857 10.919945 10.807297 10.756674 10.772079 10.849149 10.665349 10.990026 10.866212 10.841603
1367840_at 8.327209 8.25761 8.180216 8.170768 8.43738 8.170794 8.280052 8.298826 8.092839 8.17852 8.210199 8.368475
1367841_a_at 3.5027573 3.3118944 3.3490908 3.5581925 3.3562224 3.5088089 3.5199265 3.5528667 3.4351177 3.3330822 3.4077802 3.4607258
1367842_at 6.1811876 6.2021985 5.686211 5.96919 6.144191 5.9164963 6.072816 6.173927 6.2088356 5.995083 6.1875796 6.0893517
1367843_at 10.588124 10.36323 10.558613 10.602449 10.568209 10.612668 10.478855 10.493385 10.728614 10.704317 10.873444 10.785641
1367844_at 8.810158 8.746899 8.732272 8.759917 8.780057 8.733472 8.705749 8.707119 8.710582 8.656464 8.554291 8.533805
1367845_at 3.616356 3.2807274 3.4685469 3.4011636 3.349073 3.6760476 3.328626 3.3176165 3.593899 3.2547138 3.3321645 3.3169572
1367846_at 6.2604923 6.0379972 5.835242 6.1700373 6.0651283 6.000068 6.1652036 5.858703 6.039918 5.9735847 6.1763887 5.9018197
1367847_at 8.435357 8.839676 7.5837836 9.192643 7.9357376 7.60098 8.179347 9.609974 9.227225 9.462828 9.2997265 9.154936
1367848_at 7.8899045 7.9659414 7.9482512 8.102558 7.853452 7.9939876 7.910922 7.8998694 7.9637957 7.9867387 7.7831407 7.927105
1367849_at 9.700871 10.261967 9.561668 9.642758 9.780419 9.897466 9.8537855 9.670731 9.415503 9.494385 9.760947 9.196901
1367850_at 8.22105 8.1933155 8.651398 7.9879255 8.315107 8.138417 8.233591 8.015541 7.928416 7.681615 7.780121 7.890264
1367851_at 4.073439 4.2839446 4.081626 3.8940012 4.193678 4.291961 4.089423 3.9099917 4.171235 4.011383 4.0866146 3.9667034
1367852_s_at 4.6194134 4.627563 4.633766 4.607995 4.5702786 4.785231 4.6401415 4.506844 4.5748796 4.794247 4.890142 4.8462787
1367853_at 8.058477 8.026763 8.317738 8.130522 7.848074 8.152082 8.140212 8.250639 8.002348 7.9829736 8.266237 8.098619
1367854_at 11.712218 12.011704 12.2356615 12.109403 12.018019 12.28899 12.31676 12.225692 11.927276 12.675128 12.921974 12.412356
1367855_at 9.240665 9.066015 9.290653 9.681969 8.966275 9.234114 9.451597 9.316006 9.471527 8.981286 8.906413 8.840431
1367856_at 8.828356 9.091957 9.652553 10.110313 9.626006 9.845597 10.365575 10.025397 9.946549 10.32307 10.494529 10.380561
1367857_at 12.18025 12.241166 12.656765 12.653391 12.247427 12.399474 12.64114 12.217718 12.457877 12.401101 12.408801 12.435464
1367858_at 3.8681643 3.8716617 3.8251073 3.8515916 3.9640694 3.7475266 3.8843794 4.0106583 3.912692 3.949894 3.9405208 3.991696
1367859_at 5.588875 5.3246217 5.641323 5.642638 5.460184 5.6802897 5.5189657 5.426887 4.9828963 5.656458 5.55916 5.3523912
1367860_a_at 9.869602 10.549571 10.176576 9.590044 9.610924 10.05853 10.241488 10.012457 9.64218 9.531514 9.459219 9.824364
1367861_at 5.879445 5.7842574 5.708601 5.4662175 5.521298 5.596855 5.5883083 5.636822 5.4516654 5.532368 5.1441617 5.293605
1367862_at 4.027952 3.88963 4.2269697 4.047767 4.227824 3.796637 3.961907 4.0316515 4.2830853 4.1025896 3.8607473 4.0695734
1367863_at 8.091328 7.915931 7.966287 7.79959 7.9417467 8.0248785 7.9774556 7.8644304 7.784269 8.023134 8.172927 8.028668
1367864_at 5.6918225 5.699861 5.5680285 5.9589105 5.6077175 5.6741395 5.615139 6.552567 6.0117235 5.8070793 5.849778 6.5141897
1367865_at 7.489296 7.457542 7.7687383 7.489827 7.575645 7.7742534 7.7781706 7.6778255 7.6905494 7.706103 7.514317 7.7648935
1367866_at 6.198072 6.204167 5.6794043 6.6180787 6.265657 5.891439 6.1122847 6.7191896 6.099624 6.333101 6.400198 5.915935
1367867_at 9.071477 9.169131 9.100365 9.110055 9.099939 8.86863 9.026186 9.136158 8.976281 9.132893 9.09988 9.12487
1367868_at 7.28075 7.154478 7.1860895 7.2262936 7.265098 7.1448884 7.5259004 7.175322 7.0875125 7.303478 7.2376204 7.4820094
1367869_at 10.46621 10.491329 10.195465 10.223228 10.254745 10.2029085 10.3430805 10.268393 10.387163 10.349993 10.173873 10.29511
1367870_at 9.797681 9.786031 9.749051 9.6928425 9.768845 9.675677 9.7870245 9.77211 9.6661625 9.906017 9.944862 9.844085
1367871_at 13.427727 13.4159155 13.639355 13.048809 13.318498 13.086678 13.623709 13.561238 13.374863 13.016874 12.99987 13.004086
1367872_at 8.698107 8.546643 8.593389 8.555089 8.558242 8.69993 8.704881 8.624741 8.521825 8.604685 8.707736 8.773299
1367873_at 9.623039 9.624355 9.598536 9.474323 9.4594555 9.542522 9.5815525 9.5390005 9.399325 9.587949 9.567082 9.526851
1367874_at 7.0012836 6.8866696 6.9330573 6.8699703 6.5293803 6.6663504 6.7043667 6.7712364 6.610592 6.9088707 6.9070497 6.8890224
1367875_at 9.2171545 9.196365 9.251805 9.112183 9.234295 9.204001 9.149163 9.095913 9.121117 9.185972 9.244692 9.241693
1367876_at 6.8619075 6.9727874 6.8026605 6.82186 6.65965 6.9444804 6.855492 6.9201775 6.574301 7.0457344 6.876484 6.9464493
1367877_at 8.014648 8.016315 7.985654 7.968014 8.011233 8.04229 8.075361 7.9711766 8.20643 7.9456544 8.213019 7.934856
1367878_at 8.797982 8.738211 8.766372 8.737099 8.798219 8.8066225 8.706753 8.7306 8.589203 8.863246 8.89697 8.8030205
1367879_at 7.3843007 7.410306 7.312023 7.226094 7.525698 7.761681 7.513477 7.759029 7.2905736 7.2362237 7.617856 7.601933
1367880_at 5.706636 5.591669 4.9330764 5.684973 5.731246 5.4323683 5.543719 5.517024 5.573106 5.5071344 5.67555 5.282945
1367881_at 7.55635 7.6136403 7.877379 7.72452 7.5048776 7.659837 7.8702145 7.648838 7.7343783 7.511851 7.5660825 7.401857
1367882_at 6.504391 6.3840556 6.273088 6.4279876 6.3749676 6.41508 6.661676 6.808926 6.205842 6.3917313 6.33346 6.3975487
1367883_at 6.950098 7.154093 6.9446187 7.3366528 7.080421 6.819304 6.875355 7.0026817 7.1053295 7.210882 7.037107 7.2656217
1367884_at 10.661726 10.793906 10.62245 10.742369 10.50884 10.629038 10.549754 10.574514 10.394812 10.724219 10.684852 10.539328
1367885_at 11.9814205 11.940039 12.021324 11.9646845 11.94197 11.871842 11.961982 11.945363 11.989729 11.884994 11.823664 11.8931055
1367886_at 7.8362837 7.862924 7.7593613 7.6866283 7.681177 7.764055 7.7022038 7.649378 7.6857786 7.7900853 7.778044 7.7586384
1367887_at 12.863952 12.674282 12.934173 12.691809 12.760337 12.721153 12.837736 12.663441 12.745754 12.684912 12.749431 12.4731655
1367888_at 3.8706071 3.8593314 4.1109347 3.847569 4.1186495 4.1783237 3.9820354 3.9951801 4.1635203 4.063497 4.0267363 4.1084023
1367889_at 9.454981 9.07527 9.171349 9.382986 9.1625595 9.133036 9.14724 9.162807 9.17934 9.079599 9.204246 9.119797
1367890_at 7.214721 6.975444 7.101281 6.8509645 7.147936 6.8395042 7.0915504 7.0350432 6.9021864 6.8685718 6.819696 7.1951547
1367891_a_at 5.1229935 5.4236298 5.493014 5.61172 5.4515047 5.5983753 5.404593 5.483823 5.4828587 5.5314655 5.563514 5.6902785
1367892_at 10.606489 10.339501 10.359692 10.587432 10.563068 10.613792 10.445493 10.732608 10.694555 10.697817 10.631895 10.521926
1367893_a_at 7.144299 7.3955083 7.331914 7.376078 7.073033 7.1379347 7.305395 7.3501053 7.347018 7.1921115 7.318547 7.118233
1367894_at 11.5694 12.218064 11.670563 12.40452 12.221418 12.101707 12.431913 11.878138 12.375327 12.650887 11.948094 12.288434
1367895_at 11.218833 11.276517 11.172447 11.159873 11.152685 11.088444 11.099721 11.053986 11.074361 11.053874 11.106172 11.114414
1367896_at 13.679582 13.042562 13.397399 13.1645 13.294748 13.496744 12.416987 13.216414 12.716146 12.17239 12.010294 12.28576
1367897_at 10.603685 10.651322 10.653537 10.603766 10.664521 10.648739 10.701939 10.662053 10.682831 10.69996 10.726204 10.791994
1367898_at 9.626217 9.670207 9.472803 9.701553 9.480858 9.503152 9.4753895 9.622762 9.586137 9.486266 9.595725 9.553926
1367899_at 7.6697087 7.54077 7.286985 7.7751064 7.484242 7.924999 7.589012 7.400562 7.3580823 7.5592175 7.3395543 7.272145
1367900_at 8.374374 8.679119 8.696871 8.83061 8.367072 8.496168 8.552843 8.950331 8.831839 8.6764555 8.63684 8.40563
1367901_at 8.871454 8.780864 8.890358 9.040776 8.830234 8.915921 9.262001 9.072222 8.980623 8.949644 8.97125 9.007851
1367902_at 7.621098 7.6793733 7.7391434 7.655456 7.7108464 7.357393 7.4059463 7.6511745 7.465427 7.3993645 7.562935 7.174578
1367903_at 9.418963 9.475853 9.386686 9.319113 9.412169 9.39667 9.269105 9.321135 9.39461 9.344962 9.400156 9.488127
1367904_at 5.7385178 6.0273013 4.9667096 5.9649096 5.785528 6.2953258 5.899412 6.2652926 5.982044 6.2765665 5.6805396 4.511134
1367905_at 10.752171 10.5287075 10.589592 10.85756 10.892574 10.732629 10.527638 10.79491 10.775454 10.80839 10.744529 10.700404
1367906_at 10.09342 9.798477 10.152887 10.205168 10.087195 10.309662 10.194291 10.173395 10.387422 10.343419 10.205302 10.282227
1367907_a_at 8.79246 8.679526 8.79515 8.637279 8.92573 8.619906 8.852735 8.787651 8.858494 8.86999 8.977599 8.831551
1367908_at 11.705512 11.749088 11.676888 11.694444 11.641128 11.73517 11.766406 11.670326 11.748131 11.763364 11.781843 11.6977415
1367909_at 11.572957 11.638276 11.55067 11.475068 11.506646 11.469403 11.442271 11.48838 11.623078 11.504434 11.430099 11.443966
1367910_at 7.821245 7.8970947 7.8088717 7.781684 7.9851303 7.7826633 7.593608 7.840587 7.870823 7.9011245 7.890632 7.9508963
1367911_at 7.6324806 7.676775 7.381012 7.839804 7.648003 7.544592 7.5956917 7.771165 7.541454 7.8057475 7.9296336 8.023712
1367912_at 6.5630655 6.5426354 6.685914 6.6075687 6.345795 6.4210753 6.2816396 6.676394 6.3895903 6.4216723 6.7045856 6.514969
1367913_at 6.7304606 6.954111 6.541349 6.7468457 6.8871083 6.7641335 6.6732197 6.6462455 6.9259815 6.6353507 6.629063 6.7556906
1367914_at 6.571258 6.5901394 6.477725 6.57231 6.377752 6.477111 6.5021906 6.430032 6.4284964 6.4787483 6.45401 6.3449874
1367915_at 9.062392 9.04013 9.115307 9.08469 9.017375 9.008827 9.195705 9.25143 9.070695 9.110402 9.1200285 8.977022
1367916_at 5.693058 5.649272 5.7969317 5.5249786 5.656834 5.559945 5.5975966 5.653391 5.6411796 5.537848 5.5688467 5.5747485
1367917_at 13.518823 13.413358 13.367119 13.378727 13.332266 13.363846 13.335838 13.362411 13.417603 13.330326 13.374683 13.299033
1367918_at 4.915148 4.6319704 5.017922 4.6661263 4.5585504 4.7409816 4.7799954 4.9403424 4.667677 4.737178 4.928628 4.7124863
1367919_at 6.449589 5.953927 6.247679 6.2569237 5.5745425 5.9919877 5.6633797 5.5780745 5.702524 5.365506 5.9965544 5.964138
1367920_at 5.562436 5.5798397 5.746268 5.922012 5.305091 4.7324896 5.1259284 5.000396 5.7245007 5.423028 4.978895 5.632179
1367921_at 7.356103 7.5832853 7.454847 7.4656625 7.372818 7.2926297 7.580648 7.3639097 7.410688 7.44273 7.280246 7.2563953
1367922_at 7.887643 7.9628186 8.086648 7.875021 8.062335 7.9322476 7.999629 7.951541 7.8520317 7.8048067 7.915289 8.042102
1367923_at 5.5342674 5.483968 5.7177544 5.121053 5.167375 5.4259114 5.052816 5.327666 5.450168 5.4456215 5.0920796 5.1799307
1367924_at 7.2058754 7.089838 7.2196913 7.066533 7.1266 7.11423 7.2423925 7.1492844 7.3248024 7.2349167 7.126718 7.157436
1367925_at 8.106087 8.218903 8.501516 8.200424 8.279778 8.112054 8.123772 8.157391 8.16354 8.095957 8.12461 8.058247
1367926_at 8.571859 8.639067 8.599297 8.651329 8.563612 8.517356 8.778911 8.637516 8.69403 8.652139 8.7061 8.586133
1367927_at 10.779785 10.783181 10.826957 10.7206335 10.773272 10.622467 10.764772 10.782068 10.823152 10.783573 10.991865 10.898403
1367928_at 3.933991 3.805807 3.810934 3.7816322 3.885346 3.9267526 3.982651 3.8029797 3.9661973 3.9039211 4.08648 3.8274364
1367929_at 9.991341 9.888876 9.945438 10.05784 10.142309 10.163914 10.297976 10.313549 10.219227 10.3569565 10.402521 10.327166
1367930_at 3.5290496 3.6735945 3.9323676 3.353697 3.846878 3.7931035 3.5734699 3.7548268 3.8653564 3.5737097 3.6589181 3.7737987
1367931_a_at 9.679979 9.657725 9.534002 9.621585 9.623854 9.591899 9.5958605 9.657505 9.421738 9.532186 9.5422325 9.682363
1367932_at 11.76131 11.95007 12.347628 12.27885 12.167545 12.318522 12.035042 11.775586 11.733822 12.058392 11.915984 12.120725
1367933_at 8.147535 8.600639 8.087133 7.907409 8.1849785 7.98374 8.134758 8.439768 7.7975764 8.571196 8.470404 8.244649
1367934_at 5.671728 5.6429415 5.5651646 5.723757 5.7334223 5.6256857 5.7162304 5.6406393 5.6537704 5.7215757 5.754879 5.6557894
1367935_at 8.692115 9.125993 8.908582 8.997064 8.97757 8.904931 8.906773 8.874297 8.677197 8.925464 8.8757105 8.976701
1367936_at 7.563669 7.7889223 7.840657 7.6049767 7.6836886 7.708217 7.618838 7.611455 7.415416 7.299698 7.3817477 7.4488335
1367937_at 8.313086 7.99032 8.162785 8.053567 7.1262364 8.345478 8.355024 8.269215 8.143089 7.9369617 7.8740153 8.605955
1367938_at 10.832851 10.782753 10.876995 10.727164 11.081425 10.843259 10.768777 10.880368 10.959053 10.855323 11.088156 11.190434
1367939_at 10.862469 10.521913 11.038883 11.036759 10.309859 10.81113 11.086432 10.658759 11.160517 10.423332 10.841325 10.7942
1367940_at 6.534851 6.300663 6.0979 6.8262596 6.427115 6.2490864 6.278349 6.018192 5.883172 6.2138643 6.2351637 6.407692
1367941_at 9.072515 9.208949 8.980215 9.045578 9.111107 8.934766 9.074351 9.279342 9.132212 9.222424 9.273065 9.257051
1367942_at 7.6642156 7.7131658 7.4469986 7.6383657 7.491016 7.281916 7.727885 7.6872344 7.723194 7.653939 7.687571 7.942654
1367943_at 7.601776 7.811296 7.8360434 7.64678 7.8693776 7.4744625 7.5156865 7.5423775 7.5526237 7.9001546 7.692595 7.7573647
1367944_at 5.618963 5.3839355 5.4368453 5.161774 5.3926296 5.183083 5.1955304 5.4375534 5.492838 5.64093 5.3747873 5.5006843
1367945_at 11.176516 11.0281105 11.039422 11.2511635 11.336583 11.093097 11.024652 11.3312 11.473933 11.165278 11.188374 10.84084
1367946_at 10.089898 10.019431 9.51465 9.43357 9.820651 9.700167 9.594086 9.470299 9.106223 9.781512 9.631719 9.61273
1367947_at 8.641768 8.67945 8.725632 8.633344 8.692382 8.625271 8.5622635 8.716455 8.780717 8.6531725 8.718097 8.704993
1367948_a_at 10.420187 10.510882 10.503207 10.514313 10.56048 10.551077 10.474632 10.681872 10.553289 10.564813 10.387259 10.571194
1367949_at 5.597032 5.9740176 5.7503147 5.453746 5.7083764 5.8923707 5.630582 5.721494 5.7137113 6.110945 5.8575487 5.865762
1367950_at 7.3141065 7.6604266 7.693659 7.323772 7.7884874 8.154465 7.907252 7.1382704 7.4779267 8.448226 8.013479 7.5156255
1367951_at 4.649352 4.517762 4.4089894 4.556239 4.7028794 4.5621037 4.7204685 4.4874735 4.58286 4.6282578 4.6411133 4.315148
1367952_at 6.9687824 6.7039514 6.998944 7.0880013 6.667195 7.3399534 7.0687165 7.002864 6.706337 7.39732 7.401773 6.9418554
1367953_at 4.8136754 4.882857 4.725196 5.3653994 4.847274 5.050133 5.365127 5.1443753 4.6908 4.8416224 4.8945074 5.0507917
1367954_at 7.7035327 6.080901 5.9251127 5.935877 6.9921184 7.059078 6.4729075 6.3152957 6.5167727 6.096287 6.5345745 6.861104
1367955_at 6.4261904 6.5138173 6.3445826 6.484315 6.2428155 6.5717645 6.176962 6.3245354 6.4304886 6.50927 6.52473 6.4111176
1367956_at 5.748834 5.753323 5.2755394 5.3186226 5.4443226 5.5334034 5.421783 5.072754 5.3525257 5.538642 5.280525 5.3894625
1367957_at 8.597807 9.223597 9.704366 9.309233 7.7402 8.751562 9.320851 8.460447 8.31765 8.766157 10.126615 8.975906
1367958_at 8.981052 9.005878 8.941784 9.10579 8.963862 8.891064 9.047377 8.954862 8.901978 8.9545355 8.814102 8.865136
1367959_a_at 6.507734 5.933877 5.457045 5.746357 5.9075994 5.890042 5.6113024 5.2996435 5.8727674 6.2490864 5.991675 6.2423196
1367960_at 7.9517717 8.229937 8.054774 8.062206 8.066999 8.072901 8.17058 8.194179 8.5746975 8.327665 7.9577255 8.233478
1367961_at 4.793231 4.390417 4.579535 4.2465606 4.5236063 4.735531 4.5165377 4.431612 4.395522 4.52244 4.6239243 4.4332943
1367962_at 4.541847 4.49866 4.569112 4.377692 4.60141 4.637227 4.7620106 4.727787 4.583752 4.5696507 4.839469 4.6020384
1367963_at 6.9893603 7.1479583 7.253403 7.2698035 7.056148 7.317703 7.1238785 7.2833138 7.0331335 7.0402617 7.100186 7.3547554
1367964_at 4.9551215 4.9696226 4.8030663 4.941532 5.0173297 4.8901663 4.7500916 4.9864054 4.8864694 4.9633474 4.621154 4.633828
1367965_at 6.005101 6.348298 6.108149 6.1886964 6.6145334 6.2736635 6.5401096 6.1425033 6.297858 6.225643 6.3389874 6.500739
1367966_at 9.795593 9.551015 9.834703 9.668875 9.673229 9.709497 9.740267 9.70047 9.708227 9.680996 9.803804 9.72274
1367967_at 7.069251 6.9318433 7.24436 6.9823956 7.094945 7.2683444 7.048078 7.1398797 7.368267 7.0982885 7.452642 7.2546697
1367968_at 3.3115106 3.6372957 3.5162814 3.5663788 3.5892072 3.6673515 3.6085775 3.6770933 3.537782 3.432778 3.6531823 3.7071345
1367969_at 10.814192 10.569 10.661023 10.585606 10.627035 10.742964 10.630342 10.651681 10.819552 10.769914 10.809545 10.744381
1367970_at 4.34523 4.0480976 4.423502 4.3844147 4.469183 3.945054 4.430194 3.9895945 4.2024727 4.2338133 4.2526712 4.48155
1367971_at 10.250687 10.176271 10.088621 10.208458 10.23843 10.161092 10.215513 10.142452 10.134383 10.276761 10.104275 10.186635
1367972_at 10.142994 10.240921 10.0835495 10.030048 10.137321 10.135662 10.10981 10.135651 9.987692 10.116751 10.13682 10.251608
1367973_at 4.2185774 4.2658663 4.1943016 4.3189573 3.7950208 4.3342648 4.276274 3.8778734 3.998056 4.3794746 4.6949596 3.9427
1367974_at 9.263226 9.176546 9.779916 9.130778 9.323564 9.14545 9.39469 9.041571 8.984795 8.891055 8.783289 9.218757
1367975_at 5.6028986 6.056027 6.1311297 5.2746477 6.03929 6.0973277 5.6718144 5.328214 5.4552493 5.483716 5.6709466 6.177381
1367976_at 7.4309087 7.4779224 7.424433 7.6323905 7.8066964 7.5398145 7.521126 7.4333177 7.44132 7.7175875 7.765332 7.908482
1367977_at 3.7906442 3.6383846 3.526701 3.5493731 3.71094 3.642718 3.68266 3.622369 3.7467632 3.548022 3.9509964 3.92835
1367978_at 5.659926 5.280037 5.604764 5.7669787 5.9547653 5.6800222 5.543504 5.549588 5.761439 5.594532 5.519059 5.5991077
1367979_s_at 11.310668 11.562757 11.976921 11.738069 11.610828 11.481716 11.7265215 11.580988 11.518473 11.788193 11.788378 11.831147
1367980_at 8.450739 8.502483 8.645678 8.698109 8.30975 8.430164 8.726276 8.518507 8.374575 8.499271 8.301176 8.280054
1367981_at 7.6980705 7.660266 7.8265843 8.12475 7.755789 7.8607802 7.8039513 7.922195 7.766189 7.6868114 7.81272 7.723578
1367982_at 10.451429 10.345367 10.729825 10.694631 11.542809 10.341432 10.757177 10.975793 11.199917 10.619189 10.493478 10.983778
1367983_at 5.660243 5.3800244 5.3753457 4.954997 5.4921417 5.622698 5.90061 5.5619993 5.2658963 5.4194317 5.418274 5.929189
1367984_at 6.135792 6.1551433 6.089343 6.1790376 6.1753283 6.0089645 6.164591 6.431997 5.877742 6.177888 6.313176 6.0782757
1367985_at 7.177189 6.701764 6.9518423 6.858225 7.0690546 6.788691 7.1169763 7.1415257 6.4829116 7.2316103 7.0642247 6.9694014
1367986_at 7.264708 7.084088 7.3497066 7.1074185 7.341452 7.044501 7.34183 7.012812 7.239526 7.1514463 7.2305675 7.169855
1367987_at 8.705469 8.545448 8.739154 8.638601 8.690124 8.662627 8.710749 8.68018 8.769011 8.677875 8.798569 8.681191
1367988_at 13.13911 13.157704 13.173199 12.984722 13.095501 13.103176 13.028082 13.1784935 12.953616 13.065485 12.759395 12.927267
1367989_at 4.2296424 4.061678 4.1379595 4.178075 4.316769 4.1090198 4.027875 4.0402975 4.40049 3.8637683 4.0363336 4.079708
1367990_at 5.090615 4.924269 4.8431835 4.627265 5.1216483 4.8855586 5.1275377 5.040591 4.8776693 5.129455 4.9276323 4.8715887
1367991_at 9.0168 9.147136 9.116776 9.020247 9.05366 8.995825 8.884076 8.955738 8.945821 9.05072 9.037821 9.191009
1367992_at 4.570324 4.4812846 4.573489 4.6709347 4.5547667 4.4053335 4.579882 4.740144 4.4925475 4.369942 4.7516932 4.4867887
1367993_at 7.3841906 7.2497344 7.444332 7.4046035 7.4505877 7.5554523 7.3480844 7.3589725 7.3141856 7.503384 7.404566 7.320649
1367994_at 11.0575485 10.89158 10.607449 10.754109 10.591112 10.700805 10.5782995 10.686219 10.694808 10.582935 10.712177 10.618763
1367995_at 13.302389 13.261549 13.279553 13.311121 13.340757 13.251629 13.247166 13.304905 13.285923 13.30385 13.16101 13.288048
1367996_a_at 7.08307 7.056928 6.765166 6.8819427 6.7821436 6.831472 6.9101515 6.486415 6.6754518 6.760974 6.6957765 6.549538
1367997_at 8.366745 8.351616 8.292172 8.27501 8.373053 8.1468115 8.201712 8.455872 8.170938 8.329132 8.264204 8.41283
1367998_at 8.461728 9.801684 8.824283 8.68537 5.2353563 4.9044337 5.8252854 5.6302958 8.756734 6.0127645 8.167213 7.784383
1367999_at 12.359255 12.290601 12.208517 12.199681 12.306776 12.166244 12.280117 12.239609 12.216918 12.204325 12.143765 12.253666
1368000_at 14.341344 14.323588 14.276015 14.259089 14.2976 14.2976 14.342245 14.347645 14.298805 14.306824 14.276015 14.311477
1368001_at 4.382775 3.966052 4.074171 3.9568887 4.0886555 4.2115774 4.128886 3.9889495 4.1542826 4.2070036 3.9301162 4.2198334
1368002_at 7.7443085 7.5234094 7.8574796 7.7811913 7.4409227 7.4996996 7.670593 7.7231946 7.622787 7.718921 7.4680386 7.4730206
1368003_at 5.882984 5.1074414 5.497858 5.589544 5.4272785 5.688194 5.6633797 5.6252375 5.767827 5.643657 5.496948 5.7169433
1368004_at 9.602031 9.500131 9.590092 9.598437 9.406029 9.521146 9.5866995 9.627802 9.724119 9.594305 9.706766 9.642565
1368005_at 5.5454597 5.367606 5.4194946 5.326476 5.408776 5.4653993 5.349628 5.508032 5.341935 5.4783745 5.206275 5.2098427
1368006_at 7.8585496 7.5356345 7.932313 7.608279 7.6722865 7.543334 7.7696843 7.6671405 7.447025 7.423581 7.2636957 7.530891
1368007_at 6.947286 7.0547457 7.0697746 6.661575 7.442963 7.1410127 6.4578075 7.1206512 6.8806124 7.2256074 7.2624774 7.0310135
1368008_at 5.279642 4.9965014 5.5859337 5.073615 5.153206 5.2194915 5.3201666 5.426887 5.0775146 5.0658975 5.27227 5.5127697
1368009_at 9.531235 9.465425 9.442739 9.560039 9.830192 9.717749 9.229009 9.29827 9.249167 9.722427 9.372284 8.981301
1368010_at 7.6143208 7.579595 7.673779 7.4800496 7.5035396 7.5296125 7.5625052 7.520283 7.4451785 7.3617578 7.386095 7.5353255
1368011_at 7.722023 7.747947 7.8591876 7.5499344 7.7892795 7.713962 7.762966 7.973639 7.753059 7.7821565 7.776694 7.881153
1368012_at 6.4935274 6.676922 6.55394 6.7971263 6.468403 6.480042 6.6499176 6.440621 6.470755 6.682743 6.246374 6.974581
1368013_at 4.146837 4.129938 4.146303 4.2252645 4.2481985 4.428519 4.314728 4.2300177 4.3864813 4.0524893 4.4762087 4.3993945
1368014_at 3.8450747 3.7420459 3.641642 3.6459076 3.5389097 3.8969707 3.7570722 3.77748 4.0037766 3.7362237 3.9582317 3.7942069
1368015_at 5.9117804 5.7923913 5.74186 5.731577 5.7546663 5.7717795 5.6746593 5.426887 5.828234 5.7188845 5.698163 5.9441876
1368016_at 12.784371 12.834835 12.897884 12.750172 12.9214 12.826922 12.891203 12.749572 12.765142 12.891905 12.964757 12.859704
1368017_at 5.2817883 4.930727 4.9434266 4.937792 4.8754745 4.9557314 4.9172573 5.306422 5.1282344 4.9979353 5.045686 4.9570403
1368018_at 8.8769655 9.162665 9.02848 9.100208 9.065689 8.836258 9.055311 9.245896 9.071365 9.300496 9.190366 8.985416
1368019_at 7.968173 7.712525 7.917696 7.9164534 7.8845625 7.8792605 8.051115 7.8374624 7.9438224 7.8943877 8.1299305 8.010199
1368020_at 6.652223 7.0604486 7.542214 6.8122354 7.342425 7.373209 7.2153707 6.8882194 6.456409 7.188688 7.3566003 7.297907
1368021_at 13.926175 13.748286 13.946627 13.701574 14.009974 13.7002535 13.790632 13.924155 13.810719 14.007887 13.768657 13.901009
1368022_at 6.8267508 6.748066 6.9896874 6.8878627 6.565333 6.6698503 6.821719 7.053786 6.8001432 6.8876705 6.6589403 6.801189
1368023_at 6.526979 6.6965537 6.5225782 6.6741595 6.471555 6.6409655 6.7483706 6.777669 6.6144238 6.723967 6.599787 6.792173
1368024_at 6.4336843 6.616304 6.716878 6.7812757 6.435081 6.3709044 6.831371 6.401778 6.6959414 6.741789 6.7633166 6.5303683
1368025_at 6.794142 6.579979 6.533092 7.118664 7.259269 7.000092 7.201016 7.2320457 7.4967566 7.5559974 6.9103036 7.3187137
1368026_at 7.488353 7.398265 7.3546042 7.2681155 7.4050612 7.529621 7.407436 7.2848125 7.199511 7.3870573 7.240104 7.3430433
1368027_at 6.472665 6.584451 6.354148 6.380954 6.5137877 6.5088325 6.5645647 6.4385853 6.4421906 6.4123936 6.5027013 6.428753
1368028_at 4.4379816 4.178959 4.4312425 4.2503347 4.0875716 4.277109 4.1703196 3.9249172 4.318752 4.1599717 4.7891946 3.8113062
1368029_at 10.726481 10.962769 10.752772 10.875351 10.836365 10.8322735 10.84236 10.893709 10.878858 10.846871 10.861242 10.90324
1368030_at 9.2732 9.484107 9.290903 9.42519 9.510317 9.387071 9.42165 9.456757 9.496183 9.418136 9.355328 9.452484
1368031_at 7.339429 7.3225784 7.380319 7.3099923 7.753985 7.3291216 7.406918 7.43052 7.3208156 7.590297 7.4547553 7.641616
1368032_at 6.81663 6.838539 6.354797 6.617252 7.0070534 6.4121556 6.252929 6.816509 6.2228518 6.5991216 6.4756317 6.9896774
1368033_at 6.620054 6.3017306 5.8656435 6.1040583 6.397776 6.1937256 6.3179574 6.090308 6.0427475 6.1874547 5.990349 6.2315817
1368034_at 4.3315954 4.2255898 4.3160295 4.169906 4.2505217 4.173091 4.227682 4.346156 4.467953 4.2696524 4.1605463 4.376649
1368035_a_at 10.723477 10.60935 10.483681 10.675638 10.389266 10.371608 10.888132 10.625526 10.633454 10.008419 10.448149 9.96411
1368036_at 10.342571 10.133477 10.341752 10.578526 9.919686 10.073761 10.265919 10.319548 10.171627 9.844576 9.798563 9.774242
1368037_at 7.071526 6.718477 6.859811 6.9313564 7.1840653 6.8280134 6.8757358 7.027235 7.023791 6.894997 7.3322744 7.3502393
1368038_at 8.777548 8.7651825 8.662904 8.658598 8.746286 8.796814 8.581316 8.600278 8.746669 8.626822 8.775681 8.46642
1368039_at 5.943332 6.101427 5.5545497 6.185272 5.7845407 5.7935796 5.8914943 5.6559067 5.7867203 5.8873715 5.6303964 5.6669397
1368040_at 8.186314 8.196693 8.313879 8.482929 8.366999 8.427771 8.220839 8.351923 8.312685 8.302988 8.138958 8.329559
1368041_at 9.709902 9.663252 9.648943 9.723537 9.851847 9.624973 9.682634 9.690424 9.82203 9.664762 9.8216915 9.743574
1368042_a_at 10.651365 10.730551 10.580975 10.79481 10.627662 10.6830635 10.671031 10.625116 10.717205 10.658055 10.56894 10.7447815
1368043_at 7.935295 8.134571 8.288771 8.089694 8.105183 8.030731 8.022707 7.999563 8.081368 7.8798103 8.122597 8.125749
1368044_at 3.3916464 3.273061 3.2697053 3.3086834 3.3515375 3.3473923 3.492122 3.3151152 3.2656481 3.3042054 3.4177833 3.2657707
1368045_at 10.306991 10.234854 10.331307 10.365651 10.338963 10.3703375 10.293964 10.222027 10.391132 10.342292 10.406324 10.3987255
1368046_at 10.362577 10.342482 10.402006 10.409518 10.399197 10.511677 10.355966 10.311721 10.4271555 10.445372 10.47317 10.5628805
1368047_at 7.224321 7.2269144 7.5102534 7.0337353 6.626754 7.2956376 7.2844124 7.660703 6.689373 7.04665 7.5220566 7.4253435
1368048_at 14.054598 14.054245 14.13865 14.067166 13.91805 14.174581 14.170564 14.016786 14.169227 14.089663 14.19796 14.15934
1368049_at 11.038613 11.05844 11.028774 10.7239895 11.082308 11.066584 10.946712 10.740315 10.709487 10.867637 11.2398615 11.173627
1368050_at 8.063585 8.30851 8.329022 8.153575 7.420452 8.104138 8.208157 8.045861 7.9337745 7.783364 8.158527 8.064999
1368051_at 11.546284 11.395731 11.480327 11.37998 11.515114 11.531283 11.325065 11.3776245 11.568953 11.544468 11.645881 11.6172
1368052_at 4.8006897 4.7619333 5.087402 4.8392534 4.746074 4.956739 4.61201 4.7263536 4.7946754 4.7368727 5.0761337 4.948968
1368053_at 6.156139 6.200691 6.2717204 6.122347 6.222925 5.7683377 5.8167706 5.9677305 6.1590214 6.172437 5.891579 5.981003
1368054_at 7.2119193 6.738134 6.93327 6.7215734 7.0880246 6.871948 6.7043667 6.938763 6.526216 6.810159 6.9519224 6.9453454
1368055_a_at 8.555307 8.253042 8.202895 8.247658 8.394004 8.164497 8.208091 8.144526 8.020546 8.246079 8.129034 8.46174
1368056_at 7.363181 7.419349 7.262453 7.526805 7.367289 7.4639072 7.524988 7.450793 7.5312033 7.382781 7.591377 7.4499555
1368057_at 9.351143 8.269985 8.322237 8.250596 9.431904 8.646206 9.68112 9.042454 8.367687 9.150047 8.773976 8.677993
1368058_at 7.3981824 7.1747246 7.435445 7.511752 7.5711193 7.209115 7.3642783 7.4207897 7.368011 7.437681 7.0142355 7.274482
1368059_at 9.595973 8.513635 9.02052 8.762322 8.859426 7.673985 8.292576 9.324872 9.1771 8.283188 8.332986 8.956047
1368060_at 12.92043 13.004944 12.977941 13.031531 13.070325 12.985969 12.904007 13.0616045 13.000961 12.952911 12.935415 12.900823
1368061_at 5.632753 5.2962837 5.577901 5.1667995 5.270445 5.450325 5.579259 5.2874956 5.400345 5.4090996 5.5454354 5.4222703
1368062_at 9.099027 9.001795 9.200923 9.234967 9.326687 9.2064705 9.239068 9.149492 9.262638 9.194701 9.276411 9.281733
1368063_a_at 8.581265 8.626951 8.483481 8.576195 8.477808 8.418385 8.423971 8.505261 8.292722 8.600628 8.3702345 8.439919
1368064_a_at 10.952037 10.620467 10.787927 10.655364 11.001899 10.646579 10.883681 10.775751 10.573111 10.716229 10.895875 10.69457
1368065_at 7.8050056 7.7450557 7.715257 7.736215 7.4345965 7.697671 7.540638 7.587374 7.864464 7.459199 7.6515994 7.5552607
1368066_at 5.48245 5.4151 5.333528 5.39626 5.499977 5.5563416 5.5394206 5.623572 5.649992 5.3400927 5.190098 5.3054504
1368067_at 8.981912 9.216442 9.047075 9.126063 9.089317 9.095154 9.034344 9.059736 9.082697 8.996876 9.131741 9.056216
1368068_a_at 7.5348735 7.55451 7.5901504 7.580299 7.5099325 7.2121043 7.5069838 7.274764 7.4953876 7.2933936 7.3333535 7.9147315
1368069_at 7.7668505 7.776547 7.986459 7.783509 8.040143 7.864835 7.953877 7.818769 7.8863125 8.150059 7.9518867 8.091116
1368070_at 8.099452 8.070913 8.166598 8.070355 7.99086 8.013853 8.02183 8.313515 8.049971 8.132512 8.145603 8.093793
1368071_at 11.915408 11.718633 11.797004 11.905635 11.796811 11.822804 11.820089 12.113212 11.948776 11.779189 11.72883 11.95803
1368072_at 6.041719 6.0275807 6.4192457 6.0258226 6.094945 6.0324674 6.014554 5.8030233 5.7904224 6.2783117 6.485992 6.0354285
1368073_at 9.2432 9.116455 8.750842 8.086266 8.295882 8.531289 8.335795 8.122915 7.946242 8.419244 8.471966 8.575839
1368074_at 6.652223 6.6611886 7.034549 6.573959 6.9026566 7.0764256 7.034506 6.849682 6.8926535 7.0721903 7.2012057 6.8115616
1368075_at 10.970468 10.793004 10.949941 10.775632 10.973666 11.062294 11.168924 10.688619 10.952242 11.102647 11.107464 11.121068
1368076_at 7.3279557 7.5283513 7.2493296 7.4043946 7.305033 7.3426175 7.3460364 7.1964455 7.2215114 7.3766828 7.206464 7.3127565
1368077_at 13.113629 13.078958 13.001122 13.095919 13.007398 13.193669 13.087647 13.136019 13.086023 12.999105 13.095096 13.029362
1368078_at 3.9232757 3.971168 3.8993669 5.389565 4.357391 6.000987 5.43169 4.1472983 3.762135 6.265783 5.9571624 5.3798285
1368079_at 9.034496 9.270468 8.907015 9.527281 9.312326 9.431125 9.526923 9.858669 9.622997 9.802181 9.880827 9.783645
1368080_at 3.7468872 3.4908707 3.7007895 3.6738133 3.5707285 3.694077 3.7257352 3.65881 3.763958 3.721656 3.5245438 3.6029835
1368081_at 7.1308727 7.073469 7.2676272 7.026546 7.030582 7.179366 7.246165 7.3814926 7.2373753 7.032742 7.2631397 7.4262247
1368082_at 8.561886 8.302849 8.397095 8.1951475 8.293842 8.206963 8.216202 8.339502 8.092839 8.177711 8.324803 8.121533
1368083_at 8.99961 9.045495 9.050931 9.051049 9.148068 8.886379 9.122492 9.037623 8.93306 9.13784 9.061817 9.207971
1368084_at 5.9510274 5.910148 5.899931 5.8218255 5.8347054 5.816552 6.1869917 5.864414 5.810638 5.7853937 5.750983 5.869292
1368085_at 10.603239 10.465176 10.577447 10.4787445 10.3465 10.480062 10.582625 10.604444 10.606349 10.274844 10.396199 10.142446
1368086_a_at 7.8012705 8.004228 8.884739 8.137524 7.5430646 8.308171 8.841692 8.004536 8.251893 7.5267057 8.82168 8.177071
1368087_a_at 8.570784 8.330149 8.233277 8.202059 8.851156 8.166748 8.313772 8.151677 7.89143 8.30415 8.35311 8.250441
1368088_at 6.942661 6.9418354 7.151007 6.98577 6.8221555 7.1969023 7.173147 7.269014 6.9380765 7.0924377 7.484182 7.2452025
1368089_at 8.2495775 8.449096 8.310194 8.457137 8.424569 8.177249 8.298746 8.510012 8.350849 8.405102 8.473345 8.497787
1368090_at 7.2869787 7.2277946 7.3370466 7.2088943 7.2065816 7.0167894 7.0996 7.187834 7.348572 7.368228 7.3570104 7.4573336
1368091_at 9.099464 8.83963 8.967413 8.887307 8.802613 8.845545 8.95278 8.886391 8.933873 8.99613 9.017462 8.9966
1368092_at 12.404474 12.338901 12.475015 12.368563 12.409598 12.443515 12.434987 12.379542 12.426334 12.423873 12.428561 12.385266
1368093_at 3.6708379 3.3816762 3.5405858 3.44585 3.5849652 3.6713924 3.5829265 3.409227 3.5960314 3.7181797 3.7184222 3.3767745
1368094_at 6.89949 7.0204234 6.6897125 7.021229 6.979047 7.0052147 7.0834208 7.013478 6.916885 6.9947 6.9893875 7.029768
1368095_at 9.9988785 9.463719 9.96446 9.680283 9.836879 9.713055 9.832833 9.493845 9.761319 9.641213 9.733821 9.918304
1368096_at 9.50499 9.617476 9.510993 9.612535 9.472117 9.402287 9.470625 9.50429 9.51588 9.328081 9.604992 9.42923
1368097_a_at 4.5149074 4.5464344 4.262349 4.4905796 4.3033347 4.385763 4.471568 4.4352994 4.4858994 4.5726113 4.5342865 4.166106
1368098_a_at 7.4485884 7.4408646 7.3574905 7.5246477 7.412283 6.934039 7.348838 7.5603676 7.40828 7.5359364 6.78193 6.819007
1368099_at 7.343016 7.3087516 7.311976 7.370927 7.344892 7.6940217 7.546766 7.6453276 7.492478 7.586971 7.2650013 7.438037
1368100_at 10.690853 10.718247 10.763268 10.658079 10.722216 10.820844 10.792613 10.730337 10.749444 10.824217 10.788182 10.760276
1368101_at 7.5976543 7.6066523 7.5820813 7.5861244 7.6416135 7.630656 7.675415 7.722171 7.653302 7.5238047 7.6627994 7.723578
1368102_at 8.31414 8.35487 8.556633 8.164074 8.242689 8.319971 8.757853 8.593813 8.299652 8.411875 8.291664 7.9524717
1368103_at 7.399436 7.4171968 7.240388 7.3077803 7.417831 6.9890647 6.9237165 7.143648 7.1800795 6.9547176 6.7827115 7.035901
1368104_at 5.8887525 6.076666 5.8954973 6.020522 6.109296 6.0485253 5.9407024 5.981492 5.9437027 5.9225473 5.780286 5.72788
1368105_at 4.7916265 4.660451 4.614339 4.5671587 4.480699 4.8594437 4.3506174 4.7030463 4.7493877 4.5756474 4.720237 4.5527287
1368106_at 9.796174 10.378648 9.012231 8.42612 8.739625 8.736618 8.5413265 8.63974 8.482388 9.351132 9.744848 8.917373
1368107_at 3.7169096 3.586447 3.5742257 3.6584556 3.4021842 3.554975 3.6674476 3.712444 3.63949 3.6109626 3.6500852 3.7111118
1368108_at 4.619129 4.611535 4.6457725 4.529608 4.7386765 4.8274856 4.9830623 4.7507243 4.9367814 4.7240953 4.5379515 4.7541866
1368109_at 7.0256968 7.0427856 6.896057 6.8021145 6.9704576 6.8198094 7.0829997 6.7678742 6.5452642 6.860337 6.674253 6.75092
1368110_a_at 4.247483 3.984733 4.171909 4.243375 4.0813184 4.219128 4.0260124 4.147196 3.947369 4.2751627 4.09495 4.0001216
1368111_at 7.911996 7.903536 8.186607 8.117074 8.568766 8.00655 8.081408 8.237377 8.071665 8.221419 7.9968004 7.9176955
1368112_at 5.153242 5.12114 5.24373 5.1674795 5.099069 5.1613293 5.1858335 5.4012804 5.2342196 5.2108283 5.1430917 5.38865
1368113_at 4.3436136 4.2522693 4.255874 3.7989771 4.209364 4.008097 4.267829 4.4188395 4.1200457 4.246359 4.1638994 4.1459384
1368114_at 4.3656397 4.1338005 4.2421975 4.4051332 4.0823545 4.2270823 4.128886 4.030143 4.1214156 4.250002 4.086071 4.370463
1368115_at 10.581818 10.311425 10.1313305 10.207986 10.539773 9.9169 10.113176 10.197223 10.36192 9.889975 10.06274 9.822438
1368116_a_at 7.9355483 8.02049 7.762444 7.792737 7.821647 7.742837 7.723216 7.8287783 7.663831 7.88441 7.9020615 7.819374
1368117_at 9.2891035 9.22622 9.299315 9.350577 9.378672 9.361592 9.203714 9.39327 9.259738 9.198549 9.115231 9.326961
1368118_at 8.472055 8.359037 8.688818 8.777697 8.56379 8.459311 8.611101 8.49584 8.670982 8.538401 8.61297 8.700771
1368119_at 5.932894 5.5428514 5.382361 5.412295 5.793884 5.66845 5.5891275 5.51704 5.634165 5.528859 5.6589994 5.5703855
1368120_at 4.0048294 4.2302566 3.857603 4.266429 4.2781324 4.498783 3.8876286 4.085614 4.135293 4.3577843 4.062622 3.9478178
1368121_at 10.7876215 10.115335 9.696774 9.989709 10.476571 9.676913 9.861854 10.0789385 10.700353 10.428022 11.061403 11.00074
1368122_at 10.115599 10.115531 10.172042 10.158998 10.192383 10.050172 9.947236 9.972943 10.088529 10.0097 9.815811 10.263344
1368123_at 5.8402376 5.3804626 5.7870626 5.543453 5.2686687 5.522109 5.649584 5.6109548 5.4266443 5.5720553 5.6316085 5.0679235
1368124_at 7.711335 7.7020006 7.621593 7.254834 6.8754053 7.3023667 7.2630715 6.962074 7.212537 6.929352 7.357571 7.487717
1368125_at 6.0308228 6.3554325 6.1244774 6.4808044 6.4693193 6.5181713 6.208726 6.751181 6.46154 6.4893374 6.150259 6.5843353
1368126_at 5.936974 5.8822956 6.340512 6.0720987 6.429121 6.3335385 6.3086963 5.8396735 6.040127 8.025652 6.740226 7.3824263
1368127_at 6.343671 6.252741 6.487224 5.896345 6.7632647 6.093298 6.4132266 6.336723 5.9806542 6.1213007 6.0345507 6.165707
1368128_at 7.2798295 8.10506 6.5560737 6.9778323 6.783202 7.6696773 6.844475 6.966801 5.9270544 7.420823 7.3542256 6.215947
1368129_at 7.1680984 7.511531 7.3083167 7.2766347 7.408013 7.281731 7.417757 7.174936 7.6463156 7.51568 7.324403 7.3341937
1368130_at 4.4108562 4.5258446 4.595112 4.649227 4.4821405 4.5040293 4.517483 4.6630545 4.435958 4.3223763 4.5200024 4.289081
1368131_at 4.0192804 3.9572327 3.9371812 3.9865654 3.9038692 4.047988 3.7403116 4.1748257 3.8821707 4.141242 3.7227814 3.9263055
1368132_at 10.5496 10.345099 10.524647 10.343611 10.145007 10.254464 10.469 10.377103 10.23707 10.245979 9.974589 10.278064
1368133_at 7.889128 7.8838596 8.740868 8.26589 7.6801033 8.080729 8.324171 8.100426 8.109678 8.10117 8.137859 8.13695
1368134_a_at 9.007855 8.735434 8.851451 8.704808 8.627133 8.678888 8.748186 8.767193 8.65643 8.627211 8.623242 8.50632
1368135_at 5.5849586 5.7678456 5.891609 6.193613 5.968014 6.0516105 5.8975043 5.788951 6.0361624 6.037791 6.1384015 6.229183
1368136_at 7.890454 8.035015 7.964669 7.606983 7.7646 7.5387197 7.613202 7.9121985 7.7379804 7.5485125 7.7948723 8.134535
1368137_at 6.0960484 5.8187776 5.8857346 5.8420587 6.1205153 6.050971 5.8477225 5.95122 6.1845675 6.1089244 6.4624605 6.0137715
1368138_at 5.522272 5.0263796 5.084233 5.0772996 5.122647 5.098037 5.494147 5.0787373 5.2849736 5.0375795 5.169877 5.688978
1368139_s_at 5.575814 5.375261 5.0086765 5.8056192 5.2803288 5.3570347 5.5176578 5.3489113 5.4499383 5.3375425 5.4545507 5.1762524
1368140_at 6.44309 5.9371295 5.729716 5.651998 5.763409 5.3171372 5.793684 6.038841 5.561436 5.983735 5.4572344 5.3446984
1368141_at 11.662078 11.748234 11.622211 11.639962 11.579967 11.493915 11.444771 11.4900255 11.486723 11.640056 11.635538 11.63895
1368142_at 5.2681613 5.038124 5.313144 5.3342695 5.339672 5.322486 5.325708 5.3670163 5.4264035 5.25143 5.3980026 5.3904085
1368143_at 6.6725965 6.958112 7.350951 7.4595547 6.8546023 6.845243 7.352225 6.8830843 7.1414604 7.1792054 7.3645544 7.4919233
1368144_at 5.802997 5.763577 5.6868763 5.835871 5.8958335 5.635612 5.760147 6.004093 5.343667 5.758038 5.654605 5.7958827
1368145_at 5.2846937 5.2640247 5.7118616 5.1667004 5.4053297 5.598137 5.6024237 4.959172 5.1685357 5.3603926 5.273631 5.424615
1368146_at 11.098843 9.5942335 10.911556 10.715585 9.80024 10.930898 10.584918 9.962371 10.220461 9.984903 9.443316 9.467669
1368147_at 9.152125 7.6751604 9.032782 8.764663 7.754207 9.06348 8.778202 7.989442 8.043413 7.938572 7.274362 7.3820796
1368148_at 4.6931686 4.487759 4.3109818 4.4475293 4.321462 4.2438207 4.2893114 4.221818 4.1979246 4.6869946 4.211591 4.4539013
1368149_at 6.116142 5.8106685 6.108135 5.938998 5.9039 5.910511 5.338223 5.8559017 5.7210565 5.9489694 5.951992 5.771655
1368150_at 12.537952 12.730929 12.795053 12.797465 12.488372 12.777043 12.850494 12.854149 12.836842 12.846004 12.803593 12.916337
1368151_at 10.447825 10.526587 10.395737 10.4053545 10.347106 10.492783 10.464712 10.452775 10.286158 10.474884 10.479616 10.356639
1368152_at 7.48471 7.551734 7.5678463 7.4711576 7.7781944 7.5662 7.7177134 7.703539 7.571704 7.749226 7.6655445 7.694598
1368153_a_at 6.9948893 6.9881034 7.001549 6.9327135 6.9992943 7.119899 7.133432 6.8100643 6.975917 6.8893166 6.979952 7.1720076
1368154_at 8.296728 8.129658 8.481421 8.18466 8.155736 8.237017 8.305499 8.306869 8.20834 8.133939 8.068891 7.9637556
1368155_at 10.8310585 12.835265 11.8386 11.7652 12.261691 11.41239 12.320286 11.8711605 11.30632 10.688653 10.637348 9.956776
1368156_at 5.3558383 5.6623907 5.64674 5.4867373 5.610818 5.836438 5.5832524 5.391539 5.558292 5.6822567 5.5827894 5.749343
1368157_at 5.8701506 5.595294 5.945538 5.671668 5.596588 5.845665 5.457207 5.662736 5.478997 5.7835135 5.6995006 6.1677594
1368158_at 9.370929 9.384762 9.312204 9.185998 9.415294 9.332333 9.253823 9.336795 9.228242 9.441395 9.562204 9.58827
1368159_at 8.443064 8.368389 8.370988 8.460917 8.513925 8.405614 8.505321 8.60976 8.493537 8.485414 8.495623 8.518218
1368160_at 7.730376 7.156938 8.221649 9.457977 9.587496 8.571318 8.244867 9.984648 10.188117 8.713715 8.4561205 8.194714
1368161_a_at 13.969275 13.955845 14.019847 13.989331 13.970612 14.020841 14.015685 13.998145 13.941214 13.969275 13.897628 13.930268
1368162_at 5.1810265 4.7372446 5.0901804 4.9062862 4.978922 4.810258 4.804592 5.207114 5.248972 4.9743137 5.049717 5.0878515
1368163_at 10.410594 10.454524 10.42686 10.448009 10.394647 10.362284 10.659094 10.625223 10.448278 10.551225 10.532196 10.512628
1368164_at 7.8676896 7.8537164 8.141315 7.8822846 7.840335 7.742405 7.8866262 7.9880843 7.603721 7.4022565 7.451061 7.7104864
1368165_at 7.7046547 7.9918365 8.0403185 7.9895034 7.8974543 7.5395694 7.9030814 7.987442 7.8724685 7.9371552 7.8156004 7.925177
1368166_at 6.4230614 5.975996 6.3171015 6.3740497 6.2556267 5.9939694 6.1677628 6.4646325 6.0119343 6.101365 6.3162065 6.1403756
1368167_at 5.653021 5.9059963 5.3176713 6.1164627 5.5102887 5.629124 5.353854 5.5349417 5.400298 5.133605 5.6391654 5.3297534
1368168_at 9.601695 10.080946 8.836086 8.884219 9.308417 8.556427 9.087885 9.204421 7.300816 7.9766407 8.246893 7.5240183
1368169_at 7.066276 6.8988338 7.037155 6.742259 7.021521 6.6358 6.727361 6.806956 6.9521055 6.7536526 6.724613 6.8477635
1368170_at 4.078562 3.8745537 5.423642 4.077135 3.907425 3.903659 3.6481276 3.9404836 3.8532224 3.860794 4.049345 3.9458547
1368171_at 9.948157 8.284039 9.69341 8.868997 9.235616 8.938923 9.678917 9.387929 8.202679 7.1049967 7.3202777 8.266688
1368172_a_at 8.0427 6.275036 7.795528 6.753374 7.393321 6.9493723 7.6528378 7.380643 6.238311 5.1181073 5.422881 6.1594734
1368173_at 7.9847484 8.027388 7.8138847 7.900062 8.439755 7.595725 7.645259 7.6140304 7.644724 8.017994 7.5527716 7.8046474
1368174_at 3.8908877 3.9168625 3.8173149 3.9844303 3.9245849 3.9542546 3.9470844 3.9462488 3.9678464 3.8065197 4.0167875 4.0535398
1368175_at 7.0310936 7.3055587 7.354008 7.4949594 7.1695623 7.0727825 7.1773815 7.1889486 7.2473426 7.294597 7.234113 7.399747
1368176_at 7.840099 7.6963778 7.737323 7.6100726 7.4755754 7.656443 7.539537 7.5783215 7.5456715 7.5380764 7.5070586 7.639062
1368177_at 8.215538 8.333174 8.350798 7.933102 7.6803894 7.861843 7.927018 7.704224 7.5322704 7.6433454 7.5444565 7.6873794
1368178_at 9.1967325 9.046252 9.582243 9.133818 9.090915 9.212132 9.400868 8.993211 9.1772 9.220626 9.393245 9.274285
1368179_at 7.0646996 7.1474323 7.1198225 7.3212304 7.171951 7.137059 7.171926 7.2520742 7.3655834 7.1997614 7.1880693 7.342657
1368180_s_at 12.820909 13.289284 12.8278265 13.35932 13.409036 13.214562 13.245872 13.452481 12.983112 13.119032 13.164254 13.518624
1368181_at 10.811086 11.1872425 11.039426 11.216615 11.109515 10.946276 10.741274 11.005481 10.812342 11.057644 10.955643 11.036538
1368182_at 4.3734045 4.3089075 4.33587 4.423415 4.101486 4.324413 4.4437113 4.2289 4.3613644 4.4489903 4.197049 4.379964
1368183_at 8.020127 7.836009 7.724045 7.821678 7.9235897 8.027346 7.8791256 7.8557143 7.9570704 7.7706523 7.9401255 7.7531724
1368184_at 9.0013275 9.154594 9.024156 8.852031 9.243117 9.106369 8.943973 9.372637 8.95797 9.140798 9.2238245 9.303693
1368185_at 4.9927278 4.844649 5.014879 4.6598253 4.952301 5.0317583 5.068685 4.9923487 5.118009 5.0403757 4.9613376 4.619766
1368186_a_at 6.319117 5.7075973 5.8652935 5.9617915 5.9936066 6.159237 5.823441 6.199488 5.930014 5.985637 5.937528 6.107952
1368187_at 8.283283 8.208704 8.558889 7.5359535 8.055726 8.330471 8.357386 7.455596 7.253286 7.8849483 7.713519 8.324852
1368188_at 13.701418 13.649828 13.740054 13.651277 13.601015 13.726148 13.58082 13.76272 13.566958 13.655922 13.510273 13.647208
1368189_at 10.205825 10.315481 10.66528 10.65725 10.800291 10.952156 10.859268 10.791745 10.854273 11.094895 11.151699 10.899013
1368190_at 5.5296807 5.162518 5.4855103 5.494648 5.4294033 5.490994 5.386691 5.487745 5.309131 5.2368383 5.3457904 5.3494153
1368191_a_at 10.763316 10.677088 10.7464905 10.802472 10.775908 10.819689 10.835713 11.011683 11.126077 10.856634 10.963885 10.98219
1368192_at 4.4254155 4.595043 5.010982 4.5344763 4.677658 4.6545115 4.6275997 4.495389 4.75249 4.5227404 4.6190233 4.504713
1368193_at 4.866791 4.9965014 4.831028 4.80105 4.93281 5.2616014 5.0380964 4.9954076 4.8823886 4.899697 4.994257 4.916013
1368194_at 4.483485 4.6724896 4.452027 4.658393 4.590872 4.5877795 4.5629883 4.696589 4.5919037 4.752629 4.5815725 4.37444
1368195_at 6.3354936 6.0228605 6.6290774 6.5160046 6.397923 6.479505 6.304213 6.594632 6.4285526 6.538861 6.478304 6.5794683
1368196_at 4.8273735 4.549469 4.964698 4.856837 5.022353 4.80776 4.5934844 5.1670437 5.096624 4.9338384 4.745 4.987274
1368197_at 3.8053632 3.8617008 3.8572571 3.778503 3.9306242 4.0628734 3.961907 4.208104 4.005933 3.9363716 3.9472604 3.9317448
1368198_at 4.35641 4.210753 4.391938 4.548479 4.44249 4.7939754 4.655393 4.667113 4.7946754 4.496962 4.5830145 4.6819305
1368199_at 8.672522 8.593102 8.552859 8.711731 8.856971 8.534762 8.733852 8.694131 8.632701 8.511707 8.660294 8.6205435
1368200_at 6.0047584 5.5490317 5.9142995 5.4363613 6.0190215 5.951009 5.633009 5.7779784 5.7262535 5.891972 5.623501 5.708144
1368201_at 6.652223 6.178088 6.3013763 6.223316 6.467002 6.0548925 6.1576834 6.3139095 5.9501424 6.1826262 6.245156 6.2796416
1368202_a_at 8.596601 8.470867 8.319949 8.697168 8.419765 8.34404 8.612562 8.338415 8.180839 8.237805 8.319633 8.310751
1368203_at 4.9496446 5.0358086 4.9972672 5.0411444 4.8808503 5.1779437 5.1106806 4.8975906 5.155465 5.075416 5.0731144 5.0601344
1368204_at 6.8963404 6.7275686 6.6833076 6.5844674 6.8161416 6.669287 7.0138693 6.7320457 6.6154604 6.3590717 6.5686054 6.9083505
1368205_at 13.537657 13.534788 13.57867 13.553078 13.465329 13.35711 13.498068 13.44963 13.456235 13.320628 13.341272 13.317486
1368206_at 8.560319 8.603965 8.763363 8.641205 8.844265 8.624384 8.532141 8.867835 8.813438 8.761793 8.801731 8.712787
1368207_at 6.095171 5.817177 6.2860107 5.8672495 5.8797626 5.8196983 5.96041 6.3056607 6.0069675 5.9851255 6.0253415 5.9830527
1368208_at 6.1381826 6.0389533 5.768224 5.725363 5.9422812 6.034529 5.7952547 5.7340827 5.995166 6.0358424 6.1009417 6.1368423
1368209_at 5.7567015 5.713649 5.8721943 5.4871645 5.5761433 5.7093773 5.768835 6.052347 5.5303507 5.566532 5.932645 5.7673044
1368210_at 4.420376 4.383043 4.279659 4.3711424 4.4536934 4.3682275 4.4797053 4.526713 4.4961314 4.3801064 4.3846135 4.301004
1368211_at 12.260717 12.3557205 12.393534 12.345965 12.084023 12.304701 12.350222 12.339979 12.314391 12.239196 12.381523 12.326376
1368212_at 8.629075 8.5560255 8.772226 8.840555 8.560554 8.599046 8.627333 8.523597 8.623533 8.664506 8.336092 8.407752
1368213_at 9.374118 9.135499 9.260471 8.866987 9.285004 9.406675 9.6801 9.2764635 9.305177 9.635332 10.008074 9.392417
1368214_at 7.683174 7.758846 7.6623583 7.9159226 7.8142586 7.862876 7.991181 7.942434 8.065746 7.8303556 7.9357824 7.927105
1368215_at 9.877753 10.129744 9.959286 10.097363 9.890805 9.914638 10.031607 10.129049 9.994019 9.966064 9.846255 10.004571
1368216_at 9.195892 9.41502 9.262258 9.1731205 9.18849 9.343819 9.426832 9.224472 9.305501 9.286231 9.305106 9.36668
1368217_at 8.65399 8.576294 8.557255 8.594786 8.516922 8.634998 8.56992 8.603804 8.590326 8.679255 8.689795 8.768156
1368218_at 5.7074056 5.83315 5.9550333 5.8215017 5.889376 5.9054494 6.119872 6.1137533 5.9437556 5.9447784 6.187046 6.2490435
1368219_at 6.56105 6.3753157 6.5315094 6.5193415 6.2334247 6.5328426 6.386652 6.3993697 6.3855014 6.4114656 6.5092177 6.5513496
1368220_at 8.952547 9.072658 9.022097 8.980894 8.964779 8.839932 8.744239 9.068533 8.87101 8.847985 8.883936 8.970691
1368221_at 10.013064 9.863112 10.253015 10.453993 10.569523 10.115739 10.119173 10.086552 10.004177 9.740048 9.6955805 9.803218
1368222_at 6.8443456 6.4448714 6.983156 7.213026 7.327305 6.837065 6.8801847 6.733437 6.8342767 6.660875 6.397376 6.456709
1368223_at 7.161778 7.445748 7.9151115 7.9603176 7.243522 7.53813 7.4966235 7.873529 8.029051 7.712972 7.50826 7.464783
1368224_at 13.028728 13.087197 12.947868 13.1696205 13.001708 13.357546 13.03766 13.242574 13.198706 12.920112 12.947233 12.985742
1368225_at 7.3761425 7.507712 7.4260373 7.643462 7.4192386 7.5104413 7.5249634 7.627202 7.419263 7.4417567 7.5548286 7.499493
1368226_at 8.204687 7.939839 8.092827 8.088154 8.158104 7.8659225 7.901353 8.269686 8.1187725 8.028442 8.429642 8.216372
1368227_at 8.707887 9.027389 9.407233 8.80593 8.750067 9.223111 8.944123 8.713649 8.647813 8.663024 8.357745 9.001469
1368228_at 8.38097 8.693555 8.496187 8.615866 8.55768 8.595762 8.467582 8.296083 8.452559 8.720272 8.657221 8.886381
1368229_at 6.8382907 6.8453045 6.9736624 6.6825233 6.714698 6.642258 6.765827 6.765526 6.790186 6.5542865 6.7319446 6.717706
1368230_a_at 9.0243 9.016776 8.987396 8.917926 9.018443 9.024334 8.961002 9.04358 8.94979 9.040891 9.071822 9.217976
1368231_at 7.1581354 7.1618853 7.01269 6.918194 6.9524255 6.9093804 6.873751 6.8793836 6.8080535 6.775159 6.8679247 7.0534205
1368232_at 8.133073 8.127005 8.661453 8.160773 8.1890335 8.215073 8.20943 8.327282 8.177521 8.264976 8.372161 8.3508415
1368233_at 8.103227 8.080301 8.058038 7.9047313 8.031692 8.011092 8.028345 8.036528 8.057188 8.024711 8.142384 8.35714
1368234_at 8.58357 8.876224 8.523614 8.23977 8.714186 8.620566 8.627543 8.683129 8.493292 9.159012 8.794143 8.703038
1368235_at 7.733295 7.6067133 7.641227 7.7907276 7.8914466 7.8207603 7.811054 7.794922 7.860243 8.000866 7.7970166 7.717923
1368236_at 3.9565241 3.920183 4.0153236 3.7606397 3.8781648 3.9054227 3.7497854 3.6079907 3.9555511 3.822275 3.8976264 3.97222
1368237_at 4.3372607 4.110048 4.3103538 4.405853 4.30646 4.005828 4.1665773 4.153729 4.1899023 4.343396 4.213377 4.4345703
1368238_at 4.4655123 4.551995 4.5739207 4.8117194 4.47859 4.6937895 4.5933256 4.6077595 4.593477 4.793354 4.6325884 4.821437
1368239_at 8.408777 8.402171 8.312515 8.394928 8.400042 8.65073 8.564493 8.65793 8.49658 8.601379 8.466396 8.594088
1368240_a_at 5.129328 4.7455482 5.2665496 4.2901483 4.626947 5.072946 4.4196672 4.7140565 4.8754835 4.508975 4.3062387 4.513324
1368241_a_at 8.459999 8.628827 8.710137 8.45848 8.822223 8.466445 8.492054 8.44114 8.670767 8.395538 8.2443695 8.301273
1368242_at 4.801591 4.721594 4.852953 4.817765 4.778013 4.6840534 4.7831955 4.567766 4.7011824 4.5870714 4.8456507 4.831936
1368243_at 5.3494515 5.5473127 5.3055162 4.8394184 5.0786357 5.286397 5.1437716 4.9919186 5.074716 5.4175773 4.9036074 5.221622
1368244_at 10.310928 10.181805 10.313701 10.550719 10.378315 10.554921 10.434085 10.345873 10.61215 10.678521 10.8152685 10.704083
1368245_at 12.127575 12.268316 12.634143 11.866104 12.577211 12.515667 12.041027 12.515747 12.640189 12.551289 12.619395 11.861199
1368246_at 5.298907 4.909288 5.1912284 5.1538553 4.870363 5.515287 5.3753448 5.771098 5.4054008 4.660826 5.024632 5.4146323
1368247_at 6.684484 6.810131 6.720628 6.826621 7.5364375 7.1963916 7.515401 7.392195 7.8599305 6.16849 8.0055275 8.3529625
1368248_at 6.6809583 5.9769335 6.23341 6.468465 6.5454884 6.1979494 5.760326 5.844671 6.998339 6.3742843 6.722315 6.3480363
1368249_at 9.91289 9.783967 9.44533 9.483481 10.065849 9.605353 9.624835 9.892028 10.063196 9.786128 9.557397 9.523799
1368250_at 4.2242284 4.251963 4.1664896 4.1161447 4.127518 4.111636 4.078218 4.053374 4.264326 4.326629 3.8685553 4.12636
1368251_at 5.5219345 5.569799 5.700633 5.6229625 5.5428314 5.431748 5.854802 5.828031 5.461725 5.742886 5.7761517 5.8976417
1368252_at 3.5235229 3.6366951 3.7693741 3.4069479 3.3822448 3.83742 3.5628781 3.393599 3.5998623 3.417017 3.3515773 3.5834787
1368253_at 12.206258 12.144866 12.157453 12.196506 12.081636 12.26192 12.19387 12.220744 12.310432 12.183794 12.186922 12.121852
1368254_a_at 4.8621526 4.8858128 5.022586 4.81492 4.747565 4.882962 4.949352 5.126361 4.868461 5.1058044 4.9825587 5.1872706
1368255_at 4.460943 4.2612634 4.374285 4.2071257 4.32739 4.3685055 4.246625 4.1855884 4.302164 4.18515 4.214923 4.1851797
1368256_at 3.42748 3.555736 3.5027401 3.6056004 3.6484504 3.6448083 3.4505477 3.4731634 3.607924 3.6632445 3.4696455 3.4743183
1368257_at 3.8842468 4.1143775 3.8338838 3.8487825 4.0171895 4.065818 3.9077742 3.9829943 4.0049095 4.036188 4.0100965 3.829974
1368258_at 5.2439914 5.1383667 4.8975873 5.017598 5.330235 5.2504096 5.339243 4.694983 4.891551 5.219935 5.3315206 5.189432
1368259_at 7.853971 7.728501 8.395544 7.588517 7.7057643 7.8597474 7.743777 7.5488358 7.631449 7.542899 7.208301 7.585366
1368260_at 5.468031 4.858467 4.537348 4.598978 5.3383713 5.0943165 5.671623 5.288948 5.0747166 4.627001 4.888796 6.095753
1368261_at 4.3658814 4.128299 4.072134 4.199103 4.0839252 4.240682 4.2688484 4.4021397 4.244968 4.267884 4.2749443 4.361182
1368262_at 6.378986 6.574311 6.7467966 6.8240604 6.69437 6.533451 6.3891573 6.868821 6.6517477 6.9427176 6.687077 7.1716313
1368263_a_at 3.9365804 4.010375 4.1435533 3.9987664 4.161261 4.2617974 3.9316251 3.8826253 4.219685 4.0102425 3.9625683 3.9275374
1368264_at 7.7359047 7.5250697 7.5726347 7.6813445 7.5161977 7.6664195 7.751453 7.92 7.833157 7.8043456 7.9000087 7.87876
1368265_at 9.076923 8.73443 9.070728 8.9748335 8.97513 9.01632 8.9328785 8.966753 8.943203 8.825432 8.821173 9.202636
1368266_at 13.271433 13.296111 13.256234 13.193153 13.350106 13.332278 13.162658 13.294632 13.19463 13.43917 13.342186 13.41897
1368267_at 7.719618 7.963127 8.022516 8.110441 7.918363 7.9285507 7.833314 8.052244 7.9958677 7.9382644 7.8465686 7.904601
1368268_at 7.461427 7.569241 7.9112973 7.6275573 7.639876 7.425072 7.518953 7.2876687 7.4023004 7.6201887 7.368413 7.3562365
1368269_at 3.8063686 3.6359928 3.7012947 3.5298004 3.6803913 3.6957378 3.6448212 3.647003 3.578906 3.726395 3.612983 3.5767088
1368270_at 7.5102835 7.4841633 7.9294724 8.007896 7.53808 8.055734 8.050188 7.7843876 7.626137 7.822648 7.9127407 7.79033
1368271_a_at 4.7869596 5.2335916 4.099298 5.6061606 4.768966 4.6887894 5.0754986 4.580994 4.681857 4.6487675 4.9668136 4.721189
1368272_at 10.274998 10.557246 10.374802 10.658602 10.69209 10.132065 10.304764 10.484624 11.013356 10.175632 9.858184 10.212142
1368273_at 9.827988 9.928113 9.630857 9.766654 9.665398 9.619024 9.726983 9.429577 9.542467 9.690924 9.540794 9.553926
1368274_at 8.284985 8.298863 8.433593 8.357256 8.461898 8.322176 8.348657 8.418666 8.234762 8.135571 8.095948 8.190647
1368275_at 10.442071 10.657485 11.031115 10.720244 10.8589525 10.833028 10.736587 10.555631 10.293995 10.9116 10.9018955 10.982281
1368276_at 7.0443954 7.018222 6.778064 6.999987 7.162917 6.9531593 6.8687763 7.0943513 6.9768767 6.9744005 7.140985 7.1876903
1368277_at 8.595899 8.738664 8.559068 8.562963 8.917353 8.48917 8.618523 8.744726 8.395919 8.617625 8.549979 8.627538
1368278_at 6.6832147 5.9961834 6.470799 6.0469947 6.721524 6.4018497 6.5805173 6.5087433 6.926519 6.6920033 6.6346292 6.407458
1368279_at 5.036511 4.8098516 4.8641167 4.587285 5.2646546 4.7963824 4.643828 4.775107 4.5598245 5.1272955 4.45846 5.091223
1368280_at 12.277942 12.487054 12.363055 12.309778 12.263664 12.246968 12.324054 12.290487 12.43361 12.009301 12.153289 12.02426
1368281_at 5.941898 5.806937 5.257107 5.6695595 5.8797626 5.6022673 6.067378 5.645565 5.8310623 5.92787 6.019274 5.953927
1368282_at 4.3648605 4.443697 4.421294 4.6263075 4.414176 4.0062265 4.7168994 4.7106028 4.6204033 4.5423293 4.5709434 4.48554
1368283_at 12.00902 11.862977 11.405745 11.761673 11.653867 11.782952 11.832126 11.793653 11.619917 11.967853 11.711737 11.784767
1368284_at 7.9579153 7.6305337 8.179721 7.6590133 7.84827 7.751501 8.004625 7.245903 7.721418 7.37988 7.2002945 7.4666886
1368285_at 4.499917 4.4131126 4.44291 4.560039 4.489526 4.3343887 4.53041 4.3143587 4.426697 4.4999485 4.8679466 4.5930247
1368286_at 6.735302 6.902505 7.060504 7.213516 6.70741 6.83383 7.1312447 7.1449523 7.1479793 6.873811 7.0199375 7.1355696
1368287_at 4.9547415 4.846655 4.8239164 4.7114472 4.9989176 4.937787 4.7378473 5.603471 4.8696284 4.7532625 4.763934 4.74728
1368288_at 14.249643 14.247621 14.200224 14.185665 14.209761 14.167772 14.191386 14.171659 14.193741 14.160351 14.160124 14.152356
1368289_at 12.036875 11.609342 11.768282 11.475977 11.701672 11.573893 11.450201 11.465272 11.826413 11.184212 11.256837 11.186522
1368290_at 3.787865 3.9686906 3.8284907 3.455729 3.6128798 3.7654154 3.6197853 3.6380723 3.6836185 3.9398463 3.6921415 3.7313979
1368291_at 8.756364 8.995286 9.220322 9.666508 9.044638 9.163957 9.224027 9.168787 9.519164 9.253861 9.079285 9.203383
1368292_at 7.0960007 7.039126 7.009589 7.2151666 6.9362655 7.0300345 6.9809194 7.044098 7.1460137 6.9273434 7.130764 6.9360185
1368293_at 6.098248 5.8865333 5.9229836 5.9407144 5.635541 5.983289 6.122446 6.2625413 6.034877 5.8843126 6.0216546 6.0814037
1368294_at 10.495911 10.5455 10.452777 10.485067 10.64049 10.582818 10.669272 10.515837 10.417805 10.652894 10.5417 10.445258
1368295_at 9.705549 9.7278385 9.687812 9.727576 9.629604 9.865296 9.661252 9.831887 9.804392 9.581117 9.698306 9.734621
1368296_at 9.534773 9.652281 9.471934 9.581522 9.45363 9.764769 9.450857 9.640057 9.798774 9.499743 9.627894 9.718889
1368297_at 5.2000732 4.7607374 4.741638 4.749538 4.8602304 4.6588373 4.470689 4.649372 4.4711504 4.749542 4.7308674 4.5478992
1368298_at 5.7188816 5.6097302 5.5804157 5.528374 5.4888487 5.612863 5.6546288 5.520246 5.631226 5.3768654 5.735187 5.5149293
1368299_at 3.8564885 4.2302694 3.9668891 4.030197 4.0688515 4.08661 3.9731424 3.944842 4.033285 4.091817 4.0924535 4.0944653
1368300_at 5.5519857 5.449418 5.8674536 5.5768347 5.8466787 5.8103356 5.841679 5.792811 5.4990396 5.708093 5.610713 5.6375036
1368301_at 5.6779375 5.734657 5.751611 5.6830435 6.048639 6.16224 5.729774 6.0075355 5.8066607 5.990302 5.808373 5.9537606
1368302_at 4.9467816 4.6716084 4.89448 4.8434005 4.8764467 4.8997498 4.834878 4.9268327 4.7946777 4.9588246 4.8558307 4.9599385
1368303_at 8.839764 8.841413 8.444855 7.493682 7.7117033 7.759616 8.224783 7.450927 7.2730603 7.547241 7.7159767 7.2130485
1368304_at 11.900251 11.404022 11.584192 11.726205 11.674256 11.7116375 11.705637 11.864883 11.907427 11.724439 11.589908 12.130707
1368305_at 8.237213 8.460208 8.532208 8.233627 8.3127985 8.021572 8.37725 8.445002 8.471099 7.9215326 8.06103 8.04465
1368306_at 5.450601 5.7283435 5.780934 5.541414 5.751164 5.753468 5.903031 5.700463 5.8052597 5.545367 5.714432 5.9002028
1368307_at 6.041952 6.2713094 6.277331 6.295712 6.4917774 6.351031 6.260285 6.117874 6.325351 6.1939 6.370805 6.206299
1368308_at 7.996022 8.144053 7.793834 7.7988257 7.5126295 7.3095365 7.2883167 6.954154 7.1959968 7.5521655 8.046043 7.1820755
1368309_at 7.668009 7.5346513 7.491089 7.487583 7.807614 7.4281383 7.596576 7.799209 7.7451453 7.565885 7.838875 7.7380843
1368310_at 5.4308167 5.485897 5.2934914 5.317256 5.365594 5.677354 5.324195 5.4669037 5.713264 5.2473183 5.414872 5.4299
1368311_at 8.520033 8.799998 8.180101 8.52567 8.7633915 8.582035 8.157082 8.408979 8.944166 7.9835653 8.423145 8.424002
1368312_at 5.409482 5.0376277 4.72365 4.831844 4.592279 4.85445 5.144327 5.0148835 5.0430164 5.0296183 5.155343 4.812873
1368313_a_at 4.2714267 4.5080276 4.195543 4.294874 4.278063 4.1330214 4.4837885 4.438034 4.1881995 4.239554 4.3139634 4.028665
1368314_at 10.05229 9.936853 10.395035 10.344027 10.134044 10.417239 10.180779 10.079527 10.474085 10.340774 10.454473 10.1945505
1368315_at 6.635887 6.585661 6.780812 6.839588 6.8181567 6.627502 6.6557665 6.656957 6.9748907 6.8211255 6.802949 6.8566585
1368316_at 11.306234 10.969477 11.012128 10.997114 11.374956 11.176085 11.117581 11.143569 11.136411 11.094483 11.197447 10.823026
1368317_at 4.7269974 4.7028623 4.883471 4.9871774 4.8828354 4.6544485 4.647485 5.0843897 5.00872 4.5628214 4.978239 4.9658337
1368318_at 8.061705 7.4512534 8.036325 7.8084707 7.7068996 8.097912 7.729132 7.5423775 7.8549023 7.5819316 8.1111145 8.1158905
1368319_a_at 5.470806 5.478845 5.4247255 5.4263287 4.996206 5.5131392 5.3014216 5.034667 5.250953 5.448259 5.4959874 5.399812
1368320_at 4.507849 4.804025 4.0854535 4.782535 4.692637 4.519574 4.5455484 4.5113177 4.4982967 4.470917 4.8110948 4.4618974
1368321_at 7.4912157 6.7406034 6.9296837 7.810339 7.1544166 7.195633 7.515617 6.8238225 6.6649227 6.907197 7.283691 6.2331777
1368322_at 8.107043 7.901673 8.2894745 7.96535 8.068498 7.9123235 7.990838 8.156753 8.2665415 8.040284 7.9034367 7.832107
1368323_at 7.532721 7.362801 7.5595884 7.4533963 7.4992423 7.62026 7.6305013 7.715578 7.477638 7.1658034 7.1817636 7.493895
1368324_at 5.4923573 5.405884 5.6707783 5.2959056 5.376385 5.496221 5.416125 5.433864 5.495645 5.294908 5.221341 5.8636503
1368325_at 8.573908 8.431281 8.594547 8.58655 8.26876 8.493338 8.093296 8.648821 8.056408 8.216463 8.033497 8.431975
1368326_at 7.094382 7.1720514 6.937922 6.93871 7.375326 6.9333634 7.2896647 7.6193423 7.070286 7.4232893 7.387336 7.428343
1368327_at 6.026818 6.0168858 5.8210454 5.858137 5.9977684 6.1613736 5.99471 6.2630095 6.043361 5.9879117 5.9560466 5.814323
1368328_at 9.04797 8.609838 8.910657 8.816576 8.809677 9.0013275 8.7416725 8.994992 8.7768135 9.004878 9.306612 9.113624
1368329_at 5.629087 5.5682726 5.6725044 5.6147647 5.392966 5.6683884 5.5853148 5.6983604 5.5142155 5.0705504 5.632832 5.660936
1368330_at 6.997439 7.1185637 6.792712 7.0329366 6.9199677 7.0883 6.8513775 6.960177 6.9882727 6.5787635 7.011829 6.8304453
1368331_at 11.856315 11.900971 11.953077 11.823763 11.779416 11.771012 11.675641 11.9050255 11.913285 11.823064 11.862828 11.66777
1368332_at 7.296703 6.934066 7.82805 7.439836 7.3755846 7.356873 6.8151274 6.8250875 6.8090754 6.5515537 6.2822433 6.641065
1368333_at 4.177635 4.5320234 4.2908554 4.3653398 4.301076 4.5675473 4.317393 4.4849305 4.5448503 4.2239046 4.3501973 4.3755155
1368334_at 7.2008047 7.2009616 7.0247116 7.1139956 7.2559404 6.9129677 7.096243 7.134786 7.1729774 7.124018 6.990698 7.0196714
1368335_at 13.6222515 13.48553 13.777012 13.79053 13.466301 13.499013 13.867391 13.380578 13.689569 13.488984 13.577605 13.400101
1368336_at 11.170897 11.426788 11.3492 11.259368 11.498025 11.159525 11.538626 11.604088 10.981155 11.637778 11.490672 11.304471
1368337_at 5.7025075 5.805547 5.4610147 5.6965303 5.9153776 5.637395 5.777969 5.832921 5.6654825 5.489973 5.6678705 5.7594256
1368338_at 4.266386 4.1434827 4.2525086 4.2287946 4.4402246 4.420441 4.3043528 4.287453 4.293984 4.3676815 4.460324 4.3217626
1368339_at 4.5327625 4.7598286 4.420348 4.13095 4.4329414 4.4383135 4.645913 4.616522 4.6894093 4.596756 4.156602 4.549278
1368340_at 8.075317 8.12233 8.228373 8.059738 8.080542 8.083117 7.849911 8.010765 8.147284 7.920506 7.8282123 7.863087
1368341_at 7.94446 7.952558 7.6876016 7.8746166 8.07412 7.936322 7.8092766 7.748886 7.7379093 7.734897 7.8697205 7.7488494
1368342_at 4.51686 4.3760514 4.3299227 4.437539 4.3730836 4.562271 4.3070874 3.9428887 4.2807417 4.5544806 4.540743 4.278632
1368343_at 5.3629627 5.3670325 5.2370663 5.2273116 5.501804 5.3423157 5.0315304 5.279206 5.250953 5.3109536 5.3356085 5.452919
1368344_at 3.643546 3.4098818 3.318997 3.7759552 3.4368315 3.4275095 3.4507475 3.657261 3.5746334 3.5258787 3.4074066 3.6128511
1368345_at 4.5049896 4.304909 4.5508265 4.3410006 4.2941027 4.8170857 4.439316 4.250014 4.3907595 4.347995 4.482117 4.8427477
1368346_at 6.678371 6.0924425 6.6861477 6.610596 6.505889 6.715056 6.613227 6.266033 6.649638 6.2360764 6.7053313 6.5491095
1368347_at 4.747921 4.481095 4.3832817 4.5028358 4.532517 5.055995 4.335476 4.891972 4.5474424 4.5408454 4.620846 4.441572
1368348_at 4.2183022 3.8558702 4.2269106 4.129874 4.544375 4.3310194 4.3331766 4.340598 4.071911 4.2249403 4.068514 4.0548773
1368349_at 5.591028 5.4292383 5.2926197 5.5108995 5.5293345 5.5818357 5.331919 5.4560966 5.3927803 5.3925138 5.3407583 5.401077
1368350_at 3.6048436 3.4415348 3.493516 3.6417649 3.4164512 3.3541012 3.5423348 3.4261403 3.4773672 3.540657 3.5517964 3.436259
1368351_at 6.009756 5.9217305 5.96991 6.0239196 6.1696596 6.1004586 6.0962105 6.0113406 6.3691816 6.053031 6.457133 6.0505548
1368352_at 4.59261 4.8056116 4.6703367 4.776149 4.5503016 4.6282945 4.3306217 4.703555 4.7808905 4.613759 4.67196 4.5405254
1368353_at 4.880643 5.0170546 4.916494 4.921934 5.4986496 4.8965693 5.297263 5.2874956 4.8551054 5.3053284 4.7798095 5.04645
1368354_at 10.08556 10.287182 9.801582 10.527074 10.232329 10.47504 10.105603 10.293353 10.263874 10.166014 10.303023 10.7843485
1368355_at 4.6079497 5.3238673 5.158867 5.668175 4.9200244 5.1119375 4.727593 4.8111506 4.9799275 5.1433845 5.5080557 4.4632316
1368356_a_at 9.911443 9.980527 10.248509 9.972487 9.916669 9.951023 10.025444 10.149928 10.160913 10.029182 9.89111 10.146374
1368357_at 5.6823034 5.719098 5.4696984 5.5078835 5.7161365 5.609754 5.8065724 5.190818 6.0031905 5.7378173 5.653607 5.0797477
1368358_a_at 3.5934489 3.3233535 3.8930671 3.6200323 3.5849652 3.8029017 3.73767 3.737627 3.6965902 3.530928 3.8097305 3.6419427
1368359_a_at 4.0319643 3.953114 4.0951915 4.04213 4.1096616 4.2180023 4.168251 4.147238 4.310771 4.268015 4.1980457 4.128685
1368360_at 13.713329 13.663207 13.730371 13.755017 13.646386 13.673318 13.717326 13.721854 13.671083 13.62409 13.651294 13.6845875
1368361_a_at 7.9388 7.869155 7.9371676 8.029551 7.6393986 7.9003386 7.797129 7.856213 7.882738 7.8770866 7.732093 7.7186403
1368362_a_at 10.855455 10.800441 10.851804 10.979022 10.628579 10.838709 10.862891 10.728438 10.810208 10.665351 10.65488 10.697566
1368363_at 3.9549925 3.7402353 3.852531 3.8221786 3.8196635 3.9340894 3.6023984 3.7553337 3.907465 3.835522 3.7512662 3.7241154
1368364_at 4.617483 4.587578 4.212516 4.362129 4.694083 4.462135 4.6553 4.5690427 4.6002235 4.4820843 4.528281 4.6609173
1368365_at 12.211246 12.194354 12.225201 12.133867 12.188256 12.149029 12.303191 12.208799 12.116515 12.256265 12.225087 12.254246
1368366_at 5.170288 4.8874207 4.9443154 4.9645834 5.0386534 4.729478 4.81408 4.9998918 4.8967094 5.1101227 4.942589 5.0680313
1368367_at 5.4861546 5.037182 5.0702972 5.0483165 5.3296475 5.5508714 5.106215 5.384081 5.5145793 5.08567 5.3761635 5.4252424
1368368_a_at 10.055287 10.243695 10.143018 9.786426 10.129376 9.808219 9.968752 9.8349495 9.830837 10.05633 9.968026 9.79803
1368369_at 4.589706 4.7552643 4.411769 4.737715 4.5537424 4.8423214 4.6774607 4.454997 4.6486864 4.646051 4.6669197 4.745454
1368370_at 6.1434712 5.7471237 6.0489516 5.733323 5.781288 5.6395783 5.899412 5.7398453 5.6098733 5.6781287 5.796049 5.6265955
1368371_at 4.7982845 4.779688 4.586512 4.451188 5.0070467 4.767554 4.9947367 4.8611383 4.8883815 5.025172 4.586769 5.022858
1368372_at 8.6117115 7.1187243 8.131165 7.51985 7.608514 8.593994 7.1184697 8.20469 7.690826 7.490759 8.310705 8.263978
1368373_at 4.137163 4.4877586 4.483753 4.4655514 3.9528651 4.4204464 4.2400312 4.785001 4.440151 4.5580034 4.351571 4.0894423
1368374_a_at 5.792979 5.577777 5.595275 5.5586877 5.952525 5.761484 5.9516387 5.9833536 5.642587 5.7972283 5.718852 6.069825
1368375_a_at 5.6624894 5.351659 5.695559 5.591495 4.8798857 5.223562 5.5457788 5.750357 5.3513446 5.0664954 5.061542 5.2993536
1368376_at 7.922175 8.539871 6.8913083 7.8918557 8.409911 7.2254124 7.9355946 7.3940554 9.466929 7.804742 6.243097 6.8374276
1368377_at 4.9128895 4.991269 5.3202343 4.954997 4.9783196 5.2950287 5.160022 5.031387 5.2895846 4.934107 4.842405 5.0979724
1368378_at 11.984262 12.040288 11.678668 11.994136 11.928239 11.704906 11.904997 12.517975 12.034446 12.125867 12.062815 12.212353
1368379_at 7.953866 8.3034315 8.347336 8.271037 8.285059 8.213641 8.447139 8.107325 8.247068 8.379915 8.251531 8.418517
1368380_at 13.908284 13.979209 13.950314 13.989001 13.911728 13.951312 13.983046 13.914638 13.935669 13.80514 13.882318 13.881295
1368381_at 5.1042004 4.966393 5.061532 4.824278 4.979432 4.9824533 4.986929 4.7867775 4.8898125 4.9925747 4.983214 4.8708725
1368382_at 5.0310435 5.0772843 5.080312 5.222113 5.233817 5.3149567 4.9550886 4.842285 5.252452 5.045114 5.109957 5.1556892
1368383_at 6.167059 6.363771 6.287013 6.2770805 6.4393854 6.2750635 6.0998898 6.2224526 6.301173 6.5461755 6.288713 6.2915497
1368384_at 3.9361897 4.224414 4.219399 3.983773 4.0989027 4.193614 3.8916702 3.9904954 4.014819 4.116342 3.9445891 4.280783
1368385_a_at 9.082697 9.083075 9.195212 9.118301 9.203405 9.154652 9.136981 9.187399 9.171919 9.077385 9.071722 9.240575
1368386_at 9.789059 9.708377 9.79531 9.775213 9.86779 9.868657 9.704969 9.774104 9.774969 9.827115 9.70535 9.866024
1368387_at 11.285156 11.613453 11.31837 11.456477 11.361729 11.342157 11.518513 11.445287 11.5567255 11.075921 11.172833 11.195456
1368388_at 5.3234215 5.4099355 5.6251154 5.6221194 5.0260806 5.2149878 5.5148063 5.6340857 5.482486 5.3853517 5.4407983 5.420319
1368389_at 9.075126 8.855237 9.120607 9.010493 9.080559 9.113053 9.343844 9.02442 9.006968 9.135199 9.236163 9.281455
1368390_at 9.330581 9.140347 9.168154 9.293073 9.286108 9.097206 9.215955 9.317047 9.155194 9.106453 9.081067 9.227306
1368391_at 4.94776 4.7843237 4.838292 4.9103594 4.7289963 4.7640586 4.937294 4.6840057 4.98116 4.981412 4.9921255 4.857042
1368392_at 6.3214207 6.3065944 6.1638174 6.219471 6.388544 6.46919 6.4071116 6.463703 6.309931 6.2656994 6.0901566 6.169413
1368393_at 5.7449493 6.093457 5.579864 6.1053333 6.0737243 6.3792243 5.8362074 6.186182 5.9401507 5.6519747 5.514198 6.1271205
1368394_at 5.6735816 5.7181163 5.750571 5.7630205 5.7309675 5.5923405 5.7536473 5.677601 5.977466 5.8171124 5.8918004 5.7171907
1368395_at 5.291143 5.344646 5.121586 5.1955776 4.811452 4.8834653 5.088727 5.3713045 4.982844 5.0847836 4.919595 4.9328766
1368396_at 4.854655 5.122391 5.2816663 5.333997 5.148419 5.4829435 5.3971105 5.3171043 5.289738 5.362172 5.2629976 5.3439336
1368397_at 13.076003 12.98308 13.021018 12.943721 13.074178 12.8267 12.999598 13.001014 13.149228 13.042545 13.055425 13.013475
1368398_at 4.506231 4.338478 4.4137297 4.4409704 4.655852 4.5612373 4.422361 4.595495 4.565271 4.469181 4.7373953 4.702387
1368399_a_at 11.461434 11.46748 11.511865 11.638433 11.653351 11.647867 11.433039 11.576525 11.586817 11.241139 11.348038 11.474805
1368400_at 9.031041 9.050007 9.117268 8.737514 8.817359 8.555293 8.838529 8.805419 8.950026 8.808311 9.152166 9.028831
1368401_at 4.3456755 4.15857 4.4094176 4.241517 4.1322017 4.270317 4.281004 4.3155127 4.257919 4.121772 4.188433 4.3490176
1368402_at 9.203163 9.454345 9.121391 9.254369 9.1433935 9.251484 9.230195 9.223049 9.222803 9.31932 9.244068 9.30288
1368403_at 8.740494 8.760786 8.913013 8.994461 8.8695345 9.05333 8.856667 8.892493 8.925978 8.941619 8.895021 8.99801
1368404_at 4.6430316 4.7419877 4.51578 4.39851 4.766321 4.397198 4.452021 4.5664673 4.730223 4.6272974 4.7901993 4.507837
1368405_at 7.620545 7.814633 7.5095778 7.5340137 7.6610365 7.380751 7.620116 7.416092 7.581901 7.6167736 7.594323 7.520468
1368406_at 4.1921883 4.4616084 4.584507 4.252795 4.3365264 4.425522 4.2028303 4.3792176 4.1146116 4.4587374 4.353883 4.3907223
1368407_at 5.71335 5.6807194 5.5565476 5.702444 5.3866887 5.5355806 5.3003883 5.0339813 5.335613 5.284095 5.2554064 5.4832726
1368408_at 5.028996 4.9341536 4.860903 4.80198 5.16469 5.093849 5.1571984 5.2707 4.650073 4.95296 4.9259076 4.95173
1368409_at 9.901869 9.9006195 9.991085 9.933992 9.836035 9.387009 9.495102 9.852179 10.050823 9.85014 10.112099 9.748988
1368410_at 6.9571476 6.4568224 7.05524 6.6792235 6.582338 6.730799 6.7171416 6.909403 6.9325523 6.6293683 6.6733284 6.719391
1368411_a_at 3.8248649 3.890041 3.9557657 3.9833293 3.6797218 3.903659 4.1205287 4.0866084 4.003776 4.170674 3.8347812 4.100229
1368412_a_at 4.9043636 5.104433 5.0778866 4.5733576 4.8665905 4.8716826 5.143349 4.6379237 5.1288395 4.66904 4.5733414 4.729948
1368413_at 5.1930666 5.029792 5.059081 4.9007607 5.223366 5.2899313 5.0108633 4.918849 5.346831 5.303014 5.071864 4.803239
1368414_at 5.745842 5.850829 5.9142694 5.5982046 5.744051 5.855716 5.785316 5.8747177 5.689638 5.8941646 5.9670806 5.598009
1368415_at 4.035499 4.04037 4.036095 4.0202127 3.766872 4.173973 3.855732 3.8272402 3.8354342 3.8627806 3.9239676 3.8894176
1368416_at 3.867479 3.6122947 3.7717366 3.6502671 3.8452253 3.6970358 3.6481276 3.603868 3.7587497 3.8516963 3.7710862 3.5288553
1368417_at 4.909604 4.84566 4.7821198 4.8019886 4.776801 4.7777863 4.808838 4.7216463 4.830784 4.896492 4.878031 4.7581406
1368418_a_at 12.92106 13.244981 13.1299925 13.206799 13.16416 13.192689 13.265937 13.241302 13.282107 13.324792 13.152647 13.3020735
1368419_at 9.551703 9.566929 9.525873 9.345204 9.372902 9.32431 9.536573 9.51118 9.354963 9.342701 9.134015 9.155766
1368420_at 13.344872 13.47174 13.45558 13.503849 13.443536 13.498083 13.504987 13.538464 13.510241 13.53594 13.3954935 13.532392
1368421_at 3.9091215 3.87361 3.9480493 3.8764145 3.9349186 4.198236 4.210796 4.0057845 4.0147243 4.0096717 3.8851514 4.0774026
1368422_at 6.3238683 6.009137 6.6102962 6.819155 5.671055 6.0787916 6.742475 7.69762 6.433468 6.073523 6.3098145 5.9073105
1368423_at 5.4332743 5.5661945 5.3918066 5.5813093 5.8870897 5.5632267 5.5937 5.409205 5.678152 5.7883525 5.769305 5.760684
1368424_at 7.8311605 7.7182016 7.8066707 7.670147 7.815257 7.8782725 7.7637672 7.843897 7.6309385 7.965466 7.723783 8.112032
1368425_at 4.8843975 4.7576485 4.796585 4.7337575 5.0165577 4.8108377 5.127078 4.8667207 4.982844 4.850643 4.8222566 4.901103
1368426_at 11.209911 11.753341 11.471535 11.56482 11.830616 11.367849 11.438307 11.775058 11.593425 11.993247 11.619329 11.624185
1368427_at 8.109571 8.5717945 8.444489 8.424463 8.347736 8.327721 8.370786 8.626268 8.4503975 8.257206 8.182266 8.357521
1368428_at 9.404277 9.211937 9.40399 8.587641 9.109341 8.902039 9.255783 9.327121 8.855405 9.251453 8.848277 8.847289
1368429_at 3.7305384 3.8541563 3.689201 3.7139487 3.5910728 3.6119292 3.7844744 3.9123242 3.5373838 3.7418313 3.5391243 3.6963928
1368430_at 9.757018 9.713988 9.947521 9.715268 9.671302 9.6468315 9.68509 9.796869 9.738268 9.486895 9.548886 9.687279
1368431_at 11.323077 11.150145 11.197628 11.26192 11.117054 11.326088 11.315843 11.202523 11.228157 11.323488 11.227627 11.25119
1368432_a_at 4.574499 4.3061047 4.709319 4.368859 4.431352 4.365779 4.606269 4.3914814 4.5813026 4.659672 4.4892797 4.623827
1368433_at 10.072316 9.90435 10.063202 10.075906 10.067955 10.04013 10.019696 10.048864 10.033319 10.0678215 9.986976 10.137997
1368434_at 7.9212685 7.595193 7.955513 7.570648 7.827295 7.747903 7.613399 7.2185225 7.7255096 7.617906 7.885207 7.7395153
1368435_at 11.046159 10.660572 11.728922 11.734875 11.207811 11.219157 11.260305 11.958437 11.774346 10.920603 11.080461 11.605129
1368436_at 9.403422 9.463949 9.4993515 9.24174 9.512157 9.36247 9.280464 9.247863 9.211622 9.355115 9.382404 9.240575
1368437_at 5.055739 4.858846 5.015022 4.9162426 4.8224835 5.0465226 4.853842 5.002974 4.840155 5.071074 5.2658887 4.982111
1368438_at 4.725284 4.5487967 4.4773154 4.489584 4.878003 4.6007733 4.6630106 4.633872 4.639532 4.4359875 4.5248623 4.776083
1368439_at 5.6649446 5.7504253 5.801565 5.855601 5.6857123 5.7729607 5.9418135 5.619454 5.6385727 5.732147 5.9133687 6.077101
1368440_at 7.0822234 6.909569 6.8933125 6.8919535 6.977825 6.8453994 7.089151 7.046381 6.728117 7.140174 7.077209 7.094969
1368441_at 6.7943935 6.1281624 6.1542053 6.128475 6.3794093 6.3203316 6.23635 6.0160527 6.4807825 6.409876 6.726355 6.278223
1368442_at 13.276234 13.376583 13.375329 13.35033 13.283422 13.381518 13.365353 13.299256 13.346693 13.356405 13.257738 13.352305
1368443_at 5.5783987 5.4236584 5.5717783 5.5055776 5.711355 5.6108394 5.6996965 5.5810566 5.726114 5.665181 5.7182646 5.512893
1368444_at 8.676063 8.45177 8.597326 8.542158 8.455316 8.322156 8.615385 8.551806 8.4477005 8.631698 8.411682 8.550238
1368445_at 5.3264275 5.534655 5.422673 5.504399 5.749812 5.803481 5.490082 5.9955125 5.5893936 5.5105844 5.1558585 5.751243
1368446_at 7.643734 7.8840694 7.1054096 7.8521914 6.568676 7.901425 6.863725 7.654851 7.9567723 6.9291286 7.118533 7.4428077
1368447_x_at 6.159561 6.3441305 6.5315104 7.413372 6.096408 7.5241923 6.8903027 6.785727 7.4971943 6.311682 5.750983 5.4976754
1368448_at 6.159561 6.225947 5.8955135 6.2124968 6.1885433 6.004548 6.3425584 6.2565594 6.4670377 6.25996 6.292042 6.216024
1368449_at 4.8357725 4.519405 4.4078064 4.3845024 4.583124 4.6284113 4.5569124 4.6861763 4.69814 4.59696 4.9074173 4.500472
1368450_at 5.2228436 5.483011 5.1754084 5.198076 5.3649883 5.058088 5.1373234 4.9464397 4.9696302 4.947847 5.0118694 4.676825
1368451_at 6.1656113 6.1432586 6.3414364 6.2189918 6.394325 6.2180047 6.1842237 6.402471 6.2791924 6.231904 6.0843353 6.1681027
1368452_at 9.579954 9.422525 9.462546 9.606611 9.33737 9.564099 9.4933815 9.446406 9.521595 9.273513 9.286072 9.427686
1368453_at 10.809128 11.346755 11.153204 11.431211 10.670941 11.0091095 11.42452 11.123245 11.403293 11.153542 11.105874 10.899549
1368454_at 3.9992085 4.015745 3.9420638 3.954449 4.151955 4.370257 4.0288463 4.297491 4.2334623 3.9848924 4.232032 3.7832806
1368455_at 5.073263 5.2962728 4.998666 5.039833 4.977579 5.0318804 4.9881206 5.0387354 4.9045763 4.7982926 4.9641433 5.0929
1368456_at 3.745713 3.8310237 4.093602 3.8831413 3.8813052 3.8287463 4.1537876 3.9208841 3.7677824 3.989792 3.9019227 3.906193
1368457_at 3.4263804 3.9624379 3.8324716 3.7735007 3.937627 3.6800654 3.7380683 3.8323767 3.824003 4.0653706 3.8723598 3.7736313
1368458_at 10.606055 7.694871 9.7492285 9.880015 10.706129 10.203283 9.393159 10.668575 9.205197 10.561172 10.143907 9.187915
1368459_at 4.366824 4.443697 4.4574833 4.225293 4.432942 4.12252 4.3612823 4.425092 4.4151697 4.2179575 4.4937453 4.400353
1368460_at 7.9839973 8.144421 7.981494 8.081772 7.6026754 7.942436 8.63669 9.011007 8.257888 8.0405 8.711412 8.595043
1368461_at 11.483541 10.842807 11.047715 11.487142 11.324799 11.334533 10.567283 10.6796665 11.287513 10.941191 10.566907 11.1218
1368462_at 5.363001 5.2347856 5.3537445 5.214752 5.017233 5.497943 5.6228185 5.3513117 5.3538527 5.6338744 5.4654307 5.3894625
1368463_at 7.3575525 7.1652718 7.2174406 7.0593195 7.2259912 7.2366495 7.309095 7.1181145 7.159309 7.083381 7.235461 7.2678037
1368464_at 6.128909 5.893536 5.83938 5.931879 5.7282314 6.0173535 5.964686 6.131134 5.8026905 6.1329346 6.0554905 5.9665265
1368465_at 3.8653562 3.8405435 3.807102 3.8387663 3.9642801 3.7226777 3.8637238 3.7523327 3.9441326 3.9059458 3.7860696 3.7139313
1368466_a_at 5.5375905 5.658674 5.5861015 5.678127 5.722823 5.565627 5.705082 5.7587895 5.6506853 5.725356 5.2754207 5.54131
1368467_at 12.912701 12.879666 12.764389 12.843091 12.721422 12.801613 12.841206 12.81476 12.808189 12.732699 12.693476 12.691928
1368468_at 4.6490426 4.5320234 4.915753 4.4150915 4.745175 4.5842595 4.308949 4.756422 4.561036 4.675836 4.8167195 4.8462787
1368469_at 5.266631 5.707225 5.785047 5.845104 5.8341236 5.7590623 5.720184 5.90627 5.901818 5.7180214 5.5805793 5.5516324
1368470_at 8.707619 8.793034 8.695249 8.644271 8.575433 8.520122 8.572481 8.638096 8.516971 8.4803095 8.547396 8.41541
1368471_at 5.225963 5.174543 4.80058 4.866383 5.242189 5.4054165 5.231577 5.31335 5.3582163 4.959209 5.241107 5.3403573
1368472_at 4.900969 4.723041 4.8814406 4.6436124 4.704572 4.6660547 4.724221 4.7424874 4.857083 5.0098753 4.7789803 5.0147014
1368473_at 5.231544 4.941135 4.967972 5.02837 5.140626 5.2050123 5.3868055 4.9142876 5.1389136 5.423028 5.3468666 5.3955464
1368474_at 6.9362655 7.160585 7.7437973 7.310816 6.6606007 7.1847115 7.648527 6.534977 7.0152526 6.2766247 6.847104 7.2006283
1368475_at 4.808068 4.6880565 4.5798936 4.6272674 4.821239 4.9137926 4.89784 4.576192 4.664491 4.6391106 4.899312 5.0228767
1368476_at 6.789776 6.527382 6.806861 6.7333174 6.907238 6.4805107 6.5858054 6.4062576 6.4363446 6.482623 6.485474 6.948638
1368477_at 6.8329806 7.009465 6.688778 6.5741105 6.592365 6.7880473 6.6372485 6.784749 6.6252294 6.4884887 6.4356713 6.661122
1368478_at 3.7390363 3.7091959 3.6238928 3.6114495 3.5618863 3.7017522 3.5860753 3.8412018 3.8966308 3.5670516 3.4422462 3.5376618
1368479_at 3.643546 3.4688926 3.495446 3.569136 3.6455414 3.6488843 3.5962665 3.503087 3.5972757 3.6690788 3.575145 3.625881
1368480_at 6.813802 6.094447 6.2717204 6.16431 6.345908 6.3589525 6.3159 6.253756 6.3604937 6.198779 6.174303 6.0602717
1368481_at 4.7600665 5.2070003 4.856677 4.6408706 4.917052 5.1360073 5.3899293 5.1739593 5.142667 4.7712116 4.9403505 4.890693
1368482_at 6.729692 6.5158367 7.479637 6.8914104 6.5794544 6.9018006 6.6190076 6.362045 6.455867 6.239546 6.2898307 6.4924426
1368483_a_at 4.3346024 4.4943137 4.5048585 4.3401575 4.449847 4.425339 4.320959 4.520796 4.2768435 4.681964 4.7836895 4.46964
1368484_at 4.8884306 4.487759 4.6263223 4.713629 4.6406007 4.910416 4.647692 5.0194345 4.9802923 4.6256485 4.7419286 4.496189
1368485_at 5.4538326 4.934842 5.0405455 4.8405457 4.935383 5.033268 4.981716 4.9063506 4.781028 4.847761 4.780405 4.6243668
1368486_at 6.6365857 7.5120015 6.8757396 7.153235 7.6172504 7.1556892 7.4468675 7.094406 7.1227674 7.562131 6.929659 7.488966
1368487_at 3.2658484 3.3413973 3.428264 3.5151775 3.2427237 3.3988452 3.0990875 3.4154072 3.1665187 3.2852745 3.2760644 3.2986135
1368488_at 9.439642 9.24129 9.316518 9.009279 8.811229 9.152986 9.038199 9.122805 8.701763 9.204973 9.137153 9.1606455
1368489_at 4.975822 5.0374336 4.95242 5.083923 4.8648577 5.217554 4.859832 5.0020337 5.1676097 4.907502 5.1055846 5.2054067
1368490_at 9.884566 9.326329 10.055488 9.465285 10.267587 8.965948 9.648801 10.009701 9.332542 10.354004 10.649993 10.31476
1368491_at 7.253207 6.835416 7.137689 6.204573 6.6368003 6.680094 5.6056285 6.3967414 6.9815326 6.3786535 6.271213 5.9658093
1368492_at 7.4964814 7.2445107 7.932972 7.326173 7.480739 7.665062 7.548501 7.2146387 7.327859 7.1307383 7.108442 7.3043246
1368493_at 4.6364326 4.696375 4.543592 4.5110598 4.3775635 4.6016946 4.4429717 4.888986 4.894583 4.6668344 4.601775 4.890765
1368494_at 4.2245245 4.060218 4.058681 3.9761112 4.07066 3.9620476 4.353455 4.3840175 3.903375 3.9561918 3.9779818 4.31275
1368495_at 5.5026164 5.5847726 5.352855 5.3688946 5.3458753 5.442386 5.389001 5.5422606 5.4231205 5.326858 5.4045258 5.308456
1368496_at 4.450308 4.1644306 4.119786 4.1575146 4.0878944 3.7066512 4.3619566 4.2426157 4.1832323 4.2411814 4.363862 3.94184
1368497_at 11.043809 10.692173 10.753224 10.720661 10.776175 11.087761 11.314209 10.428797 10.559373 10.730793 10.897738 10.913461
1368498_a_at 3.168218 3.1848116 3.300417 3.364058 3.3105164 3.1780567 3.316371 3.2316582 3.3471122 3.1033475 3.2496004 3.4089906
1368499_at 3.4049768 3.266271 3.3825471 3.243654 3.1230059 3.397737 3.2572923 3.4277337 3.307623 3.2640977 3.3340766 3.3173602
1368500_a_at 6.5640707 6.60039 6.609403 6.501631 6.6614585 6.4414463 6.583037 6.5923204 6.6944914 6.4583783 6.473324 6.627739
1368501_s_at 6.9462767 6.6457543 7.1047745 6.523796 6.654892 6.776511 6.8513775 6.5327096 6.5602784 6.4524865 5.880317 6.4923263
1368502_at 4.0604315 4.154736 4.0403137 3.8103251 4.0230026 4.082075 4.008198 4.15699 4.3446794 4.1479306 4.391657 4.3052144
1368503_at 8.252634 8.564379 8.136545 8.074076 8.50234 8.139845 7.944227 8.1649475 8.064264 8.376581 8.522636 8.389074
1368504_at 11.092361 10.917156 10.923625 11.15711 10.992575 10.900099 10.983962 11.024049 11.062014 10.829985 10.809331 10.88775
1368505_at 4.5897484 4.749737 4.8472176 4.74896 4.8186607 5.1144624 4.8589306 4.4536147 4.597611 5.423028 5.100987 4.698832
1368506_at 4.755427 4.7588305 4.715822 4.243375 4.8954988 4.868187 4.9905534 4.462688 4.6719723 5.2983713 4.8387814 4.7224226
1368507_at 11.345437 11.394729 11.510529 11.335017 11.429017 11.349121 11.506316 11.325659 11.470371 11.51368 11.603331 11.509008
1368508_at 8.43849 8.663102 8.591174 8.59637 8.705538 8.64101 8.491289 8.395505 8.510175 8.719511 8.40691 8.456964
1368509_at 5.961588 6.1603394 5.8211117 6.1344256 5.643343 6.2783875 5.814723 6.005198 6.0063367 5.566287 6.26888 5.778857
1368510_at 4.710314 4.6913414 5.0227337 4.648428 4.456276 4.7484264 5.076756 4.468754 4.5630264 4.776638 4.6940765 4.7809515
1368511_at 3.9724512 4.2505913 4.0978823 4.16568 4.1550527 3.979613 4.341416 4.022651 4.2728386 3.9472685 4.274667 4.7315927
1368512_a_at 10.41385 10.193984 10.484206 10.316695 10.374474 10.62466 10.751814 10.466658 10.259623 10.394754 10.520201 10.663397
1368513_at 6.795946 6.669249 6.6324754 6.750687 6.752495 6.6974254 6.768112 6.5219235 6.308522 6.3685746 6.499171 6.3447943
1368514_at 11.699008 11.6676855 11.49613 11.679419 11.523552 11.599354 11.422547 11.747351 11.726951 11.445547 11.43906 11.399723
1368515_at 4.9612236 4.7548494 4.917794 4.754036 5.246769 4.9169903 4.956894 4.9173374 4.8593855 4.769184 4.743829 4.7976165
1368516_at 6.652223 6.827691 6.9147305 6.6291585 6.4833317 6.754574 6.7492704 6.7888417 6.816557 6.7448587 6.599787 6.8562303
1368517_at 6.795932 6.4569573 6.376978 6.593851 6.537046 6.351104 6.6885476 6.6011786 6.235491 6.597154 6.285842 6.274805
1368518_at 8.14407 7.901642 8.239111 7.8822093 7.9619827 8.039822 8.058596 7.9586153 7.766869 7.592666 7.551783 7.6678863
1368519_at 5.2170377 5.071245 5.2504683 5.153248 5.0355334 5.0593305 5.355476 5.0008345 4.934262 5.1061697 5.1026998 5.228433
1368520_at 12.935559 12.671385 12.900716 13.211141 13.117261 13.14798 12.89179 13.045949 13.211807 12.93771 13.15981 12.82693
1368521_at 6.5449953 6.5567546 6.7825966 6.234618 6.489454 6.5579185 6.4578075 6.428943 6.4499507 6.5052843 6.38886 6.4231157
1368522_at 4.5534644 4.093689 3.6733441 4.1658278 4.270163 4.4674273 4.5185685 3.8860154 4.129443 4.434473 4.269707 4.458124
1368523_at 4.046932 3.9523814 3.7774682 3.819224 3.9849086 4.0131617 4.0415816 4.008378 4.1608715 3.9119298 4.0134125 4.009633
1368524_at 3.935767 3.671617 3.6250198 3.8939621 3.75818 3.701433 3.6642709 3.6791637 3.667712 3.6831622 3.5958326 3.8067598
1368525_at 6.7024746 6.9326077 6.853596 7.15105 7.0013804 7.0771995 6.8959064 6.674722 6.8864393 6.748547 6.870801 6.9788594
1368526_at 7.4451303 7.3816714 7.3164673 7.433322 7.3477516 7.4794483 7.5224805 7.4948087 7.362449 7.478942 7.2800484 7.1424193
1368527_at 3.235124 3.2906098 3.3315942 3.3496037 3.1369848 3.2861857 3.345139 3.326006 3.154146 3.210832 3.445394 3.112279
1368528_at 9.152887 9.220102 9.057893 9.069351 9.091784 9.136229 8.891466 9.265093 9.073582 9.236345 9.10744 9.001469
1368529_at 4.9654074 4.914099 4.923611 4.737026 5.065686 5.032892 4.681301 5.2342434 5.1296377 5.0078816 5.0696793 5.4056506
1368530_at 4.1959887 4.4901295 4.1389523 4.2866316 4.0407834 4.312808 4.158325 4.2892838 4.0669584 4.2282286 4.267526 4.1608534
1368531_at 3.594955 3.305865 3.4108648 3.5240095 3.566512 3.6591914 3.564194 3.6182518 3.354055 3.4347522 3.6872299 3.7477703
1368532_at 3.8634815 3.8359144 3.8996649 3.89642 3.774972 3.8209345 3.7815125 4.1887264 3.7690537 3.8343768 4.077576 4.0857787
1368533_at 5.109684 5.2798877 5.0811906 5.765085 5.251083 5.2456903 5.6172085 5.299637 5.861158 5.6776133 5.3603706 5.4502735
1368534_at 5.349999 5.3321223 5.143009 5.4585667 5.368245 5.443913 5.5122013 5.4730153 5.6790633 5.2112856 5.3674417 5.3180237
1368535_at 5.1228514 5.384244 5.1260014 4.9327106 5.5858545 5.385936 5.2388744 5.2532425 5.3155055 5.4427304 5.271809 5.3051405
1368536_at 10.699934 10.522608 10.536699 10.567742 10.430392 10.66827 10.432171 10.092105 10.475764 10.010166 10.266836 10.538261
1368537_at 6.441629 6.6870465 6.687481 6.9201627 6.5321155 6.898192 6.665485 6.552605 6.8322644 6.7767997 6.8071904 6.7185316
1368538_at 8.307989 8.311123 8.284052 8.144227 8.208116 7.916123 8.285931 8.175837 8.078673 8.199043 8.195171 8.273157
1368539_at 3.350969 3.426619 3.2099478 3.3132832 3.3354106 3.339125 3.3917797 3.4536188 3.2875059 3.3299928 3.5178785 3.3875468
1368540_at 3.9572473 4.2233477 4.631621 4.751993 4.326757 4.144057 4.3099732 4.116234 4.2568703 4.232147 4.3873296 4.634972
1368541_at 5.979673 6.2670975 6.177255 5.937863 5.9944196 5.9396105 5.906696 5.683222 5.9372635 5.8126855 5.622252 5.8412757
1368542_at 4.5306106 4.7028623 4.589278 4.524194 4.487511 4.869164 4.4268847 4.6605816 4.4869847 4.733858 4.9608536 4.56839
1368543_at 7.4885144 7.2517676 7.3349347 7.6993704 7.8192525 8.097303 6.4311438 7.094183 8.319672 7.1213584 7.310095 7.7408953
1368544_a_at 4.77909 4.4833574 4.57831 4.53873 4.814123 4.7895575 4.6720552 4.3847365 4.596 4.5226784 4.7546873 4.807538
1368545_at 5.009341 4.8429985 5.2003236 5.176238 5.0180364 5.065208 4.99874 5.2225404 5.1600504 5.0856705 5.312158 4.8325415
1368546_at 4.871604 4.9569354 5.410672 5.183385 4.6604495 4.7939754 4.8068914 4.738715 5.0738564 5.0529213 5.6014895 4.8474774
1368547_at 4.121028 4.031862 3.9412386 3.8747592 3.9899685 3.9740984 3.8102255 3.91567 4.068231 4.0325556 4.0083165 3.8414123
1368548_at 3.2862449 3.2660217 3.2001834 3.0852432 3.3073618 3.288444 3.3003464 3.274079 3.2055519 3.2108436 3.0534937 3.3123507
1368549_at 9.252025 9.344366 9.314753 9.327493 9.533093 9.210246 9.428718 9.336053 9.368604 9.442989 9.347651 9.438049
1368550_at 4.9971256 4.8799014 4.7804537 4.920867 4.959406 4.8649454 5.141899 5.0900526 4.9880924 5.069521 4.783019 4.809561
1368551_at 4.997126 4.828375 4.7885456 4.9653516 4.8757153 4.9390316 5.135771 4.876746 4.7907662 4.9869833 4.777977 4.742132
1368552_at 10.798294 10.751453 10.722973 10.741433 10.766542 10.786028 10.749876 10.753323 10.73643 10.772902 10.896499 10.733862
1368553_at 5.4769287 4.930969 5.3305492 5.2343616 5.184725 5.3667336 5.479663 5.243779 5.2509527 5.0623837 4.7496014 4.9490423
1368554_at 5.6048784 5.601001 5.2823544 5.291401 5.4599977 5.5290756 5.4841776 5.546609 5.6657324 5.5823116 5.445696 5.5784564
1368555_at 5.4649477 5.6229677 5.6989627 5.523466 5.3732643 5.618003 5.562272 5.4015102 5.562767 5.363843 4.8205338 5.270126
1368556_at 4.2664757 4.52484 4.639109 4.441335 4.437735 4.6629763 4.462202 4.6086845 4.705865 4.576749 4.5741916 4.4081936
1368557_s_at 4.651094 4.799448 4.570837 4.8201246 4.6579666 4.6728215 4.887 4.745185 4.5854278 4.7470284 4.54937 4.8829584
1368558_s_at 8.287985 8.058155 8.821227 8.280003 7.890093 8.116413 8.569763 8.053755 7.753102 7.751412 7.417262 8.009758
1368559_at 5.129076 5.253789 5.5147123 5.407531 5.0035977 4.965498 5.3770194 5.2881937 5.2553697 5.182058 5.176003 5.4845624
1368560_at 5.1160817 4.7395153 4.9851904 4.787308 5.179174 5.1513515 5.2809696 4.8501544 4.990987 4.9893627 4.8131056 4.6949835
1368561_at 3.779132 3.8012314 3.9817512 4.2185698 3.998832 3.8049626 3.9472148 3.9361017 3.9529188 3.9281294 4.326543 4.208751
1368562_at 4.675703 4.973954 5.00478 5.1930146 4.519834 4.99537 4.822822 4.905572 5.1201563 4.971679 4.6075563 4.820915
1368563_at 6.518204 6.199237 6.807491 7.520658 7.750198 6.8934073 6.8745127 6.746777 7.1157136 7.9011245 7.54729 7.1395817
1368564_at 4.7546268 4.5214186 4.681117 4.5028358 4.709303 4.743845 4.698719 4.8804145 4.7525268 4.834231 4.363845 4.6255846
1368565_at 4.204182 4.8395157 4.9061575 4.0552754 4.5357113 5.246304 4.2303963 5.188154 4.1232257 4.117116 4.164977 4.5335627
1368566_a_at 11.2887 11.258048 11.319051 11.1541605 11.255278 11.203004 11.276775 11.426402 11.379238 11.3686075 11.533667 11.359409
1368567_at 8.039367 8.105795 7.6988297 7.7998495 8.02854 7.738962 7.8603063 7.7075715 7.516726 7.869316 7.7709823 7.9295807
1368568_at 5.68785 5.323138 5.4817605 5.4899707 5.4972796 5.6156797 5.6952267 5.472403 5.569779 5.5965147 5.6391654 5.6792297
1368569_at 3.8852298 3.9146566 8.667449 3.77883 4.751611 4.013686 7.945548 7.1460733 4.1696634 10.362219 5.9597063 8.223786
1368570_at 7.918395 8.022095 7.5542665 8.308468 8.528957 7.9295197 8.13783 8.217573 8.191028 8.433173 7.859974 8.246454
1368571_at 4.687837 4.661099 4.786564 5.007239 4.80267 4.723443 4.980202 4.5666885 4.859702 4.593836 4.6845503 4.530569
1368572_a_at 5.213577 5.344646 5.062116 4.9234853 5.0504675 4.999822 5.1803355 5.1135006 5.3157463 5.256567 5.3262954 5.312843
1368573_at 8.77508 8.674952 8.703545 8.625862 8.500054 8.568806 8.747027 8.697629 8.287206 8.759504 8.72282 8.510838
1368574_at 10.377109 10.3352 10.229002 10.409518 10.182889 10.1328745 10.178402 10.395407 10.151931 10.414214 10.285644 10.155125
1368575_at 5.3952217 5.2523775 5.261392 5.132296 5.0632076 5.243074 5.472194 5.201757 5.15117 5.243048 5.154765 5.1727624
1368576_at 4.229642 4.0550632 4.1554575 4.21293 3.9607036 3.9509945 4.1558228 3.9927568 4.222791 4.041295 4.363862 4.22708
1368577_at 3.327108 3.5119405 3.3300302 3.2501752 3.2872946 3.4215143 3.2671201 3.3974645 3.4788954 3.6639338 3.3507333 3.3628104
1368578_at 4.4068894 4.6238203 4.3842373 4.499428 4.531721 4.625258 4.4359517 4.6492233 4.7502365 4.7025957 4.4420476 4.6255846
1368579_at 4.3355346 4.5492916 4.285133 4.4876485 4.3686996 4.4496937 4.5473704 4.1552715 4.443096 4.553136 4.318576 4.376526
1368580_at 6.0854487 6.164313 6.172466 6.0999928 6.0808263 6.2371774 6.369374 6.176522 6.3636627 6.3010507 6.0454 6.2502184
1368581_at 5.8616652 5.7786307 6.1214914 5.705639 5.9797764 6.268566 6.0593925 5.8008604 5.918389 5.7538853 5.753656 5.7673073
1368582_at 3.8108199 3.8241339 3.911944 3.8949583 3.9189005 3.9182467 3.7402546 3.9526937 4.0092926 4.0616903 3.5617208 3.835515
1368583_a_at 13.987766 13.852435 13.75314 13.862547 13.889032 13.709475 13.754526 13.738898 13.985791 13.755802 13.740463 13.841543
1368584_a_at 4.7468557 4.4728475 4.575929 4.4871073 4.514117 4.2873316 4.4370184 4.4680977 4.3459816 4.3931336 4.6343565 4.3129454
1368585_at 5.7764244 5.6783857 5.6768103 5.7554874 5.8849483 5.570396 5.785364 5.645566 5.701243 5.8443356 5.5688753 5.6388083
1368586_at 5.0358963 4.9148836 5.073509 4.8593054 4.9967804 5.1230173 4.8541675 4.898676 5.011747 5.0085735 4.984127 5.1806936
1368587_at 13.897656 13.823272 13.861399 13.80128 13.897517 13.8352 13.858973 13.815662 13.841841 13.84766 13.858061 13.797638
1368588_at 6.4125085 6.7914777 6.678243 6.5892234 6.950196 5.9640946 6.0257254 6.2967134 6.3116264 6.68543 6.069715 6.41984
1368589_at 8.897021 8.277691 8.443522 8.4459505 9.059205 8.204584 9.077723 9.170788 9.08383 9.0971155 9.006716 8.856108
1368590_at 4.4024277 4.226148 4.4928427 4.239753 4.2257986 4.381926 4.2493057 4.302057 4.424924 4.178332 4.062171 4.110408
1368591_at 8.831471 8.835693 9.101913 8.874438 8.830346 8.941141 8.933283 8.833387 8.845286 8.87917 8.837569 8.931634
1368592_at 7.9072833 7.792336 7.718575 7.647257 7.4089994 7.4298687 7.1749444 7.1588583 7.0452423 7.282171 7.192627 7.046236
1368593_at 8.586714 8.718706 8.82052 8.881943 8.642303 8.722536 8.970928 8.9608135 8.8001995 8.714657 8.631523 8.84877
1368594_at 5.137961 5.1423798 5.076335 5.0072145 4.908574 5.1080656 5.1011662 5.082127 5.065086 4.974372 5.1648293 5.018726
1368595_at 4.628661 4.5864773 4.6561117 4.464131 4.6814775 4.596681 4.5224895 4.868405 4.702911 4.561182 4.822239 4.8574557
1368596_at 7.3619304 6.805923 7.295872 6.8887177 6.946175 6.754574 6.84432 6.9772563 7.052914 7.085636 6.599787 6.5941586
1368597_at 6.4850254 5.921548 6.3865275 5.8621325 6.3984118 6.0031548 6.1831384 5.878336 5.9939394 6.2025714 5.8870783 5.823922
1368598_at 6.6650577 6.246878 6.375178 6.1279798 6.2979145 6.373782 6.3187146 6.3776884 6.640112 6.346308 6.211088 6.4198394
1368599_at 5.398948 5.4401774 5.4302044 5.548235 5.4943333 5.567384 5.72589 5.5538926 5.738697 5.5481095 5.655426 5.6534758
1368600_at 11.030975 10.951166 10.846899 10.794961 10.897316 10.976776 10.987359 10.8877535 10.873789 10.989951 11.125564 10.965832
1368601_at 4.7496676 4.407062 4.5419 4.5242686 4.432942 4.627238 4.2468896 4.5854344 4.584534 4.858626 4.5534225 4.51943
1368602_at 3.9439492 3.9572327 3.9609985 3.7122097 3.942429 3.96177 3.599278 3.7876499 3.7115967 3.9749649 3.9329994 3.798279
1368603_at 4.64947 4.4792967 4.5514936 4.47567 4.4315157 4.3741703 4.6758165 4.4059486 4.6173735 4.6588774 4.50578 4.5100584
1368604_at 4.7763557 4.541317 4.823647 4.9400654 4.9242067 4.596864 5.1587915 4.7773705 4.7585006 4.8057632 4.743988 4.697558
1368605_at 5.1791363 5.064497 5.207086 5.013579 5.1214924 5.0813017 5.234944 5.2309904 4.802485 4.7377253 5.1977577 4.856516
1368606_at 3.8867092 4.1375303 4.3641787 4.141473 4.1903176 4.089636 3.8972318 4.1434746 4.099 4.2372403 4.207699 4.1042814
1368607_at 7.969045 7.4782457 8.567273 9.091992 7.78948 8.81863 7.9259644 9.16888 9.348127 10.952676 11.00461 10.821661
1368608_at 9.963755 9.918538 9.821023 10.064554 9.986441 9.95197 9.830848 9.837191 10.15904 10.041687 10.098534 9.944597
1368609_at 12.651937 12.746591 12.59706 12.755238 12.566082 12.689978 12.714391 12.744536 12.733393 12.781295 12.729879 12.652008
1368610_at 3.9760463 3.9896574 3.6438694 3.8721695 3.4525318 3.7490609 4.34301 3.8602486 3.810008 4.173502 3.7042687 3.6863425
1368611_at 4.1094656 3.725836 3.8310812 3.689412 3.7665515 3.707414 3.8064377 3.662424 3.826182 3.9192958 3.8760538 4.145913
1368612_at 5.266694 5.3458843 5.4359646 5.250254 5.325474 5.5105 5.51154 5.4072733 5.426645 5.388436 5.218535 5.3397083
1368613_at 3.9708004 3.7828665 3.833505 3.8158054 4.211649 3.813718 3.858909 3.7259095 3.945275 4.0116577 3.78342 3.8788822
1368614_at 8.031912 7.880513 7.9603634 7.860148 7.886503 7.8267975 8.182952 7.887485 7.7375083 8.103754 8.066712 8.043297
1368615_a_at 4.5802197 4.306632 4.5745854 4.607995 4.611337 4.4620543 4.124943 4.6796293 4.599445 4.6565304 4.9624043 4.5890083
1368616_at 6.111435 5.8946457 6.00963 5.816586 5.8553762 6.158533 6.1390576 6.1627245 6.26213 5.973212 6.1873455 5.912966
1368617_at 4.99194 4.068839 4.735552 4.7193694 4.5539055 4.3173857 3.8372006 4.173716 4.820805 4.5149517 4.474161 4.4628415
1368618_at 9.412797 9.185294 9.37819 9.334904 9.299868 9.339511 9.483577 9.471473 9.362778 9.330736 9.33404 9.278599
1368619_at 5.197736 4.987857 5.1303988 5.1926117 5.1084323 5.13472 5.3672237 5.26727 5.156815 5.3520207 5.137641 5.029142
1368620_at 5.231972 5.262311 5.478471 5.466711 5.292115 5.5661335 5.6713142 5.4637747 5.3849916 5.8033414 5.5351977 5.397145
1368621_at 10.877925 10.626279 11.188572 10.870695 10.908772 10.783945 11.05354 10.833518 10.998558 10.754487 10.8122835 10.863735
1368622_at 4.3814054 4.182787 4.157714 4.079277 4.4481983 4.2477474 4.1639233 4.3150897 4.3180118 4.304346 4.312621 4.2367244
1368623_at 4.7283897 4.475198 4.7013597 4.3412733 4.6830893 4.526231 4.598854 4.6970572 4.608491 4.4778976 4.524397 4.420849
1368624_at 3.9913058 3.5966942 3.6864083 3.609472 3.9169483 4.041202 3.8322253 3.8838158 3.7483168 4.007388 3.8007607 3.7595913
1368625_at 4.963638 4.923155 4.612218 4.8238325 4.7237206 4.926405 4.983991 5.219785 5.0170674 4.944487 5.236644 5.190194
1368626_at 4.174558 4.0661945 4.054205 4.1227465 4.4020414 4.3452 4.153065 4.2469163 4.2521667 4.0750713 4.0298862 4.0876527
1368627_at 13.039866 12.873378 13.0704365 12.921097 12.858303 13.084932 13.002406 13.022683 12.951605 12.875476 12.925773 12.909841
1368628_at 3.9117374 3.7305205 3.7971952 3.707551 3.87667 3.3942084 3.961907 3.975668 4.055792 3.6584334 3.6897948 3.700311
1368629_at 4.6851892 4.7115207 4.67513 4.5426965 4.561264 4.2912807 4.7279267 4.454933 4.3739123 4.4801493 4.4095316 4.5100317
1368630_at 3.648452 3.3861237 3.6530724 3.524411 3.5878394 3.5773242 3.9077742 3.6921666 3.7328067 3.6157863 3.661815 3.5834787
1368631_at 4.475109 4.4979925 5.0950317 4.5287046 4.4892263 4.318903 4.801453 4.428049 4.3892164 4.415113 4.5641007 4.576848
1368632_at 3.4095073 3.1791987 3.5104988 3.2942283 3.611255 3.2925675 3.3956041 3.1771777 3.3623426 3.3881536 3.3457506 3.2643933
1368633_at 3.261057 3.441168 3.4672556 3.1680384 3.3123147 3.2336342 3.2726636 3.4909794 3.4123564 3.4267797 3.6218765 3.4921823
1368634_at 7.7474265 7.7529426 7.835032 7.7885866 7.967797 7.9461985 7.871728 8.028246 8.08654 7.8065696 7.968457 7.914327
1368635_at 4.012027 4.0515947 4.0887213 4.2536874 4.2254696 4.211959 4.471977 4.098113 4.126375 3.9848921 4.398903 4.2579374
1368636_at 5.636361 5.4991517 4.9285803 5.3850775 5.6201115 5.472492 5.4051657 5.5460124 5.511171 5.402727 5.351025 5.582545
1368637_at 4.427932 4.317222 4.670313 4.369588 4.379657 4.338399 4.4196672 4.3586454 4.4687586 4.523019 4.193269 4.1636534
1368638_at 5.4553113 5.348683 5.3680987 5.3283687 5.6193876 5.4844127 5.380163 5.37082 5.573742 5.298371 5.638604 5.6816664
1368639_at 3.8078148 4.065572 4.027726 3.7826326 3.9735806 3.9542546 4.027455 3.779704 4.013323 4.079237 4.2741995 3.897459
1368640_at 5.275354 5.022212 4.8641167 4.9025326 5.0176544 5.2038198 5.2057724 5.0594087 5.2550497 4.9469213 5.0503144 4.647154
1368641_at 4.312755 4.046982 4.3492875 4.4273024 4.483862 4.552217 4.720142 4.4818344 4.4962234 4.044111 4.5235677 4.767806
1368642_at 9.763244 9.774016 9.900124 9.728424 9.53975 9.568673 9.672406 9.611954 9.740258 9.445053 9.29838 9.3846
1368643_at 4.1749907 4.260352 4.6680994 4.1924276 4.23466 4.127124 4.330182 4.424822 4.0744247 4.3344784 4.2529974 4.197419
1368644_at 4.2801332 4.525141 4.2949305 4.420318 4.2073803 4.150569 4.5190654 4.185447 4.003776 4.1223364 4.224036 4.1551533
1368645_at 6.150674 6.349658 6.3911967 6.141934 6.1375017 6.017322 6.3199034 5.933921 6.115657 6.261143 6.139446 6.385519
1368646_at 8.829017 9.210611 8.357237 9.0663595 9.001572 8.884533 9.101461 8.88735 9.0541525 8.753649 8.809176 8.579014
1368647_at 7.7268233 7.4712763 7.483382 7.4768286 7.239748 7.4975715 7.548657 7.6462817 7.4628506 7.5940795 7.4109125 7.580926
1368648_at 4.6085324 4.5329022 4.500249 4.4390063 4.7307224 4.489853 4.4196672 4.676052 4.4492826 4.450632 4.473296 4.3368025
1368649_at 7.999323 7.8970456 7.727638 7.8702826 7.878123 7.7697215 7.916759 7.963692 7.5581455 8.427406 7.919256 8.004326
1368650_at 7.3765717 7.236233 7.8659487 7.4548397 6.4109993 7.247274 7.7205734 7.531723 7.1298923 7.814767 7.7417207 8.442902
1368651_at 11.201578 11.14952 10.65055 11.325947 11.072603 11.387248 11.343461 11.554244 11.377811 11.046424 11.375932 11.230834
1368652_at 7.1603594 7.00574 7.0300035 6.820328 6.9429684 7.0209136 6.8883934 7.1050572 7.1037374 7.3196406 7.2333584 7.0448895
1368653_a_at 10.882102 10.849006 10.8821945 10.769535 10.7823 10.886839 10.761243 10.727654 10.788166 10.821523 10.926033 10.741279
1368654_at 6.656208 6.8898153 6.8891735 6.986226 6.902015 6.606705 6.7716427 6.7678742 6.6603084 6.752606 6.603051 6.401422
1368655_at 9.3435 9.522385 9.797714 9.5804615 9.567495 9.474958 9.541715 9.564932 9.37123 9.535168 9.261168 9.414658
1368656_at 3.9541838 4.0509157 4.0433917 3.6884143 3.8824794 4.0153723 3.9678042 3.8336883 3.6950762 3.9469557 3.947437 3.80844
1368657_at 3.8146567 3.6663618 3.6998084 3.682846 3.9733765 3.6974547 3.6527157 3.6762416 3.593899 3.6304936 3.7617092 3.585085
1368658_at 5.6509604 5.4119806 4.963685 4.9526067 4.701176 5.0514064 4.8143177 4.8804145 4.8968205 5.3772254 5.043892 4.9524937
1368659_at 10.279744 11.008624 10.691655 11.161471 9.636175 11.098683 9.8362255 10.385791 11.048642 9.472398 10.517647 10.141249
1368660_at 4.7940483 4.8902774 4.8089223 4.799359 4.760812 4.976918 4.8827715 4.8573875 4.7190294 4.768237 4.8652945 4.9011717
1368661_at 6.619496 6.646808 6.7571855 6.38426 6.594898 6.706674 6.5075436 6.641604 6.410556 6.3892093 6.5055737 6.530285
1368662_at 7.2136726 7.21486 7.743468 7.594281 7.1332088 7.250797 7.6529894 7.53117 7.509883 7.1843934 7.6642804 7.898902
1368663_at 3.8935878 3.6258497 3.6364143 3.6773288 3.5373325 3.5929525 3.7929587 3.8950734 3.6065784 3.6157863 3.9462004 3.5740728
1368664_at 5.2467003 5.3762865 5.442315 5.222473 5.4601793 5.643175 5.295535 5.40308 5.3462543 5.539754 5.3371835 5.3251467
1368665_at 8.348231 8.599979 8.5982 8.468136 8.489328 8.611376 8.515133 8.544472 8.388115 8.713694 8.586267 8.5823
1368666_a_at 3.9570873 3.9140072 3.9068317 3.9089801 4.0989027 3.6767073 4.361957 3.9610817 3.910958 4.0002346 3.8138459 3.8501797
1368667_at 5.2231574 5.0658402 5.086841 5.356056 5.170218 5.3255777 5.001156 4.8490915 5.0211573 4.9779935 5.194945 5.2851605
1368668_at 8.791633 8.956412 8.810532 8.75229 9.021332 8.781707 8.8559 8.853635 8.704223 8.979234 8.980729 9.108653
1368669_at 7.6406803 7.4006658 7.6108475 7.4296913 7.26852 7.699055 7.7383704 7.6983266 7.407436 7.1854773 7.1947894 7.517818
1368670_a_at 5.924894 5.4754086 5.2490683 5.6786556 5.7554026 5.4616895 5.528075 5.47356 5.8224154 5.4145846 5.857165 5.6894426
1368671_at 6.347307 6.07771 6.472373 6.171162 6.2028747 6.222751 6.354065 6.162993 6.2737827 6.627529 6.447238 6.760232
1368672_at 4.30004 4.3307734 4.208566 4.262536 4.5999713 4.603361 4.517602 4.365153 4.533028 4.384823 4.2798142 4.511921
1368673_at 4.150611 3.955734 4.0297394 4.315377 4.1049166 4.004951 4.0714355 4.1586037 4.003776 3.8509226 4.065491 4.2561393
1368674_at 11.456813 11.405547 11.395138 11.508073 11.453273 11.52338 11.47023 11.602111 11.445732 11.34508 11.525263 11.453636
1368675_at 7.283585 7.7830763 7.531069 7.6211867 7.5520473 7.580504 7.654505 7.619912 7.5130124 7.5780582 7.5994577 7.9029913
1368676_at 5.065526 5.2829075 5.0620246 5.0488434 5.1493645 5.5473185 5.1731167 5.517024 4.901903 5.4666495 5.0077367 5.319458
1368677_at 4.0875835 3.8831956 4.1463027 4.0490026 4.036403 4.039486 4.0917377 4.188549 3.814004 4.0865517 3.8270993 3.676927
1368678_at 4.363112 4.317906 4.2418776 4.6001487 4.2541676 4.3433075 4.40044 4.246681 4.586213 4.2395 4.2377906 4.353923
1368679_a_at 7.6381416 7.726023 7.711726 7.34129 7.491208 7.462094 7.661355 7.614464 7.2399225 7.515882 7.781821 7.681082
1368680_a_at 4.1247272 4.535856 4.4257708 4.522843 4.363948 4.5036507 4.4984922 4.2019167 4.373517 4.5719185 4.3762727 4.4128838
1368681_at 5.8555784 6.1054077 6.212933 6.0520277 6.177308 6.323943 6.0886235 6.0561194 6.2088356 6.2360945 6.312505 6.028178
1368682_at 4.4249573 4.5085015 4.5814495 4.3469048 4.580614 4.545709 4.4070897 4.397452 4.3427644 4.4449773 4.6819806 4.683258
1368683_at 3.289907 3.2089827 3.2099478 3.4425044 3.4043 3.3771858 3.3437035 3.368998 3.3571718 3.2805371 3.325229 3.173153
1368684_at 5.4779253 5.2412863 5.511778 5.3641524 5.6129055 5.5796385 5.3765354 5.7499113 5.740946 5.292199 5.7826076 5.4292364
1368685_at 4.987976 4.6552334 5.11359 4.748522 4.738085 5.11743 5.0220923 4.8670354 5.2017994 4.7687864 5.16782 4.7934694
1368686_at 13.897407 13.923293 13.955504 13.9613 13.935776 13.870173 13.975133 13.957179 13.923877 13.860466 13.882006 13.866966
1368687_at 6.431444 6.086614 6.0983334 5.970485 6.121746 6.1947517 6.200027 6.2493076 6.27305 6.266863 6.4996066 6.4748855
1368688_at 4.5091515 4.575666 4.581198 4.8024726 4.559817 4.860239 4.417864 4.6817217 4.4138727 4.510451 4.691682 4.492702
1368689_at 4.174336 3.9623113 4.2228703 3.9456637 4.166564 4.0308223 4.0547028 4.0522356 3.8697314 4.1096263 4.1128097 4.0428247
1368690_a_at 4.375358 4.2233477 4.243185 4.0401154 4.2305346 4.215861 4.2864275 4.087844 4.1979246 4.1267233 4.319723 4.163872
1368691_at 5.137265 4.97475 4.6311364 5.001905 4.8752213 4.7182508 4.942225 4.766225 4.6992435 4.6306124 4.841925 4.978085
1368692_a_at 9.113584 9.253218 9.239509 8.962953 9.05774 8.949349 8.908777 8.591935 8.912088 8.511828 8.860529 8.927392
1368693_at 7.3009768 7.0929947 7.0961595 6.9494452 7.130931 7.0505095 6.5375724 6.545282 6.7631254 7.009501 6.4901485 6.906792
1368694_at 4.178484 3.9414935 4.049897 3.8392327 3.8278062 4.1228337 4.0504007 4.039616 4.314295 3.9983194 3.9987695 4.04844
1368695_at 12.216427 12.349772 12.345953 12.373236 12.174784 12.243789 12.247069 12.289863 12.173801 12.083777 12.290335 12.273744
1368696_at 4.667693 4.887983 4.8447323 5.039297 5.0254464 4.949766 5.08453 4.9345565 4.9818964 5.034524 4.672123 4.8193893
1368697_at 3.8742568 3.9168808 3.9390762 3.9525352 3.9864733 3.6457753 3.9612396 4.0305066 3.8645916 3.792296 3.967473 3.9510384
1368698_at 6.6008477 6.855228 6.1508274 6.644891 6.662313 6.211838 5.9928093 6.3969245 5.3378925 6.235964 5.928996 5.7343655
1368699_at 4.1268663 4.2214146 4.1499515 3.9909744 4.362172 4.2461996 4.0445986 4.133193 4.0831766 4.0738335 4.312621 4.1696596
1368700_at 4.971443 4.9813714 5.1784573 4.6728067 4.744465 4.6733513 4.5699267 4.6134744 4.505288 4.626574 4.8320985 4.53031
1368701_at 5.113037 5.1584196 4.812276 4.801961 5.118954 4.891491 5.162106 4.8545237 5.094684 4.925016 5.058213 4.9775944
1368702_at 8.751801 9.091476 9.242405 9.505821 9.0843935 9.174693 9.470841 9.161334 9.629232 9.51436 9.364091 9.576128
1368703_at 7.114747 7.3483214 7.491481 7.4837947 7.5419683 7.451056 7.1911283 7.498986 7.2313976 7.213166 7.309089 7.0437994
1368704_a_at 4.178484 4.290327 4.185899 4.0913906 4.005262 4.520705 4.2281322 4.3093233 4.191837 4.083696 4.5047884 4.3378563
1368705_at 5.2338324 5.224108 5.0219316 5.1563253 5.069079 5.107808 5.1475964 4.92832 5.191248 5.1230364 5.1341643 5.2003355
1368706_at 12.038924 12.143129 12.056007 12.020811 12.028294 11.882181 12.194571 11.884118 12.090348 12.114767 12.033636 11.761925
1368707_at 13.5350485 13.636638 13.574614 13.585042 13.486245 13.42885 13.562063 13.572599 13.562149 13.52765 13.501896 13.552294
1368708_a_at 4.6221433 4.5377164 4.6367154 4.607995 4.6876745 4.589627 4.3821516 4.456253 4.687744 4.610503 4.671911 4.8474817
1368709_at 4.026199 3.7824135 3.8141153 4.0333223 3.743995 3.8743865 3.862358 3.8443103 3.9567072 3.6662824 3.892153 3.6739714
1368710_at 7.1055827 6.939885 6.835457 6.993984 6.696377 6.9083533 6.959293 6.785292 6.83314 6.825332 6.8417053 6.9904895
1368711_at 9.3287945 9.71712 9.75343 9.293998 8.072785 9.335485 9.103527 8.885143 8.784612 8.825151 9.748723 9.45721
1368712_at 7.754751 7.9228168 7.7715993 8.078165 7.7409086 7.8714995 7.916759 7.839471 7.819055 7.765699 7.761202 7.9260483
1368713_at 4.6623707 4.426429 4.608564 4.157113 4.5115447 4.663126 4.661871 4.220123 4.532809 4.5264554 4.312621 4.7342777
1368714_at 3.52039 3.4375029 3.4198415 3.375008 3.549713 3.5005107 3.522268 3.4171398 3.4156237 3.4337533 3.4481041 3.3123507
1368715_s_at 4.3375454 4.082842 4.1084366 3.7831244 4.4892263 4.077447 4.0161314 3.7636302 4.064988 4.131301 4.178629 3.8735766
1368716_at 4.449837 4.4386196 4.3266697 4.1980124 4.34655 4.418558 4.421091 4.249577 4.1646967 4.3949776 4.173975 4.388399
1368717_at 10.287078 10.3510475 10.329262 10.628962 10.137973 10.512511 10.390579 10.561776 10.52725 10.501797 10.424763 10.383387
1368718_at 7.605459 4.901438 8.969582 8.444988 6.0124965 7.2392535 8.640696 10.439604 8.468713 10.709631 9.4110155 10.058516
1368719_at 5.0848184 4.9266586 5.175881 5.4794617 5.237373 5.31774 5.476413 5.491519 5.3430715 5.1513987 5.498828 5.5719366
1368720_at 13.006994 12.881521 12.88337 12.952438 12.940644 13.014229 12.837331 12.8997965 13.155033 12.76273 12.653237 12.678198
1368721_at 5.9417377 5.970726 5.7239733 5.6740193 5.7692647 5.877985 5.71826 5.8322854 5.9786596 5.6534657 5.88425 5.688978
1368722_at 3.900096 3.6312287 3.927938 3.7171855 3.7565248 3.7886837 3.708776 3.8422375 3.8509016 3.6782515 3.6897416 3.6506987
1368723_at 4.6639094 4.537216 4.761674 4.9030004 4.9234467 4.8563886 4.9284086 4.6676226 4.763492 4.805748 5.022123 4.7839727
1368724_a_at 5.878239 5.842363 5.9285674 6.082863 5.5668325 5.896312 6.0402784 6.0119867 5.9268556 5.5707726 5.832887 5.519868
1368725_at 4.8961115 5.323821 5.336853 5.359885 5.020426 4.895297 5.28275 5.6313496 5.0473747 4.920846 4.940837 4.50307
1368726_a_at 6.115369 6.159808 6.3200893 6.4414043 6.3525877 6.521985 6.23715 6.481224 6.1954007 6.380638 6.2289577 6.297987
1368727_at 3.716825 3.6374013 3.6322267 3.876214 3.7152944 3.3659353 3.6981733 3.642595 3.6543937 3.777233 3.5344718 3.7097106
1368728_at 5.522272 5.3173256 5.477533 5.0971274 5.311919 5.5073175 5.3658915 5.38048 5.482915 5.351118 5.153674 5.358002
1368729_a_at 4.4622397 4.448262 4.5278683 4.413589 4.434615 4.5666647 4.354307 4.0640583 4.4061823 4.3395367 4.2267284 4.332778
1368730_a_at 4.38674 4.2709966 4.145082 4.246175 4.544647 4.234419 4.3384857 4.2796316 4.576001 4.47561 4.2353745 4.5182934
1368731_at 13.306251 13.25118 13.044763 13.299158 13.384917 13.438337 13.106257 13.469659 13.516489 13.469227 13.616374 13.502755
1368732_at 6.779387 6.8489733 6.9052663 6.61707 6.740932 6.7053804 6.7955055 6.498628 6.666344 6.543878 6.336174 6.2838
1368733_at 13.168557 13.313131 13.354649 12.662238 13.45392 13.500331 13.23987 12.916673 12.765527 13.335558 13.186687 13.0218525
1368734_at 4.54062 4.444254 4.463665 4.556461 4.614768 4.507309 4.643429 4.6408753 4.7370424 4.6093006 4.683523 4.6402235
1368735_a_at 4.1811523 4.0352335 4.340589 3.9561536 4.389614 4.106302 4.0719934 4.3562365 4.2167835 4.245515 4.17463 4.1721745
1368736_at 3.5296311 3.4110003 3.5735643 4.1027126 3.3663626 3.2349575 4.1767216 3.8013659 3.99064 3.6952457 4.529936 3.9255364
1368737_at 4.949645 5.2234936 5.177249 5.026186 5.203519 5.089155 5.151642 5.1529245 5.1141634 5.189024 5.1660604 4.997622
1368738_at 3.5171862 3.481954 3.5347993 3.4407823 3.5849652 3.69132 3.7223475 3.6461687 3.4790077 3.7942698 3.5228624 3.475046
1368739_s_at 4.618056 4.431398 4.7688093 4.474979 4.638422 4.744752 4.7692595 4.4807367 4.8567624 4.6017613 4.529006 4.805659
1368740_at 4.2440042 4.105274 3.9555495 4.3469048 4.1346827 4.0825925 4.008787 4.036769 4.1873684 4.168723 4.095622 4.1788325
1368741_at 13.369823 13.395019 13.322185 13.345067 13.371775 13.329921 13.381528 13.332965 13.386315 13.306942 13.28272 13.298425
1368742_at 7.2314234 7.067855 7.21059 6.904052 7.0471663 7.022371 6.7960677 6.8791018 6.8899903 6.8470235 6.6492248 6.9524126
1368743_a_at 3.8277085 3.8311317 3.907226 3.6022243 3.9212253 3.8049622 4.0206594 3.9099474 4.056221 3.8876247 4.135556 4.19418
1368744_a_at 4.04725 3.8446562 4.248358 3.991137 4.1174664 3.920215 4.097019 4.364194 3.9987302 4.3589954 4.107559 4.1500216
1368745_at 7.389674 6.3553085 6.6831417 6.8912425 6.897872 6.647577 6.07596 6.3087707 6.594511 5.4096045 6.609173 5.818964
1368746_a_at 5.112438 5.201634 5.4232163 5.2290025 5.437512 5.4789085 5.474522 5.5607214 5.348012 5.2631025 5.3199377 5.522432
1368747_at 5.117011 4.9756193 5.0333557 5.3158245 5.2038817 5.1866164 4.9855156 5.039312 5.348285 4.8550386 5.0935755 4.881511
1368748_at 5.673983 5.9204965 6.3429594 5.7426248 5.8152733 5.7440205 6.085446 5.6801867 5.657832 5.9286685 5.697523 6.1715713
1368749_at 5.9749823 5.888276 6.011473 5.794522 6.0922203 5.798232 5.8784566 5.879313 5.8925543 5.9982896 5.982412 5.6742973
1368750_a_at 4.280938 4.454543 4.471627 4.2953973 4.5320406 4.159948 4.4511566 4.3184958 4.0793304 4.3564324 4.2886915 4.2593703
1368751_at 3.8854973 4.059907 4.195543 4.14789 4.148251 4.1075935 3.916552 3.9796977 3.7847762 4.0654345 3.5919209 4.0134807
1368752_at 4.160754 3.8136387 4.02816 3.855795 3.8680453 4.23761 4.063339 3.7636302 4.1078434 3.8352447 4.359277 3.640956
1368753_at 4.0321403 4.035638 4.1570663 3.8920882 4.149379 4.1187572 3.9293334 4.040944 3.8793638 4.084549 4.0306044 4.33897
1368754_at 6.2063065 6.076722 6.1452312 6.025472 6.2306485 6.4870677 6.1142297 6.269891 6.089126 6.0969 6.146366 5.964694
1368755_at 11.05968 10.893117 11.56794 10.770912 10.888201 10.702661 10.880686 10.927791 10.732749 10.696402 10.572786 10.803643
1368756_at 5.0707016 5.0007253 5.1073375 5.3095417 5.1048613 5.212361 5.2435026 5.2874956 5.1802697 5.241523 4.968213 5.2732635
1368757_at 3.73359 3.6694913 3.61313 3.6067336 3.7868307 3.9724574 3.8333664 3.7032213 3.831781 3.814692 3.8061957 3.7816315
1368758_a_at 4.852713 4.8656907 4.7461863 4.642965 4.817812 4.712479 4.7638445 4.643571 5.0919867 4.793604 4.687926 4.8516655
1368759_at 4.8483233 5.1848936 5.1769953 5.271223 5.2646546 4.993478 5.2142215 5.2779675 5.1977673 5.229432 4.939576 5.1229134
1368760_at 4.1640525 4.1187305 3.778985 4.0623794 4.109024 4.2438536 4.0665526 4.120933 4.0563087 3.9848924 3.9664268 4.0523505
1368761_at 3.686507 3.7861836 3.5551865 3.5692482 3.6093397 3.678704 3.9346251 3.9894998 3.811226 3.5729637 3.6813028 3.8524578
1368762_at 5.4545155 5.6264515 11.032991 9.942669 10.195136 5.2721167 11.136801 9.763466 5.8757286 9.609443 10.157251 9.910349
1368763_at 5.0786815 4.850474 5.064999 4.965453 5.1090484 5.0427637 5.035247 5.014705 4.877908 5.2416162 5.109855 5.0858793
1368764_at 3.5148458 3.2761178 3.4713597 3.293379 3.4096103 3.3302047 3.5196283 3.318352 3.3868074 3.4263337 3.411651 3.4204488
1368765_at 4.8944325 4.6619406 4.4862556 4.6646476 4.4697895 4.7409816 4.911227 4.8141356 5.1044087 4.700367 4.7373953 4.6995206
1368766_at 4.6261606 4.263353 4.476431 4.4816675 4.2940865 4.4246044 4.46851 4.3453174 4.3858585 4.6753497 4.3128834 4.113511
1368767_at 5.2289343 5.2772837 5.0752373 5.4697084 5.2819605 5.3777294 5.0590277 5.123311 5.221018 5.3481684 4.9300003 5.180134
1368768_at 5.7902164 5.521958 5.8951864 5.6822243 5.636649 5.7321773 5.669212 5.989765 5.8641887 6.1570587 5.981189 5.755324
1368769_at 11.264701 11.446397 11.155423 11.385871 11.486838 11.429853 11.380324 11.580114 11.52402 11.66681 11.351006 11.618151
1368770_at 4.12245 4.0673523 4.2722454 4.15487 3.9977248 4.039912 3.9057012 4.248916 3.9946682 3.9756775 4.0190372 3.7806585
1368771_at 4.5970306 4.61836 4.7808657 5.0085917 4.600892 4.387339 4.380515 4.607443 4.618969 4.5658603 4.7063465 4.576523
1368772_at 5.081371 5.092119 5.083029 4.990447 5.3991804 5.1671147 4.972941 5.009833 4.973761 5.065737 5.2090845 5.208117
1368773_at 3.7302125 3.6212888 3.5260935 3.396361 3.7684948 3.5911756 3.6287298 3.6706476 3.7990012 3.7009845 3.7953286 3.8678083
1368774_a_at 5.664923 5.2347856 5.6959605 5.3287163 5.650126 5.687144 5.534876 5.4748163 5.3403993 5.500948 5.4146047 5.412185
1368775_at 4.3135996 4.4386597 5.2065167 5.3178167 5.588411 5.057969 4.7955894 4.3179884 5.105034 4.5500226 4.9311547 5.574776
1368776_at 4.307439 4.483882 4.392077 4.3271112 4.876034 4.5809493 4.3559985 4.70121 4.5386724 4.561871 4.559866 4.4037776
1368777_at 4.381443 4.0906816 4.1528177 4.192389 4.3191957 4.2400556 4.2007585 4.0646057 4.2109857 4.528934 4.102868 4.319824
1368778_at 8.767096 8.582794 8.678043 8.57761 8.484793 9.028655 8.192909 8.149828 7.9811273 6.3944693 7.227598 7.1002035
1368779_a_at 8.072235 8.073399 7.7658 8.32687 7.7100377 8.200397 7.879366 7.9843264 7.604947 7.6183167 7.859552 7.4573336
1368780_at 5.2209854 5.069732 4.9975243 5.0314636 5.3907332 5.028702 5.1301622 5.1276307 5.094818 5.1203203 4.8888645 5.317676
1368781_at 4.8031893 4.5577297 4.7226124 4.4862294 4.7112284 4.754554 4.83459 4.736442 4.7946754 4.5547323 4.532163 4.589306
1368782_at 3.5643036 3.6708958 3.9972563 3.9046247 3.9899685 3.83492 3.7857456 3.6934688 3.7937481 3.8574405 3.8243198 3.8589044
1368783_at 3.9951484 4.2905393 4.2928696 4.217714 4.026572 4.034128 4.173393 4.187768 4.47667 4.0131774 4.326083 4.230323
1368784_at 9.27301 9.255904 9.40168 9.2678585 9.326903 9.355447 9.313139 9.253543 9.390393 9.29988 8.982897 9.067736
1368785_a_at 3.7547572 3.4148448 3.4709027 3.6420882 3.5691566 3.341461 3.337865 3.505623 3.3850553 3.554373 3.3408024 3.1730115
1368786_a_at 4.2203903 4.0768337 4.14227 4.007634 4.349 4.2210226 4.165574 4.2384024 4.3307223 4.2504125 4.251914 4.0851088
1368787_at 5.9686866 5.935146 5.9230676 5.824045 6.0291114 5.9253597 6.024265 6.0641785 5.918464 6.048585 5.946747 6.0841107
1368788_at 4.792456 4.2943745 4.521595 4.613269 4.730934 4.5052433 4.7225266 4.5346193 4.604619 4.693985 4.4786997 4.6856775
1368789_at 5.1820855 5.1027203 4.8937836 5.4053063 4.912639 5.410668 5.7581882 4.780397 4.797404 4.8716917 4.9458065 5.5745893
1368790_at 11.9350605 12.048468 12.071337 12.0473175 11.916811 11.911513 11.954658 11.924387 12.00662 11.916981 11.869305 11.891746
1368791_at 4.921279 5.4698906 5.2041063 5.1123667 5.106826 5.2284307 5.1127157 5.3429794 5.3515787 5.08713 5.2180586 5.3522034
1368792_at 6.404003 6.1986213 6.263749 6.4210973 6.1211386 6.444915 6.130593 6.3411384 6.04899 6.2224126 6.4439325 6.302127
1368793_at 4.5952015 4.5095825 4.661463 4.315833 4.638049 4.445011 4.728027 4.427313 4.6828594 4.8199935 4.5090847 4.6852818
1368794_at 11.076145 11.10912 11.11628 11.1053915 11.067993 11.038058 11.083555 11.318799 11.201134 11.136403 11.273388 11.026642
1368795_at 6.5361433 6.4443088 6.363164 6.2734632 6.221456 6.249653 6.2718077 6.3132596 6.379501 6.195139 6.230631 6.237283
1368796_at 5.66218 5.9864 5.6070175 5.843381 5.6772003 5.751338 5.7268467 6.1771564 5.895085 5.8513284 5.7704296 5.7673073
1368797_at 7.9954486 7.1171613 6.8911123 7.4441547 7.2319794 7.6056814 7.0456963 7.720365 8.071665 7.609115 7.982809 7.867542
1368798_at 3.8274286 3.858 4.018525 3.9045737 3.8802912 3.944801 3.7558548 3.6545408 3.9086862 3.7945259 4.018673 3.9664366
1368799_at 5.5068755 4.931314 5.2392836 4.9802613 5.5864167 5.1735916 5.2775965 4.9714413 5.4525332 5.1688976 5.1268444 5.4840884
1368800_at 4.0212507 3.7309241 3.8476448 3.781757 3.7990654 3.865846 4.007696 3.6084774 3.886672 3.7039385 3.9435542 3.5305438
1368801_at 3.9435594 4.340085 4.1872234 4.2816906 4.15808 4.211959 4.152295 4.115281 4.1491346 4.0021677 4.11063 4.140562
1368802_at 4.518547 4.3738394 4.533711 4.5343237 4.5227757 4.4852858 4.545183 4.3980193 4.627916 4.702215 4.5154834 4.3917346
1368803_at 4.8935347 4.5816116 4.5190935 4.955985 4.7758713 4.8267617 4.732986 4.5375404 4.913988 4.7394705 4.930728 4.862262
1368804_at 4.0882435 4.0321603 4.1955433 4.306567 4.182542 4.4358616 4.0161314 4.49028 4.4781513 4.3830805 4.197975 4.17385
1368805_at 4.534754 4.5290127 4.683469 4.638875 4.640836 4.6464453 4.6187754 4.828909 4.8318787 4.391985 4.8658857 4.4778643
1368806_at 13.587948 13.603496 13.718741 13.677512 13.681134 13.672336 13.679891 13.642441 13.676345 13.678039 13.635416 13.624624
1368807_at 5.494355 5.231844 5.4145775 5.560156 5.5319395 5.3375673 5.4595633 5.24207 5.480313 5.6747437 5.4758635 5.550296
1368808_at 8.606589 8.707296 8.617246 8.571941 8.604047 8.586538 8.561272 8.606402 8.649891 8.468918 8.430986 8.617578
1368809_at 8.9244795 9.093869 9.062102 9.058841 8.964398 8.96737 9.008504 8.8208685 8.893315 8.73725 8.868103 8.798909
1368810_a_at 3.9842706 3.98979 3.7151437 3.9887166 3.7998912 4.26275 4.0165863 3.903331 3.8205414 3.7633317 3.9892414 3.873275
1368811_at 5.5845118 5.522392 5.5628943 5.555983 5.30969 5.13886 5.6213565 5.3218746 5.3442287 5.0292616 5.2366815 5.2909336
1368812_at 4.649555 4.6052904 4.481717 4.5241823 4.6846333 4.602735 4.455805 4.556295 4.8659453 4.543226 4.397225 4.7297735
1368813_at 5.022678 5.4770455 5.4860497 5.9063697 5.506315 5.4017224 5.5450606 5.335677 5.6540265 5.653264 4.9388285 5.2615547
1368814_at 11.425649 11.640821 11.399071 11.4339695 11.407709 11.457003 11.443141 11.473202 11.509166 11.420052 11.39687 11.233303
1368815_at 5.481175 5.3659344 5.38918 5.2267437 5.597244 5.331488 5.1825185 5.149244 5.4840307 5.435358 5.47927 5.231074
1368816_at 4.2279177 3.9505167 3.8300588 3.9141202 4.0495696 3.6304867 4.0161314 3.8105593 3.9399104 3.9045768 3.941012 4.1000376
1368817_at 10.003756 9.804679 10.063072 9.859236 9.894179 9.9428 10.066714 9.862691 9.923785 10.078671 10.058907 10.020475
1368818_at 8.496034 8.420916 8.668206 8.684076 8.538071 8.653745 8.558894 8.653444 8.4652195 8.670407 8.544632 8.630719
1368819_at 10.193534 10.307034 10.291812 10.272176 10.324445 10.222626 10.325991 10.220318 10.333103 10.385126 10.301691 10.267257
1368820_at 7.6246886 7.4400783 7.534412 7.2036104 7.245714 7.241608 7.3252115 6.9260116 7.2592235 7.3345146 7.41376 7.233214
1368821_at 6.2506223 6.275822 6.171868 6.1219816 6.292531 6.3189073 6.3767605 6.390655 5.9737363 5.9319983 6.116833 6.068088
1368822_at 7.210203 7.210333 6.778234 7.016456 7.1671305 6.825626 7.2003703 7.186214 6.8481474 6.923039 6.85723 6.8195677
1368823_at 3.734826 3.5618556 3.6227288 3.4949343 3.6031961 3.6098263 3.3192317 3.5193303 3.500128 3.6179059 3.5514812 3.4527528
1368824_at 10.233136 10.305253 10.155893 10.009859 10.150179 10.07437 10.235076 10.017393 10.051218 10.11008 10.11399 10.016762
1368825_at 3.6599011 3.3879285 3.3159838 3.610224 3.4801087 3.550691 3.648678 3.5308118 3.567571 3.6627815 3.5704062 3.4426296
1368826_at 12.912572 12.816001 13.052097 13.498217 13.435303 12.927234 13.541696 13.043796 13.545457 13.1351185 13.147775 13.079453
1368827_at 6.85826 6.9399686 6.6989994 6.51166 6.8528028 6.586204 6.7935615 6.527927 6.410556 6.3471627 6.50398 6.628725
1368828_at 5.7276106 5.660574 5.547939 5.749892 5.687422 5.7795453 5.665792 5.79295 5.8764076 5.6569495 5.813213 5.603457
1368829_at 7.491317 7.436247 7.377331 7.560455 7.517798 7.172031 7.58178 7.491047 7.2967286 7.4750056 7.150719 7.3550043
1368830_at 5.1816344 5.0384483 4.928316 5.0381355 4.977482 5.089155 4.887 5.2983484 5.076915 4.907502 4.939624 5.17212
1368831_at 9.486704 9.200264 9.137652 9.345095 9.216266 9.416661 9.256801 9.244334 9.241273 9.223557 9.276411 9.396802
1368832_at 7.91682 8.027737 7.9983277 8.143845 8.057539 7.7787514 8.105934 7.972206 7.859841 8.140085 8.136799 7.908978
1368833_at 4.4624805 4.4768176 4.657824 4.9211936 4.5999713 4.637227 4.878067 4.6018744 4.7628427 4.593183 4.554467 4.412493
1368834_at 5.987011 6.215929 6.627531 6.302332 6.21976 6.358987 6.320323 6.0831304 6.038063 5.9163017 6.109407 5.8412757
1368835_at 9.642973 9.498957 10.044928 9.5742035 9.545603 9.736849 9.606403 9.679192 9.673553 9.504717 9.335371 9.587553
1368836_a_at 5.199912 5.2588677 5.3309865 5.1842165 5.642346 5.3535886 5.3010993 5.2985225 5.31103 5.3050156 5.3951516 5.263222
1368837_at 7.260304 7.7785063 7.5829687 7.764755 7.9991236 7.2337794 7.3374476 7.575873 7.7145605 7.431749 7.339355 7.45654
1368838_at 7.422696 7.6846232 7.286227 7.3432097 7.5350347 7.558888 7.7507997 7.5894933 7.2335 7.428697 7.514193 7.306805
1368839_at 7.0452595 7.264096 7.304339 7.401142 7.1453834 7.137059 7.639395 7.317696 7.309884 7.671695 7.5119605 7.7031364
1368840_at 11.871463 12.375704 11.97486 11.860693 12.168891 11.915014 11.645303 12.272223 11.815657 12.135692 11.966087 12.03975
1368841_at 7.0989947 7.1663465 7.0031743 7.0038013 7.023592 7.010963 6.966672 6.853048 7.048049 7.0293236 6.992224 7.061008
1368842_at 7.8855867 7.837603 7.769768 8.1055355 7.6528006 7.413524 7.932249 7.7858925 7.5493703 7.827169 7.690392 7.6790967
1368843_at 9.819218 9.873588 10.049872 9.947088 9.931108 10.091308 9.947236 9.979983 9.970236 9.959147 10.00309 10.173859
1368844_at 8.541185 8.6569395 8.416227 8.492116 8.748984 8.417809 8.732738 8.694102 8.530002 8.676749 8.672006 8.757052
1368845_at 3.7799625 3.8660223 3.9223993 3.7614267 4.047497 3.7260816 3.8233504 3.9088826 3.9981515 3.7880325 3.8976264 3.9930065
1368846_at 4.8467455 4.5491266 4.700695 4.8731155 4.60569 4.7409816 4.860582 4.6986017 4.8000016 4.5915766 4.6458306 4.5660715
1368847_at 9.282018 9.33767 9.33381 9.2456665 9.285873 9.441404 9.205895 9.3715725 9.259287 9.215794 9.341776 9.215849
1368848_at 9.2665615 9.022363 9.012479 9.160694 9.190924 9.251631 9.254287 9.152742 9.261347 9.400175 9.269361 9.389275
1368849_at 8.33362 8.292368 8.127945 8.130627 8.258062 8.104974 8.345536 8.105529 8.178345 8.295008 8.251951 8.341614
1368850_at 5.5873814 5.2246685 5.249859 5.2412887 5.531939 5.664539 5.3496356 5.3292546 5.1503816 5.3573346 5.323385 5.5231266
1368851_at 8.933659 8.920111 8.935521 9.020287 8.832687 8.921875 8.999779 8.836187 8.7589 8.7459955 8.677692 8.556259
1368852_at 10.626152 10.430642 10.574775 10.383371 10.454404 10.473002 10.607495 10.638616 10.400284 10.408919 10.671022 10.721842
1368853_at 3.3680935 3.2183437 3.2439392 3.3470104 3.3420327 3.3999662 3.3258307 3.4068627 3.3138256 3.3362708 3.5589676 3.2640996
1368854_at 3.3724718 3.501062 3.2908952 3.571454 3.3356206 3.520349 3.5326092 3.549411 3.449017 3.602253 3.632013 3.408531
1368855_at 6.353576 6.017483 6.197533 6.119123 6.378215 6.214537 5.9201517 6.275026 6.3602443 6.301159 6.1158447 6.2516594
1368856_at 6.002632 6.3037724 6.2470055 6.4415154 6.5256877 6.3603325 6.3481054 6.1955266 6.0777187 5.8637166 5.9484024 6.227392
1368857_at 3.3521128 3.3391416 3.322628 3.2386446 3.1991577 3.203473 3.2667823 3.2572534 3.1665187 3.252465 3.2577653 3.175864
1368858_at 3.669991 3.5781891 3.5104988 3.4482207 3.6748223 3.5533326 3.5762458 3.7382514 3.8633897 3.4538946 3.9179487 3.8057308
1368859_at 9.0035095 8.964332 8.984966 8.902095 8.839894 8.9597435 8.944063 8.956747 8.942733 8.88335 8.952612 8.919933
1368860_at 4.6033897 4.563282 4.6550674 4.4201784 4.521455 4.490117 4.3187037 4.257353 4.408656 4.481489 4.3870354 4.3729005
1368861_a_at 4.7603073 4.9965014 4.7206097 4.72794 4.5781903 4.6887894 4.427298 4.970645 4.54243 4.8161507 4.614264 4.605629
1368862_at 8.2435665 8.138793 8.141672 8.138077 8.211119 8.247128 8.13168 8.295936 7.953804 8.347857 8.421599 8.402664
1368863_at 9.488011 9.543411 9.526913 9.371457 9.274765 9.480482 9.604126 9.396994 9.45951 9.269304 9.381026 9.278353
1368864_at 3.4243798 3.555736 3.639472 3.4542158 3.6299498 3.5656025 3.4755352 3.6103516 3.540117 3.60643 3.422116 3.458395
1368865_at 3.2754884 3.40884 3.2875082 3.340938 3.279454 3.268958 3.4468746 3.3339264 3.4586496 3.2999547 3.441167 3.4347894
1368866_at 6.4767966 6.6468873 6.4217 6.0256515 6.303066 6.46097 6.43493 6.505681 6.444293 6.397665 6.4227405 6.1783032
1368867_at 7.1564283 6.830413 6.6721163 6.7390842 6.8499312 6.6604958 6.513527 6.670024 6.4595003 6.624684 6.398843 6.5733404
1368868_at 5.4027863 5.2929077 5.338483 5.1194525 5.4460735 5.4399595 5.4852266 5.3828783 5.516302 5.283743 5.39388 5.335841
1368869_at 6.065324 6.2973795 5.838732 6.632136 6.3859477 5.893053 6.1574984 5.870417 6.0340724 6.2957454 6.009069 5.8944616
1368870_at 8.73702 8.629676 7.9022555 7.6469655 7.6777773 7.2592473 8.040229 7.0672693 7.390933 7.896121 7.698294 7.1676035
1368871_at 8.464462 8.724312 8.571262 8.303498 8.322628 8.016916 8.078377 7.934908 7.9159436 7.9402785 8.144586 8.015719
1368872_a_at 4.7979994 5.1841974 5.124371 4.7652497 5.234572 5.242703 4.76481 5.0212936 4.88032 5.26232 5.522305 6.023086
1368873_at 3.9179425 4.0420923 3.9226387 4.118179 4.018862 4.074995 3.9210958 3.975668 3.9784813 4.086112 3.948996 3.8759642
1368874_a_at 6.0118504 5.4277315 5.8942776 5.572362 6.017024 5.7077484 5.625575 5.364347 5.55842 5.6822567 5.785968 6.0442524
1368875_a_at 7.4549346 7.1949506 7.4320736 7.230315 7.435342 7.3877797 7.242949 7.18159 7.2986417 7.279486 7.528692 7.31652
1368876_a_at 5.160755 5.0290585 5.0030117 5.001905 5.2339478 5.2146335 5.167176 5.058845 5.060364 5.170231 5.370229 5.2907414
1368877_at 6.9027452 6.9258943 7.0702777 8.902529 9.235324 8.276826 8.628082 8.903862 10.079382 8.909059 7.1229725 7.4185557
1368878_at 9.601465 9.7541 10.728453 9.730627 10.242317 10.020329 9.898155 9.702484 9.159713 10.083248 10.121113 10.271245
1368879_a_at 4.0941215 3.921274 3.9093697 4.0401425 3.9027386 4.2358785 4.06521 4.1434746 4.1979246 3.878876 4.154519 4.001935
1368880_at 4.56257 4.6045146 4.3214064 4.3475556 4.474708 4.7409816 4.6279755 4.717934 4.4382944 4.455499 4.143193 4.5561905
1368881_at 8.409283 8.602606 8.752802 8.607282 8.639813 8.44852 8.598963 8.942844 8.443998 8.984094 8.933733 8.886243
1368882_at 4.66787 5.4488983 5.98021 4.805585 5.8165903 5.7254558 4.6187267 4.940973 4.5994444 5.400983 6.3089533 5.006712
1368883_at 4.873397 4.9967284 4.6418147 4.851236 4.7674212 4.7942023 4.7125235 4.703779 4.836925 4.8148103 4.908011 4.785322
1368884_at 5.129138 4.971052 4.938112 4.938184 4.9361863 5.040307 4.8464246 4.550486 4.8251743 4.931455 4.817462 4.9548216
1368885_at 5.391531 5.3502636 5.5680532 5.62774 5.169991 5.541937 5.4215913 5.54312 5.22646 5.18116 5.1686063 5.1666064
1368886_at 9.2141285 9.304207 9.06209 9.336105 9.176522 9.314302 9.243057 9.234562 9.394777 9.329037 9.419207 9.267961
1368887_at 3.6931667 3.642872 3.625321 3.7277603 3.5615673 3.652762 3.786237 3.727893 3.7127001 3.750712 3.4873195 3.6120996
1368888_a_at 7.7644954 8.242491 8.679981 8.70524 8.091076 7.560282 8.706753 8.582094 7.667959 8.619767 7.53308 8.293207
1368889_at 7.211476 7.2632504 7.400372 7.183625 6.91217 7.2366734 7.0024457 7.4555097 7.1018524 6.991599 7.073944 7.046547
1368890_at 7.9116173 7.879786 7.6868587 7.975899 7.788646 7.7601504 7.866388 7.942378 7.69716 7.7840543 7.960462 7.9727826
1368891_at 5.843201 5.797066 5.9351516 5.5522947 5.9480195 5.8614316 5.986721 5.839928 6.1040807 5.7825465 5.566864 5.8253818
1368892_at 3.8277087 3.8542085 4.0687003 3.7701726 3.850788 3.9824762 4.0010824 3.7636302 3.807855 4.001047 3.9642684 4.0535398
1368893_at 4.246605 4.359348 4.164216 4.1838236 4.2927036 4.344069 4.242296 4.3143587 4.3904724 4.374304 4.4505606 4.2159367
1368894_at 4.5968866 4.63581 4.5886483 4.610361 4.44724 4.4033117 4.6060996 4.397349 4.8529444 4.750825 4.496761 4.3868284
1368895_at 4.294658 4.006419 4.011743 3.9806907 3.9459362 4.1695433 4.0809937 4.160308 4.149811 4.083996 4.0385437 4.3378563
1368896_at 6.3274565 6.31572 6.564485 6.5098047 6.3591657 6.6267166 6.4693394 6.33528 6.464306 6.961552 6.0583625 6.316727
1368897_at 4.484256 4.5362177 4.8385596 4.4547586 4.468113 4.719206 4.719795 4.5166426 4.470214 5.427883 4.374584 4.6750975
1368898_at 4.813113 4.827007 4.8354006 4.7749825 4.6336017 4.871174 4.583944 4.5832434 4.787648 4.96091 4.577589 4.7571306
1368899_at 7.658601 7.7668753 7.7615633 7.7223854 7.890092 7.5297346 7.4287763 7.589906 7.63733 7.698836 7.6336565 7.6410294
1368900_at 4.7336197 4.5151386 4.8747597 4.43758 4.8181047 4.7174296 4.648157 4.6785 4.6867647 4.5770526 4.7997856 4.68085
1368901_at 4.523713 4.8813376 4.975272 5.001905 5.1602283 4.612562 4.803051 4.6391516 4.795249 4.695163 4.310128 4.559016
1368902_at 5.637417 5.776733 5.692149 5.3409343 5.5542955 5.4009395 5.5633955 5.57377 5.596044 5.8424983 5.9540243 5.6580987
1368903_at 7.783579 7.772317 7.6016064 7.6467724 7.7969537 7.524856 7.737075 7.676255 7.929346 7.796345 7.696309 7.329197
1368904_at 6.2502017 5.981122 5.8036637 5.5852375 5.8918805 5.9342313 6.1182084 5.984614 6.0261955 5.8907905 5.940677 6.132433
1368905_at 7.702054 7.376601 7.767685 7.433173 7.7003765 7.779386 7.3791084 7.79957 7.932588 8.090007 8.173889 8.037495
1368906_at 3.5666962 3.48635 3.469229 3.6460488 3.3459022 3.516201 3.4747071 3.4889288 3.4570827 3.3577297 3.4221253 3.4880285
1368907_at 4.9336095 4.84682 4.824331 5.0981627 4.848538 4.454656 4.744081 4.62986 4.985441 4.693628 4.587573 4.7513347
1368908_at 7.8754077 8.290745 7.897238 8.21659 8.234819 8.223513 8.093571 8.163918 8.2250805 7.8853984 8.000816 7.901393
1368909_a_at 6.8758063 6.8695703 6.8309975 6.6089034 6.668898 6.731136 6.7641006 6.7363033 6.5930142 6.555115 6.6134863 6.5383677
1368910_at 5.8657475 5.695889 5.5150084 5.4523177 5.5297537 5.280775 5.906071 5.7322836 5.5889487 5.7788186 5.7980194 5.729092
1368911_at 6.946027 6.452698 6.4853067 6.197163 6.4536886 6.39109 6.411637 6.342693 6.469776 6.360379 6.355226 6.6045027
1368912_at 4.126867 4.1252007 4.00268 4.0284085 4.1144457 4.0114956 4.292659 4.389616 4.129836 3.7370744 4.1020236 3.948013
1368913_at 3.6881342 3.5851521 3.7749443 3.6953266 3.73423 3.601549 3.7219691 3.613904 3.7254982 3.4481997 3.6916983 3.6247776
1368914_at 4.523794 4.3998365 4.3041043 4.4264874 4.372959 4.675141 4.1814795 4.5641108 4.5019827 4.4649973 4.203937 4.2242084
1368915_at 10.990454 11.082712 11.064446 10.857461 10.939244 10.789758 10.953784 10.84594 10.857567 10.732442 10.742291 10.500534
1368916_at 10.671741 10.851094 10.733023 10.586327 10.8179035 10.5663805 10.719341 10.785584 10.653825 10.559025 10.4408455 10.611234
1368917_at 5.1716647 4.905634 5.1236587 5.1394973 4.9466615 5.191298 4.9850245 5.190497 5.2219934 4.9279976 5.270897 5.0713406
1368918_at 5.305827 5.119088 5.1102467 5.293969 5.11458 5.1847887 5.521364 5.2579193 5.2250953 5.2587233 5.47303 5.2657976
1368919_at 5.2049427 4.651915 4.8676434 4.506561 4.3825603 4.858662 4.772738 4.919075 4.6488304 4.6403637 4.6957097 4.5749197
1368920_at 5.2672286 5.020049 5.0302563 4.80801 5.2143617 5.414859 4.94633 5.2796807 5.1767898 4.956 5.2323995 5.1338387
1368921_a_at 5.6563287 5.504116 5.429201 5.3187966 5.612678 6.0533752 5.6094475 5.7059054 5.6484404 5.6359572 5.9666257 5.739916
1368922_at 4.257104 4.0492153 4.342174 4.399743 4.2758865 4.1423535 4.1081176 4.366582 4.4568524 4.576105 4.075362 4.317917
1368923_at 4.860027 4.6942377 4.5373473 4.5470476 4.622767 4.577998 4.5265303 4.765142 4.5723767 4.8880544 4.5777917 4.726988
1368924_at 10.665786 11.185597 10.818545 11.147499 10.884369 11.056899 11.130822 11.168099 11.104026 11.066222 10.875441 11.119777
1368925_a_at 4.6530833 4.590064 4.992183 4.940572 4.9267645 5.0746064 5.330681 5.09422 4.6993256 5.130053 4.8811126 4.9058766
1368926_at 4.531157 4.455009 4.3389783 4.7304897 4.6279144 4.401459 4.510479 4.584134 4.5093155 4.277363 4.561188 4.497128
1368927_at 6.6534634 6.418131 6.540273 6.5820184 6.588643 6.1478157 6.783237 6.825552 6.454641 6.4599495 6.3731794 6.73756
1368928_at 6.2181854 6.2811193 6.1621265 6.121821 6.0065393 6.1737447 6.2057695 6.1091886 6.2829814 6.1472144 5.938338 6.3053465
1368929_at 7.4495597 7.6186905 7.224727 7.392297 7.629023 7.430425 7.3881736 7.428174 7.246758 7.4586205 7.313365 7.619115
1368930_at 4.1702785 4.122579 4.0581193 3.9909747 4.056277 4.1785884 4.238664 3.8674939 4.076873 4.0325556 4.2868285 4.1378484
1368931_at 7.712445 7.6354833 7.668375 7.8082066 8.034971 7.7527027 7.841883 7.866356 7.7430973 7.9109893 8.14546 7.832564
1368932_at 5.7152386 5.8689795 5.7083006 5.773461 5.990048 5.809829 5.9092383 5.4054575 5.809809 5.8041067 5.714432 5.5646143
1368933_at 7.228393 7.3430076 7.3727403 7.1298804 7.3121614 7.122352 6.838654 6.9942226 7.0251427 7.363591 7.1772895 7.2039165
1368934_at 10.6206 10.900354 11.024959 10.859705 11.280178 11.420086 11.475906 11.32616 11.194183 11.684635 11.413808 11.308906
1368935_at 4.189896 4.004447 4.025738 4.0101256 3.8568354 4.094536 3.7563941 4.2989697 4.0658584 3.965479 4.175638 4.1228027
1368936_at 10.498144 10.818463 10.623822 10.627325 10.749375 10.734706 10.812824 10.658947 10.728288 10.861239 10.85429 10.905936
1368937_at 5.673983 5.7771525 5.7212076 5.6211753 5.9496574 5.696149 5.6492996 5.8760014 5.677551 5.881313 5.692998 5.6910224
1368938_at 5.7680926 5.496726 5.5641937 5.0542393 5.282607 5.228431 5.261405 5.0407567 5.2997103 5.138321 5.270897 5.330105
1368939_a_at 4.6464753 4.458343 4.3584986 4.2588873 4.655852 4.519716 4.374917 4.282054 4.554017 4.546923 4.463389 4.557931
1368940_at 9.839491 9.702526 9.630526 9.876532 10.134402 9.957095 9.961856 9.857024 9.377727 10.201164 10.029953 9.40183
1368941_at 4.383731 4.2614627 4.233516 4.3997765 4.111221 3.8659463 4.316576 4.441345 4.193564 4.3113236 4.129394 4.084786
1368942_at 4.860564 4.7328987 4.8363066 4.818073 4.7647247 4.6151137 4.846313 4.806454 4.84259 4.8329244 4.8341966 4.9970384
1368943_at 13.346506 13.199673 13.144952 13.053959 13.182287 13.261685 13.207608 13.049657 13.246748 13.158138 13.089105 13.0372095
1368944_at 7.114548 7.5440288 7.1810784 7.5107064 7.4702015 7.18291 7.336656 7.416343 7.34414 7.1828456 7.162166 7.543519
1368945_at 5.415079 5.5939727 5.695559 5.925742 5.5071735 5.451802 5.5161777 5.393388 5.3406925 5.5689783 5.6773305 5.50756
1368946_at 5.5617347 5.3582144 5.5353475 5.482598 5.6037893 5.9518414 5.5947876 5.7261467 5.503616 5.718507 5.615194 5.678729
1368947_at 8.867724 9.141564 8.418798 7.783449 7.2520432 7.913258 7.68577 7.1790366 7.4921055 7.9989405 8.931496 7.7310734
1368948_at 6.159561 5.8461895 6.2291403 6.103997 6.3474894 6.072042 6.1411047 6.0349846 6.156768 6.079884 5.6630507 5.941361
1368949_at 4.001035 4.28999 4.290463 4.0628414 4.246809 4.2139025 4.2933197 4.344396 4.1683497 4.138592 4.3606553 4.0320926
1368950_a_at 5.6299047 5.6019363 5.6617365 5.6689234 5.6365566 5.577875 5.8691607 5.749138 5.770173 5.9980206 5.677331 5.8358197
1368951_at 4.4107695 4.198437 4.0978823 4.0401425 4.432942 3.9809618 4.1791964 4.2535734 4.355651 4.1654825 4.237828 4.5160336
1368952_at 4.4756045 4.3515754 4.7084475 4.296211 4.8979807 4.538589 4.478001 4.4694247 4.506987 4.877613 4.207699 4.668906
1368953_at 8.360553 8.291411 8.158682 8.265089 8.552174 8.445482 8.577562 8.431298 8.555104 8.979893 8.9432 9.021977
1368954_at 4.836146 4.9358573 4.598193 4.9250517 4.867798 4.744955 4.712575 4.7440205 4.8196115 4.839035 4.839876 4.667488
1368955_at 7.268647 7.571359 7.274209 7.5461926 7.545657 7.2689514 7.039116 7.417763 7.1542788 7.2767553 7.6073503 7.2611384
1368956_at 5.218882 5.20038 5.12355 5.1316853 5.406248 5.405017 5.2589054 5.221667 5.1806083 5.1993046 5.24615 5.1018276
1368957_at 4.402268 4.3903522 4.2311296 4.14835 4.727784 4.56185 4.7281466 4.588395 4.849127 4.652288 4.4501657 4.300725
1368958_at 3.773313 3.7389958 3.8965573 4.1418886 4.264146 3.79215 3.9077742 3.8546815 4.0577164 3.87944 3.820171 3.9858763
1368959_at 4.5130568 4.463884 4.6192966 4.474094 4.6574764 4.638993 4.576661 4.7814713 4.6981397 4.602503 4.6048307 4.7329874
1368960_at 9.559651 9.718258 9.4258375 9.486987 9.762287 9.51454 9.440992 9.493596 9.500315 9.5364485 9.593314 9.758085
1368961_at 5.7875533 5.717407 5.8776097 5.5594945 5.8797626 5.731072 5.6135044 6.0601697 5.862021 5.7506413 5.8770742 5.513448
1368962_at 5.2694263 4.8302555 5.2965174 5.0540967 5.23166 5.2754407 4.8913946 4.9348383 5.1987605 5.0809965 4.800559 4.641239
1368963_at 6.422155 6.532158 6.5623484 6.3384614 6.4726677 6.6223063 6.495127 6.31118 6.315098 6.115531 6.3643303 6.330154
1368964_at 4.7488284 4.035643 4.5827274 4.5103745 4.1886215 4.2643867 4.338993 4.427313 4.3078313 4.3196697 4.0667553 4.604856
1368965_at 5.3151956 5.3595204 5.085287 5.2978277 5.3440433 4.9052367 5.2870317 5.1208067 5.1340313 5.21122 5.311078 5.2672625
1368966_at 4.228122 3.9572327 3.9331107 3.870592 4.1194487 3.9749465 3.9077742 4.176278 3.8999662 3.9820037 3.9091308 3.9219246
1368967_at 6.6385517 6.876201 6.6225715 6.5100756 6.4984407 6.522632 6.78577 6.7678742 6.2117414 6.550428 7.0233083 7.0033164
1368968_at 4.456888 4.1114955 4.2885513 4.0864124 4.6267657 4.4290385 4.6055536 4.297362 4.4257154 4.193702 4.5078845 4.5257173
1368969_at 4.4327035 4.065449 4.4165654 4.243375 4.2611017 4.438727 4.3096724 4.1694155 4.1728683 4.443363 4.4363375 4.1182375
1368970_at 4.9596505 4.66044 4.501813 4.6537256 4.8524513 4.7939754 4.6883183 5.0316076 4.8841276 4.4566593 4.77528 4.870675
1368971_a_at 5.1291494 5.096948 5.2107706 5.0101366 5.016137 4.6356277 5.0474925 4.5994625 4.7528396 4.7321205 4.902394 5.030025
1368972_at 3.5198107 3.3940618 3.5670722 3.5707734 3.5508208 3.6058156 3.7902765 3.5930312 3.5448985 3.9895823 3.704269 4.050579
1368973_at 7.631247 7.627643 7.7503953 7.822757 7.688021 7.6654396 7.5360794 7.576682 7.975081 7.734904 7.30765 7.5152593
1368974_at 4.4463496 4.3691463 4.404848 4.4332304 4.6174107 4.71551 4.7801533 4.449446 4.6784167 4.395198 4.6141 4.6583858
1368975_at 6.5626063 6.181576 7.3674326 6.7825027 6.756382 6.8285155 6.6066136 6.6334677 6.5692735 6.433098 6.1604824 6.3961744
1368976_at 5.549075 5.184741 5.431427 5.041355 5.274974 5.3238387 5.392307 4.911802 5.3487597 5.048676 5.1209416 4.822024
1368977_a_at 8.1254425 8.122319 7.9682093 8.108088 8.101725 7.929784 8.040272 8.245989 8.272493 8.09454 8.598484 8.170752
1368978_at 5.402931 5.0263486 5.1251836 5.282637 5.254166 5.2733464 5.1077275 5.2432194 5.113688 5.172144 5.275544 5.2060466
1368979_at 5.6755667 6.0102296 5.665009 5.6549554 6.107483 5.832461 5.905216 6.000388 6.023596 6.0995417 5.9161315 6.092433
1368980_at 5.8296156 5.7096796 5.5678735 5.709475 6.2610016 5.758956 5.4519925 5.622974 5.224259 5.801554 5.3733377 5.5217094
1368981_at 3.5266798 3.4024127 3.3677945 3.3911767 3.6232376 3.6948485 3.542273 3.3480687 3.3540394 3.3536353 3.4057899 3.415745
1368982_at 4.6030016 4.5941877 4.7760773 4.33742 4.309374 4.8481445 4.642852 4.7140565 4.7738895 4.651559 4.6281996 4.679369
1368983_at 4.251315 4.6134906 4.215517 3.947874 4.609295 4.46458 4.186318 4.213937 4.378808 4.003868 4.1231213 4.158317
1368984_at 7.4784408 7.9164944 7.830251 7.517999 7.88223 7.6975327 7.6725817 7.6669416 7.586097 7.677137 7.727371 7.793956
1368985_at 4.122267 3.9413052 4.390769 4.159927 3.8824797 4.308629 4.340678 4.1763825 4.2598724 4.2378364 4.54177 4.3564816
1368986_at 4.7648435 4.8435183 4.730754 4.6284127 4.7104588 4.589038 5.052679 4.672139 4.688858 4.8187723 4.710373 4.783724
1368987_at 5.417038 5.280227 5.343276 4.989288 5.2344007 5.5566864 5.3604116 5.144995 5.247556 5.5512786 5.7154346 5.3444147
1368988_at 4.855457 4.8561544 4.7299848 4.8780017 4.6521354 4.9230614 4.763513 4.776432 4.8805366 4.8991737 4.6859946 4.8855762
1368989_at 4.7670054 4.6273475 4.699096 4.732479 4.7206173 4.755994 5.000199 5.0845256 4.577141 4.7690005 4.6279154 4.801844
1368990_at 5.57487 5.6115303 5.5039725 5.568814 5.6949573 5.30401 5.536391 5.487336 5.6158695 5.6172104 5.563514 5.661174
1368991_at 6.352674 6.1178117 6.6428256 6.2814164 6.2654552 6.031343 6.0402784 6.7425647 5.5851617 6.251074 6.3450527 5.9964414
1368992_a_at 10.141203 10.303494 9.950942 10.16127 10.080287 9.9683485 9.731107 9.632337 9.736055 9.917143 9.703061 9.43721
1368993_at 5.324113 4.8416786 5.049799 4.7086797 4.8830833 4.9101057 4.946331 4.9631257 4.929877 4.779086 4.653948 5.279577
1368994_a_at 5.8685555 5.6325307 5.449207 5.9408956 5.6531286 5.5542183 6.073958 5.839928 5.6700935 5.8351293 6.1488357 5.802453
1368995_at 3.6234117 3.4494903 3.390272 3.598982 3.2181077 3.458302 3.416055 3.3412611 3.3702312 3.4094245 3.4057899 3.3612485
1368996_at 4.229499 4.3011055 4.2497935 4.258091 4.273587 4.3923306 4.4172373 4.2645907 4.2322707 4.2532735 4.2773685 4.3457117
1368997_at 4.472842 4.454028 4.587584 4.667238 4.613165 5.031192 4.546736 4.884249 4.2888117 4.5814667 4.4189873 4.418516
1368998_at 3.4554155 3.2407324 3.623979 3.2695549 3.5108852 3.4170651 3.3959439 3.598167 3.2676873 3.3839364 3.2577653 3.301664
1368999_a_at 5.1837816 5.20507 5.019866 5.159157 5.2111998 5.234355 5.1121893 5.229879 5.271931 5.2575655 5.1849494 4.891595
1369000_at 5.5796804 5.0787807 5.3755054 5.2144356 5.6042624 5.4544764 5.2601485 5.278055 5.406105 5.281211 5.2101846 5.4804363
1369001_at 3.8366246 3.8138027 3.4835107 3.7212934 3.9282868 3.574685 3.740527 3.8674939 3.8522243 3.683913 4.0513678 3.893124
1369002_at 4.2576537 4.3067837 4.6503925 4.4452314 4.218463 4.6038446 4.267044 4.2712765 4.2411547 4.0816684 4.1111026 4.458453
1369003_at 5.070628 5.435801 5.5889044 5.482744 5.342137 5.0659595 4.980741 5.2874956 5.4673495 5.380003 5.0870304 5.089913
1369004_at 5.109014 4.9798903 5.2774863 5.2557917 5.346174 5.116826 4.863955 4.9360065 5.2285438 4.99875 5.16632 5.198752
1369005_at 4.587033 4.4948463 4.1454716 4.300224 4.3857036 4.2474833 4.345804 4.647143 4.3688507 4.3298507 4.2969484 4.4433427
1369006_at 3.5148458 3.9665868 4.005714 4.1636267 3.9665408 3.9665556 3.819484 3.8529902 4.082114 3.794384 3.7053254 3.9188437
1369007_at 5.6270466 5.599347 5.556549 5.2363186 5.582878 5.606963 5.34363 5.462612 5.622205 5.507189 5.9149537 5.7290926
1369008_a_at 3.9769757 4.107266 3.9595802 4.270903 4.0794926 4.0885916 4.0900135 4.5346656 4.3039856 4.147515 4.469166 4.432703
1369009_at 3.3871076 3.6524723 3.7409647 3.8498278 3.6950355 3.7322915 3.7274206 3.6007578 3.6376252 3.7942107 3.8198757 3.9803813
1369010_at 5.112981 5.069234 4.998227 4.7634096 5.111599 5.1360073 5.009223 5.004121 5.1502123 4.8226027 5.0418167 5.595112
1369011_at 12.220974 12.43952 12.53817 12.569605 12.380632 12.298283 12.640389 12.446444 12.544983 12.44295 12.219257 12.265094
1369012_at 6.305371 5.9574885 6.271756 6.194233 6.0190387 6.021227 6.156872 6.005311 5.9068017 6.0314713 5.922241 5.7960095
1369013_a_at 10.267021 10.293144 10.232675 10.308348 10.400286 10.24882 10.24224 10.382486 10.272479 10.248238 10.517199 10.3262005
1369014_at 4.6842556 4.78895 4.519348 4.565816 4.211649 4.6190453 4.687333 4.7422 4.8541756 4.295823 4.6125774 4.4798727
1369015_at 4.5887055 4.579299 4.4899607 4.6931286 4.495138 4.618487 4.703253 4.7117777 4.479243 4.452714 4.7891946 4.3966894
1369016_at 5.224184 5.1003933 5.255569 5.2187376 5.04659 5.365671 5.2630496 4.812584 5.3815684 4.9664717 5.3799953 5.4776735
1369017_at 4.2148604 4.487759 4.2360735 4.100419 4.0979915 4.281389 4.1639385 4.016619 4.363235 4.321081 4.4043927 4.1095304
1369018_at 5.6353574 5.449418 4.936714 5.034207 5.435132 5.2379384 5.5967607 5.2312155 5.2971597 5.1469603 5.287825 5.5905185
1369019_at 3.478148 3.4349396 3.4071252 3.6203697 3.5827413 3.5455263 3.7136488 3.6804197 3.5877426 3.6596832 3.780309 3.475655
1369020_at 4.3780985 4.308976 4.38742 4.3472767 4.4056425 4.833644 4.355138 4.3307056 4.5077887 4.6211596 4.5610065 4.425496
1369021_at 5.594335 5.6312394 5.3776817 5.675706 5.6239753 5.6993456 5.5124407 5.6522446 5.676143 5.6944714 5.3116136 5.674553
1369022_at 6.0187206 5.880013 5.949378 5.885121 5.85612 5.9275093 6.099369 5.9490614 5.903833 5.5818157 5.6879263 5.815643
1369023_at 9.834225 9.723637 9.797367 10.052581 10.014529 9.802074 9.840273 9.938446 9.962044 10.175402 10.213269 10.15151
1369024_at 6.913417 6.858578 6.92573 6.8745017 6.7632647 6.9988317 6.909064 7.035236 6.8780236 7.008427 6.803587 7.1359067
1369025_at 4.295368 4.018294 4.2031837 4.351736 4.216255 4.2982693 4.207038 4.1141405 4.3844657 4.2233324 4.3126717 3.9713576
1369026_at 6.0419626 6.3200555 5.977695 6.0164747 6.069462 6.0657196 5.72728 6.0459585 5.9709673 6.06843 6.0393944 6.0734854
1369027_at 4.5978584 4.29892 4.187751 4.194274 4.257156 4.543751 4.397955 4.3260064 4.506509 4.092696 4.368618 4.2262087
1369028_at 5.0299997 4.8593407 5.040546 4.7135143 4.649019 4.834919 4.772249 4.6493974 4.872143 4.878216 5.125055 4.901103
1369029_at 5.963323 5.4663906 6.3788824 5.7812862 5.5115814 5.982711 5.89824 5.6008472 5.929958 5.4349627 5.0909157 5.7885623
1369030_at 4.3416896 4.0087495 3.921924 4.019758 3.9634407 4.469515 4.1795597 3.8401284 3.9770582 3.9424522 4.315007 4.301994
1369031_at 8.383523 8.271371 8.58437 8.104776 8.368061 8.373666 8.564221 8.049451 7.989532 8.16009 8.044445 7.9721375
1369032_at 8.054847 7.7117424 7.6394877 7.902466 7.9796467 7.837645 7.5116305 7.815009 7.846549 7.757982 7.5115643 7.617584
1369033_at 3.6969295 3.6169038 3.3532908 3.7210624 3.573231 3.3812845 3.5237691 3.352299 3.560951 3.461243 3.5853193 3.637075
1369034_at 4.4493775 4.6216297 4.678068 4.592708 4.596493 4.670515 4.6846247 4.58158 4.360677 4.550318 4.626848 4.4953327
1369035_a_at 3.5561643 3.4585907 3.5252411 3.4055128 3.6919491 3.5793056 3.5517764 3.4694972 3.4266999 3.450776 3.7559075 3.4023306
1369036_at 3.8056557 3.6700695 3.7637508 3.6990218 3.959763 3.654479 3.659315 3.8698325 3.8306456 3.7400994 3.7799742 3.6063917
1369037_at 4.5512137 4.5229344 4.84005 4.7154913 4.655796 4.579011 4.668356 4.436434 4.5254197 4.5642967 4.6231804 4.8290997
1369038_at 5.283456 5.5343924 5.3324842 5.28207 5.227416 5.418912 5.301421 5.4550047 5.3545265 5.391654 5.440798 5.209937
1369039_at 7.942462 7.7436023 8.032337 7.744641 8.140609 7.8725286 7.8439717 7.759029 8.016165 7.9840827 7.850835 7.908482
1369040_at 5.6632886 5.623514 5.495315 5.5675583 5.657653 5.672051 5.624492 5.781864 5.458426 5.7989855 5.4674196 5.544937
1369041_at 3.5567808 3.5552626 3.6483154 3.5178401 3.657712 3.5558188 3.5984263 3.5844913 3.47992 3.347942 3.9507155 3.5447977
1369042_at 6.6672564 6.9324956 7.262971 6.9578266 7.2311172 7.109525 6.671229 6.8831277 6.8100433 7.3405447 6.9560323 7.3276925
1369043_at 3.706298 3.373514 3.617103 3.497331 3.396015 3.5273678 3.5158222 3.635493 3.523669 3.5898197 3.7842667 3.7352858
1369044_a_at 7.462079 7.2980547 6.414949 6.4052453 6.894574 6.5273275 6.1267767 6.4505615 5.800663 6.172437 6.125055 6.1178465
1369045_at 6.0377693 6.424822 6.625559 6.455924 6.3860726 6.6393027 6.7166433 6.5268116 6.582838 6.5272093 6.544004 6.479763
1369046_at 3.8033204 3.82904 3.7149103 3.8586822 4.0437584 3.7266562 4.1126957 3.8674939 3.9442852 4.031111 4.115943 3.8371327
1369047_at 3.1475577 3.1935086 3.3988845 3.393545 3.2734518 3.230378 3.1584716 3.0397372 3.118505 3.1738493 3.3542554 3.1277754
1369048_at 4.604844 4.576481 4.4723797 4.6257534 4.6155634 4.623657 4.8077517 4.658337 4.5645046 4.3274565 4.522417 4.5853977
1369049_at 3.9098299 4.1069536 4.0042996 3.8475232 4.0568953 3.9202847 3.9895716 4.0817165 4.052771 3.8769946 3.8805153 3.6994922
1369050_at 8.378268 7.9722333 8.067948 8.240069 8.077427 8.050018 7.955112 8.001695 8.198954 7.5728717 7.7614846 7.4293017
1369051_at 6.894966 7.16065 6.9182 6.873946 7.1431007 6.947301 6.8796353 6.808768 7.149926 7.037727 6.955041 6.976489
1369052_at 5.2451224 5.280752 5.290253 5.3658376 5.680634 5.0749493 5.4933867 5.5387716 5.47431 5.2825956 5.3573446 5.255927
1369053_at 4.2276707 3.9860115 4.17824 4.450096 4.3876743 4.471432 4.5247655 4.374589 4.7023087 4.3662744 4.6419725 4.42189
1369054_at 4.0726223 3.9544535 4.216036 4.1333017 4.1837177 4.3009477 4.153182 4.196975 4.294486 3.8483655 4.4088225 4.191463
1369055_at 3.9000647 3.7158492 3.5930688 3.6114495 4.040649 3.903659 3.4506032 3.840157 3.9128377 3.6596832 3.5266316 3.788987
1369056_at 3.4012122 3.2760618 3.385544 3.43755 3.2296138 3.4389586 3.3017533 3.4895618 3.4710746 3.473519 3.4439223 3.4352396
1369057_at 7.4559646 7.382049 7.442482 7.4161797 7.2908487 7.519947 7.3584695 7.3597174 7.520839 7.304893 7.237971 7.5285892
1369058_at 5.272149 5.530462 5.2129893 5.212212 5.023811 4.903216 5.1025386 5.4631176 5.060664 5.243201 5.513145 5.0364966
1369059_at 7.8135743 8.135262 7.8531847 7.794689 7.6700807 7.852869 7.907252 7.9474454 8.0875435 7.920943 7.928206 8.098923
1369060_a_at 8.099442 7.9880853 8.067005 8.255259 7.9192467 8.11535 7.9527063 7.9529862 8.109531 7.939736 8.022217 7.972172
1369061_at 8.618664 8.252438 8.246596 8.150799 8.626707 8.340235 8.243786 8.101192 8.345139 8.557787 8.639072 8.491478
1369062_at 5.1805363 4.9540052 5.000724 4.808403 5.12173 5.043352 5.2597103 4.989382 5.1646013 5.0210123 4.948057 4.9926195
1369063_at 9.112814 8.868104 9.104398 9.132311 9.105385 8.923692 8.878737 9.138413 9.053911 8.966688 8.9796915 8.707979
1369064_a_at 3.896566 4.0888824 3.8452199 3.7164273 3.89852 3.8049624 4.0289564 3.659525 3.8440106 3.9379542 3.8640068 3.8796375
1369065_a_at 8.692628 8.8184595 8.537754 8.552112 8.669965 8.678758 8.674672 8.577489 8.443842 8.7562895 8.888986 8.807035
1369066_at 5.8719873 5.849799 6.0561137 5.997639 6.0058837 6.116111 5.624324 5.821734 5.985371 5.888396 5.9157205 6.0022807
1369067_at 3.4833658 3.8258522 3.5096595 3.8173108 3.7619886 3.435179 3.5881941 3.6676376 3.5634694 3.715811 3.81634 3.617933
1369068_at 3.9426482 3.9940398 4.2227273 4.0718193 4.8374434 4.0567408 4.056535 3.7691965 3.9555507 4.6005 4.384658 3.7631218
1369069_at 7.5822864 7.712503 7.805578 7.833025 7.769059 7.5498066 7.3361745 7.240868 7.6583304 7.804742 7.4222174 7.8088517
1369070_at 7.903596 7.7707005 7.896702 8.157393 7.949951 8.044773 8.054819 8.176136 8.14982 7.877201 8.089442 7.98345
1369071_at 3.9257116 4.09865 4.0649614 4.033601 3.9160402 4.079324 3.9528399 4.008619 3.97696 3.8615694 4.0184493 3.8654008
1369072_at 7.163839 6.2546244 6.654006 5.7215466 7.7707148 6.087493 5.876243 6.313936 6.1636214 6.918675 5.7006893 6.16345
1369073_at 9.8291855 10.116913 9.994112 10.210594 10.117411 9.469791 9.709033 10.084846 9.967687 10.18702 9.856759 10.058213
1369074_at 12.586132 12.545734 12.5189085 12.583854 12.519454 12.5209675 12.512376 12.315536 12.530152 12.233606 12.328363 12.077828
1369075_a_at 4.91978 4.616128 4.6547155 4.5315924 5.031784 4.6170406 4.7505693 4.8220506 4.599445 4.7449636 4.863332 4.511134
1369076_at 8.67849 8.608298 8.716162 8.756131 8.794727 8.650694 8.754536 8.830207 8.933183 8.843528 8.871858 8.904715
1369077_at 7.1441474 7.233173 7.4650216 7.2621017 7.13526 7.131374 7.310311 7.163303 7.0588474 7.318834 7.204385 7.2241197
1369078_at 7.99094 8.062136 8.098946 7.8930163 8.10156 7.994454 7.990597 8.030683 8.064605 8.085846 8.088837 8.239258
1369079_at 4.723774 4.732992 4.761434 4.6489534 4.543274 4.896181 4.5934844 4.4230328 4.7409625 4.6549826 5.1928368 4.7917004
1369080_at 4.394554 4.576473 4.454133 4.293068 4.330392 4.4463997 4.4013577 4.40141 4.447923 4.2282286 4.1168075 4.4883304
1369081_at 6.9166584 7.545405 7.701397 6.9241896 7.4819098 7.0142684 7.2177486 7.2486677 7.3023634 7.116554 6.9048615 7.0182104
1369082_at 4.822093 4.932504 5.0789847 5.1091604 4.802374 4.889884 5.621317 5.1860514 4.8211474 5.0859904 5.3559666 4.9548216
1369083_at 5.746025 5.4126387 5.681085 5.8092494 5.8043127 5.4591346 5.6569066 5.508823 5.621416 5.70844 5.565845 5.450798
1369084_a_at 6.8908486 6.7052574 6.79864 6.8621063 6.663167 6.772186 6.9033666 6.9417176 6.8485227 6.833188 6.755986 6.876919
1369085_s_at 5.9032393 5.9513607 5.764 6.174982 5.3454533 4.714161 5.8244486 6.0452695 5.87031 5.8450575 4.34928 4.670883
1369086_a_at 5.9460087 5.8002753 5.8294873 5.7253175 5.6417646 5.9986825 5.6131887 5.499481 5.538419 5.6570325 5.398339 5.9157796
1369087_at 5.4884567 5.199691 5.342599 5.283629 5.457424 5.223483 5.1205764 5.3455772 5.321542 5.4376187 4.8389544 5.2118406
1369088_at 7.402844 7.2042513 7.679625 7.5320725 7.4157424 7.575677 7.5102005 7.523596 7.703267 7.380803 7.437475 7.4559417
1369089_at 4.0858617 3.8006425 3.9736733 3.89489 4.2666655 4.006122 4.2055135 4.1437917 4.003776 3.7942107 3.9559171 4.0750685
1369090_at 3.7586775 3.991036 3.770564 4.00517 3.9782555 3.6329622 3.9197044 3.7679036 3.7440012 3.8837628 3.7720404 3.8962855
1369091_at 3.7799625 3.9394004 3.8163054 3.719827 3.6331685 3.9069169 3.613174 3.869449 3.933614 3.8341465 3.7608726 3.7430594
1369092_at 8.406396 8.753356 8.076749 8.581706 8.015858 8.27799 7.881321 8.167402 8.298672 8.100587 8.023316 7.8376775
1369093_at 7.480009 7.4322906 7.138486 7.5567317 7.2918367 7.1135693 7.3666325 7.365387 7.120394 7.4336634 7.4432297 6.9145575
1369094_a_at 5.4254417 5.561464 6.1480007 5.579224 6.0116034 5.565549 5.868437 5.925297 5.9215174 6.0730124 6.050113 5.489862
1369095_at 4.6418133 4.664562 4.7385807 4.450039 4.462208 4.8019342 4.652548 4.1989727 4.615493 4.597514 4.471611 4.470395
1369096_at 4.0882277 4.1165257 4.2458053 3.940353 4.2052083 3.9434528 3.9928143 4.1376657 3.7835326 4.0698576 3.866311 3.9346783
1369097_s_at 6.7009387 6.58023 6.813414 6.904276 6.7843666 6.388737 6.8317466 6.5456223 6.5899816 6.6471844 6.2746363 6.500861
1369098_at 4.1075172 4.000842 3.9193861 4.00261 4.0625234 4.005828 3.8708076 4.0909424 4.3496203 3.7221563 4.0436807 4.0765343
1369099_at 8.078308 8.364163 8.355608 8.189273 8.038869 8.139447 7.958512 7.7522707 7.719035 8.326135 7.8010774 8.370678
1369100_at 3.7216887 3.8633244 3.842075 4.1775656 4.1101875 4.071782 3.8806894 3.8948755 4.0266085 3.9458287 4.177441 4.1666346
1369101_at 8.176434 8.193197 8.212687 8.226063 8.154497 8.291731 8.104273 8.063778 8.304092 8.215485 8.108184 8.052328
1369102_at 3.97847 4.1726913 3.9791598 4.0416026 4.325632 3.9042063 3.8019004 4.076386 3.8107364 3.5787375 3.848528 3.7361498
1369103_at 4.8715014 4.9109745 5.192349 5.3619995 4.799797 4.998008 4.894916 5.017876 4.6981397 5.317226 4.8605933 5.013312
1369104_at 5.5999966 5.765037 5.3352294 6.1560564 5.8066916 5.9896517 5.371213 5.3947096 5.8865204 5.715976 5.544345 5.877436
1369105_a_at 3.551064 3.6420593 4.317976 4.0036416 3.7798855 3.9759119 3.5506744 3.9476519 4.10085 3.7391093 3.3734672 4.0458527
1369106_at 4.7171717 4.323463 4.391938 4.4452195 4.4796515 4.4824653 4.48318 4.577281 4.5230713 4.668166 4.443619 4.901103
1369107_at 3.9790287 3.8726957 3.9789374 3.9070466 3.6514583 3.9138184 3.7700815 4.0251536 3.7898693 3.787976 3.8199265 4.0816493
1369108_at 3.6811163 4.0388975 3.8306262 3.4794466 3.9200191 3.9457939 4.1453743 3.8082833 3.6907823 4.005914 3.869284 3.887912
1369109_at 3.6233563 3.5498295 3.5315661 3.4560611 3.6510684 3.7751474 3.5931818 3.5711036 3.593899 3.5729637 3.552729 3.812011
1369110_x_at 10.447159 9.924265 10.339192 10.204493 9.466251 9.482084 7.675407 9.557106 9.499419 10.157714 9.565758 10.012618
1369111_at 13.945182 14.06452 14.110409 14.012208 13.992245 14.011658 14.101021 13.99783 14.06452 14.075363 14.073164 14.060299
1369112_at 4.36132 4.5760365 4.4943132 4.370792 4.272084 4.4021206 4.2965336 4.212222 4.3135304 4.1776485 4.266387 4.515538
1369113_at 3.2172508 3.197398 3.34165 3.4358683 3.6081593 3.2698047 3.1363292 3.3922093 3.3246202 3.402248 3.4968114 3.4801347
1369114_at 3.069385 3.2677026 3.2439392 3.1090312 3.2839694 3.119238 3.1815653 3.20406 3.0996525 3.0650113 3.1565924 3.0713565
1369115_at 4.511438 4.4878507 4.7367134 4.383639 4.4832516 5.208639 4.6748595 4.707814 4.8125243 4.653444 4.617802 4.5396748
1369116_a_at 5.4853373 5.565857 5.477921 5.396065 5.380546 5.672612 5.7384644 5.5507317 5.6179366 5.637695 5.6093035 5.5653343
1369117_at 3.9427135 4.0597286 4.0125604 4.077436 4.0837917 3.890838 3.7987068 4.3500204 4.0701385 4.2303486 3.7512662 4.035377
1369118_a_at 4.4244976 4.278137 4.33726 4.2174697 4.3218994 4.4087253 4.491268 4.374112 4.294692 4.543856 4.408346 4.4353776
1369119_a_at 4.6494694 4.5771437 4.6880093 4.553091 4.2934303 4.708761 4.476813 4.6194105 4.4353924 4.4535913 4.4158916 4.511134
1369120_a_at 6.8776703 7.2015905 6.8757396 7.0546217 7.299126 7.1799016 7.408351 6.973128 7.183016 7.2280126 7.291683 7.0782647
1369121_at 5.007528 5.0039153 4.7840505 4.801532 4.95609 5.0600376 5.0743127 4.69416 4.8836575 4.9223247 4.9386945 4.720012
1369122_at 7.498619 7.4977355 7.5957093 7.260734 7.5285025 7.2968483 7.6103525 7.4795775 7.3619366 7.3420796 7.5311675 7.585366
1369123_a_at 6.294464 6.0302434 5.855799 5.9528947 5.820845 6.091849 5.95508 6.0869584 5.9295497 6.0515575 5.998101 6.009634
1369124_at 4.1734405 4.100622 4.0604815 4.019829 4.1390305 4.206585 4.1611996 4.278125 4.1979246 4.113207 4.138048 4.470191
1369125_at 3.4493246 3.3251228 3.3805022 3.552657 3.5456393 3.3129363 3.4477944 3.373296 3.5512848 3.2999547 3.32963 3.3323565
1369126_at 3.9200928 4.6988716 3.7648482 4.036601 4.0130005 4.037841 3.7588923 4.2710714 3.9865334 4.3121576 3.7628903 3.8355148
1369127_a_at 6.4550514 6.8869133 6.517009 6.3319683 6.4639845 6.2933097 6.4687815 6.4024777 6.5573244 6.403291 7.0793653 6.399829
1369128_at 4.1192274 4.238653 3.8483205 4.20016 4.284773 4.4100513 4.0336347 3.9883 4.1554337 4.239979 4.3086505 4.1089296
1369129_at 3.92671 4.028327 4.1443825 3.7234285 4.0492415 3.9956942 4.01612 3.710986 4.1158857 3.7847502 4.0222645 3.931135
1369130_at 4.693939 4.729905 5.2658987 4.7684474 4.8393583 4.648885 4.622712 4.301712 4.719198 4.5614643 4.7623186 4.9548216
1369131_at 4.0602503 4.0044565 4.0040045 4.0659375 4.1610727 3.9923007 3.817754 4.3274517 4.0949283 4.1299934 4.359465 4.1292667
1369132_at 5.0187945 4.8431177 4.90582 5.135267 4.927236 5.3345146 4.91998 5.129857 5.168799 4.9153104 4.6803966 4.865325
1369133_a_at 3.7604098 3.4974809 3.7311604 3.7640402 3.8309774 3.8447592 3.7404196 3.795311 3.699404 3.8072124 3.6746955 3.8344526
1369134_x_at 3.974138 3.7337224 3.6045752 3.500192 3.846454 3.4635859 3.6731405 3.712444 3.8081093 3.6232867 3.7011514 3.4880285
1369135_at 5.7322607 6.0494094 5.8974514 6.0017686 5.939543 5.5260777 5.8996806 5.838548 6.015645 5.9060993 5.8129935 6.1487174
1369136_at 4.0985317 3.9525187 3.8015912 4.022539 4.261063 3.9335217 3.8908498 3.8387084 4.220701 3.9772074 4.3971663 4.076129
1369137_at 4.7602005 5.038124 4.8372087 4.860154 4.9758153 4.9908094 4.9619184 5.1187687 5.2182755 5.140547 5.1834974 4.922493
1369138_a_at 4.313089 3.8932571 4.087472 3.92293 4.30017 3.727338 3.9687264 4.1478043 3.9529054 3.8493087 4.0722938 3.9551637
1369139_at 3.6398776 3.7207367 3.7192695 3.6961465 3.6459835 3.707414 3.7178807 3.712444 3.67219 3.6157863 3.8745284 3.8031116
1369140_at 4.0261593 4.233741 4.074892 3.9135969 4.1152477 3.977845 4.1182 3.9289162 4.265355 3.9757087 4.078515 4.024548
1369141_at 3.8508883 3.4003313 3.5657525 3.6065385 3.7072165 3.5947278 3.6517472 3.6358004 3.4644105 3.5071123 3.6047044 3.6520424
1369142_at 3.829264 3.637316 3.7531943 3.8427782 3.7299669 3.820289 3.8544846 3.685953 3.6322582 3.8903751 3.5280216 3.8390465
1369143_at 4.223323 3.829515 4.0109086 3.8441572 4.2613106 4.0588593 3.9443302 4.1805077 4.118885 4.1870503 4.110267 4.2773695
1369144_a_at 3.7793803 3.686596 4.00268 3.7934706 3.9158812 3.7114987 4.014671 3.5580523 3.9690871 3.5729637 3.7713811 3.4827316
1369145_a_at 4.803709 4.569311 4.7291827 4.613236 4.635052 4.768457 4.5728836 4.702749 4.683874 4.6780405 4.540748 4.607797
1369146_a_at 7.031131 6.5825872 7.137717 7.144049 7.1176577 7.1325974 7.1238785 7.744394 6.9525294 7.5273633 7.4799175 7.4635625
1369147_at 4.89301 4.8302555 4.8005443 4.7809925 4.8917146 4.736656 4.458699 4.5381813 4.8882623 4.675836 4.5269594 4.5523386
1369148_at 8.055677 7.736388 8.234419 8.150267 8.019365 7.8511353 8.003605 8.34808 7.8383203 8.066639 7.648583 8.017939
1369149_at 5.0752993 4.729293 4.9938445 4.8855658 4.798761 5.1370707 4.764977 4.8580484 4.970636 4.987602 4.890142 4.8924713
1369150_at 8.186148 8.86433 8.642254 8.750662 8.34082 8.671606 8.838187 8.862864 8.695057 8.981007 9.124366 9.5934305
1369151_at 5.2477856 4.7882624 5.1631794 4.988139 4.82687 5.295426 5.1290827 4.92966 5.1077523 5.0856705 4.8955383 5.2602544
1369152_at 7.1895523 7.4313354 7.1708765 7.2760296 7.2327814 7.2225113 7.2811236 7.3287807 7.3481426 7.230143 7.2472806 7.4667745
1369153_at 3.6049905 3.7089162 3.6867454 3.5276797 3.8309774 3.6290512 3.6263742 3.9779215 3.5102882 3.7099867 3.7912734 3.826173
1369154_at 4.174225 3.8703203 4.05577 3.9514582 3.968422 3.9239984 4.1605854 4.2268534 4.3012314 3.9669626 4.0023775 3.8372397
1369155_at 4.597225 4.4301987 4.634886 4.213506 4.203124 4.479246 4.5676603 4.3811502 4.783156 4.6132975 4.469372 4.22556
1369156_at 6.660961 6.88968 7.000712 6.942053 7.3349266 6.7914352 7.194582 7.0478663 7.1492906 7.1523094 7.2552624 7.117246
1369157_at 8.848846 8.968571 8.82407 8.737852 8.587891 8.850317 8.740221 8.706178 8.811096 8.935942 8.553787 8.787043
1369158_at 4.1626215 4.089324 4.510909 4.0827513 4.334738 4.3582506 4.125388 4.125374 4.0514927 4.2425213 4.2680807 4.209083
1369159_at 5.252991 4.9328237 4.9093137 4.9028864 5.1214924 4.9798784 4.8088794 4.8868484 4.884515 5.069247 4.9400983 4.7361164
1369160_a_at 4.370877 4.812951 4.7320633 4.734584 4.8636446 4.7328734 4.5452604 4.5975313 4.564237 4.4699483 4.512368 4.691123
1369161_at 8.732097 8.861939 9.084345 8.454662 8.825349 8.822052 8.790147 8.470034 8.730766 8.758143 8.807089 9.0784645
1369162_at 3.8693404 3.4999442 3.700878 3.7037032 3.806249 3.8340945 3.8983033 3.8542826 3.7754571 3.8451447 3.8422809 3.7247725
1369163_at 5.044201 4.9667797 5.164077 5.0949965 4.996503 5.2212086 5.333359 5.015338 4.9706883 5.1703243 4.9752283 4.938781
1369164_a_at 4.4222803 4.2345777 4.323898 4.0766287 4.2334204 4.1487036 4.1944942 4.3972054 4.151848 4.3782516 4.5497465 4.4873357
1369165_at 4.2217627 3.8900502 3.993734 4.309196 4.0639467 4.140402 3.9860072 3.9756675 4.2735205 4.1793814 4.1381807 4.1133404
1369166_at 4.267042 3.9248521 4.049897 3.9770653 3.8167703 4.103619 3.7849762 4.1554503 4.431609 3.642907 4.109033 4.2031035
1369167_at 5.710107 5.431135 5.511524 5.366667 5.316887 5.3221188 5.1813774 5.3770466 5.8253055 5.1796303 5.475173 5.36582
1369168_a_at 5.0848265 5.5005236 5.031427 5.3747673 5.6199803 5.2059093 5.4486685 5.0086994 5.4376245 5.3012757 5.175701 5.6591787
1369169_at 9.485373 9.422678 9.594788 9.61275 9.389235 9.395156 9.467966 9.107459 9.43145 9.064249 9.277001 9.096342
1369170_at 4.0780325 3.8121846 3.9455328 3.9301734 4.0712852 4.0634813 3.9302833 3.9257267 4.0191565 3.9256136 4.0618277 3.9407263
1369171_at 11.35488 11.288535 11.457593 10.480457 11.289142 11.426027 11.460473 11.370394 11.407786 11.327512 11.302609 11.361584
1369172_at 4.06452 4.284558 4.102073 4.290867 4.0598974 4.1353087 3.988091 4.2357664 4.442938 4.4140134 3.972245 4.0896826
1369173_at 5.4672856 5.27233 5.493246 5.381089 5.4043517 5.1780477 5.323387 5.3349905 5.357186 5.5139947 5.1438565 5.3746467
1369174_at 7.244598 7.6422405 7.3673854 7.5995955 7.4504437 7.2846856 7.3214116 7.2416124 7.5138383 7.364323 7.20987 7.3594885
1369175_a_at 3.6557152 3.5789888 3.731147 3.5232599 3.7882822 3.6078963 3.8368685 3.7322288 3.7527475 3.623582 3.7380028 3.5192115
1369176_at 6.128993 6.2477245 5.995984 6.0150204 6.0829725 6.254352 6.5496674 6.307672 6.344766 6.269513 6.392318 6.2007504
1369177_at 7.1830034 7.405975 7.340532 7.2096963 7.4539 7.4865823 7.1766577 7.3630376 7.2431073 7.48494 7.077209 7.3561068
1369178_a_at 4.26248 4.1392603 4.3528767 4.0102983 4.0727615 4.380445 4.2100725 4.2284646 4.2811284 3.9631305 4.238513 4.325279
1369179_a_at 5.815236 6.780497 6.1715417 6.764597 5.7641625 5.715945 5.785507 6.7086725 5.719421 5.919539 5.991675 5.6886783
1369180_at 4.95307 4.847064 4.6821632 4.7975206 5.087875 4.8734035 4.7656035 4.7140565 5.1577396 4.8027496 5.1278076 4.9674296
1369181_at 6.6724186 6.1021476 6.601257 6.0574946 6.076062 6.34499 5.9076967 6.041972 5.873797 6.291282 6.020994 6.1062956
1369182_at 3.7994328 3.975157 3.7908165 4.0703664 3.937352 3.856351 4.128886 4.1443806 3.8579962 3.9889445 3.820252 4.1578426
1369183_at 4.847728 4.982953 4.9260216 4.644126 4.6501927 4.964904 4.8296967 4.9465647 5.104459 4.906583 4.651618 4.8544245
1369184_at 4.1902466 3.9290347 3.8781579 4.0071487 3.993572 4.065393 4.0400286 3.925871 4.0527706 4.277363 3.7204769 3.9093845
1369185_a_at 5.092436 4.964441 5.019214 5.2273517 5.144585 4.914074 4.9075594 5.077995 5.067177 4.809622 5.113283 5.114158
1369186_at 7.326908 7.5317216 7.4333105 7.3175135 7.2168837 7.2861924 7.2926183 6.983024 7.190099 7.117138 7.114497 7.1353683
1369187_a_at 6.9820466 7.0305862 7.3705573 7.24605 6.8612185 7.104762 7.594304 7.352707 7.7796316 7.207376 7.0259404 6.9620123
1369188_at 4.280938 3.855891 3.9335074 3.9098244 4.228492 4.232161 4.2508507 4.0600767 4.1362934 4.0084686 4.3477783 4.1940756
1369189_at 5.4579797 5.3000894 5.2194824 5.271223 5.1965437 5.3828406 5.3014216 5.1306224 5.6122546 4.992929 5.2385063 5.2933574
1369190_at 5.3900733 5.483011 5.5565476 5.350102 5.139718 5.2077584 5.192419 5.278413 5.248524 5.2575655 5.212525 5.303203
1369191_at 3.5448847 3.677367 3.5513372 3.2012186 3.3944216 3.5376449 3.5941322 3.4963186 3.7475574 3.554321 3.692963 3.4293392
1369192_at 4.8387012 4.7965164 4.803717 4.476103 4.5442004 4.9026427 5.0582166 4.563258 4.4774027 4.730702 4.7480545 4.6351423
1369193_at 5.7249126 5.4608994 5.821601 5.705639 5.605753 5.421916 5.571765 5.717187 5.3965435 5.723434 5.394992 5.253571
1369194_a_at 3.7926378 3.7167113 3.870705 3.8972235 3.7268395 3.7550926 3.8524947 3.9290507 3.7731738 3.7039385 3.9225166 3.8136678
1369195_at 6.184674 5.9963984 6.969112 6.079531 5.389469 5.9865484 7.170107 5.795553 6.5381703 5.8921022 6.4778495 5.7933803
1369196_at 5.522532 5.2155704 5.247472 5.2916 5.2722063 5.156233 5.34801 5.6771145 5.41611 5.273497 5.3930626 5.673628
1369197_at 6.010904 6.0628223 6.042518 5.9154754 5.7239122 5.963422 5.9682965 6.068872 5.981264 5.982951 5.8674297 6.033829
1369198_at 5.213191 5.1910467 5.154168 5.048843 5.2769065 5.25453 5.1049685 5.23454 5.257407 5.1469793 5.13844 5.089914
1369199_at 4.791329 4.7028623 5.036435 4.7586904 5.141097 4.6944113 4.781309 4.676502 4.9993534 4.8541546 4.7326517 4.774227
1369200_at 9.959533 10.024599 9.411381 9.56682 9.462057 9.616475 9.585334 9.42949 9.711489 9.297633 9.610167 9.1942215
1369201_at 5.4603243 5.2047377 5.284627 5.24257 5.3549376 5.2953644 5.445431 5.249473 5.117832 5.309661 5.26155 5.0951643
1369202_at 3.3138213 3.4370823 3.2707055 3.3794851 3.40921 3.4091852 3.4922993 3.5900326 7.5080147 3.277531 3.2872334 3.3542976
1369203_at 3.8727274 4.125842 3.9191988 3.7494416 3.7012155 3.7312644 3.81441 3.6620083 3.609249 4.0455217 3.8683825 3.6266959
1369204_at 7.285275 7.1299744 7.679841 7.188409 7.211281 7.317253 7.5275397 6.7887807 7.041233 7.053027 6.8914595 6.9987674
1369205_at 5.117036 5.053861 4.794639 4.896246 5.3167987 5.0595613 5.186366 5.3668327 5.250953 4.9954424 5.047431 4.998726
1369206_at 12.60992 12.576391 12.510388 12.493292 12.395787 12.533127 12.438392 12.443258 12.64449 12.508354 12.472447 12.393156
1369207_at 4.775803 4.9127827 4.945465 4.450096 4.2002306 4.396792 4.657404 4.2626867 4.538049 4.627001 4.4703608 4.5243893
1369208_at 6.458567 6.347675 6.602752 6.1090837 5.783941 5.482499 5.807926 5.7703485 5.7488523 5.3450017 5.870459 5.8260727
1369209_at 6.496264 6.597941 6.5685644 6.48946 6.6571155 6.6770353 6.745704 6.3389964 6.453265 6.6078553 6.4783235 6.6701894
1369210_at 3.3523884 3.3411272 3.277427 3.1720748 3.3993423 3.3230772 3.2252638 3.1439435 3.2112954 3.2062573 3.5606513 3.1654944
1369211_at 6.180597 6.056685 6.0158286 5.845631 6.1878796 6.1995583 6.1059346 6.1354094 6.128321 6.145077 6.178199 5.9673357
1369212_s_at 6.9592104 6.9992785 7.7407236 6.7927656 6.8901057 7.138163 6.3201427 7.2185225 7.5252934 7.356756 6.362829 6.416293
1369213_at 4.381769 4.5872517 4.3817525 4.590521 4.521761 4.267596 4.6462784 4.470729 4.750525 4.796894 4.679177 4.302474
1369214_a_at 5.7549596 5.7829275 5.677657 5.6289535 5.912949 5.7209826 5.8589964 5.659158 5.6614575 5.5419855 5.5703025 5.7820816
1369215_a_at 10.645085 10.51305 10.15984 10.455321 10.27767 10.305912 10.39888 10.36729 10.291092 10.129186 10.297996 9.913018
1369216_a_at 5.4779334 5.3573437 5.8289986 5.5914736 5.6368694 5.6773543 5.403247 5.624173 5.219539 5.2691936 5.5495386 5.442382
1369217_at 4.0235114 4.124033 4.2117176 4.1332674 4.092762 4.1647577 4.0719934 4.1508093 4.4780684 4.1832743 3.9832275 4.010118
1369218_at 7.457946 7.9012814 7.6572804 7.638822 8.076619 7.9212704 7.966517 7.931393 7.673442 8.107948 8.099865 8.081636
1369219_at 6.154878 5.7704625 6.16945 5.8481793 5.810132 6.028251 5.969054 5.972638 6.053391 5.7488737 6.1930256 6.000984
1369220_at 7.3162093 7.535503 7.4967012 7.180513 7.573154 7.284975 7.5818925 7.402463 7.324451 7.644188 7.7802563 7.7136164
1369221_at 5.6864634 5.7979617 6.00274 6.030831 6.040711 5.961557 7.2807026 6.471246 6.1990705 6.5464435 6.1397257 6.3909316
1369222_at 5.458782 5.445302 5.1839166 4.715713 5.115137 5.2969484 5.3811684 5.502795 5.3374677 5.0383463 5.3496485 5.097513
1369223_at 6.4594083 6.366368 6.37571 6.446384 6.4145412 6.598106 6.5336375 6.54898 6.5132494 6.6289706 6.441499 6.5056567
1369224_at 10.750823 7.2269964 8.415336 9.976427 10.478148 8.18216 10.702234 9.114196 10.812595 9.646677 10.327109 10.71267
1369225_at 12.303783 12.277643 12.076459 12.202364 12.142483 11.895682 11.967243 11.735612 12.196925 12.110778 12.106963 12.39802
1369226_at 8.511246 8.653551 8.494041 8.744495 8.31328 8.372402 8.405842 7.8485327 8.566547 8.12084 8.236801 8.520489
1369227_at 5.913908 6.361692 5.9790134 6.250211 6.152323 6.4604497 5.9807787 6.3057485 5.9975467 6.1216655 6.0575604 6.1885977
1369228_at 5.5407915 5.14064 5.674636 5.328597 5.5735073 5.5257235 5.607067 5.2803907 5.5384183 5.5559535 5.340419 5.3559427
1369229_at 5.3617496 5.5776405 5.4618044 5.553148 5.2992544 5.7391233 5.55792 5.100334 5.6883945 5.7159767 5.850089 5.656499
1369230_at 4.5291724 4.2822075 4.158422 4.1858377 4.502597 4.4111457 4.076197 4.0725207 4.1491346 4.3711977 4.232219 4.288861
1369231_at 4.516384 4.3400183 4.24727 4.136877 4.3059864 4.2119594 4.6138644 4.4156847 4.869663 4.192384 4.4416676 4.501772
1369232_at 4.518117 4.393106 4.5584383 4.3050656 4.502728 4.559249 4.4535236 4.432612 4.271021 4.6257725 4.4929595 4.447902
1369233_at 3.8263047 3.7263093 3.5575771 3.6625133 3.7199483 3.5652933 3.709079 3.7131124 3.6538832 3.787198 3.5850737 3.7850285
1369234_at 7.8971343 8.16271 7.982398 7.8745103 8.138547 7.9269295 8.0455265 7.7980175 7.807536 7.9280543 7.825282 7.7315273
1369235_at 4.681699 4.6934357 5.0722795 4.5625463 4.3758774 4.809433 4.7259374 4.7581263 4.6248302 4.686153 4.6311007 4.8462787
1369236_at 5.2443075 5.154236 5.316301 5.1896005 5.535849 5.125679 5.1758566 5.320089 5.4004807 5.4166656 5.312873 5.29986
1369237_at 5.2805343 4.9877 4.972873 5.0780196 5.3292127 5.0424395 4.8041353 5.2497544 4.869612 5.0294385 4.97004 4.8767366
1369238_at 10.032129 10.49501 9.749662 10.080718 10.060942 9.860194 9.947236 9.895721 9.829455 10.129411 9.805995 9.541332
1369239_at 4.0792227 3.9370768 3.807129 3.7746177 3.975282 3.9722176 3.8177335 3.7235868 3.762656 3.848621 3.9872103 3.9784176
1369240_a_at 5.7702556 5.747693 5.570992 5.3906827 5.668465 5.5940886 5.6439457 5.4793053 5.5866985 5.4431114 5.3973002 5.5043573
1369241_at 5.2029967 5.2995176 5.26827 5.0813527 5.022822 5.14808 5.295999 5.408002 5.1751914 5.1196303 5.3475122 5.265761
1369242_at 3.3895602 3.4870448 3.4481366 3.164054 3.5520272 3.6148074 3.5684125 3.553432 3.424643 3.2834737 3.5273635 3.4307024
1369243_at 4.0261593 4.0542974 3.8080437 3.9175305 3.776744 4.035746 4.2872505 4.115958 4.05481 4.0158453 4.3797107 4.28014
1369244_at 7.07061 6.863471 7.02843 6.9430733 7.191787 6.8273954 6.7483506 6.933453 6.826584 6.9476905 7.0632434 6.690013
1369245_at 3.9635236 4.0359044 4.2082915 4.0684156 4.2039614 4.285882 4.0832653 3.9197288 4.0875587 4.162634 4.0426817 4.151789
1369246_a_at 3.7992966 3.6279142 3.5739431 3.681219 3.538923 3.8310425 3.6150072 3.7607543 3.77835 3.8157575 3.6284683 3.6789718
1369247_at 5.7984633 6.4111643 6.1179643 6.444469 6.378038 5.9083347 6.1011457 6.5398946 5.9516845 6.22088 6.3823624 5.975008
1369248_a_at 8.727614 8.844534 8.434564 8.465745 8.641841 8.850914 8.477053 8.487171 8.465672 7.9120235 8.58661 8.443965
1369249_at 8.120248 8.448848 8.256212 8.188767 8.527847 8.666266 8.425121 8.268815 8.2845125 8.425638 8.636657 8.330779
1369250_at 5.050951 4.829691 4.9644995 5.0063124 5.1768675 4.8499293 4.958777 4.8857274 5.02923 4.707284 4.7891946 5.1595254
1369251_a_at 5.2352147 5.43864 5.467579 5.3479624 4.9073114 5.3382034 5.506428 5.223068 5.3909435 5.4329243 5.4559 5.1723776
1369252_a_at 5.1870923 5.2232976 5.122827 4.899864 5.0390368 5.1827054 5.3026285 4.7140565 5.59676 5.198383 5.39328 5.0500894
1369253_at 3.9390042 3.8513474 3.9012418 3.8847327 3.8961778 3.707414 3.78832 3.962741 3.7789745 3.7457294 3.6608095 4.278219
1369254_a_at 3.73359 3.9596686 3.7169003 3.7804756 3.9228935 3.8262067 3.8052108 3.8634627 3.8629327 3.663508 3.9152603 3.7933805
1369255_at 6.4708185 6.9541664 6.7246 6.7659197 6.350229 6.3534727 6.444326 6.4626503 6.5584464 6.360029 6.5450206 6.7496953
1369256_at 5.728379 5.977998 5.74503 5.5543923 6.16502 5.7513375 5.867757 5.8305254 5.7681184 5.7340064 5.3999276 5.990215
1369257_at 4.8924694 4.6040974 4.746523 4.5206265 4.7302256 4.8311024 4.8209934 4.61751 4.5520444 4.7792897 4.541751 4.590472
1369258_at 3.342788 3.165451 3.2439392 3.1813245 3.08428 3.1760721 3.2753732 3.26622 3.3180835 3.053422 3.2595093 3.237215
1369259_at 6.413573 7.287369 6.6359367 6.8180504 6.446644 6.5633545 6.6410837 6.700359 6.7228227 7.401198 6.6920156 6.394846
1369260_a_at 4.3189945 4.1018414 4.223185 4.0715995 4.2008333 4.0084023 4.15397 4.2823524 4.148798 4.0729623 4.1224575 4.099701
1369261_at 5.0004597 5.0792503 5.2004037 5.03171 4.9712205 5.1666746 5.048703 5.2054644 5.1401777 4.950765 4.9521976 5.104078
1369262_at 6.861143 6.97574 7.2951174 7.177904 7.0626965 7.0433993 6.9673758 7.038474 6.8762026 6.790219 7.0438743 7.1170816
1369263_at 3.1599357 3.3767462 3.3225212 3.4760573 3.2300653 3.4498637 3.4638858 3.3854434 3.4165494 3.2448695 3.4973934 3.5997536
1369264_at 5.0560045 5.004192 4.9070444 4.917503 5.170218 4.880332 4.99559 5.0752754 4.9478416 5.157811 5.0170326 5.0084333
1369265_at 6.703566 7.125717 6.6100664 6.879102 6.994862 6.814563 6.862342 6.6838627 6.7270093 6.9475865 6.797463 6.587852
1369266_at 5.3840585 6.43217 6.054352 5.8356233 5.6517015 5.9395514 5.361442 6.161124 6.0981207 5.4242325 5.955897 5.87575
1369267_at 4.0364556 3.8965104 3.8557947 3.8446414 3.9899685 4.1620226 3.8881187 3.9025435 3.8618994 3.9586165 3.8675375 3.873064
1369268_at 4.287197 4.5351434 4.5405955 4.3419576 4.1550527 3.9304543 4.383048 4.072874 4.1514206 3.9685018 4.3541765 4.192479
1369269_at 9.303093 9.418785 9.505177 9.15462 9.145065 9.276827 9.299202 9.26441 9.3889 9.386073 9.292498 9.302738
1369270_at 8.754558 8.7739315 8.765319 8.914121 8.934669 8.938328 8.854862 8.865742 8.880489 8.802832 8.730946 8.876779
1369271_at 3.9765186 4.1368966 4.0420127 4.143351 4.0728173 3.9253736 3.9983754 3.8794425 4.170673 4.268313 4.0961967 4.2192965
1369272_at 5.8093386 5.7603226 6.219009 5.3582034 5.761239 5.7080436 5.5264025 5.4355645 5.2934546 4.95296 5.108238 5.235058
1369273_a_at 4.4056005 4.1780915 4.175405 4.2272453 4.2774844 4.178561 3.9596982 4.429002 4.1153345 4.2480707 4.4976563 4.305503
1369274_a_at 4.2296424 4.3331575 4.429211 4.460302 4.420009 4.4234066 4.266273 4.341383 4.331945 4.3542433 4.1781263 4.481841
1369275_s_at 12.5791025 12.652365 12.721501 12.732243 12.640505 12.797305 12.783248 12.837572 12.808994 12.665894 12.670917 12.691039
1369276_at 4.969365 4.9836297 4.823744 4.778859 4.871168 5.030339 4.8408422 4.689936 5.0863895 4.79834 4.9491396 4.8743186
1369277_at 5.680214 5.834405 5.9196367 5.9088287 5.6121564 5.66979 5.904666 5.9187884 5.9646044 5.717578 5.674959 5.5950828
1369278_at 8.364354 8.269985 8.135249 8.391021 8.346769 8.624322 8.369066 8.423354 8.527195 8.491777 8.713276 8.783975
1369279_at 5.44552 5.483011 5.8032303 5.3148665 5.5455704 5.785811 5.5062294 5.558112 5.645831 5.558109 5.7056346 5.597492
1369280_at 3.8803544 4.019008 4.20608 4.243375 4.1262226 3.9551902 4.1711392 4.4242134 4.2459097 4.1376777 4.3544636 4.1748214
1369281_at 3.4989684 3.5595696 3.5898397 3.5795922 3.6643064 3.4974382 3.427535 3.3699625 3.5956764 3.5301168 3.4241643 3.4426296
1369282_at 3.3693354 3.3255515 3.2451358 3.498414 3.5685267 3.4323936 3.3770473 3.3254228 3.385172 3.4049356 3.447665 3.365949
1369283_at 3.7594898 3.5935206 3.6592848 3.582153 3.5919137 3.5656025 3.698674 3.7556584 3.8161495 3.7558167 3.710874 3.8996816
1369284_at 5.1380196 5.374811 5.2882624 4.9122686 4.8981075 5.031866 5.279398 5.1859264 5.187535 5.185392 5.1444893 5.398877
1369285_at 6.264004 6.293681 6.131969 6.0017686 6.1818023 5.719278 5.6139555 6.077972 5.6380267 6.329956 6.4402356 6.2586875
1369286_at 12.500491 12.649654 12.485472 12.511791 12.394258 12.361941 12.518447 12.466064 12.468264 12.453965 12.384337 12.525799
1369287_at 4.4203067 4.752878 4.7606707 4.652737 4.567748 4.71264 4.361957 4.6111493 4.655619 4.54415 4.5235677 4.568574
1369288_at 4.208605 4.3301225 4.0112076 4.2952805 4.369133 4.532216 4.019 4.3652062 4.3448057 4.151063 4.465464 4.3924174
1369289_at 10.040993 10.124996 9.756183 9.996713 10.316741 9.824131 9.80358 9.8970585 9.808254 9.951465 9.70574 9.78567
1369290_at 4.347336 4.7358403 5.26546 4.5663223 4.7741547 5.256563 4.7045646 4.717971 4.7724047 4.277363 4.4534245 4.785946
1369291_at 10.46446 10.3509655 10.501132 10.618144 10.491499 10.42502 10.654412 10.489603 10.406864 10.397681 10.19003 10.318314
1369292_at 4.190427 4.087502 4.584321 4.349331 4.327212 4.284646 4.400757 4.4150834 4.297425 4.277363 4.381504 4.3173027
1369293_at 5.5474463 5.838242 5.558566 5.668175 5.982467 5.6276326 5.4698305 5.739112 6.0649514 5.6822567 5.91831 5.914085
1369294_at 4.540753 4.739494 4.9512334 4.6364384 4.7112284 4.7548194 4.7548733 4.6422653 4.7707872 4.3803616 4.48917 4.5843935
1369295_at 4.3379216 4.7060537 4.14035 4.3546796 4.571803 4.53427 4.6500225 4.575327 4.3241405 4.365836 4.469372 4.578616
1369296_at 12.673674 12.841043 12.776431 13.0259905 12.825084 12.733324 12.635647 12.78134 12.731292 12.813799 12.668452 12.770998
1369297_at 4.2296424 4.007248 3.9343855 4.1454945 4.044234 4.207675 3.9989994 3.9603956 4.2391086 3.9847822 3.9568894 4.1325316
1369298_at 4.1014595 3.8835456 3.9951239 4.0819273 3.8580184 3.9492164 4.383929 4.0134974 4.0958185 3.8963952 4.2488027 3.845272
1369299_at 4.66517 4.599937 4.9087086 4.7526655 4.453826 4.612556 4.4623194 4.437825 4.450102 4.6008816 4.399129 4.6802235
1369300_at 4.075955 4.1427617 4.314699 4.021308 3.989582 4.3419313 3.918011 4.149324 4.10115 4.1368375 3.9915705 4.1683693
1369301_at 4.56141 4.532183 4.195617 4.410892 4.3525186 4.511893 4.246298 4.4355063 4.5237856 4.128688 4.65635 4.6123934
1369302_at 4.8179436 4.621819 4.4997983 4.372526 4.5005245 4.4007874 4.7120423 4.48508 4.299989 4.395052 4.781751 4.64831
1369303_at 3.6453848 3.743856 3.716001 3.7737086 3.6352713 3.6591914 3.682295 3.4724345 3.7240646 3.6283636 3.6921198 3.534744
1369304_at 6.6902657 6.593032 6.6514235 6.826573 6.513911 6.664839 6.4321127 7.01569 6.816557 6.4871335 6.6188045 6.291968
1369305_at 4.9138737 4.6088967 4.7194605 4.665051 4.579125 4.5295825 4.4986567 4.364108 4.530515 4.766102 4.470147 4.511134
1369306_at 4.21886 4.4531507 4.478738 4.3469048 4.2813563 4.460291 4.2129498 4.096597 4.2808504 3.98296 4.2727365 4.1318026
1369307_at 4.5925274 4.8598413 4.8049088 4.7319603 4.745447 4.759149 4.8489637 4.9717493 4.7485304 4.86294 4.7842107 4.7748294
1369308_at 5.3784723 5.2023773 5.416911 5.248783 5.309514 5.230137 5.2158065 5.130432 5.26724 5.425174 5.523192 5.373057
1369309_a_at 4.695585 4.424736 4.6152697 4.5813584 4.6888876 4.833007 4.6831026 4.727731 4.5716844 4.8320303 4.8841925 4.780106
1369310_at 5.485161 5.2982626 5.336548 5.212654 5.282604 5.089155 5.15543 5.2651815 5.3431416 5.2983713 5.4553547 5.3779907
1369311_at 3.925712 3.5645506 3.2701356 3.4608622 3.7299669 3.7364569 3.5913403 3.518502 3.588112 3.6774411 3.6464427 3.5149064
1369312_a_at 8.920458 8.970383 8.8473 8.847151 8.837666 8.836651 8.742736 8.698204 8.722255 8.707717 8.787726 8.6840925
1369313_at 5.012255 4.688759 4.6266036 5.144702 4.712443 4.5637417 4.896607 4.4274187 4.7570343 4.806713 4.606669 4.4869127
1369314_at 4.32351 4.3230543 4.1774 4.4215755 4.153093 4.45973 4.241541 4.198703 4.530614 4.2859015 4.3505063 4.380394
1369315_at 4.2157555 3.9676285 3.913866 3.8896158 3.957922 4.0053787 4.045176 4.1772842 4.0527706 3.848635 4.207699 4.3349953
1369316_s_at 6.3573227 6.5438766 6.488292 6.155158 5.785557 6.5187545 6.2474103 6.4118195 6.2323112 6.4016843 6.2841663 6.536135
1369317_at 3.6907578 3.7767773 3.6508906 3.7202826 3.7016907 3.759015 3.52093 3.7321115 3.8062482 3.727934 4.004356 3.7575788
1369318_at 5.90371 6.299847 6.2179666 6.0981374 6.028136 5.55496 5.851448 6.028849 6.016049 5.725203 5.824362 5.9790525
1369319_at 8.99259 9.111826 9.078797 8.924999 9.102057 8.981109 9.039377 9.026881 9.001087 8.943384 9.050568 8.896212
1369320_at 4.092531 3.9149425 4.0089045 4.062065 4.3728476 4.005828 4.084772 3.9361348 3.988786 3.7791262 4.22316 4.142312
1369321_s_at 3.61082 3.4017591 3.5181372 3.3729777 3.4265661 3.4735339 3.3319068 3.4507573 3.404411 3.3513753 3.352215 3.4076724
1369322_at 5.1230807 5.2192826 5.0589275 5.3070045 5.600449 5.2237735 5.1897793 5.0614777 5.4628296 5.4735312 5.2272468 5.1071916
1369323_at 6.7536354 7.0053205 6.9319835 6.9525137 6.8758435 6.7894754 6.7272596 6.870403 7.0984406 6.8892274 6.81428 6.9957185
1369324_at 3.5686748 3.7779205 3.391125 3.357587 3.6625803 3.276799 3.425555 3.5549757 3.49434 3.4938889 3.4632497 3.5426552
1369325_at 6.8493423 7.2435846 7.086916 7.0549803 6.7531476 6.8770714 6.7267346 6.900268 7.022385 7.3676205 6.767175 7.0965123
1369326_at 4.007164 3.9407682 4.00268 3.89489 4.1903734 3.7914839 4.107314 3.983773 4.1209984 4.0046616 4.026284 3.8010223
1369327_at 4.333222 4.2801647 4.2088685 4.302811 4.537648 4.2601256 4.2475967 4.2058587 4.2637815 4.247194 4.3654895 4.2410097
1369328_at 6.7687516 6.832901 7.369538 7.5044403 7.0111732 7.1111827 7.782415 7.185908 7.287177 7.440324 7.142065 7.337681
1369329_at 5.2681866 5.2070985 5.084233 5.396065 5.333355 5.388935 5.3505554 5.070304 5.3511724 5.4552155 5.435937 5.3894625
1369330_at 5.0488186 5.0153913 4.926352 4.94547 5.2756734 5.0452943 5.041561 5.114981 4.9746194 5.1133513 5.068166 5.3884673
1369331_a_at 5.014007 4.8073196 4.834157 4.683831 4.943061 4.821804 5.1708574 4.6137404 4.705924 4.888401 4.9888644 4.7678113
1369332_a_at 3.9013226 3.6436954 3.5514603 3.7853763 3.7812107 3.7596927 3.7148652 3.8153217 3.759952 3.823537 3.6216733 3.973751
1369333_a_at 3.5733445 3.2456157 3.2257018 3.206977 3.3590949 3.2361546 3.4170444 3.4277923 3.4605253 3.2766507 3.453907 3.2961407
1369334_at 3.8475015 3.66074 3.677709 3.7273061 3.7867825 3.7065105 3.679501 3.7042632 3.6923397 3.631208 4.047615 3.5203848
1369335_at 3.746319 3.1633482 3.4040654 3.7416527 3.6470456 3.5740523 4.1962442 3.8192785 3.8314257 3.6247044 3.5311275 4.2195206
1369336_at 5.182946 5.2436657 5.1954603 5.1263666 5.1298366 4.9409685 5.0890136 5.3487473 5.4725485 5.330287 5.0311193 5.1774883
1369337_at 4.265277 4.344851 4.367673 4.0774117 3.879466 4.212994 4.101896 4.201271 4.156068 4.1790333 3.9994707 4.1097035
1369338_at 5.8871217 5.7536383 5.681388 5.8442216 5.9253745 5.961915 5.7946863 5.806841 5.9116383 5.7613673 5.899677 5.661269
1369339_at 5.5462513 5.4752674 5.652837 5.47605 5.6264577 5.8538427 5.7595987 5.469038 5.7694235 5.4841385 5.6754856 5.439233
1369340_at 4.568943 4.3405976 4.391938 4.274266 4.420082 4.3907404 4.535932 4.5463185 4.3616695 4.313625 4.3052907 4.4275656
1369341_a_at 4.1447754 4.3006735 4.1329107 4.098336 4.211467 4.131482 4.1606116 4.3103733 4.0078726 4.193403 4.2296987 4.2931023
1369342_at 5.5617347 5.182572 5.395127 5.3165536 5.112659 5.089155 5.2517014 5.4259686 5.003357 5.3407593 5.6391654 5.1974316
1369343_at 3.4321182 3.5232472 3.654466 3.284138 3.4865572 3.5136347 3.490822 3.4717326 3.2656324 3.3314161 3.48667 3.7832806
1369344_at 5.228771 5.573368 5.5219398 5.2812333 5.4315476 5.443072 5.886058 5.6140637 5.2395 5.848475 5.380133 5.6049747
1369345_at 4.016059 3.9948943 3.8643503 3.9548266 3.8371844 3.765935 3.7862382 3.8980656 4.0259256 3.955062 3.8129647 4.0866385
1369346_at 3.43354 3.518343 3.4984438 3.28185 3.4323318 3.5716493 3.6418884 3.5659623 3.4638555 3.6350873 3.31197 3.6195323
1369347_s_at 5.7320604 5.6464367 5.946638 5.553521 5.5663624 5.7206864 5.801098 5.7000966 5.7042007 5.741975 5.7244983 5.6509132
1369348_at 4.1171722 4.1392303 3.8200357 4.1952972 4.3386736 4.211959 4.1676307 4.051115 4.1302943 4.273972 4.209109 4.075065
1369349_a_at 3.24241 3.5094755 3.530015 3.4589858 3.4263859 3.6353621 3.6981733 3.4522493 3.4397802 3.5594788 3.5311267 3.5968366
1369350_at 5.424423 5.477873 5.348916 5.444893 5.361057 5.386878 5.385666 5.295576 5.3948116 5.352257 5.41084 5.6799726
1369351_at 4.249809 4.349654 4.045536 4.108257 4.1826982 4.2395635 4.128886 4.002502 4.349781 4.30793 4.327728 4.1881313
1369352_at 6.4778724 6.792514 6.296218 6.3740497 6.8426 6.5146613 6.1103 6.3815165 6.3887887 6.5688567 6.468443 6.5085244
1369353_at 4.3853354 4.3545713 4.1463027 4.3469048 4.4156494 4.52465 4.080532 4.2158623 4.2689104 4.505047 4.363862 4.583155
1369354_at 6.1736283 6.2192063 5.9663057 6.200653 6.159315 6.2242603 6.2990165 6.324902 6.4494905 6.041939 6.372576 6.374871
1369355_at 4.569837 5.121043 4.9755197 4.65895 4.6904373 4.7087393 4.8764243 4.897547 4.8266644 4.581895 4.805106 4.72921
1369356_at 4.0383787 3.896116 3.9608014 4.0046296 4.221674 3.9604561 3.9344444 4.021868 3.988197 3.8479607 3.9531837 3.9986887
1369357_at 4.877096 4.9625955 5.0378957 5.183385 5.047807 5.1185594 4.9884105 5.1308894 5.260645 5.035156 4.903798 5.6258707
1369358_a_at 6.065869 6.0719886 5.896354 6.037841 6.193501 6.190228 6.0379014 5.983877 6.261454 6.028896 6.050154 5.9489746
1369359_at 4.017274 3.9197426 4.1832767 3.7062736 3.5224915 3.9557858 4.045028 3.688116 4.1172223 3.7932441 4.032261 4.0993414
1369360_at 6.431224 5.7819424 6.061674 5.9596577 6.0113096 6.0783176 5.936278 5.9092627 6.0117235 5.9533963 5.9703183 5.946122
1369361_at 3.8262446 3.3277736 3.6911268 3.5404816 3.7309008 3.520749 3.6481276 3.4725308 3.6486115 3.5801728 3.6518776 3.7412276
1369362_at 5.0265336 5.159585 5.0411057 5.2697034 5.064572 5.272065 4.9257774 5.27088 5.042801 5.200424 5.1957397 5.2614045
1369363_at 3.73359 3.3076243 3.6145837 3.89489 3.6834083 3.7341282 3.9253383 3.5065756 3.5477002 3.9836268 3.7273216 3.6694407
1369364_at 3.6299314 3.6576507 3.5497327 3.5663977 3.6320844 3.3975606 3.5190234 3.4211278 3.7032244 3.5782259 3.4282355 3.7645526
1369365_at 4.280938 4.267116 4.5841384 4.5915327 4.6279025 4.0358343 4.0161314 4.290564 4.232082 4.6118813 4.17808 4.3003244
1369366_at 4.897334 4.3896017 4.983634 4.680391 4.7026887 4.6887894 4.587383 4.6408496 4.7046466 4.997954 4.937685 4.6550136
1369367_at 4.2498655 4.422174 4.2916813 4.31275 4.362344 4.311363 4.0719934 4.3143587 4.1491346 4.27836 4.1703076 4.568574
1369368_at 4.425018 4.179864 4.264295 4.4833546 4.343253 4.298766 4.2955046 4.2565165 4.2044964 4.245358 4.398797 4.2199793
1369369_at 4.9022007 5.069643 5.53828 5.167449 5.181482 5.1302795 4.961884 5.0510945 5.1643667 4.623001 4.8585453 4.8547754
1369370_s_at 4.658903 4.6912546 4.4418554 4.425435 4.5879235 4.953159 4.776915 4.7140565 4.7465925 4.6359296 4.725111 4.6198206
1369371_a_at 4.1805305 4.3072276 4.2442145 4.149493 3.9899685 4.128727 4.3267593 4.4553614 4.2299137 4.7240953 4.2342787 4.2328415
1369372_at 4.8671 4.879472 4.6442475 4.7086797 4.709966 4.8427815 4.8305917 4.883028 5.0840936 4.9955573 4.918 4.6447206
1369373_at 5.8756547 5.796834 5.693669 5.548238 5.466255 5.6435204 5.633723 5.348512 5.5512657 5.7827854 5.822782 5.757815
1369374_at 4.0004387 3.903416 4.0777464 3.8878398 3.9739158 3.9483597 4.094695 3.876583 4.1574554 3.855816 4.053865 3.998972
1369375_a_at 3.939738 3.7628968 3.9381409 3.8996904 3.7299669 3.6205463 3.916829 3.8368106 3.6867635 3.9366689 3.7983415 4.0288343
1369376_a_at 4.055058 4.016976 4.0423765 4.3261533 4.2254214 4.049741 4.4196672 4.135947 4.2931843 4.2123876 4.347722 4.2199793
1369377_at 3.233637 3.445096 3.2833831 3.3730166 3.3931785 3.4697387 3.3381085 3.497529 3.4570596 3.2652066 3.4457347 3.4662454
1369378_at 4.94106 4.6380987 4.724393 4.682093 4.9481726 5.0364966 5.0930357 4.3954906 4.294692 4.845147 4.9134045 4.9011602
1369379_at 4.5077963 4.543621 4.932552 4.845972 4.7747846 4.777789 5.2014093 5.0747333 5.346483 5.3634167 5.1457233 5.804594
1369380_at 4.9151425 4.563484 4.760859 4.2774134 4.576942 4.618542 4.652548 4.577852 4.4471416 4.3716316 4.5417776 4.8367405
1369381_a_at 3.698394 3.6793506 3.7371538 3.739948 3.8627543 3.7411382 3.8283062 3.508281 3.6519873 3.6219928 3.6191127 3.7313979
1369382_at 5.9096575 6.2013974 6.5504813 6.5390234 5.9225473 5.980186 6.099976 6.3531914 6.0945325 6.1308284 6.0981016 6.21422
1369383_a_at 4.801591 4.665351 4.720174 4.5480037 4.566703 4.6887894 4.7137375 4.583129 4.6728067 4.840685 4.6940002 4.616928
1369384_at 4.013399 3.9135509 3.8754826 4.0179634 3.780145 3.7822645 3.9901142 3.9532356 4.2584248 3.7840374 3.767668 4.0535398
1369385_at 4.5981793 4.404656 4.606494 4.344767 4.372093 4.640904 4.508369 4.8257527 4.437965 4.4773407 4.5243063 4.256116
1369386_at 4.252582 4.1462326 4.2216334 4.1028576 4.2182755 4.203075 4.21249 4.370658 4.1010723 3.8282828 4.149559 4.1986217
1369387_at 5.896113 5.8260694 6.019729 5.6801877 5.6997943 5.4526987 5.8244486 5.9498277 5.6488557 5.4623404 5.5995865 5.6780343
1369388_at 3.898584 3.8209288 4.0518656 4.0029936 4.040661 3.9178631 4.128886 4.0032554 3.8623314 4.015502 3.7997553 3.9068453
1369389_at 4.297629 4.415997 4.0284796 4.33374 4.4892263 4.5343323 4.150406 4.342864 4.3607354 4.5204945 4.6264534 4.5089707
1369390_a_at 5.0394564 4.582695 4.3117075 4.8329024 4.6755633 4.1196594 4.3517227 4.454644 4.7384987 3.9480083 4.581297 4.3373337
1369391_at 3.9585686 3.8310237 4.1448574 4.090432 3.9088876 3.939661 3.8026812 4.0641165 4.0094504 3.9804604 4.071707 3.9375222
1369392_at 4.861867 4.997307 5.0178227 4.9675426 4.9944205 5.2495136 5.208935 4.9648333 5.0256605 5.1533704 4.929904 5.0006046
1369393_at 4.164221 4.462752 4.5905647 4.612047 4.383397 4.8815117 4.3219976 4.2585564 3.9749002 4.3175273 4.490643 3.867952
1369394_at 4.6208873 4.5945053 4.07321 4.4407206 4.382413 4.232627 4.4825006 4.3168526 4.6668887 4.4889536 4.1669736 4.4428387
1369395_at 3.6831474 3.498313 3.361423 3.5729063 3.5652242 3.5656025 3.555607 4.006048 3.484675 3.7982929 3.6251974 3.6701002
1369396_at 5.3683195 5.4344444 5.4175797 5.444262 5.4911976 5.614727 5.618945 5.62776 5.6286993 5.4312773 5.510495 5.5168295
1369397_at 5.039745 4.8859415 4.8187404 4.7540593 4.9587007 4.8379617 4.8975797 5.18714 4.961944 4.810898 5.0368943 5.253408
1369398_at 5.182853 5.261779 5.1268706 5.304834 5.3416796 5.4743886 5.540041 5.43233 5.5945387 5.4181414 5.5686707 5.5249863
1369399_at 3.558142 3.6163025 3.3868427 3.3076153 3.4301982 3.308977 3.5517764 3.398413 3.588255 3.6111834 3.2576473 3.3494728
1369400_a_at 4.9849133 5.1636443 4.92085 5.0945673 4.925561 5.229788 5.086972 5.3343024 5.014963 5.1820755 5.169268 5.269143
1369401_at 3.4129937 3.3683329 3.4493213 3.6141176 3.2122595 3.3709924 3.4909678 3.2238884 3.3084369 3.344914 3.3250573 3.331934
1369402_at 7.200542 7.1480393 7.3377895 7.413133 7.5213075 7.0941405 7.066356 7.230567 7.101317 6.9928737 7.221919 6.902983
1369403_at 4.8109827 4.717892 4.662789 4.5481153 4.790653 4.377595 4.4858947 4.3647547 4.576759 4.8672404 4.3840933 4.7045135
1369404_a_at 4.621399 4.690124 4.676367 4.76665 4.540334 4.4459987 4.666813 4.4849305 4.8397694 4.59711 4.415892 4.437563
1369405_a_at 4.0019236 4.1185417 4.03621 4.091833 4.211649 3.8505259 3.8960788 3.64328 3.7030065 4.091011 3.9187949 3.9778204
1369406_at 3.9725475 4.0573215 4.1257668 4.2136664 3.980918 4.0803604 4.2710257 4.0305066 4.1463184 3.9264019 4.202161 3.8155768
1369407_at 6.781504 6.4008455 7.117243 6.4296727 6.8668237 6.280431 6.7077236 6.6797004 6.391819 6.777313 6.231512 6.3763423
1369408_at 3.947157 4.23425 4.0978823 3.8373213 4.1062803 4.133244 4.2476063 4.45575 3.9732704 4.264859 4.017752 4.1351314
1369409_at 8.312877 8.55023 8.582758 8.460886 8.527681 8.474337 8.64988 8.568418 8.443342 8.638977 8.610173 8.616846
1369410_at 7.404606 7.6419997 7.844959 7.8075795 8.022323 7.59772 7.7257814 7.8162804 7.627687 7.849076 7.9188557 7.455758
1369411_at 3.7856197 3.5838795 3.6290512 3.7218235 3.9448125 4.153943 3.8058507 3.976286 3.8569686 3.8653486 4.118231 4.0744863
1369412_a_at 6.5876737 6.544068 6.6548066 6.466373 6.553563 6.5674586 6.4795957 6.5300775 6.680783 6.6402454 6.796256 6.700421
1369413_at 4.7550554 4.3705945 4.419873 4.345656 4.4262714 4.637227 4.345564 4.3018894 4.651687 4.7240953 4.586646 4.6649694
1369414_at 8.862267 8.915672 8.761847 8.962963 8.903257 8.793774 8.735977 8.9226265 8.834187 8.877567 8.809647 8.85845
1369415_at 8.34823 8.336681 8.85904 7.9981246 7.717826 8.532322 8.251863 7.5006227 7.578568 8.249685 7.956152 8.192183
1369416_at 5.994953 6.095384 5.9335237 6.0509357 6.066819 6.173869 5.974097 6.0307884 6.2906766 5.8977823 6.0858855 6.172741
1369417_a_at 4.138461 4.020369 3.9531362 4.133262 4.216877 4.2426815 4.2421722 4.4064755 4.196729 4.0881257 4.2106457 4.073255
1369418_at 4.5429993 4.2556343 4.7029877 4.183913 4.45221 4.6414638 4.4346876 4.257946 4.4259396 4.4291563 4.3955946 4.370287
1369419_at 5.1493726 4.971598 5.207782 5.2666483 5.1505175 5.0530577 5.2807064 5.4499593 5.3162456 5.2625465 5.2370534 5.1126804
1369420_at 4.716078 4.518759 4.5974727 4.703113 4.313898 4.1913033 4.2521143 4.748683 4.831204 4.4122453 4.207699 4.468475
1369421_at 6.629488 6.7654 6.405264 6.57177 6.6097894 6.5555196 6.5882297 6.451678 6.4570713 6.4906583 6.5876474 6.8606844
1369422_at 5.234114 4.989301 5.088614 4.849737 5.1457844 4.8934875 4.793413 4.851014 4.761099 5.1286573 5.1112375 4.8783054
1369423_at 4.429148 4.084016 4.2638826 4.3150764 4.233247 4.5990057 4.37082 4.5422697 4.301496 4.363396 4.3690615 4.4068675
1369424_at 12.648033 12.685899 12.700861 12.832001 12.836982 12.86679 12.875751 12.91895 12.870872 12.829513 12.804548 12.778444
1369425_at 4.04065 4.3007936 4.149802 4.1406727 4.2671633 4.236146 3.931765 4.132194 4.035009 4.173708 4.2834797 4.526335
1369426_at 4.7675943 4.938184 4.938692 5.1900187 4.874399 4.8663726 4.9836035 4.839609 4.813451 5.2283335 5.039745 4.9374866
1369427_at 9.619021 9.753548 10.153989 9.254831 9.727183 9.755458 9.320375 9.015347 9.8384495 9.323901 9.340527 9.741855
1369428_a_at 4.541847 4.311376 4.398226 4.3932576 4.4222784 4.2848544 4.482733 4.252903 4.3119335 4.3274565 4.4234257 4.6446667
1369429_at 3.321477 3.7423587 3.9168377 3.4971833 3.6593666 4.167182 3.6555197 3.7618072 3.7203262 3.4266949 3.629501 3.778473
1369430_at 8.623653 9.363807 8.704959 9.478347 9.2713175 9.405701 8.750833 9.433329 9.3875885 9.204418 9.301682 9.136789
1369431_at 4.831248 4.4188566 4.567628 4.450096 4.813077 4.5277796 4.545434 4.6410875 4.629716 4.422188 4.719799 4.825936
1369432_at 5.1121855 5.009079 5.0997305 5.089911 5.1182957 5.0959406 4.849205 4.914564 5.0906262 5.0799065 5.291462 5.095391
1369433_at 5.054333 4.859888 5.0562096 4.8299828 4.5646577 5.2090282 5.1868477 4.830302 4.5046654 4.9120684 5.0362782 5.171397
1369434_at 3.8749347 3.827728 3.7584522 3.7898452 3.8824794 3.8834958 3.873315 4.107872 3.8438878 3.712561 3.7593496 4.0629263
1369435_at 12.529123 12.659076 12.566934 12.801664 12.572177 12.611071 12.404533 12.591273 12.570646 12.641328 12.610345 12.572902
1369436_at 4.0034723 4.041315 4.2328844 3.9631562 4.2041435 4.11106 4.1230125 4.326293 3.9034781 4.251334 4.0505543 4.2790956
1369437_at 4.4477596 4.346416 4.1013446 4.4340544 4.3795433 4.5375156 4.446042 4.2683535 4.1553817 4.5768056 4.293293 4.4927964
1369438_at 4.8947697 4.566465 4.771944 4.691221 4.9099765 4.88512 4.6788855 4.9172335 4.5715446 4.7025275 4.780168 4.817549
1369439_at 3.4535058 3.566547 3.4579825 3.43755 3.5884256 3.781431 3.5629869 3.6766813 3.6873822 3.723897 3.6568086 3.7971792
1369440_at 6.2163925 4.5748987 8.081701 5.2658024 7.5857944 7.177566 5.593217 4.9864054 5.1426845 5.595634 5.1300697 5.433987
1369441_at 4.5377398 4.4178524 4.4305134 4.3226604 4.7099457 4.6741357 4.535618 4.4117603 4.519164 4.588685 4.754631 4.4662523
1369442_at 3.556926 3.493475 3.3530364 3.7037032 3.4827209 3.605424 3.5978823 3.587383 3.529529 3.5709727 3.4698603 3.537748
1369443_at 6.9566565 6.6075816 6.496184 6.898829 6.6507764 6.7093873 6.387553 6.670888 6.346631 6.5943 6.8749905 6.9381156
1369444_at 4.1117654 4.0400224 3.770564 3.805575 4.0867863 4.119114 3.7926457 3.9319854 3.9810884 3.770425 3.8935838 3.744622
1369445_at 6.250623 6.149249 6.1313024 6.1164627 6.2338014 6.185572 6.3747296 6.1540194 6.0117235 6.1905813 6.1658096 6.243527
1369446_at 7.243891 7.045746 7.2137475 7.1665473 6.9906316 6.8570094 6.963555 6.9748397 7.011936 7.1449227 6.714726 6.9174905
1369447_at 5.60937 5.640486 5.5415707 5.834652 5.5549793 5.5510902 5.805584 5.5657005 5.7883315 5.6287627 5.4925733 5.638755
1369448_at 5.8548093 5.54373 5.649971 5.5361843 5.8801208 5.9813724 6.060541 5.857774 5.7326136 5.8817635 5.9620275 5.824726
1369449_at 5.1275806 4.824046 4.9090185 4.9113216 4.9533515 4.9702644 5.1025534 4.806199 4.9698114 5.2575655 5.0870304 5.0062766
1369450_at 11.193505 10.869425 10.838232 11.073852 11.150401 11.15299 10.449099 10.760307 11.176902 10.396059 10.7567005 10.6810255
1369451_a_at 3.7328906 3.5249217 3.8105853 3.6585126 3.6613603 3.6273742 3.5144532 3.7322035 3.6573896 3.4317455 3.4200914 3.6904473
1369452_a_at 8.381794 8.250034 8.183156 8.477907 8.620203 8.517784 8.411299 8.434624 8.505442 8.465417 8.328337 8.549894
1369453_at 7.6268563 7.2614565 7.478426 7.362601 7.3717 7.567123 7.5628114 7.7215204 7.329465 7.565449 7.5025043 7.4082937
1369454_at 4.068036 3.9284854 4.08556 4.0369587 4.2231426 4.095818 4.24107 4.0532312 4.200091 4.1878777 4.152391 3.9512649
1369455_at 7.4687285 5.3625975 8.696547 5.751194 8.138969 8.098592 6.655439 5.637585 6.045852 6.756089 6.25611 6.492398
1369456_at 3.3638496 3.4610856 3.3976855 3.344 3.5379183 3.4632373 3.391015 3.430704 3.4846241 3.4816227 3.3295646 3.3418882
1369457_a_at 4.49321 4.4086475 4.6618857 4.658393 4.350271 4.470621 4.5290713 4.666808 4.4976664 4.444955 4.0652184 4.6214933
1369458_at 4.693477 4.541721 4.542343 4.493061 4.4191294 4.589025 4.529739 4.8804145 4.6113033 4.538322 4.5573163 4.5684667
1369459_at 6.076835 6.2525105 5.9965444 5.8750496 5.9751773 6.154052 5.88267 5.9614897 6.1696687 5.955439 5.895746 6.1327457
1369460_at 5.537043 5.5632405 5.180047 5.5180387 5.432295 5.56132 5.3768187 5.3786135 5.4834175 5.300159 5.4589186 5.14264
1369461_at 3.9019194 3.9140072 3.770564 3.8337128 3.883499 3.8645027 4.2212157 3.8394108 4.050487 3.7432375 3.7543173 3.9639988
1369462_at 4.126791 3.9955945 3.8466628 3.6304054 3.9013321 4.0256567 4.166053 3.7622707 3.807166 3.9518344 4.2091203 3.717245
1369463_at 5.0838413 5.0799727 5.1493917 5.0217366 5.2099752 4.995433 5.33727 5.196643 5.2775884 5.224041 5.0440617 5.0718393
1369464_at 4.376852 4.3208485 4.3067055 4.21346 4.263816 4.3524256 4.128886 4.1711864 4.42719 4.3634043 4.464258 4.529584
1369465_at 12.807903 12.939201 12.539519 12.707503 12.742318 12.72021 12.379035 12.69803 12.671111 12.775559 12.572372 12.917213
1369466_at 3.5839822 3.4545624 3.5508993 3.7217586 3.538923 3.6931152 3.504797 3.518502 3.5185177 3.5334213 3.7512662 3.5692148
1369467_a_at 9.257977 9.000841 9.369566 9.628362 9.536925 9.819118 9.72034 9.572884 9.71674 9.87204 9.955626 10.431908
1369468_at 6.475358 6.547445 7.0452433 6.904052 6.934199 6.6739593 7.0300493 6.965185 6.7818413 7.096458 7.08249 6.5854793
1369469_s_at 3.691502 3.4902713 3.445781 3.4465322 3.5894895 3.3003979 3.4221063 3.4834607 3.1711235 3.5246644 3.5658734 3.4134219
1369470_at 4.1689577 4.1375756 4.5983353 4.4274406 4.36082 4.294338 4.1779 4.2246313 4.5567117 4.5484653 4.299142 4.5902534
1369471_at 4.9569736 5.1705585 4.7571917 4.7815094 5.1939363 4.9590883 4.993437 5.29413 5.207586 5.029989 4.966979 5.090963
1369472_a_at 6.40136 6.7159963 6.3640623 6.6668034 6.8038263 6.754115 6.9326835 7.008081 6.833864 6.8475847 6.7931023 6.6463685
1369473_at 10.246748 10.105968 10.185927 10.24649 10.149121 10.142259 10.144345 10.2152815 10.185632 10.105456 10.199919 10.068981
1369474_a_at 3.7476685 3.6146626 3.6802359 3.7124262 3.6056662 3.5564642 3.7448878 3.4840658 3.5943067 3.7629168 3.863698 3.62794
1369475_x_at 3.7970083 3.859988 4.0039887 3.8653817 3.94485 3.82471 3.7662377 4.005693 3.9029512 4.0409923 3.8311667 4.1166663
1369476_at 5.2943034 5.142297 4.982866 5.201661 4.965209 5.11577 4.934409 5.0349827 5.1413994 5.0748725 4.980832 4.888853
1369477_at 4.0554876 3.9622202 3.8263037 3.665938 4.034587 4.1344786 4.0573816 3.8915966 4.1601896 4.1860867 4.242892 4.445208
1369478_at 4.278042 4.273155 4.0723314 3.7617455 3.982085 3.9639285 4.107992 4.1159143 4.147315 4.144536 4.183369 4.276435
1369479_at 6.4487476 6.3489165 6.463612 6.4070277 6.5096426 6.524157 6.2121544 6.4720936 6.2716365 6.454153 6.8071117 6.3299303
1369480_at 3.6013398 3.8249874 3.7314112 3.711721 3.817008 3.7706766 3.7897367 3.6814165 3.8607934 3.5735242 3.7644126 3.77084
1369481_at 3.5037813 3.40884 3.6033359 3.3880956 3.6927485 3.5953686 3.734693 3.5973332 3.7018745 3.6291013 3.6828434 3.6120913
1369482_a_at 3.9835227 3.6840827 3.9107583 4.070525 3.811684 4.068639 3.811581 3.9804122 3.934011 3.8254225 4.086297 4.0004945
1369483_at 6.285849 6.167328 6.7907577 5.965375 6.425544 6.3992276 6.326668 6.0669203 5.975538 6.0782266 6.1158447 6.2612157
1369484_at 4.002376 4.002118 4.198228 4.1660852 4.395893 4.3765306 4.282955 4.1590734 4.5213985 4.161055 4.197296 4.3748336
1369485_at 10.125078 9.830156 10.04369 10.046085 9.977608 10.281738 10.084479 9.988335 10.271719 10.06127 10.056174 10.279369
1369486_at 3.556926 3.4780276 3.5506794 3.6126623 3.591866 3.6425674 3.667618 3.5435753 3.4242785 3.545029 3.6679325 3.5798037
1369487_a_at 3.8990188 3.7735524 3.7435088 4.0136194 4.136065 4.090884 3.9978328 4.088352 4.139508 4.036174 3.7315092 4.197909
1369488_at 3.8229775 4.057808 4.2617893 4.1317396 4.1452994 4.1941643 4.08293 4.020294 4.2435026 4.402276 3.9694486 3.9986887
1369489_at 5.736489 5.79556 5.700753 5.8408237 5.7077417 6.0787907 5.648594 5.652562 5.884261 5.9145265 5.857165 5.80385
1369490_at 3.7944198 3.831303 3.7573438 3.7353196 3.6916833 3.7142117 3.9488912 3.9271843 3.8822331 3.7569954 3.8043356 3.8529682
1369491_at 8.743337 8.187832 8.7785015 8.54844 8.736255 8.8337145 8.166814 8.63042 8.714672 8.505289 8.813869 8.651266
1369492_at 11.046033 11.023351 11.367127 11.1808 11.056965 11.218867 11.377115 11.159394 11.245985 11.111406 11.013863 11.005799
1369493_at 7.170571 9.362404 9.797081 8.271742 7.894435 7.54362 10.252232 9.875928 8.297261 10.224652 8.480841 9.763592
1369494_a_at 5.8770714 5.715791 5.7093854 5.647994 5.6579304 5.4940333 5.630055 5.660447 5.674975 5.7328186 5.787266 5.6494923
1369495_at 5.6348257 5.594261 5.2093163 5.7477007 5.408806 5.8186774 5.520167 5.604409 5.717025 5.576297 5.662176 5.537489
1369496_at 7.549398 7.9122105 7.664475 7.7742333 7.654113 7.711499 7.5446424 7.611455 7.7351995 7.5273633 7.5071797 7.6693482
1369497_at 4.133735 4.1797905 4.2796025 4.2617083 4.240786 4.303417 4.350361 4.2200346 4.2459097 4.3260107 4.0356126 4.647446
1369498_at 4.3431096 4.290859 4.3389945 4.2952805 4.3902097 4.3468494 4.2187495 4.4950376 4.326068 4.172392 4.6394134 4.305973
1369499_at 5.320686 4.823796 5.1663857 5.5686617 5.2659907 5.155383 4.900523 5.3491206 4.982844 5.105525 4.7861776 5.4789324
1369500_at 5.3173227 4.9829803 5.431709 5.081937 5.329199 5.3225527 5.2936244 5.363105 5.429106 5.524358 5.305307 5.159198
1369501_at 6.21504 6.4202347 6.2371655 6.306788 6.356566 6.27447 6.1602416 6.052985 6.126527 6.5414805 6.0337415 6.2502666
1369502_a_at 12.756267 12.694651 12.334222 12.71692 12.67554 12.715716 12.734738 12.801534 12.8112135 12.759014 12.299617 12.733828
1369503_at 3.37192 3.1973646 3.3012462 3.2603414 3.2753694 3.2808957 3.1616766 3.1326625 3.384753 3.4469833 3.3672438 3.3573081
1369504_at 5.566685 5.7390957 5.758339 5.9004784 5.432176 5.8733697 5.715951 5.6724277 5.6478677 5.695593 5.3642592 5.729092
1369505_at 5.044201 5.1198187 5.54702 4.9498467 5.7694755 4.896181 4.839129 5.0098934 6.021292 5.0936127 5.7509828 5.214975
1369506_at 4.253688 4.320538 4.192539 4.297385 4.63193 4.238087 4.301093 4.1969953 4.5716667 4.248158 4.350012 4.458698
1369507_at 4.3285813 4.0226345 4.0672154 4.345406 4.3218994 4.1810555 3.7249203 3.923156 4.114623 4.0002184 3.9135134 4.1052914
1369508_at 4.757187 4.7947855 4.758219 4.7445526 4.7518387 5.0424395 4.8654194 4.7140565 4.982844 4.7523518 4.821686 5.0677414
1369509_a_at 4.4334106 4.92091 7.184186 4.290064 4.70805 4.4900064 6.91781 4.81623 4.329483 4.9205236 4.342004 4.54047
1369510_at 6.4382095 6.4351044 6.3111343 6.3705873 6.3552775 6.511604 6.502363 6.418094 6.646146 6.5096664 6.210914 6.4647627
1369511_at 5.9468174 6.0255055 6.281431 6.5700755 5.7476673 6.4292197 5.6034126 5.408388 6.6832514 5.625378 6.6570287 7.118166
1369512_at 5.305077 5.3446455 5.564947 4.8568363 5.4370956 5.661236 5.509159 5.3909345 5.2281094 5.397936 5.549863 5.388835
1369513_at 4.750786 4.8424854 4.9933176 4.695398 4.8047843 4.763073 4.6619973 4.572397 4.8094463 4.741836 4.8340297 4.7706337
1369514_at 5.4979196 5.777213 5.358711 5.5392776 5.5735073 5.7145743 5.601984 5.580291 5.915055 5.5806465 5.6908736 5.7673573
1369515_s_at 4.333222 4.3456736 4.077101 4.230433 4.3089204 4.585401 4.176903 4.505792 4.573788 4.472128 4.42138 4.4263773
1369516_at 3.8818974 3.9051843 3.9503424 3.9260013 3.8639183 3.8155906 3.9663658 3.695365 4.0237513 4.0437164 3.7879386 3.942797
1369517_at 5.292969 5.2334104 5.3550825 5.1197534 5.433995 5.2065315 5.466742 5.0753016 5.2443523 5.2112937 5.321676 5.4407945
1369518_at 5.21941 5.300626 5.307596 4.979376 5.309514 5.2514253 5.3778715 4.946666 5.2226954 5.1662183 5.188875 5.1963162
1369519_at 4.1340485 4.147673 4.003168 4.126161 4.476604 4.2363877 4.42367 4.2328997 4.168229 4.4137926 4.227708 4.651203
1369520_a_at 5.4465847 5.2888966 5.5709286 5.392007 5.381792 5.3751736 5.37899 5.4130116 5.7008495 5.4910326 5.6476355 5.6069627
1369521_at 3.6084068 3.2713811 3.2886949 3.6137826 3.3663626 3.6841846 3.3377137 3.4085526 3.4266999 3.7393045 3.575001 3.472424
1369522_a_at 3.3157375 3.3623228 3.4065464 3.2839148 3.398946 3.339478 3.1617985 3.1613238 3.2718563 3.2293959 3.3688009 3.6296692
1369523_at 5.0472574 5.10065 5.619477 5.3953533 5.643442 5.5752764 5.2012725 5.538314 5.7421756 5.288681 5.387276 5.696396
1369524_at 4.596063 4.317693 4.4899607 4.4665904 4.4900327 4.659931 4.432841 4.695726 4.5194793 4.5532227 4.440868 4.33579
1369525_at 5.306411 5.047838 4.967128 5.1095753 4.974245 5.2395687 5.0701294 5.190343 5.245022 4.7613745 5.3555107 5.0182576
1369526_at 9.156786 9.042595 9.127322 8.814591 9.608611 9.277403 8.984586 9.046155 9.104143 8.890815 9.124972 8.803807
1369527_at 5.184755 5.1280327 4.8913655 5.225367 5.2400284 5.3135905 5.2807794 5.1734242 5.484421 5.081457 5.2747426 5.341961
1369528_at 5.152025 5.344646 5.535847 5.121007 5.188301 5.5711613 5.2208734 5.1743293 5.395703 5.596256 5.1957073 5.426715
1369529_at 4.024214 4.015887 4.13594 4.4145136 4.3010883 4.3716574 3.926016 4.0900087 4.0603294 4.0805683 4.22662 4.104063
1369530_at 4.9022007 4.528494 4.861107 4.870456 4.7916875 4.903323 4.8158216 4.808092 4.8995404 4.8567467 4.8289356 4.735602
1369531_at 8.299839 6.8095245 7.4924746 8.548116 7.5791473 6.1726656 5.834711 8.110407 5.7646265 7.8379936 5.7165117 7.288239
1369532_at 4.247528 4.575614 4.479024 4.6650734 4.687374 4.5975723 4.4552765 4.723861 4.6266565 4.863633 4.7083426 4.36399
1369533_a_at 5.633094 5.5264153 5.59325 5.6084547 5.582688 5.564497 5.5595016 5.272149 5.6446466 5.327729 5.559646 5.5122247
1369534_at 5.217409 4.8283157 5.024934 4.7128954 5.0722704 5.123536 4.8490744 5.261171 5.0275593 4.8929987 5.0811033 5.098288
1369535_at 4.9022007 4.9874864 4.9207783 5.111222 4.7862954 5.1694937 5.0638304 4.9635653 5.0308514 4.9154797 5.0379863 4.9924827
1369536_at 4.931306 4.55225 4.2669826 4.38915 4.25031 4.776268 4.6561985 4.504669 4.7523074 4.563608 5.011746 4.5232644
1369537_at 4.92381 4.7357197 4.821581 4.8219395 4.9233885 4.8425665 5.258626 5.004917 4.976634 5.1182623 5.076893 4.9788523
1369538_at 4.4747066 4.524291 4.450201 4.388143 4.3593025 4.482771 4.349467 4.4575934 4.5163794 4.3652573 4.569579 4.353339
1369539_at 5.8659906 5.5038595 5.899593 5.4761734 5.513133 5.5708 5.745057 5.776327 5.6705284 5.425947 5.9443216 5.624729
1369540_at 4.1367693 4.155164 4.451315 4.152338 4.034149 4.1598263 4.2118354 4.069915 4.203183 4.16613 4.0257163 3.975201
1369541_at 3.8745446 3.625827 3.7789211 3.5719004 3.6803913 3.7878516 3.5610359 3.4552042 3.649561 3.5540528 3.6342373 3.6688504
1369542_at 5.012638 5.1452003 4.9972672 5.216064 5.204435 5.205206 5.180074 4.7898254 5.135418 5.177935 4.938294 4.985821
1369543_s_at 6.3963404 6.7541122 6.4079213 6.4091606 6.523148 6.39428 6.511478 6.4856405 6.4375596 6.632903 6.7120414 6.3484426
1369544_a_at 4.2248573 4.1793427 3.742386 4.0084085 4.0977674 3.9941597 4.1839743 4.0078983 4.0097456 3.8409796 3.8798826 4.00393
1369545_at 5.128172 4.6635113 4.986136 4.9958944 4.685884 5.1345863 4.887 5.165096 5.043921 5.138831 4.835093 5.1423206
1369546_at 11.032648 10.937155 11.071479 11.1486 11.038919 11.347444 11.156282 11.126889 11.170169 11.068635 11.192433 11.118457
1369547_at 4.005287 3.9894197 4.0795593 3.928646 3.8413353 4.329562 3.8309476 4.0328293 3.9319153 3.936429 4.138586 4.105788
1369548_at 5.5617347 5.7045283 5.4465923 5.5619273 5.401683 5.4382734 5.4899693 5.426887 5.312552 5.5319743 5.3179364 5.375759
1369549_at 6.494542 6.5037246 6.9555764 6.651579 6.3281455 6.810753 6.557482 6.84057 6.765088 6.657142 6.3737664 6.533382
1369550_at 3.6747465 3.5630689 3.5604408 3.6959724 3.6443837 3.6765578 3.6730213 3.6896734 3.7124298 4.0085363 3.6334376 3.4426296
1369551_at 4.6783285 4.690428 4.779257 4.712922 4.7302675 4.896181 4.74631 4.714056 5.013935 4.8089275 4.8941402 4.993455
1369552_at 4.69993 4.3473325 4.471012 4.913142 4.721041 4.6886673 4.6794972 4.953118 4.4538584 4.650013 4.4449716 4.2531934
1369553_at 4.1855097 4.4531794 4.2610235 4.3335114 4.452216 4.494502 4.3841834 4.3961263 4.4722443 4.4626 4.419064 4.3554945
1369554_at 9.697565 9.710095 9.516588 9.708519 9.649216 9.625993 9.592993 9.525591 9.67065 9.662914 9.805792 9.654548
1369555_at 4.2264323 4.0906816 4.433779 4.066275 3.899136 4.075089 3.8571408 4.166257 4.1979246 3.9365656 4.102868 4.167858
1369556_at 5.299465 5.0496273 5.10905 5.1453867 5.309514 5.3750877 5.265057 5.208608 5.175784 5.240356 5.2042885 5.297022
1369557_at 7.1533003 7.052982 7.3206587 7.2981153 7.111641 6.796852 7.2926183 7.1821275 7.072435 7.0562983 7.0831094 7.158981
1369558_at 9.165428 9.22197 9.114004 9.242227 9.211851 9.135667 9.140191 9.148835 8.644416 8.967296 8.940609 8.602711
1369559_a_at 9.720582 9.696899 9.910643 9.669054 9.628968 9.689547 9.726269 9.656039 9.658107 9.481709 9.284795 9.509419
1369560_at 10.104139 10.195014 10.05732 10.054969 10.199423 9.903822 10.170819 10.044993 10.031624 10.05713 10.214928 9.9502945
1369561_at 3.4141054 3.5386865 3.474976 3.6547816 3.5743272 3.47864 3.4779203 3.4726543 3.4266999 3.4966514 3.6447856 3.4713433
1369562_at 6.1936607 5.9597836 6.1751485 5.91682 5.966393 5.705585 6.206514 6.230685 6.1174207 5.9426575 5.9801903 5.816943
1369563_at 4.110464 4.184597 4.390808 4.2658887 4.465137 4.1221256 4.270054 4.3956814 4.412791 4.5680175 4.5129886 4.267293
1369564_at 4.574753 4.305106 4.4121075 4.299594 4.1918545 4.256007 4.128886 4.2021656 4.218259 4.3615913 4.2363663 4.274265
1369565_at 5.135601 4.914155 4.765582 5.1323442 5.326551 5.111276 4.9389925 5.012754 5.10855 4.9782834 5.1846657 5.0831966
1369566_at 4.6407795 4.259168 4.75252 4.546318 4.848651 4.487502 4.533546 4.4762373 4.6374197 4.5375643 4.807144 4.5692534
1369567_at 4.7898145 4.6362405 4.696083 4.5142493 4.6059837 4.661921 4.5100956 4.4594073 4.7794833 4.907502 4.5486 4.6255846
1369568_at 4.8672776 4.8917365 5.022789 5.236864 5.19874 4.8851566 5.0279603 5.238207 5.105983 4.972973 5.0400553 4.8233337
1369569_at 3.8337948 3.8760555 4.1963887 3.6658843 3.7109725 3.9500012 3.907774 3.8988872 4.149134 3.8319967 3.8251886 4.0794134
1369570_at 3.2286355 3.1169946 3.4442456 3.205092 3.178799 3.3149822 3.50857 3.139155 3.3868074 3.219287 3.409474 3.2362897
1369571_at 8.453302 8.817581 8.537827 8.567003 8.597405 8.695983 8.639545 8.611908 8.718666 8.677785 8.754524 8.75127
1369572_at 3.7611408 3.8916574 3.7749233 3.9841552 3.6370537 3.7977996 3.9127188 3.8732176 3.6911602 3.7119184 3.7377212 3.738362
1369573_at 4.2202835 4.3486075 4.1901426 3.88949 4.136175 4.3687973 4.2477703 4.2080326 4.291568 4.260392 4.223464 4.3045564
1369574_at 3.6658502 3.8310237 3.745996 3.786531 3.7023606 3.707414 3.756073 3.7464883 3.7880802 3.6707902 3.7354147 3.603874
1369575_at 3.5404837 3.577263 3.546893 3.4152982 3.6553302 3.8558397 3.4591897 3.1846695 3.4266999 3.709328 3.5072517 3.5498862
1369576_at 3.6148152 3.8691003 3.7805986 3.8622036 3.5684447 3.5805948 3.6799612 3.738723 3.8607628 3.8017619 3.8512356 3.5453918
1369577_at 6.7151966 7.252391 7.8841558 7.167049 7.693985 7.1302314 7.1364655 6.7387424 6.622142 7.7125883 6.988901 7.296757
1369578_at 4.144899 4.026314 3.9632006 3.935813 3.9389377 4.027919 4.1961026 4.076771 4.2551756 3.995185 4.0897684 4.1199465
1369579_at 5.830691 5.8112593 5.704174 5.868941 6.0425663 5.597322 5.6128697 5.4845963 5.7885957 5.7042456 5.5484657 5.657201
1369580_at 3.7723958 3.8060098 3.8617265 3.890505 3.9031355 4.061611 3.891831 3.7890182 3.8796551 3.5692172 3.9880693 3.7254806
1369581_at 11.359334 11.155594 11.506103 11.438534 11.245631 11.319489 11.442215 11.247416 11.461112 11.418367 11.442977 11.257745
1369582_at 5.9162116 5.778517 5.6856594 5.779749 5.9787903 5.9316893 5.7547526 5.81188 5.8048153 5.7396464 5.766313 5.652478
1369583_at 5.038402 5.0925484 4.966204 5.0080485 5.138005 5.061228 5.1257253 5.1744485 5.0685334 4.9530683 5.0291924 4.917687
1369584_at 6.2458878 5.8396254 5.7454815 5.741436 5.4167013 5.855656 5.5667243 5.8201537 5.6396513 5.778545 6.013547 5.898546
1369585_at 3.5116127 3.6139114 3.681074 3.8047478 3.7378337 3.4774294 3.620334 3.6644952 3.6817188 3.6392794 3.709223 3.6321304
1369586_at 3.8316073 3.6081161 3.4743676 3.513539 3.6364255 3.4956605 3.595945 3.4453466 3.491322 3.6171327 3.4878824 3.3881671
1369587_at 4.135092 4.177799 4.3753777 4.1418886 4.422345 4.2613955 4.165234 4.2094173 4.4375987 4.1902933 4.3435197 3.8152938
1369588_a_at 8.137615 8.254024 8.273581 8.004702 8.226703 8.024813 8.074995 8.096087 8.15118 8.001704 8.150808 8.25485
1369589_x_at 3.6386461 3.6814997 3.681074 3.7111614 3.6401348 3.6298614 3.799451 3.7816105 3.6257784 3.8288243 3.4885864 3.7025232
1369590_a_at 7.119113 7.3140817 7.341907 7.123328 7.373945 7.225404 7.552235 7.490661 7.529256 7.156641 7.5627637 7.196413
1369591_at 3.3070982 3.5573444 3.4110987 3.4024813 3.4939919 3.3495393 3.632151 3.4835749 3.478665 3.7735217 3.559178 3.5034935
1369592_at 6.711116 6.7138524 6.3415046 6.671421 6.528036 6.8276443 6.775229 6.4739194 6.3878403 6.817647 6.4859424 6.7552967
1369593_at 3.588488 3.3232524 3.6300173 3.4030788 3.6608639 3.688552 3.7311678 3.613904 3.5529552 3.4956973 3.6444592 3.4451022
1369594_at 6.098986 6.0282187 5.695559 5.5960274 5.7746286 6.1455755 5.511774 5.7261467 5.5908804 5.3953733 5.3145356 5.434629
1369595_at 3.5848072 3.7899933 3.761063 3.7931087 3.7064142 3.6591914 3.6243124 3.906448 3.7571409 3.7501683 3.587449 3.4880285
1369596_at 4.611003 4.542617 4.576709 4.443863 4.6148643 4.551734 4.567171 4.7675047 4.5086083 4.4526553 4.3328657 4.6255846
1369597_at 7.8978486 7.696519 7.836711 7.9351163 8.0125065 7.7229457 7.8398128 7.913606 7.765722 7.8431163 7.7975235 7.880687
1369598_at 4.321128 4.362109 4.328505 4.537607 4.4731317 4.3666224 4.4255486 4.3545485 4.6790524 4.3152046 4.3009024 4.378046
1369599_at 4.5406904 4.591751 4.785076 4.6774883 4.5658865 4.680045 4.6286044 4.5422697 4.740843 4.958761 4.53743 4.830165
1369600_at 4.2475414 4.1124387 4.27401 3.9895048 4.3341503 4.246544 4.263795 4.1434746 4.2842207 4.200714 4.2020926 3.9986887
1369601_at 4.892982 5.3361044 5.221933 5.1879134 4.82203 5.2412477 5.2193666 5.121857 4.982436 4.8556232 4.998259 4.9842296
1369602_at 4.5952034 4.435088 4.463519 4.149805 4.609577 4.4149446 4.55794 4.461484 4.497354 4.580978 4.4378977 4.5120573
1369603_at 3.6237419 3.65755 3.41172 3.5628738 3.736382 3.5775273 3.6606522 3.662424 3.7823741 3.551449 3.5887218 3.5053377
1369604_at 4.579529 4.485866 4.4834504 4.780652 4.667568 4.5046787 4.4780016 4.5561523 4.4179673 4.5763035 4.4603376 4.679045
1369605_at 5.006153 4.928765 5.174728 5.1027007 5.2750144 5.339626 5.101971 5.2468514 5.2463346 5.278779 5.078601 5.1978846
1369606_at 3.6792607 3.776992 3.9013717 3.9080205 3.7299669 4.0157166 3.9702663 3.8268049 3.6554153 3.590724 3.8655212 3.902361
1369607_at 5.8711476 5.8159904 5.5402675 5.3017063 5.996949 5.854813 5.9694448 5.59025 5.542177 5.5295486 5.3124704 5.637275
1369608_at 3.8193822 4.0061994 3.9563546 4.116077 3.9899685 3.971178 4.0069704 4.1773386 4.2103863 4.040996 4.082234 4.17442
1369609_at 3.6310883 3.6055334 3.4829924 3.6140435 3.6041348 3.7955134 3.61458 3.555687 3.4606056 3.4358659 3.863463 3.8493903
1369610_at 6.316093 6.190468 6.308226 6.5100756 6.505802 6.211783 6.106818 6.122826 6.2962375 6.3739295 6.4346223 6.5335274
1369611_at 5.290381 5.026456 5.2580004 5.25847 5.314114 5.6459527 5.063944 5.2886825 5.404855 5.0802264 5.274416 5.4051385
1369612_at 4.820822 4.8953047 4.8459253 4.6793985 4.6930943 4.800422 4.6377935 4.826311 4.9060416 4.872902 4.6948214 4.876464
1369613_at 3.5887263 3.8937342 3.8306215 3.841215 3.582202 3.6930199 3.5289013 3.8794312 3.753559 3.9759846 3.6617424 3.7583616
1369614_at 4.1512966 4.0854387 4.131791 3.9276314 4.0287313 4.2289114 3.9471452 4.201252 4.033587 4.3782516 3.947437 4.163872
1369615_at 5.85518 5.647763 5.6642375 5.4351144 5.868975 5.7661653 5.579016 5.790103 5.676149 5.3622975 5.5105453 5.545618
1369616_at 4.545154 4.7269278 4.6724973 4.629552 4.7647963 4.526421 4.7125235 4.7140565 4.5498333 4.9665904 4.516457 4.6660895
1369617_at 6.998824 6.9138527 6.791445 7.0374894 6.997048 7.099003 7.2404985 6.6487074 7.030445 6.699427 7.3221455 6.8709674
1369618_at 4.6611 4.5697217 4.2697644 4.3932467 4.416186 4.666231 4.5327373 4.3825026 4.524661 4.5776615 4.3452787 4.564612
1369619_at 5.0167594 4.6140933 4.7301702 4.725697 4.92828 4.814996 4.4267983 4.613134 4.6981397 4.579784 4.549956 4.7073107
1369620_at 3.9015522 3.625821 3.6364143 3.7909117 3.6470397 3.9016497 3.8396428 3.9328995 3.8799431 3.8711908 3.6843686 3.7313979
1369621_s_at 9.550464 9.694932 9.696034 9.516349 9.563682 9.551299 9.567151 9.582427 9.502642 9.722925 9.761762 9.590604
1369622_at 4.3853354 4.2509894 4.171381 4.3256507 4.451021 4.361077 4.1724634 4.2415013 4.386201 4.221173 4.0812883 4.47591
1369623_at 4.5436764 4.451871 4.586938 4.560501 4.700121 4.616971 4.3221197 4.5896597 4.5963287 4.4917455 4.4841113 4.547127
1369624_at 5.7919717 5.7901125 6.015871 5.7435327 6.100476 5.7285333 6.139612 5.5429235 6.1219397 5.6665316 5.9167585 5.405821
1369625_at 6.3906116 6.987118 6.255008 5.9469514 6.4218144 6.4811044 6.449185 6.218732 6.2581797 6.2394905 6.751693 6.780175
1369626_at 8.975315 8.889172 8.87501 8.822796 8.759195 8.979549 8.829339 9.013186 8.73392 9.21378 9.019566 8.945811
1369627_at 3.6105947 3.575122 3.748012 3.6035204 3.8334343 3.81789 3.9159489 3.7225115 3.743029 3.7942107 4.028171 3.7942328
1369628_at 8.33629 8.311601 8.731935 9.173645 8.937667 8.198689 8.779513 8.971636 8.759564 8.623139 8.642098 8.390992
1369629_at 11.874669 11.774325 11.786334 11.787486 11.654945 11.707237 11.775886 11.764004 11.832318 11.651157 11.645647 11.624688
1369630_at 12.819615 12.831865 12.6954155 12.7768755 12.716229 12.735531 12.687394 12.695574 12.809448 12.670062 12.719847 12.632826
1369631_at 7.9080744 7.878612 7.842505 7.885607 7.985894 8.007951 7.9681706 7.881921 7.840954 8.040087 7.998433 7.799479
1369632_a_at 7.023153 6.744722 5.9196367 6.586381 6.615264 6.5291505 6.2369304 6.7100787 6.365987 6.4536915 6.499503 6.132735
1369633_at 10.701522 10.70285 10.945098 10.965127 10.645072 10.706892 10.919753 11.201758 10.634141 10.799256 10.782619 10.77236
1369634_at 6.6264067 6.2446294 6.355266 6.459578 6.4981203 6.396397 6.5858054 6.4998174 6.484888 6.8729496 6.2989717 6.2859926
1369635_at 12.086351 12.011534 12.089129 11.801793 12.043403 11.983749 12.050787 12.063205 12.010249 12.022294 11.987415 12.080175
1369636_at 12.576248 12.472069 12.510379 12.289242 12.512087 12.433992 12.56288 12.56778 12.550805 12.504413 12.505074 12.539591
1369637_at 4.23538 4.571524 4.5704527 4.6014795 4.468384 4.706052 4.6731243 4.695526 4.78388 4.997849 4.801241 4.68085
1369638_at 5.1286006 5.252096 5.2502546 5.422463 5.466574 5.278216 5.2368035 5.464538 5.2451115 5.447249 5.277771 5.3339057
1369639_at 3.6600196 3.498892 3.7117386 3.554319 3.607908 3.6499631 3.6481276 3.662424 3.6819856 3.693622 3.5783787 3.6810195
1369640_at 5.1890817 5.65156 5.5231605 5.400949 5.9001064 5.156259 5.2627907 5.266565 5.5384183 5.423028 5.321623 5.7662582
1369641_at 7.833134 7.965048 7.7982607 7.8502917 7.9259906 7.806263 7.8163447 7.606427 7.6529374 7.852664 7.729782 7.817557
1369642_at 7.4615717 7.7807336 7.5504675 7.7399 7.826036 7.4586706 7.5956874 7.45171 7.5577145 7.6536794 7.640163 7.610904
1369643_a_at 7.845122 7.9511943 7.821243 7.849271 7.8417645 7.552378 7.8093348 7.679182 7.782918 7.745023 7.462675 7.5477557
1369644_at 9.3516445 9.353002 9.27456 9.309882 9.299126 9.1758795 9.179952 9.317933 9.276501 9.223384 8.82168 9.106043
1369645_at 4.031699 3.8056471 3.8462029 3.8475237 4.11534 3.8774133 3.8925414 3.7778566 3.9101686 3.8748376 3.9713976 3.8237326
1369646_at 3.5222402 3.7156928 3.5722337 3.5355704 3.5140057 3.5724566 3.428678 3.5617623 3.6187131 3.4963896 3.5280216 3.6681018
1369647_at 6.6250124 7.035304 6.7387447 6.863892 6.849282 6.5708275 6.890751 6.6816 6.347473 7.0185013 6.6813273 6.7016335
1369648_at 6.5396256 6.5174413 6.942384 6.675424 6.6311255 6.5304866 6.707842 6.645792 6.3542175 6.5868063 6.685222 6.642185
1369649_at 5.043042 4.838586 5.249859 5.0018506 4.709072 5.0433726 4.9080462 5.175576 4.9512997 4.9823513 5.466769 4.8057075
1369650_at 7.374929 7.159323 7.2981796 7.3788385 7.4084816 7.3076878 7.419325 7.3219867 7.353344 7.476917 7.496543 7.287234
1369651_at 4.772718 4.576186 4.3225937 4.3599777 4.9016113 4.9910293 4.979809 4.533235 4.6316338 4.645537 4.575465 4.5058813
1369652_at 3.6348987 4.069574 4.0000043 3.839842 3.9399977 3.97685 3.6635466 3.577199 3.5343945 3.8382177 3.7784913 4.0017767
1369653_at 7.656107 7.550391 7.6229506 7.6140738 7.633598 7.50291 7.697821 7.6893215 7.780943 7.4667683 7.4201937 7.6543717
1369654_at 10.554434 10.615443 10.676612 10.972662 10.929693 10.807703 10.834463 10.805324 10.847846 10.893138 10.820062 10.868988
1369655_at 7.7928977 8.563618 8.456108 8.157393 9.297106 8.459446 8.052985 7.861422 7.994005 8.710086 7.754513 8.031725
1369656_at 6.9638314 7.1897573 6.997849 7.1247096 7.618033 7.069212 7.026483 7.145915 7.080752 7.383377 7.4268374 7.2977605
1369657_at 4.117749 4.0216613 4.208131 4.063528 4.279338 4.465944 4.310681 4.1355 4.171464 4.15582 4.229885 4.112905
1369658_at 8.78443 8.8007345 8.971077 8.813626 8.434559 8.562833 8.575245 8.366167 8.462002 8.533167 8.281752 8.844826
1369659_at 5.228027 5.612914 5.387542 5.496824 5.4443016 5.477637 5.62792 5.8164716 5.3764453 5.5783086 5.410313 5.768285
1369660_at 4.3561006 4.421628 4.0835924 4.472778 4.1899376 4.3941507 4.1291857 4.427313 4.3456807 4.0902925 4.286831 4.4220004
1369661_at 7.9602556 7.82103 7.925257 7.6452584 7.967389 7.8294673 7.896811 8.118366 7.7592096 7.8495483 7.9238033 7.934423
1369662_at 3.5024061 3.4920132 3.2143898 3.392925 3.330359 3.5325732 3.6981733 3.5735428 3.4684129 3.5582013 3.5793314 3.5744197
1369663_at 8.9946575 9.128423 10.067375 10.2279 9.337098 10.217226 9.341407 10.6231365 6.726063 6.5951376 9.4211235 6.6777587
1369664_at 10.595817 10.8171425 10.458613 10.705317 10.754548 10.327995 10.903946 11.337807 10.727457 11.152528 10.668312 10.827332
1369665_a_at 7.797572 7.785053 8.111214 7.530639 7.6251936 7.533592 7.817355 7.3736176 7.650591 7.315382 7.14815 7.115291
1369666_at 5.920401 5.819401 6.0450716 6.0495324 6.1973457 6.4582634 6.195614 6.0553803 6.010878 6.026077 6.399425 6.2210107
1369667_at 6.9335694 6.864962 6.7444935 6.721682 6.903058 7.028409 6.9152637 7.0554852 6.877571 6.7523656 6.7045894 6.922749
1369668_x_at 3.6834776 3.8589573 3.6692307 3.7017646 3.987269 3.8645287 3.8544846 3.9474487 3.8971264 3.8654144 3.67605 4.042976
1369669_at 8.2610855 8.224728 8.404001 8.384291 8.5179405 8.417421 8.211527 8.545559 8.338659 8.527779 8.479193 8.627747
1369670_at 5.016077 5.036797 5.033031 4.8752823 4.8307266 4.6743774 4.869173 4.754975 4.7592454 4.9642158 4.9060345 4.904538
1369671_at 12.493093 12.466684 12.401136 12.426785 12.432861 12.443055 12.277867 12.423601 12.39981 12.372799 12.269099 12.34504
1369672_at 6.5842237 6.6041927 7.046355 6.70196 6.384384 6.765509 6.7899265 6.962664 6.516749 6.3113737 6.59806 6.5033417
1369673_at 4.1073 3.9225616 4.0799026 4.0753965 3.8111076 3.9750268 3.7399554 4.075759 4.357363 4.4454994 4.606971 4.040795
1369674_at 3.5777137 3.619477 3.6597571 3.664338 4.0989027 3.6157632 3.6981733 3.6774375 4.8356247 5.015952 5.395794 3.9286864
1369675_at 6.6300397 6.768387 6.5040116 6.6702547 6.797624 6.8160152 6.64913 6.766615 6.490835 6.8055916 6.67976 6.5243297
1369676_at 7.605235 7.374332 7.3997984 7.4526567 7.318979 7.559018 7.4463983 7.524109 7.5159984 7.2384105 7.176163 7.5108905
1369677_at 3.4821239 3.379099 3.4582386 3.575616 3.4931662 3.5204391 3.3436959 3.6031053 3.5654635 3.354575 3.6541886 3.5834787
1369678_a_at 7.7825975 7.8892927 7.8297143 7.7501836 7.694686 7.760375 7.5997295 7.800005 7.7145433 7.7222714 7.54268 7.7023835
1369679_a_at 10.056543 10.199686 9.987886 9.861001 9.845789 9.847931 9.659277 9.87117 9.784956 9.804303 9.706967 9.808548
1369680_at 4.843704 4.938757 5.143287 4.8702307 5.0914865 4.844061 4.7316914 4.87777 4.735694 4.893182 4.9990172 4.7634716
1369681_at 4.4845066 4.0464907 4.191518 4.383355 4.495654 4.4323792 4.2039537 4.4110026 4.2273655 4.071686 4.5303826 4.2421865
1369682_at 6.9532433 6.7360225 6.9872494 6.67389 6.7722607 6.8544564 6.9836855 6.732198 6.6084814 6.5776634 6.643524 6.713578
1369683_at 7.4236126 7.371929 7.3097343 7.2201214 7.2062583 7.209 7.205247 6.8662696 6.9682593 6.8153954 6.8871975 6.8782783
1369684_at 5.363208 5.2114964 5.1607876 4.993816 5.06755 5.074396 5.0983763 5.038573 5.2031856 5.174009 4.7207193 5.1164446
1369685_at 4.0984554 4.0294113 4.075452 3.9830022 3.938011 3.851219 4.255065 3.77177 3.8623314 4.1542416 4.1566353 4.126812
1369686_at 4.1427855 4.160378 3.959032 4.0031805 4.0732074 4.0812626 3.9206336 4.040896 3.9745708 4.101633 4.050511 3.9549963
1369687_at 4.1358232 4.279593 4.16593 4.1924706 4.287515 4.1966944 4.361957 4.2961817 4.0174475 4.180995 4.192846 4.3313336
1369688_s_at 4.913004 4.7371683 5.0284204 5.136732 5.1784024 4.9270086 4.753211 5.426887 4.941245 4.875927 5.0870304 5.060273
1369689_at 7.200528 7.0898433 7.0683846 7.25138 7.01031 6.967698 7.2432637 7.325309 7.017755 7.001504 7.088033 7.3919907
1369690_at 7.2987537 7.2994404 7.2509346 7.2798514 6.7521996 7.0503325 7.270935 7.320507 6.918626 7.1447535 7.3295836 7.3009014
1369691_at 4.0899925 3.9788063 4.3552837 4.307806 4.1939526 4.4234962 4.1444902 4.0761585 4.2459097 4.409133 4.163512 4.457783
1369692_at 3.9286342 3.903785 3.888622 3.9979832 3.9631884 3.8742168 3.949271 3.7428346 4.106758 3.945004 3.8085997 3.7313979
1369693_a_at 5.637417 5.3326645 5.356379 5.805842 5.997299 5.2703676 4.778261 6.3002925 5.437711 5.797368 6.1736135 5.6288266
1369694_at 3.7579165 3.5484393 3.5507774 3.6829717 3.500173 3.870534 3.6981733 3.49875 3.588478 3.6596832 3.5370646 3.6850674
1369695_at 4.1545362 4.3084755 4.470485 4.3660464 4.2666655 4.2119594 4.2081137 4.508439 4.39575 4.107248 4.3233604 3.9646535
1369696_at 3.4947429 3.6407998 3.788876 3.7037032 3.4835896 3.6957788 3.6527863 3.6066551 3.6376252 3.748542 3.5426257 3.3966532
1369697_at 3.8781297 3.826544 4.0616274 3.705459 3.9143043 3.8049624 3.6807697 3.62154 3.817906 3.9988208 4.0025826 3.7850366
1369698_at 5.0411105 4.914696 4.868789 4.9175735 4.5449553 4.9419603 5.0596666 5.186704 4.499163 5.4525375 5.758739 5.4110694
1369699_at 4.429806 3.9901443 4.178236 4.5167685 4.454419 4.4706607 4.454426 4.18394 4.6144342 4.315525 4.022558 4.428721
1369700_at 6.1301455 6.2180004 6.0350056 6.264574 6.372504 6.163614 6.3707848 6.3867826 6.1053286 6.350173 6.145241 6.149131
1369701_at 12.641779 12.571099 12.706235 12.670058 12.349807 12.610337 12.78558 12.539799 12.601113 12.487407 12.442304 12.379279
1369702_at 7.0886674 7.325263 7.5441213 7.350225 7.133647 6.963435 7.1527605 7.0472283 7.0445223 6.953725 6.8429894 6.911427
1369703_at 7.6305666 7.757999 7.7247443 7.86138 7.7945027 7.611581 7.657237 7.58126 7.825805 7.6191006 7.5088882 7.695147
1369704_at 6.520454 6.5615606 6.4124465 6.502656 6.3897943 6.3723116 6.3340955 6.5580645 6.4386168 6.5503154 6.371025 6.431708
1369705_at 5.076868 4.9801884 5.2278023 5.1904325 5.0655594 5.142571 5.3596463 5.08187 5.1802106 5.1509724 5.1177406 5.0813456
1369706_at 3.5713665 3.609528 3.511958 3.6058812 3.5804725 3.656111 3.750093 3.7910466 3.8532946 3.7942107 3.785483 3.569747
1369707_at 4.640916 4.644077 4.697116 4.3176374 4.566326 4.4075465 4.4227304 4.4119554 4.6530848 4.7721014 4.9403505 4.6583776
1369708_a_at 5.3661327 5.6691704 5.68593 5.3569975 5.7263303 5.5327435 5.723581 5.250522 5.6476793 5.721756 5.613299 5.466401
1369709_at 3.9221876 3.9778097 4.0305877 3.9558933 4.0274734 4.062212 4.2927504 3.873988 4.3009496 3.849367 3.9008145 4.0179257
1369710_a_at 3.601478 3.6705613 3.6036692 3.732686 3.6639273 3.7047584 3.7948492 3.5532784 3.6624823 3.7378888 3.9947314 3.8902793
1369711_at 4.3623314 4.3258705 4.2526464 4.297954 4.449115 4.568935 4.532734 4.2922773 4.5283875 4.434485 4.345846 4.4631286
1369712_at 7.3519764 7.2947392 7.439954 7.4966245 7.350002 7.439817 7.5522637 7.3643584 7.352464 7.3117895 7.190724 7.4988933
1369713_at 5.005277 5.3172703 5.2387433 5.104483 4.900073 5.406252 4.8660483 5.3340693 5.5916953 5.3753195 5.3056226 5.173667
1369714_at 7.1245575 7.137267 7.2321076 7.350446 7.0171328 7.198121 7.067512 7.310102 6.955084 7.227543 7.1861367 7.1495566
1369715_at 4.2921267 3.8950198 4.0484896 4.173642 4.0645757 4.236093 3.9435918 4.295783 4.2039814 4.171973 3.968168 4.2483397
1369716_s_at 10.052764 9.835976 10.033076 9.950688 10.111254 9.962979 9.759302 10.288738 10.306679 10.055286 10.03799 10.063906
1369717_at 4.3853354 4.072883 4.2499266 3.933539 4.3813434 4.245652 4.24522 4.257353 4.194502 4.3445024 4.360607 4.5798774
1369718_at 7.659153 8.440489 7.8412743 7.8352456 8.511834 8.134251 8.024847 7.9648542 8.410098 8.456298 8.60448 8.376561
1369719_at 3.1524327 3.143384 3.1945183 3.1983225 3.1336777 3.2808225 3.093585 3.2733798 3.3934255 2.9343863 3.2148492 3.401367
1369720_at 9.757374 9.7723 9.540694 9.468657 9.590917 9.709043 9.747992 9.54273 9.482257 9.825122 9.794238 9.831276
1369721_at 5.0663238 4.9965014 5.035659 4.6470327 5.078129 4.9803066 4.6958528 4.833362 5.0645895 4.969776 4.7135096 4.953968
1369722_a_at 8.522248 8.446925 8.343512 8.323986 8.349591 8.438824 8.246347 8.40145 8.440215 8.451047 8.31722 8.404915
1369723_at 7.8463526 7.7009773 7.7583175 7.7136497 7.546303 7.6232557 7.530939 7.536722 7.66369 7.525526 7.564227 7.503496
1369724_at 4.9874516 5.0736494 4.9490967 4.978048 5.121327 5.203508 5.0660844 4.835161 5.3213034 5.0478644 5.2265353 5.066657
1369725_at 8.268535 8.140568 8.080217 8.263799 8.2935095 8.126521 8.123697 7.7847714 8.15225 8.33879 7.931758 8.036047
1369726_at 8.290655 7.9630766 8.548275 8.435359 8.51186 8.526315 8.426293 8.393627 8.582127 8.518073 8.256114 8.243051
1369727_at 13.722224 13.798918 13.721373 13.876985 13.643183 13.80505 13.660889 13.748413 13.940573 13.816584 13.786499 13.940573
1369728_at 4.9823155 5.374197 5.4517336 5.3810897 5.091708 5.6092505 5.2246885 5.245827 5.788559 5.4334517 5.609782 5.0636034
1369729_at 8.449141 8.439817 8.839321 8.234648 8.996683 8.90531 8.40975 8.626062 8.627321 8.751772 8.721916 8.750889
1369730_a_at 4.7672977 4.7027936 4.7715764 4.5360312 4.384417 4.7843113 4.7162275 4.77022 4.840865 4.4763675 4.8813925 4.5155544
1369731_at 3.1358583 3.280978 3.2421622 3.2117467 3.4001293 3.325554 3.4194887 3.2438927 3.335907 3.3105173 3.3983886 3.2316573
1369732_a_at 4.820462 4.935239 4.8641167 5.3301764 4.8552036 4.832411 4.9661865 4.7839785 4.988287 5.0202537 4.881407 4.8640223
1369733_at 8.4638605 8.589422 8.566515 8.438751 8.412954 8.5022545 8.572193 8.297869 8.454342 8.4867 8.457227 8.448093
1369734_at 9.365426 9.492732 9.543996 9.6183195 9.377409 9.557699 9.605584 9.37862 9.476255 9.423602 9.415986 9.501053
1369735_at 6.226979 5.9177136 5.9225664 5.9466343 5.898851 6.2923417 6.1127677 5.6177063 5.831078 5.7939916 5.8471093 5.7407417
1369736_at 4.7549024 5.1273255 5.0153646 4.984433 5.1650105 5.1017084 5.295437 4.900223 4.929146 4.9254346 5.065112 5.1174283
1369737_at 9.602958 9.397011 9.270569 9.589854 9.771548 9.621233 9.007917 9.252318 9.567399 9.236598 9.009626 9.151392
1369738_s_at 9.909264 10.046517 9.676075 9.929501 10.13598 9.8031645 9.625021 9.696226 10.028912 9.594451 9.702141 9.724957
1369739_at 4.1183796 3.9393482 4.0993466 4.0079775 4.050912 3.857239 4.0885096 4.0508604 3.986633 4.0492153 4.102868 4.051823
1369740_at 4.808579 4.72819 4.800958 4.701038 4.827362 4.6562705 4.795542 4.767855 4.9397945 4.7098303 4.7330117 5.2993536
1369741_at 5.334672 5.524948 5.5558662 5.473557 5.322302 5.4150915 5.2179394 5.33349 5.3974323 5.3128915 5.51978 5.6018553
1369742_at 4.822834 4.7373743 4.4165554 4.550829 4.843602 4.921289 4.662038 4.62893 4.572694 4.619391 4.580944 4.79167
1369743_a_at 8.394195 8.350911 8.525316 9.00752 8.278293 8.4561205 8.405484 8.663412 8.747128 8.504974 8.418489 8.273024
1369744_at 3.912489 3.9140072 4.192564 3.6781957 3.9335432 4.060241 3.9267967 4.2645125 4.052771 4.123239 3.7936015 4.110265
1369745_at 6.1601515 6.0206184 6.099508 6.084939 6.2472973 6.222751 6.333607 5.911141 6.193237 6.193132 6.2951674 5.929868
1369746_a_at 11.962567 12.016055 11.927477 11.648389 11.80306 11.862738 11.807602 11.753676 11.88754 11.927445 11.937862 11.931633
1369747_at 6.6884 6.555807 6.941021 6.57177 6.5327206 6.6890545 6.7560186 6.6123214 6.749426 6.796798 6.4818687 6.4770427
1369748_at 3.5991976 3.4050276 3.6794155 3.545849 3.520422 3.5794542 3.705447 3.6221893 3.3471122 3.4068456 3.3285096 3.3589487
1369749_a_at 4.0350285 3.9398344 3.927845 3.778506 3.6402652 3.978881 3.9569716 3.9532337 4.0792813 3.6218467 3.7235723 3.796338
1369750_at 3.6903293 3.6843722 3.5711768 3.4518669 3.7299669 3.6233726 3.6215005 3.5659623 3.7670121 3.7930865 3.5973446 3.5953145
1369751_at 3.7440653 4.0710826 3.939782 3.7730272 3.7444513 3.779013 3.7285852 4.04539 3.611676 3.7942107 3.7878294 3.526536
1369752_a_at 4.7142863 4.8877926 4.9914646 4.9359093 4.9650536 4.896181 4.81304 4.798813 4.9054003 4.76923 4.942918 4.768388
1369753_at 3.9752173 4.0147204 4.0061235 3.9149446 3.98198 3.900774 4.0266943 3.9859283 4.0623865 4.178332 4.0243154 4.038608
1369754_a_at 8.338703 8.632459 8.570202 8.464544 8.311485 8.382639 8.636949 8.397806 8.506156 8.697413 8.449377 8.547771
1369755_at 4.1349306 3.861713 3.9251513 3.7739327 4.0600157 3.6559098 3.575161 3.8674939 3.9220955 3.8098955 4.033811 3.9466667
1369756_a_at 7.118239 7.5592675 7.403714 7.5244946 7.284902 7.373459 7.6135006 7.799209 7.411194 7.558122 7.378612 7.3580527
1369757_at 5.5999966 5.97089 5.820555 5.817371 5.907878 5.755199 5.74562 5.902396 5.8465257 5.976029 5.6557755 5.711332
1369758_at 8.645426 8.767571 8.631194 8.546133 8.420662 8.677203 8.648739 8.79389 8.100065 9.19436 9.196913 8.965136
1369759_at 5.4417143 5.1025143 5.3385887 5.312785 5.413599 5.316966 5.583287 5.2259016 5.4841986 5.423028 5.3808727 5.3576236
1369760_a_at 4.1784835 3.926703 3.741937 3.8134556 3.9795823 3.6119292 3.8130398 3.785363 3.9020967 3.8400548 3.6774864 3.6233377
1369761_at 3.7761507 3.6972 3.759989 3.9830542 3.903578 3.8395193 3.735718 3.919017 3.7961311 3.8054442 3.736142 3.9032226
1369762_at 4.017931 3.8283706 3.8349397 4.1771574 4.3756194 3.9074187 3.8026812 3.837729 4.0551014 4.244682 3.8767354 4.0557704
1369763_at 4.0261593 4.2827063 4.0273337 4.1193957 4.2758446 3.978798 3.957032 3.8967407 4.36685 3.9812381 3.8976264 4.078083
1369764_at 13.191776 13.223806 13.193455 13.19654 13.211371 13.222612 13.14228 13.154507 13.163064 13.160556 13.094638 13.236651
1369765_at 3.8634012 3.640795 3.874852 4.0559816 3.9491017 3.7444277 3.6746087 3.8928654 3.9926329 3.8209264 3.8492174 3.534744
1369766_at 5.090615 5.070379 5.204066 5.6593895 5.514718 5.559587 5.1570654 5.394018 5.303215 5.285886 5.290198 5.1705465
1369767_a_at 3.7600698 3.7178915 3.7280548 3.7279375 3.864839 3.846192 3.8544846 3.8802524 3.9167705 3.654589 3.9779382 4.025169
1369768_at 6.7116647 6.2067385 6.473624 6.4274817 6.7210765 6.268744 6.290883 5.9691606 6.305044 6.29646 6.2779665 6.1715713
1369769_at 4.64947 4.47132 4.5404997 4.660819 4.504263 4.3129663 4.511142 4.7510867 4.7926674 4.4603124 4.5411596 4.6013656
1369770_at 3.979844 4.002735 3.8844514 4.159314 4.044234 4.0433865 3.9115262 3.9160295 3.9985743 4.036602 4.1360793 4.088393
1369771_at 4.9825964 5.407098 5.2451468 5.331004 5.668682 5.249462 5.147847 5.1288853 5.1619654 5.314619 5.3226147 5.0066805
1369772_at 7.350704 7.2211065 7.0712175 7.138685 7.000392 7.34651 7.2541256 7.2723336 7.808324 7.4369826 7.603372 7.3479843
1369773_at 3.8708386 3.855198 3.5649934 3.8077295 4.0817003 3.9534009 3.789049 3.819273 3.777368 3.878315 3.7881424 3.6769347
1369774_at 4.0124493 4.063157 4.2545843 4.0814977 4.4504924 4.373883 4.279967 4.190515 4.350051 4.062811 4.102868 4.072933
1369775_at 8.291057 8.230187 8.260405 8.317455 8.199588 8.319561 8.323116 8.3544445 8.1918335 8.311481 8.117577 8.087032
1369776_a_at 6.2188253 6.517539 6.1624646 6.27945 6.4482994 6.5682054 6.409616 6.6054 6.652734 6.4093494 6.4650254 6.14521
1369777_a_at 7.740311 7.6783314 7.995156 7.796786 7.8625293 7.678987 7.593608 7.785692 7.5400305 7.8779926 7.5588775 7.3910336
1369778_at 3.7714677 3.5318763 3.588412 3.575625 3.5114598 3.8072748 3.5820227 3.6760635 3.7616103 3.870758 3.7997553 3.9875724
1369779_at 6.1910014 6.0143995 6.075737 6.1435676 6.1975803 6.1521325 6.429962 6.289145 6.0409365 6.145466 6.258289 6.1800656
1369780_at 6.1037817 5.947451 6.0731373 5.737038 6.082021 6.1010623 5.7847505 5.973085 5.997197 5.896287 5.977363 5.7948046
1369781_at 3.6494224 3.928887 3.7921002 3.955563 3.7976897 3.5494313 3.7611415 3.9946184 3.9304807 3.6333222 3.6670039 3.7489424
1369782_a_at 5.795776 6.0588264 5.7841754 5.869474 5.912823 5.869654 6.041349 5.7985573 5.9204235 5.8219795 5.9697113 5.907213
1369783_a_at 5.293833 5.6671267 5.1069136 5.4539766 5.1734705 5.2589593 5.2649636 5.3854117 5.4660826 5.304143 5.134213 5.141616
1369784_at 3.7147346 3.7496176 3.4829314 3.6210833 3.6517124 3.5243895 3.7800126 3.6692436 3.5366728 3.7724383 3.5322468 3.8615365
1369785_at 8.323447 8.418499 7.963154 8.065676 8.427621 8.361796 7.9665623 8.364284 7.753101 8.269115 8.077457 8.352797
1369786_at 5.464902 5.295929 5.4578257 5.744953 5.467947 5.874902 5.6120872 5.337096 5.8224154 5.4717507 5.638101 5.511585
1369787_at 3.7408228 3.8422363 3.7753983 3.6458507 3.5442069 3.5667355 3.8553083 3.7331686 3.7646983 3.6596832 3.595135 3.6539316
1369788_s_at 8.47141 8.892197 8.392212 8.031754 7.236691 7.7232075 7.6409626 7.1041493 7.3930073 7.5141916 7.5992146 7.5802445
1369789_at 3.2788856 3.3465974 3.4777634 3.2253318 3.2073884 3.2108276 3.3009188 3.4152431 3.2152245 3.4167907 3.4081998 3.236133
1369790_at 11.676938 11.424243 10.68511 11.83244 11.938357 11.465684 11.280572 11.375049 11.504104 11.463213 10.629752 10.559788
1369791_at 8.143861 8.191673 8.10724 8.283693 8.304713 8.38287 8.307405 8.092789 8.29908 8.182846 8.305191 8.32951
1369792_at 5.929485 5.685583 5.8775516 5.8538456 5.9042015 6.139028 5.8647733 6.0102735 5.6787343 5.829105 5.9002748 5.937569
1369793_a_at 4.178484 3.9140077 4.345134 4.118925 4.202878 3.9685159 4.09881 4.163828 4.150666 4.0543547 3.903731 3.9127345
1369794_a_at 4.745102 4.7043953 4.777381 4.4859657 4.608865 4.8509545 4.54058 4.627654 4.7465925 4.484977 4.682818 4.573472
1369795_at 4.326926 4.3599052 4.33673 4.3745804 4.5405703 4.3101416 4.431846 4.3455353 4.3052073 4.531622 4.4006615 4.1778555
1369796_at 4.5168204 4.336877 4.0978823 4.1287036 4.519785 4.551373 4.431139 4.406594 4.6106257 4.2712793 4.309121 4.4457664
1369797_at 4.148611 4.1514516 4.3126435 3.968076 3.9050999 4.1037407 4.042826 4.2059736 4.1424294 4.0366373 3.9992905 4.139354
1369798_at 4.482375 4.3602934 4.402294 4.3793707 4.6636686 4.6110096 4.7835197 4.497482 4.511553 4.4097157 4.6315556 4.392768
1369799_at 10.576902 10.388113 10.59267 10.797594 10.897738 10.569045 10.687054 10.622934 10.75021 10.641825 10.627941 10.539026
1369800_at 3.7998211 3.8365235 3.877888 3.9071014 4.071601 3.9737775 3.8476527 3.7866685 3.8533487 3.9811382 3.9418347 3.6791801
1369801_at 4.334035 4.3755016 4.4413867 4.406183 4.2812295 4.6684284 4.149301 4.63009 4.465444 4.2531505 4.3482265 4.3927236
1369802_at 3.7392569 3.8999367 3.8787928 3.6914542 3.6110547 3.7602146 3.7424955 3.8559237 3.8162746 3.8997514 3.7592673 3.5834453
1369803_at 4.280389 4.3301725 4.4691763 4.5581656 4.7946386 4.5633283 4.4378448 4.2960777 4.637657 4.555707 4.435238 4.5442896
1369804_a_at 4.559992 5.044502 5.020395 5.271223 4.595422 4.8050823 4.797466 4.5774155 4.927056 5.1106644 4.7315087 4.74975
1369805_at 3.8030221 3.7914772 3.910217 3.7253134 3.5207975 4.335209 4.001275 3.7907956 4.2881737 3.985366 3.6428006 3.8668156
1369806_at 5.178153 5.0430574 5.091487 5.1634207 5.220406 5.074446 5.167347 5.1539173 5.1655045 5.2349143 5.14919 4.9783382
1369807_at 4.3408737 4.199696 3.9840472 4.32788 4.2150383 4.367058 4.296624 4.101497 4.283532 4.24461 4.541744 4.374335
1369808_at 4.3556633 3.9509337 4.431125 4.090432 4.840967 4.3827 4.6330786 4.2182817 4.355302 4.3343663 4.320512 4.123709
1369809_at 4.9973683 5.04289 4.5266623 4.692128 4.809095 4.776311 4.6710987 5.002778 4.7639666 4.888383 4.619656 4.885755
1369810_at 6.4261055 6.2825346 6.2470055 6.3649845 6.293689 6.4629993 6.347758 6.577368 6.450919 6.3522863 6.4740405 6.4572573
1369811_at 4.8398666 4.477828 4.6874886 4.828188 4.686754 4.81712 4.62024 4.5685205 4.6966915 4.595522 4.417948 4.6484003
1369812_at 5.662363 5.405708 5.561721 5.8370314 5.8140326 5.7988214 5.68394 5.7878456 5.9035506 5.7129965 5.8440948 5.749377
1369813_at 6.846745 6.929516 6.7915797 6.8163805 7.0370073 6.937612 7.021927 6.828307 6.8032904 6.9350896 7.0253077 7.0121484
1369814_at 4.158412 4.546711 4.0978823 4.12759 4.3887787 4.650453 4.391942 4.3237333 4.329523 4.4110317 4.288471 4.2739987
1369815_at 5.5357914 5.603224 5.3860483 5.3229713 5.6536536 5.3556175 5.2014093 5.378394 5.555857 5.3145595 5.4040227 5.5135703
1369816_at 4.711577 4.8070164 4.555124 4.7701683 5.31457 4.562268 5.0926743 4.8054266 4.8478026 4.756001 4.6767592 4.9402323
1369817_at 4.367082 4.17267 4.105735 4.3273706 4.220013 4.039128 4.287467 4.5379915 4.1387196 4.552774 4.517503 4.373205
1369818_at 4.6522565 4.3680964 4.7402954 4.773861 4.750922 4.8123074 4.6950755 4.8034697 4.72587 4.678604 4.376346 4.634014
1369819_at 4.5578756 4.5587053 4.6851015 4.5261984 4.7482414 4.813134 4.7098937 4.8327837 4.6066084 4.861586 4.7916193 4.9041767
1369820_at 4.126867 4.355898 4.091791 3.921054 4.5230207 4.2733173 4.186318 4.289578 4.008435 4.2085233 4.331702 4.2470145
1369821_a_at 5.129628 4.8938026 4.5960464 4.7408743 5.1061554 4.838503 4.8902035 4.931554 4.862383 4.9962225 4.8286943 4.8007784
1369822_at 4.266272 4.325907 4.391938 4.2909284 4.364298 4.2204056 4.386755 4.397933 4.428551 4.277166 4.4768763 4.438835
1369823_at 4.547247 4.6579256 3.90937 4.549737 4.4889812 4.3057632 4.41486 4.1392593 4.44907 4.4880047 4.551359 4.6377916
1369824_at 4.7963524 4.5204306 4.711175 4.288476 4.582679 4.529956 4.582842 4.631978 4.4979696 4.8911514 4.513671 4.509507
1369825_at 4.7253304 4.5649 4.3229756 4.4512134 4.486911 4.681553 4.542158 4.599307 4.7489758 4.613913 4.687148 4.5570993
1369826_at 6.073591 6.5778837 6.1462903 6.3445415 6.49531 6.1541963 5.990118 5.9291716 6.1307507 6.301458 6.0809236 6.456066
1369827_at 5.282857 5.244809 5.3690643 5.183385 5.237094 5.644969 5.4126368 5.4240627 5.424821 5.387493 5.329464 5.385025
1369828_at 5.440634 5.426338 5.4518843 5.228087 5.12393 5.577546 5.2257233 5.4765396 5.376194 5.3868685 5.1383257 5.5024796
1369829_at 4.5741034 4.485634 4.4899607 4.616166 4.460246 4.561077 4.5113125 4.37901 4.5770173 4.318269 4.7871847 4.5492334
1369830_at 4.6266007 4.6969447 4.5762434 4.856837 4.974303 4.442365 5.334294 4.9220133 4.764017 5.1304226 4.792137 4.6892033
1369831_at 5.248436 5.102751 4.8582764 5.00403 5.2018223 5.3257036 5.151642 5.086772 5.257331 5.0452127 4.981581 4.9187717
1369832_at 5.0836706 5.414473 4.9537425 5.281984 4.9548197 5.122496 5.4441752 5.2607183 5.2244635 5.055271 5.044914 5.040811
1369833_at 4.1718597 4.1048217 4.257675 4.2464876 4.259252 4.3351445 4.1435704 4.291944 4.6510596 4.2729287 4.1155972 4.529764
1369834_at 7.653484 7.5465417 8.037195 7.9072986 7.482183 7.651207 7.7536564 7.5821214 7.5099783 7.7326074 7.6859527 7.287107
1369835_at 6.2601256 6.0637283 6.2048154 6.0707736 6.2765293 6.1020007 6.120072 6.2769995 6.11817 6.0985627 6.270689 6.0381136
1369836_at 5.8742895 6.8903165 8.403181 5.5890603 6.696933 6.604151 5.785316 7.1043754 6.364595 6.7839594 6.218681 5.950799
1369837_at 12.40931 12.171129 12.48364 12.4568615 12.22234 12.576443 12.457796 12.540157 12.318137 12.127407 12.254342 12.447815
1369838_at 4.1491504 3.9265153 4.0516453 4.2216806 4.1933303 4.110376 4.159067 4.5567403 3.9962683 4.2747097 4.039508 4.1676083
1369839_at 4.4631786 4.2613916 4.38046 4.314554 4.728894 4.6020494 4.5790367 4.5422697 4.287898 4.5011005 4.452426 4.283287
1369840_at 9.260216 10.315983 10.40886 9.588917 9.805354 8.833224 10.59681 10.26042 9.531939 10.639434 10.108902 9.646491
1369841_at 3.4259896 3.5462863 3.7796202 3.4640522 3.4939919 3.8049624 3.961907 3.8284302 3.7705758 3.7651944 3.439116 3.8421977
1369842_at 3.8267417 3.9000027 4.1067266 3.8475232 3.8630486 4.0252514 3.6384027 3.824516 3.8009896 3.8049638 4.068844 3.746583
1369843_at 3.6947262 3.859603 3.8368776 4.1037965 3.9888358 3.954255 4.2207756 4.1386814 4.530998 4.237696 4.1049376 3.8829782
1369844_at 4.205348 3.962099 3.9473565 3.9142134 4.1009083 4.2214675 4.129749 4.113718 4.0764236 3.9849753 3.7941759 4.2793865
1369845_at 5.363115 5.0383754 5.4636984 5.2004232 5.2460356 5.347188 5.2988625 5.187166 5.417717 5.2499886 5.234582 5.262378
1369846_at 3.6832168 3.458855 3.4225788 3.5851066 3.7368293 3.7042792 3.3696039 3.4638944 3.6157353 3.4553907 3.4266367 3.5547078
1369847_at 5.2365046 5.2231464 5.0540714 5.1318526 5.0188227 5.205123 5.210738 5.294404 5.2865815 4.951417 4.952188 5.183646
1369848_at 3.6135046 3.5941777 3.4445841 3.5074816 3.5948439 3.7897851 3.6798975 3.6998885 3.5027716 3.5824196 3.5846918 3.6321304
1369849_at 5.193816 5.266453 5.115233 5.0488434 5.0872374 5.2064986 5.2347546 4.9546614 5.174288 5.20992 5.124051 5.343368
1369850_at 6.1587124 5.9135456 6.2579246 5.9633245 5.7369623 5.291087 5.893795 6.2392187 6.093075 6.128244 6.143914 5.7159357
1369851_at 7.1469 7.404709 7.3335276 7.189538 7.099062 7.236649 6.9717445 7.119116 7.2462792 7.349246 7.111052 7.079278
1369852_at 12.205998 12.257531 12.294812 12.284789 12.190506 12.314823 12.330163 12.292874 12.3637085 12.392912 12.195134 12.258004
1369853_at 4.888375 4.6028976 4.567045 4.516123 4.7283254 4.741523 4.494266 4.524864 4.6479826 4.6941814 4.637059 4.8111086
1369854_a_at 9.1936865 9.290191 8.975229 9.139422 9.102329 9.034554 9.026059 8.801914 8.877626 9.180103 8.886098 8.953085
1369855_at 3.641646 3.6829314 3.6814034 3.743577 3.9200501 3.6382713 3.70598 3.5659623 3.8173022 3.5788782 3.8721764 3.680173
1369856_at 4.068692 4.1024566 4.0062904 4.2033234 4.246643 4.267162 4.3506217 4.3143587 4.264086 4.307848 4.1965284 4.1507416
1369857_a_at 5.4734044 5.4757648 5.4581494 5.280191 5.5972204 5.5044494 5.535196 5.558184 5.6631255 5.4803705 5.5926056 5.3031764
1369858_at 4.081241 4.0701323 4.1864047 4.1243377 4.044234 3.9973273 4.0161314 3.9414515 3.9425914 4.0399046 4.3465266 3.9903893
1369859_at 4.348922 4.2356033 4.215652 4.5647836 4.275796 4.221742 4.1428576 4.478145 4.0836787 4.228067 4.6620455 4.252004
1369860_a_at 4.194734 4.6369114 4.431237 4.403822 4.50671 4.4707212 4.8579903 4.4739017 4.797863 4.5908413 4.761446 4.6840353
1369861_at 4.2387266 4.0508356 4.111083 4.347448 4.391113 4.0841537 4.1119785 4.304059 4.003776 4.1652327 4.0232444 4.095584
1369862_at 4.392303 4.3432593 4.4288483 4.461912 4.2084856 4.3152933 4.1990147 4.3143587 4.0268264 4.4557786 4.2607126 4.303651
1369863_at 9.065437 8.9380865 9.678586 9.1053 9.173752 9.185512 9.337502 9.522472 9.728071 9.327967 9.1954775 9.354719
1369864_a_at 10.179808 9.64617 9.516245 10.128177 9.924332 9.660079 9.53611 9.128231 10.01698 8.850389 8.482425 8.7229805
1369865_at 4.190128 4.1702785 4.244633 4.0815997 4.3113313 4.283772 4.296761 4.188281 4.3169518 4.301284 4.061983 4.42334
1369866_at 4.566894 4.584124 4.6719913 4.618105 4.5405407 4.371483 4.4895525 4.420207 4.4787607 4.457474 4.5551615 4.485998
1369867_at 5.9215145 4.9965014 5.6551433 5.906351 5.843212 6.2008047 5.539908 5.218805 5.768978 6.1070404 5.4281926 5.24258
1369868_at 9.989613 10.379345 10.28315 10.228931 10.339872 10.278494 10.249572 9.929403 10.367298 10.269088 9.879186 9.987965
1369869_at 3.4500866 3.552843 3.7910125 3.3900478 3.5097353 3.5843923 3.6249444 3.6698122 3.5358982 3.7623367 3.5557754 3.6788816
1369870_at 7.0884666 6.986712 6.844148 7.1813073 7.05327 7.1734743 7.1556306 7.2105303 6.999423 7.2345366 7.200007 7.295496
1369871_at 3.3955226 3.5993395 3.6638412 3.7247524 3.6867301 3.5183606 3.7575314 3.6068933 3.6677568 3.748542 3.6619964 3.7832806
1369872_a_at 4.3451424 4.4425764 4.604267 4.409775 4.363785 4.539874 4.4196672 4.375183 4.16158 4.3016157 4.2846556 4.3948336
1369873_at 4.603218 4.477394 4.463905 4.2938337 4.455408 4.7396483 4.5617166 4.467886 4.5421085 4.6003785 4.5433435 4.5506477
1369874_at 4.2867336 4.4508605 4.2766085 4.412773 4.311576 4.5014486 4.4097743 4.3521857 4.46378 4.4291563 4.3841696 4.6347017
1369875_at 4.6494694 4.773098 4.8688946 4.3407936 4.6575527 4.5456896 4.8619947 4.4215713 4.641927 4.641819 4.6432457 4.8715677
1369876_at 3.822386 3.6934338 3.859981 3.956801 4.044234 3.7629552 3.6355798 3.6943445 3.9466486 3.7213857 3.8976264 4.0070496
1369877_at 4.5778837 4.9094195 4.932547 4.4088335 4.723224 4.9469333 4.4786196 4.619766 4.526619 4.4201794 4.5519276 4.5833216
1369878_at 3.8763738 3.9358585 3.8908482 3.8536248 4.0758862 4.149634 4.160833 3.944727 3.9891672 4.174746 4.0609674 4.052378
1369879_a_at 12.866343 12.915697 12.849744 12.9433 12.865853 12.911547 12.876123 12.920073 12.85471 12.872029 12.8246565 12.87098
1369880_at 3.9539194 4.4229274 4.1463027 3.8069322 4.163912 4.288246 3.9613438 4.214801 4.1404314 4.284283 4.173458 4.3226204
1369881_at 4.459485 4.36897 4.232765 4.163445 4.403713 4.3488836 4.411996 4.1722918 4.166787 4.1502542 4.4599075 3.9343197
1369882_at 4.837429 4.2233477 4.4500833 4.3545995 4.4892263 4.551134 4.240047 4.423275 4.6981397 4.365198 4.69733 4.5175395
1369883_at 3.1905382 3.4591396 3.8313587 3.5106382 3.4053717 3.6971004 3.47138 3.521154 3.467389 3.4251163 3.4096713 3.5274482
1369884_at 4.654534 4.518251 4.952017 4.798522 4.8513074 5.16101 4.8141484 4.9865694 4.818439 4.796091 4.8753753 4.8029976
1369885_at 5.008991 5.066514 4.933694 4.7812138 5.023525 5.249251 4.551996 4.9485254 5.038684 4.931224 5.0870304 5.070594
1369886_a_at 6.1918488 6.101071 6.3184266 6.0850263 6.24521 6.1074 6.101197 6.0513735 6.0001183 6.0670476 6.2730093 6.142807
1369887_at 4.6243134 4.5189185 4.654683 4.530654 4.607268 4.7156925 4.619755 4.7140565 4.5629663 4.3274565 4.878939 4.673236
1369888_at 4.324953 4.1837993 3.9064596 4.1924562 4.1550527 4.077053 4.361957 4.3773236 4.150893 4.219652 4.5602727 4.4691334
1369889_at 4.0261593 4.0869255 3.998717 4.0162706 4.4892263 4.162875 4.2100344 4.0613966 4.1979246 4.027651 3.98678 4.18017
1369890_at 3.0507288 3.0757282 3.1115851 3.105316 3.118157 3.0670097 3.0590878 3.110746 3.0602329 3.0368824 3.2364156 3.1926088
1369891_at 5.0923667 4.933368 5.1720366 5.186273 5.13934 5.4377947 5.4794188 5.0887837 5.061213 5.129455 5.0315566 5.2458177
1369892_at 3.826507 3.6687043 3.601743 3.83685 3.7629402 3.6834903 3.7134342 4.1141286 3.8161495 3.746642 3.8491654 4.023452
1369893_at 4.599548 4.9527106 4.3913283 4.4801283 4.549214 4.6489844 4.571947 4.4950476 4.668691 4.2351117 4.7090235 4.8462787
1369894_at 3.3948002 3.2411535 3.3288615 3.2683387 3.396516 3.5071235 3.4427216 3.29078 3.3886185 3.4534824 3.4101555 3.2763114
1369895_s_at 6.3093905 6.299145 6.3858604 6.0017686 6.401811 6.0529757 5.770881 6.1255007 6.2157445 6.0633063 5.8827167 6.1948304
1369896_s_at 7.6135674 7.7254963 7.6748233 7.895523 7.5746465 7.7265096 7.6202745 7.5313644 7.468263 7.539665 7.290493 7.365498
1369897_s_at 12.112434 12.107406 11.892252 12.040724 12.001883 11.970163 11.965944 12.070737 12.039297 11.9414215 11.89033 11.918777
1369898_a_at 5.1434107 4.7575574 4.9238877 4.694642 4.7731667 4.9644413 4.7021346 4.6109433 4.8321266 4.765426 4.5823584 4.7916203
1369899_s_at 6.3730392 6.3622766 6.4528503 6.47079 6.178235 5.906771 5.9535036 6.50705 6.004623 6.6269217 6.941169 6.4093003
1369900_at 4.15534 3.9209268 3.991562 4.0125766 3.9547625 4.056577 3.8559532 4.110094 4.007994 4.078939 3.8414974 4.0852737
1369901_at 4.2656393 4.064269 3.952829 4.1808376 4.361341 4.2172284 4.349519 3.9754179 4.315745 4.274355 4.2535133 3.9986887
1369902_at 7.6946044 7.618506 7.5647144 7.604023 7.0252085 7.0768127 7.61674 7.504427 7.1995974 6.9436445 7.0731354 6.5243297
1369903_at 4.038911 3.7754908 4.1988688 3.732938 4.362994 3.9598951 4.0226045 4.0419416 4.0545816 4.2369785 3.9428723 4.227455
1369904_at 4.2328963 4.413073 4.370763 4.185107 4.458929 4.433816 4.2238455 4.427907 4.4161625 4.394965 4.3068776 4.309291
1369905_at 3.903335 3.7999215 3.6624672 3.5227828 3.6505013 3.807151 3.5787377 3.426431 3.4960985 3.3066316 3.758095 3.5696297
1369906_s_at 11.970351 11.817097 12.006551 11.855336 11.974742 11.963829 11.992225 11.59939 11.902955 12.026539 12.020709 11.997364
1369907_at 5.667611 5.6228867 5.5158134 5.6958365 5.82658 5.66369 5.733082 5.7389045 5.4566097 5.9628105 5.6444073 5.549988
1369908_at 3.4435906 3.4490762 3.4083824 3.4132447 3.390825 3.4644105 3.6694806 3.4277337 3.4014955 3.5729637 3.327968 3.4845514
1369909_s_at 11.154228 10.644956 10.809831 10.771686 10.662757 10.937151 10.6871395 10.620557 10.829714 10.648394 10.739729 10.745033
1369910_at 4.0095954 3.7440915 3.8426442 3.6766078 3.7910752 3.6775112 3.8283944 3.7345304 3.7703671 3.8890595 3.8197734 4.041621
1369911_at 5.2595983 4.902402 4.62914 5.0138865 4.672845 4.790425 4.8622274 5.332988 4.7946754 4.798565 4.9417925 4.7361164
1369912_at 6.1349673 6.4038415 6.304957 6.1746416 6.2943625 6.3391767 6.2932096 6.2012954 6.062468 6.410462 6.305634 6.277991
1369913_at 4.2363243 4.1629767 4.1043987 4.3513403 4.460187 4.337823 4.2853775 4.2420177 4.335567 4.345768 4.3204618 4.235143
1369914_at 4.0261593 3.772681 3.7256866 3.8868365 3.743876 3.9144423 3.69843 3.8789172 3.9250064 3.8876252 3.6865232 3.7014904
1369915_at 6.719898 6.736901 6.772272 6.7814074 6.945485 6.818411 6.7934666 6.7532434 6.857249 6.823347 6.7429066 6.7656054
1369916_at 4.9318523 5.209616 5.0309296 4.81454 5.1170235 5.07737 4.787493 5.0959163 5.17148 5.046132 4.832781 5.0067124
1369917_at 5.24254 5.290047 5.164412 5.1440597 5.0995564 5.126675 5.09415 5.2169294 5.281157 5.1596394 4.7834845 5.136283
1369918_at 3.8950982 3.7908533 3.5146432 3.5393908 3.8854809 3.707414 3.7655509 3.8673968 3.8495383 3.7889488 3.7809877 3.8246431
1369919_at 5.0883303 4.939282 4.5841384 4.8258743 4.7543163 4.829117 4.986256 4.871648 5.1146398 5.102578 4.7014117 4.749319
1369920_at 4.567788 4.302855 4.966358 4.45335 4.595912 4.619211 4.6497416 4.5175457 4.6290045 4.627001 4.5814524 4.6279917
1369921_at 6.3378983 6.9453306 5.67619 6.430946 6.253659 5.5644975 6.023581 6.4494686 6.7226443 5.994826 6.5972 6.3744955
1369922_at 8.818365 8.609871 8.755223 8.809891 8.658903 8.679706 8.858391 8.8698845 8.825151 8.79201 8.753507 8.785884
1369923_at 6.2507668 5.7211385 6.1241517 5.8975143 6.2012935 5.7111435 5.741118 5.595028 5.653496 5.7406306 6.016413 5.5053377
1369924_at 5.613238 5.7214613 5.713011 5.7322946 5.7335806 5.6576924 5.899412 5.8311234 6.0117235 5.6488924 5.7870235 5.804557
1369925_at 4.0312796 4.0832396 3.9074538 3.8409693 4.210353 4.26301 4.0719934 4.268423 4.1979246 3.983936 3.7530818 3.7691166
1369926_at 7.7044077 7.464434 7.4819884 7.702339 7.4288516 7.4153943 7.33904 7.416198 7.4331665 7.4455614 7.7351813 7.651733
1369927_at 11.342574 11.171008 11.296631 11.226702 11.249429 11.118153 11.444008 11.315242 11.193388 11.266467 11.400979 11.236693
1369928_at 3.377977 3.6179967 3.5513372 3.635955 3.7524407 3.579342 3.608777 3.518502 3.5512848 3.6466017 3.959497 3.6343975
1369929_at 11.296138 11.380975 11.316689 11.210661 11.2611265 11.248775 11.339915 11.294911 11.346458 11.268587 11.246021 11.228685
1369930_at 11.698396 11.803415 11.783174 11.713826 11.873978 11.749181 11.71862 11.764861 11.77178 11.848781 11.969558 11.929633
1369931_at 7.3632693 7.1442275 7.441336 7.1098013 7.1988587 7.200741 7.182758 7.096247 7.105343 7.073696 7.0335298 6.941141
1369932_a_at 10.222495 10.252076 10.151198 10.191929 10.221196 10.286592 10.157481 10.25617 10.252866 10.340247 10.180765 10.262894
1369933_at 11.259027 11.217003 11.289447 11.20013 11.127966 11.137219 11.26367 11.174754 11.152297 11.21942 11.25454 11.2514305
1369934_at 11.981503 11.947753 12.007336 11.931681 11.997498 11.975291 12.010919 11.945231 12.036306 11.917429 12.06102 11.981865
1369935_at 7.8050013 7.6463485 7.6452537 7.4959292 7.731476 7.742416 7.7584133 7.6712875 7.570429 7.9017653 8.025079 7.9030085
1369936_at 10.367903 10.20814 10.375549 10.244293 10.300725 10.317925 10.425044 10.429425 10.208187 10.327599 10.436683 10.346187
1369937_at 10.922739 10.851581 10.976657 10.798789 10.871241 10.688207 10.803178 10.789756 10.664383 10.705194 10.942227 10.748556
1369938_at 7.551514 7.5372524 7.7927856 7.442572 7.325373 7.4737854 7.53308 7.4218936 7.2863936 7.5646715 7.4657435 7.548205
1369939_at 12.015543 11.94999 12.030547 12.055058 12.043424 12.052197 12.073617 11.890027 12.1715145 12.008588 12.135964 12.102391
1369940_at 10.49462 10.556808 10.419612 10.520865 10.44373 10.370855 10.441981 10.647174 10.511502 10.358818 10.539682 10.479803
1369941_at 10.863311 10.660038 10.659198 10.591876 10.382984 10.512898 10.732159 10.57835 10.782832 10.462574 10.490064 10.8685255
1369942_at 8.971155 8.966162 9.054266 9.074324 8.859266 8.866443 9.02419 8.8609085 8.902315 8.828241 9.036009 8.790204
1369943_at 10.451629 10.507679 10.159411 10.402315 10.455249 10.253927 10.365163 10.744885 10.143543 10.429159 10.446973 10.173353
1369944_at 8.783192 8.555606 8.456704 8.60126 8.610768 8.561387 8.682831 8.693969 8.367831 8.419964 8.365964 8.408743
1369945_at 4.468002 4.4533195 4.2783856 4.606045 4.52327 4.4428883 4.5067983 4.589958 4.5089126 4.5207443 4.6772757 4.2609396
1369946_at 6.422929 6.6003356 6.577181 6.500929 6.3490086 6.592794 6.5984173 6.523568 6.197437 6.590402 6.5881333 6.4185805
1369947_at 5.4103475 5.3629956 5.496115 5.616486 5.4049287 5.6526947 5.5768404 5.570255 5.3824472 5.5314126 5.525965 5.4368095
1369948_at 7.8489017 7.4233675 7.673561 7.621531 7.618161 7.513073 7.673177 7.74862 8.0617285 7.5797915 7.4083347 7.862764
1369949_at 7.0921826 7.03819 6.796341 6.800948 7.0166626 7.0331864 7.0762515 6.890398 6.79929 6.9082227 6.9751143 6.9455814
1369950_at 9.505241 9.549243 9.529213 9.373121 9.486863 9.378803 9.419528 9.49908 9.338718 9.412015 9.577345 9.583393
1369951_at 3.9722168 3.8207197 4.0596194 3.9035487 3.958267 4.0654716 3.8404322 4.2720795 4.0541697 4.2092156 4.124294 3.925824
1369952_at 12.124598 12.051881 11.984641 12.071648 11.929799 12.07196 11.992997 12.112398 12.012471 11.99576 11.99109 12.122638
1369953_a_at 4.7941213 4.297702 4.6369514 4.3682795 4.2931085 4.4772863 4.6539874 4.338895 4.5717907 4.551575 4.348855 4.543768
1369954_at 12.801136 12.936139 12.953246 12.797142 12.793389 12.857332 12.968171 12.863993 12.875449 12.907464 12.901181 12.859747
1369955_at 6.423153 6.2222424 6.0789394 6.2614007 6.4737525 6.343847 6.331846 6.3986588 6.0753956 6.232368 6.266179 6.4307003
1369956_at 9.519536 9.421268 9.6032095 9.337156 9.328734 9.410669 9.47687 9.383583 9.308117 9.263905 9.280214 9.435984
1369957_at 5.1380296 5.310497 5.8034577 5.3269496 5.825403 5.606843 5.2134924 5.644609 5.683532 6.049403 5.6204433 5.7728105
1369958_at 8.531376 8.909781 8.053165 8.447706 8.249805 8.452349 8.202444 7.8981476 8.088562 7.990585 8.006292 7.569057
1369959_at 12.314998 12.272614 12.22603 12.13287 11.940108 12.197748 12.155245 12.355477 12.016362 12.145141 12.167972 12.225513
1369960_at 9.789073 9.854393 9.729457 9.818875 9.616614 9.739498 9.690481 9.752217 9.895492 9.808929 9.779634 9.605388
1369961_at 8.673415 8.743885 8.822666 8.87154 9.011761 8.864591 8.77106 9.05043 8.995689 8.911662 8.887588 8.977898
1369962_at 8.258669 8.52926 8.434564 8.290021 8.481742 8.425582 8.387558 8.17884 8.233484 8.500199 8.546233 8.520938
1369963_at 5.5257235 5.2052736 5.399512 5.002821 5.005659 4.9223895 5.2384796 5.130965 5.1704583 4.6924524 5.440798 5.2804747
1369964_at 6.928353 7.081558 6.859946 6.8915787 6.607226 7.078259 6.762277 6.818969 6.549954 6.71037 6.3522096 6.451727
1369965_at 8.371433 7.749126 8.368868 7.5186543 8.060099 8.107164 7.806277 7.5803323 7.1782312 7.9656963 8.009908 8.123411
1369966_a_at 12.258245 12.205386 12.250019 12.21773 12.222965 12.199394 12.165525 12.246504 12.240455 12.233371 12.329287 12.297329
1369967_at 8.743178 8.5281515 8.688873 8.634219 8.662841 8.656993 8.813327 8.866307 8.789042 8.776896 8.726279 8.82814
1369968_at 6.286779 6.090643 6.280278 6.7574825 6.0504837 6.111026 6.35697 6.0563545 6.081358 6.196568 6.405155 6.1174603
1369969_at 9.164392 9.333278 9.362486 9.346675 9.375426 9.357845 9.45469 9.55106 9.282975 9.713098 9.749236 9.631043
1369970_at 10.553996 10.575557 10.627534 10.542477 10.568394 10.577037 10.480258 10.499688 10.598371 10.514893 10.617541 10.362516
1369971_a_at 8.81534 8.75683 8.846356 8.822368 8.660009 8.564059 8.651922 8.454871 8.424738 8.602531 8.31646 8.263832
1369972_at 7.0073824 6.6132917 6.796814 6.68319 6.931638 6.686118 6.650858 6.661653 6.467303 6.903362 6.98109 6.6657543
1369973_at 11.375994 11.111504 11.523355 11.394952 11.579894 11.429873 11.322121 11.62626 11.410995 11.244974 11.122933 11.160206
1369974_at 6.8226795 6.758457 7.0609894 6.8863 7.0682907 7.0287333 6.901905 6.7405567 6.956287 6.964742 6.5244136 6.778487
1369975_at 8.74697 8.58483 8.687929 8.542778 8.627449 8.604935 8.725282 8.509587 8.638029 8.53087 8.725363 8.625402
1369976_at 10.045786 10.016213 9.96702 9.837132 10.258629 10.004061 10.137373 10.238074 9.916369 10.219217 10.399357 10.553012
1369977_at 4.1997514 4.1466227 4.096054 4.2767982 4.320163 4.2775583 4.5415964 4.2232294 4.2672443 4.184963 4.4128094 4.131769
1369978_at 7.3820114 7.67192 7.7452345 7.759191 7.5779495 7.7617774 7.515807 7.4266086 7.528215 7.6146183 7.564653 7.645261
1369979_at 9.114628 8.995739 8.974661 8.785437 8.806988 9.0078945 9.03878 9.037523 8.925926 8.653782 8.76618 8.809267
1369980_s_at 9.449914 9.501562 9.396463 9.516058 9.402089 9.440286 9.470803 9.374795 9.565218 9.443545 9.229773 9.410517
1369981_at 8.54004 8.6835165 8.92296 8.913588 8.510689 8.659934 8.911418 8.871952 8.771805 8.651185 8.807677 8.646721
1369982_at 9.704673 9.6156225 9.365812 9.374738 9.771483 9.554928 9.498903 9.91763 9.875109 9.450918 9.762644 9.514653
1369983_at 8.019385 8.1456375 8.264708 7.6031494 7.9551563 8.047181 7.7603884 7.820222 7.701059 7.558122 7.1959596 7.660617
1369984_at 9.516967 9.486191 9.454061 9.394809 9.436907 9.313101 9.425308 9.364271 9.265398 9.391673 9.489946 9.413165
1369985_at 6.24189 5.9090014 6.0240936 5.9980497 6.089391 6.0721693 6.3263125 6.098025 6.182001 5.9575105 5.974555 6.1025906
1369986_at 11.844238 11.862431 11.917062 11.741206 11.863417 11.926407 11.78666 11.850674 11.739681 11.817877 11.873536 11.859498
1369987_at 4.8891706 4.854906 4.766034 4.800315 4.9722595 4.9979553 4.9350433 4.75537 4.8186574 4.8475723 4.8127604 4.840276
1369988_at 5.498647 5.7551985 5.671728 5.6992674 5.5734835 5.8863273 5.411131 5.6105595 5.7627754 5.55447 5.55196 5.6435623
1369989_at 9.769896 9.700757 9.478619 9.678133 9.681555 9.819888 9.470791 9.428296 9.641406 9.810873 9.663481 9.37264
1369990_at 10.558842 10.380526 10.497017 10.495473 10.4361105 10.498637 10.53941 10.482121 10.552371 10.46166 10.627941 10.576255
1369991_at 9.965682 10.052144 9.874438 9.867055 10.017065 9.903359 9.840948 9.8936 9.948249 10.043852 10.04068 9.905574
1369992_at 8.548917 8.470443 8.6093645 8.670375 8.75141 8.576621 8.763872 8.612236 8.35303 8.767854 8.664863 8.710339
1369993_at 6.524702 6.489296 6.5921617 6.425778 6.370007 6.333542 6.4362135 6.3709836 6.25808 6.460372 6.260658 6.09483
1369994_at 7.860575 7.963248 7.839213 7.755867 7.6481385 7.672662 7.656168 7.738826 7.661386 7.8353734 7.5320554 7.5396886
1369995_at 8.564918 8.629796 8.571263 8.653699 8.751269 8.606728 8.458311 8.5505295 8.679579 8.653452 8.691682 8.668522
1369996_at 8.478479 8.4967 8.619529 8.485052 8.449161 8.373251 8.327751 8.495414 8.511795 8.365741 8.730702 8.58117
1369997_at 8.730237 8.706107 8.499345 8.585012 8.698603 8.5032015 8.737408 8.64329 8.586959 8.69456 8.65091 8.6913395
1369998_at 8.968008 8.90483 8.713359 8.783213 8.911937 8.777999 8.608563 8.54259 8.610173 8.754733 8.635126 8.859533
1369999_a_at 4.274321 3.8848054 4.0761237 3.8701081 3.998025 4.3746243 4.1009636 3.9629607 4.3614416 4.0926557 3.9166293 3.9805427
1370000_at 10.061246 9.544167 9.961674 9.820864 10.145278 10.021699 9.593155 9.830842 9.835819 9.756121 9.92327 9.92296
1370001_at 9.415738 9.24209 9.388749 9.343927 9.413188 9.220868 9.167715 9.445201 9.363868 9.494703 9.513825 9.444775
1370002_at 8.276942 8.306429 8.039604 8.124622 7.9332404 8.375073 8.192133 8.2963085 8.071553 8.220281 8.204699 8.252103
1370003_at 12.143066 12.047235 12.116038 12.101586 11.985045 12.102779 12.156884 12.116343 12.047862 12.103808 12.104164 12.183424
1370004_at 9.446501 9.390534 9.510987 9.388901 9.483862 9.266572 9.427757 9.409025 9.441769 9.317242 9.420082 9.273293
1370005_at 9.555249 9.873375 10.052435 9.92956 10.062556 10.132474 10.209669 10.204247 9.940618 10.445826 10.277379 10.4422455
1370006_at 11.088065 11.209096 11.175367 11.206699 11.075737 11.060002 11.106155 11.254089 11.2697935 11.157009 11.263959 11.251851
1370007_at 11.529549 11.676944 11.771427 11.205276 11.641181 11.554545 11.433565 11.091944 11.303239 11.596229 11.828754 11.671296
1370008_at 5.2899413 5.5190616 5.370092 5.47737 5.6202354 5.3244004 6.0491376 5.3213735 5.638143 5.611897 5.9587855 5.6365924
1370009_at 14.184601 14.161394 14.161923 14.178973 14.162548 14.223928 14.147392 14.221358 14.190491 14.167548 14.180069 14.162548
1370010_at 12.133878 12.045215 12.192067 12.170218 12.052014 12.164007 12.19701 12.154189 12.177643 12.114405 12.066957 12.144276
1370011_at 5.7989907 5.785466 5.7518625 5.7532797 5.8548946 5.739672 5.7866974 5.978866 5.8041244 5.9314504 6.0879645 5.584854
1370012_at 6.0735207 6.478399 6.4234624 6.5445757 6.094588 7.0686493 6.4277525 7.2031674 6.370874 7.2638607 7.1189404 6.6297607
1370013_at 3.375328 3.3851242 3.6371355 3.435017 3.5383837 3.2762156 3.400598 3.5243127 3.5383565 3.6909595 3.6721072 3.4252226
1370014_at 8.594662 8.361022 8.516395 8.48661 8.206643 8.310097 8.388596 8.355024 8.239148 8.178705 8.321062 8.3506
1370015_at 8.165685 8.120518 8.216288 8.148243 7.9927473 8.202198 8.085232 8.225065 8.179876 8.034014 8.043837 8.334352
1370016_at 3.7158422 3.6660576 3.8007529 3.7217712 3.7701228 3.5849473 3.764453 3.6822765 3.6737473 3.9394655 3.704269 3.6437812
1370017_at 7.8217964 7.9423323 7.795581 7.756508 7.9535975 7.9557576 7.8141584 7.7285795 7.864546 7.654868 7.9032097 7.750206
1370018_at 4.4379816 4.5694213 4.4925346 4.547147 4.7648544 4.5843563 4.5122385 4.599307 4.334746 4.7474017 4.7045727 4.711295
1370019_at 13.061162 12.740177 13.056319 13.121556 13.060489 13.226125 13.032884 13.087601 13.181123 13.15464 13.187433 13.182999
1370020_at 10.104211 10.296306 10.187313 10.543065 10.570828 10.248197 10.555008 10.500186 10.35267 10.561196 10.409005 10.277801
1370021_at 3.6529913 3.6579475 3.7473457 3.6467314 3.7695067 3.613448 3.4729729 3.8018835 3.74047 3.703226 3.8238666 3.763916
1370022_at 4.2883263 4.057477 4.123725 4.090432 4.3213873 4.3668823 4.2959023 4.283621 4.003776 4.091224 3.9889889 4.163872
1370023_at 6.488809 6.3093886 6.5603256 6.763786 6.7753863 6.4976873 6.681262 6.993961 6.936541 6.6862698 6.5465107 6.4052343
1370024_at 10.506278 9.790773 11.113694 10.05827 10.794865 10.247005 10.815167 10.040709 10.609076 10.736395 10.995928 10.523263
1370025_at 7.6687574 7.7981377 7.8331733 7.810316 7.8599706 7.809124 7.9389997 7.901328 7.94979 7.7665496 7.9943976 7.947791
1370026_at 7.0557036 6.7518244 6.8604345 6.7192216 6.8164926 6.791489 6.9816833 7.137148 6.806771 6.973291 6.9771976 7.014533
1370027_a_at 14.222872 14.3179035 14.2712755 14.287549 14.271495 14.211111 14.241102 14.260467 14.23296 14.1833 14.157944 14.151057
1370028_at 4.291122 4.5512013 4.1585746 4.3819485 4.380853 4.405587 4.361957 4.1350727 4.300154 4.5501537 4.685356 4.304449
1370029_at 9.469882 9.3704405 9.435629 9.480465 9.239931 9.418017 9.372146 9.334705 9.393547 9.495366 9.417548 9.499231
1370030_at 10.919621 10.474797 10.287388 10.240085 10.270195 10.3569565 10.321313 10.219901 10.317574 10.407967 10.596257 10.423689
1370031_at 7.8202114 7.8561177 7.8978157 7.7832656 8.009432 7.912102 7.977488 7.843838 7.9153185 7.7984204 8.056444 7.9251585
1370032_at 8.237897 8.322373 7.9496565 7.9125824 8.240303 7.971448 8.106033 7.7348404 7.8516197 7.7531586 7.675608 7.633979
1370033_at 3.6593547 3.7849946 4.056157 3.7468498 4.085037 3.8592443 3.9823616 3.77038 3.8302221 3.980396 3.767725 4.178764
1370034_at 5.1792965 5.028361 4.9923773 4.928929 5.135315 5.1935844 4.8617435 5.41634 4.9008594 5.0244064 4.867735 5.031389
1370035_at 8.74713 9.0382 8.8896475 8.990083 8.826805 8.749659 8.839592 8.679142 8.731545 8.888038 8.845335 8.739204
1370036_at 10.221174 10.07173 10.332529 10.3274555 10.161097 10.347867 10.369459 10.348001 10.189033 10.336116 10.035215 10.282996
1370037_at 4.212795 4.083359 3.921874 4.185871 3.8273704 4.032531 4.332453 3.9053957 3.9116755 3.83767 3.9987693 4.0513153
1370038_at 6.095663 6.345086 6.159122 6.2951 6.297649 6.1364174 6.1716986 6.0459585 6.3116264 6.146498 6.1335955 6.2315817
1370039_at 6.25721 6.466893 6.4943547 6.3023663 6.4721503 6.3346 6.4311438 6.536438 6.457344 6.3335114 6.329406 6.4826245
1370040_at 7.1465707 7.2376704 7.400372 7.2156043 7.2904916 7.274064 7.3215613 7.330792 7.3825583 7.1439795 7.3005886 7.246687
1370041_at 3.6945918 3.6992397 3.8189893 3.6803644 3.8663602 3.6230466 3.60964 3.7920916 3.5985444 3.7904477 3.6715248 3.4016273
1370042_at 4.0545263 3.8467226 3.853923 3.9902413 3.9442263 3.861226 3.961907 3.7331796 3.7235072 3.8502643 4.1189976 3.8468082
1370043_at 10.236578 10.441546 10.314916 10.130119 10.171618 10.0204735 10.362102 10.151976 9.879292 10.406525 10.175925 9.900408
1370044_at 6.9857917 6.963275 7.081508 7.1386633 7.0856957 6.8413653 7.0751295 7.3589725 6.976555 6.7593317 7.077209 7.0238895
1370045_at 8.818208 9.155678 8.851865 8.981088 8.772781 8.981925 8.925224 8.92874 8.570492 8.809562 8.598286 8.922021
1370046_at 6.710965 6.8065023 6.514118 6.7293797 6.730338 6.4307055 6.247223 6.6009626 6.261454 6.328806 6.270548 6.862582
1370047_at 10.216272 10.14118 10.253647 10.041127 10.223361 10.1214695 10.219842 10.205921 9.788999 10.055774 10.176976 10.022844
1370048_at 4.1216793 4.2589087 4.091084 4.353811 3.9603477 4.4234066 4.1741257 4.0659623 4.3335857 4.167672 4.3553886 4.450444
1370049_at 6.0575933 5.6939354 6.0734277 5.609769 5.8903975 5.5416155 5.983865 5.884814 5.8053713 5.916055 5.8752227 5.74322
1370050_at 8.878611 9.007098 8.921443 8.871522 8.791706 8.744968 8.927196 8.865559 8.755033 8.756144 8.895893 8.63858
1370051_at 4.7824745 4.502711 4.775414 4.650734 4.850444 4.651924 4.5680223 4.816886 4.8375373 4.816373 4.6790743 4.7221003
1370052_at 5.64066 5.7694225 6.053894 5.8375335 5.9935246 5.6060596 5.542991 5.7790318 5.7144065 6.1953807 5.6344047 5.558795
1370053_at 3.6931994 3.3850615 3.6930828 3.751001 3.6070254 3.5822618 3.577102 3.4724345 3.623118 3.5335991 3.7512662 3.494305
1370054_at 7.8311596 7.4726195 7.534412 7.3062763 7.588009 7.462588 7.6478925 7.5058703 7.748821 7.326896 7.212103 8.004984
1370055_at 6.4939666 6.381392 6.2101307 6.2468405 6.3925853 6.1586533 6.283685 6.1526814 6.3855014 5.8495584 6.1787114 6.371565
1370056_at 7.1748776 7.1767883 8.044865 6.7088037 7.423261 7.1498985 5.972815 7.211192 7.2005606 6.741789 6.1248255 6.3872886
1370057_at 9.973687 10.183498 10.441829 10.295609 10.465897 10.335737 10.331539 9.941343 9.807088 10.110758 10.34147 9.991052
1370058_at 3.4307134 3.3763244 3.5320678 3.4247015 3.524126 3.4558372 3.3018804 3.4988945 3.402296 3.454041 3.3520398 3.435412
1370059_at 3.4764116 3.40884 3.408036 3.545949 3.4670866 3.3209758 3.3938918 3.605501 3.5273383 3.4791324 3.35722 3.3029253
1370060_at 9.944289 9.885594 9.879304 9.897029 9.749079 9.770855 9.87787 9.734159 9.810008 9.792247 9.782467 9.76213
1370061_at 6.117652 5.7572036 5.8146014 5.6854453 5.8160315 5.8995795 5.7230854 5.6969857 5.74536 5.6491833 5.6801906 5.832557
1370062_at 10.615363 10.505249 10.755316 10.516608 10.622816 10.498557 10.682752 10.416292 10.552562 10.570775 10.741665 10.538003
1370063_at 8.026738 8.094029 7.8762937 7.994491 7.7593846 7.862917 7.651703 7.8117194 7.499365 7.7605653 7.624096 7.7340307
1370064_at 8.108275 8.112304 8.0791025 8.3365135 8.063515 8.121421 7.919609 8.152436 8.061992 8.012702 7.966461 7.7536635
1370065_at 13.823209 13.85262 13.825466 13.8302555 13.78809 13.815352 13.827068 13.812389 13.802626 13.749654 13.753664 13.735784
1370066_at 8.418382 8.445937 8.449101 8.497109 8.51922 8.351501 8.41784 8.50012 8.495284 8.482177 8.425454 8.6148815
1370067_at 8.9827585 9.295808 9.785443 9.694372 9.876517 10.274336 10.132411 9.859892 9.950155 10.884855 11.269196 10.744609
1370068_at 4.274589 4.135619 4.195543 4.0248256 4.42251 4.4445806 4.226429 4.2047215 4.3882627 4.1795063 4.00949 4.3560905
1370069_at 4.944612 4.7219934 4.964925 4.9062223 4.698963 4.9126244 4.9422255 4.94534 4.863785 5.1896343 4.9433146 5.034419
1370070_at 6.859432 7.440023 7.254671 7.152506 7.0043607 7.090871 7.253522 6.9132614 7.045337 6.975535 6.9449816 7.028949
1370071_at 6.2614117 6.5599227 6.3459353 6.4597077 6.647568 6.541475 6.613252 6.532528 6.2474475 6.53317 6.209068 6.3324904
1370072_at 4.272142 4.2079325 4.591567 4.2677875 4.1828165 3.7977364 4.4972105 3.9979029 4.10085 4.178332 4.3191786 4.0275803
1370073_at 11.191353 11.158227 11.117068 11.078039 11.026083 10.919396 11.094974 11.2361 11.104662 11.066787 11.038912 11.242419
1370074_at 5.9289107 6.017483 5.5889587 5.762464 5.7619042 6.0855613 6.028094 5.8963184 5.845466 6.052731 6.0680575 6.1180525
1370075_at 9.320094 9.602685 9.34224 9.188393 9.639008 9.15148 9.649687 9.292706 9.386696 9.246673 9.634269 9.517781
1370076_at 3.7695632 3.6940525 3.8479435 3.7647493 3.7482038 4.000117 3.7067597 3.5220644 3.6792042 3.5687866 3.680574 3.629921
1370077_at 5.6540155 5.5925064 5.668922 5.640814 5.510197 5.823635 5.676705 5.7660117 5.6124105 5.389176 5.49741 5.6472597
1370078_at 5.8678975 5.723971 5.8670683 5.8608146 6.186837 5.9710665 5.97151 6.0556087 5.8224154 5.970596 5.854585 6.0369887
1370079_at 4.447294 4.6697636 4.4061174 4.231812 4.512703 4.4717255 4.37452 4.5515823 4.6123543 4.580698 4.6126614 4.3648024
1370080_at 8.1999 8.125458 8.424394 8.406687 7.9995265 8.14484 8.635009 8.061086 8.24221 7.8749967 8.131687 8.119967
1370081_a_at 8.227844 8.097943 8.117969 8.023307 7.79181 8.047181 7.9529676 7.9701753 7.880081 8.1589155 8.095526 7.948987
1370082_at 6.797796 6.153757 6.567282 6.3569584 6.3687553 6.3693504 6.5016537 6.569052 6.2394843 6.4225945 6.4198775 6.4992366
1370083_at 4.5608635 4.355898 4.577103 4.367955 4.7083535 4.2500296 4.632461 4.6006756 4.5439134 4.469716 4.5215435 4.393468
1370084_at 5.9650574 5.671278 6.56842 5.9759064 6.56519 6.038254 5.3741784 5.398698 5.728352 5.481082 6.431275 6.5733404
1370085_at 7.1031027 7.4324236 7.205107 7.1243854 7.369238 7.1225176 7.2406464 7.315891 7.367663 7.1901145 7.1891637 7.161321
1370086_at 13.9475 14.0073805 13.966107 13.955743 13.985141 13.998856 14.003386 13.934811 13.947893 13.925018 13.963197 13.954428
1370087_at 10.423257 10.35327 10.347009 10.336353 10.344079 10.393465 10.425659 10.305836 10.438251 10.406733 10.481315 10.436588
1370088_at 7.2215486 7.333842 7.2895308 7.578846 7.0855703 7.277789 7.287285 7.190558 7.1208487 6.813508 7.2206984 6.925488
1370089_at 3.8902867 3.880684 4.2104874 3.9868908 3.9988332 3.8162222 4.054864 4.121196 4.121376 4.0816965 4.4104166 4.1648245
1370090_at 5.4413657 5.6084843 6.106566 5.420168 5.5721374 5.980559 5.4939127 5.5837417 5.622277 5.6938753 5.1808085 5.346001
1370091_at 5.0183306 4.660451 4.9144835 4.7332354 5.019639 5.164682 4.8016906 4.7854705 5.220746 5.1979246 4.9674544 5.2024426
1370092_at 4.370811 4.171111 4.4601083 4.2050214 4.368347 4.50591 4.5438557 4.6545463 4.356851 4.5592804 4.637393 4.4402122
1370093_at 4.004279 3.6179442 3.8607304 3.6618662 3.9582326 3.926709 3.7287545 3.9373507 3.9224365 3.8610742 3.885927 3.7843466
1370094_at 4.009429 3.9140077 4.035474 4.135173 4.0442343 4.037471 4.056878 4.1150646 4.0655813 4.0658636 4.063897 3.9652812
1370095_at 5.93047 5.6734247 5.7826242 5.995894 5.8824596 5.4893875 6.163111 5.9986897 5.786302 5.9072876 5.889487 5.8523717
1370096_at 4.8015904 4.957884 4.709779 4.4595265 4.4400263 4.89949 4.663288 4.5161605 4.717394 4.4984713 4.267935 4.568574
1370097_a_at 4.5243444 3.999031 4.1326447 4.054747 3.9985805 4.1173706 4.1760526 4.54303 4.2459097 3.968684 4.204891 4.09896
1370098_at 10.584643 10.379095 10.502625 10.550822 10.375285 10.45439 10.324413 10.130382 10.402468 10.402952 10.464464 10.323504
1370099_at 7.259254 7.3092813 7.1747913 7.242461 7.456582 7.3470573 7.249188 7.2198887 7.5223856 7.173237 7.3697853 7.155489
1370100_at 6.97967 7.066718 6.734043 7.0277224 6.744956 6.7915063 6.8574944 6.962179 7.006418 6.888216 6.9737515 7.04098
1370101_at 3.4092758 3.3391416 3.3398502 3.6004784 3.4889803 3.7561634 3.584201 3.6511104 3.565779 3.4401913 3.3872032 3.506264
1370102_at 7.004486 6.5585327 6.9208417 6.9126487 6.879086 6.932319 6.7043667 6.6953635 6.9387164 6.696725 7.0136623 7.092419
1370103_at 4.5729527 4.492857 4.7742605 4.556239 4.6777153 4.731477 4.600565 4.843603 4.7651796 4.6650696 4.856424 4.722998
1370104_at 4.271419 4.429016 4.195543 4.1969204 4.3218994 4.294256 4.361957 4.1262574 4.296834 4.4241495 4.2843 4.3619204
1370105_at 5.0790305 5.0609446 4.95022 4.889344 5.093357 5.00248 4.848939 4.8082275 5.010892 4.8481607 4.732301 5.3792334
1370106_at 3.885904 3.5981236 3.653373 3.7961562 3.7736983 3.7359695 3.9420063 3.6640253 3.9892857 4.125969 3.7306771 3.7246892
1370107_at 5.096122 5.060239 5.033287 4.980095 5.0940886 5.2286606 5.25486 5.082323 5.0075965 5.0760937 4.961689 4.9413147
1370108_a_at 7.626709 7.3849506 8.019205 7.7213745 8.096493 7.4970245 7.6836715 7.6230297 7.471954 7.458087 7.5029078 7.653372
1370109_s_at 13.234063 13.284805 13.295319 13.15894 13.173227 13.228455 13.2600355 13.209044 13.200774 13.266555 13.237295 13.172588
1370110_at 4.2577496 4.369548 4.60429 4.4445505 4.4248743 4.209746 4.6477985 4.368391 4.3504066 4.2282286 4.6657395 4.4425745
1370111_at 7.845428 8.128936 8.113187 8.067973 7.1903753 8.127743 7.9969344 8.115715 7.760314 7.863701 7.7680445 8.720562
1370112_at 9.482066 9.751562 9.494533 9.2906275 9.42779 9.468644 9.478882 9.43697 9.560367 9.383713 9.487435 9.526321
1370113_at 6.4980707 6.4245486 6.5027714 6.5474243 6.3461204 6.467055 6.0567303 6.1510386 6.2314267 6.422952 6.2358837 6.367547
1370114_a_at 6.320832 6.433345 8.509685 8.705283 8.713919 6.1854415 9.35699 6.2799478 8.373219 9.402667 8.399077 8.193871
1370115_at 4.342585 4.4491067 4.3857975 4.3652153 4.6658688 4.5525618 4.447106 4.35748 4.629019 4.4291563 4.456296 4.255048
1370116_at 3.9035408 3.8818648 3.7362561 3.6886113 4.0171356 4.005828 4.042999 3.7487721 3.9846451 3.6868498 3.756508 3.7907295
1370117_at 3.7049828 3.6286557 3.5930688 3.7521417 3.7935562 3.4202187 3.6053708 3.539739 3.6043236 3.7942107 3.8361824 3.5500684
1370118_at 6.005108 6.1813197 6.2253556 5.986578 5.943481 6.2432137 6.2282877 5.9772534 6.219261 6.1482863 6.0416427 6.342471
1370119_at 7.9613395 7.6153655 7.950601 7.769106 7.592602 7.554529 7.835815 7.7660203 7.72604 7.6271043 7.6054974 7.865
1370120_at 4.0887012 4.209058 3.8173149 3.8488076 3.8817563 4.016384 3.9165921 3.83077 3.7457416 3.9547877 3.5399082 4.0811386
1370121_at 7.799783 7.556624 7.58365 7.8456903 7.83509 7.6452885 7.6214256 7.496939 7.6590133 7.5524254 7.880014 7.733793
1370122_at 3.9688044 4.1067567 4.1233177 4.1226482 4.211649 3.890518 4.0161314 3.9749556 4.1201677 4.525054 4.0809364 3.919009
1370123_a_at 7.341618 7.2419286 7.3124957 7.2084947 7.4476123 7.3199663 7.4338083 7.264717 7.243054 7.4349966 7.383994 7.3074417
1370124_at 6.6407046 6.4778123 6.7362614 6.433045 6.5838203 6.6015487 6.695956 6.668556 6.627897 6.605513 6.5923667 6.670867
1370125_at 4.466667 4.6103516 4.435576 4.478227 4.535274 4.558815 4.3810644 4.7155786 4.3960643 4.739399 4.537737 4.7346196
1370126_at 3.634891 3.4878058 3.5887685 3.7037032 3.6611195 3.6634314 3.5924845 3.4724345 3.8161495 3.5757813 3.571209 3.4635954
1370127_at 6.155687 6.015823 5.661925 5.977847 6.1864843 6.2214165 6.4697657 6.079053 6.233636 6.09561 6.1158447 6.188374
1370128_at 6.54047 6.462894 6.6764503 6.530084 6.8544846 6.5236816 6.7848334 6.7435837 6.558478 6.5998955 6.5686564 6.515939
1370129_at 6.9893603 7.303405 7.028336 7.1552143 7.343512 7.1504245 7.1577597 7.0582237 7.157029 7.0429573 7.0464716 6.959297
1370130_at 9.452055 9.543192 9.586087 9.328596 9.546951 9.228857 9.337729 9.131788 9.478416 9.584467 9.474399 9.123819
1370131_at 5.460465 5.568972 5.5010552 5.6776805 5.8118687 5.2892966 5.4462414 5.634909 5.3347836 5.285024 5.6973724 5.26982
1370132_at 3.979651 4.027128 4.424471 4.3535376 4.314926 3.9060476 4.074146 4.125736 4.2294455 4.0955 3.9905343 4.1860533
1370133_at 5.7595997 5.917014 6.084939 5.8710923 5.939824 5.645021 6.0241594 5.9116244 5.774472 5.946239 5.769058 5.983814
1370134_at 10.055561 10.093589 9.947552 9.948118 10.010553 10.106987 10.118956 10.169272 10.067362 10.151279 10.208884 10.258334
1370135_at 6.621034 6.900369 6.526414 6.7150507 6.65366 6.17737 6.177529 5.951241 5.9588475 6.610782 6.331376 6.468225
1370136_at 6.7652893 6.7472644 6.6675024 6.567508 6.545083 6.5525227 6.519068 6.5679784 6.2898746 6.6852903 6.503478 6.674522
1370137_at 4.8015904 4.967953 5.04442 5.103074 4.773738 5.008684 5.046308 5.099943 4.9213862 4.9627094 5.1251206 5.323622
1370138_at 4.5993204 4.349733 4.5466976 4.5995893 4.5695877 4.6874375 4.857459 4.8230543 5.0187273 4.677788 4.4192877 4.4426203
1370139_a_at 3.606782 3.5177703 3.5015316 3.8347993 3.798543 3.7018704 3.7703595 3.6627235 3.6817818 3.7787013 3.5736668 3.6555653
1370140_a_at 4.7123575 4.4776516 4.66188 4.5149403 4.7043295 4.692047 4.620588 4.497379 4.763385 4.7284946 4.6874576 4.781024
1370141_at 8.777284 9.001707 8.838947 9.015488 8.674122 8.935853 8.797011 8.833502 8.975089 8.822423 8.609103 8.975906
1370142_at 5.2126484 5.443452 5.582958 5.3708506 5.3976784 5.6951103 5.508279 5.4636526 5.459087 5.4423194 5.4412794 5.3446984
1370143_at 5.407152 5.21618 5.0525637 5.2447696 5.0149536 5.4106326 5.3014216 5.459316 5.5195727 5.3524413 5.06382 5.2974286
1370144_at 8.340467 8.235812 8.034548 8.026803 8.572782 8.271974 8.076232 7.995343 7.8752584 7.997487 7.6448 8.126132
1370145_at 4.3159976 4.177439 4.058221 4.444764 4.2305984 4.4772863 4.0704603 4.5364466 4.1491346 4.2336063 4.117112 4.2651634
1370146_at 3.3534074 3.0908282 3.255555 3.3448267 3.4371114 3.3942084 3.2850251 3.409084 3.4338806 3.3756077 3.5544102 3.3613143
1370147_at 8.307806 7.2482224 7.475686 7.969132 7.482118 8.414108 7.6498775 7.314554 7.977583 7.761276 8.035342 8.310416
1370148_at 14.184695 14.157336 14.146079 14.155928 14.18107 14.259178 14.139801 14.151959 14.204468 14.175564 14.171196 14.159299
1370149_at 11.19369 11.252456 11.067026 11.240042 11.026061 11.128324 11.154949 11.303644 11.214166 11.140309 11.079318 11.138322
1370150_a_at 13.110809 13.065696 12.962543 13.124262 13.300933 13.282291 13.2035675 13.325289 13.124931 13.688229 13.648332 13.562502
1370151_at 13.27936 13.229714 13.30667 13.269801 13.224253 13.338132 13.253272 13.231605 13.207222 13.15624 13.154601 13.154349
1370152_at 4.2849216 4.4463663 4.365901 4.485012 4.4018793 4.4295664 4.3648815 4.6242476 4.587023 4.2861814 4.615224 4.474778
1370153_at 6.011805 5.8465576 5.968997 5.7666807 5.891099 5.805983 6.1269574 5.9913325 5.953678 5.8794208 5.8786774 6.1303115
1370154_at 10.320958 10.729431 10.605752 10.063271 10.600124 10.47941 10.186912 10.041126 10.661492 10.742812 10.195469 10.327153
1370155_at 8.308149 7.947605 7.7761936 8.351967 7.8030205 7.7653136 8.077435 8.100282 7.603721 7.7385726 7.8749228 7.6517453
1370156_at 7.226384 7.079706 7.8909373 7.451719 7.441099 7.043535 7.7503605 7.0279155 8.050061 6.9291286 7.2896733 6.949283
1370157_at 3.896684 3.7535543 3.7574174 3.7512162 3.8611653 3.5526798 3.8283594 3.8514912 3.6486673 3.6805873 3.9333498 3.704694
1370158_at 6.490209 6.4386334 6.0296173 6.551212 6.4578013 6.5150523 6.628088 6.4037232 6.3353105 6.251081 6.320444 6.2289104
1370159_at 7.358978 7.319595 7.3470526 7.407609 7.3855705 7.0680118 7.290766 7.509582 7.084202 7.369579 7.0839477 7.379603
1370160_at 8.927399 8.986314 8.937092 8.879927 8.889847 8.824745 9.095423 8.802534 8.811496 8.892604 8.947987 9.064794
1370161_at 9.587683 9.628996 9.620864 9.361219 9.411037 9.2285 9.460601 9.689053 9.408628 9.269419 9.314398 9.281866
1370162_at 7.282499 7.503841 7.3783913 7.6001034 7.1650543 7.401757 7.201016 7.4279556 7.2651134 7.2831016 7.1880956 7.288445
1370163_at 9.317373 9.405443 9.450591 9.327662 9.397031 9.537949 9.556109 9.261102 9.313943 9.5509205 9.703315 9.535865
1370164_at 10.994285 11.050083 11.068377 11.105106 11.209979 11.117958 11.22809 11.171424 11.2338 11.203458 11.11095 11.031838
1370165_at 3.6903355 3.8380713 3.9136074 3.7507966 3.7034323 3.6710734 3.750093 3.8185706 3.8836637 3.8695297 4.0263453 3.9005613
1370166_at 12.022656 12.066614 12.047575 12.0880575 12.06994 12.222508 12.122514 12.1521015 12.124975 12.037005 11.97759 12.127094
1370167_at 12.437873 12.370325 12.378571 12.344665 12.347985 12.420234 12.374343 12.424042 12.430083 12.392003 12.382062 12.483946
1370168_at 9.8928585 9.841376 10.104968 9.653968 10.100722 10.020151 9.865412 9.886504 9.6046295 10.025512 10.10587 10.14974
1370169_at 9.612846 9.327571 9.529423 9.599325 9.64536 9.518004 9.552652 9.635702 9.463062 9.595383 9.571762 9.448046
1370170_at 10.437748 10.547634 10.461197 10.476925 10.336654 10.296095 10.317948 10.358701 10.056967 10.282473 10.132533 10.403822
1370171_at 8.328408 8.401079 8.763363 8.518655 8.439421 8.400253 8.469581 8.370258 8.187315 8.354665 8.431761 8.543595
1370172_at 10.88805 10.677977 10.721292 10.6623125 10.751587 10.569005 10.660516 10.847193 10.745781 10.80822 10.938595 10.72485
1370173_at 8.495406 8.401623 8.4130745 8.5857315 8.479236 8.575863 8.541002 8.500458 8.365936 8.634312 8.74654 8.48366
1370174_at 6.090353 6.016729 6.42992 6.2010922 6.2756777 6.195473 6.4445195 6.104815 6.427163 6.073331 5.740937 5.9743857
1370175_a_at 8.241024 8.166994 8.289326 8.343658 8.501097 8.32925 8.216412 8.323507 8.419003 8.269032 8.236309 8.456478
1370176_at 6.829307 6.991264 6.768892 7.9467244 7.1173973 6.999705 6.7824364 6.7678742 6.7768407 6.9447484 6.712188 6.8304453
1370177_at 5.3989487 5.4502354 5.377246 5.6089745 5.4989524 5.151451 5.5596666 5.459173 5.4368706 5.366296 5.270897 5.27907
1370178_at 4.597081 4.660451 4.6784925 4.7908673 4.5377474 4.471635 4.522674 4.499011 4.5606184 4.476805 4.3822846 4.2560387
1370179_at 9.994022 10.035257 10.047284 10.026762 10.047423 9.983244 10.10898 10.015462 10.105462 10.003048 10.159218 10.032827
1370180_at 11.112787 11.20767 11.124586 11.224819 11.205395 11.229383 11.280463 11.444923 11.331016 11.497576 11.219534 11.399813
1370181_at 7.6271005 7.2015905 7.310274 7.2673492 7.26371 7.268436 7.325797 7.2395062 7.410442 7.4368215 7.5207567 7.0630727
1370182_at 4.734233 4.7760696 4.6708336 4.868487 4.657749 4.6068974 4.5337687 4.8648534 4.635173 4.6690216 4.8895435 4.8071012
1370183_at 7.4050293 7.60813 7.4022193 7.463906 7.515269 7.2522564 7.2536325 7.383688 7.5546727 7.493714 7.39362 7.5575237
1370184_at 10.040329 10.0034075 10.012232 9.919918 10.007727 9.962176 9.999966 9.9887 9.983124 9.955498 10.125343 10.03705
1370185_at 4.4099493 4.329664 4.433863 4.664051 4.5833416 4.4251685 4.6051517 4.600898 4.312561 4.468597 4.440442 4.691597
1370186_at 10.23634 10.522055 10.734962 10.118985 10.484688 9.805267 10.02393 9.810612 9.518908 9.791138 9.476543 9.849801
1370187_at 10.870993 10.851387 10.803903 10.820936 10.715877 10.629018 10.799705 10.825201 10.793567 10.617438 10.656563 10.653471
1370188_at 10.0655155 9.951247 10.07526 10.1397085 10.268687 9.91453 10.0874 10.193765 10.065047 10.022362 9.934125 10.015621
1370189_at 10.34713 10.05953 10.306375 10.203501 10.316226 10.057343 10.280044 10.354325 10.120494 10.116188 10.055425 10.141044
1370190_at 11.695729 11.772718 11.705822 11.719954 11.527875 11.561348 11.5661955 11.475133 11.373751 11.50856 11.447163 11.429973
1370191_at 8.170877 8.349859 8.354341 8.358503 8.3944645 8.278063 8.502033 8.454439 8.160445 8.462151 8.60361 8.340385
1370192_at 8.24013 8.380954 8.331673 8.428816 8.301149 8.242878 8.222209 8.233859 8.263649 8.5293255 8.241903 8.328283
1370193_at 11.124548 10.904146 11.098364 11.039861 11.38117 11.441135 11.202028 11.05257 11.163352 11.092813 11.099427 10.678738
1370194_at 7.9272275 8.220634 7.9356213 8.012521 8.296392 7.8465366 7.755277 7.929316 7.864582 8.009481 8.189814 8.097507
1370195_at 7.9894614 8.175858 8.212181 7.911659 8.131081 8.04428 8.070678 8.27958 7.993472 8.137962 7.87748 8.270833
1370196_at 6.5022197 6.622468 6.872929 6.7041316 6.4206505 6.9126415 6.7266583 6.871612 6.829612 6.709885 6.629268 6.958355
1370197_a_at 6.4076676 6.3213215 6.4948583 6.516666 6.2323766 6.5205503 6.4311438 6.4889135 6.494535 6.5752935 6.6663947 6.642984
1370198_at 3.296826 3.3542254 3.335544 3.4126186 3.2495692 3.3207512 3.184028 3.2861052 3.56847 3.3209987 3.432449 3.2942603
1370199_at 10.396313 10.306065 10.430299 10.424554 10.302577 10.306227 10.496388 10.427804 10.20862 10.204001 10.2458105 10.169114
1370200_at 12.015242 11.808147 11.863022 11.778945 11.917167 11.9467125 11.929543 12.04541 12.022983 11.845416 11.98586 12.143333
1370201_at 3.6635675 3.5661762 3.5110123 3.6788478 3.6075175 3.5739653 3.4338503 3.7908657 3.8309188 3.6446238 3.7244718 3.7083583
1370202_at 10.078135 9.798077 10.683147 9.411154 9.196879 9.844562 10.68189 10.174584 9.193204 9.944571 9.057419 9.891887
1370203_at 7.6009083 7.484278 7.610265 7.649456 7.2679257 7.5386333 7.4566736 7.736685 7.577318 7.4669495 7.3070707 7.7214646
1370204_at 8.844416 8.620028 8.885417 8.976887 8.696147 8.825651 8.885149 8.976475 8.848776 8.697311 8.589678 8.868963
1370205_at 3.8186755 3.982303 3.8945158 3.5424738 3.6311417 3.9504397 3.7541516 3.7636302 3.7742412 3.7546058 3.855718 3.9000335
1370206_at 4.589655 4.349819 4.479971 4.675314 4.3775635 4.543836 4.6409135 4.5593805 4.503458 4.5649853 4.334523 4.680806
1370207_at 11.390702 11.267451 11.40031 11.434912 11.106877 11.276419 11.316505 11.163396 11.379597 11.178838 11.29014 11.210944
1370208_at 8.429264 8.32442 8.510363 8.417807 8.36297 8.298887 8.406703 8.402656 8.289315 8.337248 8.316475 8.434512
1370209_at 9.283827 9.542126 9.814824 10.219815 9.331813 9.772131 9.839989 9.851009 10.304447 9.765084 9.414751 9.645553
1370210_at 5.2703013 5.2864666 5.039239 5.005311 5.112376 5.089155 5.106797 5.1710887 5.406257 5.172144 5.2517323 5.046279
1370211_at 6.1466618 6.059849 6.4463825 6.1474853 6.1543274 6.0873446 6.3183846 6.257194 6.377662 6.2905145 6.1830864 6.1936426
1370212_at 5.2540073 5.457444 5.2358603 4.9116473 4.835949 5.1360073 5.298086 5.5653424 5.426589 5.330142 5.3204384 5.5363564
1370213_at 11.88882 11.854214 11.688081 11.773834 11.771839 11.767549 11.824568 11.815151 11.754341 11.726842 11.755981 11.839879
1370214_at 4.8053994 4.8302555 4.5996304 4.7269964 4.7177224 4.7292504 4.727334 4.7140565 4.6310034 4.780045 4.5666437 4.519669
1370215_at 9.996788 9.966714 10.425294 9.783067 9.97856 9.95328 10.117486 9.842202 9.9804125 9.703664 9.683372 9.75859
1370216_at 4.543186 4.504498 4.2442145 4.5863066 4.1802974 4.549587 4.4916377 4.6556487 4.5349674 4.277363 4.3900695 4.3476176
1370217_at 5.6347656 5.392173 5.3216715 5.4429355 5.5763063 5.5875993 5.688929 5.3027744 5.3402047 5.416802 5.35908 5.1560154
1370218_at 5.8229413 6.337711 6.428674 6.4472427 6.558933 6.345322 6.385378 5.6382413 6.6375113 5.960219 5.4208875 5.668514
1370219_at 8.232478 8.166503 8.474528 8.131136 8.104164 8.273478 8.217918 7.9908957 8.031953 8.012757 7.959815 8.099701
1370220_at 10.59775 10.158704 10.431311 9.743822 10.5238085 10.252697 10.295348 10.779041 10.271386 10.330197 10.10179 10.821838
1370221_at 4.340027 4.335789 4.398046 4.5320606 4.334653 4.3557777 4.621949 4.544651 4.611361 4.479525 4.363862 4.7393246
1370222_at 4.7706037 4.733559 4.6569514 4.6006145 5.098942 4.4474854 4.4346685 4.5098324 4.974625 4.5608697 4.6627684 4.558097
1370223_at 7.6664314 7.804572 7.7867303 7.809867 7.8280168 7.6803336 7.8170447 7.9007087 7.737912 7.669342 7.793598 7.861275
1370224_at 9.617209 9.847085 9.684052 9.865142 9.420203 9.4034395 9.486454 9.7743025 9.788003 9.423481 9.527881 9.773448
1370225_at 5.4886646 4.739785 4.964491 4.860579 5.086171 5.0692115 4.947695 4.976098 4.9934163 5.083249 4.7188087 4.958809
1370226_at 10.074892 10.031983 10.005281 10.05892 9.98308 9.883337 10.078602 10.058023 10.071058 9.899765 10.048218 9.963789
1370227_at 3.3134274 3.201139 3.0818267 3.1086054 3.2945907 3.295177 3.1663105 3.116163 3.1134531 3.1796155 3.33419 3.2484107
1370228_at 14.462555 14.419706 14.417257 14.487276 14.431115 14.428284 14.444339 14.420876 14.45748 14.432038 14.485598 14.487276
1370229_at 4.852949 4.923615 4.7407885 5.32536 4.922527 4.986587 4.8623953 4.8863144 5.2229877 4.763653 4.933867 4.967201
1370230_at 11.04833 10.999043 11.142194 11.050568 11.080843 11.084429 11.179795 11.06905 11.153404 11.062057 11.225376 11.153706
1370231_at 7.5069 7.3078594 7.597504 7.626582 7.471339 7.462892 7.326123 7.3754606 7.552746 7.5787663 7.5799346 7.6211634
1370232_at 10.68385 10.432781 10.580323 10.758148 10.679148 10.612924 10.461326 10.704132 10.304524 10.421752 10.417958 10.464524
1370233_at 5.0033574 4.7763543 5.069023 4.9596615 5.0276127 4.7063265 4.7912583 4.921649 4.9000487 4.704166 5.035288 4.692763
1370234_at 12.889479 12.871747 12.992239 12.985456 12.954448 13.014858 13.026904 12.839872 12.882399 12.9422035 12.838143 12.906973
1370235_at 12.644389 12.999532 12.959483 13.002235 12.780658 12.932144 13.054164 12.900554 13.13647 13.132993 13.107931 13.086176
1370236_at 8.885067 8.976422 8.977907 9.168803 8.784947 8.97047 9.109323 9.203047 9.027188 8.62944 8.927971 8.879564
1370237_at 12.058122 12.206888 11.942678 12.113499 12.079809 12.131288 12.039618 12.126744 12.095209 12.019489 12.102258 11.9055195
1370238_at 11.715381 11.586824 11.6715975 11.636203 11.595178 11.6803665 11.650306 11.537879 11.788245 11.669136 11.886909 11.745468
1370239_at 13.094331 12.894165 12.86763 12.877208 13.073342 12.9707 13.128959 13.125082 12.899591 13.167457 12.908308 12.984068
1370240_x_at 12.996259 12.733151 12.767489 12.845841 13.034497 12.899862 13.099478 13.05895 12.814275 13.135071 12.757513 12.83559
1370241_at 13.945498 14.061785 14.061429 14.011397 13.981752 13.972634 14.152816 14.134086 14.092948 14.175769 14.092948 14.137149
1370242_at 12.54584 12.551353 12.516792 12.656479 12.463409 12.497842 12.596993 12.532636 12.509773 12.563562 12.661612 12.612078
1370243_a_at 10.579707 10.519332 10.306246 10.568349 10.061861 10.221324 10.408202 10.374812 10.338527 9.961414 10.5264 10.676638
1370244_at 12.2640915 12.276857 12.384506 12.282675 12.201846 12.359707 12.413232 12.293491 12.306529 12.37557 12.379704 12.464155
1370245_at 10.165812 10.230779 10.340851 10.462739 10.281589 10.222811 10.51304 10.5049 10.160341 10.374322 10.245558 10.422498
1370246_at 11.853739 12.077745 11.861533 11.950572 11.86445 11.894048 12.008003 11.790564 11.838354 11.948913 11.907907 12.066483
1370247_a_at 6.273817 6.4890614 6.21445 6.4090643 6.288471 6.168223 6.345623 6.3997426 5.847786 6.2515626 6.5109158 6.155682
1370248_at 6.232931 6.4089656 5.939377 5.958745 6.2897778 5.862959 5.915718 6.3655043 6.128962 6.130905 5.986899 6.3172812
1370249_at 7.017525 6.709465 7.312186 6.871412 7.1563706 7.2020307 7.2569966 7.10823 6.5796595 7.1513543 7.308768 7.260436
1370250_at 9.197649 9.005418 9.287228 9.338348 9.277453 9.242989 9.234606 9.050338 9.2288685 9.54541 9.105089 9.303343
1370251_at 5.9410586 6.168497 6.197533 6.276373 6.109214 6.347808 5.9017754 6.4494677 6.1829786 6.1198535 5.900504 6.161514
1370252_at 8.159624 8.286348 8.105354 8.341132 8.525823 8.4059515 7.9428844 8.546599 8.049446 8.290247 8.001416 8.132658
1370253_at 11.679701 11.608635 11.688669 11.640674 11.539805 11.556521 11.613621 11.698473 11.678996 11.603665 11.7158575 11.614339
1370254_at 3.6371953 3.67042 3.5208423 3.6945016 3.4966588 3.6827483 3.7338696 3.504878 3.4475043 3.6381578 3.4308307 3.5597324
1370255_at 4.4740014 4.4418526 4.606227 4.5099516 4.176887 4.5307302 4.6728296 4.408907 4.355626 4.380493 4.6596956 4.5079927
1370256_at 9.242687 7.620975 9.469262 9.416998 8.580763 8.464015 7.822939 8.165402 9.050428 9.273602 8.526324 8.907126
1370257_at 4.7255526 4.484867 4.210412 4.2395287 4.634728 4.397683 4.5183005 4.3942575 4.4697056 4.529271 4.4358587 4.2691593
1370258_at 5.389903 4.8161807 5.1646757 4.9994664 4.8181047 5.2419753 5.444172 5.4420342 5.170689 5.1787057 5.0858893 5.4046497
1370259_a_at 7.8713694 7.752906 7.5534177 7.855284 7.8503213 7.4023123 7.7289734 8.031977 7.6817503 7.801948 7.594323 7.5521693
1370260_at 6.8281355 7.0673547 6.974829 6.830587 6.931744 6.8814874 6.7586727 6.8241115 6.6470695 6.851943 6.7176948 6.5474386
1370261_at 8.153879 8.194119 8.241393 8.197306 7.984693 8.23768 8.123417 7.891618 8.112366 8.352394 8.125116 8.176024
1370262_at 9.503649 9.527203 9.453964 9.394934 9.4172325 9.342991 9.4721985 9.444168 9.36494 9.440451 9.417606 9.40575
1370263_at 5.6614347 5.755486 5.6528916 5.673675 5.643649 5.493463 5.8334103 5.842284 5.9671574 5.7435107 5.5509524 5.6639595
1370264_at 7.660586 7.766562 7.909004 7.6469655 7.4518623 7.8540034 7.793104 7.6563606 8.11495 7.521065 7.7510185 7.9386406
1370265_at 6.48059 6.591795 6.62422 6.2251616 5.9258633 6.222751 6.3452945 6.4372864 6.08601 6.096457 6.0060625 6.077766
1370266_at 7.0440207 7.174524 7.281001 7.11884 7.0626583 7.1666074 6.910015 7.186054 7.1001577 7.06896 6.9726486 7.073343
1370267_at 6.9216995 6.988912 6.710152 6.823632 6.9235363 6.7761726 6.786669 6.848952 6.8641777 6.871453 6.727086 6.781488
1370268_at 4.2296424 4.256911 4.226878 4.2677536 4.3147397 4.639108 4.4096756 4.376401 4.23549 4.310254 4.4215693 4.0056143
1370269_at 4.9499702 4.900132 4.5014687 5.3724065 5.066092 5.3957887 5.8509717 6.5364313 6.767332 10.404755 8.485935 10.311247
1370270_at 3.9914966 3.8932924 3.867066 3.624954 3.842864 3.7393932 3.857177 3.7780068 3.8935597 3.727311 3.875972 3.8900292
1370271_a_at 7.379082 7.378827 7.49549 7.401003 7.4714828 6.9010487 6.9024706 7.4284444 7.1125 7.419183 7.149382 7.223584
1370272_x_at 6.563844 6.215885 6.4811873 6.3080683 6.361897 6.3688884 6.16239 6.3969245 6.301541 6.375734 6.2283773 6.280872
1370273_at 3.4412632 3.360982 3.438269 3.42503 3.5155492 3.5786133 3.2924786 3.3729243 3.737457 3.4905794 3.4916341 3.6042616
1370274_at 12.654277 12.806102 12.883974 12.817608 12.760506 12.801052 12.92212 12.885507 12.886109 12.784922 12.920082 12.791308
1370275_at 12.822618 12.684955 12.865634 12.817598 12.774844 12.841086 12.9128685 12.817713 12.849754 12.838064 12.832131 12.843338
1370276_at 11.635958 11.701995 11.91968 11.830377 11.877259 11.792487 11.914641 11.788339 11.991755 11.914295 12.130225 11.892476
1370277_at 11.937335 11.7697735 11.836657 11.814347 11.852707 11.8738365 11.972685 11.873864 11.887079 11.975943 12.041659 12.052388
1370278_at 11.249879 11.104678 11.247682 11.204557 11.209195 11.239331 11.299643 11.183328 11.312486 11.209618 11.3996315 11.269815
1370279_at 5.739926 5.4628544 5.2206793 5.3218193 5.68974 5.4201 5.617309 5.426887 5.4994464 5.4088545 5.474742 5.375003
1370280_at 10.346688 10.25944 10.351537 10.351169 10.357203 10.229989 10.273952 10.338858 10.274031 10.423761 10.544391 10.31996
1370281_at 11.239151 10.631838 11.182581 11.205719 11.01493 11.464778 11.845236 11.333574 10.966587 11.264124 11.849497 11.540186
1370282_at 6.8546243 6.317493 6.9684377 6.826347 6.7632647 6.4577546 6.950208 6.808925 6.758712 7.1806397 7.5177965 7.534882
1370283_at 12.287278 12.628295 12.55073 12.392648 12.503549 12.424116 12.446854 12.511263 12.327724 12.436713 12.516212 12.599624
1370284_at 12.025007 11.934215 11.997972 11.931175 11.977337 11.934628 11.998412 11.942496 12.009435 12.009612 12.189797 11.988396
1370285_at 6.220569 6.5806074 6.739824 6.9360933 6.4721413 6.860917 6.6316705 6.8897786 6.9040923 6.736588 6.4732666 6.848529
1370286_at 9.23516 9.506449 9.17773 9.410395 9.302968 9.303938 9.557026 9.35007 9.635633 9.475319 9.012796 9.249811
1370287_a_at 9.425821 9.570575 9.365166 9.432399 9.347528 9.242708 9.60487 9.430064 9.367396 9.489808 9.612896 9.489372
1370288_a_at 8.609764 8.835646 8.469912 8.553072 8.489044 8.310417 8.5572815 8.313307 8.381702 8.379267 8.5960655 8.454731
1370289_x_at 3.7305222 3.7077754 3.8042758 3.588216 3.7989388 3.8613088 3.8535554 3.5092726 3.772036 3.762478 3.6641307 3.527147
1370290_at 8.961664 8.566011 8.574055 8.358145 8.597798 8.690769 8.619079 8.492136 8.563248 8.479044 8.72725 9.015862
1370291_at 5.273903 5.356069 5.2560024 5.3015823 5.364109 5.3897533 5.1743875 5.4235086 5.1878633 5.120573 5.433923 5.2784653
1370292_a_at 3.799176 3.7904778 3.89822 3.6722121 3.8201814 3.7192388 3.785454 3.6494732 3.8779783 4.2638497 3.8265824 3.770514
1370293_at 5.8095965 5.705472 5.788019 5.5111127 5.3851 5.30578 5.446189 5.503068 5.590789 5.7675047 5.6076384 5.4671855
1370294_a_at 7.4101553 6.7212143 6.6324754 6.171162 7.264013 7.043654 7.1176944 6.9790277 6.927495 6.685811 6.6841936 7.6921086
1370295_at 8.512615 8.377435 8.632756 8.542778 8.701728 8.526813 8.406717 8.775962 8.418026 8.531584 8.601488 8.713117
1370296_at 13.463732 13.520133 13.499013 13.471587 13.448331 13.4319315 13.451513 13.510925 13.509635 13.4021635 13.450545 13.403555
1370297_at 6.554393 6.0354376 6.063346 5.8560734 6.3754177 6.2810845 6.1906605 6.29977 6.370708 6.3853655 6.151601 6.4216194
1370298_at 9.75737 9.793095 9.912477 9.871205 9.687424 9.768324 9.903312 9.74526 9.978939 9.896385 10.2556095 9.827935
1370299_at 13.761275 13.787521 13.722096 13.779791 13.773533 13.74383 13.769085 13.757572 13.769511 13.788381 13.817889 13.829416
1370300_at 8.358276 8.322485 8.2001095 8.147072 8.366734 8.189978 8.16711 7.9731693 7.998107 8.326794 8.382441 8.482912
1370301_at 7.223576 7.2657304 7.277099 7.3964763 7.2752504 7.198068 7.4149528 7.2861543 7.2650495 7.00572 7.2924347 7.273924
1370302_at 8.173557 8.012287 7.9750357 8.044304 8.068561 8.258528 8.0735855 8.156043 8.032178 8.036747 8.145128 8.224234
1370303_at 6.479826 6.4232106 6.407638 6.515867 6.6965747 6.5925937 6.5180483 6.483597 6.719402 6.6480236 6.6085973 6.6866093
1370304_at 8.756779 8.68774 8.6649685 8.670866 8.765541 8.655906 8.61162 8.517324 8.540078 8.782879 8.815041 8.854445
1370305_at 9.513111 9.596153 9.553476 9.483345 9.561916 9.492222 9.540689 9.589247 9.594653 9.486297 9.711052 9.543308
1370306_at 8.979782 8.609755 8.760241 8.935621 8.830175 8.893596 8.674895 8.987433 8.851206 8.970673 8.991933 9.020215
1370307_at 7.6266003 7.399504 7.128425 7.2148256 7.328681 7.15639 7.397407 7.300191 7.0595326 7.623862 7.3138113 7.254781
1370308_at 7.7735105 7.4495406 7.7731066 7.396038 7.731219 7.4167986 7.813164 7.610879 7.622986 7.1075625 7.789636 7.8533936
1370309_a_at 11.077389 11.091401 10.9779005 10.946898 10.958366 10.909774 10.985677 10.859437 10.719572 11.014681 11.006228 11.049993
1370310_at 12.876963 12.953739 12.803403 12.952139 12.95662 12.943003 12.946953 12.9774885 12.9651375 12.848643 12.948821 12.873189
1370311_at 8.155106 8.162106 8.038851 8.005772 8.379931 8.096575 8.068556 8.293673 8.023293 8.370525 8.313639 8.147741
1370312_at 4.0905085 3.7681692 4.0364103 3.656949 3.9423685 4.2512712 4.1746845 3.8928938 3.9237127 4.041773 4.199377 3.8355148
1370313_at 8.844142 8.998366 8.979437 8.924718 8.8508 8.994783 8.969535 8.759634 9.071727 9.094403 9.173772 8.999151
1370314_at 7.5928516 7.736772 7.856725 7.8915596 7.893595 7.953975 7.7435193 7.4997473 7.857746 7.9572563 7.8636403 8.139037
1370315_a_at 5.581231 5.6680202 5.888792 5.795575 5.8087807 5.7574 5.579016 5.5849576 5.78953 5.509712 5.8129587 5.591144
1370316_at 7.9556084 7.8668127 7.892805 7.7035494 7.927473 7.8568435 7.8689704 7.701584 7.824514 7.903499 8.095031 7.7989335
1370317_at 6.813497 7.068424 6.8469095 7.339745 7.055341 6.9989758 7.16245 7.145313 7.1060543 7.124533 7.114127 7.0121484
1370318_at 7.551514 7.572383 7.584322 7.7037015 7.7971597 7.717736 7.6557403 7.764072 7.7402334 7.82736 7.8513885 7.618539
1370319_at 9.60373 9.58228 9.752594 9.602963 9.585552 9.584287 9.569542 9.659212 9.628247 9.8182535 9.675765 9.651501
1370320_at 10.492666 10.785695 10.7416115 10.59281 10.924794 10.361247 10.701316 10.659325 10.810239 10.774401 10.60398 10.6940975
1370321_at 10.405408 10.303702 10.264458 10.474582 10.463393 10.423944 10.39368 10.462706 10.508477 10.314881 10.372833 10.378088
1370322_at 10.009733 9.9178295 9.873216 9.7650385 9.82246 9.696244 9.822782 9.739773 9.792363 9.761377 9.784184 9.832256
1370323_at 6.2335196 5.966408 6.2146807 5.854044 6.01877 6.03759 6.0250006 6.065411 5.9648976 6.002768 6.096327 6.0856824
1370324_at 7.4773607 7.2244554 7.3017964 7.26633 7.507281 7.4317636 7.3704906 7.2796745 7.192363 7.410147 7.2511935 7.2051396
1370325_at 9.904218 9.957294 9.844958 9.777685 9.965883 9.906918 9.890533 9.932545 9.690451 9.92523 9.931835 9.923487
1370326_at 7.3896513 7.4981375 7.2087555 7.1389556 7.1891065 7.4218507 7.244654 7.340666 7.12933 7.3190765 7.484829 7.2030964
1370327_at 7.8664994 7.7593307 7.9155746 7.864882 7.79819 7.8241773 7.8157334 7.6442165 7.897516 7.8410254 7.885422 7.902438
1370328_at 5.5835433 5.324234 5.7214413 5.6819816 5.577126 5.5778995 5.6338077 5.632395 5.5329103 5.6822567 5.482163 5.7673073
1370329_at 9.1734915 8.671857 9.030566 9.111808 9.132511 9.264845 8.848306 9.077385 9.340785 9.081944 9.133687 9.231864
1370330_at 7.2181664 7.3468347 7.2160907 7.216262 7.4781284 7.0915346 7.237872 7.13905 7.0566435 7.3817697 7.396552 7.099486
1370331_at 7.8311605 7.990175 8.041852 8.33323 8.03198 8.161418 7.9727664 8.047123 8.013542 7.755425 7.6488295 7.9045405
1370332_at 5.204054 5.0787807 5.132781 5.2685003 5.0728407 5.4377213 5.317425 5.3831477 5.286552 5.381141 5.181044 5.302611
1370333_a_at 13.21538 13.365689 13.200844 13.213891 13.188059 13.131352 13.174411 13.061614 12.953739 12.990469 13.089633 13.065663
1370334_at 8.796047 8.409594 8.742676 9.0379715 8.687439 8.830164 8.822099 8.522594 9.075206 8.321373 8.884411 9.053639
1370335_at 8.203541 8.005383 8.26137 7.9981027 7.8420744 8.247545 8.060726 8.122269 7.924466 7.9703956 7.995042 7.8615494
1370336_at 11.373672 11.34054 11.184648 10.863652 10.966373 11.041548 11.127132 11.221245 11.225118 11.357051 11.779593 11.782003
1370337_at 8.175301 8.175314 8.059936 8.202631 7.977943 8.127421 8.118722 7.9843316 7.9074326 7.9583697 8.026117 8.036663
1370338_at 3.3737285 3.2923787 3.5523193 3.3986125 3.5310044 3.3600664 3.4527104 3.8154635 3.4305084 3.4235566 3.7062042 3.551749
1370339_at 10.22911 10.250143 10.233949 10.097686 10.016853 9.904814 10.136389 10.038239 9.846064 9.994765 9.9795685 10.031474
1370340_x_at 9.37353 9.510022 9.594329 9.299321 9.2706375 9.249259 9.382231 9.280897 9.094328 9.274319 9.296481 9.372195
1370341_at 3.6752868 3.419066 3.4362874 3.373339 3.5714881 3.4631124 3.521384 3.4991748 3.3012798 3.3681295 3.5835764 3.5853705
1370342_at 3.2967389 3.5611043 3.5788531 3.663841 3.6515234 3.4049156 3.543365 3.7332325 3.4212842 3.530928 3.445394 3.285217
1370343_at 7.276738 7.290317 7.093592 7.1708093 7.564579 7.0123777 7.221613 7.279045 6.984412 7.3248963 7.1981864 7.1270094
1370344_at 7.9686904 7.770001 8.012468 7.722679 7.7593136 7.792374 7.9177213 7.7929654 7.608159 7.9191117 7.9034367 7.8442717
1370345_at 6.8877344 5.7684107 5.602148 5.3509955 6.5958557 6.388729 6.286697 6.270734 6.416157 5.694458 5.9373097 7.3023133
1370346_at 6.277177 5.3096375 5.603062 4.983615 6.1353292 5.792779 5.819795 5.805265 5.998303 5.3133826 5.689061 6.5159955
1370347_at 5.6001763 5.7390957 5.695559 5.1636114 5.322117 5.6096964 5.3735223 5.470846 5.278396 5.5493712 5.1982765 5.531127
1370348_at 10.57848 10.499974 10.487745 10.261717 10.528491 10.263115 10.540284 10.433923 10.434397 10.461261 10.548305 10.333766
1370349_a_at 14.088379 14.061822 14.182668 14.091519 14.112461 14.0975895 14.106789 14.10191 14.1063385 14.129205 14.103456 14.103342
1370350_x_at 11.157399 11.498665 11.76386 11.014878 9.381699 11.234489 10.516267 10.908048 10.555939 10.549508 11.702023 10.935611
1370351_at 8.770857 8.696176 8.794632 8.763077 8.757075 8.8201885 8.981233 8.963446 8.918264 8.93857 8.821007 8.934942
1370352_at 11.8424635 11.479185 11.955429 11.708925 11.926768 11.877066 11.694401 11.629359 11.657777 11.7111225 11.848863 11.950308
1370353_at 7.6269326 7.5955772 8.062305 7.744509 7.735238 7.5740814 7.8884144 7.6453276 7.6998663 7.782542 7.9088707 7.927105
1370354_at 8.087431 8.342905 8.285036 8.152611 8.062998 8.233519 8.099314 8.312029 8.23176 8.165083 8.147478 8.191271
1370355_at 12.886488 13.127833 12.149014 12.923665 12.8610935 13.087932 13.011274 13.178629 12.893713 13.0582695 13.167484 13.011793
1370356_at 7.3982067 7.6464705 7.4894834 7.0758815 7.4632716 7.377881 7.507654 7.4440937 7.2085676 7.465846 7.354523 7.689657
1370357_at 8.092236 8.486217 8.418391 8.224063 8.206913 8.406898 8.363326 8.400856 8.164522 8.22288 8.209987 8.473457
1370358_at 8.883258 8.827361 8.924086 8.927396 8.980524 8.798016 8.934573 8.909887 8.859531 8.802644 8.802774 8.893682
1370359_at 12.7061825 12.663529 12.69004 12.645736 12.611174 12.685279 12.711258 12.755667 12.684359 12.71008 12.539846 12.674204
1370360_at 8.910243 9.045038 8.903876 8.81041 8.876483 8.813139 8.997306 9.010552 9.048835 8.856999 9.160138 9.18119
1370361_at 4.858792 4.527521 4.8444777 4.818295 4.6554165 4.6847086 4.4544244 4.744336 4.684055 5.0019 5.0031457 4.939869
1370362_at 7.3036356 7.2097588 7.398002 7.251006 7.2764387 7.424123 7.363647 7.37582 7.3353467 7.1213584 6.9839683 7.2206235
1370363_at 12.007731 12.030536 12.051083 11.691921 12.000665 11.56845 11.49053 11.995387 11.775842 12.067713 11.97301 12.079663
1370364_at 7.497253 7.5883927 7.4122787 7.3618765 7.6671505 7.4234524 7.5076723 7.3324203 7.4817133 7.5529213 7.526104 7.5858746
1370365_at 8.654163 8.717858 8.671673 8.874572 8.790813 8.797432 9.092284 8.901878 8.784526 8.887278 9.123222 9.021482
1370366_at 10.163855 10.145529 10.201142 10.131073 10.0165825 10.174158 10.103698 9.947461 10.058667 9.89744 10.199011 10.102386
1370367_at 4.6264944 4.545287 4.4008927 4.324815 4.381256 4.7486677 4.4865427 4.389497 4.3947096 4.3834295 4.6155844 4.2463093
1370368_at 7.121664 7.2982855 6.9382653 7.082773 7.1413627 7.2366495 7.175268 7.317609 6.964145 6.991177 7.051818 7.233859
1370369_at 6.524723 6.1710906 6.382312 5.7218323 6.2585683 6.264841 5.967827 6.153679 5.968366 6.013464 5.864592 6.492085
1370370_at 8.004055 8.057344 7.7091827 7.9159226 7.9161825 7.776527 8.185478 7.8529816 7.8438134 7.8109 7.830033 7.806919
1370371_a_at 8.931068 9.143252 8.841149 8.941351 8.97958 9.032004 8.806731 8.721444 8.756945 9.048056 8.560623 8.855379
1370372_at 4.2620497 4.336215 4.391938 4.7688913 4.7866554 4.591532 4.887 4.535984 4.472117 4.8488035 4.5535936 4.3702664
1370373_at 6.0331206 6.0420613 5.700094 5.789325 5.9186606 6.193201 6.1766667 5.8008237 6.0355515 6.0340595 5.7212844 5.9184036
1370374_at 9.031166 8.996806 8.960083 9.123672 8.6335945 8.373844 8.755325 9.093764 8.514654 8.706555 8.326272 8.199622
1370375_at 11.8314085 11.668901 11.5981245 11.714936 11.77893 11.859019 11.658956 11.670291 11.738384 11.610415 11.502378 11.615473
1370376_a_at 8.603485 8.428036 8.434046 8.417433 8.549044 8.346119 8.618895 8.647148 8.500769 8.731791 8.682201 8.364162
1370377_at 13.022159 13.087402 13.048888 13.040752 12.922539 12.947365 12.861871 12.893022 13.075711 12.918577 12.9286585 12.972563
1370378_at 12.298758 12.31639 12.301224 12.326348 12.330407 12.280881 12.374555 12.384275 12.3475485 12.357739 12.3377075 12.347795
1370379_at 5.9149504 5.817937 6.0371537 5.8405833 6.0445957 5.9387465 5.940982 5.9213614 5.9187794 5.967782 5.618323 5.73398
1370380_s_at 7.7518034 7.8540893 7.451804 7.7130203 7.565232 7.442583 7.559883 7.6660047 7.596413 7.498686 7.3380547 7.465769
1370381_at 10.980069 11.048101 11.012811 11.026115 10.875765 10.960045 10.830099 11.100121 10.793267 11.14448 10.847914 10.88851
1370382_at 3.405319 3.6126013 3.4527967 3.3339987 3.6509137 3.4057004 4.0442038 3.852972 3.4275985 3.5536382 3.428326 3.3221693
1370383_s_at 8.082083 8.242137 8.329986 8.187274 7.9717555 8.009236 8.456881 7.860078 8.0732765 7.6383767 7.898962 7.9856114
1370384_a_at 5.58639 8.896293 8.889436 7.050696 6.5686736 6.0329895 8.965103 9.107152 6.856041 9.375664 8.008873 8.833067
1370385_at 5.52385 5.596179 6.23674 5.5273275 5.6258626 5.90626 5.6118846 5.8827753 5.831045 5.647952 5.4692755 6.0200276
1370386_at 7.823077 7.7669024 7.725095 7.536575 7.6597204 7.47504 7.58178 7.6714263 7.3790035 7.6468077 7.6755023 7.6921086
1370387_at 11.22302 11.00633 11.160924 11.147594 11.201647 10.619438 10.790411 11.286441 10.558319 11.233787 11.508144 10.865663
1370388_at 4.1825237 4.2273893 3.9557657 4.023294 4.0550327 3.9706206 4.186318 4.203536 4.4051743 4.194892 4.2261033 4.26591
1370389_at 4.019404 3.7110837 3.7200856 3.899755 3.7901094 3.9604595 4.002241 3.8250527 3.7868407 3.9059165 3.739924 3.8494668
1370390_at 4.9646215 4.8226223 5.059301 4.954997 4.7242594 4.7826867 4.8557 4.797701 4.877009 4.6849627 4.7248597 4.8462787
1370391_at 5.0041947 5.1517115 5.0028677 5.222758 5.144779 5.1413784 5.1092043 5.1232224 5.0537877 5.1015635 4.9635644 5.1863904
1370392_at 5.276332 5.275769 5.2408576 5.3838816 5.0795236 5.2403283 5.205328 5.143288 5.250953 5.215204 5.201551 5.2219424
1370393_at 5.4876304 5.0812445 5.4262037 5.437056 4.9233885 5.4236 5.2363844 5.426887 5.137492 5.5768614 5.409864 5.651001
1370394_at 7.494963 7.268306 7.7837024 6.934748 5.848113 7.651538 6.630016 6.0859313 7.250882 6.072461 5.628374 5.1053505
1370395_at 6.9029427 6.8077316 6.873345 6.6772194 6.884883 6.975244 7.0483465 6.944214 7.0714 7.102919 6.7587256 6.9155326
1370396_x_at 14.087106 14.104184 14.1436615 14.110066 14.114513 14.110828 14.079883 14.080514 14.110259 14.135043 14.086045 14.087106
1370397_at 11.48368 12.086206 11.751897 11.657208 12.25917 11.859066 12.450549 11.890396 12.250093 12.174583 12.008397 12.263795
1370398_at 5.9576473 6.013002 6.161034 6.1439095 5.928563 6.127129 6.3263116 6.372088 5.9379654 6.398877 6.2512865 6.2315817
1370399_at 7.1093206 7.510004 7.402922 7.6504765 6.897872 7.1370807 7.5951447 7.928554 7.643598 7.6389 7.33863 7.445786
1370400_at 5.459174 5.435733 5.831664 5.417466 5.5042486 5.6670275 5.0845785 5.257059 5.10184 5.3820505 5.3573446 5.4118795
1370401_at 3.8868997 3.76252 3.5642397 3.8604262 3.6827145 3.7523556 3.716364 3.6144934 3.8567169 3.7614446 3.759817 4.2915344
1370402_at 7.6472154 7.570181 7.370982 7.6288414 7.396021 7.543383 7.563758 7.377916 7.36137 7.458129 7.403444 7.2496295
1370403_at 4.4903708 4.5852914 4.594991 4.693504 4.5296917 4.8266544 4.4837966 4.6366644 4.7702594 4.5413933 4.7042675 4.75309
1370404_at 3.992207 3.8318186 3.9875832 3.9659855 4.164064 3.9906824 3.7579813 3.8688657 3.7217748 3.752862 4.029869 3.6808572
1370405_at 3.6685104 3.692287 3.8233044 3.6046848 3.6807492 3.607481 3.502755 3.735318 3.8127453 3.6316366 3.41143 3.5304902
1370406_a_at 3.936228 3.6813207 3.4908874 3.4591548 3.7518675 3.833166 3.6889577 3.7176723 3.3513498 3.6747403 3.6782706 3.7810307
1370407_at 9.038203 8.786075 8.840721 8.929081 8.677331 8.723412 8.77714 8.917046 8.7494 9.023422 8.830467 8.966121
1370408_at 4.4945397 4.6091747 4.725196 4.39851 4.432539 4.8658423 4.5346246 4.742991 4.4948983 4.6044245 4.901436 4.8006463
1370409_at 4.822548 4.4937334 4.5549984 4.296119 4.711054 4.6431293 4.50244 4.259987 4.6486864 4.427422 4.7782 4.5650597
1370410_at 4.12348 4.2102795 4.0075355 4.2491245 3.8076196 3.9665961 3.7672613 4.217576 3.9624243 4.224578 4.052383 3.796864
1370411_at 5.7274837 5.5324807 6.0158505 5.604478 5.537099 5.856633 5.5242653 5.701066 5.7277446 5.8265615 5.55671 5.749806
1370412_at 4.3129816 4.257395 4.520426 4.0150886 4.1891174 4.267413 4.335435 4.130623 4.2459097 3.9009311 3.8053215 4.1693764
1370413_at 6.6387835 6.931376 6.6657357 6.904052 6.8116674 6.5464163 6.728219 6.791727 6.4573746 6.793974 6.540545 6.6831975
1370414_at 8.892327 9.184794 9.156911 8.803163 9.377832 9.077659 9.103052 9.371086 8.891499 8.976797 8.903271 8.926746
1370415_at 6.10313 6.108166 6.042975 6.161085 5.9305067 5.947613 6.0835085 6.2115917 5.6931076 5.710274 5.686964 5.658618
1370416_at 4.664632 4.703424 4.702185 4.4185767 4.7647963 4.845136 4.5264435 4.656322 4.5788317 4.768948 4.97709 4.6333
1370417_at 4.4420094 4.414198 4.2848043 4.1627836 4.4446917 4.333296 4.291725 4.4895372 4.4498644 4.3374343 4.519478 4.3888855
1370418_s_at 5.295083 5.3085976 5.363935 5.2786436 5.3644967 5.3617954 5.4130974 5.517024 5.5240445 5.3899007 5.339511 5.395944
1370419_a_at 5.7370834 5.4072905 5.500909 5.367244 5.572263 5.638468 5.4920616 5.624201 5.6541586 5.7159767 5.475936 5.6719418
1370420_at 12.26182 12.337875 12.88483 12.154465 11.749384 12.185219 12.907292 12.399491 11.456037 12.527028 12.217524 12.367057
1370421_a_at 5.9889703 5.8811574 5.9573917 6.0730124 6.050844 5.847166 5.9637947 5.816205 6.066392 5.859462 5.984319 6.358753
1370422_at 6.511416 6.5799875 6.506229 6.526141 6.62005 6.372556 6.5923033 6.7678742 6.3424234 6.4664354 6.7718644 6.397059
1370423_at 5.8717265 5.6336884 5.811902 5.8157535 5.6982217 5.6447678 5.6537457 5.78292 5.7489533 5.8973923 5.7652907 5.7126827
1370424_at 3.7298336 3.713271 3.7985017 4.0832424 3.7326071 3.8347194 3.8856542 3.9148452 3.707354 3.8864107 3.8353608 3.8804905
1370425_at 12.321979 12.284781 12.144438 12.136801 12.422594 12.226247 11.802671 12.116041 12.152043 12.222675 12.501848 12.454372
1370426_a_at 11.013413 11.109927 10.925576 11.064489 10.964464 11.062905 10.959723 10.968592 10.891494 11.1316595 11.057043 11.058318
1370427_at 5.4448566 5.3172207 5.143054 5.3148327 5.3857956 5.172695 5.217658 5.069435 5.2178392 5.06334 5.0654535 4.9009237
1370428_x_at 12.201821 12.0492115 12.505683 12.1636715 12.236998 11.93047 11.329724 11.319553 11.789736 11.992452 11.667724 11.987308
1370429_at 9.526712 9.540786 9.812864 9.548094 9.463001 9.306854 7.860933 8.658067 9.425124 9.417259 9.355556 9.277846
1370430_at 4.7618146 5.116415 5.1414995 4.907891 5.330227 5.118232 5.259242 5.0180235 4.998135 5.309308 5.007804 5.3253727
1370431_at 4.4075694 4.002118 4.4089136 4.1044707 4.2662654 4.362838 4.309804 4.014553 4.32436 4.4426045 4.3529806 4.318207
1370432_at 3.5590546 3.2751162 3.2792325 3.5456214 3.219472 3.4979439 3.4538708 3.623631 3.4179845 3.4070482 3.3695908 3.5864725
1370433_at 10.455229 9.790431 10.044575 9.666499 9.593088 9.634837 9.488572 9.740725 9.79245 9.602907 9.848953 10.177548
1370434_a_at 3.634319 3.5018218 3.3099022 3.6316528 3.4290633 3.3541012 3.326934 3.4712572 3.5884356 3.679515 3.3965552 3.4880285
1370435_a_at 7.0094843 7.1026435 6.90618 7.0306787 6.8400493 7.0923705 6.974173 7.284632 7.1741877 7.06429 7.0129633 6.9040103
1370436_at 5.536313 7.570181 6.3017 6.9511495 7.261701 6.978423 7.8284044 8.305738 6.2526054 9.480494 8.475689 9.081339
1370437_at 6.2163925 6.3278604 6.286685 6.347577 6.1984444 6.2339454 6.0308914 6.593054 6.490738 6.413669 6.2416453 6.52651
1370438_at 5.8277774 5.6732783 5.4063764 5.5209813 5.288066 5.7620444 5.6431823 5.5783277 5.605439 5.451527 5.698236 5.745632
1370439_a_at 3.3874798 3.3235686 3.4960344 3.3447568 3.2389963 3.1802926 3.2102215 3.2591896 3.3391817 3.375573 3.2711003 3.4525762
1370440_at 7.385519 7.478457 7.625971 7.5349956 7.6081295 7.397118 7.5053034 7.6988544 7.6628113 7.585391 7.5132766 7.769952
1370441_at 3.664706 3.7411473 3.7579117 3.8063064 3.837472 3.7547681 3.9692361 3.8057156 3.849757 3.5051205 3.7576568 3.7456384
1370442_at 3.36086 3.2433805 3.3038077 3.2700288 3.3759277 3.3541012 3.3773293 3.413837 3.2947543 3.2099578 3.4196332 3.2585037
1370443_at 7.4298763 7.2258573 7.249836 7.1679034 7.219421 7.274185 7.4219418 7.455955 7.3568535 7.1749015 7.167994 7.2071285
1370444_at 4.7403917 4.798151 4.533906 4.3282394 4.4570947 4.326095 4.52744 4.23844 4.667938 4.567571 4.6943436 4.7571745
1370445_at 6.887791 6.271056 6.5725193 5.960638 5.9706473 6.168223 6.5577207 6.536752 6.0837626 6.1109657 5.8019247 6.4425364
1370446_at 6.7100263 6.864905 6.69667 6.5706997 6.483613 6.6572704 6.77216 6.706998 6.5951915 6.627529 6.4769855 6.722309
1370447_at 4.7127886 4.6824436 4.8097973 4.759781 4.655461 4.8403234 4.652548 4.9781113 4.6439447 4.7678432 4.9942636 4.795887
1370448_at 4.2127924 4.3834457 4.329905 4.430357 4.5726953 4.466422 4.62399 4.5425763 4.419326 4.42909 4.6574016 4.608728
1370449_at 8.304321 8.087456 8.203236 7.757988 8.0427885 7.724957 7.834565 7.584428 7.8364034 7.9420776 7.5299273 7.56289
1370450_at 4.293626 4.0562124 4.3107 4.2719555 4.3652425 4.250454 4.3378005 4.376808 4.2951593 4.5680346 4.3361955 4.2282057
1370451_a_at 5.043492 5.181176 4.9445243 5.0556064 4.8998713 4.892949 5.0054746 5.0201454 4.9161263 5.041687 5.074882 5.0067124
1370452_at 3.7708607 3.6309147 3.809497 3.823689 3.7057488 3.9524698 3.748945 3.712444 3.881391 3.748542 3.9029856 3.591051
1370453_at 5.1203575 4.956706 4.9263663 5.0488367 5.090151 4.9239326 4.964869 4.7302012 4.7874355 4.94381 4.890142 4.850884
1370454_at 4.70439 4.7040706 4.694005 4.6084876 4.519125 4.6386085 4.6124663 4.8322763 4.813406 4.7660427 4.7891946 4.571232
1370455_a_at 3.0894296 3.2204762 3.1675823 3.1024728 3.18851 3.337814 3.2958474 3.1638978 3.1415174 3.3196716 3.3168387 3.3167493
1370456_at 3.7141542 4.0464907 4.018984 3.7184176 3.8525915 3.8940074 3.8555331 3.8078926 3.859082 3.8531873 3.769655 3.887912
1370457_at 4.126867 3.9868739 4.134698 3.6634111 3.8789659 3.9339316 3.7870271 3.8911262 4.1118937 4.1764135 3.9987693 4.0521107
1370458_at 4.378078 4.0723114 4.2668943 4.028202 4.1550527 4.127378 4.1915865 4.2630806 3.8812966 4.1411753 4.0700073 4.394504
1370459_at 4.126867 4.0693045 3.9282653 3.6443207 4.2578697 3.8538926 3.6481276 3.931662 3.981341 3.9068842 3.9992917 4.0049343
1370460_at 7.5200047 7.961665 7.621698 7.683025 7.539269 7.686286 7.759053 7.66669 7.7318482 7.6859264 7.7709823 7.5314126
1370461_at 5.6258965 5.144283 4.878294 4.6759205 5.1082497 5.186572 5.262093 4.842595 5.204954 5.421161 4.926953 6.0939374
1370462_at 5.018825 4.590179 4.7211924 4.263356 4.925702 4.8824744 5.0085325 4.7315354 4.7223425 4.3912826 4.4244146 6.0659623
1370463_x_at 5.781098 6.02654 5.992877 5.6411786 6.012906 5.7870317 7.7749953 7.0486045 6.05897 5.546381 5.631235 5.7047815
1370464_at 5.1861753 4.622923 5.9829955 4.930571 5.437527 5.255054 5.918941 4.8257527 4.8737373 5.78682 5.6291337 5.1376104
1370465_at 5.5694513 4.834771 6.233901 5.0488434 5.9981675 5.294341 5.5599995 5.1705737 5.1201563 6.087648 5.90245 5.709549
1370466_at 3.9342105 3.8722434 4.084825 3.7913911 4.0196524 3.973404 3.714846 3.8786364 3.7914531 3.9379861 3.9479873 3.9634135
1370467_at 4.7637815 4.5503035 4.359918 4.4479084 4.3668814 4.6403832 4.6756487 4.635185 4.5811405 4.4541855 4.4369917 4.4150934
1370468_at 3.295055 3.2361312 3.405987 3.2825906 3.244396 3.146759 3.2287428 3.1934981 3.2718563 3.2661505 3.2234628 3.3499184
1370469_at 5.764383 5.4383254 5.4323983 5.8425817 5.957045 5.802322 5.5435324 5.5400047 5.6468453 5.5070972 5.6297183 5.5839505
1370470_at 3.9471314 3.7986333 3.9557657 4.089639 4.052493 3.8979218 3.7983472 4.0908976 3.8880777 3.9352598 3.9452317 4.0122633
1370471_at 3.9269152 3.7514963 3.5722637 3.8108037 3.6522164 3.8488984 3.7193701 3.7636302 3.8032339 3.7346284 3.8391535 3.767323
1370472_a_at 4.697734 4.4545555 4.6091456 4.491887 4.5519953 4.550618 4.607108 4.731064 4.533536 4.5762463 4.442478 4.775256
1370473_a_at 6.3687963 6.4224815 6.1230493 6.3287563 6.5465927 6.3480873 6.6569014 6.414819 6.261454 6.062146 6.2847342 6.4116235
1370474_at 5.5690684 5.831641 6.104016 5.929212 5.549675 5.775869 5.7780156 6.006423 5.9616575 5.771868 5.870986 5.90776
1370475_at 13.373536 13.18942 13.293406 13.275808 13.243526 13.313612 13.260341 13.249029 13.259948 13.318886 13.309697 13.3303795
1370476_at 7.2253275 6.977006 7.1813483 7.351831 7.186581 7.2060485 7.1628656 7.3743196 7.2496433 7.123611 7.1017623 7.2761545
1370477_at 3.5941978 3.762925 4.150597 3.7154677 3.7829018 3.6840525 3.7019377 3.5321066 3.6246872 3.550533 3.6135523 3.6189604
1370478_at 5.5535836 5.7222953 5.2454157 5.4997087 5.986965 5.8553033 5.2224293 5.4812365 5.6232767 5.927015 5.6208353 5.390987
1370479_x_at 13.092263 12.973845 12.906566 13.167064 13.368239 13.167118 12.826002 13.078151 13.052973 13.463483 13.354364 13.499452
1370480_at 4.0169945 3.9207094 4.0062838 3.9834425 3.6526346 4.005828 3.8396435 3.9767358 4.151193 3.840823 3.848528 3.9895537
1370481_at 5.593371 5.323612 5.4035096 5.187504 5.3983407 5.280257 5.5173526 5.3622804 5.4860816 5.2178717 5.2195654 5.2555137
1370482_at 4.8921614 5.3171506 5.1523647 5.217972 5.033884 5.3150787 5.341671 5.251459 5.599289 5.224575 5.2682047 5.500396
1370483_at 3.790503 3.8795445 4.023735 3.8475232 3.6333044 4.0526886 3.7881422 3.6171424 3.8668737 3.7942107 3.7629669 3.6642387
1370484_at 5.1490364 5.1356125 5.04431 5.071895 5.2466516 5.0877624 5.1011662 5.055229 5.353509 5.0994554 5.1267185 5.324736
1370485_a_at 5.6616893 5.41177 5.129196 5.705157 5.2074585 4.892477 5.5325837 5.434024 5.1746707 4.4018784 4.741124 4.988943
1370486_a_at 5.469201 5.3329024 5.308326 5.227257 5.564862 5.4586535 5.1454573 5.3925056 5.247984 5.4086456 5.53647 5.1949806
1370487_a_at 6.1531425 6.0524225 6.015756 5.6544642 6.216905 6.195473 6.0638556 6.1245184 6.0903616 6.1536374 6.0800776 5.7083545
1370488_a_at 6.913981 7.0167217 6.7438107 6.98485 6.669313 6.8312273 7.0942707 7.2494807 7.025344 7.078797 6.7912846 7.1588254
1370489_a_at 4.133603 4.2417 4.1117334 4.090003 4.141259 3.9829376 4.366189 4.0988593 4.2307463 4.1143465 4.2866573 4.39614
1370490_at 4.0160375 4.0856547 3.9748306 3.9909747 4.100221 4.110376 4.321472 3.7636302 3.8786142 4.3972244 4.065319 4.111102
1370491_a_at 5.4372616 5.48806 6.0425735 5.4442425 5.5271516 5.8399167 5.7419457 5.580592 5.4316416 6.104084 5.468134 5.883668
1370492_a_at 4.615057 4.560552 4.600151 4.825515 4.632213 4.7409816 4.553349 4.503912 4.418824 4.575382 4.6377797 4.8954163
1370493_a_at 3.4718933 4.041893 3.8061264 3.4908793 3.9065316 3.6927547 3.6022964 3.298533 3.5075257 3.8876252 3.5674124 3.5426455
1370494_at 4.093296 3.9830012 4.2460394 4.1760225 4.5021353 4.365169 4.1489124 4.0325155 4.3412924 4.165326 4.107373 4.4261246
1370495_s_at 13.266289 13.328368 13.272455 13.405144 13.417232 13.228126 13.056463 13.245294 13.402152 13.28342 13.15644 13.319212
1370496_at 12.726611 12.761127 12.743306 12.806216 12.702961 12.711942 12.736566 12.882523 12.8710575 12.768684 12.661082 12.650487
1370497_at 4.0188007 4.0355625 3.9698207 3.8365507 4.0399284 4.0544157 4.031865 3.849607 4.19707 4.1807985 4.282812 4.2199793
1370498_at 3.4729688 3.4058936 3.4460435 3.329927 3.6320844 3.3971176 3.3611996 3.4277337 3.5118592 3.3334846 3.607669 3.3572516
1370499_at 4.153763 4.1807227 4.3455133 4.208521 4.007356 4.2653394 4.2935205 4.198273 4.0028872 3.9843025 3.8747742 3.9957669
1370500_a_at 3.7909932 3.6312306 3.8637059 4.1368046 3.7811806 4.078625 3.9304025 3.812795 3.5997846 3.9238622 3.7763944 3.8818874
1370501_at 9.441193 9.473294 9.306269 9.455747 9.428283 9.335928 9.333374 9.447909 9.428541 9.502618 9.463885 9.345317
1370502_at 4.0111465 4.050325 3.8637059 3.9334483 4.216098 3.837187 4.134554 3.8487616 3.875946 4.3274565 4.0983663 4.0412617
1370503_s_at 4.6836233 4.623788 4.5494423 4.470058 4.374753 4.284774 4.497635 4.344249 4.3303604 4.538832 4.3137627 4.471409
1370504_a_at 5.987115 6.0983763 5.913602 5.893697 6.3496985 6.126017 6.0942373 5.8415375 6.079056 5.7685413 6.089538 5.8824396
1370505_at 6.5609097 6.5635505 6.486912 6.546912 6.377912 6.418001 6.6348767 6.4724736 6.58366 6.497211 6.1454573 5.9905753
1370506_at 6.6842833 6.8079014 6.826993 6.8880415 6.501457 6.8640943 6.759569 7.0309362 6.6622066 6.5607066 6.7650023 6.6997013
1370507_at 6.1993628 5.812913 6.198563 6.0246367 5.779086 6.1671534 5.920757 5.949592 5.8160715 5.9339023 6.04449 6.013597
1370508_a_at 4.9116793 4.7774734 4.5982213 4.5802445 4.904193 4.7095785 5.1383367 5.052893 4.856923 4.6741586 4.766207 4.8449693
1370509_at 7.556612 7.583445 7.8127613 7.8086224 7.617601 7.5708137 7.2399187 7.3727784 7.197637 7.8007855 7.484829 7.5455194
1370510_a_at 8.090815 8.070641 7.9694448 7.9869685 8.117987 7.951183 7.82073 7.990344 8.013542 7.848105 7.7526298 7.957498
1370511_at 13.763967 13.919857 13.921356 13.795179 13.882201 13.828108 13.852536 13.747625 13.813833 13.843849 13.840982 13.777101
1370512_at 8.1305065 8.24663 8.090706 8.256622 7.955911 8.141697 8.164337 8.1819935 8.0061865 8.067012 7.933488 8.009296
1370513_at 3.5462422 3.7330878 3.653726 3.462795 3.388365 3.4957232 3.7127976 3.5123858 3.5585213 3.5350552 3.627525 3.534744
1370514_a_at 3.4805846 3.417278 3.5179946 3.526689 3.4535842 3.5245357 3.5533733 3.4715884 3.6855366 3.7180014 3.7967632 3.6786346
1370515_x_at 4.1010656 4.103675 4.1636286 3.960379 3.9320066 4.45046 4.3022537 4.3143587 4.3825088 4.2821045 4.102868 4.50299
1370516_at 6.6558847 6.379005 6.9926004 6.1118603 6.4021635 6.424088 6.661093 6.623099 6.273072 6.1285515 6.1411214 6.115722
1370517_at 3.6493464 3.6924062 3.6248283 3.4857233 3.3922067 3.6133258 3.7885563 3.4369051 3.4378867 3.514418 3.7061684 3.5761194
1370518_a_at 3.9675562 3.9572327 4.110812 3.9984043 4.0659027 4.0386944 4.0190067 4.1290846 4.2383366 4.171426 4.102868 3.9828362
1370519_at 4.327581 4.386836 4.44709 4.4357615 4.174081 4.3218784 4.303865 4.680229 4.447923 4.468576 4.6315594 4.689041
1370520_at 4.5802965 4.485961 4.895101 4.624566 4.555554 4.409212 4.3625407 4.2966647 4.5189023 4.401668 4.8254933 4.244644
1370521_at 6.5812716 6.551829 6.466292 6.5972285 6.7007446 6.353396 6.5488653 6.5606275 6.4233365 6.532165 6.5595984 6.663179
1370522_at 8.986819 9.161868 8.977547 9.135662 9.179224 9.185084 9.221846 9.337899 9.119446 9.23857 9.325488 9.170602
1370523_a_at 8.256354 8.231565 8.407149 8.422707 8.272515 8.268331 8.184728 8.255892 8.272583 8.377966 8.060983 8.255806
1370524_at 9.406918 9.531856 9.293276 9.55355 9.264766 9.425552 9.323679 9.392241 9.369837 9.47926 9.400943 9.517774
1370525_at 8.235443 8.551947 8.254948 8.184166 8.263029 8.158466 8.299772 8.34808 8.324998 8.376255 8.268345 8.438971
1370526_at 6.2992945 6.473097 6.282399 6.127445 6.316136 6.3471513 5.919042 6.3106384 7.5488667 7.685434 7.9625278 6.4382463
1370527_a_at 8.949736 8.891163 8.633608 8.897694 8.975179 8.843526 8.754888 8.902854 9.03641 8.757688 8.707405 8.777353
1370528_at 6.290698 6.6623287 6.5927505 6.544693 6.57301 6.4858627 6.7274137 6.523448 6.5581155 6.483824 6.6800866 6.370484
1370529_a_at 7.6163707 7.5002623 7.5417724 7.338067 7.844031 7.8667436 7.756412 7.568207 7.6331296 7.2117043 7.3613296 7.3479443
1370530_a_at 8.380914 7.8350224 8.074678 7.9151783 8.661352 8.587506 8.239985 8.314782 8.126238 7.865687 7.9451437 7.6650143
1370531_a_at 5.4135275 5.2461987 5.6203575 5.3048973 5.8071833 5.8203278 5.711212 5.2874956 5.481084 5.094572 5.226535 5.0642166
1370532_at 5.5167317 5.411798 5.8854284 5.7034245 5.92557 5.678975 5.7436075 5.591546 5.6715984 5.9597974 5.5870304 5.528277
1370533_at 4.1351337 4.031828 4.3235226 4.146941 4.2474117 4.7355947 4.535803 4.3650355 4.3748283 4.374173 4.4357424 4.1147466
1370534_at 7.4703865 7.90547 7.6453695 7.7363677 7.531939 7.389157 7.7088666 7.616058 7.4815397 7.455613 7.437653 7.616744
1370535_at 3.6932647 4.0780244 3.6452699 3.8924215 3.6689296 3.9386637 3.7998514 4.0241337 3.9719198 4.136547 3.9016469 3.939419
1370536_at 5.160407 5.3364515 5.4172916 5.1532316 5.2549944 5.259748 5.2014093 5.400462 4.9055176 5.381503 5.6985865 5.5330124
1370537_at 7.241078 7.1422195 7.201016 7.1289177 7.023205 7.090527 7.1873255 7.1277137 7.3107347 7.139425 7.143592 7.1904583
1370538_at 7.8880787 7.444478 7.905443 7.454527 7.961878 7.935967 7.804299 7.5375185 7.52032 7.930849 8.300383 7.7295165
1370539_at 7.162474 7.187554 7.2657533 7.307662 7.266079 7.043624 7.091364 7.07319 7.28734 7.044788 7.2346554 7.102937
1370540_at 3.9472384 4.1571455 3.9994662 3.956814 3.9899685 3.8395169 3.9230647 4.165001 4.1289196 3.9048295 4.081438 4.078674
1370541_at 6.000992 6.371471 6.143249 6.5235972 6.150279 6.7046423 6.315014 6.7179427 7.0001082 6.3364444 6.285842 6.917361
1370542_a_at 6.523004 6.9280643 6.857113 6.957407 6.716112 6.804815 6.966825 6.93947 7.057834 6.814924 6.662413 7.139383
1370543_at 7.0668826 7.0277786 7.1743813 7.1367283 7.2027264 7.0885043 7.058751 7.205836 6.9712033 6.95708 6.9175563 6.9217796
1370544_at 5.8344274 5.466193 5.8142686 5.67679 5.481292 5.6007495 5.7052445 5.673337 5.7573085 5.4116974 5.7509828 5.52902
1370545_at 4.617999 4.7479258 4.661956 4.5605764 4.7568426 4.79053 4.868161 4.8257527 4.537411 4.486436 4.818505 4.617949
1370546_at 3.8763738 3.5201004 4.0761213 4.014425 3.7662742 4.0665445 3.8026812 3.7783778 3.4926233 3.7413106 3.8622723 4.0944057
1370547_at 14.0135 13.9835415 13.929016 13.959763 13.906016 13.95509 13.987621 13.9042845 13.861069 13.840831 13.828459 13.879841
1370548_at 7.4102893 7.805318 8.202959 7.173851 7.408461 7.524754 7.2180114 7.449603 8.086829 7.3233933 6.9103036 7.315139
1370549_at 5.832209 5.8069053 5.7553196 5.7284837 5.9455285 5.97847 5.5495396 5.7826905 5.6861234 6.1535225 5.779349 5.7341957
1370550_at 5.779684 5.687255 5.5615234 5.4892917 5.5326176 5.6235123 5.551522 5.413278 5.3669868 5.459023 5.6030035 5.490547
1370551_a_at 6.7603283 6.5408664 6.4010954 6.706868 6.897872 6.8294454 6.786138 6.81072 6.7794013 6.65949 6.550265 6.8059807
1370552_at 5.4078817 5.530472 5.600713 4.8959646 5.276248 5.3884993 5.349635 5.380064 5.1903543 5.613549 5.6267385 5.5273895
1370553_at 7.767285 7.7620525 7.8947086 7.864146 7.4128366 7.5321984 7.672278 7.4955735 7.788344 7.7613277 7.5914316 7.591801
1370554_at 9.056175 9.244435 9.31299 9.249753 9.113068 9.06857 9.350203 9.237772 9.293767 9.245532 9.600463 9.344135
1370555_at 3.9257123 3.9603446 4.1804824 3.8629203 3.9605505 4.183566 3.8660007 4.2134457 4.156151 3.990782 3.848528 4.1616983
1370556_at 4.5734897 4.7456455 4.4930916 4.785078 4.274568 5.1228523 4.6047077 4.3919306 4.6486864 4.6250815 4.349698 4.3907785
1370557_a_at 3.9213383 3.9172134 3.8254087 3.949423 3.9706182 3.7250283 3.6481276 3.877573 3.8031187 3.9966867 3.9750855 3.759907
1370558_a_at 3.2928405 3.2173126 3.2340915 3.2334888 3.3663626 3.3489456 3.1611552 3.2536023 3.2978983 3.5111222 3.3627932 3.3389857
1370559_at 3.6363058 3.573354 3.6524124 3.5259933 3.8075047 3.5943046 3.7398508 3.5596638 3.6892543 3.6597629 3.750243 3.7966113
1370560_at 4.1724725 4.274886 4.2129607 3.8588452 3.8716862 4.2783427 4.128886 4.1025457 4.136839 4.1263447 4.154768 3.887912
1370561_at 4.160674 3.75047 3.9590487 3.982038 3.7497368 3.9818258 3.8397012 3.76808 3.8623314 4.0325556 3.9149733 3.9984326
1370562_at 4.687488 4.4849687 4.769432 4.3348994 4.51219 4.6289573 4.318742 4.212115 4.3147507 4.282812 4.5274596 4.397032
1370563_at 11.639042 11.698803 11.963307 11.650768 11.804024 11.902726 11.991205 11.790495 11.831094 12.167322 12.040129 11.972722
1370564_at 4.4252095 4.2265773 4.107149 4.249391 4.284932 4.374631 4.0776405 4.1964393 4.0478997 4.435739 4.302776 4.3058915
1370565_at 4.16655 4.1649284 3.7493176 3.6914485 3.9298265 4.369907 3.928409 4.0866084 4.060197 4.190116 3.9004142 4.049198
1370566_at 10.158056 9.310136 9.311577 10.657556 10.433311 10.0705805 8.804629 9.855189 10.894016 8.96941 9.60715 9.551843
1370567_at 7.1210136 6.8137207 6.6162806 6.8177657 7.03932 6.963085 6.7483706 7.0252995 6.744707 6.9779806 6.8015084 6.922749
1370568_at 5.7749724 5.391131 5.740588 5.590846 5.594349 5.637217 5.736433 5.6455665 5.5191107 5.4750276 5.863892 5.487284
1370569_at 4.541847 4.922718 4.926427 4.9218307 4.930299 4.881433 4.8085413 4.6601477 5.2418175 4.891504 4.9070725 5.0179486
1370570_at 7.350231 7.4414487 7.3461885 7.50559 7.326442 7.386958 7.546766 7.436288 7.243405 7.3879166 7.399685 7.3977923
1370571_at 5.169595 5.27233 5.7969317 5.030921 4.931551 4.95388 4.9886785 5.5703797 5.0957904 4.7591405 4.6641145 5.0276856
1370572_at 3.6045263 3.680422 3.701803 3.660227 3.709575 3.593913 3.8071902 3.7442079 3.7591212 3.7942107 3.5062082 3.7088704
1370573_at 9.818213 9.641006 9.74048 9.706179 9.726295 9.764815 9.819023 9.938253 9.707804 9.815661 9.617136 9.67376
1370574_a_at 6.5362473 6.463495 6.625213 6.3715196 6.4416776 6.678771 6.634435 6.5687275 6.568641 6.560036 6.3121886 6.5432324
1370575_a_at 8.614809 9.004292 8.818815 8.953788 8.873733 8.882308 9.021943 8.712385 8.745691 8.903001 8.998812 8.906965
1370576_at 5.4742074 5.0741444 5.3304634 5.1551094 5.019994 5.361932 5.759672 5.3340693 5.451534 5.4812884 5.261055 5.241225
1370577_at 6.157107 6.6143727 6.426161 6.443263 6.3802695 6.192489 6.27812 6.3746276 6.433449 6.3422036 6.4525976 6.4318504
1370578_at 7.1315517 7.09229 7.0525174 7.0883813 7.1062565 7.050728 6.992798 7.063633 7.2664623 6.991329 7.6451893 6.9539776
1370579_at 8.816439 8.735512 8.732296 8.8367405 8.883547 8.84099 8.9395275 8.883547 8.964945 8.769268 8.702114 8.853992
1370580_a_at 13.469951 13.453341 13.375421 13.543741 13.476868 13.323189 13.472741 13.611887 13.600436 13.673264 13.554898 13.652748
1370581_at 3.5728712 3.5686798 3.5052173 3.8541079 3.641795 3.903659 3.6989965 3.8242757 3.8692195 3.79645 3.8697248 3.7143853
1370582_a_at 3.3492348 3.2038014 3.5358443 3.437617 3.4021363 3.3595335 3.593101 3.3412611 3.219531 3.4110725 3.5272493 3.3473399
1370583_s_at 6.5351605 5.7979617 6.8968096 5.7942276 6.7896156 6.2143326 6.679103 5.927966 5.970168 6.9310713 6.672309 6.77265
1370584_a_at 6.207967 5.8552675 5.5665817 6.529231 5.3541155 6.1733556 5.9755325 5.873899 6.291728 5.574088 6.5728717 5.707096
1370585_a_at 6.499886 6.5801926 6.9382653 6.4568453 6.5936685 6.963224 6.55888 6.5887914 6.215541 6.345286 6.1243 6.7015824
1370586_a_at 5.6754274 5.809168 5.877784 5.7469444 5.680687 5.698131 5.856388 5.4886637 5.910542 5.8484263 5.603099 5.784506
1370587_at 4.6647816 4.678793 4.953742 4.799061 4.6823606 4.922905 4.8744907 4.8872423 4.6230946 4.9978485 4.985759 4.8805237
1370588_a_at 4.193554 4.0464907 4.066578 4.1347423 4.211649 4.005828 4.0719934 3.970359 4.2681236 4.009557 4.1563845 4.238623
1370589_at 5.2089734 5.3421617 5.1262236 5.1345897 5.3876204 5.1523256 5.1348104 5.1980004 5.139706 5.3355384 5.025231 5.5055404
1370590_at 7.1895523 7.138561 7.081358 7.081277 7.1107287 7.188234 7.044945 7.1572685 7.213255 7.0676394 7.084099 7.108902
1370591_at 7.733678 7.5957336 7.615765 7.648628 7.5064764 7.7151966 7.7052116 7.5055814 7.584163 7.839815 7.400333 7.469409
1370592_at 6.632189 6.4227376 6.5431166 6.750721 6.9306946 6.453484 6.4400935 7.296238 6.9486675 7.93148 7.306197 7.5170007
1370593_at 13.398343 13.452812 13.376579 13.013982 13.616546 13.299158 13.41974 13.393061 13.578833 13.638694 12.965146 13.483525
1370594_at 4.4726586 4.6367874 4.53619 4.442684 4.61561 4.515612 4.629952 4.647852 4.684801 4.4212675 4.4362726 4.5461645
1370595_a_at 3.451713 3.7115152 3.3242426 3.655651 3.8014188 3.8538926 3.6180048 3.6906052 3.5687563 3.2394044 3.2661033 3.4935427
1370596_a_at 4.348405 4.110185 4.1083794 4.090432 4.1214514 4.320691 4.1058726 4.0305066 4.10085 4.4013515 4.1620145 4.089876
1370597_at 4.949644 5.7048645 6.626529 5.811783 6.6330585 6.3846874 6.204176 6.485875 5.718787 6.72372 5.709512 6.8630586
1370598_a_at 4.179134 4.300112 4.3383956 4.223448 4.5239687 4.3571033 4.5934844 4.4254045 4.3934035 4.277363 4.4002333 4.39614
1370599_a_at 7.795827 8.015282 7.567267 7.966591 7.7577157 7.865482 7.9889464 8.064086 7.7816734 7.8651285 7.85242 7.670133
1370600_at 5.27664 5.607049 5.904918 5.62887 5.2724943 5.3992395 5.3697686 5.6685243 5.6921773 5.7160206 5.821823 5.7912617
1370601_a_at 4.4340453 4.2380404 4.115307 4.4327254 4.404207 4.737218 4.18952 4.3846006 4.3448057 4.491993 4.283835 4.310112
1370602_at 4.4958467 4.347644 4.3902087 4.187496 4.45134 4.42459 4.2110076 4.2536077 4.10085 4.3219967 4.2951727 4.4539013
1370603_a_at 6.0869064 6.1196923 6.0099277 5.870352 5.844405 6.083877 5.7623677 5.6648674 5.6484404 5.673176 5.6632757 5.713608
1370604_at 3.73359 3.773787 3.6945312 3.690577 3.792259 3.7547576 4.0441 3.6835477 3.7639115 3.6569867 3.455123 3.4977617
1370605_s_at 5.993497 6.1183476 6.086464 6.001768 6.066247 5.4687223 5.8934026 5.580053 5.598052 5.6489305 5.9158487 5.686472
1370606_at 6.465507 6.7837296 6.5794444 6.6524982 6.35159 6.716743 6.5219646 6.5803666 6.135005 6.508723 6.4871078 6.2509584
1370607_a_at 4.327992 4.4968863 4.2134495 4.1604524 4.212053 4.192687 4.2079 4.2663193 4.1979246 4.3250647 4.249382 4.392657
1370608_at 3.59943 3.531598 3.649669 3.4422123 3.9571836 3.7408118 3.4947226 3.498484 3.769108 3.6225188 4.06174 3.7096846
1370609_a_at 10.232324 10.274868 10.179305 10.261495 10.262516 9.975634 10.21886 10.307124 10.256407 10.214743 10.074366 10.024486
1370610_at 4.1023097 4.4447203 4.4723315 4.5638037 4.4851236 4.560453 4.4114423 4.69181 4.447923 4.5595584 4.3330784 4.6054997
1370611_at 6.0027766 6.0575275 5.908086 5.986453 6.0820208 6.1533275 6.120598 6.17836 6.060555 5.910479 6.039169 6.239647
1370612_at 5.5617347 5.4264436 5.430008 5.6401186 5.4443016 5.6450696 5.4166856 5.3639317 5.225876 5.4841576 5.311264 5.254155
1370613_s_at 12.41562 12.441002 12.47055 12.37149 12.627998 12.374072 12.090055 12.627238 12.30807 12.777905 12.845227 12.822781
1370614_s_at 5.5290813 5.531514 5.4305406 5.1390376 5.289902 5.635223 5.3916273 5.642287 5.3562107 5.3445554 5.3426213 5.3742266
1370615_at 4.9174194 4.734741 5.2777343 4.914964 4.7951183 4.656951 4.8676996 5.1131244 5.011374 4.997849 4.70949 4.859603
1370616_at 4.757267 4.5341315 4.7882853 4.7824874 4.7647963 4.793251 5.0821915 4.709383 4.7124143 4.8560767 4.685033 4.9003506
1370617_at 4.6896744 4.630019 4.519741 4.6263084 4.812746 4.837158 4.887 4.6384125 4.6537657 4.8002815 4.6315594 4.445819
1370618_at 8.084179 8.239303 8.034531 8.203745 8.168913 8.221376 8.051255 8.028463 8.219457 8.158627 8.038231 7.9931397
1370619_at 4.8992577 4.682538 4.80591 5.1390376 4.9419127 5.012107 4.9930944 4.7868323 4.9661465 4.798775 5.1405973 4.9773073
1370620_at 4.666904 4.4210305 4.731741 4.9178433 4.4587317 4.4942484 4.4196672 4.438099 4.660066 4.627001 4.8010416 4.6982565
1370621_at 4.6269817 4.7840114 5.1268706 4.6094646 5.4443016 5.1223764 4.4369655 4.7041407 4.844758 4.6973705 4.886944 4.934761
1370622_at 4.4519696 4.198898 4.0847993 4.2100086 4.1690407 4.153264 4.3440905 4.4736605 4.265429 4.2302303 4.1845417 4.2769446
1370623_at 6.5851502 6.844091 7.205959 6.5429897 6.921911 6.670989 6.655026 6.5157638 6.596335 6.507679 6.3467693 6.4794874
1370624_at 4.452648 4.412865 4.3154674 4.284332 4.417942 4.389188 4.478001 4.2790813 4.4336095 4.246006 4.407374 4.161419
1370625_at 3.7122445 3.8722434 3.7853284 3.6622033 3.8098161 3.836891 3.8795178 3.9173353 3.9404318 3.9684274 3.9534607 3.6092947
1370626_at 3.272524 3.2269394 3.2799108 3.392132 3.3572576 3.4211147 3.4989734 3.4976962 3.4088314 3.4167569 3.4308767 3.4679353
1370627_at 4.8664403 4.3698964 4.6445785 4.896239 4.6464925 4.5888586 4.3750796 4.380439 4.8126698 4.4133096 4.318611 4.743447
1370628_at 5.0159354 5.0189757 4.9972672 4.574829 4.9583015 5.2188315 5.2517014 4.691902 4.760075 4.7413273 4.3662224 4.8687825
1370629_at 3.621368 3.759141 3.8751013 3.8237827 3.738523 3.862893 4.0219197 3.7923362 3.805134 3.7307007 3.6634383 3.8477824
1370630_a_at 7.0593987 7.112141 7.226775 6.871412 7.0018926 6.8649993 7.208042 6.7648916 6.832544 7.0884686 6.989234 7.264252
1370631_at 3.6339087 3.8575518 4.1651196 4.034693 4.1772995 3.839236 3.9384198 3.95648 3.9086862 3.945114 3.7826562 4.0187893
1370632_at 4.4007854 4.01439 4.2666106 4.3804846 3.9307547 4.144126 3.9090738 3.9856653 3.9597635 4.249425 4.312621 3.986963
1370633_at 4.888467 4.9273167 5.1045628 4.8389616 5.0375023 4.8889427 5.14736 4.770628 4.9587355 5.020911 5.0150995 4.774276
1370634_x_at 6.455976 6.3885245 6.3703384 6.37001 6.4098053 6.517313 6.4122295 6.6599045 6.4674125 6.352573 6.4502783 6.3468204
1370635_at 4.546813 4.696029 4.3471136 4.425583 4.8053074 4.6843314 4.548952 4.454037 4.394399 4.758355 4.5346227 4.7234735
1370636_at 4.3614044 4.483307 4.476914 4.217885 4.2597904 4.603306 4.190095 4.4579678 4.4765596 4.3857117 4.106 4.400881
1370637_at 4.010144 4.067032 4.1494246 4.100454 3.9328084 4.1618137 4.022415 4.0866084 4.026823 3.8123462 4.275324 3.9463599
1370638_at 5.2436485 5.210179 5.329012 4.98512 4.9967113 5.1841173 5.048703 4.940486 5.250953 4.7712116 4.9933863 4.9824595
1370639_at 7.3123536 7.3805685 7.424202 7.298868 7.3428073 7.3661275 7.38866 7.4742155 7.5889525 7.596524 7.5353484 7.4075823
1370640_a_at 5.2839594 5.3617973 5.1816177 5.0482903 5.09571 5.1112404 5.151642 5.216241 5.2168765 5.2698584 5.2403946 5.170877
1370641_s_at 6.3601165 6.583634 6.3240056 6.4430075 6.4756937 6.3400483 6.6916523 6.5417895 6.725243 6.346751 6.531838 6.505206
1370642_s_at 7.7311025 7.364144 7.477674 7.437118 7.4069633 7.5144477 7.38173 7.1279736 6.9946976 7.1068444 7.304781 7.151218
1370643_a_at 5.2332225 4.999231 4.8530483 4.8409853 5.109918 4.9569874 5.281833 5.1657 4.9603996 4.9395967 4.9966345 5.0284905
1370644_at 3.7229493 3.555736 3.6935332 3.7769048 3.617274 3.7107084 3.7752461 3.672564 3.98976 3.5161986 3.6293623 3.552892
1370645_at 4.424622 4.3102765 4.003771 4.2162023 4.603745 4.3286476 4.2582507 4.302991 4.367154 4.1980243 4.5154147 4.516964
1370646_at 6.353321 6.3399086 6.2555337 6.2296734 6.318295 6.1388397 6.204259 6.2034926 6.17324 6.1530247 6.1192384 6.386736
1370647_at 4.515409 4.5022717 4.177444 4.3808885 4.316003 4.2093477 4.537593 4.4016123 4.4461613 4.353798 4.9051075 4.4014044
[truncated: 3,480,564 more chars]
