# Supplementary material for: Transcriptomic point of departure determination: a comparison of distribution-based and gene set-based approaches
Source: Front Genet. 2024 May 9;15:1374791. doi: 10.3389/fgene.2024.1374791 (PMC11112360; doi:10.3389/fgene.2024.1374791)
Supplement: Supplementary file 6 [file DataSheet1.zip › Data Sheet 1/moxisylyte_29day_Rat_Liver_rma.txt]

ProbesetID V2 V3 V4 V5 V6 V7 V8 V9 V10 V11 V12 V13
Dose 0 0 0 50 50 50 150 150 150 500 500 500
1367452_at 9.607887 9.213987 9.588227 9.787626 9.711096 9.769104 9.710506 9.555616 9.555161 9.85327 9.692869 9.724215
1367453_at 9.765356 9.676901 9.926065 9.869178 9.839502 9.837819 9.821243 9.533801 9.869532 10.029128 9.801548 9.936915
1367454_at 9.391432 9.31263 9.338639 9.322212 9.525213 9.553681 9.466002 9.535823 9.334892 9.690585 9.631993 9.737878
1367455_at 11.130854 10.858496 10.951012 11.229349 11.168678 11.192683 11.08162 11.00727 11.068702 11.242169 11.156575 11.239028
1367456_at 11.431336 11.250547 11.486904 11.6044855 11.530712 11.579827 11.559453 11.406069 11.565119 11.675169 11.450377 11.558382
1367457_at 8.420015 8.370481 8.161545 8.394895 8.4741535 8.449459 8.454314 8.430728 8.32938 8.539654 8.38829 8.379785
1367458_at 8.413451 8.430466 8.575743 8.72739 8.57665 8.633477 8.703011 8.358121 8.54841 8.772686 8.63115 8.809519
1367459_at 11.738794 11.548118 11.923958 12.000799 12.016779 12.013662 11.932096 11.835304 11.84097 12.123781 11.7924595 12.035092
1367460_at 10.747242 10.537872 11.000481 11.045869 10.946773 11.04687 10.997853 10.797345 10.853815 11.237883 10.925111 11.006345
1367461_at 9.732516 9.638605 9.6153755 9.843159 9.826202 9.683809 9.854336 9.946687 9.916048 10.023306 9.9677105 9.954797
1367462_at 10.231305 10.050708 10.413887 10.73387 10.608285 10.678032 10.222758 10.377154 10.071929 10.707388 10.172429 10.227929
1367463_at 10.79639 10.428247 10.482798 10.574351 10.532584 10.7208805 10.818803 10.49911 10.583605 10.689746 10.338153 10.517692
1367464_at 8.921694 8.630267 9.14413 9.296235 9.24098 9.110056 9.18221 8.847427 9.057844 9.085576 9.071768 9.244394
1367465_at 9.824619 9.703334 9.925086 10.099392 9.898327 10.024165 9.939395 9.932911 9.765886 10.170566 9.862459 10.027399
1367466_at 9.869257 9.673059 9.834134 10.03686 9.834329 9.973 9.980988 9.857584 9.907841 9.989014 9.946172 9.937223
1367467_at 10.930617 10.9648285 11.069244 11.136964 11.137245 11.1612425 11.077347 10.9753065 11.0477 11.279386 11.058108 11.160044
1367468_at 9.029238 9.022963 9.200722 9.53886 9.215 9.339892 9.32878 9.135825 9.284283 9.130205 9.422017 8.873528
1367469_at 11.173475 11.095072 11.165731 11.390598 11.444096 11.532669 11.32933 11.034981 11.276425 11.46944 11.255289 11.304093
1367470_at 10.151843 9.981585 9.926132 10.157835 10.143397 10.200339 10.011867 9.989423 10.121681 10.135467 10.086854 10.021395
1367471_at 8.303364 8.260062 8.423388 8.585535 8.527382 8.61929 8.441491 8.474178 8.568127 8.478193 8.530262 8.583695
1367472_at 9.911436 9.9458065 10.06694 10.116908 10.170326 10.03251 10.075309 10.053977 10.022141 10.118587 9.944854 10.109528
1367473_at 9.257329 9.205562 9.348336 9.533827 9.577062 9.270855 9.323677 9.061059 9.249966 9.478281 9.286326 9.37009
1367474_at 9.492453 9.262547 9.406401 9.472927 9.517656 9.54081 9.396185 9.475413 9.240087 9.598732 9.540865 9.50958
1367475_at 10.090667 9.9972 9.961953 10.130232 10.101126 10.109779 10.013995 9.942657 10.019903 10.197171 10.113232 10.241518
1367476_at 10.452924 10.088679 10.453092 10.750745 10.793414 10.776092 10.591264 10.5833845 10.421504 10.814088 10.640011 10.745626
1367477_at 9.239454 8.961677 9.345207 9.419642 9.389155 9.412831 9.322307 9.250162 9.228531 9.551109 9.292638 9.202045
1367478_at 7.48117 7.609349 7.8591104 8.05217 7.7396092 7.9605756 7.9043045 7.579378 7.9345865 7.786674 7.7762146 7.7043095
1367479_at 10.635109 10.7381525 10.694539 10.836042 10.908611 10.798653 10.825136 10.827754 10.747304 10.916444 10.99772 10.902131
1367480_at 8.907277 8.720161 8.996629 9.089812 9.226132 9.156727 9.094562 8.947863 9.025297 9.068631 9.057079 8.993661
1367481_at 8.664033 8.25555 8.688074 8.666979 8.654085 8.675387 8.707205 8.560238 8.406152 8.432065 8.507627 8.679968
1367482_at 9.158217 9.133085 9.449353 9.564829 9.499822 9.478343 9.398748 9.189029 9.4714985 9.549803 9.489757 9.425308
1367483_at 7.9561768 7.9803796 8.132904 8.279522 8.273863 8.299069 8.277069 8.435776 8.25016 8.5764675 8.523365 8.311447
1367484_at 8.294501 8.35989 8.563664 8.712075 8.819808 8.802853 8.764155 8.572621 8.668204 8.761354 8.7239275 8.640101
1367485_at 9.347578 9.0774355 9.256228 9.557866 9.553693 9.51755 9.542688 9.181346 9.3728695 9.4631195 9.387629 9.468224
1367486_at 9.512679 9.586539 9.469989 9.524901 9.57734 9.64806 9.504188 9.524228 9.534305 9.586993 9.452153 9.490716
1367487_at 7.3637867 7.4361362 7.576598 7.4188 7.7383018 7.537263 7.5275693 7.410169 7.6023364 7.6371856 7.44837 7.7031107
1367488_at 7.154311 7.2822723 7.42058 7.4873643 7.654791 7.709594 7.2496433 7.0929375 7.6273685 7.341104 7.5571785 7.387828
1367489_at 6.0953794 6.262786 6.768995 6.624074 6.45683 6.5528054 6.7108736 6.4530945 6.584413 6.5128474 6.5861354 6.691453
1367490_at 6.803116 6.8066154 6.790626 6.493974 6.854868 6.9459124 6.7139874 6.7739224 6.7441993 6.713428 6.752911 6.688783
1367491_at 8.681333 8.48624 8.81944 8.865334 8.875083 8.8785515 8.925247 8.735836 8.7328005 8.720166 8.871407 8.755446
1367492_at 8.152891 7.9928327 8.458124 8.553706 8.341363 8.549869 8.399874 8.29674 8.420671 8.640847 8.3817835 8.590455
1367493_at 9.244882 9.202759 9.245698 9.498008 9.374673 9.559619 9.447466 9.254641 9.502092 9.39099 9.351354 9.49891
1367494_at 9.371653 9.093414 9.357492 9.323699 9.344699 9.292935 9.560304 9.210153 9.426127 9.471034 9.418922 9.503208
1367495_at 6.5536976 6.250486 6.563316 6.4973497 6.7130847 6.7158566 6.681839 6.672037 6.5969167 6.613373 6.74892 6.52852
1367496_at 11.010624 10.7704935 10.998713 11.009628 11.087577 11.089264 11.0809965 10.945565 11.076076 11.090678 10.971696 11.165091
1367497_at 8.1744175 8.070318 8.134112 8.324937 7.8364897 8.28574 8.359753 7.944321 8.078159 8.294491 8.051507 7.9656687
1367498_at 8.3661995 8.196611 8.140076 8.403801 8.53809 8.402312 8.2727165 8.356544 8.300108 8.13787 8.467575 8.196859
1367499_at 7.8358774 7.740091 7.8513064 8.026644 7.9075856 8.087629 7.931233 7.6917543 8.139542 8.049782 7.8071284 8.110889
1367500_at 9.328824 9.420606 9.553574 9.664893 9.671101 9.647517 9.442221 9.523551 9.476557 9.58984 9.615582 9.510656
1367501_at 8.050945 7.8193645 8.428754 8.452091 8.195592 8.3194895 8.245171 8.139425 8.281067 8.399017 8.42849 8.42049
1367502_at 7.453753 7.373599 7.5822616 7.832924 7.790503 7.6644783 7.8308573 7.625844 7.5944057 7.794061 7.654251 7.527515
1367503_at 10.270392 10.315256 10.440541 10.577299 10.687082 10.506153 10.571035 10.5446 10.533267 10.758024 10.491982 10.699764
1367504_at 7.7579904 7.627542 7.895403 7.8984456 7.9104457 8.043077 8.025032 7.866377 7.913704 8.036775 8.002035 7.873017
1367505_at 7.576185 7.332146 7.708479 7.953826 7.6818438 7.65661 7.8542194 7.681957 7.7853947 7.7546463 7.86977 7.905265
1367506_at 9.306443 9.160487 9.215636 9.48586 9.343921 9.365348 9.359349 9.117785 9.286157 9.503208 9.344534 9.496193
1367507_at 6.804529 6.5283656 6.9613037 7.1897793 7.0055404 7.093271 6.957961 6.725211 6.8609424 7.059994 6.9511385 7.0147786
1367508_at 8.051356 7.881809 8.228599 8.223535 8.2150545 8.282829 8.002891 8.042682 8.139996 8.282757 8.189751 8.073308
1367509_at 8.878532 9.059966 9.155271 9.3047905 8.95498 9.227422 8.98177 9.171987 9.079321 9.362074 9.090476 9.203647
1367510_at 8.966263 8.971894 9.159298 9.371432 9.141334 9.249332 9.273502 9.145149 9.145887 9.213904 9.177171 9.332982
1367511_at 8.030702 7.774864 8.202715 8.14103 8.121928 8.209316 8.240292 8.036653 8.041778 8.182079 8.186829 8.141474
1367512_at 10.270579 9.964468 10.479426 10.614106 10.531165 10.634725 10.550802 10.524392 10.392934 10.665125 10.479848 10.604294
1367513_at 7.735318 6.881427 7.8560224 7.8032727 7.701955 7.48832 8.33486 7.3298736 7.7621155 7.7494173 7.3772655 7.802304
1367514_at 7.208871 7.2829456 7.476183 7.4604335 7.4448476 7.5448866 7.4077945 7.263541 7.315672 7.451562 7.395495 7.460575
1367515_at 6.6887226 6.1416135 6.9521484 6.957417 6.62684 6.9599104 6.9430194 6.7503877 6.6219788 6.726242 6.8838773 6.732717
1367516_at 8.332861 8.115233 8.244425 8.500416 8.448582 8.670039 8.399879 8.057181 8.570311 8.367225 8.519297 8.453585
1367517_at 7.415466 7.350589 7.621323 7.663087 7.6151705 7.7277107 7.5515575 7.6014476 7.579424 7.5909095 7.5869446 7.5710397
1367518_at 8.013824 7.922605 8.27507 8.37624 8.120794 8.276249 8.168969 8.013143 7.978359 8.106487 8.276112 8.22164
1367519_at 7.54831 7.652155 7.920784 7.899425 7.86314 8.139905 7.9044704 8.038577 8.006333 8.151456 8.020174 8.019197
1367520_at 9.169659 9.301609 9.482089 9.53239 9.405487 9.537881 9.477277 9.46236 9.417553 9.604278 9.425817 9.561034
1367521_at 6.501277 6.6659923 6.7124143 7.0161443 6.579341 6.821189 6.835052 6.306441 6.679522 7.0050406 6.8175774 6.902648
1367522_at 8.886664 8.628006 8.844513 9.138156 9.137137 9.013851 9.11128 8.90135 9.061016 8.937672 9.114284 9.000593
1367523_at 7.234993 6.6753306 7.757595 7.783542 7.723617 7.730118 7.751208 7.405381 7.363485 7.6862273 7.5835648 7.580407
1367524_at 7.1991324 7.4466796 7.306283 7.3551006 7.35595 7.3405213 7.62851 7.447092 7.318046 7.3769555 7.477983 7.4174104
1367525_at 8.994141 9.044178 9.346151 9.293973 9.280095 9.279168 9.307598 9.145189 9.281872 9.2446575 9.258731 9.321508
1367526_at 7.991477 8.154009 8.227155 8.517894 8.432195 8.344216 8.213353 8.057213 8.137529 8.427193 8.29165 8.379541
1367527_at 7.3907638 7.188548 7.560261 7.6811037 7.460637 7.6274934 7.845133 7.6358733 7.341494 7.818922 7.417541 7.6512146
1367528_at 8.362652 8.171862 8.659744 8.630191 8.434095 8.582998 8.413925 8.272203 8.396913 8.554278 8.472149 8.576717
1367529_at 8.94561 9.038403 8.959844 9.17042 9.197229 9.150412 9.137332 8.994053 8.900505 9.176086 8.971272 9.146595
1367530_at 7.39915 7.4918175 7.592929 7.4336314 7.5518227 7.4155536 7.554846 7.282387 7.395944 7.291638 7.3821683 7.508367
1367531_at 10.204218 10.169994 10.472185 10.603374 10.434294 10.594639 10.460534 10.352014 10.362819 10.345402 10.437147 10.3598585
1367532_at 10.490603 10.572072 10.78835 10.936242 10.941453 10.861004 10.883503 10.707368 10.801119 10.793906 10.790072 10.78678
1367533_at 8.123053 7.528749 8.182786 8.209056 8.082528 8.091381 8.072339 8.099857 8.015531 8.260149 8.337284 7.918061
1367534_at 7.1143813 6.907681 7.1543694 7.1155972 7.1290174 7.1442137 7.374787 7.0459843 7.257438 7.3312902 7.4304314 7.2829995
1367535_at 8.846718 8.985503 8.613505 9.121633 8.699694 8.938614 8.564199 8.64718 8.73789 8.796069 8.796869 8.844688
1367536_at 7.501747 6.871899 7.4801416 7.431728 7.4007115 7.2021594 7.56387 7.0570335 7.3075743 7.7142763 7.494534 7.286859
1367537_at 7.22154 7.052684 7.317393 7.2508874 7.3267207 7.2406287 7.1899853 7.2399817 7.322771 7.229892 7.4145412 7.241521
1367538_at 6.5114236 6.2339053 6.8553267 6.8826065 6.8213563 6.998939 6.997501 6.9276943 6.7750506 6.7401767 6.850576 6.852904
1367539_at 8.439493 8.034903 8.244276 8.643931 8.644045 8.787984 8.593345 8.575311 8.382214 8.548124 8.639676 8.392102
1367540_at 6.7320666 6.745561 7.06836 7.116591 7.149527 7.2227817 7.198438 6.947848 7.2083726 7.220624 6.895015 7.063873
1367541_at 7.173779 6.9949126 7.3868284 7.1924515 7.038854 7.397898 7.0230327 7.0777364 7.155353 7.5541863 7.5519238 7.315951
1367542_at 7.6267786 7.7736497 7.798799 7.8493605 7.829938 8.013108 7.87602 7.932504 7.8556356 8.105368 7.9788938 8.073683
1367543_at 7.9121156 7.796635 8.023397 8.322352 8.155989 8.084932 8.170645 7.8249993 8.106333 8.170961 8.151182 8.113336
1367544_at 5.5017834 5.264816 5.749609 6.0208087 5.90101 5.8434887 5.812812 5.5937247 5.4994946 5.9419365 6.0166364 5.973797
1367545_at 6.563275 6.8095746 6.878691 7.0591044 6.6563234 7.004715 7.231635 7.09624 7.068656 7.0245614 7.071749 7.0303025
1367546_at 9.758791 9.779407 9.876576 9.946926 9.872914 9.943988 9.6186905 9.897379 9.672273 9.758365 9.975129 9.599171
1367547_at 7.5036864 7.6711264 7.63801 7.7035913 7.773566 7.755587 7.7110996 7.581323 7.615433 7.6100945 7.3802414 7.700288
1367548_at 8.388436 8.591553 8.664095 8.645991 8.560564 8.592167 8.621647 8.603802 8.684353 8.515887 8.478301 8.542094
1367549_a_at 9.995098 9.600186 9.800109 9.852206 9.891991 9.972173 9.993828 9.892629 9.797922 10.164644 9.922842 10.0095
1367550_a_at 7.5778637 7.385056 8.106112 8.2076435 8.046774 7.960172 8.091675 7.8592205 8.063885 8.256899 8.02831 7.9526
1367551_a_at 8.218161 7.7439637 8.246151 8.533112 8.300974 8.413509 8.469042 8.213926 8.235315 8.489956 8.242255 8.425589
1367552_at 4.5624886 4.850915 4.2249603 4.3128753 4.345278 4.3474917 4.406746 4.7329817 4.582251 4.4139953 4.5950413 4.496232
1367553_x_at 11.505677 11.87378 11.642355 11.552793 11.370142 11.289701 11.63402 11.723756 11.690233 11.924457 12.240689 11.584232
1367554_at 4.026879 3.9746435 4.0338993 3.9808815 3.9792352 4.150531 4.2001896 3.9509492 4.042392 3.9677477 3.9634967 3.9563057
1367555_at 14.707483 14.718243 14.691624 14.707483 14.681142 14.707607 14.729549 14.671292 14.681142 14.692379 14.707607 14.733453
1367556_s_at 14.602405 14.616042 14.567907 14.559159 14.527727 14.466113 14.564553 14.535915 14.571802 14.5548725 14.604805 14.497774
1367557_s_at 12.746166 12.8208475 12.861817 13.024953 13.126378 13.085516 13.086253 12.7349615 12.779028 13.074896 12.785987 12.966221
1367558_x_at 3.070824 3.1023607 3.0607605 2.9745743 2.9825768 3.1020432 3.1437786 3.0624726 3.0194354 3.0539246 3.0578856 3.1191764
1367559_at 12.8368225 12.844362 12.892191 12.930525 12.91262 12.94952 13.00877 12.874382 12.931202 13.121906 12.957499 12.969395
1367560_at 11.518064 11.419472 11.727021 11.640234 11.684627 11.872102 11.773125 11.709816 11.77973 11.917583 11.980994 11.806486
1367561_at 12.080207 11.872463 12.096178 12.188462 12.171201 12.240609 12.063188 11.985969 12.1119995 12.242603 12.154119 12.201229
1367562_at 8.454032 8.381958 8.497891 8.4077835 8.311696 8.285471 8.442673 8.295444 8.312429 8.032637 8.148892 7.6169004
1367563_at 8.32951 8.146892 8.578132 8.381591 8.5624895 8.304469 8.436838 8.305675 8.425961 8.389859 8.349827 8.501169
1367564_at 6.392053 6.0178366 5.9170437 6.1138062 5.937595 5.9902625 6.1374927 5.697871 5.7719707 6.010009 6.263474 5.968804
1367565_a_at 13.571909 13.59689 13.684205 13.703827 13.725915 13.741635 13.678138 13.746307 13.6964035 13.801016 13.778243 13.703533
1367566_at 4.3349676 4.488986 4.2611885 4.1938715 4.270934 4.25016 4.142644 4.0571537 4.313098 4.2871943 4.131905 4.2298775
1367567_at 11.411623 11.392937 11.428343 11.446442 11.50587 11.665368 11.437362 11.437276 11.666825 11.669472 11.634528 11.463914
1367568_a_at 8.597993 8.530782 8.638773 8.855555 8.793932 8.637337 8.344024 8.485363 8.402518 8.703349 8.821656 8.5630245
1367569_at 11.450827 11.527667 11.541325 11.592117 11.575167 11.646773 11.510162 11.34149 11.632914 11.670225 11.721396 11.639655
1367570_at 6.229224 6.2730327 6.345153 6.1989923 6.298374 6.6490726 5.8832374 6.2039833 6.0235863 6.1506786 6.1072655 6.0333996
1367571_a_at 5.707423 5.3356657 5.473158 5.617817 5.418762 5.199663 5.5887585 5.325021 5.3427534 5.3585916 5.49823 5.4307394
1367572_at 5.0222096 5.0508327 5.011806 5.1739407 5.087584 5.1029935 5.072771 4.94827 5.0866995 4.982314 5.0140815 4.9416003
1367573_at 12.1989975 11.985712 12.2340765 12.190985 12.22864 12.312919 12.227494 12.1231575 12.216357 12.2790985 12.407625 12.378461
1367574_at 8.213206 7.6592035 8.068874 8.141219 8.078038 7.9350147 8.082227 7.8610926 7.760685 7.9722342 7.782962 7.716693
1367575_at 11.1682005 11.198592 11.467204 11.530372 11.728611 11.694793 11.691246 11.333403 11.302059 11.672323 11.249179 11.469603
1367576_at 13.364897 13.576959 13.625934 13.586422 13.505372 13.590541 13.735573 13.361793 13.553448 13.615759 13.462587 13.612258
1367577_at 6.778805 6.6191907 7.3673453 7.588522 6.522541 6.345826 6.0968223 7.1568956 5.5134907 6.979511 7.737873 6.9270015
1367578_at 9.974491 9.897641 10.093349 10.362611 10.158855 10.23265 10.192243 10.238431 10.103741 10.321003 10.215553 10.325367
1367579_a_at 11.358569 10.912844 11.210344 11.272329 11.2137165 11.264371 11.24982 10.989245 10.97333 11.298155 10.877743 11.172648
1367580_at 10.690889 10.591664 10.864294 10.936624 10.808339 11.020145 10.875668 10.67746 10.802308 10.920965 10.931245 10.946431
1367581_a_at 5.7041574 5.597666 6.032448 5.809211 5.572599 5.5221424 5.6955047 5.8363876 5.5438795 6.392835 6.2635956 5.924481
1367582_at 11.074393 10.982201 11.212584 11.247423 11.205854 11.254543 11.173759 11.0611105 11.1107855 11.26519 11.132916 11.206199
1367583_at 13.236157 13.102749 13.265602 13.316681 13.233233 13.369987 13.238302 13.159897 13.255248 13.350644 13.319452 13.347626
1367584_at 7.9451976 7.1667523 7.851557 7.620788 7.55355 7.6310015 7.9345765 7.3724194 7.211733 7.526571 7.408936 7.250795
1367585_a_at 10.9299 10.971254 11.171128 11.213994 11.437339 11.146967 11.098879 10.8174925 10.870972 11.093645 10.642718 11.050572
1367586_at 12.803353 12.691646 12.782137 12.817729 13.062841 12.858491 12.866744 12.453611 12.6775675 12.723826 12.388404 12.624348
1367587_at 4.0397563 3.826462 3.8543224 3.781592 3.612492 3.4511087 3.806737 3.8194945 3.7406108 3.8261213 3.6822522 3.7520173
1367588_a_at 10.984712 10.797149 11.134789 11.311068 11.013376 11.274175 11.115602 11.061538 11.0721855 11.145423 11.254237 11.174445
1367589_at 9.142323 8.918769 9.209802 9.3225355 9.276576 9.297914 9.285259 9.088327 9.218851 9.327417 9.279566 9.182404
1367590_at 10.601412 10.159348 10.625392 10.568826 10.4272585 10.505175 10.376778 10.386526 10.247948 10.499569 10.218385 10.257252
1367591_at 9.230305 9.438592 9.57573 9.7351 9.568794 9.646059 9.758732 9.531064 9.53852 9.848216 9.501517 9.620703
1367592_at 3.3833833 3.2969725 3.38928 3.3317692 3.3590703 3.3367364 3.4917288 3.3408852 3.3717973 3.3846602 3.432035 3.3948681
1367593_at 7.9925413 7.9144416 8.399268 8.246361 8.328278 8.549083 8.312254 8.936002 8.376412 8.544295 8.430746 8.508302
1367594_at 9.343683 8.965139 9.466372 9.322809 9.33637 9.20826 9.22657 9.337927 9.328369 9.25098 9.341877 9.099994
1367595_s_at 13.528764 13.3822975 13.522009 13.55475 13.572589 13.618531 13.566963 13.5730095 13.65015 13.5541725 13.605334 13.607945
1367596_at 11.82904 11.678141 11.75125 11.9641695 11.878116 12.095175 11.779525 11.799164 11.836319 12.026364 11.906448 11.945683
1367597_at 11.868921 11.712975 11.940256 11.968176 11.9890995 12.080013 11.849309 11.858984 11.870558 12.051519 12.005593 11.941124
1367598_at 14.24462 14.152295 14.257341 14.247096 14.194774 14.262539 14.257341 14.155341 14.223422 14.199753 14.241186 14.246807
1367599_at 12.152349 11.87393 11.924948 12.281109 12.054942 12.314164 12.097725 11.9781475 11.925316 12.197008 11.934853 12.033037
1367600_at 5.7224965 5.6971965 5.604209 5.6377025 5.6102705 5.5643444 5.804358 5.383687 5.472173 5.455241 5.567493 5.561739
1367601_at 7.5096354 7.6322036 7.332998 8.553835 8.203316 8.278164 7.6973486 7.9679804 7.8378477 7.9590607 7.7101035 7.530261
1367602_at 8.699414 8.684998 8.51087 9.505152 9.151341 9.344591 8.954353 9.077239 8.851539 9.143052 8.646193 8.725615
1367603_at 11.02413 10.854709 11.105982 11.151413 11.316607 11.268089 11.098317 10.937679 11.0237255 11.270305 10.947977 11.090322
1367604_at 10.846778 10.776734 10.831479 11.132579 11.046182 11.046033 10.888072 10.964217 10.875717 10.926208 11.042477 10.9112015
1367605_at 10.73817 10.57792 10.776268 10.929372 10.816607 10.885091 10.860247 10.577853 10.665829 10.707673 10.699948 10.830239
1367606_at 11.824358 11.684219 11.926555 11.936822 11.803827 12.012056 11.750954 11.877744 11.827377 12.047676 11.970783 12.006391
1367607_at 12.352084 12.377019 12.315003 12.486372 12.438797 12.542668 12.437108 12.316069 12.300144 12.45233 12.432175 12.368064
1367608_at 5.1179633 5.1997843 5.1521373 5.110798 5.25871 5.0054464 5.2181125 5.2752476 5.208046 5.291875 5.171029 5.2665586
1367609_at 11.515603 11.631184 10.824995 11.681297 11.350403 11.574396 11.393117 11.250328 11.865126 12.03318 11.46791 11.912524
1367610_at 11.990686 12.004684 12.288524 12.356693 12.143564 12.317728 12.176699 12.002148 12.146563 12.267431 12.325101 12.192327
1367611_at 5.3533916 5.6589837 5.738158 5.718934 5.3544884 5.5475955 5.65079 5.4695277 5.5600214 5.7368083 5.5877175 5.6299605
1367612_at 13.821387 13.866337 13.921504 14.076916 13.992459 14.050463 14.053334 13.956971 13.974328 14.045686 13.924466 13.997816
1367613_at 12.698292 12.760036 12.6473465 12.807232 12.81017 12.740997 12.7026615 12.7142105 12.689583 12.90994 12.766112 12.766009
1367614_at 7.4030585 7.160788 7.5618854 7.09669 7.136794 7.142148 7.4974103 7.050406 7.241925 7.1581936 7.157346 7.105548
1367615_at 4.3926477 4.5749416 4.121965 4.206731 4.106707 4.4420896 4.2674465 4.350093 4.347275 4.1912513 4.3597093 4.336875
1367616_at 4.753517 4.953761 4.6815977 4.7342253 4.811248 4.6586714 4.724083 4.800127 4.674473 4.558879 4.5769987 4.6097507
1367617_at 9.715626 9.372576 9.718191 9.765345 9.682329 9.925478 9.680908 9.70903 9.626048 9.60767 9.661332 9.759851
1367618_a_at 10.677875 10.948987 11.191293 11.27401 11.2368 11.284868 11.147757 11.138677 11.055826 11.320932 11.330818 11.276464
1367619_at 12.248055 12.205643 12.458792 12.447847 12.3842535 12.676903 12.363182 12.477035 12.607851 12.727043 12.625982 12.585839
1367620_at 12.811224 12.705239 12.667338 12.802166 12.869327 12.9087925 12.788614 12.723996 12.6679945 12.863708 12.720855 12.7775345
1367621_at 8.29162 7.8357754 8.389533 8.529909 8.527871 8.534878 8.402376 8.389645 8.12525 8.480161 8.256048 8.481165
1367622_at 11.863128 11.863194 11.881216 12.090072 12.151947 12.103033 12.037428 12.009669 12.008563 12.16517 11.942834 11.9236
1367623_at 11.7010765 11.4593525 11.6101465 11.744653 11.739498 11.650114 11.612128 11.5965395 11.617462 11.711564 11.58914 11.717962
1367624_at 10.484651 10.542822 10.084361 10.506386 10.64436 10.081954 10.376918 10.445737 10.58047 10.506844 10.90885 10.375557
1367625_at 13.283817 13.191938 13.344857 13.406907 13.326199 13.374975 13.31186 13.323931 13.361553 13.431717 13.544804 13.495765
1367626_at 4.88533 4.766445 4.871764 4.88807 4.91486 5.089486 5.0093966 4.719789 5.0400267 4.995524 5.0562325 4.8618603
1367627_at 7.5682416 7.5914235 7.7946615 7.895996 7.369675 7.7591395 7.960209 7.7665467 7.3166804 7.308194 7.9358 7.7481966
1367628_at 6.455317 6.654251 6.7754774 6.000698 5.8514395 6.3401217 6.391046 5.735168 6.0268135 6.1904607 5.8190455 5.753878
1367629_at 11.756131 11.646568 11.663544 11.93109 11.975417 11.932725 11.788322 11.734457 11.68721 11.852805 11.771479 11.819914
1367630_at 11.939516 11.747089 11.964947 12.112775 12.073341 12.108528 12.017591 12.051001 12.008329 12.105859 12.026938 12.018389
1367631_at 5.4777994 4.6755266 5.2681227 5.6913633 6.1332626 5.505992 5.656687 4.926056 5.6586866 5.598015 5.0612917 5.412917
1367632_at 10.703524 10.060499 11.0248375 10.847709 10.298166 10.465134 10.036921 10.853568 10.585536 10.612769 10.810723 10.3584795
1367633_at 10.071885 9.473003 10.347414 10.141148 9.657413 9.82 9.333019 10.220967 9.892291 9.811532 10.121063 9.591017
1367634_at 12.003385 11.960457 11.977612 12.089462 12.2014065 12.168953 12.018237 11.9387865 11.911269 12.261259 12.063738 12.140078
1367635_at 12.801507 12.705445 13.022131 13.045437 12.935075 13.120358 13.083895 12.98308 12.820851 13.227769 12.934902 13.197503
1367636_at 7.66521 7.8035827 7.8707023 8.0303 7.8923793 7.899216 7.776682 7.8919964 8.03423 7.758131 7.8471007 7.827444
1367637_a_at 10.274908 10.1653595 10.294609 10.409805 10.439114 10.4013 10.351352 10.3289995 10.3404045 10.436665 10.355753 10.383907
1367638_at 9.455618 9.489156 9.625599 9.554745 9.554543 9.574975 9.549733 9.328847 9.477751 9.477235 9.449186 9.552009
1367639_a_at 12.13669 12.195938 12.207458 12.230231 12.266013 12.368743 12.278637 12.289095 12.300548 12.360919 12.415112 12.392801
1367640_at 12.265215 12.279812 12.546575 12.5715685 12.435019 12.628843 12.453728 12.304164 12.468 12.588871 12.574789 12.595534
1367641_at 13.354063 13.302629 13.42746 13.494888 13.328154 13.463704 13.431568 13.314159 13.356185 13.445581 13.347896 13.516458
1367642_at 10.3154955 10.070343 10.486204 10.770366 10.547428 10.542708 10.622659 10.412231 10.335302 10.565223 10.53269 10.447951
1367643_at 11.392728 11.45923 11.529162 11.519022 11.4314165 11.435764 11.787748 11.463642 11.559036 11.575066 11.644779 11.658968
1367644_at 6.953652 7.2953143 7.4537654 7.409018 7.3157163 7.420096 7.399903 7.3242493 7.376003 7.3914504 7.5879006 7.4399366
1367645_at 12.46267 12.487848 12.541823 12.609466 12.562655 12.735573 12.447686 12.480285 12.485849 12.702033 12.78564 12.6151905
1367646_at 12.074452 11.913411 12.108367 12.049189 12.171511 12.227326 12.234934 11.893162 12.070411 12.247884 11.796821 12.3976
1367647_at 14.039102 14.103749 14.1119995 14.097651 14.098824 14.12856 14.149898 14.122358 14.116798 14.131992 14.111412 14.093099
1367648_at 6.5257893 6.3361497 6.554695 6.6102786 6.467451 6.3972044 6.5584416 6.213764 6.3885574 6.800626 6.7657137 6.9254203
1367649_at 6.0627975 6.464775 5.992298 6.275185 6.297088 6.1610026 5.822942 6.387106 5.9480896 6.0966263 6.180238 6.1201878
1367650_at 5.9259644 6.0070577 6.2791524 6.4222 6.3121614 6.1419997 6.1821494 5.9987884 6.393733 6.233164 6.304158 6.082818
1367651_at 10.291096 10.108549 10.699134 10.277599 10.433774 10.394945 10.685796 10.777012 10.32615 10.67593 10.635367 10.596474
1367652_at 8.959636 8.551587 9.206596 9.190652 8.998801 9.02092 9.181979 9.36161 9.342789 9.218832 9.158255 8.826872
1367653_a_at 11.900006 12.060126 12.154527 12.06163 12.340885 12.226975 12.317129 12.1991205 12.150432 12.339524 12.112276 12.118278
1367654_at 8.17173 7.867341 8.208038 8.315713 8.309674 8.264515 8.215654 8.002455 8.392478 8.28805 8.373627 8.220897
1367655_at 7.1463137 6.8506207 7.714183 7.1489506 7.2906346 7.3109527 6.904274 7.145809 7.272845 7.0329413 7.3183722 7.376036
1367656_at 10.173047 10.17711 10.299626 10.427542 10.460011 10.2791395 10.315163 10.298207 10.275129 10.41657 10.294605 10.409369
1367657_at 12.069965 12.317369 12.194133 12.348653 12.649254 12.503671 12.390781 12.360082 12.331221 12.371554 12.207133 12.452997
1367658_at 6.447948 6.6089873 6.267948 6.5309157 6.541072 6.3194504 6.609165 6.6227336 6.418763 6.5830503 6.393314 6.1968164
1367659_s_at 10.559591 10.578392 10.719344 10.42639 10.621863 10.393801 10.415013 10.10522 10.336573 10.527573 10.397528 9.916527
1367660_at 6.0423126 5.859979 5.9203734 5.9750905 6.018961 5.9813786 6.096952 5.9220233 6.063979 5.931639 5.91248 5.597145
1367661_at 7.04966 6.226992 6.8714952 6.525742 6.490465 6.779424 6.4416156 6.205225 6.293174 6.7108097 6.464902 6.2224855
1367662_at 12.080085 12.144518 12.209874 12.370306 12.422043 12.40098 12.3270445 12.331785 12.217419 12.483197 12.338453 12.370035
1367663_at 11.247481 10.834907 11.157307 11.274806 11.382484 11.281263 11.272311 11.199929 11.275792 11.4012785 11.262716 11.330728
1367664_at 4.333915 4.2820244 4.410655 4.2477713 4.2810855 4.063657 4.2643576 4.1284547 4.245517 4.059965 4.204999 4.2184715
1367665_at 4.1550093 4.419644 4.443081 4.075289 4.2616706 4.354012 4.081024 4.192989 4.440645 4.094227 4.108053 4.098902
1367666_at 8.472092 8.184807 8.569516 8.786131 8.847519 8.919136 8.564351 8.479506 8.442028 8.569428 8.340277 8.429601
1367667_at 11.967206 11.476441 12.165728 11.889005 12.057795 12.11928 11.823595 11.974548 11.4072275 12.257705 11.885252 12.027561
1367668_a_at 5.8901944 5.740938 6.3381166 6.273729 5.7921844 6.7707624 6.3132243 6.45688 5.879557 6.3266726 6.0020533 6.1457434
1367669_a_at 9.146079 9.022361 9.326519 9.352949 9.290417 9.475636 9.205972 9.40556 9.432356 9.512478 9.592871 9.6216755
1367670_at 10.159399 10.348242 10.012934 10.334665 10.406876 10.436228 10.238542 10.032196 10.140617 10.297535 10.138565 10.163062
1367671_at 8.975484 8.495335 8.905796 8.9852915 8.711605 8.861193 8.958453 8.747312 8.78752 8.986401 8.923924 8.702612
1367672_at 11.302389 11.359689 11.4394045 11.473951 11.626653 11.401212 11.419182 11.500872 11.488605 11.558819 11.739799 11.415845
1367673_at 10.4314165 10.459393 10.41692 10.539408 10.493693 10.625593 10.318321 10.624046 10.660497 10.72678 10.799859 10.761656
1367674_at 9.03856 8.964605 8.938903 9.128397 9.221794 9.202775 8.970137 8.832381 8.953283 8.830879 8.92605 8.849838
1367675_at 8.293052 8.095356 8.368611 8.65457 8.564087 8.4972725 8.500416 8.282063 8.351552 8.378266 8.433522 8.555416
1367676_at 6.418614 6.493953 7.4267855 7.248157 6.1960864 6.646057 7.001751 6.348146 6.3693333 6.894227 6.398359 6.6091323
1367677_at 10.977831 11.379458 11.396085 11.744537 11.57926 11.763292 11.277354 11.495766 11.167713 11.666187 11.57441 11.385724
1367678_at 10.284504 10.7999 10.579151 10.754467 10.537546 10.947967 10.4465885 11.074804 10.686941 11.124375 11.012069 11.019849
1367679_at 9.6992855 9.369051 9.6483555 9.939148 9.989006 10.376311 9.774679 10.038773 9.900484 9.172817 9.9220295 9.952955
1367680_at 11.825667 11.863112 11.819159 11.9618 12.108203 11.949757 11.969313 11.895341 12.008441 12.102079 11.8982315 12.118369
1367681_at 9.55285 9.813177 9.843312 9.836082 9.717658 9.887987 9.894713 9.702435 9.735023 9.996266 9.703021 9.909896
1367682_at 6.942465 7.131089 6.9801974 6.6379423 6.660355 6.8463726 6.8427267 6.888307 7.0551186 6.9415154 6.258943 6.596764
1367683_at 9.517802 9.534401 9.426844 9.562524 9.548098 9.689847 9.7363405 9.316182 9.778196 9.46449 9.436287 9.707085
1367684_at 4.201156 4.120041 4.238219 4.3364577 4.361798 4.304945 4.349321 4.123726 4.3886623 4.316952 4.3759017 4.4860682
1367685_at 11.854263 11.664726 11.838053 11.890726 11.9036665 12.053655 11.856592 11.676298 11.803843 12.029883 11.947808 12.03884
1367686_at 11.676797 11.047776 11.514072 11.843315 11.757203 11.846471 11.662594 11.649141 11.6253 11.975376 11.685933 11.799013
1367687_a_at 7.998783 7.8984017 8.441132 8.1369095 8.037114 8.331939 8.187201 8.105301 8.410732 8.223924 8.267267 8.069152
1367688_at 7.8653436 7.846719 7.885148 8.168062 8.177168 8.177345 8.073888 7.982568 7.9646688 8.104097 8.062055 8.138557
1367689_a_at 7.0429955 7.096531 7.2326417 6.90909 7.045367 7.219818 7.8242593 7.36616 7.3812222 7.805639 7.9058833 7.3197846
1367690_at 10.978828 10.99639 11.223763 11.332738 11.270771 11.438659 11.207847 11.261398 11.201707 11.568154 11.565403 11.506278
1367691_at 10.481055 9.849867 10.530377 10.138248 10.439625 10.7123575 11.040839 10.475789 10.230278 11.225334 10.820895 10.738998
1367692_at 3.74429 4.091224 3.7965913 3.752705 3.7748187 3.962509 3.8178573 3.994747 3.798631 3.9345877 3.8903415 3.9262364
1367693_at 9.496207 9.289666 9.573716 9.627485 9.650322 9.503103 9.661265 9.301852 9.341995 9.576691 9.54702 9.615237
1367694_at 10.422182 10.532698 10.731543 10.71794 10.700287 10.772504 10.69114 10.437087 10.623204 10.716937 10.649601 10.549206
1367695_at 11.99239 12.049289 12.172831 12.262566 12.29546 12.216017 12.179769 12.288211 12.236528 12.3407955 12.082496 12.275532
1367696_at 7.9531064 7.3824043 8.237335 8.125118 7.8929663 8.17589 7.680104 8.12398 7.7895536 7.5950103 7.852343 7.7948527
1367697_at 9.873692 9.889841 9.832884 10.021954 10.185758 10.252222 10.089189 9.919493 10.27639 10.127119 10.31523 10.092467
1367698_a_at 8.454327 8.241176 8.755846 8.815269 8.782061 8.907048 8.77816 8.7111 8.660966 9.033199 8.652265 8.758854
1367699_at 6.5517225 6.2763343 6.4528728 6.511905 6.6571074 6.6705723 6.5055375 6.300563 6.549019 6.461478 6.4348774 6.6551065
1367700_at 4.1484995 3.9844446 4.2909956 4.159683 4.0700583 4.01124 4.190235 4.2132845 4.0890937 4.0315895 4.334771 4.0441604
1367701_at 6.149138 6.371713 6.3647203 6.578636 6.433249 6.5396047 6.1278477 6.5530853 6.580978 6.6440454 6.3369904 6.5582337
1367702_at 12.2792225 12.38936 12.413309 12.6051035 12.5545225 12.610527 12.409154 12.389697 12.422552 12.468476 12.310914 12.462139
1367703_at 5.39857 5.70362 5.1446066 4.5844126 4.536096 4.475584 4.8379583 5.2459054 5.337478 4.6223073 4.3828497 4.4930735
1367704_at 9.006647 8.383202 8.798965 8.777054 8.891677 8.869483 8.823456 8.802526 8.663836 8.739487 8.69008 8.765369
1367705_at 8.165912 8.325454 8.381961 8.137839 8.432201 8.50242 8.302782 8.5488205 8.391529 8.392713 8.419249 8.429176
1367706_at 10.444676 10.599445 10.603943 10.696824 10.603385 10.661094 10.671063 10.574271 10.631074 10.772622 10.837338 10.73924
1367707_at 9.22282 9.104228 8.704875 9.136549 10.881784 9.5462475 10.372331 8.496676 8.270406 10.3679695 7.393466 9.659597
1367708_a_at 10.857586 10.629456 10.096104 10.70059 12.035837 10.895493 11.619148 9.82181 9.686686 11.585897 9.058229 10.911499
1367709_at 9.461989 9.166703 9.863522 9.195022 9.266253 9.638368 8.859775 9.86375 9.329114 9.883731 10.304612 9.999529
1367710_at 9.83273 9.333021 9.692985 9.857229 9.825492 9.919895 9.765135 9.557101 9.893651 9.671454 9.762229 9.728847
1367711_at 10.742285 10.274268 10.65519 10.692272 10.638867 10.771009 10.577234 10.54126 10.487041 10.6986265 10.534899 10.558541
1367712_at 6.1579957 5.77223 5.989786 5.9678574 5.8254666 5.775238 5.7381654 5.6550436 5.6072006 5.80125 5.7649755 5.675374
1367713_at 8.776491 8.483311 8.700928 8.927135 8.905453 9.065302 8.804265 8.671807 8.632502 8.812816 8.916196 8.754167
1367714_at 7.1496015 6.9044023 7.281066 7.1125083 7.195844 7.175327 7.214495 7.3668685 7.140048 7.167544 7.2688494 7.2274957
1367715_at 10.141359 9.994933 10.152181 10.156813 10.3169365 10.3063345 10.048213 10.099611 10.187027 10.220521 10.171118 10.174592
1367716_at 7.5725207 7.3957787 7.7903175 8.006184 8.05176 7.964829 7.957808 7.8612814 7.842758 8.396185 7.906417 8.128656
1367717_at 12.28966 12.115165 12.290919 12.327969 12.203622 12.430544 12.278861 12.187892 12.223535 12.313875 12.342867 12.34599
1367718_at 8.276807 8.21852 8.313656 8.418123 8.430835 8.67341 8.222403 8.0842 8.31911 8.37055 8.235111 8.451178
1367719_at 8.888112 8.728335 8.947725 9.058917 9.154154 9.327393 9.208916 8.979491 9.077736 9.17039 9.192847 9.1071415
1367720_at 11.054325 11.012123 10.961596 11.193228 11.044721 11.088824 10.863806 11.036434 10.9112015 10.845495 11.0391445 10.78624
1367721_at 10.98919 10.79777 10.931395 11.125797 10.898105 11.150157 11.065746 10.870761 11.657253 10.922412 10.928114 11.327901
1367722_at 6.9761233 6.7610197 7.040117 6.8893166 6.923286 6.934064 6.9506373 6.9635835 6.5474763 6.6937656 6.8194036 7.027092
1367723_a_at 7.215383 7.486539 7.544988 7.6409993 7.7597713 7.3408794 7.699905 7.6251817 7.5933647 7.3801956 7.45667 7.497707
1367724_a_at 9.643832 9.59191 9.670126 9.677954 9.876888 9.717959 9.72446 9.712483 9.570081 9.836604 9.743958 9.853092
1367725_at 6.8296924 6.784971 6.917178 7.2219706 7.2174907 7.648275 7.272922 6.881991 7.8885255 7.384518 7.1833363 7.526954
1367726_at 6.945043 6.619667 6.8479834 6.8057227 6.963819 6.946944 6.885847 6.7689357 6.694987 7.0431504 6.926333 6.85666
1367727_at 7.5051346 7.2843924 7.4413795 7.23055 7.6127915 7.5017414 7.516165 7.8073273 7.4817786 7.681084 7.7798758 7.621182
1367728_at 7.0522447 6.986456 7.572894 7.6439548 7.289404 7.592269 7.5640073 7.26858 6.895342 7.6387773 7.4445915 7.6186366
1367729_at 11.668074 11.543851 11.69668 12.182569 11.867208 11.976903 11.588937 12.119539 12.054458 12.068869 11.600014 12.118162
1367730_at 9.074193 8.9232645 9.158214 9.441899 9.470353 9.411834 9.402432 9.261806 9.249165 9.542843 9.364732 9.422091
1367731_at 7.305238 7.1304426 7.3750286 7.9777346 7.8686485 7.9425473 7.7317905 7.474329 7.2617927 7.80197 7.442761 7.6958685
1367732_at 8.434216 8.219057 8.462516 8.773861 8.6717825 8.60913 8.769507 8.4299345 8.505432 8.581033 8.5730715 8.473398
1367733_at 6.836785 7.1777577 7.175364 6.7809587 6.9831314 6.992873 6.9361434 6.8564186 6.768825 8.065617 6.6338263 6.878506
1367734_at 7.4485507 7.4661713 7.6542544 7.546986 7.6150045 7.5205007 7.461564 7.551324 7.5287757 7.345017 7.6123633 7.5129747
1367735_at 11.398188 11.475462 11.665741 11.4324875 11.552171 11.333979 11.584899 11.291913 11.376711 11.628179 11.234425 11.361196
1367736_at 9.012157 9.107768 8.961335 8.998405 9.264421 9.226678 9.118754 8.851799 9.096945 9.093136 9.098783 9.093599
1367737_at 10.170568 10.328404 10.254609 10.484837 10.429595 10.419941 10.473199 10.481632 10.375724 10.385382 10.3319025 10.429033
1367738_at 6.691648 6.5326667 6.9924974 6.926184 6.682277 7.2478423 7.0490193 6.877829 6.9093246 6.713428 7.0638337 7.2659273
1367739_at 4.6077785 4.763785 4.4261284 4.470472 4.570285 4.4826465 4.5913067 4.6215167 4.683397 4.445626 4.4327674 4.5305867
1367740_at 6.1267624 5.967888 6.32275 6.3412952 6.062573 6.308915 6.0420046 6.3456135 6.2083454 6.0898294 6.0777817 5.8472686
1367741_at 8.812989 9.197701 8.727531 9.368631 9.635572 9.761976 9.233608 9.260179 10.472892 9.092857 10.13526 10.003418
1367742_at 5.520397 5.959917 5.3392644 5.53674 5.5199018 5.4134464 5.4495983 5.4421334 5.4364886 5.441807 5.7016983 5.416502
1367743_at 6.6368904 6.217453 6.7478337 6.7243595 6.6496935 6.498043 6.3051095 6.0581756 6.3829117 6.849487 6.691107 6.3815904
1367744_at 5.4340525 5.3900933 5.597355 5.6527824 5.8310194 5.754839 5.476334 5.5137496 5.5307794 5.8703394 5.668352 5.895008
1367745_at 7.9385777 8.062124 8.278478 8.474569 8.186595 8.363049 8.384908 8.203281 8.269441 8.212965 8.148739 8.227155
1367746_a_at 8.20974 8.385048 8.608536 8.542509 8.649668 8.388609 8.547083 8.337036 8.489504 8.44722 8.293363 8.4987755
1367747_at 7.190252 7.5822306 7.68646 7.8969216 7.7998633 7.797939 7.6765666 7.743174 7.640732 7.914908 8.0152645 7.814625
1367748_at 9.281355 9.32984 9.075928 9.322052 9.60021 9.287818 9.320363 9.242389 9.251359 9.691693 9.064381 9.273542
1367749_at 3.46473 3.7518945 3.3438675 3.3947852 4.4977283 3.3307962 3.8391793 3.6788552 4.610669 3.5113647 3.914121 3.6345906
1367750_at 8.59772 8.441821 8.727893 8.937634 8.950875 8.883645 8.793606 8.492912 8.727473 9.014498 8.586803 8.788651
1367751_at 7.8233943 7.65204 7.8977156 7.439236 7.7760606 7.641974 7.888628 7.7843943 7.7964916 7.3975296 7.5767136 7.499802
1367752_at 8.678795 8.406034 8.333069 8.603065 8.762771 8.890216 8.592563 8.341778 8.699246 8.553105 8.280038 8.471616
1367753_at 7.583257 7.469026 7.5686564 7.706605 7.679775 7.6569166 7.442678 7.5712795 7.5632977 7.82919 7.7089987 7.617687
1367754_s_at 9.956973 10.199355 10.046046 9.9890785 10.118986 10.118112 9.762698 9.971088 10.241262 9.965171 9.981889 10.177614
1367755_at 13.16417 13.188619 13.212457 13.284599 13.396603 13.378143 13.23273 13.340713 13.429321 13.311721 13.389212 13.386458
1367756_at 8.508423 8.28698 8.904308 9.200689 8.988176 9.035924 9.037019 8.608667 8.63632 8.829499 8.688459 8.895164
1367757_at 11.925819 11.76806 12.017554 12.02225 12.176498 12.179074 12.08513 11.929652 11.996441 12.233498 12.0795355 12.018398
1367758_at 7.4347496 6.832679 7.256267 7.740051 7.809353 7.594822 7.652752 7.636125 7.582583 7.7491503 6.996569 7.4812517
1367759_at 8.531796 8.873058 9.217898 8.652911 8.573722 8.800107 8.619759 8.878047 8.566113 9.062566 8.492757 8.579968
1367760_at 8.225664 8.210165 8.369216 8.550913 8.641477 8.525101 8.5506115 8.336486 8.3844385 8.4135 8.5554495 8.574983
1367761_at 7.543983 7.8475995 7.4806356 7.634645 7.2980356 7.745774 7.6306715 7.554494 7.4017 7.586935 7.5709624 7.3030767
1367762_at 4.975297 5.0633802 4.8878403 4.9608374 5.082657 5.047245 5.1041536 5.2137136 4.9786034 4.9857483 5.0233183 5.0025754
1367763_at 11.053075 10.976093 11.275542 11.110477 11.1716385 11.336177 11.435319 10.841486 11.203551 11.228566 11.0893 10.907353
1367764_at 7.319939 7.008009 7.5430326 7.632024 7.826491 7.7015023 7.7802052 7.259207 7.390731 7.8928003 7.342103 7.592566
1367765_at 9.469557 9.551647 9.599664 9.566996 9.488691 9.907933 9.742832 9.147177 9.468096 10.00701 9.515695 9.949898
1367766_at 10.371885 10.185045 10.552672 10.701705 10.584001 10.691246 10.462483 10.502151 10.437843 10.77856 10.640174 10.580619
1367767_at 9.814469 9.7949705 9.873273 10.134747 9.994377 10.012839 9.975142 9.825563 9.986461 10.111149 9.969558 9.934291
1367768_at 5.135097 5.0646257 5.0131507 5.261905 5.1337495 5.027394 5.3512735 5.487704 5.155239 4.989638 5.087195 5.117362
1367769_at 7.8877974 7.6781178 8.188271 8.041472 7.819264 8.127009 8.119277 7.8925533 7.856594 8.12184 8.281441 7.9855685
1367770_at 9.414049 9.307589 9.447382 9.621001 9.772143 9.516018 9.528806 9.603248 9.539608 9.66005 9.838359 9.752851
1367771_at 9.168529 8.543932 8.765764 9.520024 9.433163 10.0406475 9.678 9.434339 10.213182 9.665453 9.024788 10.194657
1367772_at 7.2385488 7.169365 7.394465 7.5026193 7.459268 7.525338 7.509699 7.3727527 7.369513 7.2699623 7.4096828 7.461697
1367773_at 10.726453 10.709674 10.750562 10.868692 10.928019 10.781807 10.957796 10.46276 10.495606 11.146115 10.548076 11.001613
1367774_at 12.774832 12.627443 12.939057 12.93375 12.853641 12.996057 13.09461 13.099063 12.952833 13.141431 13.146684 13.120016
1367775_at 11.909588 10.77838 12.335015 10.943142 12.196232 12.120593 11.792604 12.334089 12.205816 12.3079815 11.008974 11.900179
1367776_at 5.931349 6.234179 6.7932506 6.640058 5.6712904 5.677733 6.143176 5.735845 5.9039717 6.525285 5.967712 6.2247214
1367777_at 10.723173 11.005376 11.001144 10.778605 10.90114 10.861788 10.750403 10.619124 10.986519 10.761022 11.10827 10.694688
1367778_at 9.239298 9.149935 9.389185 9.231161 9.252461 9.278471 9.138922 9.232508 9.431364 9.476013 9.425999 9.336018
1367779_at 6.837481 6.5430226 6.821674 6.7795553 6.5363717 6.7606406 6.761165 6.4739647 6.7215323 6.4545345 6.6597495 6.6833167
1367780_at 7.4648128 7.5239363 7.723225 7.480505 7.136718 7.175453 7.5098314 7.326248 7.5490904 7.542466 7.3457503 7.443604
1367781_at 4.054017 4.143757 4.216686 4.0851336 4.300919 3.9776309 4.260936 4.27997 4.448165 4.144452 4.0775857 4.0132766
1367782_at 4.3526363 4.562826 4.5352015 4.723669 4.6174755 4.6574607 4.3943515 4.661881 4.414378 4.4880667 4.5516834 4.533815
1367783_at 11.409064 11.46722 11.529195 11.620649 11.699787 11.596125 11.620488 11.574911 11.714275 11.692355 11.822354 11.678498
1367784_a_at 12.411092 12.548179 12.619891 12.707671 12.590705 12.807907 12.488875 12.7931385 12.804413 12.724911 12.861333 12.829118
1367785_at 4.276823 4.3093557 4.353488 4.5662065 4.329568 4.3653746 4.303376 4.3445024 4.5273223 4.400196 4.4601903 4.5123343
1367786_at 9.840137 8.915688 9.692168 9.80864 9.581225 10.183597 9.981318 9.549353 10.136729 9.631964 9.462503 9.848074
1367787_at 5.751197 5.3422794 5.7764006 5.797152 5.8362913 5.58174 5.513314 5.4823174 5.6557083 5.5763187 5.926086 5.819432
1367788_at 7.1646457 7.3765917 7.4654684 7.483917 7.5588317 7.446934 7.6035805 7.32199 7.5008254 7.5294533 7.611928 7.446927
1367789_at 7.037594 7.030132 7.3796616 7.3640056 7.2605934 7.479091 7.212077 7.449197 7.286858 7.421248 7.2126646 7.2591815
1367790_at 9.616635 9.232681 9.703357 9.790752 9.834255 9.828438 9.835648 9.824632 9.711134 10.01104 9.544843 9.980917
1367791_at 6.865781 6.446474 7.014362 6.7296033 7.0184903 6.8648863 6.8846273 7.165052 6.9647017 6.7839494 6.682302 6.4452605
1367792_at 5.148937 4.7153487 4.830531 4.757047 4.640787 4.906475 4.844616 4.558675 4.7806044 4.669146 4.8260574 5.008277
1367793_at 12.648175 12.73862 12.776877 12.984868 12.906326 12.963347 12.742513 12.788886 12.800991 12.989873 12.776202 12.882369
1367794_at 6.1909027 6.654192 6.363286 7.0198007 6.3188915 6.425445 5.8224735 6.55452 6.6167917 5.9660597 6.5213084 6.431739
1367795_at 6.5412564 6.019899 5.877399 6.6504517 6.567477 6.7903585 6.559444 6.5642 6.7460117 6.4130335 6.5233183 6.8686266
1367796_at 7.8497677 7.83448 7.950566 8.327958 7.933194 8.1299305 8.125526 7.8269978 8.293285 7.9855137 8.065563 7.949356
1367797_at 6.0556145 6.266016 6.3713036 6.57508 6.413116 6.32872 6.38102 6.13677 6.443105 6.334857 6.496158 6.3888693
1367798_at 12.122191 12.189932 12.277615 12.344052 12.531158 12.418774 12.398492 12.4587145 12.418756 12.490772 12.378906 12.577104
1367799_at 5.413104 5.05799 5.44788 5.3692904 5.3741255 5.5543394 5.4330406 5.5145454 5.3469276 5.3331833 5.518201 5.449926
1367800_at 5.9021864 5.3795433 5.908352 5.8296504 5.825105 6.089433 6.0637684 5.842411 5.7981462 6.0920563 5.828951 5.59262
1367801_at 9.237657 8.977039 9.319841 9.331846 9.218374 9.290237 9.2814455 9.115718 9.159203 9.219225 9.039141 9.2782545
1367802_at 10.544002 8.908942 8.485973 10.5102415 8.530952 9.536948 9.065159 9.000973 9.092097 8.625111 8.294756 7.8440986
1367803_at 6.053951 5.7650266 5.9933057 6.1423516 6.2483697 6.0701127 6.2798653 5.9738436 6.0904264 6.0484138 6.134376 6.0194645
1367804_at 12.796921 12.50321 12.548501 12.750954 12.811183 12.598563 12.758723 12.656627 12.8200245 12.620099 12.843671 12.827654
1367805_at 4.9902415 4.8234315 5.142685 5.2080665 5.008368 5.061854 5.139759 4.9891562 5.1701503 5.1274176 5.3215227 5.239206
1367806_at 5.628725 5.3564034 5.446943 5.7601705 5.4895883 5.562135 5.9679585 5.3035154 5.7516556 5.574476 5.529954 5.741417
1367807_at 8.527563 8.288338 8.906513 8.905305 8.760604 8.948403 8.986312 8.893196 8.632324 8.884676 8.815196 8.954892
1367808_at 9.7413645 9.494336 9.564072 9.907695 9.921627 9.871723 9.849241 9.5252075 9.578523 10.031194 9.615859 9.669735
1367809_at 5.1258583 4.6586313 5.019428 5.03425 5.0327187 4.875739 5.031949 4.672182 5.1499724 4.9201117 4.861544 4.9313846
1367810_at 6.5970135 6.834351 6.6565776 6.8971624 6.53475 6.6353736 6.510736 6.7062173 6.575855 6.6839385 6.5911765 6.6542215
1367811_at 5.4592285 5.3535943 5.471023 5.4060173 5.663609 5.2446723 5.37775 5.2441883 5.3295493 5.07783 5.068309 5.2819734
1367812_at 7.508691 7.583985 7.521845 7.632953 7.5054865 7.47462 7.246864 7.2449512 7.5232677 7.230833 7.593429 7.38978
1367813_at 7.0118976 7.245583 7.3329263 7.3934007 7.416698 7.2377014 6.9778214 7.067875 6.6751866 7.486972 6.9422226 6.9184003
1367814_at 8.132624 8.493525 8.218197 8.190444 8.473829 8.435541 8.306788 8.217976 8.249254 8.306946 8.089465 8.286957
1367815_at 8.236944 8.331172 8.455786 8.556412 8.634007 8.501581 8.588676 8.549419 8.4545765 8.969065 8.427877 8.57649
1367816_at 5.149008 4.5445085 5.3882113 5.0181956 4.8880787 5.291782 5.2280107 4.9176207 5.1064205 4.754828 4.9320593 5.0510097
1367817_at 6.935596 6.5532956 6.749501 6.9054055 7.087424 7.085378 7.09176 6.6618657 7.1518235 7.0749154 6.9737487 7.014337
1367818_at 8.24043 7.8000073 8.294453 8.420938 8.322203 8.309563 8.40188 8.296259 8.326627 8.464653 8.302455 8.458556
1367819_at 11.373087 11.4095745 11.526893 11.67258 11.676475 11.723585 11.627554 11.507462 11.614746 11.578472 11.326411 11.592321
1367820_at 9.059469 8.848519 9.048428 9.213482 9.334858 9.105172 9.189954 8.959187 8.86645 9.285952 8.839851 8.877005
1367821_a_at 3.8336859 3.8820946 3.7570047 4.008893 3.7922542 3.8469076 3.7585788 3.779398 3.8044746 3.902973 3.958712 3.9880888
1367822_at 5.526826 5.690025 5.5247693 5.6356535 5.6427345 5.46718 5.4473224 5.6833286 5.6348023 5.525466 5.471 5.551917
1367823_at 6.4005556 6.2177677 6.279696 6.0464764 6.2237186 6.266917 6.2006307 5.9432597 6.2555037 6.2353926 6.220987 6.2599616
1367824_at 8.473098 8.403843 8.4783535 8.6503315 8.749285 8.725033 8.567533 8.267341 8.684718 8.648457 8.589038 8.660522
1367825_at 7.0958285 6.6371675 6.7884636 7.0073047 6.787919 6.5350895 6.8508916 6.932776 6.6410503 6.739156 6.814617 6.626488
1367826_at 9.894329 10.013923 9.504392 9.886812 9.586214 9.6594 9.500081 9.365996 9.5523815 9.388559 9.501906 9.097133
1367827_at 9.348439 9.114479 9.230925 9.401939 9.37259 9.34322 9.487945 9.198238 9.398806 9.396955 9.396218 9.290406
1367828_at 9.270315 9.333195 9.237687 9.461518 9.380463 9.293685 9.461752 9.137823 9.395977 9.581467 9.3592415 9.418117
1367829_at 11.250226 11.494067 11.422271 11.463352 11.617001 11.524454 11.589413 11.583529 11.6970215 11.729176 11.584837 11.665292
1367830_a_at 7.611266 7.4609866 7.0894084 7.278659 7.426276 7.282105 7.363016 7.133122 7.43246 7.501998 7.3485312 7.4779315
1367831_at 8.609684 8.348816 8.69305 8.74071 8.627725 8.550897 8.757186 8.362959 8.384465 8.723339 8.245334 8.581481
1367832_at 10.574862 10.449222 10.59522 10.9095745 10.693332 10.730693 10.669465 10.679768 10.615103 10.988575 10.449519 10.6978855
1367833_at 9.017876 8.701725 8.715957 9.076769 8.956748 9.137062 9.225683 8.89833 8.854907 9.074301 8.841136 9.0291605
1367834_at 7.503378 7.201676 7.307225 7.4515533 7.6997905 7.3346705 7.6560636 7.1518846 7.306535 7.605689 7.3560967 7.294418
1367835_at 5.4876194 5.539211 5.725707 5.3680778 5.66351 5.7143755 5.731579 5.1574535 5.411809 5.4513683 5.296029 5.665798
1367836_at 9.649167 9.536187 10.112689 10.064314 9.432344 9.475231 9.826461 9.473625 10.28581 9.305039 10.194735 9.920522
1367837_at 9.335159 8.905635 9.170583 9.490033 9.424509 9.491621 9.1847 9.168817 9.219478 9.238492 8.975221 9.0291605
1367838_at 12.274855 12.612586 12.453123 12.525303 12.028294 12.69935 12.36521 12.61864 12.393808 12.471822 12.366975 12.518662
1367839_at 10.364211 10.241187 10.405914 10.305139 10.40674 10.290484 10.175262 10.58661 10.054824 10.515294 10.30998 10.373171
1367840_at 8.018818 7.7943645 7.6811423 7.9244957 7.962789 8.080652 7.7496605 7.5163536 7.8719225 7.772834 7.630363 7.7467537
1367841_a_at 3.5602767 3.4438174 3.7673454 3.680585 3.6417136 3.5538578 3.7228482 3.6800709 3.5521612 3.7382874 3.6821275 3.7298841
1367842_at 6.144293 6.070646 5.957182 6.2263737 6.2996006 6.145245 6.2752247 6.085519 6.1133456 6.336294 6.2109003 6.3889737
1367843_at 10.241052 9.980007 10.617678 10.698336 10.70592 10.637767 10.435493 10.653578 10.254967 10.749155 10.72101 10.793385
1367844_at 8.3316345 8.209633 8.410588 8.491277 8.321303 8.603067 8.431646 8.361692 8.517811 8.298074 8.351976 8.435064
1367845_at 3.7846372 3.7654521 3.6372945 3.6220775 3.5995672 3.5954387 3.6987863 3.620913 3.5953596 3.536903 3.691689 3.633123
1367846_at 6.2137895 5.962697 6.162941 5.9798145 5.9788074 6.2415147 5.955474 5.6395745 5.7847877 5.644595 5.752045 5.5456142
1367847_at 7.006896 7.7624726 7.2840137 7.1847587 8.152664 6.9797344 7.111183 7.418474 7.220249 7.7110267 7.1939573 7.3184004
1367848_at 7.205461 7.24475 7.704345 7.5982285 7.4629154 7.786532 7.447332 7.3760214 7.4343634 7.7827315 7.427747 7.7067556
1367849_at 9.332275 9.110282 9.502617 9.390645 9.320548 9.142792 9.729931 9.151451 9.030734 9.349263 8.943679 9.519411
1367850_at 7.996525 7.214998 8.083837 7.90061 7.6043954 8.228029 7.681315 8.102786 7.7737236 7.259886 7.7424016 7.561403
1367851_at 4.2359667 4.0951986 4.1219645 3.8213956 3.948243 3.9596233 4.0405006 4.016206 3.9998136 4.0172443 4.005576 3.9852326
1367852_s_at 4.6713123 4.629435 4.9258833 4.6841755 4.9254713 4.5659723 5.0410132 4.919012 4.9775486 4.823245 4.8770084 4.833527
1367853_at 8.029285 8.294846 7.6928406 7.8901925 7.886722 7.9834857 7.8626533 7.8070855 7.941807 7.779056 7.604671 7.576815
1367854_at 12.003272 11.284461 11.120591 11.635512 12.436361 11.92299 11.932016 11.20255 11.085733 12.098161 10.322759 11.654983
1367855_at 8.792243 8.901308 9.346959 8.90218 8.557014 8.964476 9.054272 9.047028 8.703836 8.811756 8.716284 9.059953
1367856_at 8.82895 9.064034 9.034428 9.10239 9.307679 8.9646 9.612213 8.922681 8.784577 9.41498 8.71233 9.217703
1367857_at 12.079758 11.784193 12.382872 12.291611 12.002006 12.09379 12.193593 12.114946 11.745638 11.7742195 11.465457 12.076916
1367858_at 4.449112 4.1622124 4.2836475 4.458603 4.1081524 4.3038077 4.0972815 4.5233097 4.391424 4.355089 4.394911 4.670286
1367859_at 5.265052 5.1114974 5.2949915 5.6298957 5.412741 5.3528967 5.5459538 5.499608 5.421815 5.5066676 5.622521 5.4055276
1367860_a_at 10.334605 10.1525345 10.054624 10.409686 10.159219 9.97908 10.035786 9.763851 10.197653 10.004443 9.33276 8.852914
1367861_at 5.4554267 5.312467 5.5588765 5.34872 5.2837033 5.4428487 5.2984295 5.1672287 5.467113 5.1395707 5.2840242 5.1863546
1367862_at 3.8635917 3.6026297 3.8784175 3.8614006 3.883017 3.8977776 3.8618584 3.877914 3.9690309 4.0468454 3.9308977 4.046525
1367863_at 7.751643 7.806756 7.5549192 7.7180934 7.749384 7.48606 7.693952 7.5074244 7.6877475 7.553272 7.8539047 7.570636
1367864_at 6.2738423 6.085713 6.536808 6.5506797 6.4388027 6.4889975 5.853524 6.53621 6.381622 6.374335 6.609423 6.649526
1367865_at 6.695808 6.3314214 6.862744 7.0220714 6.9573407 7.0481157 6.766904 6.5056086 6.9200053 6.9467034 7.3641615 6.879058
1367866_at 5.9827075 6.2371783 6.165479 6.052967 5.9407554 6.2931466 6.1737914 6.4005213 6.2261305 6.064537 6.210355 6.133446
1367867_at 8.312008 8.41147 8.3340225 8.586626 8.6540985 8.565499 8.402487 8.233222 8.242262 8.432985 8.379808 8.234766
1367868_at 8.044144 7.4082003 7.7288833 7.900508 7.840879 7.8721623 7.9707065 7.5121884 7.7403693 8.022341 7.685769 7.905145
1367869_at 9.369727 9.271393 9.236032 9.397928 9.529171 9.294078 9.369131 9.079357 9.3369665 9.478182 9.408016 9.384275
1367870_at 8.819191 8.57029 8.837986 8.887765 8.901575 8.870626 8.786334 8.739483 8.780961 9.141339 8.866012 8.799207
1367871_at 13.23235 13.14476 13.338843 13.390155 13.439127 13.106277 13.180972 13.379882 13.492749 13.30396 13.60991 13.382552
1367872_at 8.060633 8.311274 8.380927 8.42183 8.596278 8.340066 8.46251 8.399459 8.3553095 8.47876 8.305028 8.333454
1367873_at 8.88696 8.683513 9.074742 9.145632 9.1231575 8.987449 9.070077 8.970403 9.008576 9.256258 8.953345 9.072592
1367874_at 6.035105 6.2371945 6.047857 6.3874354 6.2399755 6.288292 6.337081 6.2619653 6.261576 6.4920135 6.1524167 6.232034
1367875_at 8.865168 8.642441 9.01579 8.944065 9.019318 8.96194 9.071532 8.966894 8.955687 9.153939 8.933442 9.071028
1367876_at 6.514432 6.486643 6.6788692 6.8140426 6.6087785 6.7395015 6.7445893 6.15621 6.6021833 6.2947874 6.596099 6.5868583
1367877_at 7.7981634 8.152792 8.064124 7.9594507 7.887496 7.8740635 8.080769 7.9910026 7.8688073 7.8975897 7.764558 7.947072
1367878_at 8.498973 8.292471 8.350395 8.630797 8.538638 8.615703 8.5473795 8.256173 8.652273 8.691191 8.762177 8.554927
1367879_at 6.5840845 6.501414 6.988695 6.952979 6.845423 7.132285 6.782985 6.9068375 6.685881 7.053289 6.965512 7.118908
1367880_at 4.660665 4.9161158 5.1189766 5.2328243 5.0542912 5.1006556 4.9830728 5.2028623 4.9859624 5.145562 5.1053977 4.9629087
1367881_at 8.341597 7.9760966 8.239964 8.338236 8.306431 8.193369 8.277647 8.125301 8.249922 8.085485 8.4424515 8.328152
1367882_at 7.6549535 7.881809 6.9520884 7.090186 7.3162575 7.279341 7.134628 7.9008274 7.842161 7.4306536 7.3166304 7.236186
1367883_at 6.7086544 6.8062253 6.7559834 6.7550945 6.9790506 6.9391065 6.7343116 6.793186 6.790253 6.937279 6.9818325 6.8045774
1367884_at 10.466056 10.26525 10.493458 10.617014 10.756386 10.668812 10.690022 10.382245 10.3246565 10.638527 10.578393 10.662907
1367885_at 11.478722 11.435957 11.5743475 11.799107 11.701299 11.921376 11.932627 11.82422 11.729093 11.795048 11.835398 11.843387
1367886_at 7.344094 7.7151155 7.3924646 7.5052576 7.6208878 7.386064 7.676663 7.5424438 7.7596865 7.5012455 7.4967012 7.648626
1367887_at 12.558375 12.492668 12.579407 12.558112 12.670195 12.692843 12.56959 12.518076 12.539395 12.441511 12.520348 12.613815
1367888_at 4.141945 4.3088617 4.226542 4.154914 4.2036905 4.332368 4.401936 3.956421 4.1323457 4.143409 4.096543 4.12299
1367889_at 7.871218 7.969707 7.899087 7.867327 8.061752 8.154404 8.416291 7.813087 8.007477 8.376738 7.9855313 8.11775
1367890_at 6.3467674 6.496984 6.6436768 6.8116775 6.6101465 6.7898455 6.662834 6.3284564 6.462818 6.6842737 6.804252 6.7559195
1367891_a_at 5.8370466 5.3900914 5.5095935 5.456775 5.576363 5.375438 5.7176867 5.5243373 5.6669917 5.6601715 5.65035 5.624784
1367892_at 10.086118 10.441815 10.368106 10.511007 10.467038 10.400401 10.508053 10.326988 10.308446 10.670412 10.338976 10.452268
1367893_a_at 6.2734804 6.2326765 6.555592 6.5363684 6.404163 6.669066 6.7032437 6.607386 6.3209195 6.657181 6.261497 6.5790977
1367894_at 12.582042 11.537645 11.113241 11.423332 12.959049 12.4908495 12.276205 11.602354 11.759678 11.947451 10.521903 12.4872
1367895_at 10.554699 10.327864 10.511305 10.615041 10.559573 10.563752 10.590524 10.416965 10.596243 10.57133 10.413247 10.58827
1367896_at 13.460869 13.414454 13.471081 13.743867 13.78744 13.85283 13.135604 13.620196 13.460869 13.267066 13.5708 13.288629
1367897_at 9.903285 10.045109 10.253651 10.320681 10.106342 10.314456 10.270619 9.982417 10.088459 10.160629 10.151454 10.116136
1367898_at 9.399912 9.294961 9.341753 9.533218 9.546952 9.382779 9.55918 9.283615 9.615662 9.398212 9.612488 9.483142
1367899_at 7.150533 6.750596 7.3698196 7.181044 6.9337783 6.9449463 7.3173733 6.8020997 7.2578816 7.116435 7.420949 7.063206
1367900_at 7.8186936 7.9727464 8.011637 7.9512196 7.8210526 7.728918 8.488432 8.104158 7.9395504 8.210314 7.862321 7.9252253
1367901_at 7.8983164 8.270627 8.353433 8.604346 8.405379 8.4543705 8.466315 8.343844 8.4832115 8.396536 8.249467 8.466136
1367902_at 6.465944 6.696482 7.04831 7.20688 6.960234 7.2041855 7.1022635 7.3938513 7.137016 6.9781766 7.0662627 7.404089
1367903_at 8.672622 8.598162 8.718358 8.954849 8.934156 8.69703 8.985161 8.881016 8.868355 8.863715 9.028425 8.937177
1367904_at 6.476467 6.6233335 6.667196 6.625819 6.7449703 6.696698 6.3450947 7.0249066 7.0655503 6.0269127 7.191711 6.512213
1367905_at 10.054893 10.11152 9.863126 10.352996 10.285582 10.225618 10.116702 10.336111 10.245874 10.230673 10.277067 10.135873
1367906_at 9.3564205 9.287796 9.660884 9.845994 9.718025 9.778425 9.684654 9.430819 9.336269 9.811316 9.2746 9.644375
1367907_a_at 9.21439 8.969087 9.145841 9.201619 9.181816 9.091731 9.178876 8.925422 8.9273205 8.90729 9.020605 9.085875
1367908_at 10.885802 11.006858 11.1462965 11.334049 11.1417885 11.261255 11.196646 11.103515 11.071617 11.239945 11.055009 11.115772
1367909_at 11.514684 11.676747 11.408653 11.89832 11.755655 11.421586 11.58164 11.694889 11.622872 11.574644 11.45322 11.570149
1367910_at 7.060284 7.128967 7.2106724 7.2209744 7.35041 7.2930694 7.4183373 7.1336765 7.355329 7.287871 7.4117546 7.3714747
1367911_at 7.672553 7.5193973 7.747455 7.776153 7.9029846 7.73202 7.755707 7.9925456 7.665429 7.7021403 7.7528467 7.4377985
1367912_at 5.6862555 5.9782596 6.493953 6.119776 5.784526 6.054225 5.8656683 6.23133 5.794639 6.0453773 6.0435686 5.9130406
1367913_at 6.7507496 6.619962 6.9603896 6.8363404 6.621579 6.7811065 6.8905587 6.570681 6.8266325 6.7442822 6.7929296 6.717269
1367914_at 6.9153137 6.6197553 6.5689626 6.4480753 6.6314545 6.590132 6.4649887 6.597 6.1262574 6.3291354 6.356635 6.361103
1367915_at 8.354649 8.445483 8.287892 8.5689945 8.529682 8.504823 8.615208 8.223248 8.476219 8.438404 8.294767 8.44782
1367916_at 6.010312 5.9872513 6.0366116 6.170772 5.9935484 6.068087 6.0574107 5.9287333 6.2209067 5.8984785 5.9613905 6.1737504
1367917_at 13.341344 13.378566 13.430499 13.50782 13.457276 13.540485 13.455455 13.392146 13.499332 13.323532 13.5667 13.451891
1367918_at 5.0330467 5.3317647 5.3597565 5.1283097 5.204285 5.119521 5.2808075 5.0050335 5.103542 5.1113234 5.242628 5.274435
1367919_at 5.822935 5.290097 5.7884684 5.759965 5.28639 6.0791836 5.856071 5.915023 5.5941753 5.889992 5.7844133 6.1535892
1367920_at 5.5197887 6.22588 5.527077 5.6812205 5.473906 5.321467 5.550357 5.757782 5.3567786 5.5703554 5.826278 5.212099
1367921_at 7.0150733 6.970653 7.240845 7.310847 7.3811746 7.4488626 7.2148256 7.078419 7.0841575 7.1160407 7.327182 7.1302333
1367922_at 7.517093 7.1212544 7.57352 7.588905 7.5023737 7.8232994 7.48394 7.6151614 7.699989 7.44353 7.498581 7.610992
1367923_at 5.511606 5.4791803 5.319559 5.430382 5.521797 5.4879713 5.699064 5.1442385 5.2494087 5.387059 5.452916 5.429714
1367924_at 7.1206584 7.2229548 7.181697 7.062129 7.3024035 7.25321 7.0702696 7.174259 7.0251155 7.1756663 7.1364684 7.214237
1367925_at 7.05848 6.6205916 7.3563156 7.2380695 6.9944754 7.2833753 7.1068864 7.151691 6.9644575 6.9703536 7.1353793 7.282774
1367926_at 8.322822 8.272906 8.3883095 8.418717 8.292666 8.2750435 8.390874 8.146108 8.376763 8.1207075 8.324712 8.299976
1367927_at 9.724843 9.784644 9.893187 10.067494 9.999443 10.099126 9.978893 9.766401 9.802312 10.086709 9.975521 10.0268135
1367928_at 3.6807458 3.6344264 3.6761353 3.7647376 3.6801374 3.7230577 3.6806831 3.6777325 3.7366917 3.7623627 3.8883264 3.8024971
1367929_at 9.117517 9.058517 9.264042 9.410967 9.3973465 9.034548 9.369194 9.453615 9.520771 9.808485 9.755398 9.549755
1367930_at 4.505771 3.9467409 3.965103 3.9573057 4.253244 3.9784844 4.2591314 4.1701 4.2581 3.8928444 3.8746092 4.113819
1367931_a_at 9.306081 9.0365 9.213859 9.460673 9.230998 9.380641 9.422671 8.982269 9.14754 9.179341 9.166086 9.313235
1367932_at 11.877866 11.6181555 12.216982 11.699265 11.596212 12.340315 11.050856 12.144286 11.705428 12.084362 12.009909 11.628446
1367933_at 7.273394 7.1845512 7.244297 7.196629 7.4559712 7.346144 7.150538 7.141622 7.768054 7.534062 7.5142665 7.3213215
1367934_at 5.4689703 5.4943266 5.4895535 5.5258493 5.521682 5.519916 5.76299 6.0438485 5.512294 5.648447 5.7210426 5.577318
1367935_at 7.8427987 7.8073993 7.8527617 8.305757 8.097221 8.130986 8.025841 7.931452 8.002956 8.174081 8.199929 8.077269
1367936_at 6.908361 6.6078415 6.9910216 7.005826 6.7844863 7.2449303 6.9884777 6.9866014 6.834025 7.0352597 6.8831563 7.0159874
1367937_at 7.8817983 7.7572584 7.839851 7.3079405 7.4727464 7.718561 7.4931498 7.5707045 7.9748163 6.8740563 7.892421 7.142849
1367938_at 10.448585 10.247254 10.660818 10.728374 10.823364 10.797647 10.68952 10.894922 10.984071 11.208618 11.442334 11.171739
1367939_at 10.369157 10.784325 9.8774805 10.072067 9.53734 10.537817 10.464037 10.2828455 10.540814 10.606887 10.84533 10.28898
1367940_at 5.7260704 5.6451426 5.7457814 5.428848 5.5330677 5.350477 5.871897 5.3119316 5.649852 5.282674 5.392758 5.289122
1367941_at 8.168368 8.02597 8.496644 8.666805 8.606829 8.511553 8.656271 8.383463 8.581982 8.585229 8.572041 8.535029
1367942_at 6.269819 6.8724637 6.8824286 6.741688 6.773272 7.4251933 6.7980676 7.0650973 6.6096206 6.932926 6.9957323 7.049121
1367943_at 7.6992493 7.514692 7.3810105 7.4836373 7.450868 7.449705 7.63479 7.3561244 7.518249 7.272931 7.461951 7.474404
1367944_at 5.7939024 6.2261786 5.786076 5.9550333 6.0844793 5.5608115 5.7375236 5.545976 6.199869 6.0216827 5.9889016 5.9976096
1367945_at 11.42871 11.027191 10.971267 11.143416 11.292484 11.134846 11.364628 11.117897 11.166161 11.5715275 11.402498 11.24339
1367946_at 9.415174 9.37917 9.188774 9.415256 9.691369 9.421265 9.377754 9.30195 9.063052 9.648576 9.158216 9.507547
1367947_at 8.25426 8.219025 8.177648 8.179415 8.349809 8.350799 8.204416 8.186646 8.215316 8.28189 8.077826 8.232908
1367948_a_at 9.404242 9.392269 9.714134 9.73657 9.719757 9.859205 9.589348 9.657957 9.632085 9.830684 9.841856 9.80734
1367949_at 7.001089 7.373894 6.869085 6.844974 6.9726367 6.7553225 6.7135057 6.751421 7.2195587 6.9295864 7.1123176 7.274279
1367950_at 7.7931767 7.294069 7.800672 7.464906 7.801585 7.582462 8.189795 7.659032 7.968058 7.499323 7.571205 7.764424
1367951_at 4.426325 4.8744526 4.613208 4.318735 4.4953575 4.382058 4.486475 4.7386937 4.7259126 4.4776073 4.514737 4.4507957
1367952_at 5.7110486 6.129914 6.3530827 6.423588 6.4638047 6.0324874 6.1098313 6.231683 5.7858315 6.6539536 6.1697264 6.1896853
1367953_at 4.60264 4.546985 4.7180676 4.6433277 4.694858 4.724815 4.7521305 4.3856106 4.4587116 4.6415505 4.76493 4.449235
1367954_at 6.864855 7.1729307 6.861757 7.128093 7.3221483 6.943276 6.726992 7.018074 7.3794737 6.730068 7.9274926 6.628482
1367955_at 6.4058647 5.9704776 6.28916 6.300994 6.25503 6.420833 6.416413 6.210697 6.0114307 6.3138313 6.129947 6.3068533
1367956_at 5.3948855 5.325406 5.4604344 5.6521373 5.601279 5.4032817 5.6311913 5.6292458 5.5268497 5.6056275 5.6510935 5.4966846
1367957_at 7.4633627 8.370351 9.380082 8.934331 8.708316 7.8507967 9.159074 8.537511 7.6814485 8.792585 8.8611145 8.5320835
1367958_at 8.315118 8.2427 8.3474245 8.543746 8.576988 8.7261305 8.588902 8.329988 8.500588 8.458647 8.510722 8.36316
1367959_a_at 6.397896 5.846866 6.604475 6.4778905 6.392617 6.434784 6.1343093 6.477199 6.3040185 6.770297 7.4635606 7.0282817
1367960_at 7.5763035 7.45954 7.411295 7.629429 7.63418 7.941287 7.8218637 7.4610777 7.9221787 7.844391 7.5671873 8.124794
1367961_at 4.1556225 4.1205907 4.1592083 4.009467 4.2063494 3.8998055 4.2171965 4.3260317 4.261119 4.2453175 4.0559316 4.06274
1367962_at 4.832527 4.77535 4.4304075 4.572619 4.725113 4.76235 4.557067 4.616784 4.7197304 4.638401 4.763124 4.7521367
1367963_at 7.15345 7.097464 7.103275 6.855886 7.0255113 7.0657687 6.878833 7.1487746 7.034717 7.208058 6.9034824 7.103787
1367964_at 4.8311095 5.1551037 5.040908 4.7824287 5.031862 4.889353 5.0306425 5.029915 5.0509834 4.804428 4.8863096 5.0213327
1367965_at 6.5554285 6.1813693 6.570526 6.6724286 6.732901 6.724119 6.62368 6.4411554 6.5911064 6.5882454 6.714289 6.738039
1367966_at 9.282913 9.190638 9.4141445 9.5832 9.523563 9.659533 9.541122 9.29582 9.327389 9.532005 9.359705 9.494684
1367967_at 6.2936826 6.7441216 6.7938547 6.8384037 6.5208426 6.5313416 6.5448403 6.494873 6.6126413 6.4332895 6.770791 6.6160355
1367968_at 4.1353045 3.7814472 3.7443135 4.0734825 3.7853408 4.0141983 3.9108088 3.8482385 3.8408203 3.7793472 3.80466 3.99775
1367969_at 10.23352 10.275172 10.407699 10.405492 10.583915 10.547701 10.41267 10.36117 10.299799 10.608616 10.459167 10.604355
1367970_at 4.5638914 4.53661 4.4605007 4.266109 4.330821 4.193425 4.4144135 4.980734 4.446471 4.268383 4.365467 4.343603
1367971_at 9.168106 9.156132 9.442666 9.681946 9.611847 9.661087 9.547146 9.459564 9.379835 9.5198965 9.526505 9.492347
1367972_at 9.579811 9.285606 9.491045 9.58201 9.610302 9.735174 9.55583 9.553566 9.487164 9.613239 9.700203 9.774127
1367973_at 6.4718723 4.670388 5.502883 4.9606605 4.9397964 5.1316648 5.0316353 4.816636 4.934877 4.756374 5.0722346 4.872918
1367974_at 8.987398 7.9954824 8.835635 8.605037 8.304951 9.040814 8.737978 8.868822 8.605724 8.4751215 8.382781 8.651702
1367975_at 5.64304 4.8713446 5.5913696 5.434244 4.808879 6.054094 5.5665956 5.5154705 5.5904093 5.414233 4.520309 5.5335
1367976_at 6.4014077 5.8667893 6.4467897 6.6435337 6.7917495 6.700343 6.557902 6.5030975 6.317399 6.8084764 6.7755446 6.5058036
1367977_at 4.3439126 4.1695385 4.119874 3.951303 3.9508364 3.933495 4.2257314 4.160284 4.2311645 3.9867017 4.1039124 4.1429167
1367978_at 6.0182734 5.924136 6.0976224 5.757003 5.9721885 5.981828 5.8368855 6.0225086 5.719772 6.1140237 6.1154838 6.0130377
1367979_s_at 11.013301 10.661621 11.503039 11.012789 11.013175 11.428818 10.908568 11.67222 10.94261 11.291489 11.192846 11.169981
1367980_at 7.602174 7.69516 8.092356 7.9607177 8.072601 8.055107 7.6499486 7.7332206 7.8214264 8.039156 7.689986 7.691116
1367981_at 7.24703 7.209834 7.2538056 7.099753 7.2680182 7.1381383 6.978283 6.89229 7.0766215 7.169548 7.2482142 6.8924437
1367982_at 9.32886 9.853994 9.308473 9.896959 9.430442 10.351464 10.120121 9.708175 10.232519 10.276021 10.546853 10.089307
1367983_at 5.5512495 5.2950826 5.3459964 5.432933 5.5237145 5.3226843 5.415056 5.423731 5.2183175 5.5165863 5.439234 5.357399
1367984_at 6.1134295 6.631267 6.170353 6.056527 6.58547 6.205503 5.9621134 6.404153 6.3283296 6.247761 6.009196 5.878062
1367985_at 6.1488304 6.869321 6.520394 6.427985 6.375314 6.3567634 6.5190544 6.7854357 6.8452973 7.1374187 7.4830856 6.76143
1367986_at 6.77907 6.3561945 6.7509727 7.058717 6.674498 6.6412516 7.0820756 6.589097 6.959574 6.6151853 6.647643 6.706731
1367987_at 8.267541 8.237357 8.675417 8.72778 8.389526 8.501835 8.55995 8.469467 8.498685 8.648779 8.67246 8.681863
1367988_at 12.847293 12.84997 12.835804 12.858477 12.790488 12.753108 12.946187 12.812143 13.089991 12.888082 12.873398 12.987507
1367989_at 4.4444833 4.7231255 4.475882 4.499007 4.3115 4.3466845 4.3804827 4.4418545 4.5617886 4.380064 4.4207735 4.473119
1367990_at 5.481721 5.392759 5.326845 5.3577805 5.594486 5.3310423 5.719143 5.886746 5.453559 5.296979 5.4060907 5.430957
1367991_at 8.956791 8.780104 9.072228 9.166745 9.233978 9.2430105 8.959556 8.865946 9.129904 9.145512 9.032274 9.191061
1367992_at 4.677227 4.879175 4.7466555 5.1715713 4.983787 4.8940983 4.9712815 4.5231028 5.084338 4.8340106 4.954922 4.5818734
1367993_at 6.67676 6.959098 6.694392 6.8284516 6.7925816 6.801721 6.6202 6.624806 6.595077 7.029911 6.6645947 6.8731656
1367994_at 9.799143 9.634332 9.852531 10.015251 9.929062 9.896757 9.951019 9.949979 10.085704 10.201628 9.983367 10.139679
1367995_at 13.058672 12.946863 13.091027 13.192776 12.9418 13.068916 13.025528 13.123845 13.168069 13.116272 13.164293 13.1486225
1367996_a_at 6.794072 6.851579 6.73443 6.8278413 6.6789265 7.0480747 7.069299 6.601891 6.7266526 6.974725 6.774011 6.7071767
1367997_at 7.1285706 7.2316694 7.617701 7.6943655 7.599566 7.640096 7.5133924 7.2630377 7.4812098 7.626687 7.4037266 7.5730577
1367998_at 8.302298 6.464027 9.222457 8.367351 6.677016 8.780696 6.6030006 6.723897 8.36397 6.5296865 8.09738 6.7855554
1367999_at 12.364052 12.058198 12.343385 12.4781885 12.459061 12.304815 12.343385 12.419271 12.365842 12.424383 12.524337 12.532669
1368000_at 14.291912 14.302633 14.377682 14.372686 14.338667 14.406128 14.342208 14.258395 14.379622 14.362534 14.378099 14.367394
1368001_at 4.2609315 4.0652046 4.183178 3.9649045 4.0573897 4.0833464 4.008407 4.0869546 4.109918 4.1167336 4.140364 4.096148
1368002_at 6.9084744 6.731106 7.047991 7.2788563 6.856034 7.1839457 7.09246 6.774812 7.1033087 7.2588415 6.544903 7.1361957
1368003_at 5.6017118 6.040285 5.866541 5.8852468 5.5113482 5.584475 5.782678 6.1888294 5.831652 5.6678014 5.995637 5.5586147
1368004_at 9.151648 9.010547 9.13311 9.337875 9.238656 9.291874 9.283246 9.146983 9.11796 9.410037 9.199919 9.272196
1368005_at 5.906136 5.913506 5.7155213 5.688099 5.549406 5.637749 5.7818522 5.6206183 5.745869 5.843681 5.8507333 5.9764
1368006_at 7.339382 6.6868463 7.5124826 7.5557804 7.1902742 7.7892857 7.371982 7.4323325 7.5009165 7.398703 7.1791673 7.352574
1368007_at 6.8015466 6.5680847 6.9008694 6.848077 6.6591296 7.07704 6.761165 6.783906 6.528264 6.7611656 6.577546 6.479359
1368008_at 5.079216 5.6248536 5.2512407 5.2358437 5.127973 5.149196 5.1675863 5.1858335 5.401725 5.124636 5.207066 5.2823567
1368009_at 9.417703 9.270736 8.808225 9.233149 9.399978 9.121777 9.321941 8.842175 9.472479 9.151667 9.537921 9.206974
1368010_at 7.125614 6.7090797 7.1527896 7.2538724 7.204461 7.1428013 7.3842926 7.268639 7.345433 7.296013 7.0823307 7.2949615
1368011_at 7.3708677 7.5479455 7.5771956 7.797143 7.6595883 7.7413497 7.4027896 7.457363 7.5132422 7.6838937 7.7034235 7.8365555
1368012_at 5.8781676 5.6649833 6.370342 6.2469597 5.9792013 6.0553193 6.4124455 6.121932 5.786268 5.8648043 6.095935 6.1587257
1368013_at 4.2768917 4.439535 4.2338285 4.458367 4.3142033 4.3774133 4.380953 4.1344705 4.580866 4.4733944 4.787804 4.3944902
1368014_at 5.1617737 5.006297 4.935707 5.1844883 4.849144 4.494915 5.0144615 4.7831755 4.8381147 5.0169153 5.134939 4.917365
1368015_at 6.100927 6.3748965 6.0520744 5.9971704 6.273318 6.181862 6.107498 6.5942535 6.2800155 6.07526 6.2311573 6.2284713
1368016_at 12.524164 12.49667 12.539679 12.622461 12.581889 12.4623785 12.679025 12.4031315 12.339673 12.572999 12.529749 12.594068
1368017_at 4.8043575 4.775359 4.9123225 4.8038263 4.9209642 5.147067 5.056032 4.820359 4.7326474 4.913135 4.7512236 4.896917
1368018_at 8.233348 8.309319 8.439553 8.588507 8.549246 8.478977 8.485067 8.259444 8.334339 8.303386 8.227972 8.337302
1368019_at 7.07153 6.808398 7.2443357 7.322766 7.1362906 7.310917 7.3209343 7.0721245 7.2332997 7.5582304 7.1653495 7.2096868
1368020_at 6.38553 5.9221563 6.4369345 6.291501 6.5200853 6.8775353 6.2769046 6.4887543 6.0196347 6.715405 6.1246405 6.2565885
1368021_at 13.424892 13.609915 13.734862 13.756935 13.606953 13.738046 13.718053 13.606461 13.66339 13.999967 13.804076 13.650201
1368022_at 6.3002877 6.0982347 6.658902 6.599765 6.5620446 6.857977 6.525228 6.4027696 6.4510927 6.6637125 6.4420333 6.7811065
1368023_at 6.553247 7.2098327 6.5719137 6.832093 6.541597 6.8368073 6.704488 6.875515 6.6858373 6.90419 7.024705 6.9694476
1368024_at 6.3356028 6.3165717 6.440208 6.463981 6.5571694 6.7237573 6.4007373 6.6165934 6.5685244 6.8341656 6.8143992 6.8466563
1368025_at 6.5023537 5.8904524 6.132673 6.691368 6.745758 7.428526 6.544226 6.7663655 6.5969167 7.0548997 6.5155354 7.228988
1368026_at 7.2063227 6.8417706 7.1476817 7.4122567 7.285539 7.200116 7.1578374 7.011247 7.005442 7.3043437 6.9286923 7.2022233
1368027_at 6.707565 6.6153655 6.8424172 6.9241495 6.6782303 6.795955 6.7556367 6.8011703 6.8722568 6.5400553 6.599384 6.8225083
1368028_at 4.279073 4.4541254 4.3171153 4.6065845 4.565144 4.353952 4.2069907 4.900059 4.2614594 4.2858586 4.5317245 4.520307
1368029_at 10.067852 9.909136 10.191034 10.390282 10.334351 10.291228 10.186084 10.329742 10.222975 10.3870735 10.35916 10.39752
1368030_at 8.297631 8.540537 8.7302685 8.729261 8.671373 8.667064 8.916799 8.670112 8.505707 8.799673 8.802323 8.802661
1368031_at 7.1426473 6.686377 7.0537004 6.9527755 7.3630257 7.2394238 6.9427137 7.104524 7.058902 7.0058694 6.96443 7.108241
1368032_at 5.7658296 5.4388437 5.554552 5.679188 6.219976 5.8094873 6.019546 5.5417914 5.784253 5.7677684 6.033772 5.7939496
1368033_at 6.5129113 6.2615747 5.878647 6.023048 6.1502724 6.3750186 6.235479 6.047138 6.3596544 6.1202583 6.3276634 6.248682
1368034_at 4.324523 4.4509306 4.243851 4.2729974 4.256857 4.156502 4.18571 4.346588 4.3117366 4.272464 4.3459787 4.246354
1368035_a_at 10.200849 10.1068 9.897298 10.260264 9.8748045 9.799573 10.5026865 9.732192 9.918199 9.7082205 9.402799 9.94529
1368036_at 10.066945 9.9737835 9.828901 10.167503 9.905171 10.116098 10.340534 9.620622 9.884926 9.976924 9.45202 9.950779
1368037_at 6.4482784 6.4342313 6.665469 6.6027393 6.780517 6.761275 6.668671 6.7681212 6.6268377 6.841788 6.5374703 6.6416926
1368038_at 7.789633 7.6311007 7.8529053 7.785286 8.127303 7.917963 7.6642513 7.7220387 7.9197316 8.0902195 7.834144 7.9517856
1368039_at 5.2400475 5.1568336 5.4700623 5.582544 5.4849873 5.5464077 5.347276 5.2589774 5.3285007 5.4421344 5.485153 5.5168643
1368040_at 7.7394834 8.154905 7.854458 7.8813453 8.095667 8.002581 7.9970584 7.969272 7.856955 7.9745674 7.984734 7.9535584
1368041_at 9.017876 8.8924265 8.986728 9.324261 9.249708 9.079651 9.212004 9.066609 9.19818 9.280496 9.262397 9.06901
1368042_a_at 10.71846 10.604691 10.624984 10.880855 10.756183 10.705488 10.628963 10.718282 10.73804 10.767992 10.744641 10.769616
1368043_at 7.347399 7.4726024 7.616081 7.6253824 7.421546 7.6387954 7.551408 7.35203 7.5651603 7.5882344 7.5817356 7.6392126
1368044_at 3.3670797 3.5856366 3.3514144 3.325103 3.2843046 3.327233 3.4201715 3.3878493 3.3965302 3.3988364 3.3292096 3.497474
1368045_at 9.104534 9.165808 9.425287 9.558121 9.595095 9.4909315 9.461544 9.270291 9.490297 9.73188 9.403326 9.655161
1368046_at 9.437268 9.343662 9.552466 9.715049 9.830565 9.712534 9.767362 9.730677 9.523114 9.936401 9.640506 9.781524
1368047_at 7.215917 6.9097657 7.5259857 7.352921 6.8210526 7.5649605 6.9040494 7.200731 7.273072 6.9245696 7.748387 6.876325
1368048_at 13.919648 13.920976 13.994453 13.922812 13.847147 13.995991 13.83446 14.063197 14.013488 14.025448 13.983774 14.076787
1368049_at 10.719799 10.292448 10.517265 10.851429 10.954221 10.7593775 10.676198 10.757438 10.683559 10.841706 10.786196 10.866063
1368050_at 6.404339 6.6292076 7.1826334 7.5270767 7.480146 7.0458717 7.2614775 7.088523 6.524965 6.9327846 6.9624968 7.033252
1368051_at 10.779704 10.656606 11.001264 11.26968 11.171665 11.145217 10.853754 10.995573 10.807117 11.064261 10.873183 11.01168
1368052_at 4.4802346 4.9943376 4.7730117 4.694329 4.6169496 4.623599 4.6106715 4.757825 4.715875 4.881404 4.831428 4.6280527
1368053_at 5.464342 5.3600183 5.4367094 5.299638 5.6637006 5.5370874 5.533439 5.764478 5.644092 5.31028 5.7732897 5.3011966
1368054_at 6.8681636 7.129406 6.9691358 6.763855 6.7619505 6.894174 6.7992964 6.927621 6.7422543 7.1010623 6.7468624 6.8487797
1368055_a_at 7.664282 7.3797007 7.728093 7.569772 7.602132 7.7496185 7.5519896 7.6369624 7.543309 8.046083 7.7791314 7.547652
1368056_at 6.6610646 6.612651 6.9027967 7.089309 7.0177116 6.8935275 7.068362 6.790309 6.8816032 6.9871583 6.815324 7.024279
1368057_at 7.567732 8.039864 7.8820744 8.208422 8.164139 8.108984 7.967513 8.017939 7.7725177 8.201583 7.969659 8.018325
1368058_at 6.832034 6.6903753 6.767907 6.8540354 6.921844 7.045627 6.640079 6.4476743 6.962869 6.912796 6.6990385 6.976272
1368059_at 8.496379 7.815958 9.031902 9.410175 8.927471 8.926534 6.6397996 8.126583 8.375617 8.968773 7.280922 8.818082
1368060_at 12.451289 12.53349 12.593505 12.678615 12.667991 12.835925 12.631971 12.591754 12.884763 12.763337 12.845594 12.687475
1368061_at 6.6301064 6.252196 6.55533 6.5127754 5.6141148 6.1044474 6.636466 5.7546034 5.9070625 5.906392 6.602073 5.828146
1368062_at 8.165152 7.960265 8.401264 8.647972 8.457068 8.526767 8.725239 8.360502 8.310064 8.663053 8.413637 8.559167
1368063_a_at 8.0303545 7.7335234 7.8923273 8.006161 8.068773 8.188196 7.961302 7.866039 7.900063 8.046261 8.161445 8.128265
1368064_a_at 10.125189 10.142285 9.846225 10.231773 10.138663 10.324705 10.269604 10.346986 10.336563 10.351958 10.265332 10.292954
1368065_at 6.2403555 6.1925898 7.199932 7.37603 6.717122 6.761643 7.0162435 6.838272 6.925565 6.9519324 6.5786214 6.7852306
1368066_at 5.635811 5.350424 5.7764006 5.899807 5.6459727 5.7359505 5.6672406 5.7835903 5.904983 5.877988 5.8582363 6.0223184
1368067_at 7.976566 8.009724 8.263958 8.21391 8.31509 8.315809 8.3844385 8.2689 8.262343 8.384424 8.298685 8.244715
1368068_a_at 6.866103 6.473955 6.6863995 6.9021406 6.814721 6.882552 6.7468534 6.8768997 6.718088 6.974572 7.023085 6.989658
1368069_at 7.817439 8.008442 7.998054 7.96353 7.896518 8.266787 7.9212885 8.005771 7.8876777 7.8030663 7.895481 8.057512
1368070_at 7.629474 7.434481 7.6754293 7.7782626 7.687789 7.6822014 7.510726 7.5158134 7.5878296 7.903342 7.748825 7.8964815
1368071_at 11.700626 11.572881 11.67159 11.785728 11.783783 11.632721 11.549997 11.716909 11.833093 11.708487 11.792713 11.59265
1368072_at 6.146243 6.0248203 6.01597 6.0923815 6.3331213 6.2782025 5.963936 5.994508 6.1748285 6.2212667 6.216784 5.7408457
1368073_at 8.362231 8.136296 8.148073 8.032208 8.298883 8.043172 8.078481 7.9498224 7.9687347 7.503993 7.684112 7.599911
1368074_at 6.1343136 5.831157 6.0554967 6.1108537 6.290994 6.18359 6.301636 5.806688 5.553237 6.4650145 5.9368753 6.2494698
1368075_at 10.384135 9.836744 10.666284 10.389129 10.539055 10.557022 10.457768 10.176434 10.111803 10.294264 9.979868 10.475606
1368076_at 7.346003 7.024557 7.2186627 7.5021358 7.2175922 7.3435764 7.306062 7.241301 7.272768 7.2564473 7.148653 7.026271
1368077_at 12.73084 12.917232 12.634358 12.900331 12.984179 12.901833 12.857785 12.779348 12.800549 12.859599 12.494896 12.868163
1368078_at 3.7030675 3.828425 4.0680094 4.0532055 4.0093555 4.12044 4.2971215 3.9945045 4.2141056 3.868032 3.9526844 3.8174648
1368079_at 8.14739 8.273312 8.5036335 8.949915 8.985117 8.371962 9.18846 8.441605 8.606457 9.269973 8.586048 8.811718
1368080_at 3.8648458 3.7101235 3.6731873 3.7096968 3.8698692 3.650758 3.7188418 3.4597328 3.7550485 3.6876693 3.6865249 3.8234243
1368081_at 6.8918424 7.0573773 6.7052274 6.838663 6.9616237 6.85521 6.8325324 6.974821 6.805544 6.793219 6.7571397 6.9410377
1368082_at 8.129883 8.222824 8.172284 8.543915 8.244066 8.321363 8.308777 8.252649 8.512981 8.455991 8.072854 8.3818
1368083_at 8.240667 8.16008 8.283602 8.447467 8.522335 8.3477955 8.407435 8.218774 8.449831 8.273016 8.713188 8.353115
1368084_at 6.409711 6.232581 6.329502 6.3022223 6.346715 6.176937 6.1621523 6.2099447 6.3166866 6.05009 6.293683 6.1446633
1368085_at 10.164211 10.299896 9.840798 10.343131 10.286669 10.291741 10.256475 10.130574 10.301365 10.342534 10.106182 10.139294
1368086_a_at 8.865511 8.326115 8.765556 8.777086 8.720789 8.629292 8.447199 8.776111 8.435449 9.000202 8.561388 8.019335
1368087_a_at 8.179662 7.8565106 7.7415023 8.031189 8.293959 8.3220005 7.817173 7.870164 8.173302 7.876153 7.899835 7.8179817
1368088_at 6.59953 6.53781 6.828174 6.70927 6.7888384 6.834084 6.8461204 6.363244 6.643069 6.961066 6.7841 6.7332983
1368089_at 8.038858 8.147517 8.215535 8.195815 8.061974 8.325803 8.020095 8.145361 8.145256 8.055034 8.017453 8.055016
1368090_at 7.204229 7.007969 6.997871 7.379564 6.9302316 7.0731463 7.017263 7.462086 7.22203 6.946465 7.016818 6.919063
1368091_at 8.37113 8.371506 8.833451 8.762476 8.879099 8.668501 8.731332 8.765005 8.430648 8.9733515 8.629779 8.677605
1368092_at 12.104203 12.031243 12.16301 12.299874 12.306397 12.225184 12.268606 12.229146 12.184588 12.320545 12.214008 12.365317
1368093_at 3.606399 3.624555 3.6868482 3.6664958 3.6907854 3.475096 3.6597478 3.6660347 3.9429407 3.6995177 3.800707 3.7507834
1368094_at 5.9911227 6.103923 6.2303805 6.1898737 6.397276 6.3788147 6.3630786 6.024079 6.067619 6.016265 6.181914 6.317901
1368095_at 8.98103 8.718679 9.431645 9.66714 9.408969 9.435082 9.111023 9.253804 9.094212 9.3588295 9.6031475 9.5998
1368096_at 8.96698 9.011293 8.880215 9.093878 9.16638 9.151446 9.022963 9.125574 9.0485 9.022029 9.156464 9.049594
1368097_a_at 4.371763 4.964439 4.879372 4.6764903 4.497885 4.985505 5.103059 4.8110867 4.4080505 4.5534782 4.5644474 4.6827374
1368098_a_at 7.601666 7.557144 7.393749 7.603268 7.599928 7.635475 7.57052 7.415133 7.3857307 7.6982584 7.515074 7.531092
1368099_at 6.052894 6.4662104 6.4791794 6.855249 6.587294 6.749562 6.8775024 6.7043324 6.6073146 7.0543776 6.5466943 6.656199
1368100_at 10.256737 10.379555 10.376692 10.514182 10.720187 10.503968 10.598282 10.519793 10.327346 10.657185 10.339342 10.601042
1368101_at 6.7748218 6.8802824 7.416712 7.4408846 7.1680436 7.273652 7.2992597 6.8996544 7.3741994 7.5170684 7.2128043 7.352864
1368102_at 7.577873 8.160749 7.5156984 7.651776 7.379755 7.5110855 8.061247 7.3392897 7.493636 7.5817637 7.522237 7.600938
1368103_at 7.027385 6.330893 7.2081137 6.9633136 7.0466022 7.1586676 7.0793767 7.263656 6.9618797 6.8125834 6.9536686 7.029312
1368104_at 6.405459 6.811461 6.380893 6.5039825 6.8150325 6.2733073 6.6094475 6.3182125 6.4381614 6.5117598 6.2063794 6.387887
1368105_at 5.765502 5.3231745 5.636176 5.444281 5.257473 5.488961 5.516851 5.6708164 5.6947074 5.553187 5.7411795 5.720916
1368106_at 8.718175 9.140071 9.182657 9.0443735 9.661736 8.646124 8.839816 8.359109 8.856963 8.843979 8.68355 8.166111
1368107_at 3.933305 4.012217 3.7848198 3.6937382 3.8003683 3.9304445 3.7345896 3.7805543 3.8064883 3.94196 3.7507849 3.9104424
1368108_at 5.268928 4.695973 5.0439568 4.764664 4.8627987 4.757276 4.7856064 4.69356 4.872413 4.796752 4.907834 4.7983894
1368109_at 6.533971 6.455554 6.8487372 6.825763 6.6046014 6.892783 6.957823 6.640785 6.7532687 6.7543535 6.8834777 6.6666837
1368110_a_at 4.238946 4.153489 4.23676 4.2264557 4.078455 4.138826 4.1961117 4.068543 4.238561 4.055723 4.0406914 4.2926435
1368111_at 6.90606 6.674886 6.8564796 6.9371877 7.066554 7.079734 7.2720194 7.0074983 7.2093024 7.1937447 7.26974 7.1144667
1368112_at 5.2162724 5.699075 5.0757804 5.101283 4.9367695 5.1702495 5.1021595 5.1670904 5.2210445 5.2352552 5.0410414 5.05413
1368113_at 4.6525173 4.3290606 4.4297733 4.533649 4.596178 4.5639973 4.6000905 4.27575 4.427127 4.5362377 4.712814 4.627592
1368114_at 4.939163 4.8770933 4.799849 4.635386 4.9908085 5.059543 4.731024 4.726742 4.9254007 4.753529 4.9131413 4.8990726
1368115_at 9.700418 9.781316 9.505074 10.026325 9.775996 9.978049 9.78243 9.970483 9.972985 9.863445 9.549967 10.243481
1368116_a_at 6.6255007 6.8059278 6.798105 6.7720904 6.7813187 6.7853885 6.8068953 6.8334465 6.8966694 6.7068915 6.9253955 6.7675643
1368117_at 8.404291 8.400819 8.448571 8.542295 8.475717 8.746239 8.484691 8.48313 8.606987 8.737779 8.7091465 8.810043
1368118_at 7.5620923 7.4620733 7.6388135 7.6271834 7.695562 7.465518 7.8149967 7.5719247 7.6543865 7.6030436 7.705632 7.760828
1368119_at 5.7617726 5.547246 5.6742353 5.927842 5.7431316 5.7742343 5.5346184 5.630435 5.803505 5.7069974 5.7937937 5.8181386
1368120_at 4.753517 4.5057173 4.6682205 4.475994 4.30809 4.381358 4.5301566 4.5206757 4.4366226 4.5459747 4.8842335 4.7518406
1368121_at 9.444304 9.352969 9.796692 9.880104 9.708844 10.088592 9.891606 9.945587 10.197643 11.161009 11.410424 10.440337
1368122_at 9.188022 9.179941 9.288189 9.355511 9.284968 9.325275 9.461268 9.179658 9.408037 9.388345 9.411717 9.292812
1368123_at 6.880461 6.621581 6.370802 6.7349777 6.6602426 6.9178877 6.6793942 6.399141 6.6239038 6.936264 6.6860485 6.9708743
1368124_at 7.3352137 7.1628375 7.34881 7.5189776 6.88685 6.722057 7.229273 7.0362782 6.847934 6.9406104 7.0033336 6.7118278
1368125_at 6.273683 6.169696 6.3212166 6.3807425 5.964703 6.244848 6.392721 5.9763227 6.2107735 6.3775268 6.310254 6.3348584
1368126_at 6.5320997 6.459667 6.113622 6.419604 6.6088977 6.5411553 6.048822 6.644246 6.194313 6.205578 6.2482176 6.412999
1368127_at 6.786832 6.2046456 6.5160813 6.3602715 6.6449013 6.520252 6.505196 6.1191673 6.3718824 6.686875 6.4156847 6.733892
1368128_at 6.808742 6.3985834 6.2568817 5.9981136 5.6252637 5.8853707 6.937389 6.05242 5.634614 6.1647305 6.0622396 5.8166223
1368129_at 6.898741 6.7170095 7.0066266 7.210086 6.5623116 7.012695 6.894405 6.693208 6.7937384 6.885626 6.9499483 6.9240017
1368130_at 4.763962 4.627631 4.757867 4.6796417 4.85765 4.4961467 4.536161 4.425323 4.558639 4.674103 4.701109 4.7510557
1368131_at 5.403312 4.638344 4.9747143 4.7832193 4.8575563 4.439301 4.401936 4.6677065 4.902832 5.024887 5.2624383 5.0646605
1368132_at 9.595103 9.3262205 9.213969 10.033404 9.280095 9.314688 9.410249 9.418514 9.411367 9.758224 9.642811 9.470781
1368133_at 7.201392 6.8135624 7.314139 7.1424375 6.992439 7.430029 7.1578374 7.3219786 6.973439 7.3033233 7.1985965 7.338917
1368134_a_at 8.122323 8.638599 8.246579 8.464567 8.019844 8.429177 8.288608 8.507362 8.335723 8.038504 7.953163 7.8535132
1368135_at 6.653436 6.080163 6.473803 6.4794574 6.560554 6.304612 6.405298 6.0484824 6.4203506 6.6706057 6.4027505 6.558029
1368136_at 7.2741275 6.9727807 7.5005445 7.5200815 7.6792154 7.593071 7.4229736 7.554969 7.329194 7.735395 7.2685637 7.508548
1368137_at 6.1233606 6.3524837 6.4089713 6.149796 6.1707215 5.952826 6.0422397 6.327249 6.4546776 6.3178906 6.2259974 6.1788015
1368138_at 6.4834733 6.4102616 6.1840267 5.9260097 5.9135156 5.9344883 6.036725 5.648497 6.074525 6.1155877 6.4058204 5.937197
1368139_s_at 5.5800934 5.252159 5.4561133 5.4080963 5.7078333 5.5508637 5.8153462 5.7028394 5.1449666 5.404846 5.417601 5.4790525
1368140_at 5.314101 5.329244 5.2678037 5.825661 5.843572 5.5862026 5.8401113 5.806198 5.163705 6.3746014 5.9333506 5.3993583
1368141_at 11.016899 11.17347 11.188363 11.258684 11.305111 11.322612 11.163219 11.224735 11.229669 11.334456 11.248722 11.230142
1368142_at 5.228694 5.157669 5.3456044 5.2727733 5.107247 5.2732215 5.1445317 5.4620104 5.1364594 5.242525 5.364326 5.3566427
1368143_at 6.6398916 5.5092545 6.8369837 7.0276437 6.7009664 6.791678 6.54819 6.700711 6.7338815 6.455615 6.684028 7.032238
1368144_at 5.131375 5.4078193 5.2526326 5.451682 5.429739 5.594359 5.430766 5.527177 5.02458 5.186076 5.0160613 5.5010743
1368145_at 6.7762938 6.542854 6.4293823 6.0800877 6.386302 6.526864 6.0355363 6.423202 6.4730816 6.1785517 6.426113 6.493183
1368146_at 9.667313 8.59098 9.70253 11.099724 10.144467 8.108107 10.709416 9.9765625 8.245856 10.216145 8.310621 9.460607
1368147_at 7.6306977 6.5182595 8.077156 9.711691 8.323778 6.0703692 8.994108 7.9816504 6.097778 8.159233 6.5036697 7.8897915
1368148_at 4.6730957 4.5453634 4.42167 4.4758735 4.632237 4.6424313 4.477393 4.3633566 4.8891563 4.6354895 4.748634 4.5573974
1368149_at 6.57959 6.3584485 6.5273166 6.100181 6.26047 6.31256 6.1723576 6.168181 6.4081264 6.464696 6.434856 6.425018
1368150_at 12.349069 12.397298 12.461146 12.267513 12.4432745 12.2281 12.414407 12.38317 12.496348 12.502256 12.372698 12.315565
1368151_at 9.706989 9.677356 9.68787 9.902564 9.812119 9.954477 9.839638 9.7244 9.658395 9.852006 9.886062 9.8163595
1368152_at 6.8750057 6.9741964 6.9025307 7.059924 7.3104134 7.160453 7.0056567 6.761901 7.018669 7.123689 7.004817 7.204482
1368153_a_at 7.270305 6.845013 6.994661 7.1042213 7.0544667 7.0291224 7.195971 7.0639567 6.9755387 6.8882117 7.0955796 7.1408668
1368154_at 7.261769 7.0538135 7.40636 7.2945533 7.4999576 7.3699975 7.3094683 7.4420056 7.4552526 7.174879 7.4030504 6.985587
1368155_at 11.596167 12.027264 10.717728 12.7691145 11.420164 12.13329 10.561362 11.512146 11.422354 12.342063 12.124255 11.043617
1368156_at 5.492547 5.885915 5.510456 5.5655828 5.6874466 5.536513 5.6297493 5.9235687 5.672451 5.503903 5.563787 5.6112204
1368157_at 6.2781296 6.2741623 6.1542954 6.176754 6.188583 6.3924384 6.1587553 6.819138 6.2369947 5.9833426 6.0212502 6.2150087
1368158_at 8.22375 7.8209577 8.118365 8.226039 8.304664 8.279868 8.3157835 8.150811 8.118284 8.549353 8.200701 8.328381
1368159_at 7.9203625 7.9183545 8.148129 8.269339 8.260458 8.133781 8.095434 8.093446 8.254361 8.40292 8.461184 8.236862
1368160_at 8.480381 7.3543186 9.346448 8.92512 7.988389 10.098891 7.3774085 8.949098 9.365791 7.203396 8.344109 10.161313
1368161_a_at 13.976743 14.000581 14.070288 14.175731 14.0130415 14.085667 14.151226 14.060802 14.036878 14.056515 14.0340605 14.080315
1368162_at 4.600379 4.392807 4.48693 4.2371626 4.3575296 4.6489143 4.4429884 4.415526 4.5658827 4.5664997 4.526428 4.2163925
1368163_at 9.354591 9.453583 9.536511 9.706355 9.517626 9.500309 9.7092495 9.622693 9.687033 9.664668 9.608403 9.705199
1368164_at 6.8494005 6.654251 6.833972 7.0109153 6.713625 7.2388372 7.1916246 6.90865 6.8663564 6.909309 7.0560594 6.8775525
1368165_at 7.3312964 7.0016437 7.327814 7.4657526 7.374082 7.501928 7.5189285 7.104958 7.241475 7.2404923 7.4320073 7.350934
1368166_at 5.94528 5.901532 6.1188884 5.7570167 5.974122 5.953473 5.7809134 5.749544 5.652149 5.952278 5.7203884 6.007322
1368167_at 5.9280334 5.8392286 6.115448 6.0073376 5.8704696 5.496755 5.726447 6.086913 5.7927246 5.419033 5.8228393 5.758152
1368168_at 8.955697 8.663154 7.7943897 8.67358 7.91395 8.264446 8.005899 7.516891 7.8737574 7.6921997 6.528188 7.0035152
1368169_at 6.3590016 6.0834646 6.37381 6.4270873 6.3858037 6.3983407 6.2542343 6.2161136 6.328965 6.4939704 6.165073 6.3702035
1368170_at 3.97132 4.2218733 3.7558565 3.894446 3.8720074 3.8399298 3.8491817 4.729747 3.6670382 3.926814 3.9750361 3.9560616
1368171_at 9.31849 8.315838 9.512564 9.277518 9.145366 9.298211 7.9656353 9.803999 9.416394 9.6097355 9.4579935 8.511002
1368172_a_at 6.8155694 5.7311306 7.126408 6.835607 6.550985 6.900979 5.1626754 7.2265897 6.7648215 6.8418174 6.6441317 5.9436064
1368173_at 7.5976496 7.508847 7.0202775 7.1728907 7.679359 7.765626 7.014275 7.1691217 7.576581 7.1313853 7.546011 7.052089
1368174_at 4.297554 4.253184 4.3633714 4.247303 4.171603 3.9730537 4.2710867 4.1186323 3.9233177 4.266448 4.0422735 4.005866
1368175_at 6.585441 6.471632 6.7296524 7.1021748 6.6851997 7.023834 6.7688565 6.8526273 6.8369737 7.0589747 6.8985586 6.8038244
1368176_at 7.8556314 7.9155083 7.7993546 7.8810067 7.6853194 7.862196 7.9392996 7.739652 7.9481206 7.907282 7.7808547 7.9170656
1368177_at 7.055831 6.835979 7.235776 7.516731 6.9869175 7.222035 7.0194297 7.240464 6.823869 7.1163244 6.8942356 7.1216173
1368178_at 8.48311 8.366357 8.962357 9.015045 8.74955 8.898571 8.899251 8.758967 8.888202 9.076181 9.072309 8.794803
1368179_at 7.1710663 7.150284 7.256631 7.1190796 7.1213036 7.1539326 7.1796236 7.175601 7.150959 7.108528 7.1010575 7.158468
1368180_s_at 12.87022 12.845121 12.703252 13.186228 13.017209 12.736204 12.9860325 13.127481 12.480236 13.337833 13.2516165 13.407628
1368181_at 9.817778 10.2309675 10.181806 10.179309 10.3426485 10.123164 10.322355 9.944014 10.123703 10.104707 10.182804 10.220041
1368182_at 4.5326366 4.4773226 4.3990803 4.2205305 4.5578814 4.5493374 4.30556 4.59566 4.509951 4.455634 4.4163265 4.51087
1368183_at 7.7841563 8.1071005 8.036462 7.8312883 8.13095 7.9960527 8.042673 7.971717 8.035379 7.9511175 7.9617753 8.027992
1368184_at 8.15395 8.159716 8.336626 8.502918 8.295446 8.404444 8.34171 8.183478 8.182473 8.454847 8.020561 8.469632
1368185_at 5.1097054 5.5360885 5.006688 4.9948883 5.4440775 5.0436 5.0365105 5.0615683 5.184069 5.1718035 4.926863 5.351724
1368186_a_at 6.6678476 6.6202374 6.5417075 6.5230722 6.471891 6.702138 6.6015525 6.370096 6.656028 6.437201 6.577944 6.659515
1368187_at 7.380998 7.04569 8.149735 7.7807093 7.7066126 8.606297 7.1383004 7.014135 7.117601 7.62973 7.5675836 7.733266
1368188_at 13.185088 13.214488 13.415111 13.535679 13.493287 13.617188 13.477245 13.485077 13.488508 13.644242 13.697038 13.639384
1368189_at 10.384293 10.203978 10.635514 10.756413 10.808974 11.035705 10.79253 10.743859 10.375446 11.120089 10.501841 10.822206
1368190_at 5.069828 5.1848135 5.308694 5.2541685 4.863687 5.167885 4.935505 5.319142 5.119926 5.1770296 5.0597973 5.275175
1368191_a_at 10.822752 10.781189 10.866467 10.9020815 10.8817215 10.787925 10.888791 10.777928 10.822978 10.969251 10.860081 10.916769
1368192_at 5.2804174 4.6936426 5.201152 5.271748 5.1341777 5.152858 5.0761895 5.420397 5.0190134 4.984474 4.8355064 5.0525837
1368193_at 5.2025924 5.8216476 5.441306 5.4156914 5.505096 5.1750355 5.229431 5.479046 5.657517 5.2282934 5.3428597 5.244264
1368194_at 4.4674172 4.4882946 4.699461 4.4369535 4.4042044 4.522513 4.5039563 4.774794 4.728594 4.533972 4.3855476 4.4362297
1368195_at 6.068214 5.981561 6.107857 6.0173116 6.182078 6.1043386 6.1696105 6.2470336 6.174897 6.0934973 6.3089495 6.261724
1368196_at 4.9359336 5.2644157 4.914456 4.839568 4.9254713 4.774365 4.723147 4.9328933 4.95205 4.919737 5.0061283 4.871849
1368197_at 4.8832297 4.686058 4.220421 4.4023266 4.382939 4.266609 4.22805 4.382662 4.3388987 4.337478 4.533684 4.4974127
1368198_at 6.0128713 6.228522 5.908027 6.25308 6.032833 5.681078 6.167899 5.7459974 6.413619 6.0178256 6.428231 6.20201
1368199_at 7.1827936 7.1351724 7.5395293 7.769653 7.690822 7.550913 7.687539 7.507611 7.739162 7.6197395 7.8112035 7.686887
1368200_at 6.307367 5.9042997 5.836237 6.007966 6.018775 6.2627587 6.144782 5.5195475 5.9469447 6.2137485 5.8475056 6.026498
1368201_at 5.700552 5.898062 5.738633 6.102167 5.840763 6.0603576 6.0338564 6.0231442 5.694618 5.6737185 5.952107 6.2070885
1368202_a_at 8.048917 8.365784 8.350615 8.373284 8.14551 8.314928 8.217175 8.272184 8.2456455 8.175011 8.362283 8.184509
1368203_at 5.8325696 5.325311 5.1508126 5.1606436 5.304346 5.1803794 5.1290336 5.472545 5.2204924 5.675336 5.056549 5.697099
1368204_at 5.997828 5.838542 6.046524 6.1579475 6.0327573 6.1010633 6.055043 5.9532657 6.0224395 6.112246 6.0424824 6.2348766
1368205_at 12.979669 12.982389 12.875949 13.0707855 13.185578 13.085692 13.087522 12.998041 13.127 12.925718 13.114879 13.175727
1368206_at 7.729686 7.7661705 7.627008 8.25978 7.8509927 7.8259544 8.1080885 7.913565 7.9598646 7.9803796 7.748699 7.873517
1368207_at 6.200806 5.742757 6.3194494 5.9845657 6.190989 6.1283884 5.866061 5.6506195 5.912745 5.8404226 6.361896 5.8660746
1368208_at 6.0087094 5.696202 5.7507944 6.215766 6.0756035 6.038527 5.578492 6.0976353 6.120368 6.1751404 5.8761044 5.9129195
1368209_at 5.718703 5.940503 5.7580013 6.00922 5.829179 5.7460256 5.8631663 5.5447683 6.1004133 6.1152234 5.722043 5.972288
1368210_at 4.9210386 5.258865 4.6495557 4.6923914 4.89449 4.688563 4.976955 5.388885 4.8922563 5.048923 4.8201833 4.7676225
1368211_at 11.76944 11.726624 11.986218 12.014872 11.88946 12.060427 11.934803 11.800779 11.8630705 11.974319 11.955231 12.018129
1368212_at 7.472194 7.443556 7.6603527 7.8772497 7.8420925 7.9513702 7.609432 7.7687426 7.478468 7.7786746 7.5737686 7.7285204
1368213_at 8.406864 8.050073 8.939358 8.855362 9.030795 8.633145 8.714218 8.496415 8.080192 8.475157 8.411982 9.122374
1368214_at 7.044129 7.0421886 7.068679 7.268274 7.4151745 7.3667784 7.3364677 7.179845 7.2494106 7.1791954 7.166797 7.310865
1368215_at 9.258188 9.338746 9.519498 9.484573 9.462332 9.584249 9.519686 9.541954 9.5676 9.522555 9.595959 9.620395
1368216_at 8.746959 8.690432 8.814642 9.075284 9.017562 8.8740225 9.089339 8.846689 8.703952 9.203716 8.8829775 8.881385
1368217_at 8.300419 7.9621196 8.60379 8.538832 8.537243 8.583925 8.598183 8.389774 8.28838 8.655008 8.468531 8.615586
1368218_at 5.243821 4.918207 5.4074326 5.3234797 5.486044 5.3493805 5.3788934 5.280018 5.2719054 5.421022 5.2403173 5.4906626
1368219_at 6.131163 6.3077602 6.1718273 6.215868 6.304482 6.3818684 6.3517036 6.5306125 6.347916 6.370627 6.1414633 6.181751
1368220_at 7.926842 7.8721466 8.08855 8.220974 8.044865 8.1956215 8.097726 7.9488206 8.319073 8.23528 8.355218 8.291768
1368221_at 9.598338 9.863239 9.4078665 9.44875 9.868641 9.860038 9.506988 9.699138 9.964453 9.868653 9.909868 9.58608
1368222_at 6.018577 6.0943937 6.311355 6.260226 6.501586 6.628989 6.3170238 6.1841764 6.3044243 6.3581896 6.607312 6.261723
1368223_at 6.4856873 6.262845 6.889272 7.0389767 7.0572553 6.795093 7.1054187 6.672309 7.060275 6.901779 6.7032437 6.9212704
1368224_at 12.733743 13.081243 12.778105 12.861204 12.977266 13.182272 12.814552 13.103067 12.81233 12.816423 13.208018 13.316656
1368225_at 6.745298 7.0028124 6.9219084 7.123252 7.043253 7.0804086 6.9090967 7.0495214 6.802445 7.2444587 7.140331 7.0811834
1368226_at 7.2717695 6.8560114 7.3222866 7.5508885 7.0952077 7.486488 7.4861593 7.299456 7.4613867 7.642369 7.19502 7.2383404
1368227_at 8.010857 6.802686 8.387552 8.27716 8.119941 8.56493 8.488613 8.007753 8.298518 8.393958 7.6533723 8.317266
1368228_at 7.8927364 7.6614575 7.8896475 8.025598 8.133767 8.12389 7.8543525 8.022936 7.9585104 8.030647 8.038708 7.9431562
1368229_at 5.8634424 6.323271 6.1670666 6.266863 6.4058604 6.331822 6.095679 6.0236373 6.023801 6.054956 6.045108 6.0384064
1368230_a_at 8.387845 8.295689 8.301929 8.505503 8.349564 8.416046 8.407304 8.173833 8.154308 8.479061 8.452082 8.352667
1368231_at 7.3862014 7.211825 7.255221 7.236771 7.245851 7.430228 7.4033275 7.4521136 6.8265095 7.195509 7.2416134 7.403797
1368232_at 7.487162 7.721307 7.859152 7.9569983 7.784138 7.8545403 7.6478863 8.057024 7.7035847 8.035528 7.5634212 7.583201
1368233_at 7.8349385 7.5103784 7.567567 7.8648987 8.035051 7.626496 7.660177 7.5306654 7.9101486 7.5878305 7.816284 7.812017
1368234_at 7.987459 7.8602767 8.191818 8.211366 8.347759 8.179437 8.440916 8.199829 8.192932 8.6356945 7.9077106 8.150101
1368235_at 7.0997148 7.007249 7.1691947 7.4371643 7.33532 7.3151608 7.3575044 7.314418 7.376209 7.2887864 7.4181275 7.3041205
1368236_at 4.588756 4.4702444 4.563489 4.720994 4.3573017 4.4647202 4.4788356 4.5600905 4.641592 4.56314 4.4431276 4.512413
1368237_at 5.089392 5.1937513 4.6747446 4.8641334 5.563342 5.023319 5.0897994 4.820297 5.0119452 5.374946 5.490741 5.453194
1368238_at 4.9949093 5.1073766 5.0585966 5.2246823 5.0376587 5.183791 4.7841153 4.7107525 5.156215 4.9368944 5.0536656 5.177899
1368239_at 8.2338505 8.314049 8.397479 8.25103 8.654833 8.512476 8.271236 8.663921 8.586571 8.442224 8.233063 8.3579445
1368240_a_at 4.5351844 4.6020617 5.0308046 4.7368026 4.790619 4.9852676 4.837049 4.800028 4.643346 4.75084 4.584658 4.767866
1368241_a_at 8.366519 8.338818 8.417445 8.35368 8.125364 8.239968 8.273797 8.094537 8.2887945 8.203978 8.530282 8.300644
1368242_at 4.591297 4.844571 4.639202 4.6461287 4.4642506 4.563781 4.6972876 4.9237247 4.5787964 4.582921 4.6079397 4.786026
1368243_at 5.0366173 5.158095 4.9533567 4.9353075 5.0439777 5.0790644 4.9354105 4.9559875 5.402489 5.369312 5.132238 5.205565
1368244_at 9.458817 9.444233 9.541157 9.849623 9.518236 9.715003 9.375627 9.633911 9.578573 9.667594 9.710678 9.634828
1368245_at 11.693591 11.658263 12.198307 10.996143 11.722735 11.833079 12.254937 11.856402 11.717842 12.281981 12.175351 12.37853
1368246_at 5.5636816 5.607112 5.7931185 5.333699 5.413329 5.6573625 5.6106634 5.9345255 5.6556826 5.806919 5.477508 5.993525
1368247_at 7.7163153 6.7400007 6.494703 5.994747 6.223335 6.0113025 6.5656123 6.1212196 6.5891666 6.2309065 7.4801984 6.549976
1368248_at 5.4266725 5.5314765 6.073036 6.3759522 5.7762823 6.090868 5.3976927 5.962526 5.520132 5.663644 5.9562726 5.8273654
1368249_at 8.532378 8.899945 8.537872 8.759517 9.297551 9.457646 8.598284 8.88379 9.571495 8.866177 9.056853 9.371905
1368250_at 4.168739 3.7554212 4.0115995 3.8511868 4.0000396 3.9034066 4.145146 3.8685153 4.0732737 3.9667811 3.805793 3.8450742
1368251_at 5.651498 5.530075 5.655693 5.676553 5.717555 5.8581014 5.9947276 5.442086 5.5587044 5.816352 5.8023033 5.683885
1368252_at 3.7055292 3.3798838 3.5427818 3.431457 3.474066 3.4486244 3.3329887 3.489719 3.474494 3.549813 3.4102516 3.3958123
1368253_at 11.994284 12.047182 11.96848 12.146771 12.111783 12.119243 12.121218 12.141334 12.077154 12.252591 12.005859 12.153566
1368254_a_at 5.302259 5.663611 5.541812 5.3294973 5.576446 5.317184 5.123177 5.9870963 5.5797434 5.2457433 5.2719684 5.2752686
1368255_at 4.4186487 4.4366336 4.448979 4.5643525 4.3709316 4.439301 4.2290096 4.4264593 4.421356 4.3880515 4.5184712 4.5057983
1368256_at 3.5098736 3.4072146 3.3297052 3.6059265 3.438276 3.4220617 3.4817796 3.5065649 3.6058474 3.5117948 3.470638 3.4973185
1368257_at 4.2491055 4.2012844 4.4297523 4.2155943 4.41672 4.290771 4.509305 4.266034 4.221529 4.193738 4.1146126 4.051405
1368258_at 5.929023 5.6248536 5.9012785 5.840982 5.4495635 5.4836674 6.199724 5.4445715 5.6240253 5.3507223 5.668242 5.524745
1368259_at 7.1605177 6.9307504 7.2428727 7.133631 7.278548 7.502451 7.167798 7.511972 7.046542 6.687997 6.87053 7.146226
1368260_at 5.3261595 5.3111134 5.555522 5.2596292 5.414156 5.233555 5.246356 5.215723 4.884183 5.6278324 5.3227997 5.292571
1368261_at 4.718018 4.8170033 4.5702896 4.491893 4.4084616 4.684226 4.619917 4.5453234 4.5932956 4.6217995 4.482759 4.6894975
1368262_at 6.1135836 5.8731437 6.137269 6.4060774 6.315856 6.368452 6.157712 6.260953 6.2866726 6.325848 6.3237877 6.037658
1368263_a_at 4.5816956 4.799103 4.728647 4.39028 4.4423757 4.4759855 4.5261517 4.4265065 4.7178116 4.3680096 4.739603 4.4180684
1368264_at 6.9628854 6.6307087 6.993498 7.327364 6.918885 6.845592 7.265599 6.889171 6.9082475 7.1943107 6.757265 7.3932877
1368265_at 8.05444 8.106233 8.283659 8.355125 8.104716 8.236693 8.257809 8.547902 8.70822 8.570539 8.826415 8.3362255
1368266_at 12.846875 12.784996 12.927914 13.005609 13.143333 13.232982 13.001974 12.999746 13.077237 13.132237 13.032342 13.079046
1368267_at 7.241907 7.4349074 7.2478695 7.468213 7.231973 7.3673854 7.2538476 7.2915645 7.5204296 7.546744 7.175178 7.2235804
1368268_at 7.1195154 6.9128876 7.0639706 7.2625337 7.2909102 7.31901 7.2907944 6.828896 7.1024117 7.195718 6.861902 7.041317
1368269_at 3.7342675 3.6374142 3.7533731 3.6385326 3.7730682 3.791148 3.8273978 3.6456816 3.7466521 3.742272 3.7739246 3.8781464
1368270_at 6.659411 6.239568 6.7688284 6.599032 6.705604 6.841624 6.6945767 6.7329383 6.5632606 7.016247 6.7931037 6.8829265
1368271_a_at 4.513428 4.7921677 4.737922 4.284544 4.334442 4.428954 4.6309004 4.453759 4.326911 4.415394 4.132165 4.381428
1368272_at 9.328284 9.980883 9.582276 10.095913 9.98751 10.174355 9.803978 10.166296 10.092204 9.904293 9.635217 10.132724
1368273_at 9.112173 9.110456 9.013 9.120985 9.384046 9.2971 9.117203 8.7442 9.097653 9.1899 8.977842 9.033742
1368274_at 7.942768 8.024622 8.098912 8.0453825 8.036837 8.240662 8.059233 8.176367 8.242945 8.08383 8.059676 8.185404
1368275_at 10.586396 10.243146 10.544216 10.186553 10.160659 10.785174 9.702065 10.853782 10.062522 10.830004 10.568436 10.13007
1368276_at 8.434286 7.928207 8.104452 8.075455 8.089841 8.108655 7.820402 7.851537 7.7663407 8.136328 8.087577 8.069395
1368277_at 7.8132486 7.4835835 7.7904916 7.8138313 8.106467 7.782475 7.809153 7.44036 8.373297 7.7063093 7.8757887 7.800174
1368278_at 6.4827094 7.309506 6.7792525 6.53217 6.468396 6.3231397 6.2378006 7.053836 6.5451407 6.497423 6.545621 6.2838387
1368279_at 4.218787 4.299598 4.2875085 4.1967 4.4807296 4.3103495 4.2767587 4.0651884 4.6003017 4.143751 4.3372617 4.247361
1368280_at 11.97628 11.934033 12.145935 12.081888 11.874517 11.833702 12.036739 11.913214 12.110788 11.715707 11.908775 12.064397
1368281_at 5.6318445 5.6815386 6.263097 6.132317 6.19671 5.857522 6.0465536 6.385594 5.9105816 5.792873 5.9656353 6.1070194
1368282_at 4.4219294 4.294412 4.5075207 4.3268766 4.436027 4.555111 4.177773 4.591783 4.576426 4.5952425 4.525769 4.3455176
1368283_at 10.594481 10.913786 10.527487 11.195902 10.882575 10.682756 11.326717 10.883069 11.159222 11.286432 10.900935 11.039653
1368284_at 8.101917 7.910869 7.8038964 7.9163933 7.768711 8.475403 7.6965203 8.362406 7.881766 7.902299 7.65858 7.6937084
1368285_at 5.555459 5.544961 5.0095644 5.1186924 5.2105894 5.2122555 5.8937926 5.641815 5.31885 5.217853 5.0931253 5.7090273
1368286_at 6.6810164 6.3984528 6.905522 7.088652 6.7949452 6.942045 6.703021 6.7568 6.759121 6.958567 6.9373937 6.976653
1368287_at 4.88719 4.773942 5.4123955 4.956589 4.8855934 5.0009484 5.444186 4.986376 5.4303546 5.27643 5.021156 5.0343018
1368288_at 14.19285 14.130254 14.19601 14.230922 14.233626 14.261818 14.165727 14.253944 14.237165 14.2271805 14.225548 14.153781
1368289_at 11.4352 10.9511385 10.962123 11.201289 11.220433 11.647926 10.516925 11.510981 11.809451 11.314131 11.218488 11.261191
1368290_at 3.757882 3.6642318 3.6265163 3.643966 3.5188224 3.5490305 3.4520504 3.4899273 3.4720335 3.5345743 3.5948088 3.6490684
1368291_at 8.32072 8.688733 8.731841 8.874752 8.636993 8.111205 8.637232 9.164991 8.429603 8.781468 9.075737 8.957588
1368292_at 7.6855907 8.119654 7.621524 7.4877834 7.716279 7.665184 7.5056353 7.9344544 7.7814374 7.7825446 7.672862 7.7577705
1368293_at 5.740835 5.721079 5.693622 5.8916807 6.008172 5.962245 5.9757056 5.828351 5.9877405 6.02328 5.937896 5.788954
1368294_at 9.941738 9.840631 10.234437 10.271698 10.019159 10.290953 10.25315 10.340424 9.992237 9.826743 10.088899 10.288333
1368295_at 8.8783455 9.240176 9.247858 9.287406 9.358903 9.340034 9.1959915 9.365666 9.284502 9.449413 9.288131 9.479904
1368296_at 9.084927 9.181797 9.349167 9.237358 9.4210205 9.225796 9.205506 9.214259 9.184413 9.3745165 9.259727 9.516797
1368297_at 5.0681553 5.029662 5.249252 5.2354155 4.9883366 5.191099 5.073345 5.105653 5.3817887 5.196515 4.9881783 5.292988
1368298_at 5.921106 5.7013636 5.36458 5.834736 5.6021276 5.714235 5.6837206 5.5093627 5.800635 5.703607 5.952107 5.7626424
1368299_at 4.394393 4.806616 4.463564 4.365982 4.459078 4.242819 4.426373 4.4255857 4.619897 4.204833 4.2797623 4.6106024
1368300_at 5.6250825 5.7417254 5.9680595 5.8476253 5.598049 6.0191355 5.9262896 5.7630844 5.8380976 5.885754 5.915786 5.788644
1368301_at 6.733043 6.285874 6.790263 6.6308475 6.7708635 6.6512713 6.2379093 6.543552 6.7348676 6.56576 6.5601597 6.664532
1368302_at 5.147953 5.294101 5.1822686 5.273551 5.3980207 5.2526174 5.1557064 5.568427 5.102867 5.364176 5.201525 5.2397456
1368303_at 7.2689786 7.155513 7.13501 6.690036 7.693502 7.1469474 7.088058 6.813846 6.5456357 7.099059 6.618635 6.825863
1368304_at 10.733095 10.606538 10.9785 11.285001 11.208003 10.924016 11.129598 11.360552 11.300987 11.517792 11.336899 11.550022
1368305_at 7.9343557 8.072727 7.825391 8.031194 7.826968 7.904818 7.846522 8.209883 8.277294 7.6548295 7.8558636 7.9269853
1368306_at 6.3629894 6.750877 6.416519 6.1649203 6.7882547 6.650402 6.1295767 6.712214 6.2713733 6.3752337 6.3750777 6.70276
1368307_at 6.26532 6.2122946 6.337732 6.5389585 6.378105 6.4038897 6.2099676 6.0906506 6.2702513 6.4284787 6.2675395 6.553215
1368308_at 6.068434 7.0872025 7.9519205 7.3165026 8.693969 7.347893 7.384852 7.4611254 6.8942704 6.519209 6.5338535 7.131611
1368309_at 6.928863 6.8373947 7.0474253 6.955823 7.16764 6.958938 7.187592 6.8396206 7.2185006 7.313712 7.174488 7.1748314
1368310_at 5.932103 6.11225 5.656884 5.9572697 5.8217 5.7622805 5.8212757 6.35754 5.8950334 5.8371615 5.7143593 5.8510857
1368311_at 7.332204 7.6498165 8.046443 7.7320065 8.150498 7.8899612 7.4495463 7.390813 7.781895 8.417669 7.678402 7.609106
1368312_at 5.069563 4.88732 5.1790886 5.193647 5.341092 5.275134 4.803778 5.1129246 4.8371773 4.7827754 4.988033 5.201327
1368313_a_at 4.4980507 4.2482314 4.364552 4.2793283 4.323215 4.4266105 4.1948023 4.6087613 4.1931586 4.691051 4.4215093 4.7811537
1368314_at 9.179306 9.435514 9.367364 9.80726 9.69725 9.730709 9.519421 9.581644 9.545833 10.041806 9.418656 9.991378
1368315_at 7.118235 6.88874 7.1714783 7.235482 7.1039567 7.351315 7.289086 7.105006 7.055896 7.160519 7.0693717 7.3851366
1368316_at 10.8709545 10.697331 10.931989 11.049133 10.7024555 10.915564 11.176643 10.67782 11.187515 11.291932 10.839155 11.080811
1368317_at 5.36923 5.0632906 5.1519446 5.631851 5.15803 5.156499 5.185355 5.2937584 4.9774523 5.2967153 5.265984 5.1809807
1368318_at 6.88026 6.4699793 7.56146 7.458473 7.322577 7.513065 7.2686505 7.472527 6.7595387 7.15683 6.4984007 7.0263424
1368319_a_at 5.259158 4.953069 5.7077775 5.3846292 5.3406487 5.394632 5.446216 5.734086 5.131222 5.1790423 5.0821137 5.4038086
1368320_at 4.520221 4.7929177 4.4368625 4.386527 4.484295 4.690024 4.5154686 4.8129516 4.8769293 4.583803 4.6097713 4.6414137
1368321_at 7.3126845 6.9247336 7.5446725 6.6165924 6.9546275 8.051418 7.1921663 7.746192 7.6989937 5.910512 5.9705772 6.5709686
1368322_at 8.25566 8.050324 8.496352 8.335644 8.299773 8.185543 8.3018465 8.304463 8.416302 8.3018055 8.424744 8.105655
1368323_at 6.2965055 6.023696 6.2339306 6.619954 6.770427 6.6304336 6.5579586 6.6004457 6.2328424 6.4517303 6.7444544 6.512213
1368324_at 5.584014 5.532338 5.3595457 5.3771653 5.3737454 5.352249 5.276618 5.4927 5.369121 5.217207 5.260156 5.3332725
1368325_at 7.602425 7.41864 7.6054854 7.9915266 7.607201 8.0582905 7.66066 7.6128855 7.9106126 8.04159 7.7336135 7.9151154
1368326_at 6.1707253 6.1974196 6.2011833 6.6961794 6.6598353 6.4825907 6.0953794 6.152722 6.5407863 6.2488728 6.8715672 6.665837
1368327_at 6.626916 6.0922613 6.4005165 6.4893045 6.500313 6.603022 6.6648374 6.2442636 6.3609414 6.4435472 6.436236 6.548595
1368328_at 7.4182386 7.8050413 7.860141 8.155365 8.040006 8.00208 7.9002843 7.796924 7.796941 8.112638 8.123499 7.7315607
1368329_at 5.49293 5.2216215 5.0199375 4.974127 5.3505917 5.105621 4.9483337 4.9125977 5.022984 5.072794 5.141028 5.0399513
1368330_at 5.711718 6.0129895 6.230473 6.192755 6.149831 6.2571445 6.1605477 6.197779 6.2309823 6.1377606 6.4706025 6.5012174
1368331_at 10.990676 11.198523 11.291059 11.500687 11.343085 11.30565 11.349224 11.32073 11.318395 11.22733 11.189045 11.334174
1368332_at 6.5165114 5.5816 6.5738297 6.247815 6.1049027 6.7370415 6.208947 6.4922338 6.7050796 5.731843 6.1525364 6.2326245
1368333_at 5.3769 5.147311 4.6884265 5.035401 5.0943704 5.1078143 4.9954863 4.8994436 5.031593 4.941462 5.070137 5.0178776
1368334_at 6.8774085 6.8105206 6.7601156 6.8314095 6.869192 7.228219 6.896086 6.3160276 6.885868 6.690212 6.914612 6.821029
1368335_at 13.714749 13.403293 13.773985 13.691352 13.513859 13.596372 13.583264 13.561364 13.4502125 13.056671 13.219169 13.397222
1368336_at 11.029405 10.781907 10.742301 11.086117 10.785221 10.828364 11.113103 10.786186 11.050431 10.923314 10.875939 11.015447
1368337_at 5.6387215 5.862475 5.7851505 5.954673 5.798759 6.0786276 5.765073 6.032497 5.904983 5.879566 5.61081 5.8048596
1368338_at 4.7640114 5.000558 4.753527 4.509973 4.7641554 4.5192156 4.676339 4.461615 4.608602 4.694213 4.52443 4.790471
1368339_at 4.78388 5.189209 4.613864 4.649072 4.668438 4.7372713 4.5460253 4.7110324 4.971407 4.6389675 4.612714 4.3340464
1368340_at 7.2846966 7.365924 7.5801272 7.5460706 7.4935956 7.4930644 7.38818 7.3888364 7.420189 7.9602385 7.2489605 7.3189244
1368341_at 6.9948373 6.918558 6.911755 7.007111 7.0213804 7.170502 7.16607 7.3319426 7.093015 7.237361 7.0932736 6.900209
1368342_at 4.01208 4.211047 4.174775 4.4853697 4.3829594 4.243662 4.2176538 4.743655 4.4269285 4.44853 4.148967 4.3005686
1368343_at 5.176932 5.633257 5.2239904 5.125062 5.0922623 5.3689113 5.2448087 5.200883 5.2720823 5.168805 5.260622 5.3753257
1368344_at 3.6594706 3.670371 3.5505362 3.4707334 3.637716 3.47329 3.4828274 3.4905584 3.54718 3.746191 3.5633726 3.8549728
1368345_at 4.390993 4.5693903 4.445274 4.2765026 4.591125 4.5891447 4.3236227 4.2858677 4.4866104 4.496119 4.446335 4.6647973
1368346_at 6.401609 6.4002767 6.765319 6.833489 6.388395 6.5344815 6.4163013 6.5038533 6.523978 6.5051565 6.638187 6.4075727
1368347_at 6.295903 6.2358804 5.9049644 5.739753 5.724427 5.6377125 5.8897247 5.9387336 5.9824743 5.6741695 5.9255757 5.873818
1368348_at 4.482177 4.665546 4.572607 4.7830486 4.7772055 4.5751667 5.002647 4.847268 4.582415 4.5941668 4.781429 4.706525
1368349_at 5.5038896 5.768754 5.6941743 5.7188873 5.7496586 5.359173 5.599013 5.3082504 5.6434507 5.697835 5.718683 5.5852613
1368350_at 3.6399457 3.7420697 3.7384677 3.516967 3.7971082 3.6565745 3.5328174 3.6876915 3.691557 3.6066527 3.7146728 3.611437
1368351_at 6.2343574 6.9701905 6.244132 6.533012 6.1734533 6.7408395 6.281341 6.5103083 6.114028 6.5272694 6.2625823 6.798896
1368352_at 4.84348 4.7393837 4.5259247 4.618963 4.5467567 4.550849 4.5540466 4.425589 4.579187 4.8006506 4.7845497 4.602618
1368353_at 5.8555675 5.9296136 5.824539 5.9208283 5.945575 5.8814354 5.666827 5.7906346 5.877009 5.7523727 5.9208226 5.9075475
1368354_at 9.699817 9.420886 9.364873 9.610519 9.723361 9.311022 9.370461 9.716358 9.70229 10.205111 9.650937 9.788927
1368355_at 4.894553 4.588403 4.9706726 4.853014 4.9310546 4.8852916 5.0069556 4.771467 4.91402 5.055711 4.7875023 4.8010445
1368356_a_at 9.231165 8.83199 9.30768 9.383453 9.302166 9.31404 9.415951 9.338132 9.4137535 9.294121 9.54433 9.636638
1368357_at 6.9247403 6.489685 6.4781923 6.168455 6.39773 6.128713 6.1659384 6.1683846 6.3463845 6.191215 5.968229 6.253187
1368358_a_at 4.729796 4.5171556 4.4542327 4.4326806 4.286947 4.311547 4.2545757 4.490461 4.235849 4.1600075 4.1656466 4.40646
1368359_a_at 4.7964487 4.4573526 4.798978 4.7329082 4.5916796 4.3223743 4.660955 4.7822685 4.6039095 4.583348 4.3794403 4.591098
1368360_at 13.52002 13.491851 13.70912 13.627363 13.662983 13.710714 13.647596 13.642396 13.63546 13.710374 13.755851 13.739712
1368361_a_at 6.8703527 6.76026 7.2446637 7.021981 7.178962 6.761857 7.2466755 7.0017633 6.8882775 6.8222547 7.0762377 7.0014844
1368362_a_at 10.358567 10.271085 10.619007 10.651379 10.578331 10.439406 10.448761 10.513945 10.484188 10.707748 10.634801 10.545286
1368363_at 3.9712758 4.267802 4.0516477 4.004157 4.0914097 3.8236308 4.183895 4.083145 3.9976954 3.9345672 4.079117 3.9874985
1368364_at 5.6624546 5.3051696 5.2283597 5.228594 5.3667507 5.24434 5.0167904 5.5060534 5.2776365 5.289524 5.0236425 5.031708
1368365_at 11.594934 11.750976 11.795915 11.65434 11.744305 11.688941 11.7438545 11.762198 11.622388 11.783931 11.717929 11.729139
1368366_at 5.033983 4.8467774 4.832529 4.8025393 4.9688478 4.8358707 4.89675 4.935397 4.8342085 4.9381075 5.003356 5.012942
1368367_at 5.9303193 5.67915 5.6679735 5.8581233 5.8330145 5.7351484 5.8704605 5.7214184 5.7883053 5.859413 5.989063 6.037658
1368368_a_at 9.372323 9.188718 9.501406 9.518703 9.510757 9.461971 9.209975 9.250909 9.336165 9.507738 9.383622 9.237941
1368369_at 4.520932 4.2935743 4.7499895 4.5654907 4.5243735 4.786462 4.4885855 4.523848 4.448497 4.454878 4.300439 4.8103437
1368370_at 5.4896607 5.17254 5.100964 5.2346125 5.110156 5.256945 5.071074 5.268077 5.259736 5.0861697 5.103511 5.2674084
1368371_at 5.5932736 5.7807827 5.3837023 5.398755 5.5681024 5.5355897 5.210484 4.895479 5.4780507 5.212171 5.437562 5.472789
1368372_at 6.9397106 7.0209913 7.12852 7.4595733 7.3707504 8.342291 8.176689 8.108653 7.2803216 7.568729 7.5088263 8.101092
1368373_at 4.8110228 5.566738 4.7115183 4.682422 4.8198295 4.946437 4.5162697 5.1080713 4.801985 4.661624 4.787097 4.5157657
1368374_a_at 6.3510113 6.305391 6.1322174 6.1993766 6.1178565 6.081291 6.11073 6.6720905 6.695871 6.262338 6.2920127 6.270973
1368375_a_at 5.3210363 4.908505 5.7352967 5.736429 5.2668023 5.4135237 5.829723 5.2876415 5.399845 5.2741647 5.477882 5.2636104
1368376_at 8.078476 7.9789653 6.742268 6.6198764 7.133316 8.042546 7.499249 6.7967005 8.2841835 7.0752034 8.064138 8.726517
1368377_at 4.577255 4.991431 4.8405113 4.9602914 4.9028664 5.0849347 5.0006614 4.9781084 5.0142145 4.9355173 4.7905154 5.007909
1368378_at 11.525642 11.621319 11.578815 11.737807 11.656933 11.751319 11.864203 12.101221 11.944583 12.538184 12.182683 12.124659
1368379_at 7.6512575 7.5731754 7.7710958 7.6886873 7.8958764 7.5661516 7.7603283 7.5804152 7.852674 7.559919 7.7923903 7.836158
1368380_at 13.951834 13.928816 14.030451 14.027363 14.056618 14.067557 14.009536 14.042461 13.999278 14.081447 14.060369 14.088044
1368381_at 4.7122803 4.645009 4.672889 4.8227177 4.925364 4.853239 4.6055727 4.7479644 4.6428795 4.8449783 4.6793375 4.6603928
1368382_at 6.649479 6.501761 5.9174433 6.3369217 6.3895392 6.3711305 6.3200626 6.054901 6.490306 6.4322433 6.3607144 6.6046944
1368383_at 6.015989 6.447303 6.2994905 6.4582686 6.253982 6.327528 6.4409895 6.355549 6.19446 6.327443 6.1971135 6.3658695
1368384_at 4.370415 4.6774883 4.2209506 4.2992616 4.323605 4.4582934 4.5512986 4.191468 4.402239 4.49498 4.397778 4.326646
1368385_a_at 8.457052 8.443714 8.508434 8.605266 8.539389 8.516287 8.651363 8.552995 8.63874 8.61206 8.5871525 8.4439335
1368386_at 9.19648 8.844719 9.426841 9.3876505 9.34161 9.376963 9.199057 9.287144 9.386801 9.482491 9.218276 9.3290205
1368387_at 10.644148 10.751583 10.967485 11.145317 10.553144 10.734115 10.994881 10.459086 10.960615 10.751852 10.9745035 10.811124
1368388_at 5.229661 5.268644 5.1250796 5.240187 5.08436 5.5356054 5.4374804 5.37518 5.6295447 5.5501146 5.2868886 5.647266
1368389_at 8.936045 8.558362 8.957605 9.10437 8.845783 8.834644 9.213152 8.602221 8.739181 9.011661 8.669741 8.94181
1368390_at 8.398914 8.691144 8.595678 8.924972 8.633946 8.672006 8.811061 8.791817 8.91814 8.832077 8.72534 8.902906
1368391_at 5.303632 5.2794886 4.7667155 4.9353075 5.1580906 5.2501564 5.231889 4.8779993 4.9966717 4.8745584 4.9452467 4.9406633
1368392_at 7.6661954 7.5661826 7.4710135 7.4517846 7.5501204 7.5630717 7.4023423 8.093826 7.686003 7.215526 7.37908 7.6967325
1368393_at 4.8552756 5.2358117 5.40749 5.4701195 5.2993884 5.626294 5.436776 5.3770704 5.3944654 5.717217 5.3680086 5.128542
1368394_at 5.8368125 5.948842 6.028776 5.748076 5.9177256 5.9427457 5.8231125 6.2041593 5.8483057 5.80125 5.9764524 5.9229317
1368395_at 5.4034967 5.4665346 5.22706 5.3996706 5.492535 5.279244 5.244386 5.2192726 5.439929 5.4216366 5.4836807 5.230845
1368396_at 6.0119004 5.936372 5.9241 5.649658 5.8005667 5.9102697 5.7548056 5.9651723 5.8271794 5.7741976 5.7569547 6.0464234
1368397_at 12.348679 12.421531 12.802732 12.533935 12.658221 12.724617 12.448893 12.747967 12.764493 12.670185 12.95104 12.734569
1368398_at 4.607506 4.5549417 4.4670224 4.5440493 4.6229963 4.54628 4.624419 4.2505097 4.7182775 4.379094 4.1892405 4.3832903
1368399_a_at 11.232493 11.214713 11.356902 11.416235 11.360391 11.402873 11.22605 11.465141 11.456941 11.321692 11.533353 11.365539
1368400_at 7.6672025 7.7525725 8.01074 7.983157 8.078929 7.962472 7.818774 7.8063955 7.7428913 7.8482413 8.00311 7.724105
1368401_at 5.5227532 5.0099287 4.910686 5.052648 4.995076 5.0924606 4.703847 4.937373 5.093737 4.8874626 5.219339 4.944392
1368402_at 8.920012 8.633651 8.631853 8.804399 8.982647 8.729725 8.793969 8.593466 8.774335 8.891418 8.713311 9.012064
1368403_at 7.942768 7.9232516 8.352253 8.336044 8.274231 8.371981 8.439982 8.376695 8.337486 8.45303 8.453386 8.601075
1368404_at 5.653472 5.4957995 5.406864 5.2389646 5.3571496 5.405414 5.2440915 5.0748115 5.189586 5.414953 5.3212376 5.45353
1368405_at 7.1993704 7.000877 7.0501266 7.444193 7.2649393 7.06453 7.300256 7.147925 7.2663484 7.5422406 7.145591 7.1482697
1368406_at 4.3730917 4.7135267 4.277336 4.2655463 4.337246 4.4346676 4.433104 4.896982 4.5370283 4.4330997 4.3867245 4.327551
1368407_at 5.272159 5.123959 5.150611 5.4988775 5.5849624 5.6449113 5.6655817 5.553873 5.484267 5.5833187 5.425429 5.6299605
1368408_at 4.761427 4.550188 4.716643 4.622195 4.761161 4.8113117 4.8784504 4.62989 4.545462 4.684144 4.6023026 4.477622
1368409_at 9.552547 9.843529 10.235204 9.754967 9.777847 10.050455 10.073021 10.055557 9.518461 10.071051 10.267151 10.010139
1368410_at 6.154513 5.609501 6.338697 6.454697 6.293444 6.4698668 6.086667 6.4297366 6.1195807 6.42238 6.530807 6.2365265
1368411_a_at 4.1689353 4.256831 3.9456637 4.077359 4.126931 4.0981607 4.042055 4.21646 4.044658 4.2642145 4.0571427 3.9837074
1368412_a_at 5.2758803 4.990862 5.077627 5.105867 4.646713 5.138067 4.9926353 4.9077816 5.3391247 5.0162606 4.9864507 5.287116
1368413_at 5.3378525 5.3811436 5.6890144 5.131096 5.243205 5.1863804 5.2562513 5.401824 5.110465 5.2280664 5.03632 5.211817
1368414_at 6.4860077 6.2086554 6.2070374 6.165488 6.0690346 6.2223816 6.2414975 5.964197 6.2494373 5.986793 6.058666 6.2678676
1368415_at 4.061343 4.111453 4.1238923 4.004157 4.0293126 4.162857 3.942227 4.2098613 4.402239 4.1176114 4.30678 4.163301
1368416_at 3.9221022 4.17109 4.067257 4.1355906 4.234746 3.8165944 4.222132 3.96246 4.034605 3.927588 3.8497396 3.6738813
1368417_at 5.444154 5.2728987 5.160144 5.1519375 5.437971 5.4681597 5.2974186 5.269455 5.2869806 5.513137 5.152128 5.7021074
1368418_a_at 12.940064 13.004757 13.073718 13.008604 13.066321 13.04756 13.113454 12.8817 13.065793 13.106124 12.95637 13.284028
1368419_at 8.403631 8.486451 8.592705 8.756407 8.546334 8.760928 8.472338 8.503517 8.504745 8.47836 8.88338 8.43753
1368420_at 13.059549 12.924318 13.0143 13.069442 13.087206 13.105367 13.102507 12.929177 13.06608 12.998542 12.956746 13.102653
1368421_at 4.250919 4.0570602 4.056401 4.129779 4.107403 4.1208572 4.169738 4.032513 3.972477 4.104458 4.2217464 4.1844783
1368422_at 5.163866 5.826915 5.973482 5.613347 5.85582 5.5618696 6.4420276 6.034748 5.882461 6.155979 6.363492 6.1842937
1368423_at 6.21311 5.7910037 5.91415 6.0745096 5.932881 6.142989 6.1367164 5.924244 6.2621503 5.9381304 6.2094307 6.2312
1368424_at 6.9544377 6.8145227 7.259894 7.150959 7.3569794 7.313748 7.2130556 6.9505644 7.1490245 7.1214914 7.1767554 7.338342
1368425_at 4.9410033 4.906242 4.8915997 4.8969274 4.932727 4.9137917 4.778103 4.965281 4.8798537 4.6690283 4.9159956 4.819887
1368426_at 10.739239 10.8400135 11.241303 10.81123 10.692383 11.123566 11.059424 9.973326 11.242818 10.566141 11.192036 10.675
1368427_at 8.097424 8.210395 8.01698 8.27088 8.286074 8.332094 8.212685 8.27744 8.301191 8.160739 8.15805 8.393057
1368428_at 8.464687 8.272778 8.283843 8.806761 8.478259 8.203631 8.8288555 8.539239 8.612547 8.932715 8.1431465 8.937999
1368429_at 3.3318822 3.468888 3.6480575 3.7283723 3.4520683 3.7082012 3.509665 3.4301684 3.4206688 3.5474217 3.596418 3.5483298
1368430_at 8.940657 8.711369 9.313422 9.093473 9.0662 9.204431 9.2485075 9.27245 9.148063 8.832595 9.030612 8.824982
1368431_at 11.008969 10.938389 11.108407 11.193283 11.218779 10.983425 11.13141 10.997177 11.067253 11.130841 10.87766 11.251469
1368432_a_at 4.9830894 4.6985073 4.8192964 4.7984886 4.779945 4.7652564 4.7303343 4.889116 4.77021 4.8351984 4.933631 4.9177403
1368433_at 8.989307 8.88682 9.156544 9.241349 9.30496 9.414588 9.218162 9.1183405 9.039854 9.494672 9.233036 9.285381
1368434_at 6.206753 5.834739 6.1753244 6.3055444 6.87559 6.430399 6.621762 6.277538 6.340906 6.256041 6.4095125 5.8833003
1368435_at 10.677221 11.243762 11.717875 11.374533 10.545111 11.368338 10.891655 11.76169 12.01789 11.96968 12.121654 11.415322
1368436_at 8.624145 8.83171 8.618818 8.809627 8.837437 8.720728 8.603701 8.52124 8.734851 8.515496 8.76365 8.749792
1368437_at 5.050479 5.3241425 5.1905165 5.2521696 5.168237 5.2675343 5.15202 4.8126907 4.990097 5.4679456 5.171786 5.312032
1368438_at 5.0214677 5.0261626 4.787357 4.8025393 4.8416605 5.1606894 5.004349 4.554393 5.010147 4.651761 4.946961 4.825719
1368439_at 6.990413 6.6310825 6.807719 6.8198576 6.43592 6.973018 6.820512 6.8766108 6.8449755 6.9106274 6.791815 6.5229526
1368440_at 7.056332 6.335028 7.0517006 7.066415 6.8905077 6.788897 6.77084 6.6035695 7.0197177 6.9689794 7.0317955 7.021469
1368441_at 6.249791 5.6828966 6.19781 5.9924955 6.2465005 6.240308 6.5119724 6.3114915 6.162004 6.17204 6.1854277 6.114193
1368442_at 13.093472 13.171564 13.313861 13.409979 13.339971 13.41681 13.412338 13.332345 13.345114 13.372725 13.374142 13.3782625
1368443_at 6.0644703 6.07253 5.63662 5.791982 5.726086 5.608368 5.793499 6.023733 5.605592 5.696121 5.7114477 5.7462025
1368444_at 7.916952 7.5349054 7.7550364 7.872987 7.9277797 7.7664704 7.7537537 7.4164042 7.7043138 7.9602757 7.7803197 7.8251333
1368445_at 7.1479993 7.0200815 7.2692823 6.6865416 6.7554016 6.678029 6.723524 6.9051986 6.8600054 6.8104334 6.9097586 7.0410156
1368446_at 7.200827 7.761546 7.708205 7.620908 7.6436396 7.6063743 7.082501 7.454973 7.9439783 7.3379307 7.8009577 7.53711
1368447_x_at 6.629719 7.277104 5.944219 6.4665103 6.7719126 6.2250404 6.4607043 5.979448 6.715893 6.6264524 6.36802 6.0950418
1368448_at 7.7713056 8.124178 7.6583257 7.469677 7.3861494 7.5339303 7.546203 7.93936 7.6351304 7.662736 7.604837 7.6166997
1368449_at 4.536617 4.5747933 4.656464 4.5805607 4.72593 4.7483945 4.5671043 4.7627554 4.7812166 4.5763297 4.651651 4.756892
1368450_at 5.370179 5.19823 5.157261 5.23674 5.5467863 5.466069 5.144642 4.877802 5.514207 5.390143 5.321561 5.077322
1368451_at 6.4934607 6.2585654 6.50952 6.4348955 6.282409 6.613768 6.7839184 6.327963 6.5181904 6.5372705 6.5651865 6.524179
1368452_at 9.203882 9.419261 9.410889 9.537835 9.552466 9.612251 9.303112 9.431071 9.390927 9.531557 9.2877245 9.621416
1368453_at 10.835253 11.278666 11.16968 10.869544 10.523572 10.414895 11.019944 10.165574 10.257205 10.330344 9.989053 10.596474
1368454_at 4.584342 5.055518 4.2969165 4.296296 4.2438107 4.2192254 4.5820513 4.405752 4.2386703 4.1540914 4.325471 4.434515
1368455_at 6.2826343 6.2102923 6.384487 5.882625 6.009316 6.0631175 6.029903 5.902521 6.091211 5.742597 6.1372633 6.083182
1368456_at 4.2543435 4.1760116 4.0817714 3.9758644 4.223525 4.0543566 4.1895094 3.7716644 3.9634273 4.042121 4.0529356 4.1844783
1368457_at 4.1903825 4.165244 3.952161 3.992085 4.1075597 4.126619 4.0528126 3.9241068 4.1819487 4.2511845 4.094815 3.9509475
1368458_at 8.447103 7.4301004 9.378257 9.299709 8.943302 10.88648 8.393262 8.912114 8.46141 10.541601 7.8104897 10.386891
1368459_at 4.0356884 4.2390084 4.156987 4.1635246 4.1332164 4.092604 4.099 4.241391 4.107442 4.126391 4.14002 3.9722657
1368460_at 7.432383 7.3051047 7.4423203 7.554498 7.760511 7.8242054 8.303185 7.488259 7.6015882 7.6961465 7.3251395 7.139067
1368461_at 10.738247 10.809711 11.388109 11.344264 11.152577 11.481674 10.960135 11.238048 10.586583 10.974641 11.037338 11.089298
1368462_at 4.980591 4.981421 5.095581 5.058948 5.062506 4.9649415 5.225407 4.839308 5.064065 5.1165886 4.882825 4.9613495
1368463_at 6.3350444 6.390532 6.6081333 6.9255886 6.483019 6.524908 6.694062 6.8576713 6.74461 6.384545 6.77873 6.760603
1368464_at 5.069258 4.998798 5.0040913 4.985016 5.198493 5.5317106 5.392947 5.04892 5.4609137 5.2288337 5.144259 4.86674
1368465_at 3.8210666 3.9363241 3.8405404 3.79128 3.8468077 3.8193834 3.7507627 3.8255756 3.9346218 3.8461573 3.7596204 3.9412146
1368466_a_at 5.3848715 5.3637524 5.2504296 5.414389 5.2525105 5.3695846 5.2852983 5.245566 5.2326703 5.317612 5.2624383 5.232815
1368467_at 12.441823 12.506646 12.552993 12.705495 12.556291 12.480378 12.597682 12.64665 12.599393 12.570229 12.613016 12.60714
1368468_at 5.342499 5.6489186 5.3608055 5.301317 5.20916 5.559968 5.352998 5.842156 5.704603 5.2057304 5.4140987 5.2227654
1368469_at 5.397829 5.4928675 5.3248806 5.394482 5.4175334 5.5415063 5.3326607 5.2953086 5.591925 5.4231305 5.4341598 5.5639668
1368470_at 7.2976546 7.4603705 7.517155 7.9034195 7.81018 7.997947 7.872117 7.330234 7.72984 7.7368026 7.9283752 7.8650427
1368471_at 6.195863 5.958683 5.9689236 5.695836 5.8977046 5.8733883 5.6834445 5.939298 5.9274554 5.679815 5.8706594 6.1766324
1368472_at 4.9309297 5.2612576 4.9548697 4.9009647 4.8857536 4.6266513 4.8620296 5.1818805 4.786349 4.8163543 4.9411907 4.917022
1368473_at 5.2707586 5.4778695 5.577528 5.358689 5.7362 5.4956503 5.558693 5.646791 5.590774 5.5543494 5.533781 5.244504
1368474_at 6.5309453 6.1885448 6.9657083 6.4112186 6.5740395 6.3295317 6.326585 6.3324914 6.7277184 6.0822372 6.441583 6.382636
1368475_at 5.0368757 4.7013354 4.8575177 4.953834 4.856109 4.926041 4.7598944 4.7247105 4.784594 4.9394045 5.034614 4.96969
1368476_at 6.026092 6.1612945 6.5449486 6.5166483 6.4034686 6.3055325 6.522289 6.550546 6.3935456 6.6708264 6.3954754 6.027473
1368477_at 7.5684843 7.1973343 6.888687 6.9471807 7.135008 7.132201 6.885167 7.2589283 7.05065 6.941209 7.4594607 7.097376
1368478_at 4.2260075 4.1024523 3.7493782 3.960224 4.2273283 4.101363 3.8731053 3.915173 4.182097 4.0276046 3.956419 4.110256
1368479_at 4.2847605 4.4391923 3.8682187 3.8597572 3.9201865 3.9412415 3.7766976 4.3526244 3.8429413 3.95126 3.8897457 3.9323342
1368480_at 6.3687 6.4190693 6.0210233 6.3628807 6.3103695 6.2893314 6.3994675 6.556743 6.231452 6.262556 6.632619 6.185754
1368481_at 5.7953205 5.880439 5.4876394 5.71054 5.094966 5.3770504 5.2559333 5.641202 5.362233 5.172267 5.299939 5.3156548
1368482_at 6.6801424 6.0907464 6.3237977 6.1516 6.1923914 6.780135 6.701123 5.920074 5.9610267 5.830749 6.225411 6.1377783
1368483_a_at 4.118811 4.0034647 3.997272 4.025136 4.241704 4.083707 4.1961117 4.138049 4.1587906 4.054529 3.9837337 4.062193
1368484_at 5.2214565 4.8297653 5.198662 5.1756167 5.099648 5.224046 4.8875117 4.8494616 4.9786034 4.859375 5.064818 5.0646605
1368485_at 5.234783 5.317608 5.068901 5.079808 4.947629 5.066022 4.9337063 5.427099 5.3754005 4.97773 5.0509243 4.9076214
1368486_at 7.3987994 7.135166 6.118533 6.284644 7.1292524 7.147432 6.8268433 5.7478724 6.046751 6.8425527 5.4611797 6.2036586
1368487_at 3.490112 3.3375592 3.6177146 3.480128 3.4169753 3.4470432 3.5252566 3.4373803 3.4809184 3.4333477 3.827978 3.6345906
1368488_at 8.363166 8.427923 8.7826605 9.047107 8.806071 8.467226 8.874106 8.681949 8.396371 8.897266 8.708799 8.324166
1368489_at 5.2803206 5.353533 5.545419 5.5041246 5.3203697 5.2403803 5.4786606 5.4873915 5.5637074 5.298876 5.478309 5.4962554
1368490_at 9.761254 9.181471 9.944655 8.984368 8.921976 9.440944 9.619358 10.349699 10.382454 9.430748 10.672572 10.232949
1368491_at 5.5473595 5.665715 5.791406 5.6608944 6.5897083 5.786503 5.871138 5.720565 5.710883 5.9132056 5.658432 5.9314427
1368492_at 7.070645 6.6044335 7.2769914 7.107269 7.2554545 7.3261065 7.385701 7.1566515 7.210677 7.10042 7.2314262 7.264065
1368493_at 5.471748 5.1180143 5.17276 5.242546 5.046047 5.3117447 5.1335034 4.9472365 5.1715236 5.2302785 5.2629614 5.2160473
1368494_at 3.9627864 3.671091 3.8584776 3.6776216 3.8634744 3.7243245 3.797431 3.6841068 3.4681735 3.709854 3.8057408 3.8488445
1368495_at 6.337628 6.2760687 6.1642084 6.290101 6.5512395 6.486672 6.293654 6.0567884 6.4353385 6.3258805 6.4981604 6.435479
1368496_at 4.5471935 4.4720564 4.551545 4.4157686 4.414132 4.3211527 4.502341 4.5686703 4.537668 4.365078 4.6681557 4.511669
1368497_at 10.355155 9.837635 9.879224 10.156805 10.447918 10.647417 10.22462 10.404746 10.168893 10.347787 10.630179 10.328091
1368498_a_at 3.427132 3.539148 3.3354697 3.4595582 3.2630749 3.361392 3.320234 3.3681214 3.3334115 3.3384588 3.323742 3.2096455
1368499_at 3.5513623 3.2982843 3.2980645 3.295683 3.3590703 3.2932384 3.289268 3.3385484 3.2843547 3.2753189 3.3667207 3.3240945
1368500_a_at 6.967104 7.107065 6.7543797 6.862822 6.791632 7.0285788 6.700204 6.9680734 6.759981 6.765126 6.9754353 6.8701468
1368501_s_at 5.8683567 5.9189706 6.3707786 6.167912 6.0956335 6.471385 6.5239267 6.1201506 6.2826667 5.820354 6.223912 6.178802
1368502_at 4.279168 4.3452625 4.129302 4.36524 4.5142436 4.210022 4.3361506 4.135511 4.37714 4.3038054 4.288971 4.356285
1368503_at 6.78956 7.1164083 7.1378055 7.574414 7.3145313 7.4229045 7.1227903 7.2595334 7.3048577 7.2261186 7.5196447 6.8988624
1368504_at 10.573675 10.667995 10.913399 10.808585 10.7974205 11.057701 10.889183 10.869149 10.872828 10.671518 10.832749 11.041719
1368505_at 6.6743927 5.7756405 5.8376765 5.5928764 5.7507505 5.710543 5.5855885 5.285007 5.5490775 6.2823935 5.3825774 5.607442
1368506_at 5.0887628 4.5346546 5.1793766 5.104079 4.8506327 5.194588 5.0304594 4.6504593 5.210785 5.1646757 4.8648825 5.0334015
1368507_at 10.649635 10.353271 10.588111 10.795624 10.942769 10.830618 10.832859 10.632315 10.564592 10.8007765 10.650844 10.844588
1368508_at 7.643212 7.55233 7.5095434 7.6332874 7.7076445 7.8166842 7.6732426 7.3441324 7.6635756 7.5457263 7.636961 7.4608927
1368509_at 4.954935 5.0733175 5.3322487 5.582544 5.052363 5.343534 4.6056423 4.9882536 5.1401744 5.0981793 5.3329344 4.9688888
1368510_at 4.8579206 4.4884872 4.7201824 4.94074 4.7850504 4.8914957 5.109064 4.6142025 4.804819 4.824479 4.9029756 5.0593204
1368511_at 4.8563676 4.5634336 4.48607 4.4536095 4.4598722 4.4630966 4.4374766 3.9800737 4.1468453 4.125126 4.2761426 4.5783205
1368512_a_at 9.634105 9.560291 9.706299 9.860753 10.307285 9.730454 10.157372 9.988259 9.724106 10.425957 9.728078 10.1140785
1368513_at 5.848354 5.8432035 6.162941 6.336397 6.019613 6.018494 6.0788274 6.210697 6.071296 6.112482 6.0239625 6.210669
1368514_at 10.884611 11.022722 11.204194 11.241191 11.210361 11.346388 11.2472725 11.01803 11.269472 11.268869 11.17876 11.344599
1368515_at 5.452395 5.2690916 5.5654955 5.167105 5.2106833 5.3550377 5.082283 5.3028383 5.088976 5.369093 5.2344513 5.276081
1368516_at 6.06505 6.1756334 6.1145134 5.9410677 6.1701293 5.9777274 6.062127 5.9614224 6.2778516 6.2535706 6.115884 6.2011075
1368517_at 6.4105864 6.355409 6.5385923 6.740428 6.3388906 6.510794 6.591212 6.420232 6.3093863 6.2351007 6.4095397 6.680399
1368518_at 7.705435 6.968374 7.7713375 7.491328 7.328504 7.863644 7.561019 7.5401034 7.372802 6.937891 7.4118505 7.2039046
1368519_at 5.3171463 5.207183 5.182575 5.262441 5.2345304 5.2179337 5.3307295 5.190998 5.125797 5.0301666 5.0762095 5.0812645
1368520_at 12.316277 12.536249 12.723085 12.920991 12.902468 12.861826 13.085209 12.50262 12.823391 12.73424 12.258796 12.684267
1368521_at 6.793023 6.1498466 6.61011 6.470953 6.288498 6.661524 6.4322424 6.42475 6.427718 6.1567945 6.3216796 6.4198923
1368522_at 4.4997554 4.579996 4.4641776 4.3861823 4.2524104 4.1791706 4.5619926 4.3840485 4.4190235 4.289409 3.987054 4.5339046
1368523_at 4.694351 4.5072503 4.5567236 4.406871 4.4908605 4.510853 4.459197 4.125166 4.4954596 4.900504 4.4529223 4.640293
1368524_at 3.790376 3.595083 3.7987878 3.6145246 3.6058898 3.5665672 3.8371665 3.7192504 3.74139 3.6837366 3.939376 3.938989
1368525_at 6.5334435 6.3545365 6.5905457 6.334446 6.673663 6.6276526 6.5310163 6.210697 6.212984 6.656185 6.3927917 6.5287423
1368526_at 7.1094713 6.8677177 6.984926 7.064347 6.966096 7.1137185 6.9424195 6.7923694 7.013429 7.0785437 7.124851 7.079114
1368527_at 3.2663832 3.3624208 3.2723937 3.228879 3.4666257 3.2791226 3.3280654 3.2901385 3.3699753 3.2166538 3.3962328 3.282873
1368528_at 7.7285047 8.315779 8.073065 8.142334 8.437248 8.389832 8.537279 8.254608 8.272437 8.530462 8.340572 8.474859
1368529_at 4.40653 5.0429425 4.4541707 4.6859365 5.2395396 4.9874816 5.38171 4.860477 4.644554 5.053318 5.105993 5.0207434
1368530_at 4.935387 4.884533 4.9092865 4.9320936 4.945507 4.7665777 4.7635975 4.510793 5.077752 4.461585 4.822941 4.740754
1368531_at 3.5808928 3.7433076 3.8002863 3.615057 3.6851785 3.609756 3.7288105 3.4937308 3.7727187 3.7216654 3.5968087 3.5637083
1368532_at 4.219461 4.092435 3.918347 3.7673156 4.042817 3.8825421 3.8675418 4.320014 3.8451228 3.8845906 3.9799438 4.305251
1368533_at 5.832575 6.216339 5.8670864 5.525707 5.568902 5.5748005 5.6908875 5.7368097 5.7181787 5.3419614 5.779449 5.4337797
1368534_at 6.116344 6.8812513 6.0799437 6.0277977 5.926871 6.0203533 6.141212 6.6379647 6.1741853 5.909426 5.980302 6.1437573
1368535_at 5.6734095 5.523983 5.8710566 5.608842 5.618104 5.72159 5.5298247 5.522485 5.625798 5.5979557 5.683868 5.6089697
1368536_at 9.527629 10.061502 10.18428 10.500569 9.762232 10.319104 10.177948 10.104662 10.137879 9.964915 10.364039 9.977614
1368537_at 5.7934246 6.0698924 6.502955 6.4034295 6.286327 6.488753 6.5975213 6.1369042 6.2623935 6.4723563 6.4386287 6.3683524
1368538_at 7.171447 7.371856 7.481022 7.4050627 7.337744 7.311446 7.354011 7.3423557 7.3178024 7.483077 7.456129 7.4399366
1368539_at 3.7271535 3.6435122 3.5041265 3.520983 3.6162975 3.4811714 3.5568004 3.3924975 3.6302764 3.4371734 3.4982352 3.355564
1368540_at 3.8729138 3.8921525 4.014761 4.2232924 3.968447 4.1105127 4.2103124 4.044887 3.8125978 4.2550097 4.159438 4.163917
1368541_at 6.411388 5.903773 5.6866155 5.693229 5.7547007 5.905545 5.918551 5.7506866 6.0043445 5.833419 5.905723 6.1710815
1368542_at 4.8347616 4.503618 4.629537 4.9381742 4.5531416 4.8679585 4.4555464 4.4968677 4.715382 4.601666 4.4009924 4.6624203
1368543_at 6.36245 6.8349776 7.504722 7.590256 7.2078643 7.504509 6.142105 7.095297 7.0437512 6.9734035 8.005516 7.176497
1368544_a_at 4.7429476 4.8396215 5.029683 4.8713756 4.7708836 4.8663692 4.7690067 4.578088 4.8351817 4.715323 4.792657 4.6812983
1368545_at 6.1874733 6.107532 6.041055 5.946116 6.008133 5.8434763 6.155396 5.942173 6.266785 5.5377274 6.117907 5.810206
1368546_at 4.985539 5.1918097 4.9443307 4.8777685 4.6893296 4.7681866 4.8265467 5.158111 5.1476455 4.9541807 4.922126 4.982547
1368547_at 4.0506096 4.360694 3.9603455 4.0135837 4.2350035 4.1890545 4.1652007 4.7232227 4.0413127 4.2097015 4.1329737 4.2487946
1368548_at 3.288011 3.385609 3.3436608 3.2758365 3.2580035 3.4640172 3.40298 3.3319817 3.3031676 3.444121 3.3310034 3.3143625
1368549_at 8.14286 8.366926 8.68811 8.839097 8.6143675 8.739749 8.668747 8.417163 8.876426 8.764286 8.753003 8.738077
1368550_at 5.161237 5.394021 5.246002 5.0871 5.3225727 5.119446 5.359393 5.7447968 5.1677237 5.1555023 5.0310717 5.2145815
1368551_at 4.7721114 4.6515293 4.5646267 4.621035 4.7682705 4.4796004 4.679908 4.7042146 4.653255 4.873865 4.6097713 4.6123276
1368552_at 10.282336 10.252136 10.308609 10.627115 10.593146 10.411725 10.527172 10.143364 10.412464 10.541263 10.376876 10.405402
1368553_at 5.359659 5.521641 5.373373 5.2180295 5.03953 5.061432 5.257538 5.213522 5.0933056 5.194667 5.541484 5.2678223
1368554_at 5.6259193 5.304961 5.4924803 5.3466363 5.396022 5.465547 5.3062835 5.253686 5.6491613 5.3601437 5.604401 5.362384
1368555_at 5.7338443 4.8559074 5.3629036 5.5876374 5.9920077 5.652747 5.6268344 5.415025 5.589052 5.281055 5.820895 5.503529
1368556_at 4.7327876 4.7868195 4.655528 4.785839 4.556852 4.674022 4.5290422 4.6744285 4.744099 4.5784698 4.484564 4.4070625
1368557_s_at 5.4620533 5.6270275 4.8655753 4.5268564 4.7442675 4.6294985 4.749522 5.062331 4.876893 4.541886 4.9032173 4.896917
1368558_s_at 7.3711925 6.5007625 7.488576 7.723187 7.4948063 8.132612 7.382903 7.5270767 7.6797943 7.1660357 7.0778594 7.515317
1368559_at 6.2885985 6.8871665 6.5084796 5.8183837 6.3730955 6.0660367 6.334989 6.363666 6.496181 5.7935343 5.9156375 6.3255796
1368560_at 5.7322464 5.972159 5.4753942 5.4296136 5.5425415 5.394552 5.5108414 5.400064 5.6845007 5.6009426 5.5062466 5.5483284
1368561_at 4.5308266 4.325637 4.318717 4.217308 4.3032894 3.9992354 4.687042 4.128827 4.1602926 4.2220154 4.2785406 4.4417067
1368562_at 5.2994065 5.116784 5.129877 5.0083566 5.2297716 4.850628 5.417658 4.936403 5.0385284 5.144631 5.0829616 5.2879295
1368563_at 7.394886 6.73176 6.91201 7.6557345 6.542656 7.0086155 7.40777 7.143351 6.355894 8.244322 7.570063 6.523232
1368564_at 5.671923 5.2912345 5.084887 5.448469 5.374508 5.246049 5.5286007 4.9248323 5.199084 4.928938 5.1402206 5.222393
1368565_at 4.233385 4.271229 4.166596 5.5732374 5.5535555 4.226719 4.2857776 4.5338497 4.1940527 4.141016 6.016271 4.888884
1368566_a_at 10.975055 10.992199 10.980914 11.240135 11.315085 11.117213 11.0467615 10.861205 11.281617 11.3359785 11.146636 11.161013
1368567_at 6.8234906 7.686907 7.0092473 7.0171046 6.647243 6.9959493 7.2640214 7.102724 6.832806 6.926367 6.7410727 6.852116
1368568_at 6.0020027 5.6277113 5.8914413 5.605036 5.9983206 5.8496203 5.8585024 5.562459 5.6931295 5.714473 5.7413893 5.8713613
1368569_at 4.1996245 4.4389076 4.5012813 4.35505 4.2409678 3.9481194 4.271836 4.000851 4.0051436 4.669377 4.5887146 4.363334
1368570_at 7.022363 6.6212263 7.6134195 7.531262 7.0933833 7.569649 7.4498215 7.3999114 7.4780817 7.290362 7.127123 7.420728
1368571_at 4.843919 4.5706744 4.830288 4.8041005 4.9722967 4.796074 4.78343 4.746373 4.8262386 4.8363385 4.897801 4.819022
1368572_a_at 5.303569 5.4433117 5.2209673 5.6956415 5.3905764 5.591856 5.5674644 5.142938 5.676981 5.386609 5.511011 5.4958134
1368573_at 7.5886073 7.3232193 7.6561694 7.696392 7.4272523 7.4546285 7.9115515 7.5339217 7.3333373 7.7199936 7.593613 7.5962286
1368574_at 9.784675 9.952002 10.20905 9.885078 10.292976 10.25767 10.0223055 10.059124 9.914123 10.3558855 10.125761 10.3909235
1368575_at 5.515787 5.5818768 5.587149 5.5331745 5.455454 5.552566 5.4915113 5.357738 5.4546757 5.570391 5.500174 5.781069
1368576_at 4.356759 4.3274603 4.2271123 4.1975026 4.206353 4.1637383 4.5492983 4.158227 4.2814064 4.673871 4.3135915 4.5020175
1368577_at 3.4664626 3.6485033 3.4871533 3.434613 3.3294542 3.4932132 3.3877246 3.412511 3.4488134 3.4817493 3.4803796 3.5245254
1368578_at 5.2117424 5.5469656 5.049049 5.419926 5.3816314 5.3943353 5.1838117 4.9647236 5.2815027 5.2362027 5.3420634 5.313742
1368579_at 5.0731287 5.2459345 5.381323 5.228435 4.8678455 4.743845 5.2712994 5.098806 5.179881 4.779692 5.226947 5.0909204
1368580_at 6.4270673 6.3192334 6.3399253 6.55734 6.4278073 6.620392 6.577993 6.1666245 6.2284226 6.379196 6.366318 6.5447536
1368581_at 6.5096164 5.860241 6.220971 6.281973 6.106036 6.286835 6.3754025 6.3548875 5.8474917 5.971404 6.0627556 6.3381805
1368582_at 4.967065 4.551182 4.4765606 4.4911184 4.3456774 4.304578 4.539523 4.291297 4.422887 4.7599096 4.512744 4.4559507
1368583_a_at 13.653187 13.668361 13.736185 13.606637 13.821767 13.6033325 13.606637 13.816611 13.80661 13.823877 13.710341 13.822317
1368584_a_at 4.7056875 4.4586916 4.6740646 4.3857317 4.375993 4.646908 4.5649977 4.8403096 4.474883 4.5087748 4.863288 4.643328
1368585_at 6.394956 6.5656543 6.171625 6.2570324 6.288925 6.502762 6.5682197 6.1246057 6.097777 6.461742 6.190599 6.447099
1368586_at 5.470927 5.569048 5.296886 5.1381598 5.600326 5.416139 5.353094 5.744708 5.507492 5.383514 5.4001637 5.409976
1368587_at 13.767924 13.754728 13.859866 13.878905 13.90143 13.906361 13.833872 13.82221 13.911814 13.880892 13.93587 13.903319
1368588_at 5.5418177 5.648293 5.458566 5.6825123 5.792153 5.8094873 5.5626397 5.581574 5.918077 5.6272473 5.4787073 5.073433
1368589_at 7.9291763 8.031115 8.197465 8.371312 8.368309 7.92911 7.799952 8.233392 8.30011 7.958877 8.007909 7.7002025
1368590_at 4.1659245 4.0077133 4.372601 4.1277585 3.966872 4.465093 4.424304 4.161684 4.5515594 4.370116 4.30678 4.0748763
1368591_at 9.002605 8.9905405 9.259495 9.237817 9.229658 9.238628 9.289664 9.121249 9.147106 9.263618 9.4158325 9.315433
1368592_at 7.2976003 7.3567758 7.3382587 7.4160166 7.334952 7.110761 7.191721 7.25237 7.0968657 6.494988 6.8816037 6.3393736
1368593_at 7.8521714 7.8772087 8.006882 8.052082 8.021782 8.176571 8.249117 8.352003 8.299124 8.394294 8.2934265 8.2092705
1368594_at 5.46509 5.638481 5.1049128 5.1279526 5.279478 5.496937 5.2668056 5.028207 5.2885723 5.229471 5.1475286 5.2877936
1368595_at 4.4671354 5.440706 5.024411 4.5436 4.5507393 4.4560056 4.5066223 5.066823 4.903167 4.3719454 5.067173 4.4783773
1368596_at 7.2242384 6.923154 7.029695 7.6984277 6.6332626 7.3215823 7.0619965 7.088494 7.221766 6.6393337 7.1110153 6.709782
1368597_at 6.865393 6.4995875 6.494815 7.031896 6.1765614 6.516516 6.56822 6.2798305 6.4583464 6.3330693 7.1987777 6.339039
1368598_at 6.494835 6.33163 6.3077106 6.339674 6.3083816 6.6060214 6.2770104 6.359304 6.2646894 6.2909184 6.5553627 6.512213
1368599_at 6.0743155 6.2688355 6.0793123 6.0636125 6.5746202 6.0943565 6.5882473 5.879113 5.8619213 5.802012 6.517769 6.0639963
1368600_at 10.7862 10.509447 10.593078 10.844591 10.847481 10.640306 10.643995 10.526097 10.603978 10.755572 10.339399 10.589039
1368601_at 4.9952216 5.0009403 4.831688 5.217644 5.081245 5.156499 4.8493686 5.132434 5.0200834 5.0120378 4.946961 5.406282
1368602_at 4.1245084 4.008238 4.258623 4.0272894 4.236289 4.1819954 4.111415 3.8815858 4.344532 4.158928 4.2353077 4.228492
1368603_at 4.711079 4.766352 4.692398 4.6612444 4.697297 4.593275 4.6584983 4.600629 4.7481785 4.78697 4.654099 4.63386
1368604_at 5.2705474 5.304503 4.9541063 4.947645 5.079228 4.8757467 4.891687 5.0021935 5.131406 4.9763107 5.143853 4.944392
1368605_at 4.7780843 4.747973 4.9887013 4.9421906 4.916092 5.2522616 5.015759 5.0099244 4.9953356 4.877133 5.0242577 4.796936
1368606_at 4.419133 4.2632732 4.4535704 4.3967237 4.4108067 4.3761435 4.238907 4.2383013 4.287134 4.2647476 4.6200953 4.372394
1368607_at 8.263112 7.046975 9.292936 8.17318 7.548363 8.57542 7.912265 9.571251 9.342901 10.359953 7.941826 9.634787
1368608_at 9.182121 9.541065 9.703511 9.626041 9.683603 9.785682 9.7357645 9.797643 9.931084 9.823264 9.78421 9.694493
1368609_at 12.324779 12.346501 12.58454 12.635768 12.425353 12.546388 12.477896 12.510893 12.489424 12.4763975 12.579061 12.506071
1368610_at 4.181715 4.6777434 4.0516357 4.0729284 4.0633497 4.1312737 4.0711517 4.275257 4.2059298 4.117658 4.018223 4.0690613
1368611_at 4.0337663 4.025153 4.1441245 3.9227467 3.9530535 4.124195 3.8143563 4.1554136 4.0511084 3.992615 4.152785 3.9334068
1368612_at 5.2435145 4.899827 5.1637034 5.3642607 5.5357156 5.2579613 5.4120517 5.2525034 5.248357 5.466576 5.36704 5.1259193
1368613_at 4.9746923 5.2400546 4.9368324 4.6002254 4.714803 4.8332305 4.754368 5.260623 4.9778714 4.758678 4.871916 4.8492064
1368614_at 7.6278887 7.641543 7.658272 7.8617716 7.9468627 7.8301334 7.703253 7.485838 7.355796 7.9520683 7.356403 7.9160895
1368615_a_at 4.978211 5.4108496 5.191837 4.9682612 5.0735326 5.217086 5.259164 5.1229615 4.9287143 5.1464 5.048031 5.375723
1368616_at 6.01624 5.880709 6.0193152 6.456013 6.1110277 5.9715714 6.17154 6.046411 6.3211985 6.489395 5.988264 6.366341
1368617_at 4.1330414 4.3818607 3.899584 4.208665 4.3115 4.0039687 4.1525836 3.9857564 4.3579645 4.2345076 4.028462 4.0548363
1368618_at 9.066599 8.778909 9.063616 9.182171 9.168454 8.858656 8.892643 8.92314 9.044582 9.133193 8.955777 9.137385
1368619_at 5.891836 6.278359 5.771176 5.653144 5.6663275 5.623943 5.7105904 5.5962934 5.744399 5.64673 5.746849 5.7389064
1368620_at 6.1646976 5.690305 6.045127 5.9410677 6.0139136 5.8145723 5.946047 6.051204 5.8144555 6.062399 5.8212724 5.7642555
1368621_at 10.295259 10.217005 10.722187 10.571798 10.31659 10.631472 10.6558485 10.58903 10.560081 10.543838 10.510524 10.465264
1368622_at 4.41179 4.162925 4.284997 4.1511116 4.2968645 4.300207 4.3062477 3.962204 4.1716857 4.178432 4.1686006 4.3832903
1368623_at 4.8878264 5.88491 4.779396 4.5488734 4.7299547 4.5942154 4.748808 5.1736803 4.7676573 4.37549 4.8636274 4.5977306
1368624_at 3.9830973 3.7541842 3.7612185 3.8255904 3.6337698 3.733676 3.7121477 3.777039 3.7272232 3.9321463 3.685733 3.9296513
1368625_at 5.477437 5.290097 5.295313 5.5539837 5.455543 5.326409 5.5626917 5.331209 5.6708164 5.3507223 5.5739937 5.4747095
1368626_at 4.1339426 3.9501061 4.3209343 4.344283 4.34163 4.2472925 4.1317134 4.1258693 4.3027143 4.202821 4.152269 4.435893
1368627_at 12.229148 12.175915 12.559388 12.477233 12.298148 12.491697 12.386591 12.463672 12.435125 12.516636 12.471688 12.39377
1368628_at 3.9903135 3.8750684 4.122222 4.07817 3.8805072 3.9751298 4.0859156 3.9172876 4.1015263 3.9007127 3.9357576 3.8360815
1368629_at 5.346587 4.941148 4.8942585 4.955889 4.8645735 4.8757467 4.893963 4.6872826 5.014887 4.8313003 4.93941 5.0333385
1368630_at 3.2989495 3.662907 3.4271936 3.4431164 3.5154653 3.37693 3.2548566 3.427918 3.3937244 3.4142683 3.4393294 3.4595592
1368631_at 4.2419834 4.033839 4.2573247 4.3276362 4.194191 4.264149 4.3751364 4.179891 4.193902 4.2331595 4.4245763 4.250433
1368632_at 3.3475256 3.1856053 3.2108603 3.2466033 3.2899323 3.2719538 3.1256244 3.2438397 3.1931365 3.248047 3.412142 3.1993272
1368633_at 4.111376 4.4586916 3.9114761 3.8310192 3.9902635 4.070272 3.7393112 4.1792364 3.6870337 3.8240197 3.9373236 3.7166433
1368634_at 7.5893064 7.5842905 7.920566 8.079729 7.8949084 8.031797 7.786349 7.97495 7.9881887 7.776958 8.084585 8.182112
1368635_at 4.459482 4.251668 4.0340023 4.2092056 4.2002254 4.187508 4.3488317 4.0964394 4.3510294 4.4579964 4.251706 4.123583
1368636_at 6.167543 6.438563 6.1004763 6.405024 6.088837 6.3301105 5.8627343 6.2773986 6.2558756 6.116886 6.00636 6.394923
1368637_at 4.2172284 4.168505 4.1464972 4.1678376 4.2297754 4.299351 4.108112 4.016419 4.163458 4.0360065 4.1656466 4.390436
1368638_at 5.178594 5.309466 5.236847 5.197485 5.331195 5.275234 5.303699 5.434191 5.380915 5.2521505 5.2197876 5.1887627
1368639_at 3.995196 4.0297403 4.095096 3.7546031 3.916789 4.1899524 3.8190732 3.8081276 3.9286046 3.997684 3.7938352 3.9208589
1368640_at 5.6602597 5.4970746 5.755301 5.617817 5.7089686 5.378417 5.4835615 5.548914 5.5268497 5.472274 5.83067 5.8618293
1368641_at 3.9384258 3.5250208 4.2514563 3.9860876 4.0527735 3.9857745 3.9033551 3.9866834 3.8954446 3.9492428 3.9804087 3.9982173
1368642_at 8.815643 8.6783085 8.9562 9.058213 8.77089 9.0261755 8.744021 9.025182 9.164528 8.94773 9.117979 8.844447
1368643_at 4.210331 4.247753 4.5546827 4.469179 4.442205 4.613867 4.4425387 4.4335966 4.3362694 4.33834 4.517313 4.461114
1368644_at 4.6033154 4.5873046 4.5513425 4.91654 4.6431727 4.642028 4.7042627 4.411663 4.589169 4.6811156 4.937897 4.4002943
1368645_at 5.929921 5.683577 5.945658 5.9486275 6.0566077 5.8931823 6.212858 5.9104176 5.8756742 5.752202 5.8550515 5.6751223
1368646_at 8.708453 8.839455 8.742713 8.844412 8.800043 8.888409 8.950685 8.716382 8.779635 8.948366 8.732272 9.022404
1368647_at 6.9740586 7.334833 7.275951 7.5422792 7.3590317 7.5539927 7.0847316 7.5632257 6.969689 7.1781464 7.513049 7.372787
1368648_at 4.65421 5.1215987 4.544177 4.7333455 4.5650816 4.5333123 4.6527734 4.726137 4.449351 4.758518 4.685926 4.5704904
1368649_at 7.284136 6.9884896 7.227136 7.3996067 7.27284 7.3340273 7.20749 6.9294987 7.0802765 7.086973 7.2403226 7.0028954
1368650_at 7.25487 6.8117194 6.817664 7.3707685 6.412106 6.4358625 7.4590745 6.6871524 6.7867675 7.0212483 7.421442 6.8390546
1368651_at 10.778697 11.01789 10.547279 11.202265 11.408983 10.9097595 11.22391 10.340418 10.774638 11.4468565 10.234099 10.910886
1368652_at 6.679942 6.5138836 6.7915006 6.927421 6.874408 6.978762 6.92622 7.0703816 6.7157507 6.96208 6.7733016 6.948527
1368653_a_at 10.10774 10.149174 10.112737 10.495519 10.395563 10.217688 10.272977 10.207038 10.139303 10.469924 10.242447 10.327468
1368654_at 6.142049 6.008141 6.0815887 6.0997243 6.301091 6.2977533 6.2086535 6.281505 6.0786843 6.102693 6.155036 6.1982493
1368655_at 9.177298 8.817328 9.168294 9.25177 8.992684 9.531773 9.140968 9.030607 8.992817 9.191022 9.192596 9.2480545
1368656_at 4.406121 4.983772 4.0674844 4.1647015 4.331917 4.177934 4.15966 4.219991 4.402239 4.1675687 4.3395157 4.247897
1368657_at 3.7877042 3.715278 3.697422 3.5832124 3.6333656 3.8276525 3.6036227 3.6088548 3.6145866 3.8660846 3.7124047 3.651453
1368658_at 4.337251 4.537203 4.5076313 4.3337708 4.596232 4.4727573 4.7595034 4.649375 4.4131713 4.3718143 4.0953197 4.329186
1368659_at 10.165013 10.7752495 9.901912 10.914519 10.05688 10.030422 10.59498 9.918089 10.119822 10.169027 10.885784 10.821435
1368660_at 4.9061446 5.03572 5.0577946 4.6757245 4.871293 4.9812865 4.9336348 4.8632174 5.1250935 5.1330624 4.8442936 4.9590483
1368661_at 7.156148 6.898213 6.938609 7.1240215 7.271193 7.06814 7.1381254 7.028409 7.0453053 7.633612 7.1894903 7.4511523
1368662_at 6.930563 7.301196 7.2794156 7.505028 7.148902 6.982665 7.3090916 7.625186 7.141354 7.165063 7.704602 7.2236166
1368663_at 4.444278 3.79423 3.8246186 3.9174483 4.047147 3.9905605 4.0067115 3.7520661 4.166596 3.9714086 4.0656853 4.005987
1368664_at 6.452052 6.56042 6.08503 6.1708164 6.0981936 6.102993 6.1473236 6.1535473 6.328964 6.213457 6.368578 5.948829
1368665_at 7.7502136 7.47763 7.613033 7.7559447 7.9451766 8.008918 7.7957773 7.579469 7.5385394 7.8718095 7.699419 7.8307614
1368666_a_at 3.9709606 3.781281 3.793714 3.8707578 3.9180946 4.007348 3.6528018 3.808661 3.990519 4.0048294 3.8043122 4.0045214
1368667_at 6.5684385 6.4147034 6.561546 6.1048717 6.0815296 6.305262 6.3072324 6.027508 6.1167517 6.352876 6.415382 6.392276
1368668_at 8.6334505 8.260562 8.286771 8.432238 8.494083 8.463818 8.572089 8.235164 8.569596 8.577465 8.424281 8.500248
1368669_at 7.8457885 7.6940145 8.065262 7.7908187 7.6864142 8.111205 7.7812333 8.030159 7.9034257 7.547297 7.912225 7.7163215
1368670_a_at 5.714769 5.367352 5.519647 5.592326 5.6575294 5.4882746 5.768523 5.489322 6.0337663 5.7575 5.3224497 5.5168643
1368671_at 6.5784507 7.0616736 6.5944767 6.2505507 6.135856 6.2035217 6.3493385 6.710376 6.2182393 6.445151 6.392478 6.460243
1368672_at 4.8209496 4.79704 4.7255716 4.86553 5.0812817 4.764551 4.83412 4.7305255 5.0127373 4.971857 4.911396 4.917354
1368673_at 4.114792 4.0562296 3.9214032 4.114708 3.928534 4.195658 4.1153364 4.0434637 4.141253 4.043791 4.440714 4.015225
1368674_at 10.740807 10.945965 10.809177 11.090818 11.042155 11.17116 11.182215 11.167514 11.010673 10.967501 11.0916 11.057112
1368675_at 7.0704594 6.9300256 6.8275566 6.7758026 7.0153003 6.756456 6.8222413 7.0430994 7.073171 6.8811793 6.939038 6.9936957
1368676_at 5.219511 5.2615705 5.720615 5.34341 5.693063 5.3164687 5.7298727 5.663112 5.3677726 5.4060283 5.464463 5.5317245
1368677_at 3.7072845 3.5414789 3.716204 3.6760783 3.673222 3.9251208 3.7115738 3.7375374 3.6876564 3.6549695 3.6771002 3.6436305
1368678_at 4.498099 4.6326075 4.4449096 4.3160944 4.5170336 4.5388727 4.2644806 4.4332876 4.534427 4.4926615 4.389605 4.4732685
1368679_a_at 6.8810525 6.765667 7.2819242 7.1443768 7.11806 7.194338 7.174281 7.2966604 7.1715546 7.048487 6.988247 7.2150383
1368680_a_at 4.8733087 4.7740293 5.0324407 5.012953 4.7339945 4.7258854 4.9539957 4.9191346 4.9713316 4.970519 4.9600263 5.0967026
1368681_at 7.190276 8.064226 6.8747973 6.638331 7.0058455 7.0417943 6.926619 7.192778 6.994657 7.09276 6.6997986 6.4761906
1368682_at 4.4640756 4.8046308 4.525242 4.349948 4.537303 4.486847 4.1961117 4.62752 4.475285 4.5955544 4.364396 4.5219984
1368683_at 3.461071 3.2581267 3.2723937 3.2156422 3.170701 3.3023217 3.3106372 3.1159184 3.1337135 3.0574088 3.1292408 3.275968
1368684_at 5.7459908 5.4652486 5.582097 5.4014015 5.753487 5.410504 5.5605364 5.45483 5.742156 5.4181547 5.651457 5.7528133
1368685_at 4.926392 5.1646833 5.069674 5.012889 5.105267 5.116707 5.196835 5.092722 5.4255424 5.0605874 5.3448606 5.2030888
1368686_at 13.911501 13.902047 14.024624 14.039353 14.042261 14.0887165 14.0154705 13.987877 14.024687 14.019531 14.06663 14.05128
1368687_at 5.997374 5.701681 5.9940696 6.100181 6.0008154 5.8265395 6.275952 5.9057317 6.0771055 6.019815 6.2063794 5.8426566
1368688_at 4.691368 4.675928 4.8700714 4.6369514 4.544014 4.529883 4.5606484 4.581711 4.762936 4.6137414 4.797029 4.5914707
1368689_at 4.490895 4.371251 4.330428 4.2186413 4.3620315 4.526403 4.344799 4.440129 4.4333434 4.2897925 4.2370605 4.6080065
1368690_a_at 4.7843966 5.0947614 4.8015704 4.6735444 4.782365 4.7244296 4.427771 4.8133845 4.762936 4.631395 4.6424723 4.920274
1368691_at 4.979225 4.6741858 4.8251834 4.6047387 4.716673 5.071105 4.734775 4.6978774 4.8201895 4.736485 4.9570675 4.5742064
1368692_a_at 8.362852 7.9723887 8.054263 8.022301 8.532629 7.7396374 8.421093 7.969351 7.958652 8.4291935 8.152785 8.510213
1368693_at 7.1834593 6.5436 6.908158 7.073849 6.5672736 6.8100395 6.7789216 6.867067 6.3609414 6.983593 6.862437 6.789887
1368694_at 4.796711 4.295478 4.2727575 4.407584 4.6866693 4.337675 4.473053 4.430482 4.2548437 4.7791963 4.5181427 4.6323004
1368695_at 11.773205 11.543421 11.809479 11.7713785 11.675535 11.791333 11.753131 11.723543 11.5527115 11.835104 11.67674 11.853974
1368696_at 5.6934485 5.6752486 6.0219493 5.8349347 5.389863 5.589947 5.96162 5.443844 5.847724 5.604636 5.6190453 5.949355
1368697_at 3.707677 3.6097157 3.7901273 3.6365273 3.5039406 3.734299 3.664709 3.4672248 3.693649 3.795206 3.6950645 3.6890247
1368698_at 6.30411 5.8596296 6.0792584 6.225609 5.9969616 6.0213566 6.1473236 6.1677265 5.8485837 6.1044474 5.8477807 6.150771
1368699_at 4.1622515 4.2370024 4.1926537 4.1943755 4.060482 4.2172766 4.113698 4.2973433 4.2659492 4.1711597 4.159753 4.1255417
1368700_at 4.153771 4.0059576 4.4190435 4.2412643 4.358214 4.2967443 4.336996 4.012098 4.121401 4.335869 4.1892405 4.2918262
1368701_at 5.3867745 5.8384576 5.312696 5.1912527 5.472679 5.320014 5.336915 5.11528 5.3857803 5.3346224 5.226147 5.5365534
1368702_at 7.4734097 7.4184213 7.4496403 7.980458 7.833882 7.5493402 8.111486 7.5970235 7.9351864 8.083767 8.213526 8.007074
1368703_at 6.683039 6.3860073 6.8951716 6.914539 6.9146943 7.153946 7.0056567 6.7100663 7.0082746 7.017941 7.234695 7.1210656
1368704_a_at 4.754485 4.989319 4.8952894 4.713229 4.7853117 4.803401 4.6628685 4.5687094 4.6604166 4.767193 4.716401 4.522089
1368705_at 5.1980143 5.178382 5.189561 4.9603086 5.326018 4.978805 4.9579735 4.8959017 4.9357853 4.9387126 4.8577313 5.0290585
1368706_at 11.487016 11.599467 11.692014 11.489358 11.580213 11.453213 11.491864 11.247379 11.604989 11.346404 11.503653 11.418393
1368707_at 13.250429 13.378631 13.442657 13.403592 13.496993 13.472916 13.432911 13.442569 13.426334 13.421868 13.474812 13.543534
1368708_a_at 5.542777 5.339228 5.470376 5.533441 5.521936 5.629733 5.211706 4.8977003 5.6549788 5.4283886 5.3041177 5.8618617
1368709_at 4.421227 4.333148 4.4917607 4.36749 4.1303425 4.1445255 4.258278 4.1570826 4.201108 4.238844 4.30482 4.2097225
1368710_at 6.805903 7.0731807 6.718626 6.652043 7.064966 6.7878647 6.858105 6.6397967 6.8677864 6.7306905 6.858308 6.534119
1368711_at 7.8384724 8.676563 9.588898 9.046673 9.0073595 7.7261033 8.796525 9.119215 7.7862 9.042053 9.286209 8.516371
1368712_at 6.676088 6.6986403 7.213241 7.2562327 7.3112397 7.4784827 7.3425193 6.993172 6.862649 7.1367645 7.0622034 6.989502
1368713_at 4.531968 4.612279 4.395278 4.543214 4.507683 4.4514422 4.5634727 4.4003825 4.4371 4.509551 4.5305758 4.5592995
1368714_at 3.6993713 3.7151425 3.620358 3.7419634 3.565187 3.5386376 3.7357068 4.0266495 3.700395 3.5663192 3.6188486 3.657452
1368715_s_at 5.1684914 5.321806 4.5714874 4.522985 4.72593 4.562212 4.829299 4.5297337 4.877804 5.0107107 4.9922137 4.985901
1368716_at 4.0878563 4.2449274 4.2500505 4.2778273 4.1939416 4.2217503 4.1728086 4.2021856 4.165685 4.148326 4.2579136 4.187769
1368717_at 10.051267 10.083548 10.279028 10.368486 10.230997 10.407945 10.225826 10.209275 10.159729 10.66588 9.931455 10.33184
1368718_at 6.831849 8.27288 6.5738306 6.2219415 5.149629 5.0056434 8.204194 6.395442 4.454989 8.62265 8.954664 8.654057
1368719_at 5.2078395 4.959366 5.136917 5.5452757 4.9738483 5.161031 5.3118167 5.2845755 5.530452 5.3159337 5.027095 5.411784
1368720_at 12.414382 12.664838 12.6179285 12.580786 12.830389 12.776406 12.386189 12.859305 12.772035 12.555112 12.729492 12.736882
1368721_at 6.173117 6.0653677 6.2111897 6.1197557 6.258438 6.202298 6.3014855 5.7563744 5.904983 6.230448 6.104819 6.224553
1368722_at 3.7480307 3.8056114 3.699398 3.6663942 3.8271873 3.6858351 3.800491 3.785152 3.7084825 3.8846092 3.683699 3.9071977
1368723_at 5.3918257 4.808338 4.8064575 5.0551043 4.9715834 4.952447 4.8046494 4.6750317 5.0356593 5.055711 4.896284 4.9312305
1368724_a_at 5.862544 5.63786 5.918185 6.0221295 5.7638135 6.160682 5.705525 5.8556795 5.811128 6.0484138 5.9491386 5.8513
1368725_at 4.9289017 5.4664736 4.968814 4.9589615 5.109392 4.97923 5.5625076 5.6064377 4.69894 4.887145 5.5651464 5.1733885
1368726_a_at 5.42451 5.3918667 5.639761 5.634458 5.545189 5.8363295 5.7979994 5.7418747 5.749529 5.504219 5.914548 5.707491
1368727_at 3.8803153 4.2679405 4.0555763 3.8508177 3.838109 3.7859685 3.992202 3.8552065 4.0990257 4.013976 3.8731122 3.892657
1368728_at 5.475178 5.68923 5.5731926 5.591746 5.406797 5.425672 5.291231 5.6163445 5.2613773 5.4360557 5.3100452 5.339598
1368729_a_at 4.8223467 4.5645113 4.3209343 4.6404653 4.375355 4.490678 4.5503635 4.4348273 4.569821 4.486268 4.3937273 4.4819527
1368730_a_at 4.55567 4.5642548 4.0531707 4.326689 4.2318654 4.2891045 4.1792884 4.639119 4.3094316 4.3140907 4.185278 4.218416
1368731_at 12.729223 12.964016 13.001685 12.912107 13.3704815 13.23932 13.272369 13.1659 13.257135 13.6320505 13.327672 13.392805
1368732_at 6.812476 6.4802604 6.8951716 7.135695 6.82335 7.179057 7.065026 6.549159 7.033049 6.6839933 6.6199574 6.861011
1368733_at 13.087675 12.3517475 12.946045 13.06864 12.781954 13.21671 12.981482 12.85997 13.115771 13.236692 13.074008 12.849193
1368734_at 5.065299 5.2197533 4.824965 4.7536077 4.773686 4.71132 4.805711 5.0991087 5.0028276 4.640504 4.670452 4.7080193
1368735_a_at 4.2869596 4.288438 4.0557423 4.091754 4.1122007 4.399625 4.0675836 4.226 4.111312 3.9995966 4.0367413 4.2302804
1368736_at 3.6744833 4.284324 3.5853627 3.6691535 3.8180273 3.8068411 3.7288105 3.697229 3.7385733 3.6760678 3.778877 3.874615
1368737_at 5.606146 5.6721153 5.704113 5.8417244 5.5449944 5.330307 5.6505985 5.2636003 5.44172 5.366661 5.6517744 5.3894987
1368738_at 3.8920286 3.8377702 3.8834112 3.7441437 4.1720524 3.8878543 3.7283015 3.823777 3.815457 4.0161076 3.8897457 4.061533
1368739_s_at 4.4698524 4.7339883 4.541642 4.5696826 4.679449 4.7023544 4.934442 4.5269456 4.8049893 4.721683 4.8769717 5.0395894
1368740_at 4.3478985 4.9816446 4.620635 4.5205593 4.5440025 4.331585 4.3674517 4.567171 4.7242155 4.6453266 4.612027 4.622312
1368741_at 13.108104 13.177087 13.181166 13.2682495 13.332866 13.224747 13.320396 13.262742 13.242924 13.292986 13.262742 13.359836
1368742_at 6.513747 6.6757193 7.158585 6.8556404 6.3571634 7.2133217 6.6556334 7.2439814 6.9002633 6.6187735 6.990618 6.783044
1368743_a_at 4.6713314 4.4204626 4.363579 4.499284 4.523264 4.6882815 4.5298357 4.5535507 4.3869495 4.3851757 4.5200176 4.542904
1368744_a_at 4.146799 5.229992 4.0800953 4.0082927 4.2691507 4.1466236 4.224559 4.9938145 4.448814 4.097004 4.4422016 4.1176186
1368745_at 6.2189612 6.645935 6.770108 6.772388 6.6843195 6.817131 5.59404 6.235195 5.569802 5.8359194 5.8313584 5.8536468
1368746_a_at 5.6239014 5.9330907 5.4047713 5.529871 5.388647 5.327981 5.5799685 5.489684 5.537204 5.4549074 5.533758 5.698944
1368747_at 4.564107 4.688166 4.798127 4.71021 4.7318835 4.777261 4.5738525 4.7853665 4.721491 4.777507 5.0811596 4.776421
1368748_at 5.646539 5.5379243 5.483627 5.7697306 6.012158 5.5311837 5.587648 5.3591714 5.4653563 5.329615 5.4767017 5.518285
1368749_at 6.075318 6.0190067 6.288522 5.933072 5.940505 6.117738 5.8913097 5.987049 5.75156 5.850873 5.892006 5.8550043
1368750_a_at 4.2302876 4.079022 4.074896 4.1547856 4.1831408 3.8952317 4.120776 4.0065904 4.2437005 4.1789875 3.9160705 4.1967025
1368751_at 3.777829 3.722001 3.666911 3.736088 3.8548968 3.6890998 3.6855826 3.7839057 3.8183522 3.6965675 3.801187 3.6345906
1368752_at 4.390247 4.5523796 4.2147155 4.340947 4.1618385 4.388642 4.1876445 4.3639097 4.162901 3.9199972 4.258974 4.132591
1368753_at 3.99864 4.2719326 4.174551 4.052642 4.0504913 4.221763 3.9555125 4.0921907 3.9284601 4.068345 4.1124473 3.971076
1368754_at 6.481864 6.522237 6.691158 6.175123 6.2088404 6.81826 6.5128083 6.911448 6.4096565 6.075266 6.2540584 6.738925
1368755_at 10.500976 9.83393 10.8862295 10.597906 10.529365 10.80348 10.607381 10.675468 10.531635 10.275455 10.631266 10.751066
1368756_at 5.128084 5.20585 5.2629156 5.180776 5.114052 5.1874065 5.268634 5.463735 5.2646914 5.17076 5.308851 5.3190565
1368757_at 4.1130857 4.0380225 4.007469 4.0801544 4.009819 3.853278 3.9891267 3.9802437 3.9480746 3.8870301 4.1459007 3.8493142
1368758_a_at 4.8302927 4.916031 4.894648 4.85942 4.9932313 4.8812065 4.9277053 4.696746 4.8657165 5.073657 4.964547 5.139607
1368759_at 5.9309516 5.8483477 5.5136795 5.4601808 5.695548 5.670893 5.515622 5.379861 5.545673 5.761366 5.6663847 5.554519
1368760_at 4.3318553 4.3622103 4.336933 4.379367 4.290762 4.159877 4.1335406 4.7323537 4.132393 4.2875547 4.299318 4.6080065
1368761_at 3.9038365 4.4756346 3.8501918 3.9127915 4.0412226 3.8246946 3.7770834 4.003319 4.13052 4.094555 3.6805782 3.988323
1368762_at 6.274989 9.730841 5.9334116 9.751362 10.151442 9.984357 10.355797 6.138805 10.503673 6.2254534 9.264574 10.190101
1368763_at 5.218483 5.067011 5.167115 4.9747353 5.198493 5.026782 4.9937644 4.8445253 5.366789 5.2416663 5.135847 5.24613
1368764_at 3.267027 3.4963365 3.5218873 3.2715647 3.2858815 3.2681484 3.4674132 3.3746717 3.4770489 3.482135 3.3973157 3.3614473
1368765_at 5.069258 5.3478246 4.7492356 4.6635823 5.05538 4.959547 5.041821 4.9120064 4.9885325 5.0364075 4.7540693 4.9721107
1368766_at 5.8234015 5.3770256 5.1697826 5.3027067 5.1604195 4.985718 5.16679 4.8697615 5.162034 4.7528563 5.070783 5.15228
1368767_at 6.5091696 6.9611654 6.3562007 6.080521 6.2963247 5.9575224 6.4064865 6.7783012 6.7975893 6.6842785 6.525507 6.3315225
1368768_at 5.8026543 5.986346 5.549346 5.4188976 5.3526344 5.5213947 5.734093 5.817253 5.9262643 5.6212378 5.8581285 5.931812
1368769_at 10.7220335 11.02325 10.769274 10.982121 10.875999 11.151531 10.996828 10.880293 11.154661 11.107703 11.029856 10.992422
1368770_at 3.7446516 3.7628639 4.444373 4.417182 4.2335987 4.4018145 4.238412 4.3075733 4.027705 3.9451041 4.079796 4.218294
1368771_at 4.9327407 4.6130524 4.7167773 4.743236 4.7297325 4.69344 4.8526835 4.763779 4.665424 4.5809007 4.716841 4.9364586
1368772_at 5.622595 5.6857514 5.38881 5.631427 5.559387 5.269996 5.504823 6.289362 5.627704 5.2969484 5.4134192 5.643275
1368773_at 4.2436566 4.224025 4.3772545 4.00129 4.035121 3.9984117 4.0961885 4.2932253 4.088317 4.0076523 4.0872235 4.110794
1368774_a_at 5.325552 5.643975 5.2305307 5.3014164 5.3347263 5.2367983 5.324896 5.482075 5.164653 5.3467484 5.5484443 5.5160294
1368775_at 4.12666 4.1497893 3.7587392 4.0934787 4.3043137 4.4219217 3.8477738 4.3526244 4.1778994 4.488928 4.3625546 3.5101092
1368776_at 4.401147 4.361982 4.445246 4.4606023 4.542159 4.327015 4.5408735 4.7288933 4.6638055 4.497123 4.2945704 4.65725
1368777_at 4.457445 4.4497886 4.4071746 4.40302 4.174304 4.251204 4.3426867 4.3888273 4.409821 4.489376 4.4176817 4.283184
1368778_at 8.605855 7.8261085 8.199257 8.471939 7.300604 8.672146 8.340139 7.8720007 8.404918 8.026144 7.630356 8.664192
1368779_a_at 7.175431 7.3685603 7.170701 7.361189 7.280488 7.351601 7.23865 7.3664846 7.4069467 7.436258 7.200832 7.2926617
1368780_at 6.1136427 6.1112485 6.1630497 5.7200365 5.915148 5.715133 5.781844 6.4849906 6.1403503 5.9235377 6.339921 5.7586985
1368781_at 5.1347256 5.4041386 4.787377 4.764263 5.0935483 4.91054 5.27592 5.3007154 5.4501886 4.835252 4.816792 5.221157
1368782_at 4.344735 4.091114 4.170411 4.245159 3.961398 4.2014837 3.911436 4.1343765 4.3034077 3.900695 4.0347395 3.910266
1368783_at 4.4495797 4.7695403 4.434046 4.169798 4.4917035 4.4568777 4.173446 3.9803872 4.5469 4.421292 4.255471 4.37286
1368784_at 9.154966 8.605131 8.590635 8.769075 8.834097 8.75738 9.013809 8.746323 8.8627405 8.875743 9.182865 9.115691
1368785_a_at 3.8413222 3.860415 3.8852918 3.7927175 3.7984202 3.940646 3.6716683 3.6682801 3.7965918 3.6515172 3.4624317 3.6497643
1368786_a_at 4.4318476 4.3066454 4.4626665 4.7108006 4.723963 4.68116 4.7849846 4.458908 4.7683177 4.4788284 4.5329685 4.5552564
1368787_at 6.318997 5.9043713 5.9915853 5.9271975 6.155401 6.1607046 6.005643 5.873097 6.083053 6.009639 6.195704 6.288325
1368788_at 5.274725 4.856412 4.940692 5.055565 5.0340223 4.815132 5.2520304 5.0022745 5.142771 4.8432717 4.930485 4.934369
1368789_at 5.228791 5.5475616 5.0666676 5.684162 5.4248304 5.5965734 5.5792236 5.3581977 5.3496356 5.078919 5.4574056 5.180856
1368790_at 11.660073 11.840518 11.895798 11.864467 11.889544 11.860825 11.74797 11.866337 11.714171 11.83527 12.061369 12.0201
1368791_at 4.882066 4.97909 4.90442 4.992917 4.9690742 5.044444 5.016365 5.1740866 5.069853 5.270055 5.003755 4.950288
1368792_at 6.4811316 6.7011466 6.627561 6.488117 6.6979704 6.5073256 6.601693 6.645873 6.403233 6.6097317 6.619648 6.490749
1368793_at 4.681237 4.623677 4.793208 4.4810753 4.711724 4.463459 4.5420213 4.563838 4.672553 4.67587 4.888255 5.0126047
1368794_at 10.75473 10.802695 10.80755 10.9521675 10.996241 11.059248 10.9344845 10.933748 10.864731 11.129079 10.802203 10.872902
1368795_at 7.0635962 7.1109853 7.037983 7.001768 6.7838254 7.057052 7.0154047 6.9638243 6.9838657 6.809875 7.038701 6.801948
1368796_at 6.106854 6.189156 6.237987 6.036577 6.261849 6.2408814 6.256672 6.178774 6.02171 6.1695013 6.4551067 6.425736
1368797_at 6.9077554 6.9675226 7.5157313 7.681847 7.3816967 7.7190156 7.205287 7.9137197 8.309286 7.729937 8.742483 7.929797
1368798_at 3.6658785 3.833111 3.6638796 3.6634643 3.631898 3.6149845 3.7250497 3.9170952 3.890865 3.6966827 3.7605147 3.8093848
1368799_at 5.7249026 5.893184 5.7158484 5.785229 5.659291 5.639612 5.5256248 5.581345 5.82853 5.803558 5.732001 5.734487
1368800_at 4.094224 4.6620874 4.509047 4.1883774 3.875089 4.167834 4.3416 4.3495164 4.0651474 4.162302 4.033612 4.216972
1368801_at 4.4287615 4.7313495 4.0168505 3.9500513 4.023608 4.057979 3.9328785 4.238387 4.1551723 3.925313 4.1457767 4.1546507
1368802_at 5.1542015 5.0702186 5.3127136 4.958166 4.9904337 4.796357 5.210975 5.1514354 5.0793905 4.7983103 4.9250956 4.8650775
1368803_at 4.6270924 4.9326587 4.453806 4.7091 4.506784 4.512782 4.66186 4.451847 4.6003838 4.6404495 4.6135025 4.6121826
1368804_at 4.952183 4.573617 4.4554462 4.415337 5.0006075 4.6423426 4.6956034 4.6753635 4.839775 4.76789 4.6928167 4.510873
1368805_at 5.649976 6.0931244 5.370557 5.2127542 5.8213725 5.892648 5.4576597 5.828931 5.7102966 5.633116 5.518816 5.7397947
1368806_at 13.379702 13.413498 13.450047 13.406315 13.384866 13.409238 13.391034 13.41742 13.447556 13.298311 13.4239645 13.412422
1368807_at 6.170892 6.094653 6.4846106 6.288902 6.33187 6.41011 6.1159406 6.360984 6.440671 6.608097 6.3783693 5.965844
1368808_at 7.9083953 7.939281 8.385077 8.185297 8.135271 8.259834 8.250729 7.9696856 8.002745 8.098766 8.043865 8.135952
1368809_at 8.470917 8.31652 8.581893 8.517649 8.5439005 8.761076 8.463337 8.670786 8.559119 8.536924 8.350758 8.3440275
1368810_a_at 4.458785 4.6233053 4.3166447 4.4961395 4.370965 4.3822203 4.101761 4.3100452 4.215454 4.347808 4.404746 4.3983917
1368811_at 5.464178 5.2225294 5.5873156 5.6699295 5.382583 5.2933235 5.2908015 5.9206457 5.3267097 5.266786 5.3116274 5.37795
1368812_at 4.5197206 4.5978384 4.4706035 4.70966 4.3607297 4.5205584 4.5357695 4.5632544 4.635224 4.4263544 4.4746137 4.3195553
1368813_at 5.4768963 5.4864044 5.5270224 5.51399 5.471108 5.522773 5.507639 5.5692673 5.4819336 5.366808 5.2998934 5.7099433
1368814_at 11.068393 11.20724 11.449266 11.147941 11.394002 11.376165 11.466474 11.503913 11.423074 11.383192 11.3461895 11.503876
1368815_at 5.4870834 5.422078 5.4310284 5.4470863 5.4111767 5.3731422 5.481089 5.515506 5.461017 5.376334 5.375264 5.7400904
1368816_at 4.276924 4.5362244 4.29319 4.5349913 4.3096466 4.112176 4.374426 4.0732546 4.4928083 4.2821264 4.049223 4.4001083
1368817_at 8.926304 8.703471 9.136993 9.331774 9.326304 9.185997 9.491024 9.038512 9.246349 9.273522 9.151066 9.212255
1368818_at 7.546737 7.517224 7.8511567 8.100101 7.976896 8.01416 8.058453 7.8392572 7.897107 8.352487 7.900098 8.008431
1368819_at 10.001827 10.021303 10.306485 10.07402 10.147811 10.428292 10.204542 10.205431 10.013464 10.253838 10.297502 10.195854
1368820_at 7.159507 6.8066154 6.8746185 6.988037 6.83136 6.9109693 6.9585485 6.7784576 6.74021 6.8997045 6.933596 6.9430733
1368821_at 5.734526 5.46939 5.6644607 5.480836 5.7321286 5.6032257 6.06296 5.773899 5.9299207 5.5815244 5.8452578 5.8448997
1368822_at 6.22439 6.0554175 6.396766 6.139156 6.3412623 6.2777762 6.496593 6.3126626 6.4090567 6.324482 6.3011546 6.343059
1368823_at 4.000657 4.292562 3.8646145 3.8284178 3.8665402 3.81002 3.806329 3.905753 3.7657492 3.9414358 3.8727756 3.8052974
1368824_at 9.434767 9.368836 9.308508 9.621988 9.480062 9.466017 9.574433 9.394561 9.385899 9.474284 9.402444 9.2828245
1368825_at 3.584762 3.6204271 3.7282386 3.616694 3.6104243 3.5138385 3.5202343 3.6007495 3.7191434 3.492823 3.7124047 3.7581558
1368826_at 12.342626 12.301738 12.584948 12.606959 12.665726 10.973708 12.909642 12.205092 12.623918 12.723432 12.212828 12.568393
1368827_at 6.4945774 6.3879557 6.2779937 6.245207 6.3185406 6.511226 6.135508 6.363238 6.22648 6.24052 6.2672753 6.1401963
1368828_at 5.5184555 5.5004473 5.5700016 5.6348553 5.684372 5.529923 5.5407467 5.678739 5.5866423 5.5395384 5.6567125 5.6192102
1368829_at 7.0158787 6.9407105 7.174957 6.883758 6.676117 6.9687324 6.89319 7.220143 6.9193754 6.857199 6.6245737 6.5234427
1368830_at 5.302449 5.2736874 4.8706846 5.294057 5.293151 5.106187 5.25838 5.0449038 4.8702674 4.8462806 4.9068666 5.0942373
1368831_at 8.360762 8.377129 8.59947 8.774361 8.573788 8.745946 8.480557 8.514765 8.642111 8.613671 8.637295 8.55288
1368832_at 7.8189282 7.881675 7.8464217 7.8662944 7.8396716 7.739227 7.8980737 7.6702003 7.70812 7.95441 7.8421855 7.7969365
1368833_at 5.72146 5.524714 5.2841663 5.3716 5.5094504 5.4026504 5.302325 5.8277297 5.383138 5.2925563 5.268026 5.2878222
1368834_at 5.72674 5.51249 5.7548413 5.8430953 5.5276127 5.9247694 5.8268685 5.8408775 5.8780856 5.642508 5.5682464 5.772825
1368835_at 9.089642 8.459309 9.021551 9.253519 9.507381 9.347427 9.287922 8.943417 9.144388 9.224373 9.261007 9.286074
1368836_a_at 5.474742 5.455013 5.5424223 5.518619 5.679956 5.4588647 5.586518 5.5015507 5.7079825 5.5672774 5.7166104 5.8327384
1368837_at 6.690134 6.708047 6.6210375 6.739562 7.047237 7.2309017 6.8168755 6.7067366 6.9754806 7.250823 7.387805 6.779291
1368838_at 6.708747 6.3887544 6.8799257 6.764359 6.8038564 6.84007 7.2227607 6.671847 6.6720567 6.658548 6.6494746 6.596317
1368839_at 7.620067 7.013485 7.511098 7.449472 7.5034037 7.5391564 7.475308 7.6129704 7.3622565 7.5081425 7.287428 7.312508
1368840_at 11.708343 12.027913 12.053109 12.169901 11.991368 12.06335 11.627784 11.973076 11.850089 12.183516 12.349421 12.218582
1368841_at 6.95916 7.4989786 7.4603224 7.005838 7.129069 6.975019 7.348256 7.282387 7.283651 6.9357867 7.0827436 6.900784
1368842_at 6.542954 6.3787823 7.1056213 7.192659 6.772482 7.037053 6.9013867 6.857378 6.7384806 6.8514853 6.7419753 6.4233303
1368843_at 8.628866 8.725358 9.085613 9.189768 9.100309 9.116454 9.097334 9.05645 9.129304 9.327823 9.268181 9.230485
1368844_at 7.6215386 7.1728005 7.451214 7.815419 8.003126 7.998649 7.6642456 7.9495306 7.999071 7.9220643 7.7984424 7.737541
1368845_at 4.212183 4.359541 4.123542 4.293001 4.3727717 4.18863 4.2687416 4.391075 4.0964203 4.0371485 4.224387 4.2091103
1368846_at 4.956907 5.786427 5.672097 5.2394896 5.700025 5.057867 5.069034 5.5863714 5.637891 5.7519865 5.4403176 5.169902
1368847_at 8.7976675 8.52437 8.379162 8.584862 8.64652 8.60997 8.79487 8.553373 8.505897 8.776705 8.626133 8.755941
1368848_at 8.271412 8.093073 8.486749 8.615568 8.603536 8.670721 8.797746 8.446382 8.36499 8.818816 8.559264 8.752562
1368849_at 7.06152 7.371384 7.201629 7.5786667 7.5699544 7.6665096 7.3603816 7.1639194 7.2561536 7.4537377 7.366888 7.445695
1368850_at 5.034245 5.052533 5.222671 4.9630685 5.132243 4.8385024 5.0908136 5.1653376 4.9786034 5.070785 4.933875 5.0101213
1368851_at 8.346926 8.293051 8.529596 8.544151 8.465353 8.52552 8.480782 8.6108675 8.49044 8.250563 8.484053 8.525227
1368852_at 10.101808 9.941013 10.100074 10.065531 10.21127 10.16851 10.154605 10.273519 10.167983 10.390594 10.313454 10.278421
1368853_at 3.7212863 3.6792927 3.4007485 3.5838969 3.6953218 3.5219162 3.5470977 3.7978094 3.6764388 3.482754 3.5363667 3.5700963
1368854_at 3.7190197 3.7827153 3.5644736 3.6050732 3.6718783 3.6203284 3.5920417 3.4409873 3.817409 3.5493493 3.584301 3.6765141
1368855_at 5.862086 5.7154126 5.977151 5.8424234 6.021847 5.852817 5.9174857 5.7191925 5.8021984 5.95814 5.801826 6.01604
1368856_at 5.652795 5.374668 5.4057503 5.7862997 5.591511 5.560171 5.9204626 5.540505 5.586595 5.499034 5.4256945 5.5465055
1368857_at 3.2178736 3.230926 3.2340171 3.1099443 3.353116 3.165502 3.271006 3.347321 3.34026 3.1900322 3.195802 3.232519
1368858_at 4.154807 4.0995207 4.0147047 4.1088567 3.979544 3.8525407 4.0954943 4.2604914 4.1039724 4.0294313 4.1999903 4.057891
1368859_at 8.648418 8.671693 8.766695 8.94952 8.881503 8.697423 8.544651 8.730506 8.791826 8.692776 8.750239 8.766886
1368860_at 4.3075047 4.419939 4.1706667 4.1971054 4.2143526 4.039489 3.9399152 4.3326387 4.2191586 4.053006 4.062524 4.108198
1368861_a_at 5.1259403 5.344596 4.7165723 4.8904414 5.198493 5.0005918 4.9659166 5.16773 5.029172 4.7324147 4.853087 5.1246467
1368862_at 8.020793 7.7099395 8.0697 8.138395 8.176881 8.10472 8.214073 7.767527 7.9901 8.1021595 7.921612 8.05958
1368863_at 8.856222 8.725323 8.9136915 8.949127 8.907415 8.831883 8.895565 8.716316 8.895796 8.768587 8.901381 9.031082
1368864_at 3.5638242 3.5612454 3.9008815 3.5808675 3.5982828 3.9659698 3.679943 3.6429963 3.5221279 3.7005792 3.5823364 3.5996017
1368865_at 3.765766 4.1463113 3.596818 3.678506 3.6953218 3.6828663 3.8542578 3.7497587 3.7398276 3.5483315 3.662427 3.604772
1368866_at 5.934214 6.2017503 6.1632385 6.104383 6.3173995 6.3089776 6.294479 6.321423 6.2045546 5.934003 6.143101 6.0231853
1368867_at 6.2243347 6.3938394 6.3315077 6.3324914 6.4634347 6.421262 6.626592 6.122457 6.215616 6.258736 6.467831 6.109261
1368868_at 5.197238 5.3577337 5.1033263 5.1582336 5.2222075 5.2098684 5.218585 5.167468 5.163705 5.2633543 5.07533 5.0745745
1368869_at 5.9953666 6.038289 6.407717 5.972206 6.2847357 6.171277 6.313499 6.1775575 6.1354365 5.985498 6.170682 6.102986
1368870_at 9.351277 8.980352 8.52574 8.600449 8.604783 8.963407 8.480557 7.9582806 8.065708 8.398026 8.345886 7.9223175
1368871_at 8.746277 8.929419 8.8840275 8.857396 8.824929 8.710077 8.556558 8.475372 8.588762 8.681104 8.232601 8.420979
1368872_a_at 4.787569 4.8690777 5.1984887 4.889186 5.221241 5.2145348 5.3297205 4.9038997 5.1692348 5.157552 5.095041 5.594092
1368873_at 4.276924 4.5164943 4.431285 4.5899434 4.462118 4.4225965 4.352272 4.35894 4.3388047 4.311514 4.4386415 4.270689
1368874_a_at 5.2515917 5.070048 5.64189 5.470326 5.449134 5.5091605 5.3517537 5.163379 5.5438795 5.561913 5.6074605 5.501074
1368875_a_at 7.049307 7.072741 7.1161013 7.041423 7.123896 7.4550505 7.116832 7.160134 7.318576 7.1216607 7.132275 7.2167993
1368876_a_at 5.069258 5.2350445 5.021571 4.9394283 5.134087 5.1184855 4.8504806 5.0811386 5.170559 4.985162 4.8170395 5.1935825
1368877_at 6.0483713 5.8231716 6.256356 7.200968 7.6889286 8.722731 7.7594285 7.5067577 9.059439 7.9276347 6.759574 9.11504
1368878_at 9.08718 8.447562 9.078614 8.799921 8.570851 9.436203 8.077595 9.797977 8.697889 9.507738 9.227789 8.997585
1368879_a_at 5.5341043 5.2572637 5.340374 5.1512637 4.984539 4.957183 5.1630907 4.6842337 5.0074224 5.161983 5.4364667 5.0646605
1368880_at 4.482591 4.499835 4.2212515 4.1570497 4.350768 4.4049306 4.2442627 4.1886177 4.214591 4.324504 4.292628 4.5052156
1368881_at 7.7400193 7.1528473 7.90092 7.927265 7.787986 7.992443 7.8830805 7.9295607 7.797704 8.294754 8.23523 8.206277
1368882_at 5.185288 4.472125 4.498273 5.507663 6.0935845 4.506462 5.0242853 4.4096274 5.3099 4.4262257 5.969562 5.469223
1368883_at 4.630554 4.87067 4.6813693 4.82418 4.6229634 4.543521 4.77894 4.47592 4.602037 4.821142 4.962609 4.7873883
1368884_at 5.1201143 4.8136635 4.9041514 5.671575 5.3961782 4.767474 5.0591726 4.6840553 4.9770465 4.9183736 4.901803 5.022766
1368885_at 5.936358 5.7899 6.163256 5.7944746 5.66788 5.90693 5.83945 6.2098365 5.8561745 5.5161276 5.5877285 5.799319
1368886_at 9.187096 9.160375 9.0839815 9.245839 9.422899 9.188351 9.331014 8.942022 9.249456 9.20328 9.16117 9.2562
1368887_at 3.7715392 3.8675 3.655037 3.6467009 3.912713 3.9439704 3.623899 3.734194 3.997937 3.7800663 3.8109217 3.6337476
1368888_a_at 6.8943863 6.343714 7.629409 7.0954447 6.993581 7.2109723 7.67202 7.2069006 6.8820205 6.749889 6.5064855 7.1465
1368889_at 6.3231807 6.756983 6.231994 6.745249 6.787919 6.65868 6.8473716 6.842007 6.802445 6.803098 6.6441317 6.5625277
1368890_at 7.4142413 7.4239454 7.6950665 7.485734 7.586592 7.356629 7.624676 7.4145885 7.4069467 7.5523615 7.553225 7.4803586
1368891_at 5.4714713 5.49866 5.542633 5.4646792 5.596578 5.432811 5.502012 5.2940207 5.34256 5.5603557 5.4152846 5.5882893
1368892_at 4.7247925 5.0449142 4.948811 4.92352 4.5357723 4.3532095 4.9391203 4.925617 4.4724216 4.6242948 4.8797865 4.876191
1368893_at 4.5497723 4.771777 4.601985 4.562952 4.634134 4.585211 4.5784883 4.611319 4.507595 4.595112 4.5620556 4.7620044
1368894_at 5.5670853 5.6797457 5.550919 5.466707 5.614982 5.4993553 5.6593533 5.174404 5.586281 5.4103355 5.68176 5.6387105
1368895_at 4.795984 4.7372813 4.679583 4.362707 4.59511 4.429417 4.5362673 4.5987315 4.5035906 4.2935715 4.5196323 4.72125
1368896_at 6.1722426 5.8530283 5.9851503 6.1260366 5.570145 6.497305 6.0435586 5.367506 6.2074304 6.152429 6.20895 6.2391806
1368897_at 4.9200907 4.5691442 5.118314 5.3117113 4.779935 5.1905212 5.4590263 4.7784595 4.9044733 4.9620256 5.3062925 5.0154896
1368898_at 6.1535997 5.9377904 5.5841794 5.670591 5.6915936 5.7466025 5.7254357 5.7305284 5.937943 5.683499 5.651661 5.8223314
1368899_at 7.4638743 7.3574114 7.3221626 7.494709 7.4024224 7.5226574 7.546595 7.236424 7.4707255 7.4263616 7.47148 7.3515882
1368900_at 5.2250524 5.0504436 4.994917 4.800514 5.064579 5.1619277 5.1131563 4.9316006 4.6956472 5.055711 5.1224995 5.1108236
1368901_at 5.3198137 5.3932157 5.2990494 5.211328 5.1712394 5.5858803 5.436116 5.153287 5.099951 5.454795 5.4321666 5.5567765
1368902_at 7.3956456 7.722847 6.958856 6.956553 6.95298 7.1593075 6.8594804 7.3953137 7.1419187 6.856504 6.9097586 6.987184
1368903_at 7.2860045 7.093235 7.282564 7.2031846 7.269175 7.1666546 7.3764124 7.147031 7.2769923 7.441692 7.24704 7.106505
1368904_at 6.153856 6.4784827 6.256077 6.6719213 6.240455 6.450598 6.344779 6.081536 6.200079 6.310744 6.271177 6.0521054
1368905_at 6.9403577 6.652244 7.0064135 7.384089 7.7498326 7.2203116 7.3909173 7.6055975 7.5043383 7.6042237 8.119859 7.649332
1368906_at 3.2333949 3.3290908 3.2356224 3.1350238 3.326833 3.2522194 3.206073 3.328492 3.3164122 3.2607217 3.1756556 3.325613
1368907_at 4.5998316 4.315354 4.6569786 4.5658484 4.8999467 4.6143374 4.314083 4.5560346 4.7252965 4.528002 4.593745 4.563624
1368908_at 7.750048 8.217098 8.01893 7.9652553 7.9914117 8.118414 7.9668646 8.213413 7.9378576 8.09429 8.092207 8.357439
1368909_a_at 6.4668627 6.664483 6.352747 6.2644634 6.671098 6.584103 6.8752174 6.6254086 6.298782 6.6409125 6.279404 6.6739936
1368910_at 5.2694526 4.8428283 5.1497574 5.0727525 5.226166 5.3273106 5.3872046 4.945711 5.2153215 5.57244 5.3114705 5.3752837
1368911_at 6.4036074 6.11133 6.115374 6.2681684 6.3709846 6.013728 6.0390034 6.099578 6.054532 6.2359614 6.0015855 6.033614
1368912_at 4.5176725 4.8750105 4.861925 4.742539 4.4264445 4.3788114 4.4358716 4.27006 4.449351 4.3134117 4.677371 4.488308
1368913_at 4.2277317 4.4144273 4.240041 4.169216 4.2185864 4.2361174 4.04862 4.4151096 4.2724915 4.3711076 4.0260754 4.2839193
1368914_at 4.3501253 4.3383827 4.5263634 4.3637342 4.376131 4.43764 4.369544 4.6996155 4.362883 4.3708596 4.642835 4.6599884
1368915_at 10.215123 10.403421 10.117315 10.388215 10.400278 10.49214 10.562043 10.237753 10.442675 10.511622 10.51674 10.50194
1368916_at 10.237669 10.481174 10.412069 10.407474 10.279818 10.451719 10.208289 10.265772 10.551762 10.302748 10.197017 10.445701
1368917_at 4.69002 4.747949 4.806563 4.939848 4.9050975 5.0384827 5.0709734 4.549369 5.246196 5.1182313 5.11157 4.976064
1368918_at 5.7149277 6.03913 5.6399527 5.5648513 5.5425415 5.561349 5.5912266 5.559655 5.5592947 5.4906244 5.3987703 5.5512495
1368919_at 4.916877 5.047875 4.7719016 4.973225 4.979462 4.8074017 4.87594 5.035941 4.876801 4.889623 4.8811865 4.740555
1368920_at 4.880735 4.847524 4.9069753 4.914298 5.18309 4.880452 4.9390545 4.964102 5.1093764 4.846935 5.052912 5.077875
1368921_a_at 6.456297 5.7591233 6.4697075 6.11078 6.17398 6.5855894 5.854259 5.81377 6.305714 6.0104594 6.3794923 6.3290563
1368922_at 4.957674 4.5164943 4.935005 4.7138767 4.426134 4.643164 4.5840044 5.409466 4.670141 4.648863 4.7624426 4.7462177
1368923_at 4.769069 5.1197724 4.50167 4.7579956 4.953446 4.6915255 4.8941274 4.8594985 4.8447566 4.48567 4.8362613 5.2074933
1368924_at 9.926616 10.298391 10.398385 10.655246 10.476445 10.371501 10.61375 10.233779 10.347932 10.786241 10.543288 10.445468
1368925_a_at 4.40241 4.3607545 4.328825 4.364961 4.2813954 4.430969 4.542544 4.508795 4.7869024 4.80502 4.7613673 4.74914
1368926_at 4.787402 4.8676457 4.5666094 4.8025274 4.7708836 4.650059 4.6961985 4.7049966 4.7271934 4.672102 4.5387535 4.871861
1368927_at 7.2431526 7.1531143 7.245389 7.2316732 7.066554 7.1663127 6.9345384 7.112682 6.8611097 7.053289 7.105385 6.952971
1368928_at 6.1695375 6.2455993 5.9660416 6.4016104 6.1316137 5.8550305 6.3701825 5.980611 6.3371267 6.3138313 6.440296 6.204772
1368929_at 7.198459 7.0935006 7.2885685 7.55798 7.555224 7.58628 7.5593524 7.189725 7.450136 7.3231816 7.243928 7.4587092
1368930_at 4.437878 4.1326723 4.2136703 4.367814 4.24729 4.2654486 4.1429944 4.0078287 4.303171 4.1935616 4.2940416 4.185085
1368931_at 7.426475 7.2309794 7.6424494 7.6849427 7.263584 7.4671807 7.698009 7.5093646 7.3976727 7.483077 7.4942374 7.5498753
1368932_at 5.52996 5.3562174 5.580048 5.6249275 5.6062903 5.778844 5.755535 5.2525034 5.6124535 5.646063 5.7287884 5.6176534
1368933_at 6.604356 6.272986 6.8339343 7.0021114 6.7085595 6.5883913 6.852918 6.499903 6.575066 6.84273 6.502805 6.9328785
1368934_at 10.2329645 10.477282 10.340107 10.349912 10.535475 10.533238 10.999897 10.187791 10.405605 10.928953 10.121502 10.409865
1368935_at 4.087471 3.9715743 3.9893508 3.8741634 3.9062436 3.9063542 3.8177857 4.4791975 3.939166 3.9456909 4.023444 3.954476
1368936_at 10.06365 9.675608 9.828016 10.124328 10.13048 9.982465 10.136791 9.778606 9.951571 10.076282 9.953136 9.926805
1368937_at 5.303831 5.2659883 5.357665 5.581618 5.51921 5.5770316 5.4859047 5.5976315 5.621338 5.327776 5.514407 5.6474495
1368938_at 5.635432 5.3577332 5.341339 5.462806 5.126781 4.978755 4.9709826 4.9034843 5.1297307 5.007939 5.1809735 5.2073016
1368939_a_at 4.410586 4.5304303 4.4025407 4.4028945 4.368342 4.4322915 4.399793 4.7355103 4.4540634 4.3496804 4.43382 4.474641
1368940_at 10.268829 9.705536 9.775957 9.785359 10.357941 10.111315 10.059013 9.380882 9.79267 10.2073965 9.086009 9.49082
1368941_at 4.312399 4.3072953 4.3532085 4.38239 4.1490526 4.3800974 4.058943 4.262448 4.475877 4.3576937 4.2386923 4.277755
1368942_at 4.4298186 4.705611 4.271719 4.6602497 4.5152497 4.426611 4.318231 4.4934616 4.618085 4.3496804 4.4726434 4.498794
1368943_at 12.818975 12.896009 13.015401 13.217714 13.069823 13.153107 12.95501 13.07855 13.067354 13.216414 13.057156 13.186648
1368944_at 6.3007383 6.225473 6.510369 6.5175886 6.67077 6.6647816 6.683278 6.4958444 6.5016475 6.4398875 6.450271 6.6349406
1368945_at 5.2398386 5.0716777 5.1839037 5.496554 5.337349 5.324484 5.2266126 5.3907657 5.215841 4.774475 5.222345 5.1227565
1368946_at 5.8121014 5.5688443 5.548671 5.559679 5.4472113 5.4668884 5.6798186 5.187196 5.437586 5.4578295 5.4659433 5.3798523
1368947_at 6.4965615 7.3983254 7.8223686 7.571362 7.876393 6.5785127 7.4269805 7.1457834 6.3102593 6.650558 6.407102 6.3642297
1368948_at 5.910806 5.722273 6.0338883 6.172269 5.8582416 6.052303 6.0936866 5.8713923 5.9036627 5.7902646 5.797002 5.871907
1368949_at 4.2688675 4.5925784 4.2666454 4.4335093 4.3212605 4.1997304 4.5285435 4.25132 4.3987017 4.345232 4.3724775 4.4352036
1368950_a_at 5.347864 5.5911884 5.3813763 5.378639 5.679166 5.4092484 5.3656454 5.3810387 5.722274 5.425269 5.5242333 5.513733
1368951_at 4.732926 4.5768995 4.591888 4.433114 4.464889 4.461213 4.479172 4.575053 4.5375476 4.3180056 4.518142 4.502987
1368952_at 4.5965705 5.0380425 4.4962053 4.450604 4.658022 4.6354914 4.791703 4.6386156 4.4944844 4.6866417 4.723817 4.748947
1368953_at 7.0126863 7.5951114 7.599243 7.553609 7.923902 7.7225657 7.7173553 7.7723527 7.4015903 7.872738 7.652538 7.7276936
1368954_at 4.813122 4.7116394 4.8206663 4.933955 4.903498 5.1879644 4.6760554 4.9773307 4.762936 4.7308087 4.9456058 4.8784466
1368955_at 6.4937963 6.7914658 6.7715325 7.074326 7.004347 7.0085216 6.8330436 6.637505 7.1596327 6.7150335 6.915777 6.7741385
1368956_at 5.477793 5.3132114 5.155537 5.1621356 5.206938 5.117261 5.1972823 5.207004 5.342587 5.03763 5.15233 5.1780796
1368957_at 5.0856695 5.3555303 4.8925495 5.172241 5.335799 5.107267 5.015377 5.2968764 5.12759 5.087734 5.0447702 5.041421
1368958_at 3.8241742 3.6985955 3.9345772 3.6570058 3.7764568 3.7367249 3.8270435 3.8836293 3.7348561 3.6617992 3.674976 3.8322618
1368959_at 4.6276493 4.3344154 4.5842266 4.648262 4.5729227 4.675935 4.4961796 4.5404835 4.7378125 4.7779713 4.7685738 4.959148
1368960_at 8.684403 8.870395 8.942446 9.157286 9.1680565 9.114086 8.940309 9.057577 9.185594 9.086251 9.333342 9.16703
1368961_at 5.737944 5.7584443 5.6061 5.7013264 5.552621 5.693654 5.5934424 5.8469996 5.7681837 5.467501 5.3583536 5.5444355
1368962_at 4.5895386 4.706226 4.477559 4.7468915 4.6223288 4.740665 4.66487 4.8594985 4.634797 4.4912567 4.404381 4.693461
1368963_at 5.9460344 6.160976 6.410457 6.2641582 6.0979037 5.923976 6.2268133 6.098311 6.159596 6.3507056 6.1461687 6.204593
1368964_at 3.9712758 4.015785 4.1119695 4.0264654 4.067699 4.3377066 4.1635504 4.4948373 4.281798 4.0535827 4.110552 4.0913696
1368965_at 6.0910354 5.8772993 5.5180697 5.352098 5.575094 5.6719627 5.46154 5.820212 5.638676 5.5690184 5.3563857 5.2920375
1368966_at 3.8943744 3.7787836 3.9049883 3.841105 4.0044723 4.043712 4.163973 3.7772973 4.05661 3.8508503 3.882574 3.9794443
1368967_at 6.4087977 5.963421 6.1973906 6.3861203 6.431672 6.0954337 6.41011 6.2312202 6.4887285 6.24721 6.281382 6.2591186
1368968_at 4.259244 4.4333324 4.3964615 4.2760153 4.3207417 4.2424426 4.349264 4.469698 4.3249598 4.28502 4.397352 4.4856796
1368969_at 4.053344 4.3114214 3.8762677 3.924825 4.1089845 4.1426797 3.9941826 3.7831423 3.9583173 3.9488919 3.993831 3.8569713
1368970_at 5.3223877 5.3804736 5.161032 5.0584283 5.1372557 5.1568537 5.0517044 5.2950706 5.153436 5.150144 5.1699305 5.491702
1368971_a_at 4.6919646 4.430564 4.70082 4.6209717 4.508484 4.396022 4.850056 4.6269264 4.6515074 4.8080645 4.5777054 4.7369637
1368972_at 3.7437203 3.672874 3.6940866 3.5566566 3.7340248 3.698416 3.675888 3.617224 3.5988162 3.7171798 3.5981958 3.7771077
1368973_at 7.438886 7.062527 7.5838933 7.326953 7.591496 7.405298 7.464572 7.3892922 7.5539107 7.354741 7.291852 7.348493
1368974_at 4.5756493 5.339549 4.826511 4.8025393 4.762517 4.7496967 4.602814 5.140194 4.800906 4.571083 4.6448894 4.6633873
1368975_at 6.3386917 6.000486 6.739578 6.565429 6.441365 6.7552447 6.346149 6.571393 6.361872 6.4406614 6.1894717 6.2752967
1368976_at 6.0585995 5.495035 6.1345654 5.817936 5.851879 5.8941727 5.8972635 6.0273657 5.942698 5.3464804 5.7656746 5.633301
1368977_a_at 7.2641697 7.11265 7.2934318 7.3039203 7.3715677 7.3098145 7.4086127 7.58041 7.4746275 7.2709823 7.547958 7.158568
1368978_at 6.034473 5.873147 5.6236258 5.8591123 5.6311364 5.9380155 5.5462575 5.6547904 5.8454404 5.8624873 6.094479 5.996746
1368979_at 6.087757 5.8888736 6.1546226 5.7597427 5.950587 6.102586 5.967082 6.428964 6.1404862 5.7853394 6.2615957 6.0925336
1368980_at 4.626469 4.7703023 4.844113 5.086758 4.876501 5.0384874 4.658794 4.705627 5.4737897 5.127306 5.0323615 5.224365
1368981_at 4.1553907 4.8738976 4.455368 3.926647 4.04259 3.948518 4.003956 4.4380436 4.4775524 4.014886 4.2833624 4.252453
1368982_at 5.2749395 5.2684517 5.053092 4.962016 4.919739 5.131617 4.831621 5.2989917 5.1117096 4.9221272 5.107191 5.1113234
1368983_at 4.538129 4.587996 4.537489 4.2206664 4.3673873 4.4267573 4.364757 4.56627 4.330506 4.3496804 4.6782727 4.4332347
1368984_at 7.113977 7.2978616 7.059675 7.316773 7.2391324 7.06259 7.116148 7.4888086 7.171609 6.9159784 7.031817 6.929449
1368985_at 4.4539742 4.216465 4.281722 4.4114494 4.4453773 4.370377 4.3115845 4.2368526 4.1464405 4.204037 4.2971945 4.351914
1368986_at 4.89719 4.87081 4.8382387 4.8045616 4.8788223 4.8813033 4.9100866 4.673993 4.888192 4.891451 4.8354445 5.021938
1368987_at 6.175637 5.8194904 6.172659 5.9001374 6.166638 5.938073 6.1721697 5.708686 5.8484964 5.7849517 5.9925747 6.3614664
1368988_at 5.4522657 5.4354672 5.5087833 5.47172 5.565055 5.4896536 5.3256326 5.1927004 5.24294 5.6005397 5.3629327 5.5357656
1368989_at 4.878211 4.6886153 4.8860736 4.7712817 5.0420327 4.9310293 4.5751877 4.645111 4.9387326 5.004504 4.851116 5.182765
1368990_at 5.9779243 5.886101 6.2490764 5.619467 5.804317 5.6287065 5.888833 6.349192 5.8790874 6.1105957 6.056294 6.5319777
1368991_at 5.5506144 5.6295795 6.2192245 6.1815543 5.9626985 5.928025 5.8168077 6.1881924 5.9614663 6.5283694 6.219679 6.4535556
1368992_a_at 9.704549 9.558848 9.63174 9.652438 9.779985 9.65212 9.498658 9.383333 9.157404 9.432838 8.938847 9.174816
1368993_at 5.1425323 4.8342957 5.1448836 5.2205043 5.505096 5.1864166 5.002103 5.209492 5.388355 4.902725 5.7126975 5.2994576
1368994_a_at 5.4553127 5.411032 5.5578966 5.459624 5.3287864 5.4896674 5.7367864 5.61939 5.5727367 5.7021694 5.433763 5.8043203
1368995_at 3.744148 3.7371047 3.7009044 3.8134158 3.676114 3.6895957 3.6266115 3.6429963 3.7030234 3.5429142 3.5150359 3.6597474
1368996_at 5.0953646 4.577319 4.5151987 4.8674216 4.705224 4.647893 4.7354307 4.366098 4.598919 4.458879 4.64792 4.769188
1368997_at 5.1626062 5.123183 5.2227144 4.870542 5.0030565 4.8451834 5.1414895 4.8969164 5.166907 4.999198 5.0495615 5.04811
1368998_at 3.737852 3.749843 3.5853794 3.6753495 3.6407285 3.5518308 3.7525527 3.6842692 3.6146402 3.5470896 3.636581 3.5567966
1368999_a_at 5.036024 5.260227 5.368886 5.379167 5.1655774 5.4359655 5.214907 5.133643 5.1963654 5.12872 5.392206 5.5463657
1369000_at 5.108072 5.29988 5.071749 5.0254173 5.2840576 5.2896457 5.170347 5.0749903 5.2398634 5.132244 5.2831197 5.440737
1369001_at 4.1347375 4.4634995 4.2011905 3.9866016 4.0933104 4.0567207 4.312765 4.091651 4.0894327 4.0354147 3.934585 4.24096
1369002_at 5.094653 4.6860366 5.0940456 5.114315 5.0173326 5.0134916 4.9712815 4.774707 4.9342275 4.875317 5.0419917 5.074826
1369003_at 5.5178432 5.151361 5.488944 5.5655828 5.2990155 5.344212 5.6250396 5.293922 5.2414274 5.8160734 6.011686 5.5404205
1369004_at 4.960747 5.2572403 5.111298 5.2413697 5.198493 5.0453014 5.02759 4.947791 5.1019773 5.1014376 5.2737675 5.1544104
1369005_at 5.202362 5.1389365 4.7291245 4.989609 4.895978 4.921872 4.7458906 4.9429083 4.7842636 4.662454 4.7341876 4.8388476
1369006_at 4.54169 4.394237 4.330222 4.2340517 4.223892 4.372386 4.362498 4.840709 4.5714607 4.2561502 4.489401 4.3378067
1369007_at 5.44495 6.1675186 5.351378 5.272113 5.342501 5.3300457 5.4340205 5.57951 5.3787193 5.419033 5.2941275 5.207943
1369008_a_at 4.5585213 4.5665293 4.5807724 4.2610893 4.542345 4.510437 4.5905213 4.2514367 4.5165844 4.3711076 4.409179 4.475618
1369009_at 3.6956823 3.6809945 3.7999923 3.6759198 3.80205 3.7751324 3.8842542 3.8507087 3.7961633 3.8054137 3.8280115 3.681406
1369010_at 4.7681727 4.817118 4.868351 4.789916 4.806904 4.626028 4.887825 4.9806814 4.670041 4.939129 4.853463 4.999694
1369011_at 11.890613 12.061568 12.12821 12.211439 11.9749775 12.14177 12.013385 11.980643 12.192808 11.714093 12.35941 12.142635
1369012_at 5.4427595 5.3880396 5.574235 5.9041257 5.826273 5.8083115 5.7347407 5.350577 5.6945596 5.6385555 5.631497 5.6784477
1369013_a_at 9.834016 9.616583 10.105485 10.073196 9.82038 10.049254 10.010773 9.93773 10.02777 9.983461 9.913767 9.927609
1369014_at 5.4512997 5.4897985 5.6098204 5.30021 5.36613 5.517832 5.3993206 5.3229227 5.5778027 5.4415503 5.491624 5.5654106
1369015_at 4.7676682 4.9346113 4.744104 4.4998674 5.05472 5.05196 4.699379 4.859871 4.997445 4.8569846 4.8899255 5.0128713
1369016_at 5.5961475 6.0090575 5.6676 5.786655 5.560447 5.8864055 5.862127 5.627464 5.813544 5.8373613 5.4970136 5.4829874
1369017_at 4.3900704 4.3651867 4.370116 4.399072 4.3524704 4.202303 4.3411293 4.0947967 4.270574 4.320652 4.3184566 4.32445
1369018_at 5.0014234 5.346405 5.276169 5.467307 5.283628 5.365695 5.2388363 5.3464074 5.1998973 5.2138257 5.2023177 5.471404
1369019_at 3.7861168 3.4920664 3.669557 3.4331284 3.7172492 3.6178813 3.547197 3.6332345 3.5312464 3.6478102 3.7159903 3.6031377
1369020_at 5.0712333 5.2303557 5.1861277 5.080035 5.239621 5.0448837 4.968586 5.472728 5.201928 5.111229 5.1655197 5.1583967
1369021_at 6.2179317 6.2571273 5.987671 5.9942193 6.044021 5.9725714 6.0284076 5.9701853 6.0267277 6.1241183 6.0862803 6.326256
1369022_at 5.955565 5.743639 5.6948543 5.7146697 6.042276 5.7885957 5.8571796 5.75482 6.053666 5.8599443 5.7830014 6.0812817
1369023_at 9.337532 9.405421 9.451612 9.534051 9.517189 9.44355 9.54548 9.614117 9.479686 9.863563 9.583328 9.551567
1369024_at 5.5902486 5.7156 5.7062736 6.0444355 5.9946704 5.725007 6.131 5.87609 5.7897043 5.951903 5.835502 5.760741
1369025_at 4.395911 4.5060415 4.2543 4.293969 4.1627336 4.241798 4.22433 4.5688205 4.315941 4.1897497 4.465804 4.4272466
1369026_at 5.4929647 5.128865 5.757343 5.8306913 6.0038395 5.902324 5.909636 5.5156884 5.400625 5.6007023 5.835703 5.6077127
1369027_at 4.3198805 4.148185 4.1655874 4.329874 4.4457083 4.2236624 4.2833743 4.0068197 4.3146563 4.4828606 4.3533525 4.3566127
1369028_at 4.607609 4.873746 4.5358086 4.5318727 4.6102405 4.585906 4.4794064 4.9735765 4.472351 4.7561164 4.739984 4.750009
1369029_at 4.791831 4.459387 4.948811 4.9833865 4.817342 5.235452 4.889248 4.9803696 4.734255 5.115181 4.7617874 5.050406
1369030_at 4.9599366 4.693752 4.8574758 4.340504 4.2332687 4.5423956 4.526804 4.220986 4.479336 4.477708 4.840304 4.78144
1369031_at 7.8968496 7.7706404 7.8762903 8.019985 7.80908 7.929607 7.9969997 7.918721 7.9710574 7.77363 7.649816 7.814372
1369032_at 7.774526 7.722811 7.861095 7.847713 7.94359 8.013529 7.7382574 7.7518516 7.815609 7.9371686 7.977167 7.801964
1369033_at 4.211641 3.786877 3.959206 3.833257 3.91606 4.1133137 3.6734583 4.143636 3.8853257 3.9436505 4.0555506 3.7614346
1369034_at 5.107789 5.1140413 4.54371 4.925412 5.194912 5.0501347 4.861479 4.8514223 5.1786613 5.1935196 5.0298514 4.9831953
1369035_a_at 3.6435752 3.9231791 3.639846 3.5992866 3.6979709 3.6596215 3.5524063 3.6726038 3.687513 3.4710267 3.688147 3.8312304
1369036_at 3.5629735 3.6516862 3.4981227 3.4902585 3.6819005 3.5580683 3.6127982 3.56133 3.5106719 3.58255 3.7242243 3.7476358
1369037_at 4.482817 4.213752 4.396515 4.589208 4.555422 4.5346165 4.3709435 4.2475266 4.4226074 4.5902576 4.3640485 4.426409
1369038_at 5.728136 5.712801 5.8174086 6.0971394 5.853614 5.867358 6.147901 5.7903805 5.847345 5.6424565 6.2180796 5.805371
1369039_at 7.423993 7.307561 7.5104127 7.733706 7.6341352 7.6624894 7.546543 7.3315964 7.73376 7.496915 7.6094923 7.532788
1369040_at 4.9251285 5.274947 5.2300644 5.005714 5.2883387 5.2224355 4.9609833 5.235403 4.9475856 5.1033707 4.736797 5.029246
1369041_at 4.0498304 4.202677 3.9589467 3.6147964 3.8934572 3.8217707 3.7570012 3.9717636 3.807392 3.9844031 3.7455676 3.968154
1369042_at 6.661805 6.564012 6.468468 6.8303227 6.678966 6.6801867 6.893347 6.822497 6.6484585 6.8537803 6.700647 6.7318683
1369043_at 3.7462935 3.9082081 3.5790265 3.737529 3.7313693 3.5987372 3.7333539 3.6164155 3.761063 3.5899632 3.7700207 3.6758864
1369044_a_at 6.0268908 5.9751587 5.610984 6.429568 6.0509043 6.473761 5.592608 5.6534853 5.979099 5.340459 4.9033217 4.927768
1369045_at 7.1295214 7.353021 6.899947 6.9542127 6.833904 6.8103194 6.92622 7.168763 6.8435726 7.059645 6.9363074 7.103803
1369046_at 4.0990705 3.8212867 3.743832 3.8681276 3.6957803 3.815789 3.958772 3.9098876 3.7977684 4.018325 3.8343277 3.916213
1369047_at 3.1107228 3.3626952 3.1883104 3.1184614 3.1346858 3.083599 3.1515875 3.1466963 3.1629786 3.2410583 3.1813042 3.1312423
1369048_at 4.944168 4.743267 5.0533915 4.8227735 5.1274033 4.9973526 4.920034 5.2397785 4.9979258 5.055711 5.0117025 5.1976814
1369049_at 3.7817087 4.0020585 3.8324568 3.8508704 3.8190415 3.7505062 3.9666994 3.8184586 3.851321 3.9500208 4.0756054 3.9885256
1369050_at 7.7373414 8.025374 7.6253405 7.7351756 7.763775 8.0011015 7.49286 7.8610077 7.823195 7.8179502 7.7695427 7.7954526
1369051_at 7.2937307 7.544335 7.340277 7.414278 7.3898735 7.347866 7.4783087 7.2587066 7.5477552 7.441619 7.502192 7.6973023
1369052_at 4.896895 5.085657 5.0221033 4.9594607 5.123438 4.708985 4.9587464 4.9807315 5.1958036 4.8820677 5.146483 5.10189
1369053_at 4.532479 4.8120284 4.7457414 4.648686 4.441531 4.4440594 4.9128385 4.392547 4.7403617 4.7760115 4.716243 4.9551134
1369054_at 4.1415668 4.1324234 3.871792 3.9927292 4.1672783 4.0843353 4.0186124 3.961377 4.18003 4.121753 4.0809155 4.106545
1369055_at 3.6291373 3.577138 3.758531 3.896591 3.8798332 3.66534 3.6456914 4.207001 3.9087577 3.9479215 4.081955 3.797352
1369056_at 3.4916942 3.6883814 3.5728862 3.3596826 3.6593757 3.5541234 3.5611072 3.7772105 3.603953 3.4542592 3.4121199 3.632388
1369057_at 7.397898 7.3679643 7.559935 7.53621 7.494727 7.357164 7.630252 7.4895663 7.455095 7.543095 7.5419784 7.5639567
1369058_at 5.0802555 5.29521 5.316194 5.245552 5.2983503 5.3571143 5.13397 5.376976 5.375487 5.2347097 5.5024486 5.1576157
1369059_at 7.426475 7.7689033 7.692622 7.8009615 7.790695 7.8207145 7.8312697 7.7033195 7.8266807 7.866128 7.85537 7.8177977
1369060_a_at 6.88354 6.9537063 7.2911563 7.371923 7.224943 7.1087527 7.272562 7.1863 7.186851 7.54399 7.1806717 7.230701
1369061_at 8.160397 8.34819 8.613468 8.538071 8.4539795 8.397287 8.6189995 8.6020355 8.454618 8.803324 8.363106 8.528351
1369062_at 5.3182974 5.3032117 5.206437 5.2521696 5.450572 5.01095 5.2529993 5.2823324 5.284732 5.190444 5.201253 5.3433084
1369063_at 9.47096 9.283954 9.340733 9.2529545 9.280095 9.29978 9.213218 9.509569 9.493253 9.546237 9.058688 9.579963
1369064_a_at 3.969982 3.7892125 3.8657317 3.7464707 3.8194 3.716399 3.867783 3.7438703 3.8027434 3.6643958 3.803013 3.8895445
1369065_a_at 8.424221 8.208664 8.177643 8.440655 8.625914 8.38652 8.535525 8.226227 8.274366 8.6259575 8.339022 8.298373
1369066_at 6.439692 6.44883 6.5603585 6.636759 6.5445185 6.733191 6.5779486 6.5130105 6.823217 6.874432 6.582283 6.8092327
1369067_at 4.1789923 3.7603273 3.9687765 3.9099288 3.6602387 4.0075583 3.8217468 3.8952575 3.8696547 3.8504632 3.8192215 4.2925844
1369068_at 4.0864363 3.980165 3.9900064 4.1807194 3.9040039 4.178031 4.206881 4.050812 3.8839858 3.9488916 4.013758 3.862449
1369069_at 7.391517 7.680723 7.5852895 7.3819137 7.5136876 7.621138 7.517096 7.5093527 7.4646206 7.3501697 7.562974 7.505607
1369070_at 7.2220955 6.841345 7.0941157 7.2140174 7.322487 7.262021 7.285107 7.209042 7.1819854 7.2684913 7.4388824 7.4891443
1369071_at 4.50696 4.243822 4.173252 4.098733 4.0880623 4.199505 4.1530476 3.9740622 4.2101164 4.34968 4.292753 4.2091103
1369072_at 5.1083193 4.878762 6.00767 6.0730605 4.679449 5.8094873 6.07073 5.433077 4.79576 6.8564177 5.911923 5.1108584
1369073_at 9.529251 9.849616 9.801622 9.784302 9.774334 9.773404 9.61693 9.282087 9.691513 9.690884 9.678134 9.4446945
1369074_at 12.232264 12.298573 12.21817 12.3926115 12.542842 12.448217 12.247787 12.559336 12.365429 12.302377 12.370058 12.38296
1369075_a_at 4.4045115 4.849036 4.706004 4.6581664 4.7655053 4.826186 4.8828015 5.095221 4.402239 4.5251775 4.9524555 4.7521367
1369076_at 8.207511 8.312232 8.597188 8.694707 8.842371 8.761311 8.732522 8.709831 8.731857 9.010211 8.801546 8.855454
1369077_at 6.6769423 6.38721 6.848623 6.9795604 6.8716946 7.0795817 6.813548 7.073649 6.7963157 6.9297376 6.783891 6.9220266
1369078_at 7.8382883 7.668309 7.832074 7.8937755 8.051688 7.7121325 7.9082484 7.552714 7.9240932 7.80152 7.9913745 8.047705
1369079_at 5.6314 5.556904 5.1097937 5.099285 5.12158 5.244993 4.989823 5.067665 5.2905526 5.292052 5.157855 5.21992
1369080_at 5.1443734 4.804301 4.909941 5.0589294 4.8664403 4.777249 4.927658 4.5907598 4.7789845 4.8966265 4.8449183 4.944392
1369081_at 6.663399 6.8743844 6.704348 6.99559 6.3402834 6.6560583 6.7054596 6.6397514 6.9003305 6.5531163 6.6489334 6.725164
1369082_at 5.069258 5.1843686 4.824377 5.0197706 5.1701694 5.0643744 4.879653 4.777432 5.1093907 4.7934723 4.958775 5.080728
1369083_at 5.8249593 6.2178135 6.147532 6.534499 6.100642 6.3956895 6.0728965 6.0982347 5.903572 5.823682 6.0467257 5.917593
1369084_a_at 7.040566 6.8963304 7.009327 7.047995 7.2886124 7.0418315 7.1004124 6.7886806 6.9139476 6.8222733 7.0506682 7.2220287
1369085_s_at 4.977806 4.8675833 4.8509774 5.0093155 5.048284 5.297784 5.366359 4.924735 4.947219 5.2793097 5.0304956 5.2802315
1369086_a_at 4.9830093 4.6120872 5.2499447 5.3324986 5.0982056 5.355975 5.1757736 5.3381157 5.414776 5.3187566 5.3526907 5.264159
1369087_at 4.8235316 4.923319 5.4913664 5.2267213 5.3658338 5.04711 5.246417 5.3831053 5.076044 5.169604 5.3200426 5.356963
1369088_at 7.301542 7.7416325 7.760768 7.5949006 7.29804 7.6283317 7.593754 7.5865164 7.8513556 7.780024 7.7754445 7.843933
1369089_at 5.1774454 5.8315473 4.8154163 4.528084 4.826872 4.6815095 4.776569 4.5644817 4.8925066 4.6100163 4.721524 4.622393
1369090_at 4.671332 5.310929 4.6517873 4.177716 4.4893656 4.6563263 4.4373837 5.2396016 4.237607 4.4681644 4.4567738 4.536226
1369091_at 4.4497366 4.656896 4.014593 4.2546782 4.262863 4.1738586 4.0705643 4.0538673 4.4025173 4.309637 4.304715 4.1126366
1369092_at 7.2961674 7.66138 7.677583 8.207986 7.824779 7.8116817 7.938566 7.8921146 7.8402853 7.7718754 7.7080407 7.8815684
1369093_at 7.1976748 6.8529162 7.3230953 6.96132 7.155017 7.1485615 7.2890153 7.195655 7.1911516 7.188136 6.985651 7.158568
1369094_a_at 5.167175 5.5163355 5.608876 5.5222807 5.6807957 5.3770504 5.9126678 5.7483263 5.647221 5.7334347 5.715892 5.765123
1369095_at 4.3129225 4.9793177 4.3440647 4.623191 4.4923687 4.482646 4.290221 5.1804533 4.379979 4.358529 4.438246 4.428341
1369096_at 4.513396 4.271077 4.160154 4.1859 4.018222 4.212342 4.1016164 4.411375 4.0667996 4.086315 4.3292212 4.0229416
1369097_s_at 5.6603303 5.859173 5.987293 6.0347185 6.2474055 6.1930504 6.139723 6.470019 6.0593452 6.277084 5.7828884 5.854422
1369098_at 4.08282 4.322148 4.218891 4.037103 4.035121 4.159715 3.9094112 4.591192 4.2407236 4.032836 4.2939997 4.244914
1369099_at 8.082707 7.899909 7.7812867 7.864748 8.27108 7.8356295 8.066293 7.515154 7.585615 8.116303 7.8635244 7.8932247
1369100_at 4.654666 4.175989 4.364808 4.1647015 4.2151823 4.292551 4.0551023 4.1376457 4.331935 4.170799 4.2120366 4.1351748
1369101_at 8.048212 8.281673 8.323959 8.234545 8.487499 8.271839 8.202068 8.060129 8.130087 8.307199 8.105022 8.329645
1369102_at 3.8102472 4.414803 3.7450652 3.8471184 3.7988896 3.879276 3.7525527 3.9703343 3.7644508 3.920567 3.6935894 3.868953
1369103_at 4.35796 4.3863163 4.6156387 4.5701537 4.6541424 4.986585 4.63247 4.4713736 4.603978 4.492043 4.608525 4.458462
1369104_at 5.034627 4.8679924 5.204208 5.269119 5.268005 5.0987625 5.3100452 4.80872 5.1717243 5.2684684 5.1613245 4.675154
1369105_a_at 3.3478577 3.557078 3.788744 3.6043 3.5622313 3.9663477 3.5534313 3.3674176 3.5159998 3.4620984 3.6060717 3.4899304
1369106_at 4.303685 4.521673 4.0902224 4.148021 4.2234097 4.4356503 4.2740765 4.09555 4.3122234 4.5047064 4.282017 4.3107553
1369107_at 3.890415 3.6121912 4.008509 3.872625 3.743723 3.8833296 3.9095986 3.6022468 3.8092024 3.7013822 3.9549809 3.8383522
1369108_at 4.0543118 4.062705 4.171817 4.203676 4.1895347 4.2763324 4.178337 4.198783 4.214078 4.085327 4.127632 4.1065454
1369109_at 4.01456 3.770578 3.9278214 4.03725 3.6208446 3.782577 3.7639513 3.601884 3.8486156 3.8944867 4.0723543 3.9351974
1369110_x_at 9.542747 9.056028 9.406501 9.577211 9.77006 9.837686 9.623405 10.014039 10.459321 10.050543 9.51734 10.386736
1369111_at 13.868217 13.776093 13.995388 13.961736 13.829513 13.907353 13.980582 13.756271 13.828884 13.851579 13.808161 13.830305
1369112_at 4.420496 4.1900034 4.26702 4.3856916 4.1447744 4.260603 4.0925255 4.25298 4.102501 4.396454 4.352274 4.4575734
1369113_at 3.2464292 3.5214374 3.2884881 3.2979372 3.3485816 3.357035 3.30205 3.472383 3.5144074 3.3653576 3.442168 3.5245807
1369114_at 3.148718 3.1471405 3.1640677 3.1073592 3.2123682 3.274939 3.263755 3.1091096 3.2453496 3.104828 3.1992037 3.1742098
1369115_at 4.9852138 5.3846703 5.488663 4.9314938 5.287818 5.236382 5.457256 5.3601594 5.3373103 5.055693 5.028653 5.1278563
1369116_a_at 5.6443725 5.6747746 5.5788364 5.79049 5.719045 5.7646313 5.7887263 5.683232 5.6758604 5.7619476 5.744648 5.8398085
1369117_at 4.25225 4.7581577 4.1669893 4.06038 4.6256785 4.25292 4.337925 4.539772 4.2314095 4.215849 4.1052003 4.2912617
1369118_a_at 5.2340345 5.5933337 5.048215 5.1217813 5.066115 4.925701 5.1576176 4.9777193 5.1874294 5.091565 5.158963 5.149311
1369119_a_at 5.1887035 5.255963 4.541502 4.692705 5.070592 5.029358 4.8988357 4.563348 4.6782217 4.889613 4.7835817 4.889434
1369120_a_at 7.6163673 7.079209 7.3040104 7.2435565 7.5570607 7.137473 7.4720283 7.432756 7.34439 7.3807607 7.5293584 7.520087
1369121_at 5.1830635 5.0538 5.005163 5.3916607 5.24441 5.376117 5.305383 5.303138 5.282194 5.024339 4.948283 5.3243346
1369122_at 6.968883 6.767858 6.956085 7.046584 7.139526 6.8563523 6.975496 6.9285665 6.9085555 6.968517 7.0692306 6.927293
1369123_a_at 6.03755 6.0027027 5.9341164 5.8372293 6.145277 5.9081397 5.9896536 5.6853147 5.9882674 6.066551 6.0946584 6.0147934
1369124_at 4.7521296 4.5799866 4.651787 4.6802864 4.4897194 4.4429455 4.8749065 4.686183 4.818082 4.292164 4.7230434 4.545291
1369125_at 3.3031986 3.4684246 3.2723937 3.3371587 3.3692157 3.3253214 3.3506932 3.4805746 3.273732 3.3528767 3.3710992 3.2763813
1369126_at 3.8135781 3.7425687 3.6455796 3.8746095 3.8436286 3.789087 3.8706377 3.6834817 4.0079856 3.6706047 3.6576798 3.9411097
1369127_a_at 6.5638814 6.0519547 6.1977124 6.4114223 6.3948355 6.532716 6.5534177 5.9851904 6.683665 6.1250863 6.241226 6.4161386
1369128_at 4.0259056 4.1405687 3.841364 4.1394267 4.020586 3.956511 3.9209168 4.00788 4.0333405 3.8556714 4.1036854 4.249359
1369129_at 4.0930243 4.1210623 4.1668053 4.3845367 4.0427995 4.0505056 3.9699824 4.3588295 3.8742473 4.13902 4.145213 4.0778503
1369130_at 5.0821314 5.168909 5.151857 4.932929 4.8385677 5.1044693 5.0795336 5.12129 5.365157 4.864909 5.007281 4.859784
1369131_at 4.480735 4.50073 4.084134 3.9618454 4.106258 4.198584 4.358765 4.4374657 4.1242657 4.1890717 4.369397 4.1089487
1369132_at 6.2538514 6.4728312 6.4486465 6.3739142 6.1075716 6.0688453 6.269121 5.9412427 6.0549455 6.134401 6.225959 5.8677917
1369133_a_at 3.9480727 3.823809 3.83851 3.8155193 3.7002308 3.7612994 3.7738752 3.7446449 3.736038 3.8669174 3.584301 3.694311
1369134_x_at 3.6409798 3.6605732 3.571367 3.3563952 3.7559032 3.552326 3.5666158 3.835009 3.5643225 3.432059 3.413053 3.4391828
1369135_at 6.924424 6.8473268 6.838261 6.7244616 6.799464 6.440198 7.153176 6.767209 7.0198617 7.056221 6.6445994 6.9623475
1369136_at 4.802168 4.767873 4.7876844 4.51213 4.8265686 4.2980137 4.3827553 4.979561 4.6437616 4.479328 4.4435263 4.6548285
1369137_at 4.878828 4.932871 4.8866143 4.8262024 5.0485964 4.8920307 5.078063 4.9119663 5.2445884 4.9401236 4.9744787 5.2102585
1369138_a_at 3.6665401 3.751948 4.0057554 3.9705095 3.7765155 3.7418096 3.7606356 3.9429924 3.7465808 4.037897 4.196087 3.922216
1369139_at 3.93392 3.65038 3.4873917 3.8724189 3.6668262 3.8203504 3.7828898 3.8037703 4.0427647 3.9346216 3.8300536 3.7193456
1369140_at 3.8945568 4.304969 3.952651 3.8999205 4.126281 3.9771574 3.7809458 4.0328236 3.991765 3.8887568 4.015294 4.1437535
1369141_at 3.7510674 3.8283803 3.7900062 3.7231922 3.6340137 3.6848116 3.599597 3.7048938 3.6625946 3.6552067 3.7409468 3.6739824
1369142_at 3.666389 3.7956345 3.6394682 3.646732 3.6706352 3.6588995 3.6039312 3.5955315 3.6514795 3.630236 3.5725865 3.7890692
1369143_at 4.1846957 4.094351 4.101674 4.28047 4.1194706 4.116894 4.1102467 4.0310416 4.269494 4.1479754 4.365121 4.359935
1369144_a_at 4.9399767 4.5189543 4.475882 4.189204 4.527235 4.2228594 4.4336853 4.1150255 4.9199343 4.398177 4.3788867 4.5471473
1369145_a_at 4.457809 4.5002823 4.5541596 4.3053217 4.5752954 4.3591943 4.6392164 4.3966727 4.52167 4.343701 4.419192 4.4491134
1369146_a_at 6.39235 6.934339 7.457575 7.4780416 6.7961535 7.394906 7.2792044 7.0036073 7.6140385 7.159957 7.29655 7.7100887
1369147_at 4.968178 5.1695766 4.8910227 4.9226737 4.964452 4.902898 5.20785 5.33421 5.2414794 4.9375286 5.1265125 4.8733377
1369148_at 7.661558 7.7283797 7.847134 7.754198 7.852553 7.8580384 7.8076706 7.594608 7.8297653 7.7943454 7.828693 7.890578
1369149_at 5.215681 4.750329 5.2249775 4.9631124 5.0942926 5.156499 5.2171702 4.859326 5.0073547 5.173481 5.1305833 5.242889
1369150_at 8.33102 8.542655 8.412659 8.349969 9.043161 8.179415 9.001228 8.266896 7.883746 8.682068 8.740728 8.343916
1369151_at 5.4578815 5.4516993 5.3928556 5.5157795 5.2203417 5.4469614 5.403714 5.749544 5.6084285 5.3494387 5.504271 5.4267125
1369152_at 6.9016633 7.1865873 7.0064974 7.320707 7.2270083 7.1862154 7.29566 6.611176 6.834895 7.267653 7.4016175 7.035628
1369153_at 3.6129084 3.5843558 3.518046 3.5089316 3.6218321 3.4915683 3.5058234 3.5163982 3.4870887 3.537484 3.60726 3.5329797
1369154_at 4.025235 3.7094195 3.7976644 3.955015 3.8518293 3.9373562 3.8691146 3.6260948 3.6795633 4.0028515 3.8408952 3.9189239
1369155_at 5.760923 5.565314 4.9232154 5.1231694 5.3991 5.1011486 5.309801 5.73621 5.0198345 5.074202 5.052896 5.2620096
1369156_at 5.3991156 5.698772 6.1605563 6.527417 5.9452295 5.7711005 6.3121314 5.908711 6.143959 6.2142954 6.258069 5.8836193
1369157_at 7.630431 7.954309 7.827928 8.373448 8.048836 8.254028 8.179532 7.9329314 7.9433413 8.178251 8.099707 8.340603
1369158_at 4.3504972 4.175612 4.288435 4.279688 4.5060005 4.2054462 4.303732 4.1968937 4.2391596 4.1682444 4.418277 4.452814
1369159_at 5.4343653 5.277544 5.5802755 5.4006405 5.598237 5.853207 5.4631033 5.0898185 5.0986314 5.9969964 5.5972414 5.8618293
1369160_a_at 4.6373563 4.5171 4.9211173 4.712123 4.700759 4.711316 4.8208447 4.7372017 4.6311326 4.6648026 4.7107196 4.4756927
1369161_at 8.4190035 8.176748 8.726149 8.308086 8.077126 8.409962 8.096291 8.803162 8.533994 8.040762 8.666139 8.355525
1369162_at 4.56826 4.875004 4.2319846 4.396393 4.5932198 4.4755306 4.230581 4.72027 4.322492 4.16319 4.2254267 4.177379
1369163_at 5.1689377 5.1730328 4.876728 4.833664 5.4979806 5.114991 4.9893956 5.1310115 5.362176 5.1521626 5.0963955 5.3530793
1369164_a_at 4.595663 4.803153 4.6209664 4.551629 4.565144 4.3940125 4.328945 4.5236526 4.555025 4.406204 4.586125 4.573891
1369165_at 4.232856 4.1107907 3.9265256 4.4639654 4.2373857 4.0548162 4.080866 4.1467104 4.332531 4.068078 4.311496 4.0379124
1369166_at 4.2172284 4.092287 3.9630704 3.892106 4.041865 3.9543004 4.1930666 4.084554 3.9671493 4.203739 3.999148 4.1381216
1369167_at 6.458972 7.08521 6.2291093 6.35615 6.2086334 6.466149 6.52693 6.4696927 6.3829117 6.4432116 6.1444707 6.0516725
1369168_a_at 5.2592783 5.746187 5.4520774 5.491795 5.5148606 5.270386 5.6041107 5.579832 5.5354366 5.483741 5.546453 5.382202
1369169_at 9.162188 9.070897 9.071747 9.12502 9.157655 9.186192 9.416306 9.128699 9.121572 9.539042 9.076176 9.34798
1369170_at 4.006095 3.9527798 3.8332696 3.9132688 3.969174 3.7431612 3.894907 3.95999 3.789674 3.907813 3.9584606 3.9678395
1369171_at 10.496314 10.525173 10.749488 10.063264 10.089321 11.054674 10.899295 10.779042 10.77466 11.026672 10.934521 10.942521
1369172_at 4.0126286 3.9717364 4.304817 4.0968223 4.287658 4.1197066 4.0016084 4.2014084 4.0178204 4.1424956 3.9531736 4.2103043
1369173_at 5.306706 5.195147 5.49574 5.3284492 5.2593937 5.419871 5.157034 5.3945737 5.3427534 5.2864175 5.219386 5.4343705
1369174_at 6.360248 6.538321 6.7555175 6.868463 6.8660827 6.5962687 6.8747396 7.0375113 6.710651 6.955781 6.9225836 6.6623683
1369175_a_at 4.2939796 4.9759054 4.580121 4.4578 4.6710043 4.1348495 4.299946 4.376007 4.498912 4.6672487 4.367278 4.4842243
1369176_at 6.471026 6.029202 6.2470784 6.324869 6.442986 6.295652 6.3220673 6.6417603 6.1705523 6.4031377 6.427272 6.585994
1369177_at 6.905591 6.8844123 7.00341 6.9139194 7.2524548 6.852659 7.584476 6.954484 6.9125752 7.005897 6.8601174 7.0238266
1369178_a_at 4.593467 4.1724415 4.429999 4.6038723 4.3470697 4.3808036 4.329773 4.303096 4.5825987 4.211149 4.3230057 4.5169387
1369179_a_at 5.7161565 5.724529 5.7786193 6.803987 5.7359223 5.9071784 6.3135796 6.0550056 5.8498707 5.8791184 6.052466 5.8058968
1369180_at 4.885793 4.50784 4.865481 4.5819798 4.942147 4.7822933 5.0079746 4.5851693 4.860029 4.8027735 4.8799567 4.940814
1369181_at 6.2023354 6.2500105 5.6978264 5.726349 5.9670267 5.98431 5.4753113 6.32472 5.578021 5.6961446 5.5720553 5.715103
1369182_at 3.9465408 3.7566388 4.160494 3.9474332 3.9482431 4.0051045 4.0145936 3.9999223 3.9943562 3.9027703 3.9048889 4.0434327
1369183_at 4.9631186 4.650794 4.6022973 4.5934525 4.72593 4.504282 4.8264837 4.4909706 4.633354 4.6085033 4.830394 4.8501167
1369184_at 4.3330116 4.9499607 4.2416496 4.250119 4.9179106 4.449338 4.497525 5.0464544 4.50171 4.5631075 4.35575 4.474003
1369185_a_at 5.486161 5.4883723 5.5154457 5.2883053 5.4828672 5.4513655 5.570337 5.4754243 5.38939 5.658475 5.5178356 5.6325192
1369186_at 7.221481 6.7989316 6.9002013 6.9375405 6.9479485 7.1145196 6.9585485 6.869369 7.0667253 6.5868692 7.0782385 6.8050437
1369187_a_at 7.1580133 6.896624 7.166332 7.0620165 7.1425896 7.2819324 7.2663074 7.2741094 7.263498 6.9385653 7.7254777 7.6610675
1369188_at 3.9253323 4.1092234 3.9311252 3.7882862 3.8478434 3.956735 3.914353 3.9184296 4.0087667 3.8809626 3.9178338 4.110794
1369189_at 5.689693 5.8007298 5.6322904 5.6545677 5.651168 5.607171 5.6392956 5.4657774 5.808153 5.7075953 5.6658597 5.743851
1369190_at 5.9528904 6.474667 5.8837514 5.757768 6.023145 5.4808097 5.70356 6.2205687 5.6432977 5.7229133 6.0374966 5.814282
1369191_at 3.6047766 3.84368 3.5933146 3.7329373 3.572824 3.7023826 3.6197317 3.6840901 3.6610541 3.6409016 3.7388723 3.6093903
1369192_at 4.617694 4.4199395 4.5265074 4.481885 4.6319504 4.5609274 4.4825325 4.3898726 4.6300626 4.441513 4.686 4.7924953
1369193_at 4.980659 4.9910097 4.9962025 5.04337 4.969147 5.03096 5.043475 5.138078 5.080314 4.970873 4.9820547 5.124826
1369194_a_at 3.5120282 3.5473766 3.598134 3.627153 3.6163728 3.5877328 3.613782 3.7219884 3.5393527 3.6258838 3.5496655 3.7197955
1369195_at 5.2657237 4.822413 5.28666 5.189624 5.0862 5.2189455 5.3205857 4.756938 4.9001937 4.988646 4.9182644 5.0178776
1369196_at 5.121915 6.2395678 5.050665 5.1215076 5.474572 5.04191 5.348161 5.647195 5.683338 5.199073 5.265333 5.298192
1369197_at 5.3259 5.0630317 5.5148244 5.39163 5.389469 5.3407936 5.336305 5.440036 5.336403 5.4030256 5.458953 5.3742304
1369198_at 5.7200933 5.5202208 5.490443 5.5119104 5.702413 5.4706154 5.4612584 5.437587 5.7133904 5.5202875 5.3769274 5.602365
1369199_at 5.47507 5.2178154 5.3726845 5.1844244 5.281311 5.24314 5.3134212 5.30861 5.2847195 5.2795725 5.3764095 5.3739395
1369200_at 8.673908 8.319361 8.827162 9.188545 8.883502 8.890171 8.536489 8.743581 8.945795 8.703244 8.481418 8.556998
1369201_at 5.690013 5.430706 5.688702 5.4489236 5.4995966 5.275417 5.676628 5.5364957 5.4675083 5.102884 5.5870585 5.456709
1369202_at 3.9782019 4.2437572 3.8364046 3.842253 3.9982457 3.9879062 3.7442067 4.7590485 4.010442 3.8466015 3.8083615 3.816573
1369203_at 3.9494514 3.7740376 3.8834112 4.043895 3.7844756 3.8431373 3.8966773 3.7830813 3.7680988 3.8212473 3.9445732 3.9360132
1369204_at 6.88127 6.0883193 7.158691 6.97536 6.9294157 7.2001147 7.0019717 7.073465 6.545152 6.603313 6.757383 6.9651155
1369205_at 5.3357754 5.1965632 5.394132 5.216214 5.1965837 5.3138056 5.1949773 5.435448 5.4043746 5.1256285 5.117244 5.2833967
1369206_at 12.214558 12.300515 12.373249 12.482163 12.45312 12.31453 12.311433 12.446124 12.32289 12.346717 12.553027 12.476737
1369207_at 4.1396046 4.1906343 4.411929 4.0504994 4.3169336 4.1854777 4.498115 4.5021377 4.4620323 4.202821 4.5920696 4.233946
1369208_at 6.0137973 5.6727915 6.335121 6.04545 6.203395 5.931938 6.0380783 5.9433975 6.1525364 6.0794897 6.3210106 5.963828
1369209_at 6.5671587 6.6251416 6.5563817 6.4289494 6.430245 6.5985904 6.730292 6.6224976 6.4981785 6.332933 6.4484315 6.5883036
1369210_at 3.4737108 3.2895253 3.350387 3.3093166 3.121282 3.27161 3.3590374 3.026402 3.2824955 3.2267654 3.4705625 3.3112147
1369211_at 5.8482203 5.74074 5.925157 5.977971 5.9315014 6.12248 5.9303713 5.825712 5.892631 5.7620835 5.8733087 6.033732
1369212_s_at 7.0523868 7.088298 7.1102686 6.718147 7.488094 7.144713 7.5485277 7.4335213 7.198425 7.4182158 7.028304 7.6315174
1369213_at 6.358873 5.6636086 5.377288 5.805487 5.669572 5.608092 5.7503147 5.3317366 5.6594386 5.7498674 5.7865453 5.8675275
1369214_a_at 6.345274 5.832351 6.184708 6.0162873 5.9361973 6.2527194 6.0030394 6.513895 6.14096 5.965106 6.005575 6.3661814
1369215_a_at 9.628781 9.544999 9.699756 9.788616 9.8903265 10.009182 9.817412 9.812104 9.732106 9.789491 9.610102 9.825622
1369216_a_at 5.685089 5.450236 5.748784 5.634175 5.6491337 5.4129133 5.475826 5.54669 5.629694 5.539119 5.6239367 5.794497
1369217_at 4.9340625 4.386969 4.387358 4.233515 4.730832 4.3517084 4.4170256 4.6974277 4.2058606 4.5357447 4.3442802 4.2756433
1369218_at 7.264962 7.3614826 7.3711557 7.5889273 7.6457825 7.3584323 7.5979924 7.451393 7.6987076 7.462106 7.6567583 7.8006706
1369219_at 6.56332 6.603008 6.653893 6.6501565 6.5739193 6.2946324 6.6963363 6.9390645 6.3231215 6.1902804 6.484571 6.3383565
1369220_at 6.667896 6.716296 6.808897 6.902563 6.612177 7.1746807 6.7167754 6.618834 6.747001 6.960466 6.8923707 6.8469796
1369221_at 5.9849434 5.8466506 6.1954637 6.2592616 6.1944537 5.828085 6.3368397 5.9546413 6.1250505 6.10596 5.896322 6.195504
1369222_at 5.6459775 5.7722287 4.9861393 5.1983204 5.1911464 5.3513603 5.095559 5.4485407 5.313453 5.2080226 5.51912 5.4539404
1369223_at 6.835711 7.0376816 6.9222565 6.711209 6.9726367 6.897594 6.883789 7.217802 6.834895 6.8389287 6.987522 6.9871116
1369224_at 9.405376 7.445048 10.592518 10.656993 8.51171 11.1098585 7.6813793 11.390051 10.414514 8.998184 10.135174 10.236428
1369225_at 11.730348 11.5491905 11.97995 11.67851 11.804036 11.564252 11.658824 12.092524 11.806377 11.917655 11.90363 12.062299
1369226_at 7.346382 6.628941 7.611788 7.32195 7.1439304 7.0546694 7.487774 7.2721562 6.8480177 7.26938 6.9789195 7.31353
1369227_at 5.795112 5.7020555 5.997569 5.980954 5.9267716 6.1830845 6.0920424 5.7196264 6.048079 6.0866475 5.8962145 5.871696
1369228_at 5.9257855 5.482238 5.611397 5.9318576 6.0509152 5.921637 6.0534906 5.427553 5.9447904 5.824267 5.5685434 6.16865
1369229_at 6.2028027 6.064922 6.3083434 6.127021 6.1145606 5.9850326 6.345315 6.308252 6.1333146 6.277747 6.218175 6.1421967
1369230_at 4.7825046 4.9061966 4.720419 4.8970222 4.9938803 4.7189164 4.7846932 4.7311554 4.8581595 4.646347 4.503114 4.5999227
1369231_at 6.035444 5.349782 5.33397 5.029439 5.147143 5.2951317 5.398318 5.295911 5.056178 5.4615846 5.7615695 5.8080916
1369232_at 4.7581506 4.375615 4.477541 4.414636 4.602411 4.392025 4.5795846 4.37227 4.619295 4.602517 4.512866 4.453059
1369233_at 4.0362053 3.9798684 3.9122531 3.9766784 3.909652 3.8308866 3.888355 4.054393 3.9036753 3.990739 4.0696855 3.918767
1369234_at 7.643405 7.8049808 7.757198 7.8434668 7.770867 8.084191 7.873811 7.974972 7.7160544 7.666828 7.7752366 8.166069
1369235_at 4.7567863 5.0643353 4.5650845 4.7653184 4.7112546 4.6237116 4.518896 5.136409 4.6515336 4.7196703 4.7772393 4.8353467
1369236_at 4.813802 4.787834 4.920956 4.870684 4.9656563 4.927553 5.0144405 5.058482 4.7998056 4.859265 4.926262 4.8684444
1369237_at 5.3893485 5.4223833 5.2156353 5.1612773 5.2602425 5.150119 5.2811565 5.4700527 5.453411 5.1718035 5.27514 5.1549845
1369238_at 10.016182 9.381536 8.740146 9.112978 9.681938 9.333283 9.268702 8.727977 9.185008 9.630639 8.703806 8.40168
1369239_at 3.8931909 4.1451645 3.892559 3.9931142 3.9714987 4.016015 4.067669 3.9797428 3.9673297 3.8525896 3.779438 4.231681
1369240_a_at 5.5146646 5.744592 5.4888 5.530285 5.634892 5.443804 5.585209 5.568083 5.61632 5.482195 5.4938507 5.757156
1369241_at 5.552499 5.3689713 5.342047 5.3577595 5.418491 5.4715643 5.419444 5.3866386 5.44092 5.5014443 5.502904 5.591572
1369242_at 4.5642185 3.9970367 3.5011995 3.8027596 3.5372245 3.865289 3.7518947 3.981667 3.7272232 3.4536283 3.6217341 3.6364484
1369243_at 4.1625195 4.1265907 4.233331 4.282364 4.327383 4.2981796 4.1914587 4.206257 4.123925 4.1294494 4.147376 4.064286
1369244_at 6.5092254 6.8146796 6.843398 6.979579 6.9474316 6.7782316 6.96261 6.9667115 6.6744204 7.091212 7.0365667 6.845479
1369245_at 4.858055 5.6688128 4.927325 4.61946 4.819582 4.637832 4.6764717 5.7643013 4.936261 4.841826 4.8090334 4.9129567
1369246_a_at 4.113188 3.9696758 3.9775453 3.7974014 3.99021 3.9194086 3.8616703 3.7744045 4.1040587 3.9637034 3.9340703 4.0104504
1369247_at 5.6882143 5.042848 5.951646 6.0757427 5.825447 6.0202665 5.7654433 5.4761124 5.692436 5.722042 5.725912 5.7062497
1369248_a_at 8.470433 7.6754136 8.288757 8.307581 8.210508 8.512021 8.17683 7.8387995 7.9009385 8.114321 7.8235006 8.003597
1369249_at 7.9524274 8.283452 8.221543 8.203894 8.404043 8.438016 8.155233 8.090601 7.8011603 8.130343 7.6602144 7.980566
1369250_at 4.71558 5.0980597 4.9840364 5.018937 4.9147477 4.9703465 4.8664565 5.123105 4.9241962 5.200382 4.940651 5.0555773
1369251_a_at 6.045788 5.750534 5.8086085 5.8948903 5.890087 5.648425 5.909614 5.854147 5.391296 5.7832484 5.728731 5.7106104
1369252_a_at 5.4374104 5.4867396 5.159821 5.2783036 5.4580154 5.145234 5.356406 5.2028623 5.6240826 5.4017677 5.4245334 5.585933
1369253_at 3.9779727 4.046549 3.822135 4.0964937 4.065981 3.8998055 4.0414114 4.273997 3.932796 3.8669686 3.920007 3.9885576
1369254_a_at 3.8313057 3.776981 3.7646844 3.9914284 3.8738532 3.9056072 4.0298395 4.0871325 3.8099692 3.8688781 3.8775191 3.6379247
1369255_at 6.1848874 5.798566 6.2451773 6.3598013 6.2575583 6.1574874 6.572975 6.361384 6.0197544 6.339997 6.2247086 6.3615084
1369256_at 5.8980217 5.911469 5.992356 6.2851815 6.0679784 6.203712 5.849216 5.6354566 5.600856 5.90084 5.942003 5.9583488
1369257_at 5.3061466 5.24951 5.213893 4.9432664 5.00176 5.342718 5.2622843 5.699366 5.4509106 5.2978425 5.1815553 5.1214356
1369258_at 3.2815378 3.0803206 3.2150104 3.2401326 3.1335325 3.1319227 3.2159827 3.139499 3.3175454 3.2220094 3.1950583 3.2429037
1369259_at 5.6284065 6.1222754 7.5894995 7.120777 7.2665544 7.1594725 7.492859 7.0360847 7.1486983 6.3359942 7.5686255 7.7027836
1369260_a_at 4.192578 4.1599565 4.1182976 4.178437 4.3874445 4.2558365 4.169899 4.0242605 4.1339436 4.224547 4.1020155 4.2632627
1369261_at 4.738101 4.63664 4.819665 4.7932005 4.9458413 4.845871 4.759665 4.529828 4.865277 4.753529 4.8542023 5.0152345
1369262_at 6.50855 6.361959 6.5463133 6.6647577 6.5526533 6.529691 6.6649942 6.649722 6.3609414 6.4920135 6.4124503 6.6616764
1369263_at 3.2835994 3.350394 3.3109279 3.5414317 3.4581707 3.4194381 3.3938093 3.2945313 3.5703268 3.3026302 3.5518076 3.4252584
1369264_at 5.119137 5.241746 5.232364 5.0151715 5.5306478 5.206257 5.1436496 5.184575 5.218609 5.295112 5.2335463 5.089132
1369265_at 5.9470763 6.040959 6.142744 6.411369 6.3179636 6.0550814 6.377609 5.8559957 6.2384953 6.197292 6.1823616 6.153324
1369266_at 5.3830805 5.504361 5.8324256 5.526576 5.7005057 5.463126 5.7465997 6.144894 5.667165 5.3078256 5.7794323 5.4924173
1369267_at 4.3407087 4.469806 4.3383584 4.4491324 4.3402357 4.2364464 4.23738 4.1803465 4.2580814 4.2272243 4.353608 4.3969736
1369268_at 4.7119436 4.192252 4.190977 4.119945 4.196433 4.1962996 4.0993743 4.4342127 4.1606607 3.9697368 4.0408106 3.924043
1369269_at 8.588979 8.496057 8.869513 8.900748 8.845989 8.779247 8.937004 8.83249 8.888698 8.867176 8.910134 8.963259
1369270_at 7.9729476 7.81931 8.193545 8.305269 8.190596 8.36495 8.280595 8.120967 8.376455 8.19886 8.230904 8.188429
1369271_at 4.4085956 4.409867 4.31681 4.292925 4.046644 4.047984 4.279477 4.465126 4.023782 4.1990657 4.0891056 4.291624
1369272_at 4.7764 4.692036 5.087587 5.3332787 4.8025455 5.1761546 4.95621 5.096329 5.0379205 4.7324147 4.7726736 4.7225075
1369273_a_at 4.0058045 4.88535 4.238021 4.0705433 4.287658 4.38138 4.160002 4.605548 4.171051 4.287299 4.2703104 4.2591267
1369274_a_at 4.6307 5.2296925 4.607513 4.426064 4.603373 4.592361 4.5576067 5.458726 4.4592724 4.630006 4.505027 4.7144036
1369275_s_at 12.31267 12.289879 12.319495 12.540078 12.358485 12.433049 12.504256 12.419973 12.523824 12.411309 12.636518 12.602427
1369276_at 4.761008 4.732698 4.672889 4.98723 4.8283615 4.680167 4.754368 4.716174 4.576475 4.7324147 4.853281 4.656756
1369277_at 5.4858704 5.401546 5.6244264 5.3494806 5.5126967 5.475425 5.475048 5.6079254 5.499381 5.465397 5.3952837 5.3843203
1369278_at 7.912138 8.057636 8.251212 8.403688 8.520697 8.515314 8.605871 8.332005 8.133436 8.787725 8.272679 8.466471
1369279_at 6.4191823 6.27711 6.010757 6.099211 6.378728 6.127874 5.987316 5.8740225 5.930539 5.8863173 6.3479633 6.280164
1369280_at 5.0699663 4.50611 4.1851816 4.550685 4.434423 4.4864445 4.63033 4.11878 4.8434234 4.416392 4.687973 4.6304092
1369281_at 3.4351137 3.4333422 3.313633 3.5136476 3.3705926 3.4264784 3.3270094 3.5369413 3.4819245 3.4854524 3.5948532 3.42528
1369282_at 3.318043 3.1983373 3.278099 3.3238165 3.4731443 3.262801 3.3290331 3.2924523 3.3768907 3.4149308 3.3602972 3.5435884
1369283_at 3.872274 3.925979 3.6771746 3.8505704 3.8616767 3.8018653 3.8725317 3.668705 4.0485773 3.9597266 4.0168743 3.9573228
1369284_at 6.10651 5.7415886 5.9699345 5.7524767 5.75049 5.570835 5.9554358 5.6510124 5.9482613 5.5022907 6.023686 5.7369223
1369285_at 5.3814983 4.95795 5.258456 5.088046 5.574644 5.554612 5.516851 5.35521 5.4355526 5.2393966 5.511456 5.562168
1369286_at 11.912496 12.076123 12.069468 12.243381 12.220559 12.194304 12.032883 12.133673 12.187038 12.179415 12.226141 12.280407
1369287_at 5.2776055 4.9892673 4.659279 4.5962105 4.550353 4.8666577 4.8896523 4.9126883 4.7440233 5.0197525 4.9685287 4.776371
1369288_at 5.048943 4.772382 4.622837 4.689224 4.829708 4.7211037 5.016389 4.5342693 4.8685365 5.034532 4.8151608 4.818072
1369289_at 9.716639 9.918386 9.657074 9.9124155 9.8491335 10.1226225 9.940749 9.710516 10.045366 9.974461 9.966798 9.952708
1369290_at 4.979272 4.669132 4.7307453 4.846925 4.7801933 4.809879 4.8028936 4.720931 4.8398495 4.5977488 4.566937 4.751837
1369291_at 9.658902 9.319765 9.610717 9.9201355 9.658577 9.671518 9.694991 9.511001 9.78923 9.456952 9.742533 9.569697
1369292_at 4.218656 4.428552 4.3209343 4.1952705 4.3687973 4.3441706 4.202923 4.432252 4.5647163 4.162928 4.2285748 4.1754656
1369293_at 6.3752804 6.2448297 6.0417094 5.8506794 6.4683485 6.111045 6.04306 6.36577 6.1667466 6.0908456 6.003236 5.9457607
1369294_at 4.4936485 4.916912 4.396793 4.4254866 4.355382 4.761269 4.7358437 5.060711 4.47698 4.4996877 4.510428 4.549724
1369295_at 5.542928 5.0262337 5.362766 5.0069046 4.8855324 4.7849607 4.918261 4.6905003 5.3126683 5.1247525 4.9342637 5.3840957
1369296_at 12.4096575 12.219182 12.450812 12.581275 12.394056 12.495337 12.402012 12.683133 12.605795 12.424717 12.6136465 12.400876
1369297_at 4.072364 3.9055018 3.9197006 3.7358227 3.929474 3.859659 3.904766 4.0436544 3.9211683 3.7610896 3.9763143 3.9389758
1369298_at 4.4576054 4.105779 4.5693026 4.548691 4.3692546 4.2501907 4.2046227 4.3296857 4.210734 4.172687 4.480032 4.5330915
1369299_at 4.836065 5.554347 4.767419 4.9490767 5.1036944 4.9455204 4.9909244 5.1567364 4.9267445 4.661299 4.83652 4.8981166
1369300_at 4.005578 4.0965843 4.027997 3.9842982 3.926385 4.158285 4.0849023 4.282273 3.872941 4.018602 4.140832 4.1119795
1369301_at 5.064138 5.088453 4.802574 4.979081 4.9456916 5.0735464 4.9941897 5.152335 5.0037956 4.9970055 4.939422 5.1166224
1369302_at 4.531261 4.607442 4.587595 4.618637 4.38114 4.3999214 4.654824 4.3549 4.7784505 4.472559 4.6524243 4.7495775
1369303_at 3.555432 3.7547317 3.6231496 3.7031486 3.647363 3.7086916 3.705491 3.814902 3.7595916 3.5386822 3.6330492 3.6345906
1369304_at 6.323239 5.918493 6.3470984 6.618846 6.1639013 6.3418646 6.256986 6.4036407 6.3796797 6.2316895 6.6178365 6.4746013
1369305_at 4.8304024 4.5590935 4.672889 4.7102933 4.8914046 4.69786 4.7510414 4.7112 4.748443 4.7355285 4.814082 4.7711334
1369306_at 4.046147 4.254359 4.0692267 4.2130795 4.122408 4.359824 4.1750603 4.044887 4.209705 4.1719007 4.349683 4.2348175
1369307_at 5.1887846 4.889493 5.2249327 5.4115562 5.2650204 5.0688796 5.43556 5.0780506 5.2665005 5.2517977 5.229908 5.1517563
1369308_at 5.0954366 4.936491 5.0214024 5.01128 5.1139665 4.9517565 4.999858 4.801701 4.930135 5.053094 4.956943 5.087351
1369309_a_at 4.484951 4.6697245 4.727867 4.668607 4.748611 4.831536 4.5553966 5.095808 5.084071 4.8775682 4.814082 4.7480893
1369310_at 4.6259317 4.586615 4.7874784 4.925909 4.987393 4.892062 4.817406 4.890652 4.89347 4.9709597 4.965868 4.794029
1369311_at 3.734604 3.6469994 3.5376923 3.6176915 3.6347375 3.8055608 3.7166853 3.6452494 3.8178391 3.843516 3.7623744 3.6915162
1369312_a_at 8.227427 8.141376 8.259562 8.392733 8.397325 8.38753 8.3157835 8.03109 8.174681 8.229095 8.198655 8.301438
1369313_at 4.295102 4.174678 4.743038 4.441232 4.227845 4.288972 4.4839516 4.2277493 4.4823623 4.640332 4.5561447 4.393153
1369314_at 4.099832 4.1293325 4.0901384 4.1802835 4.07584 4.1199846 4.153314 4.307903 4.1396546 3.9658837 4.0268707 4.2306786
1369315_at 4.757368 4.6959496 4.4536114 4.296954 4.518491 4.4948626 4.5389543 4.138134 4.4791327 4.5833473 4.401629 4.8465157
1369316_s_at 6.099743 6.081632 6.2903547 6.252225 6.2345715 6.5350266 6.656374 5.6669946 6.037901 6.543209 6.221856 6.3103414
1369317_at 3.8792944 3.6803074 3.6922123 3.7915673 3.866664 3.7801607 3.8929267 3.6762884 3.6970227 3.7767596 3.798396 3.7336464
1369318_at 5.513023 5.7249713 5.688702 5.745387 5.590637 5.586439 5.682485 5.694462 5.516924 5.5675406 5.496833 5.440098
1369319_at 8.349151 8.208726 8.418595 8.694225 8.485703 8.403228 8.485588 8.508049 8.437343 8.583636 8.247347 8.479189
1369320_at 4.845644 4.3739347 4.33374 4.5639324 4.319663 4.4640484 4.3704977 5.13249 4.3940725 4.3737984 4.2483397 4.689848
1369321_s_at 3.3487043 3.3771465 3.3152707 3.2165322 3.284455 3.3185503 3.3698435 3.362974 3.503903 3.2232513 3.4382167 3.6007497
1369322_at 5.507975 5.518019 5.392285 5.3863697 5.4399867 5.6193748 5.417993 5.320938 5.455709 5.5827956 5.316675 5.730482
1369323_at 6.7127213 6.4577985 6.7514267 6.898181 6.914857 6.9368443 6.7250457 6.784323 6.629935 6.973528 6.7638288 7.0432844
1369324_at 3.9712758 3.8896837 3.7838051 3.7887466 3.642085 3.5904038 3.660089 3.7042112 3.7069826 3.6443076 3.7783296 3.5304847
1369325_at 6.7520566 6.6655073 6.627276 6.1883054 6.842616 6.5624466 6.740674 6.748226 5.9268937 6.783178 6.6274333 6.717806
1369326_at 4.524082 4.4819684 4.3575664 4.379367 4.292563 4.3220406 4.42264 4.172615 4.4821887 4.2975664 4.3028345 4.246
1369327_at 4.200356 4.655801 4.3554263 4.3175125 4.447631 4.3491626 4.3563423 4.249257 4.3014636 4.295817 4.3391514 4.3203635
1369328_at 6.329836 5.7607384 6.1970224 6.2088585 6.2172422 6.1062646 6.632807 6.137742 6.0400295 6.778506 5.7568607 6.4242315
1369329_at 6.3188186 6.511224 6.162941 6.0360036 5.9922457 5.8170075 6.002584 6.1432242 6.579119 6.1442685 5.9865847 6.109902
1369330_at 4.983271 4.8862934 4.89413 4.9237957 4.92713 5.0965667 5.032155 5.1152506 4.9259396 4.9978027 4.86295 5.104089
1369331_a_at 5.146001 4.856967 4.964347 5.1995487 5.191302 5.147708 4.840565 5.4898295 5.216319 5.1600485 5.1057477 5.014631
1369332_a_at 4.43118 4.4745173 4.307003 4.3354406 4.057563 4.23186 4.345952 4.142603 4.4288783 4.434738 4.382906 4.075965
1369333_a_at 3.2811098 3.3286114 3.2478693 3.1715775 3.3355546 3.2882288 3.240298 3.132859 3.3692744 3.2793374 3.2599807 3.308564
1369334_at 5.469715 5.3874702 5.4246445 4.97618 4.993079 4.928026 5.246417 5.0438566 5.2698326 5.383733 5.449113 5.041363
1369335_at 3.9108603 3.6802526 3.7282596 3.7243166 3.5404503 3.6828663 3.598876 3.6452131 3.6502907 3.7273295 3.6215591 3.724834
1369336_at 6.265008 6.447898 6.0201015 6.2206917 5.96332 6.2648425 6.0818157 6.068373 6.016593 6.027151 6.1308174 6.1026044
1369337_at 4.388379 4.440131 4.8548946 4.4172125 4.4821105 4.3749557 4.30377 5.1825714 4.833577 4.483396 4.6247225 4.7521367
1369338_at 6.2946 5.9516706 6.2641406 5.8982697 6.054606 5.981556 6.292516 5.9450297 6.2166014 6.0830674 6.1211276 6.0880656
1369339_at 5.653063 5.5435963 5.6097326 5.48357 5.6004753 5.5668564 5.5107517 5.838892 5.674657 5.713319 5.6488304 5.570403
1369340_at 4.654194 4.477179 4.5280213 4.3695345 4.4902763 4.418287 4.401936 4.480774 4.597726 4.542705 4.603534 4.701833
1369341_a_at 4.2598286 4.0585756 4.0732546 4.1385756 4.179593 4.1343694 4.149913 4.0649533 4.148602 4.210566 4.2034645 4.16635
1369342_at 5.6433845 5.419401 5.484233 5.8544936 5.65497 5.7594457 5.8071413 5.930154 5.5655985 5.5844936 5.6749144 5.5477295
1369343_at 3.52307 3.7447734 3.6814654 3.5813248 3.9786315 3.5227654 3.6021273 3.9233897 3.7466984 3.6367898 3.5618443 3.6501446
1369344_at 5.378812 5.37966 5.5514636 5.5787897 5.665077 5.686844 5.6120486 5.5485816 5.610186 6.009124 5.529063 5.371702
1369345_at 4.288354 3.7880194 4.07831 4.070608 4.2376213 4.1707544 4.137414 3.9536917 4.1093764 4.1127625 4.236225 4.299815
1369346_at 3.6629622 3.7167773 3.5444567 3.47532 3.643773 3.6844118 3.6043196 3.5533652 3.383152 3.5183995 3.4507968 3.5773618
1369347_s_at 5.9017053 6.206093 5.77301 5.8081646 5.7472553 5.731127 5.7476254 5.7813697 5.726703 5.747903 5.8762407 5.769727
1369348_at 5.710125 5.5019565 5.8650994 5.595194 5.0028915 5.409452 5.4201264 5.6378465 5.272417 5.405265 5.269479 5.1009526
1369349_a_at 4.04473 3.68141 3.7872906 3.6839998 3.7442827 3.6253183 3.7766976 3.9029922 4.068597 3.6258838 3.7896 3.77447
1369350_at 5.461711 5.898062 5.5725994 5.5998316 5.620458 5.512959 5.4472256 5.6588717 5.689872 5.3863864 5.6388483 5.5922823
1369351_at 6.362468 5.677723 5.9337564 5.884988 5.3778095 5.28389 5.5646114 5.700239 5.869133 5.97548 5.635318 5.5658884
1369352_at 5.6205716 5.884154 5.8994436 6.08682 5.9514337 6.208574 6.2034388 6.332315 5.9059896 6.022711 6.100098 6.037658
1369353_at 5.331846 5.377747 4.9095287 4.8893466 4.9468856 5.1105037 5.1472106 4.496434 4.8187723 4.749071 4.5313435 5.1471314
1369354_at 7.2413583 7.026883 7.040712 6.8225226 6.7639484 6.9129086 6.7587605 7.277938 6.961532 6.8560066 6.9474554 6.836592
1369355_at 4.673942 4.5362244 4.7014365 4.6404653 4.7771974 4.5023184 4.8504806 4.4515886 4.6758647 4.7378335 4.6449523 4.678107
1369356_at 4.085408 4.1687555 4.1085997 4.051255 4.035121 4.0442104 4.0807915 4.1151447 4.079544 4.0273156 4.1114974 4.346742
1369357_at 5.131978 5.447753 5.0990596 5.3311405 5.603738 5.713984 5.246417 6.081895 5.162944 5.2077103 5.262459 5.094246
1369358_a_at 7.2665124 6.745561 7.074275 7.0132976 6.749786 6.847648 7.1147346 6.9285603 7.004183 6.8818555 6.7440906 6.946783
1369359_at 5.951319 5.9359303 5.9250402 5.8799086 5.7490387 5.639142 5.6201453 5.6611347 5.660782 5.9451838 5.736698 5.5729117
1369360_at 6.1142397 5.9976645 5.586865 5.9201794 5.998296 6.160997 6.0911975 6.210697 5.9646645 6.0690203 6.363103 6.031455
1369361_at 4.2602572 4.2245264 3.9381237 4.2453346 4.038049 4.073586 3.9688628 4.010447 4.2098846 4.1523523 4.0260754 3.9673264
1369362_at 5.1392264 5.2659197 5.063581 5.2215805 5.209751 5.2767577 5.557843 5.4465723 5.107416 5.31654 5.53603 5.279559
1369363_at 3.7357686 3.8936276 3.7253158 3.6118827 3.7561753 3.744187 3.759167 3.591327 3.669837 3.7817585 3.691312 3.6489756
1369364_at 3.5439951 3.4241817 3.6288896 3.5621326 3.5465102 3.6252704 3.4979968 3.5249674 3.5796916 3.4114552 3.4821115 3.47992
1369365_at 4.7534003 5.033791 4.963139 4.7592545 4.6167426 4.7853017 4.7478123 4.80526 5.0632286 4.9768114 4.96829 5.127517
1369366_at 5.015568 4.9349866 4.8945985 4.8221636 4.658603 4.6958284 4.6183662 4.8401003 4.539504 4.807532 5.004112 4.820073
1369367_at 4.643953 4.866154 4.39126 4.4301615 4.829738 4.834145 4.714425 5.484675 4.4412613 4.4871016 4.4020486 4.550759
1369368_at 4.5951357 4.737976 4.694932 4.63535 4.507283 4.4969645 4.698944 4.6339407 4.681139 4.5704117 4.5445437 4.48176
1369369_at 5.9827075 5.834739 5.493285 5.6795254 5.2987413 5.1972065 5.2557898 5.364655 5.9016933 5.1573324 5.357934 5.2445736
1369370_s_at 4.7464 4.7753224 4.863035 4.5882187 4.7278185 4.7945795 4.727612 4.572918 4.7798204 4.825546 4.6771593 5.0646605
1369371_a_at 4.2178183 4.4358835 4.1955376 4.240589 4.429705 4.2307267 4.3961287 4.1710505 4.4596243 4.500792 4.30678 4.246555
1369372_at 5.2122087 5.270493 5.3244257 5.256067 5.5274615 5.4946256 5.3921943 5.1699 5.2207675 5.03134 5.1107492 5.3429427
1369373_at 5.5630813 5.432039 5.79826 5.9198985 5.5300593 5.776022 5.9796133 5.665662 5.617858 6.0161705 5.1333656 5.497357
1369374_at 4.339699 4.489302 3.9263215 4.002243 3.9053047 4.142351 3.9652276 4.3647747 4.0887613 4.0104756 4.0469184 4.088196
1369375_a_at 3.9612472 3.9484262 3.769881 3.8194847 3.849129 3.962509 3.7737894 3.8251233 4.088317 3.8379602 3.8027217 4.3380322
1369376_a_at 4.2627516 4.14404 4.0849094 4.345464 4.183836 4.5259876 4.6234818 4.3253 4.219651 4.2971396 4.3249316 4.505184
1369377_at 4.1625223 4.124009 3.7922497 4.126813 4.3208504 4.1957455 3.6835377 3.7980068 4.255579 3.7211473 3.7146711 3.9053493
1369378_at 5.417005 4.9781303 5.255001 5.048419 5.097524 5.021654 5.282136 5.3918495 5.031126 4.9773903 4.955137 5.025136
1369379_at 4.6207333 4.794481 4.737922 4.5296555 5.0471973 4.724976 4.9645486 4.5001287 4.8400908 4.827888 4.7451057 4.7857537
1369380_at 4.717591 4.6979437 4.610328 4.501934 4.734091 4.572789 4.6056423 4.5457697 4.8325424 4.752216 4.5644355 4.7353277
1369381_a_at 4.0493116 4.2511134 3.8657045 3.736088 3.7983015 3.839212 3.84628 3.6339579 3.9555395 3.7439518 3.9364383 3.8104877
1369382_at 5.9170127 5.635074 6.0368237 6.034015 5.4951086 5.6239247 6.039717 5.8793354 5.625591 5.820055 5.8325977 5.693886
1369383_a_at 4.7901893 5.0965977 4.87442 4.923546 5.0596924 5.0935917 5.00215 5.235776 5.106079 5.032382 4.6689444 5.1235247
1369384_at 4.2570157 3.8327086 3.7997062 3.797035 4.130309 3.9032137 3.9526181 3.7299092 4.037737 3.9431124 3.894197 4.1766233
1369385_at 4.818924 5.080494 4.8007073 4.805765 5.008312 4.8960247 4.736558 4.9881153 4.762936 4.9245834 4.8067102 4.7640047
1369386_at 4.6770353 4.17235 4.270342 4.2015395 4.3493814 4.2828445 4.2781754 4.1469655 4.378786 4.2312164 4.3490887 4.1626463
1369387_at 5.4783278 5.039756 5.4760275 5.521079 5.4030704 6.017585 5.475329 5.4396744 5.67505 5.2030606 5.4814343 5.530988
1369388_at 3.9272134 3.6094284 4.0724573 3.986693 3.942321 3.9468815 3.7898884 3.915173 3.924759 4.0211124 4.0090637 4.1606607
1369389_at 4.2973747 4.7092276 4.579442 4.730939 4.441375 4.296506 4.3854365 4.5583534 4.3712344 4.2237134 4.530589 4.742863
1369390_a_at 4.273158 4.179867 4.609155 4.5257134 4.2227945 4.584203 4.3983917 4.098487 4.036256 4.3907065 4.248689 4.237379
1369391_at 4.3755383 4.271447 4.427856 4.133069 4.2927146 4.1870866 4.339264 4.296157 4.157045 4.2575536 4.3190584 4.36735
1369392_at 4.957561 5.108693 4.750987 4.684372 4.982318 4.913435 4.7908363 5.3366246 4.802945 5.027068 4.8600154 4.790327
1369393_at 3.8357513 3.7747529 3.715292 3.807225 3.8755648 4.026919 3.6302035 3.7974834 3.8111463 3.6029897 3.7453349 3.6777565
1369394_at 4.960071 4.840747 4.6915474 4.8088613 4.79508 4.784713 4.5818233 4.7634163 4.963867 4.459393 4.792139 4.8178287
1369395_at 3.515884 3.4301052 3.5613062 3.6806772 3.6149712 3.6648138 3.5657961 3.5711317 3.5499177 3.534989 3.5735698 3.5156157
1369396_at 5.624856 5.58302 5.5590334 5.6110277 5.6111345 5.6271734 5.5168505 5.764244 5.611828 5.6592436 5.5175676 5.7638206
1369397_at 4.9902987 5.5862584 4.800966 4.7108006 4.835691 5.045808 4.8336344 5.0821905 4.934211 5.002595 4.989809 5.0868635
1369398_at 5.6390414 5.792462 5.820137 5.594595 5.8900723 5.445852 5.8379946 5.685185 5.3923626 5.827276 5.9131417 5.8448997
1369399_at 3.9424014 4.160865 3.795095 3.6418998 3.9181933 3.6788316 3.706233 4.190764 3.8881702 3.8206308 3.8768976 3.9410305
1369400_a_at 6.198738 6.262647 6.1045732 6.202967 6.1732345 5.8433013 6.1495543 6.170937 6.1306 5.9968257 5.8636365 5.9246597
1369401_at 3.3028939 3.4594347 3.4408169 3.3638768 3.4298139 3.3766196 3.4379187 3.428532 3.2968385 3.375219 3.3605108 3.3361607
1369402_at 6.91911 7.0184894 7.117265 7.1137323 7.025802 7.024876 7.0282445 7.1678863 7.0744295 6.9875774 7.06992 7.051603
1369403_at 4.067919 4.635936 4.4878674 4.3810115 4.6576653 4.279524 4.419672 4.4475555 4.4380555 4.610362 4.383791 4.3733144
1369404_a_at 4.216039 4.131012 4.340991 4.396839 4.2369466 4.4844904 4.184103 4.359449 4.1789036 4.3312883 4.2429757 4.200867
1369405_a_at 5.4038377 5.4742026 5.2983046 5.001679 4.963882 5.0060287 5.039917 4.8413587 5.103112 4.942537 5.3428597 5.155798
1369406_at 4.2484627 4.084758 4.047594 4.053112 4.134255 4.31119 4.070071 4.4193363 4.4338646 4.3218393 4.195409 4.476844
1369407_at 6.6042113 6.249621 6.0669265 6.302447 6.170881 6.3381734 5.9833302 6.347375 5.932082 5.9706507 6.163492 6.3384194
1369408_at 4.460808 4.6024103 4.6781306 4.6664786 4.4651046 4.6348658 4.42021 4.3621607 4.631233 4.4092107 4.1803694 4.5504847
1369409_at 8.249316 8.127486 8.11073 8.0758 8.20497 8.132014 8.252917 7.977089 7.9480553 8.160863 8.112101 8.034248
1369410_at 7.8905573 7.6421776 7.626391 7.993324 8.018317 7.9925346 7.800866 7.7336693 7.6151543 8.011451 7.817078 7.9828863
1369411_at 3.870807 3.722573 3.6231453 3.8533545 3.6878057 3.6488998 3.6146657 3.678909 3.6569867 3.5414975 3.5022736 3.6567478
1369412_a_at 6.3839273 6.203288 6.4441686 6.600638 6.521302 6.471353 6.4838142 6.063259 6.3789363 6.5116816 6.4072742 6.73232
1369413_at 4.913898 4.4418964 4.7050633 5.017832 4.5098324 4.8780327 4.5349455 4.671543 4.471287 4.6434984 4.883342 4.6976805
1369414_at 8.055477 7.8950877 8.138319 8.0438385 8.131023 7.997033 8.080776 7.735482 8.0813265 8.151087 8.137268 8.107199
1369415_at 8.277187 7.8174853 7.9401784 8.682713 8.46563 7.0619607 8.7663 7.530863 7.1093397 8.203978 7.7840056 7.87865
1369416_at 6.110891 6.025525 6.1711264 6.4060574 6.1135635 6.168686 6.396456 6.2476654 6.43153 6.2077174 6.320124 6.2334504
1369417_a_at 5.553251 4.6841598 5.2412996 4.810017 4.852889 5.1380067 4.942483 4.718911 5.100032 4.8760066 4.8298144 4.9519463
1369418_at 4.1953993 4.2015867 4.1912804 4.195492 4.054576 4.1190405 4.265538 4.168991 4.222518 4.168288 4.2677355 4.1253967
1369419_at 5.644535 5.382704 5.338232 5.1767197 5.6474547 5.2443104 5.4063816 5.3500023 5.424616 5.522423 5.325839 5.3330784
1369420_at 4.709109 4.727127 4.607513 4.682155 4.4643407 4.327106 4.372802 4.6409044 4.4555044 4.6869974 4.708829 4.6685476
1369421_at 5.4766154 5.2691817 5.615949 5.683941 5.733759 5.638501 5.35281 5.145592 5.4383984 5.603143 5.8430505 5.4462004
1369422_at 5.517814 5.3318253 5.3575926 5.508169 5.447879 5.4430885 5.343027 6.292141 5.2125936 5.4993763 5.301424 5.374022
1369423_at 4.8391104 4.1962976 4.0449276 4.1051874 4.4227505 4.323188 4.5634685 4.293849 4.3853025 4.4932213 4.345923 4.5090914
1369424_at 12.180188 12.287742 12.09863 12.277904 12.183597 12.363556 12.414731 12.382235 12.437209 12.264814 12.348807 12.461526
1369425_at 4.2930098 4.467841 4.3683047 4.2610893 4.5184917 4.55277 4.284215 4.250587 4.3993363 4.0816526 4.1119313 4.0866604
1369426_at 4.9114604 5.288841 5.387122 5.3401103 5.1533985 5.4201984 4.98464 5.309248 5.160704 5.326215 5.2030945 5.544272
1369427_at 9.122824 8.401397 9.533248 9.489629 9.785282 9.576051 9.487173 9.335904 9.215309 8.946998 9.076719 9.6196575
1369428_a_at 4.6912065 4.6350126 4.505029 4.504739 4.5550723 4.493758 4.4007645 4.4216065 4.4908037 4.574777 4.555318 4.569674
1369429_at 3.6632538 3.595387 3.598134 3.6464672 3.7024868 3.7425563 3.849975 3.520552 3.575144 3.5815089 3.6579797 3.6556153
1369430_at 8.454428 8.160254 8.990162 8.895031 8.881447 8.38753 9.054474 8.712804 8.2458 8.844466 8.341694 9.003523
1369431_at 4.548252 4.4852495 4.4391403 5.053091 4.727048 4.571478 4.4748316 4.487893 4.505943 4.4342155 4.5078406 4.611143
1369432_at 4.990439 5.023088 4.9798074 4.6635823 4.903498 4.636814 4.5840054 4.8193398 5.0504904 4.788507 5.11983 5.0456595
1369433_at 4.9609857 4.6507936 4.7770143 4.971952 5.1257544 4.99307 4.9097133 4.95509 4.865526 4.7245083 4.7808323 4.5991745
1369434_at 3.9204354 4.047061 4.0713778 4.1846185 4.056155 4.175893 4.0941725 3.9888813 4.1246347 4.3928127 3.9769568 3.9397905
1369435_at 11.885531 12.020906 12.2995205 12.30493 12.139487 12.211464 12.041432 12.035766 12.143044 12.188141 12.280795 12.2877865
1369436_at 4.2962275 4.0149555 4.175579 4.28489 4.163452 4.2700825 4.0831213 4.1545076 4.1438537 4.2866096 4.168677 4.215317
1369437_at 5.5726514 5.0477324 4.85689 5.1006584 4.664094 4.8639503 5.064593 5.130521 5.229931 4.754547 4.7773247 4.8840537
1369438_at 5.4576797 5.7540374 5.52427 5.6104264 5.242485 5.2960205 5.1624846 5.510386 5.396463 5.560823 5.3731723 5.4443536
1369439_at 4.1538577 3.9593723 3.9893353 4.0620203 3.8130095 3.97778 4.0709853 3.9465168 4.0786033 4.032836 4.2173576 4.0520945
1369440_at 6.469985 5.2647424 5.627799 6.1351247 4.9992733 6.8567376 5.3653736 7.9569106 6.0109076 6.0885634 6.24767 6.2101526
1369441_at 5.054673 4.9297323 4.8600774 4.7342253 4.6345534 4.698556 4.77894 4.673774 4.650505 4.854823 4.8933887 4.8023953
1369442_at 3.606896 3.495436 3.5854027 3.5054126 3.5952759 3.518587 3.5989182 3.5384364 3.5173361 3.3989072 3.3820655 3.529875
1369443_at 6.697735 6.6287203 6.953015 6.8170347 6.4826355 6.4571953 6.5579586 6.8561683 6.8369527 6.6557655 6.908713 6.9833436
1369444_at 3.8752964 3.9804006 3.5929718 3.6697056 3.6450217 3.7449331 3.760397 3.915583 3.7939594 3.7245991 3.8403935 3.8406796
1369445_at 5.6686277 5.453704 5.808731 5.955465 5.7646465 5.714674 5.8671284 5.6918383 5.7148347 5.772123 5.945848 5.7469707
1369446_at 7.2711463 7.3397193 7.085434 7.273893 7.129069 7.214524 7.0786066 7.2090077 7.102229 7.1763144 6.869571 6.973618
1369447_at 5.891969 5.8001776 5.6819143 5.781785 5.8574696 5.9572277 5.76464 5.721591 5.977166 5.71309 5.8968887 6.162251
1369448_at 6.2004313 5.8670053 6.507854 6.263335 6.3407965 6.1898813 6.5160317 5.916995 6.3727527 6.350779 6.0188413 6.511222
1369449_at 5.3506594 4.961218 5.0323696 5.144885 5.220414 5.1251545 5.117897 5.0129623 5.284477 5.1943398 5.1563787 5.2845993
1369450_at 10.701661 10.735087 10.749074 11.148656 10.956455 10.993859 10.320524 10.931998 10.854513 10.417591 11.104328 10.773607
1369451_a_at 3.8106403 3.9049776 3.756124 3.483662 3.8147674 3.5885751 3.563271 3.6404052 3.7449965 3.6764793 3.6514597 3.8260436
1369452_a_at 7.832152 7.712844 7.623705 8.063813 8.180458 8.241555 7.702782 7.7196193 7.839724 7.909435 7.889077 7.9847927
1369453_at 7.706928 7.583985 7.4934974 7.634058 7.463599 7.483018 7.6328354 7.311222 7.526124 7.7043605 7.509213 7.7107615
1369454_at 4.5463448 4.807172 4.545081 4.4704275 4.566122 4.4295673 4.3772125 4.486023 4.6405134 4.7324142 4.510567 4.678999
1369455_at 7.5615783 5.9487534 6.1352444 6.813256 5.6161356 7.563412 5.665308 8.677542 6.98281 7.025912 7.2598243 7.054374
1369456_at 3.632372 3.5170262 3.5337837 3.3849285 3.3656359 3.4349396 3.437091 3.356062 3.5282574 3.4388533 3.4811585 3.7047203
1369457_a_at 4.119518 4.5859675 4.403803 4.4591894 4.4604764 4.665514 4.451679 4.469299 4.5018787 4.5048323 4.4845543 4.874446
1369458_at 4.590989 4.64608 4.70021 4.682716 4.694189 4.6310735 4.7905755 4.62701 4.653255 4.577993 4.692737 4.6505175
1369459_at 6.8207603 6.4261236 6.434862 6.6534123 6.4141335 6.376578 6.844011 6.2865925 6.5594587 6.390798 6.467068 6.554919
1369460_at 5.423009 5.601426 5.161916 5.5436506 5.807733 5.6133 5.6153746 5.5861063 5.4948597 5.5603843 5.437868 5.6941757
1369461_at 3.985069 4.2349625 3.9852073 3.97499 4.0388317 4.006965 3.9788482 4.0647435 3.9157963 3.8355415 3.9881885 3.9527276
1369462_at 4.11604 4.092287 4.4309006 4.3058496 4.1197968 4.324377 4.4244018 4.411375 4.0880594 4.1573143 4.293288 4.2471266
1369463_at 5.851179 6.3698688 5.5793552 5.625754 5.7547793 5.9598026 5.758275 5.773258 5.9112844 5.6162457 5.524406 5.9136577
1369464_at 4.745927 4.4979115 4.463482 4.6939745 4.6852617 4.650652 4.574087 4.431707 4.6247115 4.5682135 4.8066216 4.9585924
1369465_at 12.856716 12.717222 12.884028 13.106762 12.961719 13.006331 12.854426 12.977434 13.028501 13.127968 13.158576 13.059735
1369466_at 3.9726112 3.885307 3.947505 3.956684 4.1354256 3.7613697 4.128441 3.9103527 4.091016 4.0976396 3.955556 3.9360979
1369467_a_at 8.969438 8.448536 8.674138 9.2655325 9.367917 9.133708 9.081425 8.904517 8.517559 9.286202 8.933109 9.13323
1369468_at 7.117964 7.1310906 7.027794 6.769653 7.1670012 6.9590816 7.179652 6.8737164 7.1498084 6.9657264 6.9020333 7.0547237
1369469_s_at 3.5990975 3.476267 3.6091003 3.5580523 3.6399798 3.5859742 3.5369635 3.6199455 3.5414307 3.4939597 3.5886621 3.6134095
1369470_at 4.8013163 5.3607874 5.0153146 4.8827577 4.9540696 5.0613976 4.7655325 4.911022 4.953705 4.9301243 5.206273 5.418812
1369471_at 4.4902678 4.573317 4.5943766 4.869496 4.821358 4.6360645 4.5488157 4.6786084 4.8466816 4.658346 4.89911 4.6591463
1369472_a_at 6.2258554 6.501747 6.656095 6.6798205 6.5361075 6.7893486 6.84965 6.4553585 6.5761795 6.950161 6.66717 6.83133
1369473_at 9.512081 9.723268 9.703357 9.687759 10.038135 10.001447 9.993554 9.650345 9.580765 9.95227 9.456584 9.8846445
1369474_a_at 3.877699 3.7860186 3.5600386 3.6463914 3.6400206 3.6959624 3.7017407 3.8885276 3.8748982 3.6305337 3.6852312 3.6045978
1369475_x_at 4.053732 4.4394298 3.8750482 3.9176896 3.9865024 4.071908 4.0231895 4.163546 4.103258 3.996491 3.9181538 3.892657
1369476_at 5.081722 4.722988 4.9438033 4.9929338 5.1176877 5.28372 5.2031755 4.777356 5.028289 5.2122784 5.1400986 4.905657
1369477_at 4.453472 4.5007043 4.336058 4.237182 4.613341 4.377312 4.2294335 4.954396 4.230518 4.5363817 4.611542 4.520607
1369478_at 4.4060316 4.5501013 4.532282 4.271782 4.2690973 4.6516433 4.4374866 4.846528 4.595549 4.358203 4.6477613 4.7205534
1369479_at 6.061824 5.9591107 6.1435485 6.2676935 6.2466836 6.352175 6.312682 5.828007 6.149565 6.3457303 6.2643228 6.112494
1369480_at 3.8690195 3.649686 3.805012 4.010458 3.7849443 3.8280087 3.6508431 3.7040422 3.8501449 3.5710065 3.6980937 3.7901783
1369481_at 4.485569 4.564328 4.4023438 4.334163 4.2368655 4.0918846 4.1702785 4.1597586 4.2365904 4.0817986 4.2647815 4.1597443
1369482_a_at 3.5145326 3.7593927 3.6376033 3.6305838 3.7999105 3.872035 3.6475189 3.9739332 3.892963 3.8942788 3.8675418 3.77447
1369483_at 6.901156 6.597122 6.99418 6.775694 6.894757 6.972311 6.9721527 7.032113 7.048385 6.7788014 6.669818 6.9406652
1369484_at 4.5555353 4.9466496 4.531896 4.6662292 4.5539923 4.565915 4.681024 4.4642553 4.6203985 4.4946647 4.670976 4.6079965
1369485_at 8.942292 8.912181 9.46377 9.427301 9.341926 9.717609 9.366014 9.439167 9.300572 9.3167095 10.008903 9.571917
1369486_at 3.913787 3.8732939 3.846878 4.0441957 3.8300424 3.8182244 3.946163 4.1792364 3.753327 3.704447 3.752444 3.9317472
1369487_a_at 4.0094366 3.87816 3.8849213 4.0506563 3.9261155 3.977829 3.9425437 4.0081577 3.9948742 4.0541754 3.9659917 3.9907653
1369488_at 4.178602 4.2356524 4.0032306 4.1356297 4.2435503 4.0827394 4.0302153 4.2076597 4.205721 4.2139335 4.2871337 4.173988
1369489_at 7.5249267 7.0074873 7.154694 7.108322 7.146147 6.897089 7.195882 6.6661344 6.9328647 7.109542 6.66101 7.1949005
1369490_at 4.114668 3.9356024 3.792233 3.8000877 3.826175 4.0088787 3.9126291 3.8064513 3.889981 3.9425395 3.9355206 4.0304923
1369491_at 8.823523 8.778692 8.906647 9.497135 9.064989 9.215275 8.740742 9.302343 9.164374 9.160022 9.507716 9.587614
1369492_at 10.227761 10.129136 10.171153 10.4783325 10.228097 10.489997 10.464188 10.485452 10.459541 10.6356735 10.654148 10.38595
1369493_at 8.258079 7.8416967 6.7996645 6.4167757 6.634261 6.5333133 9.167588 7.2922735 7.718606 7.671651 7.2008986 8.3737335
1369494_a_at 6.368784 5.983988 5.9562836 6.2310495 6.146668 6.188547 5.9829063 5.8749137 6.179504 6.156147 6.1310096 6.195659
1369495_at 6.3745155 6.352891 6.059119 6.0629416 6.0793633 6.0154543 6.5189176 6.280383 6.0173573 6.0098677 6.141653 6.1306596
1369496_at 7.034521 7.5397964 7.144977 7.1608562 7.35053 7.28586 7.383489 7.5097547 7.4980044 6.8285546 7.179283 6.9204626
1369497_at 4.6595893 4.659831 4.387165 4.5363197 4.420958 4.659236 4.4966173 4.638665 4.5031877 4.6288023 4.578205 4.288541
1369498_at 4.410113 4.3796644 4.5120378 4.586102 4.427244 4.374254 4.427771 4.4933367 4.409519 4.392051 4.423162 4.481992
1369499_at 5.1930327 5.622697 5.80763 5.64158 5.2561684 5.443568 5.675291 5.8025928 5.601736 5.7426248 5.692247 5.680219
1369500_at 5.0308757 5.035861 5.145588 5.1726236 5.119375 5.1543946 5.1585026 4.9948573 5.0300975 4.916007 5.080487 5.2300754
1369501_at 5.687823 6.3088 5.864467 6.19955 6.1675406 6.0786276 5.959156 6.078724 5.9758124 6.1151114 6.230139 6.022185
1369502_a_at 12.111933 12.149301 12.303107 12.467524 12.227477 12.391233 12.253167 12.27377 12.3552475 12.300863 12.367826 12.476611
1369503_at 3.3585272 3.2244706 3.209328 3.4180892 3.3718123 3.3323042 3.3679647 3.2775197 3.3414938 3.2877996 3.4428952 3.411815
1369504_at 5.4677143 5.5843077 5.7671094 5.6596055 5.788633 5.7539477 6.1613016 6.213362 5.922711 5.350129 5.958751 5.565019
1369505_at 5.8758636 5.685161 6.5944533 6.288362 6.1554585 6.468089 6.162682 6.244275 5.9990983 5.6444054 6.0826907 6.5763006
1369506_at 4.596961 4.8005376 4.506574 5.045312 4.8598037 4.837296 4.772935 4.7253966 4.8347216 4.6419516 4.488249 4.703061
1369507_at 4.934062 4.31108 4.5820694 4.696642 4.3060513 4.433373 4.408301 4.355463 4.7020955 4.5462084 4.6215925 4.8648586
1369508_at 5.1923375 5.201988 5.479848 5.5389433 5.319772 5.364317 5.4062223 5.4628563 5.404747 5.4841833 5.3195963 5.493479
1369509_a_at 4.4012604 4.6593976 4.4963083 4.4077196 4.3804007 4.2320366 4.5813246 4.2019978 4.3620024 4.327548 4.354788 4.583606
1369510_at 6.817047 6.7497826 6.962368 6.8546896 6.8772345 6.8344035 6.8424115 6.6998653 6.833662 6.943293 6.923202 7.2916036
1369511_at 6.8164325 7.19705 6.691457 6.669675 7.2881 6.5101585 6.894996 6.890781 6.8650784 6.302098 6.94234 7.334619
1369512_at 5.1670666 5.578129 5.0782604 4.9010124 5.095097 5.047318 5.0682454 5.4165583 5.5345373 5.1051455 5.366113 5.262557
1369513_at 4.753517 4.6630487 4.8229885 4.6933365 4.9230733 4.6381617 4.7323437 4.6068106 4.660632 4.58526 4.6856003 4.7156506
1369514_at 7.1995516 6.91109 6.6604934 6.6587863 6.8084497 6.7091312 6.714373 6.5638857 6.955703 6.652549 6.7145004 6.6432405
1369515_s_at 4.329329 4.101723 4.2907367 4.0969305 4.349107 4.3377934 4.2012153 4.1671453 4.2351537 4.520447 4.335142 4.3269024
1369516_at 4.1329637 3.543452 3.831344 3.7040932 3.882147 4.2326713 4.0405607 3.8306496 3.9979396 3.8953881 4.0285487 4.101244
1369517_at 5.78057 5.766012 5.5618186 5.812426 5.6879206 5.738784 5.5533996 5.762952 5.3039546 5.547831 5.5421276 5.450765
1369518_at 5.3649044 5.4782567 5.257103 5.2028 5.1271715 5.19361 5.118469 5.4216695 5.0572853 5.11652 5.010231 5.073122
1369519_at 4.7182255 4.370686 4.4739566 4.4975653 4.6887474 4.302575 4.598232 4.4665346 4.407553 4.2720575 4.547002 4.4331245
1369520_a_at 5.3303313 5.0843368 5.4324875 5.4333973 5.5523005 5.5758886 5.275702 5.1737795 5.5326424 5.5071187 5.469375 5.5034804
1369521_at 3.8702192 3.565912 3.5968127 3.8041196 3.7273467 3.8457685 3.7770543 3.4860091 3.6363435 3.7040052 3.6505446 3.750165
1369522_a_at 3.8380282 3.6805763 3.7859707 3.8436143 3.4973474 3.7039397 3.7646556 3.7189467 3.5859892 3.832267 3.7139618 3.7507834
1369523_at 5.7717123 5.773903 6.0597215 5.673781 6.2101307 5.8647118 5.963202 5.6307034 5.9653206 6.11142 6.0534177 5.8862133
1369524_at 4.9971466 4.895676 4.4358044 4.54634 4.5915728 4.739237 4.7523165 4.799049 4.9322233 4.605128 4.754375 4.9104114
1369525_at 5.1023006 5.4018126 4.9678545 5.0332594 5.1235485 5.260024 5.029544 5.2805033 5.2103786 5.113924 5.1038537 5.0642996
1369526_at 8.067423 8.278658 8.332048 8.918794 8.486006 9.04356 8.507272 8.428437 8.528331 8.320539 9.00228 8.754158
1369527_at 5.766826 5.607251 5.7720904 5.526047 5.565101 5.750627 5.315999 5.7278533 5.89689 5.64216 5.702062 5.7378955
1369528_at 5.847207 5.4315147 5.70242 5.6046333 5.823684 5.8077054 5.533126 5.2192726 5.6700525 5.9969964 5.564599 5.7407565
1369529_at 5.019398 4.9582863 4.4089136 4.3558645 4.401412 4.325866 4.3931828 4.6059947 4.421661 4.344757 4.5072775 4.532116
1369530_at 4.813157 4.9718404 4.570696 4.7009377 4.793975 4.8058624 4.486883 4.8096027 4.682393 4.6738367 4.607179 4.8489285
1369531_at 7.2611275 7.8893414 6.3435454 7.637699 6.519431 7.178726 6.7139874 7.613595 6.987728 6.036042 7.5637674 6.348535
1369532_at 5.306459 4.9161158 5.124528 5.0571556 4.9170165 4.767425 4.7292833 4.81892 4.9769406 5.149154 4.9497895 4.9378023
1369533_a_at 6.601745 6.50369 6.3695226 6.356974 6.452389 6.38426 6.645546 6.566391 6.3416176 6.615044 6.630268 6.6978965
1369534_at 5.1720343 5.1370826 5.0238676 4.986726 5.164625 5.1538477 5.0191164 5.282693 4.9962645 4.9785156 5.245596 5.135454
1369535_at 5.4961023 5.497061 5.0496626 5.065684 5.033265 5.454568 5.192177 5.507538 5.3059464 5.2236443 5.1776075 5.281683
1369536_at 5.546767 5.541499 5.068778 5.113327 5.269489 5.477529 5.0401125 5.3503575 5.2708607 5.4503546 5.563787 5.3931675
1369537_at 6.126656 5.2225294 5.458668 5.419015 5.6629105 5.8240285 5.7367864 5.6225853 5.8762956 5.6236286 5.7713394 5.7828226
1369538_at 4.5405765 4.617381 4.49722 4.7341228 4.68411 4.715404 4.6803684 4.6094475 4.527668 4.8110337 4.564789 4.896701
1369539_at 5.332015 5.6386976 5.416934 5.7137003 5.2190275 5.3014956 5.788351 5.436427 5.4064283 5.419033 5.4709206 5.556677
1369540_at 4.5993233 4.4820585 4.5807395 4.458624 4.3115 4.431036 4.3206954 4.610374 4.2659492 4.7229147 4.7625217 4.7665663
1369541_at 3.7244844 3.5739846 3.716609 3.5879245 3.817409 3.6520114 3.6844914 3.6309614 3.9378476 3.658782 3.7562551 3.5682354
1369542_at 5.366293 5.2624826 5.4243035 5.3724346 5.332435 5.1883445 5.3819456 5.1745195 5.2953043 5.2212324 5.4364567 5.5244274
1369543_s_at 5.728038 5.6168447 5.667374 5.9047666 5.9761467 6.026451 6.1737914 5.8140326 5.787505 5.944901 5.897642 5.939722
1369544_a_at 4.472327 3.977658 4.158059 4.1719694 4.1483803 4.0969076 4.2094755 4.0570416 4.0187674 4.0118694 4.135382 4.2255516
1369545_at 5.050479 5.0449142 5.099066 5.2328243 4.9677525 4.8712225 4.9935465 5.1516657 5.2034645 5.169059 5.0903597 5.275317
1369546_at 10.253642 10.23326 10.428619 10.6623745 10.722739 10.774368 10.717173 10.555876 10.521098 10.756604 10.343672 10.707148
1369547_at 4.998951 4.7071695 4.541642 4.718648 4.728318 4.68058 4.679944 4.683072 4.8496532 4.6017284 4.3599715 4.774864
1369548_at 5.3658447 5.107133 5.1697826 5.5038705 5.649112 5.4825115 5.7937474 5.3612475 5.3185897 5.4032264 5.4057097 5.455801
1369549_at 7.846307 7.6241097 7.711997 6.9964037 7.183301 7.2552648 7.481802 7.5467887 7.648733 7.0443745 6.987522 7.430761
1369550_at 3.721428 3.7857277 3.763767 3.5418506 3.7036598 3.590317 3.741948 3.7335744 3.830291 3.790682 3.7578356 3.8063679
1369551_at 5.035179 4.935953 4.8836107 4.9382277 5.061721 4.999464 4.959697 4.7372675 4.8315563 4.905652 5.0486526 5.289198
1369552_at 4.7738333 5.253903 4.87009 4.5130677 4.7606907 4.877886 4.9132347 4.9883366 5.1432705 4.726813 4.9328213 4.88893
1369553_at 5.2367687 5.2738996 4.924073 5.3007555 4.9402323 5.2704406 4.85363 4.9511642 5.2162724 5.009421 4.93661 5.262479
1369554_at 8.973655 9.176569 9.172112 9.496351 9.411407 9.235163 9.3754835 9.237324 9.09551 9.24534 9.225877 9.217309
1369555_at 4.559742 4.937589 4.5225973 4.373173 4.456827 4.4982624 4.7199936 4.579127 4.8586507 4.359034 4.687311 4.5179214
1369556_at 5.1490974 4.774026 4.9615755 5.174947 5.020993 4.9647055 5.3090277 4.946707 5.255439 4.944187 4.9556656 5.2172823
1369557_at 6.646362 6.042635 6.4926376 6.798057 6.3144503 6.71882 6.8033147 6.2627177 6.6759896 6.6418996 6.365937 6.5972257
1369558_at 8.379475 8.254127 8.275415 8.698005 8.458839 8.356474 8.714083 7.9946914 8.323915 8.232967 7.9711075 8.094041
1369559_a_at 9.206473 9.264487 9.150842 9.439789 9.203138 9.541607 9.32382 9.233796 9.394717 9.096182 9.111157 9.312303
1369560_at 9.3132305 9.906458 9.287289 9.862372 9.793583 9.511734 9.875651 9.249601 9.379477 9.649815 9.240854 9.495787
1369561_at 4.4376144 4.200893 4.05588 4.018197 4.1629868 3.9457068 4.094754 3.9888813 3.8462882 3.8669686 4.0723543 3.9135292
1369562_at 6.0216 6.2441525 6.030628 6.0944543 5.9845524 6.1719866 6.0349874 6.0871162 5.979363 6.0743666 5.9579406 6.1967916
1369563_at 4.453054 4.2856708 4.3818593 4.244729 4.6598897 4.396022 4.329049 4.462498 4.5912256 4.5561976 4.668856 4.7179866
1369564_at 4.5259237 4.72036 4.430578 4.6437445 4.6491904 4.6260176 4.539032 4.510307 4.7827053 4.753529 4.6323752 4.7286725
1369565_at 4.624516 5.368869 4.719871 5.0672693 5.1350203 5.241642 4.9569626 5.16784 4.885822 4.8756213 4.9427786 5.0076613
1369566_at 5.65942 5.631187 5.2083473 5.3058777 5.7541633 5.508526 5.1684046 5.542782 5.4347134 5.4065356 5.694888 5.5752745
1369567_at 5.061064 4.9195323 5.317672 5.37094 5.3855467 4.8448043 5.190597 5.269264 5.175278 4.948749 4.9561787 4.9159307
1369568_at 4.5442686 4.593205 4.8098516 4.710643 4.6092453 4.5918236 4.8079433 4.853608 4.6216135 4.7364755 4.610919 4.565754
1369569_at 5.1091666 4.542142 4.988701 4.988429 4.7303977 4.6801667 4.9075127 4.820912 4.784263 4.856984 4.9694195 5.0064764
1369570_at 3.5173855 3.3547297 3.3928273 3.4469488 3.3542168 3.4156346 3.4777386 3.4536786 3.4736812 3.3616667 3.3590968 3.4158492
1369571_at 8.775098 8.763147 8.857231 8.921055 8.9217615 8.814121 9.120853 8.79238 8.824637 9.106634 8.87045 8.900262
1369572_at 4.6502237 4.468214 4.4933968 4.494787 4.518711 4.392952 4.5523367 4.37161 4.4677587 4.492127 4.474291 4.690368
1369573_at 4.6374803 4.5549417 4.790638 4.5842333 4.685334 4.396022 4.31019 4.48542 4.580409 4.5559254 4.728835 4.484333
1369574_at 4.619194 4.366603 4.5871544 3.9958308 3.850237 3.8122523 4.1068053 4.3608537 4.3474636 4.31682 4.404671 4.7699122
1369575_at 4.0876856 3.9704027 3.88811 3.7596033 3.813051 4.049236 3.9211643 3.614843 3.8306446 3.9953473 3.7079198 3.8599849
1369576_at 4.37593 4.4411345 4.1497154 4.029931 3.8825998 4.0741425 3.8671963 4.264724 4.1226015 3.9724607 3.9866672 3.8056662
1369577_at 7.171015 7.496663 7.1621947 7.5428905 7.4220505 6.904913 7.6581764 7.4203973 7.578507 7.3240743 8.403307 7.6638103
1369578_at 5.3248496 5.56898 5.1973476 4.808605 5.0238323 5.0863657 4.8354373 5.1780877 5.4537554 4.8514657 4.6705723 4.983373
1369579_at 6.082306 5.6766586 5.9856114 5.889186 5.8972588 6.063657 5.970516 5.8945656 5.7732906 5.8190455 5.902066 5.805136
1369580_at 5.1441617 4.897335 4.6858373 4.6311936 4.905547 4.6607046 4.8038864 4.943306 4.999074 4.8517847 4.7713175 4.6744757
1369581_at 11.215956 11.122066 11.328239 11.432628 11.399689 11.462044 11.442839 11.245555 11.133088 11.239146 11.239039 11.435462
1369582_at 6.2447395 6.237083 6.0478096 6.16324 5.792669 5.7407475 6.094446 5.8681436 5.95676 5.7643185 5.9003067 5.9408207
1369583_at 4.883531 4.7389183 5.146341 5.1631894 5.070686 5.071864 5.0972047 5.2266917 5.074692 5.042604 5.0675583 5.1965914
1369584_at 5.7963285 6.132155 6.0676045 6.174059 5.9831624 6.0339274 6.03171 5.813638 5.899819 6.019783 6.05055 5.8569684
1369585_at 4.031912 3.846685 3.7587392 3.8835075 3.7666497 3.8879042 3.7849855 4.070998 3.9042015 3.8438509 3.720165 3.9084718
1369586_at 3.1717415 3.3547297 3.3352444 3.2551517 3.3012383 3.240735 3.4291742 3.461096 3.371081 3.2714615 3.2392273 3.2492528
1369587_at 4.336613 4.0430937 4.2269993 4.1223383 4.3841 4.2556257 4.3400927 4.324799 4.215057 4.3600097 4.30678 4.426584
1369588_a_at 6.945181 6.8227644 7.142196 7.1946216 7.0213156 7.1603193 7.0629225 7.226154 7.037606 7.1439743 7.296715 7.104325
1369589_x_at 3.7026138 3.8747315 3.791763 3.7906992 3.8231883 3.815071 3.897762 3.823605 3.7568715 3.6983967 3.8079004 3.7703712
1369590_a_at 5.85467 5.780272 5.7559915 5.998327 5.8878913 5.9566665 6.165837 5.917174 6.071642 6.2026377 6.394022 5.940634
1369591_at 4.1244507 4.8558345 4.128788 4.101754 4.003572 4.106165 4.0432863 4.627409 4.3266 4.1754723 4.4400415 3.9885576
1369592_at 7.180081 7.2603755 6.8939157 6.9130936 7.1062255 7.172174 6.991233 7.170407 7.1493096 7.151197 7.1030426 7.216812
1369593_at 3.4778423 3.4159422 3.5246994 3.391601 3.3779187 3.3990135 3.499205 3.421132 3.4650033 3.4904518 3.5106082 3.5025895
1369594_at 5.8980217 6.0615616 5.847027 6.0208077 6.0458574 6.023367 5.581476 5.6596518 6.209997 5.5295625 5.909389 5.5492353
1369595_at 3.945184 3.767191 3.6677828 3.666107 3.592021 3.8949792 3.5766008 3.5771277 3.5282574 3.7310085 3.6422791 3.732308
1369596_at 4.9278297 4.7557135 4.995491 4.7255754 4.760853 4.776472 4.9574423 4.935236 5.0980577 4.8544054 4.821053 4.814497
1369597_at 7.2889066 7.3201456 7.7331 7.699432 7.531032 7.7067213 7.660302 7.5900702 7.253821 7.8331547 7.6395946 7.5590467
1369598_at 4.3145456 4.1390905 4.548439 4.31345 4.220118 4.1135507 4.19751 4.1632786 4.351325 4.3711843 4.408538 4.2493
1369599_at 5.384375 5.2870803 5.5349493 5.473637 5.1820846 5.2674093 5.3027396 5.349885 5.3030124 5.181866 5.5209727 5.4847054
1369600_at 4.1718054 4.1535497 4.328206 4.3096743 4.287658 4.287101 4.3105884 4.3326387 4.254266 4.170164 4.2975187 4.205532
1369601_at 6.2246027 6.1287594 6.2490916 5.9410877 6.0014424 5.963788 6.2550874 5.9424005 6.225965 6.0614977 5.873013 5.8141093
1369602_at 4.7583933 4.8879557 4.45909 4.488518 4.429724 4.5589986 4.5421996 4.56321 4.525363 4.56487 4.410031 4.434034
1369603_at 3.5956771 3.3463738 3.4150918 3.4383597 3.4693234 3.4807112 3.7299807 3.4420316 3.5330443 3.489315 3.488223 3.4266167
1369604_at 4.424454 4.4967785 4.716778 4.618214 4.7105017 4.29284 4.440669 4.482795 4.5050354 4.6067514 4.5786853 4.75935
1369605_at 5.523764 6.0906343 5.3380446 5.1251616 5.322804 5.3306837 5.029441 5.024939 5.163705 5.254012 5.0690665 5.341736
1369606_at 3.54489 3.8471317 3.7796237 3.694983 3.8338442 3.6298518 3.7412057 3.8211763 3.5828946 3.7220414 3.6874807 3.8428354
1369607_at 5.666458 5.6710668 5.877905 5.885552 5.6524262 5.965719 5.639428 5.659469 5.649687 5.7463193 6.0374966 5.944022
1369608_at 4.336182 4.3377905 4.387165 4.3289204 4.565732 4.510709 4.4436655 4.1308117 4.1869435 4.2628775 4.4101863 4.209967
1369609_at 3.7697637 3.6473024 3.5014737 3.6681068 3.5194423 3.6000469 3.5773556 3.5667825 3.5120285 3.4895308 3.7146416 3.6668673
1369610_at 5.743346 6.1127744 5.8777146 6.088692 6.110192 5.9568734 6.237297 5.9967384 5.9996567 5.9138856 5.9086285 6.1395493
1369611_at 5.3563786 5.146345 5.3340635 5.1996155 5.1531625 5.2060556 5.4107847 5.190491 5.184069 5.139926 5.4378977 5.086353
1369612_at 5.2214565 5.0885296 5.23864 5.023525 5.169773 5.1396246 5.331501 5.2297792 5.55748 5.0988684 5.111121 5.078266
1369613_at 3.8379328 4.0745506 3.8161173 4.059499 4.01021 3.8185449 3.8358457 4.321699 4.045309 3.8669686 3.9381843 4.0132766
1369614_at 4.0763855 4.0000877 4.432999 4.2612524 4.38779 4.3405504 4.315824 4.072464 4.128137 4.2467346 4.066841 4.43932
1369615_at 5.6174164 5.6387496 5.6190996 5.6870704 5.569866 5.5861034 5.591135 5.6663675 5.508806 5.6116924 5.688506 5.74063
1369616_at 4.9645176 4.5458527 4.4597597 4.4975395 4.416917 4.2927437 4.5831275 4.5456133 4.7353544 4.6895113 4.5602856 4.6148543
1369617_at 6.8990436 6.889356 6.9603896 6.8410034 7.127803 7.067217 6.7702003 6.7164965 7.1942563 7.134097 6.790799 6.914244
1369618_at 4.401027 4.503946 4.357653 4.4609737 4.3934026 4.5547576 4.2866945 4.203665 4.3840384 4.292305 4.327359 4.731517
1369619_at 5.524373 5.649202 5.313615 5.5351276 5.2971625 5.3410177 5.305323 5.498961 5.3129845 5.2359023 5.727121 5.3919473
1369620_at 4.1144905 4.309924 4.015682 3.9922237 3.9752524 3.890434 4.4491014 4.3606243 4.212941 4.034548 4.0260754 4.3658905
1369621_s_at 9.033682 9.04683 9.225856 9.258154 9.156755 9.220204 9.333133 9.1036825 9.175346 9.321668 9.150702 9.283033
1369622_at 4.5187063 4.463493 4.3859234 4.373222 4.3706136 4.329449 4.5298715 4.4879994 4.3590403 4.6279225 4.48219 4.403907
1369623_at 4.897316 4.874387 4.7446537 4.8474636 4.9431553 4.8695707 5.0377846 4.8687973 4.9569645 4.9960575 4.7540164 5.044075
1369624_at 5.7560177 5.6777525 5.4387455 5.517421 5.8254976 5.6816025 5.3353314 5.515882 5.854096 5.4708834 5.494359 5.801911
1369625_at 6.3437843 6.834264 6.3026056 6.8528147 6.6061306 6.148675 6.9280853 6.3462825 6.037325 6.2959833 6.483292 6.5709076
1369626_at 8.509195 8.2236 8.378344 8.620923 8.656278 8.481741 8.532963 8.5645275 8.607426 8.627908 8.505686 8.622057
1369627_at 4.3691564 4.3024054 4.459799 4.317069 4.457157 4.294241 4.4128885 3.9998336 4.143345 4.108592 4.257642 4.185755
1369628_at 8.926686 8.868577 8.863791 8.7163725 9.24569 9.219252 8.229265 8.243445 7.9280596 8.281798 7.93432 7.7321186
1369629_at 10.947899 11.09911 11.154689 11.371922 11.387653 11.272376 11.313734 11.443125 11.134965 11.262167 11.363821 11.300813
1369630_at 12.207711 12.229524 12.353791 12.469602 12.577029 12.517224 12.389675 12.389187 12.457877 12.503104 12.489833 12.564775
1369631_at 7.590087 7.189547 7.6581583 7.6857834 7.7945604 7.816605 7.7539444 7.5181108 7.48563 7.6831145 7.5812383 7.6690083
1369632_a_at 5.6638637 6.5358744 6.0395346 6.078272 6.4905133 6.0500884 6.033109 6.0924745 6.0584784 6.5002623 5.7573047 5.7460537
1369633_at 10.137824 10.0957575 10.699372 10.378342 9.9032755 10.483742 10.319632 10.573593 10.462847 10.491041 10.335351 10.138423
1369634_at 6.570109 6.613138 6.7394423 6.3552527 6.4924593 6.5425997 6.47152 6.829307 6.5969167 6.937179 6.5748925 6.712747
1369635_at 11.555163 11.414796 11.624622 11.539523 11.89745 11.584105 11.622923 11.720032 11.634238 11.995152 11.754764 11.832934
1369636_at 12.203413 12.056947 12.189112 12.121241 12.469374 12.201066 12.242977 12.372602 12.395437 12.569293 12.431413 12.453415
1369637_at 5.156511 5.4171686 5.146948 5.053242 5.6289043 5.404789 5.493741 5.653116 5.17171 5.1357136 5.238232 5.402893
1369638_at 5.3050947 5.0307803 5.329937 5.3408775 5.068284 5.1527905 5.0880485 5.2797728 5.333858 5.4230256 5.5242715 5.330093
1369639_at 4.0798426 4.265644 4.0700374 4.060973 3.8887103 4.0956473 3.9481492 3.8537679 4.3398957 4.1334324 3.9805477 3.8450742
1369640_at 5.82017 5.687792 6.133533 6.3453584 6.1930428 5.8853254 6.110197 5.7969794 5.770046 6.100383 6.065642 5.8945603
1369641_at 7.057506 6.9714518 7.1894646 7.308906 7.37526 7.2142353 7.301994 6.867141 7.109936 7.278324 7.4792466 7.3062797
1369642_at 6.6315246 6.829938 6.5688534 6.7919307 6.905964 6.6925364 6.873794 6.485788 6.850331 6.8705196 7.1693044 6.7070336
1369643_a_at 6.298376 6.864424 6.67128 6.722616 6.8951507 6.751107 6.9648476 6.7141476 6.8821154 6.619324 7.003857 6.6847796
1369644_at 8.602141 8.730406 8.491993 8.50758 8.609263 8.607486 8.55902 8.749951 8.770609 8.419617 8.720134 8.322092
1369645_at 4.343654 4.2293053 4.2916546 4.090307 4.381276 4.1550875 4.1219215 4.3606453 4.294021 4.278263 4.3914223 4.4910583
1369646_at 3.706406 3.6906562 4.012192 3.9795904 3.7640014 3.9104874 3.8956523 3.7064078 3.9339871 3.7275043 3.691312 3.892657
1369647_at 6.0046744 6.3587914 6.789379 6.6392927 6.4511485 6.6546683 6.6846066 6.844391 6.5945983 6.6461015 6.738413 6.523267
1369648_at 6.2268395 6.1846056 6.641132 6.576633 6.4655256 6.558481 6.335036 6.358068 6.322771 6.328275 6.6432586 6.5233665
1369649_at 5.0408936 4.9862375 4.9688134 5.2084284 5.1780357 4.96138 5.259247 5.1274724 5.068674 5.1244864 5.0938497 5.2173805
1369650_at 6.911664 6.708894 7.2771564 7.346796 7.2213006 7.156158 7.172298 6.7488384 7.116555 7.1329837 7.1448216 7.198357
1369651_at 5.684533 5.578129 5.290495 5.2695436 5.4943614 5.320382 5.499436 5.369741 5.116252 5.36802 5.5702114 5.093858
1369652_at 3.7683606 3.9560313 3.6772842 3.8357928 3.689374 3.7670681 3.705491 3.9586835 3.7229326 3.6705735 3.8501625 3.8536634
1369653_at 6.9948545 7.151917 7.5279226 7.5828753 7.3183713 7.609491 7.608549 7.2571816 7.384195 7.3370557 7.470267 7.5079575
1369654_at 10.11316 10.47138 10.401397 10.473283 10.5266285 10.391195 10.531329 10.537298 10.578261 10.660549 10.954084 10.650642
1369655_at 7.5959396 6.7505174 7.049075 8.066825 6.939758 7.376941 7.283974 6.9792404 7.1748204 7.5895276 7.7442183 7.2706504
1369656_at 6.5053515 6.648166 6.4789057 6.5751586 6.758414 6.5664682 6.872919 6.4073563 6.749609 7.0061936 6.882093 7.0373483
1369657_at 4.202621 4.151104 4.0574036 3.8840017 4.1435614 4.109914 4.0038757 4.3166213 3.9921212 4.200589 4.0114336 4.153454
1369658_at 9.333716 9.410653 9.026631 9.41245 9.257579 9.348498 8.964315 8.962348 9.042208 9.466499 9.235161 9.0072365
1369659_at 5.762471 5.622583 5.7062964 5.8340344 5.974058 5.7341027 5.81913 5.976935 5.881817 6.068928 5.8413286 5.9132767
1369660_at 5.244141 5.050119 5.070639 4.8997393 4.9016848 4.7296124 5.055354 4.7850685 5.065262 4.845469 5.0825377 4.9661474
1369661_at 7.8144364 7.8359976 7.7603807 8.062982 7.8998566 7.791326 7.678737 8.008628 7.745735 7.7942157 7.6558332 7.9292235
1369662_at 3.4861734 3.7232635 3.5676348 3.542193 3.5186574 3.590123 3.472879 3.8899052 3.7022376 3.5193987 3.4820406 3.4128966
1369663_at 9.441142 5.580841 9.446536 8.901281 8.665978 8.957632 9.461657 9.399703 8.528536 9.735351 8.890578 8.683866
1369664_at 10.148099 9.856759 9.817871 9.994646 9.701788 10.084371 10.360604 9.681768 10.119202 10.3830805 9.709899 10.340391
1369665_a_at 7.226019 7.0590696 7.33135 7.342394 7.2933445 7.488233 7.216231 7.4030457 7.5108137 7.4358864 7.3915467 7.636308
1369666_at 5.882107 5.9090943 5.8939295 5.8693123 6.1869864 6.1929336 5.7637205 5.8886833 5.851668 5.8422112 5.994862 6.030754
1369667_at 6.535655 6.3575897 6.5969286 6.5804887 6.4985514 6.7134547 6.7192817 6.5051923 6.5676217 6.696518 6.6654963 6.6618066
1369668_x_at 3.8153625 3.8960814 3.8099313 3.883413 3.7768607 3.909466 3.660089 3.797081 3.8653235 3.8466015 3.7616172 3.9299908
1369669_at 7.0998096 6.770333 7.2750273 7.364586 7.630886 7.543346 7.6446414 7.237897 7.4234896 7.7454696 7.3251543 7.5290394
1369670_at 5.332015 5.8850236 5.8050427 5.5490766 5.555496 5.512959 6.094697 5.4895287 5.7710896 5.58705 5.65035 5.6299605
1369671_at 11.907558 12.032634 11.799273 12.077173 12.111084 12.090434 12.15785 11.991361 12.108202 12.236159 12.209514 12.191998
1369672_at 6.2087936 5.8028307 6.2721324 6.0517526 6.032507 6.1642194 6.0131507 6.280512 6.2404065 6.021669 6.094176 6.3413286
1369673_at 4.10338 4.4487786 4.358477 3.955015 3.989674 4.384949 4.032962 4.0895557 4.088317 3.9581842 4.043903 4.3512435
1369674_at 3.7731407 4.4082437 4.05147 3.4682796 3.6397517 4.4265184 3.7157023 4.343988 3.598986 3.552692 3.6860487 4.2749386
1369675_at 6.403351 6.802036 6.2875204 6.554254 6.3297973 6.404437 6.5365753 6.463183 6.5874233 6.482155 6.218018 6.6896973
1369676_at 6.90813 6.623685 6.9236245 7.019544 7.2314186 6.7775207 6.971138 7.095193 7.014121 7.066746 7.09334 7.087447
1369677_at 3.6882057 3.6689286 3.7032232 3.5773716 3.4685667 3.675584 3.5989602 3.5417295 3.6555388 3.67127 3.739718 3.6624084
1369678_a_at 7.051114 7.0386047 7.2775555 7.2758517 7.14036 7.333878 7.2641435 7.2034307 7.261469 7.1793566 7.3763433 7.4244943
1369679_a_at 8.574189 8.4953165 8.894331 8.956028 8.699484 8.845264 8.611469 8.510342 8.583094 8.608435 8.834366 8.475416
1369680_at 5.122451 5.3886395 5.2109413 5.13542 5.089133 5.057443 5.3600225 5.0508394 5.4380975 5.2277336 5.4001637 5.46218
1369681_at 5.205553 4.897335 4.790333 4.729377 4.688022 4.5201235 4.9383106 4.810997 4.547394 4.7957196 4.773486 4.900966
1369682_at 6.99092 6.9538116 6.8047695 7.093324 7.1103315 6.9226055 6.9192023 6.855867 6.9169536 6.9846687 6.835844 6.8677444
1369683_at 6.020085 6.1765842 6.660053 6.462954 6.1969104 6.760564 6.6641545 6.275794 6.206158 6.3591766 6.468229 6.336459
1369684_at 4.956865 4.9026933 4.66787 4.789183 4.8148303 5.0206156 5.128525 4.821994 4.952839 4.8648896 4.945296 4.7486663
1369685_at 3.8846 3.9664109 3.8038714 3.796641 3.898999 4.0361457 3.7862167 3.784464 3.7671916 3.7724986 3.9076855 3.8773203
1369686_at 4.439228 4.255369 4.442547 4.1845655 4.3029776 4.3287406 4.175861 4.1390295 4.5008497 4.433952 4.36782 4.486555
1369687_at 4.2336173 4.2948318 4.222096 4.452832 4.207797 4.642104 4.306125 4.17797 4.239708 4.0650177 4.117442 4.121012
1369688_s_at 5.094875 5.0813417 5.2249546 5.3258877 5.309972 5.083443 4.9453697 5.3284903 5.014353 5.1597 5.059751 5.0178776
1369689_at 6.8328805 6.6885486 6.8424397 6.7567925 6.9777894 6.8531756 6.7793655 6.5786448 6.7645473 6.745586 6.743237 6.688414
1369690_at 6.7065706 6.3048587 7.1902003 6.8938804 7.1219177 6.853987 7.048343 6.411116 7.005866 7.1115623 7.1736984 6.8553357
1369691_at 5.252429 6.0966473 5.0098233 5.053693 5.072543 4.8146963 5.1953707 5.3020344 5.293688 5.3401823 5.2902946 4.750803
1369692_at 3.957587 3.8197963 3.6772842 3.786739 3.9724457 3.9332163 3.8553936 3.6088548 3.7212942 3.7059247 3.7135336 3.742782
1369693_a_at 5.515214 4.867576 5.5661497 5.6049857 5.561281 5.5406556 4.7117214 5.9419923 5.4360943 5.426376 5.5998015 5.466284
1369694_at 3.6607232 3.9346278 3.654654 3.7346923 3.7033901 3.548823 3.482142 3.4728003 3.641217 3.3983133 3.499509 3.5794654
1369695_at 4.5350184 4.7976837 4.4565134 4.486992 4.295001 4.387622 4.376137 4.8160443 4.4724216 4.4546666 4.454357 4.2915087
1369696_at 3.8892806 3.769842 3.6979933 3.7045043 3.6776354 3.9582145 3.6162603 3.7767751 3.7566857 3.8466015 3.733088 3.9885576
1369697_at 4.83302 5.0294256 4.5655212 4.262845 4.067455 4.347169 4.1887474 4.4131308 4.48533 4.22577 4.3788586 4.6917605
1369698_at 5.229883 5.044514 5.1697826 5.3618536 5.143066 5.050513 5.1046743 5.066353 5.3676734 5.413366 6.1690245 5.6169553
1369699_at 4.748403 5.77799 5.0523443 5.013323 5.1533113 4.90088 4.970091 5.420906 5.305752 5.370167 5.3190756 5.331632
1369700_at 5.8235025 5.4128 6.1100955 5.965528 6.060856 6.2173634 6.245255 5.6534853 6.00871 5.97158 5.7759438 5.9964466
1369701_at 12.04061 11.992826 12.207572 12.129429 12.183125 12.051145 12.3362465 11.859363 11.891249 12.073048 11.974087 12.106683
1369702_at 6.578128 6.6956806 6.866387 6.8626785 6.5815654 6.849252 6.974632 6.9348335 6.534282 6.5567813 6.992503 6.8527093
1369703_at 7.4927936 7.1991196 7.4049196 7.5034456 7.5766773 7.636246 7.594856 7.209761 7.409302 7.3787265 7.4358506 7.375633
1369704_at 6.643566 7.008449 6.9102654 6.843542 7.016239 6.5839844 6.8252296 6.9232354 7.2134166 6.944227 6.9562144 6.9554443
1369705_at 5.163866 5.117149 5.1181655 5.433523 5.20056 5.156499 5.0198174 5.152501 5.211422 5.4373045 5.1543684 5.271491
1369706_at 4.3801165 4.124195 4.078213 4.027679 4.05457 3.8636212 4.1579037 4.351412 3.9380927 3.9545755 4.2353077 4.2883663
1369707_at 4.820797 4.733387 4.512724 4.663333 4.6701536 4.9132023 4.4646373 4.344699 4.8038893 4.7466936 4.8239512 4.595752
1369708_a_at 5.2757645 5.3739967 5.282248 5.5590754 5.5178494 5.5900917 5.341301 5.31619 5.423901 5.278745 5.4461074 5.5626364
1369709_at 4.5852633 4.8545785 4.4678364 4.7293167 4.685913 4.754831 4.439286 4.4066505 4.5591965 4.658163 4.560155 4.787639
1369710_a_at 3.67728 3.8670042 3.7285697 3.8179083 3.7402756 3.8254707 3.7175608 3.6781533 3.5763113 3.6842787 3.4468396 3.669138
1369711_at 5.5979457 5.5763407 5.5735617 5.182122 5.3478994 5.5390844 5.249503 5.5163264 5.668005 5.651309 5.455399 5.518563
1369712_at 6.8049593 6.813478 6.829089 6.942608 7.0892777 7.2180023 6.904868 6.894517 6.799337 7.0990653 7.035328 6.8675804
1369713_at 6.6912246 6.626965 6.3118267 6.358768 6.3601413 6.178615 6.637488 6.374149 6.500153 6.29498 6.504185 6.3289857
1369714_at 6.6042113 6.5513687 6.718626 6.7768974 6.5040607 6.7059174 6.803682 6.7361827 6.6458664 6.687997 6.6030707 6.7122498
1369715_at 4.0991054 4.316382 4.2484975 4.151696 4.420712 4.37485 4.1475635 4.284916 4.256882 4.252437 4.1784163 4.3812723
1369716_s_at 9.576552 8.694177 9.880114 9.747903 9.820805 9.698313 9.941913 9.622076 9.610686 10.026247 9.280763 9.768027
1369717_at 4.4907813 4.496778 4.6013274 4.5028944 4.402414 4.498238 4.581933 4.4121895 4.435992 4.6030083 4.5983744 4.6391068
1369718_at 9.044607 9.036606 9.253371 9.578951 9.551099 9.756824 9.755061 9.349876 9.344928 9.867199 9.489501 9.671314
1369719_at 3.3017433 3.3355134 3.3996406 3.4256186 3.3590703 3.2759998 3.2330387 3.3186133 3.3479016 3.214991 3.2774796 3.2409787
1369720_at 8.874598 8.829124 9.255352 9.322586 9.341606 9.316306 9.335048 9.157972 9.331452 9.467629 9.241281 9.420882
1369721_at 5.3185267 5.3235583 5.049049 5.223926 5.2785892 5.015254 5.1362286 5.173354 4.8925066 5.1349063 4.986727 5.396971
1369722_a_at 7.642863 7.824041 7.800021 8.001447 7.7199316 7.9018607 7.653877 8.126932 7.7481995 7.866251 7.6890287 7.6748123
1369723_at 7.077393 7.036067 7.2815976 7.3757215 7.23177 7.3541822 7.0606894 7.004237 7.00786 7.2922974 7.0263424 7.2663007
1369724_at 5.8250484 5.2469306 5.5132494 5.3326206 5.5439835 5.718696 5.5507035 5.381605 5.702664 5.419229 5.63269 5.380536
1369725_at 7.582748 7.216432 7.1457386 7.043061 7.641344 7.4199624 7.5380826 7.3304424 7.446907 7.2887325 7.6082144 7.3090606
1369726_at 8.2345915 7.990812 8.422013 8.45469 8.352215 8.323395 8.556919 8.183617 8.205214 8.483104 8.362266 8.512525
1369727_at 13.791645 13.604777 13.834027 13.826207 13.727374 13.868659 13.825234 13.664964 13.799362 13.834289 13.862042 13.885222
1369728_at 4.9840508 4.9270134 5.3312206 5.3226557 5.340146 5.3779 5.496608 5.2706103 5.197727 5.3973894 5.366564 5.278169
1369729_at 7.7884645 8.152437 8.216288 8.665498 8.645782 8.423777 8.7134285 8.342966 8.551851 8.598926 8.3328495 8.553198
1369730_a_at 5.066986 4.7964916 4.705986 4.836998 5.0046606 4.8548226 4.7793293 4.9876842 4.810251 4.64967 4.8362613 4.698528
1369731_at 3.9323862 3.6021347 3.5880177 3.6724741 3.6953218 3.8536322 3.6043518 3.7672706 4.0674963 3.7165089 3.5823123 3.9643235
1369732_a_at 5.1391144 4.7696247 4.5516844 4.688573 4.6206274 4.8752117 4.981985 4.817629 5.0355134 5.1984043 4.7346563 5.139715
1369733_at 8.893794 8.891819 8.964804 9.145507 9.004881 9.082792 8.917206 8.956577 8.945399 8.900211 9.136393 9.048663
1369734_at 8.56616 8.571326 8.8794365 9.171246 8.9073925 8.947703 9.146612 9.012269 8.956957 8.942059 8.936678 8.979544
1369735_at 5.8003902 6.163198 5.788009 5.995568 6.298114 6.143629 5.881508 6.513273 5.7755184 6.145199 5.573586 5.9961767
1369736_at 5.8186984 5.8673596 5.606501 5.310866 5.4395084 5.475808 5.2619586 5.4146914 5.156367 5.467642 5.2220216 5.5805607
1369737_at 7.990779 8.540636 8.315005 9.148815 8.639524 8.5547695 8.59293 8.812498 8.36388 8.7468405 8.813325 8.380358
1369738_s_at 8.9627 9.412531 9.024742 9.706282 9.602058 9.515024 9.379728 9.264957 9.20362 9.493409 9.466192 9.18944
1369739_at 4.75132 4.228179 4.5618668 4.4578767 4.3159046 4.5065665 4.308399 4.0976915 4.4386683 4.7159615 4.30445 4.396693
1369740_at 5.5279245 4.8844414 5.579506 5.4133096 5.5888934 5.1397924 5.678548 5.0534716 5.006337 5.445351 5.608949 5.2413936
1369741_at 5.863924 5.9643664 5.9099917 5.7925653 6.1151614 5.835199 5.8418856 5.7540674 6.067371 5.6654425 5.872535 5.938863
1369742_at 4.7005153 4.5651226 4.48738 4.6883764 4.7704525 4.8068304 4.761363 4.675247 4.6848583 4.6875725 4.685297 4.696355
1369743_a_at 7.794322 8.641229 8.356547 8.158803 8.100103 8.367281 8.565058 7.982227 8.7081995 8.253076 8.082464 8.225403
1369744_at 5.026921 4.939846 4.628675 4.8276935 4.7454867 4.8595233 4.606691 4.7432494 4.950173 4.808391 4.793389 4.9004846
1369745_at 5.969963 6.3543296 5.9620767 6.030907 6.153907 6.352679 6.197661 6.1202807 6.174021 6.1760774 6.2778044 6.3129106
1369746_a_at 11.3778925 10.920408 11.637327 11.656746 11.45028 11.871776 11.608107 11.762495 11.27092 11.697064 11.788149 11.653716
1369747_at 6.410598 6.1635385 6.320361 6.549997 6.655962 6.289762 6.723525 6.4318576 6.2360735 6.56265 6.460571 6.6474123
1369748_at 3.9052 3.9022877 3.6958325 3.720949 3.744253 3.7295704 3.5964727 3.8821008 3.7223036 3.747147 3.5879276 3.7792807
1369749_a_at 4.684573 4.432519 4.7697244 4.655217 4.4052324 4.4359446 4.629883 4.531949 4.4532385 4.76299 4.60933 4.762596
1369750_at 4.2297173 4.5212536 4.0320606 3.9721692 4.230792 3.952787 4.189335 4.0113173 4.1409235 4.1662397 4.0231495 4.1642237
1369751_at 5.2214565 5.425602 5.2482014 4.5895815 4.6168113 4.4687686 4.9712815 5.3093257 4.771762 4.50985 4.5416594 4.606351
1369752_a_at 4.8681726 5.521337 4.7802153 4.7768764 5.1220803 4.864592 4.8978057 4.9483795 4.873972 4.8992796 4.7250867 5.025239
1369753_at 4.456482 4.2054663 4.2255335 4.3237715 4.2636933 4.0795674 4.0935335 4.0203223 4.1154566 4.1499867 3.9926832 4.1146507
1369754_a_at 7.4796515 7.528222 7.8996105 7.609876 7.6646194 7.7857304 8.056923 7.6745753 7.6649694 7.5695076 7.7679534 7.8695483
1369755_at 3.6514637 3.7839806 3.6930656 3.5367682 3.6762192 3.5872915 3.6663496 3.860925 3.6308935 3.545636 3.7039964 3.6100235
1369756_a_at 7.514032 7.904573 7.704345 7.8792095 7.5717483 8.056288 7.7392573 8.08545 7.8680177 7.6320925 7.943711 7.7947493
1369757_at 6.0913343 6.384842 5.7491126 5.676068 6.1483397 5.8435845 6.015222 5.947874 6.1949773 5.934625 5.746007 6.251133
1369758_at 8.199028 8.114069 8.427865 8.400574 8.698841 8.329796 9.05447 8.247022 7.717333 8.884863 7.7414145 8.797368
1369759_at 5.326423 5.4610734 5.33397 5.2612576 5.4327793 5.399118 5.0951657 5.505388 5.3914557 5.371205 5.195926 5.2879295
1369760_a_at 3.9691207 3.9274924 3.7587392 3.7838845 3.9991882 3.8296595 3.7247806 3.7944329 4.0766735 3.9168847 3.8102715 3.8175154
1369761_at 3.903397 4.3419557 4.093794 4.3369794 4.107684 4.284779 4.207499 4.1081276 4.1806483 4.084658 4.219504 4.0737233
1369762_at 4.3840494 4.3400145 3.999825 4.058688 3.936893 4.200112 4.1785674 4.4229336 4.199477 4.033911 4.0029173 4.199094
1369763_at 4.2417717 3.9676497 4.0804234 4.123302 4.2431297 4.3309712 4.277394 4.0644646 4.1791 4.169853 4.1669025 4.2334538
1369764_at 12.735412 12.681159 12.964777 13.035206 13.009161 13.014267 12.958202 12.985444 12.830655 13.018145 12.901505 13.028639
1369765_at 3.469914 3.5807242 3.3682609 3.5763478 3.5735085 3.4152625 3.6104639 3.6299665 3.5546007 3.569186 3.5380237 3.5448914
1369766_at 5.7205544 6.1597004 6.0189867 5.890524 5.782116 5.5793676 5.8408833 6.358109 5.5992713 5.7762566 5.8163276 6.1678233
1369767_a_at 4.0164895 4.254269 3.882181 4.027341 4.0619764 3.9671328 3.9214902 4.181988 4.1575513 4.0955563 4.1196856 4.2688866
1369768_at 6.182841 6.125554 6.3058414 6.194171 6.284543 6.39477 6.2297525 6.22559 6.2348547 6.262085 6.159185 6.1376014
1369769_at 4.481561 4.4229774 4.475882 4.6171927 4.591776 4.5775495 4.479172 4.555953 4.531101 4.5505924 4.450598 4.5787773
1369770_at 4.82465 4.5098133 4.603514 4.593452 4.408106 4.5604777 4.523632 4.917963 4.702898 4.400251 4.8812013 4.6768703
1369771_at 5.277606 5.835083 5.85686 5.9550333 5.637558 5.6877327 5.8586965 6.0011463 5.788908 5.788756 6.01221 6.0376587
1369772_at 6.889585 6.8518014 7.36147 7.125574 7.566885 7.188384 7.466769 7.643492 7.2298093 7.5161777 7.07051 7.387723
1369773_at 4.7851114 4.40094 4.4556847 4.597407 4.548782 4.72395 4.416213 4.416301 4.489159 4.510544 4.5233064 4.6731434
1369774_at 4.478697 4.5900187 4.3280935 4.5117617 4.573904 4.3269353 4.5701876 4.320348 4.21913 4.271777 4.375039 4.495979
1369775_at 7.62153 7.6554213 7.796346 7.7430496 7.7752604 7.808608 7.6267123 7.908362 7.800983 7.832907 7.7201815 7.6386385
1369776_a_at 6.979309 7.0297246 6.7801538 6.7756066 6.8152966 6.7834015 6.7804394 7.0152535 6.8825846 6.9454904 6.823266 6.6341095
1369777_a_at 7.010367 6.7133055 6.998316 6.8622923 7.080396 6.9148293 6.9562664 6.8072767 6.788396 6.9103594 6.9417744 6.6689725
1369778_at 4.2912254 3.895976 3.9990344 4.112238 4.1689057 4.2283382 4.1702785 4.112998 4.3336267 4.1898875 4.1140146 4.0443077
1369779_at 5.278275 5.4735084 5.79426 5.9409537 5.607197 5.7223086 6.019525 5.532166 5.7405925 5.979486 5.9569736 5.857862
1369780_at 6.9206676 6.664155 6.3548903 6.4215755 6.7704735 6.7369404 6.550512 6.498533 6.560409 6.571943 6.7211027 6.722674
1369781_at 4.090125 3.9585114 3.9513655 3.9808679 4.010256 4.2356424 3.957717 3.8947659 4.132393 4.0050306 3.958461 3.9356756
1369782_a_at 5.9999056 5.8874187 5.8628106 5.9339037 5.8590827 5.6288366 5.5944214 6.329502 6.0002317 5.8587694 5.546852 5.8505015
1369783_a_at 4.781804 4.6435094 4.4688983 4.502919 4.78006 4.5873475 4.977441 4.4626265 4.4534683 4.6839147 4.597601 4.6609273
1369784_at 4.072521 4.44065 3.8655305 4.1554646 4.059695 4.0932302 3.8431349 3.7997246 4.1077986 3.821582 3.9289446 4.1591396
1369785_at 7.7736583 7.7661705 7.717718 8.147629 7.9793344 8.142846 7.883277 8.13998 8.299019 8.12288 8.107064 7.861589
1369786_at 6.8031273 6.5267878 6.65572 6.6943464 6.8506494 6.759685 6.742436 6.630369 6.865983 6.9040947 6.8229227 6.917593
1369787_at 4.121602 3.9905825 3.8058567 3.8929546 3.9310305 3.9722211 3.8922381 3.807849 3.8971612 3.8531756 3.9356701 3.97994
1369788_s_at 7.37334 7.511768 7.616733 7.521126 7.011408 6.6796327 7.2751274 7.2826705 6.6828136 7.2036843 6.9097586 7.2663226
1369789_at 3.552984 3.9942555 3.5831394 3.3998342 3.5537486 3.5112906 3.8646793 3.6450872 3.647379 3.4991913 3.445661 3.7469842
1369790_at 11.806747 11.205926 10.253544 11.644818 11.496603 11.353185 11.154609 10.885075 11.664151 10.596513 10.533497 11.211116
1369791_at 7.8445516 8.016428 8.153461 8.095928 8.25399 8.093262 8.409397 7.857283 7.918161 8.184145 8.065668 8.1071825
1369792_at 6.0085096 6.3762493 5.9396996 5.885979 6.033777 6.198199 5.8395615 6.0596857 6.2200885 5.9685307 6.2291512 6.2771144
1369793_a_at 4.1498003 4.1867876 4.33249 4.439161 4.6600657 4.092457 4.2707434 4.6205306 4.4330254 4.2254534 4.268673 4.4610434
1369794_a_at 5.252403 4.9712353 4.8970857 4.946964 5.135206 4.9875517 4.7764525 5.2099876 5.087941 4.788256 4.850913 4.9420066
1369795_at 4.038515 4.301548 4.340991 4.2540708 4.172467 4.2326784 4.3428135 4.3409452 4.54818 4.207885 4.1536713 4.066742
1369796_at 5.3645573 5.5216756 5.169819 4.965326 5.1155214 4.80029 5.2126784 5.189877 5.284477 4.907535 4.911692 5.2593455
1369797_at 4.491379 4.326094 4.2754774 4.391638 4.2680244 4.4716177 4.4129252 4.1973124 4.452281 4.3619957 4.3360367 4.4115553
1369798_at 4.8316865 4.402895 4.535799 4.7133512 4.942337 4.8114796 4.5629635 4.9217196 4.4134893 4.6419563 4.991128 4.5899377
1369799_at 9.920668 10.026005 10.054377 10.242715 10.144213 10.259323 10.123702 10.207577 10.189313 10.255066 10.115899 10.14564
1369800_at 3.8007956 3.6262236 3.8937788 3.8790624 4.1023493 3.746888 3.6720302 3.9907866 3.870535 3.9265466 3.9957952 4.121785
1369801_at 4.732478 5.0983467 5.1379724 4.957818 4.738605 5.093956 4.833314 4.949674 5.14952 4.798458 4.749814 4.8602476
1369802_at 4.347466 4.0745587 3.8611681 3.9342914 3.8328154 3.977034 4.096493 3.8805368 4.13259 3.8037913 3.7798157 3.9378042
1369803_at 4.720237 4.8868837 4.6708984 4.6053896 4.9690747 4.7550898 4.7771473 5.1165724 4.8758307 5.1311064 4.9685917 5.1117625
1369804_a_at 4.790965 4.741894 4.489105 4.8598094 4.542159 4.9454355 4.8749065 4.8403096 5.0419064 4.66152 4.79191 4.8397727
1369805_at 3.895489 4.42437 4.0957265 4.097219 4.185889 4.2218113 3.940614 4.140006 3.896712 4.0559316 4.0581145 4.135175
1369806_at 4.6856966 4.7099724 4.761976 4.8143377 4.7610183 4.880849 4.928157 4.973935 4.815196 4.8670235 4.7128544 4.896917
1369807_at 4.8350687 4.8061438 5.023738 5.0328474 4.6087785 4.7120457 4.711773 4.8779993 4.7275257 5.0752983 4.8400793 4.9999666
1369808_at 6.191711 6.4775953 6.0978727 5.610328 6.1980076 5.688444 6.196035 6.371745 6.328465 6.0656347 5.5998735 6.098067
1369809_at 5.3539457 5.394596 4.98936 5.0946655 5.116686 5.173823 5.6166544 5.2260084 5.2353134 4.93775 4.9694834 5.2230234
1369810_at 6.8729095 6.917965 7.0240936 6.8514867 6.9995317 6.846407 6.764685 6.596458 6.9109025 6.878687 7.0513973 6.8653927
1369811_at 5.062153 4.9019985 5.149765 4.937417 5.084502 5.167672 4.8281717 5.179694 5.0621004 5.004571 4.987236 5.0687275
1369812_at 6.0786805 5.809585 6.163947 6.0215816 5.9527802 5.8696957 5.9014215 5.749071 5.881608 6.038868 5.8601913 5.992335
1369813_at 6.4964247 6.658783 6.722714 6.91912 6.977189 6.867135 6.798433 6.5493097 6.8884625 6.8704343 6.823453 6.803798
1369814_at 4.9441957 5.6015825 4.76243 4.7242713 4.8010674 4.6839385 4.9950213 5.6210585 4.738594 4.71251 4.5672817 4.964081
1369815_at 6.0534296 5.7252107 5.7229023 5.4483833 5.8423853 5.7146196 5.6049714 5.775638 5.737312 5.499684 5.499724 5.7779484
1369816_at 4.278618 4.922251 4.606121 4.8703156 4.7603574 4.737586 4.529836 4.6655073 4.686454 4.6261706 4.543462 4.605604
1369817_at 4.1543407 3.7417274 4.255155 4.1776514 4.071755 4.29431 4.2182817 3.915173 4.18463 4.2033896 4.0120897 4.433884
1369818_at 4.8716 4.784231 4.780275 4.4848843 4.786048 4.85715 4.64552 4.6055384 4.564588 4.6963887 4.701109 4.6323004
1369819_at 4.846558 4.559762 4.810105 4.664507 4.826955 4.7761493 4.851698 4.4909706 4.844503 4.9158688 4.7263446 4.8939357
1369820_at 4.2712355 3.930573 4.196911 4.2435355 4.0943465 4.108612 4.2415977 4.100216 4.1528397 4.1600075 4.1045647 4.2443905
1369821_a_at 4.7515574 4.434079 4.2393208 4.61157 4.613966 4.5429916 4.5043287 4.7708673 4.7225676 4.592169 4.4651737 4.478004
1369822_at 4.3832498 4.4587307 4.4859524 4.3280373 4.529865 4.666898 4.4859743 4.5243073 4.246894 4.2014112 4.5861964 4.5992002
1369823_at 5.6462193 5.6011906 5.156144 5.480591 4.968829 4.9174232 5.225212 5.156044 5.1920185 5.1765003 5.303872 4.976371
1369824_at 4.7651224 4.6446095 4.7652245 4.8935337 4.777486 4.773549 4.727912 4.8174686 4.9104204 4.8559866 4.6650467 5.049425
1369825_at 5.053501 5.1589932 5.2028084 5.068718 5.1073694 5.1123314 5.0179567 5.160652 5.0776386 4.9626894 4.915272 5.1299944
1369826_at 6.1649094 6.533861 6.3149147 6.6165924 6.5516634 6.202086 6.4504056 6.0529685 6.380027 6.2878757 6.4205675 6.4019055
1369827_at 5.8156834 5.9656243 5.637186 5.613096 5.765517 5.3833504 5.6269903 5.998082 5.6575537 5.5726604 5.4980164 5.5412292
1369828_at 6.28934 6.337222 6.0085096 5.972027 5.973076 5.9298105 5.916228 5.9883184 5.9239106 5.8583384 5.8814363 6.2170963
1369829_at 5.2328005 5.457923 5.2990236 5.3854036 5.299192 4.971224 5.1847553 5.04234 5.189269 5.1657257 5.0687795 5.1492515
1369830_at 4.5096345 4.3707237 4.5200496 4.564461 4.261872 4.4410753 4.591469 4.3298264 4.5996594 4.4520054 4.5013885 4.7040052
1369831_at 6.099743 6.16566 5.908146 5.614936 5.8598824 6.1950955 5.5767584 5.584672 5.8655562 5.5227737 5.996401 6.3121195
1369832_at 7.1079073 6.6559863 6.917388 6.4791594 6.3730955 6.0759354 6.598715 6.5664606 6.576403 6.5311913 6.307289 6.4626656
1369833_at 4.4070187 4.192546 4.648087 4.5750113 4.631412 4.628455 4.5481434 4.293849 4.441495 4.647151 4.5496516 4.7338533
1369834_at 6.4802256 6.373456 6.812438 6.4859715 6.773858 6.7667494 7.1154594 7.082364 6.8672395 7.1084557 7.089362 7.050059
1369835_at 6.3355875 6.1072063 6.0715456 6.1592917 6.54086 6.37307 6.1370277 6.097457 6.29685 6.1358514 6.1255636 6.1200423
1369836_at 6.456297 6.728275 6.3735414 7.054859 6.7500143 6.542888 7.517522 6.821623 7.72406 6.8407693 6.708723 7.560219
1369837_at 12.256103 11.6920185 12.42277 12.538345 12.297654 12.470924 12.249876 12.304723 12.28977 12.480393 12.21264 12.332625
1369838_at 4.0806165 3.9099202 4.144187 4.0214834 4.0330415 4.097644 4.162396 4.2678404 4.1430025 4.070161 4.0029917 4.2217155
1369839_at 5.1036806 4.7962885 4.854166 4.7765408 4.76805 4.7245264 4.9224014 4.668151 4.9536285 4.6360064 4.866212 4.964632
1369840_at 9.415823 8.5455675 9.085613 8.384974 7.254793 8.614518 9.79243 8.477571 9.290466 8.711104 9.598312 9.326077
1369841_at 3.6812437 3.4534059 3.531473 3.716628 3.619875 3.6170542 3.5448077 3.5364115 3.5934048 3.5306878 3.5428731 3.590499
1369842_at 3.8764362 4.087508 4.094301 4.034604 3.9743176 3.9855444 3.8273559 3.9384265 4.2234755 4.0139446 3.958461 3.9964056
1369843_at 4.9366264 4.8527746 5.206437 4.7358685 4.9746766 5.0595436 4.9668584 4.7708874 4.931429 5.1330233 5.130338 5.130491
1369844_at 3.9527159 4.226159 4.096924 4.4136543 4.275241 4.129757 4.0322895 4.3168945 4.054633 4.23454 4.203743 4.351714
1369845_at 6.114117 6.683749 6.0080304 5.922565 6.1617575 6.1579556 5.802138 6.1201305 5.995274 5.8279886 6.313944 6.1997566
1369846_at 3.4309924 3.5612454 3.4475157 3.564783 3.4518528 3.5446842 3.5545108 3.511218 3.5196266 3.369825 3.6267622 3.642703
1369847_at 6.163074 5.658418 5.9857383 6.1087165 5.961584 5.769603 5.9075413 5.997605 5.7902 5.9080105 6.0670414 6.047284
1369848_at 3.5114665 3.6214247 3.5311007 3.596212 3.6573162 3.6639514 3.6360106 3.6260948 3.5220973 3.5202467 3.7242599 3.7786336
1369849_at 4.8952904 4.9578543 5.052537 5.014891 5.1026435 5.0874777 4.971282 5.235487 4.9605303 4.8134184 5.0286207 5.1579437
1369850_at 5.433547 5.4535055 5.5750346 4.682677 5.600918 4.933309 5.178361 6.0325756 5.415024 5.7944326 5.980302 5.6973405
1369851_at 7.700637 7.722109 7.547006 7.4280877 7.4632144 7.531829 7.5264664 7.4674454 7.338608 7.496475 7.667463 7.361628
1369852_at 11.704291 11.669543 11.853097 12.031533 12.014514 11.878925 11.948987 11.803166 11.828082 12.112245 11.9773245 11.989171
1369853_at 5.1225314 5.1047916 5.18752 5.1207857 5.1437373 5.251721 5.112149 5.1108627 5.2191777 5.113766 4.992627 5.217239
1369854_a_at 7.9177814 7.8898306 8.268228 8.631667 8.350058 8.439014 8.569988 8.311918 8.486184 8.207629 8.158726 8.20585
1369855_at 3.7024474 3.9839797 3.603065 3.6020317 3.7896094 3.5943751 3.5622323 3.769558 3.8357513 3.7154727 3.801187 3.7023437
1369856_at 5.3579044 5.4099026 5.1843433 4.849183 4.973753 4.8749557 5.0344133 4.9555025 5.0679073 5.174609 5.120242 5.2452593
1369857_a_at 5.9393754 5.9476233 5.9464827 5.8762646 5.900418 5.9650183 5.94453 5.9875517 5.8987393 6.060015 6.120545 6.0349956
1369858_at 5.322302 5.4037304 5.3927145 5.3415365 5.055176 5.2567134 5.3118167 5.376185 5.288477 5.195917 5.3389745 5.0900884
1369859_at 4.438649 4.519142 4.4904475 4.4596367 4.3251343 4.308945 4.36945 4.1070395 4.2593 4.4155607 4.380949 4.2854958
1369860_a_at 4.815048 4.9585743 5.003066 4.7734327 4.860463 5.066179 4.877429 5.0898485 5.0824537 4.8780856 5.0028715 5.1782603
1369861_at 4.85461 5.5483513 4.9547887 4.980728 4.9870014 4.744322 5.003324 4.988172 4.892732 4.959536 4.955276 4.9861374
1369862_at 4.6878114 4.6419687 4.921482 4.6444674 4.773789 4.546965 4.4800863 4.4645658 4.50651 4.715597 4.6428285 4.536943
1369863_at 7.7484975 8.638836 8.611859 7.702877 7.6440735 8.476453 8.590701 8.5890045 8.671585 8.425502 9.088019 8.946809
1369864_a_at 8.7224865 9.533913 8.709857 10.019519 9.91462 9.976093 9.853296 10.42368 9.735865 10.110335 9.627541 10.542715
1369865_at 4.367266 4.3694324 4.325381 4.347549 4.413721 4.3998733 4.352073 4.175941 4.3256445 4.323217 4.3711996 4.4625635
1369866_at 4.672961 4.5946074 4.6848626 4.485216 4.6600227 4.578701 4.5541825 4.4515886 4.625825 4.649151 4.6244793 4.724536
1369867_at 5.7867084 6.2116094 6.2600307 5.7828994 5.9929667 6.2304068 6.6158247 6.318801 5.3039546 5.621047 5.3062563 5.2270164
1369868_at 9.425367 9.600648 9.540832 9.594986 9.680952 9.609363 9.500098 9.776019 9.656558 9.946924 9.759431 9.645218
1369869_at 4.096959 3.8582184 4.0135593 4.191476 3.8881016 3.8903837 4.0659523 4.1823416 4.0212727 4.023124 4.15924 4.351523
1369870_at 7.220762 7.1104574 7.512288 7.337346 7.587911 7.5046234 7.257209 7.388377 7.4569006 7.334238 7.6487913 7.58428
1369871_at 3.6887138 3.708098 3.7113342 3.6468577 3.6381805 3.6334186 3.660089 3.728122 3.6654465 3.6897292 3.69517 3.9031205
1369872_a_at 4.3089056 4.5200977 4.3259983 4.2500696 4.28682 4.3139353 4.389433 4.622393 4.3482647 4.4176226 4.302356 4.399625
1369873_at 4.796146 4.635133 4.7273235 4.8007812 4.7022533 4.680167 4.702576 4.4937506 4.515049 4.6538224 4.59665 4.8767977
1369874_at 5.8101835 5.5207696 5.6286783 5.1512914 5.4635177 5.475166 5.6086893 5.266499 5.56961 5.656401 5.523769 5.4304647
1369875_at 5.4134054 5.2079134 5.243498 5.073061 5.25797 5.1415834 5.2202225 5.2502604 5.2896566 5.089199 4.8534927 5.2548866
1369876_at 3.7526288 3.767191 3.8431225 3.7796152 3.8354037 3.6741655 3.7891066 3.7227685 3.8350182 3.8372717 3.7711706 3.824632
1369877_at 4.9854584 4.6326437 4.854032 4.8498955 4.629432 4.750107 4.777942 4.6722116 4.730499 4.4646363 4.441875 4.663528
1369878_at 4.3219895 4.7022243 4.2339716 4.5453467 4.3863735 4.6374416 4.427771 4.114773 4.737872 4.7910013 4.3859377 4.5326357
1369879_a_at 12.551404 12.630476 12.648941 12.860029 12.784106 12.840933 12.795078 12.810029 12.809992 12.881903 12.71569 12.827059
1369880_at 4.155265 4.2130527 4.07173 4.1858606 4.140608 4.243158 4.2737494 4.073416 4.3799314 4.201708 4.219368 4.2717514
1369881_at 4.630554 4.404093 4.613084 4.5435095 4.769961 4.640061 4.7357254 4.545119 4.6397486 4.607915 4.81849 4.822486
1369882_at 4.6910076 4.5250235 4.4456606 4.5318375 4.5799775 4.661985 4.7079105 4.7941084 4.698859 4.67988 4.6703496 4.951785
1369883_at 3.858119 4.0220795 3.6833334 3.8194847 3.6533651 3.5817223 3.7619035 3.8820472 3.850158 3.6999605 3.7215724 3.77447
1369884_at 4.9488425 5.3896403 4.948811 5.0086694 5.08531 4.8665175 4.9431033 5.1837225 5.019323 5.2105937 5.2220216 5.1085553
1369885_at 5.4322357 6.254744 5.4379525 5.453066 5.6245875 5.3817816 5.3823805 5.93582 5.813814 5.8097286 5.531193 5.481205
1369886_a_at 5.9198217 5.3554106 5.600463 5.632364 5.8468623 5.8223352 5.613595 5.6583705 5.6543126 5.924627 5.7885013 5.774098
1369887_at 4.3583956 4.1275134 4.33889 4.3318706 4.2284403 4.433484 4.224105 4.305628 4.457698 4.468396 4.3191957 4.387104
1369888_at 4.4631023 4.0576987 4.1011915 4.0805817 4.142041 4.286175 4.0292854 4.127617 4.088317 4.2119017 4.055636 4.3222303
1369889_at 4.530283 4.777809 4.292062 4.2819204 4.1213446 4.202654 4.2741785 4.5119276 4.4759083 4.3098216 4.239069 4.358405
1369890_at 3.1810296 3.6315746 3.3118808 3.1829848 3.2564495 3.2892451 3.2802465 3.3364594 3.271128 3.2092175 3.2643948 3.2026496
1369891_at 4.9643207 5.400088 5.1899166 5.171369 4.9124413 5.0959597 5.0111036 5.174797 5.136122 4.7398634 4.9240346 5.152597
1369892_at 3.5205564 3.3888683 3.3628147 3.373973 3.4152992 3.4346335 3.4074914 3.505528 3.446777 3.4532647 3.4911528 3.4644957
1369893_at 4.5320573 4.7620835 4.9071164 4.5423455 4.76456 4.7358246 4.552041 4.8683066 4.6206174 4.6118474 4.553297 4.801714
1369894_at 3.0840871 3.163271 3.2629495 3.1350622 3.2145514 3.2275658 3.0753624 3.342701 3.183469 3.1527529 3.1316352 3.1708052
1369895_s_at 6.5825005 6.8195724 6.294852 6.404486 6.3687134 6.4765387 6.4319005 6.2806187 6.239018 6.583886 6.7522984 6.373768
1369896_s_at 7.180081 7.0587564 7.1358695 7.1057425 7.1840773 7.14679 6.9695563 7.018074 7.1538324 7.1845345 6.898523 7.0815206
1369897_s_at 11.983591 12.044074 12.020583 12.20685 12.093524 12.180708 12.139138 12.039736 12.131542 12.177003 12.1530285 12.027767
1369898_a_at 4.848367 4.6732497 4.7719326 4.897395 4.7868257 5.12581 4.8143754 4.5249906 4.712456 4.7547193 4.4773426 4.5808926
1369899_s_at 5.9642773 5.8305054 5.650038 5.843491 5.997002 5.888074 5.9789195 5.710079 5.6307473 5.9618225 5.7517753 5.789431
1369900_at 4.0802374 3.9885786 3.9066868 3.9734116 4.0570383 3.9889858 3.9229198 4.116772 4.018805 3.9913836 4.023168 3.9553375
1369901_at 4.733303 4.663478 4.5233097 4.548234 4.6710396 4.641954 4.5469093 4.9387436 4.5999556 4.6042423 4.8106875 4.546893
1369902_at 6.8209133 7.386756 6.992957 7.204807 7.1015773 7.160142 7.233467 7.319284 7.1702676 7.1739936 6.927167 7.256988
1369903_at 4.683166 4.5362244 4.4712687 4.425015 4.4378223 4.410659 4.3554 4.4515886 4.5409184 4.535721 4.44806 4.5339046
1369904_at 5.3828297 6.3362103 5.6035852 5.342418 5.7007275 5.250156 5.741887 6.296492 5.644985 5.0371 5.2590456 5.042144
1369905_at 3.937805 4.121909 3.867775 3.738478 3.7375677 3.807593 4.1895943 3.825516 3.7541845 3.8037436 3.8503332 3.9321768
1369906_s_at 11.619338 11.767976 11.819793 11.965122 11.934852 11.909657 11.942229 11.786037 11.57194 11.865271 11.664406 11.681046
1369907_at 5.7569375 6.004409 5.8197627 5.458143 5.9335093 5.710442 5.5172243 5.7143364 5.8410163 5.848192 5.575246 5.6287813
1369908_at 3.7312706 3.8921862 3.9751904 3.7199218 3.7971082 3.710859 3.6905243 4.0617094 3.6648436 3.6630573 3.7930396 3.6933432
1369909_s_at 10.554061 10.815346 10.798571 10.797945 11.058505 10.847569 10.556902 10.786676 10.588891 10.749565 10.748507 10.781144
1369910_at 3.944053 3.8871853 3.902011 3.8795376 3.848997 3.944307 4.0186534 3.9583268 4.010526 4.0248623 4.0199337 3.9696248
1369911_at 5.3018765 4.878947 5.123654 5.1776714 5.1752224 5.0270796 5.087306 4.924999 4.9021616 5.3125043 5.197722 5.22288
1369912_at 6.1614347 6.1910114 6.140324 6.407046 6.266326 6.4753685 6.28899 6.1770244 6.074197 6.2598 6.5511265 6.5062013
1369913_at 5.0499287 4.652524 4.758005 4.5704374 4.7437034 4.864585 4.4524665 4.693574 4.882714 4.7550726 4.645094 4.911596
1369914_at 3.9323862 4.213274 3.9468186 3.8262844 4.1488442 3.9611433 3.870534 3.9040563 3.910411 3.837433 3.9701786 3.9560025
1369915_at 7.282863 7.1125803 6.9785366 6.8263445 7.5454226 7.111818 7.0056567 7.52564 7.25267 6.7306905 6.9642105 6.808269
1369916_at 5.165249 5.190526 5.1156006 5.3172936 5.0942926 5.1373024 5.2772427 4.777077 5.184069 5.118139 5.083522 5.3132167
1369917_at 5.207967 5.153691 5.0882955 5.2440624 5.147192 5.1135707 5.2210913 5.3877006 5.163705 5.057308 5.203108 5.27113
1369918_at 4.1523104 3.8774493 3.9396021 3.9095914 4.0773354 4.0459647 4.0201793 4.1597586 4.318683 4.070591 3.971624 4.3832903
1369919_at 5.16698 4.8367686 5.1470633 5.1731243 5.1370487 5.040122 5.140877 5.0625057 4.73751 5.2519226 5.167201 5.178595
1369920_at 4.6944475 4.925513 4.9025335 4.846492 5.0921097 4.9035683 4.8242936 4.884546 4.861223 5.1597867 4.7196264 5.2234306
1369921_at 6.482792 6.4080043 6.76428 6.6855035 6.3007927 6.2528563 6.2255263 6.313157 6.549698 6.156397 6.2790217 6.1828885
1369922_at 8.097537 8.354228 8.645193 8.478385 8.308132 8.55572 8.5687065 8.3288 8.511928 8.620325 8.412136 8.64605
1369923_at 5.562223 5.8217177 5.4043064 5.704464 5.685424 5.4603105 5.5787334 5.362806 5.60133 5.59136 5.437543 5.5927744
1369924_at 5.79012 5.911003 5.7076426 5.4189606 5.8135414 5.366289 5.6836867 5.8160815 5.904245 5.6732893 5.5811367 5.854771
1369925_at 3.8543937 3.837102 3.9130347 3.8648794 3.8962908 3.9581225 3.7686846 3.958655 4.1314516 3.983647 3.8676183 3.9004142
1369926_at 7.8026147 7.8226943 8.023311 7.759459 7.681879 7.8580437 7.53627 7.866212 8.044993 7.816404 7.8771996 7.7405367
1369927_at 10.836161 10.828444 10.9993 11.143153 11.0633545 11.152937 10.856096 10.872124 10.5767 11.08509 10.878893 10.839316
1369928_at 3.6512308 3.767191 3.5620344 3.7546031 3.6724777 3.7022152 3.6097672 3.6194491 3.6141005 3.5497856 3.6224172 3.6398892
1369929_at 11.008522 10.830312 11.235749 11.180778 11.183995 11.272183 11.272488 11.161143 11.199073 11.245619 11.095417 11.336075
1369930_at 10.986781 10.909169 10.93418 11.14113 11.086785 11.162598 11.066922 10.8994465 10.98595 11.134955 10.901881 11.206941
1369931_at 7.4400945 6.9229255 7.348657 7.2415385 7.4622593 7.375687 7.226302 6.9730773 7.062583 7.025744 7.0925403 7.1743402
1369932_a_at 9.266528 9.602081 9.614357 9.622591 9.769812 9.698419 9.533725 9.380359 9.512319 9.618365 9.509177 9.531229
1369933_at 10.562723 10.426508 10.636033 10.777472 10.768198 10.812334 10.734141 10.721536 10.682577 10.744384 10.739087 10.633044
1369934_at 11.389476 11.401858 11.621708 11.718173 11.544294 11.788024 11.632895 11.7114105 11.51437 11.949909 11.631528 11.80434
1369935_at 7.9251547 7.5630107 7.980529 7.90907 8.031651 7.964655 7.8903446 7.9687867 7.9235487 7.894023 7.886117 7.8587112
1369936_at 10.376396 10.237428 10.320555 10.686705 10.410146 10.778641 10.416853 10.498704 10.304727 10.713089 10.549658 10.516182
1369937_at 10.202506 10.086416 10.236737 10.466409 10.333918 10.460473 10.2639065 10.454942 10.123109 10.452518 10.267369 10.36688
1369938_at 6.360048 6.5623975 6.762755 6.666966 6.6937084 6.7689567 6.588922 6.4843845 6.4509873 6.256685 6.3980923 6.6670737
1369939_at 11.6289015 11.52059 11.559621 11.707782 11.817009 11.647635 11.764085 11.734124 11.648798 11.649342 11.594176 11.695268
1369940_at 9.79704 9.597727 9.784974 9.936799 9.994484 9.738647 9.889167 9.844493 9.696686 10.214671 9.754931 9.947646
1369941_at 10.572126 10.373547 10.72272 10.779477 10.502719 10.470491 10.574211 10.852891 10.70494 11.007038 11.229296 11.074603
1369942_at 8.633608 8.795654 8.814854 8.887379 8.714795 8.695113 8.71932 8.665879 8.923704 8.795755 8.696104 8.750005
1369943_at 9.3854065 9.5732355 9.577381 9.8232 9.5124655 9.824115 9.588454 9.711186 9.522494 9.891169 9.526336 9.615728
1369944_at 8.787268 8.584515 8.806731 8.702537 8.744484 8.688097 8.813019 8.919454 8.623819 8.670145 8.642649 8.227665
1369945_at 4.6010823 4.399857 4.7214746 4.638855 4.6899004 4.789914 4.867026 4.320009 4.783951 4.7648606 4.6647787 4.642332
1369946_at 5.9412575 5.9180856 6.154044 6.2130127 6.1180515 6.033878 6.0841537 6.007535 5.8836365 6.2222753 5.801911 6.126174
1369947_at 6.0102186 5.8851333 5.88073 5.5022764 5.9299355 5.609447 5.978461 5.440735 5.835123 5.8920574 5.65035 5.582718
1369948_at 8.137211 7.500327 7.7843103 7.660098 7.7834864 7.544087 7.6145234 7.6495037 7.6291003 7.8276052 7.907808 7.8655944
1369949_at 6.8433495 6.900693 7.108034 6.912986 6.9662476 7.075644 6.8890347 7.1734924 7.02404 6.7643585 7.215594 6.912601
1369950_at 9.109822 8.677162 9.06382 9.122795 9.137229 9.157285 9.075383 9.124825 9.095365 9.036583 9.084295 9.113028
1369951_at 4.1107936 4.088702 3.9707713 3.9689233 4.1465936 4.134108 4.0176845 4.1510324 3.9583359 4.0085626 4.04368 3.9414337
1369952_at 11.797066 11.617818 11.835566 11.896507 11.8965225 11.928977 11.972931 11.838634 11.967933 11.9376 12.056149 12.043938
1369953_a_at 4.2744055 4.836922 4.3861365 4.3838987 4.282982 4.5105443 4.504485 4.507901 4.366451 4.583348 4.3423915 4.1682367
1369954_at 12.603071 12.531427 12.601699 12.648527 12.634385 12.602297 12.697465 12.602539 12.595924 12.710073 12.647 12.747694
1369955_at 6.157732 6.3743424 6.251386 6.047505 6.450613 6.2614217 6.243965 6.2604113 6.232489 5.9865584 6.082116 6.005882
1369956_at 8.56616 8.287879 8.786737 8.874571 8.537501 9.100055 8.882891 8.864869 8.746247 8.415015 8.529616 8.72901
1369957_at 5.430694 5.2779675 5.934288 5.594627 5.593878 5.6007624 5.4771476 5.6613927 5.6637 5.9618707 5.909768 5.873913
1369958_at 7.7371926 8.00741 7.8843594 7.9603353 7.9868608 8.258326 8.277283 7.596815 7.8686876 7.803225 7.5204463 7.744417
1369959_at 11.802561 11.669672 11.82971 12.100819 11.528349 11.71704 11.901349 11.906257 11.480865 11.650126 11.892995 11.67855
1369960_at 9.820926 9.751523 9.852962 10.031647 9.885363 10.002274 9.923234 9.937199 9.941408 10.197635 10.397243 10.143355
1369961_at 8.53968 8.043568 8.368805 8.578661 8.503642 8.658225 8.231961 8.383213 8.329805 8.361961 8.400489 8.321292
1369962_at 8.26716 7.806951 8.426868 8.344891 8.450992 8.364342 8.460109 8.110713 8.243156 8.615289 8.329069 8.485591
1369963_at 4.8350687 5.2259054 4.7983885 4.894368 4.8440933 4.6302557 4.6805544 4.6168556 4.50012 4.528206 4.771517 4.8112183
1369964_at 6.326479 6.012584 6.6258593 6.4975886 6.210065 6.655935 6.3243475 6.1256795 6.0891953 5.7321353 5.992247 5.922012
1369965_at 7.795375 7.101229 7.9362097 7.2946963 7.938812 7.991135 7.8908687 7.410443 7.8574805 7.9890256 7.672719 7.908764
1369966_a_at 11.57507 11.505495 11.781616 11.835502 11.704787 11.86742 11.676971 11.646054 11.635752 11.877384 11.803595 11.79664
1369967_at 8.075096 8.186266 8.483875 8.233717 8.234359 8.25598 8.250739 8.045458 7.975176 8.423814 8.253977 8.391546
1369968_at 5.6131425 5.22253 6.0425444 5.5825443 5.955238 5.9059367 5.5894914 6.140362 5.5789776 5.682801 5.860058 5.6326303
1369969_at 8.770674 8.469234 8.852567 8.894087 8.757616 8.742694 9.022644 8.742808 8.911537 8.821108 8.740885 8.766579
1369970_at 9.975765 10.21242 10.146118 10.419586 10.247757 10.338201 10.121795 10.00738 10.225288 10.454803 10.201931 10.3951025
1369971_a_at 8.057287 7.973601 8.414213 8.542339 8.268988 8.37053 8.337894 8.226394 8.005997 8.119396 7.9520016 7.824783
1369972_at 6.444807 6.469457 6.500324 6.773035 6.3779416 6.34972 6.400605 6.21369 6.282136 6.4327564 6.482118 6.484293
1369973_at 10.754348 10.646272 10.347442 10.558767 10.770843 10.677462 10.6692295 10.891578 11.088355 10.837687 10.761913 10.863823
1369974_at 6.489828 6.918578 6.652007 6.747954 6.722999 6.671929 6.3138204 6.992223 6.633388 6.76588 6.512383 6.5912447
1369975_at 7.6749024 7.5275197 7.7120585 7.890356 7.741478 7.8497086 7.769645 7.638483 7.6218405 7.810563 7.6962442 7.792295
1369976_at 9.479437 8.804826 9.579791 9.636286 9.759379 9.668646 9.788307 9.638179 9.608361 9.630344 9.654489 9.585042
1369977_at 4.0828924 4.2624164 3.9715958 4.0662017 4.207912 4.131665 4.0793047 4.137025 3.9994593 4.065923 3.9793854 4.116692
1369978_at 7.23876 6.8408833 7.1705203 7.1753488 7.259631 7.3644953 7.1622353 7.3867216 7.176081 7.372292 7.1660395 7.2309313
1369979_at 8.511118 8.27666 8.625761 8.625584 8.62369 8.539032 8.550055 8.43476 8.600794 8.492844 8.601143 8.583065
1369980_s_at 8.60202 8.556679 8.78209 8.695574 8.86452 8.791088 8.8199625 8.737209 8.924417 8.727367 8.8166065 8.809109
1369981_at 7.425819 7.550718 7.901378 7.7720914 7.9831514 8.013108 8.200358 7.746397 7.7941923 7.784472 8.144295 7.9098854
1369982_at 9.19138 9.186466 9.338165 9.173109 9.472108 9.432688 9.550818 9.245117 9.435987 9.642055 9.500521 9.357627
1369983_at 7.5684843 7.1794767 7.9439864 7.600107 7.3968763 8.104436 8.029159 7.675371 7.6981616 7.4778056 7.6840615 7.8099113
1369984_at 8.77851 8.3747635 8.863574 8.915962 8.836832 8.742498 8.840595 8.58314 8.544366 8.966092 8.709532 8.697762
1369985_at 5.4826736 5.649026 5.443136 5.763094 5.8331223 5.833656 5.752453 5.821215 5.6193624 5.654504 5.4563227 6.097789
1369986_at 11.076446 10.920862 11.322795 11.386697 11.273994 11.236199 11.172731 11.051234 11.022343 11.485346 11.146712 10.906621
1369987_at 5.6274004 5.755749 5.524888 5.604499 5.608554 5.452709 5.612315 5.4129505 5.6418753 5.536872 5.699046 5.1198072
1369988_at 5.907841 5.8024406 6.071494 5.980954 6.046042 5.9909153 5.9492273 5.7643814 6.043635 5.857631 6.039306 6.097864
1369989_at 8.830947 8.44449 8.744194 9.106836 8.968715 9.10633 9.153037 8.837156 8.599548 9.279473 9.035994 8.953134
1369990_at 9.698569 9.767815 9.802481 9.998481 9.885703 9.889698 9.9428625 9.822512 9.881371 10.045597 9.954259 9.900872
1369991_at 9.313314 9.017738 9.561536 9.698045 9.542569 9.486746 9.515288 9.461552 9.515652 9.626491 9.536175 9.529141
1369992_at 7.852853 7.985647 7.8355355 8.003957 8.253181 8.001265 8.06501 7.8313375 8.083558 8.013089 7.85229 7.9794707
1369993_at 6.2438736 6.0908566 6.7097573 6.597184 6.474967 6.2582073 6.556089 6.5995526 6.022511 6.0451903 6.3712616 6.399498
1369994_at 7.3879046 7.4340353 7.0387754 7.2699227 7.5352273 7.383238 7.2227607 7.4006457 7.365718 7.370379 7.250783 7.203159
1369995_at 7.977581 7.7687616 8.028992 8.171812 8.157002 8.146433 8.103337 7.905241 8.022382 8.247683 8.068536 8.117133
1369996_at 7.744586 7.564652 7.9022546 7.9702883 7.816886 8.084044 8.041386 7.667759 7.9035616 7.878417 7.9327316 7.9107018
1369997_at 8.213635 8.642713 8.310992 8.663112 8.445394 8.616004 8.527703 8.362666 8.447001 8.483325 8.30448 8.4169035
1369998_at 8.920451 8.475806 8.6718235 9.0333605 8.861657 8.869938 8.446769 8.811981 8.717712 8.613974 8.743982 8.451777
1369999_a_at 4.209785 4.2751904 4.258151 4.4438667 4.2721405 4.2392526 4.256606 4.206195 4.208496 4.457997 4.4364395 4.0774717
1370000_at 8.562358 8.895168 9.061183 9.112107 9.001411 9.253126 8.941996 9.397779 9.09753 9.306374 9.344088 9.043017
1370001_at 9.357899 9.154437 9.364941 9.547233 9.505681 9.494125 9.40003 9.294587 9.341851 9.546883 9.349808 9.447269
1370002_at 7.88713 7.6222916 7.956307 8.09168 7.8577595 7.9925685 7.909011 7.627764 7.769921 7.9689007 7.845442 7.9658303
1370003_at 11.580051 11.602344 11.897349 11.894034 11.776518 12.028951 11.856763 11.850966 11.84656 11.849008 12.052161 11.919176
1370004_at 8.205639 8.137166 8.459373 8.548423 8.504575 8.45348 8.53681 8.202786 8.340001 8.380257 8.2021885 8.410575
1370005_at 9.3570595 9.449782 9.7400055 9.544121 9.717302 9.659043 9.865848 9.764088 9.634085 10.207467 9.752546 9.668281
1370006_at 10.664231 10.710604 10.769216 10.910671 10.953549 10.959599 10.893885 10.777996 10.859968 11.039627 10.908325 10.978761
1370007_at 11.399296 10.985516 11.500978 11.488664 11.765715 11.652427 11.52663 11.513171 11.400201 11.688963 11.449341 11.683812
1370008_at 5.941514 5.686456 5.6102147 5.8282676 5.9685 5.750898 5.9298368 5.8210135 5.7965193 5.644012 5.7355886 5.8408413
1370009_at 14.076057 14.109796 14.211398 14.155725 14.180123 14.259139 14.237048 14.169115 14.238843 14.206201 14.188212 14.1975355
1370010_at 11.872013 11.873627 12.024358 12.130863 12.123068 12.125582 12.091807 12.089739 12.132652 12.166548 12.192495 12.233278
1370011_at 5.9965334 5.875952 6.1657333 5.919819 6.1017394 5.8562527 5.9052477 5.8631835 6.00637 5.8668633 6.0065947 6.0324736
1370012_at 6.38107 6.557605 6.3392067 6.525202 6.4275866 6.1433897 6.0769176 6.3184147 6.245069 6.3138313 6.009196 6.722133
1370013_at 3.6791062 3.4219522 3.4676917 3.5515108 3.5318758 3.3860168 3.6707964 3.4012356 3.6251893 3.457894 3.64722 3.6281378
1370014_at 8.202187 8.02578 8.021542 8.118693 8.168467 8.216012 7.8483553 7.891007 7.892067 8.226783 8.115252 7.906298
1370015_at 8.233321 8.051127 8.19895 8.250847 8.078049 8.315395 8.3569975 7.9287047 8.2068405 8.224968 8.277272 8.290274
1370016_at 3.861178 4.270069 3.9306493 3.8863719 3.9910529 3.7742727 3.8518522 3.8449917 3.7094889 3.911742 3.7975132 3.958544
1370017_at 7.7202263 7.976911 7.497838 7.9095936 7.748813 7.7703834 7.4564233 8.06879 7.6280084 7.58407 7.6006947 7.6933045
1370018_at 4.516653 4.576744 4.429839 4.40335 4.4083023 4.4468994 4.3507304 4.336201 4.4034057 4.593918 4.5776863 4.487766
1370019_at 12.796357 12.71606 13.010168 13.01325 13.142712 13.256855 13.003128 13.211099 13.026538 13.31986 13.078434 13.1880455
1370020_at 9.761147 10.068936 10.071573 10.187738 10.094962 9.838074 10.095151 9.943844 9.6827 10.178321 9.585537 9.904311
1370021_at 3.757014 3.5417194 3.494048 3.5576506 3.6462326 3.5195706 3.5640693 3.4771109 3.556313 3.6066506 3.4643772 3.571045
1370022_at 4.1447687 4.055928 4.1177835 4.027679 4.04123 4.201812 4.0880475 4.1232905 4.1177554 3.9702322 4.100194 4.066168
1370023_at 6.2265453 6.230814 6.449351 6.4584856 6.508318 6.785087 6.5776634 7.038422 6.866209 6.434799 6.712424 6.7313695
1370024_at 9.428502 9.914637 10.123164 11.029609 9.683621 10.045734 10.698182 10.6416 10.540708 9.1957035 10.404432 10.010051
1370025_at 6.921527 6.8559747 6.919446 7.2870636 6.9857407 7.094156 7.363939 6.8903785 7.087125 7.202285 6.8711705 7.1696196
1370026_at 6.79307 7.084471 6.666839 6.5932846 6.7452774 6.8456564 6.535753 7.215815 6.675316 7.1139584 6.9765058 7.1164927
1370027_a_at 14.164029 14.238248 14.152352 14.313173 14.198367 14.260191 14.264008 14.23626 14.225147 14.215178 14.270399 14.244546
1370028_at 4.36947 4.442134 4.262581 4.416528 4.459637 4.5418053 4.42621 4.564687 4.4119782 4.308083 4.4732914 4.4027367
1370029_at 9.224699 8.922106 9.194697 9.335585 9.485204 9.407407 9.316534 8.949405 9.280778 9.41018 9.378755 9.257828
1370030_at 9.785604 9.781148 9.850903 10.364396 9.9528055 9.981222 9.7655325 10.242452 10.074463 10.036474 10.362299 9.840725
1370031_at 7.5440073 7.2659593 7.5060787 7.63014 7.507631 7.4879684 7.6087403 7.3828073 7.463796 7.7131515 7.343494 7.6856713
1370032_at 8.117156 8.330743 8.068697 8.39805 8.450127 8.166046 8.322908 8.210437 8.416485 8.3967285 8.411082 8.222429
1370033_at 4.2902822 4.0616903 4.1139784 4.0964937 4.014372 4.0358934 4.102497 4.350765 4.177385 4.076319 4.1395044 3.9988627
1370034_at 4.740449 5.0410194 4.8633866 5.044891 4.7718916 4.6654577 5.0646667 4.6840315 5.086362 5.1741724 5.0356054 4.90264
1370035_at 8.01477 8.121554 7.6348205 7.8075004 8.176047 7.867161 7.916677 8.004474 7.6931405 7.954965 7.635619 7.8678637
1370036_at 9.409771 9.525336 9.402664 9.70286 9.613788 9.618075 9.802524 9.561027 9.470751 9.70475 9.335612 9.764178
1370037_at 4.0551696 4.0364833 4.166596 4.043317 3.842446 4.0568333 4.1255875 4.075716 4.001094 3.9315424 4.0953197 4.037913
1370038_at 6.7138367 7.173618 6.5925746 6.730131 6.4899187 6.723562 6.555421 7.033223 6.489204 6.525483 6.3391724 6.4822774
1370039_at 6.597172 6.617957 6.608621 6.62241 6.5672474 6.5933156 6.5208297 6.6847973 6.538179 6.5259624 6.5686984 6.531584
1370040_at 7.157244 7.124957 7.067742 7.1814284 7.0446744 6.9450626 7.197694 7.043652 7.1050196 6.9931703 7.1974025 7.175047
1370041_at 3.9834085 3.9422379 3.6927989 3.6142967 3.7985156 3.6098325 3.7614858 3.524008 3.8161502 3.6621552 3.6839137 3.7169244
1370042_at 4.031172 4.0879717 3.867029 3.800225 3.8484678 3.796159 3.8631692 3.8231137 3.6601338 3.8133175 3.9761832 3.8450742
1370043_at 9.175294 8.773677 9.041045 9.075778 9.289076 8.969822 9.179263 8.736849 9.1162 8.908044 8.966621 8.946512
1370044_at 6.4032383 5.8746533 6.6047745 6.4665856 6.115607 6.289709 6.646544 6.420861 6.084237 6.405801 6.3410583 6.382823
1370045_at 8.02113 8.433042 8.446428 8.774476 8.459421 8.522977 8.59025 8.425139 8.799783 8.36219 8.438141 8.237804
1370046_at 5.8687024 6.4985623 6.3223615 6.4802923 6.258438 6.4471884 6.342852 6.5559745 6.516833 6.12324 6.1187987 6.046275
1370047_at 9.062041 8.896868 9.259641 9.453529 9.40704 9.307748 9.037021 9.320376 9.31679 9.456895 9.414686 9.319808
1370048_at 4.8352237 4.3440313 4.4064765 4.4929647 4.6024466 4.441814 4.4166837 4.1023707 4.57437 4.4346757 4.377311 4.651452
1370049_at 5.380566 5.0586686 5.3624215 5.7466936 5.4532075 5.784811 5.49739 5.641709 5.4378285 5.70011 5.6193557 5.6491933
1370050_at 7.829311 7.5541124 7.7752633 7.76149 7.973525 7.9247375 8.029985 7.765627 7.6700897 7.6443076 7.720826 7.8387847
1370051_at 5.0458593 4.8661356 4.672889 4.949691 4.9462295 4.692032 4.9821024 4.9058967 4.7842636 4.8562536 4.9208364 4.6687374
1370052_at 4.630554 4.5291576 4.677844 4.858241 4.506286 4.7668743 4.4226036 4.49042 4.7407174 4.600551 4.69818 4.7521367
1370053_at 3.7104156 3.787475 3.6858609 3.9095914 3.8609211 3.883948 3.787556 3.8964417 3.836665 3.6636462 3.6791692 3.654631
1370054_at 8.041973 8.571228 8.815426 8.286099 7.8714232 7.836615 8.060213 8.504141 7.816016 8.108222 7.9169536 7.6712613
1370055_at 6.7658076 6.3274207 6.953015 6.6901693 6.3750033 6.4315996 6.4446054 6.2989078 6.3082805 6.5481763 6.423894 6.519877
1370056_at 7.4203825 6.0585794 7.595742 6.927774 6.879416 7.0778623 7.271482 7.178713 6.556895 6.563552 6.2338758 6.6734014
1370057_at 9.9559965 9.827007 10.22678 10.038186 10.155729 10.22202 10.223971 9.489731 9.892893 10.103525 9.222109 9.643398
1370058_at 3.8409111 4.1377716 3.9263215 3.8872087 3.8603797 3.6505842 3.957862 4.044887 3.7375886 3.6756854 3.6185985 3.7273173
1370059_at 3.9022238 4.0413785 3.7188444 4.0442495 3.8142583 3.8501036 3.9042323 3.9391794 3.923918 3.7374237 3.6213458 3.9710367
1370060_at 9.354049 9.590915 9.766281 9.8051815 9.653955 9.717961 9.678794 9.763245 9.72603 10.01166 9.952011 9.666741
1370061_at 5.7584453 5.817131 5.5108085 5.596512 5.681605 5.609869 5.594824 5.721419 5.598809 5.5906677 5.514512 5.5316553
1370062_at 9.826044 9.714841 9.898658 10.051148 10.170658 10.082412 9.993845 9.691231 9.7039995 9.9903555 9.77086 10.005652
1370063_at 7.854899 7.7776785 7.9714255 8.105847 7.8462343 8.152355 7.9435124 7.771322 7.9798045 7.795359 7.9626355 7.799315
1370064_at 7.5525966 7.576193 7.7626576 7.8172836 7.46506 7.785174 7.8870096 7.6593084 7.7754593 7.8740544 7.64198 7.756488
1370065_at 13.732871 13.743698 13.8249 13.808405 13.777306 13.874203 13.855165 13.744244 13.812369 13.811588 13.845636 13.814504
1370066_at 8.135082 7.978551 8.086012 8.281149 8.084266 7.975457 8.34154 7.956435 8.140322 8.135914 8.194929 8.290206
1370067_at 8.634825 8.485162 9.3409195 9.578868 9.896002 9.290575 10.225622 8.964363 8.432154 10.106556 8.431387 9.86712
1370068_at 4.9927397 5.328602 5.275803 4.834567 5.0351205 4.779358 4.9175606 4.9634247 4.967869 4.9337273 5.2379947 4.9801545
1370069_at 5.7703543 5.60915 6.037696 5.543954 5.772409 5.480253 5.522769 5.723364 5.7557135 5.4191246 5.466222 5.685196
1370070_at 7.113556 7.130079 6.78956 7.015019 7.0812597 6.9695034 6.9344525 6.74511 7.191442 6.919861 7.3031096 7.04238
1370071_at 5.945301 6.0747776 6.347218 6.579242 6.0368333 6.0976706 6.402199 6.129377 6.0059147 5.71001 6.1241007 6.134258
1370072_at 5.1468577 4.954244 4.646817 5.343661 4.708292 5.743668 4.4490733 5.0296984 4.466943 4.549667 5.549006 5.212093
1370073_at 10.431392 10.545485 10.5032835 10.635137 10.607751 10.7249365 10.674113 10.786725 10.633813 10.977705 10.930057 10.734693
1370074_at 6.0147614 5.677218 5.7123275 5.619648 5.7583656 5.679638 5.8550367 5.55469 5.608851 5.7852535 5.5407443 5.720256
1370075_at 9.102165 8.958465 9.267495 8.987709 9.256667 9.417698 9.266228 9.004561 9.261178 8.987703 9.274626 8.9008045
1370076_at 3.696663 3.7283163 3.638106 3.879638 3.7433598 3.8159335 3.6692636 3.6270096 3.753577 3.7226398 3.676822 3.9090352
1370077_at 6.11832 5.8323994 5.9461455 6.2225256 6.1167626 5.8507004 6.0911975 6.1826463 6.0967126 6.1440144 6.1743546 6.161317
1370078_at 6.4414477 5.9774456 6.355044 6.0469627 6.2628636 6.3315954 6.0058427 6.8342233 6.2288146 6.185574 6.0757265 6.3001676
1370079_at 4.989674 5.095156 4.7994843 5.2361155 4.982952 5.1072836 5.046892 4.878435 5.1209764 5.1422195 5.1119637 5.36997
1370080_at 8.143172 8.228277 8.022318 8.080733 8.505991 8.578965 8.369511 8.456039 8.259856 8.28524 8.427999 8.250388
1370081_a_at 7.4595466 7.537352 7.7545815 7.983703 7.889501 7.9878097 7.907873 7.841089 7.5587125 7.638068 7.9266872 7.6683693
1370082_at 6.195704 6.142739 6.281288 6.2896657 6.0192127 6.374361 6.34132 6.3672743 6.199869 6.151544 5.995924 6.0806603
1370083_at 4.3311024 4.2325487 4.236142 4.3622384 4.430068 4.351658 4.556017 4.360759 4.316353 4.4082556 4.3325453 4.311777
1370084_at 5.766885 5.9576044 5.795101 6.519763 5.9887466 6.390838 6.3000817 6.267513 6.132152 5.8253894 6.1611705 6.1459837
1370085_at 6.1891336 6.4238486 6.207656 6.4988093 6.414959 6.484793 6.549056 6.262131 6.4465456 6.361189 6.5894814 6.586714
1370086_at 13.829713 13.723671 13.872436 13.898445 13.92973 13.849698 13.889244 13.8673 13.850823 13.841291 13.869682 13.892105
1370087_at 9.650337 9.4765215 9.6963 9.966946 9.777721 9.842782 9.911404 9.670902 9.62978 9.877504 9.78784 9.86126
1370088_at 6.4028254 6.5723267 6.254461 6.9049177 6.4552736 6.7844443 6.56052 6.4329624 6.2457104 6.6184983 6.7423677 6.4391575
1370089_at 3.9130716 4.1289177 3.757064 3.7245176 3.974892 3.8232298 3.860232 3.9027338 3.6987083 3.893303 4.0194473 3.7912905
1370090_at 5.130836 4.686547 5.185322 5.4658327 5.039098 5.3923097 5.0775642 5.094717 5.1363792 5.0235405 5.0015955 5.171999
1370091_at 5.777158 5.570714 5.696715 5.398204 5.609448 5.4595766 5.2908015 5.718739 5.4995856 5.7016444 5.896281 5.7176385
1370092_at 4.730644 4.4345036 4.799766 4.6404653 4.9255357 4.6190314 4.813338 4.6485543 4.907263 4.8492117 4.8050423 5.0759
1370093_at 4.3173404 4.633785 4.279383 4.271899 4.3998537 4.3259087 4.3212714 4.1916146 4.243518 4.101135 4.385595 3.9987862
1370094_at 4.4111423 4.783745 4.405323 4.819765 4.413028 4.6258883 4.4374623 4.6372275 4.655016 4.320472 4.4670563 4.5833426
1370095_at 5.5007763 5.5295024 5.5631433 5.5815763 5.760109 5.89195 5.7069764 5.7890854 5.702092 5.6683292 5.844169 5.7939496
1370096_at 5.062006 4.771335 5.2236466 4.824583 5.064086 5.185869 4.908338 4.872188 4.9415956 4.9474363 4.872048 5.4120183
1370097_a_at 4.1341734 3.9294953 3.932526 4.4427156 4.1901693 4.2471695 4.3746986 4.1002483 3.8494344 4.218013 3.8996255 4.1597443
1370098_at 9.361716 9.330237 9.3775015 9.684013 9.684222 9.488785 9.624869 9.455336 9.484539 9.80077 9.506901 9.5595
1370099_at 7.0355697 7.860778 7.160032 7.265985 7.1853304 7.1770587 7.157653 7.47099 7.175901 7.228024 7.2800055 7.4097323
1370100_at 6.5622683 6.46099 6.6600513 6.8916035 6.474603 6.7825103 6.728703 6.7587585 6.474805 6.4841275 6.7688265 6.786086
1370101_at 3.732356 3.5491116 3.6471968 3.6398783 3.4702823 3.6151798 3.5430386 3.4734104 3.5281003 3.4687684 3.5537755 3.7034097
1370102_at 6.5766597 6.208876 6.372739 6.564123 6.5919657 6.6343846 6.6195936 6.6088524 6.3600073 6.6653852 6.7749705 6.693205
1370103_at 4.662389 5.2015147 4.6401577 4.9178276 4.8535633 4.661207 4.656957 4.701797 4.6556463 4.8732147 4.615522 4.7374115
1370104_at 5.1461544 5.107049 4.970974 4.891612 5.098922 4.8371544 4.9405546 5.0312986 4.949504 5.0079656 4.848522 5.1409674
1370105_at 4.9268403 4.8982573 5.1102247 5.2166214 4.867184 5.1312346 5.10993 4.9969416 4.920025 5.0486298 4.9703712 5.2072635
1370106_at 3.717418 3.825453 3.613256 3.6059265 3.706356 3.6924932 3.7574623 3.6652832 3.7809567 3.8563511 3.6634204 3.8203855
1370107_at 6.224066 5.5915728 6.204156 5.472578 5.5857496 5.7786026 5.79022 5.8528457 5.5688696 5.5187654 5.860817 5.8973417
1370108_a_at 7.1254253 6.809326 6.963526 6.720134 7.1149592 6.9645076 6.863632 7.118313 7.129229 6.8138413 7.28198 6.9035344
1370109_s_at 12.83505 12.896181 13.026402 13.008955 12.984904 13.149621 13.047995 12.889107 12.988639 13.053001 13.080252 13.05006
1370110_at 4.7519226 4.7789664 4.6349497 4.534085 4.676952 4.568848 4.7642946 4.89157 4.558776 4.49463 4.699715 4.694443
1370111_at 6.4245596 6.03173 6.5799317 5.9406157 6.2332444 6.460961 7.287564 6.8573995 6.5272493 6.868912 5.7798624 6.544935
1370112_at 8.794143 8.767067 8.881972 9.029059 9.1499815 8.973699 9.242716 8.804309 8.970191 9.2226515 9.11949 9.155281
1370113_at 6.43717 6.044712 6.1074815 6.364884 6.4218907 6.343085 6.540463 6.118298 6.127592 6.2616916 6.195316 6.2376533
1370114_a_at 8.182373 8.366075 8.196455 8.42428 8.671276 8.268038 8.684907 7.037216 8.85855 8.564291 9.163679 8.797531
1370115_at 5.027803 5.1164804 5.33397 5.1008253 5.1370487 5.1200395 5.08118 4.9555025 5.1232166 5.426934 5.1596994 5.252333
1370116_at 4.5309525 4.672681 4.2964125 4.3774295 4.119877 4.284959 4.2740765 4.399281 4.5105743 4.547201 4.576721 4.35458
1370117_at 3.693573 3.5789647 3.5011165 3.745472 3.6624186 3.5836537 3.5290363 3.6069102 3.7478778 3.590834 3.5343528 3.7897942
1370118_at 6.8794317 6.568249 6.4323425 6.564573 6.7577024 6.4961734 6.105753 6.5654135 6.4495697 6.285076 6.0782776 6.313216
1370119_at 7.488843 7.3596935 7.586901 7.8127885 7.761028 8.188263 7.5619464 7.7380867 7.3899956 7.8578596 7.4061637 7.8530083
1370120_at 3.978452 3.9112923 3.9017332 3.7693129 3.9272606 3.996035 3.968827 3.8426204 3.8606565 3.9796743 3.9207451 3.9697158
1370121_at 7.6401777 7.949004 7.597392 7.782072 7.737571 7.782475 7.628045 7.579198 7.9533076 7.723657 7.709437 7.711972
1370122_at 4.0969744 4.235345 4.097851 4.1375284 3.9677026 4.2071843 4.144368 4.1274652 4.184494 4.092375 4.0077934 4.2398415
1370123_a_at 5.9288974 6.214099 6.3400393 6.3398967 6.349967 6.431779 6.347977 6.246152 6.1895804 6.0531955 6.023561 6.354033
1370124_at 6.8152637 6.7404914 6.7745767 7.0094595 6.860391 7.0554085 6.7411766 6.9041905 6.9882817 6.836432 7.1640534 7.268192
1370125_at 4.588756 4.36232 4.614042 4.613302 4.661545 4.7023544 4.754368 4.3526244 4.6747847 4.6750054 4.8352942 4.854907
1370126_at 3.615562 4.0582876 3.5720494 3.5894668 3.785244 3.8487828 3.6630926 3.745062 3.6769924 3.6633105 3.6648695 3.8373635
1370127_at 5.780946 6.07939 5.931069 5.7834916 5.744194 5.853207 5.701921 5.77936 5.889635 5.740068 5.646988 6.068519
1370128_at 6.174855 6.131074 6.1691117 6.3133545 6.3135896 6.3605704 6.2615037 6.154173 6.239574 6.287661 6.2873383 6.3562636
1370129_at 7.128324 7.3601894 7.800862 7.5452914 7.6749306 7.636695 7.5169168 7.4340415 7.2673454 7.5002713 7.6084466 7.4797554
1370130_at 9.617032 9.483428 9.665044 9.74765 9.777135 9.827499 9.862848 9.8117285 9.832368 9.96935 9.759201 9.95292
1370131_at 5.0678153 5.4594574 5.05202 4.7799234 5.0071297 4.8763514 4.9712815 5.0266247 5.0686893 5.0256586 4.8963165 4.9706545
1370132_at 3.7406402 3.8871136 3.821091 3.749347 4.1215134 3.7672286 3.8017223 4.184411 3.7969546 3.915428 3.9564764 3.904834
1370133_at 6.1664877 6.033367 6.140324 6.251491 5.611186 6.2874703 5.930011 6.1502357 6.291209 6.1202583 6.3160553 6.185756
1370134_at 9.479575 9.349069 9.592628 9.887809 9.6060295 9.773852 9.775767 9.73985 9.812509 9.988694 9.83668 9.916209
1370135_at 5.6836376 6.2012234 6.2652516 6.4048824 5.588222 6.332203 5.9985204 6.467667 6.070127 5.8024015 6.3653092 6.3381805
1370136_at 7.3823113 6.7591553 6.9189916 6.7314 6.8547235 6.8746967 6.8464046 6.814389 6.8640957 7.101282 6.975624 6.967569
1370137_at 5.0392976 5.455468 5.2165174 4.9587946 5.1073146 5.1872396 5.399112 5.004389 5.451669 4.9375305 5.054692 5.185002
1370138_at 4.8815784 4.493883 4.842793 4.7124434 4.720113 4.7202835 4.8028946 4.658255 4.664749 4.485377 4.542425 4.8072734
1370139_a_at 3.6267138 4.1340046 3.7634563 3.718044 3.8215027 3.7874868 3.7110603 4.0885506 3.875374 3.7315843 3.8064542 3.799492
1370140_a_at 4.468335 4.564247 4.4828153 4.345048 4.527401 4.6749706 4.6524396 4.2615323 4.618547 4.7177525 4.6653323 4.596462
1370141_at 8.439942 8.402026 8.461528 8.72693 8.491909 8.6127615 8.764849 8.570918 8.44917 8.49129 8.781564 8.70843
1370142_at 5.918389 5.990302 5.440342 5.485624 5.8671894 5.7459183 5.497961 5.6204457 5.5438795 5.6620474 5.599366 5.9685545
1370143_at 5.425208 5.496283 5.511519 5.461441 5.744194 5.3629284 5.6055756 5.792894 5.488698 5.5252256 5.6411767 5.776875
1370144_at 7.542579 7.4238844 7.2783575 7.310032 7.8509 7.9198346 7.3244963 7.7811475 8.029565 7.5347505 7.8408446 7.6623006
1370145_at 4.237275 4.334439 4.278837 4.468918 4.278735 4.390212 4.281727 4.277299 4.2801085 4.1133604 4.170683 4.3029556
1370146_at 3.8869045 3.8697057 3.7216003 3.5273814 3.6094549 3.5225618 3.8445208 3.7094467 3.8445814 3.6047919 3.7612097 3.769421
1370147_at 6.89807 7.4540777 7.1724153 7.2552905 7.4696584 8.149331 7.656172 7.9126596 7.92782 8.127868 7.4640527 8.18906
1370148_at 14.127398 14.181859 14.253053 14.290532 14.273695 14.254617 14.177691 14.192502 14.188554 14.30414 14.25947 14.327833
1370149_at 10.25137 10.362857 10.638923 10.7357 10.5910015 10.615737 10.546269 10.647678 10.645555 10.7962265 10.667588 10.628778
1370150_a_at 12.706528 12.564175 12.095 12.851273 13.335622 12.607155 12.913639 12.402753 12.417051 13.420069 11.757313 12.9435215
1370151_at 13.05011 13.201724 13.13198 13.188998 13.455962 13.249561 13.287836 13.2881155 13.258756 13.21494 13.089862 13.2843275
1370152_at 4.8033237 5.823172 4.97788 4.847522 5.010745 4.962386 4.682785 4.8997364 4.729398 4.7869897 4.8683815 5.217887
1370153_at 5.780946 5.37041 5.48416 5.467135 5.6706924 5.329905 5.8924804 5.762038 5.5628605 5.672819 5.5592704 5.9120584
1370154_at 10.034543 9.799273 10.333891 10.541929 10.641416 10.546754 9.183161 9.664261 10.025075 10.199586 9.558503 10.105277
1370155_at 7.0772877 7.041982 7.4786777 7.569951 7.1515484 7.216583 7.4638934 6.972509 7.3071547 7.186966 7.380736 7.0394645
1370156_at 6.826795 6.54032 7.4707184 7.230518 7.2228866 7.313889 6.3786397 7.0533557 6.3634887 6.5422935 6.503289 6.9864645
1370157_at 3.706579 3.855515 3.8098001 3.7500675 3.7360597 3.8559465 3.7807944 4.0903654 4.022632 3.7643561 3.8676183 3.8450742
1370158_at 6.6846538 6.297921 6.795639 6.4999447 6.54708 6.795384 6.4266443 6.636277 6.5034504 6.5237317 6.3130736 6.512213
1370159_at 7.226348 7.0746217 7.498698 7.4272504 7.418736 7.5131726 7.5373864 7.3941827 7.345016 7.519878 7.42324 7.431403
1370160_at 8.28655 7.927157 8.111615 8.272058 8.23939 8.333681 8.35895 8.037024 8.238836 8.623182 8.172548 8.285925
1370161_at 8.949015 8.563587 9.055357 8.941965 8.903151 9.002604 9.068125 9.0053215 9.0232315 9.064577 9.03433 8.658445
1370162_at 6.913986 6.6743717 6.768737 7.2173586 7.2478285 6.879026 7.0250773 6.905294 6.968128 6.8638372 6.7560644 6.9571857
1370163_at 9.066759 8.330965 8.706356 8.865192 8.998026 8.783581 8.8479 8.755544 8.367596 9.087204 8.463295 8.956012
1370164_at 10.481861 10.600135 10.797075 10.576686 10.574589 10.686182 10.67584 10.550214 10.724674 10.678686 10.629326 10.470664
1370165_at 3.835529 3.8010924 3.8108814 3.8601763 3.889835 3.9030614 3.8730748 3.732139 3.7853808 3.9772477 3.717253 3.9643235
1370166_at 11.628959 11.603775 11.8516245 11.9063425 11.791691 11.8053665 11.709596 11.849763 11.825407 11.870295 11.920972 11.851809
1370167_at 12.227485 12.13092 12.268651 12.419653 12.444407 12.404349 12.348161 12.396674 12.362906 12.4172945 12.442186 12.445188
1370168_at 8.662004 8.733098 8.9584875 9.185306 8.610088 9.074278 9.173638 9.346978 9.043505 9.260297 9.152353 9.211626
1370169_at 8.31965 8.346211 8.720671 8.9370575 8.840605 8.822671 8.799429 8.840419 8.763142 9.076036 8.851459 8.99442
1370170_at 10.049695 10.001264 10.155341 10.188353 10.087821 10.323556 9.995966 9.922495 9.904665 10.061829 10.16695 10.041763
1370171_at 8.53289 8.283224 8.442325 8.546848 8.437249 8.542372 8.239621 8.333116 8.435398 8.738241 8.671442 8.605181
1370172_at 10.647667 10.661081 10.499494 10.68803 10.806984 10.631507 10.664232 10.642852 10.574304 10.84131 10.836337 10.752042
1370173_at 7.489185 7.140826 7.2639866 7.806468 7.620256 7.578555 7.803022 7.4088745 7.3026195 7.9653316 7.7290425 7.658579
1370174_at 5.705912 5.7242746 5.626711 6.0112524 5.744194 5.7987285 5.719143 5.6944337 5.7251534 5.8458295 5.989544 5.81446
1370175_a_at 7.9561477 7.8211637 7.910967 8.091379 7.979301 8.0617485 8.098658 7.918924 7.868795 8.047955 7.953833 7.832168
1370176_at 6.6270103 6.9480305 6.650716 6.77945 6.4802346 6.6159687 6.4811826 6.24264 6.626173 7.0667877 6.6719766 7.1368093
1370177_at 5.3553095 5.46659 5.1330833 5.3610096 5.293378 5.156499 5.2650385 4.9526186 5.244589 5.200493 5.2746663 5.2465725
1370178_at 4.7749476 5.0445375 4.7733994 4.840537 4.554399 4.6871247 4.763684 5.350577 4.7562103 4.480515 5.1455884 4.6084557
1370179_at 9.429186 9.519883 9.584323 9.643514 9.527026 9.546116 9.605462 9.545278 9.525921 9.83641 9.561327 9.636378
1370180_at 10.318655 10.422271 10.581593 10.795632 10.738099 10.648402 10.800628 10.639008 10.807737 10.828433 10.775072 10.95033
1370181_at 7.0203786 6.7869415 6.682715 6.707167 6.96974 6.8365483 6.5096116 6.6246295 6.66693 6.9403005 6.9393873 6.794306
1370182_at 5.2214565 5.976287 5.601622 5.390346 5.2663655 5.205469 5.5564003 5.7127686 5.1646466 5.194647 5.418706 5.048398
1370183_at 6.933487 7.124481 6.942005 7.0269313 7.2877 7.1173835 7.3094406 7.103304 7.084813 7.220624 7.216848 7.171413
1370184_at 9.722831 9.961145 10.018451 10.168166 10.138901 10.2058 10.127255 9.658425 9.994095 10.0453205 9.819283 10.112978
1370185_at 5.4271655 5.871181 5.1356893 5.0364637 5.420546 5.2860327 5.3012004 5.728659 5.257876 5.101444 5.1477714 5.4644475
1370186_at 9.539683 9.24393 9.442687 9.804517 9.791131 9.958779 9.627164 9.690482 10.009435 9.777701 9.079182 9.838332
1370187_at 10.27743 10.339373 10.294524 10.384407 10.345825 10.371765 10.359752 10.314022 10.394827 10.340859 10.523491 10.491991
1370188_at 9.232357 9.50686 9.440484 9.336131 9.386947 9.565051 9.20322 9.555282 9.367108 9.389541 9.468055 9.656387
1370189_at 9.253216 9.327037 9.395348 9.459101 9.489053 9.765694 9.380763 9.43758 9.556276 9.546956 9.627502 9.510781
1370190_at 11.38957 11.062508 11.387946 11.514931 11.467914 11.42547 11.417869 11.235438 11.119761 11.540416 11.260034 11.227767
1370191_at 7.568175 7.332146 7.6264405 7.6933317 7.639706 7.68646 7.819143 7.3310547 7.439264 7.962571 7.401439 7.659566
1370192_at 7.6264186 7.327606 7.5918207 7.780455 7.8091483 7.7334585 7.6713634 7.4424515 7.455086 7.693143 7.8061414 7.5736876
1370193_at 10.472747 9.98176 10.481176 10.776484 10.664385 10.796098 10.309253 10.773238 10.650713 9.5790825 10.287575 10.234149
1370194_at 6.9017816 6.9408264 7.1532006 7.3179264 7.2817917 7.28233 7.5330195 7.1345406 7.2981663 7.407266 7.5626287 7.4108467
1370195_at 7.397038 7.1641483 7.323449 7.4958715 7.464981 7.345316 7.1755033 7.170299 7.531137 7.623965 7.431519 7.625687
1370196_at 6.5000286 6.705177 6.7901497 7.5085797 6.548459 7.020955 6.81844 6.9927464 6.684018 6.730197 6.507461 6.5082054
1370197_a_at 5.648028 5.159289 5.959766 5.98341 6.0003138 5.9809628 6.212538 6.0268817 5.586015 6.4383307 5.847101 6.1110253
1370198_at 3.9229376 3.5611765 3.6772842 3.4208107 3.2921476 3.6814258 3.4107344 3.4635923 3.6058474 3.2939804 3.3155112 3.3610268
1370199_at 9.864148 9.896626 10.096754 10.162363 10.083693 10.261254 10.391632 10.197622 10.302884 10.329574 10.163092 10.261082
1370200_at 11.402804 11.134816 11.504712 11.579731 11.435259 11.68326 11.492401 11.480339 11.4569435 11.567797 11.615873 11.550306
1370201_at 4.5380363 4.058162 4.3790283 4.404846 4.100052 4.029743 4.151104 4.1585093 4.245023 4.2782044 4.1423593 4.1054363
1370202_at 8.822769 7.9803424 8.215044 8.215913 8.547882 8.464091 9.200525 8.722995 8.469907 8.7939825 8.888474 9.137145
1370203_at 7.8770366 7.678184 7.9068885 7.75363 7.76972 7.9011188 7.841212 7.8466563 7.989641 7.9319305 7.914054 8.063358
1370204_at 7.9178967 7.990745 8.350966 8.285472 7.9952993 8.339042 8.250235 8.341969 8.304126 8.384266 8.497641 8.323521
1370205_at 4.222865 4.357776 4.4201794 3.9202502 4.3740115 3.986696 4.105929 4.2083197 4.326967 4.068293 4.227073 4.115772
1370206_at 4.5603056 4.44695 4.475882 4.4992843 4.633933 4.417953 4.485692 4.521598 4.529448 4.438425 4.3542376 4.8323364
1370207_at 11.077116 11.004865 11.093207 11.17406 11.134146 11.176802 11.1691675 11.15946 11.159312 11.211717 11.081976 11.18667
1370208_at 7.856507 7.761566 8.115801 8.127971 8.160566 8.004437 8.118585 7.7353263 7.934741 8.161611 8.005839 7.968262
1370209_at 7.8974614 8.2614155 8.649513 8.826917 8.818054 8.575306 8.979971 9.165145 9.033646 9.225264 9.289659 9.417416
1370210_at 5.593476 5.723292 5.629794 5.616892 5.5820794 5.772099 5.4954147 5.6446495 5.6497974 5.5173206 5.7928867 5.720178
1370211_at 7.001641 6.8971376 6.796709 6.761786 6.4436593 6.7180147 6.8271565 6.68646 6.7262096 6.5313644 6.8204865 6.870487
1370212_at 5.0145087 5.1736436 5.145536 4.983921 5.1175747 5.1652756 5.1078877 5.052788 5.0318246 4.998439 5.19513 4.9875216
1370213_at 11.4322605 11.267508 11.56365 11.572469 11.628678 11.585322 11.5766535 11.375325 11.579813 11.676239 11.632236 11.564487
1370214_at 4.8944793 4.9039993 5.0340796 5.051822 5.2273073 4.9392233 4.9506235 4.8222713 4.899164 4.964017 4.832298 5.008091
1370215_at 9.847039 9.018836 10.047891 9.85464 9.566632 10.068682 9.813377 10.087103 9.794312 9.519958 9.66626 9.779385
1370216_at 4.465364 4.2221813 4.3749375 4.315431 4.4122076 4.3890724 4.5255055 4.4279943 4.2189426 4.45411 4.310704 4.58389
1370217_at 5.8843513 5.791274 5.769274 5.676869 5.8845067 5.8538527 5.2994623 5.9528394 5.784497 5.96149 6.0510783 5.9959874
1370218_at 6.616795 5.685114 5.765367 6.3774557 6.2609773 6.2164836 6.2908716 7.0245614 6.440548 6.1502013 6.072267 6.256097
1370219_at 8.154137 7.440531 8.05291 8.0910015 7.860143 8.329669 8.080621 8.213556 7.8903127 7.643096 7.869369 7.9437003
1370220_at 9.492957 9.8192625 9.632571 10.276361 9.432077 9.401535 9.766123 10.364434 10.26723 10.045109 10.306569 9.964408
1370221_at 5.743829 5.8672276 4.876131 4.757047 5.675249 5.303946 5.310447 5.7835064 4.889536 5.2472777 5.355473 5.2702785
1370222_at 5.0385423 5.1379585 4.991613 4.838853 5.0318923 5.1050577 4.937765 5.431839 4.989633 5.037262 4.8399205 5.185152
1370223_at 7.05862 7.386778 7.7194934 7.549415 7.1808095 7.128087 7.4497733 7.4133415 7.4940434 7.4329534 7.2402024 7.2778616
1370224_at 9.335132 9.077852 9.048526 9.351672 9.5932865 9.5946245 9.460751 9.480188 9.591615 9.698222 9.221134 9.825542
1370225_at 4.8392963 4.793809 4.8479185 4.847331 4.9550576 4.9806004 5.0085354 5.2100534 4.9622803 4.821437 4.7011747 4.96337
1370226_at 9.635736 9.222641 9.383039 9.744099 9.476393 9.629818 9.687464 9.507099 9.490902 9.666428 9.464851 9.682901
1370227_at 3.7336402 3.4320111 3.4380686 3.401243 3.3186522 3.2522194 3.2757509 3.4512463 3.3434315 3.2800806 3.3595073 3.3209746
1370228_at 14.362772 14.422195 14.3465805 14.404462 14.410226 14.428461 14.416002 14.374471 14.365531 14.390209 14.368469 14.427043
1370229_at 6.40913 5.481392 5.8890996 5.558736 5.8072424 5.7285647 5.7396584 5.518173 5.9532604 6.0256667 5.886305 5.7365694
1370230_at 10.85514 10.610173 10.772818 11.048014 10.971909 11.000781 10.93778 10.782394 10.854878 11.001713 10.909593 10.96114
1370231_at 7.2495027 7.131836 7.35988 7.485734 7.4754357 7.3043385 7.231653 7.2412457 7.1967735 7.254582 7.426598 7.387828
1370232_at 9.466538 9.3129225 9.339104 10.212483 10.297788 10.197119 9.898311 9.750588 10.1087055 10.365277 9.828018 10.036109
1370233_at 4.9434056 5.079364 5.0628815 4.9537582 5.258857 5.084285 5.0197268 5.2239237 5.093939 5.0005937 4.9606524 4.903325
1370234_at 12.631007 12.656355 12.857802 12.9274435 12.892089 12.982799 12.850057 12.809462 12.755188 12.801622 12.731868 12.873704
1370235_at 12.572446 12.510367 12.783053 12.839399 12.704075 12.633395 12.83374 12.4377575 12.279495 12.69861 12.178509 12.604976
1370236_at 7.836491 7.806798 8.094764 8.382244 8.110128 8.299953 7.947498 8.272564 8.133757 8.095329 8.018088 8.045042
1370237_at 11.582343 11.760512 11.744559 11.945617 11.9068985 11.985742 11.9227705 11.7581625 11.865399 11.919679 11.711206 11.778987
1370238_at 11.054916 10.900413 11.08754 11.255959 11.331633 11.206741 11.183073 10.948634 11.08465 11.332471 11.091845 11.166113
1370239_at 12.838941 13.041194 12.829345 12.724296 12.635437 12.458009 12.908336 12.940778 12.922623 13.082275 13.150093 13.002998
1370240_x_at 12.787726 12.954999 12.786432 12.740872 12.654908 12.36398 12.908859 12.830939 12.858662 13.046368 13.162728 12.930835
1370241_at 13.669901 13.597736 13.73248 13.602313 13.622789 13.714557 13.96864 13.582139 13.721767 13.711214 13.558057 13.645001
1370242_at 12.332913 12.302256 12.304095 12.337807 12.327634 12.609156 12.352984 12.198783 12.312294 12.566214 12.4556 12.471575
1370243_a_at 9.609927 9.406916 9.973562 9.868442 9.761531 10.083195 10.025138 9.590733 10.125708 10.012173 9.973163 9.830115
1370244_at 11.680584 11.561317 11.840315 11.902203 11.645803 11.92104 11.752116 11.900804 11.929984 11.810276 12.046167 12.071604
1370245_at 9.605876 9.727341 9.79282 9.856519 9.488212 9.800433 9.816458 9.914852 9.893963 9.892254 10.079213 10.034347
1370246_at 11.219946 11.1840725 11.2490015 11.39932 11.438567 11.151682 11.39674 11.018388 11.235522 11.407579 11.153865 11.334471
1370247_a_at 6.2715635 6.409159 6.657001 6.3937964 6.4470415 6.471642 6.5747633 6.5233912 6.6777444 6.652929 6.4538774 6.447165
1370248_at 5.5504446 6.004474 6.076645 6.4338818 5.994599 6.1500134 6.277158 6.2241335 6.10797 6.2669854 5.948965 6.0628138
1370249_at 6.835616 7.0757885 7.131874 7.084688 7.0613194 7.2018266 6.9355974 7.4034567 6.548148 7.1428103 6.7440906 7.108701
1370250_at 8.183366 8.17326 8.183916 8.59152 8.814532 8.76004 8.413269 8.236178 8.320873 8.484918 8.454 8.353143
1370251_at 6.143771 6.154645 6.045127 6.1784005 6.349045 6.068709 5.9937124 6.1316814 6.1439495 5.889849 6.0455 6.081729
1370252_at 7.3257346 7.887074 7.4637423 7.5266895 7.940787 7.725169 7.6931424 7.581232 7.311602 7.6136928 7.3243384 7.491529
1370253_at 11.084706 10.991239 11.167209 11.194405 11.157491 11.280503 11.133311 11.041434 11.179068 11.274747 11.295841 11.270845
1370254_at 3.8130522 3.6985471 3.5592098 3.542193 3.8198795 3.782408 3.708686 3.6067898 3.5540109 3.7212896 3.8067236 3.5931656
1370255_at 4.7829723 4.693824 4.5626364 4.606527 4.450612 4.6425695 4.4771137 4.7312303 4.6876593 4.6051273 4.7439833 4.6353683
1370256_at 7.4935565 7.779019 8.066796 7.277231 8.479313 8.021754 8.4806 8.579589 7.945626 7.521578 7.162251 7.8693347
1370257_at 4.3801804 4.3933296 4.5193424 4.3975363 4.5487533 4.3915906 4.453534 4.230337 4.407894 4.30923 4.4381347 4.639498
1370258_at 4.847804 5.2713943 4.9686656 5.2159195 5.0477214 5.0654044 4.9568596 5.1966105 5.211287 4.969198 4.996154 5.2999744
1370259_a_at 6.7783837 6.833555 7.4232993 7.423899 7.462033 7.341961 7.301601 7.277739 7.127213 7.1514306 6.9096437 6.938027
1370260_at 6.921986 6.2155094 6.3727922 6.551498 6.24606 6.6521797 6.363316 6.71285 6.709037 6.6938696 6.5725307 6.3276277
1370261_at 7.5559278 7.4888453 7.6407814 7.796043 7.8392587 7.684043 7.8265185 7.4704704 7.6356277 7.552542 7.3170385 7.3289456
1370262_at 8.474775 8.314833 8.6782 8.671141 8.576275 8.582262 8.721645 8.446913 8.564329 8.562286 8.655901 8.6866665
1370263_at 5.464365 5.7415934 5.3246546 5.8288727 5.568161 5.582612 5.470689 5.9517465 5.759221 5.8599443 5.711894 5.7840276
1370264_at 7.1161637 6.7875094 7.7563696 7.569704 7.452097 7.393658 7.4700694 6.9413257 7.2898965 7.343711 7.153046 7.3755584
1370265_at 5.78318 5.775759 6.0110326 6.007625 5.9366035 6.16877 5.6797132 5.925388 5.8955708 5.715355 5.7473893 5.711267
1370266_at 6.1844454 6.3775063 6.440888 6.983798 6.759278 6.533299 6.815667 6.51242 6.70887 7.0687904 6.750638 6.5933266
1370267_at 5.883217 6.145783 5.7350626 5.7464046 5.9742436 5.672646 5.917999 5.8251867 5.7750072 5.9652033 5.634197 5.855923
1370268_at 4.9083214 4.8602347 4.5958047 4.7049494 4.8423996 4.662006 4.6061974 4.4953127 4.7520275 4.628954 5.0356245 4.5091934
1370269_at 5.9001694 6.0861535 6.0346513 5.533533 5.478242 5.5484533 5.4266896 6.098631 5.7170177 5.6411967 5.501506 5.7904906
1370270_at 4.5207496 4.005477 4.129916 4.283204 4.4069514 4.1661034 4.4540105 4.1320844 4.1725645 4.0905876 4.1491375 4.2146406
1370271_a_at 7.8766212 7.5080967 7.49163 7.1566925 7.6815567 7.523738 7.4827943 7.3972745 7.6052175 7.6121907 7.2298746 8.043079
1370272_x_at 6.1682053 6.2986093 5.9003744 5.9492044 6.169741 6.056578 5.847362 6.061308 6.3229237 6.1939855 5.9654512 5.996793
1370273_at 3.5847108 3.4883094 3.5222373 3.627153 3.4938798 3.6223426 3.602758 3.4819257 3.4540362 3.5796368 3.5872154 3.628737
1370274_at 12.818688 12.619096 12.807401 12.885558 12.893436 12.850022 12.978327 12.963271 12.657564 12.911793 12.8269005 13.013452
1370275_at 12.789585 12.89082 12.858088 12.955874 12.985273 12.967445 12.956599 12.824083 12.8446865 12.989196 12.874388 12.902552
1370276_at 10.814068 10.8479 11.16957 11.357029 11.17306 11.28773 11.296881 11.230247 11.109908 11.3151865 11.150608 11.108467
1370277_at 11.314359 11.257184 11.328042 11.574541 11.553665 11.532432 11.554111 11.329 11.253972 11.550987 11.450211 11.4664755
1370278_at 10.905596 10.86064 11.097693 11.191682 11.175858 11.117526 11.115223 11.017684 10.919005 11.040198 10.949387 11.061266
1370279_at 6.25245 5.9409523 5.6389093 5.4850726 5.8896046 5.9437156 5.8538904 6.0487638 5.7561574 5.8552437 5.702062 5.7914615
1370280_at 9.923372 9.738867 9.897138 10.097874 10.13075 10.12945 9.965146 9.93432 10.055696 10.19619 10.152847 10.018551
1370281_at 9.850076 9.9148445 10.006435 10.524029 10.711507 10.131735 11.145906 9.510553 9.211658 10.417599 8.356812 10.386947
1370282_at 6.0128136 5.5539746 6.4391675 6.2059 6.2816386 6.071952 6.137946 5.8422127 6.067577 6.0906177 6.2886915 6.4233303
1370283_at 12.046225 11.567704 12.000525 12.153072 12.24029 12.206108 12.000314 11.964933 11.9544325 12.280999 12.006939 12.165942
1370284_at 11.737064 11.286312 11.677816 11.753244 11.763806 11.69471 11.72783 11.49585 11.694691 11.834112 11.632267 11.706106
1370285_at 6.3198223 6.7838545 6.8179784 6.594945 6.5551057 6.6351876 6.7432733 6.7468767 6.9233193 6.8147955 6.8709984 6.9435716
1370286_at 7.6118364 7.641933 7.6317286 8.522821 8.280292 8.0010605 8.364086 8.54311 8.098134 8.049289 8.08786 8.402975
1370287_a_at 8.725981 8.423908 8.75308 8.717638 8.8261795 8.74575 8.746479 8.514385 8.446491 8.793846 8.606608 8.626825
1370288_a_at 7.626032 7.4124727 7.509308 7.6691914 7.7009616 7.366337 7.7123017 7.2197843 7.3426795 7.484188 7.2557607 7.687534
1370289_x_at 3.8306487 3.71895 3.6211522 3.6886594 3.6950262 3.6582732 3.5889168 3.7728198 3.6890185 3.49846 3.530701 3.607289
1370290_at 8.627828 8.598034 9.046642 8.71327 8.634844 8.437061 8.7418585 8.586551 8.711823 8.74971 8.481106 8.689091
1370291_at 5.8703527 6.107532 5.54778 5.2505536 5.5814657 5.362986 5.5136733 5.60203 5.6915975 5.533963 5.6064286 5.5602665
1370292_a_at 3.656365 3.9450812 3.8477304 3.8242283 3.8447492 3.711623 3.7261384 3.7668626 3.758341 3.7435668 3.9147134 3.7463946
1370293_at 6.318626 6.2652025 6.416224 6.331834 6.54432 6.0287433 6.316078 6.2329345 6.084237 6.2142954 6.2063494 6.1582875
1370294_a_at 6.027505 6.38561 6.792236 6.418063 5.965415 5.811082 6.293832 6.367735 5.9824142 6.870637 5.923192 6.1855216
1370295_at 7.356042 7.368898 7.858457 7.882235 7.8265986 8.0631 7.947403 7.429255 7.7583704 8.129618 7.7881947 7.84183
1370296_at 13.253993 13.23916 13.453372 13.450103 13.538246 13.509016 13.497863 13.39742 13.388683 13.463607 13.261649 13.4482975
1370297_at 6.742112 6.3678074 6.7754774 6.6321282 6.5079427 6.2866673 6.599417 6.459007 6.6345882 6.52904 6.449467 6.54313
1370298_at 8.848878 8.841736 8.832819 9.195399 9.003862 9.208064 8.976447 8.893248 9.041325 9.111285 8.884065 9.213517
1370299_at 13.571852 13.52988 13.649371 13.76836 13.69135 13.688997 13.688043 13.536908 13.614803 13.694793 13.5069685 13.688428
1370300_at 7.7547073 7.569146 7.6602764 7.788427 7.8310204 7.8562403 7.7366877 7.49988 7.4819565 7.618081 7.733325 7.6386395
1370301_at 7.434293 7.2312636 7.7707815 7.391631 7.2934504 7.3703713 7.28987 7.2869353 7.5256505 7.634207 7.2932744 6.998589
1370302_at 8.165367 7.7383165 7.956418 8.235013 7.9641085 7.8095174 7.8842115 7.7643747 8.125541 8.047566 7.965697 8.137071
1370303_at 6.341104 5.9240956 6.174016 6.352432 6.192371 6.466841 6.3534 6.163671 6.2194204 6.247761 6.472518 6.2433662
1370304_at 8.616927 8.310892 8.374793 8.502709 8.731827 8.70067 8.545782 8.439159 8.374317 8.624481 8.532689 8.473242
1370305_at 9.249826 8.930029 9.2166605 9.31559 9.216431 9.144872 9.177111 9.191643 9.1541 9.3631935 9.045394 9.357582
1370306_at 9.052483 9.298189 9.380928 9.272203 9.32136 9.207201 9.340609 9.247892 9.185231 9.470791 9.135721 9.103621
1370307_at 6.522889 6.4577985 6.998058 6.6116853 6.6541615 6.9240646 6.7390337 6.9896193 6.7715464 6.713428 6.443107 6.601955
1370308_at 6.8891253 6.850546 7.1296425 7.220982 7.1422544 6.9306993 7.1563535 6.7535543 6.941515 7.287674 6.970137 7.034845
1370309_a_at 10.528672 10.239487 10.3350115 10.542284 10.626835 10.557704 10.410406 10.247003 10.40048 10.420079 10.386222 10.45761
1370310_at 12.665028 12.627352 12.879009 13.036727 12.853815 12.720805 12.840933 12.726749 12.891168 12.798951 12.773452 12.702845
1370311_at 7.3316817 7.53071 7.2432218 7.243983 7.5783963 7.7211165 7.2593923 7.506806 7.4649787 7.337062 7.5864067 7.4494553
1370312_at 4.6290507 4.533267 4.4615445 4.3210874 4.287861 4.2564077 4.378001 4.597479 4.4748144 4.2872734 4.534547 4.1020074
1370313_at 8.801122 8.5633335 8.959944 8.79065 8.912531 8.7042675 8.88848 8.592915 8.563746 8.85434 8.567232 8.793907
1370314_at 7.835858 7.3479395 7.4664493 7.4293356 7.7057285 7.4535375 7.545394 7.353919 7.4291024 7.3807607 7.307519 7.4170814
1370315_a_at 5.804779 6.377647 6.060132 6.4170794 6.0192494 5.8703885 6.180388 6.357351 6.060629 6.1533365 6.0336328 6.290291
1370316_at 7.465086 7.514732 7.6038322 7.6035585 7.6457233 7.3928213 7.5996714 7.598217 7.497218 7.6021104 7.3621874 7.577272
1370317_at 6.044277 6.5013003 6.283346 6.659324 6.431174 6.6218386 6.6487036 6.423966 6.440683 6.541406 6.6097155 6.415448
1370318_at 6.963665 6.880532 6.883566 7.0653033 7.060304 7.1001234 7.2078037 6.8017707 7.284813 7.1851387 7.1451015 7.244763
1370319_at 8.992613 8.959499 9.049022 9.202985 9.565982 9.452072 9.496187 9.216129 9.181871 9.672487 9.298372 9.32192
1370320_at 10.411656 10.1579075 10.179338 10.273032 10.685479 10.814107 10.315599 10.534864 10.989279 10.6029005 10.559291 10.615509
1370321_at 9.694044 9.776262 10.053896 10.122287 10.007438 10.077104 10.089147 9.984876 10.006019 10.125458 9.876479 10.049506
1370322_at 9.066575 9.15029 9.276338 9.423496 9.37459 9.352431 9.253891 9.097014 9.1510515 9.322285 9.257583 9.243355
1370323_at 6.0243025 5.4385624 5.9135537 6.19955 5.831774 6.0751724 6.0648394 5.757135 5.644597 6.206368 6.0051436 6.1035933
1370324_at 7.7108517 7.813786 7.7151694 7.574481 7.7779503 7.7161036 7.7005644 8.21491 7.618329 7.4672303 7.553227 7.650144
1370325_at 9.492042 9.074084 9.405155 9.514227 9.631163 9.431233 9.5320635 9.353804 9.737806 9.499009 9.594849 9.590651
1370326_at 6.7081494 6.2278156 6.9324074 7.2294526 6.9147253 6.9610486 6.894565 6.6158223 7.084114 6.8016987 6.9100695 6.820501
1370327_at 7.1754293 7.419289 7.387611 7.3259826 7.30324 7.4891667 7.217996 6.9324007 7.3003354 7.251899 7.430791 7.2768664
1370328_at 6.5749145 6.461231 6.353335 6.1489544 6.26444 5.9661202 6.050715 6.131204 6.361896 6.0329885 6.337556 6.1459355
1370329_at 8.946129 9.174966 9.343461 9.4115095 9.477601 9.310907 8.913631 9.483885 9.200977 9.4088545 9.366397 9.326032
1370330_at 6.518375 6.4391756 6.90944 6.572785 6.86196 6.8286133 6.775944 6.5547333 6.874657 6.641108 6.6681895 6.7748437
1370331_at 7.6332884 7.702197 7.4246907 7.8035417 7.659871 7.6904817 7.5594788 7.2880874 7.6059146 8.0747795 8.004043 7.9283037
1370332_at 5.379098 5.1246676 5.4774084 5.249321 5.2786226 5.194193 5.2669535 5.204323 5.455353 5.2540817 5.275196 5.2525544
1370333_a_at 12.813878 12.697199 12.903309 12.945518 12.848014 12.847324 12.919892 12.774837 12.827878 12.856544 12.763822 12.792591
1370334_at 8.086141 8.109383 8.892349 8.797733 8.455585 8.736628 8.2589245 8.947563 8.661303 8.250065 9.275355 8.860361
1370335_at 7.7316337 7.6652603 8.252141 8.148937 7.8807883 7.9705567 7.901888 7.822198 7.516581 7.8921866 7.75416 7.631847
1370336_at 9.45809 10.747066 10.810137 11.100519 10.2233515 10.148147 10.6070385 10.589878 10.16188 10.396612 11.484235 10.015555
1370337_at 6.999724 7.1569295 7.3336954 7.511057 7.43343 7.56014 7.2779446 7.2321177 7.2309313 7.2127757 7.05405 7.413444
1370338_at 3.359991 3.5462544 3.4453154 3.299038 3.4045925 3.4309297 3.2054722 3.3565323 3.4145615 3.5093246 3.3648815 3.3790646
1370339_at 10.027727 9.534817 9.938701 9.97941 9.988018 10.028184 9.931762 9.784631 9.76609 9.882107 9.651653 9.897443
1370340_x_at 9.127807 8.797003 8.951529 8.965114 9.048377 9.031317 9.071764 8.95222 8.9095335 8.970687 8.708162 8.9319
1370341_at 3.508441 3.499384 3.507487 3.6367834 3.6342568 3.6072927 3.5739124 3.3746717 3.431277 3.4531164 3.584301 3.4674244
1370342_at 3.6510653 3.7607272 3.6142983 3.5942569 3.6341708 3.6257937 3.7680342 3.8407843 3.754851 3.760638 3.7354777 3.6690447
1370343_at 6.3394523 6.189678 6.2550764 6.291072 6.415628 6.305414 6.2601814 6.2970643 6.4718475 6.286334 6.47639 6.4072423
1370344_at 7.3453603 6.9412785 7.0372224 7.3126273 7.535709 7.6447463 7.441396 7.407983 7.449872 7.642427 7.223724 7.617096
1370345_at 5.4785166 5.9793024 6.151309 6.08682 5.144662 5.1626835 5.7995186 5.206504 5.6325808 6.401144 5.1589794 5.569274
1370346_at 5.615966 6.2583227 6.408353 5.8968964 5.323249 4.9944773 5.6664214 5.2747164 5.708708 6.1440144 5.09077 5.747613
1370347_at 5.0101943 4.77813 5.2485547 5.175482 5.2315006 5.3952074 5.179694 4.994173 5.3427534 5.213523 5.537485 5.2068315
1370348_at 10.121245 9.94964 10.227532 10.317851 10.216402 10.247293 10.225795 10.156965 10.184065 10.265751 10.09947 10.268786
1370349_a_at 14.018061 13.972679 13.986875 13.975658 13.937946 14.0277605 13.984612 13.988845 13.981757 14.037936 14.005284 13.918514
1370350_x_at 9.10868 9.6317215 10.541392 10.346668 10.382847 9.045888 10.366724 10.115446 8.714251 10.372045 8.457853 9.122211
1370351_at 7.7941356 7.3551188 7.821646 8.051189 7.9266744 7.8393464 7.9626775 7.6635804 7.8866405 7.977979 7.9053965 8.013264
1370352_at 10.599794 10.310991 11.119936 10.9566145 10.8450165 11.296189 11.101923 10.903139 10.942077 11.2472925 11.313265 11.227574
1370353_at 6.9157267 7.0671096 7.337174 7.279186 7.175016 7.2430425 7.247527 7.2110515 7.3371143 7.332488 7.3088484 7.070169
1370354_at 7.3404484 7.163213 7.740299 7.6310644 7.736462 7.672836 7.7240863 7.5012364 7.5743146 7.7425504 7.6536593 7.7628016
1370355_at 12.336878 13.131964 11.766968 13.441276 13.222985 12.503195 13.424224 11.292237 12.367735 13.232007 10.702318 12.989487
1370356_at 6.794072 6.2165756 6.724365 6.955359 6.8465014 6.7446947 6.671403 6.6217656 6.801153 6.705077 6.6976447 6.622242
1370357_at 7.6800256 7.489802 7.915707 8.075057 8.07411 8.102496 7.8889513 7.9968925 8.035163 8.028392 7.773075 7.973542
1370358_at 8.030903 8.354289 8.336467 8.397518 8.332972 8.355329 8.434811 8.357714 8.555096 8.491408 8.300163 8.484032
1370359_at 12.036599 12.161991 12.276112 12.422586 12.191579 12.334308 12.190995 12.327874 12.290055 12.274771 12.298293 12.288939
1370360_at 8.059987 7.6110806 7.854255 8.177844 7.945176 8.150613 8.059227 7.7899585 8.041584 7.989073 7.980047 7.8650427
1370361_at 4.4796267 4.5877485 4.6761837 4.7147207 4.638594 4.4780536 4.4236035 4.716442 4.608402 4.817379 4.6254587 4.632452
1370362_at 7.5978827 7.474671 7.3242855 7.411626 7.452097 7.560751 7.428827 7.883124 7.7818694 7.4819145 7.5318184 7.4864817
1370363_at 10.875059 11.596684 11.416837 11.451615 11.309545 11.801593 10.842534 12.316595 11.648883 11.835604 12.15741 12.175694
1370364_at 7.0341883 7.449694 7.3523903 7.5622334 7.6092024 7.650993 7.4878764 7.153143 7.8236957 7.5355926 7.8094 7.6911473
1370365_at 8.272273 8.137498 8.288821 8.378441 8.390869 8.278933 8.4578705 8.139781 8.166513 8.271995 8.20097 8.420803
1370366_at 9.4158 9.494372 9.531206 9.354554 9.542755 9.704453 9.547503 9.438068 9.338742 9.803174 9.267216 9.411888
1370367_at 5.4143467 5.304967 4.9209156 5.210302 4.9665604 4.838917 5.3414254 4.9193673 5.142815 5.2349734 5.1876993 5.12121
1370368_at 6.6254463 6.2247186 6.5884237 6.7638755 6.505838 6.7193723 6.597551 6.4909225 6.7595296 6.6396704 6.4337745 6.676046
1370369_at 6.041185 5.7014785 6.3295016 6.07206 6.308563 6.1266837 6.1757255 6.146815 6.1610584 6.037401 6.3044724 5.9521422
1370370_at 7.3862977 7.5344625 7.663791 7.770634 7.574506 7.7178135 7.6819696 7.73372 7.5620627 7.617241 7.7707996 7.8688602
1370371_a_at 8.368599 8.364591 8.599318 8.847292 8.665896 8.738211 8.854221 8.523182 8.654203 8.40848 8.512866 8.623761
1370372_at 4.633173 4.2790155 4.5609555 4.492173 4.9185333 4.495179 4.5284986 4.02625 4.722767 4.428748 4.7283216 4.6304865
1370373_at 6.2645063 5.9556303 6.6077466 6.581569 6.4546504 6.255675 6.2388053 6.033997 6.3123536 6.212119 6.3874087 6.406808
1370374_at 7.5833926 8.182554 8.067649 8.177844 7.586592 8.1087675 8.145353 7.678411 7.802311 7.6732187 7.460984 7.749605
1370375_at 11.113715 11.379353 11.273196 11.43977 11.649536 11.336131 11.446819 11.413467 11.371392 11.373139 11.002224 11.507091
1370376_a_at 7.3797708 7.659018 7.724847 7.791835 7.45183 7.650364 7.9164634 7.8006506 7.6830974 7.9184127 7.854024 7.792542
1370377_at 12.657453 12.963017 12.939274 13.025095 12.969043 12.954838 12.809729 12.818486 13.125914 12.270693 13.1829405 13.03926
1370378_at 11.975305 12.047054 12.0679245 12.213531 12.275408 12.194617 12.151042 12.103912 12.141551 12.246985 11.970895 12.147088
1370379_at 6.3519173 5.880019 5.8753953 6.2323284 5.9599013 5.859896 5.9726653 5.8570695 6.2606754 5.9143734 5.8552346 6.0520735
1370380_s_at 6.9869266 7.002125 7.2936897 7.340325 7.094856 7.154193 7.0987477 6.88353 7.173621 7.2310076 7.3149753 7.2638574
1370381_at 10.231367 10.070343 10.404134 10.661952 10.348096 10.490221 10.267248 10.37748 10.341247 10.410279 10.637356 10.408945
1370382_at 3.4078546 3.4715865 3.3189504 3.4875002 3.3401883 4.451296 3.3436534 3.5378041 3.4473882 3.359428 3.3746686 3.4527855
1370383_s_at 8.003743 8.046965 8.298123 8.426341 8.364602 9.124051 8.323531 8.484646 8.397691 7.933135 8.424023 8.533317
1370384_a_at 6.040574 5.400344 5.3825636 4.748474 4.786082 4.867113 6.7034907 5.4121532 5.4289026 5.577831 4.9721675 6.112273
1370385_at 5.0827055 4.9840364 5.2136374 4.9544725 4.9105024 5.0811853 4.9169617 5.4355135 5.135145 5.1565523 5.1809735 5.2107344
1370386_at 6.6975713 6.390934 6.5829854 6.6395903 6.851795 6.5767355 6.713265 6.3779283 6.4889317 6.8508215 6.694428 6.592148
1370387_at 10.051234 10.618058 10.662186 10.804878 9.741258 10.138503 10.698844 10.489573 11.00536 11.453818 10.549939 10.399414
1370388_at 4.7700434 5.1473618 4.614991 4.847344 4.912635 4.600956 4.589035 4.687804 4.7157393 4.905529 4.520484 4.9807167
1370389_at 3.7434862 3.78669 3.8163562 3.8733795 3.62262 3.8638086 3.6900349 3.8205857 3.6579134 3.7027802 3.7480993 3.7821229
1370390_at 5.1783895 5.3974514 5.1527796 4.9142437 5.109104 5.225507 4.9352813 5.274301 5.198065 4.8695774 5.08405 5.1438956
1370391_at 5.202647 5.1294756 5.2341795 5.171774 5.5421286 5.163393 5.425845 5.2985353 5.129317 5.187311 5.09305 5.3733063
1370392_at 5.175696 5.1735353 4.8443537 5.032327 4.855637 5.0223036 4.8867393 5.0530314 4.8343 4.99101 5.179995 5.006897
1370393_at 4.3606706 4.76445 4.726579 4.720013 4.264224 4.5925126 4.754368 4.8301926 4.31742 4.9701734 4.866378 5.0301476
1370394_at 6.934172 5.7307587 6.269249 6.3406954 5.7166615 6.7029386 5.9894023 7.6193104 6.49672 5.924019 6.774 6.042801
1370395_at 6.9576564 6.6152725 7.0212617 6.8257594 7.069681 7.322555 6.867404 6.8124847 7.020425 7.1938286 6.9111667 7.201012
1370396_x_at 14.121955 14.1188135 14.052895 14.076146 14.07864 14.154461 14.072448 14.113191 14.088048 14.10924 14.136447 14.128583
1370397_at 11.645426 11.999379 11.968022 11.65853 11.995879 11.238987 12.158899 11.353374 11.840355 11.530226 12.109119 11.23653
1370398_at 5.6431375 6.0315824 5.7032814 5.6597033 5.5060163 5.5735874 5.628375 5.3846245 5.5374756 5.478922 5.650692 5.805871
1370399_at 7.2102466 6.768986 7.439098 7.382262 7.558022 7.526756 7.2003727 7.4324265 7.6364846 7.2103515 7.225823 7.3922186
1370400_at 5.255424 4.831429 5.339346 5.261833 5.198493 5.3952074 5.549036 5.0800877 5.308776 5.28154 5.2231097 5.3080997
1370401_at 4.0216217 4.267111 4.1001244 3.9908838 4.1624155 4.0938807 4.083247 4.2868996 4.057561 3.9284458 4.0260754 4.1174464
1370402_at 7.633833 7.482903 7.5023613 7.7399707 7.6737595 7.662593 7.5887237 7.477883 7.718755 7.624975 7.38814 7.5718265
1370403_at 5.560603 5.640071 5.210816 5.2100697 5.2092905 5.108766 5.041821 5.3854704 5.060432 5.28154 5.699965 5.4015474
1370404_at 3.9472203 4.1531262 3.9671717 3.9315083 3.8872488 3.9509525 3.8988721 4.1892166 3.8961692 3.92387 3.9512205 4.0148263
1370405_at 3.5349472 3.4371934 3.5398226 3.627153 3.4570591 3.5235815 3.6831522 3.7194474 3.537803 3.4016545 3.462011 3.505284
1370406_a_at 4.026353 4.0685043 3.7628675 3.9602108 4.1490526 3.9781837 3.904887 4.044887 3.9590557 4.2213726 4.1196156 3.9070714
1370407_at 7.8285613 8.019922 8.3161 8.49272 8.256343 8.512055 8.391888 8.307842 8.288528 8.429593 8.282523 8.332054
1370408_at 4.3754315 4.704549 4.3187795 4.633543 4.5228415 4.6740303 4.5627556 4.5115213 4.3298097 4.4784 4.5196295 4.547505
1370409_at 4.9096255 4.8831697 4.792824 4.9130836 4.90562 4.9755154 4.9519925 4.8618565 4.8990126 4.8502235 4.9255853 5.1312804
1370410_at 5.1880994 5.250125 4.7466536 5.2139683 5.0650363 4.949649 5.2004547 4.7225285 5.180054 5.231055 4.56506 4.9733725
1370411_at 6.038989 6.223975 6.099965 6.350406 6.3624663 5.946575 5.9770136 6.1740594 6.0907297 6.2149506 6.1718574 6.190988
1370412_at 3.7782621 3.9806025 3.707777 3.8524575 3.9462144 3.9094882 3.9738522 4.0639954 4.0865517 3.74334 3.8020043 3.790982
1370413_at 5.8550725 5.8773274 5.8918753 6.1613865 6.1087894 6.0803595 6.1475124 6.101908 6.0240455 6.063931 6.0070863 5.928621
1370414_at 8.642885 8.427921 8.45916 8.526796 8.767313 8.556315 8.85429 8.401617 8.694012 8.815748 8.27142 8.620066
1370415_at 6.254297 6.4364443 6.4772367 6.322792 6.519929 6.5218897 5.97992 6.2790203 6.3606668 6.3472624 6.2540555 6.1740284
1370416_at 4.6702385 4.8607993 4.8595576 4.7342253 5.061478 4.677061 4.7434196 4.877766 4.8583827 5.106504 4.7861743 4.895268
1370417_at 4.5592766 4.881811 4.6126842 4.542143 4.4282084 4.5379734 4.503656 4.3059425 4.741581 4.564128 4.550502 4.567893
1370418_s_at 5.9425693 5.810316 5.6804066 5.8147554 5.910319 5.7199416 5.5469656 5.415025 5.781724 5.6134214 5.812756 5.804506
1370419_a_at 6.0999355 5.821277 6.267852 5.904567 5.860042 5.9803305 5.8068795 6.0521584 6.1676025 5.973939 6.236695 6.005095
1370420_at 11.776064 11.01293 11.372482 11.494493 10.914833 11.924679 12.604535 11.734277 11.472662 11.951641 11.031564 11.806638
1370421_a_at 6.478214 6.1692944 6.5452275 6.425299 6.2809405 6.45615 6.3853297 6.0964603 6.4608655 6.4852977 6.3357296 6.4980135
1370422_at 6.195704 6.307415 6.289592 6.421288 6.3496857 6.133996 6.3504977 6.274458 6.092865 6.23388 6.0245934 6.358259
1370423_at 5.2691045 5.201713 5.397964 5.513737 5.2800403 5.509128 5.24866 5.110988 5.4290276 5.241309 5.2759194 5.519346
1370424_at 4.1049843 4.266518 3.9878848 3.9389012 4.230547 3.929734 4.0267897 4.0816193 3.8354342 4.165656 3.8901498 4.135905
1370425_at 12.117406 11.972183 12.542976 12.567516 12.630955 12.552734 12.271585 12.472476 12.450409 12.811883 12.540717 12.242877
1370426_a_at 10.700633 10.622038 10.572206 10.943633 11.043913 11.14842 10.809852 10.792231 10.733173 10.827333 10.850182 10.893597
1370427_at 5.083791 4.931698 4.931424 4.9329576 4.891408 5.0791335 4.909684 4.8493886 4.7726154 4.98598 4.6721964 4.850631
1370428_x_at 11.13485 10.601526 11.170869 11.4667635 11.401275 10.828445 11.418502 11.419281 11.672718 11.521562 11.19378 11.52911
1370429_at 9.49571 9.16231 9.418283 9.267565 9.529106 9.016442 9.590886 9.607447 9.425268 9.498684 9.266165 9.52197
1370430_at 4.9784174 4.6997104 4.6560245 4.806876 4.9136324 5.0039263 4.5967503 4.660901 4.8121424 4.7994695 4.715846 5.000957
1370431_at 4.7459755 4.770887 4.6629143 4.3803525 4.549333 4.1690207 4.503606 4.6294403 4.380637 4.4994764 4.687723 4.5842323
1370432_at 4.4835415 4.2716 4.387068 4.160445 4.2240405 4.0712757 4.1942234 4.51495 4.1544504 4.236371 4.1153564 4.3000793
1370433_at 10.262271 10.127365 9.977084 10.142811 10.497237 10.677562 9.851527 10.101591 10.067837 10.238462 10.874135 9.882054
1370434_a_at 3.6195834 3.5638647 3.5398226 3.4562154 3.4759297 3.4290261 3.6380281 3.520481 3.5859892 3.5087082 3.4605396 3.4917367
1370435_a_at 6.2509084 6.388645 6.378122 6.7497334 6.4933887 6.393189 6.4981256 6.6281004 6.394047 6.4961686 6.624167 6.7020407
1370436_at 6.112614 6.3019986 5.5913696 5.7364063 4.866637 5.9045563 7.6652136 7.354802 7.008646 7.507289 8.388197 7.4921746
1370437_at 6.2631445 5.807892 6.242938 6.0826516 6.3730955 6.2430897 5.8865547 6.436442 6.2283945 6.0104594 6.538116 6.0255623
1370438_at 6.7738323 6.0918922 6.247052 6.0928473 6.222442 6.045321 6.2458177 6.01905 5.942461 5.652069 6.281815 5.710659
1370439_a_at 3.313141 3.4437616 3.3860662 3.3114898 3.3609836 3.275818 3.3306177 3.2893715 3.4445424 3.342706 3.4641104 3.2843096
1370440_at 6.60861 7.5985575 7.245641 7.185081 7.439351 7.460694 7.335834 7.322134 7.3146315 7.1717844 7.099233 7.37068
1370441_at 4.396575 4.2245264 4.088814 3.9644477 4.1818624 4.050708 4.12302 3.9962106 4.2053413 4.0834255 4.1026487 4.4170213
1370442_at 3.467565 3.4748392 3.3573117 3.4092352 3.2655592 3.3243365 3.3056464 3.3746717 3.2998772 3.404413 3.3697479 3.2943833
1370443_at 7.377517 7.177887 7.4142056 7.321751 7.410334 7.551975 7.1679225 7.4542837 7.346106 7.3700886 7.359358 7.4920473
1370444_at 6.797634 6.934073 6.1414995 5.7920246 6.1981225 6.065468 6.155761 5.9680085 6.5776043 6.4593434 6.226118 6.0231853
1370445_at 6.5081887 6.339224 6.200643 6.6777635 6.436383 6.5562863 6.4388227 6.260245 6.476309 6.0853453 6.6251087 6.7062535
1370446_at 6.2685165 6.153304 6.1813436 6.316787 6.285556 6.246875 6.346619 5.9680085 6.245535 6.2853227 6.2239075 6.4340854
1370447_at 4.9992113 4.9507866 4.805588 4.896742 4.9859953 4.658889 4.9720545 5.17486 4.9309864 4.7742147 4.9635153 4.899114
1370448_at 4.439353 4.3401995 4.3441877 4.4051824 4.5317526 4.564104 4.4801717 4.4141183 4.659923 4.320924 4.32538 4.5429587
1370449_at 7.7871776 7.382681 7.610965 7.459442 7.50083 7.56196 7.488435 7.4742846 7.522003 7.6117325 7.4541874 7.348286
1370450_at 4.798484 4.5192776 4.3452635 4.577505 4.644145 4.86263 4.7529397 4.479801 4.554166 4.738295 4.731724 4.86628
1370451_a_at 5.2277617 5.064762 5.056293 4.95655 5.161233 4.985748 5.0822577 4.9726286 5.2787447 5.000082 4.9917946 5.0072985
1370452_at 3.9042192 3.9457984 4.041996 4.173046 3.9779935 3.9488714 3.9615464 4.1558595 4.082922 3.9040637 3.9368298 4.0859637
1370453_at 4.797243 5.3305573 4.8418155 4.669921 4.85742 5.0198965 4.9364014 5.0300827 5.0632286 4.7843575 4.5950303 4.9227276
1370454_at 4.631698 4.3029704 4.490711 4.81313 4.883076 4.8686967 4.6484194 4.742595 4.7081184 4.7864413 4.751363 4.887562
1370455_a_at 3.368166 3.556466 3.3199892 3.2924826 3.419232 3.3722017 3.4029565 3.3985164 3.301931 3.3090348 3.2472284 3.2294445
1370456_at 3.8912017 3.8753893 3.810113 3.7284524 3.9917552 3.832706 3.8447075 4.002347 3.9495912 3.8512115 3.8592556 4.019047
1370457_at 4.0675797 3.845565 3.9007976 3.8983564 4.0123553 3.9170046 3.7772555 3.842493 4.002505 3.9852834 3.9309838 4.1231737
1370458_at 4.5540733 4.212971 4.2842965 4.3103523 4.2819376 4.1068106 4.3320055 4.3526244 4.411718 4.215239 4.2880993 4.3612647
1370459_at 4.805177 4.173584 4.4544573 4.342058 4.3886313 4.6239285 4.324021 4.513552 4.524225 4.539873 4.455807 4.3503923
1370460_at 6.8617344 6.689979 6.7804265 6.9362407 7.161445 6.97371 6.894474 6.609825 7.0499167 7.0411453 7.1491613 6.977395
1370461_at 5.0365186 5.456639 5.474388 5.3970785 5.0525346 5.1751423 5.292226 5.0597873 5.121995 5.42942 5.11177 5.4461107
1370462_at 5.319208 5.1426835 5.918057 5.8672214 5.391381 5.1910954 5.69395 5.0639634 5.556593 5.6920023 5.3671374 5.4191036
1370463_x_at 6.0458126 6.227506 5.7245274 6.7180576 5.5541368 7.0166597 5.914886 6.189698 6.012183 5.6608677 6.2174134 5.65599
1370464_at 4.7568994 4.4836726 5.1153393 4.6613646 4.0896087 4.867895 4.74853 4.7877665 4.6983485 4.5427237 4.9469523 4.5091934
1370465_at 4.7139435 4.4262524 5.191639 4.5440536 4.3326793 4.6505694 4.7909718 4.9610934 4.8155775 4.5877447 5.194663 4.9177923
1370466_at 4.218174 4.227207 3.9625528 4.17206 3.92121 3.7225142 3.8767889 3.91317 4.0667996 4.006073 3.9897983 3.9197333
1370467_at 4.856042 4.561523 4.705173 4.6675296 4.773036 4.708611 4.8225036 4.478389 4.687016 4.6884556 4.6539736 4.81654
1370468_at 3.3037863 3.2441576 3.2645273 3.1605904 3.1359763 3.2896094 3.3106372 3.2333398 3.2334018 3.229258 3.2897964 3.2999454
1370469_at 5.5217166 5.4288683 5.3922205 5.4147344 5.4132614 5.6931376 5.5617037 5.409534 5.526588 5.454668 5.327653 5.5141764
1370470_at 4.478816 4.688326 4.265813 4.1155014 4.20934 4.3090415 3.9705045 4.269677 4.273653 4.310408 4.058487 4.0490193
1370471_at 4.227709 4.2100754 4.1302366 3.9788928 4.3907623 4.082574 4.224107 4.1613784 4.043007 4.113165 4.1403513 4.2032003
1370472_a_at 5.191844 5.0206895 4.928314 4.847606 4.8899407 4.9126105 4.850128 4.7741427 5.1799235 4.9176164 4.910225 4.9561605
1370473_a_at 6.077725 5.6845036 5.860705 6.0246944 5.566624 5.9455037 6.0653057 5.54034 5.929455 5.8293176 5.7370677 5.895008
1370474_at 5.194948 5.0145154 5.33397 5.6354613 5.457748 4.974584 5.244664 5.165398 5.2396593 5.2593703 5.4051824 5.4121823
1370475_at 13.063688 12.90285 13.186394 13.271515 13.235752 13.371031 13.299553 13.256362 13.217217 13.254853 13.321721 13.328304
1370476_at 6.7252555 6.6107697 7.013255 7.0260744 6.8021283 6.904753 6.976046 6.860733 6.9027 6.9788 6.9779525 7.015153
1370477_at 3.658779 3.8049386 3.6454988 3.7928076 3.7271776 3.6718235 3.6473153 3.7385206 3.6701403 3.736988 3.5848012 3.671695
1370478_at 6.2566595 5.795717 5.812739 5.951925 6.0114346 5.964371 6.087423 5.9643927 5.757371 6.113679 5.9417934 6.301089
1370479_x_at 12.344118 12.080732 12.958284 12.907106 12.9734745 12.9214 12.444766 13.043812 12.641723 13.123952 12.797697 12.445489
1370480_at 4.092889 4.004735 3.9995246 3.9011805 4.0507975 3.9428575 4.129428 3.822952 4.144341 3.9912238 4.069321 4.057273
1370481_at 5.6717286 5.7592883 5.331342 5.671605 5.924431 5.687732 5.7367864 5.8625536 5.9202704 5.632578 5.3696895 5.7852135
1370482_at 6.426041 5.491371 5.8812017 5.9873 6.0013204 6.008402 5.9726515 5.9816985 5.998233 6.1201854 6.131956 6.128662
1370483_at 4.1550093 4.100815 3.8192353 3.737804 3.7971082 3.7072911 3.9264474 3.83591 3.6574209 3.772089 3.9411867 3.8259313
1370484_at 5.059476 5.632904 5.007544 5.1171274 5.250226 5.2528234 5.1650696 5.171143 5.2859406 5.0065327 5.2785826 5.2191696
1370485_a_at 4.9013085 4.8339887 4.9570346 4.6919537 4.956331 4.472756 5.4816895 4.5387397 4.6657925 4.9140186 4.8237715 4.633859
1370486_a_at 5.625726 6.0589375 5.570954 5.3971677 5.722381 5.4185495 5.622354 5.3588424 5.504991 5.3487234 5.402057 5.731568
1370487_a_at 6.4123726 6.639194 6.4160547 6.3106833 6.5772476 6.4600573 6.473465 6.314857 6.332478 6.3996387 6.2874784 6.3899417
1370488_a_at 5.6322684 6.039016 6.274161 5.846153 6.2406683 6.1268764 7.024083 6.1141047 6.273984 6.5658183 6.1673527 6.179105
1370489_a_at 3.984385 3.9969952 3.8352318 3.9054215 4.0687876 4.017187 3.9784665 3.7931244 3.873249 3.842371 3.9851863 3.8802233
1370490_at 4.1550093 4.4394298 4.3810916 4.770056 5.0688176 4.237795 4.529836 4.220923 4.8496532 4.6270466 4.6097713 4.7040052
1370491_a_at 5.534998 5.440669 5.391588 5.201525 5.41464 5.1217985 5.3256235 4.971957 5.329699 5.314656 5.2734914 5.344312
1370492_a_at 4.1281395 4.285354 4.358079 4.1629624 4.2529583 4.4055824 4.2594614 4.206775 4.3337755 4.4028997 4.332185 4.5091934
1370493_a_at 3.915291 3.738962 3.783643 3.6481926 3.6942 3.8421247 3.5467696 3.4392555 3.7484798 3.570463 3.543468 3.5025895
1370494_at 5.84356 5.593812 5.5322456 5.2388945 5.3823423 5.4272623 5.265918 5.693569 5.76921 5.6044617 5.684927 5.575678
1370495_s_at 13.167366 13.165443 13.237999 13.178484 13.296395 13.2479725 13.080871 13.193284 13.129022 13.043056 13.205144 13.121426
1370496_at 12.380844 12.42174 12.459584 12.494051 12.459584 12.509524 12.452683 12.599028 12.575084 12.556368 12.617168 12.354243
1370497_at 4.025595 4.1575966 4.113122 4.0734825 4.230913 3.9708042 3.962772 4.3029604 4.1813455 3.9957738 4.0662985 4.1964417
1370498_at 3.2539785 3.3469543 3.253288 3.2444334 3.2708936 3.233999 3.1687346 3.3136373 3.410975 3.256733 3.2447612 3.3887067
1370499_at 4.435466 4.171431 4.131593 4.18906 4.111382 4.151082 4.120196 4.0622497 4.155979 4.1304584 4.1067586 4.2053833
1370500_a_at 3.6542141 3.6535823 3.6699831 3.793391 3.6997795 3.64469 3.671408 3.6890595 3.7468255 3.7422805 3.561371 3.703825
1370501_at 8.442448 8.56594 8.529445 8.648027 8.889655 8.854693 8.742904 8.398318 8.719934 8.663518 8.514849 8.627881
1370502_at 3.9174545 3.972771 3.95699 4.111122 3.9410543 4.0390844 4.0635724 4.016334 4.0903373 3.9221072 3.9216764 4.0276194
1370503_s_at 3.9130716 4.1324015 4.0870333 4.2401104 4.035121 4.0809627 4.112249 4.171855 4.0183935 4.0541754 4.1076994 4.1721196
1370504_a_at 6.0500045 6.5756626 6.029878 6.0972385 6.2186036 6.13625 6.11768 6.2188787 6.216683 5.8797517 5.8474255 6.092551
1370505_at 5.964804 5.4978 6.227877 5.9476037 5.86931 6.1242604 6.250272 5.8210096 6.1065345 5.958399 5.600187 6.0761647
1370506_at 6.3378253 6.3951907 6.1287537 6.3305807 6.4854727 6.213567 6.4626436 6.283309 6.096493 6.429896 6.1233487 6.23042
1370507_at 5.745363 5.3417683 5.5596375 5.2523565 5.6033387 5.537749 5.7094245 5.6578045 5.550402 5.4873667 5.424881 5.3784504
1370508_a_at 5.215826 5.1090674 5.017351 4.9890943 4.965815 5.115068 5.043311 5.3130846 5.0397816 5.218362 5.1534824 5.012124
1370509_at 6.929901 6.574307 6.8379765 6.793622 7.1905656 7.011266 6.7191315 6.6811805 6.8266325 6.8418922 7.011807 6.6858373
1370510_a_at 7.020768 6.9759583 7.06222 7.1888795 7.306483 7.1737914 7.056779 7.439008 7.203115 7.1569905 7.1343246 7.2307434
1370511_at 13.769028 13.695544 13.831927 13.914695 13.79695 13.833003 13.80149 13.896923 13.699695 13.798402 13.815706 13.945185
1370512_at 7.6011686 7.8480897 7.846562 7.91985 7.8488955 7.7181115 7.73342 7.8367825 7.860232 7.861691 7.754647 7.8133817
1370513_at 4.540096 4.1867876 4.276162 3.9795904 4.190754 3.7854493 3.8477738 3.9206643 3.7338424 3.887826 4.1101294 3.8999636
1370514_a_at 4.6112385 4.245591 3.9802136 3.899457 4.1490526 4.2491083 3.7452264 4.1500607 4.2437005 4.0485744 4.299592 4.1673565
1370515_x_at 4.382086 4.6198745 4.486678 4.2927904 4.4977913 4.347001 4.3617806 4.584663 4.256752 4.513316 4.647014 4.6284246
1370516_at 6.206924 6.0447116 6.4428225 6.1850896 5.8726068 6.2518334 5.9884663 5.9959173 5.8942404 5.6417456 6.0168624 6.250007
1370517_at 4.210059 3.8251462 4.016393 3.7782373 3.9482431 3.9975302 4.099064 4.0067844 3.9826517 4.011869 3.8676183 4.078945
1370518_a_at 4.0272827 3.925831 3.9688516 3.6910884 3.915443 4.0392957 3.8453846 4.0265293 3.9308991 3.9723797 3.958461 3.9878058
1370519_at 5.1247034 4.6566443 4.8661404 4.7715735 4.7214875 4.632118 4.668123 4.729 4.4875884 4.8772254 4.602582 4.7281656
1370520_at 4.1977143 3.8834376 4.1826277 4.2430606 4.1545 4.190818 4.025916 3.9649425 4.139454 4.092282 4.058564 3.8874526
1370521_at 5.9698052 6.147452 6.370547 6.4147882 6.361502 6.274541 6.52693 6.399905 6.120123 6.1424713 6.0729275 6.3084373
1370522_at 8.514286 8.733998 8.628121 8.691235 8.827083 8.640954 8.791154 8.731498 8.775196 8.958821 8.460802 8.748871
1370523_a_at 7.070067 6.832797 7.343878 7.640517 7.295607 7.6183066 7.185792 7.271634 7.4660873 7.467477 7.586741 7.272625
1370524_at 8.828145 8.69125 8.8773775 8.9824295 8.81022 8.988142 8.809553 8.608361 8.94492 9.104971 9.012259 8.774712
1370525_at 7.843942 8.009062 8.049288 8.365473 7.890956 8.307995 8.198492 8.145622 8.0089245 8.061449 8.202135 7.9822206
1370526_at 5.271055 6.853274 6.2062297 5.431025 5.8756742 6.79636 5.632175 6.700278 5.346614 5.6836267 5.5656543 6.6286845
1370527_a_at 8.3140545 8.260787 8.247198 8.319445 8.511708 8.550283 8.472973 8.229037 8.465014 8.557725 8.337293 8.606959
1370528_at 6.210994 6.413149 6.3613033 6.0684757 6.438543 6.4149666 6.316382 5.960993 6.425307 6.350215 6.084675 6.440778
1370529_a_at 6.9752584 7.5791597 7.251504 7.464891 7.5151753 7.5235634 7.346177 7.306262 7.4540358 7.4774704 7.3640304 7.3075423
1370530_a_at 7.590691 7.440217 7.601282 7.8063765 7.655793 7.8120794 7.5526485 7.729852 7.757852 7.7282143 7.6666355 7.449365
1370531_a_at 4.791086 4.994995 5.018509 5.323475 4.8156967 5.019031 4.8563004 4.869602 4.9859204 4.8188343 4.97602 4.703333
1370532_at 5.935727 6.0441804 5.7876835 5.7739644 5.9034815 5.903835 5.7551093 5.8482413 5.872229 5.7073383 5.7738957 5.8558474
1370533_at 4.336045 4.4162455 4.501149 4.322134 4.395871 4.362876 4.4779825 4.3526835 4.386812 4.365055 4.3438797 4.275547
1370534_at 6.937699 6.721171 6.80466 7.054488 6.7694407 6.9776583 7.2431345 7.016537 6.8373723 7.1614814 6.954579 6.886162
1370535_at 4.1515064 4.256881 4.138463 4.403021 4.361278 4.181614 4.3581724 4.1639824 4.5108414 4.047865 4.4247828 4.3800898
1370536_at 5.172162 5.077958 5.165653 5.1286736 4.9901743 5.1827555 5.207999 5.332099 5.1533895 5.0547314 5.0368967 5.1994643
1370537_at 5.8441157 5.687162 6.277679 6.2835402 6.0323586 6.189552 6.4121604 6.1644826 6.0137 6.5466185 6.220892 6.6091638
1370538_at 7.367408 7.0279245 7.4821954 7.469212 7.4728723 7.285574 6.971062 7.2448564 7.04452 7.3695617 7.645635 7.2383947
1370539_at 6.263746 5.904411 6.5515747 6.821507 6.4401298 6.630868 6.378296 6.391808 6.309632 6.516044 6.6635985 6.4718027
1370540_at 4.2645226 4.386923 4.043827 4.1570306 4.4257307 4.1659384 4.4234624 4.587187 4.564588 4.389571 4.663605 4.3633614
1370541_at 5.406837 5.525928 6.170861 6.1822987 5.3595686 6.2294745 6.202776 6.3312907 6.757651 6.106048 6.924677 6.288325
1370542_a_at 6.3136106 6.050724 6.43006 6.423717 6.4646277 6.3598256 6.672974 6.40597 6.424393 6.590674 6.73291 6.70521
1370543_at 6.710186 7.2912583 6.6974163 6.966551 6.870221 6.9398584 6.8894386 6.5758204 6.585061 6.8494534 6.682114 6.777711
1370544_at 5.606418 5.4017835 5.848357 6.045889 5.8338184 5.9185133 5.7569747 5.783476 5.500813 5.9850054 5.864481 6.209222
1370545_at 5.9547195 5.4050665 5.0957947 5.2469864 5.6422167 5.3665223 5.295187 5.131803 5.3654733 5.2288375 5.233495 5.486521
1370546_at 5.080535 4.9276886 4.5420785 4.687434 4.5588036 4.5322766 4.549758 4.407697 4.8704104 4.8678327 4.5422163 4.7078214
1370547_at 13.903057 13.821376 13.939198 13.935337 13.919605 13.981306 13.974225 13.979668 13.984215 13.896087 13.951243 14.008168
1370548_at 6.764566 7.101332 7.2777834 7.242109 7.366323 7.006148 7.2164345 7.5296164 7.5634494 7.4582214 7.240677 7.8408556
1370549_at 5.6157203 5.4173427 5.3027973 5.9409447 5.727393 5.8248963 6.132843 5.5476813 6.0216875 5.651309 5.295836 5.765174
1370550_at 5.7115993 5.3739967 5.6033773 5.9887037 5.7804737 5.4783325 5.712907 5.5762997 5.5557017 5.603615 5.589731 5.7366905
1370551_a_at 7.7725463 7.5445447 7.778181 7.824513 7.691816 7.1874027 7.4776125 7.6311626 7.1437745 7.4914846 7.549233 7.564468
1370552_at 5.84323 5.6855545 5.810981 5.8694534 5.8706355 5.619259 5.7452793 5.76667 5.828458 5.7090616 5.590678 5.7831397
1370553_at 6.662773 5.9570723 6.855566 7.0564976 6.498355 6.4121957 7.0740995 6.898177 6.439643 7.0000253 6.558683 6.209539
1370554_at 7.711729 7.489059 7.7576084 8.131526 7.8733664 8.09687 8.132582 7.829753 7.80098 8.27641 7.911785 7.9563026
1370555_at 5.055315 4.97206 5.068902 4.79862 4.8005724 4.9287863 4.990139 4.621687 5.0424986 4.621252 4.937953 4.804037
1370556_at 5.6934876 5.5498333 5.4698853 5.5072374 5.526405 5.436694 5.375058 5.4826055 5.55242 5.4237614 5.412263 5.4292607
1370557_a_at 4.1731806 4.4382367 3.9554868 3.890207 3.9851503 4.038915 3.969301 3.7976062 3.8152716 3.7778559 3.958461 3.753545
1370558_a_at 3.258691 3.2871013 3.199554 3.1970763 3.3512664 3.261834 3.2641149 3.2467372 3.2523603 3.2428343 3.3133664 3.2639945
1370559_at 3.8864653 3.8668468 3.7796237 3.8968832 3.9880104 3.912324 3.6931114 3.9550006 3.8128223 3.9481282 3.8467507 3.9441981
1370560_at 4.3090906 4.5129685 4.4867363 4.601083 4.291008 4.272098 4.524875 4.45982 4.3714952 4.4475684 4.3983326 4.5247383
1370561_at 4.12618 4.0040445 3.8559222 4.1648874 3.9472153 3.953898 3.9680476 3.8126678 3.9858356 4.037366 3.8047822 4.1915874
1370562_at 5.740577 4.863656 4.6790094 5.127912 5.004405 4.992635 5.083829 4.6034393 5.1806464 4.762787 5.0059285 5.4598136
1370563_at 11.053574 10.865897 11.332462 11.224154 11.20253 11.33592 11.357971 11.388134 11.290546 11.367986 11.134507 11.371323
1370564_at 4.332728 4.647379 4.3384943 4.3666162 4.373293 4.199812 4.356774 4.5753546 4.3187976 4.270151 4.409731 4.4434466
1370565_at 4.429857 4.7838883 4.429984 4.6457334 4.5339866 4.636814 4.5881386 4.6252413 5.026383 4.4475765 4.660622 4.4445987
1370566_at 9.331126 10.042148 10.648766 10.452102 10.98556 10.893247 9.154903 10.804493 9.992147 9.842591 10.433518 10.030964
1370567_at 6.829748 6.972371 6.7713537 6.780986 6.8167 6.8642797 6.615485 6.5693603 6.805391 6.5380297 6.8209724 6.44104
1370568_at 5.7768574 5.73156 5.577142 5.6866884 5.5249543 5.687732 5.5941033 5.7506366 5.6737924 5.7474356 5.6300716 5.7906003
1370569_at 5.5692253 5.640071 5.2631507 5.564621 5.7220774 5.5085936 5.6902986 5.1916184 5.9344244 5.3461714 5.3107924 5.667278
1370570_at 6.2670913 5.9925423 6.811881 6.501418 6.3666077 6.8961163 6.744791 6.7639756 6.3873625 6.270046 6.5861917 6.3773875
1370571_at 4.987287 5.2211537 4.809048 4.9013815 5.037388 4.749043 5.2150984 5.1239157 4.8912683 4.9302406 4.929295 5.0873303
1370572_at 3.7969558 3.912947 3.8879223 3.8530328 3.8871372 3.8836396 3.7432055 3.754784 3.7476726 3.7060542 3.9195256 3.8694317
1370573_at 9.421246 9.473323 9.632478 9.89329 9.905527 9.819852 9.764799 9.823447 9.349934 9.879761 9.181988 8.890915
1370574_a_at 7.2726994 7.028113 7.096862 7.1866846 7.06144 7.129706 6.950597 7.270796 7.0120587 6.9297376 7.0671854 7.000159
1370575_a_at 7.8729057 7.8122754 7.926905 7.9564924 8.180579 8.242399 8.303185 7.858524 7.8404646 8.201502 7.7768993 8.095445
1370576_at 5.751197 5.602444 5.7400956 5.558929 5.6942997 5.8605433 5.803974 5.9128356 5.831032 5.800277 5.915957 5.9755363
1370577_at 6.3074 6.0312223 6.5592546 6.1581974 6.0895257 5.8117504 6.395068 5.8030086 6.051135 6.068319 6.254502 5.879855
1370578_at 6.484623 6.6878686 6.8762445 7.047995 6.899616 6.992121 6.856671 6.692958 7.1321936 6.958433 6.7902527 7.013796
1370579_at 8.961424 8.917982 8.961269 9.075348 9.160633 8.947784 9.457531 9.000324 9.134508 9.079178 9.084744 9.128218
1370580_a_at 13.04174 12.993981 13.220207 12.914965 12.898037 13.063516 13.065503 13.087841 13.176366 13.275978 13.30449 13.173924
1370581_at 5.1929398 5.4710646 4.5653534 4.6113033 4.661788 4.9908266 4.771721 5.008789 4.832321 4.729518 4.6726446 4.8729687
1370582_a_at 3.2354512 3.4583502 3.4146566 3.3575175 3.3733134 3.2703485 3.3734107 3.4618979 3.5663283 3.3016021 3.3825433 3.4354184
1370583_s_at 5.7078137 5.5051804 6.3393254 5.585453 5.1186547 5.564392 5.657789 6.1337943 5.8248034 5.570216 5.9882507 5.5073967
1370584_a_at 6.236037 5.5531588 6.594635 5.875626 5.958713 5.8884273 5.983487 6.3040977 6.4058256 6.3576856 5.6672444 5.995396
1370585_a_at 5.93027 5.757973 6.214187 5.97601 6.14815 6.6389995 6.024049 6.2759566 5.958135 6.0590215 6.009196 6.0520735
1370586_a_at 5.8549404 5.6782923 5.7187843 5.5671377 5.866145 5.7495146 5.731926 5.7662964 5.877479 5.8031254 5.775743 5.763233
1370587_at 4.7027836 5.0522103 4.6779785 4.826413 4.846038 4.7291822 4.6031866 4.706873 4.7046967 4.905862 4.7046003 4.7352524
1370588_a_at 4.1037693 4.105939 4.948811 4.54634 4.45015 4.7023544 4.4357386 4.235922 4.177385 4.500792 4.5868244 4.434034
1370589_at 4.8429427 4.780299 4.94599 4.8953695 4.9391546 5.1159525 4.7559476 4.8807216 4.9719315 5.011709 5.1194386 5.10073
1370590_at 7.358979 7.3764915 7.4860334 7.1594663 7.5201683 7.103451 7.497856 7.3601522 7.2863984 7.3862233 7.384366 7.360878
1370591_at 7.039447 7.025065 7.355991 7.176508 7.0819073 7.3239903 7.2941756 7.0856576 7.307087 7.393917 7.2665462 7.350041
1370592_at 5.1916966 5.1559 5.586736 5.2153387 5.1576395 4.6931562 4.7301145 5.5597563 5.2803497 6.6282735 6.9881034 5.494414
1370593_at 13.218503 13.310998 13.411924 13.317663 12.981585 13.348395 13.054352 13.338512 13.366185 12.8630705 13.550417 13.307704
1370594_at 5.5964346 5.320097 5.2420034 5.16712 5.337866 5.0895424 5.276417 5.2991724 5.3742743 5.347825 5.4069815 5.423167
1370595_a_at 4.952758 4.0364833 4.1841025 3.8541703 4.216885 3.9550457 3.9556024 4.152895 4.3006353 4.2503314 4.107489 4.0250487
1370596_a_at 4.0795417 4.4873157 4.111904 3.9969656 3.9890265 4.2383776 4.1833405 4.022227 4.3108683 4.0393 3.9501472 4.1830273
1370597_at 6.111883 6.2881994 6.4211683 6.3190575 6.1410713 5.8878045 6.3589015 5.980422 6.2423444 5.7504826 6.193055 5.9160786
1370598_a_at 4.550518 5.0449142 4.898425 4.249833 4.465048 4.6718597 4.550267 4.882042 4.4609423 4.519367 4.601619 4.518076
1370599_a_at 7.2767973 7.51271 7.5521126 7.4826355 7.562214 7.4052625 7.893172 7.4149194 7.6779404 7.56884 7.474017 7.407497
1370600_at 5.739974 5.0461025 5.58143 5.9027767 5.854307 5.859711 5.73363 5.4931417 5.5438795 5.8458295 5.7001805 5.6306596
1370601_a_at 5.4104075 5.4223833 4.8949246 4.637928 4.940715 4.722537 4.705405 4.711139 5.015718 5.119903 4.869582 5.1923
1370602_at 4.6192822 4.874716 4.8587465 4.685801 4.6758595 4.740535 4.923443 4.711049 4.8439093 4.9225616 4.836261 4.778081
1370603_a_at 5.6042457 5.8011084 5.6243677 5.8474402 5.309628 5.878022 5.8461404 5.880934 5.4935617 5.460314 5.526946 5.7113905
1370604_at 3.7467785 3.8334246 3.8041294 3.769192 3.6907492 3.8773553 3.9386172 4.001384 3.7625518 3.819823 3.7355309 3.8901083
1370605_s_at 6.0765843 5.774215 5.613962 6.121767 5.703612 5.9122896 6.0152645 5.731328 5.6059895 5.4769154 6.226465 6.160616
1370606_at 5.792552 5.6971965 6.2204523 6.316473 6.013934 6.138026 5.9943776 5.826837 5.9246907 5.95814 5.8758893 5.895008
1370607_a_at 4.8970118 4.312007 4.50786 4.4731417 4.4819345 4.615332 4.949134 4.7350273 4.5658092 4.3909855 4.579278 4.4385786
1370608_at 3.642781 3.5814803 3.7635005 3.6683993 3.680839 3.742888 3.5252566 3.8183138 3.6776237 3.869773 3.8366265 3.8098
1370609_a_at 9.511683 9.482443 9.24824 9.600019 9.510961 9.583903 9.443423 9.802246 9.798328 9.591684 9.986521 9.702933
1370610_at 4.7415752 4.6318765 4.4464526 4.6965375 4.681052 4.7130814 4.659399 5.0260806 4.651135 4.759364 4.608066 4.8122654
1370611_at 5.9858336 6.082529 6.038932 5.9542913 6.298342 6.158181 5.963264 5.936925 6.2563424 5.99368 5.9159184 6.094353
1370612_at 7.1423783 6.9810023 6.9074106 6.7874084 6.626582 6.489103 6.715705 6.628877 6.742585 6.647799 6.981233 6.5356426
1370613_s_at 12.797594 12.601553 12.550205 12.9816265 12.761905 12.834374 12.658176 12.781892 12.965685 12.882075 13.077172 13.067379
1370614_s_at 5.809368 6.021368 5.7386856 5.562877 5.8702984 5.8426766 5.804358 5.6550937 5.824799 5.7274113 5.76623 5.810467
1370615_at 5.148875 5.1141047 5.2193327 5.189229 5.172578 4.95684 5.000294 5.0100007 5.103851 5.1322975 5.240223 5.1260147
1370616_at 5.227849 5.0234 5.396879 5.339116 5.2987413 5.1573076 5.45908 5.126687 5.26462 5.355745 5.4024715 5.40444
1370617_at 4.7064323 4.7259264 4.951926 5.023525 4.5840497 4.718105 4.9900475 4.717993 4.6893067 4.886651 4.8553305 4.6259403
1370618_at 7.6812754 8.011167 7.9142737 8.0984745 8.115572 8.226102 8.171812 8.051743 8.101706 8.273037 8.181227 8.071981
1370619_at 5.0308757 4.477323 4.8883924 4.8559403 4.7592773 4.8414392 4.9121284 4.6284556 4.805779 4.9170547 4.929866 5.1506567
1370620_at 5.1846094 4.757769 4.9769883 4.8062987 4.777781 4.773181 4.8401527 4.783095 4.925048 4.8059263 4.7808876 4.741347
1370621_at 5.2757707 5.204619 4.9647045 5.0095544 5.1501236 5.136895 5.089244 5.0027637 5.2476883 4.996427 5.195046 5.38177
1370622_at 4.3372545 4.146995 4.3525324 4.352231 4.3535786 4.147985 4.341581 4.2589674 4.4263115 4.315551 4.252271 4.408861
1370623_at 7.352182 6.785246 7.418819 6.98782 7.191249 7.43295 6.8470826 7.131158 7.2576137 7.054173 7.1796436 7.0771337
1370624_at 5.0118756 4.7503624 4.9412456 4.9153996 4.719348 4.773537 4.871522 4.726993 4.910865 4.673435 4.6963925 4.89044
1370625_at 3.8796406 3.908245 3.8903892 4.0185843 4.0358524 3.92036 3.9771986 3.7845533 3.7069826 4.0193825 3.7380064 4.191618
1370626_at 3.4820807 3.5012767 3.501857 3.4873867 3.495136 3.3929086 3.5374746 3.6957655 3.400497 3.4490442 3.5227637 3.3381596
1370627_at 4.8722224 4.954056 4.9373083 5.0629597 4.8805985 4.820345 4.6777196 4.949181 4.7952456 4.879577 4.701109 4.893784
1370628_at 4.849934 4.4225817 5.2498794 4.8896747 4.895111 5.26177 4.986597 4.706459 4.9854527 4.8038836 4.8496633 5.182708
1370629_at 3.6690423 3.516636 3.7018518 3.5976782 3.6679971 3.7612994 3.5562613 3.6570551 3.7414935 3.5876148 3.6929522 3.7928782
1370630_a_at 7.1692305 7.2384005 6.965288 7.08739 6.9683385 6.941503 7.5609145 7.1287017 6.9657636 7.037951 6.7877865 6.861213
1370631_at 4.48983 4.410006 4.251698 4.1792336 4.416875 4.2090087 4.353853 4.1966963 4.532135 4.421187 4.377103 4.308221
1370632_at 4.7078905 4.9720592 4.5296974 4.503874 4.472452 4.912031 4.7127314 4.7014475 4.739747 4.5218077 4.5727205 4.496975
1370633_at 5.34328 5.119934 5.13694 4.975465 5.114666 4.955818 5.2804003 5.0601416 5.1733947 5.117547 5.0406 5.115159
1370634_x_at 6.750509 7.1444917 6.434745 6.393665 6.812871 6.662713 6.722624 6.613034 6.584107 6.7175517 6.585784 6.716294
1370635_at 5.4562936 5.8589096 5.364436 5.247525 5.3181086 5.445699 5.466633 5.187453 5.0211854 5.3163056 5.3285046 5.190684
1370636_at 4.6962957 4.8938203 4.802656 4.5537176 4.5972958 4.646388 4.7350874 4.980823 4.8212414 4.6749206 4.7065763 4.64312
1370637_at 4.492362 5.3029966 4.3369675 4.555683 4.267607 4.2669373 4.299729 4.512476 4.4637985 4.3290234 4.527179 4.204292
1370638_at 4.8080893 4.9410157 5.032964 5.096494 5.2034454 4.8860435 5.026074 4.820313 5.1408806 5.036113 4.979986 4.7109337
1370639_at 7.7554216 7.7669086 7.901378 7.567519 7.8888083 7.828954 7.682659 7.793163 7.767322 7.8646607 7.76635 7.7188725
1370640_a_at 5.778745 5.519516 5.6918077 5.507413 5.659952 5.5591116 5.472142 5.533727 5.7415895 5.5973186 5.7307863 5.7045813
1370641_s_at 6.479602 6.2929516 6.1177483 6.1243343 6.241542 6.1120377 6.2702737 6.159249 6.2664742 6.580521 6.412374 6.4479356
1370642_s_at 7.252366 6.910144 7.573348 7.226748 6.87483 7.217676 7.0210485 6.557488 6.8108025 6.765694 6.6167374 6.883134
1370643_a_at 5.835869 5.640184 5.612156 5.6591864 5.675193 5.7030597 5.3754163 5.522671 5.603355 5.5270576 5.4389668 5.5341916
1370644_at 3.7044632 3.7942624 3.7663429 3.6712112 3.6475852 3.707388 3.7573087 3.7497392 3.747563 3.8433785 3.7176976 3.7238677
1370645_at 4.565789 4.849587 4.429066 4.5063763 4.522106 4.24708 4.2636805 4.4424586 4.7405643 4.5793924 4.5496054 4.5217104
1370646_at 6.4345894 6.5045333 6.4007745 6.314658 6.2218013 6.375064 6.4148016 6.327702 6.3798785 6.408024 6.617984 6.39587
1370647_at 4.4074907 4.4980745 4.2493105 4.441805 4.3105397 4.5455084 4.536237 4.2512894 4.4251113 4.5084467 4.480217 4.4335613
1370648_a_at 5.5822496 5.3770804 5.266384 4.9463186 5.1536016 5.22857 5.6065598 5.2418437 5.437616 5.395197 5.5359836 5.4753184
1370649_at 6.121459 5.8173037 5.8898335 5.828029 6.0796127 5.708729 5.7545614 6.110498 6.2245398 5.9901466 6.3172865 5.934622
1370650_s_at 4.0094967 3.9630284 4.1001244 4.018824 4.084361 3.9170396 4.0019913 4.0216436 4.027139 4.047194 4.015139 4.1517735
1370651_a_at 6.4602375 6.854713 6.668765 6.493974 6.1918254 6.6122384 6.688824 6.6525598 6.47982 6.127482 6.234625 6.317657
[truncated: 3,480,241 more chars]
