# Supplementary material for: Transcriptomic point of departure determination: a comparison of distribution-based and gene set-based approaches
Source: Front Genet. 2024 May 9;15:1374791. doi: 10.3389/fgene.2024.1374791 (PMC11112360; doi:10.3389/fgene.2024.1374791)
Supplement: Supplementary file 6 [file DataSheet1.zip › Data Sheet 1/naphthylisothiocyanate_29day_Rat_Liver_rma.txt]

ProbesetID V2 V3 V4 V5 V6 V7 V8 V9 V10 V11 V12 V13
Dose 0 0 0 1.5 1.5 1.5 5 5 5 15 15 15
1367452_at 10.3878145 10.497584 10.345056 10.437163 10.429041 10.473796 10.4396715 10.419408 10.486382 10.609667 10.447404 10.536178
1367453_at 10.130428 9.993814 9.9714985 10.155374 10.162779 10.034312 10.023629 9.995592 10.201357 10.037686 10.061234 10.048522
1367454_at 9.969101 10.080451 9.93546 10.040663 9.950119 9.969412 10.052884 9.91816 9.953556 10.101017 10.18227 10.098994
1367455_at 11.401278 11.526659 11.366904 11.409429 11.393145 11.381123 11.457757 11.403037 11.520209 11.586109 11.527636 11.537677
1367456_at 11.91347 11.97283 11.893231 11.9108 11.893713 11.883372 11.918479 11.934152 11.943271 11.876217 11.919284 11.912098
1367457_at 9.25095 9.254418 9.100716 9.214568 9.198999 9.189697 9.23388 9.139726 9.181923 9.168723 9.103911 9.056542
1367458_at 8.410804 8.341028 8.216677 8.34338 8.258459 8.303354 8.334987 8.315949 8.448033 8.2018385 8.275644 8.383571
1367459_at 12.085815 12.145812 12.154796 12.1880455 12.112 12.095498 12.1434765 12.092993 12.096324 12.272627 12.19618 12.28292
1367460_at 11.496613 11.484295 11.314566 11.505352 11.508645 11.380698 11.510118 11.402777 11.451342 11.619842 11.592868 11.65284
1367461_at 10.161308 10.35032 10.2126045 10.203972 10.103477 10.235849 10.22198 10.191448 10.136898 10.332407 10.420322 10.468136
1367462_at 10.768188 10.660607 10.90424 10.38771 10.542121 10.574323 10.447324 10.973645 10.757914 10.501583 10.738803 10.742729
1367463_at 10.891378 10.587675 11.001384 10.928354 11.086679 11.020027 11.057453 11.153183 11.110772 10.900935 10.656953 10.734039
1367464_at 9.73293 9.731203 9.403491 9.743537 9.6916895 9.514421 9.655123 9.582981 9.630942 9.711008 9.5379095 9.484251
1367465_at 10.318363 10.2502365 10.248326 10.257537 10.241655 10.270402 10.28254 10.301181 10.415848 10.306837 10.247754 10.451212
1367466_at 10.13762 10.171876 10.133821 10.0625305 10.159257 10.008214 10.120198 10.061851 10.055288 10.201219 10.216001 10.092202
1367467_at 11.613023 11.5446005 11.584702 11.562691 11.681506 11.553992 11.563448 11.640967 11.574454 11.50681 11.42587 11.575972
1367468_at 10.183037 10.032549 9.960724 9.994498 10.0572195 9.867769 9.886428 9.956149 10.037376 9.838149 10.01403 9.810918
1367469_at 11.687787 11.918811 11.758626 11.78688 11.699726 11.693102 11.88138 11.549955 11.839342 11.999167 11.973437 11.915569
1367470_at 9.973805 10.097324 10.176526 10.060134 10.175182 10.093615 10.095249 10.144737 10.125662 10.536629 10.595404 10.58456
1367471_at 9.114267 9.047664 9.115224 9.186339 9.195866 9.17361 9.01719 9.124389 9.064199 9.194455 9.181401 9.206207
1367472_at 10.169669 10.358801 10.175105 10.175991 10.125005 10.10107 10.227921 10.205871 10.321949 10.373236 10.186313 10.28751
1367473_at 9.992163 10.059246 10.023507 10.048878 9.939707 9.920154 10.013952 9.960179 10.039392 9.958916 10.084172 10.042308
1367474_at 9.462464 9.686436 9.69966 9.654402 9.478363 9.548687 9.863428 9.57484 9.72253 9.840025 9.82364 9.798074
1367475_at 10.640552 10.648822 10.536807 10.530223 10.693807 10.556624 10.537623 10.58421 10.642978 10.732002 10.661045 10.775582
1367476_at 11.246905 11.084488 11.0831585 11.124716 11.269003 11.209329 11.211571 11.186139 11.249493 11.210954 11.240654 11.216246
1367477_at 10.351842 10.213138 10.276161 10.240455 10.446816 10.095393 10.19028 10.20862 10.283084 10.060398 10.036309 10.036697
1367478_at 8.17011 7.96486 7.961853 8.145622 8.090122 8.11532 8.174107 8.110602 8.173914 8.22279 8.240845 8.122093
1367479_at 11.341442 11.213623 11.246773 11.202947 11.3267355 11.306478 11.166395 11.222509 11.313767 11.044437 10.959757 11.076223
1367480_at 9.626234 9.600806 9.455039 9.582995 9.540742 9.541493 9.492964 9.578208 9.60713 9.649802 9.733288 9.670785
1367481_at 9.462496 9.416134 9.391704 9.516218 9.52304 9.449095 9.364063 9.39942 9.525969 9.488142 9.344797 9.428522
1367482_at 9.783966 9.567517 9.660687 9.655643 9.611016 9.638763 9.566348 9.691505 9.859012 9.400354 9.381502 9.483361
1367483_at 8.980027 8.941324 8.978199 9.072952 9.250265 9.247215 8.850062 9.028982 8.975998 8.79232 8.891412 8.677644
1367484_at 9.410179 9.585358 9.567494 9.587466 9.445936 9.463594 9.59667 9.387795 9.49365 9.580652 9.545001 9.587231
1367485_at 10.131326 10.279758 9.939721 10.101637 10.202938 10.012076 10.129159 9.973924 10.055506 10.137587 10.108522 9.99565
1367486_at 9.464698 9.480247 9.487529 9.571 9.463002 9.568222 9.705354 9.52706 9.549714 9.615397 9.463029 9.503934
1367487_at 7.4530582 7.382127 7.364418 7.4525385 7.3857503 7.4152474 7.4336295 7.5189705 7.419117 7.7386484 7.7091823 7.958452
1367488_at 7.788548 8.083569 8.446453 7.9018927 7.9978046 8.381811 8.155384 8.053463 8.164125 8.230316 8.556389 8.552599
1367489_at 6.5258045 6.8831377 6.868723 6.6552105 6.645388 6.5403166 6.610181 6.8214984 6.5168834 6.652133 6.778829 6.7946672
1367490_at 7.228229 7.2820272 7.431546 7.290292 7.19802 7.1975317 7.4600434 7.3621516 7.308744 7.424192 7.407643 7.33807
1367491_at 9.285576 9.46019 9.255447 9.329073 9.318862 9.224095 9.349837 9.202273 9.252143 9.38757 9.339275 9.2922325
1367492_at 9.1425085 9.110443 9.139609 9.1336775 9.2079935 9.116593 9.223284 9.147041 9.216996 9.103676 9.083907 8.941013
1367493_at 9.496256 9.645371 9.462496 9.442967 9.545239 9.451946 9.494749 9.465113 9.480025 9.448207 9.685317 9.681646
1367494_at 10.161243 10.107189 10.212194 10.156708 10.214492 10.185541 10.010988 10.11168 10.184684 10.037684 10.0273285 9.987393
1367495_at 7.635613 7.5373507 7.6146383 7.605253 7.729372 7.672003 7.6365733 7.598503 7.608937 7.9873567 7.8169246 7.905644
1367496_at 11.350411 11.354211 11.244718 11.206932 11.136627 11.242294 11.311871 11.303051 11.314926 11.35198 11.43904 11.354647
1367497_at 8.670091 8.7404375 8.6621 8.828906 8.7169 8.630643 8.78253 8.64907 8.560543 8.743544 8.69474 8.610995
1367498_at 8.622111 8.996353 9.200601 8.788335 8.747595 9.000058 8.789832 8.976248 8.951862 8.707179 9.040796 9.0994005
1367499_at 8.103605 8.147093 8.393263 8.214561 8.143156 8.314949 8.236841 7.923081 8.193659 8.364771 8.407785 8.945194
1367500_at 10.359236 10.239205 10.196017 10.370678 10.353373 10.287826 10.158754 10.187016 10.429489 10.153312 10.117307 10.18316
1367501_at 8.595795 8.597956 8.35013 8.571704 8.728772 8.635126 8.502293 8.549342 8.634936 8.5200205 8.622717 8.721505
1367502_at 8.617659 8.630462 8.575521 8.609858 8.792137 8.525913 8.708515 8.529833 8.746977 8.769299 8.445948 8.5396385
1367503_at 11.131397 11.02362 11.140522 11.009743 11.107132 11.053531 11.135976 11.126941 10.95249 11.108069 11.094227 11.072923
1367504_at 8.097609 8.220774 8.412502 8.272921 8.190731 8.177555 8.446892 8.394354 8.246193 8.41614 8.452823 8.638939
1367505_at 8.300044 8.4912615 8.546611 8.235626 8.477162 8.416689 8.302808 8.427373 8.486361 8.424002 8.335987 8.6518755
1367506_at 10.192797 9.915077 10.010114 10.119246 10.089236 10.010075 10.058285 9.909197 10.011544 9.884295 9.873253 9.784532
1367507_at 7.476808 7.51677 7.553705 7.412715 7.5375137 7.588994 7.4340816 7.5409274 7.621819 7.4118605 7.341689 7.402864
1367508_at 8.902511 8.847062 8.772886 8.880007 9.115554 8.857389 8.912676 8.844597 8.84111 8.617662 8.702474 8.714708
1367509_at 9.797023 9.512474 9.691596 9.8705435 9.8141985 9.849156 9.683416 9.776647 9.835967 9.778436 9.668952 9.683171
1367510_at 9.932308 9.906237 9.7776375 9.855405 9.864375 9.944693 9.894795 9.833737 9.92412 9.913435 9.908061 9.774262
1367511_at 8.530505 8.598654 8.549421 8.5656395 8.4688015 8.46798 8.585842 8.575599 8.541954 8.546284 8.576093 8.570443
1367512_at 11.063974 10.990198 11.032384 11.117389 11.182321 11.109092 10.985686 10.983867 10.998712 10.991722 11.1056385 11.095637
1367513_at 8.21415 8.178395 8.1665745 8.3808155 8.180025 8.17929 8.542318 8.069345 8.024539 8.223331 8.383444 7.9740477
1367514_at 7.782211 7.865729 7.981345 7.974054 7.7983193 7.8064404 8.005918 7.8717947 7.811718 8.24094 8.098828 8.07234
1367515_at 7.6945376 7.983909 7.5371284 7.6919923 7.5779896 7.8033056 7.845055 7.667607 7.6694093 7.8475175 8.008865 7.9286466
1367516_at 9.327969 9.332112 9.153995 9.249682 9.245687 9.261026 9.333965 9.25767 9.20257 9.034583 8.859165 8.961453
1367517_at 7.719149 7.8455305 7.8787 7.5490713 7.6327925 7.5673046 7.8784037 7.9356003 7.6218824 8.196868 7.8713155 7.6643057
1367518_at 8.66318 8.78701 8.687757 8.754775 8.696901 8.509748 8.808176 8.800177 8.61963 8.836518 8.931398 8.569831
1367519_at 8.482802 8.632502 8.625573 8.653513 8.585602 8.626643 8.601183 8.757118 8.558487 8.407545 8.649975 8.563649
1367520_at 10.197028 10.059101 9.951992 10.165996 10.226207 10.171171 10.01911 10.173426 10.17247 10.195682 9.942044 10.006131
1367521_at 6.8680935 7.539736 6.929913 7.1744223 7.235877 6.98346 6.840055 7.350931 7.0259027 6.771142 6.869611 6.838508
1367522_at 9.345158 9.34831 9.35803 9.299822 9.508472 9.306321 9.171065 9.181712 9.320218 9.140383 9.524418 9.398698
1367523_at 8.737686 8.658835 8.69432 8.853453 8.948957 8.766196 8.6281 8.638744 8.818579 8.831066 8.561904 8.643523
1367524_at 7.393695 7.652674 7.5140047 7.5299406 7.7224016 7.439794 7.2379584 7.73569 7.587104 7.2122755 7.5138354 7.5732856
1367525_at 9.311361 9.355841 9.217149 9.23936 9.245561 9.169603 9.269455 9.329976 9.284039 9.509725 9.200962 9.023979
1367526_at 9.180737 8.986659 9.165205 9.176249 9.119811 9.237753 9.07407 9.019335 9.219712 9.048334 9.0262375 8.833305
1367527_at 8.250552 8.123932 8.077115 8.359774 8.187284 8.134871 8.467955 8.151589 8.27341 8.185417 8.0107975 7.7803817
1367528_at 8.880645 8.682581 8.779206 9.002683 8.801689 8.757363 9.182956 8.797839 8.785187 9.203171 8.838355 8.848154
1367529_at 9.166596 9.382728 9.277013 9.302089 9.137069 9.295466 9.326187 9.204317 9.219258 9.348206 9.232381 9.356199
1367530_at 7.58672 7.5012703 7.7832394 7.602542 7.5019383 7.5615582 7.7806673 7.681965 7.592739 7.7283974 7.7173195 7.639327
1367531_at 10.838979 10.92458 10.905252 10.902529 10.83803 10.8382 10.931502 10.86299 10.980373 11.131694 11.044956 10.951877
1367532_at 11.358043 11.466386 11.284179 11.432832 11.302179 11.373621 11.323298 11.345032 11.29795 11.383101 11.431948 11.256181
1367533_at 8.423332 8.572393 8.5474415 8.565751 8.392795 8.456226 8.654679 8.559723 8.625093 8.626573 8.459198 8.399857
1367534_at 7.526028 7.3684373 7.455133 7.3787704 7.4288244 7.5917144 7.5762954 7.7726274 7.470603 7.4010434 7.439667 7.5132933
1367535_at 8.854286 8.8262415 9.152674 8.853485 8.778208 8.97495 8.808587 8.833157 8.774154 8.795889 8.760987 9.029826
1367536_at 7.866893 7.85722 7.882476 7.9920564 8.084999 7.9858065 7.805877 7.8337407 8.071455 8.138347 7.7761836 7.86314
1367537_at 7.668004 7.9332323 8.042461 7.8827567 7.8745327 7.9422874 7.894206 8.060193 8.00597 8.08201 8.158086 8.377566
1367538_at 7.1333194 7.225848 7.4132442 7.1567183 7.2216015 7.143771 7.070314 7.271855 7.2612057 7.5645866 7.561575 7.635351
1367539_at 8.31756 8.42614 8.597307 8.620597 8.414457 8.51957 8.562995 8.370907 8.323809 8.6101675 8.7530365 8.698269
1367540_at 7.6779537 7.9765496 8.023241 7.723954 7.6820383 7.8712034 7.595064 8.038798 7.8910537 7.9240823 8.166487 8.019662
1367541_at 7.8907437 7.912479 7.497496 7.9555073 8.063698 7.9737577 8.02815 7.8079433 7.9982285 7.955164 7.6963067 8.001938
1367542_at 8.0640955 8.25844 8.203808 8.164925 8.211899 8.21578 7.993052 8.169187 8.134302 7.989548 8.223478 8.33366
1367543_at 8.718693 8.895765 8.857677 8.992775 8.901941 8.974486 8.926149 8.909633 9.033602 9.021458 8.957824 8.970998
1367544_at 7.0943365 6.8295994 7.3680153 6.9438276 6.8080654 6.754289 7.1015983 7.1626186 7.0243278 7.005061 7.170165 7.1165304
1367545_at 7.6612883 7.547201 7.453136 7.428149 7.611382 7.5121093 7.372397 7.587024 7.5029473 7.241133 7.486242 7.686202
1367546_at 10.634196 10.601361 10.490882 10.385217 10.513393 10.589017 10.422133 10.776439 10.514865 10.341437 10.46633 10.350799
1367547_at 8.027447 7.9765754 7.9613643 7.903553 7.934256 7.836537 8.011728 8.120611 7.960789 7.9778314 7.808015 8.022114
1367548_at 8.762239 8.686359 8.676488 8.5566845 8.629108 8.876155 8.835248 8.824336 8.915946 8.739579 8.561937 8.810586
1367549_a_at 10.556467 10.740895 10.601017 10.726776 10.646153 10.633658 10.739342 10.586797 10.734079 10.898245 10.936456 10.822087
1367550_a_at 8.848592 8.68758 8.914435 8.892949 8.924869 9.013614 9.036354 8.773238 8.969147 8.936331 8.898513 8.921672
1367551_a_at 9.326575 9.37937 9.242362 9.341269 9.344891 9.281487 9.453097 9.186956 9.375143 9.427329 9.103109 9.319524
1367552_at 4.514673 4.3635225 4.3038397 4.278692 4.3892765 4.3202915 4.0972056 4.325032 4.23466 4.0791273 4.3109336 4.367483
1367553_x_at 12.33251 11.712583 12.574461 12.266993 11.800201 12.580082 11.872933 11.996911 12.103612 12.458881 12.479379 12.548457
1367554_at 4.0425053 3.997584 4.1299505 4.04401 3.9932582 3.8336766 3.9246283 3.7000384 3.9071312 3.7479303 3.7735848 3.9872441
1367555_at 14.746394 14.72809 14.738573 14.74988 14.745149 14.728453 14.73272 14.733453 14.728721 14.706835 14.707483 14.711446
1367556_s_at 14.573493 14.537135 14.50929 14.563109 14.55064 14.569642 14.58105 14.537981 14.543697 14.534555 14.59291 14.559159
1367557_s_at 13.058309 13.083377 13.003643 12.922432 12.833858 13.028493 12.99355 12.958696 12.983518 12.997802 12.887766 13.059628
1367558_x_at 3.27207 3.2163944 3.2925391 3.1167483 3.24363 3.07481 3.1869276 3.2885485 3.2451677 3.3333864 3.2627482 3.1228902
1367559_at 13.009118 13.000801 13.035479 12.964832 13.026247 12.936635 13.047263 12.9873295 13.102702 13.065911 12.817421 12.98963
1367560_at 12.206862 12.223239 12.288532 12.273411 12.343743 12.305772 12.230899 12.299638 12.36037 12.379468 12.259089 12.28015
1367561_at 12.536725 12.443692 12.384786 12.519524 12.537297 12.551377 12.5779915 12.431385 12.625096 12.518765 12.458651 12.366832
1367562_at 9.043328 8.456123 8.471532 8.62607 8.958152 8.746307 8.536991 8.809699 9.257281 9.350126 8.833991 9.164867
1367563_at 8.658159 8.663653 8.818643 8.745755 8.822082 8.8626375 8.642919 8.672794 8.894366 9.071219 8.842463 8.679551
1367564_at 5.9835234 6.039844 5.9554152 5.9329634 5.9467516 6.0658393 5.66566 5.9022093 5.8584123 5.762808 5.668915 5.985983
1367565_a_at 13.920565 13.904195 13.961965 13.856195 13.898602 13.924384 13.915672 13.915668 13.914202 13.931959 13.8115425 13.929628
1367566_at 3.894358 3.8320277 4.3030157 4.2644873 3.867799 3.9891112 4.040251 4.0678287 4.0225744 3.8953576 3.8618271 3.8595693
1367567_at 12.097012 12.041833 12.071917 12.139403 12.110891 12.13826 12.070869 12.0925255 12.255694 12.309833 12.237535 12.350671
1367568_a_at 8.82014 9.506845 9.1637535 8.930467 9.255046 9.059132 8.777411 9.426327 9.082568 10.545769 10.567635 10.351471
1367569_at 11.864131 11.910566 11.8586 12.006274 11.999429 11.913823 12.033238 11.892504 11.967588 12.135177 11.96432 12.114034
1367570_at 6.573527 7.1757374 6.8884907 6.7733455 6.7358465 6.7848606 6.824468 6.805491 7.399593 7.166279 6.8341727 6.9482327
1367571_a_at 5.2186985 5.4577 5.467223 5.367525 5.1422815 5.1149006 4.872154 5.273032 5.4449954 5.4075937 5.0600643 4.9938307
1367572_at 5.0293703 4.8780055 5.099575 5.092109 5.1921015 5.010619 4.9280148 4.9564023 5.1058984 4.8888226 5.0609617 5.039813
1367573_at 12.385711 12.3462 12.343038 12.520188 12.483239 12.493983 12.430286 12.486002 12.494312 12.646855 12.54291 12.667091
1367574_at 8.526323 8.899731 8.617496 8.537166 8.547199 8.56621 8.2570505 8.645333 9.040944 10.16724 9.49767 9.590156
1367575_at 11.483967 11.652276 11.431702 11.580312 11.528216 11.500262 11.401143 11.553604 11.457302 11.349381 11.275429 11.621244
1367576_at 13.701475 13.732719 13.6235695 13.700015 13.871825 13.734482 13.735419 13.665934 13.689451 13.582018 13.540799 13.569319
1367577_at 8.254076 8.05749 8.345505 7.6814632 8.060652 7.073823 8.200787 8.544395 7.529873 8.3109665 8.470509 8.45232
1367578_at 10.504682 10.402246 10.440437 10.442238 10.412979 10.480134 10.50913 10.481186 10.47685 10.726732 10.55033 10.688823
1367579_a_at 11.311556 11.389406 11.277928 11.075385 11.090999 11.019539 11.353031 11.035565 11.559384 11.843215 11.251633 11.507143
1367580_at 11.614072 11.405359 11.402528 11.540159 11.640495 11.578853 11.485346 11.492052 11.55401 11.653401 11.359954 11.613697
1367581_a_at 5.9674673 5.9392014 6.0696206 5.874154 5.7124352 6.033429 5.7727284 5.9380946 6.1191473 7.328627 6.735822 7.085113
1367582_at 11.848196 11.771121 11.711575 11.805467 11.851422 11.80142 11.73681 11.789736 11.918824 11.944306 11.780724 11.9027
1367583_at 13.438828 13.489977 13.421457 13.482749 13.461724 13.482899 13.511448 13.446718 13.509636 13.436229 13.346719 13.418911
1367584_at 8.183971 8.4830475 8.311052 8.303866 8.242027 8.223991 8.024685 8.280305 8.618659 9.728902 9.0329485 9.512041
1367585_a_at 10.83669 11.193342 10.901766 10.899008 10.835733 10.782087 11.064138 10.933693 10.792771 11.046392 10.9468565 10.824829
1367586_at 12.89036 13.02895 13.054866 12.938181 12.85365 12.857489 12.984997 12.830496 12.924 12.740365 12.71953 12.906645
1367587_at 3.3037 3.3597307 3.3128045 3.3252726 3.202976 3.321038 3.5968862 3.5424037 3.457563 3.3343868 3.387418 3.371221
1367588_a_at 11.593117 11.462382 11.580931 11.635336 11.663671 11.556606 11.638223 11.591402 11.690434 11.716832 11.640135 11.581552
1367589_at 9.523824 9.543208 9.623908 9.654712 9.589421 9.365694 9.772575 9.501451 9.559431 9.765305 9.724543 9.57526
1367590_at 11.045801 11.0574045 11.026786 11.075605 11.207778 10.989719 11.161309 11.015579 11.261117 11.412358 11.067737 11.294547
1367591_at 10.294868 10.055142 10.057986 10.297002 10.257375 10.270467 10.293489 10.16649 10.263387 10.184726 10.036152 10.093107
1367592_at 3.4877937 3.6040192 3.4917748 3.6111479 3.4290383 3.345266 3.2859414 3.434744 3.4241657 4.0922194 3.9673536 3.9030151
1367593_at 8.71413 8.004492 8.310254 8.22455 8.243485 8.453771 8.762944 8.366777 8.735826 8.619694 8.1393795 8.147396
1367594_at 9.202078 9.2015915 9.35803 9.2663765 9.239246 9.466282 9.223537 9.305235 9.448969 9.429512 9.520885 9.38616
1367595_s_at 13.700974 13.70068 13.753381 13.66883 13.656728 13.688447 13.669222 13.713559 13.735784 13.750531 13.711698 13.790084
1367596_at 12.343117 12.353767 12.318688 12.394489 12.45867 12.471809 12.331019 12.438009 12.534064 12.408364 12.240603 12.3851595
1367597_at 12.026923 12.02563 12.133175 12.180474 12.197264 12.152372 12.096293 12.076659 12.251175 12.285414 12.176275 12.249771
1367598_at 14.128162 14.089596 14.151565 14.157206 14.090661 14.155927 14.186919 14.169562 14.122936 14.090347 14.075301 14.107959
1367599_at 12.227117 12.2037325 12.327109 12.192253 12.169369 12.063088 12.27603 12.287573 12.14188 12.070005 11.797636 12.05492
1367600_at 5.346478 5.448287 5.6271043 5.2844024 5.410804 5.3109465 5.512538 5.436671 5.2521687 5.8598394 5.6233068 5.581486
1367601_at 8.087757 8.158892 8.724936 8.0151825 7.8711905 8.49349 9.058056 8.0228 8.253965 7.5093102 7.961358 8.1215
1367602_at 9.259005 9.402288 9.892168 9.413806 9.148145 9.803544 10.345202 9.460159 9.506106 8.780793 9.142936 9.477019
1367603_at 11.478896 11.295671 11.216497 11.406543 11.439946 11.296011 11.421992 11.3150625 11.381923 11.416698 11.172383 11.206812
1367604_at 11.565681 11.608731 11.379205 11.371102 11.609503 11.24553 11.390244 11.377525 11.497701 11.486431 11.321119 11.338319
1367605_at 11.162652 11.057786 11.026035 11.018221 11.14354 11.05311 11.088688 11.117081 11.150463 11.147016 11.058799 11.171291
1367606_at 12.408305 12.382193 12.423491 12.502371 12.527968 12.506746 12.41801 12.452871 12.508384 12.619813 12.494544 12.574105
1367607_at 12.743163 12.731652 12.787859 12.740256 12.811354 12.794174 12.800999 12.798755 12.77151 12.757039 12.705402 12.735366
1367608_at 5.0553923 4.8779845 5.029128 5.1544933 5.262348 5.0680475 5.1589947 5.155468 5.0823774 4.9283333 4.8992825 5.199346
1367609_at 12.215021 11.726429 11.765904 11.68956 12.051715 11.820517 11.504834 11.659046 12.110667 11.72219 11.612061 12.225714
1367610_at 12.549767 12.508256 12.528828 12.600964 12.566815 12.6040125 12.596041 12.572412 12.731552 12.707496 12.578054 12.647252
1367611_at 5.13102 5.074469 4.940672 4.966715 5.0578036 5.046513 5.0741267 5.128945 5.082208 5.038835 5.159637 5.2711225
1367612_at 14.071206 14.066485 14.066313 14.087346 14.080489 14.045094 14.111269 14.067429 14.115242 14.0623045 14.010182 14.024553
1367613_at 13.023899 12.945237 13.016297 12.95499 12.99657 12.983834 12.935241 12.930735 13.028331 12.933821 12.959484 12.878782
1367614_at 7.460703 8.143983 7.403713 7.478326 7.4815617 7.455161 7.093808 7.785176 7.6792397 8.92609 8.043761 7.900199
1367615_at 4.5009637 4.3669953 4.41132 4.20564 4.2622995 4.2709637 4.0677557 4.185357 4.18659 3.9762821 4.217209 4.204051
1367616_at 4.339183 4.442115 4.5074005 4.4491634 4.4525766 4.409724 4.2661395 4.3459272 4.3054533 4.3184795 4.3619123 4.272354
1367617_at 9.479802 9.32038 9.624082 9.280097 9.419326 9.41007 9.221168 9.484382 9.63932 9.899171 9.876328 10.20751
1367618_a_at 11.237828 11.176958 11.091149 11.247013 11.218112 11.272313 11.230945 11.201908 11.40483 11.434781 11.281869 11.368543
1367619_at 12.937719 12.910822 12.976309 12.912249 12.896673 12.952286 12.952149 12.918603 12.892474 12.874851 12.911142 12.708721
1367620_at 12.861139 12.766311 12.836715 12.754543 12.807413 12.810785 12.821973 12.798996 12.873792 12.579353 12.66451 12.674575
1367621_at 8.534624 8.629862 8.630834 8.518853 8.593188 8.537467 8.633323 8.470454 8.674859 8.991497 8.8196535 8.848244
1367622_at 12.524823 12.427688 12.480939 12.455765 12.577951 12.518765 12.494571 12.52354 12.526692 12.404754 12.314214 12.377462
1367623_at 12.3465805 12.313624 12.3607235 12.351881 12.415039 12.323867 12.337091 12.331958 12.428141 12.403095 12.261678 12.425048
1367624_at 10.787284 10.8726 11.263285 11.0264845 11.152051 10.884399 10.500826 11.178699 10.996624 10.888459 11.171438 11.309331
1367625_at 13.319024 13.211425 13.22503 13.270893 13.261997 13.341433 13.239979 13.25013 13.290471 13.302394 13.256085 13.279487
1367626_at 5.0719643 4.6743135 4.9835567 4.888376 5.0169287 4.831165 4.6262054 4.932097 4.9395485 4.6898355 4.9798594 4.508416
1367627_at 8.179067 8.062956 7.9642243 8.354871 8.199125 8.386854 8.198608 8.16505 8.366079 8.623465 8.621281 8.349963
1367628_at 6.7067666 6.6298347 6.7797694 6.235229 6.449276 6.507177 5.6851196 6.582987 7.2492943 7.165377 6.2810473 6.1506643
1367629_at 12.361448 12.278892 12.291303 12.300125 12.337616 12.270059 12.274309 12.321091 12.293763 12.080362 12.135629 12.138154
1367630_at 12.422406 12.482965 12.436132 12.424782 12.4834585 12.466887 12.437489 12.494665 12.538061 12.560102 12.414635 12.43734
1367631_at 6.1419997 6.575502 5.5740423 6.4395256 6.1096144 6.036246 6.001593 7.029215 6.365283 7.473455 6.368475 6.561847
1367632_at 10.5850725 10.141778 10.427047 10.518052 10.096747 10.41181 10.490146 10.571419 10.300628 10.529342 10.142916 10.219388
1367633_at 10.111915 9.677796 10.056145 10.1483 9.803882 9.99608 9.941308 10.16144 9.825264 10.256257 9.800874 9.779071
1367634_at 12.507244 12.400661 12.49199 12.502576 12.565462 12.552086 12.505229 12.491629 12.605234 12.644981 12.4718485 12.6106825
1367635_at 12.777081 12.801756 12.913824 12.930439 12.792073 12.928251 12.941089 12.799009 13.022139 13.108793 12.9558525 12.990654
1367636_at 7.9915314 7.831521 8.101698 7.7410297 7.910534 7.7401342 8.143453 7.9510393 8.000906 8.277094 8.170083 8.150234
1367637_a_at 11.146163 11.178057 11.112368 11.180428 11.024272 11.146516 11.108268 11.097009 11.105063 11.024551 11.151883 11.152142
1367638_at 9.661526 9.662505 9.753455 9.689178 9.616616 9.679154 9.813636 9.668707 9.636684 9.747359 9.638756 9.719262
1367639_a_at 12.748831 12.806809 12.785203 12.845947 12.819574 12.816823 12.739718 12.759372 12.800072 12.787811 12.684713 12.710187
1367640_at 12.549142 12.568199 12.545267 12.636839 12.725716 12.635264 12.57756 12.582413 12.722943 12.71103 12.581892 12.650583
1367641_at 13.509616 13.511801 13.488582 13.507241 13.517891 13.550656 13.503515 13.519005 13.556801 13.538918 13.531262 13.49458
1367642_at 11.155515 11.028373 11.03418 11.207984 11.236454 11.206189 11.249256 11.159968 11.154848 11.15626 11.068583 10.870922
1367643_at 11.847918 11.595609 11.682798 11.560376 11.686899 11.510521 11.756797 11.625601 11.530277 11.910535 11.839119 11.95676
1367644_at 7.449746 7.625513 7.56617 7.706942 7.504196 7.783774 7.8147817 7.8229537 7.7795362 7.710718 7.9735374 7.770734
1367645_at 12.88228 12.798203 12.87715 12.874724 12.925244 12.840861 12.844195 12.89376 13.006731 13.012644 12.917933 13.009533
1367646_at 12.326766 12.169727 12.401449 12.181676 12.266602 12.222298 12.227334 12.210061 12.070044 12.486288 12.459527 12.616359
1367647_at 14.192906 14.185748 14.171647 14.166473 14.124983 14.156835 14.170498 14.143714 14.141169 14.0918 14.08887 14.062646
1367648_at 6.31956 6.405439 6.404386 6.2416863 6.460362 6.4125485 6.107448 6.182736 6.300968 7.063 7.2573533 6.747266
1367649_at 6.456585 6.2878137 6.3712797 6.5465555 6.1313076 6.0125184 6.6345625 6.0417056 6.357826 6.2957673 6.0162234 5.9691176
1367650_at 6.6695414 6.868992 6.6963 6.673999 6.604497 6.881301 6.537436 6.6916056 6.702614 6.4324946 6.324961 6.5225925
1367651_at 10.184647 9.967466 10.244646 10.091102 10.060753 10.158107 10.07287 10.068376 10.277395 10.363006 10.305183 10.394407
1367652_at 9.134101 9.420675 9.198399 9.209931 9.4481735 9.463153 9.026562 9.189343 9.166851 9.323789 9.302514 8.755957
1367653_a_at 12.192924 12.309761 12.084954 12.21497 12.172607 12.180128 12.188156 12.172175 12.163459 11.984264 11.924151 12.107463
1367654_at 8.259342 8.720895 8.411083 8.524002 8.646979 8.544581 8.745903 8.4401245 8.739079 9.477636 9.39448 9.492765
1367655_at 8.233709 8.236979 8.219888 8.140737 8.005258 8.132629 7.967155 8.239037 8.1135435 8.987418 8.502332 8.824987
1367656_at 11.084976 10.949819 11.05555 11.018814 11.1313095 11.052123 10.907893 11.100325 11.14907 10.973504 10.851778 10.8917885
1367657_at 12.360445 12.617846 12.520785 12.483835 12.368917 12.577757 12.665036 12.234656 12.42547 12.276558 12.367101 12.160215
1367658_at 6.580157 6.519052 6.527615 6.4329276 6.2746863 6.6359954 6.676223 6.8661513 6.436279 6.7903733 6.655527 6.964117
1367659_s_at 11.760809 11.266604 11.741931 11.748045 11.71176 11.496114 11.673671 11.601439 11.795915 11.736242 11.73164 11.611542
1367660_at 6.498159 6.3692555 6.101362 6.2892966 6.313701 6.3706665 6.3529854 6.3714075 6.0937533 6.235231 6.2251973 6.11597
1367661_at 6.9812264 7.789756 7.405145 7.3256755 7.340367 7.174061 6.676507 7.7122736 8.126066 8.122547 8.005249 7.842545
1367662_at 12.587533 12.553381 12.554179 12.603403 12.57978 12.506554 12.538816 12.620677 12.492777 12.256776 12.4238405 12.289067
1367663_at 11.765858 11.764506 11.817791 11.799734 11.778906 11.730409 11.783816 11.683919 11.823908 12.0706005 11.812666 11.927187
1367664_at 4.3961463 4.3014884 3.8221025 4.684321 3.8622198 4.4660664 4.0779123 4.398183 4.3179255 4.319534 4.290866 4.6471434
1367665_at 4.380078 4.0028076 4.366952 4.0789046 4.31794 4.576647 4.1950026 4.407567 4.4996777 4.720165 4.382282 4.40309
1367666_at 9.521783 9.621377 9.64788 9.650594 9.661646 9.637336 9.743116 9.729232 9.585729 9.903995 9.906518 10.014809
1367667_at 11.601997 11.444425 11.283996 12.031151 11.120563 11.600398 11.684378 11.437699 11.474599 12.257302 11.840257 12.033505
1367668_a_at 6.499017 6.7610183 6.901473 6.902512 6.866998 6.637721 7.1945367 6.791525 7.003703 8.69227 8.132076 7.977269
1367669_a_at 10.128392 10.185013 10.156494 10.1177845 9.969759 10.087893 10.110982 10.193713 10.144712 10.000887 10.012208 9.820512
1367670_at 10.736825 10.644831 10.476566 10.600501 10.708827 10.585744 10.751531 10.683743 10.620643 10.583871 10.592994 10.430148
1367671_at 9.52608 9.185993 9.422827 9.344072 9.519137 9.332625 9.494288 9.389497 9.359011 10.054628 9.520966 9.435465
1367672_at 11.96617 11.912227 11.923852 11.904802 11.98128 11.863103 11.990938 11.874344 11.834512 11.89711 12.0738 11.829406
1367673_at 10.956814 10.830007 10.846313 10.856699 10.985663 10.831962 11.050319 11.030253 10.843891 11.220643 10.952412 10.792441
1367674_at 9.322134 9.56484 9.359776 9.40196 9.496824 9.352203 9.676884 9.374157 9.470183 9.5958 9.56414 9.550502
1367675_at 9.404432 9.359892 9.351618 9.385885 9.329176 9.354878 9.359151 9.266939 9.373992 9.3136015 9.343911 9.429449
1367676_at 7.980416 7.4469905 7.9360595 7.75653 7.736116 7.905139 8.40179 7.696494 8.117662 9.364355 7.884894 7.6739235
1367677_at 11.78174 11.990524 11.752464 11.7660675 11.692246 11.6954365 11.858506 11.825347 11.895248 11.627339 11.290972 11.655686
1367678_at 11.209814 11.137603 11.311655 11.348462 11.168272 11.381083 11.364426 11.203521 11.156236 11.096437 11.398039 11.142114
1367679_at 10.092817 10.410833 10.495646 10.008196 10.011355 10.265908 10.109368 10.485738 10.359935 10.470512 10.984606 10.845214
1367680_at 12.218315 12.245116 12.191208 12.170957 12.231175 12.183382 12.285777 12.12211 12.189779 12.1722555 12.300857 12.0352335
1367681_at 9.977625 9.992623 9.954045 10.013764 10.0388 9.982214 10.184261 10.051511 10.074684 10.567546 10.039295 10.307536
1367682_at 6.575606 6.4819193 6.551243 6.618919 6.5675898 6.5433936 6.3790665 6.609408 6.6766562 6.2262006 6.712716 6.376601
1367683_at 9.963282 10.330234 10.146349 9.92695 9.907765 9.939427 10.282492 9.867182 10.069976 10.594954 9.872023 10.036509
1367684_at 4.258472 4.021657 4.1334515 4.1003513 4.115447 4.1300898 4.1838436 3.981095 4.0883665 3.9056344 4.1326985 4.056546
1367685_at 12.217378 12.159815 12.18548 12.246978 12.330825 12.277327 12.177149 12.170905 12.301335 12.231735 12.076471 12.272283
1367686_at 11.928762 12.046158 11.9400425 12.015865 11.933322 12.077089 11.944286 11.945553 12.024877 12.068655 12.179017 12.279993
1367687_a_at 8.518759 8.537474 8.612046 8.549687 8.603068 8.706352 8.55281 8.686914 8.689439 8.879789 8.766996 8.620328
1367688_at 8.482597 8.403713 8.563507 8.432726 8.366556 8.409059 8.474562 8.383068 8.600991 8.6228485 8.475745 8.633987
1367689_a_at 7.8462996 7.348431 7.7597713 7.8674116 7.961631 7.9681873 8.098796 7.75483 8.228037 9.723469 8.829479 9.751321
1367690_at 11.649038 11.64927 11.653492 11.685956 11.642167 11.745804 11.573224 11.67786 11.758562 11.575313 11.581412 11.729893
1367691_at 10.872726 10.577863 11.0472355 10.991353 10.816477 11.039086 11.033356 10.953152 11.215893 11.574886 10.864982 11.3551655
1367692_at 3.680237 3.5316944 3.818632 3.9040055 3.7282987 3.7987247 3.5941515 3.531645 3.8392255 3.5600119 3.4529393 3.8624613
1367693_at 10.109111 10.259559 10.156272 10.1261835 10.065386 10.114227 10.327609 10.099414 10.227956 10.597876 10.191591 10.647099
1367694_at 11.490475 11.293663 11.443857 11.416563 11.394693 11.417253 11.543164 11.399448 11.441826 11.429589 11.438159 11.329391
1367695_at 12.298262 12.368808 12.339927 12.316053 12.399385 12.315249 12.349763 12.363913 12.256682 12.164441 12.113732 12.020909
1367696_at 7.9765973 8.027095 8.092797 7.9734306 8.025888 7.914162 7.7936344 7.9231625 7.9848065 8.440843 8.211842 8.199871
1367697_at 10.212793 10.404345 10.818353 10.256908 10.387098 10.583867 10.180036 10.502764 10.767188 10.562289 10.783336 10.6919985
1367698_a_at 8.988575 9.036833 9.067193 9.081248 9.060902 8.817369 9.333917 9.013589 9.153483 9.418883 9.385663 9.03806
1367699_at 6.841568 6.663289 7.0113053 6.660368 6.6319704 6.9111433 6.9125457 6.85374 7.133268 6.693595 7.183532 7.025044
1367700_at 4.122956 4.1703672 4.135475 4.2513185 4.462911 4.128395 3.8486266 4.4635773 3.9392116 4.322165 4.1265717 4.0649166
1367701_at 6.897047 6.5922775 6.601969 6.688767 6.840935 6.701897 6.4889727 6.151025 6.800897 6.64274 6.4360533 6.8073087
1367702_at 12.694063 12.577142 12.678651 12.587176 12.639227 12.628124 12.710055 12.637852 12.583317 12.600279 12.584857 12.480043
1367703_at 3.566693 3.5715387 3.9337616 3.765772 3.6870463 3.8212814 3.8401263 3.937199 3.8448477 3.8596985 3.5904562 3.8059695
1367704_at 8.633249 8.794431 8.707271 8.642373 8.6480255 8.596826 8.697088 8.597688 8.6817 8.973129 8.940342 8.867343
1367705_at 9.105668 9.029776 8.988701 9.115232 9.046162 9.120193 8.941478 9.008336 8.8714075 8.999044 8.800106 8.46129
1367706_at 10.9312 11.012364 11.044299 10.858353 10.915808 11.01151 11.032355 11.076097 10.836598 10.984076 10.837528 10.852285
1367707_at 7.625764 8.154773 8.659191 8.284954 8.587011 8.406028 8.643769 7.4633627 8.355271 8.772744 8.181418 9.295125
1367708_a_at 9.167566 9.718645 9.956942 9.830722 10.362843 9.904142 10.263914 9.255398 9.9943695 10.704283 9.955257 10.948179
1367709_at 9.827962 9.631472 9.840814 9.68108 9.376261 9.394887 9.851942 10.408474 9.56336 10.18587 9.844292 10.227995
1367710_at 10.426788 10.512062 10.564817 10.518757 10.655782 10.474492 10.386509 10.427355 10.623063 10.699205 10.44926 10.668715
1367711_at 11.197552 11.27363 11.270036 11.33623 11.226802 11.196525 11.294677 11.155584 11.276932 11.6215105 11.390287 11.367305
1367712_at 6.555016 6.756905 6.7426653 6.6185994 6.414427 6.6252666 6.582191 6.6579857 6.8540354 7.7485113 7.254523 7.20661
1367713_at 9.148724 9.227731 9.227385 9.149104 9.279047 9.131628 9.226261 9.057473 9.07242 9.528184 9.494306 9.742254
1367714_at 7.695407 7.5916133 7.603578 7.547986 7.3577423 7.550718 7.6731305 7.238566 7.429795 7.893258 7.5683546 7.6736946
1367715_at 10.207336 10.376648 10.258314 10.262992 10.158149 10.269378 10.436201 10.162957 10.306875 10.285913 10.250118 10.457187
1367716_at 8.312515 8.276026 8.151644 8.376352 8.413883 8.338257 8.49354 8.168417 8.340834 8.453661 8.519676 8.448769
1367717_at 12.724137 12.5889845 12.6304035 12.6643715 12.710729 12.723757 12.647872 12.661453 12.793824 12.534706 12.523955 12.593454
1367718_at 8.855558 8.7548485 8.510897 8.379837 8.738495 8.603888 8.876754 8.819805 8.798084 8.957408 8.847801 8.928652
1367719_at 9.6899805 9.893078 9.731923 9.778624 9.786761 9.7869835 9.839612 9.787503 9.784409 9.928531 9.858494 9.836401
1367720_at 11.308104 11.402303 11.369425 11.3396225 11.430077 11.2394705 11.452623 11.304369 11.277995 11.030475 10.960719 10.972697
1367721_at 11.14593 11.565124 11.115159 11.410064 11.2524395 11.399248 11.266999 11.3773985 11.434958 11.495983 11.136326 11.58959
1367722_at 7.0608635 6.975168 7.2250814 6.9397154 7.1119733 6.9523287 6.95694 7.1524043 7.0102744 7.5971456 7.461099 7.4490166
1367723_a_at 7.863087 8.209731 7.89608 8.129372 7.982809 7.932984 8.061783 8.19113 7.9539185 8.212665 8.148447 7.8655963
1367724_a_at 10.394146 10.366226 10.39777 10.402982 10.3996525 10.317123 10.48973 10.436521 10.357204 10.495953 10.554097 10.5625105
1367725_at 7.805471 8.210224 7.4586034 8.023716 7.4968653 8.353649 7.675296 8.497931 8.054331 7.3959737 7.9191914 7.5571246
1367726_at 6.6294026 6.55403 6.5760903 6.3833437 6.600965 6.654757 6.614505 6.586684 6.6727138 6.491788 6.582609 6.581503
1367727_at 8.118816 8.054107 8.312544 8.150449 8.289596 8.170527 8.198509 8.326748 8.125933 8.494574 8.365062 8.613345
1367728_at 8.05748 7.966329 7.8022494 8.178019 8.210144 8.020813 8.10158 8.099863 7.8892736 8.026098 8.070591 7.867672
1367729_at 11.430654 11.467922 11.633555 11.781031 11.220651 11.556528 11.61873 11.319914 11.27766 10.839875 11.306187 10.959148
1367730_at 9.605742 9.849402 9.630739 9.82451 9.650132 9.842991 9.736056 9.676771 9.693824 9.791906 9.886399 9.973361
1367731_at 8.275626 8.458564 8.207071 8.5479355 8.640947 8.554389 8.551838 8.346352 8.475134 8.441028 8.280971 7.98458
1367732_at 9.061869 9.255349 8.910309 9.086534 9.199736 9.101402 9.241928 8.966835 9.204721 9.475853 9.044468 9.2606
1367733_at 7.13653 6.5472455 6.64853 7.235481 7.820496 7.566644 7.8010445 7.11845 7.373982 8.778416 8.03816 8.699871
1367734_at 8.037146 8.105158 8.249275 8.128183 8.021217 8.250086 8.088673 8.294579 8.10079 8.65567 8.237532 8.326923
1367735_at 11.945932 11.973538 11.855232 12.009128 11.958513 12.036255 12.130443 11.806744 11.952225 12.012376 12.082658 11.881858
1367736_at 9.484768 9.713556 9.667093 9.516067 9.602813 9.8192425 9.797234 9.682023 9.504936 9.792149 9.872073 10.110201
1367737_at 10.88207 10.813758 10.888862 10.949297 10.844264 10.928583 10.942413 10.959246 10.770219 10.9123745 10.857397 10.800508
1367738_at 7.3474393 7.0805063 7.116608 7.1298227 7.0282288 6.9512506 6.8509192 7.1451254 7.0503607 7.03258 6.8871965 6.825967
1367739_at 4.416255 4.105506 4.2634044 4.350565 3.962794 4.4362135 4.4848557 4.112415 4.247183 4.3856673 4.3276176 4.454614
1367740_at 6.0880365 6.241658 6.452647 6.423333 6.041856 6.2325096 6.293848 6.3020616 6.4231577 6.946447 7.082778 6.712968
1367741_at 10.060867 10.48324 10.763577 10.460045 10.163123 10.54189 9.411756 10.729926 10.453101 9.660139 11.205782 10.839348
1367742_at 5.4889736 5.4275794 5.673007 5.2913876 5.304167 5.594001 5.350603 5.269287 5.4110756 5.456869 5.412658 5.575576
1367743_at 7.0880337 7.224448 7.036441 6.956359 7.068098 6.893668 7.025546 6.9735613 7.4085 7.2629747 6.8362036 7.43792
1367744_at 6.0319853 6.2233243 5.993625 6.509056 6.078553 6.4662747 6.096916 6.155387 6.1407623 6.782478 5.9860854 6.2958975
1367745_at 8.381287 8.53376 8.611426 8.468252 8.411539 8.350727 8.753732 8.620527 8.649996 8.654389 8.539667 8.555529
1367746_a_at 8.507427 8.482071 8.425823 8.660475 8.492458 8.502466 8.57107 8.507736 8.436253 8.930069 8.712576 8.535812
1367747_at 8.503731 8.443402 8.227865 8.504766 8.4487705 8.469784 8.37809 8.433273 8.464737 8.360834 8.189413 8.238377
1367748_at 9.529663 9.544045 9.520384 9.537709 9.897251 9.431407 9.7504635 9.382349 9.788009 9.291163 9.266072 9.374766
1367749_at 3.205515 3.9893646 3.3069615 3.1578507 3.743047 3.14717 3.3047369 3.4610424 3.4800932 3.4579916 3.3201199 3.724854
1367750_at 9.185388 9.2877035 9.176439 9.115562 9.1478195 9.191051 9.312598 9.191538 9.090574 9.051609 8.887381 9.0927925
1367751_at 8.183207 8.219723 7.785738 7.9777274 8.057423 8.139065 8.037872 7.960683 8.074359 8.166155 7.736086 7.9502425
1367752_at 8.756691 8.683071 8.861592 8.652581 8.637899 8.880719 8.609133 8.769159 8.735361 8.563266 8.476625 8.693721
1367753_at 7.4663515 7.52279 7.581212 7.4803543 7.496686 7.6935983 7.7403693 7.519615 7.8757186 7.822622 7.9407673 8.023841
1367754_s_at 10.780138 10.672967 10.872232 10.814019 10.813297 10.756481 10.616132 10.625611 10.513812 10.761256 10.739953 10.722106
1367755_at 13.504503 13.60773 13.564553 13.495257 13.4503145 13.552252 13.51891 13.44844 13.533235 13.287653 13.522487 13.510983
1367756_at 9.760284 9.7989 9.604054 9.738376 9.960028 9.517052 9.989685 9.764627 9.592786 9.483214 9.498485 9.4805155
1367757_at 12.35654 12.251891 12.35613 12.317444 12.270927 12.435103 12.328902 12.285165 12.330079 12.157934 12.127192 12.16992
1367758_at 8.592474 8.709915 8.516663 8.3138075 8.456999 8.152277 8.387669 8.215109 8.5268545 8.084803 7.6674385 7.8005986
1367759_at 8.731129 8.798363 8.753252 9.265003 8.858003 8.769743 9.496566 8.707541 8.902436 9.02556 8.931481 8.49407
1367760_at 8.467652 8.623463 8.522033 8.634318 8.528701 8.622247 8.645062 8.6118965 8.52886 8.657104 8.574328 8.444464
1367761_at 7.904064 7.8389945 7.7935357 7.793089 7.9575443 7.651819 7.981485 7.895911 7.605215 7.953389 7.8909597 8.045464
1367762_at 4.8511925 4.887388 5.124009 4.9739437 4.770486 5.227702 4.7474756 4.750848 5.0408173 4.793604 4.5671167 4.6714525
1367763_at 11.525796 11.2648325 11.456444 11.538793 11.474352 11.599587 11.469713 11.451 11.504037 11.076975 11.422287 10.49677
1367764_at 8.314355 8.815725 8.651854 8.426904 8.489957 8.328055 8.919543 8.586343 8.529754 8.665731 8.526009 8.92455
1367765_at 10.45436 9.882749 10.419256 9.969755 9.370016 10.014573 9.898618 9.374023 9.803629 10.130384 9.660948 10.319088
1367766_at 11.06594 10.905594 10.940121 11.101396 11.04523 11.081 11.06588 10.942581 11.10145 11.076268 10.895287 11.122951
1367767_at 10.68567 10.710632 10.74747 10.740102 10.776188 10.767338 10.67023 10.689744 10.674755 10.526036 10.681638 10.521061
1367768_at 4.948467 5.1872516 5.0327144 4.9988904 5.1273994 5.394469 4.947992 5.107853 5.1350513 5.3451095 4.991465 5.0458994
1367769_at 8.766972 8.608738 9.019396 8.880719 8.743366 8.975567 8.804916 8.776777 8.809129 8.907368 8.9703865 8.973911
1367770_at 10.25568 10.287888 10.265259 10.143366 10.104627 10.114717 10.203309 10.272647 10.204177 10.3534565 10.269706 10.259678
1367771_at 9.697007 10.223593 9.428946 10.065248 9.166443 9.795852 9.561077 10.348619 9.490191 9.799539 9.525679 9.174876
1367772_at 8.172909 8.233621 8.27132 8.120657 8.354847 8.042577 8.163559 8.150194 8.255135 8.25716 8.205108 8.324351
1367773_at 10.635334 10.612399 10.4984 10.789944 10.542656 10.694594 10.7501135 10.545439 10.804309 10.764021 10.643093 10.927384
1367774_at 13.22296 13.092615 13.182262 13.1822 13.26677 13.274836 13.202207 13.147369 13.310917 13.328771 13.230768 13.274705
1367775_at 12.300464 12.47886 12.734293 12.3218155 12.507644 12.429447 12.420536 12.412963 11.808469 12.259208 11.875869 12.063438
1367776_at 6.560476 5.6133633 6.5507994 6.226696 5.5875006 6.495341 7.442386 5.800889 6.9196787 8.634361 5.5342846 5.62492
1367777_at 11.903245 11.795576 11.867991 12.010948 11.846271 12.0574255 12.050827 12.08157 12.020048 11.697445 12.048512 11.521984
1367778_at 9.549444 9.685526 9.718546 9.504835 9.529768 9.474945 9.538963 9.538765 9.727145 9.47937 9.525261 9.187683
1367779_at 6.763507 6.7267294 6.513831 6.718982 6.6601377 6.743363 6.6594257 6.929251 6.7614083 6.6560173 6.4882092 6.5107636
1367780_at 7.24555 6.926157 7.179035 7.121083 7.0583277 7.337633 7.7458253 7.0384483 7.694443 8.354665 7.0827775 6.9202013
1367781_at 3.6939585 3.6102161 3.6328692 3.591453 3.6205866 3.791718 3.5911522 3.6238558 3.6314583 3.5573015 3.554066 3.6297004
1367782_at 4.4397573 4.0782633 4.6487427 4.631157 4.4477873 4.3808055 4.443771 4.467967 4.5738797 4.3049045 4.388547 4.3387413
1367783_at 11.897597 11.975294 11.911104 11.81106 11.969791 11.916248 11.925857 11.912922 11.885342 11.751749 11.877583 11.81041
1367784_a_at 12.967831 12.994947 13.041091 12.852159 12.92857 12.990052 12.966275 12.975219 13.029674 13.247494 13.221942 13.271167
1367785_at 4.6231575 4.354562 4.357058 4.4018426 4.3907013 4.411477 4.356835 4.6221924 4.331264 4.3056903 4.45743 4.1872067
1367786_at 10.14561 10.451512 10.522317 10.532097 10.556826 10.321753 10.469198 10.388204 10.741628 10.846599 10.698013 10.719261
1367787_at 5.655281 5.8745794 5.6269116 5.719371 5.410007 5.8317275 5.7657194 5.5874906 5.41455 6.3699837 6.011745 6.053668
1367788_at 7.7870607 7.8362503 7.7257957 7.691511 7.760364 7.6149487 7.953242 7.7804103 7.673301 7.5227914 7.6699777 7.6943116
1367789_at 7.422805 7.3394217 7.6109133 7.384102 7.1487236 7.514189 7.5916443 7.571646 7.5424166 7.6760817 7.72874 7.5719395
1367790_at 9.817039 9.908861 9.626589 9.809857 9.87951 9.736983 9.913399 9.784694 9.953994 9.940264 9.660241 9.565872
1367791_at 7.3964944 7.383468 7.3478217 7.4167805 7.5364795 7.543161 7.215132 7.4533916 7.47621 7.296785 7.2999434 7.375362
1367792_at 4.255249 4.180175 4.049962 4.20998 4.0644383 4.3458366 4.044338 4.616088 4.2876196 4.2473087 3.9197483 4.157593
1367793_at 13.111336 13.133318 13.150879 13.12975 13.176097 13.104853 13.209144 13.138 13.14184 13.064799 12.859592 12.894526
1367794_at 5.806787 6.6849256 6.584055 6.1342716 5.87058 6.046606 5.7625914 5.91194 5.4828224 5.223727 6.005297 6.4345574
1367795_at 7.82157 7.76637 7.7441125 7.8731203 7.27521 7.5545554 7.2509837 8.179672 7.447332 8.245929 8.157199 7.956927
1367796_at 8.4309 8.658597 8.351983 8.449678 8.484786 8.472721 8.69516 8.255729 8.576754 8.521874 8.508511 8.439888
1367797_at 6.834099 6.550546 6.732309 6.7219176 6.763815 6.764204 6.7519026 6.590014 6.681909 6.807456 6.898219 6.965875
1367798_at 12.411396 12.443964 12.40834 12.358092 12.32745 12.342623 12.401118 12.412459 12.29146 12.0689125 12.199134 11.940938
1367799_at 5.574909 5.5245 5.396329 5.423997 5.309561 5.512171 5.6071362 5.2959375 5.6117406 5.304596 5.376418 5.39474
1367800_at 6.488949 6.6104302 6.624007 7.0265436 6.6030426 6.904619 6.5648055 6.4831276 6.908204 7.4407234 7.067671 7.6910496
1367801_at 9.216865 9.228571 9.417694 9.245467 9.269543 9.110764 9.425123 9.278053 9.328454 9.497095 9.480423 9.338705
1367802_at 8.899917 8.891491 8.984552 9.19734 9.058959 8.830177 10.20171 9.205344 9.729945 9.363576 8.673758 8.600461
1367803_at 6.412342 6.531588 6.6685367 6.605446 6.704019 6.5737467 6.4644504 6.499399 6.7091627 6.371369 6.763156 6.8640704
1367804_at 12.866967 12.814269 12.7315445 12.896939 12.989313 13.016972 12.7303 12.834751 12.9427 12.357699 12.727411 12.533665
1367805_at 4.7564225 4.789214 4.735039 4.9398427 4.542359 4.9953804 4.8458843 4.653778 4.8525925 4.745975 4.8113823 4.9152756
1367806_at 5.154032 5.4185677 5.291401 5.2063913 5.1442127 5.168156 5.124124 5.326621 5.2666864 5.3902674 5.2056904 5.2772465
1367807_at 8.96952 9.051039 8.999478 9.157544 9.207674 8.891314 9.223646 9.08866 8.99449 9.171877 9.215794 9.008104
1367808_at 10.527758 10.534239 10.560212 10.675119 10.568894 10.394596 10.569148 10.44709 10.659898 10.50933 10.244707 10.44667
1367809_at 4.8330708 5.1360965 4.748582 5.114182 4.707016 4.790363 4.939836 4.896965 4.7940025 5.0469627 5.3225255 4.736009
1367810_at 6.560098 6.3704796 6.342915 6.2246404 6.0531535 6.457607 6.2621784 6.249593 6.176477 6.4692645 6.4601493 6.2755766
1367811_at 5.200827 5.3770504 5.002155 5.5463996 4.9250073 5.6213083 5.8696704 5.5080733 5.646915 5.836918 5.267929 5.948571
1367812_at 7.587579 7.934167 7.7735076 7.5003366 7.5651183 7.387971 7.8324447 7.4073563 7.378236 7.533718 7.8509197 7.6018114
1367813_at 8.552082 8.461625 8.47657 8.69021 8.608963 8.1478405 8.912503 8.505194 8.50654 8.31781 8.074978 8.080284
1367814_at 8.817852 8.770168 8.420025 8.619215 8.865794 8.50956 8.802165 8.635025 8.520457 9.263465 9.002295 9.20129
1367815_at 8.825867 8.753125 9.0531845 8.961211 8.873571 8.829133 9.078792 8.901281 8.796396 9.124788 9.036701 9.035382
1367816_at 5.4766407 5.5163236 5.7603755 5.4821653 4.8722954 5.4060807 4.821755 5.5434513 5.6113815 5.678317 5.3289747 5.664448
1367817_at 7.1177673 7.326269 6.7081604 7.2012134 7.166463 6.963085 7.2552085 7.2764997 7.3313055 7.459363 7.1503224 7.153712
1367818_at 9.144901 9.027531 8.926755 9.274858 9.309465 9.133406 9.290548 9.052549 9.236382 9.000527 9.106322 9.092389
1367819_at 11.935174 12.00914 11.93047 11.959187 11.923637 11.960521 11.972132 11.976193 11.931109 11.612512 11.698228 11.575001
1367820_at 9.616908 9.40933 9.476483 9.482311 9.702746 9.463136 9.474682 9.517228 9.637622 9.586732 9.302364 9.4382515
1367821_a_at 3.8366816 3.7179716 3.787174 3.9250069 3.7171774 3.7940383 3.7652888 3.787803 3.7162683 3.927359 3.8429947 3.5939903
1367822_at 5.6061544 5.547136 5.484177 5.6137505 5.4324574 5.525899 5.246865 5.629637 5.571159 5.384016 5.551974 5.4212694
1367823_at 4.99787 5.04722 5.502117 5.0483394 5.21331 5.1004176 5.1386647 5.1194324 5.125578 4.9906354 4.979359 4.9255376
1367824_at 8.877479 8.879173 8.970795 8.962406 8.862552 8.881463 8.912232 8.820411 8.8252 9.019727 9.094833 9.368335
1367825_at 6.2983437 6.2259665 6.4003205 6.043025 6.1604056 6.0769114 6.2095733 6.1965246 6.3466983 6.4268026 6.3093 6.2370143
1367826_at 9.638357 10.191681 10.478299 9.999802 10.386821 10.410879 10.526723 10.059202 10.549796 10.9936495 10.753286 11.400713
1367827_at 10.187472 10.237124 10.0163965 10.13576 10.139173 10.119546 10.16167 10.073535 10.090104 10.409006 10.277835 10.337389
1367828_at 9.84325 9.532755 9.603921 9.583038 9.498381 9.621693 9.73264 9.57727 9.576526 9.213827 9.344588 9.129638
1367829_at 11.284358 11.206819 11.193911 11.276381 11.275736 11.311358 11.276852 11.226393 11.179767 10.942695 11.13094 10.993795
1367830_a_at 7.5340304 7.7617607 7.7916865 7.764694 7.686746 7.823711 7.706597 7.7921076 7.8184605 7.8806787 7.768752 7.96903
1367831_at 8.877518 9.05905 9.160785 8.988321 9.11854 9.044884 9.075355 9.008385 9.161664 9.2411995 9.2216 9.612631
1367832_at 10.971314 11.12149 11.067242 11.112475 11.08541 11.084809 11.179368 10.919634 11.031044 10.897939 10.821523 10.838235
1367833_at 9.79542 9.718331 9.683645 9.785437 9.750161 9.738632 9.7250185 9.694884 9.890315 9.882821 9.717203 9.844813
1367834_at 7.93864 8.098963 8.210922 8.072174 8.153996 8.064116 8.227386 7.8776407 8.098055 8.067938 8.105278 8.394851
1367835_at 5.6025815 5.5378327 5.578412 5.4805627 5.8003445 5.546917 5.5055914 5.5494113 5.540448 5.2752557 5.405665 5.5642653
1367836_at 9.6799135 10.085831 10.377881 10.158436 8.985582 10.287719 9.664792 10.3106165 9.734343 9.597794 10.5442915 9.940235
1367837_at 10.008133 10.091406 10.010756 10.120872 10.086949 10.038899 10.082294 10.032957 10.164617 10.154196 10.009364 10.08563
1367838_at 12.60679 12.48205 12.559681 12.794919 12.858805 12.698919 12.599833 12.68397 12.687785 12.707956 12.493201 12.352317
1367839_at 10.555863 10.236034 10.131435 10.597486 10.433259 10.238331 10.413572 10.636626 10.154486 11.009187 10.646932 10.5027275
1367840_at 8.060782 8.153157 8.492949 8.092438 8.210003 8.29244 8.215068 8.188633 8.29698 8.506828 8.631694 8.892927
1367841_a_at 3.5810928 3.354777 3.691699 3.6150804 3.4808831 3.506044 3.4359877 3.6174672 3.5892005 3.346906 3.3216121 3.5739124
1367842_at 6.3026805 5.957317 6.058589 6.2710056 6.061052 6.187488 5.985587 6.161404 6.047842 6.331429 5.7521553 6.068837
1367843_at 10.839366 10.785586 10.760121 10.67048 10.554392 10.621726 10.740751 10.861188 10.675998 10.456004 10.571424 10.426427
1367844_at 9.439712 9.492451 9.598395 9.385931 9.465244 9.505979 9.370442 9.450125 9.622335 10.0577545 9.851761 10.09897
1367845_at 3.8439069 3.3692281 3.3776917 3.496897 3.495979 3.7719626 3.360389 3.4618838 3.627507 3.3521347 3.4811738 3.3719964
1367846_at 5.984779 6.761501 6.4456334 6.320947 5.9822984 6.3057823 5.9253974 6.3580966 7.0070934 6.2093654 6.189889 6.38335
1367847_at 8.135475 8.081748 8.574673 8.5351 8.293076 8.782132 6.9879246 8.418677 8.064059 8.013189 8.189774 8.78842
1367848_at 7.8446455 7.7577333 7.7603946 7.975652 7.8224444 7.832433 7.978237 8.067528 7.8318253 8.553385 8.001236 8.315506
1367849_at 9.501474 9.690395 9.610047 9.778819 10.109715 9.7329 10.037644 9.586577 9.815613 10.190534 9.752184 10.025808
1367850_at 8.297819 7.9776263 8.233114 8.080388 7.9891305 7.8999267 7.7930455 8.137875 7.9922876 8.529233 8.289891 8.353628
1367851_at 4.1670895 4.1613865 4.1879005 3.7245708 4.140255 3.939902 4.1918793 3.8989532 4.0764847 4.323079 4.0540857 4.1324244
1367852_s_at 4.668311 5.0492144 4.549315 4.6859674 4.595639 4.9860396 4.746766 4.697444 4.655597 4.354661 4.6497846 4.346847
1367853_at 8.078829 8.412126 7.8375335 7.952068 8.043869 8.196615 7.8163495 7.7971277 8.070829 8.962387 8.736935 8.728321
1367854_at 10.643233 11.1146755 10.923573 11.398821 10.614571 10.728216 11.099904 10.352283 11.103811 11.134458 10.882526 11.860831
1367855_at 9.346694 9.337715 9.413167 9.561636 9.116281 9.013614 9.543731 9.2955265 9.479403 9.233832 9.219238 8.918707
1367856_at 8.569803 8.655139 8.434805 8.891934 8.278005 8.448227 8.429847 8.390915 8.697442 9.033863 8.324377 9.043039
1367857_at 12.1945505 11.888516 11.979893 12.111207 11.848237 11.850186 12.123998 11.869442 11.885319 12.552575 12.289302 12.420036
1367858_at 3.7098129 3.7272844 3.8567863 3.8398206 3.7438116 3.9033058 3.7805202 3.8343968 4.0003242 3.85835 3.806403 3.9909956
1367859_at 5.5720816 5.5378556 5.611086 5.232685 5.2542257 5.09418 5.4241567 5.0489936 5.360148 5.6546245 5.543412 5.5414987
1367860_a_at 10.4194565 10.4012985 10.348457 10.171218 10.492898 10.64643 10.6420355 10.427445 9.975441 11.05602 10.844902 11.177944
1367861_at 5.673225 5.93534 5.694512 5.7606044 5.675577 5.8100777 5.647113 5.3108764 5.656386 5.977948 5.9414525 5.7931046
1367862_at 3.9921248 4.09968 4.118266 4.257804 3.9228568 3.9053764 4.0436773 4.032259 4.0680513 3.8865976 4.0954804 4.0548687
1367863_at 8.05069 8.013696 7.9071884 8.108852 8.206581 8.286966 8.080476 8.223264 8.113902 8.118055 8.0595875 8.159282
1367864_at 6.083151 5.5355377 5.675108 5.6899333 5.4826937 5.771308 5.8470206 5.7023816 5.758015 5.8729143 5.6825147 5.759164
1367865_at 7.2025056 7.2817335 7.1757393 7.221414 7.0146713 7.3268604 7.414146 7.306374 7.3631144 7.5198464 7.6762915 7.3299327
1367866_at 5.9875875 6.1056275 6.379334 6.0696764 6.05 6.243816 6.1382523 6.252196 6.262321 5.7374296 5.785348 5.5405974
1367867_at 9.112509 9.2104435 9.37632 9.176495 9.266134 9.180984 9.321389 9.138775 9.16852 8.992016 8.864255 9.062785
1367868_at 7.7060065 7.6509185 7.6322765 7.3920364 7.658718 7.522404 7.611824 7.6129136 7.992551 7.833484 7.601593 7.7801204
1367869_at 9.889053 9.981618 9.831668 10.025279 9.914954 9.906534 9.971014 9.923509 9.829527 9.820052 9.934462 9.772991
1367870_at 9.733537 9.760106 9.6475525 9.780433 9.849688 9.713577 9.946755 9.667105 9.77299 9.866054 9.6289425 9.69543
1367871_at 13.529212 13.442534 13.623229 13.508794 13.574874 13.577964 13.4166565 13.547455 13.386854 13.784931 13.802405 13.527904
1367872_at 8.507886 8.541882 8.556699 8.563974 8.534104 8.356512 8.66479 8.443256 8.600991 8.747087 8.593847 8.501483
1367873_at 9.452383 9.506516 9.352582 9.384804 9.451962 9.427873 9.487825 9.472409 9.421917 9.652264 9.600528 9.634959
1367874_at 6.4769793 6.495129 6.5022707 6.68596 6.5358896 6.6536584 6.9734454 6.1396446 6.523155 7.092713 6.616824 6.709877
1367875_at 9.039252 9.095425 9.052917 8.925389 9.03103 9.030042 9.075232 9.030512 9.0809965 9.200406 9.164552 9.148597
1367876_at 6.7803335 6.822429 6.728718 6.7231603 6.427194 6.799297 6.8794346 6.6988 6.6949964 6.742865 6.521602 6.674354
1367877_at 7.9427524 7.9380484 7.6826487 7.9153943 7.995616 7.6803436 7.962232 7.8340497 7.883405 7.9192815 7.8625846 7.8965416
1367878_at 8.55891 8.52388 8.971129 8.622782 8.613676 8.823404 8.423334 8.667568 8.701398 8.359392 8.949896 8.973043
1367879_at 7.196204 7.311313 7.419821 7.036479 7.602773 7.1881695 7.488164 7.36135 7.2134147 7.416639 7.3228216 7.446838
1367880_at 5.145346 5.687873 5.443411 5.20285 5.066117 5.100688 5.4189115 5.58152 5.213688 5.7402797 5.859688 5.568098
1367881_at 7.609444 7.8208656 7.832204 7.8192725 7.771338 7.8277197 7.987825 7.8118105 7.8106313 8.389885 8.654575 8.542034
1367882_at 6.7822046 6.499829 6.784624 6.670226 6.732691 6.8243003 6.715836 6.6836295 6.746746 6.613931 6.590727 6.710862
1367883_at 7.2943406 6.9147844 7.404692 7.0818777 7.118924 7.237108 6.4919486 6.877189 7.3887715 7.3816495 7.4050245 7.449313
1367884_at 11.096442 11.382891 11.226497 11.056311 11.238332 11.222986 11.283045 11.257262 11.229976 11.446969 11.253064 11.539025
1367885_at 11.896347 11.872553 11.856844 11.958462 12.008059 12.020371 11.837067 11.880327 11.951911 11.741265 11.856228 11.636388
1367886_at 7.6695266 7.6652617 7.654976 7.6925306 7.600444 7.459837 7.750153 7.5208197 7.710309 7.7633753 7.4551306 7.726206
1367887_at 12.903697 12.858365 12.834271 12.80358 12.770276 12.781847 12.875303 12.800475 12.848996 12.746747 12.754028 12.625093
1367888_at 4.1690955 3.9906332 4.0020814 4.0019317 3.6603732 3.9426844 3.948043 3.9985197 3.7850187 3.9134698 3.6872785 4.06223
1367889_at 9.078093 9.166572 9.08431 9.190689 9.253147 9.054333 9.297514 9.064383 9.354378 9.29048 9.22454 9.173405
1367890_at 6.787802 6.780661 6.9040723 6.9835715 7.0662436 6.8666825 7.024492 6.80982 6.9161015 7.1131053 7.221598 7.3076224
1367891_a_at 5.295336 5.1762543 5.445112 5.5984383 5.212666 5.1160583 5.076609 5.206885 5.1494503 6.056647 5.592927 5.8707724
1367892_at 10.538936 10.659479 10.548799 10.465314 10.73631 10.5852165 10.716474 10.653778 10.601573 10.330639 10.425455 10.426242
1367893_a_at 6.8889685 7.1937337 7.098674 7.1967254 7.4313745 7.086187 7.2210755 7.166574 7.070708 7.296788 7.360901 7.038039
1367894_at 11.524168 12.167754 10.88278 12.099046 11.829394 11.589129 11.143678 11.951433 11.8839 12.3811035 11.656106 11.416172
1367895_at 11.054658 11.180367 11.032913 11.113712 11.17957 11.115994 11.204984 11.071692 11.132508 11.416405 11.204923 11.266912
1367896_at 13.749666 13.729191 13.723444 13.516304 13.559051 13.489649 13.549239 13.571173 13.673022 10.837848 12.854401 11.8317175
1367897_at 10.924227 10.694802 10.734909 10.812865 10.768341 10.65785 10.764278 10.912271 10.696417 10.622225 10.761146 10.4983
1367898_at 10.117047 9.989116 10.046282 9.911806 9.944771 10.093043 9.8429785 10.05749 9.935479 10.033475 9.982621 10.069674
1367899_at 7.12197 7.7516713 7.121304 6.956929 7.104783 7.215227 6.986652 7.3247933 7.499709 7.8250413 7.382425 7.4241033
1367900_at 8.52334 8.38172 7.9424195 8.657622 8.468097 8.746225 8.577336 8.569363 8.554443 8.626475 8.341272 8.276511
1367901_at 9.021544 8.860827 8.816149 8.953982 8.889061 8.966426 9.061177 8.893598 8.719434 9.239834 9.005827 9.001219
1367902_at 7.7066584 7.6478076 7.449573 7.578538 7.610993 7.5737767 7.4169 7.627895 7.613942 7.650995 7.815032 7.4542446
1367903_at 9.608197 9.624155 9.64784 9.576623 9.65274 9.4795265 9.587452 9.57769 9.591062 9.435154 9.688358 9.682273
1367904_at 6.345355 6.0242763 6.4572277 6.276899 6.6651444 6.855466 5.9656153 6.112953 5.8191195 5.395969 5.6638327 5.4391127
1367905_at 10.697511 10.777151 10.648281 10.454228 10.659599 10.325571 10.763543 10.941505 10.623498 10.625102 10.599935 10.19183
1367906_at 9.669305 9.723937 9.764285 9.654738 9.721803 9.576087 9.919715 9.682218 9.717505 9.729937 9.628999 9.60504
1367907_a_at 9.24226 9.176954 9.149632 9.071902 9.063417 9.176789 9.125598 9.250983 9.348575 9.362376 9.220248 9.089972
1367908_at 11.724125 11.632571 11.763078 11.773584 11.828824 11.756456 11.807007 11.763664 11.81171 11.618559 11.574681 11.455634
1367909_at 11.946577 11.903145 12.005943 11.906723 11.988129 11.813729 11.828863 12.112804 12.035406 11.596784 11.612222 11.377706
1367910_at 7.6391296 7.813903 7.666785 7.836585 7.444719 7.86842 7.622268 7.791374 7.7242885 7.882504 7.8653803 8.019769
1367911_at 7.4834366 7.7175097 7.762187 7.6925306 7.5390725 7.405565 7.680068 7.612336 7.5142097 7.782188 7.625371 7.834551
1367912_at 5.9168644 6.2861 6.1774178 5.893538 5.871372 5.8870296 5.7973886 5.9399066 6.1643004 6.4104347 6.4119906 5.936782
1367913_at 6.8811126 6.649253 6.6746244 6.649057 6.8327127 6.835042 6.6220393 6.681938 6.879686 7.097556 7.0711765 7.1861267
1367914_at 6.5276227 6.9413276 6.7288194 6.600334 6.4540358 6.735175 6.301506 6.7092896 6.7631745 6.9269733 6.6309137 6.6507206
1367915_at 9.114098 9.00145 9.000951 8.985137 9.154871 9.015692 9.123046 9.045259 9.11508 9.097766 8.926878 9.083716
1367916_at 5.668212 5.6558065 5.5583153 5.7562494 5.858941 5.7665234 5.583023 5.373668 5.9165554 5.601163 5.7107296 6.078424
1367917_at 13.506471 13.589823 13.456894 13.531112 13.523729 13.526461 13.541068 13.551956 13.512613 13.423254 13.51252 13.236559
1367918_at 4.899996 5.229204 4.998496 4.5879145 5.4116654 5.0140576 4.946437 5.3362527 5.1387105 5.0954347 4.831518 5.2598495
1367919_at 5.6094127 5.771456 5.5983796 5.9670453 5.7914352 5.7510786 6.4170055 5.774169 5.710691 6.550509 6.169996 5.7805476
1367920_at 5.005249 5.3696423 5.8444934 5.6789703 5.2043004 5.219613 5.547264 5.2807603 5.55838 6.711112 6.011315 7.047276
1367921_at 7.5339575 7.7387156 7.249377 7.5981765 7.702713 7.5251813 7.757537 7.6134257 7.7009 7.707841 7.6980095 7.45963
1367922_at 7.8106503 7.9174457 7.9651957 7.8524237 7.771552 7.723863 7.706544 7.8553696 7.8480835 7.768768 8.136874 8.024315
1367923_at 5.3536596 5.3905826 5.5734396 5.137964 5.1386247 5.2164903 4.954178 5.273032 5.1952205 5.542768 5.0442758 5.41642
1367924_at 7.255788 7.344622 7.3144584 7.2397656 7.267227 7.486931 7.073765 7.2863193 7.1738334 7.2088785 7.139369 7.274369
1367925_at 8.081143 8.073971 7.969828 7.9364667 8.064127 7.9474807 8.054466 7.9523544 8.259043 8.65243 8.383846 8.880287
1367926_at 8.6995325 8.534429 8.513642 8.595842 8.61962 8.472385 8.594693 8.509033 8.525295 8.57651 8.494028 8.413863
1367927_at 10.807829 10.654271 10.7641115 10.829539 10.838312 10.712871 10.713015 10.759752 10.647294 10.81048 10.716032 10.8490305
1367928_at 3.938823 3.7924447 3.6784089 3.7217069 3.7824523 3.7792869 3.9603603 3.7820323 3.7212737 3.7435944 3.3878143 3.7310345
1367929_at 9.969828 9.983259 9.755178 10.028515 10.031744 10.016785 10.074072 9.927954 9.859488 9.95929 9.776646 9.9259815
1367930_at 3.8547893 3.638368 4.0888376 3.7105227 3.6416993 3.9599893 3.8922796 3.7713394 3.8318384 3.6488588 3.6474054 3.7657807
1367931_a_at 9.493853 9.682923 9.640536 9.513008 9.642399 9.584563 9.626456 9.618175 9.689739 9.609986 9.538502 9.911086
1367932_at 11.787047 11.887966 11.615462 12.184381 11.324601 11.693555 11.853047 12.057662 11.368551 12.358965 12.230427 11.99128
1367933_at 7.4756427 8.004831 8.025992 7.6472063 7.7562175 8.330051 8.057533 7.713883 7.646224 7.8672695 7.955965 8.571283
1367934_at 5.799193 5.7327943 5.651636 5.8179445 5.779666 5.805813 5.6925964 5.827956 5.7948527 5.702694 5.61168 5.913964
1367935_at 8.825629 9.025515 8.783293 8.867315 8.94408 8.933245 8.84462 8.712123 8.868728 8.939603 8.901515 8.974201
1367936_at 7.534498 7.621395 7.6540327 7.3925977 7.3639355 7.3078475 7.3423247 7.581059 7.4422474 7.755066 7.8256564 7.7674108
1367937_at 8.286809 8.540001 7.7826214 7.928773 8.014067 7.900261 7.820475 8.059942 7.582215 8.00529 8.46762 8.148794
1367938_at 11.068788 11.247116 11.102239 10.860647 11.0323105 11.02532 10.960422 11.177 11.1405 10.888349 11.054381 11.046082
1367939_at 10.621602 10.526639 11.143294 11.220632 10.665375 11.382301 11.363535 11.245319 11.000444 10.823563 10.919082 10.420665
1367940_at 6.342727 6.3325644 6.143263 5.721648 6.066789 6.4908204 5.9701915 5.957622 6.3439927 6.154345 6.4274344 6.348149
1367941_at 9.174743 9.096524 9.085344 9.167446 9.167995 9.1690645 9.170085 9.176167 9.026263 8.891831 8.800437 9.0298815
1367942_at 7.4572372 7.492908 7.679015 7.7033143 7.8959 7.5820966 7.773851 7.6916604 7.478162 7.2824054 7.7454453 7.4697027
1367943_at 7.9279566 8.017668 7.919519 7.6814632 7.9344916 7.798204 8.106258 7.980445 7.98085 7.8738546 7.927136 8.190259
1367944_at 5.3549027 5.2764215 5.326088 5.4449186 5.453783 5.429503 5.272299 5.1845226 5.3150015 5.357528 5.0941544 5.2229605
1367945_at 11.2420225 11.240115 11.416888 11.421007 11.212026 11.390936 11.469949 11.055818 11.381448 10.99023 10.796157 11.325124
1367946_at 9.606472 9.92461 9.094975 9.524907 9.712907 9.142822 9.846813 9.324552 9.635514 10.122398 9.675971 9.888031
1367947_at 8.624083 8.528648 8.55281 8.700318 8.65451 8.529081 8.771645 8.587927 8.643105 8.593026 8.630674 8.546098
1367948_a_at 10.190661 10.365257 10.089053 10.225722 10.142189 10.198843 10.212006 10.39415 10.115821 10.18688 10.474544 10.092979
1367949_at 5.831653 5.8101263 5.6090426 5.7344565 5.925702 6.028598 5.6945553 5.876786 6.05323 6.03839 5.7072372 5.8624325
1367950_at 7.762971 7.5664134 7.467808 7.2706847 7.3305154 7.8412137 7.5168896 7.4077706 7.3925786 8.286909 7.8341694 7.294301
1367951_at 4.33978 4.559982 4.389639 4.249982 4.3655734 4.4315286 4.465161 4.5601597 4.610245 4.3742766 4.430704 4.539728
1367952_at 6.2989707 6.4851694 5.9005647 6.3450394 6.4437647 6.516069 6.902958 6.340498 6.1800966 6.505828 6.645425 6.4003
1367953_at 4.9125624 5.315383 4.8306704 4.9353123 4.6070323 5.077283 5.4986954 5.105323 5.3865204 5.04174 5.2877684 5.122632
1367954_at 6.7107577 6.977493 6.929913 6.7894535 5.8336515 6.9372787 6.316509 6.3869543 6.30176 6.4134455 6.037402 6.831465
1367955_at 6.365724 6.4651575 6.449962 6.2462378 6.030448 6.2816906 6.3044686 6.1147137 6.2661805 6.5627484 6.271403 6.471251
1367956_at 5.3708143 5.507154 5.6670976 5.1932425 5.036245 5.4854126 5.782931 5.206976 5.6043973 6.025036 5.914312 6.644588
1367957_at 9.643591 8.242334 7.961853 9.202211 9.678873 8.702402 9.499963 9.772343 9.790136 8.750498 9.181049 8.092313
1367958_at 9.32251 9.232674 9.608986 9.394911 9.458476 9.477974 9.300523 9.44741 9.3692875 9.5227995 9.642267 9.747062
1367959_a_at 6.2975774 6.5880637 6.4269724 6.307073 6.030813 6.130892 6.477436 6.5947375 6.187465 5.9849534 6.2996235 6.133226
1367960_at 8.499301 8.86047 8.325023 8.577442 8.3252535 8.420924 8.012003 8.8800335 8.272419 8.438348 8.384622 8.298963
1367961_at 4.5994606 4.390286 4.372512 4.23238 4.3211336 4.454377 4.5688305 4.165205 4.2735453 4.4102964 4.1073933 4.2396336
1367962_at 4.4592257 4.454 4.580549 4.5519986 4.622674 4.637341 4.732967 4.575043 4.560218 4.773151 4.3603077 4.447034
1367963_at 7.050143 7.0011597 6.971578 7.2176805 7.121978 6.9870124 6.907527 6.8528643 6.90197 7.024043 7.0489464 7.0255456
1367964_at 4.995103 4.818409 4.77901 5.2148275 5.02488 4.8720484 4.5640774 4.8626804 4.870846 4.5649743 4.687825 4.7009764
1367965_at 6.02592 6.191762 6.1673393 6.1032953 5.7938848 6.124296 6.3367443 5.8161964 6.3129983 6.0830836 6.2317657 6.3313646
1367966_at 9.477646 9.64469 9.539539 9.624767 9.542978 9.595917 9.765419 9.412071 9.656216 9.521635 9.4195175 9.4559765
1367967_at 7.192491 7.076644 7.2887154 7.1015434 7.095388 7.048559 7.1177726 7.3134756 6.997228 7.075485 7.2565403 7.2524295
1367968_at 3.697703 3.6267855 3.621184 3.6550899 3.5782335 3.703805 3.5480173 3.429771 3.654465 3.5537863 3.555923 3.6885383
1367969_at 10.879424 10.861361 10.926017 10.840597 10.9255495 10.742839 10.984171 10.902585 10.913907 10.947513 10.794577 10.717567
1367970_at 4.1910114 4.4438043 4.3811226 4.3065434 4.4801083 4.239542 4.298105 4.3532996 4.681569 4.3941436 4.229213 4.6981936
1367971_at 10.228052 10.375965 10.329095 10.2306185 10.262462 10.396734 10.319104 10.310625 10.3345585 10.36133 10.387457 10.419691
1367972_at 9.7233095 10.05224 9.836309 9.896694 9.680513 9.793007 9.912968 9.692612 9.775236 10.031239 10.019333 10.015249
1367973_at 4.360365 4.458856 4.4084234 4.9799438 4.308685 4.4138126 4.2582593 4.839599 4.4705033 5.579608 4.7233486 6.897515
1367974_at 9.085752 9.023302 9.510991 9.295003 9.193014 9.10466 8.956445 9.071673 9.518882 9.669509 9.51223 9.511896
1367975_at 5.3281527 5.6787977 6.024277 5.5799313 5.4110394 5.668504 5.2272406 5.5945168 5.652625 5.5590286 6.2463155 5.673033
1367976_at 7.1356378 7.1488986 7.365688 7.0663466 7.19006 7.0398917 7.169055 7.2863193 7.1076703 7.3769407 7.5962234 7.631683
1367977_at 3.8359482 3.5949128 3.8667789 3.7004187 3.9325101 3.8008275 3.5723689 3.915 3.7691326 3.8543172 3.7735069 3.5364783
1367978_at 5.6475735 5.6348877 5.876221 5.7908645 5.829049 5.574807 5.3670053 5.9526224 5.6166425 5.8733616 5.4895296 5.6265907
1367979_s_at 11.356383 11.28173 11.023295 11.854926 10.943316 11.553385 11.146622 11.522112 11.0524435 12.181202 11.732166 11.816085
1367980_at 7.982029 7.969256 7.9312735 8.159439 8.260147 8.033216 8.168186 8.016317 8.095801 8.411015 8.12173 8.043501
1367981_at 7.2970476 7.4271665 7.424872 7.4098215 7.2762723 7.4516726 7.5207257 7.4944706 7.4692016 7.733308 7.645287 7.3342037
1367982_at 10.606033 10.790154 10.824901 10.88169 10.8791275 10.298589 10.66971 11.086776 10.101728 10.648657 10.522752 10.765171
1367983_at 5.1958585 5.1504264 5.843511 5.3264694 5.28273 5.630264 5.528862 5.1837416 5.3900743 6.1546817 5.820757 5.783693
1367984_at 6.0906363 5.798656 6.166843 6.0338902 5.7938848 6.2289014 6.1851883 6.1508994 6.3899193 6.395808 6.244693 6.4055805
1367985_at 7.2943716 6.406533 7.501187 7.035124 6.7775083 7.4813514 6.690319 7.0257277 7.3745522 7.4696813 7.5859904 7.363425
1367986_at 7.125832 7.2580357 7.166937 7.3298545 7.4790425 7.32393 7.300266 7.0722923 7.3756747 8.076164 7.708637 7.8807673
1367987_at 8.8222065 8.803722 8.780764 8.830547 8.621258 8.762934 8.759083 8.720072 8.596084 8.96085 8.922208 9.051251
1367988_at 12.971504 12.898335 13.102626 12.930898 13.050352 12.989336 12.865102 12.973771 12.950782 12.862251 13.054927 12.740165
1367989_at 3.8061125 4.0517564 3.9422028 4.050535 4.036118 4.2771854 4.181877 4.4134007 4.2359657 4.2044277 3.9383316 4.07556
1367990_at 5.2046137 5.221099 5.248777 5.14925 5.1416416 4.951402 5.0345974 4.5983076 5.184619 4.9307942 4.885742 5.1853833
1367991_at 9.027231 9.164146 9.084322 9.137713 9.255208 9.177549 9.106528 9.097668 9.231728 9.161237 9.252799 9.190885
1367992_at 4.668311 4.7458634 4.665275 4.499025 4.506369 4.440259 4.5413723 4.4368825 4.4485197 4.6234226 4.606367 5.018801
1367993_at 6.995588 7.0389915 7.149421 6.9617186 7.083844 7.0522523 7.3463387 7.2073 7.245248 7.2801976 7.185821 7.2472315
1367994_at 10.334727 10.385227 10.309201 10.340001 10.349703 10.313475 10.19978 10.243448 10.145185 10.470371 10.660177 10.196061
1367995_at 13.233246 13.192239 13.218146 13.2313175 13.130832 13.220925 13.156598 13.14798 13.230162 13.087819 13.190601 13.164113
1367996_a_at 6.804882 6.7663774 6.788623 6.441787 6.805391 6.5510683 7.203282 6.739502 6.864502 6.737903 6.670492 6.489302
1367997_at 8.187922 8.032552 8.064538 8.07688 8.129823 7.935162 8.221755 8.020214 8.197117 8.098294 7.95655 7.852897
1367998_at 6.342736 8.956778 5.824698 9.3547735 9.321473 6.0173917 8.4064045 8.913103 8.81147 8.783238 5.910716 6.303414
1367999_at 12.341228 12.343247 12.375453 12.283417 12.2469015 12.25724 12.360166 12.325256 12.348681 12.222051 12.234449 12.094812
1368000_at 14.225146 14.272707 14.267249 14.287488 14.263026 14.28472 14.255035 14.281032 14.281013 14.333396 14.268503 14.369831
1368001_at 4.034015 4.114192 4.0331054 4.0606723 3.9849913 4.090054 4.134139 3.8743236 3.972705 3.9288447 4.100511 4.1360965
1368002_at 7.451788 7.5330367 7.399026 7.758068 7.823899 7.6398234 7.712848 7.4214625 7.596078 7.7812386 7.4637017 7.2286267
1368003_at 5.6256557 5.688673 5.3072042 5.371731 5.7585583 5.4390006 5.384393 5.651741 5.5810184 7.288194 6.515146 6.8833656
1368004_at 9.910012 9.730985 9.772622 9.812618 9.964523 9.876083 9.760036 9.872528 9.998474 9.743323 9.571976 9.599245
1368005_at 5.5824523 5.3184896 5.4123173 5.6104198 5.536944 5.5403786 5.2215295 5.4229345 5.443169 5.3717947 5.5501394 5.6352534
1368006_at 7.7488055 7.7954044 8.00024 7.518011 7.7908535 7.8281083 7.615749 7.859474 8.010387 8.176462 8.10998 8.105523
1368007_at 6.403173 6.9902587 7.0595403 6.482728 6.389803 6.494937 6.9081287 6.825094 6.8726835 8.159717 6.924544 7.1949396
1368008_at 5.2148232 5.127106 5.1771255 5.509478 5.329766 5.3655634 5.663882 5.537412 5.39163 7.6569705 7.19689 6.9554343
1368009_at 9.468608 9.822325 9.3324795 9.013464 9.737406 9.549307 9.535143 9.617422 9.356451 9.576046 9.679933 9.761911
1368010_at 7.613526 7.853164 7.678221 7.7946644 7.661993 7.677392 7.6686597 7.638748 7.783536 7.921966 7.7605457 7.8288875
1368011_at 7.863084 7.7711897 7.645271 7.682431 7.7774916 7.877759 7.8888097 7.742802 7.7845864 7.642112 7.451268 7.399839
1368012_at 6.164822 6.286466 6.395264 6.816188 6.0869083 6.638998 6.5208826 6.356816 6.660477 6.8413906 6.692781 6.1652527
1368013_at 4.3812284 4.23149 4.4827766 4.1459017 4.3846264 4.401805 4.3138685 4.223468 4.259267 4.2587004 4.0540867 4.4505367
1368014_at 4.1963334 4.224287 3.9375648 4.2350626 4.017763 4.2193136 3.8974147 3.864887 4.15104 3.842619 4.006627 4.151334
1368015_at 5.882456 5.6097236 5.766339 5.7762876 5.7285805 5.897338 5.659378 5.563354 5.672496 5.50724 5.6684856 5.515607
1368016_at 12.863271 12.85482 12.835033 12.870635 12.915762 12.802492 12.955245 12.869497 12.955356 12.873363 12.775884 12.804497
1368017_at 4.8802238 5.0275407 4.992135 5.1214137 5.116281 4.966387 5.1232424 5.2203975 5.082404 5.054253 4.9438686 4.942818
1368018_at 8.812444 9.063375 8.741463 8.918693 8.9408655 8.869156 8.954673 8.912868 8.71962 9.01219 8.897205 9.018377
1368019_at 7.585957 7.643654 7.608829 7.7027087 7.4799604 7.4250007 7.6936803 7.470721 7.5225344 7.5205455 7.555536 7.3075147
1368020_at 6.7039065 6.230852 6.648173 6.733791 6.162919 6.2939 6.705066 6.5460978 6.3811784 6.991393 6.460989 6.7216954
1368021_at 13.899403 13.653096 13.743012 14.0057335 13.886794 13.733629 14.049015 13.943148 13.728611 13.886835 13.568109 13.360399
1368022_at 6.8065386 6.7362823 6.3713255 6.5018153 6.5275745 6.8032575 6.735267 6.699857 6.5883594 6.8154593 6.8696494 7.094345
1368023_at 6.9919925 6.704384 6.74771 6.7029276 6.838781 7.028725 6.6983743 6.8874726 6.752281 7.055015 6.870443 7.0095277
1368024_at 6.596874 6.3557663 6.515212 6.33075 6.515399 6.486902 6.398875 6.7290044 6.385616 6.6646194 6.918347 6.3982835
1368025_at 6.2967615 7.137131 6.769728 6.801964 6.431392 6.748195 6.301648 6.8119144 6.2758064 7.20988 6.6717916 6.725501
1368026_at 7.4576325 7.3125253 7.208591 7.3540196 7.3164682 7.3564425 7.750153 7.248268 7.4468493 7.6170526 7.562357 7.714262
1368027_at 6.5828357 6.7124786 6.877099 6.789734 6.7131143 6.490887 6.486972 6.69773 6.843305 6.7282143 6.695652 6.719313
1368028_at 4.5356474 4.393888 4.77901 4.253479 4.3717117 4.387816 4.6289845 4.7468877 4.1845565 4.145776 4.449085 4.2555904
1368029_at 10.542239 10.645407 10.589908 10.6286335 10.576187 10.536474 10.650515 10.615815 10.492656 10.57318 10.729281 10.690463
1368030_at 8.896429 9.214361 9.12047 9.175391 9.040648 9.032456 9.288074 9.067214 9.033815 9.099065 9.289596 9.188481
1368031_at 7.2265835 7.2193723 7.393982 7.204946 7.2653174 7.219128 7.3820972 7.292581 7.106564 7.230545 7.392588 7.6545286
1368032_at 5.8432655 6.4319906 6.678961 6.3030066 6.4359903 6.544072 6.504047 6.159101 6.5428834 6.7111487 6.7180676 7.4613194
1368033_at 5.8133893 6.0108576 6.452927 6.1547585 6.335803 6.249717 6.181156 6.1278634 6.0237083 6.243912 6.448218 6.7390213
1368034_at 4.5916443 4.2486267 4.540617 4.381089 4.4053154 4.222204 4.3753834 4.2961135 4.287193 4.1735163 4.1973424 4.1960297
1368035_a_at 10.133921 10.095109 10.049717 10.253541 10.392147 10.222068 10.653933 10.13876 10.379898 10.070655 10.017132 9.621563
1368036_at 10.164087 10.153279 10.083376 10.142598 10.341183 10.125313 10.52432 9.979659 10.417075 10.051009 9.843681 9.680768
1368037_at 7.1090226 7.1426706 7.0374146 6.987035 7.043129 6.8250337 7.233615 6.919958 7.1017485 7.7920566 7.469194 7.4098635
1368038_at 8.480689 8.662235 8.301031 8.44343 8.562809 8.351925 8.620024 8.185873 8.379695 8.293583 8.480402 8.17925
1368039_at 5.110647 5.6747932 5.5961905 5.375466 5.464547 5.6881723 5.793859 5.5792046 5.847724 5.557744 5.6787386 5.5390253
1368040_at 8.139832 8.260347 8.143297 8.038622 8.230112 8.089663 8.288851 8.126865 8.238302 8.188105 8.14045 7.938544
1368041_at 10.023489 9.996737 9.848595 9.830574 9.972234 9.828901 9.913491 9.916978 9.913854 9.68599 9.59697 9.726943
1368042_a_at 11.1406555 11.120374 11.031097 11.0379095 11.085415 11.087774 11.018448 11.111689 11.140095 10.899051 11.160559 11.172931
1368043_at 8.013332 8.083551 8.06437 7.959959 8.247958 8.009432 8.195712 8.032614 8.108023 8.3865 8.157877 8.394213
1368044_at 3.5050871 3.1123345 3.3231614 3.3452413 3.3856966 3.4005568 3.189096 3.6532393 3.3252172 3.149222 3.0655334 3.154898
1368045_at 10.075067 10.146731 9.999302 10.108457 10.014218 9.936741 10.112627 10.164457 9.957732 9.683319 9.665229 9.6281185
1368046_at 9.773853 10.02996 9.888103 10.109556 9.765299 9.85605 10.16104 9.91882 9.927217 9.823547 9.886129 9.799437
1368047_at 7.150055 7.2969165 7.632279 7.2459683 6.8821163 7.2490497 7.485014 7.687404 7.1117296 8.32306 7.0827775 7.109997
1368048_at 14.027782 13.999095 13.974288 14.088884 14.03305 14.019335 14.06353 14.0440445 14.044926 14.113384 14.001868 13.985368
1368049_at 11.171313 11.266659 11.190472 11.081075 11.062555 10.999024 11.162302 10.983115 11.064599 11.108081 11.08501 11.13239
1368050_at 8.0997925 7.7261705 7.722685 7.8333654 8.213901 7.6188364 8.084518 8.336961 8.054772 7.9633036 8.023007 7.3745117
1368051_at 11.318249 11.482321 11.411945 11.328626 11.293317 11.348261 11.401286 11.4288 11.517625 11.123985 11.1509 11.195552
1368052_at 5.1122437 5.6716285 5.718049 5.4625635 4.987524 5.206691 5.119461 5.032697 5.273786 9.16297 8.277206 8.343773
1368053_at 5.7933745 6.0340996 6.077704 5.642229 5.753209 5.84389 6.0625343 5.7754693 5.9926906 6.1689696 6.3922553 6.107358
1368054_at 6.6129584 6.8014317 6.965106 6.8398004 6.4803524 6.73983 7.008234 6.223435 6.7161 7.046411 6.655346 6.673448
1368055_a_at 8.152694 8.328965 8.34797 8.362425 8.359751 8.348961 8.602413 8.1917 8.523523 8.88995 8.377151 8.433368
1368056_at 7.3572865 7.271963 7.308516 7.158016 7.3282776 7.2524548 7.4657793 7.178855 7.401594 7.3135552 7.145629 7.2326035
1368057_at 8.630385 9.114077 8.765298 8.649811 8.8949175 9.26946 8.586358 8.47485 8.623941 8.557901 8.844633 8.502366
1368058_at 7.374299 7.228091 7.6169343 7.1877003 7.4772816 7.298319 7.1462483 7.43093 7.2695775 7.2240148 7.617503 7.559087
1368059_at 9.501895 9.297234 9.441857 9.482415 8.443482 9.523723 9.39879 9.353251 8.80748 8.2404585 7.223589 8.080447
1368060_at 12.999292 13.076093 13.10427 12.992321 13.104475 13.057403 12.91092 13.037561 12.904659 12.6310625 12.957679 12.798987
1368061_at 5.7435656 5.72577 5.558172 5.574811 5.4947124 5.583532 5.823682 5.7497025 5.383629 5.2529364 5.2765846 5.2551165
1368062_at 9.198541 9.141765 9.024202 9.160377 9.13389 9.093704 9.24143 9.102831 9.195183 9.4186735 9.325352 9.558724
1368063_a_at 8.406532 8.561362 8.77073 8.530028 8.72858 8.484589 8.543708 8.491275 8.654078 8.699266 9.008877 8.984958
1368064_a_at 10.935742 10.690122 10.690444 10.757087 10.911053 11.070002 10.645123 10.655991 10.6860485 10.686484 10.762123 10.068719
1368065_at 7.4949937 7.675084 7.3270545 7.2863255 7.2988744 7.275469 7.517698 7.2021956 7.475455 7.7533784 7.3156757 7.51855
1368066_at 5.7902603 5.7926316 5.9534 5.653155 5.409792 5.7208242 5.5022182 5.413205 5.88018 5.863939 5.880354 5.8175592
1368067_at 8.956082 9.075728 9.163334 9.070419 9.002126 9.065531 9.153487 9.026985 9.078987 9.190893 9.184726 9.310773
1368068_a_at 7.304645 7.459704 7.291148 7.545421 7.331207 7.4526668 7.679158 7.2539806 7.283203 7.5575 7.236044 7.5132933
1368069_at 7.963807 7.9407277 8.070576 7.7832537 8.020209 7.996712 7.8837757 7.971242 7.9177074 8.032879 8.063393 8.115194
1368070_at 8.275947 8.154952 8.072315 8.223251 8.295899 8.029501 8.036534 8.115073 8.276237 8.084691 7.9961853 8.035954
1368071_at 11.999707 11.806893 12.038143 11.773267 11.955 11.755338 11.751551 11.925109 11.848505 11.812675 11.77713 11.761409
1368072_at 6.129321 6.156747 6.102305 5.942943 5.987795 6.045354 6.1350484 6.2975526 6.1565766 6.4814653 6.3353715 7.427314
1368073_at 7.93915 8.20516 8.401861 7.9476256 8.323426 8.405675 8.793993 8.141564 8.7579155 8.547101 8.403512 9.314239
1368074_at 6.481332 6.5391 6.1229777 6.6107845 6.4951606 6.6656356 6.9319334 6.448775 6.7569447 6.966281 6.583028 6.848808
1368075_at 10.567683 10.553516 10.568469 10.559681 10.530029 10.576288 10.826948 10.83264 10.689649 10.91904 10.946262 10.597824
1368076_at 7.240084 7.516086 7.571199 7.398025 7.302527 7.273143 7.244273 7.4897356 7.2422314 7.536853 7.5086455 7.7600827
1368077_at 13.1050825 13.128667 13.114482 13.066478 13.098464 13.1576605 13.022892 13.042702 13.056227 12.776448 12.845339 12.950942
1368078_at 4.0619774 4.0944805 4.2014537 4.5053606 4.0348387 4.1677046 4.3148623 3.9282227 4.26584 3.8490376 4.378614 4.587632
1368079_at 8.99318 9.0743885 8.878259 9.074494 9.128863 9.110126 8.908107 9.038508 9.117486 8.4369755 8.554882 8.878836
1368080_at 3.6698937 3.7561665 3.7177567 3.8632088 3.576138 3.8825002 3.5591645 3.8811328 3.6387942 3.8014367 3.522523 3.6883543
1368081_at 7.187471 7.215511 7.316335 6.917724 7.0282288 7.3364124 7.1439548 7.3972254 7.274276 7.4449334 7.5748982 7.3798842
1368082_at 8.201748 8.311393 8.326523 8.066853 8.086515 8.245416 8.452155 8.113389 8.363094 8.350651 8.195351 8.185706
1368083_at 9.048725 9.188864 8.945907 9.043365 9.158433 9.071503 8.938077 8.991305 9.099799 8.971611 9.03039 9.031385
1368084_at 6.0710297 5.971869 5.81207 5.7459908 5.93997 5.9498067 5.771534 6.1634035 6.082365 5.7552853 5.8321137 5.8971143
1368085_at 10.634196 10.459934 10.452462 10.5604725 10.777831 10.524952 10.675285 10.611476 10.556815 10.306951 10.164586 10.21805
1368086_a_at 7.747704 7.4893594 7.8997684 8.034981 7.6636033 7.637772 7.0103226 7.7544327 6.964526 7.3797817 7.598026 8.298348
1368087_a_at 7.8398795 7.953624 8.36216 7.7956414 8.082896 8.211052 7.955548 8.01817 7.916988 8.340582 8.0415125 8.788775
1368088_at 7.0754356 6.927509 6.9250884 7.0518165 7.1328683 7.108561 7.1270514 7.1469917 7.0105658 7.253534 7.2006984 7.288567
1368089_at 8.384984 8.376925 8.34489 8.277201 8.400635 8.316461 8.389861 8.372025 8.364147 8.311112 8.519088 8.158539
1368090_at 7.076245 6.8886685 7.16206 7.06796 6.93571 7.115922 6.9253087 7.0530853 6.8159957 6.808857 6.7443767 6.95408
1368091_at 8.747097 8.76527 8.799882 8.635167 8.549952 8.435146 9.177621 8.836832 8.457988 8.936661 8.698556 8.417768
1368092_at 12.347852 12.2260475 12.188653 12.24124 12.325282 12.304789 12.316832 12.302537 12.273075 12.324895 12.158544 12.038
1368093_at 3.587489 3.6999514 3.502191 3.6770468 3.788357 3.532269 3.6555 3.6225424 3.7284098 3.5369213 3.6217568 3.395126
1368094_at 6.8502603 6.8951683 6.8527827 6.911895 6.9495416 6.9120784 6.865214 6.9083376 6.8966575 6.9015346 6.9392467 7.0342617
1368095_at 9.925664 9.86918 9.707219 9.97625 9.40454 9.8329115 9.773704 9.696927 9.669051 9.79554 9.783656 9.639455
1368096_at 9.622093 9.65273 9.469866 9.505103 9.554763 9.602748 9.557939 9.639059 9.6027565 9.484258 9.621511 9.452439
1368097_a_at 4.389427 4.5801806 4.4375286 4.764047 4.725727 4.656908 4.410445 4.324501 4.7534866 5.3440366 5.242359 5.374856
1368098_a_at 7.6314764 7.399828 7.3756657 7.4842105 7.402321 7.5353684 7.413372 6.8662596 7.4090424 7.6102486 7.604797 7.5325427
1368099_at 7.1153293 7.1735063 7.02038 7.061686 7.279344 7.0486813 7.0277133 7.2270923 7.1738334 7.213446 7.422811 7.333182
1368100_at 10.550215 10.60808 10.453333 10.570408 10.485304 10.551745 10.720529 10.608355 10.582161 10.653833 10.463005 10.462728
1368101_at 7.778519 7.7841425 7.668271 7.8652883 7.7345924 7.834775 7.876762 7.8418317 7.772893 7.959124 7.6082697 7.814808
1368102_at 8.605228 8.488262 8.33379 8.635981 8.88485 8.344667 8.774187 8.593985 8.224512 8.784578 8.611416 7.954201
1368103_at 7.0010386 7.0231886 7.184503 7.0084224 6.8778024 7.0721307 7.026651 7.247545 7.008012 7.496172 7.404201 7.3805676
1368104_at 5.8256125 6.0641274 5.9883084 5.939414 6.086228 5.8107147 5.885137 5.8852057 6.31681 5.916568 5.7841606 5.9118614
1368105_at 4.5644445 4.8496866 4.609516 4.6079245 4.989752 4.6714315 4.6796303 4.661329 4.7802906 4.380579 4.6747227 4.6944156
1368106_at 8.594302 8.923619 9.080836 8.457867 8.996368 9.238259 9.832086 8.673905 8.951772 8.614755 8.848766 9.140623
1368107_at 3.6581006 3.5092237 3.713213 3.5102038 3.609596 3.4955308 3.5234642 3.6690974 3.3974016 3.6833596 3.405468 3.8511896
1368108_at 4.689112 4.597191 4.6569242 4.877577 4.582243 4.778085 4.612626 4.7969685 4.5966544 4.642861 4.7271795 4.5736074
1368109_at 6.775262 6.912422 6.9655204 6.818839 6.7740483 6.4173303 7.0131283 6.97842 6.6946635 7.1954746 7.019809 7.216855
1368110_a_at 4.182032 4.1420035 4.1814923 4.0303144 4.1331205 4.278649 4.3491545 4.6322145 4.172475 4.0455823 4.121823 4.0907288
1368111_at 7.648322 7.8532367 7.553923 7.457055 7.7975 7.510999 7.550919 7.983026 7.988535 8.010162 8.528439 8.159931
1368112_at 5.280545 5.200082 5.386232 5.329591 5.4000916 5.1226473 5.2272406 4.97808 5.4454846 5.07152 5.098721 5.0353937
1368113_at 4.2559676 4.2945404 4.2203608 4.4091797 4.6737375 4.317069 4.1712484 4.048006 4.37949 4.4840965 4.326997 4.0415163
1368114_at 4.209458 4.2553196 4.0875797 4.282416 4.2983494 4.315603 4.1784773 4.1674013 4.2445416 4.211135 3.9160187 4.2723966
1368115_at 10.217249 10.586499 10.33265 10.508232 10.143842 10.42509 10.56622 10.786678 10.248156 10.666669 10.213085 10.745293
1368116_a_at 7.5292654 7.617639 7.480018 7.619606 7.6574507 7.544673 7.6021395 7.6124287 7.507033 7.6311026 7.68014 7.736949
1368117_at 9.144886 9.106043 9.245853 9.080593 9.010506 9.160263 9.1296425 9.101577 9.063363 8.956262 9.033658 8.993182
1368118_at 8.418928 8.418812 8.836894 8.663586 8.681658 8.482716 8.400149 8.565707 8.457544 8.719109 8.742825 9.018332
1368119_at 5.6185393 5.8751903 5.9182615 5.6214504 5.7160215 5.5091934 5.735216 5.945327 5.7955317 5.3073673 5.3441167 5.323776
1368120_at 4.2919903 4.1312923 4.201454 4.0759783 4.0275345 4.2210784 4.144802 4.138584 4.0890903 4.1517262 3.9801102 4.0313406
1368121_at 10.909993 10.845743 11.363076 10.580455 10.648086 10.377049 11.40703 11.161595 11.026933 11.563334 10.594313 10.7644825
1368122_at 9.906844 9.976495 9.972274 10.064879 10.082688 10.085842 9.878183 10.041725 9.814269 9.829748 9.897079 9.919819
1368123_at 5.6512036 5.9257 5.9512644 5.8486724 5.6247516 5.915266 5.676775 5.7771854 5.6360226 5.793987 5.3812265 5.9682956
1368124_at 7.4143133 7.3333807 7.5262227 7.4972034 7.515031 7.6779633 7.792922 7.932192 7.5699635 7.2953286 7.46359 7.6878653
1368125_at 6.145589 6.094688 6.104651 6.158275 5.634387 6.2993007 6.207838 6.2672067 6.0108905 6.325418 6.2171235 6.472295
1368126_at 5.8655167 6.045046 5.8597617 6.1484556 5.947359 6.399571 5.7711153 6.1811643 5.785095 6.2837563 6.525971 6.9049773
1368127_at 6.539474 6.3469825 6.0077786 6.1436625 6.1787353 6.365049 6.323218 6.0541496 6.2786655 6.6324863 6.163775 5.9488363
1368128_at 6.441903 6.2451835 6.0699215 6.1120486 6.8455095 5.6121635 6.3785896 6.5829544 5.549951 6.771925 6.521916 6.693561
1368129_at 7.282398 7.0873494 7.1586885 7.291944 7.1918874 7.112463 7.113315 7.239952 7.2966833 7.4308343 7.4583654 7.0691385
1368130_at 4.593652 4.604805 4.3642893 4.4713154 4.2992687 4.4299583 4.191164 4.415513 4.4226475 4.049324 4.352072 4.524904
1368131_at 4.2582455 4.1409693 4.071645 3.9877071 3.9388385 4.1032753 4.0363846 4.121812 4.147609 4.063198 4.2059402 4.08029
1368132_at 10.587435 10.58719 10.503301 10.566585 10.44593 10.547732 10.660728 10.561009 10.383695 10.53333 10.535392 10.61939
1368133_at 7.3058643 7.592977 7.2877836 7.888422 7.5073805 7.6284404 7.7407928 7.56904 7.2947383 7.681154 7.213672 6.7048116
1368134_a_at 8.565895 8.655891 8.694788 8.658416 8.422072 8.781685 8.8122635 8.736087 8.448247 8.281813 8.084617 8.276915
1368135_at 5.82838 5.475698 5.6783214 5.852167 5.5865774 6.013195 5.9244857 5.719672 5.656792 5.704748 5.456414 5.314926
1368136_at 7.7300377 8.047262 7.810128 7.9674497 7.76959 7.850531 7.977656 7.5235686 7.9616027 8.466244 8.109441 7.919494
1368137_at 5.9287148 6.06264 6.2947307 6.1504903 6.213621 6.0907307 5.8691654 6.140862 6.007431 5.8921275 5.886621 6.1337895
1368138_at 5.4769096 5.2600775 5.474928 5.494939 5.405307 5.5051637 5.33373 5.6319284 5.4503675 5.3026395 5.108384 5.372155
1368139_s_at 5.570517 5.465395 5.5230236 5.6371655 5.526343 5.398915 5.934787 5.537898 5.4325123 5.5223765 5.5168047 5.7454987
1368140_at 6.036505 6.673332 6.404998 5.914641 6.5710235 6.800588 6.5440474 6.0902762 6.8714895 6.228254 7.013296 7.0311813
1368141_at 11.528697 11.548129 11.420991 11.489418 11.5280285 11.512076 11.472877 11.405029 11.468184 11.46085 11.436308 11.415597
1368142_at 5.283423 5.093755 5.3582754 5.3575044 5.276293 5.4490047 5.419446 5.171436 5.3587885 5.4490895 5.6590014 5.6406035
1368143_at 7.362676 6.7799916 7.3698196 7.152049 6.8848495 7.0150857 7.0736823 7.440492 7.14962 8.616464 8.034304 8.520615
1368144_at 5.6384964 5.857377 5.639991 5.4994307 5.8862014 5.788751 5.6824064 5.5043817 5.578832 6.6325035 6.7112613 6.381163
1368145_at 5.2968273 5.3594046 5.6497736 5.4890213 5.5687265 5.5855103 4.883335 5.458905 5.3650217 5.1122837 4.898328 5.076294
1368146_at 11.266409 10.676189 9.450629 11.377874 10.661862 9.396643 11.0372505 11.762241 10.33757 9.79069 9.79141 8.825608
1368147_at 9.505465 8.807637 7.1548615 9.693828 8.894631 7.0491266 9.145317 10.30323 8.286667 7.5840855 7.5048985 6.6822963
1368148_at 4.9495153 4.346579 4.643551 4.296711 4.472159 4.5148134 4.2057 4.827545 4.4429865 4.8575063 4.217209 4.3324146
1368149_at 5.877456 5.973265 5.7092404 5.674976 5.789476 6.0136294 5.7901325 5.977696 5.490874 5.8656464 5.8109903 5.759166
1368150_at 12.931261 12.727157 12.985189 12.815904 12.962378 12.811749 12.960319 12.954134 12.911221 12.849341 12.893994 12.904583
1368151_at 10.395783 10.483671 10.257822 10.387061 10.301136 10.385482 10.432955 10.27579 10.378897 10.395077 10.428682 10.5242605
1368152_at 7.466446 7.3325524 7.671277 7.5547805 7.545827 7.478407 7.4742813 7.4142685 7.2985845 7.520695 7.566624 7.781688
1368153_a_at 7.109427 6.953644 7.0553923 6.9586554 6.8398724 6.6995826 7.1496587 7.1125755 6.9662294 7.100574 7.2278204 6.907659
1368154_at 8.02539 8.111245 7.912322 8.160761 8.117628 8.112368 7.9649725 8.096554 7.9827156 8.075954 8.047312 7.815873
1368155_at 12.1841755 9.913521 12.2043915 11.089268 12.343359 9.19659 10.895543 11.83092 11.741305 12.968008 12.492766 13.343403
1368156_at 5.2052474 5.6088543 5.520116 5.405652 5.532915 5.602119 5.4048805 5.559561 5.426001 5.405132 5.3689594 5.3366423
1368157_at 5.839565 5.542013 5.566723 5.6468816 5.8834 5.7621408 5.6733484 5.8077025 5.8286552 5.793987 5.6384373 5.5248227
1368158_at 9.036835 9.353361 9.006226 9.389095 9.314416 9.193261 9.286322 9.15483 9.399608 9.304471 9.417832 9.43344
1368159_at 8.274284 8.187767 8.348057 8.295055 8.292677 8.194052 8.413928 8.31337 8.301822 8.352514 8.304583 7.865234
1368160_at 9.8180065 8.243645 7.346591 9.196006 8.724543 8.926968 8.702246 9.873217 7.7216806 10.867809 10.168423 7.5806518
1368161_a_at 13.990882 13.947186 13.977206 13.998399 13.9897585 14.010663 13.983089 13.963666 13.937324 13.985285 13.871145 13.910113
1368162_at 4.711917 4.889578 5.047881 4.915703 4.858433 4.7691565 5.0554905 4.811206 5.0771217 4.6871576 4.809309 4.8274646
1368163_at 10.262633 10.227603 10.211542 10.4389305 10.420899 10.285688 10.408021 10.37507 10.255979 10.840279 10.547804 10.596914
1368164_at 7.57143 7.518635 7.6991444 7.764694 7.688042 7.591784 7.7489753 7.8824463 7.6691437 7.920178 7.4968123 7.764198
1368165_at 7.9335012 7.668602 7.8006015 8.002552 7.9828844 7.845097 7.832039 7.711445 7.827252 7.9597077 7.906127 7.6139517
1368166_at 5.9380813 5.986983 6.1314692 5.9982038 6.2789297 5.9170475 6.5369244 6.154235 6.1818976 6.2433224 5.9005313 5.76728
1368167_at 5.402147 6.0056543 5.7172503 5.3937397 5.549297 5.8052535 5.237831 5.861819 5.7349725 6.082575 6.1975865 6.2555275
1368168_at 8.351645 8.29158 8.679537 8.454819 8.940556 8.796903 9.7709255 7.8462563 8.754119 10.135319 9.387318 11.110481
1368169_at 6.7969723 6.7554364 6.9339867 6.6872287 6.8163843 6.8278823 7.1848416 6.6050425 6.737786 6.987641 7.049986 7.1138277
1368170_at 3.9872162 4.179177 3.9285386 4.1256833 4.021205 3.8853745 3.8493705 3.7494326 4.0802517 3.8094332 3.7515056 3.7699006
1368171_at 9.971555 9.697951 10.200845 8.415979 9.281464 8.9666605 9.87047 10.402044 5.9490833 7.4508176 8.175167 7.3758144
1368172_a_at 7.5426197 7.520375 8.031108 6.2039475 6.95182 6.5778127 7.6677227 8.028326 4.621939 5.290345 5.750866 5.591714
1368173_at 7.9855947 8.029568 8.857631 7.9537444 8.098501 8.322412 7.9790387 8.056353 8.349643 8.547668 8.850048 9.468843
1368174_at 3.9865592 4.0733576 3.6816986 3.7861512 3.9321737 3.9625976 4.125324 4.0898266 3.5115917 4.1579704 3.8658178 4.453233
1368175_at 6.89772 7.1625867 6.9287353 7.070736 7.085956 7.1414137 7.1392565 6.9541397 6.9591556 7.086111 7.344516 7.097116
1368176_at 7.735724 7.9315305 7.621898 7.813309 7.7358146 7.7821383 7.9541974 7.803879 7.8353195 7.8737626 7.517635 7.8011556
1368177_at 7.5521 7.644459 7.3453555 7.5984488 7.778703 7.535342 7.9286914 7.3437986 7.5788856 7.935362 8.293012 8.104694
1368178_at 9.1450205 8.616935 8.96223 9.325874 8.974608 9.043441 8.903503 8.892948 8.900286 8.849995 8.498225 8.313313
1368179_at 7.5844555 7.5615263 7.431671 7.4640737 7.3174086 7.4753127 7.32284 7.4533916 7.403478 7.461232 7.575553 7.7460318
1368180_s_at 13.076257 13.303508 13.358189 13.586607 13.067239 13.525337 13.653205 13.36403 13.531131 13.326849 12.642515 12.852805
1368181_at 11.094987 10.858004 10.736787 10.641812 11.099161 10.5637 10.927339 10.718398 10.775175 11.103315 10.6512785 10.820257
1368182_at 4.347171 4.413726 4.5177956 4.0040197 4.1769934 4.2914724 4.1780224 4.0720825 4.271394 4.2624574 4.117838 4.0880804
1368183_at 7.7862206 7.881874 7.7266726 7.8538675 7.577697 7.86842 7.78255 7.6714783 7.6252394 7.76828 7.924555 7.485443
1368184_at 8.864225 8.809098 8.862449 8.93301 9.006286 8.892719 8.934606 8.876948 9.023826 8.595768 8.36825 8.4776945
1368185_at 4.9197035 4.981513 4.996932 5.0074725 4.930879 4.962056 5.013184 4.992083 5.013851 4.801961 4.729889 5.247238
1368186_a_at 6.5276227 6.216547 6.4609013 5.99042 5.98085 6.089269 6.0213466 6.138531 6.289367 6.0648675 5.9901524 5.9551344
1368187_at 7.6441193 8.884787 9.043169 8.1679945 8.59297 8.083824 8.158983 8.110132 8.5149555 8.863827 9.291199 9.040392
1368188_at 13.478487 13.470967 13.440535 13.539054 13.615896 13.501123 13.454063 13.43102 13.480035 13.389705 13.323462 13.142391
1368189_at 10.165351 10.242909 10.017811 10.462136 10.0918255 9.906313 10.557711 10.485455 10.016922 10.692116 10.333769 10.103857
1368190_at 5.084428 5.031657 5.341214 5.228092 5.0301967 5.257697 5.180751 5.132816 5.428634 5.3548737 4.921838 4.941488
1368191_a_at 10.914067 10.699522 11.015718 10.770048 10.632895 10.739171 10.907343 10.890046 10.911422 10.913739 10.477287 10.179778
1368192_at 4.7280626 5.0398593 4.925466 4.7041764 4.6917677 4.3400564 4.60912 4.954076 4.729132 4.762288 4.968061 4.671885
1368193_at 4.8848925 5.0690684 4.982398 5.046667 4.8303943 4.917189 4.986067 5.1051955 5.0249324 5.0413513 5.0104847 4.8482695
1368194_at 4.655095 4.524692 4.652292 4.5171213 4.365493 4.410763 4.3741593 4.319972 4.632858 4.8658714 4.534172 4.2724085
1368195_at 6.478174 6.412985 6.2390437 6.4507093 6.547409 6.4173303 6.5322285 6.2054386 6.3596025 6.5775595 6.434828 6.666654
1368196_at 4.997768 4.588646 4.9719286 4.7373967 4.924681 4.5464563 4.8319025 4.9257994 4.5995183 4.5267987 4.500864 4.7267027
1368197_at 4.1723094 4.1174717 4.229575 4.114406 3.7304575 4.0334263 4.0291834 4.1232615 4.073976 3.977097 3.8771243 4.118722
1368198_at 5.0572534 4.7279196 5.293321 4.7366133 5.3647423 4.9226108 5.0749025 5.219306 4.98927 4.47854 4.7135005 4.67454
1368199_at 8.603931 8.556429 8.601091 8.628836 8.589372 8.653647 8.42836 8.603821 8.5956335 8.742663 8.808268 8.645374
1368200_at 5.948048 5.6845493 6.0480375 5.676015 5.8804736 5.754097 5.3713255 5.9549117 6.018962 6.4023986 5.9286985 6.3052974
1368201_at 6.3062596 6.1893163 6.189909 6.224115 5.996197 6.198955 6.292323 6.2843137 6.0228157 6.3390403 6.1307178 6.0644073
1368202_a_at 8.601408 8.536259 8.370241 8.366652 8.610494 8.485339 8.645598 8.459709 8.5939245 8.731255 8.756699 8.577327
1368203_at 4.991474 4.7682753 5.106838 5.001136 4.8875656 4.9243994 5.01731 5.0504866 5.0285835 4.8516493 4.963559 4.952119
1368204_at 6.5894322 6.575286 6.684072 6.7901344 6.6547856 6.758675 6.807066 6.413442 6.590726 6.7300014 6.623569 6.6239076
1368205_at 13.390907 13.44014 13.506718 13.526848 13.487025 13.451074 13.421085 13.438663 13.419117 13.381682 13.52627 13.551316
1368206_at 8.926359 8.700847 8.809138 8.7212 8.8367 8.954053 8.883699 8.6633625 8.8224745 8.763941 8.667201 8.647128
1368207_at 6.010513 6.1374016 6.4932103 6.326472 5.919136 6.0077243 5.8025713 6.2346134 6.224654 6.4703455 6.4037046 6.491305
1368208_at 5.7019243 6.116045 5.887534 5.5678864 5.94046 5.754623 5.796414 5.742393 5.7620087 5.215682 5.849468 5.617306
1368209_at 5.6989737 5.5988274 5.557681 5.725771 5.6243973 5.6653347 5.5274973 5.8072534 5.8728685 6.245724 5.682047 5.9881496
1368210_at 4.623774 4.6679416 4.8304086 4.4383836 4.354519 4.4559407 4.5200944 4.421921 4.495518 4.7357106 4.2851777 4.263016
1368211_at 12.412008 12.317392 12.399953 12.469886 12.442001 12.424676 12.352262 12.440492 12.441794 12.589495 12.5208845 12.523554
1368212_at 8.359373 8.4058895 8.332853 8.473995 8.676427 8.259139 8.401635 8.444719 8.420924 8.638571 8.958523 8.492733
1368213_at 9.024427 9.541553 9.037083 8.93762 8.820834 8.989644 9.457413 8.972387 8.956466 9.733438 8.979977 9.315402
1368214_at 7.516359 7.698515 7.8606467 7.950533 7.7474284 7.654146 7.72549 7.636066 7.7287097 8.011391 7.7068567 8.105847
1368215_at 9.974015 9.92222 9.985208 9.926644 10.01966 10.064766 10.028113 9.989362 9.864168 9.959227 10.169729 9.991873
1368216_at 9.497294 9.595818 9.410181 9.491675 9.456442 9.554732 9.574224 9.354942 9.488096 9.431284 9.302004 9.599585
1368217_at 8.605158 8.625341 8.537209 8.577642 8.481068 8.445438 8.560064 8.504832 8.439482 8.800407 8.660278 8.619801
1368218_at 5.422396 5.605035 5.4309173 5.617183 5.5122795 5.371898 5.8979373 5.6354814 5.3946285 6.0266747 5.830997 5.4397902
1368219_at 6.4650135 6.2963796 6.2385597 6.115981 6.432351 6.41712 6.4446864 6.15971 6.5707574 6.354217 6.480127 6.274394
1368220_at 9.207535 9.080193 9.009525 9.137806 9.193362 9.19105 8.98557 9.133511 8.971081 9.276082 9.245556 9.251465
1368221_at 9.811441 9.933411 10.040701 9.912097 9.8153925 9.941181 9.879092 9.71279 10.130518 9.673694 10.273882 9.72128
1368222_at 6.401808 6.34258 6.3708725 6.5726876 6.442546 6.4304676 6.4490995 6.4861126 6.6141987 6.2785835 6.8651104 6.3876476
1368223_at 7.5756183 8.115034 7.5054936 7.6361427 7.4523087 7.773946 7.322096 8.098314 7.6525173 8.132391 7.694627 7.367715
1368224_at 13.277454 13.271984 13.595045 13.255658 13.102911 13.371725 13.1956835 13.286217 13.413185 13.106065 13.377412 13.438785
1368225_at 7.490508 7.4536347 7.276644 7.635203 7.4748793 7.255073 7.418394 7.4562106 7.5679226 7.7718387 7.4895196 7.3915534
1368226_at 8.325188 7.9312806 7.8476057 8.241041 8.378487 8.064454 8.263962 8.028132 8.252701 8.255144 7.76042 7.8310037
1368227_at 8.380732 8.6216545 8.2658615 8.161752 8.674908 8.126898 8.450094 9.307943 8.587124 8.906194 8.462688 8.321743
1368228_at 8.315001 8.541517 8.609104 8.366336 8.338125 8.531269 8.465841 8.334705 8.376634 8.590311 8.768881 8.738226
1368229_at 6.8383384 6.4248447 6.6545296 6.8304553 6.8226027 6.862269 6.5770364 6.8285065 6.6675577 6.883893 6.981234 6.7999196
1368230_a_at 9.1291 9.062651 9.101526 9.252177 9.235777 9.161809 9.185424 9.189178 9.251548 9.225901 8.990951 9.213187
1368231_at 6.895052 6.692191 6.6510835 6.6625867 6.792653 6.5496316 6.993186 6.55764 6.7300677 6.7999964 6.6920614 6.6292076
1368232_at 8.069687 7.8801556 8.046953 8.128141 7.7884054 7.973635 8.133111 7.915929 8.0231495 8.652569 7.990644 8.243953
1368233_at 8.056848 8.139515 7.965639 7.92069 8.1982565 8.107119 8.099426 7.802953 8.1227045 8.028689 7.80529 8.0937395
1368234_at 8.38753 8.456734 8.33231 8.6214695 8.535645 8.583757 8.696329 8.312582 8.588735 8.619263 8.442034 8.482591
1368235_at 7.8062634 7.9293633 7.87215 7.8126016 7.7499 7.75108 7.743889 7.9634147 7.869379 7.646601 7.839877 7.6146064
1368236_at 3.7904484 3.81021 3.8695014 4.090619 4.1037426 4.1772814 3.8563728 4.185357 3.7601595 3.6429074 3.7173595 3.9972808
1368237_at 4.62087 4.1797028 4.4223213 4.358489 4.6487055 4.4754233 4.4206915 4.499913 4.330404 4.1852913 4.33144 4.5517015
1368238_at 4.762865 4.7072887 4.5418506 4.5870566 4.5308957 4.7087708 4.393727 4.8055444 4.692545 4.494629 4.65335 4.7110248
1368239_at 8.46026 8.64024 8.445917 8.354639 8.273001 8.340535 8.493968 8.321216 8.207834 8.14233 7.945121 8.087065
1368240_a_at 4.439793 4.4467387 4.4403744 4.3735948 4.3211985 4.616068 4.430211 4.499913 4.079421 4.8118267 4.6514773 4.3548107
1368241_a_at 8.679835 8.299013 8.643522 8.907513 8.785915 8.713076 8.713074 8.631422 8.7304325 8.990478 8.710696 8.830444
1368242_at 4.8495336 4.634968 4.998746 4.5201044 4.6445837 4.8925495 4.687952 4.6246386 4.784723 4.455959 4.7267685 4.6608987
1368243_at 5.2010145 5.18345 5.0666285 5.2058496 5.159582 5.103629 5.2497 5.3375945 5.141482 4.826295 5.1354713 5.1975164
1368244_at 10.435323 10.4069195 10.409101 10.466672 10.341195 10.427687 10.299208 10.296588 10.220308 9.975373 10.004395 9.847707
1368245_at 12.194205 11.454032 11.288552 12.237103 12.415074 12.229704 12.182545 12.620242 12.467792 12.1326685 12.357738 11.983298
1368246_at 5.0425744 5.1512785 5.2832193 5.207093 4.9368553 4.980921 5.160282 5.068267 5.10285 5.1252923 4.808063 4.9256406
1368247_at 7.0636954 6.7342167 6.765338 7.3117886 6.1140285 6.7184505 5.9628677 6.959574 6.6315284 6.756418 9.366194 7.864411
1368248_at 6.357029 6.5718575 6.4546947 6.411257 5.9115715 6.054395 6.858016 6.4291677 6.096078 6.4044414 6.6505823 6.6068373
1368249_at 9.603168 10.001242 9.477841 9.734103 9.699613 9.8684845 9.522638 9.817509 9.652102 9.382683 9.721032 8.893032
1368250_at 3.8557973 4.165571 4.0739775 4.1343083 4.139772 4.174762 3.9237843 4.124339 4.0672503 4.699432 4.546376 4.1825027
1368251_at 5.746748 5.4884033 5.854718 5.983492 5.6780424 5.7284927 5.487471 5.5238338 5.526539 5.812294 6.071658 5.9837255
1368252_at 3.4877937 3.412273 3.4579823 3.6013665 3.7216787 3.4106302 3.4974575 3.6963434 3.380395 3.258912 3.263599 3.472686
1368253_at 12.3789 12.198885 12.308511 12.320044 12.4174185 12.356361 12.354197 12.390394 12.40865 12.254359 11.999626 12.121536
1368254_a_at 4.7455664 4.9399514 4.701095 5.0088096 4.875456 4.9038615 4.464342 4.804054 4.854352 4.892097 4.883391 5.096891
1368255_at 4.310766 4.3307333 4.15753 4.0782 4.200111 4.294128 4.2060695 4.4356213 4.3506207 4.210153 4.296827 4.2087636
1368256_at 3.8050432 3.4681654 3.5698197 3.6284144 3.6069536 3.4399416 3.4116676 3.5727246 3.5946314 3.615387 3.6384687 3.5333855
1368257_at 3.9581668 3.8316379 4.0855856 3.9144127 4.009391 4.029009 3.9774148 4.0257154 3.855151 3.7168412 4.158051 4.081435
1368258_at 5.0500793 5.246466 5.264747 5.446362 5.434007 5.2526393 5.2430673 5.127434 5.1910267 5.1203995 5.4194694 5.4462976
1368259_at 7.6193 7.5253167 7.66826 7.481678 7.4584203 7.146217 7.4110603 7.578516 7.5419254 7.7181773 7.6766996 7.491654
1368260_at 5.252426 4.328072 5.0493326 4.8541594 4.8133764 5.3612776 5.7350864 4.7581377 5.3395004 6.3110237 4.3309135 4.537216
1368261_at 3.9538076 4.248041 4.058142 4.263525 4.163252 4.246571 4.0872297 4.092059 3.9728487 3.9633718 4.0566792 4.3327394
1368262_at 7.0018535 6.875225 7.3793945 6.867215 7.0006404 7.0432115 6.967979 7.0892444 6.859753 6.9503117 6.989789 6.9670253
1368263_a_at 4.184718 3.970115 4.2353625 4.2215385 4.1107497 4.159084 3.9826424 4.3733444 3.9301376 3.9951882 4.1617346 4.192019
1368264_at 7.3913646 7.5668836 7.624391 7.457133 7.475036 7.560931 7.5863233 7.4834943 7.7396655 7.39399 7.60469 7.3773794
1368265_at 8.968137 8.840822 8.831457 8.77131 8.93136 9.024256 8.543156 9.143792 8.939255 8.869682 8.580169 8.180882
1368266_at 13.121137 13.32264 13.281933 13.227165 13.333006 13.231096 13.373848 13.041797 13.205811 13.026462 13.008229 13.069339
1368267_at 7.9459248 7.7641497 7.5983357 7.6828628 7.7227983 7.733019 7.8894057 7.713622 7.661471 7.919616 7.710639 7.5257044
1368268_at 7.2717795 7.4365916 7.778315 7.555225 7.308348 7.5148907 7.4296904 7.5965624 7.362603 7.885307 7.575295 8.056328
1368269_at 3.5504887 3.7287307 3.821593 3.9186869 3.8208325 3.8865254 3.6435134 3.5431828 3.73654 3.6873066 3.7271764 3.771766
1368270_at 7.6279335 7.59948 7.4462886 7.759465 7.4109087 7.3986697 7.4652724 7.608449 7.6696935 7.7929935 7.7439923 7.5676775
1368271_a_at 4.7821836 5.238176 5.501752 4.5213127 4.2560506 4.609008 4.275578 4.0018497 4.9482822 4.4328036 4.603284 5.727689
1368272_at 10.565244 10.406594 10.503345 10.3401785 10.085328 10.570917 10.002267 10.394108 10.097137 9.914282 10.57648 10.658974
1368273_at 9.274752 9.481642 9.44688 9.359195 9.359271 9.352197 9.564922 9.304357 9.309229 9.5193815 9.394162 9.41677
1368274_at 8.227488 8.419015 8.095501 8.416093 8.224295 8.173837 8.366643 8.185873 8.576512 8.651636 8.376102 8.383713
1368275_at 10.0362835 9.641084 9.831359 10.436254 9.54912 10.017012 10.129642 10.263945 9.798337 10.874477 10.1724 10.470775
1368276_at 7.1122937 7.04156 7.274961 7.057242 7.0302196 7.1216497 7.173288 7.151297 7.219253 6.879863 6.938965 7.2427974
1368277_at 8.552017 8.62727 8.840457 8.604818 8.951536 8.819505 8.628445 8.538064 8.830933 8.9717045 8.843049 8.8304
1368278_at 6.9350147 6.6739283 6.6558337 6.5867004 6.639689 6.7119427 6.9972887 6.104146 6.7447586 8.268688 7.862877 7.53951
1368279_at 5.1398373 5.0941987 5.1838837 4.7303205 4.628713 5.4445057 4.813405 4.580982 5.561492 4.934724 5.3409185 5.413311
1368280_at 12.492167 12.570982 12.416452 12.496969 12.470678 12.51162 12.434226 12.485986 12.383822 12.411153 12.568436 12.604376
1368281_at 5.7309704 5.630953 5.791573 5.6552544 5.588501 5.77661 5.3910837 5.750755 5.913422 5.943462 5.5455885 5.6832275
1368282_at 4.310558 4.467131 4.345204 4.4821453 4.1698337 4.1836696 4.746516 4.5368857 4.421808 4.411959 4.574694 4.4352345
1368283_at 11.567794 11.413876 11.422515 11.512723 11.779677 11.39236 11.657332 11.441651 11.529449 12.184792 12.077242 11.864683
1368284_at 7.883688 7.8479056 7.9951086 8.088558 7.7792044 8.118727 8.039598 7.942328 8.023621 8.146233 8.118568 8.007877
1368285_at 4.6136684 4.6397686 4.7810516 4.7358766 4.889943 4.854068 4.50249 4.801428 4.7933974 4.523134 4.636862 4.5212946
1368286_at 7.322504 7.0221996 7.0277014 7.1608367 6.7736683 7.0840883 6.9667845 6.976344 6.9416103 7.029948 6.9604383 6.533271
1368287_at 4.886049 4.620669 5.0932903 4.970575 4.648659 4.751733 4.632711 4.7332106 4.6616683 4.4453254 4.708467 4.6360536
1368288_at 14.216926 14.248552 14.167093 14.23173 14.20505 14.234141 14.196757 14.177301 14.212662 14.131475 14.130254 14.145069
1368289_at 11.7713995 11.91864 11.764907 11.718151 11.78629 11.267549 11.77342 11.3218975 11.581587 11.150364 11.225348 11.399719
1368290_at 3.9419262 4.095399 3.7329311 4.0515566 4.258404 3.9084852 4.3012457 4.073615 4.0416417 4.360958 3.7502177 3.9914646
1368291_at 9.240016 9.020899 9.287563 9.311802 9.358982 8.573988 8.928903 9.524378 9.360546 9.268389 9.735207 9.284486
1368292_at 6.7632604 6.9346943 6.9774456 6.904864 7.1035557 7.076638 6.7207847 7.189357 7.227786 6.8583336 6.8506145 6.8346963
1368293_at 5.9098268 5.7105985 6.20621 5.670326 5.9982643 5.840115 5.678929 5.8854284 5.8356686 5.778777 5.7848234 5.6906466
1368294_at 10.758376 10.752013 10.760871 10.531558 10.758344 10.586361 10.475779 10.721909 10.675954 10.312769 10.586167 10.459976
1368295_at 9.269035 9.297182 9.534309 9.597629 9.461642 9.487456 9.619948 9.622246 9.38926 9.521871 9.494374 9.14945
1368296_at 8.733527 8.915583 9.174233 9.373926 9.114867 9.131647 9.375377 9.181053 8.955997 9.138237 9.109159 8.778218
1368297_at 4.6301107 4.793145 4.852743 5.046835 4.690214 4.6243486 4.567568 4.811865 4.8226357 4.480048 4.804805 4.7620926
1368298_at 5.6000776 5.244054 5.6371055 5.3259406 5.3710365 5.82575 5.3567266 5.5416646 5.675296 5.1789093 5.3398614 5.333332
1368299_at 3.9839413 4.0513034 4.1451073 3.9249008 4.051704 4.173769 4.171278 4.085047 3.9638052 3.8279107 4.1771774 4.2153573
1368300_at 5.7220583 5.6222415 5.9835687 5.559075 5.6967697 5.6933994 5.3047404 5.6228404 5.836265 6.0581574 6.094181 5.7912173
1368301_at 6.0369296 5.9057164 5.7271123 5.9076056 5.970448 6.048753 5.723371 6.03061 6.05311 5.9285865 5.6659303 5.97831
1368302_at 5.0644245 4.8031416 5.1599746 5.0496626 5.1763697 5.056468 5.089872 4.930406 4.9982953 5.089003 4.861983 4.892109
1368303_at 6.6250563 6.8337197 7.1189537 7.122348 7.003838 6.7510777 8.574709 6.4470625 6.287879 7.359933 6.1382027 7.0112286
1368304_at 12.188045 11.9005165 12.079079 11.762705 11.892003 12.003556 11.962606 12.1178875 11.972184 11.657733 11.989585 12.179112
1368305_at 8.55013 8.5834255 8.7742195 8.629348 8.404421 8.798395 8.346847 8.619024 8.570347 8.575509 8.703342 8.547795
1368306_at 5.930386 5.7727923 5.8248014 5.7582126 5.686916 5.9120426 5.58794 5.754711 5.991296 5.932024 5.763787 5.7671533
1368307_at 6.4343615 6.1725655 6.143093 6.10848 6.2172246 6.323168 6.1207504 6.206925 6.289677 6.1281686 6.070256 6.2195897
1368308_at 8.299129 6.2436066 5.8478036 7.1041837 7.397391 7.127909 8.959105 9.014097 6.938662 9.387463 7.6829615 7.998003
1368309_at 7.6028266 7.5288916 7.7572684 7.4540644 7.5862103 7.5914564 7.5505624 7.669804 7.454564 7.412724 7.271202 7.236707
1368310_at 5.3505135 5.3276367 5.4331007 5.677106 5.58385 5.726143 5.530573 5.5672016 5.441034 5.5685225 5.243762 5.426078
1368311_at 8.78015 8.2671 8.519292 8.134159 8.911217 8.037674 8.899648 8.409031 8.002943 8.454126 8.76527 8.204119
1368312_at 4.814767 4.991394 4.954073 5.0478487 5.069477 4.7935524 4.9306498 4.761741 4.9367237 4.810419 4.854886 4.904888
1368313_a_at 4.3947244 4.19228 4.485998 4.4309535 4.172073 4.4466286 4.1888285 4.499913 4.22048 4.3519826 4.3276176 4.224423
1368314_at 10.080239 10.021502 9.861112 10.114368 9.967013 10.129721 10.091151 9.876517 10.089088 10.0120945 10.151338 10.163492
1368315_at 6.6101646 6.7866206 6.73898 6.647399 6.7668033 6.825754 6.8471956 6.6710052 6.6719127 6.561988 6.747396 6.6179137
1368316_at 11.085764 11.104051 11.014067 11.202343 11.092089 10.871042 11.504957 11.048448 11.056993 10.819665 10.483105 10.268168
1368317_at 4.659276 4.749985 4.815008 4.616152 4.5202208 4.8206644 4.675438 4.893448 4.934845 5.682599 4.9261875 4.8773184
1368318_at 7.6997237 7.3716774 7.776221 7.583553 7.32775 7.5713716 8.429639 7.7180963 7.265048 7.8762913 7.3574376 7.5900083
1368319_a_at 5.232141 5.2240076 5.4398885 5.007084 4.9717712 5.156361 6.0699162 5.2274623 4.85332 5.18089 5.064102 5.07202
1368320_at 4.602995 4.355199 4.6916256 4.3975835 4.3846264 4.3330517 4.6518292 4.48929 4.257697 4.3787594 4.146752 4.114383
1368321_at 8.0373335 6.752058 7.162659 7.079075 7.364524 6.5807323 7.58968 8.696859 7.3123674 7.9983454 7.5371356 7.5972147
1368322_at 8.201183 8.476169 8.204615 8.362708 8.325771 8.478439 8.259681 8.21637 8.234512 8.798244 8.716676 8.645868
1368323_at 7.3557487 7.4397864 7.2932715 7.2530117 7.549375 7.0199766 7.4537306 7.1853957 7.1115932 8.03277 7.5490966 7.391773
1368324_at 5.2551336 5.275026 5.3357897 5.2679567 5.34737 5.223181 5.276114 5.1869493 5.1880064 5.1673536 5.2724996 5.498652
1368325_at 8.152607 8.111248 8.061184 7.830844 8.126543 8.088617 8.007509 7.9704976 7.9768043 7.640462 7.5962234 7.3398943
1368326_at 7.0229735 6.7011533 7.7448425 7.002124 7.211046 7.476594 6.8245597 7.1649 7.4765453 7.3182592 8.421709 8.168809
1368327_at 5.9965987 6.0142593 6.025792 6.1510615 6.05 6.2559514 6.030672 6.091706 6.1777005 6.1567297 6.126003 6.148875
1368328_at 8.995569 8.891423 8.945157 8.704623 8.595068 8.442741 8.911995 8.773576 8.731035 8.534479 8.321028 7.9971676
1368329_at 5.638123 5.369763 5.55973 5.3607736 5.471504 5.3344083 5.1621237 5.232956 5.440795 5.1108036 5.0082464 5.2698627
1368330_at 7.0233407 7.3314066 7.2339864 7.3481956 7.7750125 7.144003 7.256567 7.238566 7.0200434 6.9668365 7.015002 7.0790033
1368331_at 11.909434 11.929893 11.896409 11.817342 11.964446 11.938479 11.930421 11.894063 11.907521 11.743942 11.927204 12.025276
1368332_at 6.8824615 7.2584085 7.0015397 7.170584 6.6746035 6.6676702 6.3215175 7.056437 7.5551653 7.6814976 6.8039675 7.048317
1368333_at 4.3250046 4.3765407 4.546074 4.5545497 4.6248894 4.57421 4.27926 4.4493504 4.4400964 4.349937 4.431849 4.587813
1368334_at 7.206891 7.221178 6.896786 7.0824423 6.932139 7.0960064 6.906045 6.753987 7.0184436 7.209849 7.2859097 6.827423
1368335_at 13.710153 13.659415 13.692338 13.7678175 13.544155 13.699362 13.887994 13.77433 13.739957 13.931517 13.801363 14.001761
1368336_at 11.57952 11.263414 11.27429 11.500288 11.858488 11.665911 11.239572 11.562253 11.567136 12.012798 11.526623 11.50676
1368337_at 5.8571844 5.8714957 5.5598927 5.720394 5.8390436 5.6004653 5.543559 5.880492 5.684917 5.543905 5.6033754 5.775818
1368338_at 4.35771 4.5469375 4.2561235 4.4044333 4.0250773 4.3182025 4.238325 4.2962728 4.535434 4.452261 4.47644 4.497115
1368339_at 4.5075245 4.2148285 4.3871803 4.2926 4.368369 4.047943 4.3976765 4.335866 4.308119 4.24022 4.306651 4.16969
1368340_at 7.94869 7.957888 7.9157143 7.917639 8.122351 7.7040014 7.9426465 8.142454 7.9958124 7.979779 7.7753754 7.833864
1368341_at 7.615741 7.7082996 7.791123 7.9326606 7.8339186 7.69285 7.8373127 7.5892396 7.918673 8.072584 8.034458 8.222389
1368342_at 4.261231 4.4669523 4.5354023 4.332921 4.168207 4.077486 4.066801 4.5100956 4.3852367 5.0166483 4.3353276 4.6608343
1368343_at 5.3031945 5.231242 5.204577 5.2162395 5.183743 5.287134 5.23535 5.372526 5.2533937 5.1259613 4.782443 5.23519
1368344_at 3.4256756 3.732948 3.5537918 3.4937742 3.8922958 3.5333953 3.4801528 3.4155173 3.4016235 3.4609263 3.450597 3.4411163
1368345_at 4.466243 4.5301714 4.395627 4.450266 4.3597083 4.549263 4.3525653 4.504507 4.504302 4.4941874 4.2357435 4.5539393
1368346_at 6.6314096 6.625171 6.4604893 6.6837797 6.5036383 6.49425 6.83559 6.534143 6.4119725 6.5375175 6.0863857 6.8011804
1368347_at 5.034438 4.970103 5.2203565 4.930036 4.6316447 4.8496647 4.7859526 4.9540834 5.272801 4.762493 4.9169674 4.836163
1368348_at 4.3140106 4.2662163 4.719411 4.180087 4.152643 4.411477 4.299305 4.233465 4.1696396 4.1113605 4.307938 4.2651505
1368349_at 5.6478224 5.6587477 5.5726457 5.50228 5.4086714 5.621675 5.4610033 5.7912173 5.875444 5.208191 5.3861322 5.5360603
1368350_at 3.7101765 3.4753418 3.5251276 3.5460207 3.5015726 3.7043645 3.7087107 3.768978 3.4029577 3.5580173 4.0489836 3.6480148
1368351_at 6.267138 6.267458 6.075192 6.2782216 6.173411 6.1620636 6.0237665 6.152002 6.342442 6.046094 5.6955767 6.1144147
1368352_at 4.479836 4.3525534 4.306281 4.331566 4.4437923 4.4508333 4.3082314 4.5993896 4.731762 4.1027317 4.459851 4.71825
1368353_at 5.71649 5.3405914 5.2982955 5.176561 5.316633 5.378129 5.3103046 5.4265738 5.5525126 5.5403414 4.972602 5.3012705
1368354_at 10.628483 10.178541 10.202142 10.056531 10.800153 10.075885 10.404677 10.126898 10.057518 10.118207 9.773628 10.579402
1368355_at 4.716439 5.127035 4.7283564 5.344128 5.091746 5.0187044 5.4024963 5.1589355 5.119775 5.2973986 5.573489 5.168824
1368356_a_at 10.002646 9.931195 9.843982 10.12376 10.076278 9.975638 9.899665 9.873857 9.995797 10.394437 10.182347 10.25069
1368357_at 5.7996397 5.442793 5.870849 5.8138733 5.5171704 5.8052535 5.727737 5.427386 5.5966244 5.5613546 5.4662743 5.823944
1368358_a_at 3.6181145 4.0585384 3.7393353 3.8737702 3.9188256 3.9260588 3.6423745 3.7878609 3.7528496 3.9154923 3.6973283 3.7165508
1368359_a_at 4.268757 4.290042 4.2760563 4.333963 4.431488 4.3161583 4.4135404 4.3422966 4.2639933 4.263454 4.0240746 4.0370183
1368360_at 13.6113615 13.614734 13.626545 13.638141 13.609177 13.617329 13.603184 13.60256 13.597139 13.571199 13.684707 13.615139
1368361_a_at 8.158848 7.9189496 8.039408 7.9095535 7.9766808 7.9325366 7.808868 8.176884 7.948007 8.172257 8.729776 8.1076565
1368362_a_at 10.912277 10.875888 11.014416 11.014739 10.917125 10.9337845 10.812486 11.016728 10.901296 10.758336 10.920757 10.6749325
1368363_at 3.8899164 3.846795 3.7990186 3.8279734 4.2764654 4.2812424 4.070736 3.858469 3.9066343 4.736979 4.688922 4.7509604
1368364_at 4.656688 4.5717454 4.2493806 4.780108 4.924681 4.790489 4.804797 4.567937 4.7045283 4.592352 4.6846642 4.686632
1368365_at 12.053818 12.026175 12.11178 12.132212 11.918209 12.013997 12.272598 11.986167 12.00372 12.169 12.040757 11.951557
1368366_at 4.9498587 4.9526224 5.023091 5.0550327 5.23398 5.0998664 4.9627247 4.9479704 4.7147617 4.846332 4.786132 4.7509604
1368367_at 5.5632405 5.8320894 5.716977 5.656162 5.582319 5.708131 5.5296764 5.9259496 5.5652027 5.415436 5.4459963 5.5010166
1368368_a_at 10.038455 9.8824835 9.972884 10.254085 10.128686 9.834727 10.2095585 10.164376 10.1045065 10.574187 10.266258 10.428138
1368369_at 4.622237 4.417486 4.3817506 4.50329 4.553402 4.740102 4.3940763 4.617728 4.6303015 4.286092 4.308374 4.6639233
1368370_at 5.424353 5.444541 5.7129407 5.278078 5.3097115 5.221834 5.6582212 5.522207 5.5959053 5.95611 5.5501246 5.4983244
1368371_at 4.869066 4.710405 4.931007 4.841197 4.832154 4.893339 4.6844287 4.8093567 5.0234313 5.234766 4.953424 5.207985
1368372_at 7.0016904 7.309878 7.3051143 7.1298227 6.8494244 6.6359954 8.462568 8.169214 7.976346 6.4587474 7.840494 6.769391
1368373_at 4.5226307 4.821599 4.5712934 4.293008 4.287766 4.343119 4.4155912 3.8320153 4.3962736 4.5253754 4.4548283 4.4483604
1368374_a_at 5.6942034 5.8848033 6.1397915 5.869191 5.779459 5.760025 6.041084 5.908699 5.84478 7.158869 6.816359 6.6501503
1368375_a_at 5.7982016 5.216613 5.4556007 5.6371655 5.6088715 5.3075533 5.674147 5.7032022 5.4177504 5.6769404 5.3888273 4.7574124
1368376_at 7.3110676 10.233188 8.699781 8.17894 9.533124 9.370642 7.2103057 8.526562 8.399908 7.9590983 8.063445 7.1091237
1368377_at 4.9728875 4.943991 5.097212 4.8911834 4.722024 5.0853777 4.987858 5.010269 4.8581333 5.005575 4.9616785 4.8478084
1368378_at 11.942054 11.754108 11.733519 11.798423 11.907002 11.925205 11.740362 11.9816065 11.767023 12.127768 11.698031 11.669495
1368379_at 8.03712 8.310589 8.279451 8.280299 7.8944693 8.171448 8.518674 8.411362 8.251206 8.507201 8.334897 8.532653
1368380_at 13.984944 13.968104 14.014729 13.970702 13.961736 13.949149 13.992079 13.950184 13.925672 13.755676 13.936173 13.819897
1368381_at 4.9530563 4.8630185 4.866232 5.0751815 4.825032 5.122122 4.73306 4.759095 4.997491 4.5837812 4.5997605 4.8116384
1368382_at 5.094675 5.1230116 5.062229 5.046557 5.373823 5.1392345 4.939798 5.2029448 5.279914 5.18089 4.935091 5.020832
1368383_at 6.203598 6.1575947 6.229756 6.063067 6.2008977 6.224147 5.876376 6.109846 5.930828 6.0485144 5.8076415 5.8938136
1368384_at 3.9584167 4.3645225 4.148398 4.1832523 4.0384207 4.141674 3.946498 4.2120957 4.082014 3.946751 4.0987005 4.033652
1368385_a_at 9.215892 9.191514 9.110875 9.204146 9.248142 9.181102 9.236411 9.203634 9.238484 9.068044 8.965826 9.056051
1368386_at 9.676019 9.684718 9.702489 9.840883 9.718463 9.684638 9.854643 9.897927 9.888948 9.875024 9.67312 9.655725
1368387_at 11.522641 11.403124 11.4420595 11.480788 11.450753 11.667067 11.361973 11.445558 11.281738 11.3196945 11.409718 11.1992035
1368388_at 5.523235 5.1776547 5.169343 5.3218656 5.2186074 5.206243 4.8520017 5.1087017 5.452209 5.3053465 5.1050987 5.160312
1368389_at 8.969618 9.014624 9.110197 8.9361925 8.861596 8.991468 9.076197 8.825806 9.152585 9.124108 9.055447 9.037521
1368390_at 9.133639 8.968785 8.853361 8.980562 8.979248 8.957839 8.903659 9.09867 9.030951 8.904676 8.636575 8.57923
1368391_at 4.714129 5.008648 4.9836793 5.2061872 4.613367 4.7510133 4.7375464 5.013067 4.9994884 4.95704 4.923861 5.005521
1368392_at 6.482429 6.6264095 6.4377027 6.7217917 6.532559 6.411173 6.2460446 6.5685534 6.436225 6.495542 6.496668 6.593228
1368393_at 5.8485866 5.6495233 5.580326 5.4365025 5.84055 5.561813 5.4587016 5.7302923 4.9853573 5.8565364 5.5635 5.4806046
1368394_at 6.0028014 5.952227 5.6728106 5.881061 5.79002 5.7998037 5.6230297 5.8497567 5.644082 5.527738 5.8401933 5.5104933
1368395_at 5.447791 5.996706 5.5710077 5.4467134 6.3335423 5.780531 5.1460643 5.964006 5.4227524 5.8029113 5.914312 5.8037047
1368396_at 5.1919975 5.2262173 5.700669 5.286715 5.611802 5.565248 5.487471 5.69653 5.331949 5.114636 5.2023277 5.442423
1368397_at 12.938065 12.927295 12.996873 12.883417 12.950269 12.860081 13.013086 12.896392 12.661613 13.036588 13.032169 12.803161
1368398_at 4.552293 4.454183 4.315322 4.4794583 4.6431193 4.347335 4.3012457 4.2747507 4.615369 4.499261 4.370596 4.0648766
1368399_a_at 11.578001 11.502875 11.642365 11.43284 11.582941 11.498024 11.426502 11.537243 11.703679 10.592095 11.256241 11.067133
1368400_at 9.024654 8.896992 8.950455 9.096243 9.1048 9.12779 9.060555 8.860115 9.078029 8.517694 8.463368 8.581833
1368401_at 4.3287334 4.1359997 4.4554324 4.4011436 4.911982 4.458511 4.352456 4.551952 4.403639 4.5638537 4.2125845 4.1016955
1368402_at 8.877503 9.150913 9.152284 9.066898 9.071461 9.0191965 9.09052 9.00629 8.962956 9.180963 9.201286 9.129638
1368403_at 8.980948 8.911192 8.962236 8.961904 8.82254 8.993578 8.704305 8.969619 8.824604 8.733884 8.994396 8.7047415
1368404_at 5.3687625 4.913948 4.6831865 4.9510303 4.6878023 4.6504135 4.646599 4.8980436 4.850418 5.2183924 5.3299956 5.333538
1368405_at 7.858816 7.8965983 7.5178804 7.7251463 7.996305 7.8779 7.830317 7.675475 7.8487225 7.977851 7.7161236 7.8102384
1368406_at 4.1004257 4.006378 4.2035933 3.9465098 4.2053843 4.234676 4.310647 4.090475 4.079421 4.383078 4.1185217 4.0481405
1368407_at 5.606875 5.4697633 5.0478806 5.1257625 5.5994554 5.8528714 5.8598766 5.1006527 5.3242307 5.109145 5.1164603 4.7085757
1368408_at 4.718659 5.214365 4.787768 4.2405996 4.781472 4.6128006 4.4084735 4.9353447 4.9685407 4.7163863 5.233869 5.079221
1368409_at 10.30167 9.916388 9.928297 10.081766 10.343998 10.217026 10.072781 10.339611 10.1297455 10.220638 10.126915 10.005266
1368410_at 6.996681 6.97889 6.965591 6.997184 7.002897 6.998838 6.9225535 7.1886063 6.797677 6.675069 7.045205 6.5954857
1368411_a_at 4.1369433 3.7946055 3.9383068 3.984674 3.9563568 3.8331184 3.8737803 4.063531 3.8890128 4.24854 4.012288 4.292885
1368412_a_at 4.9062853 5.066837 5.061095 5.02007 4.877427 4.4810467 4.513565 5.2709246 4.746625 4.992815 5.124805 5.3583775
1368413_at 4.9844484 5.1834784 5.3611526 5.04502 5.228835 5.0999804 5.0506506 5.273032 5.3033485 7.244259 6.1028595 6.666079
1368414_at 5.673754 5.561802 6.068377 5.722909 5.8415484 5.8420386 5.80427 5.7877526 5.7614565 5.7202272 5.6220665 5.6148148
1368415_at 3.832597 3.6912353 4.003701 3.8627129 3.9474702 3.95287 3.8416553 3.7745018 4.083838 3.863393 3.8235981 3.9326088
1368416_at 3.771256 3.8117864 3.857045 3.4775026 3.886094 3.7152812 3.7016068 3.721257 3.8507602 3.563124 3.891829 3.5803156
1368417_at 4.9434786 4.9161463 4.761756 4.7987957 4.8638887 4.800542 4.4923267 4.671173 4.800992 4.713752 4.658836 4.5864697
1368418_a_at 13.058164 13.029362 13.0965805 13.171201 13.10427 13.081915 13.011159 13.1014805 13.0243 13.396894 13.445777 13.645371
1368419_at 9.369934 9.4062805 9.497945 9.564946 9.370704 9.347321 9.247447 9.492034 9.239068 9.448328 9.723139 9.2712755
1368420_at 13.340581 13.321599 13.352616 13.419968 13.34899 13.324549 13.285443 13.342275 13.303693 13.5427885 13.5245905 13.669916
1368421_at 4.15074 3.946091 4.0860543 4.1495914 3.910596 3.979272 4.063786 4.258945 3.9481225 4.014614 3.8429947 4.0863533
1368422_at 6.684603 7.662551 6.7463217 8.272962 7.228283 7.068996 7.7036376 7.514202 7.4594145 6.0716467 6.3176003 5.7575846
1368423_at 5.78161 5.6073103 5.463594 5.6290255 5.66395 5.6256027 5.615125 5.708808 5.7610064 5.6356587 5.530965 5.5065513
1368424_at 7.567914 7.6942115 7.649838 7.717322 7.4251595 7.565486 7.6162696 7.503768 7.6547017 7.795686 7.953437 7.9251323
1368425_at 4.659839 4.8724365 4.7590885 5.0171165 5.220681 5.050299 4.9800262 4.8471985 4.847908 4.4506207 4.8517466 5.0894103
1368426_at 12.114854 11.717601 11.495503 11.627959 11.901516 11.646478 12.183309 11.711087 12.094141 11.853175 12.013339 12.3425865
1368427_at 8.098042 8.153169 8.107393 8.064172 8.009629 8.061309 7.9617085 8.14912 8.114074 8.013458 8.358607 8.217816
1368428_at 8.559216 8.5691 8.24623 8.67786 8.952669 8.756864 8.662643 8.419775 8.658011 8.69608 7.9873223 7.766508
1368429_at 3.7850735 3.9062254 3.8356593 3.7922587 3.8295274 3.7665033 3.8743858 3.358972 3.9372144 4.17824 3.7204373 3.5414343
1368430_at 9.583963 9.455421 9.7915745 9.571713 9.458948 9.484054 9.46909 9.565062 9.6469145 10.414087 10.124001 10.044448
1368431_at 11.154406 11.161393 11.241301 11.169125 11.173779 11.197535 11.300019 11.252721 11.308925 11.316625 11.189152 11.22168
1368432_a_at 4.2634 4.3841944 4.5129633 4.7298603 4.5425406 4.6381693 4.0935163 4.3156157 4.3220615 4.6772795 4.2730217 4.5391297
1368433_at 9.684735 9.805956 9.9431305 9.863195 9.727204 9.847174 9.828446 9.82554 9.782352 9.888269 9.850115 9.807741
1368434_at 7.29219 7.265612 7.200916 6.934257 7.1641374 6.861219 7.3339543 7.3346677 7.4631824 7.181948 7.3215256 7.226465
1368435_at 11.146163 10.886035 12.222525 11.943645 10.49198 12.015389 10.859126 11.609557 11.21707 10.89405 10.663503 10.7523
1368436_at 9.450713 9.317622 9.462912 9.454521 9.713034 9.3365135 9.436664 9.480032 9.42575 9.531856 9.2724905 9.359015
1368437_at 5.007731 5.098239 5.1287155 5.1688867 5.1426377 5.165291 4.883757 5.0703506 4.9546776 4.7052274 4.674006 4.790043
1368438_at 4.4350185 4.427086 4.4641 4.579735 4.503487 4.4506 4.481456 4.443332 4.618269 4.520976 4.4754558 4.608818
1368439_at 6.03493 6.1081505 5.8983045 5.6499205 6.1820498 5.7572336 5.8085523 6.0215616 5.7158856 5.6221485 5.9784336 5.7540307
1368440_at 7.332013 7.0645704 7.2471175 7.3168154 7.1690335 7.4852734 7.496501 7.051145 7.1939564 7.271892 7.538352 7.1409445
1368441_at 6.022528 6.2602963 6.363582 6.0486016 6.3757477 6.198955 6.032827 6.0734825 6.1118417 8.043465 8.594339 8.545597
1368442_at 13.357347 13.34187 13.368039 13.385201 13.350069 13.390265 13.391105 13.339187 13.425924 13.24457 13.309161 13.25824
1368443_at 5.618836 5.4446487 5.782649 5.577246 5.543106 5.6022034 5.601094 5.4529448 5.627239 5.0593843 5.159659 5.71192
1368444_at 8.44169 8.297455 8.353626 8.463171 8.366533 8.293855 8.570903 8.32775 8.545795 8.5086975 8.258088 8.25929
1368445_at 5.8297715 5.4754725 5.8022723 5.948903 5.8692827 5.7017546 5.539752 5.872566 5.750469 5.500146 5.5886683 5.7183256
1368446_at 7.7666698 7.696256 7.583542 7.727853 7.804704 7.8698344 7.5665474 7.598231 7.2806373 7.0593452 7.670466 7.096683
1368447_x_at 6.2989597 6.8734255 7.1056123 6.083201 6.747589 6.122483 6.7837605 7.066829 7.182195 5.9732924 6.289566 6.6916723
1368448_at 6.448624 6.2135515 6.238199 6.535836 6.443025 6.6010647 6.178755 6.525343 6.2612886 6.3667936 6.1835985 6.424469
1368449_at 4.6815524 4.4774704 4.671649 4.6133337 4.6501236 4.682651 4.7789516 4.403639 4.4651527 4.5744896 4.6578493 4.975114
1368450_at 5.155627 5.2275424 5.584257 5.412829 5.3468595 5.0747547 4.8439593 5.49008 5.3848085 5.6059117 5.468488 5.385227
1368451_at 6.404676 6.3011837 6.4314156 6.41283 6.404796 6.413099 6.3205686 6.800193 6.3506656 6.1843762 6.1741347 6.171188
1368452_at 9.401217 9.393575 9.456739 9.330241 9.389703 9.398693 9.489902 9.470792 9.510079 9.347919 9.319924 8.856767
1368453_at 11.318139 10.769886 10.994826 11.467114 11.036393 11.29651 11.33384 10.639125 10.933932 11.2938595 11.043642 11.195119
1368454_at 4.17283 3.8949711 4.33189 4.2766113 4.125225 4.4200215 3.9774148 4.275728 4.1353045 4.3758335 3.9710336 4.1937456
1368455_at 5.5902915 5.3739715 5.47205 5.361198 5.3001046 5.236471 5.285807 5.5594816 5.349098 5.2319403 4.896579 5.034424
1368456_at 3.8360279 3.8762684 3.769222 4.010567 3.5547032 3.8992255 3.9949193 4.115345 4.0525312 3.8340201 3.6680906 3.6610239
1368457_at 3.8691294 3.6868842 3.8399947 4.0311193 3.902446 3.8721254 3.7713997 3.8660657 3.8105419 3.622098 3.8264725 3.77357
1368458_at 8.471245 7.420859 7.6454263 8.630291 8.359755 8.5481615 9.102131 7.819957 7.3951974 9.46796 7.0904217 7.944566
1368459_at 4.2352123 4.152511 4.129941 4.501967 4.644833 4.113143 3.9763434 4.0231123 4.2592664 3.9951882 4.147774 4.0635624
1368460_at 6.8422804 7.7219453 7.206916 7.736955 7.442567 7.479336 7.3166595 6.847073 7.227702 6.1233177 5.785296 6.3105454
1368461_at 11.693378 11.413456 11.8461485 11.201002 10.859295 11.0508175 11.2620125 11.431023 11.197496 8.965072 9.969072 8.709313
1368462_at 4.982837 5.1763 5.1388555 5.732075 5.10991 5.52479 5.528005 4.9470315 5.3554335 5.4548135 5.284817 5.544235
1368463_at 7.4109573 7.444787 7.416208 7.4179654 7.472938 7.7040014 7.3294396 7.565942 7.3776546 7.3541446 7.3923473 7.239001
1368464_at 6.2071176 6.119514 5.840722 5.8180017 6.264074 6.1361427 6.0473123 5.8834033 6.1935897 6.603771 6.428359 6.4588747
1368465_at 3.8682663 3.8558042 3.8118582 3.6147857 3.7181318 3.8340628 3.692698 3.812185 3.568122 3.6372938 3.8735392 3.4533527
1368466_a_at 5.757308 5.57318 5.449614 5.536765 5.3687644 5.6946545 5.68514 5.517526 5.696524 5.91459 5.6055117 5.8910346
1368467_at 12.845775 12.955285 12.911442 12.754165 12.862323 12.876461 12.866219 12.82767 12.788871 12.680299 12.710115 12.540552
1368468_at 4.5932117 4.6171293 4.415705 4.46218 4.642201 4.579446 4.481873 4.7763343 4.782582 4.166456 4.299308 4.574139
1368469_at 5.6211944 5.640799 5.6058803 5.8650646 5.5567536 5.622845 5.4800286 5.4431195 5.7112594 6.0310855 6.0937696 6.3662767
1368470_at 8.629206 8.763649 8.541043 8.563331 8.590359 8.629362 8.558507 8.435964 8.633344 8.705859 8.39285 8.602887
1368471_at 5.557068 5.578014 5.249168 5.0242634 5.1434526 5.479355 5.401115 5.327861 5.337681 5.2260256 5.103588 5.1707883
1368472_at 4.6774693 4.7507234 4.9255643 5.11771 4.6270676 4.746786 4.5275946 4.789104 4.9685407 4.61412 4.856626 4.742834
1368473_at 5.005146 4.9848223 5.071838 4.846827 4.985658 5.122744 4.761479 4.6107426 5.048954 5.0469627 5.0490384 4.8165984
1368474_at 6.7071543 7.2625303 7.1845593 7.14572 7.331434 6.9470057 6.844359 7.233999 6.9592485 7.7828126 7.7257295 7.644892
1368475_at 4.8002324 4.851249 4.891062 4.8458486 4.7191725 4.8623548 4.71556 4.971568 4.845537 4.7303114 4.9133115 4.7429743
1368476_at 6.348061 6.59394 6.356785 6.5239935 6.6316457 6.252209 6.4622846 6.456703 6.410189 5.98847 6.6957116 6.177001
1368477_at 6.7884216 6.7556987 6.7304363 6.7400517 6.7391744 6.749539 6.4288874 6.67141 6.829984 6.75861 6.6970477 6.527863
1368478_at 3.8530085 3.6201956 3.660191 3.77285 3.5453734 3.4672575 3.8253968 3.8720171 3.673042 3.3706188 3.5074708 3.8127623
1368479_at 3.7478654 3.4978647 3.593278 3.4636784 3.6741297 3.5115142 3.609583 3.385203 3.4584038 3.6908994 3.6770358 3.7585356
1368480_at 6.093827 5.9793506 6.251871 6.2136817 6.0461383 6.3413444 6.034876 6.206394 6.0237083 6.136345 6.4737716 6.3030553
1368481_at 5.1099052 5.3155837 5.2858543 4.9996357 4.9186635 5.3240643 4.88308 4.923246 4.9914 5.1313787 5.0201597 5.0501766
1368482_at 6.734371 6.7235174 6.718525 6.891964 6.679536 6.7437787 6.249467 6.6323037 6.5795803 6.782366 6.6337366 7.218633
1368483_a_at 4.26552 4.229538 4.4031363 4.554291 4.2762337 4.3772554 4.3254976 4.300964 4.3071394 4.024065 4.173063 4.115633
1368484_at 5.248704 4.365242 4.7393126 4.993122 4.3203053 4.8068957 4.71143 4.8158345 4.67055 4.7959275 4.8503447 4.6388073
1368485_at 4.9073296 4.4480944 4.924741 4.521892 4.6946764 5.167718 4.595155 4.468233 4.696392 4.829461 4.380683 5.017062
1368486_at 5.3119473 6.1762614 5.9123664 6.491336 6.9290667 6.263924 6.5939093 5.4486876 6.584564 7.127614 5.7961917 6.992145
1368487_at 3.4224746 3.3488448 3.2163944 3.3909767 3.5482094 3.2733457 3.3974626 3.3725257 3.3344 3.4778304 3.3619113 3.2567005
1368488_at 9.102414 8.40996 8.7849245 9.051071 9.321247 8.728945 9.548699 9.002028 9.328659 9.412194 9.352864 8.998846
1368489_at 4.9827614 5.0855303 4.9685774 4.972145 4.8615513 4.9087105 4.979205 4.8903465 4.7769694 4.6262293 4.8403115 4.949115
1368490_at 10.156091 9.874041 10.021835 9.765589 10.163013 9.599807 10.009674 10.081489 9.537275 10.455259 10.41864 9.953466
1368491_at 6.2829266 6.1936846 6.195793 5.872366 5.9145007 6.20782 6.0928144 5.627181 5.803716 5.4672313 5.810115 5.7924123
1368492_at 7.460441 6.862028 7.6835713 7.2541738 7.3741584 7.287123 7.190478 7.424443 7.4041815 7.6201644 7.4817896 7.002323
1368493_at 4.9122877 4.824798 4.6231375 4.7091413 4.924681 4.6565094 4.595489 4.8937078 4.721524 4.6347003 4.624896 4.8457546
1368494_at 4.1869793 4.0276656 3.9239182 3.8570933 3.738579 4.11185 3.7513816 3.9464138 4.3794904 5.701289 4.4667706 4.8736477
1368495_at 5.680293 5.3064213 5.3895617 5.6006336 5.267665 5.586445 5.200449 5.399382 5.1377525 5.322094 5.169652 5.4580126
1368496_at 4.6898537 4.308996 4.403984 4.2741737 4.104002 4.3442936 4.3497543 4.29286 4.4394236 4.2081594 4.3579555 4.750795
1368497_at 10.829663 11.238651 10.234617 11.026105 10.989436 10.913734 10.877189 10.930614 11.046768 10.9936495 10.956585 10.771424
1368498_a_at 3.4148786 3.3846722 3.134224 3.297481 3.2850587 3.2069354 3.2488728 3.2514393 3.4174006 3.372823 3.255866 3.276412
1368499_at 3.2065377 3.1425455 3.4638014 3.237714 3.409696 3.1821008 3.2376711 3.332709 2.960147 3.265621 3.0582488 3.259802
1368500_a_at 6.6979365 6.412596 6.5978074 6.6536164 6.586253 6.7841144 6.4499288 6.564893 6.77815 6.449339 6.489307 6.4563713
1368501_s_at 7.041743 6.5847535 6.59572 6.7206264 6.7637324 6.804936 6.5644627 6.5495467 6.7284207 7.040434 7.2575192 7.0233417
1368502_at 4.412465 3.7605953 4.099167 4.0767784 4.2420764 4.101901 4.2400045 4.185357 4.170259 4.270443 3.8952367 4.0431137
1368503_at 8.0577965 8.641066 8.531544 8.340776 8.322286 8.27747 8.249836 8.721933 7.987758 7.788414 7.9802837 8.110844
1368504_at 10.936881 10.826512 10.945951 10.869937 10.961106 11.0255 11.111526 10.852393 10.7584095 11.126228 11.121138 11.144305
1368505_at 5.7814155 5.086588 5.562827 4.811148 5.234379 4.981018 4.9435472 4.939349 5.011584 4.685732 4.8488383 5.35312
1368506_at 5.331052 5.0994473 4.8123155 4.8418336 4.8258095 5.009995 4.804537 4.790072 4.52411 4.80961 4.7314897 5.127375
1368507_at 11.407098 11.496393 11.460011 11.374737 11.494385 11.392024 11.433248 11.370506 11.531484 11.55515 11.3947315 11.6072855
1368508_at 8.368023 8.233847 8.378494 8.151868 8.4776125 8.308375 8.349578 8.43732 8.220023 8.393534 8.643816 8.702223
1368509_at 6.228227 6.2161355 6.2572317 5.6047096 6.0650835 5.76874 6.189721 6.528688 5.458533 6.2635407 6.3268924 5.9211597
1368510_at 4.4748783 4.3076134 4.665134 4.7630167 4.6287136 4.5872564 4.574905 4.5155997 4.633275 4.3407083 4.377161 4.4909477
1368511_at 4.6807976 4.551853 4.3247943 4.420397 4.306375 4.2737455 4.137307 4.3048162 3.9887636 4.2279954 4.2996836 4.5505514
1368512_a_at 10.067947 10.114446 10.094684 9.952144 9.974969 9.925604 9.950212 9.987719 10.0795145 9.136268 9.416994 8.795159
1368513_at 6.344369 6.358 6.0831227 6.2203956 6.443025 5.919231 6.319211 6.2895756 5.9617944 6.6318293 6.440164 6.450206
1368514_at 11.654371 11.687303 11.62745 11.562411 11.744014 11.674881 11.571204 11.6338005 11.575424 11.4332285 11.501096 11.466391
1368515_at 5.0017757 4.7899523 5.271884 4.979581 4.9157443 5.1090736 4.7319665 4.8405466 4.8463764 5.556348 4.9964886 4.8759813
1368516_at 6.4324083 6.535862 6.4335866 6.5806656 6.7211943 6.4919934 6.4958987 6.392178 6.4499745 6.724351 6.7087336 6.630325
1368517_at 6.6162996 6.6300097 6.4533434 6.491457 6.7135878 6.6309495 6.6480064 6.6125903 6.6775537 6.76451 6.703535 6.6846094
1368518_at 8.078556 8.0565815 8.241989 7.980053 7.865466 7.9765987 7.961816 7.845696 7.9844384 8.438278 8.418132 8.499977
1368519_at 5.298293 5.514496 5.141197 5.0126534 5.3456936 5.1797647 4.998225 5.2857704 5.148372 5.3788757 5.0844226 5.22581
1368520_at 13.068888 13.02898 12.885284 12.930269 12.740538 12.885204 12.688871 12.890876 13.011377 10.934115 11.445748 11.217193
1368521_at 6.6506786 6.4017076 6.8776846 6.507861 6.390812 6.469737 6.3895774 6.7582555 6.6236506 6.9379845 6.6319704 6.757986
1368522_at 4.2779403 4.292595 4.387571 4.2728696 4.8258786 4.2018914 4.2152243 4.2088594 4.5739827 4.7693224 4.3012486 4.1303663
1368523_at 4.0798745 4.1708136 4.0998287 4.358953 4.078284 4.1935816 4.1989403 4.071442 3.8831427 4.0639195 4.429117 4.0726857
1368524_at 3.685035 3.5152388 3.5243597 3.651798 3.743047 3.5351124 3.5428503 3.865086 3.6819942 3.8326488 3.4940147 3.4857543
1368525_at 6.599168 6.7637525 6.962406 6.7834644 7.006906 6.7170672 7.154835 6.7867794 6.7464967 6.8041143 6.814687 6.8942566
1368526_at 7.0754356 7.2085867 6.9701557 7.5303125 7.51004 7.2690716 7.643556 7.2347775 7.229892 7.283879 7.41603 6.854727
1368527_at 3.2381506 3.2253458 3.2364771 3.5014436 3.2275956 3.180666 3.323449 3.3660727 3.2008328 3.4230516 3.3396904 3.5839942
1368528_at 8.576447 8.882748 8.599745 8.929035 8.550483 8.74818 9.04365 8.538778 8.782839 8.581762 8.576202 8.556122
1368529_at 4.376468 4.602632 4.6123524 4.6652136 4.470804 4.936898 4.8635325 4.3657746 4.728723 4.6231356 4.6476364 4.590882
1368530_at 4.331135 4.2107286 4.3367434 4.635109 4.2566214 4.4415383 4.182702 4.4803853 4.6332636 6.055974 5.589424 6.126116
1368531_at 3.9373124 3.802493 3.4417934 3.2886355 3.409696 3.5473187 3.517464 3.533408 3.4773223 3.6226416 3.6205254 3.2493658
1368532_at 4.0605345 3.834188 4.0718784 4.057887 4.1214356 4.028233 3.9538846 4.245756 3.8791857 3.9170952 3.9451127 3.710648
1368533_at 5.4062843 5.308058 5.3279915 5.4551544 5.6658106 5.216569 5.2204156 5.0187407 5.690999 5.616476 5.6156654 5.388384
1368534_at 5.67215 5.434333 5.541901 5.448593 5.840668 5.58993 5.463438 5.673728 5.4793534 5.405378 5.2200127 5.4907265
1368535_at 5.334264 5.3925037 5.0739822 5.2579503 5.216551 5.2193584 5.4472113 5.355794 5.094739 5.188695 5.0870175 5.1003695
1368536_at 10.662789 10.676031 10.39822 10.193309 10.51607 10.417918 10.464677 10.50308 10.552703 9.783268 9.919563 9.791155
1368537_at 6.5178905 6.6004405 6.8956923 6.4059415 6.8194675 6.7466288 6.859177 6.770855 6.895552 7.259114 7.1523395 7.147653
1368538_at 8.1848755 8.242245 8.0646925 8.431604 8.202687 8.222969 8.215606 8.171371 8.299131 8.419512 8.1047 8.060562
1368539_at 3.4879403 3.3719208 3.5122383 3.6071472 3.3117938 3.4404476 3.4567838 3.4130926 3.2995532 3.3949833 3.325509 3.4232516
1368540_at 4.389427 4.2693996 4.526778 4.072627 4.224687 4.40837 4.4446864 4.5750675 4.0369153 4.782465 4.373991 4.64618
1368541_at 5.96535 5.641089 5.9822836 5.993319 5.7060876 5.8391185 5.879486 5.8148756 5.8347583 6.1483 6.056123 6.1202226
1368542_at 4.605266 4.525879 5.1775455 4.865791 4.613914 5.05576 4.533603 4.571159 4.3192573 4.3296933 4.914079 4.115095
1368543_at 8.43276 8.417728 8.781851 7.8295574 7.415329 7.7526417 7.5502515 8.642611 7.272664 5.373251 7.3691945 5.468754
1368544_a_at 4.631858 4.5880284 4.678816 4.4731765 4.768097 4.7929273 4.8984346 4.6924 4.6737127 5.18089 5.194202 5.2427983
1368545_at 5.489628 5.421462 5.328783 5.0629005 5.4290004 5.607742 5.4562035 5.196477 5.393599 5.048692 5.159637 5.055376
1368546_at 5.124874 4.7613707 5.3401847 5.2810035 4.8478293 4.7054605 5.018682 5.326621 4.901827 5.1368556 5.4972196 5.5706863
1368547_at 3.8024194 4.0701237 3.8462582 4.0575604 4.2068624 4.0603886 4.071926 3.9464133 4.1383104 4.076936 3.8827126 3.886657
1368548_at 3.5897543 3.2312407 3.2147245 3.3651805 3.2276251 3.4259515 3.2465749 3.1470506 3.295856 3.0966868 3.402826 3.2270677
1368549_at 9.275988 9.30749 9.245983 9.345888 9.294866 9.307766 9.034606 9.329315 9.18704 9.08616 9.3921175 9.271592
1368550_at 5.0344796 4.847441 5.042344 4.6589184 4.675171 5.1155148 4.889545 5.0886545 4.6970186 4.935503 4.9611044 4.7849007
1368551_at 4.597662 4.425613 4.5667844 4.7791495 4.6064944 4.634282 4.6320505 4.824304 4.8110185 4.719148 4.5308814 4.5172515
1368552_at 11.037812 10.847608 10.882938 10.8883 11.080001 10.77369 11.060752 10.812098 10.885303 10.75396 10.747858 10.768366
1368553_at 5.088168 4.991394 5.036436 5.2368183 4.639147 5.0937767 4.5785217 5.144375 5.1069565 5.6183414 5.2280283 5.032239
1368554_at 5.649252 5.4670353 5.60045 5.770869 5.335817 5.432396 5.6099396 5.576663 5.450338 5.3255997 5.401029 5.5346417
1368555_at 5.8280416 5.7452965 5.6281223 5.8797407 5.209707 5.6242914 4.904359 5.764347 5.537536 5.8996916 5.489233 5.407586
1368556_at 4.7092233 4.3988333 4.3500404 4.740671 4.385828 4.534915 4.2279997 4.46235 4.592658 4.3626328 4.5797977 4.158683
1368557_s_at 4.823055 4.799571 4.5166044 4.643241 4.991992 4.6708493 4.6569476 4.7249393 4.358813 4.490541 4.521431 4.4343586
1368558_s_at 8.024922 7.980896 8.427431 8.022069 8.061716 8.042918 7.8570957 8.013891 8.459047 7.9409966 8.438869 8.270443
1368559_at 5.3527155 5.244257 5.219191 5.311534 5.2125573 5.2620745 5.420993 5.4643335 5.4390364 5.1857896 5.279536 5.1560655
1368560_at 5.0577126 4.972631 4.949271 4.930628 4.737468 4.8355494 5.02501 4.9809175 5.2487535 4.5898943 4.931616 4.9913073
1368561_at 4.210844 4.0556116 4.0297937 4.105898 3.8098037 3.9462044 4.0202036 3.999046 4.1971807 4.0767584 3.7497911 4.26953
1368562_at 5.0271416 4.5804815 4.813552 4.8347235 4.8902464 4.6180086 4.8244753 4.404517 4.7819567 4.676788 4.6378503 4.7855005
1368563_at 7.451503 7.66351 6.385663 6.0056267 7.5209002 6.4154606 7.8764696 7.471835 6.3478713 6.475477 6.094899 7.0884666
1368564_at 4.6635103 4.599455 4.8921943 4.794471 4.5938497 4.9224577 4.5385275 4.7304564 4.9119473 4.9542384 4.9191847 4.9650493
1368565_at 4.8280563 5.5437255 4.2986546 4.2544365 5.08183 4.3143797 4.266738 4.5392046 4.314027 4.016204 5.969322 5.416176
1368566_a_at 11.382507 11.48658 11.261717 11.141341 11.312101 11.261743 11.362551 11.259231 11.356994 10.730909 11.044956 10.843081
1368567_at 7.765332 7.45798 7.6386933 7.6814632 7.703169 7.5902143 7.795823 7.5761805 7.4391117 7.686876 7.3130035 7.378041
1368568_at 5.734691 5.664958 5.6338425 5.80041 5.740195 5.7571 5.617834 5.6452656 5.595328 5.543711 5.5481977 5.824079
1368569_at 4.30019 3.966332 4.043602 3.7547445 4.2218375 3.9620712 3.587501 3.9575312 3.587954 5.536152 3.4143882 3.6538613
1368570_at 8.098355 7.9648275 7.7320814 8.039117 8.120701 8.203845 7.961922 8.140534 7.8155746 8.094809 8.217489 7.3955097
1368571_at 4.4701614 4.6876473 4.6467314 5.04542 4.5886097 4.4951715 4.4975734 4.5839963 5.0703797 5.3359413 4.621872 4.846093
1368572_a_at 5.278381 5.177432 5.157019 5.224246 5.437701 5.198016 5.080046 5.15543 5.4231954 5.4909883 5.5420713 5.0872583
1368573_at 8.261234 8.156406 7.859561 8.150449 8.106472 8.188103 8.4487095 8.069711 8.233827 8.492891 8.121638 7.9972234
1368574_at 10.11686 9.945917 10.079869 10.13517 10.30498 10.10409 10.290451 10.084975 9.970047 9.807125 9.751447 9.325083
1368575_at 5.217634 5.1010294 5.2923656 5.200746 5.4402843 5.174041 5.124508 5.426007 5.3269253 4.920025 5.238915 5.1434746
1368576_at 4.2791204 4.1916566 4.3054495 3.8892448 4.2582245 4.259585 4.140839 4.304363 4.293306 4.008242 4.324561 4.064717
1368577_at 3.366503 3.370258 3.4413552 3.3069863 3.510026 3.6758957 3.337269 3.606611 3.2742429 3.3541968 3.3239594 3.259802
1368578_at 4.7372613 4.8284593 4.862184 4.9083905 5.023038 4.854877 4.802438 4.7509446 4.7499647 4.5146337 4.5813546 4.7179074
1368579_at 4.423088 4.431072 4.5701947 4.5072474 4.3520904 4.678961 4.666511 4.751325 4.5946116 4.3795075 4.5367517 4.47098
1368580_at 6.093635 6.0218725 6.313257 6.183465 5.978937 6.2709427 6.2362747 6.156661 6.302418 6.151662 6.2329397 6.068687
1368581_at 5.5976224 5.535204 5.948066 5.928002 5.6577616 5.812366 5.6028137 5.6952887 5.799256 5.859995 5.5859003 5.523134
1368582_at 4.0044937 3.9236538 4.078347 3.9968908 3.9847991 4.041209 3.8023083 3.8681843 4.112501 3.7091715 3.9734523 3.9520524
1368583_a_at 13.822317 13.887773 13.814901 13.680511 13.828555 13.66424 13.746179 13.712445 13.825234 13.754925 13.809696 13.80045
1368584_a_at 4.822771 4.4873843 4.564533 4.4399004 4.5970683 4.3900824 4.271003 4.796652 4.98183 4.2030163 4.5066576 4.5517015
1368585_at 5.7614546 5.8271084 5.765374 5.670065 5.820325 6.00834 5.7232294 5.71266 5.728362 5.862067 5.3062334 5.4875383
1368586_at 4.870512 5.1836586 5.500478 5.22456 5.2565217 5.2156973 4.978444 5.2003984 5.1173897 4.8878927 4.966674 5.161697
1368587_at 13.854021 13.875401 13.929316 13.828757 13.822568 13.80891 13.891081 13.886248 13.851622 13.65535 13.68524 13.63816
1368588_at 5.775942 6.188045 6.508484 6.10506 5.7819963 6.102126 5.987009 5.959142 6.3677897 6.5254526 6.2597275 6.7672467
1368589_at 8.27898 8.605139 8.944379 8.716513 9.199322 8.349192 8.430545 9.474743 8.427781 9.441189 8.854005 9.332867
1368590_at 4.029995 4.5566316 3.7733765 4.0405903 4.1209874 4.3435717 4.049233 4.1532044 4.113126 4.0739136 4.12426 4.0574336
1368591_at 9.228687 9.410592 9.03919 9.204836 9.249639 9.088721 9.205452 9.234592 9.185605 8.902577 8.940947 8.775693
1368592_at 7.1842356 7.887632 7.5016165 7.5774984 7.5532312 7.3776884 7.651938 7.500298 7.4856386 7.608034 7.4952226 7.608372
1368593_at 8.543327 8.531427 8.431059 8.571705 8.772392 8.612482 8.454208 8.592221 8.435337 8.70511 8.586372 8.521009
1368594_at 5.109421 4.965152 5.147423 4.980546 5.036245 5.2357755 5.0834675 4.743445 4.950242 4.975008 5.0774627 4.955708
1368595_at 4.9844484 4.4165115 4.5856333 4.7335095 4.636309 4.556686 4.769594 4.4679265 4.3853636 4.61412 4.518297 4.6832848
1368596_at 6.979031 7.18751 6.999739 7.1560445 6.862386 7.2977176 7.3281345 7.004 7.0406113 7.6782293 7.160631 7.5311437
1368597_at 6.0918717 6.144172 6.2602043 6.195774 5.8959565 6.858698 5.976095 6.94625 6.801105 6.2528477 7.4414988 6.2105446
1368598_at 6.4206467 6.7098775 6.200475 6.490427 6.5416746 6.5657897 6.523101 6.4430976 6.6472645 6.2985997 6.3334856 6.2716017
1368599_at 5.6212816 5.701473 5.6167946 5.9397783 5.727172 5.8390017 5.535091 5.6742396 5.518722 5.473309 5.613819 5.536004
1368600_at 10.813037 11.004785 10.929064 10.875659 10.786581 10.837237 10.799377 10.735025 10.877959 10.650365 10.444467 10.739277
1368601_at 4.6409097 4.282607 4.6704965 4.5439053 4.3068566 4.645389 4.446496 4.7321267 4.3935285 4.242208 4.251822 4.5384007
1368602_at 3.6931412 3.7565346 3.8714387 3.790445 3.7724705 3.9929621 3.7509835 3.8860292 3.93504 3.6697352 3.6922112 3.721307
1368603_at 4.3084073 4.4378448 4.3879976 4.3629503 4.448574 4.5544286 4.702188 4.6999087 4.6164036 4.2789955 4.372622 4.411802
1368604_at 5.189375 4.9832344 5.101412 4.828293 4.6311474 4.835992 4.95993 4.481123 4.705455 5.028585 4.7977967 4.8478084
1368605_at 5.097985 4.750304 4.9715066 4.9067144 4.911179 4.948581 4.8174353 4.7806563 4.901855 4.969264 5.0574427 5.1865325
1368606_at 3.9883742 4.153612 3.8848243 3.9791076 3.9210668 4.2009783 4.0095973 4.150769 4.675997 4.3590302 4.175962 4.2539096
1368607_at 6.4843445 7.81248 8.389416 7.1490946 8.685417 6.9889517 8.568036 7.642802 8.137532 8.557266 7.869316 6.1218805
1368608_at 10.097448 10.275357 10.108059 10.068071 10.081683 9.950714 10.154451 10.099403 9.984926 9.65596 9.882515 9.622021
1368609_at 12.797698 12.783921 12.793055 12.682968 12.742392 12.753608 12.817163 12.76726 12.661006 12.5345 12.727769 12.393292
1368610_at 3.9967437 3.79459 3.9137993 3.7861512 3.940014 3.9682803 3.7608414 3.9174345 4.1760416 3.8014367 3.7540865 3.797532
1368611_at 3.941891 3.9280958 3.7957172 4.068699 4.0193176 3.73392 3.945154 3.849542 4.0261006 4.058998 3.8032584 3.752508
1368612_at 5.3516464 5.1893716 5.3145924 5.322859 5.309171 5.122739 5.5060544 5.5418034 5.3622713 5.867045 5.570945 5.926616
1368613_at 4.069228 4.1209936 3.810361 4.102412 3.9916925 4.2035656 4.0698366 4.0628166 4.2269206 4.239393 3.9679475 3.9994128
1368614_at 7.553303 7.526112 7.589483 7.5081625 7.7111034 7.3673053 7.8463492 7.864197 7.813102 7.7225103 7.470743 7.479484
1368615_a_at 4.957773 4.896846 4.5368805 4.976412 4.712038 4.727246 4.7450004 4.768388 4.9685407 4.6353025 4.559646 4.849745
1368616_at 6.1798897 5.987977 5.921381 6.003367 6.0955486 6.098589 6.0976477 6.017934 5.9148464 6.069999 5.899846 5.943798
1368617_at 4.3804097 4.498309 4.5001445 4.658257 4.430878 4.3188324 4.571182 4.5226183 4.4486175 4.3121805 3.9224622 4.2433977
1368618_at 9.261056 9.333591 9.214194 9.401743 9.190673 9.302298 9.463691 9.22945 9.40426 9.187641 9.004033 8.813449
1368619_at 5.238245 4.943991 5.250818 5.021117 5.2854733 5.235129 5.180751 5.164676 5.263075 5.130168 5.0394735 4.9245768
1368620_at 5.629369 5.5773706 5.7028 5.618209 5.4647837 5.3632503 5.394124 5.606839 5.491303 5.302173 5.3330574 5.589847
1368621_at 10.813938 10.625363 10.812828 10.82057 10.805786 10.957904 10.268989 10.684978 10.893866 10.385176 10.497124 10.134479
1368622_at 4.274458 4.2284083 4.352792 4.2124176 4.2786784 4.2448807 4.249457 4.151431 4.332744 4.200179 4.1073356 3.9753845
1368623_at 4.610979 4.3049335 4.5939894 4.240777 4.0943947 4.4819345 4.3221016 4.4009504 4.4518347 4.622715 4.366496 4.3984547
1368624_at 3.957187 3.885742 3.8116264 3.766174 4.0288877 3.8150976 3.680158 3.6815913 3.7569513 3.7057462 3.8570528 3.7046342
1368625_at 4.9176383 5.0395722 5.245409 5.285683 5.327517 4.990528 5.0211225 4.992083 5.0288754 4.909851 4.8116746 4.9822474
1368626_at 4.4149985 4.134673 4.2537975 4.3149657 4.1228747 4.2150984 4.312895 4.1262746 4.4380946 4.1731544 4.182227 4.346698
1368627_at 12.763632 12.926555 12.831907 12.647757 12.73806 12.81668 12.758087 12.748853 12.802112 12.660174 12.669461 12.509211
1368628_at 4.016116 3.805531 3.9554248 3.912618 3.8474343 3.760768 3.774806 3.6205049 3.7007322 3.6859176 4.0290527 3.621783
1368629_at 4.6580772 4.299408 4.3982787 4.5380597 4.5349317 4.769537 4.267737 4.5010962 4.478243 4.316723 4.4300876 4.347851
1368630_at 3.4353592 3.3965352 3.2438147 3.5842283 3.4531825 3.4014833 3.5747905 3.5013583 3.6695392 3.403284 3.426727 3.4444072
1368631_at 4.776517 4.155799 4.1685777 4.407676 4.683058 4.335914 4.1337614 4.2725005 4.2874656 4.2328067 4.169389 4.3049703
1368632_at 3.2540796 3.375823 3.3528929 3.4844875 3.3385327 3.2684302 3.4048753 3.3040254 3.5818145 3.299098 3.6306775 3.0587132
1368633_at 3.471476 3.5750794 3.3922112 3.3393118 3.48835 3.64382 3.4727023 3.7386975 3.3086662 3.4486449 3.2750773 3.474362
1368634_at 7.9022903 7.7563157 7.8656535 7.98298 7.9232154 7.8687305 7.8654127 7.8531246 7.8652654 7.616249 7.753489 7.770278
1368635_at 4.186454 4.0223665 4.35155 4.3276854 4.2006626 4.350456 4.042261 3.9558785 4.1994705 3.8966506 4.074664 4.050726
1368636_at 5.572321 5.550908 5.4611435 5.293862 5.4782586 5.769657 5.3263965 5.5695553 5.595456 5.5614457 5.435877 5.6946287
1368637_at 4.4398623 3.9124699 4.286504 4.220749 4.118083 4.132432 4.3055534 4.063531 4.178899 3.9947758 4.14423 4.6533804
1368638_at 5.347288 5.4598103 5.2576327 5.308984 5.235631 5.31294 5.3567195 5.106809 5.373825 5.1200886 5.2906075 5.3108377
1368639_at 3.9754777 3.6113725 3.9414446 3.8766491 4.0335317 4.036023 4.0395174 3.951696 3.9853935 3.835175 3.8603868 4.032549
1368640_at 5.054211 5.3174353 5.0771084 5.054888 5.2471166 5.307937 5.321988 5.333702 4.9643717 5.006142 5.2583966 4.976628
1368641_at 3.9069638 4.463095 4.2350335 4.2979474 4.337435 4.340786 4.0520096 4.574876 4.245472 4.379708 4.583813 4.468113
1368642_at 9.748439 9.87302 9.761169 9.79267 9.734797 9.8662405 9.851346 9.803111 9.880053 9.94718 9.931414 9.73913
1368643_at 4.37982 4.294778 4.121522 4.7816324 4.14835 4.3872604 4.200959 4.206026 4.3492737 4.935128 4.315551 4.588912
1368644_at 4.472035 4.4488335 4.6249576 4.5222197 4.6081676 4.259947 4.5004377 4.434385 4.371644 4.4970746 4.3660173 4.464779
1368645_at 5.842189 6.2695007 6.505643 5.874605 6.05 6.2491546 5.8316092 6.0533004 5.9917526 5.891561 6.1101303 6.5416346
1368646_at 8.394152 8.707667 8.413685 8.365211 8.718263 8.43317 9.044562 8.587648 8.338483 8.814147 8.662269 8.633987
1368647_at 7.4619055 7.729404 7.412494 7.012926 7.409192 7.3982677 7.3760333 7.477826 7.2076344 7.4535384 7.4054537 7.3010535
1368648_at 4.5960784 4.3971167 4.314496 4.504623 4.264657 4.6346755 4.5711927 4.3521967 4.513977 4.3197813 4.640008 4.631418
1368649_at 8.171011 8.150951 8.11092 8.057253 8.324867 8.032778 7.974197 8.160543 8.203716 8.15081 8.252174 8.270105
1368650_at 7.7109647 8.463887 7.741056 8.656683 8.660595 7.635293 7.2417088 8.084567 8.58506 7.205028 8.458505 8.081734
1368651_at 10.606778 10.855554 10.846324 10.680197 10.721745 10.910295 10.466435 10.698035 10.669595 9.715747 9.785405 10.816222
1368652_at 6.812701 6.702775 6.916345 6.8913517 6.835241 6.9385786 7.0050406 6.6818285 6.981185 6.8957047 6.733241 7.255246
1368653_a_at 10.945957 10.736095 10.810046 10.734559 10.849486 10.867722 10.8717785 10.806832 10.76424 10.645481 10.701694 10.724627
1368654_at 6.1147504 6.422903 6.5381675 6.241384 6.5380754 6.4381466 6.521926 6.5437336 6.346481 6.320493 6.4338593 6.637519
1368655_at 9.15707 9.297868 9.40557 9.341463 9.479836 9.37669 9.14803 9.228719 9.358664 9.3355255 9.328427 9.381017
1368656_at 4.0236607 3.7942092 3.9670997 3.9387703 3.8609524 4.1393423 3.9512124 4.044483 3.7622054 3.7494254 4.0601144 4.0171986
1368657_at 3.7173064 3.5335863 3.8392372 3.857306 3.578044 3.7719626 3.680158 3.811172 3.717274 3.5904784 3.7961795 3.6837363
1368658_at 4.696485 4.8968306 4.942496 4.5252237 4.750298 4.4660664 4.8306074 4.641189 5.141432 4.86293 4.878858 4.916058
1368659_at 10.880875 10.685159 10.636843 10.307832 10.8424425 9.614981 10.341025 10.202793 9.460806 10.715004 10.675628 10.821243
1368660_at 4.7694483 4.859486 4.817975 4.7482467 4.84865 4.7158384 4.713089 4.660309 5.0590496 4.7154 4.8003545 4.8043623
1368661_at 6.65508 6.4460406 6.453575 6.6919274 6.4136314 6.5628815 6.5322285 5.9148045 6.3937902 6.153398 5.8550415 6.20348
1368662_at 8.034779 7.4713116 7.4366055 7.8345494 8.24572 7.4427547 7.695815 7.9599 7.7170753 7.519573 7.99189 7.578403
1368663_at 3.57939 3.504223 3.5398536 3.708909 3.5846257 3.8878508 3.573873 3.6833465 3.488455 3.6492293 3.4323087 3.762376
1368664_at 5.4770203 5.138178 5.6337624 5.1710467 5.290849 5.400161 5.0373306 5.487002 5.6599894 5.229656 5.4179935 5.5819516
1368665_at 8.349684 8.457569 8.5889225 8.534239 8.524792 8.375075 8.51479 8.410221 8.5434475 8.155674 8.442249 8.428127
1368666_a_at 3.9261482 3.8131998 3.9735005 3.9472091 4.079256 3.913827 3.8731508 4.1032896 3.895018 3.8540723 4.221244 3.8133624
1368667_at 5.2878757 5.276891 5.364944 5.2820754 5.3382635 5.5468807 5.0952973 5.164676 4.9524775 4.9974623 5.449347 5.1340914
1368668_at 8.765036 8.882809 9.111234 8.864356 8.66928 8.9854355 8.852919 8.643 8.869384 8.842245 9.0349245 9.333813
1368669_at 7.582866 7.4094296 7.8419223 7.6256337 7.454207 7.9186645 7.4816947 7.9433455 7.6596017 8.346464 8.059917 8.178176
1368670_a_at 5.642843 5.630398 5.1181655 5.4080296 5.6074953 5.566683 5.527497 5.4135084 5.4676385 5.366502 5.294461 5.537839
1368671_at 6.050648 6.3975663 6.259808 5.983492 5.99434 6.222614 6.070834 6.082941 6.4016366 6.411379 6.1028595 5.8482056
1368672_at 4.5504465 4.4188576 4.223295 4.504362 4.5932384 4.5773344 4.174136 4.4612308 4.7162895 4.202711 4.495434 4.570803
1368673_at 3.8253193 4.1810694 4.120206 3.7546942 3.8769677 3.9483883 4.0275784 3.8998163 4.0415564 4.2509146 4.0157766 4.2185965
1368674_at 11.353772 11.493417 11.198451 11.315835 11.52453 11.316882 11.359791 11.234241 11.312602 11.043309 11.17095 11.393145
1368675_at 7.458496 7.4284935 7.6894026 7.558385 7.1328683 7.674616 7.6009636 7.533312 7.620414 7.364559 7.536298 7.6123953
1368676_at 5.4245844 5.1894717 4.9965935 5.435205 5.3511586 5.075626 5.180751 5.1570244 5.348046 5.7527657 5.662152 5.6117115
1368677_at 3.8165765 3.7030892 3.8259597 3.5724175 4.1424446 3.8027 3.9088578 3.7069294 3.9734967 4.023637 3.7748194 3.7663505
1368678_at 4.411154 4.3270335 4.334578 4.3956404 4.36779 4.2482758 4.4205527 4.430576 4.2953243 4.225585 4.3513136 4.3448944
1368679_a_at 7.229131 7.376029 7.0964837 7.346397 7.363582 7.1677217 7.4172926 7.1349554 7.2113934 7.4356694 7.117739 7.3048344
1368680_a_at 4.2899723 4.5306954 4.3932004 4.430317 4.331015 4.397144 4.3800707 4.569266 4.399716 4.3590302 4.3214765 4.3835783
1368681_at 6.24832 6.267458 6.100107 6.2660084 6.093012 6.269867 6.08378 6.360508 6.372326 6.210259 6.271403 6.372237
1368682_at 4.4657006 4.718684 4.461863 4.7369847 4.578848 4.4858165 4.400159 4.676035 4.6482415 4.6558943 4.6748657 4.223504
1368683_at 3.4916842 3.543104 3.3161356 3.5221162 3.354623 3.0797315 3.2216406 3.3378289 3.4684398 3.361436 3.391728 3.7828534
1368684_at 5.6238623 5.3820944 5.551165 5.6459827 5.1664305 5.5224037 5.6456385 5.573888 5.85835 5.7046022 5.4690905 5.4030504
1368685_at 4.8655243 4.964359 5.067853 5.110978 5.091746 4.9827414 4.6250334 4.9032574 4.9237514 4.803758 4.8116746 4.765815
1368686_at 13.967668 13.953403 13.957172 13.978441 13.990237 13.997811 13.946171 13.980281 13.942748 13.830308 13.897105 13.936773
1368687_at 6.098852 6.229403 6.352413 6.2662582 6.3731837 6.1666703 5.9987044 6.2039666 6.3543034 6.0420284 6.334456 6.335331
1368688_at 4.896688 4.413174 4.774751 4.5489287 4.7858534 4.830758 4.701274 4.770553 4.5256267 4.620434 4.382282 4.6228304
1368689_at 4.0927663 3.8327277 3.9244807 3.969358 3.7998528 4.036983 3.7740512 3.9047267 3.9850316 3.6172473 3.8430867 3.8932974
1368690_a_at 4.251932 4.1782937 4.146335 4.102556 4.1701674 4.185744 4.1559944 4.1335616 4.1225405 4.065761 4.275485 4.158312
1368691_at 4.856599 4.871532 4.818577 4.784737 5.178733 5.413689 5.068486 4.7524824 4.6187325 4.9056687 4.9817066 4.860032
1368692_a_at 8.881717 8.65856 9.140205 8.83435 9.145352 8.58642 8.799519 9.325415 9.636234 8.822294 9.256292 9.051731
1368693_at 7.1912565 7.552768 7.2459054 7.3490505 7.2315617 7.0165477 6.95617 7.514048 7.3793263 8.080189 7.306066 7.226793
1368694_at 4.119754 4.021657 4.395007 4.055253 3.7842739 3.967154 4.1478605 4.0470715 3.9787781 3.9959285 4.1665697 4.256033
1368695_at 12.18828 12.173679 12.437462 12.474708 12.305026 12.367742 12.133814 12.238909 12.301523 12.29625 12.234468 12.508206
1368696_at 5.0515633 4.8000236 5.207127 4.8831058 4.97505 4.9729433 4.750062 5.0089684 4.7373013 5.237168 4.825752 4.3984547
1368697_at 3.8800583 3.713609 3.8499978 3.6779866 3.974685 3.978854 3.8898523 3.9570417 3.937004 3.848502 3.7924345 3.9600067
1368698_at 5.7182875 6.008039 5.576549 5.7302694 6.0915403 5.980875 6.473145 5.875777 6.380666 6.4951606 5.5052433 5.011423
1368699_at 4.248682 4.2447834 4.199316 4.044381 4.122634 4.1736774 4.314584 4.17299 4.2294044 4.1883545 4.1831384 4.068986
1368700_at 4.771402 4.6239667 4.6588774 4.788451 4.503107 4.721937 4.487407 4.521698 4.674887 4.4587607 4.5039854 4.479023
1368701_at 5.1152086 5.072182 4.9656296 5.117876 4.833477 5.033538 4.951032 5.027417 4.8783145 4.918674 5.016295 4.9515066
1368702_at 9.428343 9.3226185 9.405552 9.112285 9.2689705 9.261964 8.790408 9.39135 9.268601 9.408927 9.710523 9.868022
1368703_at 7.5327067 7.641748 7.539059 7.549845 7.529309 7.5176396 7.4586067 7.5135922 7.44088 7.712789 7.6266303 7.502501
1368704_a_at 4.5359316 4.312068 4.388525 4.1929197 4.44563 4.439728 4.3261786 4.4702225 4.37949 4.1318045 4.439086 4.3596363
1368705_at 5.4940233 5.087503 5.0618505 5.315447 5.1672125 5.2597423 5.174332 5.4265738 5.3312626 4.8510876 4.9698725 4.8413897
1368706_at 12.355794 12.161851 12.0535145 12.089825 12.250383 12.162744 12.32649 12.103801 12.081897 12.307152 12.282301 12.250131
1368707_at 13.392644 13.4801855 13.465906 13.508116 13.458383 13.4527445 13.447135 13.422897 13.417371 13.494148 13.5075865 13.609263
1368708_a_at 5.034526 4.8682 4.722335 4.832372 4.8080525 4.9044757 4.987858 4.7471285 4.881145 4.4334955 4.5858483 4.5227575
1368709_at 4.063501 3.8798423 3.9775236 3.8405535 4.227129 4.048915 3.7855685 3.8489475 3.8817406 3.8247597 3.97464 3.849802
1368710_at 6.2967615 6.4213777 6.531972 6.242265 6.3876963 6.503019 6.363217 6.564485 6.4418597 6.558834 6.542993 6.5106487
1368711_at 9.917978 8.784783 8.989039 9.546779 10.410857 9.047301 10.1781225 9.6072235 9.988884 9.798847 10.078797 9.299688
1368712_at 7.501546 7.4737873 7.839086 7.676698 7.9027753 7.670683 7.78224 7.8207393 7.858915 7.8412757 7.9580317 7.9152055
1368713_at 4.557634 4.3944435 4.5524187 4.414479 4.4546194 4.601317 4.3747926 4.7179723 4.4996777 4.2411985 4.1054134 4.1981735
1368714_at 3.4532194 3.6122875 3.4959254 3.304416 3.4780333 3.418629 3.3846984 3.5271137 3.4788954 3.3151228 3.469728 3.375858
1368715_s_at 4.045477 4.2786765 4.173735 4.0619297 4.1903706 4.3456755 3.993374 4.1600924 4.038968 4.409405 4.1164885 4.0058727
1368716_at 4.16331 4.330652 4.2766333 4.38818 4.2862988 4.396078 4.4625797 4.1545553 4.563656 4.09015 4.3742576 4.3112135
1368717_at 10.121202 10.308269 10.142516 10.166882 10.200724 10.201316 10.164961 9.959597 10.284743 9.906647 9.668123 9.387038
1368718_at 8.019011 7.413085 8.725378 9.305391 9.911841 9.369728 10.275215 9.545511 9.939049 10.959774 11.083263 11.292828
1368719_at 5.1439257 4.8345966 4.622531 4.950422 4.721774 4.871694 4.966569 5.021427 4.931532 4.812859 4.857236 5.1160936
1368720_at 12.953391 13.082572 13.06027 13.014443 13.009694 13.02204 12.986141 12.9701 12.88543 12.555286 12.785036 12.690021
1368721_at 5.826845 5.9766808 5.838867 5.595625 5.870885 5.918627 5.437879 5.9773293 5.726277 5.495088 5.395101 5.669132
1368722_at 3.752055 3.7491744 3.6832817 3.9314535 3.7503638 3.7444878 3.4988275 3.6174672 3.5342197 3.716874 3.6526022 3.7666574
1368723_at 5.1786222 4.8332076 4.7887807 4.801252 5.011296 4.801155 4.709718 5.1328487 4.5596023 4.619466 4.6395535 4.9113855
1368724_a_at 6.134976 5.957482 6.0841293 6.027988 5.9869285 6.1837726 5.7612357 5.9582067 5.9863033 5.922775 5.949918 5.9213505
1368725_at 5.358266 4.9389505 4.821701 5.034583 5.179593 5.04418 5.012312 5.3197446 4.921933 5.178892 5.1969156 5.188445
1368726_a_at 6.20739 6.238679 6.1717954 6.198406 6.267595 6.0493875 6.151314 6.1455426 6.1927032 6.1925564 6.579236 6.3548126
1368727_at 3.7405741 3.6448662 3.515827 3.6863527 3.7955244 3.5124707 3.4993114 3.7765267 3.7318625 3.4983444 3.5918524 3.4002426
1368728_at 5.2501364 5.3244395 5.304234 5.368117 5.4618583 5.37626 5.268085 5.30451 5.359523 5.2884784 5.082627 5.335644
1368729_a_at 4.2747784 4.352111 4.277222 4.41807 4.3082786 4.4138956 4.1914697 4.610252 4.3778114 4.339162 4.4771976 4.3552
1368730_a_at 4.587286 4.4913535 4.305718 4.6308956 4.4399605 4.679693 4.427427 4.3832498 4.4034944 4.5869203 4.382282 4.5227885
1368731_at 13.297536 13.4041 13.4354315 13.267451 13.361186 13.279072 13.3803425 13.346015 13.224098 13.493349 13.427906 13.872323
1368732_at 6.7832847 7.0699425 6.999687 7.094532 7.1550603 6.921491 7.132971 6.6662126 7.3356433 7.5179677 7.166352 7.4697027
1368733_at 13.1715145 13.012688 12.959969 13.248925 13.203174 12.997441 13.386295 13.214042 13.0494175 13.3006 13.213069 12.953082
1368734_at 4.594633 4.553281 4.586984 4.829027 4.461936 4.5084248 4.566698 4.260461 4.655469 4.400881 4.435464 4.475419
1368735_a_at 4.088662 3.9104269 4.0446377 4.3021097 4.0177946 4.213765 3.8770967 4.0943356 4.136305 4.256624 3.8707612 4.1910524
1368736_at 3.47457 3.6278195 3.3939307 3.7714093 3.8720121 3.790289 3.546451 3.597466 3.491875 6.9116273 5.657872 8.281333
1368737_at 5.1631975 5.0733533 5.2946253 5.0954275 5.1963615 5.195977 5.0629797 4.9825964 5.2325583 5.075285 5.206459 4.978899
1368738_at 3.4527555 3.7151103 3.7825165 3.8151717 3.662434 3.6629426 3.3947854 3.7374165 3.6004703 3.4612715 3.4842873 3.487877
1368739_s_at 4.533153 4.5687366 4.4159684 4.372975 4.7652283 4.691693 4.7316437 4.867773 4.9576564 4.7475176 4.6575265 4.263934
1368740_at 4.16965 4.1170025 4.4804745 4.0705047 4.3336864 4.253747 4.041914 4.7811165 4.456337 4.1493187 4.2534156 4.3904824
1368741_at 13.404572 13.432339 13.432683 13.426969 13.372355 13.305152 13.366412 13.40137 13.397467 13.409656 13.450323 13.659465
1368742_at 6.814323 7.082366 6.8190303 6.8511744 6.7994676 6.793345 6.7601457 6.7625403 6.9005804 7.268722 6.786156 7.3328223
1368743_a_at 4.0842714 3.7452245 3.9492803 4.124324 3.9566453 4.1608276 3.9907553 3.9234369 3.883395 3.8490295 3.7383783 3.78117
1368744_a_at 4.4653087 4.088906 4.1014743 3.7861512 4.0794725 4.1123996 3.804324 3.888806 4.1994705 3.9623804 4.1607347 4.003556
1368745_at 6.5276227 7.167275 6.32887 6.6741953 6.963916 6.268848 6.7048645 6.643254 6.4542756 6.67855 6.6386375 7.3863735
1368746_a_at 5.4409933 5.3098645 5.2656107 5.475696 5.4836903 5.413582 5.4732285 5.486913 5.2881556 5.4428496 5.0210524 5.2842693
1368747_at 4.6818323 5.1064053 4.8596883 4.8272076 5.34602 5.137556 4.732215 5.0820346 4.9685407 5.543092 5.8346643 5.625145
1368748_at 5.7170143 5.9138904 5.941655 5.6912985 5.352207 5.840752 5.410024 5.49324 5.7665286 5.5042005 5.5196824 5.46586
1368749_at 6.0147786 5.9122653 5.8979077 5.9970207 5.8362355 5.8999095 5.805429 5.807826 5.9121113 5.996317 5.7317605 5.6846237
1368750_a_at 4.3191776 4.42177 4.3215976 4.1303043 4.154246 4.027578 4.191499 4.125807 4.315864 4.157061 4.123038 4.1523466
1368751_at 4.0291004 3.696157 4.155772 3.6427178 3.8710883 3.7718554 3.6291814 3.8514063 4.0496864 3.848502 4.178077 4.02472
1368752_at 4.0105042 3.9154263 3.9208143 3.8599534 4.2845287 3.9403996 3.7324967 3.984363 4.132687 3.9700918 3.8188014 3.84413
1368753_at 4.0232897 4.1122074 4.2269106 3.8561747 4.316864 4.1874456 3.9341927 4.1045465 4.1473045 4.2084503 3.8573816 4.382285
1368754_at 6.017578 6.1811514 6.3666396 6.219345 5.9547467 6.1262856 6.1330857 6.067165 5.9478564 6.1627226 6.2373214 6.172859
1368755_at 10.487669 10.671413 11.185892 10.756386 10.677733 10.702865 10.615787 10.884879 10.69084 10.89519 10.77054 11.092507
1368756_at 5.180102 5.2911024 5.0825553 5.2422028 5.225164 5.094395 5.181433 5.163034 5.0792274 5.0704775 5.0191755 5.2876086
1368757_at 3.9270258 3.6358223 3.8714387 4.002807 3.7806692 3.8904102 3.9003959 3.8930473 3.7483227 3.8400903 3.6752229 3.7546232
1368758_a_at 4.6989164 4.695966 4.80177 4.836174 4.511018 4.790552 4.8281837 4.956003 4.7263985 4.7180877 4.884365 4.591118
1368759_at 5.1105027 5.3064213 4.9865108 4.9446793 4.9595094 5.279435 5.0855303 4.860435 5.2847347 5.017862 4.7875175 4.981099
1368760_at 4.0581093 4.0578275 3.92186 4.1501102 3.905192 4.194251 3.9266047 3.9626923 3.931562 4.0337305 4.185916 4.3263483
1368761_at 3.81021 3.730642 3.674544 4.0129356 3.6999297 4.1317396 3.7577274 3.7825344 3.7145011 3.622098 3.8165984 3.712508
1368762_at 9.489756 9.663712 9.443666 10.193887 6.1580954 9.680171 9.490659 9.205407 10.309658 12.026275 11.792545 12.79913
1368763_at 5.2825465 5.0281897 5.0656233 4.5116215 4.6882067 4.746786 4.87498 4.764196 4.9584217 4.61412 4.635161 4.971169
1368764_at 3.5461442 3.2574368 3.4885805 3.350954 3.5072098 3.251344 3.4900997 3.2955444 3.1915636 3.3511019 3.3743699 3.5723128
1368765_at 4.986054 4.4114647 4.9367657 4.6091547 4.5665646 4.9414015 4.7958345 4.4751177 4.874353 4.4620667 4.4394984 4.780224
1368766_at 4.8834314 4.5656586 4.77325 4.479819 4.5561323 4.6243095 4.311737 4.673009 4.590561 4.1482234 4.4254646 4.3696165
1368767_at 5.1887674 5.195176 5.865271 5.6498213 5.1076546 5.640682 5.475557 5.4539204 5.621111 5.259898 5.3621492 5.3704367
1368768_at 5.887209 5.662888 5.8564806 5.988206 5.7452073 5.8943405 5.558443 5.8713293 5.628046 5.458906 5.7607527 5.6065707
1368769_at 11.206968 11.235358 11.110076 11.068512 11.253878 11.269737 11.086657 11.212405 11.072603 11.152711 11.339654 11.097474
1368770_at 4.3079777 4.446433 4.5349646 4.233205 4.120592 4.2534723 4.3473053 4.350043 4.4996777 4.9947605 4.8309126 4.693058
1368771_at 4.480889 4.843588 4.6194954 4.790379 4.6367016 4.4971743 4.638244 4.713319 4.9787745 4.6478667 4.49102 4.930153
1368772_at 5.067224 5.2777715 5.23367 5.401779 4.981015 5.137913 4.7466273 5.0784264 5.0991535 5.297332 5.280994 5.2353544
1368773_at 3.7059474 3.8222594 3.7741807 3.6386023 3.5722039 3.7136445 3.7945704 3.6055512 3.725611 3.7705073 3.4399517 3.5966632
1368774_a_at 5.302506 5.553997 5.3715496 5.3527207 5.194846 5.393612 5.3679924 5.408689 5.486895 5.108867 5.3148284 5.1444926
1368775_at 4.4470882 4.36195 4.667305 4.9610724 5.1153603 5.036914 4.7948713 4.5284925 4.73351 4.350833 4.937545 5.0105195
1368776_at 4.6162043 4.498459 4.598501 4.3436346 4.5058255 4.373768 4.4122443 4.1403875 4.4708776 4.2633257 4.277994 4.4896426
1368777_at 4.2564883 4.3302026 4.1642084 4.2774067 4.487796 4.29852 4.6795945 4.164731 4.161296 4.6142807 4.382282 4.4477715
1368778_at 9.247578 10.239 9.645159 9.245318 10.118576 9.30188 9.268925 9.62549 9.277651 9.560066 9.232323 8.813583
1368779_a_at 7.6755195 8.056473 7.7031918 7.9674444 7.9591293 7.344409 8.061922 7.7564526 7.7252207 7.37325 7.5149984 6.966644
1368780_at 4.877059 5.096424 5.256685 5.147136 4.9238834 5.2649465 5.0855303 5.0388412 5.178544 4.8540783 4.9793625 4.9782248
1368781_at 4.684597 4.7941046 4.746805 4.496789 4.4827766 4.6079955 4.7848835 4.448992 4.548622 4.8949847 4.9809017 4.5756836
1368782_at 3.989061 3.4756823 3.7573593 3.8926103 3.8463233 3.8588438 3.8429337 3.6841013 3.9321663 3.8113391 3.8418217 3.6634474
1368783_at 3.8670747 4.0046167 4.0720277 4.363758 3.9003081 4.2250643 4.326049 4.137122 3.9123068 3.8341165 4.0347366 3.941231
1368784_at 9.939354 10.220219 9.838534 9.999989 9.904613 10.052994 9.918157 10.03107 9.85409 9.826674 10.116093 9.554105
1368785_a_at 3.5119147 3.4686272 3.5594645 3.2878425 3.699681 3.6110911 3.641579 3.5448413 3.5224197 3.5241814 3.593167 3.352961
1368786_a_at 4.217808 4.170966 4.4055843 4.2933426 4.410074 4.317665 4.192479 4.4149413 4.1801333 4.13058 4.0980635 4.3676205
1368787_at 6.08858 5.9347553 6.200792 6.0683446 5.9346437 6.3214912 5.9569945 5.9701595 6.0345864 5.983603 5.830023 5.903322
1368788_at 4.692789 4.6317635 4.6104 4.3562737 4.4826 4.5041065 4.59115 4.595847 4.4394236 4.4975605 4.314252 4.572035
1368789_at 4.8942814 5.166376 4.9147563 4.9254 4.76614 5.0208693 5.2207847 4.986456 5.040397 4.5407395 4.3826904 4.658277
1368790_at 12.100026 12.0058775 12.015251 12.182307 12.057504 11.996182 11.97995 12.01912 12.020294 12.03709 12.209543 12.063962
1368791_at 5.036648 5.162552 4.8991385 5.245178 5.218687 5.3733664 4.9766617 5.088311 5.4378967 5.0134344 5.0977926 5.141556
1368792_at 6.4320154 6.4371924 6.0543423 6.181011 6.130356 6.176523 6.366248 6.201187 6.1170583 6.4759793 6.3238297 6.324632
1368793_at 4.712784 4.2777643 4.6380367 4.403305 4.442093 4.4417644 4.330179 4.3438005 4.3576202 4.5717535 4.362852 4.332244
1368794_at 11.034119 10.933377 10.9946 11.054403 11.150262 11.038442 11.10152 11.023111 10.903198 10.781973 10.880109 10.471352
1368795_at 6.4652 6.3026934 6.352413 6.5239973 6.4596224 6.5456777 6.3341823 6.489613 6.530316 6.2948513 6.153478 6.3521876
1368796_at 6.088615 5.874599 5.7662115 5.9826474 6.0239763 5.9845753 5.8607273 5.988055 5.786174 5.6974053 5.7400165 5.7154903
1368797_at 8.104534 8.379393 7.860669 7.798704 8.1678295 7.796144 8.262354 8.203077 7.9937983 8.109657 7.7291026 7.394958
1368798_at 3.9401662 3.956245 4.03475 3.8360744 3.8979633 3.6350648 3.8687222 3.9352245 3.7660332 3.5467074 3.71836 3.8821113
1368799_at 5.3475337 5.183713 5.562827 5.6922884 5.3441234 5.5794983 5.7346053 5.3860145 5.496387 6.19229 5.05547 4.9569445
1368800_at 4.0283246 3.7391944 3.97502 3.803192 4.079194 3.8674078 4.0299706 4.026379 3.8881671 4.077858 3.862842 3.941756
1368801_at 4.017969 4.1147003 4.0726585 4.16313 3.9785595 4.0361443 4.3567057 3.955953 3.9910517 4.2651863 4.1896553 4.3046465
1368802_at 4.461213 4.6033916 4.77901 4.699044 4.6497936 4.4970593 4.5132914 4.3747926 4.6693597 4.664607 4.6254435 4.621756
1368803_at 4.6342545 4.59052 4.6508064 4.550914 4.574283 4.746786 4.606118 4.6802907 4.633184 4.2521386 4.537772 4.363645
1368804_at 4.101885 4.016294 4.0960035 4.0758286 4.026493 4.265952 4.1604815 4.2232356 4.0852547 3.7442012 3.868577 4.2140627
1368805_at 5.040925 4.775688 4.7678823 4.8234997 5.1386404 5.2186165 4.7404323 4.9383736 4.8708525 4.704216 4.6540728 5.0932865
1368806_at 13.543258 13.500368 13.5242605 13.504038 13.457468 13.584136 13.546018 13.504205 13.501779 13.499914 13.551968 13.556903
1368807_at 5.464487 5.391985 5.596177 5.69987 5.477495 5.6377287 5.544842 5.449997 5.7639914 5.2982054 5.4097195 5.511279
1368808_at 8.640159 8.812447 8.773352 8.891989 8.816755 8.638018 8.81463 8.6172285 8.785057 9.139914 8.839401 9.003107
1368809_at 9.030222 9.262927 9.105525 9.208935 9.181734 9.066002 9.104895 9.024123 9.152277 9.601386 9.20456 9.484431
1368810_a_at 4.072958 4.049288 4.208955 3.9822693 4.225441 4.0611362 3.9304254 4.4094915 3.9539905 4.0605454 3.9235387 4.033617
1368811_at 5.5767865 5.556966 5.488215 5.647066 5.358779 5.5609083 5.959508 5.559636 5.5885954 6.290779 5.384672 5.4552965
1368812_at 4.485216 4.691012 4.431857 4.8095875 4.4757957 4.863762 4.712993 4.7070656 4.5885463 4.567478 4.468978 4.6417394
1368813_at 5.6284757 5.415748 5.3035965 5.6247673 5.45536 5.5545287 4.9463243 5.756936 5.564572 5.798166 5.5773563 5.7172
1368814_at 11.209064 11.323493 11.10823 11.484711 11.362343 11.297645 11.4047365 11.444104 11.172297 11.298271 11.446942 11.013627
1368815_at 5.5480194 5.1820736 5.321445 5.5640817 5.373789 5.4180546 5.348755 5.352433 5.272605 5.2716217 4.8956175 5.224115
1368816_at 4.115446 4.3412595 4.1451063 4.229949 4.2006626 4.113967 4.1320086 4.2972717 4.0900335 4.287303 4.3737144 4.4103312
1368817_at 9.549992 9.79921 9.694176 9.470369 9.438597 9.40377 9.706288 9.634253 9.5765705 9.741074 9.536548 9.457917
1368818_at 8.370534 8.610765 8.426998 8.576091 8.589433 8.389931 8.579421 8.424123 8.357609 8.4796295 8.543293 8.570128
1368819_at 10.262679 10.108246 9.955296 9.973122 10.021931 10.133473 10.125382 10.04151 10.086432 10.499874 10.385173 10.415094
1368820_at 7.43226 7.3986173 7.375768 7.4124 7.4542937 7.3765125 7.4744573 7.358837 7.572858 7.4463058 7.49965 7.429005
1368821_at 5.638234 5.616729 5.723774 5.7963204 5.8579645 5.871554 5.5244656 5.766132 6.0937533 5.983603 5.8073835 5.624923
1368822_at 6.9349346 6.6945896 6.7362747 6.876393 6.932356 7.1387672 6.6660604 6.666902 7.0779467 7.1668725 6.72716 7.038574
1368823_at 3.7520192 3.7394242 3.417254 3.5253613 3.5877666 3.672665 3.5983212 3.6835546 3.5552797 3.7188635 3.5595298 3.5004292
1368824_at 10.421506 10.419888 10.248719 10.38208 10.508695 10.467388 10.320286 10.412192 10.403218 10.525978 10.423266 10.411751
1368825_at 3.4291692 3.8480232 3.7077692 3.5047033 3.4531825 3.5897107 3.3987508 3.577496 3.5459065 3.633629 3.5357642 3.4512827
1368826_at 12.672557 12.684539 13.2118435 11.41463 13.113797 12.621677 11.721421 13.143666 11.061474 13.251124 11.134714 12.834164
1368827_at 6.4008503 6.8649173 6.9493847 6.7008038 6.7385745 7.0545053 6.79169 6.2390018 6.442182 6.9376407 7.191011 7.6252656
1368828_at 5.7156596 5.671051 5.8303685 5.517155 5.908002 6.0397053 5.781484 5.58891 5.8146715 5.6329985 5.686981 5.7763886
1368829_at 6.7517357 7.0236187 7.113834 6.792388 6.690925 6.9774423 6.800125 6.8093543 7.1935873 7.218953 7.3357873 7.1313567
1368830_at 4.770235 4.961031 4.877699 4.9463825 5.1496077 5.244934 4.5842104 5.4018164 5.09212 4.857506 4.706687 4.9980707
1368831_at 9.213512 9.10611 9.086082 8.902029 8.78736 9.104704 9.083381 8.972719 8.947677 8.798077 8.948472 8.973001
1368832_at 7.7328787 7.604161 7.604325 7.6629386 7.604136 7.6737666 7.7014675 7.499429 7.8625493 7.8403597 7.452356 7.55215
1368833_at 4.7405696 4.7676945 4.6381516 4.7148595 4.6579385 4.8971205 4.7467556 4.6892962 4.552052 4.347644 4.572843 4.813764
1368834_at 5.9821734 5.9103055 5.964849 5.84634 5.6538963 5.826595 5.971591 6.1203237 6.0514193 6.3437986 6.383293 6.250079
1368835_at 9.251064 9.648468 9.72069 9.624359 9.277245 9.249395 9.337643 9.351297 9.554199 9.467163 9.366685 9.254641
1368836_a_at 5.7133408 5.4671755 5.723077 5.325477 5.294053 5.5965137 5.3612437 5.637446 5.5012026 5.2988634 5.512283 5.5738006
1368837_at 7.3898106 7.3172736 7.3817005 7.240062 7.2566757 7.2931767 7.337672 7.578156 7.220003 7.6175146 7.4845314 7.6166024
1368838_at 7.3351603 7.4464617 7.290388 7.4652996 7.4894123 7.472368 7.19133 7.553577 7.3596063 7.7493777 7.4858446 7.844113
1368839_at 6.7745996 7.206137 7.34885 7.4646416 6.8728676 7.455064 7.0363545 7.2863193 7.162269 7.5266113 7.520838 7.6574864
1368840_at 12.194768 12.462747 12.437745 12.371201 12.488193 12.341514 12.264079 12.365858 12.235483 12.34534 12.502116 12.56985
1368841_at 7.145014 7.0780773 6.822324 6.9369993 6.9818735 6.9544973 6.976014 7.0790515 7.0807915 7.1131887 7.0989995 6.8277144
1368842_at 7.6393523 7.7552447 7.463916 7.466656 7.663317 7.373314 7.7158647 7.588705 7.7625947 8.049713 7.7706075 7.6937594
1368843_at 9.642362 9.761152 9.633724 9.688517 9.552236 9.7279 9.585223 9.662689 9.58967 9.714899 9.711136 9.584136
1368844_at 7.8481054 7.9877553 8.043994 7.8825126 7.9004908 8.128681 7.72324 7.958195 7.8497534 7.691906 8.244193 8.33707
1368845_at 3.776699 3.8307495 3.9661252 3.9444475 4.1206446 4.1645727 3.9663212 3.9739523 4.104412 3.732491 3.8843832 3.9096646
1368846_at 4.89023 4.715433 4.726495 4.7137485 4.806812 4.6526904 4.6682143 4.637469 4.751004 4.854602 4.5288696 4.6869392
1368847_at 9.333214 9.272022 9.187296 9.116696 9.376179 9.090649 9.304541 9.006994 9.141706 9.467444 9.338829 9.122633
1368848_at 8.496722 8.851503 8.805934 8.908884 8.772751 8.677129 9.064691 8.848993 8.771908 8.789624 8.795031 8.930919
1368849_at 7.6988087 7.9776525 7.942673 7.9403343 7.7006392 7.93224 8.016918 7.7655716 7.8807735 7.8032985 7.7364144 7.825547
1368850_at 5.064636 5.299271 5.0458937 4.9287033 5.026097 5.2762322 5.2547946 5.4029274 5.2871504 4.784501 5.2254033 5.345895
1368851_at 8.879904 9.007984 8.90151 8.866266 8.836161 8.759529 8.750662 8.964168 8.7492895 8.736277 9.111057 8.728927
1368852_at 10.401982 10.4466095 10.641657 10.529789 10.335679 10.554131 10.594721 10.322511 10.296858 10.20736 10.640504 10.678457
1368853_at 3.222608 3.5513318 3.4423847 3.2950487 3.257502 3.4580138 3.2617517 3.404526 3.197169 3.1477368 3.186895 3.4656358
1368854_at 3.4269078 3.4887998 3.620534 3.31476 3.4340158 3.4079916 3.5006216 3.5434408 3.506629 3.334689 3.5035622 3.4998386
1368855_at 5.818962 5.973157 6.0503597 6.1203113 5.4402885 5.722133 6.0060077 5.679728 6.2361445 5.7633767 6.219465 6.3983407
1368856_at 5.836166 6.134705 6.11345 5.7876387 5.976172 5.9020176 5.878801 6.196938 6.057782 6.2707343 6.046021 6.1264114
1368857_at 2.9899838 3.2381594 3.3058817 3.1268399 3.3479536 3.338761 3.3373508 3.2134118 3.1702847 3.0226142 3.1223252 3.3584294
1368858_at 3.8063066 3.638368 3.7915924 3.598766 3.8591204 3.6507635 3.6011226 3.6223512 3.9359224 3.5094988 3.6228929 3.6755712
1368859_at 8.959161 9.296641 8.971028 8.991932 8.930403 8.79339 9.076561 9.003508 9.00895 8.989549 8.986091 8.89399
1368860_at 4.4010487 4.4111724 4.520768 4.5648966 4.373864 4.4961185 4.7147737 4.4777536 4.523369 4.4421453 4.4729815 4.310397
1368861_a_at 4.6018763 4.583746 4.4659824 4.546735 4.390391 4.550769 4.6649375 4.785523 4.8805313 4.674826 4.3623176 4.5200887
1368862_at 8.054952 8.235387 8.177022 8.074224 8.146328 8.093022 8.314842 8.091717 8.373361 8.5780945 8.19724 8.445016
1368863_at 9.544228 9.300152 9.371467 9.641111 9.478363 9.603796 9.63082 9.680295 9.45657 9.88272 9.862534 9.832694
1368864_at 3.3664417 3.3654294 3.5956712 3.7157938 3.494643 3.4671705 3.2974052 3.3610969 3.4075081 3.378107 3.4637697 3.3070004
1368865_at 3.4029458 3.5108554 3.3956437 3.2819827 3.458179 3.2580578 3.3006332 3.5095594 3.355321 3.2245398 3.227032 3.3357294
1368866_at 6.420781 6.5067434 6.8913608 6.4360385 6.7053103 6.81512 6.3551416 6.3882093 6.707309 6.9606175 6.956487 6.9658484
1368867_at 6.84643 7.1297245 7.105004 6.9488587 7.214405 7.1381693 7.192064 7.2560925 7.207774 7.3985476 7.378068 7.697733
1368868_at 5.401531 5.3870125 5.2946253 5.2519836 5.3833094 5.076722 5.345622 5.2266483 5.490775 4.894438 4.9719057 5.1441927
1368869_at 6.095252 6.088874 5.6276226 5.767483 6.200832 6.1060095 5.7657 6.0418515 6.0976343 6.0135865 5.995731 5.957576
1368870_at 8.484863 9.475484 9.792313 9.323647 9.225733 10.066156 9.2836685 9.316183 9.541706 8.531216 8.969781 9.374044
1368871_at 8.57909 8.867561 8.683439 8.813053 8.830891 9.240941 9.502662 8.807503 9.29083 10.062238 9.459075 10.135534
1368872_a_at 5.1012983 5.175457 4.925599 4.995545 5.376418 5.1506467 5.172208 4.952353 5.0264916 4.6636467 4.717998 4.807334
1368873_at 4.1132097 3.9213877 3.8438306 3.821345 3.7976003 4.194251 4.234827 3.8748798 4.1081724 4.1720977 3.9900663 3.9118607
1368874_a_at 6.1454163 5.9757285 5.8156743 5.984766 6.1803093 5.8277683 6.19489 6.128861 5.9545574 6.104505 5.8076153 5.692568
1368875_a_at 7.3236585 6.813989 7.3319335 7.414154 7.325483 7.4631224 7.2779083 7.348741 7.352263 7.3298965 6.967689 7.2836385
1368876_a_at 5.1579566 5.209607 4.910955 5.397963 5.016809 5.0145206 5.0198407 5.167698 5.0381174 5.019302 4.915021 5.132748
1368877_at 8.144993 9.902596 7.3889194 8.833752 7.42276 8.805338 7.3130155 9.373348 7.5529413 6.9606447 7.1397877 6.7878933
1368878_at 9.63912 9.209659 9.292229 10.157934 9.214822 9.694329 9.252363 9.698567 9.194275 10.150896 9.662326 9.622608
1368879_a_at 4.24868 4.251812 4.2577357 4.1390295 4.010644 4.4267464 3.9142382 4.4277377 4.096196 4.2683697 4.096583 4.422325
1368880_at 4.4646897 4.320109 4.2696557 4.2861667 3.9433737 4.357339 4.033741 4.3357487 4.156952 4.2514515 4.3416023 4.051958
1368881_at 8.6235895 8.574077 8.539704 8.853628 8.795674 9.036907 8.74505 8.769272 8.835889 8.695162 8.907883 8.709378
1368882_at 4.5576334 4.5538797 5.1617174 4.3031325 6.389802 5.556312 5.8816032 4.2885346 4.8326473 5.447581 5.367365 4.669807
1368883_at 4.450536 4.6175632 4.622389 4.390639 4.6904416 5.0135937 4.429078 4.9776516 4.9917965 4.730663 4.5498548 4.4831142
1368884_at 4.9545693 5.188198 4.8934145 4.7046366 4.842576 4.920388 4.7368584 5.1438017 4.9220767 5.22131 4.9818354 4.992313
1368885_at 5.645663 5.711888 5.817463 5.546223 5.8127913 5.303797 5.3708076 5.8359184 5.929916 6.445189 6.0243936 6.044254
1368886_at 9.763424 9.7570715 9.671025 9.611863 9.853818 9.783035 9.664792 9.814465 9.606055 9.74588 9.90627 9.872103
1368887_at 3.8227048 4.0956407 3.6533995 3.7642307 3.5824234 3.9261153 3.6937728 4.003884 3.347441 3.5174813 3.641252 3.5398264
1368888_a_at 8.05032 7.8016677 7.984254 8.301397 8.5056 8.302386 8.289964 8.181377 8.457754 10.614162 9.615396 10.32884
1368889_at 7.260764 7.0060916 6.9660206 7.0749846 7.4237475 7.103475 7.206952 7.061503 7.1689386 7.3661437 7.1779475 6.9163275
1368890_at 7.742185 7.697272 7.4631405 7.7446146 7.630288 7.5932536 8.024685 7.645047 7.848218 7.665807 7.5568233 7.5259504
1368891_at 5.55779 5.7224874 5.821792 5.8260407 5.913367 5.7473617 5.9341903 5.6510797 5.906425 5.5160503 5.743726 5.418183
1368892_at 3.7324626 3.9536257 3.9616559 3.87105 3.8494847 3.821972 3.868266 3.9067097 4.063839 3.8213837 4.0123606 3.8156512
1368893_at 4.204439 4.4674606 4.4968324 4.4775023 4.173313 4.5669823 4.0624638 4.445529 4.3802066 4.205838 4.217209 4.379698
1368894_at 4.765933 5.075386 4.7858095 4.5359955 4.8589864 4.841817 4.809675 4.579651 4.7187176 4.663587 4.49102 4.5808
1368895_at 4.2395973 4.2886667 4.1793227 4.377631 4.2442913 4.0872874 3.9163387 4.170342 4.361507 4.064184 4.0928383 4.145977
1368896_at 6.0760307 7.3616023 6.750685 7.173362 6.7766294 6.9655128 6.442458 6.860316 7.0155272 6.6277065 6.8500414 6.4221983
1368897_at 4.3069334 5.4761276 4.9781456 4.931695 4.9316053 5.2836123 4.934246 5.0511036 5.092847 4.9522 5.2612324 4.7509604
1368898_at 5.060311 4.938262 4.7963967 4.766764 4.8970237 4.880448 4.775821 5.147464 4.8647466 4.8662734 4.9814286 4.896827
1368899_at 7.5873966 7.528172 7.6519036 7.4954715 7.4029174 7.448276 7.7367377 7.477863 7.6781173 7.733424 7.4520593 7.847306
1368900_at 5.0284595 5.07946 5.099575 4.993149 4.659954 4.878237 4.602916 4.7391405 4.618269 4.809243 4.7509394 5.0314684
1368901_at 5.2062974 5.116162 5.4891086 4.678155 5.306483 5.364149 4.7140193 5.198158 4.990324 5.5006833 5.0288 5.1833377
1368902_at 5.8662367 5.7384286 5.686606 5.742584 5.6021857 5.609199 5.6851196 5.7104278 5.5863886 5.6852555 5.522792 5.8496337
1368903_at 7.764894 7.689349 7.924762 7.7912035 7.726761 7.72509 7.7332554 7.668654 7.561331 7.6617203 7.748226 7.5453644
1368904_at 6.1972966 5.971272 6.1629252 5.9051986 5.7358575 5.932233 5.9458084 6.1868825 5.9505525 6.295952 6.202531 6.2913704
1368905_at 7.7953525 7.5946264 7.67114 7.5641294 8.072101 7.6910634 8.267744 8.186892 7.6890326 8.799445 8.82365 8.537619
1368906_at 3.5642927 3.3488448 3.307637 3.507064 3.4986556 3.2290773 3.4214473 3.82585 3.408113 3.5523255 3.482438 3.5391397
1368907_at 4.6493664 4.8328676 4.7313266 4.728917 4.5439343 4.5051622 5.0381064 4.8507237 4.4751005 5.0436387 4.953898 4.978623
1368908_at 8.136641 8.421328 8.051996 8.212059 8.29711 8.218371 8.338265 8.1845 8.307167 9.190881 8.814386 9.102118
1368909_a_at 6.6064963 6.523141 6.7113175 6.5431604 6.5007033 6.4702487 6.7490964 6.671696 6.549356 6.8125677 6.7022095 6.7731533
1368910_at 5.43982 5.6510005 5.6746044 5.6151547 5.4038477 5.9528394 5.3603773 5.434512 5.5614896 5.876937 6.167512 6.119201
1368911_at 6.333304 6.4681854 6.294822 6.77769 6.094993 6.4004793 6.5518565 6.681938 6.749986 6.566091 6.5536423 6.8598657
1368912_at 4.110548 4.208876 3.9874372 4.130439 4.2297487 4.3411665 4.118046 4.1650486 4.1622324 4.012353 4.069845 4.1303134
1368913_at 3.9280174 3.6705298 3.4965074 3.6926303 3.9150164 3.7719626 3.5190518 3.9206743 3.7186158 3.5456986 3.5140235 3.697782
1368914_at 4.5989614 4.243918 4.3633637 4.3770237 4.194762 4.293088 4.3123875 4.2848153 4.2592664 4.4956927 4.4434485 4.3763933
1368915_at 10.862604 10.860536 10.693489 10.910214 11.059041 10.747269 10.883464 10.897514 10.836747 10.581342 10.781487 10.206157
1368916_at 10.749654 10.654708 10.835736 10.699103 10.688733 10.732335 10.60447 10.58046 10.499644 10.709154 10.616736 10.639432
1368917_at 5.328435 5.145944 4.996507 5.0155935 5.4865174 4.973316 5.410235 5.2163715 4.9407783 5.331191 4.964382 4.982622
1368918_at 5.1905165 5.160269 5.410693 5.202217 5.2268734 5.3640776 5.1974697 5.0562906 5.22511 5.2728877 5.0916424 5.174369
1368919_at 4.837596 4.4663243 4.7978663 4.829716 4.9361663 4.975476 4.616971 4.878603 4.7956996 4.8053017 4.4149137 4.480382
1368920_at 5.192369 5.4670353 5.305277 5.0609045 5.1137433 5.276673 5.1666074 5.173061 5.2829556 5.6183414 5.1547813 5.4373655
1368921_a_at 5.707363 5.798656 5.7444935 5.3218656 5.524547 5.661612 5.4350405 5.651276 5.9243884 6.825647 6.4150105 6.5115156
1368922_at 4.2623744 4.347063 4.4506655 4.276578 4.3110504 4.2292113 4.393875 4.64014 4.4560614 4.17491 4.162487 4.31208
1368923_at 4.579646 4.7920876 4.9353538 4.453208 4.332691 4.4458 4.5982347 4.5122886 4.3459063 4.316669 4.5733285 4.467235
1368924_at 10.454121 10.426353 10.67562 10.718995 10.599835 10.75729 10.812326 10.466284 10.714863 10.564177 10.823138 10.581202
1368925_a_at 4.790577 4.231645 4.722335 4.6947956 4.8359423 4.6597834 4.4057746 4.6846113 4.8895164 4.781486 4.6732955 4.462213
1368926_at 4.208695 4.1979985 4.538543 4.5156174 4.2544007 4.414275 4.600093 4.643144 4.537734 4.275329 4.4793096 4.4514527
1368927_at 6.902627 6.9269395 6.6015816 6.951621 6.8771515 6.8055854 6.749775 6.996109 6.9324574 6.933991 7.0002103 6.92988
1368928_at 6.393347 6.3184085 6.3310227 6.0230017 6.5975757 6.3961577 6.276254 6.5079913 6.7000885 6.6126914 6.510162 7.186994
1368929_at 7.208232 7.2659774 7.2468653 7.139121 7.0423093 7.2860007 7.2368736 6.9296703 7.091218 7.182358 7.301905 7.456765
1368930_at 4.163053 4.205911 4.431857 4.2861667 3.9878657 4.244441 4.3213706 3.9690518 4.2572613 4.313527 4.248897 4.191145
1368931_at 7.8038826 8.032267 7.8067 7.962041 7.6750617 8.02893 7.655378 7.8722034 7.9203568 7.649972 7.5513563 7.720034
1368932_at 5.615033 5.6750793 5.558033 5.4166803 5.8946633 5.909667 5.5115585 5.7482953 5.520456 5.6274 5.9899726 5.5686965
1368933_at 7.208043 7.120441 6.997584 7.0765963 7.3448157 7.030269 7.5709777 7.0973086 7.192136 7.315869 6.8832707 7.128972
1368934_at 10.841079 10.601125 10.88224 10.847973 10.934123 11.0261135 11.01312 10.809156 11.019124 11.421583 11.36715 10.60848
1368935_at 4.103325 4.1053576 4.2688437 4.2673554 4.1415987 3.8428004 4.1367555 3.9307804 4.00413 3.9343543 3.7746718 3.979278
1368936_at 10.770845 10.739429 10.7800865 10.677572 10.608802 10.79525 10.661988 10.6867075 10.7785225 10.841893 10.773309 11.035852
1368937_at 5.6125326 5.712908 5.9822836 5.7167 5.7029595 5.72401 5.8821635 5.7920604 5.7563004 5.8262 5.887807 5.838985
1368938_at 5.5934525 6.042406 6.4607215 5.6361113 5.609641 5.754836 5.72323 5.192459 5.3726125 5.392791 5.8749666 5.534364
1368939_a_at 4.445313 4.5835786 4.477452 4.4726453 4.3346767 4.4993534 4.4108176 4.3275075 4.670684 4.580269 4.3801646 4.3156743
1368940_at 9.457144 9.2998495 9.611352 9.410427 9.413897 9.612295 10.107967 9.260051 9.813721 10.425118 9.477963 10.775538
1368941_at 4.083497 4.272628 4.1323795 3.9757054 4.1449876 4.0387444 4.0111566 4.355215 4.163951 4.0536923 4.1886735 3.9088123
1368942_at 4.778695 4.7813215 4.75706 4.9128838 4.7515583 4.790697 4.630278 4.4086075 4.788145 4.6639433 4.607743 4.3497515
1368943_at 13.247711 13.291826 13.164905 13.07442 13.178549 13.07461 13.108388 13.19232 12.890013 13.066113 13.274398 12.93783
1368944_at 7.0502267 7.3293447 6.855342 7.2474484 7.157502 6.9498262 7.2360606 6.9688754 7.10027 7.5006733 7.534528 7.355849
1368945_at 5.5416274 5.730114 5.567121 5.6135488 5.767648 5.5024943 5.9326577 5.731106 5.4997945 5.285081 5.662152 5.2848144
1368946_at 5.6324115 5.6615133 5.587696 5.70506 5.259673 5.4910975 5.7480936 5.2704515 5.5539517 5.8344197 5.473149 5.5493107
1368947_at 8.266577 7.447172 7.508993 7.4894676 8.087273 8.202774 9.319475 8.60774 7.9208503 8.246708 7.8802257 8.633436
1368948_at 5.8093863 5.893633 5.8988748 5.789423 5.81971 5.6508384 5.4674315 5.870079 5.9380245 6.0905457 5.937137 6.0064864
1368949_at 4.319202 4.509506 4.2694073 4.1491375 4.588216 4.55657 4.485043 4.404399 4.3259087 4.2148657 4.298852 4.2731276
1368950_a_at 5.2430067 5.7816153 5.5708838 5.4827147 5.6395082 5.6310396 5.621518 5.6971235 5.680643 5.4895163 5.4657307 5.585227
1368951_at 4.3997374 4.209176 4.3647614 4.04156 4.297944 4.1029296 4.05478 4.225603 4.227392 4.192568 4.1746917 4.1402726
1368952_at 4.674357 4.4828854 4.6077347 4.9117713 4.2977333 4.757597 4.4925985 4.1184173 4.432627 4.457155 4.463786 4.3984547
1368953_at 7.79695 8.181698 8.120521 8.042421 7.836128 7.9108105 8.1047535 7.946452 8.107143 8.304619 7.9091883 8.226967
1368954_at 4.8318186 5.168362 4.661458 4.801508 4.6902146 4.780757 4.662435 4.6866827 4.488334 4.810256 4.559945 4.5667486
1368955_at 7.340081 7.83338 7.349883 7.2447767 7.325788 7.289304 7.452446 7.429686 7.342509 7.074868 7.228477 7.025745
1368956_at 5.298823 5.0929875 5.333951 5.3109303 5.127825 5.187136 5.2667103 5.1046095 5.221754 5.0023 5.0126243 5.4255753
1368957_at 4.6904273 4.654133 4.626974 4.679876 4.768212 4.648398 4.541101 4.570858 4.600606 4.2692246 4.396159 4.540083
1368958_at 3.9670746 3.6570373 3.6838489 3.506979 3.579764 4.0019627 4.0344505 3.943992 4.02623 4.1429033 4.041274 4.1275263
1368959_at 4.544571 4.681852 4.6401896 4.8870087 4.506279 4.4088078 4.3611226 4.6071997 4.678464 4.435546 4.73764 4.3957825
1368960_at 9.646822 9.872899 9.675272 9.680191 9.581843 9.654464 9.697725 9.751618 9.515184 9.894002 9.712438 9.406105
1368961_at 5.501532 5.831237 5.631013 5.688577 5.531841 5.7626843 5.4730835 5.699729 5.7516484 5.8930826 5.379866 5.559684
1368962_at 4.9781017 5.068821 5.067921 4.9789696 4.65935 4.7947516 4.9993267 5.1087017 4.6906395 4.6789417 5.161003 4.8042564
1368963_at 6.777502 6.5888715 6.335993 6.6536164 6.4547787 6.5111537 6.597035 6.362586 6.3245745 6.4196763 6.3016143 6.3202605
1368964_at 4.1160254 3.8453493 4.549315 4.2425222 3.9066212 4.5229044 4.1629643 4.5367594 4.057741 4.649725 3.9460692 4.275999
1368965_at 5.4790516 5.239914 5.354191 5.276856 5.4300747 5.1457314 5.2480955 5.156975 5.2466927 5.0626554 5.168108 5.2178717
1368966_at 4.0093136 4.07554 3.9785073 3.80547 4.1299496 3.9111843 3.9450028 3.9617693 4.0375376 3.913258 3.8886268 3.789958
1368967_at 6.4479046 6.7632165 6.520864 6.6545653 6.494197 6.723114 7.039875 6.525213 6.343523 7.1457815 7.011231 7.4003377
1368968_at 4.124426 4.339135 4.276636 4.099232 4.324401 4.144393 4.0359426 4.3814344 4.2778378 4.50138 4.1269517 4.04969
1368969_at 4.080882 4.3341126 4.212621 4.03104 4.189777 4.309714 4.2634945 4.2427382 4.36993 4.117869 4.1992025 4.043495
1368970_at 5.017518 5.0118027 4.7551346 4.8527074 4.9131365 4.8076863 4.6120987 5.1716413 4.9685407 4.7321978 4.8605556 4.874691
1368971_a_at 4.467568 4.4419346 5.0524654 4.7499976 4.6902146 4.7255974 5.358989 4.8311224 5.0185943 5.3484197 4.9491773 4.8485737
1368972_at 3.538331 3.612132 3.8188174 3.854617 3.8180265 3.6761048 3.5609753 3.6020827 3.8351781 3.622098 3.883995 3.7257693
1368973_at 7.0733185 7.567778 7.628928 7.335741 7.043708 7.0612855 7.4178014 7.5413623 7.345654 7.3714714 7.56727 7.5119963
1368974_at 4.824756 4.728316 4.7774057 4.7464004 4.5283966 4.9588776 4.688051 4.894404 4.6443644 4.6032076 4.8100705 4.4174547
1368975_at 6.571983 6.5568247 6.5457916 6.033381 6.434988 6.6113486 6.459397 6.472887 6.411666 6.702675 6.5376735 6.2221866
1368976_at 5.4058847 5.529302 5.8573833 5.094447 5.6636996 5.398871 5.3219247 5.6374025 5.801402 5.692016 5.508257 5.534925
1368977_a_at 8.236666 8.08777 8.255142 8.227142 8.250879 8.053886 8.154653 8.092698 8.42871 8.287001 8.162989 8.423394
1368978_at 5.2195473 5.394192 5.4384522 5.2225356 5.1699224 5.1365886 5.348149 5.4142385 5.2982078 5.1489687 5.221724 5.2832837
1368979_at 6.0777245 5.940755 6.043789 6.1277266 5.9330783 6.195013 5.6216464 5.9734707 5.753557 5.755028 5.708927 5.726492
1368980_at 5.593024 5.2496486 6.1201386 5.608883 5.9434795 5.879863 5.390382 5.931638 5.5353794 6.4275594 6.4703074 6.605796
1368981_at 3.4377742 3.7132723 3.6678889 3.528721 3.6693816 3.7864392 3.40521 3.459005 3.2944949 3.376509 3.4763153 3.4716284
1368982_at 4.6973286 4.5130734 4.529578 4.7701836 4.452051 4.5326543 4.901986 4.4538164 4.3894253 4.822997 4.625265 4.8999734
1368983_at 4.1612377 4.4412565 4.1694183 4.0554376 4.5073023 4.3048253 4.0836425 4.383528 4.5329027 4.408589 4.3276176 4.1218176
1368984_at 7.378066 7.7440443 7.5681124 7.705478 7.5842957 7.4912844 7.7507257 7.5292172 7.6854587 8.024961 8.046108 8.206677
1368985_at 4.540313 4.23149 4.325032 4.369483 4.0193176 4.63085 4.503505 4.424481 4.57269 4.2937555 4.1959467 4.351946
1368986_at 4.9417105 4.6738567 4.9415674 4.665577 4.915208 4.7952642 4.683442 4.6530037 4.8455935 4.6412554 4.488925 4.651902
1368987_at 5.452984 5.1868563 5.515696 5.6048946 5.50862 5.744725 5.3727407 5.3678102 5.486166 5.1801996 5.643991 5.3248463
1368988_at 4.9289885 4.8129206 5.066484 5.088892 5.1280956 4.7899675 5.0886655 5.0079713 5.120841 4.953494 4.861206 4.9087987
1368989_at 4.798748 4.2584286 4.733584 4.6490626 4.8333282 4.5558195 4.1193976 4.7509446 4.3668995 4.6399517 4.3056593 4.5507917
1368990_at 5.654228 5.855396 5.6069207 5.6371655 5.6097903 5.6817827 5.810554 5.6625056 5.655825 5.5836987 5.6092553 5.7786055
1368991_at 6.0677276 5.8381476 5.853159 5.946643 5.792093 6.0161815 6.0241776 5.886532 5.6985664 6.233955 5.959285 5.9105244
1368992_a_at 9.611828 9.726764 9.495202 9.706202 9.896536 9.4704685 10.22294 9.985346 9.808367 10.477837 9.952179 9.3114605
1368993_at 5.1401234 5.3155084 5.349697 4.618271 4.803289 5.5706353 4.583155 5.163042 4.6065307 4.3392696 4.7098227 4.47235
1368994_a_at 5.256586 5.5112844 5.4166694 5.840192 5.3017883 5.713174 5.708801 5.6628065 5.813256 6.2224684 5.899883 5.895212
1368995_at 3.5740402 3.503877 3.43612 3.6203985 3.4543376 3.6296818 3.5422504 3.5107293 3.4330409 3.4048636 3.5204113 3.572781
1368996_at 4.6181245 4.452943 4.448819 4.2870264 4.323723 4.225467 4.2466516 4.1474614 4.4062376 4.282428 4.664201 4.4161015
1368997_at 4.830427 4.8107896 4.8698587 4.4018426 4.881422 4.490241 5.0679884 4.702531 4.9230947 4.7965717 5.073454 4.8072643
1368998_at 3.6632404 3.7194698 3.510876 3.7955344 3.6438313 3.483855 3.6860986 3.6982794 3.7580948 3.4837945 3.7009473 3.3464057
1368999_a_at 5.0122585 5.111641 5.2232695 4.950742 5.208045 5.1467786 5.019662 5.0443296 5.204274 4.9364424 4.9005833 5.2101827
1369000_at 5.2903 5.2703776 5.5129957 5.2808013 5.2976537 5.0708876 4.9518614 5.246417 5.137418 5.298528 5.2248178 5.1707883
1369001_at 3.734954 3.9786463 3.684017 4.131588 4.0816183 3.7068324 3.9093091 4.055887 3.9353251 3.6634166 3.621788 3.9909956
1369002_at 4.444958 4.229171 4.336339 4.172966 4.402056 4.2360306 4.2879395 4.282133 4.1972876 4.3170934 4.386028 4.3984547
1369003_at 6.7822104 6.6590095 6.228482 6.218535 6.6141863 6.467173 6.33144 6.8507743 6.6752644 6.431804 6.4658957 6.4752007
1369004_at 4.92162 4.713738 5.0254025 5.1166563 5.145082 5.1019945 5.0513997 5.0730014 5.04603 5.1105533 4.890839 5.249503
1369005_at 4.501824 4.1849985 4.4631953 4.283187 4.5841746 4.565205 4.3920565 4.6978374 4.580861 4.1527367 4.399293 4.479836
1369006_at 4.027108 3.8831313 4.2698574 4.030168 3.6342022 4.050152 3.8879833 3.8163457 4.03178 3.993758 3.99365 4.081904
1369007_at 5.0261087 5.3064213 5.419936 5.2379847 5.245036 5.3841324 5.057145 5.466301 5.3264265 5.0869455 5.4785175 5.3129654
1369008_a_at 4.456127 4.6127415 4.27905 4.2298 4.3837743 4.3612013 4.264567 4.34431 4.4927516 4.4491515 4.4985633 4.3033423
1369009_at 3.6622865 3.85287 3.7177567 3.55528 3.530543 3.8322382 3.5905235 3.8376493 3.767741 3.6903837 3.875448 3.7205873
1369010_at 5.126808 4.8827925 5.0760965 5.0304923 4.9993935 5.014332 5.147312 4.938672 5.2365856 5.1326036 4.844822 4.7424784
1369011_at 12.624362 12.506017 12.652798 12.78743 12.449698 12.721666 12.530741 12.817092 12.606802 12.838271 13.084895 12.664566
1369012_at 6.1807027 6.206615 5.9365 6.0084195 6.3388486 5.998631 6.38525 6.026787 6.1140127 5.7271647 5.880788 5.907761
1369013_a_at 10.449007 10.265838 10.236531 10.313418 10.433226 10.301644 10.297596 10.310606 10.408727 10.328555 10.254629 10.422744
1369014_at 4.3061457 4.546938 4.3873734 4.349248 4.57207 4.692954 4.539715 4.7132525 4.182885 4.688713 4.062996 4.6466694
1369015_at 4.6607084 4.5478635 4.6043324 4.4894476 4.743784 4.526224 4.7403355 4.554097 4.510844 4.206629 4.5367737 4.5224304
1369016_at 5.499891 4.8752346 5.15781 5.2044277 5.084861 5.2123103 5.0855303 5.083177 5.1372395 4.9317627 4.838441 4.9256697
1369017_at 4.520161 4.2188244 4.4093475 4.1940527 4.4080515 4.1770425 4.187172 4.1784706 4.439424 4.072125 4.2450924 4.0907288
1369018_at 5.383406 4.8568697 5.4388194 4.8586802 5.1415224 5.4380927 5.59676 5.1699915 5.2158833 5.859424 4.9370832 5.0011587
1369019_at 3.4576159 3.4331276 3.713108 3.6386023 3.5677326 3.4106302 3.5343194 3.401064 3.6624012 3.4465477 3.4614782 3.5122807
1369020_at 4.616767 4.7194185 4.6070757 4.564169 4.620784 4.3728504 4.360089 4.689087 4.373822 4.398342 4.6681995 4.212201
1369021_at 5.6778464 5.856695 5.86921 5.780708 5.811986 5.6713004 5.4547577 5.6362243 5.6669703 5.4936996 5.391718 5.578249
1369022_at 5.874827 5.6637583 5.978742 5.824309 5.697834 5.7592354 5.7660007 5.7640915 5.6132565 5.5813303 5.6183524 5.6149616
1369023_at 9.879865 9.919953 9.797399 9.921878 9.884187 9.72328 10.229898 10.042108 9.958366 10.013808 9.830322 9.682087
1369024_at 6.88637 6.8187184 6.750075 6.886997 7.0886 6.8555984 6.850391 7.011341 7.0226707 6.7584615 6.7427864 6.823535
1369025_at 4.4800034 4.3364377 4.1473503 4.187419 3.8643985 4.3056126 4.096192 4.023553 4.4005117 4.348367 4.3007035 4.2041955
1369026_at 5.9296403 6.0804815 6.0849204 5.6907883 5.937043 6.2126265 5.9987006 5.7679133 5.6052527 5.6457863 6.241689 6.4942575
1369027_at 4.219016 4.3339567 4.145769 4.257143 4.350602 4.1611385 4.2850623 4.329393 3.8993933 4.096822 4.3146853 4.245335
1369028_at 4.9352417 4.737649 4.7488813 4.799776 5.0890675 4.8241243 5.093454 4.748846 4.9685407 4.7189827 4.801491 4.7179527
1369029_at 5.602806 5.5271907 5.77087 5.534952 5.73196 5.4379582 5.506042 5.4336615 6.095404 6.5423203 6.488441 6.44959
1369030_at 4.0780106 4.382681 4.091691 4.201453 4.325531 4.005482 4.0813475 4.324152 4.1601796 4.0442333 3.8170793 3.93019
1369031_at 8.034779 8.170005 8.312345 8.202618 8.419328 8.112073 7.971333 8.1179495 8.336163 8.110081 7.769807 7.9388356
1369032_at 7.880898 7.9227014 7.855661 7.861342 7.808857 7.887147 7.9121013 7.6773047 7.7470326 7.454324 7.712842 7.8620715
1369033_at 3.5751739 3.6725426 3.531059 3.653431 3.6471267 3.7097754 3.5173678 3.5826807 3.511869 3.6474621 3.6281126 3.8053095
1369034_at 4.6271296 4.310295 4.362955 4.6607003 4.6633015 4.6789513 4.349626 4.662342 4.5969 4.387416 4.3254786 4.3151255
1369035_a_at 3.6329896 3.64192 3.622727 3.520532 3.7818234 3.291105 3.6260462 3.667218 3.5903482 3.5026348 3.741962 3.57851
1369036_at 3.9682837 3.6076171 3.7830367 4.0110264 3.580151 3.5374148 3.6772819 3.6111841 3.737752 3.6133204 3.6046672 3.6669748
1369037_at 4.3430915 4.4012284 4.5101514 4.6617084 4.622754 4.496954 4.6505847 4.437317 4.847083 4.509135 4.5162444 4.5001216
1369038_at 5.6775317 5.355958 5.6866055 5.458743 5.3193636 5.463249 5.5266314 5.1334305 5.537719 5.2508116 5.436738 5.4385643
1369039_at 7.663213 8.056327 7.9882083 7.8426614 7.651332 7.8151994 7.9257646 7.892903 7.859321 8.115053 8.006237 8.093258
1369040_at 5.539952 5.2571054 5.4046607 5.5099845 5.520417 5.8848805 5.732881 5.452799 5.5625567 5.5959477 5.631712 5.5065513
1369041_at 3.6364915 3.6622465 3.5978513 3.4928036 3.8403087 3.7798398 3.625697 3.7548456 3.6930957 3.5897002 3.4313319 3.5724735
1369042_at 7.0969667 6.625351 6.968946 6.57226 6.825644 6.9381576 6.899809 6.8941245 6.8498325 6.5266294 7.0069885 7.3625503
1369043_at 3.7184265 3.6393871 3.6944425 3.659065 3.6143723 3.5572672 3.6521893 3.4908192 3.7434235 3.536181 3.3805928 3.5533733
1369044_a_at 6.155037 6.243449 6.965044 6.367889 5.386784 7.294722 7.0727863 5.459241 5.888562 6.9308333 6.809126 8.107208
1369045_at 6.691988 6.5835853 6.6097994 6.5092707 6.485014 6.662355 6.407351 6.700817 6.6001678 6.428167 6.601813 6.713255
1369046_at 3.881225 3.9688828 3.6865325 3.8426912 4.2010803 3.7755811 4.026991 3.8024504 3.9646177 4.348366 3.8994477 4.0766807
1369047_at 3.2456758 3.3007934 3.1965868 3.1625886 3.201942 3.0640564 3.1500556 3.2504792 3.1731262 3.0921135 3.2856932 3.1906152
1369048_at 4.4368525 4.461234 4.514908 4.512844 4.382786 4.575937 4.6334257 4.643711 4.5596023 4.4490423 4.2674074 4.5302334
1369049_at 3.880947 4.137266 3.8714387 3.9829555 4.171476 4.050638 4.3645563 3.8850665 3.7955775 4.1566844 3.9479756 4.0252438
1369050_at 8.067097 7.876685 7.682575 7.777193 8.480567 7.7834544 7.948735 7.8425765 7.589469 7.734509 8.106395 7.5577335
1369051_at 7.0227985 6.941036 6.8937283 6.987558 6.7358465 6.865841 7.061998 7.057608 6.663377 6.9637413 7.034672 6.7827735
1369052_at 4.972327 5.1912823 5.0478806 5.3126616 5.2444134 5.0538197 4.9681177 5.4112573 5.2655983 5.1405826 5.296498 5.3536744
1369053_at 4.443063 4.3329153 4.175397 4.4167957 4.264717 4.390008 4.189636 4.2804184 4.333008 4.013291 4.077022 4.527382
1369054_at 4.1966434 4.1891437 4.110085 4.39338 4.2403517 4.3032303 4.0532155 4.1712604 4.329032 4.2910953 4.001158 4.220187
1369055_at 3.6977553 3.7615085 3.9988945 3.7633545 3.7711964 3.8212302 3.5251725 4.063531 3.7516024 3.3361642 3.6336963 3.898389
1369056_at 3.4093647 3.318289 3.5193157 3.4038098 3.4454892 3.6495616 3.3755178 3.2856932 3.3916812 3.435695 3.597735 3.2611759
1369057_at 7.616657 7.5058084 7.704983 7.4715023 7.587088 7.5715876 7.4783716 7.552772 7.539775 7.776915 7.6462474 7.5073786
1369058_at 5.1994176 5.08681 4.991443 5.246657 5.2321153 5.096233 5.272299 5.1297326 5.1616135 4.727855 5.3335624 5.065367
1369059_at 7.4684544 7.7551613 7.6841 7.6810555 7.6809173 7.7468147 7.8670754 7.9620643 7.751443 7.9203134 7.603551 7.6477013
1369060_a_at 8.059956 8.015104 8.030073 8.012384 8.155296 7.9840984 8.231245 7.976333 8.104592 8.263069 8.14114 7.853027
1369061_at 8.704 8.7658825 8.627304 8.573643 8.638739 8.521675 8.895172 8.661985 8.679077 8.96282 8.484093 8.522556
1369062_at 5.126774 5.1618404 5.012289 5.12967 5.0222588 5.2758703 4.9997816 4.910349 4.965806 4.698434 4.912357 5.168665
1369063_at 9.157508 8.795741 8.750862 8.950287 9.057549 8.950305 9.3002 8.853716 9.012195 8.822951 8.542093 8.672802
1369064_a_at 3.9420466 3.7384675 3.68134 3.9245636 3.8923588 3.8292246 3.7914412 4.0393505 3.7675211 3.6655095 3.6160285 3.7379057
1369065_a_at 8.544039 8.8204 8.994056 8.57649 8.6675 8.777776 8.833765 8.707057 8.787215 8.692588 9.044461 8.947477
1369066_at 5.9166474 6.127097 5.8475413 5.9061303 5.7483807 6.151176 6.062146 5.6341586 6.212347 6.0167646 6.313367 5.8871284
1369067_at 3.7082899 3.857742 3.8499827 3.4844933 3.939893 3.7192173 3.672754 3.514726 3.8958094 3.6660855 3.6894295 3.911631
1369068_at 4.1957283 4.451728 4.2508206 4.1080265 4.008363 3.9087648 4.3287253 4.0459476 4.1795197 4.627714 4.088583 4.704549
1369069_at 7.476608 7.6076493 7.6977253 7.683143 7.59076 7.655788 7.6361833 7.608491 7.587104 7.3521166 7.4038196 7.435169
1369070_at 7.639599 7.8200884 7.7485876 7.7790513 7.639552 7.808488 7.827744 7.8740077 7.5899963 7.313536 7.8877316 8.000398
1369071_at 4.130636 3.8741953 3.982257 4.135009 3.9605231 3.98837 4.0355444 4.0577307 3.9423115 3.827072 4.045146 4.124962
1369072_at 6.2663198 5.417915 5.774927 6.516365 6.668103 6.1388326 6.196835 6.3729224 5.9423575 5.7181673 4.8885427 4.872617
1369073_at 9.910651 10.172255 10.511268 10.066957 9.926921 10.363228 9.875613 10.214567 10.120602 10.148211 9.9566345 10.115521
1369074_at 12.284096 12.533178 12.489547 12.47968 12.399734 12.341631 12.522789 12.34151 12.302403 12.184377 12.301932 12.223789
1369075_a_at 4.771243 4.8613977 4.5412326 4.571186 4.56336 4.5139313 4.559555 4.4863834 4.5913277 4.4798203 4.637165 4.3708487
1369076_at 8.931887 8.736293 8.805728 8.526518 8.906973 8.739764 8.990957 8.673106 8.706169 8.422005 8.620959 8.505838
1369077_at 6.8372893 6.821828 7.0027986 6.9578476 6.991561 6.8243003 6.969169 7.1159763 6.984935 7.6315937 7.339697 7.4053664
1369078_at 7.886286 8.189111 7.980005 8.022834 8.109731 8.058949 8.025163 7.9799023 8.130827 8.242133 8.055341 7.9952383
1369079_at 4.5461836 4.5790424 4.7134423 4.6333966 4.5485363 4.908503 4.6912556 4.684567 4.5596023 4.61839 4.787038 4.77487
1369080_at 4.5704613 4.809964 4.6496806 4.601038 4.4729524 4.5690055 4.4991264 4.7342024 4.646117 4.5387387 4.699415 4.540946
1369081_at 6.856688 7.0850525 7.1488447 7.4696255 7.370796 6.798475 6.7404037 7.1436563 7.0038633 7.318732 7.177562 6.919385
1369082_at 4.941283 4.979634 5.057983 4.8022695 4.7638226 4.8041706 4.589162 5.033533 5.3431425 4.9127226 4.8166037 5.0592155
1369083_at 5.863227 5.822469 5.809259 5.891772 6.22587 5.7837615 5.9016333 5.9915094 5.97644 5.98722 6.053158 5.48464
1369084_a_at 6.8737564 7.0213065 6.760121 6.983006 7.1047225 7.1158133 6.9260287 6.808616 6.8136744 7.480783 6.983307 7.518871
1369085_s_at 6.0740247 5.9605126 4.978842 5.5006256 5.6706553 5.550854 6.0686955 5.1028805 5.20545 6.438433 5.874441 5.924245
1369086_a_at 5.326255 5.1955595 5.2569523 5.064456 5.1292934 4.9469333 5.4918766 5.4698086 5.189498 5.5536547 5.4616184 5.3115234
1369087_at 5.085211 5.3400965 5.1154156 4.978428 5.0543766 5.295629 5.2375417 4.9286213 5.442465 4.9872336 5.3411217 4.9847107
1369088_at 7.5342474 7.6374846 7.660317 7.5904694 7.384899 7.516724 7.4518642 7.7111354 7.349629 7.4245386 7.403759 7.2927427
1369089_at 4.2562227 4.1083026 4.1163683 4.0663815 3.9611611 4.1112676 4.1475487 4.202131 3.9880183 3.8966508 4.382282 4.057789
1369090_at 4.053604 3.870659 3.9875233 3.971957 3.6756823 3.8323371 3.7988796 3.7765267 4.0717745 3.7819006 3.7492235 3.9670577
1369091_at 4.0164733 4.1711855 4.2184725 3.8465307 4.019373 3.675423 3.837616 4.310853 3.872197 4.0459986 3.9001153 3.907649
1369092_at 8.359072 8.315649 8.281443 8.565373 8.397812 8.234564 8.317217 8.303111 8.324459 8.214205 8.144839 8.113335
1369093_at 7.063385 7.2781124 7.131254 7.0187054 7.056211 7.243096 7.077898 7.425297 7.0276017 7.2009563 7.0674872 7.077857
1369094_a_at 6.374444 6.688798 6.741023 6.7049756 6.580626 6.385106 6.378449 6.513994 6.0868616 5.983982 6.6120915 6.208468
1369095_at 4.6514626 4.5356865 4.564396 4.430279 4.7869177 4.2717934 4.428874 4.4928474 4.4057093 4.2814817 4.623559 4.7600393
1369096_at 4.2327595 3.886204 3.9688783 3.9725957 3.9678261 4.1049232 4.0836425 4.002252 3.9983938 3.7752385 3.847211 3.9503503
1369097_s_at 6.1194167 6.5439644 6.1455164 6.2507257 6.443025 6.49374 6.215067 6.2910876 6.283456 6.4259977 6.271403 6.211913
1369098_at 3.93913 4.0022345 3.862329 3.881833 3.8034825 3.9658818 3.7892976 4.060508 4.178724 4.235942 3.9611263 4.3474145
1369099_at 7.146004 7.5513363 7.880079 7.8675027 7.515979 7.7144227 7.852649 7.5511327 7.4403114 7.5207534 7.108354 7.9337425
1369100_at 4.0875607 4.021657 4.148674 3.8482528 4.075439 3.9597242 4.115243 4.141761 4.0398607 3.8242486 4.0482206 4.0907288
1369101_at 7.7317443 8.094322 7.9154205 7.7631264 7.9196324 7.7935605 7.965534 7.7653794 8.0251665 7.7406855 8.094019 7.7844987
1369102_at 4.036934 4.1615634 4.030003 3.979407 3.7519054 3.8990142 3.7475135 3.6550517 3.6923873 3.8532445 3.8915668 4.003723
1369103_at 4.9799905 5.3501425 5.059228 4.785587 5.0225925 4.933344 5.0866556 4.8387995 5.097122 5.5764294 5.773114 5.315086
1369104_at 5.3814154 5.8117304 5.4233723 5.442979 5.3468595 5.438474 5.5598707 5.7333474 5.677981 6.1995454 5.799005 6.207583
1369105_a_at 4.6583843 6.2144227 5.247874 3.7637854 3.877073 4.427642 3.8046775 4.8369718 4.1643143 4.013654 4.0821505 5.9565673
1369106_at 4.147735 4.29854 4.3044453 4.5990868 4.3898053 4.4844418 4.356706 4.484156 4.37949 4.380027 4.4619226 4.3984547
1369107_at 3.9993794 3.8666034 3.8563862 3.8858001 3.7600694 3.992173 3.8387952 3.9051807 3.8221009 3.6796603 3.589323 3.838477
1369108_at 3.8074229 3.9571757 3.8164463 3.5362594 3.9598703 3.9579825 3.9584525 3.9200416 3.8590746 3.9073458 3.8971193 3.8953168
1369109_at 3.6181145 3.4285946 3.6174057 3.873981 3.3924117 3.7334747 3.4150946 3.5363843 3.7218404 3.5915844 3.5884812 3.573912
1369110_x_at 10.124589 10.127407 10.381756 9.391604 9.420902 9.9651165 10.248019 10.158749 10.166177 9.963514 7.9789095 11.151302
1369111_at 14.039126 13.931774 13.955637 14.119356 14.0169325 14.07014 14.029995 13.941382 14.056566 13.917815 13.885559 13.814178
1369112_at 4.279498 4.442115 4.403673 4.540097 4.3750944 4.213622 4.3721027 4.160779 4.0378704 4.4760637 4.398369 3.7870088
1369113_at 3.6323788 3.5230227 3.265037 3.3880408 3.2034335 3.4339085 3.204302 3.3699474 3.2459242 3.5665357 3.6541536 3.5554385
1369114_at 3.3243816 3.106235 3.3528929 3.218536 3.505411 3.1073525 3.3808813 3.1867688 3.4715335 3.2182577 3.1745532 3.3920193
1369115_at 4.7176266 5.167939 4.996507 4.8634844 4.873388 4.691693 4.572003 4.767668 4.787448 5.0005536 4.6485724 4.8921504
1369116_a_at 5.762375 5.6017356 5.6150475 5.6593924 5.795438 5.7048144 5.6017485 5.891535 5.7297096 5.462537 5.6647983 5.63025
1369117_at 3.968297 3.9283834 3.9581516 4.16763 3.961593 4.034882 3.8738751 4.0073633 3.9736857 3.775951 3.93268 3.6415462
1369118_a_at 4.4688096 4.4986873 4.4622116 4.2405176 4.3038445 4.400682 4.4651585 4.47837 4.2973137 4.410228 4.3766727 4.261597
1369119_a_at 4.447032 4.3761435 4.621666 4.6423306 4.445904 4.634675 4.780449 4.475836 4.574218 4.4747915 4.6216345 4.539959
1369120_a_at 7.0623755 7.015066 7.0188794 7.036529 6.874905 6.891136 6.8543243 6.7918777 7.0143456 6.551839 6.6462207 6.629146
1369121_at 4.8571177 4.832245 5.0677056 4.5733705 4.637388 4.94783 4.6931887 4.8418107 4.7769556 4.6807857 4.759911 4.783327
1369122_at 7.5957594 7.6130214 7.4326863 7.424487 7.425445 7.4330993 7.6812496 7.4928327 7.544023 7.4156265 7.3147216 7.6456623
1369123_a_at 5.934407 5.743599 5.94869 6.121789 5.768737 6.015768 5.9987006 6.03061 6.154568 6.1838083 6.1438947 6.0065093
1369124_at 4.350581 4.1377954 4.058363 4.3179817 4.2232323 4.166127 4.133463 4.255868 3.9336925 3.9944632 3.9434104 4.290106
1369125_at 3.4609942 3.125843 3.3476892 3.2417452 3.409696 3.4366028 3.3329797 3.3289165 3.914448 3.3263109 3.2959104 3.3710437
1369126_at 4.100397 3.6195858 3.715922 3.6514153 3.8436654 3.7708652 3.829292 3.6509743 3.9005606 3.9068239 3.7798402 3.7064493
1369127_a_at 6.363543 6.511011 6.079787 6.4084907 6.374697 6.200702 6.40858 6.1657877 5.929053 6.0571203 5.956453 6.0257745
1369128_at 4.0821695 4.066278 4.0390635 4.0193086 4.2006636 4.183792 4.191164 4.286237 4.3465014 4.121068 3.835628 4.0930386
1369129_at 3.7627034 3.8015203 3.892557 4.0231133 3.9411478 3.6970246 3.8263786 3.8628461 3.9223177 3.9496934 3.663915 3.8858225
1369130_at 4.718194 4.599455 4.7935734 4.998028 4.754826 4.564147 4.974184 4.7168474 4.7737093 4.511774 4.65335 4.8467803
1369131_at 4.0498323 4.0733576 4.215774 4.2502327 3.9540858 3.9190912 4.3012457 3.9503038 4.21883 3.8547442 4.1113453 4.0301375
1369132_at 5.1598206 5.255029 5.3402524 5.274234 5.296163 5.235341 4.9907665 4.8296328 5.4306445 5.2741504 5.2816215 5.311858
1369133_a_at 3.8400106 3.8897545 3.8789132 3.6439393 3.6700585 3.7317843 3.6687443 3.6690974 3.811497 3.5904593 3.7755237 3.7968047
1369134_x_at 3.7470698 3.5949128 3.7190938 3.5572166 3.3786204 3.545854 3.5068562 3.4649923 3.4059727 3.3109345 3.6922112 3.313533
1369135_at 6.185616 6.000984 6.082922 5.9151397 5.6978674 6.4044075 5.981669 6.2335086 6.080512 5.6498218 5.914312 5.948754
1369136_at 4.170291 4.1183467 4.038421 3.9775865 3.9806795 4.303998 3.955623 3.8771083 4.102914 3.6439176 3.9637494 3.939872
1369137_at 4.6612177 4.8135557 5.0137863 5.0021653 4.771603 4.7626147 4.9659595 5.055893 4.914795 4.5464826 4.793002 4.58138
1369138_a_at 4.1951933 3.8709824 3.7961087 3.9868238 3.7118552 4.2808666 3.9253519 4.0261774 3.6865125 3.9382641 4.0487423 4.048558
1369139_at 3.533314 3.3862581 3.875328 3.73648 3.5534666 4.0872707 3.8868787 3.7877269 3.74212 3.5073278 3.6074107 3.7138624
1369140_at 4.279271 3.962904 3.9690156 3.917564 3.986588 4.09083 3.8197227 3.9075449 3.831462 3.834322 3.634046 4.024726
1369141_at 3.5279396 3.8245013 3.5857089 3.476379 3.5492222 3.5789232 3.604756 3.6280353 3.785864 3.6655095 3.4905653 3.4301438
1369142_at 3.7140045 3.682643 3.8974116 3.7201078 3.5932553 3.8265436 3.7284029 4.121642 3.3927093 3.6935227 3.4124296 3.8530989
1369143_at 4.133722 4.0768785 4.3573613 4.2298 4.2787805 4.1443934 4.4008374 4.176972 4.2191453 4.188097 4.1118603 4.104768
1369144_a_at 4.0625725 3.6743298 4.0079374 3.7875183 3.894644 4.2496195 4.027051 4.19386 4.0308 3.7005298 3.6133056 3.8550138
1369145_a_at 4.6719947 4.7507234 4.8467174 4.5088143 4.4316654 4.593093 4.8494134 4.4368186 4.6454935 4.6109204 4.6483455 4.521856
1369146_a_at 7.381406 7.3582 6.6655073 7.056825 7.0273066 7.569888 7.1118865 7.2506814 7.0623946 7.2439404 7.617455 6.636089
1369147_at 4.8699255 4.704552 4.6665025 4.498023 4.6033726 4.6469293 4.484087 4.310853 4.7535334 4.4501123 4.6511593 4.785226
1369148_at 7.954986 7.9690447 8.036465 7.9778466 7.9854584 8.034151 8.194923 7.922749 8.129482 7.7751284 7.9747853 7.622422
1369149_at 4.9559774 4.821814 4.9292526 5.2297072 4.876379 5.1163616 5.167184 5.077403 5.3829646 4.7193847 4.809984 4.614943
1369150_at 8.0497055 8.103825 8.04327 8.430715 8.832928 7.958761 8.400578 8.266521 8.83998 8.741335 9.202787 8.231598
1369151_at 5.210038 4.972856 5.227583 5.0381565 4.9930353 4.915693 5.0555406 5.3405175 5.130412 4.9617615 4.8838205 4.912017
1369152_at 6.9254866 7.1287704 6.983345 7.1923404 6.9565487 7.125376 7.219097 6.8719473 7.1502304 7.1342573 7.176392 7.408132
1369153_at 3.4652035 3.5805187 3.5879612 3.9488738 3.6167226 3.6376457 3.5822248 4.026909 3.581138 3.7575564 3.658679 3.7555149
1369154_at 4.1968718 3.9787447 3.858989 4.11152 4.2577724 3.9852731 3.77774 4.4368186 4.0184956 3.8884678 3.8952367 4.0302505
1369155_at 4.921423 4.6507163 4.555557 4.5843725 4.7632513 4.7249975 4.513288 4.696095 4.521807 4.3796906 4.345304 4.65846
1369156_at 6.678987 6.8878884 6.2658744 6.6476116 6.5070343 7.0374036 6.9966826 6.9110246 6.7344947 6.936747 6.9485345 7.0668006
1369157_at 8.078228 8.436201 8.322237 8.461786 8.449801 8.357344 8.8559 8.310635 8.473032 8.454394 8.290171 8.133469
1369158_at 4.4027596 4.2791953 4.384719 4.198098 4.1397724 4.007053 4.2587976 4.3617983 4.0417733 4.033374 4.064875 4.30025
1369159_at 4.952255 4.848704 4.6940904 5.1124487 5.072683 5.3604937 5.1096888 5.197022 5.401428 5.063889 4.8737535 4.891763
1369160_a_at 4.898242 4.848825 4.8029256 5.059556 4.6341805 4.7207565 4.5914087 5.1464233 5.0850105 4.7515955 4.6710443 4.7273574
1369161_at 9.271444 9.211524 9.118698 8.901104 9.017485 9.279998 8.945281 9.09992 8.850002 9.5681925 9.532723 9.119307
1369162_at 3.900192 3.8183744 3.823485 3.8977003 3.8578784 3.8135726 3.8209753 3.6961396 4.0454335 3.8908484 3.8480847 3.9752133
1369163_at 4.9634438 4.9003487 5.285038 4.8527074 5.077675 5.4812527 4.926387 4.992083 4.9892874 4.7281604 4.94709 4.7345347
1369164_a_at 4.398036 4.5447545 4.4567614 4.271964 4.3306503 4.228295 4.081653 4.4538927 4.3231196 4.2521386 4.2572975 4.3177395
1369165_at 4.187188 4.339095 4.064828 4.2788258 4.079256 4.1490345 4.273801 3.8558252 4.0682993 3.8596976 3.9032273 4.090677
1369166_at 4.075819 4.0161963 4.064375 4.140995 4.1006603 4.140242 4.0697265 3.978474 4.0208254 3.8990266 3.9353135 4.287921
1369167_at 5.7178 5.6626425 5.701595 5.6932316 5.5574117 5.7265835 5.402311 5.6266546 5.708582 5.6062284 5.587962 5.415183
1369168_a_at 4.9811344 5.124402 5.236343 4.684321 4.647424 4.871359 5.178015 5.127413 5.0518703 5.223727 5.2809 5.3037057
1369169_at 9.264658 9.253085 9.269287 9.530288 9.511349 9.288747 9.467226 9.308362 9.384131 9.408688 9.096843 8.870592
1369170_at 4.1522694 4.346467 4.205104 3.977296 4.175601 4.030818 4.012988 4.1101055 4.0642805 3.9787037 4.103054 4.013544
1369171_at 11.203652 11.208335 11.229624 11.125461 11.193203 11.152078 11.30129 11.293935 11.023859 10.999008 11.176254 10.97289
1369172_at 4.093963 3.8855944 4.01566 4.0598764 3.890049 4.1763 3.9014347 4.003884 4.205573 3.925186 4.3276176 3.9010875
1369173_at 5.135733 5.220068 5.500065 5.2763495 5.192544 5.2541842 5.16884 5.199064 5.5283084 5.253479 5.0643864 5.2200046
1369174_at 7.4100657 7.6917305 7.507223 7.3791165 7.7554903 7.2832212 7.6656065 7.693581 7.5392337 7.596473 7.602882 7.563003
1369175_a_at 3.755963 3.5949128 3.8258002 3.7639844 3.6788082 3.7226276 3.8253968 3.8983119 4.0349054 3.5479915 3.7026522 3.7016017
1369176_at 6.6587863 6.3791194 6.4986835 6.079768 6.5274076 6.206868 6.2763667 6.351173 6.6133265 6.40869 6.365182 6.4439745
1369177_at 7.183685 7.197361 7.1425653 6.8867383 7.0108705 7.045041 7.1700106 7.1098914 7.2173448 7.2504363 7.1930723 7.1049542
1369178_a_at 4.216196 4.0081244 4.4904346 4.2636495 4.2163982 3.9942389 4.2338505 4.027755 4.3165684 4.1246862 4.223963 4.045435
1369179_a_at 6.2214646 6.568518 6.528154 6.3096547 6.3109937 6.2743816 6.9768944 6.4736834 7.1461005 5.9426975 6.4309382 6.0988207
1369180_at 4.6222544 4.8858004 4.993457 4.7479563 4.760538 4.8908973 4.773546 4.976284 4.6508527 4.656783 4.803322 4.414969
1369181_at 5.328405 5.764375 5.4475856 5.6033125 5.32188 5.644518 5.394842 5.558894 5.4429064 5.3942776 5.3920584 6.1443353
1369182_at 3.9831219 4.1782937 4.1731777 3.8594635 3.9981866 3.983372 4.144927 4.2412376 3.8411613 3.9445958 3.926227 3.799272
1369183_at 4.8504324 4.891306 4.9481964 4.833975 4.7804375 4.761609 4.812706 4.8610077 4.8618345 4.7411823 4.8802013 4.564502
1369184_at 3.9513388 3.7643921 3.7459114 3.6985145 4.003489 4.1405935 3.8253963 4.121497 3.9703147 3.8766565 3.7242002 3.9678771
1369185_a_at 5.123454 5.116357 4.7777414 5.0667315 5.0297327 4.942694 4.9009953 4.984138 4.97248 4.8575063 5.0533943 4.9745784
1369186_at 7.122363 7.5578485 7.5170975 7.391749 7.359967 7.3133283 7.0749617 7.3647995 7.362217 7.536853 7.376525 7.3020353
1369187_a_at 7.3091187 7.3247757 7.223512 7.804744 7.4350996 7.3209343 7.3663154 7.5252776 7.735632 7.179924 7.427152 7.1621585
1369188_at 3.8093445 3.7697883 4.069458 3.8422208 3.9652658 3.9255044 3.9464824 4.0759807 4.2592664 4.0180526 3.9888744 3.9871082
1369189_at 5.4685726 5.1454124 5.4766707 5.3848386 5.394937 5.363217 5.446572 5.4371357 5.3140683 5.378343 5.113313 5.300011
1369190_at 5.424261 5.3881283 5.5060964 5.5760436 5.2368956 5.50766 5.4596896 5.4744534 5.3083606 5.4139347 5.5758924 5.548312
1369191_at 3.8061125 3.4590585 3.5045927 3.611657 3.7511668 3.5463717 3.343343 3.6013472 3.5224266 3.557912 3.6216185 3.5592108
1369192_at 4.6738605 4.6381617 4.7066007 4.544723 4.792479 4.721787 4.6730947 4.533611 4.650388 4.7477612 4.890545 4.648924
1369193_at 5.2798204 5.653508 5.573332 5.281739 5.249753 5.433352 5.6367016 5.273032 5.3404408 5.349484 5.700362 5.5072875
1369194_a_at 3.6632404 3.7259264 3.981195 3.7140894 3.75019 3.7011962 3.7236934 3.888806 3.7540658 3.743894 3.9531515 3.6906743
1369195_at 5.9556365 5.738248 5.6918564 6.264724 6.3570385 5.8937817 6.9740725 5.8588877 6.143497 7.567735 6.5591745 6.667019
1369196_at 5.3476276 5.4440813 5.4256897 5.0966253 5.3558044 5.52124 5.6795254 5.574585 5.2915773 5.1315756 5.338476 5.3438177
1369197_at 5.606038 5.671338 5.7833886 5.8887415 5.9659896 5.5544953 5.6460123 5.694087 5.7710423 6.1043124 5.860531 5.885026
1369198_at 5.185182 5.10359 4.915145 5.1602936 5.132826 4.9016175 5.037274 4.87759 5.044304 4.857506 4.981682 5.227268
1369199_at 4.980309 4.848704 4.8510394 4.5457163 4.8259215 4.9724665 4.7206373 4.7102704 4.6104856 4.738152 4.8222747 4.7670507
1369200_at 8.780226 9.320101 8.81927 9.0591135 8.7239 9.057521 9.099284 9.048262 8.801289 8.47968 8.868108 8.415592
1369201_at 5.220425 5.146687 5.099575 5.1364546 5.0972776 4.653059 5.034995 5.060466 4.980489 4.8846936 5.2509484 5.2538824
1369202_at 3.3595126 3.3196087 3.2364771 3.5014436 3.2682192 3.690275 3.2025168 3.5664682 3.3795369 3.4197319 3.3805928 3.3966315
1369203_at 4.046404 3.8024273 3.9244807 4.004299 4.200663 3.9000695 3.9373763 3.9001524 4.223201 3.7543478 3.934326 3.9909956
1369204_at 7.025614 7.2264676 7.4408135 7.2220716 7.0650597 7.017275 6.816694 7.13784 7.556243 7.4144382 7.2224264 7.3664722
1369205_at 5.169927 4.9162717 5.052155 5.141953 5.012842 5.328113 5.059556 5.130441 5.1242924 4.891285 5.0664787 5.119733
1369206_at 12.581805 12.796921 12.5421715 12.65573 12.646851 12.67657 12.6690445 12.643976 12.616939 12.597289 12.683815 12.728935
1369207_at 4.5398083 4.0798492 4.5448136 4.389484 4.2832313 4.2371817 4.4025598 4.8224564 4.0664268 5.223727 4.2604947 4.7026687
1369208_at 6.6631837 5.8818316 6.871891 5.7301664 5.871372 5.6900325 6.087173 6.390751 5.8103766 6.469626 6.0406423 6.6750975
1369209_at 6.313303 6.3278437 6.3637614 6.3347344 6.160628 6.2604737 5.928801 6.2695527 6.2766876 6.6202435 6.2077837 6.383431
1369210_at 3.3281443 3.3117368 3.5991924 3.4608517 3.4000642 3.1912973 3.4071977 3.445902 3.475636 3.04495 3.4141521 3.3339958
1369211_at 6.1826186 6.033866 6.168055 5.875967 6.1063023 6.193997 6.0539227 5.5695553 6.2264304 6.019622 6.031594 6.0109744
1369212_s_at 7.2386947 7.062394 7.2889757 7.1499987 6.8770294 7.0690994 6.936462 7.1280046 7.156722 7.490727 7.0803723 7.350859
1369213_at 4.7155747 4.605436 5.0478806 4.770545 4.6349697 4.644696 4.514773 4.7729664 4.8408833 4.7160044 4.6374497 4.926028
1369214_a_at 5.7199764 5.6253824 5.5368752 5.404312 5.7624297 5.4522824 5.3657913 5.712694 5.6663537 5.53709 5.58263 5.3998895
1369215_a_at 10.1937 10.621563 10.42243 10.50936 10.217328 10.454311 10.341416 10.387925 10.249584 10.750677 10.8346195 10.617949
1369216_a_at 5.4574304 5.3341436 5.370003 5.2034636 5.466074 5.420315 5.4530144 5.462557 5.664718 5.2761106 5.3094215 5.283513
1369217_at 4.241078 4.145053 4.145107 4.251279 4.168665 4.1609664 4.200774 4.242927 4.247957 4.0940504 4.3087244 4.1591187
1369218_at 7.3933196 7.7501483 7.3487673 7.266621 7.4774594 7.2977543 7.646041 7.722096 7.4270597 7.850192 8.003356 7.8041306
1369219_at 5.945189 5.849193 6.0505166 6.0719147 5.9238315 5.9670744 6.3356805 6.0839386 6.163184 5.9681516 5.7316175 6.0065093
1369220_at 6.904736 7.078859 6.9072647 7.164783 6.8119516 7.0005403 7.159321 6.858291 7.1270795 7.438285 7.300785 7.500288
1369221_at 6.3440995 6.5935974 6.602727 6.7201056 6.3419485 5.894109 6.6122913 6.710482 6.173815 6.070568 6.356536 6.802036
1369222_at 5.3132305 5.089528 5.311911 4.996068 5.104067 5.2109604 5.180751 5.4593787 5.216306 4.849444 4.7311926 5.21758
1369223_at 6.6396422 6.487123 6.49343 6.5483413 6.622019 6.555721 6.342309 6.6071453 6.433271 6.356312 6.423838 6.5115156
1369224_at 10.220124 11.050634 8.7714 10.4198885 7.2398276 9.077073 10.731856 10.898674 9.487437 10.916961 10.419464 10.55801
1369225_at 12.323335 12.084532 12.191218 11.983088 12.318534 12.140134 11.796663 12.299017 12.048916 12.153574 12.289344 12.363467
1369226_at 7.6764607 7.51681 7.793766 7.7375736 8.147047 7.855003 7.572826 8.135942 7.7804585 8.202154 8.187113 8.171295
1369227_at 5.6996613 5.8778133 5.555473 5.8867817 5.458474 5.688357 5.794792 5.834042 5.6513057 6.004184 6.0224266 6.1988683
1369228_at 5.4864874 5.1280274 5.4811683 5.3642116 5.471461 5.3916607 5.3901944 5.5324993 5.328206 5.3935056 5.4503922 5.325933
1369229_at 5.6674767 5.714886 5.7135715 5.629808 5.814689 5.6747627 5.761236 5.9077177 5.8879404 5.9838233 5.5836678 5.709346
1369230_at 4.6107993 4.4477873 4.607075 4.2401943 4.71489 4.4613113 4.435739 4.391787 4.677476 4.2369037 4.5149393 4.874473
1369231_at 4.4771323 4.4232693 4.5885797 4.473235 4.6362 4.6582723 4.485183 4.8046575 4.476828 4.4866085 4.4093723 4.222655
1369232_at 4.4955993 4.634939 4.4598155 4.604452 4.323723 4.402589 4.360427 4.5487394 4.600589 4.5023003 4.5221934 4.429339
1369233_at 3.9379673 3.9193215 3.733249 3.697732 3.5879557 3.7233148 3.5755177 3.670924 3.9795575 3.6916792 4.0843453 3.590898
1369234_at 7.701792 7.828674 7.434205 7.713414 7.7246532 7.4937053 7.6375275 7.6472273 7.686962 7.250346 7.3082395 7.445447
1369235_at 4.99552 4.820515 4.875346 4.8599234 4.594368 4.586525 4.833847 4.705276 4.862826 4.632637 4.8306417 4.9303
1369236_at 4.9377913 5.1349306 5.2646813 5.305711 5.471912 5.1454067 5.326333 5.0912557 5.009527 5.561167 5.559988 5.6418076
1369237_at 5.207564 5.02905 5.043467 5.3218656 5.0930095 4.986039 4.8653 5.0041704 5.0580583 4.992878 4.5688014 5.0751915
1369238_at 8.746164 9.512242 10.324838 9.580188 9.6783495 9.934931 10.247191 9.117749 10.055824 9.395855 8.861073 9.674225
1369239_at 4.0482893 4.0637846 3.8201313 3.9731874 3.907381 3.9155989 3.992652 3.9171796 4.238436 4.0521407 3.792872 3.7146401
1369240_a_at 5.498762 5.605813 5.3570004 5.652372 5.3601236 5.532152 5.592641 5.56164 5.56815 5.16745 5.512226 5.359626
1369241_at 5.22949 5.0631013 5.1744375 5.265188 5.4076943 5.346286 5.330837 5.1957626 5.2545114 5.114476 5.1315947 4.993033
1369242_at 3.2467136 3.4782727 3.4354622 3.7035294 3.480447 3.4099722 3.2503195 3.3325298 3.629156 3.2425497 3.148149 3.4102197
1369243_at 4.1033583 4.0218387 3.7673268 3.8499258 4.0058517 4.0847354 4.0821996 3.9627132 4.235474 3.998459 4.106193 3.925128
1369244_at 6.6439857 6.9620476 6.7116575 6.8726044 6.866841 6.8231673 7.183941 6.793158 6.901269 7.239746 6.857629 6.747266
1369245_at 4.1088533 4.081859 3.970149 4.1353307 4.039101 4.0852814 4.057681 4.023976 3.9359589 4.059157 3.943929 4.067765
1369246_a_at 3.5752814 3.5902627 3.5797715 3.5074825 3.9160767 3.7295783 3.79193 3.515142 3.5892005 3.517507 3.3008654 3.3596764
1369247_at 6.1765456 6.4794874 6.3616505 6.801964 6.345463 6.54047 6.3281317 6.5184135 6.6020055 6.650614 6.760939 6.628419
1369248_a_at 8.014601 8.762703 8.823637 8.613413 8.127033 8.946514 9.020368 8.354217 8.396115 8.491845 8.442353 8.76754
1369249_at 8.685819 8.64861 7.914893 8.248211 8.714798 8.287338 8.301043 8.308232 8.319975 8.574743 8.154923 8.655632
1369250_at 5.2125034 5.000575 4.801083 4.8024807 4.8900166 4.8757353 4.757357 5.0181603 4.690543 4.6311755 4.9126368 4.743632
1369251_a_at 5.6042433 5.2306523 5.4655943 5.5553 5.33499 5.2924376 5.402435 5.170141 5.4557457 5.2935877 5.458289 5.4268665
1369252_a_at 5.026469 5.2796946 5.115697 5.2406206 5.0781417 5.2939653 5.0399 5.330123 5.170601 5.063635 4.920559 4.9333496
1369253_at 3.867656 3.7740035 3.9252205 4.1130433 3.7315202 3.8042812 3.7910335 3.6479664 3.7955775 3.701326 3.6129704 3.91839
1369254_a_at 3.7547169 3.8089957 3.9427383 3.9765306 3.7996843 3.806038 3.8903394 3.6458871 3.7044237 4.0175056 3.7917383 3.840676
1369255_at 6.364607 6.6848106 6.0957174 6.469643 6.0966015 6.0906343 6.4436903 6.137314 6.0390944 6.1402717 5.6701703 6.2944045
1369256_at 6.050648 5.652679 5.3861046 6.0170503 5.415902 6.161565 5.7745075 5.7315946 6.120822 5.5540457 5.8416595 5.592301
1369257_at 5.030928 4.8243465 4.665275 4.8426294 4.693257 4.842279 4.573018 5.054178 4.6892343 4.545128 4.538178 4.5517015
1369258_at 3.1972537 3.2069523 3.4119482 3.4825747 3.1822095 3.291105 3.0251617 3.17686 3.3702831 3.2974927 3.2007592 3.2622752
1369259_at 6.8300714 7.062821 6.8689075 6.552107 6.6802025 6.8055005 6.774857 7.7543178 6.0822096 5.9200997 7.6886096 6.2981586
1369260_a_at 4.0402675 4.0131016 4.0558414 4.1694727 3.9592233 4.0993314 4.185551 4.395273 3.8903713 4.1461787 4.1076546 4.073969
1369261_at 4.757746 4.6613755 5.3239346 4.8527074 5.0527596 4.871852 5.0348315 5.156068 5.0136337 5.094487 4.8815565 4.9650884
1369262_at 7.056111 6.8595767 6.6093435 6.9260387 6.987932 6.848602 6.876273 6.8931775 6.79656 6.9783053 6.94226 6.9399424
1369263_at 3.469545 3.6007175 3.5288122 3.334736 3.4965131 3.4484558 3.4699805 3.3516324 3.4016235 3.1992962 3.4357467 3.5464115
1369264_at 5.1407967 4.855363 5.179293 4.883557 4.9258165 5.104993 4.9918942 5.0049343 5.209713 4.7091 4.6947904 5.163914
1369265_at 6.5276227 6.707475 6.6865106 6.327822 6.738288 6.495222 6.6083727 6.6066804 6.509889 6.788522 6.9414954 6.7112093
1369266_at 6.0016036 6.1124783 6.1445956 5.2119765 5.6317444 5.525095 5.3477206 5.6543293 6.227244 5.8473487 5.8498936 5.994403
1369267_at 4.1883254 4.2702713 4.1514287 3.9420593 4.0193176 4.055384 3.9345136 4.197134 3.935253 3.7725842 4.175366 3.9118648
1369268_at 4.1327076 3.9256096 4.152487 4.5577707 4.324968 3.8625562 4.3115983 4.5476356 4.112511 4.730793 4.5250063 4.5221596
1369269_at 9.24852 9.469261 9.3275795 9.628943 9.225685 9.273357 9.588671 9.481021 9.384065 9.419527 9.352539 9.283922
1369270_at 8.707366 8.890381 8.817556 8.922934 8.792587 8.957406 8.839697 8.97783 8.816159 8.547771 8.374521 8.707016
1369271_at 4.2246747 3.9145002 4.314496 4.0842447 4.0576725 4.371068 4.3012457 4.195532 4.2085886 4.1112914 4.187735 4.151021
1369272_at 5.1294255 5.5395813 5.3884635 5.3044324 5.1612377 5.363997 5.666359 5.014372 5.336406 5.4902987 5.599901 5.188752
1369273_a_at 4.237523 4.019475 4.3002515 4.5472894 4.24657 3.9880044 4.292699 4.331068 4.126333 4.344331 4.1666026 4.229669
1369274_a_at 4.4333134 4.3353853 4.0470734 4.0019317 4.120724 4.342244 4.364012 4.281722 4.137232 4.1275926 4.3273263 4.3468175
1369275_s_at 12.610722 12.367561 12.629173 12.802707 12.769168 12.661332 12.599116 12.656708 12.531091 12.687559 12.69395 12.453034
1369276_at 4.852483 4.886808 4.629195 4.9440866 5.352806 4.879217 4.8888383 5.060061 4.9476933 5.1109214 4.864174 4.7004085
1369277_at 5.7561684 5.6063275 5.7407 5.624122 5.547024 5.6473866 5.342879 5.6105723 5.5098104 5.200944 5.6180997 5.579584
1369278_at 8.127177 8.26274 8.132918 8.312935 7.88244 8.053924 8.281873 7.9137354 8.260128 8.060375 7.769743 7.933071
1369279_at 5.89378 5.3881283 5.5568633 5.5935435 5.4566336 5.766505 5.604527 5.582863 5.5873966 5.4377723 5.4221845 5.7456784
1369280_at 4.1705804 4.226745 4.3482184 4.1729164 4.0554113 4.259185 4.3839717 4.442393 4.1723022 4.141953 4.1764846 4.3405104
1369281_at 3.407165 3.5111847 3.5126245 3.5717092 3.5702155 3.5553095 3.363461 3.6612399 3.5019011 3.3359761 3.4840965 3.57851
1369282_at 3.5331368 3.2703695 3.5819304 3.3981807 3.1279902 3.270661 3.398939 3.3121984 3.3369305 3.232221 3.223117 3.361855
1369283_at 3.9366274 3.846185 3.7632787 3.5501904 3.6954088 3.9083798 3.805362 3.8100612 3.7501013 3.8987834 3.8088977 3.7050395
1369284_at 5.462858 5.1608067 5.2325287 4.9964013 4.843992 5.085909 5.1228247 5.2792873 4.9832478 5.0575743 5.092845 5.455146
1369285_at 6.24438 6.026307 5.656105 6.3473444 5.9806724 6.2559514 5.967371 5.7836003 6.0596514 6.3377438 6.505236 6.4654117
1369286_at 12.439175 12.522369 12.4765 12.567815 12.600941 12.511534 12.45349 12.599959 12.435676 12.409979 12.603079 12.533885
1369287_at 4.3399 4.344632 4.7144127 4.5618644 4.44374 4.5371203 4.4833922 4.7047267 4.5570664 4.722294 4.6323028 4.3544273
1369288_at 4.347235 4.3254232 4.2514133 4.206622 4.139772 4.295372 4.596508 4.4368186 4.05739 4.298238 4.4397078 4.4309473
1369289_at 9.675834 10.001517 9.96171 9.82932 9.972372 10.052732 10.011156 9.86763 9.926674 9.756708 9.743139 9.965181
1369290_at 4.2764816 4.570793 4.4482126 4.570856 4.370187 4.0878954 4.2846994 4.8814526 4.3791685 4.5614634 4.329625 4.596138
1369291_at 10.135722 10.329119 10.222313 10.219137 10.373295 10.252841 10.265348 10.403274 10.231365 10.083435 10.286657 9.859591
1369292_at 4.446417 4.2657337 4.229747 4.628295 4.253541 4.290634 4.2448215 4.2191973 4.4762897 4.024086 4.210306 4.1937456
1369293_at 5.896289 5.8802257 5.6813006 5.753478 5.602157 5.6144176 5.738576 5.7605095 5.690883 5.568239 5.678111 5.8153324
1369294_at 4.560378 4.655855 4.6488123 4.6434374 4.6102433 4.405408 4.6754804 4.7615867 4.8822837 4.762493 4.50049 4.6068273
1369295_at 4.51278 4.5309987 4.6833973 4.5644803 4.828283 4.432348 4.5711927 4.76926 4.9041896 4.507511 4.5116544 4.5576506
1369296_at 12.96752 12.905971 12.821933 12.940375 12.823713 12.952414 12.697225 12.97637 12.90493 12.645656 12.925632 13.049965
1369297_at 3.8323927 3.970753 4.2577357 4.1206207 3.8436131 3.8736296 3.909297 4.0116024 4.344963 4.200179 3.9300897 3.9787595
1369298_at 4.019319 3.9966707 4.309666 4.675817 3.982003 3.9466503 3.8872771 4.2364383 4.197156 3.9646544 3.9319966 4.0844336
1369299_at 4.553814 4.519531 4.617493 4.4065857 4.3875527 4.529814 4.3099136 4.8723464 4.6696286 4.706579 4.285735 4.420449
1369300_at 3.9274516 4.2722893 4.160956 3.7539203 3.776097 3.892564 3.9302247 4.140772 4.233881 3.9311178 3.9737124 4.1100035
1369301_at 4.3578186 4.161844 4.6661134 4.5761614 4.586865 4.669973 4.289795 4.4368186 4.586713 4.6612444 4.4800005 4.5057626
1369302_at 4.5747056 4.4371643 4.6942506 4.3205776 4.571435 4.333117 4.456484 4.1077757 4.510594 4.477398 4.708976 4.388316
1369303_at 3.6527002 3.7271123 3.5180206 3.9579158 3.7345724 3.798055 3.662205 3.8263466 3.7472408 3.7381706 3.597735 3.6806643
1369304_at 6.577184 7.131543 6.55615 6.6973944 6.7812214 6.865239 6.803042 6.430163 6.5846243 6.681847 6.5726185 6.547958
1369305_at 4.6759768 4.597702 4.5150337 4.82463 4.758209 4.46969 4.581536 4.4173465 4.548188 4.4919624 4.436711 4.5539303
1369306_at 4.577209 3.782154 4.5331826 4.0610023 3.9923422 4.023844 4.036765 4.264351 4.190184 4.239727 4.2807403 4.245335
1369307_at 5.1502075 4.9944315 4.7805214 4.6655126 4.9353633 5.0447702 5.0372744 4.8171744 5.0274754 4.9352536 4.7489414 4.8952785
1369308_at 5.1777577 5.0856586 5.1824656 5.023239 4.8857074 5.227744 5.278687 5.4127645 5.2483377 5.357935 5.140586 4.863637
1369309_a_at 4.7648087 5.0223675 4.6304545 5.0328255 4.744752 5.0150213 4.6849008 4.7715073 4.9062414 4.512242 4.6292934 4.641104
1369310_at 5.0068903 4.8545427 5.3383045 5.4435635 5.2092485 5.100727 5.1974382 5.1364617 5.098416 5.196929 5.5203114 5.2548704
1369311_at 3.7616892 3.7582164 3.6735232 3.7884018 3.9166205 3.663628 3.4862833 3.5999281 3.74212 3.4148672 3.64438 3.6356978
1369312_a_at 8.513652 8.712751 8.546632 8.888684 8.756981 8.767147 8.891701 8.705618 8.770136 8.940972 8.832991 8.684992
1369313_at 4.887398 4.7009015 4.4135737 4.625317 4.6176586 4.5681195 4.610034 4.6250553 5.0207853 5.6880536 5.455599 5.159601
1369314_at 4.331546 4.0448036 4.310829 4.2861667 4.128953 4.289103 4.103406 4.2226 4.199692 4.0365815 4.203853 4.0897503
1369315_at 3.8756242 4.1215315 4.0661793 4.023713 4.0152845 4.1699705 4.017765 4.0208454 4.0640297 3.890594 3.9507926 3.93539
1369316_s_at 6.059392 6.1556234 6.1298733 5.836806 6.197614 6.108681 6.0725183 6.280645 6.10063 6.6120615 6.206807 6.573744
1369317_at 3.930854 3.7962627 3.7009187 4.0019317 3.905192 3.9331408 3.93081 3.880256 3.8125486 3.715247 4.078434 3.9804573
1369318_at 6.0572248 5.705924 5.83174 6.0791063 6.1322627 5.894245 6.074774 5.662235 5.920639 6.343731 5.969403 5.7413263
1369319_at 8.8807335 8.885633 8.666554 8.911181 8.947599 8.861877 8.988736 8.843183 8.792572 8.984652 8.756621 8.721541
1369320_at 4.1570444 4.295849 4.3160458 4.2416067 4.189225 4.198512 4.1075363 4.1504493 3.9214404 3.9437659 4.1334276 4.162114
1369321_s_at 3.5569844 3.3750074 3.2603135 3.4704206 3.421974 3.4105377 3.1863973 3.4286833 3.4975977 3.3205142 3.3008654 3.1857252
1369322_at 5.501473 5.3081636 5.3327127 5.1495514 5.181256 5.3589044 5.245843 5.094046 5.3840213 5.261229 5.1995373 5.138343
1369323_at 6.9089875 7.0910797 6.886054 6.9664893 6.83508 6.9544973 6.712486 6.857551 6.9908886 7.037003 7.2776556 7.1819873
1369324_at 3.580081 3.5379143 3.3944736 3.5460207 3.705914 3.8480415 3.4380298 3.659048 3.4549701 3.48648 3.480365 3.576461
1369325_at 6.2166767 6.7472315 5.894711 6.5480304 6.317381 5.936415 6.800526 6.357615 6.534261 6.6562138 6.1383524 5.626489
1369326_at 3.7282534 3.7177644 4.0986047 4.0183086 3.7599669 3.8103766 3.5289147 4.013651 3.8053448 4.0049553 3.801505 3.9600654
1369327_at 4.268349 4.3240514 4.217661 4.3258114 4.160442 4.411477 4.245033 4.3967476 4.3720646 4.2958527 4.2096915 4.2071934
1369328_at 5.857078 5.618072 5.8274975 6.0164456 5.907482 5.8880343 6.5294156 5.9228983 6.029569 7.313912 6.9651747 6.916397
1369329_at 5.512881 5.4195175 5.25989 5.360629 5.378214 5.278816 5.0955224 5.4499846 5.4091964 5.1305575 5.0143557 5.279063
1369330_at 5.06715 5.214601 5.166884 5.132727 5.0779233 5.0530167 4.946896 5.0911784 5.016736 4.9565196 4.845352 4.9957657
1369331_a_at 5.3059807 5.103842 5.1223483 4.6301 4.6859508 4.818822 4.8934274 5.03741 5.05885 5.3238525 5.369259 5.718505
1369332_a_at 3.8660386 3.9047205 3.7828488 3.9725938 3.5636742 3.840518 3.7913864 3.7547696 3.672492 3.7514107 3.5994606 3.6599183
1369333_a_at 3.4135542 3.273944 3.472038 3.4524736 3.409696 3.3812528 3.3214288 3.186246 3.289431 3.3030286 3.2850711 3.233231
1369334_at 3.6617186 3.7669759 3.5796924 3.6692863 3.7202559 3.9024465 3.6422944 3.7824893 3.7094736 3.7518253 3.6495314 3.846074
1369335_at 3.7306643 3.4416397 3.6974747 3.666565 4.1287994 4.0324597 3.9347467 3.9661405 3.7233253 3.3839605 3.7318597 3.6694517
1369336_at 5.36355 5.257003 5.358699 5.305354 5.3233767 5.3768425 5.123777 5.136698 4.8780794 5.5820127 5.510377 5.2552714
1369337_at 4.7877812 4.232191 4.3394876 4.2854195 4.243044 4.501075 3.829464 4.310853 4.3705373 4.1970577 4.1685667 4.327468
1369338_at 5.8727093 5.6323447 5.962734 5.6541185 5.782572 5.8578806 5.606161 5.826514 5.8690987 5.698931 5.655989 5.61147
1369339_at 5.694994 5.950372 5.835844 5.526171 5.652377 5.6330986 5.5575004 5.5273457 5.575544 5.3655653 5.45059 5.4683523
1369340_at 4.5978255 4.1545625 4.211752 4.4602156 4.6186743 4.2704186 4.4883957 4.599066 4.4556546 4.2521386 4.203336 4.23634
1369341_a_at 3.978454 4.1261673 4.240138 4.146104 4.129201 4.3045664 4.229804 4.159412 4.2136297 4.1148663 3.69329 3.9541576
1369342_at 5.324466 5.3256607 5.0478806 5.2737556 5.7883673 5.295176 5.167366 5.3755283 5.3272295 5.7629337 4.9464297 5.3621507
1369343_at 3.3980467 3.56773 3.4549692 3.443482 3.6426225 3.530666 3.4041905 3.3857138 3.4473727 3.2746718 3.127591 3.3500667
1369344_at 5.319478 5.1336985 5.099575 5.472771 4.932156 5.248635 5.423924 5.434242 5.0137496 4.9999995 5.3590403 5.1805873
1369345_at 3.913213 4.072571 3.8769443 3.899573 3.9069176 3.951599 4.302353 4.0205784 4.021655 3.901066 4.041814 4.0838547
1369346_at 3.4367108 3.4740984 3.610183 3.5429187 3.5101335 3.6056356 3.4273047 3.4696763 3.5914795 3.5068872 3.6031265 3.634608
1369347_s_at 5.69417 5.6100783 5.7585974 5.7632356 5.5087905 5.847834 5.649708 5.5695553 5.574705 5.428362 5.654516 5.6117086
1369348_at 4.364812 4.2104254 4.1672497 4.200154 4.2253675 4.158681 3.9125643 4.0522375 4.259266 4.18749 3.9946988 4.078148
1369349_a_at 3.3877294 3.4259944 3.3699048 3.5306246 3.464701 3.5099227 3.4519875 3.4231868 3.4917336 3.3758688 3.4220173 3.365118
1369350_at 5.583561 5.473413 5.5377893 5.534341 5.464102 5.509366 5.3400726 5.4468303 5.622296 5.3479896 5.3728642 5.4149013
1369351_at 4.2449617 4.284155 4.487892 4.359494 4.3477745 4.325862 4.2919135 4.4007254 4.4000893 4.4669247 4.182008 4.291951
1369352_at 6.0671887 6.3814263 6.046745 6.138989 6.210237 6.0621195 6.438127 6.52475 6.3172474 6.3460627 6.228261 6.373988
1369353_at 4.211213 4.4943905 3.9699793 4.4808884 4.329917 4.372944 4.2300844 4.385954 4.4750223 4.059411 4.18334 4.393861
1369354_at 6.5907316 6.3308463 6.4967456 6.3785124 6.3267384 6.453957 6.3853016 6.3869543 6.4910355 6.3074603 6.312428 6.386209
1369355_at 4.7848353 4.8244967 4.7839484 4.699585 4.7317405 4.8219757 4.6237803 4.539615 4.796663 4.552787 4.6148973 4.480125
1369356_at 3.8170967 3.7320776 4.0871058 4.108198 3.9463897 4.1464167 4.0373635 3.9006002 4.0037136 3.9109268 3.8429947 3.7968676
1369357_at 4.9844484 5.4013577 5.159814 4.9541473 5.1453743 4.8945684 5.280869 4.7591543 4.950135 5.007867 5.1658273 5.3403535
1369358_a_at 6.243184 6.077749 6.1714745 6.2857566 6.1182737 6.311219 6.136907 6.086584 6.1328654 6.017338 6.1455364 6.051146
1369359_at 4.1902485 3.7534597 3.9792447 4.243665 4.084936 4.1058593 3.8744743 3.985131 4.2592664 4.2043314 4.0943837 3.970776
1369360_at 6.004883 5.682495 6.0367513 5.773025 6.170971 5.8904376 5.7746263 5.912826 5.8479495 5.760946 5.8282194 5.841462
1369361_at 3.3664086 3.5205488 3.5798402 3.7018495 3.560714 3.5558152 3.7408173 3.3852048 3.7445374 3.3894014 3.5295486 3.621783
1369362_at 5.213623 5.0630794 5.1064186 5.1214137 5.2019787 4.835007 5.011553 4.8118653 5.1171637 5.0527067 4.7592516 5.1964483
1369363_at 3.6354907 3.471502 3.43612 3.735703 3.4615147 3.5934157 3.665507 3.6923692 3.8647768 3.3720937 3.5864267 3.5227156
1369364_at 3.4677825 3.5039608 3.5422885 3.5748134 3.544754 3.690803 3.7557428 3.4157298 3.7703536 3.3114643 3.4827733 3.3078094
1369365_at 4.499067 4.262554 3.8600187 4.222681 4.4456296 4.336407 4.356706 4.4067407 4.3554816 4.326701 4.5896015 4.173585
1369366_at 5.2006516 4.470354 5.0259957 5.0608563 5.0256042 4.6056767 5.0837307 4.2479506 4.6689844 4.530935 4.60096 4.5956826
1369367_at 4.287796 4.3587365 4.515562 4.115451 4.356972 4.464507 4.3334646 4.372171 4.2651196 4.1865306 4.0179267 4.307265
1369368_at 4.349604 4.3402767 4.365671 4.172966 4.2808113 4.401574 4.337432 4.3713436 4.314784 4.1770253 4.187845 4.2958026
1369369_at 4.7758603 4.8368874 5.1159925 5.2488117 4.8103867 5.271253 5.020043 4.7056255 5.0097013 4.7900186 4.780395 5.009148
1369370_s_at 4.865803 4.6569448 4.332498 4.646046 4.631222 4.8678894 4.763735 4.5624914 4.9709244 4.455439 4.738002 4.850479
1369371_a_at 4.226085 4.33749 4.3334084 4.6199956 3.9253037 4.0986843 4.2454176 4.1055527 4.418781 4.2575493 4.409076 4.2344546
1369372_at 5.0778146 4.7507234 4.8371544 4.8809714 4.830032 4.7947817 4.6622477 4.8115525 4.9685407 4.781785 4.8297954 4.7642803
1369373_at 5.528997 5.9403653 5.6327753 5.731887 5.660262 6.0843525 6.171061 5.728107 5.6882195 6.5818443 6.383743 6.138806
1369374_at 4.1744146 4.002705 3.9138894 3.787377 3.9320018 3.8156636 3.8911538 3.8874767 3.8420863 3.8619037 3.8816535 3.983469
1369375_a_at 3.7988636 4.019087 3.9787812 3.8063347 3.9945462 3.9243588 3.712502 3.6966155 3.7403147 3.6808548 3.9289498 3.7068858
1369376_a_at 4.2179084 4.220994 4.2121935 4.0707273 4.1415176 4.2422085 4.275338 4.2031674 4.529069 4.1863747 4.2688017 4.1799946
1369377_at 3.627083 3.8077533 3.6969256 3.6116295 3.4906332 3.360789 3.3825774 3.4285886 3.5410104 3.2592995 3.3639534 3.6643221
1369378_at 4.7171216 4.7361197 4.416542 4.5811 4.579761 4.5803604 4.569114 4.734382 4.697777 4.4849477 4.964475 4.646029
1369379_at 4.869241 4.3720427 4.840775 4.5547624 4.3933883 4.778576 4.4772024 5.3027525 4.6023173 4.9709516 4.9500504 4.7101912
1369380_at 4.506591 4.494356 4.563896 4.510874 4.7136955 4.5799117 4.954398 4.405421 4.8122196 5.3891325 4.3696184 4.245335
1369381_a_at 3.7120008 3.6438494 3.5903952 3.6214466 3.7751849 3.6375208 3.7175078 3.7410223 3.8595448 3.6824608 3.681495 3.862552
1369382_at 5.955165 5.8123293 6.093465 5.843376 5.8866987 6.2601466 5.6238985 5.9904385 5.875444 5.6196175 5.885037 5.82534
1369383_a_at 4.798998 4.3602552 4.369138 4.686692 4.5133 4.79509 4.951214 4.8731794 4.502919 4.416805 4.4099274 4.728466
1369384_at 4.0448503 3.3149576 3.8605897 3.8400104 4.044339 3.9261153 3.7771568 3.7944741 3.8392956 3.9936225 3.8842924 3.763475
1369385_at 4.4404187 4.528527 4.368482 4.4810567 4.379399 4.5671787 4.538722 4.589269 4.661889 4.261227 4.3512073 4.251173
1369386_at 4.1702447 4.031066 4.3268595 3.9067929 4.239443 3.9070258 3.8710215 4.4378624 3.8883145 4.098185 3.8929782 3.9967601
1369387_at 5.6635427 5.54961 5.6876245 5.4439387 5.63396 5.5057406 5.487471 5.521708 5.8229423 5.695464 5.8330226 5.804217
1369388_at 4.264246 4.2503295 3.7843451 4.3708825 4.17415 4.0730543 3.8906076 3.8600738 4.026208 4.000752 3.9436524 3.951834
1369389_at 4.6909437 4.1310477 4.588996 4.418035 4.1683874 4.3917956 4.3137255 4.3644648 4.522957 4.306531 4.373207 4.490631
1369390_a_at 4.6410084 4.979898 4.980874 4.6929455 4.3571305 4.672624 4.9786506 4.4011536 4.2236013 4.1946545 4.3826137 4.072977
1369391_at 3.5179608 3.9790683 4.090741 4.1034727 4.131358 4.1324716 3.9152331 4.149494 4.0910277 3.9278798 3.8798919 3.9716828
1369392_at 5.1621428 5.1248946 5.1968694 4.9312167 4.8469844 4.9836817 5.0264683 4.9919806 5.010728 4.771514 4.9654903 4.741605
1369393_at 3.892995 3.8609393 3.912774 4.1524124 3.781544 4.073833 3.9161742 3.967508 3.7767177 4.3586607 3.8346531 4.387307
1369394_at 4.557721 4.5743523 4.7173085 4.540346 4.342821 4.550002 4.484185 4.2737036 4.5043106 4.3188972 4.726886 4.396047
1369395_at 3.714535 3.4359572 3.6605604 3.633242 3.5652199 3.4653196 3.6332858 3.9316986 3.4824338 3.4593058 3.7641704 3.3944132
1369396_at 5.4971266 5.481021 5.586479 5.637165 5.445631 5.596362 5.412112 5.445387 5.4280148 5.223727 5.3095865 5.53329
1369397_at 5.1148767 4.937107 5.061468 5.2737556 5.17508 5.161167 4.8848634 4.933155 4.8922586 5.146043 4.797092 4.8066916
1369398_at 5.5539327 5.4516354 5.399358 5.407187 5.3468595 5.532838 5.2173862 5.329879 5.246996 5.223727 5.4365287 5.3429923
1369399_at 3.5096037 3.4261525 3.4313781 3.5648334 3.4508247 3.8216097 3.7460935 3.559672 3.5892005 3.4845853 3.2988517 3.535327
1369400_a_at 5.096696 4.78774 4.9109573 5.218611 4.981015 5.149508 5.2201242 5.116389 4.9943995 5.074495 5.006033 5.084348
1369401_at 3.2195141 3.5445833 3.4893491 3.459904 3.2472818 3.3360665 3.4071767 3.327486 3.5705903 3.5423796 3.3008654 3.4041026
1369402_at 7.2151012 7.246003 7.197177 7.360004 7.2179303 7.4416637 7.35035 7.1677427 7.2801204 7.4065475 7.2616687 7.2281537
1369403_at 4.5394278 4.4530134 4.245673 4.9678974 4.4125104 4.5043073 4.690534 4.776108 4.380985 4.4542513 4.2133713 4.589949
1369404_a_at 4.732642 4.8376946 4.506887 4.5394197 4.6286716 4.5600643 4.5358543 4.4131217 4.523904 4.6622157 4.673683 4.525231
1369405_a_at 4.4346647 4.0554304 3.9781957 4.2980924 4.3760567 4.2852044 4.181775 4.243809 4.2351155 3.9373505 3.967269 4.054758
1369406_at 4.4580655 4.038689 4.0160084 3.811053 4.512719 4.2487483 3.9253519 4.405069 4.268026 4.269598 4.136458 3.9573398
1369407_at 6.3294883 6.4717565 5.9990144 6.5239587 6.4168887 6.2414074 6.1924005 5.9212456 6.646877 6.602382 5.997612 5.833922
1369408_at 4.459893 4.1888514 4.508968 4.169126 4.3638067 4.269165 4.25391 4.2307253 4.3971605 3.9853215 4.3257065 4.4079494
1369409_at 8.323835 8.469733 8.2679 8.412716 8.4368925 8.501455 8.546037 8.43379 8.539832 8.732444 8.486812 8.7848215
1369410_at 8.082416 8.554777 8.120634 8.65699 8.619759 8.151493 8.051883 8.445381 8.103066 8.0034275 8.209669 7.8747053
1369411_at 4.1498957 3.920981 4.0888376 4.0722046 4.2724113 4.251803 3.5875013 4.124339 4.3192573 3.9285145 4.001158 3.6123803
1369412_a_at 6.4478602 6.82005 6.5874286 6.793479 6.578476 6.6386485 6.8234496 6.5808873 6.5358596 6.4681325 6.3234434 6.5808473
1369413_at 4.778067 4.685413 4.4746823 4.440474 4.4742336 4.7093253 4.4709272 4.605982 4.4764533 4.1641436 4.458119 4.444112
1369414_at 8.746584 8.860399 8.663965 8.952746 8.9268675 8.656104 8.770115 8.927914 8.825264 8.858776 8.874182 8.80785
1369415_at 8.403802 8.318808 8.15962 9.133263 9.02557 8.424488 8.176621 8.525627 8.429767 7.902926 7.697272 7.9951487
1369416_at 6.235507 5.9884396 6.270165 6.1619663 6.295638 6.2087717 6.234971 6.1389227 6.173215 5.807258 6.1052904 6.2393656
1369417_a_at 4.211425 4.29936 4.095831 4.331837 4.4456296 3.9825337 4.307106 3.999222 4.582952 4.2333126 4.055305 4.1461363
1369418_at 4.49082 4.37321 4.2600303 4.2611995 4.5216436 4.4461126 4.410445 4.263294 4.3055477 4.3590302 4.360878 4.1651697
1369419_at 5.08624 4.9833717 5.0712204 5.1045823 5.0023985 5.163028 4.9837546 4.9817953 5.174132 4.9476476 5.068818 4.8000293
1369420_at 4.62279 4.806723 4.619099 4.477569 4.5789413 4.6204963 4.617323 4.238524 4.802515 4.1402965 4.3303766 4.3834767
1369421_at 5.9502482 6.3500857 6.4983087 6.253874 6.112667 6.2571645 6.3866024 6.0149117 6.308969 6.3787174 6.64267 6.5798264
1369422_at 5.07185 5.330189 5.297648 5.121693 5.3164253 5.3122644 5.2335916 5.299937 5.034717 4.959274 5.0824265 5.255894
1369423_at 4.2780523 3.9972255 4.1328416 4.4380336 4.302539 4.334673 4.297691 4.201477 4.2592664 4.2840586 3.9425514 4.175498
1369424_at 12.599393 12.368308 12.692281 12.8056965 12.709098 12.626273 12.656224 12.629904 12.524925 12.546062 12.659551 12.487308
1369425_at 4.312127 4.310834 4.433507 3.980416 3.8515959 4.442675 4.070241 4.0872374 4.1737638 4.148224 4.0540867 4.2040606
1369426_at 5.1348977 4.945157 4.925968 5.005271 4.924681 5.05879 5.0015917 5.035734 5.1153145 4.891706 5.049188 4.984099
1369427_at 8.968547 9.725093 9.367438 9.260283 8.584694 8.801171 9.351319 9.210712 9.326836 8.863775 9.247975 8.670478
1369428_a_at 4.505976 4.0760536 4.2924013 4.114546 4.536378 4.1515536 4.277119 4.2532625 4.409919 4.289965 4.1757736 4.186738
1369429_at 3.6181145 3.544782 3.6097603 3.521465 3.675645 3.60473 3.9253519 4.0374737 3.6446915 3.7459047 3.482179 3.7075965
1369430_at 9.633075 9.027713 9.593977 9.953156 9.799484 9.856839 9.792413 8.873 9.736675 9.898956 9.739993 8.999693
1369431_at 4.409316 4.5765004 4.362678 4.5045724 4.516782 4.350712 4.4562025 4.72825 4.780557 4.4236507 4.3901253 4.30271
1369432_at 5.2468834 5.0230107 5.0060625 5.214512 5.2228537 4.887165 5.069231 5.2251573 5.1423106 4.8854995 4.7240944 4.755567
1369433_at 5.141334 4.9676633 5.07179 4.6347384 4.8071914 4.856474 5.0241256 4.874658 4.9184594 5.0093174 4.7471075 4.9367447
1369434_at 4.0001326 3.7142575 3.845806 3.746587 3.859188 3.8345358 3.6333425 3.8731854 3.8788984 3.8848207 3.7801576 3.7462451
1369435_at 12.280677 12.361534 12.375079 12.333338 12.37253 12.39271 12.360972 12.328281 12.402515 12.223122 12.447151 12.111307
1369436_at 4.169422 4.3793116 3.9606283 4.057706 4.0620213 4.157386 3.983965 3.8952434 4.2434506 3.985927 4.1301727 4.0558805
1369437_at 4.6144958 4.3539743 4.5041924 4.3150125 4.8361397 4.302459 4.4185724 4.5076103 4.3467665 4.381785 4.4114294 4.254179
1369438_at 4.927425 4.7670274 4.694077 4.6026278 4.5795083 4.8024926 4.8324018 4.7180924 4.9053707 4.5243807 4.7866845 4.514073
1369439_at 3.5657992 3.2969797 3.4730937 3.803208 3.7134728 3.514455 3.4937825 3.7402337 3.5934107 3.4159274 3.5048466 3.535327
1369440_at 5.9145565 6.435557 6.0317836 6.001314 6.2442317 5.9367027 6.395696 6.6063304 5.762605 4.2071934 5.2176495 4.8156686
1369441_at 4.344228 4.6413455 4.1625867 4.2918525 4.2622995 4.521475 4.3998375 4.354845 4.457564 4.61412 4.5282855 4.208215
1369442_at 3.6097672 3.311464 3.667281 3.3957834 3.505115 3.6073513 3.5875013 3.3696306 3.7507145 3.4374695 3.2627485 3.4722865
1369443_at 6.3955626 6.8649173 6.4490733 6.4613132 6.7394004 6.918871 6.808793 6.3948317 6.5369396 6.461753 6.4306564 6.5367985
1369444_at 3.9201064 3.613729 3.6981313 3.7489283 3.838077 4.0253067 4.050959 3.818852 3.6561925 3.85722 3.7240095 3.7074466
1369445_at 5.8324857 5.955376 5.7834063 5.5641236 5.8654394 5.735559 5.9150763 5.6625056 5.684664 6.06153 5.8453035 5.91714
1369446_at 6.923223 6.647288 6.8673496 6.7412424 6.998048 6.5977135 6.8447003 6.7442007 6.797765 6.673681 6.453098 6.6189723
1369447_at 5.506917 5.5716476 5.5789266 5.5716953 5.5367703 5.595794 5.5294924 5.4977837 5.6885376 5.174333 5.441412 5.5961847
1369448_at 5.9704504 5.845669 5.917266 6.0438337 5.8733883 5.796423 5.8106003 5.7066245 5.9377823 5.781125 5.8580413 5.795862
1369449_at 4.9372635 5.2393684 4.918097 5.314791 4.8695154 5.0960946 5.0617976 5.179099 4.9663343 4.980144 5.0262413 4.835829
1369450_at 11.162302 11.444493 11.298545 11.071842 11.044339 11.144878 10.97284 11.289223 10.999021 9.22194 10.761489 10.175874
1369451_a_at 3.75482 3.5637627 3.6497402 3.624427 3.861868 3.8259003 3.9124 3.6759377 4.0208254 3.6345289 3.4762006 3.4244153
1369452_a_at 8.164417 8.199509 8.136955 8.119392 8.146143 7.9873023 8.158699 8.328894 8.167679 8.239374 8.310192 8.355228
1369453_at 7.3658648 7.495096 7.483482 7.4779496 7.326809 7.4375706 7.632294 7.424443 7.679211 7.4008703 7.3547244 7.3725634
1369454_at 4.169284 4.0567646 4.1311026 4.166916 4.0737243 4.3878374 3.888434 4.027137 4.1688685 4.017147 4.217209 4.118818
1369455_at 7.303117 7.931949 7.639242 7.039488 7.661992 7.404805 7.8195047 8.078655 7.3786535 5.4672313 6.717509 5.567711
1369456_at 3.2349021 3.4261525 3.4508724 3.2668533 3.3127966 3.3277862 3.2798781 3.397064 3.2037349 3.134172 3.408326 3.3133514
1369457_a_at 4.448866 4.2972317 4.3369617 4.504632 4.1563663 4.6336584 4.407007 4.3674946 4.489167 4.0856 4.436711 4.1604843
1369458_at 4.6068873 4.376938 4.6072774 4.342241 4.606933 4.518829 4.2811165 4.471425 4.5335436 4.5037093 4.567149 4.458806
1369459_at 5.9124904 6.121375 5.92871 5.655074 5.9934397 5.9245224 5.8708367 6.121675 6.017446 6.0491686 5.9753103 6.096683
1369460_at 5.240651 5.796661 5.1592226 5.3910666 5.103792 5.4181347 5.465044 5.2799826 5.186564 4.9572163 5.3425536 5.365915
1369461_at 4.0728827 3.8132257 4.0538106 3.946405 3.965879 3.8933232 3.9267697 4.26473 3.9707384 3.85248 3.9438848 3.800733
1369462_at 4.063501 4.258074 4.1943493 4.173835 4.1651735 4.167631 3.982799 3.9328785 3.9912949 3.9086914 3.941189 4.074012
1369463_at 5.288538 5.365665 5.489139 5.148591 5.2253547 5.4226446 4.7979546 5.7418756 5.3015203 5.3275485 4.977012 5.3260694
1369464_at 4.4403353 4.336437 4.6974506 4.4802895 4.615469 4.25363 4.19715 4.442051 4.4866543 4.4497476 4.49102 4.2082214
1369465_at 12.757668 13.016564 12.5950365 12.856716 12.82417 12.91196 12.752823 12.839195 12.890573 12.518904 12.7486105 12.507891
1369466_at 3.4422433 3.6572049 4.0881224 3.7202373 3.870681 3.771404 3.6495323 3.7786236 3.6416438 3.6881056 3.8429947 3.8462913
1369467_a_at 9.544023 9.629562 9.647886 9.433986 9.085638 9.858615 9.150949 9.51487 9.861023 9.219015 9.89287 9.964794
1369468_at 6.64014 6.3933086 6.4123406 6.9587936 6.946329 6.6991973 6.8288813 6.8880687 6.660691 7.1110525 6.697304 6.6026793
1369469_s_at 3.4505346 3.5513318 3.5011792 3.3011398 3.3495572 3.454681 3.5482397 3.4102077 3.4981778 3.474496 3.5058372 3.4106877
1369470_at 4.338663 4.468384 4.3113403 4.36062 4.28118 4.2782288 4.37643 4.124339 4.3836927 4.3546567 4.324289 4.232698
1369471_at 4.7731757 4.803734 5.067335 4.6958923 4.719655 4.77564 4.785326 4.9911113 5.3452797 4.7711306 5.0771046 5.065308
1369472_a_at 6.5146146 6.8329506 6.574529 6.82534 6.352169 7.01547 6.8331995 6.820834 6.778366 6.97601 7.2837605 6.9549317
1369473_at 9.834308 9.9088335 9.857654 9.891019 9.852997 9.859365 9.9643755 9.809231 9.840309 9.646115 9.490792 9.38108
1369474_a_at 3.735327 3.7109766 3.7228887 3.5717285 3.6692443 3.6619763 3.4565327 3.5688927 3.6154366 3.6594498 3.603315 3.7184892
1369475_x_at 3.7406912 3.8709824 3.985384 4.088913 3.7302804 3.8565688 3.852522 3.8638046 4.1487885 3.752145 3.872631 3.951173
1369476_at 5.194226 4.792169 5.444091 5.3454204 4.761919 4.8133144 4.8592176 5.2365003 4.673506 5.037784 5.0598354 5.0231385
1369477_at 4.41353 4.030646 3.9485834 4.030941 4.3846264 4.3086085 4.2828965 4.212885 3.9727938 4.144942 3.9479756 4.1974144
1369478_at 4.1690955 4.137448 4.288324 4.3310003 4.1962714 4.3319087 4.0766053 4.3052764 4.20405 4.078231 3.8848171 4.0824833
1369479_at 6.320059 6.235232 6.279335 6.2124376 6.262297 6.2934737 6.2707343 6.5129566 6.524878 6.1601253 6.420913 6.2298713
1369480_at 3.471903 3.6656318 3.579619 3.3235636 3.7462873 3.5213485 3.680158 3.667055 3.7234356 3.6014695 3.5489192 3.711032
1369481_at 3.778605 3.6397984 3.6418476 3.5109975 3.6170359 3.7533166 4.2341266 3.8036368 3.8027623 3.581646 3.5886683 3.9352217
1369482_a_at 4.0417223 3.8506458 3.7883534 3.963388 3.91153 3.8552387 3.6700385 3.9992478 3.6387942 3.7161095 3.597735 3.8303602
1369483_at 6.1259394 6.2425814 6.255488 6.2609577 5.9034276 6.203314 6.2622714 6.2975526 6.2885904 6.4798393 6.1982903 6.6162195
1369484_at 4.3675203 4.233637 4.419467 4.356949 4.2641106 4.408124 4.2294884 4.0764604 4.3451805 4.096822 4.399708 4.097516
1369485_at 10.092405 10.188602 10.205925 10.031859 9.916325 9.957766 10.045336 10.153729 9.98149 9.7385235 10.00759 9.338795
1369486_at 3.9019527 4.017982 3.450383 3.5332098 3.5595973 3.7423806 3.5553489 3.7235467 3.5482786 3.4998689 3.63897 3.3678768
1369487_a_at 3.997607 3.8989427 3.8568735 3.8789198 3.9586058 4.0490456 3.8873792 4.047762 4.0118055 3.9192958 3.9479752 3.9159799
1369488_at 3.8351157 4.0391707 4.2183537 4.3219986 3.9891884 4.4000487 4.1112995 4.063531 4.1732173 4.312159 3.8811533 4.245335
1369489_at 6.062702 5.9090595 5.9118204 6.0071044 5.9158287 5.8933783 5.6950703 6.0465865 5.925396 5.790375 5.821329 6.0848894
1369490_at 3.5956223 3.7272646 3.7177567 3.8392966 3.8079023 3.8839347 3.6332858 3.8715894 3.7603645 3.703394 3.6052272 3.4972963
1369491_at 9.167029 8.835316 8.658296 8.701427 8.717663 8.610632 8.4602785 8.780538 8.514958 7.7396107 7.6097927 6.7796946
1369492_at 11.130908 11.0568495 10.881937 11.013836 11.169423 11.024371 11.162656 10.896836 10.934978 10.93193 11.147033 10.674315
1369493_at 7.877026 6.6276183 6.8725486 8.186001 9.093149 8.930676 8.658192 7.4997478 9.354877 9.245777 8.401932 7.293085
1369494_a_at 5.8675966 5.630424 5.6976194 5.7190504 5.7359653 5.668408 5.7134275 5.686061 5.6872725 5.5643153 5.6554832 5.798142
1369495_at 5.652823 5.775648 5.5564547 5.7738457 5.7993245 5.617378 5.586173 5.6100817 5.607974 5.5987587 5.58039 5.503129
1369496_at 7.4550233 7.615232 7.2522044 7.2975497 7.331803 7.5223074 7.3775578 7.506538 7.3271413 7.301147 7.4633307 7.5071783
1369497_at 4.5544806 4.622192 4.6219597 4.307958 4.3590827 4.163296 4.371471 4.5059776 4.5459766 4.6584296 4.222346 4.774761
1369498_at 4.1353226 4.5753045 4.291745 4.4628115 4.2622995 4.544304 4.181712 4.7343397 4.642308 4.0189967 4.6235547 4.3451276
1369499_at 5.67221 5.410225 5.0768147 5.619068 5.43806 5.5823197 5.7503123 5.4019 5.185562 5.8264594 5.668061 5.2812
1369500_at 5.2721786 5.4168696 5.422304 5.806136 5.708899 5.6049056 5.392435 5.3139205 5.5797753 5.300124 5.4625435 5.2562165
1369501_at 5.8752527 5.919615 5.9469023 5.647281 5.831467 5.6729364 5.8316092 5.8114004 5.779665 5.8621173 6.130219 6.5560274
1369502_a_at 12.721642 12.746875 12.548095 12.119941 12.691354 12.291653 12.738654 12.70864 12.230872 12.572249 12.51994 12.590008
1369503_at 3.2430341 3.366608 3.3939307 3.2995517 3.2368662 3.4618728 3.2973518 3.2093716 3.2849948 3.139392 3.0862129 3.3118525
1369504_at 5.5322566 5.6293087 5.9469543 5.4593096 5.5437446 5.5718937 5.6278152 5.7507153 5.5741577 5.553458 5.788166 5.3727164
1369505_at 5.3179054 5.979592 5.8138165 5.0309873 5.7919927 5.313365 5.237296 5.23791 5.7871647 5.170518 5.5306787 5.415999
1369506_at 4.5028753 4.364913 4.333186 4.545445 4.848861 4.307173 4.2596893 4.5168242 4.5570784 4.0175233 4.2944975 4.218834
1369507_at 4.369773 4.05873 4.4953985 4.2298 4.051321 4.2395964 4.1149044 4.1306505 4.01073 4.17482 4.1398973 4.3870726
1369508_at 5.070149 4.9715962 4.7014494 4.8415585 5.211085 5.1097317 4.987858 4.8076324 4.781842 4.7510996 4.685414 5.1978774
1369509_a_at 4.3320637 4.1782937 4.3323917 4.4699574 4.6754074 4.707245 4.603595 4.2045803 4.758136 4.546403 4.3307486 4.303797
1369510_at 6.554117 6.3803353 6.198383 6.3960366 6.284474 6.521293 6.301723 6.249908 6.603358 6.054036 6.160457 6.187467
1369511_at 5.8757906 6.110413 7.087389 6.2290444 6.629174 6.394773 5.522728 5.359563 5.6427894 6.682399 7.0955763 6.4889584
1369512_at 5.3553576 5.3064213 5.413866 5.305747 5.0827045 5.055851 5.1172743 5.263218 5.4141726 5.197756 5.094179 5.2553844
1369513_at 4.5972185 4.3364377 4.724356 4.675795 4.369007 4.669903 4.567894 4.689345 4.840968 4.7932715 4.536889 4.447524
1369514_at 5.6858883 5.661375 5.6358957 5.6962953 5.617004 5.52479 5.7181554 5.6100054 5.803095 5.7864957 5.8518248 5.8014665
1369515_s_at 4.342764 4.342105 4.2640553 4.455801 4.1806545 4.318425 4.196986 4.223475 4.30619 4.2245626 4.1786184 4.337767
1369516_at 4.2141657 4.1866927 4.2658224 4.322492 3.972808 4.0122128 3.9877627 4.157549 4.03513 3.9515715 4.003179 3.6831722
1369517_at 5.229312 5.4405627 5.769656 5.3917737 5.036245 5.623762 5.3300343 5.687775 5.2510605 5.670141 5.37592 5.699808
1369518_at 5.324522 4.8986087 5.3751006 4.9208393 5.11209 5.1835003 4.972616 5.1198454 5.2022824 4.8449078 5.138146 4.905922
1369519_at 4.479104 4.246857 4.366303 4.222414 4.202916 4.4660664 4.069435 4.443075 4.1092744 4.449346 4.647179 4.644147
1369520_a_at 5.3558555 5.17408 5.5168643 5.3390603 5.2722406 5.2404914 5.298419 5.34568 5.2890143 5.1719303 5.2325315 5.275552
1369521_at 3.7373397 3.3913748 3.3939307 3.6693826 3.4237885 3.427994 3.626277 3.4696763 3.7955775 3.627576 3.4190788 3.5444815
1369522_a_at 3.331707 3.1657267 3.4668252 3.431747 3.103086 3.4070923 3.0908482 3.2745788 3.2884493 3.336246 3.3458908 3.3624947
1369523_at 5.6065116 5.6550164 5.5252905 5.5192013 5.676032 5.8104553 5.32754 5.5624638 5.337681 5.275771 5.1041374 5.5065513
1369524_at 4.7054453 4.503317 4.464423 4.5516653 4.409823 4.2887373 4.5253515 4.5027943 4.39989 4.241145 4.138378 4.235742
1369525_at 5.1908865 5.425832 5.179035 5.2366905 5.377681 5.115068 5.367754 4.864566 5.264127 4.9325314 5.2284985 5.2943134
1369526_at 8.6928835 8.818337 8.624243 8.89172 8.989277 8.792487 9.118597 8.989144 8.704651 8.68825 9.0697775 8.485611
1369527_at 5.419646 5.1939836 5.4375167 5.412044 5.390207 5.28072 5.2272406 5.173318 5.672466 5.425814 5.146083 5.203116
1369528_at 5.1215744 5.447918 5.1993747 5.2641377 5.114254 5.2852592 5.237045 5.154914 5.1481586 5.0922136 5.0654564 5.215512
1369529_at 4.236476 3.981461 4.201454 4.460216 4.2623 4.322075 4.228733 4.3118243 4.150899 4.345114 4.102898 3.9805856
1369530_at 4.79537 4.678902 4.661495 4.699724 4.9906554 4.884969 4.647361 4.7837777 4.8836303 4.515104 4.382282 4.639186
1369531_at 7.353842 7.4357414 7.4838414 7.6635957 6.6985555 6.9372787 7.737002 6.8984003 6.7029686 8.333123 7.5141606 5.696705
1369532_at 4.569049 4.4618626 4.6153574 4.7308803 4.4369073 4.4366903 4.6188564 4.695265 4.4911737 4.4641647 4.49102 4.6430416
1369533_a_at 5.750907 5.6274033 5.4973216 5.3724957 5.769742 5.6532555 5.532342 5.6942225 5.4624267 5.4140234 5.3770003 5.414073
1369534_at 4.8061953 5.050272 5.231352 5.0116253 4.8897324 5.0425787 5.0928936 5.0749693 5.025717 5.012085 4.981711 5.0499544
1369535_at 5.232141 4.990391 5.090743 4.8365703 4.962948 5.049333 4.9701996 4.9344625 4.8670607 4.805714 4.8759055 5.09222
1369536_at 4.6405334 4.795881 4.8637056 4.4220395 4.6528673 4.8227987 4.5866838 4.6501093 4.7370005 4.5980453 4.792157 4.8825827
1369537_at 5.0638275 5.2232313 5.1904573 5.0547743 5.0770054 5.207695 4.818139 4.8518467 4.981287 4.6769342 4.638451 4.7353425
1369538_at 4.4419193 4.549453 4.61613 4.5039124 4.4578195 4.5718036 4.4762225 4.418605 4.533339 4.5848403 4.3737273 4.3520393
1369539_at 5.7768965 5.5223064 5.2961874 5.604492 5.56172 5.6281404 6.3563204 5.875777 5.6397934 5.5448465 5.6543226 5.650669
1369540_at 4.3965607 4.0774984 4.0891256 4.0929193 4.15308 4.305819 4.0734525 4.063531 4.179621 3.838025 4.0331144 4.0069237
1369541_at 3.7610683 3.5113344 3.5264323 3.5850039 3.6000655 3.6097121 3.6272311 3.6690974 3.4876337 3.536181 3.4804504 3.6317837
1369542_at 5.330548 4.984266 5.1058216 5.1347857 5.239404 5.237066 5.2261953 5.3587346 5.0920267 5.18089 5.241103 4.912389
1369543_s_at 6.4289804 6.682601 6.322814 6.507106 6.3515887 6.6088586 6.4377403 6.4476666 6.4327807 6.0187387 6.6885395 6.636341
1369544_a_at 4.2942295 3.978058 4.1025743 4.2720747 3.980045 4.0525417 3.9916701 4.063531 4.275257 3.9559445 3.9193306 4.0507293
1369545_at 4.7328453 5.1674166 5.084476 4.989958 4.7306533 4.951276 4.903804 5.1034403 5.014845 4.8884945 4.8770094 4.653743
1369546_at 10.829181 10.869634 10.691948 10.94813 10.885628 10.893321 10.88577 10.764458 10.740538 10.649165 10.645368 10.50352
1369547_at 4.2683363 4.031248 3.9244804 4.172966 3.9245093 3.9261148 3.8744636 4.208844 4.0989256 4.045784 3.7390544 4.1334066
1369548_at 5.191595 5.3648667 5.411026 5.589155 5.376261 5.5728874 5.30326 5.0949025 5.2830772 5.0189304 5.436073 5.269769
1369549_at 6.6828275 6.7787824 6.7475095 6.674879 6.443025 6.740251 6.5300417 6.8118157 6.7332973 6.7723994 6.4932857 6.680989
1369550_at 3.916225 3.9375098 3.8682365 3.572607 3.5760844 3.6911175 3.8525817 3.7773943 3.5681632 3.5206053 3.8516755 3.6292033
1369551_at 4.6554327 4.7806273 4.682436 4.7897253 4.7759047 4.7603426 4.8041 4.6441 4.7513676 4.651922 4.5581484 4.9293194
1369552_at 4.5015254 4.8000236 4.4946113 4.85163 4.6346636 4.9080386 4.5270963 4.7152433 4.770919 4.5246205 4.5138206 4.4726086
1369553_at 4.5071125 4.6880217 4.5321817 4.6013 4.666391 4.551135 4.486843 4.7683573 4.665407 4.4467745 4.65335 4.7244635
1369554_at 9.767345 9.82922 9.819044 9.856358 9.696356 9.8464155 9.935894 9.833426 9.804885 9.84076 9.782546 9.872559
1369555_at 4.135493 4.1727266 4.269065 4.23802 3.9912996 4.0324597 4.436821 3.888806 4.047667 3.8601954 3.933831 3.8799634
1369556_at 5.4880285 5.0913515 5.261278 5.1016884 4.909112 5.294881 5.0742655 5.1986856 5.1491127 5.1306944 5.309579 4.9635773
1369557_at 7.1682463 7.215442 7.1473904 7.267819 7.237983 6.6996927 7.175103 6.926114 7.218042 7.536087 7.0490403 6.9449825
1369558_at 8.623932 9.02906 8.753252 8.847239 8.863504 8.65247 8.825056 8.567058 8.996804 8.094011 8.219681 8.195263
1369559_a_at 9.724111 9.954295 9.713511 9.932968 9.666353 9.775625 9.828944 9.755149 9.923204 10.26984 10.119771 10.184867
1369560_at 9.535743 9.556679 9.63671 9.918114 9.620956 9.562202 9.942556 9.394887 9.673104 9.348922 9.085596 9.493123
1369561_at 3.6513488 3.7273653 3.7626777 3.6171927 3.8503895 3.6545234 3.5579073 3.5211713 3.8058155 3.9844565 3.5337815 3.5502808
1369562_at 6.5762424 6.2054434 6.179609 6.1784067 5.9693174 6.206621 6.1148553 6.326815 5.903827 6.7626944 6.5037603 6.3890605
1369563_at 4.426794 4.3677382 3.983599 4.2861667 4.210881 4.415647 4.622374 4.389686 4.405228 4.0577493 4.217209 4.1024523
1369564_at 4.3976154 4.2969584 4.263279 4.2202206 4.200663 4.0012665 4.145609 4.170341 4.4996777 4.1924624 3.9669418 4.355926
1369565_at 5.151613 4.9255896 5.3618045 4.934522 4.869449 4.9482026 4.916298 5.1087017 5.098547 4.9326663 4.8820677 4.9678426
1369566_at 4.584853 4.421676 4.665275 4.55586 4.4622416 4.7920113 4.2423153 5.012523 4.581341 4.305073 4.4347796 4.6603794
1369567_at 4.7146544 4.784017 4.9164777 4.6863985 4.9273896 4.7673416 4.6848955 4.8931518 4.875409 4.7976975 4.950955 4.817188
1369568_at 5.0957084 4.6935434 5.1058187 5.0393744 4.991986 5.0138187 4.888839 4.9488277 5.0514154 4.8009057 4.713359 5.2675858
1369569_at 4.2706847 4.1397963 4.0616503 4.1145453 4.0651484 4.073052 4.081073 4.249099 4.2226624 3.9225469 4.0011578 4.0403376
1369570_at 3.6012 3.288916 3.4083645 3.2646434 3.2745428 3.2517571 3.3367085 3.2511 3.3190296 3.1552453 3.3936183 3.2810786
1369571_at 8.737968 8.900131 8.645566 8.832604 8.75254 8.763183 8.800909 8.760746 8.808206 8.712379 8.821508 8.730011
1369572_at 4.059736 3.7595377 3.733673 3.896778 4.3846264 3.8556175 3.6474042 3.9493985 4.0238276 3.7543478 3.8655112 3.783214
1369573_at 4.2812963 4.37049 4.2620792 4.271256 4.178893 4.2825365 4.137307 4.265559 3.9660351 4.1899204 4.2179585 4.283861
1369574_at 3.8555508 3.920981 3.801099 3.9780517 3.7863069 4.015767 3.7136767 4.050908 4.0044928 3.6205344 3.7266116 3.7074466
1369575_at 3.5496514 3.5160277 3.43612 3.5754554 3.5192993 3.4265988 3.358977 3.5985532 3.4188313 3.556064 3.4777715 3.5043936
1369576_at 3.7518284 3.5402758 3.826809 3.7868626 3.8461356 3.7539678 3.801904 3.7690668 3.9507296 3.6846154 3.7248697 3.5139525
1369577_at 8.34186 7.5588255 7.8717465 7.7482476 8.3795805 7.2629166 7.1424003 8.8302965 8.417955 8.217068 8.967461 7.4410853
1369578_at 4.251361 4.3303905 4.145107 3.9000578 4.403508 4.130096 4.110339 4.2219877 4.0376654 3.9620957 4.040945 4.1633945
1369579_at 5.7277937 5.8641033 5.9822836 5.88868 5.8102503 5.920577 5.7374573 5.9159727 5.8414245 5.683385 5.7427044 5.722621
1369580_at 4.088318 3.9190547 3.925537 4.2206936 3.9128006 4.015915 4.082918 3.8388712 4.3037157 3.7904284 3.7157035 3.9748702
1369581_at 11.682396 11.61476 11.446444 11.600916 11.452032 11.559423 11.464458 11.514081 11.507558 11.483227 11.398937 11.27312
1369582_at 5.8489227 5.918669 5.9708767 5.8504386 5.7938848 5.7199044 5.9656153 5.84607 5.877459 5.8038855 5.81009 5.7577324
1369583_at 5.0345707 5.1860476 5.1977925 4.903793 4.9918275 4.822929 5.180751 5.019221 5.1940103 4.778199 4.773393 5.054446
1369584_at 5.8133893 5.853385 5.816009 6.0079637 6.2183566 5.9120426 5.936585 5.937804 5.8017206 5.542768 5.6492853 6.0362616
1369585_at 3.5303855 3.600672 3.5593724 3.8385582 3.5925763 3.5093641 3.55308 3.6858072 3.5892005 3.5465343 3.538238 3.6646204
1369586_at 3.6482556 3.472572 3.3970616 3.2620862 3.5366004 3.5286021 3.2602656 3.4809983 3.5892005 3.258332 3.3078573 3.3011801
1369587_at 4.2274575 4.3554745 4.01374 3.9928656 4.027482 4.2857914 4.2256517 4.3845873 3.864745 4.2758904 4.419347 4.3870783
1369588_a_at 8.428241 8.120371 8.204965 8.497978 8.166664 8.307128 8.244599 8.334491 8.235374 8.844843 8.366602 8.252623
1369589_x_at 3.9035237 3.6751864 3.7541835 3.7380247 3.7936332 3.6781354 3.5853274 3.680869 3.7556496 3.551833 3.543847 3.789766
1369590_a_at 7.1568236 7.3484926 7.385691 7.3590302 7.1157594 7.086408 6.760639 6.9119406 6.964884 6.5993567 7.3800306 6.9015956
1369591_at 3.6313546 3.653556 3.6204054 3.6497421 3.4925451 3.5499125 3.5615973 3.5759668 3.5379572 3.5789173 3.5562341 3.462423
1369592_at 7.002189 7.00175 6.857893 6.7654014 6.852096 6.643255 6.8129454 6.817706 6.7579975 6.709928 6.8304453 6.7538056
1369593_at 3.331596 3.5621986 3.657897 3.6127563 3.47087 3.5265236 3.4157343 3.4710467 3.2887082 3.2482338 3.386951 3.4493992
1369594_at 5.732131 5.9687576 6.2576494 5.7360363 6.0983567 6.0142674 5.827016 5.934881 6.1746087 5.7503486 6.21426 6.0872865
1369595_at 3.3735948 3.638368 3.531948 3.7025962 3.5798652 3.5131285 3.5967534 3.8462098 3.7390394 3.5063665 3.459603 3.8462794
1369596_at 4.8196516 4.817114 4.5923214 4.464944 4.7821255 4.697506 4.2836194 4.681508 4.4996777 4.358308 4.6263723 4.677867
1369597_at 7.846643 7.878031 7.809383 7.9177337 7.8489165 7.995569 8.130448 7.721261 8.0413475 8.035936 7.743579 7.8500524
1369598_at 4.246815 4.1135473 4.177947 4.4255238 4.2064056 4.5616646 4.740924 4.540103 4.3700123 4.3209534 4.147583 4.325042
1369599_at 4.7798066 4.8577247 4.5023293 4.6847606 4.6101646 4.8228383 4.7205076 4.626863 4.730091 4.5688133 4.5315967 4.688182
1369600_at 4.115561 4.039708 4.2906322 4.154192 3.9660003 4.1547885 4.306644 4.2235637 4.162076 4.0451803 4.211662 3.896078
1369601_at 5.0030513 4.8085485 5.2245007 5.061692 5.0338726 4.987909 5.0158315 5.0638895 5.1094966 4.708498 5.1978736 5.159156
1369602_at 4.3597784 4.3395357 4.4516606 4.405136 4.601939 4.6177526 4.23298 4.442241 4.5021224 4.1989202 4.294094 4.3486886
1369603_at 3.4988961 3.489011 3.7109666 3.6386023 3.743047 3.6948473 3.507114 3.749057 3.5888438 3.4671764 3.6068428 3.5383835
1369604_at 4.5365 4.389225 4.55488 4.5131073 4.410433 4.461341 4.3713446 4.506181 4.426073 4.575651 4.3240356 4.460781
1369605_at 5.2016854 4.9052124 5.098874 5.2965183 5.030432 5.242483 5.210985 5.1843204 5.345523 4.884697 4.9031615 5.314094
1369606_at 3.7501829 3.9255674 3.6962082 3.7403758 3.6266818 3.7189333 3.8857405 3.674332 3.8143415 3.6014051 3.5513508 3.7574134
1369607_at 5.77182 5.597113 5.731792 5.9007487 5.8986535 6.0132713 5.8700194 5.5695553 5.694003 5.6402617 5.31672 5.616863
1369608_at 4.4439993 4.3490224 4.2868195 4.040968 4.133334 4.2729435 4.1593347 4.171718 4.089497 3.9560192 4.0203977 4.0188613
1369609_at 3.6019056 3.5079665 3.898053 4.08471 3.6027486 3.4460933 3.755078 3.5489614 3.731916 3.4534667 3.8194506 3.6646204
1369610_at 6.2471576 6.5842266 6.462849 6.4878936 6.158325 6.2840257 6.39489 6.2668543 6.383466 6.384152 6.447309 6.599259
1369611_at 5.278381 5.0597444 4.930917 5.2737556 5.103892 5.103792 4.849426 4.724156 5.2397604 5.1187463 5.338476 5.035986
1369612_at 4.9095716 4.5720854 4.8195906 4.761792 4.6675177 4.8507223 4.687322 4.777749 4.605109 4.53131 4.818929 4.895506
1369613_at 3.6923637 3.8771677 3.7171686 3.7982981 4.012649 3.9159608 3.795418 3.871153 3.8640225 3.877752 3.5229394 3.5537825
1369614_at 4.2803097 4.1782937 4.559862 3.9799495 4.492309 3.9331183 3.9562924 3.9324927 4.0109887 3.9253945 4.1621475 4.1846786
1369615_at 5.7511015 5.6970396 5.8436995 5.548203 5.7047515 5.8602877 5.611461 5.6254787 5.6988826 5.6389756 5.6808257 5.552263
1369616_at 4.6766725 4.32789 4.615181 4.4843025 4.5129457 4.461777 4.652091 4.4996724 4.402351 4.3590302 4.4881907 4.494158
1369617_at 7.6392508 7.0172677 7.0709667 7.2052393 7.216232 7.0996695 7.425688 7.0988894 7.256361 7.224837 6.9350643 7.361311
1369618_at 4.3517427 4.241887 4.4514766 4.563493 4.139772 4.2896442 4.497569 4.500002 4.35744 4.3345027 3.8973541 4.3783813
1369619_at 4.8597903 4.9247727 4.77901 5.0845256 4.7017217 4.896483 4.536962 4.9119544 4.813212 4.6559505 4.6939335 4.8478084
1369620_at 3.8823662 3.8642159 3.8595088 4.02498 3.863127 3.8428907 3.9685612 3.9464133 3.81728 3.5388534 3.7412362 3.8561373
1369621_s_at 9.689253 9.758448 9.670805 9.68158 9.859064 9.844558 9.725582 9.665592 9.912339 9.793636 9.77201 9.915262
1369622_at 4.389427 4.23132 4.3471975 4.2298 4.3593273 4.323614 4.2533298 4.144413 4.329989 4.09731 4.0838137 4.1129007
1369623_at 4.5283732 4.442115 4.5839043 4.37859 4.44563 4.560601 4.290922 4.5982776 4.652141 4.3802595 4.3129687 4.695735
1369624_at 6.022198 5.743854 5.7478595 5.6051474 6.0124907 5.7573075 5.803168 5.806193 5.847608 5.5811863 5.7166944 5.714397
1369625_at 6.601013 6.1332207 7.2459054 6.4587436 6.745012 6.493862 6.2624044 6.5884643 6.6173797 6.834151 7.2075067 7.1145344
1369626_at 8.495013 8.558977 8.386826 8.5226755 8.533897 8.52687 8.542007 8.436177 8.545238 8.508698 8.346503 8.468107
1369627_at 4.063501 4.1215734 3.5723429 3.7560399 3.981414 3.8329241 3.637866 3.9633484 3.6979518 3.907603 3.5983293 3.6523256
1369628_at 8.243527 8.52006 8.214861 8.244029 8.996933 8.199058 8.910208 8.766247 8.723238 8.743122 8.614677 8.457677
1369629_at 11.603436 11.743115 11.653275 11.629754 11.620309 11.564208 11.628544 11.624601 11.535169 11.423566 11.537588 11.404085
1369630_at 12.762016 12.790713 12.778831 12.785842 12.7915325 12.761854 12.756642 12.772169 12.727791 12.6215315 12.669725 12.614682
1369631_at 7.9039803 7.9251003 7.7925305 7.8623786 7.905271 7.8541846 7.88797 7.9253597 8.010353 8.399229 7.920868 8.006878
1369632_a_at 6.499851 6.4671845 6.604592 6.384568 6.700431 6.53593 7.1568303 6.2140656 6.217537 5.40673 5.590521 5.407705
1369633_at 10.775322 10.579288 10.882233 11.150923 10.956747 11.055187 10.971233 10.980363 10.959551 10.929304 10.71083 10.394397
1369634_at 6.2457914 6.5635085 6.324105 6.7376685 6.158975 6.117253 6.3423266 6.36967 6.473425 6.121344 6.1205406 6.0237846
1369635_at 11.77212 11.639552 11.801546 11.724456 11.762071 11.595035 11.874325 11.711821 11.658165 11.698102 11.424172 11.120954
1369636_at 12.358063 12.182012 12.370723 12.205661 12.24658 12.167485 12.3891325 12.229902 12.173826 12.2246275 12.062115 11.675952
1369637_at 4.7813954 4.6535754 4.6818857 4.561048 4.5459085 4.6909204 4.4780087 4.7407293 4.8995643 5.03827 4.70635 5.0267353
1369638_at 5.4132648 5.3668118 5.0523715 5.4158554 5.145082 5.445461 5.7472153 5.1385756 5.3843217 5.2432084 5.808998 5.4109845
1369639_at 3.815911 3.5990481 3.5239768 3.4194522 3.8219085 3.8566706 3.7109282 3.861805 3.9993293 3.856412 3.5110145 3.676071
1369640_at 5.505061 5.730395 5.609942 5.248198 5.5367703 5.7248926 5.7357774 5.595691 5.3317976 6.153011 6.2688046 6.177001
1369641_at 7.740558 7.8178406 7.9545765 7.7084303 7.7321444 7.8612933 7.8752112 7.828402 8.036295 7.9886737 8.0831375 8.229059
1369642_at 7.596615 7.63297 7.5899553 7.525969 7.474144 7.5077143 7.5372477 7.6995935 7.964198 7.810838 7.8147326 8.288208
1369643_a_at 7.889448 7.9541717 7.5891967 7.8148017 7.9677744 7.5774846 7.5315084 8.074638 7.823998 7.7586575 8.095255 7.7525163
1369644_at 9.172336 9.404113 9.267839 9.276668 9.498736 9.286265 9.126761 9.46307 9.438413 9.311229 9.463387 9.06912
1369645_at 3.7514403 3.777242 3.9867449 4.114546 3.8916068 3.9741445 3.7886417 3.925204 3.9071314 4.0861244 3.7994738 3.8035934
1369646_at 3.576587 3.4887576 3.493853 3.6099813 3.409696 3.4959373 3.4639685 3.7872396 3.5400062 3.4554894 3.5521603 3.4936616
1369647_at 5.9847116 6.4797125 6.2660704 6.682907 6.025181 6.6359954 6.286945 6.491476 6.362681 6.460362 6.1543174 6.623763
1369648_at 6.1352153 6.3819942 6.2550745 6.5031605 6.1029377 6.761279 6.352385 6.402939 6.458799 6.4064074 6.502358 6.447654
1369649_at 4.520989 4.8395123 5.0478806 4.8293066 4.9032426 5.208143 4.6220627 4.740984 4.876087 5.0283427 4.8946967 4.800003
1369650_at 7.221666 7.0406065 6.9630904 7.002653 7.0212965 7.107795 7.175229 7.1671314 7.095418 7.6269946 7.734443 7.8317432
1369651_at 4.7885866 4.5680056 4.630621 4.194086 4.748951 4.56853 4.3077664 4.8195515 4.871287 4.7758865 4.577276 4.69988
1369652_at 3.7575183 3.988688 3.792522 4.121965 3.8348289 3.711414 3.9486609 3.5490742 3.605143 3.6909323 3.7770114 3.8927503
1369653_at 7.427274 7.5157795 7.3271227 7.5904694 7.397042 7.3138113 7.5551643 7.5439944 7.3817205 7.454885 7.667049 7.2452326
1369654_at 11.197 11.098943 11.276129 11.013289 10.951774 11.121494 10.966477 11.446615 11.035605 10.892734 11.47273 11.199632
1369655_at 7.83726 8.014292 7.860016 7.9551344 8.527211 8.323446 7.8964825 8.523786 8.049538 7.688089 7.616242 8.007208
1369656_at 7.14624 6.716801 6.749073 6.601766 6.8270926 7.027566 6.766914 6.8047447 6.787344 7.147604 6.869611 7.085682
1369657_at 4.2256827 4.137893 4.0209236 3.9671056 4.21743 4.3953714 4.40046 4.141733 4.183179 3.9058263 4.0086417 4.079318
1369658_at 8.899068 8.770412 9.581359 9.440367 8.794424 8.975916 8.969868 8.823526 9.657237 8.874992 9.185197 8.65437
1369659_at 5.4794745 5.606795 5.5224314 5.493951 5.5279903 5.471676 4.99541 5.334632 5.289127 5.6758337 5.142287 5.140915
1369660_at 4.337163 4.4692736 4.149402 4.256691 4.390081 4.2886686 4.365995 4.3355684 4.528511 4.209876 4.622185 4.222017
1369661_at 7.9488487 7.8189383 7.9576464 7.8318024 7.704317 7.822399 7.770608 7.7701583 7.8274655 7.846059 7.8612995 7.738018
1369662_at 3.5053995 3.5951536 3.5285037 3.5721123 3.627894 3.4917028 3.2775388 3.562105 3.4223866 3.39728 3.482145 3.4675384
1369663_at 9.420434 9.019346 9.737013 6.269788 9.099684 6.0780354 6.613456 10.08935 8.571456 10.209105 8.907304 9.062581
1369664_at 10.799381 10.846314 10.0536175 10.792178 10.608212 11.073824 10.651559 10.12614 10.691119 10.783417 9.786253 10.075704
1369665_a_at 7.718538 7.530516 7.8906584 7.652277 7.677127 7.3912315 7.549106 7.5631084 7.6605234 8.130501 7.6937222 7.256072
1369666_at 6.145589 5.836713 6.209726 5.9250474 5.726945 5.961727 6.3082066 6.1765294 5.9086547 6.130014 6.0978656 6.393346
1369667_at 6.56765 6.921665 6.7817645 6.7373734 6.859578 6.4124813 6.920506 6.7899446 7.0111046 6.8754687 7.0551815 6.669834
1369668_x_at 3.6138446 3.7740035 3.80521 3.840292 3.6912885 3.7918377 3.727002 3.7779143 3.938872 3.6372907 3.5695162 3.8055663
1369669_at 8.244595 8.355228 8.141926 8.1126995 8.255995 8.152256 8.137989 8.237169 8.261148 8.384634 7.937669 8.138306
1369670_at 4.912348 5.0380297 5.0973873 4.9084096 4.915055 4.7242074 4.8201623 5.013846 4.9119473 5.4400263 5.3054667 5.072344
1369671_at 12.243527 12.395131 12.256625 12.32726 12.443109 12.373155 12.3554535 12.230812 12.357078 11.7990265 12.186838 11.823076
1369672_at 6.580289 6.569606 6.621353 6.4921255 6.436301 6.445691 6.3774524 6.5137577 6.513542 6.896326 6.800931 6.9601507
1369673_at 4.061295 3.9521227 3.7194715 3.8310745 4.4573784 3.9074028 4.0064926 3.980876 4.071492 3.9512024 3.7733517 3.802265
1369674_at 3.52597 3.6473496 3.5836406 3.8541973 5.091746 3.6374729 3.7440479 3.5085042 3.6746774 3.8057053 3.6178927 3.334954
1369675_at 6.5036163 6.78487 6.386652 6.514751 6.645352 6.3464723 6.5322285 6.461803 6.4906836 6.2697206 6.739719 6.489302
1369676_at 7.0431476 7.389397 7.209719 7.4152074 7.113574 7.5467987 7.317059 7.348628 7.1664853 7.012537 7.0827775 7.100823
1369677_at 3.6163518 3.4027379 3.5703554 3.3506894 3.448647 3.8037024 3.3919446 3.5341623 3.44579 3.4127803 3.6426375 3.4512827
1369678_a_at 7.639313 7.8681126 7.911332 7.6486874 7.5483212 7.537027 7.795459 7.763189 7.711784 7.760249 7.598699 7.5289807
1369679_a_at 9.797757 10.040884 9.7636 9.802548 9.952104 9.814307 9.759335 9.805874 9.851194 9.732427 9.680647 9.693879
1369680_at 4.8303704 4.868598 4.9708915 5.0061626 4.9864645 5.5286393 4.7335334 4.820105 4.8808293 4.8259916 4.8639174 4.6845465
1369681_at 4.3635187 4.5365973 4.289086 4.157607 4.5180397 4.472031 4.2899537 4.4181156 4.508129 4.5421414 4.259016 4.229463
1369682_at 6.674302 6.8060226 6.8744397 6.6765504 6.5687838 6.9060144 6.939754 6.558531 6.904868 6.8677025 7.0284534 6.784606
1369683_at 6.9654646 7.115918 7.110598 7.2661386 7.0876913 7.03734 7.454227 7.0575557 6.8783298 6.9224563 6.719743 6.731145
1369684_at 5.0477576 5.0940094 5.150093 4.9084096 5.1186686 5.1402044 5.2195697 5.167222 5.0558395 5.214884 5.118065 5.2115307
1369685_at 4.0066195 3.5506706 3.8340416 4.0019317 3.990706 3.821972 3.862867 3.8686576 4.3788266 3.7935193 3.9718637 3.9109676
1369686_at 3.982543 4.116723 4.131514 4.5139413 4.1657963 4.0218167 4.1505933 3.9349575 4.139208 5.427931 5.2189693 5.259275
1369687_at 4.1432247 4.221667 4.145107 4.294033 3.8765168 4.026237 4.0793653 4.206288 4.420044 4.103042 3.9207144 4.1907578
1369688_s_at 4.965461 5.0483656 5.1146727 4.9520655 4.924681 5.106862 4.8038793 5.100952 4.9767275 5.0240355 4.936789 5.3932095
1369689_at 6.6160913 6.7545657 6.933309 6.6943784 7.037857 6.803924 6.908825 6.892029 6.6428366 6.7595124 6.4124045 6.773866
1369690_at 6.9545875 7.168611 6.7610207 6.913614 6.9096527 6.7726364 6.832738 6.980252 6.8729544 7.249799 6.9458947 6.9256434
1369691_at 4.5264206 4.441306 4.136198 4.3268013 4.3270984 4.397852 4.3414235 4.444907 4.5651016 4.3169374 4.106868 4.0907288
1369692_at 3.971659 3.6208894 4.0972023 3.9547162 3.934766 3.8657517 3.7025585 4.0321856 3.8207195 3.9087002 3.918533 3.8893695
1369693_a_at 5.4389744 5.2751346 5.521636 5.4625635 5.4972916 5.1684756 5.2628555 5.952583 5.723814 5.0897923 5.1490216 4.7479944
1369694_at 3.6628566 3.6129024 3.6118703 4.0429335 3.4605813 3.4106302 3.4345543 3.50699 3.5222533 3.4051075 3.4637697 3.621783
1369695_at 4.2764955 4.161137 4.495146 4.1607566 4.079256 4.2370186 4.174121 4.490696 4.4979134 4.0780416 3.7754953 4.157978
1369696_at 3.646987 3.6680079 3.8915057 3.8083265 3.7165792 3.6056266 3.6703646 3.9823875 3.615118 3.5483766 3.6513736 3.7074466
1369697_at 3.6839142 3.9029386 4.1505237 3.9023576 4.0343356 4.118966 3.7616496 3.7505891 3.923974 4.0985775 3.822728 3.8957334
1369698_at 4.958877 4.7719035 5.056432 4.7532754 5.0761895 5.094794 5.0748663 5.045231 4.9422812 8.678796 6.492488 7.1015744
1369699_at 4.679881 4.6257143 4.54084 4.4253383 4.8052397 4.822805 4.671413 4.8280697 4.6375933 4.6411157 4.949792 4.5001216
1369700_at 5.736571 5.836787 6.1147776 5.6192923 5.949765 6.045354 6.0625343 5.89826 6.0081177 5.84161 6.1019564 5.6355505
1369701_at 12.329161 12.291666 12.302854 12.371514 12.394811 12.33376 12.432553 12.262027 12.421316 12.147772 12.434103 12.256843
1369702_at 7.269834 7.259647 7.4306626 7.0098977 7.274732 7.2053547 7.4586067 7.373895 7.3500853 7.525829 7.519077 7.461324
1369703_at 7.272704 7.606867 7.45727 7.574288 7.4842687 7.5894294 7.499726 7.5216517 7.4877086 7.418115 7.3991694 7.390154
1369704_at 6.4072714 6.384532 6.481546 6.740743 6.4452853 6.410163 6.382153 6.3663497 6.5123677 6.2733793 6.1144276 6.3048377
1369705_at 4.979904 5.0918827 5.1456795 5.1493974 5.036245 5.098361 5.3424416 4.9333243 5.262842 5.0435843 4.8830667 5.0396624
1369706_at 3.6032772 3.4913685 3.7484233 3.6298192 3.7106442 3.6475997 3.5105703 3.730613 3.704834 3.7075398 3.4294446 3.5476322
1369707_at 4.325911 4.6172304 4.5502787 4.30941 4.079256 4.367694 4.336625 4.625837 4.32944 4.393547 4.5347934 4.54317
1369708_a_at 5.2883024 5.7650914 5.5401855 5.7008176 5.4836807 5.896628 5.7612357 5.5977798 5.512117 5.141643 5.284034 5.9127502
1369709_at 4.1160254 4.0733576 4.143657 4.5261803 4.150341 4.2156425 4.1825495 3.9597456 4.1628313 4.003988 4.0663548 4.1503143
1369710_a_at 3.754753 3.9766347 3.8328094 3.7861512 3.9177363 3.792673 3.9273689 3.745247 3.9649374 3.7913826 3.9479756 3.6857708
1369711_at 4.505351 4.6894245 4.676357 4.500123 4.55991 4.631982 4.0299706 4.320518 4.118516 4.317477 4.4766865 4.497275
1369712_at 7.4888625 7.6813755 7.6182017 7.62668 7.504874 7.782283 7.4934154 7.3944664 7.563917 7.779338 7.8387895 7.9914885
1369713_at 5.4174027 5.177432 5.4552646 5.4089394 5.369397 5.3478293 5.1653857 5.490508 5.3244677 5.012321 5.186643 5.1343627
1369714_at 6.9468575 7.2107725 7.162554 7.0998263 6.993285 6.971937 7.1351748 7.0666294 6.9364667 7.238393 7.323345 7.337903
1369715_at 4.0742617 3.981592 4.0487127 4.018747 3.980465 4.0956 4.3012457 4.160944 4.146261 3.7899086 4.072243 3.8575492
1369716_s_at 9.694507 10.178123 9.977837 10.030379 9.796374 9.711177 9.737021 9.650564 9.764845 9.762559 9.566725 10.027905
1369717_at 4.611271 4.333706 4.2154913 4.306753 4.612734 4.1651254 4.1620226 4.3436966 4.341774 4.1463933 4.027654 4.3745317
1369718_at 8.85836 9.020135 8.852745 8.957717 8.746749 9.075267 9.024917 9.0702 8.895435 8.807091 9.165296 9.328246
1369719_at 3.241593 3.4243724 3.2557867 3.3715012 3.3396623 3.2661972 3.2794962 3.2947037 3.333988 3.1803715 3.3554864 3.348942
1369720_at 9.191204 9.641084 9.448778 9.373912 9.317369 9.459037 9.384935 9.190952 9.39515 9.313757 9.320861 9.181847
1369721_at 4.8060384 4.860108 4.8140473 4.8914986 4.495769 5.04148 4.71326 4.7458615 4.9550047 4.8263817 4.8480954 4.7182693
1369722_a_at 8.195361 8.32772 8.378586 8.387225 8.227376 8.166799 8.455025 8.260406 8.273471 8.287353 8.226951 8.06625
1369723_at 7.202306 7.3656826 7.645271 7.4437957 7.230541 7.279445 7.71005 7.0210924 7.177461 7.3686852 7.24124 6.937066
1369724_at 5.456447 5.201387 5.264576 5.381957 5.2920074 5.3058 5.3043385 5.4223437 5.337681 5.3049765 5.059575 5.5642858
1369725_at 7.851131 7.986759 8.262234 8.012657 7.9395304 8.163466 7.8853 8.006406 8.320544 8.344056 8.540859 8.410828
1369726_at 8.730982 8.602182 8.496668 8.592101 8.11652 8.47599 8.613012 8.66236 8.700076 8.886605 8.714505 8.9654255
1369727_at 13.869324 13.853254 13.860545 13.897614 13.883292 13.957201 13.660889 13.888681 13.913799 13.767758 13.701055 13.827609
1369728_at 5.3262825 5.501401 5.7184334 4.9984846 5.4448214 5.293042 5.3633327 5.5869007 5.2226825 5.055211 5.4287443 5.5481024
1369729_at 8.541201 8.827002 8.434731 8.572704 8.546196 8.478462 8.846001 8.3525715 8.286323 8.632692 8.875298 8.206266
1369730_a_at 4.6136684 4.600459 4.6463647 4.5459266 4.6037683 4.6346755 4.404084 4.7708273 4.488248 4.4939528 4.4978647 4.45868
1369731_at 3.6181145 3.398924 3.4286435 3.4141598 3.2457983 3.3699574 3.2445338 3.5102785 3.5593793 3.2967877 3.2630863 3.3289883
1369732_a_at 4.710655 5.1122637 4.8639507 4.6560926 4.545306 4.57378 4.938816 4.539178 5.1100035 4.929158 5.370681 4.8728237
1369733_at 8.904825 9.110835 8.6952 9.075482 8.833986 8.984998 8.992645 8.885796 9.042252 9.22901 9.001494 8.991722
1369734_at 9.247747 9.20874 9.2007885 9.140377 8.864561 9.151552 9.124625 9.038344 9.263164 9.026326 9.265871 8.845608
1369735_at 6.1381226 5.971357 5.7695007 6.1281815 6.0554667 5.6566277 6.0413823 6.2396545 6.374894 7.4324064 6.9027 7.092728
1369736_at 4.857584 5.018753 5.020584 4.7503157 4.87198 4.87761 4.8549232 4.8060293 4.757208 5.425099 5.20569 4.9841743
1369737_at 9.48481 9.67861 9.194941 9.174222 9.23392 9.291105 9.247992 9.315718 9.136966 8.542691 9.455574 9.263802
1369738_s_at 10.029694 10.095064 9.959006 9.761993 9.760905 9.925111 9.70322 9.916091 9.6918 9.275053 9.6966 9.705662
1369739_at 4.163869 3.7740035 4.10859 4.0916834 4.312024 4.150078 4.00921 4.2493057 4.0351067 4.2037964 3.9288723 4.1558046
1369740_at 5.2774906 4.957977 4.651164 4.6352983 5.0840945 4.924098 4.8087587 5.116776 4.854733 4.720147 4.9201393 4.8006854
1369741_at 5.4366126 5.2932096 5.424653 5.262006 5.492382 5.470096 5.316694 5.686664 5.4159 5.2979536 5.3756332 5.4484377
1369742_at 4.995696 5.327079 4.8736887 4.765189 4.811913 4.9000044 4.973319 4.668947 4.854948 4.676792 4.7915483 4.771137
1369743_a_at 8.613459 8.809496 8.433983 8.410434 8.410456 8.81839 8.243585 8.323221 8.834525 8.530504 9.204272 8.740679
1369744_at 4.1614165 4.008434 3.9471273 4.0313983 3.743047 3.8922243 3.8960843 4.0910974 4.007602 4.135 3.8176181 4.174651
1369745_at 6.168665 6.1465054 6.262233 6.057448 6.0686245 6.2236953 6.174111 6.2235885 6.3183937 5.991076 6.0146837 5.9872046
1369746_a_at 12.060896 11.978008 12.063831 11.904034 12.002561 12.260055 12.003272 12.179001 11.98006 12.130526 11.991385 11.709307
1369747_at 6.659733 6.4465504 6.5477495 6.8044853 6.3087273 6.4224086 7.05125 6.8106146 6.5378013 6.400805 6.485341 6.4933715
1369748_at 3.4198923 3.6324751 3.590973 3.5030203 3.659612 3.4515524 3.5428503 3.6018872 3.446492 3.4778032 3.4914262 3.496562
1369749_a_at 4.334302 4.099065 3.9219825 3.8459458 3.9696598 3.9554563 4.0073543 4.0038834 3.9569213 3.9523382 3.729188 3.8462913
1369750_at 3.4998121 3.556113 4.057884 3.8175268 3.6271977 3.8618762 3.6519961 3.6458347 3.7099445 3.622098 3.555421 3.897392
1369751_at 3.758201 3.8182552 4.465299 4.002391 4.458518 4.3906393 3.9937327 4.122693 4.4196835 3.7170982 3.9220262 3.9158065
1369752_a_at 4.951905 4.8577957 4.9885836 4.880184 4.7816057 4.9412236 4.720313 5.0511036 5.059945 4.866695 4.6646543 4.719097
1369753_at 3.9337704 3.8472404 3.7371273 3.8635252 4.1043816 3.7717068 3.8564107 3.985106 3.812806 3.8288882 3.8952367 4.0700245
1369754_a_at 8.1836195 8.164587 8.0624275 8.38569 8.243795 8.168546 8.204341 8.169395 8.183584 8.389062 8.315971 8.227347
1369755_at 3.687621 3.7758892 3.8209949 3.7026746 3.5937922 3.5369184 3.4875793 3.4389684 3.6534085 3.622098 3.7412362 3.3873334
1369756_a_at 7.748963 7.680147 7.8853197 7.858795 7.928868 7.9076524 7.646131 7.9903007 7.6194353 9.560934 8.903019 9.189268
1369757_at 5.612954 5.693323 5.8920856 5.38935 5.7009945 5.6315255 5.72323 5.679634 6.0051875 5.6528788 5.7193522 5.452552
1369758_at 7.3868184 7.535363 7.5121236 7.9230213 7.7653646 7.2926903 8.197807 7.2222238 7.658217 7.8378873 7.3210487 7.1952443
1369759_at 5.2039504 5.4074287 5.5408463 5.162296 5.3861804 5.2226734 5.316694 5.3650136 5.199309 5.601792 5.3285384 5.1602063
1369760_a_at 3.951065 3.7973273 3.784357 3.6734984 3.869995 3.6666656 3.7284029 3.510392 4.14639 3.622098 3.8831766 3.7604198
1369761_at 4.072922 3.9077408 3.8272643 3.6423993 3.8893247 3.9232652 4.123673 3.9176197 4.0857525 3.6655095 3.893043 3.872412
1369762_at 4.385649 4.1049724 4.05509 3.9612901 4.024666 3.7909431 4.1487827 3.963984 4.0205936 4.074296 3.813836 3.9909956
1369763_at 3.959953 4.0258884 4.132036 4.030444 4.0699263 3.995147 4.1187067 4.265719 4.0500927 3.9073822 3.8407364 3.8158603
1369764_at 13.099953 13.199846 13.246752 13.23681 13.08687 13.121475 13.118512 13.157685 13.107041 13.28364 13.32464 13.531687
1369765_at 3.7699184 3.6780243 3.7246063 3.5104215 3.622386 3.5072625 3.6958222 3.7424836 3.6452587 3.7226632 3.7447288 3.4512827
1369766_at 5.3410416 5.4988294 5.272151 5.003155 5.0893345 5.257671 5.465575 5.265525 4.8719916 5.558114 5.159637 5.2450027
1369767_a_at 3.7098129 3.7977698 3.6525095 3.686581 3.7238355 3.745124 3.686473 3.6307707 3.9275396 3.7519624 3.7412362 3.9120693
1369768_at 6.4508986 6.660466 6.63594 6.4559574 6.4335723 6.3119516 6.6071935 6.4177756 6.5634074 6.5696425 6.5482607 6.9189363
1369769_at 4.314761 4.486226 4.659004 4.4696465 4.3259015 4.4848914 4.6252704 4.367619 4.444268 4.6081476 4.5485964 4.401571
1369770_at 3.9233284 4.012439 3.9897695 3.848698 3.879649 4.0300055 3.8830476 4.2732286 4.065217 3.754705 4.054857 4.013761
1369771_at 5.426079 5.7148438 5.199375 5.3968325 5.247117 5.703392 5.927065 5.5226617 5.631506 5.1379824 5.60996 5.29473
1369772_at 6.904736 7.1324677 7.0655885 7.086472 6.7626157 7.1363535 6.995396 6.9888005 6.9560213 6.7845693 7.2293196 7.191416
1369773_at 3.8467095 3.727708 3.9299939 3.85245 3.7547383 4.0169907 4.089105 3.919023 3.8553226 3.6324525 3.64438 3.828229
1369774_at 4.515003 4.3071103 4.3423095 4.452857 4.161829 4.194251 4.1376095 4.082388 4.165563 3.9918969 4.3955455 4.259929
1369775_at 8.636988 8.4297 8.555294 8.788488 8.835852 8.489138 8.363001 8.661225 8.525761 8.844843 8.661846 8.589793
1369776_a_at 6.8130007 6.500849 6.344572 6.480724 6.6910334 6.5215344 6.5524187 6.639199 6.7135506 6.410072 6.515146 6.476841
1369777_a_at 7.7093453 7.795715 7.656304 7.440681 7.914186 7.7002134 8.084032 7.780632 8.03047 8.673417 8.345597 7.9680214
1369778_at 3.8995452 3.8709824 3.6901536 3.735703 3.6415937 3.9058468 3.8682683 3.8819675 3.9071312 3.6637938 3.7004228 3.799272
1369779_at 5.953987 5.604702 5.8905115 5.693911 5.6170464 5.879835 6.2103643 5.590457 5.612774 6.0320306 6.183495 5.9182262
1369780_at 6.3452525 5.8557215 6.319848 6.1956425 6.042619 6.208832 5.976717 6.1676426 6.2257195 5.851988 5.7557406 6.089317
1369781_at 3.8059368 3.7149436 3.9963114 3.722787 3.961593 3.692928 4.015273 3.5174003 3.757317 3.734954 4.0717163 4.141136
1369782_a_at 5.809243 5.561344 5.8943877 6.02811 5.806536 5.8332853 5.878684 5.763668 5.855172 5.540944 5.6445913 5.746217
1369783_a_at 5.070286 4.8272696 5.134038 4.845838 4.8256044 5.1333513 5.504592 4.929279 5.171041 5.9613147 5.3179526 6.4197283
1369784_at 3.8137672 3.7103822 3.5944033 3.6692004 3.9509296 3.6731436 3.8651373 3.7812278 3.7169626 3.847088 3.7514246 3.687773
1369785_at 7.9058127 8.129409 8.398819 7.9782596 8.064807 7.976265 8.293491 7.907894 7.7438354 7.90866 7.9683905 8.158658
1369786_at 5.553941 5.604782 5.215638 5.438936 5.7873964 5.835255 5.5414853 5.658405 5.5363865 5.3374577 5.469741 5.5045185
1369787_at 3.7759187 3.7378638 3.6687708 3.7923114 3.8312733 3.6782377 3.54977 3.8148465 3.6452928 3.8166938 3.592592 3.7836437
1369788_s_at 8.3542795 7.702412 7.797151 7.8504767 8.298445 7.625296 9.4411545 8.607906 8.663795 9.401014 8.611352 9.637536
1369789_at 3.359624 3.330195 3.5055382 3.289754 3.4152317 3.3538544 3.179589 3.2109683 3.239546 3.334689 3.3274798 3.416288
1369790_at 10.696802 11.498147 11.252829 11.313538 10.701464 11.679812 11.326958 10.988556 10.858914 11.892426 11.524221 11.443442
1369791_at 7.7758517 8.157692 7.828513 7.961011 8.01315 7.824917 8.064144 7.853158 7.698656 8.261251 7.9805098 8.016607
1369792_at 6.0384436 5.998807 5.9008684 5.77779 5.6742587 5.834896 5.900986 5.746672 6.040412 5.5402865 5.8140364 5.7787623
1369793_a_at 3.958417 4.098877 3.9541953 3.70601 4.0965376 4.0424957 3.8618686 4.071128 3.892759 4.1729136 4.0707846 4.286298
1369794_a_at 4.933429 4.79127 4.6861577 4.7180176 4.354304 4.7909245 4.565284 4.8345976 4.824809 4.604613 4.482206 4.6885204
1369795_at 4.370611 4.4209857 4.4241056 4.4770193 4.318803 4.3252864 4.3683853 4.336481 4.614379 4.338164 4.4139366 4.2969837
1369796_at 4.458587 4.5945425 4.7593083 4.3480806 4.706301 4.653756 4.134383 4.532997 4.6949124 4.556506 4.49102 4.426317
1369797_at 4.181539 4.169416 4.1597033 4.155303 4.0518723 4.225854 4.1530375 4.097307 4.1275744 3.9958797 3.8038068 4.1671057
1369798_at 4.3346496 4.47359 4.422639 4.48121 4.5398912 4.620276 4.6774836 4.4886265 4.341626 4.3636885 4.350648 4.5577135
1369799_at 10.509507 10.3842535 10.422906 10.556705 10.681959 10.473493 10.635871 10.669664 10.369695 10.3722105 10.077265 9.784375
1369800_at 4.0461397 4.030052 3.9748259 4.000022 3.850172 4.1314893 3.9218667 4.0772724 3.8555472 3.820359 3.8406405 3.7797263
1369801_at 4.4402356 3.9647992 4.493938 4.5026374 4.3846264 4.4660664 4.1845794 4.407361 4.3121653 4.3099504 4.2471576 4.3922205
1369802_at 3.7422354 4.1467385 3.9810362 3.9457319 3.9951756 3.8946772 3.6818156 3.917592 4.085577 3.8242352 3.874715 3.666593
1369803_at 4.5273113 4.2235813 4.427699 4.5009065 4.332063 4.5461383 4.504031 4.548639 4.4155746 4.429263 4.5484014 4.5596733
1369804_a_at 4.9412436 4.8000236 4.8277173 4.6048193 4.7769804 4.7732306 4.7102127 4.8968077 4.840636 5.1315417 4.687701 4.974132
1369805_at 3.8520212 3.912658 3.8816237 3.6599889 3.7696173 3.829169 3.6332858 3.9818382 3.857201 3.9657288 3.8681614 4.1423163
1369806_at 5.3473597 5.177432 5.3014293 4.9621124 5.3209577 5.1468277 5.2013617 5.073582 5.24562 5.0600834 5.0690775 5.2434607
1369807_at 4.3242283 4.3680706 4.3725123 4.36137 4.3413925 4.6321516 4.3483596 4.4484005 4.139208 3.965503 4.1265764 4.507617
1369808_at 4.654323 4.535406 4.3814807 4.42902 4.467431 4.42234 4.260714 4.3471403 4.2592664 4.042019 4.1596403 4.504274
1369809_at 5.0307965 4.7829785 5.1764884 4.536874 4.8449264 5.126042 4.7555313 5.0165124 4.854733 4.61412 4.601504 4.920128
1369810_at 6.44539 6.9147935 6.6349897 6.739136 6.6566296 6.6626153 6.6539593 6.745802 6.6138225 6.3809786 6.420258 6.7768383
1369811_at 4.626108 4.796983 4.651205 4.900118 4.64647 4.712735 4.5438604 4.8398066 4.847832 4.685446 4.595086 4.671694
1369812_at 5.735305 5.622286 5.604749 5.836806 5.8319325 5.7992983 5.65979 5.6884203 5.7519464 5.541255 5.6327996 5.631749
1369813_at 6.9889135 7.124368 6.974776 6.9535356 6.84508 6.757484 6.9527082 7.0279093 7.020065 6.9025865 6.7026725 6.709939
1369814_at 4.638899 4.6451106 4.2658052 4.3876243 4.2374134 4.1594043 4.204431 4.2722993 4.523741 5.4672313 4.865013 5.1948514
1369815_at 5.716257 5.759625 5.38651 5.551536 5.4606414 5.43753 5.708974 5.6084027 5.723426 5.6201825 5.2963448 5.667944
1369816_at 4.7224627 4.918742 4.87174 4.910659 4.6201625 4.914805 5.106835 4.3213186 4.871336 4.4811525 4.1197424 4.7026687
1369817_at 4.3366003 4.2939024 4.278297 4.104737 4.2184443 4.514338 4.2662687 4.3203006 4.4380875 4.0292025 4.1226015 4.028241
1369818_at 4.6671543 4.5527477 4.5371895 4.358838 4.636175 4.794921 4.518161 4.519315 4.4756474 4.4645524 4.463029 4.632308
1369819_at 4.9442267 4.7812476 4.9029284 4.720805 4.6203136 4.6656766 4.736019 5.0155525 4.955926 4.6238055 4.6204767 4.573508
1369820_at 4.428174 4.1841216 3.9980912 3.9292088 4.019865 4.0867853 3.8262615 4.4526815 4.3607717 3.9198809 4.3683662 4.161049
1369821_a_at 4.926711 4.801242 4.5907526 4.985597 4.839796 5.1194344 4.6830044 4.9862556 4.542737 4.702937 4.49485 4.7832985
1369822_at 4.2680492 4.3065805 4.115613 4.28123 4.4299974 4.0651746 4.1581283 4.4304156 4.34232 4.3500867 4.622942 4.2812214
1369823_at 4.5147533 4.6828833 4.7317924 4.567782 4.3843813 4.746541 4.5179157 4.7305536 4.493129 4.4445124 4.2791367 4.570957
1369824_at 4.366974 4.5185566 4.7477045 4.87861 4.3846264 4.7452135 4.62527 4.814946 4.613694 4.35903 4.721614 4.466174
1369825_at 4.7548885 4.6977644 4.7283525 4.637668 4.751703 4.75012 4.614814 4.1878557 4.505913 4.470296 4.628342 4.6378183
1369826_at 5.8738794 6.1557283 5.816268 6.0124125 6.207946 5.9769087 6.2248282 6.1691823 6.1685553 6.0414205 6.227997 6.05463
1369827_at 5.4268093 5.323412 5.378043 5.2936983 5.2417574 5.480855 5.266202 5.1271048 5.2902946 4.8613825 5.6215687 5.054163
1369828_at 5.546627 5.589464 5.7153387 5.52925 5.54599 5.609169 5.676753 5.834283 5.3055563 5.4936447 5.3996506 5.652542
1369829_at 4.962936 4.8217134 4.607075 4.667363 4.7075205 4.8819714 4.750931 4.8265734 4.8892474 4.5378256 4.65335 4.3984547
1369830_at 4.9155016 4.2951827 4.5554543 4.77163 4.825836 4.776562 4.711586 4.44134 4.757674 4.616662 4.848652 4.786265
1369831_at 5.437291 5.354768 5.2067204 5.388097 5.381299 5.1291857 5.4537935 5.452797 5.203538 5.0488977 5.167156 4.988755
1369832_at 5.2114806 5.366559 5.1491804 5.493605 5.363809 5.489845 5.2636395 5.3759274 5.256429 5.1560025 4.9843326 5.3094015
1369833_at 4.2148542 3.8238344 3.969665 3.669077 4.057391 3.9864478 4.394387 4.1819916 4.1621265 4.009343 4.2133703 4.066852
1369834_at 7.662746 6.9966593 7.6991444 7.8861036 7.9107375 7.5078454 7.8382344 7.794632 7.5159783 7.523539 7.7500286 6.9379444
1369835_at 6.15118 6.298851 6.1131926 6.194048 6.0147777 6.2414517 6.097067 6.266267 6.0596876 5.9826922 5.8424006 5.920285
1369836_at 6.2891116 6.3464637 5.686606 6.679584 6.333872 6.338697 5.715109 5.4900208 6.524222 7.2122755 5.939534 6.177001
1369837_at 12.2148075 12.200387 12.183172 12.048831 11.823521 12.197775 11.98209 12.130504 11.843103 12.113931 11.898875 11.799559
1369838_at 3.9537253 4.2314897 3.9823022 4.0917087 4.1581674 4.0324597 4.0443954 4.1613235 3.9991126 4.107064 4.0653167 3.8047528
1369839_at 4.4693995 4.2607536 4.6253176 4.4842625 4.4197683 4.576971 4.4154177 4.3072968 4.6370125 4.3682404 4.4374743 4.326667
1369840_at 9.647414 8.682222 8.787358 10.0896435 10.052236 10.068824 9.66086 9.363022 10.096173 10.696393 10.263475 9.709285
1369841_at 3.4877937 3.6340704 3.7652314 3.619525 3.5453734 3.7233148 3.5870228 3.6374695 3.93351 3.5405562 3.7484908 3.52585
1369842_at 3.7895284 3.809886 3.9958014 3.897156 3.9301593 4.2259097 3.9551208 3.5833302 3.8507602 3.6259604 3.8429947 3.7074466
1369843_at 4.359085 4.7371063 4.150854 3.9325545 4.2678175 4.2500944 3.9614108 4.3785095 4.196246 4.200179 4.1287856 4.1580515
1369844_at 3.9783034 4.1705723 4.046731 3.9558914 4.0130644 4.158516 4.065884 4.124339 3.9762433 3.9213235 4.003772 4.2260923
1369845_at 5.483223 5.2079105 5.436143 5.26257 5.4353228 5.306767 5.2228117 5.1134825 5.4761634 5.2211375 5.10769 5.283867
1369846_at 3.4677086 3.441099 3.3634481 3.41702 3.3181407 3.5297623 3.4952664 3.5378454 3.4291146 3.4243455 3.298379 3.5269294
1369847_at 5.5582333 5.404599 5.562827 5.2846613 5.227346 5.1718745 4.9270306 5.34136 5.028606 5.135025 5.193593 5.2942457
1369848_at 3.6293092 3.607539 3.600919 3.4902148 3.6449404 3.5350544 3.4694004 3.5266643 3.7124312 3.579875 3.5178933 3.688031
1369849_at 5.168729 5.0718107 5.2106123 5.3239164 4.979287 5.090354 4.8657846 5.0454044 5.184619 4.793545 4.95446 4.92101
1369850_at 6.0094137 5.6966524 5.953284 5.92327 6.098255 5.815245 5.7895017 5.6028337 5.872201 5.6593165 5.332432 5.385227
1369851_at 7.125069 6.9133744 7.2270584 6.9691153 7.084386 7.235296 7.1517096 7.36467 7.27169 6.826413 7.194125 7.2309184
1369852_at 12.09397 12.126193 11.987524 12.179613 12.069446 12.069139 12.128462 12.081535 12.052399 11.8974905 12.033231 11.930098
1369853_at 4.9318204 4.6843014 4.8162937 4.8759036 4.7684965 4.7115254 4.540823 4.943967 4.765121 4.87779 4.8681316 4.8426075
1369854_a_at 8.790096 9.176652 8.894979 8.893831 9.220866 8.7870245 9.106802 8.727667 8.721697 8.682318 9.230487 8.784512
1369855_at 3.9322894 3.7278378 3.620534 3.7681904 3.7955244 3.6170135 3.7244034 3.7956488 3.586428 3.5351803 3.6898646 3.4275894
1369856_at 4.2930164 4.2146935 4.366194 4.3400903 4.162494 4.6436567 4.4274316 4.310521 4.412512 4.337828 4.1386976 3.9678988
1369857_a_at 5.5800695 5.779737 5.6040964 5.4035764 5.5269637 5.6867175 5.46693 5.425852 5.4325123 5.259346 5.2790594 5.3011637
1369858_at 4.3843255 4.0892386 4.225441 4.23172 4.3432837 4.473874 4.259036 4.0377893 4.155526 4.144677 4.001158 4.288568
1369859_at 4.444958 4.437279 4.3068504 4.2928123 4.0676146 4.442589 4.165573 4.3347273 4.695513 3.919094 4.0814133 4.0907288
1369860_a_at 4.738964 4.6926336 4.835883 4.6863685 4.6339664 4.8135195 4.6922436 4.7845345 4.681358 4.647602 4.8630056 4.693878
1369861_at 4.3889284 4.2623305 4.7644815 4.354696 4.5925317 4.40265 4.282388 4.5645337 4.695997 4.085911 4.3649044 4.280366
1369862_at 4.742691 4.5241327 4.0934906 4.518205 4.504538 4.671829 4.389971 4.5512457 4.430423 4.6148176 4.3425183 4.444711
1369863_at 10.022169 9.319807 9.640818 9.149321 9.864792 9.785727 9.690461 10.218971 9.5255165 9.474042 9.459899 9.1263
1369864_a_at 10.447821 10.033057 10.49758 9.892809 10.003844 9.532211 9.522945 8.88902 9.477508 7.798945 9.274077 9.048637
1369865_at 4.2943892 4.2550235 4.226152 4.1910243 4.5058255 4.4266386 4.042766 4.106882 4.1351004 4.1087956 4.017798 3.951568
1369866_at 4.749763 4.5331907 4.6864805 4.4602156 4.365055 4.7329116 4.572257 4.3926663 4.600724 4.504472 4.293363 4.5179777
1369867_at 5.7353377 5.347729 5.329477 5.6140885 5.3500757 5.341711 6.9274287 5.447031 5.4204865 4.5377383 4.790083 4.583736
1369868_at 9.791988 9.871133 9.713691 9.840496 9.573478 9.971547 9.82422 9.907252 9.950983 9.525443 9.716378 9.86463
1369869_at 3.5541239 3.428323 3.6536813 3.9092536 3.7094162 3.3649626 3.7234018 3.888806 3.5341141 3.6399653 3.6415486 3.6404107
1369870_at 6.9469543 7.1938086 7.2089725 7.1886015 7.1075997 7.1959963 7.021372 7.137094 7.2397075 6.960357 6.6367507 7.062704
1369871_at 3.6250036 3.7199361 3.5112336 3.7358809 3.5546153 3.5936823 3.7329361 3.5133255 3.4821758 3.48241 3.628619 3.7055516
1369872_a_at 4.5076222 4.2596555 4.212467 4.4508495 4.139772 4.3835154 4.499019 4.4424515 4.56431 4.3023834 4.310153 4.4653196
1369873_at 4.6765027 4.3901186 4.5383987 4.6293354 4.41726 4.669703 4.465519 4.4364734 4.4215956 4.452118 4.4410877 4.523242
1369874_at 4.7145123 4.490043 4.4808807 4.3985014 4.533806 4.6119113 4.458277 4.665788 4.5034723 4.5633492 4.5682526 4.584573
1369875_at 4.835331 4.4974737 4.722335 4.7234516 4.6309204 4.7524176 5.125534 4.958724 4.8479204 4.798067 4.3822813 5.153576
1369876_at 3.6632404 3.6470957 3.6880846 3.804925 3.520564 3.9497392 3.8253968 3.89061 3.731531 3.7844095 3.7420745 3.7027745
1369877_at 4.806329 4.615115 4.8487988 4.9237866 5.102917 4.6040506 4.682794 5.000548 4.785117 4.9533343 4.7943563 4.6454897
1369878_at 4.171458 4.091299 3.9244807 4.183231 4.0650997 4.2183676 4.0967884 4.194549 4.091319 3.8189397 3.9356208 4.028283
1369879_a_at 12.812911 12.866051 12.777814 12.875399 12.776925 12.878251 12.889143 12.818734 12.851803 12.820908 12.913138 12.728586
1369880_at 4.1854625 4.021657 4.2577357 4.114546 4.2586246 4.2092624 4.2971582 4.552713 4.0291805 4.0922365 4.1113424 4.25635
1369881_at 4.324353 4.632019 4.196945 4.367829 4.494066 4.207306 4.2423286 4.3433623 4.435525 4.460946 4.32363 4.350028
1369882_at 4.444958 4.599682 4.5468445 4.6088634 4.394595 4.8252535 4.464342 4.3733444 4.3450775 4.307996 4.365856 4.205903
1369883_at 3.4448235 3.3483021 3.341468 3.2951598 3.411238 3.4614139 3.4164567 3.332709 3.2653987 3.2080784 3.2404907 3.460338
1369884_at 5.0356345 4.423834 4.8211384 4.843219 4.6097927 4.9570827 4.886567 4.8546953 5.030214 4.570018 4.835184 4.5069036
1369885_at 5.211821 4.840671 5.0314555 5.5295796 4.8786573 5.2888627 5.319989 5.029546 5.232394 5.116413 4.8464046 4.9055285
1369886_a_at 6.149283 5.967712 6.1426897 5.9618173 6.017497 5.9004374 5.932182 5.9064546 6.153883 6.0633483 6.0751195 5.7365546
1369887_at 4.514948 4.403445 4.495058 4.5545483 4.518432 4.691693 4.446183 4.4430265 4.4252024 4.6152954 4.523035 4.6610227
1369888_at 4.080038 3.915357 4.0331054 4.201406 4.139772 4.254798 4.207172 4.203664 4.150718 4.006786 4.3099666 4.030826
1369889_at 4.204076 4.2672606 3.7508256 4.117198 4.0127544 4.0374527 4.063018 4.1508827 4.063799 3.7507274 3.9856408 3.9661763
1369890_at 3.1729863 3.0881405 3.0288804 3.0413473 3.1752415 3.1952028 3.0594957 3.154577 3.2615883 3.1569586 3.0296264 2.9628105
1369891_at 5.053577 4.853635 5.315999 5.2296534 4.8202367 5.1352468 4.948135 5.27665 5.046132 5.0493455 4.897502 4.9437723
1369892_at 3.4989703 3.5337086 3.683887 3.8158922 3.6226711 3.9140606 3.7330406 3.5737247 3.3575068 3.848502 3.5225883 3.4292274
1369893_at 4.69257 4.57975 4.4938664 4.6375556 4.5643115 4.6690817 4.715504 4.5055437 4.528192 4.3976226 4.2954907 4.646456
1369894_at 3.351536 3.1790156 3.2364771 3.3051581 3.323839 3.2251022 3.272829 3.1365962 3.3078551 3.694298 3.3736079 3.3332994
1369895_s_at 6.13749 6.1198945 6.5174065 6.054979 5.9452977 5.972576 5.9388356 5.75783 6.06892 6.9585166 6.1468353 6.498072
1369896_s_at 7.5408096 7.7085752 8.109451 7.7081246 7.7664247 7.7894397 7.784385 7.6694927 7.8044624 8.043072 8.0357685 8.082303
1369897_s_at 12.159538 12.222269 12.196827 12.152144 12.074501 12.229134 12.17821 12.127581 12.362766 12.309384 12.111612 12.176135
1369898_a_at 5.1227026 5.008323 5.1165423 4.9115233 4.815623 4.772851 4.510028 4.524 4.975257 4.6311426 4.517023 4.5777664
1369899_s_at 5.9139466 6.2129683 6.1879683 5.9428396 6.033981 5.721343 6.5514293 6.0117655 6.089019 6.096715 5.818626 5.7555947
1369900_at 4.047098 3.7922742 3.9351864 3.9835126 4.1897283 3.8852751 4.0074415 3.9721498 4.0869827 4.0705585 3.8063767 4.033432
1369901_at 4.231776 4.194025 4.195843 4.613113 4.179345 4.090361 4.18047 4.2786446 4.164301 4.0413933 4.0635433 4.146199
1369902_at 7.457597 7.4775186 6.773963 7.306831 7.437023 7.1980186 7.8509617 7.1332393 7.3944592 7.140366 6.98461 6.233874
1369903_at 3.8664067 3.8681343 4.0492773 3.981266 3.9328547 4.0612173 4.166902 3.7621927 4.056568 4.0379305 3.9566097 3.8386517
1369904_at 4.6547337 4.5077186 4.634286 4.4244328 4.4124594 4.5860686 4.48207 4.776822 4.439062 4.35903 4.4635177 4.491192
1369905_at 3.5046697 3.4184933 3.486811 3.3186686 3.6035156 3.750276 3.5856557 3.7538152 3.768705 3.510945 3.4659793 3.4780784
1369906_s_at 11.920682 12.039161 11.886853 11.999184 12.053843 11.917213 11.989571 11.941636 11.945836 11.877582 11.882607 11.954866
1369907_at 5.788041 5.5423865 5.7055664 5.8257456 5.7517104 5.667989 5.795539 5.5695553 5.621111 5.3876276 5.4264245 5.4887915
1369908_at 3.6383023 3.6041176 3.5251276 3.5234268 3.3778276 3.388871 3.664579 3.4228604 3.4502594 3.580681 3.2261508 3.6487124
1369909_s_at 11.111414 11.0514555 11.27282 11.065015 10.96988 10.863026 11.286799 11.139845 11.081285 10.838124 11.034144 10.641583
1369910_at 3.8083215 3.872768 4.156824 3.8006897 3.770298 3.94445 3.789431 3.864494 4.0783415 3.987433 3.946898 3.8057206
1369911_at 4.9516573 4.845743 4.8098955 5.2184973 4.876056 5.049376 4.935293 4.883077 4.875046 4.61102 4.964475 4.955775
1369912_at 6.0052476 6.31572 6.180491 6.021816 6.003688 6.384378 6.0651593 6.109728 6.202574 6.266487 6.370388 6.6653314
1369913_at 4.3021855 4.1282024 4.128646 4.390956 4.5904174 4.3583364 4.2758474 4.304946 4.1557207 4.30569 4.213009 4.299387
1369914_at 3.864302 3.5949128 3.9337063 4.1500287 3.808287 3.9266875 3.7702146 3.6690974 3.88339 3.645038 3.76191 3.7306395
1369915_at 6.6751676 6.4666433 6.700135 6.800141 6.6948724 6.76117 6.7330484 6.9107876 6.6615705 6.4887238 6.7756977 6.712472
1369916_at 5.388484 5.3484206 5.059823 5.224246 5.1963615 5.1123667 5.244566 5.1585064 5.0787754 5.175903 5.1660724 5.056069
1369917_at 5.0297327 5.0192122 4.7590003 5.0330567 5.1800365 5.0284624 5.0772424 5.139652 5.2185826 5.1061635 5.2654705 5.0679693
1369918_at 4.001413 3.9521098 4.0468054 3.9863591 4.2072725 3.987638 4.158368 4.040442 4.3349357 3.8014367 3.7616794 3.7928905
1369919_at 4.977003 4.8163342 4.730018 4.7412515 4.7231874 4.8922157 4.8958693 4.8898335 4.9685407 4.7712216 4.7255325 4.759876
1369920_at 4.523794 4.3894567 4.418128 4.79764 4.7691164 4.780303 4.442742 4.161396 4.393866 4.411047 4.432291 4.549513
1369921_at 6.509899 6.322097 6.815966 6.542374 6.4934835 6.6163306 6.686686 6.579821 6.83869 9.641203 8.4749775 9.728256
1369922_at 8.74054 8.5096655 8.60116 8.798658 8.70752 8.780421 8.866078 8.64904 8.764068 8.5886 8.612382 8.619732
1369923_at 5.8387675 6.088757 5.7046967 5.8754983 5.7790637 5.645552 6.660833 5.8385696 5.9516935 5.377611 5.6136055 5.275673
1369924_at 5.800415 5.455167 5.6816335 5.5708647 5.7122912 5.4834194 5.7691545 5.6274395 5.7454243 5.5633755 5.4110646 5.7912173
1369925_at 4.2155657 4.131302 4.0010166 4.179553 3.6975393 4.181362 3.950197 4.124339 3.9794533 4.0928774 4.0458 3.898196
1369926_at 7.431266 7.8723 7.762897 7.841752 7.3556304 7.9598384 7.5479403 7.803924 7.6842675 8.122116 7.8196487 8.074961
1369927_at 11.495622 11.455322 11.378702 11.416776 11.387459 11.303731 11.571345 11.354869 11.323851 11.473286 11.261478 11.312167
1369928_at 3.5369663 3.56549 3.41943 3.5014436 3.956593 3.5373962 3.6942894 3.8228889 3.5338063 3.7353914 3.5655632 3.5102227
1369929_at 11.338202 11.289716 11.333996 11.34538 11.2130995 11.320757 11.386559 11.298732 11.283611 11.402751 11.417674 11.385542
1369930_at 11.889517 11.937826 11.892852 11.872879 11.935443 11.928478 11.798786 11.857143 11.923965 11.98042 11.842698 12.064945
1369931_at 7.1865096 7.124263 7.3206525 7.1156826 7.0602956 7.101509 7.079258 7.2081127 7.154114 7.781909 7.720597 7.589192
1369932_a_at 9.991328 10.288765 10.098921 10.055018 10.0515785 9.940103 10.204762 10.175475 9.976159 10.227365 10.080231 10.008676
1369933_at 11.2556095 11.148516 11.201136 11.28381 11.288539 11.25936 11.315456 11.246844 11.277014 11.559935 11.356211 11.436576
1369934_at 12.098735 12.178391 12.021304 12.093546 12.067731 12.12634 12.046242 12.093005 12.273213 12.117906 12.027985 12.191333
1369935_at 7.8021035 7.80396 7.8491497 7.7625957 7.504901 7.942852 7.8246593 7.870961 7.9955544 8.016735 7.7725625 7.960259
1369936_at 10.791629 10.799451 10.714043 10.752064 10.750547 10.6708975 10.69338 10.740748 10.970759 10.9694605 10.742475 10.61964
1369937_at 10.864508 10.878022 10.699894 10.84896 10.835251 10.770123 10.6223135 10.739786 10.901524 10.889154 10.7101 10.682434
1369938_at 7.287989 7.38294 7.471195 7.415217 7.557589 7.3474255 7.1797233 7.3279853 7.330658 7.325124 7.4001484 7.350862
1369939_at 12.187791 12.054535 12.088428 12.000205 12.03958 11.892948 12.212171 12.036255 12.022692 12.075233 12.000868 12.206621
1369940_at 10.379859 10.323582 10.34408 10.382895 10.314823 10.261803 10.292556 10.312471 10.343401 10.587866 10.32282 10.43534
1369941_at 10.637871 10.582615 10.796126 10.786313 10.716777 10.874719 10.74113 10.621056 10.918774 11.120163 11.092581 11.132247
1369942_at 8.899113 8.902088 8.950288 8.880463 8.792573 8.838669 8.951163 8.830778 8.944703 9.087757 9.104988 8.854168
1369943_at 10.127818 10.438731 10.1032 10.058522 10.358566 9.970146 10.551006 9.915203 10.0471115 10.235891 10.168018 10.123656
1369944_at 8.852931 8.826074 8.892045 8.896194 8.85504 8.947834 8.876198 8.723487 9.015171 9.425524 9.123533 9.180639
1369945_at 4.5304418 4.5435457 4.843166 4.548417 4.4456296 4.6096706 4.6441298 4.9265027 4.6681666 4.692156 4.462705 4.455129
1369946_at 6.6180205 6.2397356 6.4317403 6.559011 6.5794744 6.358463 6.7272577 6.310292 6.7122893 6.6179647 6.6316075 6.6162195
1369947_at 5.4482017 5.508219 5.4664164 5.387483 5.4684005 5.45387 5.203 5.5217276 5.591367 5.2057743 5.2728963 5.5445385
1369948_at 8.04448 7.567656 7.484836 7.790066 7.6396976 7.8991694 7.5210834 7.8407755 7.704271 8.902879 8.05744 8.178781
1369949_at 7.008496 6.832377 7.0474305 7.002696 7.1110196 7.1529565 7.131557 7.116144 6.875292 7.508167 7.086646 7.045948
1369950_at 9.413917 9.378616 9.483728 9.470731 9.42851 9.573526 9.568607 9.440047 9.655997 9.804506 9.481617 9.635607
1369951_at 3.9336588 3.8639476 4.029133 4.155676 3.8312292 4.1226187 4.0159183 4.222849 3.9870634 3.8906791 4.132743 4.0168476
1369952_at 11.863515 11.990837 12.043403 12.018871 11.967786 12.123946 11.991526 11.959385 11.967403 12.309102 12.348336 12.272173
1369953_a_at 4.246058 4.211292 4.394445 4.491895 4.411126 4.424738 4.8202653 4.476253 4.490962 7.4590816 7.1662774 7.0393963
1369954_at 12.855066 12.780403 12.817452 12.853482 12.730729 12.793352 12.822573 12.736504 12.856449 12.917107 12.883103 12.801228
1369955_at 6.4307055 6.340406 6.2501235 6.375954 6.1300273 5.8280373 6.2498302 6.3869543 6.0551004 6.1404614 6.1330595 5.9106674
1369956_at 9.29195 9.285644 9.536758 9.251876 9.217513 9.289712 9.250314 9.412114 9.400975 9.545943 9.53059 9.471286
1369957_at 5.9741735 6.104563 6.0757613 5.985941 5.5944023 5.9120426 5.643148 5.712319 5.6669703 6.613368 6.7985497 7.0520797
1369958_at 8.085154 8.823082 8.4741955 8.21442 8.367094 8.602394 8.681454 8.536421 8.596432 9.187683 8.731646 9.368067
1369959_at 12.415988 12.331355 12.092533 12.279663 12.466736 12.137432 12.410497 12.323276 12.456668 12.470119 12.480885 12.315183
1369960_at 10.393735 10.224134 10.162637 10.457123 10.179858 10.35644 10.254737 10.461486 10.34961 10.088729 10.054427 9.911772
1369961_at 9.114873 9.251678 9.318455 9.12578 9.129189 9.174304 8.99466 9.31424 9.149304 9.0627365 9.344736 9.030526
1369962_at 8.343465 8.375209 8.307367 8.392995 8.387026 8.373295 8.286488 8.217926 8.344196 8.558312 8.514088 8.722007
1369963_at 5.4028835 5.0219736 5.005892 5.23419 4.9436154 5.5398226 5.0872555 5.229971 5.742009 5.287526 5.253503 5.3012705
1369964_at 6.983357 7.2674828 7.174705 7.1414194 6.7960286 7.0324917 6.579052 7.081089 7.0257416 7.548899 7.3387537 7.524902
1369965_at 7.9758825 7.7776003 8.008575 7.3676624 7.8083324 7.566734 7.871923 7.4359856 7.6845713 7.4300694 7.7401485 7.9760633
1369966_a_at 12.228684 12.1540575 12.121056 12.338602 12.335426 12.249133 12.234856 12.199435 12.438389 12.361317 12.169099 12.433419
1369967_at 8.610275 8.47631 8.499972 8.5794525 8.543217 8.630807 8.743198 8.566241 8.583725 8.735192 8.308665 8.492698
1369968_at 5.9514375 6.500737 6.416785 5.7914214 5.898182 5.7963696 5.838418 6.1215196 6.137171 6.401138 6.5833135 6.18537
1369969_at 9.11772 9.16888 9.157968 9.302881 9.147256 9.029052 9.136922 9.177987 9.116216 9.3866205 9.186515 9.40812
1369970_at 10.650299 10.457061 10.397995 10.603719 10.536302 10.425007 10.558992 10.356795 10.462919 10.530889 10.516292 10.501778
1369971_a_at 8.602106 8.685383 8.411072 8.79452 8.900327 8.452437 8.99044 8.724699 8.828635 8.98054 8.91033 8.599299
1369972_at 6.880067 6.734921 6.5217824 6.586271 6.655695 6.981774 7.010255 6.7319336 6.6782055 6.9477997 6.803506 6.4815273
1369973_at 11.117653 11.203365 11.160937 11.003849 11.215225 10.879637 11.282389 11.222389 11.029189 10.946231 11.129872 10.570719
1369974_at 6.937155 6.8328013 6.674312 6.898094 6.942244 6.90654 6.7214384 6.949234 6.9253488 7.104582 7.0042753 7.0383444
1369975_at 8.790162 8.649414 8.729695 8.806526 8.909981 8.713321 8.752664 8.703108 8.808369 8.711407 8.7005825 8.72514
1369976_at 10.474352 10.384119 10.513071 10.298848 10.183791 10.4772215 10.207688 10.247518 10.4942875 10.53509 10.353423 10.945867
1369977_at 4.2311482 4.23294 4.2577357 4.214364 3.9454763 4.33311 4.3073936 4.251475 4.47443 4.200179 4.65335 4.2389746
1369978_at 7.5828776 7.6704707 7.5909085 7.7027698 7.756923 7.485809 7.746899 7.4989066 7.56924 7.8083997 7.77117 7.601176
1369979_at 8.640091 8.869732 8.698135 8.82062 8.74448 8.718201 8.653017 8.815063 8.765445 9.122614 9.135509 9.094088
1369980_s_at 9.141705 9.2797165 9.056041 9.238365 9.239185 9.145126 9.099187 9.135004 9.324423 9.470993 9.540047 9.289938
1369981_at 8.791419 8.688118 8.380045 8.845273 8.863677 8.806657 8.747246 8.686593 8.721953 8.767778 8.691324 8.535084
1369982_at 9.341147 9.351259 9.514894 9.328684 9.487275 9.255026 9.433053 9.412427 9.661949 9.595135 9.573003 9.725374
1369983_at 8.730326 8.179546 8.668415 8.0345745 8.18703 8.274154 7.9188538 8.466182 8.245803 7.833484 8.234119 7.8231406
1369984_at 9.777259 9.587745 9.709512 9.678856 9.798419 9.774786 9.714893 9.697022 9.870712 9.718276 9.614078 9.789308
1369985_at 6.2426257 6.09601 5.893363 6.1070604 6.170198 5.9961557 6.165927 6.053794 6.087817 5.8817043 5.6701007 5.967088
1369986_at 11.788755 11.795969 11.857992 11.933853 11.897596 11.939594 11.995525 11.718196 11.889561 11.695799 11.631386 11.562673
1369987_at 4.7602034 4.8348565 4.7964597 4.7166443 4.759164 4.9829884 4.695595 4.915617 4.8727083 4.6898966 4.7379684 4.8063354
1369988_at 5.9392304 5.7406006 5.69396 5.543255 5.8220487 5.9014225 5.69802 5.6918106 5.8195124 5.8066235 5.646927 5.7387266
1369989_at 9.518943 9.539472 9.252379 9.736837 9.582189 9.629484 9.7684355 9.374692 9.593939 9.752445 9.73112 9.951197
1369990_at 10.757287 10.694756 10.664369 10.782504 10.7484865 10.680007 10.716763 10.783043 10.703072 10.718098 10.595404 10.692585
1369991_at 10.055531 10.041544 9.963062 10.004634 10.162858 10.040257 9.986551 9.995252 10.152412 10.353377 10.176703 10.519589
1369992_at 8.990755 9.000142 8.912213 8.759351 9.007158 8.783713 9.051386 8.829617 9.114573 8.958098 8.851249 9.006575
1369993_at 6.265427 6.2388315 6.1754947 6.4597235 6.325339 6.0020933 6.3041425 6.357478 6.1557374 6.1158957 6.328064 5.757584
1369994_at 7.589168 7.609839 7.7660704 7.5328655 7.7343836 7.6127205 7.628661 7.5476394 7.656699 7.5671673 7.5068727 7.594463
1369995_at 8.630076 8.805515 8.556122 8.617003 8.532863 8.5268545 8.65867 8.6445 8.678737 8.599888 8.570139 8.647207
1369996_at 8.882431 8.641104 8.832145 8.745234 8.849817 8.844648 8.484903 8.650858 8.905382 8.74892 8.532384 8.561003
1369997_at 8.587049 8.726183 8.700413 8.570166 8.792828 8.564834 8.788669 8.714722 8.840327 8.824462 8.781761 8.707863
1369998_at 8.907995 9.169701 9.314409 9.025836 9.143804 9.285874 9.363914 9.310279 9.087797 9.514964 9.280254 9.808561
1369999_a_at 4.245822 4.071081 4.1643248 4.164782 4.1601534 4.115605 4.0237627 4.095422 4.0494146 4.649137 4.106383 4.4437013
1370000_at 10.105688 10.096594 10.060926 10.142862 9.905308 10.154173 9.965638 9.9437475 10.025625 10.060381 9.839702 9.915859
1370001_at 9.473893 9.585265 9.455077 9.339222 9.420838 9.3556185 9.494482 9.3564 9.478039 9.484794 9.364634 9.392685
1370002_at 8.322131 8.129199 8.316999 8.143078 8.277105 8.17902 8.4167595 8.270755 8.383598 8.574964 8.4801235 8.582407
1370003_at 11.850067 11.859656 11.967248 11.978708 11.838124 11.967855 11.942316 11.816384 12.097726 12.087531 11.996893 12.019979
1370004_at 9.558578 9.597906 9.433602 9.485541 9.479486 9.469216 9.484738 9.574308 9.59458 9.520121 9.488319 9.322618
1370005_at 9.6645775 9.733752 9.572989 9.8864155 9.759741 9.771992 10.052079 9.878857 9.733814 9.934006 9.542785 9.641732
1370006_at 11.31332 11.222886 11.240429 11.218965 11.373056 11.27425 11.228629 11.199382 11.227767 11.10724 11.142877 11.129849
1370007_at 11.368001 11.772701 11.485531 11.598553 11.438009 11.611865 11.343264 11.58858 11.76019 11.401974 11.745811 11.793335
1370008_at 5.684553 5.621098 5.7045374 5.983492 5.7132983 5.829202 5.692392 5.6912 5.71704 5.605666 5.499711 5.708081
1370009_at 14.235952 14.210245 14.230015 14.205789 14.222201 14.221019 14.195955 14.199314 14.183696 14.006965 14.102872 14.161394
1370010_at 12.328115 12.308655 12.361171 12.3520775 12.307107 12.398519 12.338231 12.400783 12.321961 12.273121 12.387782 12.363647
1370011_at 5.7534328 5.923456 5.6291485 6.0257993 5.8332424 5.8081594 5.899145 5.8944244 5.8820353 5.858545 5.9681654 5.822252
1370012_at 6.4289804 6.3504086 6.6578865 6.5389123 6.6623397 6.2906275 6.36112 6.2645245 6.7106104 6.6628637 6.4825478 6.53496
1370013_at 3.5131178 3.578582 3.4594028 3.445132 3.4653912 3.6769474 3.6221054 3.748353 3.5132256 3.3767478 3.4637697 3.2377336
1370014_at 8.357664 8.479328 8.320003 8.317402 8.393885 8.464584 8.529728 8.513578 8.498417 8.578041 8.388707 8.196927
1370015_at 8.300282 8.190233 8.316933 8.393557 8.153363 8.315358 8.12691 8.136818 8.201383 8.354789 8.453625 8.303338
1370016_at 3.6466784 3.6963894 3.641442 3.4848816 3.656453 3.888277 3.663907 3.5395014 3.657325 3.744573 3.6713018 3.701932
1370017_at 8.059841 8.012637 8.147559 8.032434 8.121705 8.154171 7.9116445 7.9104495 8.099077 8.153347 8.403477 8.469498
1370018_at 4.5524044 4.6005635 4.5931997 4.4616003 4.8445835 4.806233 4.732967 4.6366444 4.5398235 4.700787 4.464672 4.4007435
1370019_at 13.012601 13.092775 13.018543 12.992695 13.012128 12.9015 12.965072 13.092561 12.871198 13.023708 12.828687 12.849791
1370020_at 9.939298 10.137501 10.286296 10.348784 9.895975 10.084235 10.484253 9.917806 10.184712 10.196399 9.719479 9.971209
1370021_at 3.6743705 3.7046652 3.6795125 3.631649 3.725907 3.7308705 3.867862 3.5757263 3.8632905 3.6293702 3.6300733 3.4925241
1370022_at 3.8431447 3.9100544 4.447054 4.357738 4.1918316 4.289363 4.0233054 4.2723536 4.1994705 4.0383654 4.1542606 4.036645
1370023_at 6.5754886 6.6287165 6.7434983 6.7930794 6.9414587 6.569884 6.49059 7.013052 6.747404 7.090293 6.6760664 6.6553817
1370024_at 10.9864235 11.764627 11.0588875 10.869334 11.158194 11.508677 11.032293 11.617197 10.95521 10.866568 10.502805 11.13913
1370025_at 7.689158 7.7484865 7.807647 7.7519884 7.602481 7.711343 7.5568404 7.5233083 7.6849084 7.843689 7.690731 7.9947114
1370026_at 6.8726125 6.9738684 6.8306227 7.161795 7.2054324 7.0221996 7.2311335 7.0531487 7.288811 8.478505 8.149691 8.012067
1370027_a_at 14.207618 14.291163 14.220541 14.26345 14.15246 14.262491 14.249829 14.23296 14.271495 14.19755 14.251615 14.242911
1370028_at 4.394507 4.4839754 4.3910184 4.3012085 4.4510984 4.4562864 4.486148 4.5185003 4.1838465 4.366943 4.541183 4.1797976
1370029_at 9.453981 9.5610485 9.57124 9.351366 9.442811 9.406295 9.464127 9.530462 9.411538 9.464739 9.585622 9.608841
1370030_at 10.520625 10.716709 10.666056 10.290099 10.097183 10.464052 10.525211 10.199719 10.458179 10.464364 10.295836 10.060313
1370031_at 8.2461815 8.210329 7.949892 8.100939 8.0919285 7.854068 8.171311 7.9842415 8.24146 7.975999 7.9113526 8.029988
1370032_at 8.293749 8.148227 8.292195 8.158437 8.40683 8.047867 8.634114 8.499002 8.424217 7.9804654 8.097343 7.683107
1370033_at 3.8831694 3.681926 4.0692816 4.0676327 3.8349097 4.2534294 4.0955276 3.947816 4.054827 3.8048737 3.7779875 4.001722
1370034_at 4.8390336 4.9930186 5.50573 5.295797 4.6440735 5.7211466 5.060947 4.8958116 4.905066 5.5830555 5.0933194 5.0564966
1370035_at 8.512179 8.246283 8.788624 8.501408 8.276922 8.363058 8.498289 8.653579 8.553468 8.632313 8.645809 9.065984
1370036_at 9.774405 9.652036 9.5524 9.925119 9.857208 9.829928 9.925521 9.66396 9.789515 9.853922 9.708587 9.56743
1370037_at 4.0001907 3.636126 3.9781957 4.0343614 3.9482913 3.9974883 4.1911507 3.590934 3.9480498 4.2041807 3.969285 4.104516
1370038_at 6.4264364 6.285534 6.2740846 6.335757 6.356785 6.443082 6.3193874 6.2945824 6.305394 5.9826674 6.2774773 5.9710026
1370039_at 6.714304 6.482011 6.663829 6.434667 6.496273 6.579727 6.3795834 6.400706 6.7555327 6.3495893 6.4609694 6.4986067
1370040_at 6.95925 7.1789837 7.276205 7.02928 6.9762177 7.2583666 7.220812 7.087516 6.9540343 7.023947 7.0447745 7.0807185
1370041_at 3.6355786 3.3478868 3.6383147 3.6473517 3.8829594 3.6943214 3.69968 3.741551 3.370953 3.736164 3.5626354 3.704771
1370042_at 3.8001544 3.9425154 3.974217 4.138544 3.7165217 3.8736296 3.9774148 3.9682598 4.017277 3.9234302 3.9349496 3.7849503
1370043_at 9.453463 9.721775 9.172535 9.684094 9.748886 9.563423 9.683454 9.46711 9.645657 9.993379 9.796554 9.498059
1370044_at 7.1255164 7.1280713 6.9366903 7.3204327 7.343209 7.1688614 7.102488 7.11035 7.1950364 7.131903 7.57369 7.2129154
1370045_at 8.919233 9.00145 8.765687 9.140288 9.340891 9.144694 9.154703 8.908469 9.153098 8.990882 9.17307 9.050537
1370046_at 6.215131 6.2521477 6.147808 6.53232 6.237487 6.3266315 6.475918 6.2833347 6.308101 6.206961 6.347107 6.393853
1370047_at 9.9191475 10.125279 10.008728 9.630445 9.944806 9.609874 9.985228 10.079142 9.458946 9.977745 10.12891 9.650856
1370048_at 4.3666964 4.4537077 4.6427593 4.5012293 4.5990224 4.7463746 4.2858396 4.348693 4.2353945 4.782347 4.655881 4.6025853
1370049_at 5.996507 6.050366 5.907039 6.082965 6.05 5.859572 5.909205 5.869169 6.020727 5.7815304 5.888141 5.8565683
1370050_at 8.562282 8.800526 8.599833 8.6683855 8.86229 8.55423 8.759083 8.67831 8.489812 8.590619 8.895622 8.627726
1370051_at 4.739914 4.586627 4.684269 4.603836 4.6083393 4.563554 4.5711927 4.698466 4.878789 5.031103 4.9895763 5.1266255
1370052_at 4.703122 4.467901 4.8636675 4.5595083 4.61892 4.800087 4.6559587 4.843423 4.7477694 4.8556967 4.9927096 4.72386
1370053_at 3.5938716 3.7269285 3.6071928 3.713968 3.6390693 3.8158548 3.3848002 3.723462 3.7884314 3.8339982 3.5115888 3.7165532
1370054_at 7.8532686 7.77413 7.885503 7.8066916 7.5170574 7.9542346 8.420752 7.892231 7.768491 8.607883 7.373529 7.1905546
1370055_at 6.5084033 6.4794874 6.0507665 6.619429 5.9886603 6.1346364 6.3589973 6.548406 6.578366 6.45157 6.4572062 6.0585995
1370056_at 6.5276227 7.120566 7.81288 6.760965 6.5753922 6.254118 6.6330247 6.957069 6.542475 6.7004075 5.866236 6.4818254
1370057_at 10.108981 10.067951 9.780005 10.286176 10.227278 10.117811 9.979472 9.859583 10.127919 10.164152 9.389038 9.773341
1370058_at 3.544785 3.5518703 3.5102637 3.4524195 3.4998658 3.5728118 3.4098363 3.4889946 3.5137267 3.429471 3.3805928 3.259802
1370059_at 3.5553699 3.7278378 3.6829731 3.409529 3.3875158 3.5515459 3.2999635 3.5339046 3.7435327 3.5224106 3.55977 3.5931342
1370060_at 9.854125 9.77481 9.79576 9.943356 9.913231 9.746679 9.95209 9.841187 9.995471 9.874119 9.662609 9.608859
1370061_at 5.910806 5.7429194 5.7407026 5.8039155 5.596345 5.870323 5.7809486 5.939559 5.4771957 5.500212 5.5476384 5.537082
1370062_at 10.526815 10.489654 10.496978 10.659332 10.690586 10.39032 10.673781 10.548509 10.588887 10.648397 10.438862 10.629107
1370063_at 8.147448 8.398521 8.581556 8.434704 8.1617985 8.368005 8.277094 8.297505 8.366616 7.964253 7.9524164 7.926824
1370064_at 8.1657715 8.172709 8.089123 8.118973 8.181257 7.888797 8.101727 8.2605295 8.13939 8.311374 8.024805 8.577931
1370065_at 13.847431 13.803739 13.856854 13.859061 13.844103 13.806175 13.841117 13.810121 13.865583 13.958341 13.971631 14.007112
1370066_at 8.317824 8.450044 8.484184 8.464739 8.4562645 8.561815 8.447134 8.355686 8.465694 8.540747 8.530546 8.586825
1370067_at 9.129467 9.208749 8.755955 8.960208 8.797296 8.790148 9.364592 8.53866 8.95316 9.726583 9.544673 10.013747
1370068_at 4.0613995 4.075598 4.078955 4.1906433 4.08745 4.3474054 4.23611 4.3492284 4.294439 4.1264014 4.15234 4.1937456
1370069_at 5.1093025 4.690628 4.8078794 5.0731926 5.075695 5.141547 4.8219814 4.9597387 5.231848 4.7661276 4.8591022 4.8875675
1370070_at 6.8218007 6.6996956 6.8254733 6.7988434 6.913559 6.9224277 6.802568 6.9244375 6.684869 6.7786183 6.954359 7.08147
1370071_at 6.763493 6.5639434 6.5969124 6.2928553 6.6660295 6.8117614 6.586219 6.414297 6.6928844 6.57734 6.6111574 6.612014
1370072_at 6.408598 4.836733 4.4439497 5.646389 4.757852 5.262082 5.468736 5.6802 4.7144156 4.954703 6.799348 4.992958
1370073_at 11.20565 11.405902 11.452637 11.354102 11.301979 11.424147 11.196741 11.328554 11.524896 11.239203 11.28869 11.367911
1370074_at 5.953199 5.8931346 5.8901567 5.952842 5.9976344 5.90709 6.2286043 6.137314 5.753557 5.4706206 5.6278872 5.7563286
1370075_at 9.519985 9.555784 9.424016 9.68158 9.455403 9.724326 9.77394 9.198479 9.709408 9.402772 9.222132 9.398264
1370076_at 3.6381037 3.7112923 3.7296386 3.8579438 3.5088935 3.6893134 3.636149 3.854574 3.5519335 3.7057753 3.7602208 3.8462913
1370077_at 5.812192 5.583184 5.612235 5.5483627 5.4395285 5.7250137 5.6691427 5.717599 5.6502457 5.406057 5.749746 5.4622045
1370078_at 6.2115765 5.879072 5.9547963 6.0275116 5.7968254 5.834309 5.860103 5.9695067 6.100956 5.8264594 5.804966 5.825102
1370079_at 4.573038 4.7890396 4.596029 4.359894 4.6375275 4.5827446 4.595248 4.5928116 4.6275816 4.7070074 4.6559005 4.6087055
1370080_at 8.85489 8.216854 8.600468 8.353579 8.310024 8.128143 8.271095 8.6943245 8.7211075 9.080924 9.348184 9.057514
1370081_a_at 7.970105 7.7696953 7.914215 8.069511 7.964676 7.9279666 8.427154 8.273821 8.046396 8.3018265 8.211345 7.847351
1370082_at 6.708831 6.543947 6.4624763 6.359207 6.216985 6.3335543 6.4019556 6.2361913 6.669867 6.648911 6.321365 6.705598
1370083_at 4.6637707 4.7620435 4.2730722 4.6820793 4.137826 4.5059686 4.402459 4.4382706 4.4256063 4.665824 4.925091 4.8714414
1370084_at 5.798141 5.4009485 5.691963 6.6070747 5.094996 6.370949 5.7740655 5.9597325 6.0934386 5.78943 6.621626 5.8490224
1370085_at 6.866721 7.210705 6.9875383 7.096788 7.152065 7.1980186 6.7743464 6.958903 7.0293345 6.9285417 7.171925 7.150798
1370086_at 13.991947 13.941723 13.933532 13.959562 13.9660425 13.997936 13.915396 13.942064 13.994123 13.974615 14.040405 14.022867
1370087_at 10.438592 10.448334 10.450288 10.446226 10.46432 10.439604 10.386033 10.443744 10.45472 10.449893 10.323108 10.450988
1370088_at 7.394331 7.0290837 7.0832906 7.381117 7.6341214 7.507851 7.328021 7.071619 7.0411673 7.424216 7.2675824 6.880079
1370089_at 4.1052246 3.87606 4.047037 4.016278 3.801268 4.155799 3.831974 3.857934 4.0442276 3.8587918 3.98412 3.9829817
1370090_at 5.746023 5.2374363 5.295543 5.2637315 5.1351366 5.4014583 5.2371116 5.5223074 5.2887464 5.660388 5.748602 5.6321435
1370091_at 5.088695 4.7315207 4.996092 5.0527263 4.802723 5.166989 4.738972 4.885462 4.5596023 4.7484994 4.937497 5.006552
1370092_at 4.3373404 4.493229 4.411602 4.2772255 4.6284714 4.408716 4.332769 4.388053 4.4724617 4.476211 4.330835 4.6533804
1370093_at 4.073757 3.714943 3.9024134 3.9161575 3.9490368 3.811803 3.9287698 3.8320155 3.811298 3.8299103 3.8101423 3.9292495
1370094_at 4.023385 4.0445485 4.2069383 4.001932 4.216217 4.3992825 4.228552 4.1070576 3.931391 4.212826 3.8996983 4.1598186
1370095_at 6.017578 5.6368675 5.873909 6.011686 6.0123224 5.8420386 5.7466016 5.8697767 5.7846136 5.8574214 5.914312 5.5392604
1370096_at 5.192075 4.975611 4.8017116 4.5510383 4.6202917 4.98525 4.8361897 5.033226 4.7535753 4.705905 5.2555113 4.8808885
1370097_a_at 4.221301 3.970753 4.546626 4.0806737 3.743047 4.3092494 4.188356 3.8684442 3.8479526 4.3858123 4.3522024 4.4214177
1370098_at 10.137138 10.277107 10.248977 10.419943 10.254188 10.093845 10.012937 10.324101 10.218464 9.543947 9.682738 9.513172
1370099_at 7.368533 7.3080606 7.3178988 7.367794 7.3648868 7.22686 7.025124 7.3107257 7.251206 6.830476 7.136114 7.100122
1370100_at 6.7764535 6.8310757 6.590674 6.7301226 6.615696 6.598484 6.9985456 6.6844854 6.745248 6.7858458 7.1164255 6.734357
1370101_at 3.5835018 3.5106313 3.828243 3.374176 3.3632061 3.6689053 3.5971127 3.7129328 3.4061756 3.3729327 3.3805928 3.4466245
1370102_at 6.8765717 6.7783694 6.8281455 6.8517394 6.884482 6.724452 6.90883 6.899748 6.6098657 6.584103 6.511077 6.4628286
1370103_at 4.952944 4.621443 4.535637 4.6404247 4.701745 4.649412 4.858924 4.9863954 4.767888 4.8190937 4.532793 4.727353
1370104_at 4.4328885 4.362413 4.5288954 4.550791 4.190638 4.4153996 4.7158175 4.4064746 4.4901934 4.3007073 4.305635 4.558028
1370105_at 4.8787036 5.3393855 5.376817 5.1732945 5.1803703 4.8805733 5.2696266 4.968223 5.164651 5.246593 5.007797 4.727356
1370106_at 3.7919881 4.050024 3.586468 3.8167257 3.8242962 3.8439631 3.9890296 3.9882953 3.927522 3.697821 4.001158 3.7595952
1370107_at 5.1524854 5.253557 5.175374 5.151366 5.1050944 5.089593 5.1333933 5.1087017 5.1907306 5.152849 4.9581623 4.7854624
1370108_a_at 8.1427765 8.183292 8.122345 8.361382 8.185297 8.368984 7.6618943 8.356817 8.336526 7.2250566 8.008657 6.8510594
1370109_s_at 13.010487 13.021433 13.037622 13.065777 13.070401 13.056759 13.003651 12.988941 13.0035715 13.1314535 13.211484 13.191859
1370110_at 4.4978733 4.280586 4.578354 4.114172 4.5058255 4.622722 4.665784 4.5155373 4.4035254 4.1713963 4.464202 4.4749627
1370111_at 7.621334 6.9796343 6.6422596 7.0681987 7.4032764 7.328074 7.5531 6.9945273 7.4724145 6.596193 6.665962 6.7102437
1370112_at 9.443501 9.54687 9.303678 9.511893 9.321019 9.45358 9.5565195 9.378948 9.317965 9.352333 9.422922 9.335736
1370113_at 6.3518224 6.286897 6.2101607 6.271177 6.503257 6.611336 6.449859 6.778649 6.2582827 6.949219 6.269448 6.7428036
1370114_a_at 9.562029 8.624396 8.692741 7.0964966 7.192885 8.789537 9.562937 9.751064 8.710989 8.340582 9.554655 9.8566265
1370115_at 4.3934894 4.5064096 4.530213 4.5981784 4.421646 4.4097476 4.3643727 4.512576 4.5164537 4.472288 4.327984 4.359134
1370116_at 4.076015 3.836795 3.9516478 4.0757146 3.9384043 4.0423384 3.836057 3.8036942 3.8610194 3.649265 3.737842 3.7930987
1370117_at 3.6486096 3.682444 3.7826507 3.8859515 3.641071 3.9261153 3.6986344 3.657221 3.6828957 3.350013 3.3805928 3.5342991
1370118_at 6.1147504 6.022186 6.132003 6.3319583 6.2613254 6.273373 6.030672 6.1131024 5.9669437 5.6311193 5.880354 5.94689
1370119_at 7.8890753 7.671003 8.038429 7.683927 7.618528 7.6908894 7.524856 7.7513447 7.765341 7.772632 7.9538603 7.6709394
1370120_at 3.8061125 3.821447 4.1805305 3.8273742 4.0397663 4.1443453 4.010638 3.4853013 4.0009956 4.0603757 4.0223 3.8462913
1370121_at 7.670452 7.5620556 7.5250554 7.594562 7.31294 7.4502854 7.5954165 7.398128 7.559161 7.5187745 7.433603 7.525609
1370122_at 3.8557973 4.2638493 4.084901 4.0133123 4.2478037 3.9667258 4.047411 3.955937 4.1548223 4.3880816 4.245628 3.8789594
1370123_a_at 7.0937815 7.0473847 6.84133 7.3460364 7.1556654 7.0064664 7.235966 6.9286184 7.0103574 7.337618 7.2958255 7.3932686
1370124_at 6.813219 6.390268 6.4915757 6.475307 6.632279 6.5804415 6.4450336 6.5005746 6.6625066 6.376005 6.5114856 6.444829
1370125_at 4.854192 4.561502 4.400523 4.661537 4.322407 4.5749617 4.5711927 4.4530616 4.0403996 4.83014 4.5502768 4.7481804
1370126_at 3.5933392 3.5949128 3.809945 3.591847 3.7014282 3.6175997 3.4641976 3.4731236 3.7271905 3.638558 3.5521603 3.57851
1370127_at 6.185812 6.0450063 6.024922 5.8814564 5.935136 5.946316 5.972044 6.0286827 6.033732 6.1963387 6.0097218 5.8907757
1370128_at 6.4165564 6.300268 6.5318155 6.662905 6.607557 6.349986 6.1073 6.641798 6.5999527 6.311793 6.443588 6.4448543
1370129_at 6.977537 7.0887904 7.193838 7.089642 6.8440056 7.162588 6.94212 7.154677 7.032217 7.4149513 7.294117 7.2326035
1370130_at 9.934789 9.924102 9.61853 9.962762 10.021415 9.816507 10.070893 9.813183 10.050384 9.91492 9.8006935 10.067288
1370131_at 5.040467 5.654174 5.0150256 5.2910447 5.1252875 5.0689044 5.10243 5.537695 5.2494087 5.5836706 5.2136655 4.9780993
1370132_at 4.033 3.885969 3.994446 3.862677 4.010401 3.9506779 3.7752504 3.9920833 3.9944456 3.8397965 3.6554375 3.7931347
1370133_at 6.157004 5.8414855 6.00905 6.0817556 5.845702 5.921813 5.8488483 6.0516586 5.9123287 6.132269 6.054995 5.8868012
1370134_at 9.948331 10.033945 9.98654 9.957558 9.961556 10.180934 9.860082 9.984111 10.0991745 9.862297 10.008642 9.934866
1370135_at 7.060635 7.7917256 6.701503 7.4701953 7.691321 7.133159 7.2439394 7.835046 7.4176683 7.483838 7.5598454 7.2108645
1370136_at 6.4023266 6.4329147 6.593624 6.6041365 6.027046 6.435665 6.5095425 6.5563145 6.339872 6.73539 6.4371357 6.647009
1370137_at 4.943876 5.280182 5.0225005 5.252002 5.048662 4.9575095 5.446572 5.164676 4.912792 5.166014 5.2384906 5.5175366
1370138_at 4.585758 4.524184 4.6070757 4.7075434 4.43495 4.6535406 4.4217877 4.4201794 4.838269 4.410734 4.6686535 4.593269
1370139_a_at 3.737133 3.6602516 3.8812783 3.8961947 3.8277705 3.5296488 3.7523048 3.8124585 3.6593347 3.8014367 3.733294 3.7502086
1370140_a_at 4.413714 4.53535 4.4912486 4.5171213 4.5952883 4.5877767 4.72478 4.8415527 4.516184 4.765864 4.7610226 4.8680835
1370141_at 8.787472 8.762873 8.800417 8.735487 8.783334 8.763632 8.588616 8.742513 8.8712845 8.83093 8.874744 8.848784
1370142_at 5.323496 5.479371 5.6909885 6.543345 5.4814043 5.487502 5.3712406 5.81093 5.8824925 5.5050344 5.3751593 5.4916763
1370143_at 5.458185 5.369733 5.522499 5.2690954 5.143243 5.1147614 5.233823 5.36837 5.4413924 5.173208 5.0263257 5.3638926
1370144_at 7.9163547 7.8758287 8.414358 7.6531467 7.591749 7.824987 7.704044 7.838944 7.973668 7.860366 8.501045 8.563416
1370145_at 4.45625 4.160821 4.4510098 4.245434 4.2757163 4.3790865 4.0211906 4.293722 4.4064083 4.096822 4.1073933 4.157814
1370146_at 3.572654 3.2924066 3.495341 3.5497277 3.4236984 3.4526732 3.275296 3.603097 3.3058643 3.2606115 3.3805928 3.4911907
1370147_at 7.788129 7.4908314 7.5396233 7.430234 8.049376 7.0393653 7.346895 7.342737 6.977766 6.9405785 7.475346 7.1022587
1370148_at 14.144691 14.226282 14.180636 14.145557 14.158366 14.172665 14.138149 14.229641 14.133153 14.240035 14.24349 14.3718405
1370149_at 11.16831 11.167324 11.234078 11.120662 11.108863 11.190739 10.984597 11.293568 11.153049 10.820957 10.951991 10.798208
1370150_a_at 11.930979 12.623181 12.432047 12.4761 12.724736 12.387176 12.503722 12.085624 12.447198 11.701877 11.3389435 12.7151165
1370151_at 12.9033575 13.124391 13.029679 13.098143 12.934206 13.009477 13.093257 12.898238 13.049873 13.045595 12.970704 12.881574
1370152_at 4.732699 4.600088 4.724366 4.7088637 4.5144024 4.730132 4.7573385 4.6423273 5.15854 4.2607603 4.60096 4.2454357
1370153_at 5.6740146 6.341222 5.757211 6.0404587 6.4168887 5.7729807 5.970116 6.031446 6.1065655 5.6811895 6.2302036 5.637463
1370154_at 10.187385 11.002904 9.730646 9.728946 10.568879 9.607851 10.657968 10.335653 10.546737 11.315577 10.770652 11.432737
1370155_at 7.316463 8.098417 7.806988 7.5124655 7.5412254 7.6461816 7.3447614 7.6798267 8.05638 8.307341 7.9873323 7.5645385
1370156_at 7.2427936 7.8187394 7.885267 7.053467 7.5061283 7.20524 6.9769707 7.3084517 7.9223714 8.135702 8.520382 7.6057224
1370157_at 3.9388943 3.9363217 3.7439902 3.729333 3.821306 3.905916 3.6368396 3.6994207 3.7236066 3.709171 3.9712026 3.764865
1370158_at 6.2333827 6.1135373 6.234409 6.0495515 6.333872 6.175249 6.422189 6.0815225 6.256483 7.5971456 6.759863 6.880502
1370159_at 7.2240005 7.1979976 7.2950587 7.007775 7.3079658 7.225599 7.392399 7.151987 7.338984 7.5294604 7.4469795 7.363756
1370160_at 8.843925 8.868697 8.864261 8.872624 8.91133 8.711795 8.931045 8.78466 8.946992 8.999733 8.936235 8.935202
1370161_at 9.28714 9.324915 9.219585 9.23971 9.290884 9.39756 9.266941 9.375177 9.221573 9.603493 9.511713 9.39226
1370162_at 7.0215597 7.4425664 6.994689 7.227929 7.2735295 6.9337378 7.446579 7.2077627 7.2875686 7.4656534 7.4696693 7.4983034
1370163_at 9.145238 9.245046 9.17899 9.382127 9.1822195 9.28982 9.376969 9.20216 9.201409 9.919612 9.274648 9.851459
1370164_at 11.100084 11.041923 11.098247 11.099269 10.950137 11.109599 11.177924 11.128525 11.103958 11.054883 11.097752 10.845208
1370165_at 3.9080007 3.7140675 3.8717966 4.050141 3.6125789 3.8158684 3.695805 3.810741 3.7170975 3.8784606 3.795938 3.8088188
1370166_at 12.064433 12.050189 12.170988 12.097101 12.022087 12.040815 12.03264 12.022567 12.123559 11.891859 12.033283 11.850998
1370167_at 12.407522 12.504549 12.516677 12.510588 12.421814 12.536787 12.442774 12.55123 12.594255 12.29149 12.390848 12.322552
1370168_at 9.8285885 9.981812 9.661296 10.000484 9.975838 10.059972 10.112804 9.770772 9.900039 10.508972 10.369413 10.393806
1370169_at 9.179598 9.238591 9.101477 9.198214 9.0857525 9.076541 9.206824 9.147172 9.253662 9.196335 9.0293665 9.036543
1370170_at 10.480359 10.621347 10.653683 10.559779 10.675726 10.657593 10.6097765 10.617861 10.636764 10.86546 10.872761 10.873851
1370171_at 8.569299 8.464702 8.525857 8.642375 8.576846 8.476959 8.650591 8.47965 8.503535 8.794363 8.875882 8.697025
1370172_at 10.85705 10.876706 10.871936 10.771363 10.89093 10.769765 10.776233 10.830465 10.91885 10.761284 10.662469 10.809595
1370173_at 8.120912 8.199587 8.131891 8.191212 8.156652 7.9927845 8.331099 7.917732 8.081259 7.9588776 8.078449 8.059824
1370174_at 6.4801645 6.5033526 6.422342 6.452283 6.1894546 6.0449224 6.131114 6.699828 6.2426257 6.535747 6.5928793 6.3083014
1370175_a_at 8.208059 8.3883705 8.60977 8.232151 8.283095 8.318359 8.332516 8.429913 8.545237 8.308523 8.536886 8.585911
1370176_at 6.913932 7.3172736 6.9220257 7.0395436 6.840419 6.9143424 7.123022 8.074638 7.0045753 7.4109864 7.6267157 7.2415714
1370177_at 5.5183115 5.4874554 5.800248 5.3200035 5.203682 5.547472 5.6735353 5.373208 5.3265657 5.9401846 5.808884 6.377526
1370178_at 4.6466603 4.647106 4.4474435 4.8057113 5.2635417 4.9446673 4.601272 4.6515174 4.304025 4.780925 4.7678127 4.6719174
1370179_at 10.3671665 10.220782 10.216418 10.354628 10.403908 10.272472 10.246718 10.267804 10.40029 10.375998 10.1974 10.308328
1370180_at 11.533709 11.44323 11.323107 11.172634 11.251264 11.422039 11.153835 11.594168 11.378951 11.432677 11.449174 11.337867
1370181_at 7.029005 7.3243546 7.1116385 7.115172 7.0402246 7.018391 7.581916 7.008959 7.2171664 7.249494 7.272735 7.187824
1370182_at 4.7407837 4.972357 5.175959 5.132503 4.935158 5.1519966 4.6661053 5.0511036 4.9327955 4.81071 4.759824 5.1465244
1370183_at 7.487436 7.49741 7.526361 7.570778 7.4845424 7.4324985 7.415551 7.735308 7.5825467 7.675743 7.6746507 7.657736
1370184_at 10.515298 10.513339 10.490085 10.429316 10.4372 10.537802 10.464222 10.51959 10.730772 10.803735 10.58166 10.780565
1370185_at 4.6719346 4.5696583 4.7568803 4.826933 4.7381144 4.4917655 4.470008 4.5624914 4.8414893 4.551668 4.4679418 4.393618
1370186_at 10.152444 10.187595 10.402537 10.23741 10.491892 10.10498 10.231905 9.970205 10.47054 10.7234745 9.919967 10.540217
1370187_at 10.642796 10.67423 10.5508 10.79671 10.745724 10.8303585 10.695915 10.7246275 10.6665325 10.636428 10.817848 10.755355
1370188_at 9.956641 10.078812 10.15686 10.1415 10.318591 10.104087 10.024126 10.0412245 10.164654 10.242904 10.431921 10.203922
1370189_at 10.049368 10.08238 10.24968 10.2291155 10.226084 10.0537195 10.136674 9.919462 10.148814 10.328838 10.458493 10.344233
1370190_at 11.628973 11.692587 11.788081 11.777081 11.813661 11.668 11.921412 11.745116 11.823678 12.173342 12.04717 12.13872
1370191_at 8.024879 7.9806542 7.837622 8.335957 8.011957 7.8412147 8.285082 7.6850033 7.9368515 8.168409 8.065988 8.314581
1370192_at 8.043631 8.248539 8.343772 8.239696 8.211377 8.283683 8.2443695 8.1569195 8.109682 8.402598 8.427445 8.440189
1370193_at 11.024376 11.242544 10.972062 10.851721 10.894031 11.089588 10.5657425 10.870898 10.913907 10.787906 11.115768 10.915117
1370194_at 7.615629 7.868356 8.005686 7.9844637 7.7237573 7.891064 7.7686453 7.7372484 7.782801 8.1033125 8.523077 8.303532
1370195_at 7.9942346 7.7058616 7.759341 7.832213 8.016287 7.954163 8.024176 7.8173113 8.094151 8.440554 8.1082735 8.516558
1370196_at 6.9631615 7.160066 6.8555465 6.827659 6.8660984 7.1521826 7.0650244 6.975973 6.690673 7.273398 6.725716 7.2396984
1370197_a_at 6.22398 6.1707397 6.209391 6.150169 6.3762274 5.8677783 6.209491 6.2311077 6.0308666 6.6226273 6.526903 7.0715556
1370198_at 3.407191 3.3278787 3.4867547 3.2226536 3.2718072 3.3147156 3.4104538 3.40421 3.309415 3.4116805 3.3762417 3.3947046
1370199_at 10.134878 10.109807 10.149714 10.146447 10.2129 10.220653 10.167438 10.189077 10.27029 10.2704315 10.066212 10.190515
1370200_at 11.898754 12.071085 11.906543 11.764608 11.835606 11.928355 11.726249 11.8028555 11.791564 11.704341 11.843034 11.602815
1370201_at 3.8389714 3.5649385 3.818632 3.902464 3.6762245 3.7651086 3.7648857 3.888806 3.74212 3.6667747 3.64844 3.7378767
1370202_at 9.313076 9.109837 9.37662 9.425126 9.472768 9.745185 9.402411 9.03883 9.543685 9.663473 9.460198 9.543693
1370203_at 8.05816 7.872631 7.976268 7.9854507 8.176186 8.23738 8.018516 8.293466 8.3692465 8.233262 8.096228 7.930895
1370204_at 9.1724205 8.965015 9.288094 9.264914 9.294125 9.418358 9.136155 9.291798 9.375053 9.404982 9.398398 9.152497
1370205_at 3.6876495 3.7573748 3.8499799 3.7707193 3.752709 4.116335 3.783488 3.6520855 3.9258475 3.711351 3.494325 3.5798743
1370206_at 4.48254 4.31719 4.597835 4.361185 4.3065424 4.4660664 4.2846603 4.2849464 4.478027 4.6092796 4.436711 4.6025853
1370207_at 11.393832 11.193298 11.406966 11.340225 11.448811 11.437426 11.373919 11.410782 11.49557 11.348386 11.250675 11.220835
1370208_at 8.321028 8.398171 8.187201 8.1647215 8.175142 8.095621 8.128712 8.281323 8.297204 8.245213 8.227619 8.167063
1370209_at 10.084557 9.907943 9.629831 9.909533 9.869165 9.600201 9.294852 10.162139 9.868288 9.456782 9.805914 8.771285
1370210_at 5.323496 5.1032577 5.1137743 5.267618 5.006151 5.2070184 4.923277 5.2162232 5.130744 4.7710443 4.8950815 5.0049906
1370211_at 6.4073267 6.3381963 6.4568725 6.1510563 6.197642 6.392603 6.1043625 6.212929 6.3172474 6.2672954 6.404507 6.127972
1370212_at 5.3687625 5.4670353 5.389438 5.5935435 5.16171 5.5425634 5.3794265 5.1903234 4.9492188 5.18089 5.2250233 5.2000046
1370213_at 11.884941 11.964461 11.952678 12.073332 11.984131 12.026262 11.95674 11.989412 12.044276 12.304782 12.058642 12.114377
1370214_at 4.636817 4.689452 4.8428955 4.758442 4.851634 4.592329 4.724491 4.8137712 4.8579073 4.810419 4.4346776 4.553624
1370215_at 9.81967 9.726434 10.276033 9.842677 9.713448 9.735422 9.836592 9.967176 9.842421 10.41638 9.9934435 10.14186
1370216_at 4.5390363 4.2314897 4.3255734 4.3673596 4.437388 4.7192607 4.642517 4.4841385 4.5033145 4.606513 4.759824 4.519125
1370217_at 5.282076 5.481445 5.103671 5.2383876 5.2032647 5.435467 5.457409 5.403133 5.2010174 5.937282 5.677213 5.814319
1370218_at 6.437633 6.275096 6.2395363 6.2964215 6.1844826 6.365049 5.5854044 6.2939234 5.933636 6.4525003 6.621009 7.066335
1370219_at 8.380774 8.196566 8.444749 8.219582 8.166449 8.214359 7.9344587 8.350323 8.286239 8.854946 8.382454 8.623543
1370220_at 10.147216 9.850348 9.35403 9.505703 10.070074 10.369165 10.571325 10.415962 9.081588 10.655206 10.776622 10.611907
1370221_at 4.4964857 4.4675922 4.6121197 4.894184 4.303111 4.5119953 4.5900345 4.886197 4.410824 4.3351974 4.1016407 4.3257246
1370222_at 5.0980644 4.829028 5.062099 4.6062393 4.9008164 4.786029 4.815468 4.7080603 4.6996126 4.9424863 4.910342 4.6097593
1370223_at 7.960009 7.9339237 7.8339667 7.983359 7.8484907 7.9746532 7.9027 7.93472 7.9172287 8.018128 7.8764434 7.8840933
1370224_at 9.850071 9.874341 9.889118 9.942416 9.939119 9.933161 9.836484 9.741827 10.255853 9.8075485 10.075176 10.6281595
1370225_at 4.6522493 5.2305474 4.7736874 4.9663553 4.470076 4.814471 4.9715195 4.8157606 4.866422 4.705869 4.65335 4.8018913
1370226_at 10.034901 9.953695 10.016542 10.116791 10.096521 10.195084 9.940266 10.030277 10.181992 10.254689 10.159534 10.176201
1370227_at 3.2019 3.2794683 3.1630437 3.2635489 3.2400908 3.279343 3.4645388 3.370121 3.1181204 3.3368216 3.0511997 3.1790907
1370228_at 14.4123125 14.411825 14.444505 14.508404 14.471814 14.442628 14.4828615 14.445981 14.466768 14.5299225 14.445981 14.544038
1370229_at 4.848804 4.6439075 4.818261 5.1013412 5.0731955 4.939664 4.8878627 4.9485207 5.0303793 5.0531025 4.68798 4.634737
1370230_at 11.429112 11.272308 11.302373 11.369247 11.3839 11.399055 11.2794075 11.366478 11.4488535 11.293558 11.089532 11.341183
1370231_at 7.42255 7.5607343 7.5525746 7.3712983 7.3422985 7.36377 7.5825477 7.7039337 7.4053035 7.272291 7.5829983 7.141818
1370232_at 10.686135 9.855853 10.219615 10.385905 10.558032 9.810746 10.389487 10.34186 10.410962 9.212609 9.28016 8.936603
1370233_at 5.0144224 4.9779177 5.232335 5.0165358 5.0784974 5.2958627 4.7913046 4.930191 5.062065 4.808093 4.8032694 4.882805
1370234_at 12.834247 12.929466 12.910571 12.726172 12.810859 12.82584 12.775438 12.848406 12.916657 12.775172 12.9798 12.9055605
1370235_at 12.984198 12.754672 12.820972 13.109935 12.956143 13.140267 13.0471325 12.828655 12.892187 13.169364 12.954667 13.215266
1370236_at 8.78978 8.939201 8.968888 8.9174795 8.963925 8.850845 9.017098 8.984514 8.929521 9.276545 8.814554 9.073478
1370237_at 12.201621 12.094817 12.195553 12.174921 12.212191 12.26163 12.228927 12.106458 12.160272 11.982794 12.064585 11.856663
1370238_at 11.683291 11.562638 11.61522 11.644863 11.6576805 11.665164 11.640258 11.6178255 11.719138 11.368405 11.373546 11.543891
1370239_at 13.323789 12.6971 13.556853 13.283954 12.806012 13.50196 12.88691 12.947098 13.184615 13.520306 13.459427 13.533965
1370240_x_at 13.347195 12.681648 13.504698 13.24063 12.789238 13.481636 12.867409 13.035476 13.140675 13.494544 13.41807 13.553967
1370241_at 13.976076 13.801228 13.937154 13.929305 13.9794655 13.988781 13.973369 13.895762 13.997382 14.021023 13.947547 13.914803
1370242_at 12.580178 12.634649 12.647643 12.709709 12.699428 12.644863 12.608389 12.664885 12.773987 12.753097 12.627851 12.76624
1370243_a_at 10.447872 10.664126 10.676141 10.113528 10.17281 10.548328 10.592567 10.479846 10.777227 10.762057 10.740297 10.699422
1370244_at 12.269014 12.283206 12.252241 12.258546 12.316143 12.340898 12.096994 12.362664 12.158644 12.557623 12.542111 12.477443
1370245_at 10.546205 10.592509 10.60432 10.683865 10.884959 10.825301 10.506346 10.797266 10.386317 10.951659 10.926688 10.822716
1370246_at 11.789075 11.74095 11.80119 11.871932 11.804318 11.835758 12.006875 11.800401 11.898414 12.192635 11.884991 12.137774
1370247_a_at 6.26259 6.4414945 6.324105 6.2500186 6.1378865 6.6362267 5.94017 6.3808093 6.286618 6.8939776 6.304991 6.5115156
1370248_at 6.496637 6.181546 6.4916577 6.2262983 6.329561 6.538373 6.122016 6.235524 6.585508 6.6052036 6.2717857 6.3753657
1370249_at 6.698957 6.957697 7.1422772 7.055205 6.961473 6.4688067 7.254954 7.181148 6.9023223 8.874899 7.729451 8.497713
1370250_at 9.11519 9.2157545 9.401564 9.291104 9.34077 9.3585825 8.987844 9.280233 9.464655 9.446865 9.625444 9.387888
1370251_at 6.1929674 6.1209917 5.9807763 6.1920614 6.116901 6.2042522 6.158063 5.9890184 6.32818 6.022231 5.887638 6.1070914
1370252_at 8.18462 8.3047905 8.211778 8.470774 8.227965 8.504713 8.335203 8.631706 8.239302 8.482223 8.425172 8.474889
1370253_at 11.728892 11.694806 11.768398 11.767057 11.807029 11.807635 11.677812 11.7727995 11.91644 11.911962 11.740306 11.829553
1370254_at 3.8257172 3.6404386 3.6972964 3.4947095 4.035433 3.8762968 3.6729362 3.775127 3.7556539 3.6872716 3.2486212 3.4972641
1370255_at 4.468046 4.5492134 4.6652746 4.511306 4.5727243 4.574232 4.8164663 4.292121 4.5246816 4.320813 4.31339 4.6870403
1370256_at 8.193325 8.07749 7.7012687 7.907468 9.2242 7.8772063 9.414595 7.989891 7.5266843 8.536326 8.185434 7.4025507
1370257_at 4.527852 4.219217 4.203001 4.1891775 4.1397715 4.302459 4.3762274 4.1532927 4.6554527 4.1147428 4.19971 4.306876
1370258_at 5.0459146 5.2754626 5.5683985 5.2390976 5.3725686 5.1418533 5.23033 4.79731 5.104678 4.9066467 5.255527 4.979544
1370259_a_at 7.496504 7.7897115 7.6619105 7.6472063 7.529737 7.907339 7.624611 7.7192698 7.773966 7.95098 7.741416 7.579063
1370260_at 7.021275 7.183949 6.9330335 7.0907574 7.096774 7.0022497 7.09505 7.2316866 7.1167197 7.449292 7.2096267 6.827317
1370261_at 7.777442 8.027006 7.9777694 8.118973 8.010473 8.032341 7.939703 7.9887724 7.9171486 8.023902 7.994114 8.134584
1370262_at 9.06608 8.941778 9.007948 8.992952 8.908395 8.976732 9.071764 9.047089 9.078812 8.913181 8.897022 8.784264
1370263_at 5.711891 5.7295637 5.7415547 5.824116 5.44467 5.881483 5.6281595 5.565955 5.913422 5.523543 5.5161467 5.7201643
1370264_at 7.79946 7.9427304 7.691922 7.790913 7.785875 7.5962543 7.804976 7.99857 7.857555 7.5217333 7.268086 6.759565
1370265_at 6.303428 6.342917 6.0664706 6.016429 5.914669 6.311586 6.168574 6.0431004 6.224599 6.6523666 6.1229825 6.2636514
1370266_at 6.877588 6.988693 6.896818 6.91614 7.0800433 7.0878515 7.1119533 6.962276 7.149521 7.007634 6.989783 7.1138277
1370267_at 6.3401484 6.468572 6.6015816 6.387205 6.375978 6.4161167 6.3022766 6.423813 6.3886857 6.2273464 6.388406 6.48392
1370268_at 4.4341507 4.1750474 4.4385233 4.40392 4.1206665 4.384289 4.3012457 4.418107 4.610648 4.2950406 4.436711 3.9677544
1370269_at 4.9416 4.950371 4.996507 4.6853952 4.964285 4.859321 4.698112 5.0511036 4.7979903 6.0817714 5.2742453 5.8565683
1370270_at 3.9381921 3.8406615 3.9069848 3.852237 3.850475 4.1165094 3.7572103 4.026865 3.868236 3.7107825 3.783091 4.121957
1370271_a_at 7.328974 7.207959 7.1447697 7.1782327 7.308101 7.239629 6.90464 7.102334 7.050624 7.1314383 6.9077396 7.22603
1370272_x_at 5.9401736 5.956324 6.1757145 6.042561 6.0747113 6.1480308 5.8943863 6.1033783 5.9958644 5.956596 5.8761306 6.0027966
1370273_at 3.8220146 3.639309 3.5388157 3.5712414 3.542557 3.635372 3.393186 3.751269 3.5265737 3.2203453 3.3173163 3.5091472
1370274_at 12.931151 12.7736635 12.593476 12.792765 12.781458 12.735986 12.623369 12.806662 12.698736 12.860187 12.852984 12.804217
1370275_at 12.904359 12.831572 12.863011 12.876012 12.859779 12.887775 12.926374 12.8622265 12.897661 12.867561 12.780771 12.847324
1370276_at 11.838643 11.760691 11.713468 11.858797 11.910642 11.751143 11.750983 11.905442 11.688191 11.735963 11.573083 11.663552
1370277_at 11.962103 11.903929 11.963957 11.989772 11.9485 11.961587 12.043638 11.944207 11.964707 12.000038 11.907907 11.984675
1370278_at 11.37344 11.353724 11.341645 11.358636 11.398704 11.288907 11.421167 11.404167 11.406843 11.376227 11.184888 11.333508
1370279_at 5.649719 5.6881623 5.474167 5.3971486 5.306194 5.437938 5.36331 5.462648 5.247934 5.2351494 5.112199 5.5654683
1370280_at 10.604501 10.573956 10.578221 10.614741 10.635862 10.528745 10.706854 10.586007 10.589071 10.919648 10.483973 10.655094
1370281_at 9.726921 9.73631 9.03001 10.118587 9.621527 9.554794 10.163789 9.443636 9.968676 9.643436 9.18044 9.975129
1370282_at 7.380049 6.9425893 6.286602 6.9390197 6.7974133 7.2551126 6.7486625 7.2249713 6.910879 8.006432 6.9816337 6.9826846
1370283_at 12.165496 12.244731 12.363074 12.4779825 12.248202 12.423945 12.272924 12.2928915 12.3257475 12.404893 12.6746025 12.804824
1370284_at 12.087529 12.006986 12.023492 12.034082 12.024121 11.973262 12.041442 12.049075 12.003739 11.7630625 11.702941 11.877925
1370285_at 7.175407 6.8929667 6.8701353 6.717654 7.0724506 6.957407 6.794279 7.1613846 6.914396 6.782478 6.992124 6.6553817
1370286_at 9.266958 8.978829 8.650093 8.886008 8.79441 8.828662 8.936716 9.5472765 8.43171 9.124054 8.876934 8.626377
1370287_a_at 9.433131 9.508436 9.369485 9.5372925 9.687664 9.445877 9.851122 9.608494 9.599733 10.409798 9.89629 10.406888
1370288_a_at 8.700163 8.726736 8.582003 8.867363 8.811569 8.689836 9.133604 8.908949 8.917492 9.670561 9.089167 9.521722
1370289_x_at 3.4779274 3.5513072 3.7326677 3.5881875 3.5218713 3.7418854 3.6318047 3.6690974 3.6161525 3.3793287 3.6496239 3.5611174
1370290_at 8.76498 8.753988 8.71723 8.671793 8.609627 8.645249 8.80167 8.66346 8.837259 9.649454 8.528475 9.064816
1370291_at 5.529787 5.1431084 5.318156 5.1326303 5.246628 5.3742023 5.1704 5.394897 5.129085 5.57729 5.1777077 5.617306
1370292_a_at 3.8671017 3.6217396 4.050797 4.121358 3.7961087 4.2753487 3.9499626 3.888806 3.925985 3.700134 3.913373 3.9685829
1370293_at 5.328287 5.507154 5.408171 5.5740285 5.369399 5.7281094 5.4528193 5.757946 5.5741577 5.3440566 5.3575644 5.4989376
1370294_a_at 6.887927 6.662115 6.9357767 6.903389 6.312105 6.9254336 7.6937513 6.705622 7.105856 8.7090435 6.3388577 6.1482444
1370295_at 8.373882 8.425587 8.425217 8.559957 8.536887 8.609857 8.4703665 8.435044 8.613487 8.212134 8.037382 8.208332
1370296_at 13.465958 13.45589 13.471387 13.474948 13.497406 13.468935 13.486807 13.408302 13.441271 13.275527 13.229336 13.200552
1370297_at 6.5920243 6.0973806 6.4045653 6.007018 6.058018 6.2528105 6.7531195 6.2195845 6.276686 7.115417 6.127694 6.101957
1370298_at 9.920754 9.80534 9.755811 9.827884 10.002237 9.849011 9.868819 9.553484 10.1159935 9.72521 9.729611 9.897871
1370299_at 13.714963 13.778572 13.72375 13.728895 13.782583 13.7479515 13.695178 13.72555 13.746646 13.69313 13.649977 13.702296
1370300_at 8.15526 8.264816 8.625793 8.076536 8.120348 8.397668 8.236629 8.074639 8.223013 8.124899 8.340873 8.940554
1370301_at 6.8815117 7.238582 6.965201 6.829971 6.779551 7.002761 6.693154 6.8792663 7.0780473 7.223947 7.3570747 7.1160626
1370302_at 8.367292 8.28145 8.176692 7.978855 8.155716 8.297666 8.133618 8.313018 8.112071 8.135439 8.111132 8.281993
1370303_at 6.2983885 6.6797423 6.8093 6.642306 6.404215 6.498806 6.2732067 6.562364 6.76912 6.7058053 7.05943 7.060736
1370304_at 8.666782 8.718207 8.68288 8.813053 8.790189 8.706975 8.936445 8.7088585 8.659016 8.975364 8.831419 8.833659
1370305_at 9.813821 9.630246 9.654412 9.848535 9.654209 9.76205 9.751397 9.799421 8.971196 9.830487 9.642504 9.734339
1370306_at 8.879076 8.726275 8.908308 8.946595 8.901169 8.742786 9.113846 8.955207 8.955043 8.794365 8.614812 8.611449
1370307_at 7.0224395 7.024724 7.3845396 7.193336 7.1160393 6.963096 7.1898317 7.1024323 7.2556176 8.193222 7.9381995 7.842864
1370308_at 7.9430614 7.4804287 7.631152 8.080524 7.54899 7.8037086 8.066298 7.6564074 7.8923235 8.500781 7.299613 7.0570874
1370309_a_at 10.958366 11.0263195 10.892624 11.014064 11.020232 10.881387 11.07369 10.819369 11.070573 11.225656 11.033495 11.117418
1370310_at 12.876165 12.904783 12.872244 12.990652 12.797897 12.953001 13.010214 12.890246 12.938726 12.612847 12.875693 12.726903
1370311_at 8.243568 8.18541 8.630514 8.1492405 8.295513 8.295217 8.054797 8.414613 8.17878 8.203501 8.525234 8.667089
1370312_at 3.9993434 4.097307 3.9762144 4.0107403 3.9611664 4.0852814 3.886412 4.0642586 3.9073584 4.8455286 4.639585 5.032914
1370313_at 9.0557375 8.925364 8.911178 9.049995 9.01836 9.072591 9.136972 8.953863 9.116106 9.14125 8.898459 8.988566
1370314_at 8.039179 7.8729424 8.132887 7.882044 7.9048324 8.0145855 8.146477 8.163428 8.002283 8.607142 8.395517 8.5762415
1370315_a_at 5.8369045 5.8649364 5.806503 5.714849 5.5762906 6.077452 5.8170443 5.6156597 6.081212 5.750161 5.59299 5.8070507
1370316_at 8.145672 7.983123 8.007504 8.003817 7.960247 7.924091 8.003528 7.9404945 8.150911 8.063437 7.951125 8.1675005
1370317_at 6.6871037 6.754743 6.7915716 6.679099 6.8593373 6.699977 6.5026803 6.624549 6.8358417 7.035708 7.1888943 6.91799
1370318_at 7.456402 7.475854 7.3255982 7.651495 7.260737 7.3974147 7.2928853 7.4024186 7.5853987 7.5988874 7.661509 7.5209517
1370319_at 9.348283 9.337234 9.455742 9.583011 9.578737 9.140037 9.542795 9.261599 9.246704 9.060143 9.081983 8.732232
1370320_at 10.931159 11.021583 10.976529 11.041562 10.748847 11.077399 11.055139 11.178582 10.966213 10.800096 11.009375 10.902563
1370321_at 10.3852005 10.248782 10.238269 10.318692 10.376504 10.306945 10.368816 10.285583 10.190212 10.06633 10.200983 10.004141
1370322_at 9.790728 9.8752165 9.847664 9.990339 9.915764 9.850586 9.999044 9.8226 9.918783 9.743419 9.540883 9.658109
1370323_at 6.2118945 6.107233 6.0592647 6.0837526 6.1224737 6.1023 6.250704 5.810616 5.932202 6.488906 6.081247 6.032296
1370324_at 7.083567 7.2618475 7.3038588 7.3795047 7.1908216 7.489829 7.352431 7.2315817 7.6239653 7.312135 7.3403697 7.236233
1370325_at 9.762082 9.835647 9.799298 9.748588 9.89803 9.810576 9.941008 9.666894 9.762114 9.831679 10.011344 10.0927305
1370326_at 7.3662105 7.226877 7.3017197 7.3074713 7.468424 7.1121683 7.381084 7.183843 7.451438 7.405907 7.289768 7.2619734
1370327_at 8.125177 8.08864 8.026089 8.017965 8.088928 8.165789 8.0108185 7.941903 8.063548 7.9094768 7.858077 8.050232
1370328_at 5.701358 5.8220057 5.648361 5.583003 5.4000564 5.741995 5.3612437 5.3696012 5.7497606 5.911679 5.759005 6.0536647
1370329_at 9.241585 9.131733 9.240183 8.814875 8.81977 8.8397665 8.878081 9.262025 8.683157 8.305432 8.453795 7.9590364
1370330_at 7.381704 7.376521 7.151272 7.276537 7.2594695 7.092054 7.444344 7.2228136 7.144767 7.15456 7.2594557 7.3328223
1370331_at 7.6973643 7.959263 7.4741526 7.71361 8.182735 7.6602626 8.108738 7.5780582 7.8207984 7.6574407 7.5307055 7.3962507
1370332_at 5.3071356 5.1336985 5.027577 4.9207172 5.1061907 5.394469 5.1057425 5.1746793 5.1000986 5.189933 5.0996914 5.13235
1370333_a_at 13.163802 13.168758 13.056872 13.17333 13.108776 13.256566 13.0106735 13.042247 13.215755 13.163696 13.14673 13.11764
1370334_at 9.272295 9.4341755 9.683939 9.570248 9.133093 9.685419 9.802696 9.792679 8.789093 9.500729 9.705415 9.212957
1370335_at 7.990107 8.118767 7.6089525 8.052153 7.9007087 7.6961102 8.297373 7.821696 8.004814 7.714831 7.6455994 7.278049
1370336_at 11.577201 11.272836 10.615975 10.720512 11.996799 10.49699 11.503368 10.870557 11.145179 11.161146 11.903559 11.393122
1370337_at 7.8904696 8.004831 7.936353 7.904719 7.8990884 7.8037086 7.938462 7.8160634 7.6826196 7.9897923 8.088398 8.07246
1370338_at 3.5294707 3.4658363 3.3600905 3.3587878 3.4433944 3.2052982 3.236382 3.469231 3.2684824 3.49558 3.4455671 3.3431983
1370339_at 10.338725 10.481159 10.466544 10.455285 10.4236355 10.308351 10.518834 10.378777 10.527323 11.000705 10.715327 10.814322
1370340_x_at 9.298302 9.565196 9.492816 9.556268 9.528815 9.399365 9.613902 9.442734 9.630354 10.068002 9.749685 9.826645
1370341_at 3.4750714 3.7278378 3.8757 3.8082683 3.6005876 3.7008197 3.7673151 3.604258 3.5633035 3.7431529 3.828753 3.5600243
1370342_at 3.5405886 3.43219 3.6423721 3.8116398 3.5334957 3.4532523 3.6265597 3.6835825 3.7418888 3.412268 3.5264592 3.7338445
1370343_at 6.902424 6.972396 7.175681 6.9269705 7.1181993 7.143005 7.105637 6.8526974 7.0923533 7.013701 7.2486877 7.37277
1370344_at 7.7846913 7.7851763 7.716892 7.860085 7.799598 7.6345463 7.9780765 7.566186 7.7141814 7.8250413 7.502369 7.751553
1370345_at 5.8822594 5.724375 6.4943905 5.910941 5.891496 6.2840257 7.4439 5.921538 6.6064005 8.078894 5.361534 5.773526
1370346_at 5.91718 5.2686377 5.873932 5.836806 5.3376 5.796266 6.7643127 5.414271 5.974481 7.6767673 5.098858 5.3012705
1370347_at 5.6038985 5.5855746 5.575346 5.639014 5.5865483 5.5780125 5.646631 5.491805 5.490118 5.7886524 5.7484937 5.8214006
1370348_at 10.823925 10.852705 10.755785 10.670784 10.937309 10.617344 10.9479265 10.709827 10.824807 10.884437 10.61963 10.850781
1370349_a_at 14.07123 14.018424 14.040275 14.068353 14.058115 14.08823 14.063022 14.024624 14.028298 14.044225 14.069332 14.061822
1370350_x_at 11.422071 9.6738825 10.495263 10.352066 11.138425 10.164173 12.07982 11.099887 11.556179 11.462973 10.46444 10.201316
1370351_at 8.552516 8.866297 8.663406 8.667278 8.610319 8.556634 8.753353 8.661215 8.536552 8.539975 8.661483 8.704163
1370352_at 11.7941475 11.660937 11.699156 11.5604725 11.393749 11.604891 11.855162 11.536396 11.667331 11.178592 11.500104 10.969618
1370353_at 7.754723 7.560947 7.809704 7.7731967 7.8193283 7.765842 7.732162 7.8128843 7.7935934 7.8647203 7.640255 7.7799253
1370354_at 7.846671 8.069665 7.9393954 8.067093 8.055708 8.056934 8.053396 7.8296676 7.896337 8.196091 8.033848 7.9196076
1370355_at 11.392309 12.261632 10.3662615 11.422857 11.749903 12.297727 11.939163 11.122651 11.98957 10.681465 10.658026 12.819177
1370356_at 7.247256 7.2820272 7.511977 7.1303644 6.898467 7.519537 7.466434 7.275632 7.4286075 7.418885 7.636815 7.675746
1370357_at 8.12649 8.079815 8.048617 8.071271 8.02906 7.961947 8.141199 8.101683 7.946317 8.070816 8.232569 8.146493
1370358_at 8.932543 8.760746 8.804734 8.760023 8.720247 8.898636 8.833199 8.68982 8.778137 8.880508 8.691 8.586255
1370359_at 12.546802 12.693547 12.39962 12.481679 12.507026 12.608905 12.651701 12.515417 12.54419 12.497195 12.299684 12.445495
1370360_at 8.754212 8.752397 8.700747 8.746848 8.886955 8.965549 8.820318 8.78142 8.503051 8.769452 8.851929 8.926399
1370361_at 4.6321716 4.5705857 4.6832614 4.570793 4.297423 4.5559597 4.987858 4.7669296 4.854733 4.7367845 4.4885426 5.1147747
1370362_at 7.218098 6.878123 7.162793 7.139585 7.269135 7.1955414 7.2062025 7.13784 7.281661 7.4814143 7.088541 6.8880343
1370363_at 12.77456 12.507574 12.323892 12.191886 12.266663 12.135157 12.323312 12.570402 12.231171 12.356873 12.879454 11.77212
1370364_at 7.45918 7.5999455 7.672475 7.317751 7.520973 7.623497 7.564728 7.6099205 7.600993 7.726436 7.581271 7.7482276
1370365_at 8.687718 8.6102085 8.715881 8.648982 8.831404 8.584803 8.680527 8.80636 8.742425 8.672309 8.362792 8.611813
1370366_at 10.156268 10.007239 10.221831 10.226152 10.283882 9.988668 10.312673 9.975811 10.115343 9.890505 9.858319 9.977226
1370367_at 4.806135 4.4569845 4.6651692 4.4602156 4.4456296 4.547236 4.3726683 4.7828493 4.439424 4.644061 4.5070105 4.2981415
1370368_at 7.02674 6.9377 6.9445086 7.0304327 6.950641 6.90215 7.0566792 6.6232853 7.156722 7.278924 7.06087 7.2204857
1370369_at 6.61529 6.2554755 6.4682345 6.3668466 6.2442317 6.508744 6.097984 6.450605 6.332162 6.1311526 6.268534 6.353653
1370370_at 8.113299 8.052328 8.212778 8.0385895 8.12905 8.04097 7.963662 8.065282 8.055881 8.08024 8.212231 7.835226
1370371_a_at 8.481876 8.88905 8.713971 8.642731 8.979201 8.561815 8.787742 8.477035 8.565417 8.4703045 8.865401 8.655827
1370372_at 4.279498 4.591875 4.6375756 4.511114 4.655314 4.5484786 4.4892054 4.310853 4.332229 4.410734 4.3290186 4.4441104
1370373_at 6.0044875 5.975294 6.1193857 6.0868115 6.252649 5.808451 5.742271 5.81104 6.1502995 5.6920176 5.833225 5.8627996
1370374_at 8.651753 8.659572 8.457469 8.773628 8.912915 8.643043 9.085797 8.318994 8.837164 8.427377 8.164638 8.310616
1370375_at 11.536711 11.47669 11.649118 11.487306 11.627173 11.365828 11.630238 11.443893 11.368981 11.129663 11.277565 10.924366
1370376_a_at 8.645168 8.410858 8.540167 8.5916195 8.528059 8.580336 8.616989 8.426651 8.687895 8.85313 8.653982 8.774715
1370377_at 12.977921 13.132554 12.999043 13.077793 13.087893 13.088361 13.06051 13.0827465 12.967692 12.616275 13.069715 12.540748
1370378_at 12.178447 12.226189 12.177936 12.227344 12.094129 12.181261 12.270651 12.136226 12.097022 12.069188 12.106736 12.043033
1370379_at 5.6598587 5.9458838 5.817132 5.9979196 5.4443483 5.914613 5.7328315 5.917211 5.556335 7.679228 6.3913884 7.6947308
1370380_s_at 7.5658603 7.538141 7.3097444 7.3319926 7.5052924 7.3397055 7.697773 7.2268195 7.6390657 7.262834 7.3808746 7.1913295
1370381_at 11.11335 10.985842 10.757828 10.931357 11.315582 10.854415 10.888819 10.976443 11.191094 11.383029 11.516804 11.034193
1370382_at 3.3847876 3.335085 3.3879092 3.3436306 3.4359245 3.3433585 3.2535052 3.379445 3.4763246 3.3241668 5.4072676 3.3327968
1370383_s_at 8.312922 8.599968 8.31815 8.229607 8.158005 8.3442745 8.188627 8.60316 8.458023 8.300617 9.821524 8.429612
1370384_a_at 5.892862 5.3546476 5.177298 5.983492 8.137171 6.3451676 6.6394877 5.117815 7.1741767 9.131206 6.862053 6.2802167
1370385_at 5.942161 5.8318596 5.7158694 5.8660097 5.438199 5.5247974 5.7018247 5.816288 5.911884 5.663289 5.6935277 5.2970123
1370386_at 7.610667 7.5548635 7.467848 7.631038 7.7364016 7.491756 7.805539 7.6272736 7.751516 7.9486947 7.665974 7.757675
1370387_at 10.85942 10.710116 11.137108 11.026491 11.0955305 10.988451 10.319153 11.00149 10.185804 10.200301 10.081083 9.205645
1370388_at 4.0550785 4.2314897 4.261013 4.1507316 4.0530396 4.2607403 4.177885 4.4174614 3.9506643 4.033541 4.511689 4.0219693
1370389_at 3.6632404 3.634657 3.664186 3.7903738 3.7182322 3.821972 3.7284029 3.598697 3.926904 4.0967245 3.8591118 3.9734344
1370390_at 4.8690763 5.024104 5.0063386 5.008736 4.9549513 4.8477216 4.7221336 4.8118653 4.8625073 4.9387484 4.667569 5.19058
1370391_at 5.266073 5.09874 5.4337773 5.0140347 5.516261 5.2790694 4.9995356 5.1591053 5.184619 4.8538074 5.0323668 5.0602093
1370392_at 5.2183776 4.9899936 5.140203 5.1753645 5.234186 4.898078 5.095441 5.235671 5.1955647 5.070001 4.981699 5.570208
1370393_at 5.3866854 4.783991 5.08125 5.061905 5.249183 5.273197 5.4826097 5.5868344 5.3512044 5.9874115 4.966408 5.581486
1370394_at 6.9844747 8.263147 6.329339 6.412267 5.630273 7.5929685 5.841549 5.894868 7.551893 7.2275786 7.566754 7.861573
1370395_at 6.9805803 6.5481358 6.8217673 6.8945637 6.804359 6.9580917 6.6116176 6.76109 6.8506875 6.8085413 6.877964 6.7918987
1370396_x_at 14.079637 14.086045 14.1219425 14.102626 14.055912 14.120251 14.049264 14.078562 14.091936 14.029489 14.063301 14.084849
1370397_at 12.438801 11.592127 12.120848 12.209378 11.735946 12.246799 12.154695 12.317491 11.771561 12.495686 12.5742235 12.561509
1370398_at 6.1765456 5.903811 6.11345 6.005305 6.152718 6.2589703 6.209263 6.1427484 5.9843783 6.3978314 6.328965 6.329003
1370399_at 7.225318 7.671937 7.6197696 7.3607893 7.1965013 7.506354 7.107581 7.5952883 7.719134 6.983854 7.2424393 6.8485723
1370400_at 4.9188704 5.2537966 5.375045 5.162979 5.261999 4.958027 5.527497 5.446156 5.184619 5.1179814 5.1994047 5.0208797
1370401_at 3.8502216 3.9065425 3.9871504 4.239686 3.7170699 3.7633984 3.8253968 3.979989 3.8433855 3.8409586 3.7917383 3.7504706
1370402_at 7.53931 7.310188 7.522669 7.507635 7.5493016 7.474796 7.5854983 7.5094814 7.6284175 7.609706 7.4580584 7.574312
1370403_at 4.96882 4.569085 4.903636 4.8771057 4.7758136 5.054152 5.100037 4.602393 4.7354856 4.819295 4.5149865 5.0031204
1370404_at 4.0228434 3.6874948 3.7229095 3.9556866 3.7955244 4.015092 3.6913126 3.8559299 3.7502372 3.72854 3.9819174 3.8900762
1370405_at 3.7639384 3.711485 3.6299314 3.2950487 3.6913967 3.5065815 3.7287765 3.643934 3.7373269 4.3458824 3.7004929 3.67096
1370406_a_at 3.7291138 3.5526865 3.6157794 3.630419 3.743047 3.619067 3.771662 3.5749462 3.7640374 3.6453037 3.3948057 3.6354434
1370407_at 8.782488 8.773753 8.584173 8.708666 8.63464 8.718103 8.861434 8.69953 8.726449 8.8148 8.883803 8.7847395
1370408_at 4.838396 4.4175205 4.496689 4.5338283 4.523953 4.3589454 4.495908 4.829346 4.482298 4.912932 5.279953 5.0139155
1370409_at 4.699076 4.60383 4.4945855 4.4409475 4.623239 4.581163 4.7094364 4.888516 4.791171 4.3281555 4.771899 4.6911726
1370410_at 3.837447 4.378977 4.167389 4.109814 4.1501064 4.2803493 4.334687 4.07493 4.0963545 4.099061 4.2726555 4.3945723
1370411_at 5.998805 5.674813 5.7900596 5.86783 5.767294 5.951153 5.6071362 5.9050922 5.839577 5.9051776 6.003452 5.5977917
1370412_at 4.3240356 4.0771914 4.2400026 4.001932 3.9888217 4.382785 4.219184 4.0090847 4.1391745 4.083514 4.258341 4.0227604
1370413_at 6.673752 6.5924625 6.654794 6.5269513 6.552327 6.49425 6.7881656 6.468768 6.4496536 6.691354 6.732505 6.8164115
1370414_at 8.971961 8.835437 8.71582 8.909599 9.195712 8.720059 9.306828 8.823595 9.100375 9.2583685 8.819215 9.039745
1370415_at 5.9445667 5.628223 5.8625183 5.7296753 6.093207 5.6748877 5.815034 5.8640304 5.8460217 5.9695315 5.771235 5.72653
1370416_at 4.764247 4.7750463 4.564951 4.7741203 4.7343235 4.634947 4.846714 4.689345 4.623137 4.970992 4.513827 4.645275
1370417_at 3.9338822 4.0247965 4.0929565 4.0828514 3.9854043 4.213108 4.2714853 3.916111 4.07894 3.8587031 4.0336294 4.1272397
1370418_s_at 5.260513 5.3788853 5.604336 5.624148 5.6449385 5.457472 5.3822885 5.5573916 5.442917 5.346488 5.403337 5.422371
1370419_a_at 5.5975733 5.685707 5.5747585 5.5720057 5.5954914 5.761386 5.489786 5.8069544 5.642172 5.761074 6.0633974 5.5759907
1370420_at 11.898576 11.429069 11.424301 12.039823 12.4486885 11.984656 11.81009 11.690043 12.189282 11.995205 11.735393 11.354505
1370421_a_at 6.4572005 6.022689 6.3412027 6.0174885 5.959842 6.122094 5.9901896 6.0822577 6.1374273 6.06035 6.096318 6.158698
1370422_at 6.3962703 6.7718005 6.843658 6.579253 6.629078 6.461484 6.432777 6.519236 6.4576054 6.743668 6.6166368 6.873472
1370423_at 5.6996613 5.81656 5.5213647 5.797841 5.622425 5.668868 5.807545 5.514882 5.4362884 5.6912303 5.8517175 5.5341644
1370424_at 3.9500601 3.7799127 4.0331054 3.9815888 4.085452 3.8005447 3.8037424 4.015462 3.7689853 3.6995091 3.7745714 3.86097
1370425_at 12.51981 12.5184965 12.415359 12.230018 12.203593 12.372229 12.346344 12.573237 12.479811 11.266595 11.826977 11.471096
1370426_a_at 10.595116 10.928288 11.017932 10.662083 10.763448 10.995346 10.725262 10.6535 10.7428055 10.7443 11.199681 11.360167
1370427_at 5.202797 5.3478174 5.135936 5.134392 5.3020954 5.4812527 5.530868 5.225911 5.66873 5.9084034 5.056029 6.20348
1370428_x_at 11.805466 12.050278 12.128198 11.944055 11.822785 11.988619 11.970776 12.047477 11.9817295 12.138334 4.1892757 12.52223
1370429_at 9.502133 9.514551 9.514633 9.512401 9.353223 9.611852 9.506423 9.623268 9.614038 9.587543 6.763016 9.670539
1370430_at 4.8790064 4.6322985 4.9861226 4.84369 4.777376 4.848879 4.965188 4.933155 4.9115367 5.091136 4.9033623 4.8808146
1370431_at 4.382332 4.1254444 4.2153263 4.2330036 4.2508802 4.010368 3.9881785 4.248236 4.1995974 4.1348224 4.060836 4.0900183
1370432_at 3.5573902 3.6054738 3.7349043 3.6815393 3.5749173 3.440623 3.558937 3.78806 3.563275 3.7152166 3.7795663 3.399433
1370433_at 10.433963 10.996735 10.835949 10.116964 9.898777 10.288421 10.706559 10.864729 10.635567 10.558958 10.183406 9.937194
1370434_a_at 3.836689 3.7375228 3.662373 3.4994237 3.739835 3.5462208 3.4399967 3.5237882 3.4421172 3.334689 3.264497 3.436148
1370435_a_at 7.0682173 7.1091156 7.1354184 7.3664365 7.47536 7.258463 6.973441 7.2339845 7.0327497 7.0468826 7.3855987 7.0335126
1370436_at 7.5996637 6.4719577 5.6064563 5.6140885 7.332709 6.185269 7.916489 7.544214 6.713237 9.030533 9.706171 7.545735
1370437_at 6.256241 6.242405 6.482307 6.230347 6.341725 6.362202 6.0639796 6.3554735 6.4037404 6.4452677 6.8897686 6.8718524
1370438_at 5.6713147 5.7702746 5.742331 5.624782 6.0551233 5.6272264 5.4718604 5.5803685 5.337681 5.542768 5.5982704 5.5744057
1370439_a_at 3.4030194 3.290641 3.508517 3.6160295 3.3889744 3.2922597 3.4335272 3.440168 3.6056678 3.3965616 3.3002896 3.3578343
1370440_at 7.3405843 7.3846846 7.5841 7.240062 7.2643876 7.3828425 7.4528484 7.3701305 7.335853 7.2987523 7.417386 7.827212
1370441_at 3.4840138 3.5940008 3.8234117 3.7070994 3.7132912 3.730644 3.616677 3.6780083 3.6615348 3.688729 3.4637697 3.9567134
1370442_at 3.2808669 3.3784385 3.4461613 3.246289 3.5645754 3.4082136 3.1479015 3.4231868 3.3600552 3.346569 3.3372955 3.4108772
1370443_at 7.503844 7.717143 7.496943 7.425327 7.51208 7.416216 7.720685 7.565638 7.6046395 7.693139 7.6101537 7.4697027
1370444_at 4.8719945 4.7412176 4.530926 4.5567207 4.42006 4.5830994 4.5238957 4.6870575 4.592126 4.5030265 4.656973 4.5013423
1370445_at 5.9349136 6.0144596 6.30111 6.393388 6.1584125 6.1390533 6.0574007 6.501061 5.8319783 8.4841 7.6394258 7.864936
1370446_at 6.50194 6.6717014 6.656701 6.6861362 6.688067 6.932504 6.837185 6.7649245 6.6872497 7.1247973 7.0765963 6.908585
1370447_at 4.788354 4.971652 4.8733273 4.778963 4.8584843 4.8358355 4.6129837 4.976037 4.805829 4.5251884 4.4873276 4.6533804
1370448_at 4.5161667 4.349874 4.4912486 4.360552 4.3357735 4.2303867 4.4229817 4.4330096 4.0889745 4.2432475 4.3730793 4.3442245
1370449_at 7.730349 7.7994804 7.748324 7.8318915 7.6972904 7.929576 7.863248 7.9363437 7.7075467 7.8201647 7.585109 7.4697027
1370450_at 4.6464863 4.4126644 4.4225197 4.3731327 4.4786663 4.3976088 4.6367545 4.3764734 4.3155894 4.1482234 4.157795 4.5508323
1370451_a_at 5.109186 5.245464 5.2485523 5.1798186 5.0881453 5.349597 4.788707 4.8739824 4.744718 5.0836625 4.68545 4.902494
1370452_at 3.863566 3.7823482 3.9948492 4.080981 3.783204 3.8231196 3.8347971 3.7167497 3.6995397 3.7900023 3.6518135 3.7124949
1370453_at 4.7263646 4.6501126 5.079517 4.9190474 4.781526 4.6176577 4.6796303 5.026827 4.8924375 4.9383526 4.542579 4.7861013
1370454_at 4.500217 4.5659056 4.620303 4.9871726 4.580095 4.580141 4.3896065 4.5172415 4.5738134 4.3520455 4.6924286 4.3962483
1370455_a_at 3.346026 3.1911392 3.417124 3.4962392 3.2898028 3.2962027 3.4150946 3.3805532 3.2334757 3.2179236 3.3051782 3.2155466
1370456_at 3.900128 3.6725857 4.1201267 3.7693172 3.6742923 3.8130414 3.9504106 3.7939932 3.8663328 3.7752342 3.6503956 3.799272
1370457_at 4.171614 4.021657 4.0261607 3.6453922 3.8160381 4.009056 3.9420366 3.9078348 3.8605633 3.840211 4.2524033 3.9674366
1370458_at 4.233851 4.076405 4.2331853 4.3426824 4.3672123 4.335926 4.2372265 4.1162863 4.24642 4.3056903 4.1260214 4.344485
1370459_at 4.1205325 3.9897506 4.0754266 4.04708 4.0924277 4.194251 3.915491 3.9178092 4.1994705 4.238104 4.3276176 4.438266
1370460_at 7.350945 7.4739094 7.3878922 7.493914 7.450108 7.380532 7.327685 7.368648 7.400699 7.4958067 7.5629597 7.4962997
1370461_at 5.1520605 4.9387536 4.9902725 5.173306 4.951536 5.4799466 5.9709616 4.933155 5.3304977 7.0394535 4.882483 5.154393
1370462_at 5.277833 4.389366 5.2018986 4.534466 4.913793 4.959171 5.96466 4.614054 5.265537 7.267618 4.4310555 4.3984547
1370463_x_at 5.8665695 5.9266963 5.7287397 5.883234 5.9497423 5.860091 5.7703 5.5161743 5.351434 5.6104126 7.944047 5.6974115
1370464_at 5.0771036 4.6016507 4.781659 4.69277 4.8647356 4.7767076 5.184538 4.5722036 4.234603 5.1415977 4.9875994 4.4712763
1370465_at 5.038531 4.6916637 5.285439 4.682334 5.5268183 4.7840443 5.3114886 5.2343235 4.602674 5.360018 5.1305466 4.940523
1370466_at 4.1665077 3.8455315 4.1664915 3.746619 3.9420118 3.9171748 3.8808966 3.8080938 3.885696 4.041048 4.14568 3.8462913
1370467_at 4.557634 4.494356 4.549315 4.8218718 4.4217215 4.4387608 4.636932 4.558373 4.2132263 4.3719034 4.0401096 4.5557156
1370468_at 3.3058083 3.1891642 3.4513388 3.331933 3.4531825 3.3647947 3.251862 3.3644066 3.3574908 3.2539692 3.3675578 3.2962978
1370469_at 5.5656066 5.5973063 5.3113456 5.5473733 5.5367703 5.6645966 5.2316785 5.522207 5.560982 5.484495 5.107233 5.498438
1370470_at 3.919617 4.0514746 3.743503 4.2555466 3.9122484 4.202473 4.1911635 3.9464133 4.0402594 3.862104 3.772333 4.002823
1370471_at 3.7707367 3.782584 3.8177125 3.7678516 3.779856 3.8736296 3.8992817 4.026822 3.6718805 3.7695382 3.7956626 3.7001193
1370472_a_at 4.744158 4.4975357 4.62364 4.390233 4.6464415 4.4220324 4.5682297 4.625837 4.4996777 4.422333 4.5785575 4.4271283
1370473_a_at 6.1563873 6.481922 6.087253 6.277255 5.946058 5.9715 6.096147 6.2975526 6.485703 6.3999224 6.070607 6.8220205
1370474_at 5.210616 5.411882 5.224587 5.311032 5.1501327 5.2371 5.694392 5.5695553 5.2992845 5.163258 5.405793 5.1524625
1370475_at 13.241092 13.284973 13.34374 13.278889 13.214368 13.283864 13.332192 13.216118 13.29931 13.290207 13.274295 13.126709
1370476_at 7.5272236 7.2505665 7.1560793 7.387865 7.577208 7.2906437 7.4018087 7.3864875 7.582389 7.346829 7.3039064 7.4381714
1370477_at 3.7040715 3.6352153 3.730631 3.603848 3.6689215 3.6995404 3.7549312 3.5174003 3.5252824 3.5148947 3.7217836 3.473872
1370478_at 5.5734034 5.732516 5.7507114 5.507211 5.3660073 5.915555 5.7541633 5.39965 5.3564005 5.1185255 5.2513304 5.458843
1370479_x_at 13.275215 13.227474 13.278531 12.978693 12.847256 12.9765005 13.122052 13.241618 13.079309 11.722549 13.003307 12.315876
1370480_at 3.8983912 3.730084 4.0830965 4.1616373 3.9175067 3.9524405 3.7284029 4.101919 4.1533523 4.0308495 3.697862 3.752508
1370481_at 5.133504 4.991394 5.2842073 5.3130727 5.3124685 5.4430776 5.328202 5.1087017 5.1628747 5.229921 4.9252625 5.340441
1370482_at 5.368515 5.3064213 5.364374 5.0171165 5.3784924 5.1960154 5.2729053 5.326621 5.2989187 4.939459 5.090417 5.119585
1370483_at 3.5313163 3.708356 3.8180063 3.9954035 3.6481016 4.0342803 3.6937068 3.6525066 3.7986536 3.883158 3.7655141 4.0907288
1370484_at 5.086081 4.9332433 5.0709434 5.160762 5.004577 5.163214 5.1409826 4.9494243 5.0029864 4.981918 4.9155583 5.0205817
1370485_a_at 5.4253793 4.9056125 4.8316803 4.9706917 5.469546 5.140339 6.1130595 5.509308 4.8018746 4.6443844 4.7277718 4.664386
1370486_a_at 5.242812 5.36582 5.645449 5.2215824 5.5367703 5.487532 5.209282 5.212805 5.3599467 5.0314455 4.9926577 5.298715
1370487_a_at 6.23725 6.022961 6.175751 6.204357 5.9143996 6.0093007 6.0653305 5.9159727 6.018287 6.049573 6.071658 6.0195613
1370488_a_at 5.9063087 6.2316027 6.420413 6.1922617 6.153641 6.1354203 6.3547306 5.9549117 6.1835027 5.84308 6.091032 5.8823404
1370489_a_at 4.2225556 3.9519782 3.745857 4.0705853 3.792419 4.0170846 3.8752708 4.3194523 4.045873 3.9251685 4.1430883 3.8425956
1370490_at 4.172887 4.03794 4.0331054 3.9708157 4.3066587 4.0806546 3.969233 3.8700223 4.297779 3.928295 4.042823 3.981898
1370491_a_at 6.2649736 5.42764 5.785052 5.9781246 5.9474244 5.8052535 6.172558 5.4940553 6.656141 5.689346 5.4758945 5.6797123
1370492_a_at 4.495938 4.66328 4.6993546 4.32901 4.9251685 4.480935 4.0042825 4.599722 4.5395236 4.3271093 4.2436776 4.6207128
1370493_a_at 3.4993622 3.5540795 3.7951572 3.7357259 3.67176 3.3719306 3.4554517 3.5593646 3.4524548 4.187999 3.7707667 3.4512827
1370494_at 4.5967317 4.3722115 4.491249 4.089766 4.2389765 4.262971 4.3230534 4.347229 4.0766683 4.095853 4.2774706 4.551702
1370495_s_at 13.383254 13.384567 13.471178 13.2360115 13.218222 13.342973 13.327026 13.423786 13.236928 13.010519 13.400291 13.203433
1370496_at 12.886467 12.747799 12.834754 12.731304 12.703057 12.757303 12.70828 12.794493 12.624824 12.446037 12.662581 12.396805
1370497_at 4.0875244 4.026934 4.1118336 4.0392466 4.263688 3.9974508 4.2550564 4.0959578 4.024989 3.782047 3.9479752 4.003142
1370498_at 3.4025576 3.4435537 3.3939948 3.4251451 3.501787 3.2364745 3.2185566 3.4140606 3.2995982 3.3307116 3.402085 3.3447113
1370499_at 4.583139 3.9591827 4.0888376 4.2252746 4.0010543 4.2169695 4.1444235 4.2009273 4.022125 3.8923182 4.270589 3.8991718
1370500_a_at 3.846664 3.7023265 3.9023466 3.9712229 3.8894327 3.8455684 3.7284029 3.878388 3.8919094 3.67852 3.711593 3.70238
1370501_at 9.508093 9.704506 9.503374 9.597161 9.7651005 9.658534 9.610842 9.686847 9.559403 9.498392 9.736379 9.581787
1370502_at 4.0768924 4.060629 3.9787467 4.250863 3.9051557 4.0501575 4.0453224 3.8846254 4.0349216 4.114789 4.0807447 3.687928
1370503_s_at 4.362695 4.438261 4.5070367 4.520725 4.3846264 4.333389 4.4244537 4.3278337 4.5071626 4.289078 4.042451 4.245814
1370504_a_at 6.0422974 6.0481915 5.9537387 6.0176473 6.034249 6.093612 5.9292917 5.966765 6.0852056 6.027552 5.885946 6.1125565
1370505_at 6.5630074 6.4772 6.5014005 6.399989 6.518493 6.287776 6.4018817 6.357478 6.784041 6.505307 6.475235 6.3419137
1370506_at 7.022553 6.601011 6.4568725 6.765052 6.7533083 6.7094526 7.164386 6.7242393 6.705799 6.6878433 6.4909534 6.4259458
1370507_at 5.557031 5.7314825 5.7806706 5.420239 5.6527185 5.8373775 5.537212 5.9662833 5.732677 5.9130526 5.622793 5.9182262
1370508_a_at 5.1704206 4.6850758 5.0002174 4.696084 5.2036896 4.9974265 4.7017317 4.8305926 4.990516 4.6248817 5.0611124 4.75881
1370509_at 6.73057 6.7959676 7.362095 6.94334 7.12526 7.3748155 7.1407924 7.131213 6.9377975 7.1070495 7.214799 7.412184
1370510_a_at 7.7716994 7.8811126 7.860669 7.769395 7.7826753 7.483808 7.781132 7.4890437 7.7090735 7.7393055 7.813393 7.5909467
1370511_at 13.860829 13.906906 13.748013 13.895763 13.894792 13.87456 13.824459 13.8866205 13.889506 13.822496 13.874553 13.910078
1370512_at 8.005775 7.9996586 8.113831 7.9617195 7.9440336 8.074409 8.191336 8.052532 7.8527403 8.290291 8.120438 8.089003
1370513_at 3.548218 3.709094 3.662753 3.6991107 3.5276124 3.9739966 3.4895868 3.619704 3.5019598 3.3935847 3.4637697 3.6059856
1370514_a_at 3.738484 3.5917566 3.5238004 3.5459065 3.6259449 3.6348584 3.429932 3.5612347 3.6684825 3.4572034 3.4110873 3.5089157
1370515_x_at 4.24412 4.2124486 4.2546334 4.2126923 4.3394 4.4593368 4.110489 4.196605 3.963805 4.0744305 3.7917383 4.146987
1370516_at 6.218089 6.0903335 6.5714455 6.332788 6.5550323 6.1512017 6.312926 6.3484006 6.4627447 6.801668 6.498868 6.2042327
1370517_at 3.759517 3.716792 3.850232 3.6021247 3.7804403 3.6739516 3.513469 3.5933154 3.6824365 3.6356325 3.648557 3.8393977
1370518_a_at 3.837982 3.8709824 3.9495707 3.8627784 3.8190064 4.0882807 3.959145 4.110186 3.9486542 4.2093697 3.953134 4.050132
1370519_at 4.46579 4.4687877 4.312143 4.2488093 4.406969 4.672913 4.356706 4.4818325 4.631464 4.923952 4.1339445 4.3888736
1370520_at 4.3433857 4.498929 4.637355 4.121455 4.3087707 4.4393616 4.4795885 4.06567 4.4288826 4.249027 4.408483 4.2212963
1370521_at 6.364392 6.5602994 6.514438 6.5674458 6.547409 6.770741 6.4224105 6.7222447 6.582215 6.6321697 6.51736 6.530266
1370522_at 8.923323 9.031863 8.900506 9.016191 9.012441 8.930811 9.175522 8.985606 9.249792 9.12518 8.916152 9.01002
1370523_a_at 7.963176 8.123709 7.8892117 7.9476047 7.9363594 8.1415615 8.084856 7.774635 7.925531 7.936337 8.047902 8.33691
1370524_at 9.219409 9.358122 9.216486 9.186757 9.229721 9.429936 9.454913 9.371175 9.427837 9.349236 9.438077 9.596306
1370525_at 8.463459 8.373056 8.365772 8.391364 8.446766 8.412998 8.459894 8.434635 8.613918 8.52257 8.537104 8.5196
1370526_at 6.1358957 6.160467 6.4820204 5.835802 7.713051 6.3364835 6.1816497 5.927568 5.9903107 5.7271647 5.512405 6.0628867
1370527_a_at 8.81682 9.0241585 8.721645 8.715495 8.959719 8.926131 8.831545 8.907287 8.892521 8.92623 8.8835 8.936304
1370528_at 6.363918 6.415697 6.174907 6.326817 6.3792353 6.5034704 6.304087 6.3946767 6.3288336 6.1814814 5.8607354 6.391729
1370529_a_at 7.481381 7.7108364 7.443709 7.4737263 7.529737 7.6003976 7.661754 7.459275 7.417855 7.6385274 7.997265 7.701194
1370530_a_at 8.205249 8.244965 8.046253 8.039756 8.033365 7.920625 8.165954 8.132323 8.248874 8.344753 8.453243 8.336671
1370531_a_at 5.4132643 5.5004673 5.4772787 5.5321426 5.3994102 5.4827824 5.513934 5.298065 5.460647 6.0228043 5.928546 5.656582
1370532_at 5.824172 5.6741714 5.465832 5.470223 5.657984 5.510116 5.4836116 5.8034205 5.575207 5.5351763 5.654044 5.5256386
1370533_at 4.328417 4.336688 4.3769283 4.5519247 4.601627 4.3109217 4.156172 4.3796215 4.3050613 4.390489 4.2589874 4.2659783
1370534_at 8.11648 7.989591 8.215298 8.101437 8.330899 7.9798174 8.214249 8.505214 7.9428287 7.982938 7.5414653 7.3364267
1370535_at 4.0758505 3.748165 4.005375 3.9464047 4.1397715 3.8136528 4.0020533 3.737929 4.1641016 4.136265 3.7952616 3.7651272
1370536_at 5.1108093 5.533206 5.6389217 5.0955076 5.0813274 5.014333 5.4522753 5.1662216 5.1222773 5.266927 5.4733143 5.5057487
1370537_at 6.9560266 6.9928226 7.0822144 6.9930696 7.0156293 7.0892925 7.1193986 7.063538 6.892224 7.217511 6.932266 6.826342
1370538_at 7.224742 7.6125073 7.2046747 7.7530866 7.4463754 7.2904963 8.1115 7.7256713 7.0760713 7.877349 7.22245 6.533271
1370539_at 6.4983587 6.811006 6.7146773 6.5471716 6.5047073 6.631576 6.7445974 6.6773267 6.67231 6.740189 6.713254 7.0231442
1370540_at 4.123952 4.316099 4.15429 3.9573855 4.2168255 4.8448763 4.3660207 4.405989 4.4079947 3.840691 4.665735 4.4632297
1370541_at 6.470374 6.6215 6.689934 6.594378 6.3596287 7.514189 6.0299306 6.554497 6.6294518 5.8590107 7.1778502 7.0473714
1370542_a_at 6.596874 6.8314314 6.7198586 6.9615173 6.8796616 6.5325174 6.7889533 7.0267286 6.659874 7.056239 6.8267665 6.9075165
1370543_at 6.7031794 6.979058 6.471251 6.475555 6.707093 6.694289 6.929491 6.9148645 6.8406487 7.063658 7.1595387 7.0388455
1370544_at 5.975587 5.6149073 5.8297663 5.881082 5.6706557 5.7363753 5.5325847 5.5713897 5.640845 5.9292245 5.8586683 5.827875
1370545_at 4.4831495 4.7563486 4.702037 4.922087 4.779376 4.9835386 4.823119 4.6929927 5.244846 4.6873736 4.6736 4.7735934
1370546_at 4.2248387 3.9773207 3.9560113 3.6735005 3.8883018 4.0236444 3.944819 3.7744079 3.839383 3.7075553 3.9423754 3.9540527
1370547_at 13.854214 13.91912 13.980663 13.927501 13.884599 13.870326 13.831453 13.913834 13.953324 13.8185 13.944635 13.869614
1370548_at 7.208602 7.3623433 7.4029527 7.674006 7.7616925 7.3057094 7.385405 7.357688 7.64928 7.306147 7.017787 6.7156343
1370549_at 5.84841 5.6734943 5.888214 5.7769394 5.9157214 5.721589 5.8564906 5.7385507 5.7399106 5.9208646 6.0361485 5.939868
1370550_at 5.7207313 5.916545 5.6353006 5.69176 5.6019726 5.6155663 5.688943 5.6999793 5.7955317 5.5001564 5.657416 5.5198812
1370551_a_at 7.0265603 6.9038377 6.913643 6.729245 6.7919927 6.870595 6.832028 7.0036874 6.764587 6.544647 6.7548623 6.735314
1370552_at 5.070899 5.220109 5.274993 4.9627943 5.481127 5.295185 5.0372744 5.0594835 5.2380257 5.2548904 4.7968855 5.236718
1370553_at 7.1337132 7.2331815 7.1395955 7.535392 7.3758473 7.225062 7.709534 7.2134814 7.4559183 7.295897 6.7051287 6.4463367
1370554_at 9.321042 9.328477 9.114116 9.36364 9.289321 9.336291 9.030427 9.24539 9.282337 9.282261 9.122362 9.306986
1370555_at 4.043437 3.970903 4.038902 4.0318947 4.115357 3.9484708 4.026081 3.8902142 4.0775957 4.0899534 4.057781 3.8515244
1370556_at 4.827634 4.671654 4.8736143 4.679159 4.562317 4.7246413 4.753905 4.6337395 4.8626356 4.516472 4.34611 4.758863
1370557_a_at 3.9847155 3.9168282 3.739118 4.0757127 4.0544662 3.7719626 3.6925876 3.6789029 3.9071312 3.6273632 3.64438 3.644327
1370558_a_at 3.3234606 3.304417 3.1994033 3.2226536 3.4425788 3.2537727 3.2369726 3.4462495 3.1360843 3.2089682 3.20853 3.4159157
1370559_at 3.8061125 3.5051079 3.8523805 3.6608505 3.7305772 3.6886518 3.5439763 3.6162782 3.889495 3.5750406 3.69336 3.7396827
1370560_at 3.9653597 4.3400707 4.0504355 3.812325 3.9819188 4.180144 4.464342 4.248236 4.317836 3.9930105 4.0593557 3.9177117
1370561_at 4.1287475 3.9913244 3.6755276 3.6923118 4.13103 3.9064832 4.1014504 3.6731033 3.8956087 4.1194386 4.1656294 4.487812
1370562_at 4.4714 4.3364377 4.5819473 4.5785785 4.494643 4.6289573 4.488473 4.3487606 4.5931997 4.8178325 4.3397493 4.307375
1370563_at 11.455855 11.495707 11.429858 11.617057 11.527208 11.660491 11.4871645 11.481448 11.672951 11.55305 11.355029 11.050068
1370564_at 4.305468 4.227844 4.314496 4.2641444 4.1916556 4.369145 4.1911635 4.434825 4.425254 4.0273776 4.0867023 4.2621927
1370565_at 4.419261 4.245908 4.1452584 3.9704475 4.291258 4.396631 4.102266 4.307784 4.2592664 3.9812727 4.1910267 4.4686713
1370566_at 10.761886 10.114956 11.137924 10.10959 10.288647 10.138586 10.721463 10.844961 10.394859 8.501452 9.887296 9.186197
1370567_at 6.8344812 6.795385 6.834353 6.7835546 6.8268657 6.8321867 6.7638807 6.7520347 6.84932 6.713988 6.8341727 6.700083
1370568_at 5.555119 5.7218237 5.57772 5.4910197 5.623871 5.64897 5.809125 5.735472 5.691185 5.354357 5.5410256 5.5065513
1370569_at 4.843959 5.0226536 5.0345078 4.802199 4.746591 4.9364643 4.59267 4.807223 4.9721975 4.8348284 4.8122234 5.011167
1370570_at 7.36588 7.510619 7.217169 7.5429955 7.3882146 7.1599526 7.3532243 7.5861955 7.434037 7.671108 7.6733174 7.2988935
1370571_at 4.817868 4.8564506 5.1798015 4.9823484 4.954105 4.8793035 5.0515194 4.8126683 4.863147 4.748339 5.1866765 5.06337
1370572_at 3.7693481 3.748219 3.5787141 3.7153888 3.9205108 3.62862 3.6485898 3.56711 3.9071312 3.705079 3.6860106 3.62006
1370573_at 9.133671 9.126851 9.349045 9.407481 9.408195 9.183235 9.522668 9.145464 9.280235 9.275855 8.893596 8.80278
1370574_a_at 6.6630573 6.7240925 6.740699 6.558125 6.558762 6.3608074 6.6261063 6.797831 6.569054 6.705646 6.8284554 6.9292874
1370575_a_at 8.558022 8.534816 8.346134 8.613398 8.52947 8.418522 8.682046 8.285875 8.365684 8.678815 8.780272 8.995881
1370576_at 5.6806183 5.5945916 5.6489296 5.643483 5.7617445 5.5775223 5.4868293 5.69027 5.451003 5.3941154 5.112199 5.6390257
1370577_at 6.3209305 6.110412 6.459589 6.4237275 6.473096 6.504552 6.4199495 6.404595 6.4748845 6.052208 6.439043 6.529072
1370578_at 7.1461267 7.2123933 7.062138 6.969 6.8125486 7.015279 6.846682 6.9049516 6.9439383 6.9808702 7.130581 6.7566032
1370579_at 9.01059 8.917093 9.115858 8.773464 9.001278 9.034611 8.899792 8.929289 8.967941 8.933264 8.992359 8.6550865
1370580_a_at 13.524441 13.501276 13.494724 13.515215 13.474997 13.544142 13.633796 13.450923 13.512929 13.592813 13.653678 13.579875
1370581_at 3.6748984 3.8573208 3.9106429 3.8307774 3.8635943 3.9030368 3.6428914 3.9167526 3.9111462 3.9459558 3.7917383 3.8945186
1370582_a_at 3.3458874 3.4996061 3.264979 3.2723396 3.361134 3.1984856 3.3556168 3.1194286 3.2506256 3.239226 3.1961873 3.3058052
1370583_s_at 6.427549 6.077749 6.445395 5.9581547 6.2115192 5.724261 7.0099907 6.0181227 6.1555214 7.807114 6.8789015 8.228678
1370584_a_at 5.5011935 6.085333 5.150093 6.0248427 6.168216 6.0487604 6.621436 4.9259543 5.552138 6.5506773 5.762418 6.2205644
1370585_a_at 6.341761 6.461823 6.6073704 6.515256 6.4283085 6.1450014 6.4346414 6.195825 6.542509 6.774407 6.78151 6.6906714
1370586_a_at 5.6937237 5.955913 5.7982416 5.647645 5.8769197 5.7216654 5.7193356 5.696656 5.6610327 5.5340805 5.8712044 5.808616
1370587_at 4.859164 4.7497463 4.9537277 4.7236614 4.8551674 4.816511 4.776182 4.8166227 4.758136 4.6141195 4.799411 4.76799
1370588_a_at 4.040989 3.9911952 4.081191 3.9429834 3.9519944 4.071764 3.955384 3.9242547 4.115735 3.915449 4.3348765 3.9016886
1370589_at 5.0212336 4.944517 4.9546046 4.8697863 4.9402018 5.224741 4.8211603 4.8625054 4.994295 4.8957705 5.300502 4.866538
1370590_at 7.3066807 7.1796722 7.3564525 7.317151 7.0970945 7.270212 7.0736036 7.238566 7.216707 7.206545 7.318532 7.172588
1370591_at 7.466281 7.401458 7.3849826 7.702106 7.4160323 7.393226 7.5654206 7.703741 7.39426 7.8020725 7.743579 7.266611
1370592_at 6.7200603 6.510554 6.486285 6.983682 7.2413816 6.8042974 6.4017124 7.3344946 6.84786 6.1980963 6.662175 5.8704433
1370593_at 13.709707 13.537733 13.689394 13.719884 13.597171 13.6819515 13.571526 13.523484 13.658729 13.655357 13.735433 13.399696
1370594_at 4.6642895 4.0516567 4.314496 4.4662504 4.501397 4.429101 4.2907486 4.6469946 4.6459236 4.6953115 4.3980837 4.509922
1370595_a_at 3.8118079 3.6901062 3.8528223 3.6958225 3.8159907 3.7034633 3.504694 3.5441532 3.641066 3.6227732 3.7716706 3.4353776
1370596_a_at 4.082143 4.189304 4.2349663 4.129265 4.079256 4.1094117 4.2349024 4.145826 4.2789855 4.080443 4.054086 4.0492797
1370597_at 6.1247625 6.1261873 5.876221 6.4104657 6.105425 6.41733 6.386855 5.9376073 5.709082 5.9918427 6.022449 6.116082
1370598_a_at 4.599287 4.3301964 4.3492565 4.331956 4.4839306 4.4642982 4.253339 4.375747 4.402273 4.3563967 4.2991476 4.2717676
1370599_a_at 7.114138 7.4131427 7.3508186 7.337023 7.2593083 7.3207874 7.4446926 7.3507023 7.253684 7.1447277 7.217362 7.059114
1370600_at 5.344303 5.7861986 5.373345 5.343132 5.5509343 5.4092946 5.6968184 5.6344104 5.236584 5.423647 5.2347383 5.448074
1370601_a_at 4.6599708 4.542858 4.340026 4.5046544 4.4456296 4.7421355 4.2956123 4.3560166 4.6757812 4.344089 4.1932287 4.4445333
1370602_at 4.6131744 4.231489 4.57195 4.366765 4.355551 4.618452 4.4141855 4.325019 4.37949 4.252138 4.279021 4.4625654
1370603_a_at 5.5144587 6.161877 6.0171785 5.719776 5.606931 5.766505 5.6265464 5.938999 5.834833 5.9683056 5.736956 5.95281
1370604_at 3.666136 3.8545277 3.5611377 3.9060621 3.7490814 3.8648546 3.7911541 3.896593 3.6713932 3.9453115 4.902233 4.269602
1370605_s_at 5.7169657 6.1513352 5.661191 5.8271046 5.802533 6.1477146 5.8937244 6.1109896 5.402384 6.415967 6.8341727 6.869188
1370606_at 6.6150994 6.164921 6.1208396 6.1175404 6.371992 6.305878 6.6093006 6.3281264 5.982929 6.194321 6.2749996 6.46053
1370607_a_at 4.724924 4.9179077 4.5611835 4.215669 4.659075 4.411477 4.582733 4.4914203 5.0380564 4.458091 5.5960774 6.2654524
1370608_at 3.6632404 3.7523575 3.8201096 3.7933195 3.9167216 3.8511047 3.9739647 3.5285783 3.7037194 3.5494356 4.070446 3.7010512
1370609_a_at 10.055188 10.132301 10.147828 10.137552 10.259573 10.165689 10.285692 10.204673 10.168381 10.109161 10.296623 9.83113
1370610_at 4.6863627 4.5584645 4.650253 4.384219 4.7061257 4.5289345 4.664556 4.601505 4.708516 4.5987654 4.49102 4.473061
1370611_at 6.0856237 5.8824177 5.9688993 5.9707494 5.9173746 6.103993 6.0803356 6.0273423 6.2065916 5.9395576 6.0715284 5.9968038
1370612_at 5.9514375 5.7873883 5.624994 5.924652 5.5895886 5.739226 5.6001086 5.932261 5.7955317 5.4799576 5.663341 5.9199505
1370613_s_at 12.740247 12.661888 12.717203 12.737535 12.592305 12.512301 12.760213 12.765152 12.642302 12.802514 12.844748 12.772231
1370614_s_at 5.6996613 5.4643245 5.380406 5.6127334 5.3214912 5.5540786 5.520115 5.3776736 5.4325123 5.3539047 5.6342883 5.431237
1370615_at 4.846427 4.815892 5.37683 5.092126 4.9223175 4.9216666 4.9954576 4.805949 4.7373013 4.902933 4.89635 4.8218784
1370616_at 5.0349617 4.914858 4.7783966 4.8265924 4.9336267 4.7964444 4.7628117 4.7543483 4.7137914 5.0555 4.8176966 4.9887547
1370617_at 4.645048 4.631419 4.693414 4.5583897 4.722993 4.6916933 4.683966 4.8211956 4.713539 4.655265 4.8261375 4.68017
1370618_at 7.9375367 7.909569 7.8307395 7.93588 7.8253174 7.952104 8.017764 7.9311366 7.873652 7.753309 7.7729583 7.9321513
1370619_at 4.7609224 4.8468714 5.059805 4.888645 4.9152784 4.746786 4.8371162 4.9720564 5.027488 4.810419 4.91527 4.79448
1370620_at 4.8546615 4.799913 4.1995964 4.5420475 4.7017126 4.6243477 4.5711927 4.6559815 4.5492744 4.385356 4.5425067 4.868214
1370621_at 4.8944883 5.220227 5.0867195 5.256937 4.852166 5.2098484 4.9660425 4.8357544 4.786832 4.738624 5.0750656 5.0313425
1370622_at 4.305831 4.327721 4.426962 4.4158306 4.3241186 4.1870184 4.137644 3.9812272 4.5042014 4.084296 4.085659 4.173232
1370623_at 6.46267 6.7346907 6.6417146 6.715115 6.8386674 6.661329 6.6212263 6.8917065 6.693059 6.7812643 6.749674 6.7543893
1370624_at 4.4247613 4.2824745 4.362977 4.5006533 4.334946 4.4750776 4.3604236 4.305484 4.4400363 4.197935 4.4043818 4.181513
1370625_at 3.9152339 3.5079665 3.6876822 3.6944108 3.7703784 3.9650664 3.8387067 3.9857206 3.792499 3.6427932 3.8824918 3.6462293
1370626_at 3.289477 3.452458 3.5060828 3.2926161 3.6226728 3.535239 3.4959595 3.4170954 3.5052207 3.4121842 3.241696 3.2329946
1370627_at 4.5741673 4.6009083 4.7209396 4.555819 4.750298 4.5787163 4.185616 4.593786 4.7716713 4.4419174 4.376615 4.7026687
1370628_at 5.3418517 5.3007503 5.0162425 4.847598 5.003842 5.009763 4.688888 5.4282274 4.652113 4.6439915 4.763685 4.6090465
1370629_at 3.9069638 3.7350407 3.6882787 3.6531527 3.5130324 3.6514573 3.670378 3.5928898 3.6447527 3.7067585 3.5114124 3.5939798
1370630_a_at 6.685524 7.0024505 6.398091 6.675434 6.6449294 6.6666355 6.623194 6.524553 6.5911183 6.9681873 6.7835646 7.380627
1370631_at 4.061426 4.1254444 4.0091734 3.840762 4.0193176 4.0726614 4.0825353 4.206088 3.8860934 3.851583 3.8365624 3.9813685
1370632_at 4.170668 4.1994867 4.194771 4.172966 4.203266 4.413495 4.024313 4.117672 4.030015 3.814647 4.0995445 3.8316424
1370633_at 5.1090117 4.8970666 5.015933 5.0086546 4.9568806 5.0040174 4.9544153 5.0141125 4.8124294 4.9019766 4.643075 4.8478084
1370634_x_at 6.6380653 6.5217543 6.5573387 6.6345835 6.3621945 6.605469 6.735207 6.5691237 6.380963 6.4457345 6.422441 6.4224043
1370635_at 4.699564 4.6937556 4.8927784 4.740671 4.8046923 4.9799676 4.8590565 4.595904 4.854733 4.415254 4.6568055 4.727972
1370636_at 4.465909 4.346173 4.4892435 4.5171213 4.4051456 4.4191375 4.3229885 4.2439833 4.426126 4.089709 4.121646 4.336355
1370637_at 4.321759 4.1256356 4.041774 4.3911 3.725653 4.1323843 4.0780153 4.0990767 4.0038333 3.9619296 3.8938997 4.1622066
1370638_at 5.403732 5.202283 4.999689 4.83228 5.022004 5.1349325 4.8268404 5.2185125 5.012559 5.3915243 5.120392 5.155681
1370639_at 7.491707 7.4809256 7.51199 7.6034155 7.5729146 7.545578 7.321617 7.4319854 7.528249 7.3606334 7.3007493 7.4445243
1370640_a_at 5.3554764 5.152134 5.2101727 5.2350755 5.338314 5.159338 5.0099163 5.2976084 5.265131 4.99821 5.0230074 5.178218
1370641_s_at 6.6003566 6.550693 6.560338 6.6774993 6.694603 6.6818705 6.3805327 6.4976683 6.6599016 6.5215607 6.641259 6.539053
1370642_s_at 6.6835394 6.9894285 6.886555 6.912659 6.7543426 6.251817 7.027015 6.8225374 6.9584103 7.654931 6.831916 6.4584126
1370643_a_at 5.157118 5.1001067 5.5272417 5.052285 5.0153 5.166175 5.1428347 5.125856 5.0388126 5.0469627 4.7780523 5.2676926
1370644_at 3.7078793 3.5161302 3.5677805 3.9636452 3.9238794 3.9874642 3.7203438 3.4682105 3.9323046 3.5919182 3.8732643 3.771648
1370645_at 4.1690955 4.09255 3.937865 4.5207276 4.434617 4.248522 3.9597936 4.2938595 4.290867 4.2046804 4.06838 4.1423163
1370646_at 6.5654273 6.417182 6.516156 6.04803 6.4695044 6.3460364 6.3116326 6.5252094 6.4768543 6.115657 6.189889 6.26489
1370647_at 4.184399 4.2509484 4.4912486 4.470027 4.3963747 4.3090773 4.1911635 4.337079 4.405563 4.0117946 4.104164 4.5260134
1370648_a_at 5.148894 4.945836 5.104964 4.98954 5.222206 5.013981 5.012124 4.9760594 5.006635 5.215616 4.922376 4.9877596
1370649_at 5.622552 5.781442 5.7779346 5.4805317 5.593226 5.4469886 5.849995 5.643032 5.4600306 5.375996 5.717796 5.651337
[truncated: 3,479,611 more chars]
