# Supplementary material for: Transcriptomic point of departure determination: a comparison of distribution-based and gene set-based approaches
Source: Front Genet. 2024 May 9;15:1374791. doi: 10.3389/fgene.2024.1374791 (PMC11112360; doi:10.3389/fgene.2024.1374791)
Supplement: Supplementary file 6 [file DataSheet1.zip › Data Sheet 1/naproxen_29day_Rat_Liver_rma.txt]

ProbesetID V2 V3 V4 V5 V6 V7 V8 V9 V10
Dose 0 0 0 6 6 6 20 20 20
1367452_at 9.404867 9.683313 9.163136 9.614668 9.477695 9.650913 9.520286 9.440544 9.468024
1367453_at 9.963674 10.027246 10.003069 9.895048 9.957417 10.022527 9.993887 9.890047 9.89235
1367454_at 9.579353 9.603631 9.225625 9.587104 9.56944 9.652895 9.572984 9.43678 9.364666
1367455_at 10.862671 11.126432 10.527472 11.048809 10.893818 11.141906 11.051693 10.757851 10.951682
1367456_at 11.260066 11.562884 11.042582 11.334951 11.327376 11.484499 11.414622 11.183438 11.318534
1367457_at 8.320399 8.77759 7.7596564 8.306177 8.227892 8.338549 8.37293 8.180321 8.418299
1367458_at 8.727085 8.564049 8.148508 8.241056 8.530546 8.678146 8.453359 8.340684 8.235581
1367459_at 11.757181 12.040267 11.593344 11.8521 11.737872 11.882192 11.801354 11.611105 11.802186
1367460_at 10.896077 11.143467 10.505363 10.981813 10.667371 10.937333 10.884158 10.586641 10.793284
1367461_at 9.633121 9.94494 9.449571 9.853407 9.871766 9.82262 9.897962 9.810454 9.924666
1367462_at 10.372099 10.468398 10.045592 10.089768 10.08349 10.437466 10.0980625 10.1266985 10.521659
1367463_at 10.54919 10.299728 10.435781 10.785461 10.414995 10.6767025 10.683723 10.685928 10.566094
1367464_at 9.053386 9.120394 8.394207 8.961329 9.068448 8.985207 9.074363 8.809019 8.871536
1367465_at 9.64835 10.026969 9.515348 10.131864 9.83237 10.020701 9.806397 9.732266 9.946286
1367466_at 10.071742 10.1833105 9.864874 9.975894 10.113172 9.9206 10.020016 9.947163 9.993661
1367467_at 10.9580145 11.148139 11.055914 11.193635 10.992287 11.237964 10.969755 11.037105 11.252489
1367468_at 9.488468 9.324763 8.552265 9.202213 9.331002 9.398834 9.3578615 9.217703 9.319921
1367469_at 11.431041 11.731029 10.751101 11.4263315 11.267174 11.323855 11.561056 11.185738 11.3207245
1367470_at 9.980103 10.35871 9.86138 9.97705 10.067614 10.150383 10.051026 9.799092 10.094417
1367471_at 8.358979 8.489872 8.055288 8.546152 8.410121 8.571631 8.218539 8.24612 8.500462
1367472_at 9.933971 10.0999365 9.764242 9.877506 9.8605795 9.92774 10.065858 9.675449 10.096221
1367473_at 9.458693 9.695845 8.764553 9.5166025 9.410833 9.521677 9.443541 9.43039 9.259499
1367474_at 9.299874 9.575243 8.703281 9.420714 9.237975 9.304617 9.179119 8.902569 9.169667
1367475_at 10.081161 10.385022 9.928872 9.948592 10.120095 10.210942 10.361293 9.930905 10.023342
1367476_at 10.519068 10.952351 10.214383 10.718253 10.458308 10.656781 10.513909 10.479558 10.542646
1367477_at 9.529031 9.793844 9.04658 9.514838 9.292445 9.300192 9.151156 9.237126 9.318874
1367478_at 7.955728 7.6941915 7.5479407 7.976304 7.831742 7.7789464 7.750126 7.6229134 7.837541
1367479_at 10.787366 11.031248 10.470139 10.735894 10.771966 10.980507 10.8056 10.66921 10.856588
1367480_at 8.965544 9.175386 8.738155 9.269298 9.06264 9.05495 9.204491 8.858615 8.949719
1367481_at 8.552404 8.645689 8.173982 8.667604 8.550758 8.721989 8.65511 8.597927 8.44128
1367482_at 9.449145 9.431017 9.021788 9.374321 9.286897 9.259788 9.4683895 9.193676 9.350391
1367483_at 8.123543 8.260643 7.847686 8.232836 8.123335 8.252373 8.191439 8.131832 8.079691
1367484_at 8.395305 8.479457 7.8734736 8.564797 8.327358 8.506684 8.641611 8.154725 8.445107
1367485_at 9.318899 9.617505 8.836057 9.316014 9.129729 9.262819 9.359485 9.167195 9.282116
1367486_at 9.672854 9.813849 9.576431 9.768806 9.594263 9.603751 9.6268835 9.615927 9.61886
1367487_at 7.2828474 7.636407 7.280209 7.598959 7.5390224 7.510984 7.674032 7.4110494 7.6394086
1367488_at 7.609888 7.5435286 6.820818 7.6453524 7.3522286 7.5516515 7.7145696 7.3324904 7.517967
1367489_at 6.468047 6.5673184 6.7062874 6.6394854 6.278407 6.314689 6.577451 6.2242627 6.5641875
1367490_at 6.978793 6.7464004 6.546977 6.8243666 6.53841 6.5652285 6.8725576 6.187351 6.6525207
1367491_at 8.761539 8.775402 8.39693 8.7308655 8.785746 8.76862 8.79607 8.6984415 8.625464
1367492_at 8.562668 8.687801 8.260786 8.675436 8.37171 8.505331 8.45669 8.515749 8.418023
1367493_at 9.489038 9.544036 9.020044 9.507834 9.417088 9.540982 9.375265 9.382829 9.466335
1367494_at 9.436205 9.440336 9.041684 9.348805 9.296137 9.387155 9.396372 9.266691 9.317137
1367495_at 6.5819244 6.7813325 6.210863 6.8023033 6.3446145 6.51416 6.7103653 6.4607506 6.2229404
1367496_at 11.04495 11.3087845 10.609953 10.923287 11.035965 11.070672 11.024714 10.904164 11.096964
1367497_at 7.868579 8.237615 7.7503123 8.153486 8.096645 8.240211 8.26419 8.134013 8.044563
1367498_at 8.171221 8.61725 8.02133 8.276845 7.880876 8.086321 8.27541 7.9727745 8.423592
1367499_at 7.8574114 8.272587 8.057959 8.023869 8.00086 8.024256 8.063894 8.019648 7.954311
1367500_at 9.709845 9.88299 9.104586 9.685282 9.399973 9.673852 9.833091 9.347794 9.545766
1367501_at 8.023123 8.23003 8.102754 8.264342 8.09871 8.173474 8.091718 7.9675174 8.163137
1367502_at 7.693694 7.8724384 7.1803465 7.8719587 7.723035 7.5563416 7.5290556 7.564231 7.6336956
1367503_at 10.430648 10.513858 10.384198 10.533192 10.438549 10.43517 10.363199 10.297652 10.57336
1367504_at 7.713613 7.81781 7.5064063 7.994123 7.7408915 7.9594493 7.879029 7.6482673 7.75632
1367505_at 7.817304 7.8440294 7.6051817 7.6718926 7.866905 7.9493327 7.957118 7.6449018 7.6953897
1367506_at 9.5449095 9.48203 9.175019 9.351398 9.295376 9.447042 9.278858 9.306447 9.133194
1367507_at 6.782301 6.763013 6.4081116 6.7779717 6.717356 6.8715243 6.7598515 6.4207926 6.8689384
1367508_at 8.395305 8.307867 7.961543 8.263971 8.246229 8.266381 8.251822 8.064098 8.112479
1367509_at 8.991454 9.236379 8.514261 9.164122 8.84347 9.23804 9.119161 8.95746 9.021391
1367510_at 9.157272 9.319346 8.696717 9.18035 9.167687 9.297561 9.272256 9.067413 9.215501
1367511_at 7.9438744 8.397657 7.729609 8.049432 8.112433 8.108034 8.138729 7.975603 8.241365
1367512_at 10.510233 10.760604 10.049071 10.4966 10.473962 10.521647 10.603112 10.359907 10.628906
1367513_at 7.7746754 7.8205924 7.151639 7.758656 7.4092717 7.7503557 8.144173 7.810943 7.977983
1367514_at 7.0700645 7.29759 6.99055 7.2695527 7.1338367 7.2211943 7.4249973 7.0016966 7.0973973
1367515_at 6.990133 6.9452815 6.028195 7.010547 6.7615895 7.044203 7.0540223 6.814743 6.375011
1367516_at 8.359104 8.547174 7.8873568 8.418396 8.255774 8.337963 8.40122 8.176586 8.2225
1367517_at 7.4477167 7.4755793 7.387481 7.473924 7.6990633 7.3297067 7.4923263 7.2813582 7.57012
1367518_at 8.054541 8.113862 7.7564745 8.137609 7.8249683 8.102786 7.947332 7.826142 8.046456
1367519_at 7.881545 7.990206 7.829106 7.9279027 7.8976045 8.030484 8.106111 7.785442 7.986165
1367520_at 9.333182 9.419613 8.960145 9.61982 9.296861 9.572825 9.252723 9.228075 9.395426
1367521_at 6.6173778 6.600506 6.6692677 7.002589 7.0928693 6.9908113 7.0513005 6.909724 6.6632304
1367522_at 9.004017 9.112827 8.75351 9.00627 9.116707 9.124985 8.996705 8.946946 9.191106
1367523_at 7.2975445 7.314689 6.653708 7.563261 7.3996916 7.424775 7.528883 7.128799 7.301726
1367524_at 7.27676 7.3894815 7.34578 7.3684864 7.507765 7.2253523 7.4967046 7.1884685 7.088252
1367525_at 9.268623 9.037722 9.034979 9.299286 9.264552 9.169879 9.306982 9.166084 9.107456
1367526_at 8.289039 8.617787 8.23369 8.455621 8.20017 8.123686 8.218542 8.161936 8.449973
1367527_at 7.637108 7.6748433 7.1114645 7.736307 7.7513885 7.6970005 7.5474653 7.384905 7.579915
1367528_at 8.341031 8.419731 8.139191 8.533339 8.402206 8.468598 8.49109 8.311994 8.294115
1367529_at 8.7352495 9.155624 8.7379875 8.9948435 8.959286 8.973406 8.9094 8.785921 9.106415
1367530_at 7.41928 7.467992 7.2550564 7.3213725 7.379914 7.33791 7.1640387 7.3837852 7.422637
1367531_at 10.329851 10.483822 10.028581 10.571842 10.4589 10.473306 10.554487 10.342031 10.355589
1367532_at 10.686772 11.067065 10.483335 10.715404 10.777779 10.712574 10.799756 10.67107 10.786504
1367533_at 8.085924 7.913475 7.9204884 8.056574 8.024008 7.9628677 7.982234 7.8655376 7.951178
1367534_at 7.3259416 7.4216123 7.4088163 7.268295 7.089953 7.344219 7.2498755 7.168881 7.1097984
1367535_at 8.551143 8.935122 8.87749 8.812777 8.80397 8.854004 8.8339 9.029471 8.7008
1367536_at 7.058079 7.480123 7.5296965 7.586661 7.4765286 7.4012804 7.430985 7.356798 7.311695
1367537_at 7.2444906 7.2963653 6.846187 7.178076 7.015187 7.1670027 7.2956767 6.9402456 7.0883393
1367538_at 6.765613 6.9031277 6.3121142 6.778324 6.5934362 6.604303 6.7545586 6.2951303 6.5565786
1367539_at 8.263252 8.182583 8.120153 8.451379 7.9725504 8.263915 8.159614 8.366654 8.327605
1367540_at 6.859388 7.1271243 6.304202 6.861275 6.734484 6.7487297 7.1929736 6.768365 7.1725955
1367541_at 7.4042397 7.4660745 7.0045977 7.091791 7.396193 7.349898 7.0826664 7.2231436 7.02415
1367542_at 7.73607 7.7324224 7.2650666 7.718155 7.5922847 7.7531066 7.9001937 7.669852 7.612074
1367543_at 8.098801 8.356379 7.702278 8.335322 8.13639 8.229084 8.156376 7.942456 8.055962
1367544_at 5.627083 5.773423 5.0406675 5.667081 5.4804215 5.714296 5.778422 5.3131547 5.625932
1367545_at 6.895757 6.9261107 6.682624 6.828882 6.813133 7.0115037 6.9691153 6.76767 6.821458
1367546_at 9.860918 9.911926 9.246089 10.005288 9.589284 9.650959 9.424552 9.178089 9.85585
1367547_at 7.419529 7.861508 7.429281 7.3890944 7.506517 7.4773088 7.516995 7.341241 7.60735
1367548_at 8.525191 8.446166 8.312549 8.293752 8.385339 8.540467 8.395292 8.287893 8.42491
1367549_a_at 9.935357 10.217997 9.644709 10.021433 10.007422 9.939315 10.068717 9.755206 9.967434
1367550_a_at 7.8435245 7.9767556 6.785639 7.666185 7.946771 8.162455 7.879874 7.7946024 7.773963
1367551_a_at 8.315445 8.423583 7.6299696 8.259139 8.104477 8.104368 8.331294 8.009748 8.269556
1367552_at 4.646161 4.5506463 4.8678184 4.672336 4.5889053 4.590785 4.6362295 4.72161 4.699317
1367553_x_at 11.219474 12.670916 11.121282 11.828058 11.8278885 11.706299 11.881906 12.409238 12.269656
1367554_at 4.2410526 3.9239097 4.0420046 3.8780322 3.902991 3.983009 3.9169729 4.021557 3.8953788
1367555_at 14.786037 14.686503 14.607548 14.717045 14.675868 14.728453 14.718243 14.703462 14.718914
1367556_s_at 14.670478 14.467838 14.588398 14.491055 14.640381 14.6015625 14.546411 14.623671 14.522767
1367557_s_at 12.848426 12.9928875 12.512061 12.814438 12.750808 12.748727 12.9919405 12.715865 12.792953
1367558_x_at 3.105952 2.9879537 3.0435798 3.00892 3.03827 3.0199132 2.9435017 3.1097882 3.079009
1367559_at 13.036611 13.069443 12.653584 13.072314 12.915995 13.050241 12.963982 12.623964 12.742911
1367560_at 11.476452 11.745694 11.043155 11.850117 11.514291 11.638838 11.797537 11.43817 11.613076
1367561_at 11.990278 12.248192 11.6485195 12.288762 12.073841 12.188313 12.17645 11.882692 12.104798
1367562_at 8.197282 8.245105 7.8508224 8.4094925 8.227262 7.835131 8.140135 8.103521 8.033833
1367563_at 8.355033 8.638094 8.355261 8.583325 8.2903805 8.359605 8.488504 8.42352 8.434181
1367564_at 6.1718025 6.272426 6.588447 6.178434 6.2658625 6.2128057 6.4099374 6.1362586 6.148175
1367565_a_at 13.639271 13.655651 13.337075 13.678752 13.530319 13.618134 13.602749 13.486958 13.705558
1367566_at 4.1915255 4.325144 4.560563 4.310364 4.446721 4.4401965 4.219412 4.441573 4.2945485
1367567_at 11.284121 11.780145 10.782696 11.630164 11.485318 11.417394 11.451574 11.398427 11.596129
1367568_a_at 8.590508 9.131179 8.380971 8.659984 8.621087 8.628752 8.817788 8.208628 8.852512
1367569_at 11.742861 11.616634 11.506469 11.726532 11.694578 11.740591 11.744093 11.5131855 11.659792
1367570_at 5.9555836 6.5232563 5.8265424 6.298361 6.5443916 6.0842323 6.339255 6.1256266 6.2654953
1367571_a_at 5.492757 5.421111 5.951719 5.4575424 5.88283 5.786268 5.623996 5.6289225 5.9854264
1367572_at 5.1929946 5.4910436 5.1316886 5.121046 5.1458426 5.060425 5.0519238 5.168886 5.1645613
1367573_at 12.154384 12.395185 11.8521 12.2343645 12.149656 12.187281 12.26867 12.134645 12.219522
1367574_at 7.8459773 8.487733 7.5446463 7.968468 8.094625 7.564557 8.5406685 7.626164 7.578346
1367575_at 11.334992 11.637348 11.105679 11.445398 11.338474 11.462855 11.541979 11.234573 11.29615
1367576_at 13.683255 13.648966 13.187964 13.635333 13.557367 13.623819 13.666556 13.590541 13.344334
1367577_at 7.2121153 7.163583 6.195263 6.9241695 7.1100116 7.1614413 6.649379 6.3089366 6.528158
1367578_at 9.976724 10.346183 9.714262 10.196642 10.101451 10.116175 10.216304 10.0198 10.154304
1367579_a_at 10.996721 11.134882 10.856025 11.250091 11.2358265 10.985514 11.257237 11.067783 10.929272
1367580_at 10.815833 11.044095 10.337413 11.137657 10.806193 10.865928 10.861524 10.665526 10.790556
1367581_a_at 5.569248 5.961003 5.848992 5.6091475 5.6306763 5.876833 6.0828266 5.964891 5.655255
1367582_at 10.787174 11.202926 10.569228 11.320638 10.924064 11.052854 11.125671 10.913909 10.982663
1367583_at 13.256215 13.363763 12.8871975 13.29949 13.258322 13.3179035 13.216559 13.235073 13.170584
1367584_at 7.4382544 8.370148 7.3257675 7.619367 7.6206007 7.6561923 7.932521 7.8339505 7.55535
1367585_a_at 11.052426 11.537444 10.720443 11.02779 11.132219 11.019937 11.136637 11.001542 11.397255
1367586_at 12.686227 13.027818 12.674345 12.748297 12.717773 12.649617 12.648021 12.714665 12.781717
1367587_at 3.7655454 3.7827659 3.8016138 3.6780286 3.7924836 3.7195208 3.7972848 3.9708965 4.052869
1367588_a_at 11.004334 11.293661 10.303813 11.254237 10.847917 11.053661 11.170606 10.844557 10.838615
1367589_at 9.07107 9.140106 8.934881 9.427452 9.075407 9.206145 9.210828 8.899326 9.235193
1367590_at 10.515714 10.6076765 9.893086 10.479307 10.611549 10.673736 10.516364 10.511211 10.23377
1367591_at 9.403852 9.61625 9.261603 9.582431 9.327789 9.688481 9.528982 9.325583 9.51288
1367592_at 3.4254286 3.5735853 3.3966506 3.4052703 3.594129 3.4897835 3.5696735 3.4748926 3.4703522
1367593_at 7.955986 8.509675 8.130144 8.282359 8.323437 8.577965 8.379198 8.160525 8.31697
1367594_at 9.284962 9.33231 9.093657 9.307196 9.176802 9.394024 9.310244 9.188164 9.348402
1367595_s_at 13.444845 13.606201 13.325512 13.576021 13.464643 13.578085 13.614202 13.408445 13.5072775
1367596_at 11.55849 11.9384 11.2013855 12.028889 11.761409 11.763124 11.785935 11.677051 11.816225
1367597_at 11.771106 12.032048 11.294829 12.043513 11.76575 11.867058 11.969241 11.687663 11.901703
1367598_at 14.21818 14.261212 14.129876 14.213145 14.206662 14.2158785 14.237281 14.21818 14.212317
1367599_at 12.103818 12.073596 11.838621 12.260917 12.013864 12.00938 11.974779 12.120206 12.026417
1367600_at 5.416132 5.4706116 5.8846593 5.390856 5.4760995 5.4194565 5.6866894 5.180108 5.5470495
1367601_at 8.134146 8.084013 7.5317264 8.0891 7.691244 7.9201064 8.15328 8.249117 8.169954
1367602_at 8.869503 8.8245325 8.2548685 9.089247 8.61455 8.728333 9.154535 9.225991 9.058758
1367603_at 11.159259 11.228603 10.74966 11.269491 11.15267 11.031592 11.117052 10.902687 11.011602
1367604_at 11.077653 11.152983 10.716461 11.020844 10.92743 11.097778 11.06356 10.870647 11.01696
1367605_at 10.835745 10.989891 10.245793 10.793379 10.650143 10.802577 10.880176 10.396388 10.476271
1367606_at 11.650623 11.974129 11.293742 11.979622 11.755516 11.727601 11.839514 11.7162695 11.925383
1367607_at 12.34684 12.304246 11.884683 12.508748 12.208578 12.437166 12.358734 12.065111 12.454234
1367608_at 5.2380333 5.422761 5.2570305 5.288847 5.347687 5.348038 5.0773096 5.4122844 5.1778193
1367609_at 11.397195 11.315992 11.4093075 11.331496 10.812449 11.236573 11.709658 11.293636 10.918311
1367610_at 12.204747 12.427939 11.753743 12.334244 12.061289 12.229277 12.188483 12.024674 12.161602
1367611_at 5.4241314 5.245099 5.655396 5.571969 5.271144 5.4777226 5.6675415 5.390495 5.4690537
1367612_at 13.871272 13.941921 13.734096 14.026094 13.806936 13.922536 13.886347 13.792488 13.978775
1367613_at 12.625208 12.775268 12.325583 12.629914 12.643979 12.666413 12.728752 12.560967 12.626169
1367614_at 7.4477167 7.511573 7.301296 7.231459 7.2483244 7.300455 7.5101175 7.4312277 7.1375384
1367615_at 4.337293 4.321227 4.621275 4.421822 4.452746 4.568358 4.432989 4.3348446 4.4694405
1367616_at 4.6474113 4.6251907 4.6386614 4.8433847 4.6796665 4.6673326 4.7457433 4.6354 4.753495
1367617_at 9.405867 9.7787695 9.3595085 9.834228 9.67811 9.62526 10.141621 9.732766 9.614616
1367618_a_at 11.110963 11.289858 10.680929 11.353289 11.092378 11.179262 11.235534 10.989559 11.162244
1367619_at 12.356463 12.31319 12.001283 12.496398 12.100109 12.401401 12.299022 12.085114 12.2649
1367620_at 12.6600485 12.869678 12.529751 12.766835 12.593179 12.671884 12.725306 12.572355 12.806497
1367621_at 8.212919 8.40255 7.8274493 8.539678 8.252042 8.288822 8.425759 7.960228 8.028274
1367622_at 11.894155 12.098609 11.762682 12.106279 11.854469 11.955884 11.887418 11.719576 12.057966
1367623_at 11.443546 11.78562 11.144643 11.818914 11.4720545 11.714852 11.578694 11.356333 11.618294
1367624_at 10.407596 10.689738 10.774495 10.401031 10.163028 10.214736 10.352051 10.181679 10.351758
1367625_at 13.361891 13.450121 12.973476 13.442932 13.196713 13.336163 13.353802 13.177311 13.259262
1367626_at 5.140258 5.1745467 4.896223 5.0314174 5.2529645 5.1171637 4.798908 5.462501 5.258497
1367627_at 8.000023 7.4143047 6.7747025 7.6676483 7.540677 7.7217126 7.8182964 7.8122563 7.96446
1367628_at 6.1818557 6.2734976 5.7740126 6.18142 6.065274 5.9506507 6.2168837 5.8822374 6.0049543
1367629_at 11.642649 11.812176 11.435321 11.990808 11.568173 11.684758 11.923445 11.614342 11.857153
1367630_at 11.938849 12.162448 11.46072 12.149918 11.778072 12.026704 11.910457 11.74788 11.994394
1367631_at 5.374778 5.481018 5.2680264 5.392021 4.8354845 5.6172285 5.227357 5.8210974 5.3499956
1367632_at 10.026805 10.15104 10.134009 10.293491 10.303789 10.525796 10.963678 10.777164 10.685304
1367633_at 8.9466095 9.1417885 9.22339 9.573336 9.411681 9.577006 10.317614 10.042714 9.897813
1367634_at 11.97781 12.192794 11.748873 12.0635195 12.056151 11.854736 12.046519 11.895981 11.951312
1367635_at 12.907116 12.956164 12.6943445 13.154966 12.817423 13.005646 13.0144005 12.710981 13.064311
1367636_at 7.893027 8.152826 7.7634673 8.024279 8.1095495 8.106483 7.95519 7.82295 8.140291
1367637_a_at 10.428261 10.454011 10.013022 10.293717 10.293811 10.398616 10.358037 10.1170635 10.332487
1367638_at 9.431089 9.51492 9.190335 9.593759 9.4627905 9.560329 9.544091 9.3192005 9.634586
1367639_a_at 12.230669 12.361284 12.059706 12.413317 12.21733 12.515193 12.4297285 12.178832 12.230827
1367640_at 12.457207 12.532124 11.741176 12.653652 12.409976 12.320575 12.404752 12.216839 12.253431
1367641_at 13.323843 13.451551 13.058518 13.487303 13.349943 13.340181 13.5799055 13.193049 13.397005
1367642_at 10.623942 10.66395 10.389587 10.718012 10.739962 10.845619 10.7441 10.607008 10.580232
1367643_at 11.671203 11.810991 11.49496 11.599786 11.766449 11.917155 11.81029 11.759146 11.767471
1367644_at 7.4925203 7.594315 6.804975 7.527262 7.272381 7.4351063 7.294595 7.4855914 7.4121814
1367645_at 12.432619 12.734772 11.918072 12.592167 12.4644165 12.505377 12.485735 12.406312 12.56543
1367646_at 11.962811 11.989529 11.613122 11.929807 11.692007 12.064094 11.976558 11.715534 11.866975
1367647_at 14.084051 14.174603 13.827917 14.1914625 14.023208 14.1195345 14.025778 13.971788 14.142676
1367648_at 6.2373414 6.4375606 6.7930975 6.4396777 6.3473363 6.6822305 6.8913302 6.5275354 6.775589
1367649_at 6.322122 6.68068 6.2458725 6.4296966 6.148615 6.426205 6.202204 6.0670376 6.3600516
1367650_at 5.94449 5.8525 6.1332397 6.373035 6.120072 6.1814284 5.9963975 6.163369 6.1256847
1367651_at 10.313356 10.324708 9.90859 10.467453 10.14164 10.395086 10.683192 10.29954 10.41335
1367652_at 8.780996 9.286205 8.773502 9.315599 9.317282 9.38802 9.650384 9.059379 9.36235
1367653_a_at 12.206816 12.39522 12.095244 12.267767 12.012407 12.186876 12.2388315 11.956637 12.119006
1367654_at 8.513328 8.4745655 8.02738 8.64834 8.404968 8.432006 8.297667 8.273058 8.588605
1367655_at 7.3764715 7.671908 7.104889 7.4676723 7.390299 7.275155 7.764455 7.4863877 7.3135643
1367656_at 10.141612 10.29358 9.8739605 10.277391 10.085292 10.356965 10.356336 9.91511 10.250917
1367657_at 12.334297 12.519437 12.064552 12.373604 12.029224 12.174551 12.336871 12.221418 12.363808
1367658_at 6.612523 6.601293 6.7021465 6.21957 6.6828246 6.473612 6.616605 6.235055 6.3327413
1367659_s_at 10.636406 9.839179 9.968729 10.781157 10.430044 10.887183 10.303968 10.065585 10.45475
1367660_at 6.0689535 6.3058844 6.2003846 6.03275 5.878886 6.1293 6.1348763 5.9807057 6.1708646
1367661_at 6.634102 7.0378423 6.099234 6.4971724 6.58876 6.2765894 6.7199154 6.5373335 6.6743727
1367662_at 12.216952 12.422229 12.020193 12.372746 12.254996 12.2913265 12.066109 12.026755 12.31952
1367663_at 11.255869 11.3334055 10.638301 11.284601 11.002501 11.200712 11.426804 10.875203 10.988892
1367664_at 4.2463646 4.1409616 4.23767 4.1332655 4.384899 4.075865 4.1735363 4.5160375 4.1883774
1367665_at 4.101863 4.3519726 4.2478075 4.209675 4.178091 4.071661 4.223203 4.2321463 4.267384
1367666_at 8.865428 9.239716 8.267332 9.060004 8.857988 8.515212 8.682216 8.32168 8.434632
1367667_at 11.700033 12.137879 11.156921 11.990904 11.627339 11.795832 12.170955 11.771332 12.004371
1367668_a_at 5.969762 6.0359335 5.7399864 6.550226 6.2976413 6.335968 6.9427176 6.167501 5.768608
1367669_a_at 9.151747 9.344398 8.932996 9.422095 9.165953 9.22263 9.181715 9.032432 9.347711
1367670_at 10.1530485 10.544933 10.193887 10.361469 10.150755 10.405012 10.099906 10.300227 10.193148
1367671_at 8.684117 8.904627 8.772965 9.026558 8.835298 8.852755 9.027266 8.542684 8.605743
1367672_at 11.477837 11.457899 10.922282 11.437668 11.307353 11.632366 11.589823 11.223992 11.510538
1367673_at 10.515495 10.570474 10.175576 10.53541 10.58306 10.616593 10.177685 10.098887 10.14332
1367674_at 8.986256 9.2086315 8.845373 9.040503 9.079011 9.106389 9.04572 8.924279 9.00977
1367675_at 8.333376 8.578899 7.905775 8.379422 8.453417 8.3321 8.1985855 8.27791 8.279855
1367676_at 6.474046 6.622075 5.6926603 7.1018376 7.0176363 6.557327 6.4956856 6.1757874 5.959362
1367677_at 11.283884 11.546717 11.111936 11.535982 10.951885 11.296768 11.32721 11.055317 11.440373
1367678_at 10.758553 10.697192 10.331237 10.593047 10.485922 10.988976 10.653621 10.054978 10.695445
1367679_at 9.116521 10.302773 9.603159 10.066457 10.003885 9.208848 10.690625 9.878139 9.6172695
1367680_at 11.935812 11.975413 11.790493 12.015801 11.995494 12.076711 11.9254465 11.76704 12.004719
1367681_at 9.760971 9.98063 9.629336 9.971551 9.746915 9.953296 9.749528 9.745597 9.743952
1367682_at 6.652353 7.033785 6.672326 6.6983604 6.7701693 6.760783 6.599891 6.3091464 6.721018
1367683_at 9.50882 9.730034 9.099513 9.463405 9.193926 9.319276 9.064181 9.043823 9.0395565
1367684_at 4.180721 4.2405767 4.469658 4.2268023 4.4098883 4.22048 4.216795 4.6639466 4.645138
1367685_at 11.830737 11.951224 11.217775 11.918858 11.690024 11.703129 11.903035 11.646905 11.768887
1367686_at 11.266274 11.652314 10.930383 11.662384 11.482639 11.582128 11.571148 11.17634 11.714381
1367687_a_at 8.254594 8.115958 7.7326074 8.228104 8.033835 8.21269 8.146401 7.999796 7.9794426
1367688_at 7.791746 8.094558 7.6228 8.138374 7.9786925 8.018248 8.001217 8.051286 8.140422
1367689_a_at 6.39717 6.331238 6.1362514 6.798587 6.334098 7.3050933 8.100356 7.119307 6.786248
1367690_at 11.23854 11.27973 10.929807 11.465088 11.2253895 11.308862 11.192481 11.246347 11.225118
1367691_at 10.928122 11.061743 9.747911 9.995662 10.25179 10.88852 10.931888 10.255681 10.882865
1367692_at 3.7875812 4.195627 3.9461102 3.849826 3.9913054 4.0001106 4.1106462 4.014331 4.217157
1367693_at 9.385065 9.945185 8.994667 9.589225 9.528986 9.423794 9.584875 9.127284 9.122884
1367694_at 10.395055 10.398196 10.318765 10.844975 10.481012 10.925428 10.699912 10.4903145 10.710259
1367695_at 12.058448 12.228904 12.030675 12.085498 12.151525 12.240154 11.98552 11.959393 11.979139
1367696_at 7.6200204 7.872664 7.566372 8.062479 7.940277 8.003304 8.5240345 8.009092 7.6932316
1367697_at 10.126389 10.290824 9.48019 10.317026 9.805583 10.258951 10.369532 9.783352 10.360743
1367698_a_at 8.64413 8.719507 8.252319 8.635172 8.795151 8.756013 8.78271 8.4867525 8.423719
1367699_at 6.764087 6.787108 6.358311 6.79004 6.7052197 6.6363983 6.743076 6.2522974 6.358758
1367700_at 4.336722 4.3377237 4.208878 4.1417027 4.40244 4.23526 4.105578 4.457442 4.1914096
1367701_at 6.1846294 6.410048 6.332672 6.5733085 6.511618 6.508834 6.668319 6.743202 6.574089
1367702_at 12.486975 12.4727 12.330047 12.472229 12.373522 12.510166 12.322337 12.017058 12.278795
1367703_at 5.004095 4.683398 5.676483 4.618816 4.5650244 4.406609 4.6205287 4.399414 4.647222
1367704_at 8.865451 8.899629 8.616826 8.808757 9.09421 8.869178 8.966623 8.752186 8.814263
1367705_at 8.297044 8.28893 8.094824 8.427242 8.279542 8.508506 8.411972 8.411732 8.277637
1367706_at 10.823577 10.793577 10.599716 10.882513 10.807562 10.874422 10.680005 10.649212 10.65715
1367707_at 9.228654 10.842464 9.663122 9.574315 9.552407 8.546412 9.330913 8.901067 9.635577
1367708_a_at 10.689569 12.152413 10.860514 11.005184 11.075489 10.096197 10.7310295 10.607231 10.989557
1367709_at 9.5991745 9.529633 9.639762 9.661823 9.6185465 9.444277 9.654077 9.751892 10.092409
1367710_at 9.732005 9.850123 9.433406 9.843429 9.8113365 9.900969 9.794547 9.5712 9.721727
1367711_at 10.515492 10.722386 10.1469555 10.689003 10.482712 10.699063 10.676534 10.2104435 10.459931
1367712_at 5.4340863 5.9091153 5.270482 5.908616 5.863529 5.4833703 6.103946 5.9870834 5.7888465
1367713_at 8.88233 8.999864 8.347356 9.054813 8.965041 8.9378395 8.88904 8.602815 8.59009
1367714_at 7.293827 7.390855 7.109582 7.4172854 7.2417665 7.240778 7.334326 7.219165 7.2745724
1367715_at 10.091922 10.352951 9.928034 10.190086 10.141243 10.099766 10.320036 10.124202 10.372626
1367716_at 7.6380014 8.082068 7.169021 7.7602067 7.8271317 7.80004 7.737819 7.4361596 7.753129
1367717_at 12.171706 12.506999 11.849256 12.332153 12.226704 12.234776 12.323349 12.195784 12.294104
1367718_at 8.62712 8.695195 8.212849 8.656677 8.50671 8.433287 8.520996 8.348095 8.1211815
1367719_at 8.98495 9.044483 8.61888 8.967555 8.952511 9.0736885 9.098236 8.688157 8.892256
1367720_at 11.135963 11.045431 10.568538 11.148632 10.958594 11.068549 11.149164 11.070238 10.848188
1367721_at 10.677105 10.897251 10.782108 10.928939 11.060695 10.895529 11.124809 10.932637 10.839575
1367722_at 6.66379 7.1168356 6.874209 6.99033 6.9426756 6.756389 7.3895044 7.027984 7.0099316
1367723_a_at 7.570521 7.523028 7.243425 7.4787965 7.5532966 7.547564 7.709739 7.3621035 7.53995
1367724_a_at 9.571828 10.299666 9.667583 9.874293 9.990683 9.865845 9.748611 9.81213 10.004488
1367725_at 7.4899993 7.4446373 6.9232373 8.193829 7.2448993 7.889709 7.562672 7.3904014 7.087
1367726_at 6.866419 7.0658803 7.2621474 6.9127107 6.931248 6.937522 6.959819 7.0511613 7.0682178
1367727_at 7.4733114 7.5469294 7.2584286 7.721599 7.2311983 7.5435457 7.5349846 7.6658716 7.792342
1367728_at 7.4974713 7.6392174 6.598565 7.33254 7.377927 7.307519 7.4882197 7.0359335 7.134559
1367729_at 10.491559 11.464485 11.650825 11.681081 11.327792 11.741363 11.778742 11.168153 12.432622
1367730_at 9.321541 9.578928 8.933023 9.395256 9.47252 9.434155 9.27721 9.073312 9.336549
1367731_at 7.5846243 7.5458975 7.1994977 7.1997056 7.5736527 7.5721326 7.557062 7.1523438 7.473586
1367732_at 8.652327 8.841964 7.9851017 8.412407 8.600008 8.66959 8.932781 8.376615 8.590785
1367733_at 6.165231 6.6618176 7.5067015 6.5320888 6.8010283 6.517661 6.621881 6.3269863 7.198035
1367734_at 7.2079415 7.4468675 7.1092896 7.4364467 7.4092164 7.37935 7.8574862 7.2937207 7.4660797
1367735_at 11.589226 11.616921 11.036077 11.53327 11.538043 11.625502 11.562771 11.4205885 11.508662
1367736_at 9.089735 9.353959 8.872608 9.397961 9.24751 9.033869 9.090619 8.969233 9.006371
1367737_at 10.301998 10.587297 10.205512 10.442616 10.220069 10.354446 10.503879 10.412994 10.530882
1367738_at 6.5957546 6.7870774 6.569609 6.6680994 6.7247148 6.653098 7.064791 6.96025 6.892551
1367739_at 4.4950604 4.4357395 4.5260954 4.4472218 4.5769157 4.4152317 4.529141 4.6928396 4.5912046
1367740_at 5.984185 6.7202315 5.8620715 6.3540974 6.1913195 6.121806 6.610966 6.173397 6.1923037
1367741_at 9.473122 9.499762 9.057612 10.2427635 9.12405 10.083291 10.06144 9.222692 9.361549
1367742_at 5.8417296 5.5602226 5.576579 5.627479 5.551573 5.4432354 5.483975 5.352787 5.351678
1367743_at 6.2542663 6.042171 5.724986 6.2808867 6.419573 6.490065 6.097563 5.894965 6.456718
1367744_at 5.2861915 5.672233 5.491626 5.5176125 5.515974 5.4454126 5.643371 5.6742043 5.563881
1367745_at 8.261329 8.604986 8.061219 8.271227 8.450111 8.199852 8.05727 8.151233 8.308218
1367746_a_at 8.488766 8.522768 8.301672 8.365736 8.415016 8.52371 8.623953 8.381334 8.410818
1367747_at 7.8204565 7.97794 7.4565425 7.916717 7.7029715 8.010035 7.706789 7.078492 7.4548798
1367748_at 9.105845 9.423583 9.036295 9.249986 9.026019 9.091005 9.032582 8.972772 9.0413265
1367749_at 3.3841956 4.427291 3.6135647 3.2344835 3.3502889 3.3270311 3.7776167 3.6735034 3.880632
1367750_at 8.90866 9.132033 8.757234 8.723239 8.819714 8.879006 8.688864 8.823958 8.760365
1367751_at 7.721039 7.635082 7.3949656 7.627708 7.669319 7.574232 7.170841 7.7033315 7.7113104
1367752_at 8.742966 8.97061 8.245741 8.673626 8.37335 8.428464 8.736775 8.253824 8.354491
1367753_at 7.4345355 7.5143604 7.171464 7.4711747 7.6047535 7.4868526 7.4756055 7.0247746 7.362469
1367754_s_at 9.936151 10.073922 9.753537 10.122505 9.753627 10.255515 10.088329 9.958265 9.898248
1367755_at 13.081276 13.399945 13.090985 13.411906 13.032252 13.286547 13.129536 13.074603 13.39555
1367756_at 8.770766 9.052717 7.961406 8.941435 8.832708 8.919827 8.864082 8.672881 8.820019
1367757_at 12.050554 12.1914425 11.536235 12.07681 11.928847 11.995708 12.091684 11.819758 12.055159
1367758_at 7.586772 7.938616 7.022333 7.2422132 7.511105 7.5336285 7.510989 7.86601 6.8594193
1367759_at 8.626938 8.753017 8.385353 8.80467 8.786234 8.681097 8.618568 8.2133465 8.470059
1367760_at 8.247682 8.45098 8.136601 8.489479 8.486816 8.453571 8.496724 8.178793 8.381005
1367761_at 7.472028 7.6888504 7.3336387 7.6442003 7.392518 7.6548805 7.422523 7.327853 7.425234
1367762_at 4.9533944 4.98164 5.036435 4.9978867 4.8858833 5.015806 4.843791 4.7643833 5.168599
1367763_at 10.918821 11.066521 10.911805 11.085605 10.783028 11.192199 10.802346 10.977236 11.23747
1367764_at 8.152249 7.703319 7.3313584 7.585829 7.511795 7.670626 7.3971157 7.6548777 7.3995414
1367765_at 8.629236 8.682504 8.52455 9.049024 8.691526 9.636364 9.973846 9.783123 10.272424
1367766_at 10.299812 10.405225 9.868469 10.772582 10.1782675 10.219985 10.449774 10.496696 10.358933
1367767_at 9.810265 9.933163 9.733876 10.155595 9.867366 9.9801655 9.9865885 9.810201 10.000572
1367768_at 5.1895914 4.9145265 5.135668 5.2494445 5.097397 5.2991557 5.330154 5.287926 5.1670437
1367769_at 7.6892877 7.98996 7.206489 8.243723 7.7240186 7.861322 7.8999805 7.586735 7.820734
1367770_at 9.422031 9.675857 9.094455 9.796553 9.470309 9.303359 9.621435 9.379403 9.546399
1367771_at 8.862684 9.856096 8.899924 10.4999485 9.096909 10.400744 10.158424 9.7489 9.089179
1367772_at 7.3107986 7.5886765 7.2568774 7.641849 7.501458 7.470062 7.518524 7.5369 7.4701676
1367773_at 10.604355 11.031174 10.111135 10.595227 10.622592 10.514362 10.550456 10.173222 10.580006
1367774_at 13.006583 12.928516 12.400096 13.015337 12.723901 12.956388 13.083045 12.698568 12.90012
1367775_at 11.353719 11.644113 11.271436 11.76942 11.214219 11.537632 11.693615 11.422964 12.290955
1367776_at 5.6494784 6.2041574 5.851705 6.515487 6.5390315 5.5752325 5.9651194 5.244588 5.516945
1367777_at 10.745863 10.31454 10.05719 11.325899 10.580061 11.088748 10.825138 10.75177 10.829328
1367778_at 9.199879 9.215954 8.806133 9.231067 9.039688 9.155561 9.111813 9.140886 9.0866785
1367779_at 6.677555 6.6452603 6.883504 6.7753053 6.6880016 6.7950726 6.7923784 6.778429 6.8054614
1367780_at 7.6664143 7.4868507 7.3952503 7.580568 7.380846 7.4363337 7.2928514 7.3563437 7.7169714
1367781_at 4.0167084 3.9361136 4.531891 4.087715 4.0424976 4.23604 3.9896662 4.1320972 4.0108924
1367782_at 4.3562393 4.5061083 4.650634 4.6233006 4.3816566 4.5137324 4.803649 4.5201635 4.666012
1367783_at 11.441739 11.676668 11.305236 11.510088 11.382989 11.659316 11.483304 11.469751 11.820956
1367784_a_at 12.427756 12.485958 12.353945 12.6856165 12.503456 12.623753 12.69215 12.591619 12.696323
1367785_at 4.3253355 4.370916 4.4468794 4.4449816 4.4901257 4.524828 4.468589 4.538862 4.3121395
1367786_at 9.742996 9.906556 9.326317 9.983895 9.808438 9.80975 10.392553 9.444022 9.401781
1367787_at 6.0813155 5.77119 6.1456113 5.6547127 5.7183256 5.9051514 5.882128 6.3062983 6.132191
1367788_at 6.993083 7.430017 7.144316 7.493414 7.260677 7.475419 7.300054 7.3147326 7.6854205
1367789_at 7.144657 7.229602 6.4594173 7.196441 7.3912206 7.468045 7.251522 7.3472857 7.4572477
1367790_at 9.505639 9.802119 9.536815 9.680647 9.720441 9.598437 9.602424 9.3642235 9.695626
1367791_at 6.8106184 6.9347544 6.5952263 6.9869967 6.604258 6.8272023 6.8794675 6.9789248 7.0358467
1367792_at 5.04137 4.6471643 5.637318 4.707406 4.9941382 4.7671957 4.803066 5.0307164 4.7936044
1367793_at 12.817992 12.859345 12.687485 12.9370775 12.667958 12.793473 12.805343 12.550695 12.746868
1367794_at 6.4541388 6.0223227 6.283441 6.1095157 6.5266438 6.3749275 6.5861773 8.31122 6.7853417
1367795_at 6.01199 6.7989206 6.2043447 6.6007967 6.008693 6.7854414 6.4443936 6.4360538 5.897369
1367796_at 8.112935 8.104414 7.4069853 8.105194 7.976426 8.1037655 7.9649477 7.7371273 7.6201797
1367797_at 6.3577323 6.222142 5.7298384 6.430728 6.3098297 6.4563117 6.349323 6.3796406 6.106996
1367798_at 12.328417 12.62235 12.20809 12.374746 12.230864 12.308809 12.194094 12.137417 12.294284
1367799_at 5.392915 5.4341707 5.3760486 5.344776 5.3462095 5.2913523 5.4157286 5.4485965 5.5416174
1367800_at 6.0245647 5.9484987 5.8849554 5.8595595 6.0330467 6.04129 6.156099 5.9625807 5.877472
1367801_at 8.935069 9.155563 8.946907 9.01231 9.13754 9.089159 9.151548 8.997206 9.220188
1367802_at 8.681571 10.359178 10.122435 8.220329 8.986072 7.607229 8.622584 9.383725 7.9459233
1367803_at 6.0758843 6.035241 5.6485457 5.967835 5.873204 6.0367274 6.052743 6.2239676 6.025827
1367804_at 12.797851 12.717427 12.385031 12.80755 12.410436 12.727832 13.043426 12.861587 12.896606
1367805_at 5.264837 5.437387 5.2058964 5.234237 5.3137765 5.254088 5.252558 5.450561 5.3827963
1367806_at 5.7402515 5.5252085 6.033544 5.9156246 5.8761787 5.589087 5.662374 5.7637196 5.6497574
1367807_at 8.920985 8.879413 8.444647 8.748595 8.957535 8.962118 8.977673 8.653823 8.8112135
1367808_at 9.574537 10.017222 9.153965 9.773578 9.377514 9.596861 9.607691 9.292321 9.742852
1367809_at 4.8793936 4.9225574 5.361694 5.0022306 4.794838 5.0190654 5.147242 5.086898 5.068214
1367810_at 6.355413 6.2318115 6.481353 6.3615284 6.34648 6.748357 6.6228833 6.132147 6.5930924
1367811_at 4.7501464 5.655091 5.148987 5.379152 4.9729586 4.9244695 4.894254 5.265939 4.826103
1367812_at 7.539975 7.505375 7.44252 7.4921474 7.4042664 7.503463 7.439133 7.300194 7.4492464
1367813_at 7.2770357 7.405833 6.5080724 7.6541414 7.123427 7.272897 7.220713 6.918846 7.095314
1367814_at 8.194559 8.711353 8.107882 8.515825 8.327009 8.4294615 8.600695 8.733933 8.295268
1367815_at 8.812043 8.593262 8.283732 8.633452 8.57864 8.551886 8.470532 8.158169 8.566996
1367816_at 5.0354214 4.9040337 4.9369025 5.1033206 5.015648 5.1801558 5.6344686 5.2837615 5.090255
1367817_at 6.904013 6.9659686 6.5211396 6.778933 7.011947 6.9375772 7.0492797 6.586351 6.7958355
1367818_at 8.256378 8.321131 7.819264 8.450628 8.242128 8.358847 8.378328 8.244844 8.335239
1367819_at 11.582072 11.8730755 11.786159 11.738611 11.730802 11.743322 11.535741 11.638586 11.6282215
1367820_at 8.898925 9.102029 8.732107 9.220018 8.838531 8.937551 8.916955 8.605391 8.74675
1367821_a_at 3.9199967 3.8360865 3.9864993 3.8810072 3.924841 3.9497433 4.0076733 4.2406864 4.0907736
1367822_at 5.538598 5.735538 5.8839703 5.460573 5.584793 5.5337844 5.723425 5.614414 5.502744
1367823_at 6.409141 5.9827886 6.7041736 6.1009846 6.275845 6.252968 6.4394636 6.2294207 5.951089
1367824_at 8.456354 8.720958 8.1638775 8.591171 8.461519 8.466404 8.550607 8.416317 8.524276
1367825_at 6.890666 6.6308002 7.156289 6.7501945 7.07687 6.8168144 6.871341 6.946423 6.864024
1367826_at 10.160139 10.20489 9.513533 9.66637 9.508544 9.546264 9.908152 9.42687 9.183357
1367827_at 9.355495 9.571639 8.923539 9.356205 9.34629 9.417674 9.314671 9.197013 9.334763
1367828_at 9.495202 9.329111 9.278392 9.290016 9.16105 9.399788 9.14569 9.144043 9.289495
1367829_at 11.303023 11.5227375 11.413961 11.353193 11.128129 11.521968 11.3020525 11.262004 11.470654
1367830_a_at 7.3217335 7.6059837 7.348741 7.3530827 7.2753496 7.3120775 7.3918223 7.638141 7.5407457
1367831_at 8.694979 8.661894 8.262889 8.652772 8.562965 8.602943 8.76579 8.620655 8.484421
1367832_at 10.689453 10.877875 9.914133 10.741708 10.522714 10.681473 10.846536 10.444679 10.534518
1367833_at 8.915696 9.01917 8.339678 9.060274 8.831385 8.974422 9.122449 8.972787 9.011781
1367834_at 7.108069 7.3613677 6.9551196 7.700142 7.1142607 7.4464793 7.3153386 7.14335 7.3575487
1367835_at 5.682803 5.6066656 5.426761 5.504202 5.5275855 5.563168 5.51505 5.6803207 5.6608953
1367836_at 9.194779 9.327656 9.082286 8.973163 9.166951 9.364027 9.622255 9.139461 10.17045
1367837_at 9.19074 9.370624 8.644946 9.214518 8.994852 9.233683 9.321515 8.924266 9.262344
1367838_at 12.424365 12.392364 12.104085 12.49672 12.345201 12.638644 12.575043 12.23321 12.0763035
1367839_at 10.055704 10.052327 9.908697 10.353161 10.289072 10.215663 10.432332 10.341447 10.478705
1367840_at 7.9175916 7.9282765 7.465267 8.097784 7.89834 7.979516 7.90247 7.768506 7.7817435
1367841_a_at 3.657393 3.6939628 3.6410096 3.8013966 3.6505716 3.8867817 3.7224236 3.8157632 3.6460795
1367842_at 6.1248355 6.1918826 6.5512986 6.1035867 6.246471 6.252797 6.1152434 6.3894005 6.5816674
1367843_at 10.424921 10.543978 10.138251 10.485771 10.220084 10.417557 10.39616 10.30127 10.423155
1367844_at 8.49839 8.555259 8.145464 8.6018505 8.614588 8.502603 8.857808 8.556897 8.299029
1367845_at 3.7671313 3.5997992 3.9293406 3.8814867 3.8081744 3.7165446 3.5548112 3.7813468 3.8347354
1367846_at 5.772134 6.242101 5.7488213 6.1517973 5.9420266 5.813055 6.233814 6.2631288 6.2514825
1367847_at 7.552155 8.220781 7.1203375 7.671824 6.6015835 7.2758617 7.6512337 8.283336 7.397155
1367848_at 7.3424125 7.3913198 7.071577 7.549403 7.491207 7.2827015 7.6461916 7.33038 7.511023
1367849_at 9.323697 9.379055 8.958197 8.989535 9.268601 9.398544 9.464095 9.010702 8.873283
1367850_at 7.6910644 7.998023 6.442919 8.00894 7.7792573 7.9130883 8.628791 7.988931 7.5476933
1367851_at 4.0785465 3.9884284 4.2692432 4.209675 4.089983 4.0895567 4.1454573 4.241636 4.2384605
1367852_s_at 4.810424 5.0615854 4.8601623 5.028002 5.1486692 4.7701116 4.7830997 4.863691 5.1360326
1367853_at 7.6973553 7.790368 7.585329 7.7212586 7.983749 7.7870083 7.853326 7.923178 7.8478513
1367854_at 11.356456 12.441673 11.25811 11.827713 11.756363 10.93549 11.383869 11.611863 11.7525215
1367855_at 8.827626 8.88649 8.523544 8.655109 8.846574 9.198985 9.088234 8.9617 9.390244
1367856_at 9.008636 9.430779 8.877125 9.181726 9.165586 8.763619 9.4442215 9.284326 9.399149
1367857_at 11.985314 12.366745 11.353477 11.961716 12.114057 12.079758 12.215548 11.935911 12.244731
1367858_at 4.930086 4.4142323 4.5197544 4.430356 4.828782 4.6548204 4.3707323 4.25319 4.4553614
1367859_at 5.3624873 5.093403 5.292865 5.5131288 5.3037367 5.469454 5.241507 5.407972 4.9415345
1367860_a_at 10.361353 10.376689 9.799898 10.142706 10.360989 10.150889 10.278217 9.961871 9.56038
1367861_at 5.2165504 5.4667373 5.090912 5.5965295 5.1711426 5.1159587 5.7458725 5.119423 5.2847095
1367862_at 4.078936 4.2594223 3.9795187 4.03195 4.071661 4.12356 4.025289 4.003948 4.2808237
1367863_at 7.5848575 7.8433466 7.6098547 7.832098 7.586224 7.6835036 7.7944946 7.6802015 7.5657887
1367864_at 6.25089 6.597969 6.2925134 6.272321 6.002289 6.285691 6.356124 6.15465 6.441151
1367865_at 6.7967944 7.1968203 6.5228553 7.0059505 6.740257 6.7608404 6.85486 6.8181357 6.561994
1367866_at 6.045252 6.0923133 6.229107 5.858615 6.057328 6.2084126 5.9988527 5.889593 5.758732
1367867_at 8.656183 8.739143 8.001606 8.536029 8.554651 8.462614 8.423423 8.398829 8.279869
1367868_at 7.6953807 7.508554 7.5822725 7.829058 7.4604535 7.436075 7.944471 7.518915 7.7250547
1367869_at 9.497234 9.721098 9.011804 9.566936 9.240544 9.404105 9.609226 9.557734 9.532719
1367870_at 8.68895 8.859625 7.963687 8.99539 8.623851 8.740698 8.662058 8.539819 8.621708
1367871_at 12.997581 13.04312 13.2618065 13.30915 13.094506 13.519126 13.516175 12.865873 13.395926
1367872_at 8.004336 8.644426 8.057137 8.584102 8.291189 8.181225 8.322074 8.205881 8.290042
1367873_at 8.929424 9.127846 8.646505 9.091007 9.236556 9.069606 9.080269 9.055602 9.066258
1367874_at 5.739227 5.9704666 5.804224 5.9542665 6.0632854 5.9785533 5.6903796 5.7207747 5.7189527
1367875_at 8.879163 9.1169815 8.6839 8.919193 8.901442 8.979532 9.033997 8.753574 8.851467
1367876_at 6.673426 6.8204947 6.4483724 6.420301 6.4810724 6.5690684 6.612894 6.261856 6.3753653
1367877_at 7.7747607 8.146498 7.7734594 7.8140564 7.916456 7.8363338 7.883146 8.0236225 7.928006
1367878_at 8.695324 8.809816 8.108158 8.924416 8.7065935 8.667961 8.564936 8.57591 8.603499
1367879_at 6.4631205 6.9401646 6.46804 6.9773664 6.4906306 6.9438457 6.8702726 6.6065025 6.6067777
1367880_at 5.1151524 4.9215093 4.829262 5.0586705 5.036116 5.0250835 4.8553977 5.039638 4.9374776
1367881_at 8.358366 8.0126 8.268013 7.9750514 8.187319 8.257021 8.562356 8.503317 8.298964
1367882_at 7.0083933 7.3691335 7.5937405 7.2858973 7.159834 7.125972 7.123826 7.3527827 7.446604
1367883_at 6.8220606 7.078121 6.4091315 6.6090846 6.6339774 6.80386 6.921023 6.7246866 6.7087827
1367884_at 10.427619 10.614003 9.821963 10.357742 10.466222 10.247007 10.366208 10.463207 10.5578985
1367885_at 11.583556 11.680942 11.48958 11.900459 11.703733 11.83921 11.834863 11.431592 11.880615
1367886_at 7.778105 7.8765707 7.4278727 7.565668 7.5972185 7.7102094 7.528614 7.9315042 7.537419
1367887_at 12.651306 12.86331 12.451335 12.696961 12.591574 12.751877 12.731725 12.439162 12.65979
1367888_at 4.1343894 4.1319785 4.143095 4.2398148 4.1704254 4.109317 4.075251 4.4580746 4.254882
1367889_at 7.988971 8.329529 7.2664933 8.011473 7.962342 8.196821 7.8854003 7.7583947 8.054075
1367890_at 6.6445007 6.3279443 6.6512613 6.596261 6.789715 6.6818037 6.754556 6.763323 6.4142475
1367891_a_at 5.1517386 5.3585157 5.6845765 5.1381063 5.3242903 5.4258738 5.695655 5.443656 5.125074
1367892_at 10.399708 10.484777 10.266746 10.357678 10.209818 10.512631 10.490699 10.159968 10.077562
1367893_a_at 6.438201 6.517416 6.309757 6.5399604 6.548857 6.295543 6.782281 6.291047 6.708578
1367894_at 11.768085 12.861072 11.782262 12.062669 12.0723095 11.790662 12.384652 12.188493 12.615509
1367895_at 10.454196 10.595658 9.941381 10.414894 10.420955 10.354237 10.417779 10.284284 10.283748
1367896_at 13.421054 13.453622 13.300972 13.716902 13.451575 13.472908 13.173213 13.435229 13.483963
1367897_at 10.331129 10.297774 9.910208 10.274161 10.10034 10.299668 10.146929 10.052717 10.142142
1367898_at 9.476287 9.488938 9.460499 9.375007 9.52686 9.607338 9.587477 9.479942 9.510062
1367899_at 6.8520827 6.9243007 7.282181 7.115569 7.1910253 6.8478103 7.2148767 6.7373524 6.97712
1367900_at 7.7361345 7.632167 7.401953 7.8487906 7.752678 7.9114704 8.239136 7.850598 7.963184
1367901_at 8.240953 8.5484295 8.0146055 8.237066 8.241971 8.344983 8.518907 8.377295 8.453312
1367902_at 6.9228024 6.9548326 6.2093606 6.918632 6.828896 7.04376 7.0762005 6.9143724 6.744759
1367903_at 8.844125 9.010795 8.295145 8.741924 8.96562 9.044538 8.727729 8.794178 8.933252
1367904_at 6.359608 6.0794716 6.4982123 6.644288 5.9555783 5.9833856 6.296619 6.219127 5.953462
1367905_at 10.234441 10.300218 9.540773 10.385134 10.186061 10.1735935 10.005895 10.017767 10.163633
1367906_at 9.514766 10.012713 9.34011 9.740523 9.50734 9.522547 9.482614 9.49486 9.864518
1367907_a_at 9.130266 9.108687 8.994909 9.023012 8.945531 9.127107 9.268229 9.006953 8.910022
1367908_at 11.182185 11.384194 10.682499 11.350623 11.077721 11.242941 11.125527 11.011053 11.130376
1367909_at 11.436176 11.686548 11.592841 11.65518 11.534429 11.727594 11.3586855 11.150873 11.561407
1367910_at 6.665368 6.534493 6.406662 7.0803804 6.9748526 6.8593745 7.257476 6.7850666 7.281067
1367911_at 7.8719773 7.574864 7.80012 7.7661552 7.7364984 7.7944145 7.6695747 7.551459 7.603134
1367912_at 6.022417 5.8015566 5.515916 5.8849244 5.9552274 6.076845 6.0013213 5.9003587 5.6024375
1367913_at 6.4934573 6.949693 7.0101633 6.8178215 6.7223883 6.9696856 7.015801 6.9669437 6.879117
1367914_at 6.2449355 6.8682113 6.4730415 6.6263204 6.6342096 6.345661 6.827686 6.8258147 6.712193
1367915_at 8.47669 8.4597225 8.474665 8.411811 8.470202 8.292303 8.2598505 8.193593 8.530515
1367916_at 6.224905 5.968094 6.306024 6.009391 6.223896 6.0400906 6.022006 6.139784 6.194122
1367917_at 13.452673 13.491831 13.239895 13.562909 13.403967 13.593813 13.518642 13.393383 13.530288
1367918_at 4.812796 5.207517 5.560384 4.915989 5.003516 4.8265166 5.1017866 5.067557 4.8558645
1367919_at 5.6614923 5.8881946 5.3800106 5.8117876 5.839512 5.496667 5.9865227 5.352526 5.647449
1367920_at 5.127862 5.4145465 5.613976 4.9861035 5.1845 5.1447268 5.034583 5.067792 5.653153
1367921_at 7.205718 7.2666545 6.854149 7.277612 6.9369035 7.0773497 7.3736124 6.896161 7.0799046
1367922_at 7.400156 7.683038 7.260002 7.4980197 7.646499 7.465828 7.9179964 7.496991 7.4677496
1367923_at 5.390905 5.503778 5.6891627 5.4181747 5.232894 5.5267587 5.6246324 5.5638137 5.8050203
1367924_at 7.017556 7.461509 7.1730475 7.1737576 7.1038647 7.1777763 7.171108 7.395806 7.1485167
1367925_at 7.0781755 7.200033 6.5626197 7.1277266 6.9611483 7.0805326 7.5273423 6.661157 6.989023
1367926_at 8.391729 8.111999 8.149771 8.298912 8.365412 8.41998 8.288229 8.413258 8.269658
1367927_at 9.820176 9.936989 9.509649 9.915692 9.807932 9.874338 9.937953 9.6323185 9.854319
1367928_at 3.8351583 4.0416536 3.803504 3.880569 3.716755 3.8382623 3.7212255 3.9785695 3.9390094
1367929_at 9.258619 9.545483 8.932927 9.347759 9.041321 9.282022 9.314707 9.392748 9.269588
1367930_at 4.1609445 4.240984 4.466384 4.214095 3.9698596 4.013109 3.954156 4.0856323 4.0025015
1367931_a_at 9.121262 9.122133 9.220732 9.48786 9.161445 9.227012 9.367074 9.094423 9.018698
1367932_at 11.799679 12.034564 11.166914 12.00482 11.577758 11.989776 11.951944 11.659722 11.914567
1367933_at 7.4843946 7.540837 6.7542734 7.8466477 7.333607 7.3694386 7.6293583 6.913016 6.974952
1367934_at 5.6668653 5.7334814 5.3074307 5.5566854 5.5378914 5.485911 5.4641285 5.630078 5.4368887
1367935_at 7.913116 7.9855533 7.667007 8.156624 7.995919 8.107654 8.169869 7.8733644 8.064194
1367936_at 6.5491357 6.852145 6.5829635 6.793921 6.968329 6.7392154 7.517028 6.7815146 6.6852393
1367937_at 7.178684 7.6789227 6.6766887 8.254794 7.2753644 7.1339808 7.2061815 7.69147 7.777958
1367938_at 10.7357 10.73421 10.652149 10.689173 10.663324 10.770347 10.594227 10.494763 10.603829
1367939_at 9.775776 10.130461 8.798186 9.930912 10.042687 10.42011 9.667296 9.899375 9.683426
1367940_at 5.302795 5.720098 5.44011 5.607479 5.616116 5.367279 5.6521173 5.529701 5.5476346
1367941_at 8.421427 8.492878 7.869569 8.489391 8.099554 8.489522 8.215177 8.186403 8.3436985
1367942_at 6.393635 6.7208695 6.474059 7.0444884 7.059378 6.7960267 7.678856 6.8692 6.8136673
1367943_at 7.354939 7.4584537 7.550481 7.5077724 7.4744167 7.6469975 7.608306 7.159424 7.3674273
1367944_at 5.811523 5.649991 5.871764 5.5044236 5.670993 6.034861 5.6929994 6.1697965 5.971768
1367945_at 10.918107 11.361264 10.941387 11.118317 11.0848465 11.0901375 11.090537 10.900669 11.207737
1367946_at 9.26407 9.414951 9.264081 9.3795 9.422262 9.408228 9.348234 9.130723 9.157363
1367947_at 8.201892 8.114563 8.35638 8.344943 8.269976 8.321173 8.142095 8.154725 8.095746
1367948_a_at 9.623072 9.779076 9.238258 9.950072 9.626875 9.80579 10.028257 9.597052 9.781267
1367949_at 6.9597106 6.9463196 6.992815 6.8169355 6.868004 6.852701 6.8785505 7.042251 6.821021
1367950_at 7.770148 7.106446 7.7368045 7.7356124 7.766301 8.169373 7.8310766 7.3658166 7.6555223
1367951_at 4.559101 4.9008074 4.8409348 4.4416213 4.5208178 4.9247875 4.6607065 4.6538944 5.018367
1367952_at 6.107833 6.414216 5.858057 6.1293807 6.1456547 6.0667343 6.0076256 6.002258 5.9759054
1367953_at 4.6058593 4.4809904 4.6609187 4.723154 4.4425898 4.5739155 4.6894846 4.785186 4.4833984
1367954_at 6.7271824 6.6410775 7.4577312 7.219017 6.8255215 6.6561112 6.5154862 6.2039485 7.0411205
1367955_at 6.0674043 6.498792 6.1262326 6.372471 6.2165976 6.150133 6.2355566 6.202812 6.455878
1367956_at 5.2463846 5.409616 5.237554 5.556093 5.4473534 5.6246457 5.453411 5.4120293 5.252951
1367957_at 8.175283 7.612657 7.3577533 7.6732554 9.428819 7.726411 8.520869 7.5353475 9.28129
1367958_at 8.505512 8.773764 8.195603 8.764326 8.589576 8.449695 8.74432 8.362919 8.486542
1367959_a_at 6.314261 6.197974 6.479907 6.178468 5.832516 6.299192 6.8364034 6.5345945 6.281868
1367960_at 7.465598 7.798446 7.4957395 7.92091 7.4246807 7.456502 7.749231 7.684786 7.367357
1367961_at 4.315897 4.566409 4.2535524 4.1248474 4.187559 4.139203 4.1637135 4.2874002 4.156478
1367962_at 4.485131 4.7285223 4.658744 4.4227705 4.4694023 4.7550993 4.4891315 4.7857165 4.518023
1367963_at 7.1729093 7.4161377 7.2581124 7.1560564 7.116044 7.0803275 7.4241815 6.9816647 7.4278064
1367964_at 4.9675727 5.1597757 5.0678005 5.098157 4.8619223 5.063288 4.9098973 5.0281916 5.078079
1367965_at 6.5054417 6.67943 6.4350915 6.443878 6.645124 6.7614813 6.8646636 6.7661223 6.710311
1367966_at 9.321924 9.63348 9.225624 9.391172 9.446417 9.418657 9.347778 9.271681 9.346285
1367967_at 6.5918756 6.8902264 6.0164537 6.7606244 6.8572593 6.5122495 6.3605223 6.4407177 6.8583064
1367968_at 3.824386 3.8139417 4.090374 3.845434 3.636279 3.9502366 3.6795273 3.9272535 3.8181546
1367969_at 10.402604 10.441124 10.083387 10.459398 10.137381 10.408152 10.463329 10.285902 10.44068
1367970_at 4.558672 4.409021 4.6365004 4.364789 4.260137 4.3815384 4.36007 4.307864 4.4403157
1367971_at 9.675119 9.784593 8.948301 9.628736 9.402277 9.633677 9.72606 9.508774 9.378937
1367972_at 9.361515 9.722635 9.091434 9.544289 9.540492 9.502059 9.582384 9.395433 9.39566
1367973_at 4.679075 4.642261 4.8643703 4.6389585 4.8249083 4.6391716 4.35511 4.7303753 4.476378
1367974_at 8.310534 9.119644 7.703094 8.781582 8.651581 8.455371 9.851824 8.920635 8.308919
1367975_at 4.6622477 5.0925684 5.0183706 5.362499 5.479495 5.0980167 6.48275 5.668482 4.9518337
1367976_at 6.512156 6.7773395 6.3505373 6.9212265 6.5695066 6.650115 6.6548805 6.370999 6.448676
1367977_at 4.061364 4.1771564 4.60946 4.1048594 4.3572426 4.0684605 4.0491242 4.254122 4.20943
1367978_at 6.2933936 5.6881723 6.3000717 5.817114 5.990808 5.915119 6.057551 6.3015385 5.9923377
1367979_s_at 10.714186 11.215448 10.133715 11.202076 10.850616 11.170939 11.380572 10.939723 11.285542
1367980_at 8.051268 7.79705 7.162648 7.819928 7.708755 7.914187 7.889691 7.404148 7.7346516
1367981_at 7.2741947 7.069507 6.794761 7.1468163 7.194949 7.379581 7.3425083 7.3226943 7.13002
1367982_at 10.1177435 10.360757 9.890128 10.690214 9.894053 10.332065 10.151205 9.905829 8.920022
1367983_at 5.420842 5.336705 5.3163013 5.247941 5.5113335 5.281111 5.384696 5.3302407 5.516343
1367984_at 6.125949 5.944332 5.7728825 6.016741 5.906555 6.1187563 6.063997 6.1981936 6.1754155
1367985_at 6.1408916 7.8761926 6.3333416 6.8593407 7.385658 6.9298973 6.884381 7.9338894 7.122197
1367986_at 6.69334 6.6222777 5.8926296 6.3167744 6.703428 6.7164283 6.5689178 6.5214014 6.2718472
1367987_at 8.60441 8.587885 8.094417 8.687512 8.414517 8.543908 8.743608 8.517092 8.61724
1367988_at 12.98708 12.884408 12.856692 12.860767 12.698192 12.850409 12.922839 12.792228 12.713944
1367989_at 4.336722 4.358939 5.119524 4.518049 4.556449 4.635214 4.561095 4.9956346 4.372138
1367990_at 5.582491 5.396271 5.4491587 5.559047 5.418169 5.1262774 5.3413544 5.467023 5.5172353
1367991_at 8.859469 8.903554 8.455193 9.158946 8.979577 9.017213 9.088132 8.9936075 8.921371
1367992_at 5.0653725 4.7645926 5.1577425 5.0447893 5.067313 4.8385262 4.816642 4.7549562 4.9511185
1367993_at 6.250996 6.739914 6.354918 6.58219 6.470918 6.8575635 6.7877045 6.5708065 6.995991
1367994_at 9.883346 10.159222 9.801885 9.892937 9.9360695 9.956844 9.8481245 9.667804 9.630583
1367995_at 13.062224 13.162646 12.645636 13.10968 12.896184 13.039731 13.076153 12.807953 12.9616375
1367996_a_at 7.2900143 6.762589 6.736052 6.999271 6.944319 6.962348 6.8104277 6.795174 6.678973
1367997_at 7.4684725 7.6170993 6.871212 7.6380363 7.469991 7.578909 7.474366 7.369164 7.6169133
1367998_at 6.4333673 6.290231 8.281747 6.4610295 9.039889 6.6209784 9.908002 9.468802 6.5767164
1367999_at 12.2793455 12.444087 12.249977 12.543527 11.992941 12.413006 12.323463 11.923513 12.391203
1368000_at 14.284571 14.336385 14.163157 14.373029 14.329971 14.363477 14.414464 14.281047 14.374734
1368001_at 4.1521335 4.066582 4.2082624 4.3059635 4.130208 4.2792892 4.110769 4.2329054 4.2774887
1368002_at 6.999501 6.999918 6.9700656 7.027653 6.714884 6.975373 7.0318084 6.9335017 6.922854
1368003_at 5.7515154 5.9456677 5.5729766 5.76304 5.956755 5.792736 5.7909136 5.6942806 6.115295
1368004_at 9.087158 9.264975 8.694085 9.254735 8.999517 9.246485 8.9265175 9.007665 8.986414
1368005_at 5.756184 5.831008 5.7281866 5.996723 6.042097 5.766948 5.613792 5.83162 6.0640407
1368006_at 6.941779 7.1294227 6.848519 7.563116 7.4807115 7.43827 7.8908467 7.4165545 7.293035
1368007_at 6.3417854 6.5961742 6.474696 6.352758 6.786302 6.7734356 7.406717 7.5541205 7.3424244
1368008_at 5.2208576 5.3818655 5.228436 5.058397 5.2872367 5.5150375 5.239058 5.3497357 5.5078654
1368009_at 9.233164 9.408405 8.455152 9.50275 9.244223 9.534402 9.317487 9.310768 9.241723
1368010_at 7.268105 7.0831366 6.6669726 7.255024 7.014321 7.176113 7.271994 7.2158484 7.191176
1368011_at 7.548633 7.441278 7.530358 7.7084928 7.718818 7.6953397 7.4489923 7.587061 7.6376867
1368012_at 5.9509497 6.0837536 5.859497 5.8274155 6.103872 5.8877344 6.26424 5.6982083 5.8277564
1368013_at 4.480995 4.5596323 4.649555 4.577591 4.4107256 4.34576 4.353091 4.675705 4.5976725
1368014_at 5.014307 4.592807 5.283681 4.8894434 4.8935404 4.7036114 4.6880884 5.151725 4.977854
1368015_at 5.950586 6.1832085 6.433606 6.0978236 5.9372125 6.026514 6.144945 6.1307545 6.3065033
1368016_at 12.712674 12.827458 12.596065 12.698564 12.76605 12.814485 12.715826 12.574234 12.652736
1368017_at 4.7921343 4.866814 4.7380857 4.8448944 4.751895 4.823585 4.876894 4.94716 4.9626026
1368018_at 8.244715 8.43966 7.8408384 8.507851 8.255447 8.361766 8.555423 8.215617 8.239063
1368019_at 7.2925754 7.408779 6.712709 7.3156796 7.1743684 7.282277 7.3431225 6.881793 7.1828628
1368020_at 6.26433 6.7792907 5.654056 6.6044087 6.1599464 6.5245833 6.4681606 6.2376857 6.4664044
1368021_at 13.742987 13.448838 13.257123 13.885746 13.60636 13.728611 13.920862 13.575529 13.724708
1368022_at 6.7322235 6.6591315 6.4955435 6.6095953 6.5919724 6.4764857 6.656461 6.454061 6.530653
1368023_at 6.9432073 6.880743 6.545297 6.635229 6.953779 6.9479775 7.008694 6.8591456 6.721408
1368024_at 6.5299234 6.562024 6.3049493 6.6209126 6.616335 6.6647444 6.8453665 6.616647 6.8183265
1368025_at 6.6339517 6.992282 6.1157985 7.1337185 6.4662104 7.185894 6.532233 6.5967097 6.4757686
1368026_at 7.165215 7.710597 6.9547544 7.225689 7.308642 7.3069434 7.2337704 7.240155 7.482949
1368027_at 6.8261395 6.671251 6.5799384 6.809837 6.5868487 6.618702 7.0005374 6.8589067 6.6523757
1368028_at 4.3922977 4.605233 4.450276 4.3041706 4.3821034 4.411371 4.7865267 4.294896 4.5528874
1368029_at 10.010576 10.304253 9.756081 10.144588 10.032829 10.184136 10.162584 9.897422 10.177552
1368030_at 7.960952 8.25775 7.5634766 8.400732 8.31114 8.510167 8.389087 8.194467 8.540076
1368031_at 7.0491023 7.4259324 6.8776517 7.2812605 7.258108 7.2737026 7.2943635 7.1972632 7.1743393
1368032_at 5.8332076 5.7179184 5.0971885 5.99345 5.815357 5.7745323 5.7891417 5.415481 5.3113866
1368033_at 6.3073006 6.461453 6.2314067 6.2753305 6.164873 6.5043178 6.155927 6.5761895 6.333673
1368034_at 4.3268137 4.3424416 4.2931557 4.3705564 4.2435746 4.3583865 4.181348 4.35722 4.443577
1368035_a_at 10.20457 10.7870655 9.931753 9.628206 10.063718 9.970356 9.864927 9.631209 9.424512
1368036_at 10.215605 10.506322 9.95684 9.768252 10.01106 10.118323 9.889744 9.71225 9.823408
1368037_at 6.453304 7.1995125 6.240001 6.579675 6.6338353 6.8183494 6.7309833 6.8690763 6.902996
1368038_at 7.83418 8.045924 7.4459248 7.9863076 7.8423247 7.975066 7.7776365 7.4626684 7.745924
1368039_at 5.288887 5.352362 4.7090425 5.348367 5.4654493 5.4557285 5.382686 5.1563945 5.433186
1368040_at 7.8906274 7.991652 7.545013 7.9124913 7.885325 7.852809 7.885122 7.9513144 7.828174
1368041_at 8.962134 9.196711 8.855806 9.160542 8.958353 9.201203 9.0956545 9.08334 9.294445
1368042_a_at 10.62536 10.881515 10.152955 10.712035 10.564264 10.750102 10.697005 10.5482855 10.713431
1368043_at 7.4007 7.568433 7.3056936 7.6571345 7.4608364 7.7271566 7.7702317 7.223578 7.452789
1368044_at 3.495914 3.3309538 3.391639 3.3617704 3.3708184 3.45536 3.3281171 3.567045 3.4439504
1368045_at 9.2937 9.540424 9.280682 9.434596 9.188324 9.50742 9.349916 9.240226 9.357164
1368046_at 9.1503725 9.285692 8.817368 9.248044 9.365835 9.372591 9.133065 9.222692 9.547046
1368047_at 7.2404485 6.891269 7.1205497 7.1230755 7.389139 7.6334653 7.6161294 7.3805757 7.2907066
1368048_at 13.923076 14.0104685 13.549349 13.900721 13.899506 13.922264 13.842854 13.853526 14.005418
1368049_at 10.828715 11.145293 10.532903 10.838099 10.952213 10.77989 10.425267 10.35203 10.697579
1368050_at 6.7981434 7.069653 6.501114 6.848583 7.184095 6.7397733 6.7795587 6.3320847 7.01143
1368051_at 10.825455 11.194381 10.542096 11.020386 11.057889 11.15837 10.898938 10.778062 11.157444
1368052_at 4.48816 4.77366 4.435208 4.4592614 4.499514 4.555378 4.603016 4.7397323 4.633995
1368053_at 5.7728767 5.668815 5.133992 5.572264 5.461756 5.3926096 5.7140026 5.4812765 5.8279023
1368054_at 6.7507105 6.9375196 6.404232 6.730841 6.9373283 6.921057 7.0087056 6.401973 6.8283563
1368055_a_at 7.510408 7.839947 6.8510885 7.6063356 7.53193 7.611767 7.4406276 7.0608735 7.2064424
1368056_at 6.7830176 6.8045897 6.5270553 6.977611 6.9045563 6.9498243 7.008102 6.837891 6.871045
1368057_at 8.210479 7.6437993 8.124466 8.182723 7.877968 8.135255 8.549023 8.237056 7.841615
1368058_at 6.5458803 6.902076 6.4561305 6.799847 6.6242976 6.8367467 6.795329 6.544829 6.9490156
1368059_at 8.383657 8.180647 8.815447 7.576102 7.9014497 8.406044 8.417344 8.190006 8.194481
1368060_at 12.643182 12.668499 12.3375845 12.63502 12.55467 12.682757 12.622133 12.562194 12.569341
1368061_at 6.345886 5.626151 6.6095796 6.153092 6.164579 6.2887077 6.0509124 6.1418314 6.0919194
1368062_at 8.170795 8.34613 8.354847 8.368271 8.586046 8.501538 8.513928 8.332686 8.299765
1368063_a_at 8.393356 8.409468 7.84361 8.174508 8.201064 8.159567 8.344713 8.080089 8.025366
1368064_a_at 9.730505 10.203967 9.814667 10.103031 10.16021 9.924004 9.941942 9.631754 9.762324
1368065_at 6.516858 6.648311 6.3841977 6.828166 6.3901167 7.0434213 6.7325244 6.517014 6.4384007
1368066_at 5.6784377 5.9869146 5.501625 5.765653 5.901868 5.8841496 6.144945 5.7014303 5.714954
1368067_at 8.124525 8.501856 7.860992 8.341435 8.208164 8.294025 8.221315 8.1903515 8.190009
1368068_a_at 6.440907 6.6589246 6.8508387 6.865907 6.890451 6.7503395 6.6417727 6.512506 6.363314
1368069_at 8.022132 7.903643 7.903707 8.044291 8.0830965 8.0616865 8.00191 7.9247913 7.975238
1368070_at 7.738636 7.8484573 7.0548654 7.8093047 7.623227 7.5633574 7.4795494 7.538263 7.546452
1368071_at 11.71996 11.54247 11.476015 11.784083 11.523459 11.889069 11.831994 11.639683 11.578681
1368072_at 6.1298037 6.195145 6.2656026 6.1578727 5.991814 6.1011024 5.9948225 5.993781 6.1389728
1368073_at 7.9744234 8.130812 7.459809 8.221231 8.176173 7.8880267 8.469337 7.701226 8.1275625
1368074_at 5.842314 6.2413335 5.891164 6.3508706 6.136408 6.2452993 6.1205263 6.011625 6.236395
1368075_at 10.191196 10.217467 9.704737 10.427473 10.374718 10.217399 10.680607 10.125797 10.654527
1368076_at 6.984414 7.302405 6.9023924 7.02555 7.2483864 7.0064044 7.182342 7.0001945 7.165613
1368077_at 12.584827 13.04577 12.784579 12.785415 12.641967 12.852216 12.721358 12.565924 12.80306
1368078_at 3.8027668 3.8436885 4.1498075 4.0359354 3.9621477 3.8754857 3.9524677 4.0768313 5.020416
1368079_at 8.270144 8.920435 7.9729643 8.427416 8.262752 8.439152 8.589092 8.497822 8.41055
1368080_at 3.6937227 3.708902 4.0048356 3.7694457 3.8580978 3.759958 3.643677 3.7561963 3.7780783
1368081_at 7.1977963 6.865329 7.3770204 6.920495 7.110701 6.901341 7.1620584 6.950034 6.8697815
1368082_at 8.068986 8.215875 7.686456 8.122734 7.991046 8.180553 8.271028 7.881419 8.313166
1368083_at 8.10174 8.284778 7.737297 8.539035 8.296604 8.370484 8.498512 8.310262 8.257758
1368084_at 6.249209 6.1095934 6.4685173 6.471385 6.334098 6.328027 6.3337755 6.632679 6.6794786
1368085_at 9.995819 10.210549 9.7617035 10.163668 9.890877 10.239123 10.13366 9.831569 9.865751
1368086_a_at 8.181283 8.252066 8.487287 8.342702 8.722086 8.418512 8.867394 7.9234753 7.9817114
1368087_a_at 8.461049 8.209467 7.717753 8.411457 8.172362 8.201326 8.087744 8.155758 8.056477
1368088_at 6.6327577 6.826213 6.7478533 6.747208 6.5471454 6.926788 6.5824723 6.6703906 6.63703
1368089_at 8.170748 7.811775 7.9868455 8.078204 8.149264 8.100312 8.155641 7.814019 8.135311
1368090_at 7.2993655 7.257538 7.0530744 6.954475 6.7822623 7.0841885 6.847221 6.961669 7.2055655
1368091_at 8.819469 8.66233 8.002892 8.851428 8.854498 8.771111 8.689566 8.371413 8.408384
1368092_at 12.029168 12.34008 11.922778 12.198918 12.176386 12.301985 12.093004 11.996655 12.2421
1368093_at 3.7780154 3.899789 3.8770263 3.8473864 4.0150204 3.9954677 3.8056095 3.8341675 4.0207806
1368094_at 5.928389 6.250015 6.017825 6.322523 6.0459247 5.9829783 6.3104453 5.9018383 6.548527
1368095_at 9.05301 9.481823 8.55704 9.283801 9.021699 9.040439 9.183876 8.997437 8.967681
1368096_at 8.926993 9.229136 8.880406 9.190295 8.9350395 8.943799 8.999994 8.818937 9.10191
1368097_a_at 4.811536 4.886605 4.597541 4.8506956 4.49763 4.769035 4.832122 4.413098 4.516364
1368098_a_at 7.545501 7.58928 7.564558 7.4580297 7.489217 7.398336 7.617598 7.558702 7.785721
1368099_at 6.363837 6.4168887 5.833968 6.6618385 6.5251007 6.4643965 6.9086614 6.2626905 6.559325
1368100_at 10.434187 10.777576 10.169889 10.420384 10.544265 10.457991 10.527638 10.310511 10.583581
1368101_at 6.826458 7.381207 6.442091 7.098896 6.81966 7.2433863 7.277345 6.9556084 7.124592
1368102_at 8.029638 7.735476 7.427094 7.5836587 8.12961 7.6543374 8.058647 7.3390303 7.524162
1368103_at 7.017457 7.0512757 7.046232 6.775084 7.192606 7.1570196 7.380871 7.120659 6.939496
1368104_at 6.1295433 6.753253 6.6775737 6.6252036 5.9708 6.58712 6.490781 6.402881 6.372513
1368105_at 5.5916824 5.3437867 6.2777047 5.318532 5.465091 5.173433 5.461581 5.431529 5.297472
1368106_at 9.0912695 8.703297 8.193619 8.227478 8.154551 8.333639 8.562848 8.618599 9.479959
1368107_at 3.9038649 3.8226745 3.9718173 3.982865 3.7985945 3.5880573 3.905856 3.775296 4.154234
1368108_at 4.936327 4.7670097 4.848704 4.763626 4.773117 4.8340263 4.7740426 4.8329535 4.962414
1368109_at 6.492127 6.6050687 6.6580696 6.796946 6.72383 6.67044 6.846514 6.859629 6.5740814
1368110_a_at 4.1758604 4.259128 4.1471663 4.1277957 4.1743183 4.18744 4.2994184 4.2646036 4.4758425
1368111_at 7.0685906 7.070335 6.4812393 6.7288475 6.8693147 7.374884 7.2898064 6.5268164 7.1832013
1368112_at 5.199192 5.2975445 5.3263426 5.16014 5.0961003 5.045564 5.1168213 5.298027 5.434398
1368113_at 4.6989384 4.6424828 4.937007 4.47183 4.5730996 4.920504 4.605179 4.6067033 4.715146
1368114_at 4.83106 4.442531 4.7175865 4.8330107 5.0501432 4.872602 4.8319483 4.916561 5.087649
1368115_at 9.596394 10.063645 9.575307 10.144439 9.869621 9.973922 9.737638 9.854058 9.568128
1368116_a_at 6.57168 6.7950306 6.207001 6.367036 6.7799053 6.707913 6.7962217 6.2585835 6.7546844
1368117_at 8.229475 8.311722 8.063908 8.56097 8.394013 8.656157 8.608034 8.178869 8.358965
1368118_at 7.4170794 7.7790174 7.351506 7.6335454 7.275141 7.504559 7.7773724 7.69892 7.740884
1368119_at 5.7891426 5.848714 5.834281 5.9677353 5.6283593 5.854374 5.7609 5.834264 6.159313
1368120_at 4.693001 4.3524656 5.118663 4.4877367 4.757271 4.4741535 4.306391 4.528155 4.5610394
1368121_at 10.574404 9.551052 9.531688 9.879794 9.683009 9.759609 9.4771595 9.066445 9.280166
1368122_at 9.40593 9.526759 9.228166 9.375385 9.269305 9.450669 9.318333 9.194386 9.308967
1368123_at 6.602102 6.773352 7.0931983 6.5845237 6.9155226 6.7388153 6.8044963 7.039907 6.927168
1368124_at 7.07734 7.122985 6.4688644 6.947438 6.9230514 6.76173 6.8396287 6.979421 6.8738093
1368125_at 5.980617 6.0252585 5.7682047 6.1581874 6.177451 6.398007 6.2044315 5.790565 6.4947624
1368126_at 6.251843 6.4824896 6.0534754 6.3877997 6.357768 6.3545303 6.4983354 6.1784816 6.635945
1368127_at 6.365739 6.0118914 6.51862 6.5304418 6.341616 6.3382144 6.5319686 6.5504327 6.2225223
1368128_at 6.5031476 5.988373 6.2688293 5.9090734 5.798153 6.1757946 6.438454 6.3423657 6.132149
1368129_at 6.9315343 6.8900723 6.6563334 6.567192 6.8283944 6.928337 7.08047 6.5384593 6.724083
1368130_at 4.865144 4.846155 4.9274254 4.6199074 4.7340393 4.800267 4.8524666 4.850436 5.035611
1368131_at 5.016515 4.4997206 5.5741653 4.537344 4.6330996 4.8103924 5.1691723 5.0790462 4.5974855
1368132_at 9.789909 10.18586 9.486946 9.889109 9.521989 9.557407 9.28534 9.461952 9.285436
1368133_at 6.9816923 7.0265217 6.2418814 6.853401 6.7850842 6.76536 6.928052 6.6122594 6.962937
1368134_a_at 8.214616 8.520867 7.5818605 8.437708 8.423398 8.224382 8.322133 7.940345 8.023454
1368135_at 6.491761 6.2946343 6.8959713 6.477516 6.412938 6.3206816 6.145921 6.5500083 6.164983
1368136_at 7.4233856 7.7177477 7.109565 7.967799 7.5238366 7.7015266 7.71183 7.155956 7.1607623
1368137_at 6.3246565 6.1973004 6.3407187 6.221924 6.1776147 6.2775936 6.3321323 6.402964 6.0678153
1368138_at 6.0882554 6.0190268 6.607212 5.78141 5.968693 5.9238496 6.0153313 6.0645466 6.1533074
1368139_s_at 5.7077746 5.7551165 5.7739873 5.842052 5.477806 5.668948 5.5357337 5.666287 5.6960325
1368140_at 5.784671 5.3945417 5.3805866 5.027884 6.037054 5.726775 5.80832 5.663374 6.0568295
1368141_at 11.106858 11.145569 10.84739 11.2363 11.002448 11.026928 11.052214 10.924817 10.926584
1368142_at 5.373657 5.1055965 5.3125467 5.324231 5.271485 5.0793447 5.3287606 5.302804 5.2494617
1368143_at 6.750931 7.0658293 5.882507 6.598666 6.686136 6.693195 6.980696 6.564175 6.608887
1368144_at 5.2280703 5.503569 4.794573 5.2060127 5.1148305 5.5145655 5.5199947 5.4862776 5.3259554
1368145_at 6.2878475 6.0000715 6.8075886 6.2975397 6.424979 6.494567 6.569266 6.5519004 6.0686374
1368146_at 8.778703 9.100854 8.6202545 9.40165 9.623262 8.622441 7.441803 8.27479 9.484742
1368147_at 6.39124 6.8636465 6.752075 7.228876 7.875332 6.387799 5.579191 6.397363 7.42988
1368148_at 4.6943483 4.501795 4.9498177 4.48356 4.519353 4.61505 4.590511 4.7769604 4.787296
1368149_at 6.4418154 6.2044225 6.4428854 6.3497763 6.247039 6.494706 6.490068 6.5781956 6.286031
1368150_at 12.601309 12.483673 12.065062 12.631911 12.277939 12.25526 12.51105 12.267785 12.292643
1368151_at 9.818057 10.111743 9.385735 9.723903 9.850354 9.79539 9.757172 9.621478 9.816406
1368152_at 7.002614 7.2116776 7.0106115 7.341873 7.0079737 7.0952034 7.281438 7.1322565 7.0454397
1368153_a_at 7.1717844 7.4084044 7.2448306 7.393168 7.208842 7.3136454 7.0218625 7.377345 7.2925425
1368154_at 7.259742 7.459821 6.8677406 7.2041407 7.2256846 7.280787 7.1905656 6.9386697 7.082868
1368155_at 10.68336 10.855264 11.451778 11.419548 11.636172 12.101128 10.61215 12.316602 11.843619
1368156_at 5.8102384 5.8644934 5.8440824 5.6171613 5.6355457 5.6660857 5.840533 5.49024 5.700436
1368157_at 6.3631387 6.2106905 6.266882 6.2389483 6.335263 6.2257824 6.3891735 6.397393 6.445496
1368158_at 8.147813 8.131525 7.296586 8.237855 8.1247425 8.19524 8.105822 7.924882 7.989318
1368159_at 8.279864 8.170889 8.216644 8.310383 8.256131 8.176608 8.198806 8.284381 8.363461
1368160_at 8.041029 6.073112 7.547275 9.570334 7.762828 10.084156 9.467403 10.109959 8.341877
1368161_a_at 14.00151 14.118837 13.773654 14.08593 13.858494 14.073058 14.020774 13.812801 14.00119
1368162_at 4.6742916 4.574843 4.3964224 4.438902 4.7786894 4.6327543 4.5961733 4.764619 4.517358
1368163_at 9.553523 9.652231 9.176808 9.573834 9.615767 9.674929 9.739176 9.355749 9.531982
1368164_at 6.766168 6.9764824 6.6299396 7.2218013 6.8270383 6.708579 7.538612 7.0506186 7.0219507
1368165_at 7.5872684 7.4345574 7.1986876 7.618416 7.3264174 7.474217 7.4621754 6.8540382 7.0174227
1368166_at 6.0238624 6.1029906 5.7378893 6.115798 5.5425024 5.576175 6.080452 5.750207 5.7181644
1368167_at 5.919228 5.988087 6.0486903 5.6588354 5.731374 5.7804737 6.012411 6.1279 5.512781
1368168_at 8.819527 8.726564 7.78077 8.625254 8.922689 8.978838 8.834358 8.034525 7.81816
1368169_at 6.26441 6.688507 6.2225375 6.4046063 6.308974 6.271859 6.34803 6.349626 6.5519185
1368170_at 3.9259222 3.9556353 4.02736 3.9143424 3.7707665 3.8609695 4.054039 3.8065856 4.2049356
1368171_at 9.448767 8.985029 9.584683 8.886445 8.5763035 9.18796 7.2626457 8.140741 8.160694
1368172_a_at 7.054357 6.3337493 6.8014507 6.607042 6.191854 6.4123206 4.9507284 5.6978164 5.7480426
1368173_at 7.6319146 7.761696 7.146573 7.796282 7.157957 7.4176006 7.5420294 7.3882146 7.330645
1368174_at 4.290777 3.9229228 4.317914 4.3528824 4.15768 4.150218 4.067275 4.25073 4.0507073
1368175_at 6.6898127 6.9384246 6.184507 7.041808 6.952826 7.0650396 6.9853854 6.5222135 6.674683
1368176_at 7.7181306 7.9775486 7.9816365 7.69612 7.784264 7.919542 7.6343236 7.7857633 7.995596
1368177_at 7.093349 7.35374 6.642633 7.0861 7.2168713 7.323488 7.17759 6.9539595 7.123217
1368178_at 8.689465 8.906375 8.452986 8.694138 8.922785 9.030781 8.865606 8.234361 8.62801
1368179_at 7.325589 7.342709 7.302581 7.2368784 7.4916997 7.2903867 7.042223 7.2542152 7.471591
1368180_s_at 12.358574 13.126956 12.601449 13.018115 12.893726 12.510468 13.295541 12.527218 12.72437
1368181_at 10.391268 10.017182 9.854576 10.461003 10.040815 10.291746 10.381426 10.162699 10.158522
1368182_at 4.459631 4.601652 4.661581 4.298889 4.467266 4.466301 4.4882574 4.535261 4.5040016
1368183_at 8.130057 8.021885 8.333614 7.9661365 7.8686953 8.027295 8.0328245 7.8010073 7.9245152
1368184_at 8.034108 8.245296 8.172968 8.388525 8.144638 8.262244 8.167376 8.161839 8.26643
1368185_at 5.1348076 5.4195404 5.2191133 5.3396664 4.9835157 5.2269893 5.1803946 4.869365 5.4998703
1368186_a_at 6.5915823 6.674868 6.888613 6.7967896 6.7053027 6.5883274 6.856214 6.868631 6.812787
1368187_at 7.2127833 8.556559 6.959891 7.806041 7.030005 7.2833247 7.927995 7.3076572 8.01779
1368188_at 13.279992 13.395389 13.202873 13.546751 13.293408 13.573214 13.531323 13.317557 13.428096
1368189_at 10.495358 10.88301 10.130217 10.64122 10.433936 10.363191 10.512608 10.181281 10.774822
1368190_at 5.1383724 5.059148 5.150792 5.057929 5.246209 5.2517476 5.269907 5.2248826 5.1453876
1368191_a_at 10.792902 10.877112 10.529417 10.745796 10.59651 10.757979 10.642962 10.415653 10.862909
1368192_at 4.962724 5.043419 5.1123962 5.0570574 5.1888714 5.0454392 5.358863 5.1000094 5.1114364
1368193_at 5.528359 5.1713433 5.6381054 5.171702 5.2877727 5.394888 5.3703346 5.2379856 5.4293013
1368194_at 4.553451 4.7564445 4.393222 4.5192833 4.413156 4.401011 4.553279 4.580817 4.468985
1368195_at 6.099849 6.3168225 5.8889956 6.2198696 6.1337194 6.039395 6.3341765 6.0902724 6.250094
1368196_at 4.7614613 5.0160594 5.233816 4.9411697 5.080776 4.9439697 5.1046743 4.9617004 5.257551
1368197_at 4.6886005 4.3118877 5.136874 4.417989 4.4433355 4.412733 4.5555973 4.7114687 4.1918516
1368198_at 5.7249684 5.628946 6.8415284 5.587735 6.1195583 5.8654017 5.6630054 6.5062566 5.6398864
1368199_at 7.3695774 7.3039346 6.9581833 7.4832587 7.428657 7.483978 7.596194 7.4484463 7.3970146
1368200_at 6.078093 6.163892 6.313547 5.925009 5.918515 5.9063473 5.9452405 6.2637196 6.1722164
1368201_at 5.811523 5.8867235 5.643053 6.2826467 5.7337317 5.9600863 6.013711 6.1021004 6.109751
1368202_a_at 8.243023 8.275372 8.203267 8.418543 8.433975 8.213567 8.348697 8.380651 8.021793
1368203_at 5.729278 5.52434 5.9073267 5.3773427 5.753214 5.512114 5.706834 5.7433634 5.905689
1368204_at 6.1076713 6.1494036 5.7001896 6.123584 6.245426 5.9075904 6.1515822 6.057555 5.802658
1368205_at 12.954911 13.315444 12.784095 12.996644 13.020872 12.965032 13.275606 13.23906 13.256539
1368206_at 7.9953446 8.067438 7.634981 8.105137 8.061118 8.231469 7.9548078 7.876295 8.186462
1368207_at 5.9092035 6.132458 5.710217 6.019642 5.8758287 5.974538 6.7208896 6.090804 6.1853485
1368208_at 5.866069 6.0982223 5.9012446 6.102005 5.668837 6.244339 6.1825123 6.106942 6.219331
1368209_at 6.127454 6.1217422 6.0241575 6.040865 6.064104 6.02452 5.877885 6.336877 6.2492056
1368210_at 4.869564 5.0037537 4.999655 4.519476 5.072281 4.808054 4.748947 4.9389567 4.7831864
1368211_at 11.847977 12.11298 11.562508 11.919405 11.88879 11.940098 11.960504 11.822131 11.880221
1368212_at 7.8319006 8.108526 7.4192634 7.819496 7.631441 7.702093 7.863923 7.476931 7.429474
1368213_at 8.344786 9.3216505 7.976046 8.984332 8.905896 8.708527 8.972986 8.8481245 8.974708
1368214_at 7.0289984 7.1841335 6.785639 7.021137 6.85872 7.066171 7.1233234 6.826854 7.0007596
1368215_at 9.4651985 9.530368 9.012077 9.583057 9.43877 9.592966 9.637387 9.486505 9.531982
1368216_at 8.870059 9.107102 8.506751 8.91073 8.821149 8.769642 8.725414 8.605017 8.850073
1368217_at 7.9561377 8.291826 7.5953503 8.314182 8.045565 8.28762 7.9862003 7.775732 7.9109817
1368218_at 5.391087 5.546971 5.295953 5.4106336 5.4243836 5.4829597 5.4211397 5.36088 5.565867
1368219_at 6.440019 6.6572223 6.178855 6.43642 6.340939 6.437872 6.1242127 6.039496 6.3247766
1368220_at 8.054945 7.997932 7.732026 8.275833 8.156954 8.283759 8.2734785 8.1444235 7.877364
1368221_at 10.000699 10.111555 9.373561 9.743713 9.569811 9.858507 9.783788 9.628733 9.8026285
1368222_at 6.076535 6.0374126 5.3359575 6.075594 5.7259264 6.3367863 6.2942533 6.198736 6.414417
1368223_at 6.602899 6.8561893 6.435911 6.846677 6.725268 6.8968554 6.942513 7.0291166 6.3617516
1368224_at 12.806721 13.332102 12.952641 13.135834 12.895222 12.83393 12.958768 13.36719 13.615351
1368225_at 6.7085066 7.0948315 6.4773064 6.8424625 7.064643 6.701539 6.8499804 6.6336355 6.895464
1368226_at 7.077664 7.2844977 6.6061444 7.484277 7.221663 7.3875 7.229344 6.79808 7.5662527
1368227_at 7.8339596 8.308909 7.7356215 8.369002 8.045295 8.614552 8.743065 8.091709 7.6484876
1368228_at 8.021653 8.4230995 7.9121175 8.287791 8.254708 8.097511 8.088104 7.91329 7.9259524
1368229_at 6.0066123 6.2331014 5.887048 6.294051 6.1142063 6.078812 6.042719 5.96588 6.1652074
1368230_a_at 8.347368 8.574817 7.473107 8.59245 8.253503 8.323826 8.160638 7.908795 8.122894
1368231_at 6.7861733 7.380262 6.812825 7.311948 6.881576 7.0716453 7.0655394 6.901773 7.2076716
1368232_at 7.65352 7.757099 7.4884048 7.9075365 7.493861 7.773862 7.615471 7.5792665 7.8371944
1368233_at 7.8234267 7.8272343 7.599866 7.7356787 7.516378 7.990265 7.763435 7.989822 7.6410246
1368234_at 8.249534 8.195087 7.0968056 8.137227 8.084889 8.110645 7.990564 7.9077797 7.7411566
1368235_at 7.1931186 7.211534 7.0334554 7.24915 7.138779 7.327248 7.184897 7.1493654 7.3266726
1368236_at 4.23907 4.230648 4.6268926 4.473594 4.591181 4.3127704 4.305968 4.442751 4.5438895
1368237_at 4.960806 4.521531 5.160093 5.2244296 4.7989683 4.82838 5.152589 5.3717237 5.1151247
1368238_at 4.986539 5.0430794 5.407986 4.92144 4.8074465 5.076534 4.7574387 5.246789 5.020968
1368239_at 8.677528 8.652454 7.981284 8.366247 8.59332 8.663532 8.151331 8.151981 8.395113
1368240_a_at 4.608629 4.3734303 4.6263046 4.8241754 4.7291646 4.5799093 5.0532603 4.32382 4.5055585
1368241_a_at 8.272848 8.294981 8.1933 8.239654 8.383708 8.259259 8.509707 8.325517 8.235476
1368242_at 4.5476675 4.6808405 4.7697563 4.753935 4.576563 4.723605 4.6876965 4.5340567 4.922389
1368243_at 4.9035215 4.9558697 5.0823603 5.063707 5.2544756 5.1930404 5.3384748 5.1034756 5.1625457
1368244_at 9.477608 9.972762 9.223532 9.710017 9.316749 9.487912 9.142241 9.472732 9.463982
1368245_at 11.724872 12.3348875 10.263751 12.211588 12.108249 11.804567 10.835142 11.7149105 12.082892
1368246_at 5.6713085 5.330261 6.006861 5.4385443 5.7759175 5.50532 5.577581 5.5612473 5.7101884
1368247_at 6.5079784 6.551035 7.9155116 6.7132783 6.7090416 6.85077 6.3792415 6.4989734 6.278513
1368248_at 5.8055944 5.8699408 5.7222543 5.972257 5.728903 5.4103155 5.426281 5.596283 5.971768
1368249_at 8.903164 9.541626 8.902156 9.6469755 9.215008 9.774545 9.491828 9.368564 9.067165
1368250_at 3.9956894 4.112129 3.6369328 3.892679 3.9709768 3.9642556 3.9625993 4.003596 4.20049
1368251_at 5.6681247 5.5320997 5.659129 5.64031 5.830873 5.843106 6.1144166 5.879969 6.153429
1368252_at 3.3912072 3.5051582 3.7340927 3.518308 3.4235244 3.5816636 3.369144 3.6079693 3.3778782
1368253_at 12.0539665 12.276835 11.918127 12.189515 12.05057 12.182562 11.973699 11.904401 11.922694
1368254_a_at 5.4216886 5.539808 5.3521905 5.4436097 5.36481 5.3301735 5.081275 5.582661 5.3717213
1368255_at 4.42738 4.532548 4.3719783 4.406561 4.373305 4.587003 4.177307 4.4794865 4.307465
1368256_at 3.537578 3.4804592 3.4551094 3.4987943 3.4053717 3.5480847 3.4411132 3.5012934 3.523217
1368257_at 4.266239 4.250107 4.3185706 4.5868244 4.1822376 4.415214 4.2229404 4.3394156 4.162931
1368258_at 5.5834947 5.353345 6.0929465 5.457575 5.5799885 5.7980804 5.750341 5.979808 5.4901056
1368259_at 7.0352764 7.225954 6.81562 7.523508 7.3282385 7.113512 8.332985 7.279481 7.0910835
1368260_at 5.200618 5.0442667 5.364897 5.375947 5.257161 5.126859 5.3565373 5.3458524 5.4222813
1368261_at 4.5043325 4.514015 4.92495 4.6939945 4.528186 4.5985246 4.6594963 4.7482677 4.6897116
1368262_at 6.3255453 6.0415764 5.9462504 6.4169025 6.0865054 6.0922894 5.8668966 6.0268016 6.1269674
1368263_a_at 4.4293947 4.255031 5.2116513 4.436381 4.2344933 4.554188 4.444568 4.44939 4.3407416
1368264_at 7.183848 7.3100724 6.4230266 7.046802 7.0450525 6.980408 6.927014 6.9074273 7.151182
1368265_at 8.25677 8.03047 8.099856 8.340758 8.193881 8.8350725 8.204359 8.06172 8.127494
1368266_at 12.988835 13.242129 12.803606 13.274941 12.946126 13.056103 12.916249 12.927464 12.99263
1368267_at 7.0459347 7.5413985 7.045184 7.1561527 7.0980816 7.2738795 7.181192 7.0483284 7.344476
1368268_at 6.8913517 7.60595 6.721473 7.2915792 6.944308 7.136361 7.026149 6.9685903 7.3257422
1368269_at 3.6663964 3.7438693 3.8033216 3.7171116 3.6437733 3.7074888 3.7456145 3.9533114 3.8150878
1368270_at 6.282519 6.837762 5.619889 6.8095455 6.859647 6.6610894 7.108734 6.6692095 6.751317
1368271_a_at 4.430976 4.747138 4.8359003 4.2415257 4.2019973 4.401011 4.495092 4.738631 4.888253
1368272_at 9.300319 10.0291195 9.650938 10.201871 9.386656 9.752297 9.45481 9.945965 9.623884
1368273_at 9.357374 9.559661 8.885783 9.153415 9.032859 9.1744375 9.111792 9.162796 9.183925
1368274_at 8.019663 8.23654 7.7415075 8.062728 7.9702063 7.960009 8.288179 8.081427 7.940656
1368275_at 10.150983 10.609629 9.921913 10.531073 10.191008 10.523279 10.375877 10.288929 10.393233
1368276_at 8.116594 7.7976723 8.470583 8.237871 8.189648 8.327148 8.051363 8.157623 8.074632
1368277_at 7.768076 8.2075815 7.3272767 8.1033945 7.8939962 7.9688616 8.171397 7.629415 7.842393
1368278_at 6.465553 6.3543386 6.690499 6.4607973 6.3576455 6.8590274 6.5554147 6.685701 6.603527
1368279_at 4.7818847 4.595589 3.9821696 4.514145 4.276895 4.5809426 4.701004 4.2981467 4.5216994
1368280_at 12.129553 12.093156 11.481346 11.993076 12.00326 11.785127 12.131158 11.981719 12.226171
1368281_at 5.820348 5.761488 5.8866553 6.0151453 5.799525 6.0986505 5.731161 6.098984 6.0619445
1368282_at 4.3729334 4.367335 4.4798117 4.434355 4.4390907 4.442543 4.523193 4.605735 4.152397
1368283_at 10.999156 10.620334 10.019006 10.7770195 11.066179 11.1506605 11.052308 10.23383 10.7584095
1368284_at 7.480721 8.002031 8.057836 8.170246 7.498226 7.7251477 8.744498 7.9284606 8.150652
1368285_at 5.3240585 5.678417 5.964844 4.9948244 5.638474 5.209532 5.070346 5.602415 5.199486
1368286_at 6.8771 6.7963414 6.6935797 7.0151134 6.7218103 6.93523 6.8808966 6.7880526 7.1507435
1368287_at 4.8437567 5.3060894 4.9392548 5.303718 5.16869 5.126211 4.9357824 5.2921762 4.9572287
1368288_at 14.158149 14.240305 13.982201 14.206769 14.022964 14.188069 14.195265 14.109886 14.161923
1368289_at 11.445586 11.644295 11.509075 11.594377 10.40204 11.512138 11.46809 11.576375 11.275106
1368290_at 4.410512 3.6893003 3.5894434 3.530999 3.5368135 3.5220888 3.4142253 3.6414278 3.586784
1368291_at 8.551207 8.668114 8.054292 8.182145 8.154192 8.2657795 8.734001 8.223317 8.798866
1368292_at 7.4714947 7.464048 8.016305 7.6540155 7.5486073 7.4497395 7.35543 7.5157676 7.85493
1368293_at 5.7811775 5.689263 5.603306 5.8407545 5.848781 6.0998406 5.876505 5.8130326 6.1239367
1368294_at 9.7784605 10.389774 9.785755 10.286467 9.757364 10.176011 10.095676 9.890468 10.089015
1368295_at 9.026873 9.269338 8.7611475 9.011233 8.998057 8.917626 8.932581 8.664761 9.411005
1368296_at 8.832232 8.965475 8.632242 8.7544155 8.968658 8.862322 8.966251 8.73201 9.472241
1368297_at 5.219577 5.230933 5.1240454 5.190113 5.224433 5.19808 5.2147713 4.9881535 5.2452736
1368298_at 5.7232575 5.940113 5.702014 5.745885 5.735223 5.658735 5.628689 5.81592 6.147321
1368299_at 4.407709 4.367564 4.4217415 4.3445673 4.6256866 4.4397154 4.4548903 4.477257 4.2219715
1368300_at 5.673051 5.851365 5.633907 5.9382763 5.854328 6.007448 5.8464055 5.8816843 5.8806343
1368301_at 6.730503 6.7761974 6.699141 6.8705597 6.9356785 6.7400055 6.649264 6.7447157 6.6253023
1368302_at 5.142502 5.428513 5.144227 5.4079604 5.013722 5.3095036 5.2278385 5.2718105 5.4703555
1368303_at 8.108549 8.866521 7.271778 7.480933 8.115412 7.6883693 7.2022204 7.0853043 6.847064
1368304_at 11.279268 11.520213 10.820496 11.532914 11.128525 11.444458 11.026212 11.079928 11.39761
1368305_at 7.7175765 7.776934 7.7408085 7.8761616 7.648431 7.7947354 7.941877 7.598728 7.8030787
1368306_at 6.116096 6.574312 6.4020643 6.571965 6.3197465 6.3614774 6.2707233 6.5733886 6.6980953
1368307_at 6.229013 6.290925 6.293064 6.399115 6.1235924 6.0551434 6.3066373 6.374217 6.328228
1368308_at 6.864628 6.337253 6.4326415 7.205673 7.459418 7.127594 7.2589693 6.685701 9.101694
1368309_at 7.3220882 7.108286 7.073463 6.9515953 7.186225 7.117755 6.9015555 6.986187 7.1478033
1368310_at 5.5206213 5.8559833 5.991096 6.056026 5.6562986 5.7024584 5.7181196 5.952012 5.74594
1368311_at 8.403591 7.570569 7.27992 7.6678047 7.417008 7.5674114 7.5051956 7.6981463 7.791005
1368312_at 4.9708166 5.3070974 5.277527 5.153435 5.0651217 5.1800795 4.9345217 5.1801453 5.220277
1368313_a_at 4.7689085 4.6005583 4.977259 4.435766 4.3448524 4.433391 4.2731485 4.508795 4.6769676
1368314_at 9.415393 9.667732 8.855037 9.679401 9.733129 9.620103 9.629618 9.292265 9.812351
1368315_at 7.1375623 7.140695 7.1745543 7.229567 7.1405087 7.338976 7.122009 7.022233 7.3750544
1368316_at 10.727646 10.937445 10.465111 11.0207205 10.879898 11.010838 10.742137 10.82197 10.598623
1368317_at 5.014058 5.082403 5.217681 5.0925303 5.2345014 5.392336 5.3240013 5.33643 5.3956227
1368318_at 6.5210814 7.131288 6.5453916 7.1141047 6.923533 7.2524395 7.0729184 6.878549 7.1917615
1368319_a_at 5.131592 4.914982 5.0579596 5.3291435 5.2542167 5.179117 5.2778196 5.0944266 5.175206
1368320_at 4.6888056 4.5531077 4.713954 4.673532 4.8474345 4.793083 4.5049706 4.3289504 4.8527446
1368321_at 6.227385 6.4187937 6.261505 5.7761703 6.332195 6.6809335 6.766664 8.194546 6.57676
1368322_at 8.046556 7.900736 7.966563 8.239185 7.8180714 8.403117 7.8892245 8.158842 7.9204235
1368323_at 6.4076686 6.84779 6.232385 6.8779755 6.502741 6.5098486 6.874459 6.980608 6.6126165
1368324_at 5.215802 5.250593 5.6693573 5.474079 5.2173586 5.0795965 5.387659 5.3093953 5.2978287
1368325_at 7.6434455 7.615716 7.5339785 7.784764 8.041861 7.9409437 7.5953507 7.49275 7.543551
1368326_at 6.528383 6.4291787 5.4796596 6.6916223 6.417094 6.548932 6.5704827 6.2039375 6.6928053
1368327_at 6.8568273 6.386439 6.9156995 6.5438743 6.3942175 6.4889927 6.423914 6.671531 6.2805767
1368328_at 8.06775 8.564661 7.7051406 7.9793615 7.6360536 8.11754 7.8296957 7.7258234 7.805174
1368329_at 5.2329097 5.4904118 5.37842 5.4220085 5.4621077 5.294943 5.3820376 5.284585 5.356429
1368330_at 6.0045485 6.0667825 5.532262 6.071452 6.063384 5.9928513 6.306416 5.867725 6.0780277
1368331_at 10.972348 11.380461 10.52979 11.380994 11.026906 11.201591 11.418119 10.886097 11.203615
1368332_at 5.355256 6.497087 5.485161 6.44895 5.9600177 5.671983 7.498842 5.9078093 5.73379
1368333_at 5.0246563 4.9563203 5.4457126 4.837102 5.1310368 4.805788 4.9789143 5.1316905 5.068053
1368334_at 6.970838 7.0763426 6.755798 6.954415 6.7643967 7.3037558 6.8390956 7.008249 6.608832
1368335_at 13.3796215 13.815212 13.075561 13.782218 13.37842 13.404122 13.585701 13.7042 13.565929
1368336_at 10.689989 10.672582 10.130397 10.734052 10.830791 11.004021 11.238056 10.486367 10.584047
1368337_at 5.9244485 6.1123767 5.7831135 5.7166085 5.9326572 5.9763875 5.817957 5.981101 6.141922
1368338_at 4.4842343 4.906646 4.799762 4.6535425 4.7201653 4.6371274 4.660643 4.67789 4.870408
1368339_at 5.2109814 4.4718485 4.911107 4.520752 5.149582 5.4032536 4.7940125 4.472791 4.7237988
1368340_at 7.5700583 7.61151 7.273239 7.3964553 7.4079003 7.380167 7.378911 7.262423 7.228547
1368341_at 6.7558746 6.7363815 6.6836524 7.1463857 6.946621 7.035589 7.0936184 6.9448624 6.8589077
1368342_at 4.2750235 4.1132746 4.4683895 4.104422 4.253075 4.236888 4.447711 4.1477327 4.241453
1368343_at 5.414293 5.466289 5.2633257 5.405578 5.305293 5.4104686 5.245407 5.429241 5.5063944
1368344_at 3.491624 3.5044057 3.6594503 3.5038016 3.6262913 3.5520608 3.573521 3.5593755 3.5615568
1368345_at 4.5110383 4.8054156 4.7437234 4.4389014 4.608184 4.623679 4.6017447 4.805295 4.5974855
1368346_at 6.5319614 6.44082 6.6222277 6.570759 6.6339254 6.531007 6.5036583 6.4435263 6.462684
1368347_at 5.9451976 5.9589114 6.741325 6.016741 5.9848723 6.040596 6.0087686 6.3815956 5.879472
1368348_at 4.9221554 4.456196 5.073889 4.7124395 4.882883 4.688454 4.3673763 4.970819 4.7554007
1368349_at 5.4948473 5.653069 5.7648063 5.763109 5.652331 5.6004744 5.613774 5.569165 5.713037
1368350_at 3.7957056 3.6707926 3.830216 3.698728 3.840755 3.5985014 3.5767121 3.6827931 3.7097445
1368351_at 6.46794 7.029921 6.2064595 6.3685274 6.2532473 6.276176 6.2648883 6.5373335 6.488573
1368352_at 4.6761208 4.545364 5.2690215 4.6239643 4.8166895 4.498182 4.6038136 4.957655 4.494425
1368353_at 6.1183715 5.646345 6.1102695 5.5747313 5.7737603 6.0318313 5.723594 5.931994 6.0404897
1368354_at 9.4468565 9.167718 9.384283 9.410563 8.804194 9.229268 9.173939 9.721383 9.224582
1368355_at 4.8642673 4.9950933 4.7742023 4.766621 4.460434 4.863947 4.919956 4.811164 4.6192193
1368356_a_at 9.272127 9.466852 8.783739 9.44308 9.106236 9.302794 9.431801 9.2148075 9.298683
1368357_at 6.352541 6.5977015 6.620177 6.154231 6.333398 6.3573365 6.436689 6.6178083 6.33983
1368358_a_at 5.0347567 3.771407 4.5999 4.3469744 4.5526075 4.4525137 4.4000015 4.430063 4.3339443
1368359_a_at 4.645983 4.474898 5.055909 4.4821067 4.5020447 4.3630195 4.4727955 4.8345256 4.6319227
1368360_at 13.453641 13.666191 13.2552805 13.688443 13.3961935 13.47469 13.583484 13.362926 13.659739
1368361_a_at 7.0327744 6.870059 6.7786145 6.786601 6.849622 6.6825585 6.9797487 7.0463862 6.8903327
1368362_a_at 10.370203 10.604646 10.113791 10.5809145 10.323845 10.54407 10.354413 10.373184 10.603067
1368363_at 4.10083 3.9154687 4.422815 4.0096073 3.9131818 3.945433 4.0132227 4.2660604 4.0010147
1368364_at 5.3788986 5.505461 5.814483 5.452177 5.2839055 5.461224 4.996342 5.8391786 5.3766856
1368365_at 11.8429 12.0576 11.4711895 11.860222 11.777505 11.979523 11.856649 11.546487 11.593648
1368366_at 4.901579 4.9667244 4.911199 4.996442 5.0708385 4.9685855 4.9225645 4.858172 4.877551
1368367_at 5.81269 6.0052385 6.202965 6.0620704 6.003957 6.010705 5.915575 5.844943 6.0297728
1368368_a_at 9.613023 9.402286 8.75385 9.533634 9.325552 9.381501 9.60013 9.283094 9.250226
1368369_at 4.409526 4.517466 4.520903 4.444914 4.4261694 4.409272 4.592884 4.650823 4.599598
1368370_at 5.003372 5.151149 5.0795035 5.1796875 5.3068285 5.3122478 5.46653 5.186857 5.3504333
1368371_at 5.686632 5.152664 5.698092 5.562563 5.1694417 5.7563925 5.478729 5.5428896 5.565545
1368372_at 8.099775 8.58042 6.809058 8.242132 8.336622 8.282335 6.9437823 6.733775 8.161274
1368373_at 4.5707216 4.293229 5.105465 4.506219 4.5712423 4.5460186 4.5223517 4.586012 4.7599707
1368374_a_at 6.5021534 6.4139132 6.6196227 6.479874 6.376787 6.463133 6.4685025 6.423607 6.4780064
1368375_a_at 5.054549 4.962336 5.1648617 5.496801 5.446733 5.677181 5.7283936 5.374477 5.3338304
1368376_at 7.134565 8.739718 8.241374 9.314178 6.9128137 8.562705 7.619696 7.640027 6.3546095
1368377_at 5.021972 4.893315 4.8945045 5.0665884 4.9651356 4.8777494 5.1563783 5.02161 4.915411
1368378_at 11.738469 11.463936 11.700206 11.747056 11.427807 11.795691 11.7122965 11.477511 11.680554
1368379_at 7.599812 7.5957494 7.506429 7.6463695 7.634614 7.334288 7.8153925 7.597911 7.7840133
1368380_at 13.823858 14.063973 13.654131 13.997415 13.775836 13.891689 14.011067 13.860225 13.990425
1368381_at 4.6795073 4.7528963 4.6479235 4.674694 5.0195856 4.9530644 4.6252875 4.63535 4.9882183
1368382_at 5.896543 6.253513 6.488191 6.4316845 6.320064 6.1069517 5.9380074 6.4912515 6.3662405
1368383_at 6.2991285 6.4524603 6.0808554 6.2488995 6.2904606 6.3010187 6.38998 6.254654 6.280532
1368384_at 4.3748393 4.3694887 5.0444584 4.220779 4.4941435 4.4218955 4.413703 4.3009257 4.5054345
1368385_a_at 8.2775345 8.533379 8.160167 8.439958 8.581341 8.513768 8.392726 8.490511 8.183966
1368386_at 9.235606 9.3434515 8.874584 9.457608 9.341005 9.334203 9.432395 9.206505 9.354611
1368387_at 10.901314 10.601596 10.272332 10.712915 10.534072 10.908774 10.8749275 10.42521 10.534546
1368388_at 4.8776975 5.0828753 5.16985 5.270252 4.838187 5.10323 5.2191586 5.0163913 5.2456665
1368389_at 8.591118 9.013109 8.306919 8.76263 8.766128 8.688429 8.498971 8.806095 8.67454
1368390_at 8.72755 8.7525 8.454234 8.955587 8.818311 8.967355 8.627855 8.599851 8.683474
1368391_at 5.387203 4.9511952 5.28564 5.061326 5.0560737 5.4743185 5.084894 5.313154 5.265546
1368392_at 7.0940585 7.388032 7.717033 7.2947073 7.4787564 7.3618183 7.4894085 7.5087323 7.4985094
1368393_at 5.110233 5.3693438 4.9269347 5.2682896 5.36481 5.219092 5.255391 5.568527 5.327619
1368394_at 5.6964083 5.995637 6.0344386 5.8695917 5.8248177 5.8790307 5.751404 5.9772005 5.9912066
1368395_at 5.526481 5.8580003 6.0977283 5.461575 5.6201916 5.5452366 5.5222845 5.3835516 5.8490043
1368396_at 6.116511 5.9271817 6.29003 6.0249815 5.950156 6.046195 5.7874403 5.85622 6.0448117
1368397_at 12.479981 12.726928 12.374796 12.735918 12.408931 12.462388 12.74472 12.278163 12.471211
1368398_at 4.4171147 4.3486447 4.555054 4.5177994 4.409482 4.3764644 4.5161095 4.5566893 4.5020075
1368399_a_at 11.250471 11.428424 11.068741 11.30495 11.191587 11.515847 11.315336 11.286411 11.346158
1368400_at 7.7642984 8.120292 7.125707 8.153127 7.927408 7.9156933 7.884353 7.7146726 7.7568336
1368401_at 4.891998 4.8637094 5.548052 4.938075 4.640255 4.839951 4.8691792 5.151848 4.92731
1368402_at 8.68657 8.844045 8.2466755 8.597432 8.55475 8.531456 8.683492 8.528409 8.663207
1368403_at 8.168508 8.223529 7.7838383 8.078968 8.188474 8.221672 8.095959 8.007474 8.390739
1368404_at 5.188488 4.792868 6.1835938 5.5077524 5.163081 5.531774 5.314177 5.525195 5.2627625
1368405_at 7.2613096 7.5177813 6.7586093 7.2563257 7.222314 7.3183804 7.27956 7.2415214 7.228547
1368406_at 4.24067 4.442606 4.473666 4.402486 4.2698936 4.374585 4.2847753 4.4973726 4.6360598
1368407_at 5.3384275 5.2870536 5.7013197 5.657131 5.1951704 5.5347047 5.3249073 5.8627157 5.59139
1368408_at 4.3753095 4.4706926 4.7414165 4.601594 4.51402 4.771959 4.704201 4.518111 4.550045
1368409_at 9.54788 9.954046 8.929827 10.041024 9.72752 9.689001 9.297604 9.369844 9.894207
1368410_at 6.242343 6.123689 5.9518137 6.147337 6.22249 6.268672 6.3101673 6.1680603 5.960728
1368411_a_at 4.157875 4.0116143 4.334151 4.0423865 3.9627063 4.0637946 4.0927844 4.42081 4.3264475
1368412_a_at 4.9749055 4.9416575 5.168022 4.830967 5.1348886 4.7565436 5.2590723 4.934711 4.9021072
1368413_at 5.2688713 5.352253 5.2727404 5.346443 5.056074 5.4840755 5.226305 5.2984715 5.2793884
1368414_at 6.296716 6.506591 6.3598924 6.339446 6.334098 6.2351613 6.214524 6.297503 6.692128
1368415_at 4.279943 4.0112333 4.327328 4.1689982 4.2344675 4.277565 4.0265093 4.1471624 4.1402555
1368416_at 3.9638562 3.7637863 4.3185706 3.8156414 3.868043 3.8770335 4.075251 4.1886954 4.0174074
1368417_at 4.9792356 5.396759 5.112568 5.240218 5.406123 4.83525 5.2637076 5.2961636 5.4773006
1368418_a_at 12.895964 13.071028 12.671097 13.10195 12.956299 12.974746 13.347232 13.061943 13.2826605
1368419_at 8.782822 8.74847 8.128029 8.690413 8.454746 8.814022 8.510364 8.344869 8.276127
1368420_at 12.95546 13.110622 12.499164 13.103999 12.908209 13.07341 13.221565 13.020821 13.166355
1368421_at 4.2428937 4.212901 4.440352 4.1251354 4.2652864 4.3835225 4.1833906 4.4460697 4.451918
1368422_at 5.4095383 5.120575 5.9633265 5.1453285 5.330042 5.204564 5.4289727 6.3881774 5.808922
1368423_at 5.8520927 5.890542 6.241083 5.8572264 6.167031 6.234834 5.9595213 6.4521136 6.169345
1368424_at 6.9135284 6.7801332 6.29794 6.987365 6.9125295 7.116598 6.960167 6.5727153 6.741959
1368425_at 5.0064106 4.8346133 4.9148307 4.8480034 5.0223646 4.873876 4.7778125 4.953063 4.850007
1368426_at 11.007021 9.940124 10.35771 11.27578 10.477801 11.3292265 11.165879 10.872931 10.347517
1368427_at 7.5135393 7.8536587 7.8192635 7.7537465 7.9234223 7.8673162 8.069178 7.9775076 7.8010097
1368428_at 8.331095 8.229979 8.127802 8.492874 8.761032 8.791422 8.93218 8.37887 8.377163
1368429_at 3.584359 3.5361395 3.258251 3.6135316 3.5214114 3.5898304 3.4081244 3.3664548 3.4507797
1368430_at 8.586044 8.873169 8.669775 9.329909 9.0186205 8.939954 9.65838 8.742814 9.234244
1368431_at 10.793729 11.097945 10.578998 10.975428 10.907053 10.861262 10.868927 10.703268 10.926098
1368432_a_at 4.77232 5.0863104 5.006478 4.8871818 4.7065687 4.883809 4.8849187 4.7991505 4.8545666
1368433_at 9.074148 9.394278 8.755179 9.286502 8.903357 9.046759 9.074518 8.867994 9.148038
1368434_at 6.5783467 6.747976 5.467538 6.1795597 6.521896 6.525365 6.268737 6.307646 6.3872023
1368435_at 11.034114 11.258144 10.9007 10.740272 10.553875 11.809607 10.916796 10.91719 10.681802
1368436_at 8.815029 8.941965 8.277862 8.91018 8.608288 8.856134 8.793352 8.64689 8.539108
1368437_at 5.335114 5.4457717 5.3802795 5.5046186 5.0222225 5.3232694 5.307401 5.3552494 5.239161
1368438_at 4.916103 4.9987097 4.996822 4.653056 4.5622315 4.724165 4.697266 4.908758 5.2730536
1368439_at 7.0951304 6.4108887 7.360105 6.6491203 6.875183 6.9381404 6.444416 6.786244 6.8994894
1368440_at 6.3924236 6.966041 6.4843245 6.5544186 7.234186 6.9910383 6.536121 6.3213935 6.410011
1368441_at 6.3132205 6.5646024 6.413954 6.0283546 6.1223416 6.301255 6.437945 6.040127 6.290521
1368442_at 13.317181 13.436286 12.879287 13.347352 13.174487 13.2484 13.357685 13.280166 13.3153925
1368443_at 5.5503063 5.6502843 5.9745417 5.7028494 5.708741 5.605388 5.683772 5.8014226 5.850296
1368444_at 7.850916 7.928877 7.429344 7.8799024 8.022668 7.832977 7.9171844 7.6596193 7.7184687
1368445_at 6.910494 6.2626524 7.2530007 6.6628447 6.896963 6.907625 6.6597047 7.217675 6.715248
1368446_at 7.1556463 6.753523 7.4080887 7.4161315 7.7702036 7.627893 8.093046 7.9634504 8.150304
1368447_x_at 6.1700916 6.0516815 6.1172934 6.0633225 5.6086116 6.07659 6.773789 6.983308 6.336339
1368448_at 7.8666015 7.465235 8.105259 7.594714 7.630673 7.6421723 7.667895 7.8083014 7.7432017
1368449_at 4.6394253 4.7816057 4.7761774 4.681692 4.74743 4.675518 4.6791935 4.8996754 4.652072
1368450_at 5.1068287 5.2338395 5.4358745 5.1233587 5.0127563 5.2634583 5.2054644 5.3736734 5.3816795
1368451_at 6.8858676 6.94478 6.8528166 6.552625 6.679409 6.701649 6.5031953 6.707916 6.934198
1368452_at 9.720774 9.835448 9.471144 9.473882 9.619506 9.626016 9.378712 9.258462 9.49656
1368453_at 10.608723 11.006831 10.124474 11.031002 10.5987835 10.592357 11.548161 10.952407 11.119313
1368454_at 4.226792 4.1777816 4.3031883 4.254304 4.2230244 4.3605466 4.4052687 4.446102 4.3709364
1368455_at 6.1331 5.849383 6.25273 6.001392 6.29981 6.0326824 6.368247 6.1458144 5.7309756
1368456_at 4.2777348 3.9352334 4.1399527 4.0337076 3.947724 4.253788 4.1840234 4.279618 4.270283
1368457_at 4.4460516 4.299549 4.6036735 4.2043962 4.24636 3.9596019 4.290274 4.549239 4.361125
1368458_at 10.105545 9.8012495 8.6383295 9.952104 9.89796 10.348602 10.211658 10.784605 8.4719715
1368459_at 4.2016897 3.9212494 4.0730977 3.9398687 3.9587638 4.28786 4.1637135 4.1586304 4.2249937
1368460_at 7.880911 8.148233 7.5514946 7.7495294 7.8511295 7.4021716 7.6882153 7.2109528 7.3047423
1368461_at 11.115699 11.385576 10.721956 11.35534 10.942404 11.153245 9.717923 11.178887 11.333825
1368462_at 4.9422593 5.415137 4.9830675 4.974348 4.9376297 5.0526314 5.0076838 4.87093 5.067447
1368463_at 6.3181396 6.591091 5.987971 6.6306396 6.280869 6.5659823 6.622015 6.4991775 6.8312445
1368464_at 5.101899 5.4646463 5.140466 5.099328 5.506221 5.369414 5.70576 5.4662743 5.11419
1368465_at 3.586997 3.5820243 3.9688284 3.7878158 3.679665 3.7934384 3.7489972 3.746564 3.9174242
1368466_a_at 5.0845385 5.29778 5.1016183 5.002223 5.13744 5.306571 4.8957725 5.0788302 5.2781825
1368467_at 12.601657 12.730344 12.309058 12.651833 12.464366 12.746655 12.580828 12.473769 12.529506
1368468_at 5.2511034 5.0976295 5.6242013 5.2904406 5.0961704 5.1789103 5.559995 5.140149 5.548298
1368469_at 5.4372 5.6072116 5.44568 5.508603 5.5045867 5.6425705 5.5453644 5.7304225 5.7336965
1368470_at 7.660454 7.5364633 6.793433 7.3917923 7.074298 7.70907 7.7166824 7.4351263 7.561147
1368471_at 5.949868 5.767629 6.336733 5.95418 6.3594823 6.1695266 6.1311903 6.5604916 6.0650663
1368472_at 4.8113856 4.8665757 5.307433 4.971976 5.0714893 4.8474555 4.954078 4.9849763 5.201533
1368473_at 5.6040726 5.7265773 5.7104917 5.4297624 5.7071104 5.858773 5.3917146 5.5572495 5.6404486
1368474_at 6.0297627 6.727247 5.607117 6.22008 5.806959 5.944189 6.4217386 5.731951 6.3041286
1368475_at 5.1023536 5.194585 5.158456 5.1156178 5.1061096 4.9079733 4.842063 5.1554337 4.8958855
1368476_at 6.3027406 6.6146812 6.2036057 6.2709107 6.4313984 6.513733 6.3787627 6.3475366 6.186767
1368477_at 6.8502693 7.0697618 7.082122 7.167185 7.0920353 6.954273 7.6620426 7.1548696 7.228547
1368478_at 3.7989106 4.027335 3.9366121 4.0427675 3.9405425 3.855709 3.9291363 4.4874554 3.7603838
1368479_at 4.1619773 4.0699654 4.4820094 4.0374384 3.9865005 3.8407953 3.7989957 4.147344 4.070369
1368480_at 6.451741 6.704476 6.5222926 6.2453227 6.3032875 6.840115 6.2792993 6.1689796 6.434531
1368481_at 5.521237 5.349269 5.6683393 5.2758193 5.5737047 5.597578 5.2579303 5.2955704 5.538378
1368482_at 6.2716475 6.6588483 6.2881823 6.254797 6.0734544 6.1257405 7.111709 6.2222066 6.324088
1368483_a_at 4.1595488 4.331137 4.0845785 4.2325187 4.1207457 3.9959311 4.291783 4.116288 4.1945896
1368484_at 5.1381135 5.080137 5.5881824 5.27284 5.3919644 5.7547774 5.0639925 5.1657767 5.095219
1368485_at 5.2649546 5.3833923 5.5304813 4.9190207 5.185731 4.981035 5.210925 5.387125 5.0305376
1368486_at 6.7374907 7.638325 6.4988756 6.9505687 6.6476536 6.347919 7.858179 6.7712955 6.706682
1368487_at 3.275594 3.391358 3.6831365 3.3350108 3.523739 3.4998837 3.5573149 3.4606814 3.3914297
1368488_at 8.625589 8.141365 7.678812 8.6404505 8.560456 8.740929 8.643595 8.344714 8.559295
1368489_at 5.602926 5.25001 5.882064 5.390395 5.484546 5.362157 5.1845675 5.2982635 5.529967
1368490_at 9.370857 8.062684 9.954605 10.252338 9.025908 9.94482 9.952439 10.09077 9.955465
1368491_at 5.703127 6.382049 5.9297333 5.8004994 5.782063 5.4293995 5.900284 5.9300375 5.6243725
1368492_at 6.4095335 7.1189895 6.5855303 7.2801404 7.2533855 6.9823503 7.838683 7.3102174 6.999459
1368493_at 4.705324 4.8191686 5.580441 5.212875 4.825745 5.017762 5.239657 5.305066 5.4153986
1368494_at 3.596227 3.5758178 3.5087392 3.6293337 3.6091647 3.7334626 4.002364 4.8025436 3.445843
1368495_at 6.290045 6.064625 6.417641 6.2113214 6.4262557 6.285815 6.243918 6.321267 6.322113
1368496_at 5.022084 4.6806326 5.0824995 4.5470266 5.000535 4.7964325 4.566188 4.7052193 4.8696594
1368497_at 10.399783 10.443002 9.816332 10.234738 10.693156 10.50363 10.419047 9.792719 10.605827
1368498_a_at 3.2466407 3.2966275 3.4634106 3.2286096 3.358927 3.2060637 3.2344525 3.2145352 3.2463384
1368499_at 3.449211 3.4584613 3.3768306 3.3976927 3.4076471 3.3806727 3.3282192 3.2418606 3.4939055
1368500_a_at 6.5971203 7.044973 6.7012696 6.903328 6.823619 6.8327065 6.9412203 6.8206897 6.8725204
1368501_s_at 5.885142 6.327735 5.59861 5.8894944 5.6936984 6.572627 6.204391 6.612369 6.2332077
1368502_at 4.279282 4.2909126 4.760352 4.3024035 4.4115047 4.3872404 4.422019 4.417867 4.3842134
1368503_at 6.701835 7.0595803 6.787706 7.0743713 6.952053 7.062791 7.0550346 7.1408668 7.253979
1368504_at 10.657361 11.205543 10.587558 10.515647 10.736779 11.001383 10.779717 10.790142 10.593863
1368505_at 5.3995442 5.463947 6.5601625 5.3915663 5.552047 5.932239 5.7581606 5.7252 5.8362236
1368506_at 5.380805 4.9068055 5.1186624 5.2001677 5.157108 5.387873 4.9102025 5.3618517 5.2700343
1368507_at 10.592278 10.953354 10.234614 10.697516 10.558579 10.577637 10.765515 10.581396 10.633354
1368508_at 7.684223 7.789783 7.6540685 7.78995 7.684129 7.678085 7.637567 7.662224 7.7840652
1368509_at 5.1754513 5.01585 4.766141 5.50836 4.955268 5.3671446 5.2827682 4.834716 5.069844
1368510_at 5.046504 5.0017424 5.0055513 4.8331165 4.826334 4.7882357 4.8451366 4.9385424 5.023638
1368511_at 4.122307 4.106558 4.895838 4.079241 4.2578044 4.4537344 4.2457123 4.3404965 4.6308765
1368512_a_at 9.976478 10.098608 9.189287 9.603797 9.617698 9.785367 9.736859 9.422244 9.754907
1368513_at 5.9407206 5.912347 5.753559 6.0074368 6.147193 6.2040057 6.0679407 6.0411677 6.1159053
1368514_at 11.116297 11.21284 10.99258 11.066278 11.122637 11.124137 11.108403 11.007626 10.946007
1368515_at 5.0543375 5.0305624 5.268022 5.327362 5.2072973 4.906576 5.4381485 5.361421 4.935113
1368516_at 6.3249826 6.292911 6.1005044 6.1604786 5.9735003 6.082183 6.000924 5.8833394 6.0571513
1368517_at 6.5087824 6.202111 6.657939 6.3845043 6.5006313 6.464734 6.3185306 6.276613 6.220126
1368518_at 6.8073573 7.416534 7.1102114 7.4978995 7.340619 7.40127 8.262052 7.642306 7.385393
1368519_at 5.0759277 5.2335243 5.1833715 5.2135763 5.041417 5.180381 4.958615 5.2114863 5.2021008
1368520_at 12.66278 13.04231 12.576139 12.837581 12.444371 12.537626 12.277448 12.660192 12.606078
1368521_at 6.276201 6.3700557 5.79758 6.6099577 6.688055 6.298283 7.4059577 6.6743236 6.3020406
1368522_at 4.429652 4.1601305 4.101487 4.423336 4.346984 4.526337 4.546625 4.2165365 4.1810703
1368523_at 4.557747 4.7661943 4.830975 4.181825 4.4058347 4.314875 4.533414 4.6271143 4.0957465
1368524_at 3.7482197 3.640311 3.618884 3.7544923 3.6754491 3.6577077 3.699872 3.829161 3.6204834
1368525_at 6.1536746 6.531071 6.443757 6.3543725 6.4307933 6.213372 6.4154453 6.4365606 6.2982817
1368526_at 6.8621626 7.00736 6.8109126 6.9302487 6.9281096 6.8514924 6.8488865 7.0703855 6.7856717
1368527_at 3.164708 3.350921 3.3936837 3.317556 3.2707646 3.2941244 3.337792 3.4653091 3.2999096
1368528_at 8.092396 8.224164 7.854762 8.241413 8.096319 8.075869 8.075117 7.962587 8.431719
1368529_at 4.280324 4.437454 4.2594395 4.2265654 4.4187727 4.3542204 4.6188474 4.645826 4.907821
1368530_at 4.928176 4.360886 5.460313 5.0191927 4.873809 4.6158276 4.595742 4.8261123 4.950082
1368531_at 3.5056303 3.7547681 3.9740021 3.520944 3.6343696 3.6059065 3.5700629 3.7970433 3.4020653
1368532_at 3.7420027 4.158805 3.894668 3.987165 3.8285494 4.465849 3.98489 3.9354596 4.1395125
1368533_at 5.6656256 5.4297595 5.7218304 5.6838207 5.904574 5.6305475 5.6579676 5.8010855 5.4619417
1368534_at 6.354182 6.0212903 6.0281534 5.9889097 5.858644 6.205701 5.845701 6.1961784 6.149514
1368535_at 5.64943 5.790961 5.8165803 5.691146 5.6891723 5.8241644 5.661907 5.688429 5.8061376
1368536_at 10.213299 10.350003 9.796668 10.020578 9.753598 10.132702 9.689495 9.534948 9.978675
1368537_at 5.739563 5.8367662 5.3342137 5.98444 6.147395 6.0255094 6.1875806 6.011363 6.008752
1368538_at 7.2463436 7.2006407 6.831597 7.40843 7.2187304 7.380643 7.2801313 7.1560607 7.1535106
1368539_at 3.388501 3.5753307 3.3898964 3.6022458 3.6479843 3.578047 3.4894044 3.6492028 3.5829043
1368540_at 3.9297063 4.159693 3.8028147 3.9171264 4.087633 4.0032396 3.860111 3.823948 3.994279
1368541_at 5.936226 6.240869 6.0599084 6.089333 5.625989 5.611371 6.4075017 6.22065 6.032372
1368542_at 4.5594425 4.3432827 4.4859705 4.58644 4.473287 4.788577 4.7862463 4.506872 4.5455165
1368543_at 6.446705 6.7912054 6.467198 6.8933926 6.5108914 6.6654024 5.4799943 6.8120427 6.870943
1368544_a_at 4.6554403 4.550518 5.0184684 4.479249 4.564606 4.506453 4.549011 4.809203 4.6581025
1368545_at 5.9940705 5.430191 6.2326283 5.6878495 5.776862 5.745487 5.6326156 5.7057962 5.7730017
1368546_at 4.7313347 5.277889 4.8239193 4.864731 5.2914515 4.9352474 5.312125 5.0664372 4.882357
1368547_at 4.1522684 4.2153964 4.3368416 4.1558294 4.225383 4.0897036 4.1922145 4.230365 4.1936016
1368548_at 3.4277961 3.226995 3.3222935 3.25496 3.280922 3.26534 3.4070513 3.4049575 3.274274
1368549_at 8.3551445 8.610512 8.015896 8.576987 8.478021 8.672405 8.670797 8.395832 8.651667
1368550_at 4.999077 5.0696926 5.151701 5.0234423 5.010604 5.1734 5.034835 5.401445 5.2141237
1368551_at 4.637799 4.6903043 4.6411324 4.7895627 4.5914097 4.4590583 4.8180227 4.684799 4.750686
1368552_at 10.297993 10.517075 10.033405 10.678082 10.592682 10.365867 10.362386 10.123329 10.380553
1368553_at 5.3635254 5.357006 5.332258 5.3345957 5.2876177 5.2788 5.6655493 5.481241 5.1145067
1368554_at 5.4582644 5.7828965 5.658442 5.4461517 5.657533 5.5781355 5.4543333 5.6342497 5.7564716
1368555_at 5.689444 5.8846245 5.679553 5.3866515 5.251918 5.6499963 6.058207 5.6946054 5.6333776
1368556_at 4.7271576 5.037484 4.58555 4.640731 4.6864552 4.837171 4.6821394 4.8179836 4.7131367
1368557_s_at 5.4370146 4.655714 5.1800456 5.2043314 5.2768645 4.860404 4.731585 5.468286 5.2085824
1368558_s_at 7.144837 7.621973 6.2549105 7.877522 7.3050547 7.233311 8.482795 7.20319 7.2570558
1368559_at 6.351605 6.1454844 6.2674055 6.095356 6.392315 6.3420453 6.1523156 6.115601 6.2609377
1368560_at 5.5505867 5.6031003 5.823456 5.594377 5.543272 5.578669 5.4395494 5.762135 5.788009
1368561_at 4.145031 3.9973047 4.7053347 4.2420797 4.377865 4.0603914 4.007943 4.2526035 4.1344
1368562_at 5.468539 5.432443 5.5132475 5.201085 5.322989 5.195259 5.187319 5.429569 5.1583443
1368563_at 6.713798 7.2275653 6.4085956 7.5471926 6.7537594 8.243052 6.82747 7.8170495 7.230963
1368564_at 5.1997566 4.979121 5.320874 5.313626 5.5990586 5.2654166 5.2979035 5.6744943 5.421524
1368565_at 4.1269884 4.2054844 4.408163 4.2416544 4.3103704 4.424433 4.8215604 4.526882 4.16799
1368566_a_at 10.9232435 11.045735 10.609047 11.333691 10.956995 10.969985 11.177723 10.932145 11.141356
1368567_at 7.051082 7.1592813 6.9286013 6.942263 6.9007483 6.8842893 6.807036 6.9725814 6.8350124
1368568_at 5.8905387 5.7719674 5.9285383 6.163206 6.1393814 6.0536847 6.0411997 5.8112526 6.0530524
1368569_at 4.21338 4.0292506 4.417177 4.1953382 3.9441235 5.4280896 7.348368 4.397419 4.1464376
1368570_at 7.108036 6.662034 6.54261 7.0529356 6.8441906 7.245305 7.0275273 6.830677 6.677343
1368571_at 5.078825 5.2466125 4.8403826 5.3697352 5.072938 5.1624017 5.414259 4.9861217 5.4251037
1368572_a_at 5.452749 5.69553 5.4976697 5.5345607 5.406743 5.3237934 5.3461804 5.839639 5.269897
1368573_at 7.334011 7.539017 6.760494 7.367636 7.276198 7.6188574 7.4814653 7.007684 6.9593577
1368574_at 9.938707 10.284609 9.794385 10.130627 10.1598 10.205829 10.236994 9.853129 10.152618
1368575_at 5.6922326 5.522183 5.759383 5.6254616 5.4358835 5.5163736 5.674795 5.864464 5.6334386
1368576_at 4.6306877 4.6294823 4.7090573 4.6852827 4.6266174 4.670324 4.5505347 4.533256 4.659933
1368577_at 3.5642502 3.5422664 3.8400347 3.4947183 3.4473758 3.5046294 3.5424726 3.7445142 3.6512096
1368578_at 5.304762 5.1791153 5.4398427 4.8630266 5.2011943 4.973917 5.1101456 5.1603994 5.0608253
1368579_at 4.9794455 4.842762 5.300564 4.9793854 5.205019 4.9697638 5.0718937 5.4281006 4.9391756
1368580_at 6.3706446 6.3233113 6.3023257 6.4659686 6.70613 6.4799533 6.81278 6.5686746 6.569746
1368581_at 5.8014297 6.1262836 6.001962 6.221334 6.0070763 6.174524 6.4674883 6.3093424 6.3993926
1368582_at 4.324814 4.5647564 4.966508 4.554641 4.3723526 4.5115013 4.4806194 4.5560675 4.865061
1368583_a_at 13.680986 13.696073 13.470165 13.89108 13.556044 13.844167 13.565262 13.543546 13.605741
1368584_a_at 4.984684 4.7001047 5.029726 4.766621 4.6016965 4.856259 4.693093 4.8392086 4.7639866
1368585_at 6.408328 6.222978 6.747868 6.0230703 6.358488 6.083748 6.0164533 6.2123365 6.5281973
1368586_at 5.360554 5.4095387 5.9090323 5.4139977 5.567134 5.302603 5.655817 5.6473703 5.513068
1368587_at 13.789607 13.853697 13.525974 13.851956 13.676365 13.726727 13.757026 13.643903 13.778902
1368588_at 5.1957464 5.8298798 4.7920494 5.5133867 5.1097775 5.518279 5.5089493 5.2454004 5.1453943
1368589_at 8.089094 8.277311 7.7348022 7.831587 8.480571 8.296438 8.627396 7.832289 8.3331785
1368590_at 4.095697 4.027245 3.840418 4.0732436 3.7995617 4.2066636 4.0930524 4.1163387 4.0208178
1368591_at 9.130337 9.370966 9.103699 9.298397 8.922477 9.065772 9.059883 9.053023 9.23163
1368592_at 7.360099 7.1630664 6.8134995 6.524124 6.3504896 6.5238996 7.006488 6.9007688 6.6437516
1368593_at 8.034729 7.8975277 7.9855795 7.908768 7.983907 8.138896 8.182971 7.892071 8.265259
1368594_at 4.916779 5.272908 5.670473 5.111738 5.1489487 5.0984936 5.237053 5.2569437 5.1237316
1368595_at 4.4228 4.8535166 4.600205 4.3055663 4.628514 4.7905145 4.769653 4.6718197 4.595937
1368596_at 7.587309 7.7196145 6.982982 7.583469 7.1311274 7.664889 7.148774 7.230156 6.8991747
1368597_at 6.6422896 6.7519836 6.239189 6.6589155 6.3504963 7.0344954 6.346544 6.569138 6.3896613
1368598_at 6.3150873 6.361684 6.7329617 6.3600764 6.398114 6.5023856 6.4508734 6.554055 6.494772
1368599_at 6.2165866 6.40288 5.9078684 5.9648685 6.6340294 6.0796447 6.330332 6.3929334 6.2811413
1368600_at 10.721841 10.954698 10.605195 10.638117 10.637559 10.808242 10.722287 10.648163 10.776697
1368601_at 4.8165865 5.1553645 5.0275598 4.935591 5.0005355 4.9679427 4.990416 4.9586544 5.2863
1368602_at 3.9383123 4.246275 4.2726893 4.120416 4.077871 4.1664085 4.2948065 4.1312504 4.4452076
1368603_at 4.555816 4.7387986 4.6597347 4.720031 4.5454006 4.663437 4.652341 4.7446175 4.796693
1368604_at 5.065159 5.4375863 5.2188945 5.3262596 5.0537 5.1357646 4.937402 4.9794965 5.1651783
1368605_at 4.7386007 5.088398 4.8751135 5.1835046 5.074756 4.956653 5.1359363 4.8684773 5.1155176
1368606_at 4.2776165 4.403552 4.3370996 4.325879 4.233445 4.171731 4.3036547 4.112955 4.2419653
1368607_at 7.7692847 6.3814898 8.261677 8.741882 8.415699 7.7786884 7.514927 9.111359 8.901906
1368608_at 9.609813 9.89101 9.326962 9.823762 9.34124 9.428528 9.264183 9.376602 9.371814
1368609_at 12.522745 12.521007 12.322661 12.575698 12.378255 12.534484 12.608503 12.457874 12.481035
1368610_at 4.1256914 4.0643353 4.4803977 4.2056017 4.0354376 4.2964435 3.9272504 4.2035093 4.330922
1368611_at 4.0252323 4.0864267 4.202055 4.0027184 3.9776216 4.079251 3.9861193 4.2576075 4.024189
1368612_at 5.635409 5.396932 5.2427626 5.3164687 5.2625203 5.36114 5.428265 5.505346 5.4640694
1368613_at 4.97548 4.749661 5.6172566 4.535285 4.8252535 4.692764 4.8341 4.876704 4.908439
1368614_at 7.9621468 8.145426 7.5652285 7.8351974 7.93651 7.44038 7.5930147 7.471626 7.5413637
1368615_a_at 5.5639143 4.864783 5.4647083 5.2602205 4.6179256 4.820686 5.131173 5.04844 4.919871
1368616_at 6.344438 6.2015305 6.086672 6.495934 6.0959864 6.323778 6.0069323 5.9412994 6.192722
1368617_at 4.635316 4.5262766 4.356818 4.151743 4.416226 4.098237 4.1279125 4.067271 4.27672
1368618_at 8.770971 8.827832 8.654216 8.924086 8.509411 8.964154 8.990918 8.697012 8.779257
1368619_at 5.629163 5.5989766 5.8851805 5.6500454 5.752541 5.798241 5.59148 5.989091 5.960472
1368620_at 6.109081 6.1421704 6.5851765 5.9476514 6.2649918 5.9884987 5.9988527 6.224989 6.158327
1368621_at 10.386013 10.484159 10.306462 10.620289 10.454188 10.810822 10.5846195 10.392892 10.641824
1368622_at 4.3728724 4.4404306 4.5117807 4.4301863 4.2755985 4.3630133 4.284135 4.271103 4.424206
1368623_at 4.7730217 4.893201 4.6632547 4.737321 4.727396 4.93042 4.5457006 4.9156747 4.788787
1368624_at 3.9201062 3.7706206 3.7576513 3.756357 3.7513578 3.6213393 3.6971445 3.7790918 3.9204714
1368625_at 5.597046 5.5811763 5.599471 5.6202455 5.562328 5.6124053 5.200628 5.618479 5.7343006
1368626_at 4.4592867 4.3656077 4.3119583 4.448791 4.4136887 4.3685055 4.4602575 4.662849 4.56311
1368627_at 12.511075 12.683024 12.32066 12.42467 12.480069 12.6500845 12.496087 12.428383 12.432771
1368628_at 3.9090507 3.9113984 3.9072447 3.8199186 3.9843214 3.9027138 3.8110392 3.986723 3.8800404
1368629_at 4.954009 4.7427754 5.2015333 4.8598146 4.9314537 4.945376 4.7938347 4.864419 5.2653193
1368630_at 3.4226475 3.4805741 3.6707964 3.6210957 3.5320623 3.5978835 3.4259498 3.7053137 3.5100844
1368631_at 4.2563868 4.3647327 4.273018 4.2582746 4.2879786 4.463331 4.4294367 4.3367796 4.432311
1368632_at 3.2720964 3.230336 3.3923578 3.2886093 3.296022 3.240146 3.2489474 3.4144177 3.3445704
1368633_at 3.8738348 3.4667983 4.4627457 3.9995508 4.0870433 3.7178504 3.8035913 3.9018247 3.7560537
1368634_at 8.122217 8.192447 8.027918 8.268202 8.206808 8.2348175 8.234575 8.383858 8.264149
1368635_at 3.9900172 4.180504 4.67916 4.102667 4.2900524 4.294113 4.1439514 4.416354 4.238097
1368636_at 6.085266 5.8478155 6.4743247 6.233464 6.172974 6.3860617 6.2825975 6.4156547 6.254811
1368637_at 4.124539 4.235617 3.9950795 4.0963593 4.2999887 3.9120502 4.4666843 4.0252266 4.1345515
1368638_at 5.1569395 5.287826 5.3369665 5.3010406 5.3053093 5.368952 5.135936 5.2805233 5.359543
1368639_at 3.9215667 3.942821 4.085212 3.7083206 3.992489 3.9300866 4.0277276 3.9179413 3.9241335
1368640_at 6.085356 6.150245 6.404232 5.889532 5.8802958 5.942996 5.63356 6.4049234 5.938211
1368641_at 3.8978457 3.9485831 3.6264486 3.9355245 3.8636043 3.9196687 3.952232 3.850898 4.0672755
1368642_at 8.984433 8.878398 8.003205 8.817289 8.74941 9.090443 8.9001875 8.46106 8.721039
1368643_at 4.149391 4.037654 4.0316153 4.222989 4.2744665 4.299713 4.506895 4.3951845 3.9421957
1368644_at 4.4208827 4.481226 4.8411007 4.86224 4.7714148 4.4666653 4.598774 5.04844 4.659293
1368645_at 5.7894692 5.90329 5.947695 6.2177033 5.6739535 5.8219895 6.039627 6.036161 5.8001666
1368646_at 8.59534 8.3642435 8.310331 8.539385 8.605693 8.555973 8.669963 8.522362 8.664985
1368647_at 7.2738237 7.4758897 6.8603826 7.444967 6.9649267 6.874653 7.4472256 7.2221904 7.179587
1368648_at 4.7716475 4.5463934 5.0668826 4.6457067 4.7367935 4.5737886 4.8961678 4.8886023 4.928376
1368649_at 7.5120273 7.5345464 7.1113353 7.596216 7.5051675 7.6487703 7.379853 7.205791 7.443689
1368650_at 6.566877 7.4137516 7.123192 6.409239 6.7241197 6.183064 7.0720124 5.7714586 5.912372
1368651_at 10.853409 11.193379 10.886837 10.757197 10.663907 10.625599 10.455444 10.772161 10.771423
1368652_at 6.6906285 7.0207963 6.61659 6.8230567 6.7457595 6.9128556 6.7127876 6.7745886 7.1736784
1368653_a_at 10.235732 10.568457 9.9348345 10.245126 10.242204 10.401424 10.059151 10.145424 10.267499
1368654_at 5.844485 5.9916525 5.7461696 5.880661 5.9538493 5.9592967 6.0841684 6.021543 6.194376
1368655_at 9.2899065 9.104117 8.809963 9.220711 9.0506115 9.1485615 9.691189 9.091223 9.05749
1368656_at 4.242985 4.165709 4.6030574 4.1362667 4.0499697 4.318742 4.161642 4.191104 4.2718525
1368657_at 3.7198815 3.7266583 3.7762337 3.7790518 3.6839643 3.6673346 3.663473 3.7922485 3.699791
1368658_at 4.332158 4.6246357 4.363005 4.473287 4.764854 4.0449014 4.329711 4.395178 4.4165897
1368659_at 10.712768 8.894731 10.035233 9.858444 10.164073 10.579077 10.742944 10.805309 10.32289
1368660_at 4.782683 5.544586 4.956248 5.1763625 5.1051655 5.030415 4.970249 4.9749174 5.056691
1368661_at 7.0010414 7.3316708 7.248289 7.031847 7.270312 7.143883 7.219842 7.2370024 7.142438
1368662_at 7.2768674 6.862869 6.941897 6.8885813 7.119173 7.1088476 6.7951784 6.7407336 7.0577044
1368663_at 3.7991211 3.7673082 4.178739 3.7568548 3.7584648 3.7510235 4.0108585 4.0586967 3.9263322
1368664_at 6.142459 6.1681576 6.791005 6.2420382 6.263155 6.160318 6.432361 6.602304 6.211324
1368665_at 7.5523424 7.813542 7.0977597 7.871154 7.6565123 7.855437 7.683917 7.3110356 7.7566338
1368666_a_at 3.897127 4.009042 3.878461 4.113129 4.12099 4.2224817 3.9457288 4.234372 4.193282
1368667_at 6.7874084 5.593268 6.9108667 5.889196 6.4924426 6.9034653 6.295686 6.503967 5.870507
1368668_at 8.031979 8.565384 7.6558757 8.559217 8.284179 8.419599 8.19248 8.236922 8.327122
1368669_at 7.447472 7.9649897 7.332022 7.7446713 7.8147464 7.5258512 8.465065 7.925021 7.628331
1368670_a_at 5.700006 5.9989133 6.0136886 5.9053717 5.5709825 5.7693243 5.6312203 5.9387097 5.8840213
1368671_at 6.346581 6.300959 6.7191825 6.3275714 6.326043 6.4050493 6.557595 6.713757 6.551787
1368672_at 4.9056 4.747624 5.0441437 4.8305616 4.732982 4.817747 4.668103 5.212185 4.775185
1368673_at 4.0565944 4.133489 4.4183407 3.8573704 4.208879 3.9131968 4.1051683 4.063035 4.285151
1368674_at 10.83154 10.964409 10.8881035 11.107464 11.039806 11.045426 11.144751 10.782327 10.86374
1368675_at 6.8722997 6.962943 6.1707335 6.996236 6.692739 6.8455815 6.8321557 6.737867 6.686935
1368676_at 5.6028447 5.3956265 5.232216 5.577741 5.650307 5.819169 5.619733 5.565378 5.586048
1368677_at 3.5440254 3.6681073 4.053252 3.6299188 3.6283922 3.622724 3.6138942 3.6037593 3.7889402
1368678_at 4.520172 4.5586476 4.7694435 4.484355 4.4500084 4.5387034 4.3090887 4.6584873 4.5934877
1368679_a_at 6.451575 6.7230263 5.8477645 6.410632 6.6075835 6.8976564 7.285633 6.3454576 6.392939
1368680_a_at 4.8774524 4.740973 5.106858 4.768161 5.1846094 5.1002936 4.8277926 5.460762 5.1255875
1368681_at 6.904747 6.653541 7.6541677 6.541487 6.8506284 6.653025 6.6414 6.6105685 7.1181984
1368682_at 4.6023164 4.5985217 4.7309217 4.7002873 4.798447 4.6390734 4.7262692 4.7337976 4.7914324
1368683_at 3.204099 3.174642 3.2306464 3.1676364 3.209369 3.1299512 3.2012641 3.2368824 3.099229
1368684_at 5.5677195 5.571374 5.977 5.4390774 5.7103624 5.500783 5.5799084 5.7289324 5.6934586
1368685_at 5.327643 5.366862 5.076726 5.0514708 5.07442 5.2914042 4.984102 5.5410943 5.1357913
1368686_at 13.998034 14.059131 13.740331 14.016105 13.931657 13.975012 13.987877 13.912444 14.000532
1368687_at 6.0568256 6.1592174 5.8606863 5.8825536 6.0539193 5.9330497 5.883002 5.9016113 6.2689333
1368688_at 4.6921506 4.8669705 4.7463546 4.757248 4.607505 4.727204 4.6823525 4.780014 4.8554535
1368689_at 4.150604 4.24331 4.590167 4.2677474 4.345808 4.148027 4.2217836 4.394564 4.566253
1368690_a_at 4.8964643 4.8114057 4.839976 4.5703745 4.5753284 4.636454 4.984244 4.672442 5.0643096
1368691_at 5.0566783 4.9920106 4.7532434 4.7140684 4.8416553 5.007994 4.518149 4.7178106 4.6800117
1368692_a_at 8.537088 8.769544 7.9486303 7.8187885 8.530478 8.288196 8.421814 7.540355 8.433054
1368693_at 6.245475 6.563856 6.304896 6.7917833 6.334098 6.627152 7.0420365 6.6178365 6.632763
1368694_at 4.450034 4.302271 4.930622 4.260584 4.568659 4.50034 4.4756413 4.5689974 4.7504787
1368695_at 11.768467 12.169348 11.458724 11.764899 11.6554365 11.663534 12.113911 12.039314 12.169853
1368696_at 6.051899 5.548248 6.0567946 6.016741 5.7094646 5.922333 5.8877044 6.1379347 6.102908
1368697_at 3.7160788 3.7418022 3.773768 3.7255838 3.8510387 3.8638475 3.8547924 3.8446894 3.9655159
1368698_at 5.811954 6.145661 5.775132 6.124704 6.0989356 6.1647716 6.0666 5.8157334 5.7941766
1368699_at 4.076417 4.2329664 4.3700542 4.124504 4.2412004 4.3008213 4.2263136 4.1787434 4.271085
1368700_at 4.189514 4.247917 4.234278 4.132462 4.239284 4.200878 4.0111303 4.329425 4.2351704
1368701_at 5.610542 5.2565002 5.692306 5.4735227 5.3465667 5.3116813 5.549938 5.52266 5.6145363
1368702_at 8.214762 8.413147 7.1390285 7.6816497 7.7348194 7.711151 7.719692 7.402588 7.789799
1368703_at 6.7814927 6.7230225 6.1655617 6.601982 6.673542 6.7441516 7.1388407 6.6422615 6.6558785
1368704_a_at 4.746294 4.873002 4.737461 4.760028 4.625469 4.877328 4.680977 4.5942144 4.7313614
1368705_at 4.829233 5.2238045 5.2192073 4.9861035 4.758537 5.0660686 5.1203365 5.362161 5.028915
1368706_at 11.575154 11.929453 11.078081 11.780221 11.554441 11.79586 11.814071 11.42473 11.712141
1368707_at 13.207825 13.479556 12.994091 13.382358 13.239694 13.344711 13.887183 13.618549 13.55697
1368708_a_at 5.4810896 5.3725977 6.1168427 5.376636 5.259605 5.4214363 5.602098 5.632595 5.657672
1368709_at 4.347872 4.340518 4.6020813 4.1884747 4.4178896 4.0715437 4.4126806 4.226698 4.3124933
1368710_at 6.8719835 6.9432397 6.6871214 6.595613 6.6393433 6.725196 7.0162477 6.613747 6.8801045
1368711_at 8.2609005 7.9013753 7.579108 7.684908 8.492858 7.7141733 7.8563375 7.5027337 9.358172
1368712_at 7.4820557 7.440012 6.7360578 7.136386 7.5007634 6.994229 6.9408054 6.6996846 6.884906
1368713_at 4.4665694 4.4832883 4.7311783 4.5775414 4.5645385 4.5860357 4.511145 4.357606 4.6573653
1368714_at 3.7414591 3.9129574 3.8665814 3.593965 3.718303 3.7456799 3.645728 3.5294175 3.6621416
1368715_s_at 5.1942186 4.729987 5.361607 5.002926 5.0219765 5.136818 4.5599785 5.074027 4.71304
1368716_at 4.196593 4.4092655 4.210259 4.273902 4.150441 4.2552614 4.1456676 4.1356497 4.3571787
1368717_at 10.121157 10.359811 9.911434 10.31608 10.488957 10.500527 10.089372 10.034723 10.27565
1368718_at 8.125832 4.9414473 5.405038 6.8951325 7.544421 8.844919 4.6261506 7.637456 7.6467276
1368719_at 5.290881 5.376595 5.437464 5.1601276 5.131683 5.462344 5.3707595 5.121471 5.3179097
1368720_at 12.492518 12.920317 12.569843 12.831537 12.391952 12.606745 12.531704 12.659685 12.751499
1368721_at 6.124642 6.147506 6.374404 6.336248 6.122058 6.0953803 6.114378 6.1307545 6.228664
1368722_at 3.8166358 3.8248167 3.646856 3.7907298 3.758659 3.8544629 3.969535 3.82796 3.9302018
1368723_at 4.9858084 5.0857744 5.073653 5.3262596 5.0742044 4.7420416 4.843601 4.927189 4.9703174
1368724_a_at 6.0899415 5.981875 6.050081 5.9777474 5.900129 6.0422416 5.945475 6.238387 5.9075904
1368725_at 5.239332 4.9668827 5.2051783 4.9081573 4.776955 4.8602915 4.790389 4.8445463 5.2784185
1368726_a_at 5.6117544 5.667559 5.17846 5.5094824 5.720705 5.5029864 5.242857 5.2851286 5.5078955
1368727_at 3.8371603 3.869321 3.9438035 3.6475503 3.8029735 3.8871071 3.8820643 3.7266507 3.8526642
1368728_at 5.1500707 5.5760775 5.38974 5.3537626 5.463766 5.22033 5.3807483 5.5855727 5.6920652
1368729_a_at 4.4453506 4.4109116 4.759024 4.4122167 4.475948 4.4308577 4.338508 4.572856 4.759905
1368730_a_at 4.3813477 4.335347 4.4504805 4.384604 4.413334 4.270948 4.3391647 4.469658 4.427578
1368731_at 12.80519 13.164309 12.844009 13.128313 12.835174 13.024784 13.435057 13.290428 13.334693
1368732_at 6.585109 7.007739 6.46436 6.852132 6.896963 6.9551234 7.221783 6.357642 6.9082956
1368733_at 12.77973 12.327453 12.593883 13.033759 12.836986 13.102719 12.822287 12.738452 13.029881
1368734_at 4.950266 5.252843 4.779646 4.979185 4.828888 5.0391297 4.7394896 4.795143 5.236331
1368735_a_at 4.2107115 4.2736793 4.162634 4.5680094 4.0894556 4.16876 4.204045 4.1365657 4.131548
1368736_at 3.6081758 3.967167 3.9825788 3.5790796 3.755781 3.8191817 3.96231 3.9916341 3.9094307
1368737_at 5.135331 5.3597965 5.742977 5.459957 5.4262543 5.5304646 5.529339 5.852496 5.761712
1368738_at 3.6874976 3.8091674 3.9045746 3.7288184 3.8702624 3.7568665 3.8640807 3.7550664 3.957374
1368739_s_at 4.610703 4.6584964 4.747624 4.853405 4.763729 5.0643983 5.083949 5.154242 5.240385
1368740_at 4.6776485 4.490617 4.773449 4.316493 4.7906985 4.8250513 4.4734435 4.6717625 4.5578713
1368741_at 13.178521 13.306138 12.927157 13.259894 13.154292 13.200819 13.553252 13.4217615 13.483385
1368742_at 6.3425927 6.504276 6.1412067 6.7788653 6.747172 6.6817064 7.487263 6.602483 6.6765494
1368743_a_at 4.6326437 4.6581817 4.6215076 4.5385294 4.691531 4.719387 4.5459394 4.681966 4.8812838
1368744_a_at 4.4895434 4.449439 4.549363 4.5650764 4.4973783 4.4676847 4.4663916 4.4265375 4.737667
1368745_at 6.1287503 7.032719 6.300037 6.899066 6.1136756 5.9974217 5.865295 5.4478664 6.620736
1368746_a_at 5.4666142 5.39923 5.872039 5.268634 5.435726 5.3815966 5.404194 5.7264996 5.585648
1368747_at 4.4261928 4.725691 4.2819366 4.405713 4.5817776 4.6474886 4.9034452 4.568297 4.792531
1368748_at 5.4241786 5.592654 5.4229302 5.545344 5.557627 5.6017823 5.5686717 5.5416994 5.274896
1368749_at 5.715143 6.0227985 5.887727 5.8667526 5.883144 5.7617116 5.9611716 5.8482637 6.103087
1368750_a_at 3.8628902 3.944243 4.1144667 4.0110965 3.8159947 3.9341872 4.2474732 3.9048936 4.2695127
1368751_at 3.8931575 3.7363393 3.859124 3.7360566 3.8874857 3.9300184 3.7888098 3.880457 3.9173489
1368752_at 3.9999683 4.2062593 4.3385415 4.273902 4.0476317 4.416644 4.079546 4.669464 4.457826
1368753_at 4.1039586 4.215517 4.1232996 4.1385603 4.0806675 4.130039 4.04766 4.191903 4.207498
1368754_at 6.524884 6.579072 6.682905 6.1833887 6.5169935 6.584803 6.485725 6.2735906 6.6832194
1368755_at 10.159567 10.360869 10.012842 10.814926 10.612179 10.734579 11.573555 10.754092 10.468128
1368756_at 5.2078843 5.3091946 5.2311926 5.2464533 5.1636925 5.2209387 5.2521772 5.46311 5.2275925
1368757_at 3.8693614 4.0326467 4.093044 3.974544 3.8972127 3.9306018 3.9815636 3.9863312 3.949238
1368758_a_at 4.807538 5.174942 5.1068206 4.9516916 4.8029447 5.0283217 4.946065 4.8087225 4.801967
1368759_at 5.4213 5.552119 6.1533785 5.656849 5.6567693 5.641759 5.6640763 5.8970723 5.8235135
1368760_at 4.2545347 4.1759114 5.167791 4.113129 4.4704185 4.3499727 4.1763926 4.170636 4.483187
1368761_at 3.8779273 4.2072124 4.079809 3.8855405 4.0303173 3.9996035 4.0338535 3.9274054 3.9411857
1368762_at 10.450204 9.9151 9.140742 9.360373 9.311744 10.681035 5.817957 6.2964416 10.418815
1368763_at 5.2045774 5.0318174 5.3656073 5.1068244 5.0495467 5.040111 5.259587 5.213169 5.124769
1368764_at 3.4884088 3.4221845 3.4728444 3.3902218 3.4654424 3.630956 3.4220357 3.4220874 3.5559878
1368765_at 4.703774 4.9109163 5.196203 4.904712 4.704524 4.8494854 4.835279 5.029482 5.0332756
1368766_at 5.2897673 5.0116334 5.916672 5.123277 4.9062996 5.1434097 4.950152 5.1836834 5.0994043
1368767_at 6.642977 5.743593 6.245263 5.9450088 6.574218 6.2316422 6.142155 6.771007 6.3180876
1368768_at 5.7897434 5.6952143 5.8990674 5.8785143 5.5341864 5.839998 5.8373256 5.6993732 6.0649915
1368769_at 10.81163 10.794283 10.453588 10.809556 10.712687 10.781974 11.087304 10.587419 10.8511095
1368770_at 4.0800753 4.238956 3.923512 4.0350657 4.0240426 3.941496 4.536335 3.9639297 3.9668324
1368771_at 4.738623 4.594679 5.022366 4.624088 4.887095 4.6101484 4.784671 4.926401 4.8852987
1368772_at 5.6342397 5.794922 5.6381054 5.358451 5.2774825 5.561634 5.2741833 5.6679087 5.6650467
1368773_at 4.0752892 3.9794965 4.1689463 4.349392 4.0147853 3.8513482 3.9521086 4.2902474 4.004373
1368774_a_at 5.5786705 5.791255 5.5446444 5.448293 5.433855 5.386281 5.4300175 5.44257 5.537619
1368775_at 3.8807864 3.8700094 3.4258692 4.026472 4.066452 3.9395485 4.1723514 4.237488 3.596856
1368776_at 4.5473995 4.4036055 4.551281 4.414458 4.486309 4.685016 4.6916633 4.499106 4.5940323
1368777_at 4.4729095 4.3503504 4.598914 4.309692 4.0909185 4.4277573 4.2579594 4.489174 4.3267717
1368778_at 8.140108 8.161001 7.926384 8.020933 7.9937325 8.6519985 8.297855 7.9567966 8.306181
1368779_a_at 7.313889 7.5296965 7.2483 7.206708 7.544059 7.468124 7.138402 7.2358093 7.263703
1368780_at 6.2135453 5.58305 6.3527164 5.88582 6.2416134 6.031109 5.9702153 6.2869787 5.950972
1368781_at 5.19141 5.0705285 5.1101413 4.8003817 5.241047 5.0374074 5.035351 5.1085515 5.194884
1368782_at 4.308302 4.189109 4.2136 4.019688 4.014992 4.0395956 3.9599576 4.235965 4.2028008
1368783_at 4.490096 4.5953674 4.732897 4.2398577 4.7688317 4.476429 4.452807 4.6983767 4.4283466
1368784_at 8.484252 8.897194 8.232291 8.5662775 8.583372 9.059072 8.868138 8.576118 8.846518
1368785_a_at 3.5538967 3.6689231 3.54853 3.493718 3.5374753 3.4845755 3.640018 3.7013605 3.5115404
1368786_a_at 4.6071663 4.261615 4.647035 4.4503193 4.4024925 4.292266 4.590102 4.381469 4.482752
1368787_at 6.2044597 6.199289 6.4184413 6.1931586 6.0943627 6.0481095 6.1738305 6.3213835 6.294788
1368788_at 5.2266397 5.087023 5.467244 5.0589285 5.1797905 5.170765 5.0375547 5.1256533 5.3320694
1368789_at 5.3637543 4.9364285 5.820845 5.274551 5.4892836 5.221483 5.004858 5.6868644 5.707654
1368790_at 11.465123 11.661046 11.005319 11.764066 11.71602 11.393594 12.015854 11.7579775 11.79628
1368791_at 4.8207693 5.3286405 5.01445 5.274067 5.000911 5.0326805 5.053542 5.0072002 5.3352966
1368792_at 6.2681985 6.1380005 6.7478685 6.4272532 6.548027 6.4544516 6.6579933 6.6041226 6.6901174
1368793_at 4.685341 4.6155624 5.414077 4.985138 4.973587 4.9245796 4.577569 4.734486 4.944585
1368794_at 10.885772 11.013771 10.783622 11.078159 10.662969 10.868181 10.698367 10.84145 10.892905
1368795_at 7.2058706 7.102878 7.3016815 6.846504 7.1002975 7.1228795 7.0776105 7.2682476 7.2151904
1368796_at 6.1735077 6.253292 6.5648694 6.5274096 6.2950783 6.2486553 6.2029724 6.4913845 6.3806944
1368797_at 6.614885 6.556591 7.069291 7.7892566 7.209191 7.594414 6.7888327 6.8451214 6.6958275
1368798_at 3.865526 4.0393934 3.8286643 3.8158994 3.8358724 3.9234467 3.7481225 3.8370025 3.946084
1368799_at 5.6565766 5.812841 5.6826205 5.8279004 5.728145 5.6800404 5.586183 5.726233 5.9896464
1368800_at 4.4156446 4.2062593 4.4445324 4.1122723 3.9715176 4.113925 4.326153 4.3871384 4.046589
1368801_at 4.071617 4.206259 4.3008776 4.1779494 4.0268536 3.9630897 3.9603593 4.01702 4.109247
1368802_at 5.149559 4.950831 5.265271 4.9507637 5.0560737 5.219624 4.9809837 5.144988 5.0813065
1368803_at 4.5285473 4.6932774 4.6416674 4.6375895 4.556449 4.5885353 4.600177 4.581414 4.603323
1368804_at 4.5667906 4.7012005 5.0775805 4.449427 4.6977367 4.7285814 4.47081 4.694311 4.7169924
1368805_at 5.6883307 5.7317705 6.1435766 5.7465763 5.8217793 5.649063 5.5960455 5.6469603 5.905981
1368806_at 13.41043 13.435153 13.119263 13.358386 13.395771 13.398269 13.418941 13.36817 13.467918
1368807_at 6.5694475 6.240947 6.5628586 6.468445 6.387423 6.5840626 6.3768415 6.337906 6.4007792
1368808_at 8.00906 8.201242 7.87949 8.16328 8.263405 8.192726 8.498598 8.057343 8.194946
1368809_at 8.670566 8.52013 8.351878 8.582743 8.533891 8.44667 9.04233 8.399507 8.38525
1368810_a_at 4.2731705 4.2371054 4.6643133 4.269396 4.369191 4.2392664 4.3925705 4.177616 4.3612523
1368811_at 5.0956755 5.3099985 5.376712 5.306493 5.417279 5.37199 5.1960344 5.3711743 5.2013893
1368812_at 4.4468355 4.501911 4.513557 4.5917125 4.549726 4.492172 4.4128785 4.731852 4.505125
1368813_at 5.0202312 5.4783425 5.6876125 5.346911 5.393981 5.4194818 5.508577 5.61201 5.4625974
1368814_at 10.719411 11.129316 10.778116 11.003134 10.888379 11.307094 11.032809 10.745428 11.347848
1368815_at 5.6521015 5.4771643 5.410017 5.3720016 5.609089 5.646654 5.6318016 5.735631 5.620765
1368816_at 4.506415 4.142274 4.6672273 4.3556595 4.406646 4.3325405 4.2824802 4.205236 4.3176365
1368817_at 9.276376 9.303912 8.594856 9.199703 8.871823 9.180699 9.202959 8.950465 9.333918
1368818_at 7.8262014 8.174818 7.412506 7.8766155 7.8745193 7.9898095 7.9731455 7.7089453 7.9847775
1368819_at 10.360551 10.52018 9.624236 10.312439 10.56946 10.383268 10.209089 10.016252 10.044447
1368820_at 6.628499 6.8602815 6.4470305 6.9417214 6.75965 6.8744087 6.823409 6.704476 6.9816823
1368821_at 5.6788244 5.9507394 5.471485 5.7013206 5.702687 6.065128 5.7396417 5.748519 5.810561
1368822_at 6.484365 6.815163 6.3380814 6.3068 6.324899 6.7724566 6.491508 6.234527 6.3312526
1368823_at 4.004922 3.9818559 4.0564656 3.915828 4.0204268 4.0084558 3.8554003 3.9370422 3.9227448
1368824_at 9.496889 9.698241 8.812539 9.3035145 9.413272 9.515681 9.483875 9.257346 9.313885
1368825_at 3.5758839 3.7419572 3.964352 3.746663 3.6783323 3.664945 3.6500628 3.8264964 3.7072976
1368826_at 12.883186 13.219631 12.612677 11.100641 12.917732 11.102123 12.548731 12.702655 12.509534
1368827_at 6.200324 6.735765 6.187807 6.411918 6.237877 6.566137 6.4891505 6.1154976 6.400984
1368828_at 5.490991 5.9722033 5.563799 5.703311 5.652854 5.718776 5.6170425 5.7920766 5.8748536
1368829_at 6.538673 6.824005 6.6170373 6.5730395 6.691682 6.625987 6.537243 6.2937593 6.753206
1368830_at 5.2964296 5.152361 5.4672236 5.2193756 5.4119253 5.280506 5.137925 5.344349 5.573455
1368831_at 8.699343 8.808521 8.054227 8.908524 8.589462 8.834596 8.4005 8.371597 8.535017
1368832_at 7.580709 7.913264 7.2840977 7.807548 7.9308057 7.7284083 7.777594 7.6538134 7.937116
1368833_at 5.266989 5.345629 5.500321 5.6103454 5.4542193 5.385613 5.352245 5.3731484 5.0012536
1368834_at 5.708368 5.624799 5.746506 5.6240025 5.7108436 5.5989914 5.9916806 5.8705754 5.3960576
1368835_at 9.012959 9.616266 8.73852 9.013025 8.82898 8.913846 9.483948 8.891249 8.833944
1368836_a_at 5.71115 5.6902623 5.635485 5.707912 5.4916945 5.6906896 5.275441 5.6904664 5.883027
1368837_at 6.9775248 7.175183 6.683486 6.7171803 6.8717933 6.8055463 6.7963347 6.2830415 7.035733
1368838_at 6.429986 6.839639 6.393665 6.812639 6.777319 6.5423956 6.6855435 6.419338 6.5056415
1368839_at 7.2385473 6.983474 7.3214736 7.307182 7.24339 7.349573 7.3240085 7.310644 7.5683455
1368840_at 11.695729 11.83028 11.800409 12.0601845 11.697384 11.578135 12.399176 11.921385 12.347511
1368841_at 7.406707 7.1519384 7.4193025 6.945883 7.0714684 6.9753017 7.233036 7.251797 7.1535106
1368842_at 6.89976 6.8214192 6.26192 6.8062224 7.1342745 6.791418 7.2668443 6.8868136 6.921814
1368843_at 9.054842 9.215126 8.253576 9.006224 8.935587 9.117179 9.001108 8.692407 8.785976
1368844_at 7.1374664 7.345064 6.7033367 7.4352226 7.2239914 7.4580536 6.938479 7.2995186 7.614254
1368845_at 4.4023 4.293541 4.6507454 4.126112 4.0480185 4.2191253 4.5004973 4.4496155 4.6658897
1368846_at 5.1329927 5.4420695 5.7072124 5.3287897 5.029791 5.198325 5.5451317 5.3590384 5.351998
1368847_at 8.557119 8.675573 8.373031 8.5341015 8.786585 8.794621 8.859333 8.640047 8.554225
1368848_at 7.9658613 8.340898 8.010727 8.305522 8.3365 8.338475 8.577816 8.340601 8.509338
1368849_at 7.278488 7.399898 7.07747 7.36537 7.2546134 7.386616 7.5341487 7.3875256 7.3866816
1368850_at 5.171466 5.0685577 5.2204466 5.2406907 5.2513885 5.341933 5.3226366 5.2236514 5.43793
1368851_at 8.504833 8.895065 8.300795 8.588358 8.559994 8.557333 8.636541 8.503986 8.730011
1368852_at 10.192927 10.651622 10.09077 10.244961 10.187885 10.174335 10.192983 9.830746 10.337567
1368853_at 3.520456 3.9111836 3.8102212 3.6471593 3.6703022 3.6481693 3.5581875 3.8536148 3.4841297
1368854_at 3.721562 3.474196 3.7580147 3.4461446 3.4695985 3.5629869 3.5272427 3.703247 3.5326924
1368855_at 5.8235745 5.804324 5.8058605 5.776927 5.701318 5.950418 5.7153144 6.0135765 5.901727
1368856_at 5.262714 5.369673 5.422039 5.5103974 5.497142 5.2325954 5.8632827 5.7664886 5.544086
1368857_at 3.2438698 3.216125 3.1981254 3.1933641 3.2872024 3.1788526 3.293928 3.2738793 3.2413738
1368858_at 3.989974 3.818531 4.142759 3.9664164 3.9477673 3.7957613 3.9909613 4.078393 4.1181164
1368859_at 8.58602 8.749435 8.0571165 8.41765 8.506756 8.604825 8.530519 8.538133 8.543471
1368860_at 4.38024 4.5014906 4.2750397 4.2450595 4.274194 4.382396 4.1464643 4.3044777 4.5466967
1368861_a_at 4.8145137 4.8547606 5.6693025 5.0102 5.2961764 5.369839 5.1199784 5.4858775 5.1818466
1368862_at 7.837303 7.958887 7.618781 8.103069 8.0279255 8.039712 8.182227 7.9153748 7.8297606
1368863_at 8.72354 8.980734 8.407339 8.807711 8.772079 8.843732 8.893796 8.654581 8.977635
1368864_at 3.5002391 3.4862893 3.5900693 3.6223943 3.5448883 3.5817716 3.5216057 3.8504598 3.6941442
1368865_at 3.686433 3.6058798 3.974688 3.7902272 3.5602758 3.588783 3.6086621 3.7849147 3.650808
1368866_at 6.203008 6.145858 5.8384824 6.02656 6.010746 6.0291233 6.131722 5.846831 6.215519
1368867_at 6.2809005 6.537099 5.9078684 6.28185 6.0908566 6.05642 6.4072914 6.278005 6.4398394
1368868_at 4.9717426 5.1376243 5.091155 5.2318916 5.000536 5.0176926 5.046302 4.9914284 5.1835213
1368869_at 6.2255874 6.249352 6.323409 6.131861 6.3143835 6.0301576 5.990697 5.866215 5.9880257
1368870_at 9.050323 9.390581 8.963892 9.234355 8.4084215 8.4456005 8.572314 8.085378 7.715247
1368871_at 8.875843 8.80646 8.286731 8.726865 8.753268 8.634323 8.708427 8.072221 8.6870365
1368872_a_at 5.1183324 5.3258505 5.0999675 4.7224884 5.0564723 5.0995364 4.9483438 4.7351494 5.337891
1368873_at 4.451085 4.193036 4.926624 4.504496 4.2445993 4.683485 4.2719107 4.474264 4.0849667
1368874_a_at 5.5603433 5.284921 4.9769373 5.4247994 5.484944 5.4699125 5.348337 5.255807 5.7554483
1368875_a_at 7.2509503 7.410833 7.159939 7.317974 7.157196 7.1267586 7.0920897 7.1253858 7.271138
1368876_a_at 5.2434373 5.3421335 5.3228316 5.3293233 5.334404 5.075898 5.21535 5.090907 5.23007
1368877_at 6.2550225 7.0510464 6.6686773 9.157091 6.953987 8.294042 8.056524 8.824591 6.6288137
1368878_at 8.597796 8.752407 7.8659153 9.22076 8.726966 9.064515 9.093719 8.673004 8.8549385
1368879_a_at 5.15633 4.7299213 5.2324843 5.1871185 4.7953076 5.1150475 5.2108107 5.1316905 4.9565654
1368880_at 4.232727 4.227932 4.587293 4.2276425 4.491794 4.371439 4.229003 4.784796 4.5069323
1368881_at 7.6346784 7.7367463 6.706485 8.09018 7.6452436 7.7697935 7.9138007 7.2778387 7.4467525
1368882_at 4.780171 5.047203 4.881251 4.316272 4.371694 5.42755 4.802441 5.3627014 5.227822
1368883_at 4.520948 4.6910653 5.350252 4.742544 4.8086877 4.537928 4.5499005 4.7166486 4.674143
1368884_at 4.852364 5.016751 5.1186624 4.881462 5.06158 5.1801944 5.154309 5.2490826 5.0442276
1368885_at 5.2910314 5.500751 5.954874 5.374241 5.7263093 5.4170413 6.2664127 5.953801 5.4773707
1368886_at 8.938897 9.098174 9.428948 9.248998 9.126357 9.318426 9.260209 9.116783 9.316902
1368887_at 3.7277627 3.751652 3.8747048 3.7704782 3.8862803 3.7460594 3.7729723 3.9509983 3.9080832
1368888_a_at 6.8040905 6.818951 5.7603183 7.10687 7.319454 7.7551365 7.9661207 7.0389185 7.13615
1368889_at 6.4809456 6.840445 6.1219063 6.2670455 6.251625 6.4550543 6.560271 6.233691 6.367368
1368890_at 7.2741947 7.331757 7.312829 7.7570076 7.450252 7.3886614 7.4290886 7.6529016 7.6398554
1368891_at 5.5526185 5.4814496 5.307983 5.575323 5.6442394 5.590794 5.1627984 5.51531 5.49283
1368892_at 4.6733828 4.001523 5.629779 4.525773 4.517983 4.7094555 4.5871964 4.654316 4.5076313
1368893_at 4.625267 4.781495 4.656726 4.5608745 4.6186733 4.715169 4.567169 4.761942 4.746275
1368894_at 5.5348864 4.9922094 6.099322 5.4066596 5.203354 5.4790435 5.700501 5.7995934 5.199629
1368895_at 4.6676946 4.791877 4.544757 4.7169385 4.6349006 4.7440515 4.6413364 4.950085 4.994671
1368896_at 6.2251544 6.44621 6.3429017 6.5953298 6.0207815 5.98861 6.2409186 5.696671 5.386473
1368897_at 4.8831844 5.0357475 4.841222 5.3287516 4.591852 4.8981104 5.249982 4.8564434 4.2895947
1368898_at 6.314385 5.596556 6.3317227 5.8160577 5.6005387 5.823103 5.725543 6.455332 5.643768
1368899_at 7.6205583 7.351289 7.4773498 7.380245 7.4180803 7.4158077 7.3524194 7.5086474 7.6202865
1368900_at 4.778045 4.9831295 5.316985 4.739602 4.952613 4.953064 4.927243 5.13669 4.7580104
1368901_at 5.4729743 5.1274962 5.5962462 5.4216957 5.450924 5.5104365 5.573647 5.5789757 5.3798585
1368902_at 6.746634 6.9063945 7.4815636 6.835169 6.796803 6.788055 6.777222 7.228271 6.8497066
1368903_at 7.4349585 7.5871177 6.621847 7.2805004 7.2974634 7.37453 7.470895 7.4204674 7.159555
1368904_at 6.3216357 6.048943 6.278701 6.28528 6.31397 6.307304 6.097621 6.297966 6.4744177
1368905_at 7.4511557 6.527239 6.6978884 7.195252 7.440023 7.31333 7.4864078 7.2365513 7.094429
1368906_at 3.3387206 3.2952628 3.1162512 3.3057334 3.226108 3.3450334 3.377346 3.3026316 3.3566039
1368907_at 4.930685 4.4949675 4.917235 4.891075 4.8684993 4.5214133 4.900558 4.623902 4.6217237
1368908_at 7.7865257 8.070789 7.6697116 7.8159285 7.894543 8.007591 7.7378154 7.8333673 7.9035444
1368909_a_at 6.631624 6.6370616 6.315066 6.6969943 6.5628138 6.70085 6.595125 6.5015216 6.329375
1368910_at 5.558875 5.234265 5.316763 5.1473737 5.1808953 5.0379987 4.9962893 5.1912746 5.158219
1368911_at 5.6708393 5.79498 5.6642275 6.043019 5.8662286 6.144539 6.3457108 6.1419516 6.270532
1368912_at 4.73679 4.746888 4.5129747 4.4877124 4.7608743 4.823585 4.5576863 4.7078495 4.8112617
1368913_at 4.05762 3.8569527 4.4962616 3.8477051 4.069579 4.1270356 3.9161358 4.234372 4.253269
1368914_at 4.4302797 4.4627414 4.5586777 4.537024 4.4126406 4.579059 4.524764 4.5371294 4.424325
1368915_at 10.250247 10.553289 10.029249 10.37172 10.263998 10.488296 10.633201 10.341881 10.406775
1368916_at 10.175116 10.469833 9.97849 10.391943 10.229509 10.504822 10.306083 10.18504 10.243292
1368917_at 5.061871 5.1192627 4.636367 4.924139 4.877646 5.0184503 4.5902605 4.7386827 4.5914545
1368918_at 5.617429 5.443775 5.8377495 5.6177435 5.488285 5.48903 5.478343 5.7185884 5.506958
1368919_at 5.075381 5.151149 4.965496 5.0751414 4.958275 5.106202 4.9014335 5.273114 5.110871
1368920_at 4.6808815 5.0470667 5.3074307 4.970686 4.891279 5.0063725 5.152589 5.122726 5.0078106
1368921_a_at 6.114884 5.79914 6.789993 6.0770583 6.3396974 6.395753 6.0940943 6.602509 6.282524
1368922_at 4.770591 4.5887723 4.845084 4.5206127 4.728793 4.748862 4.678364 5.0225983 4.7392683
1368923_at 4.720508 4.894317 4.890741 4.953581 4.8395133 4.872602 5.055836 4.760851 5.1587315
1368924_at 10.081179 10.206201 9.475199 10.217983 10.392674 10.398437 10.365721 10.200114 10.235481
1368925_a_at 4.2289805 4.4620004 4.082881 4.551769 4.4941435 4.7893124 4.5060253 4.1499796 4.6641774
1368926_at 5.015483 4.920532 4.6945133 4.677636 4.808767 4.900014 4.8989644 4.870427 4.777792
1368927_at 6.8804727 7.10807 7.108996 6.8897243 6.933461 7.069767 7.088879 6.9999614 7.147372
1368928_at 5.8697925 6.085284 5.9846163 6.1099176 5.917929 6.25015 6.1234827 5.9580803 6.147886
1368929_at 6.8394217 7.1295176 6.772324 7.022317 6.904322 7.3987603 7.220503 6.853914 7.240393
1368930_at 4.2731066 4.2175174 4.4655805 4.1514816 4.215994 4.1219406 4.611853 4.027659 4.285472
1368931_at 7.5066037 7.305035 7.209973 7.08573 7.481793 7.720696 7.4501357 7.5374594 7.1508927
1368932_at 5.490991 5.712647 5.571607 5.439307 5.3676133 5.690321 5.609728 5.6024923 5.4390965
1368933_at 6.7514234 6.616015 6.736144 6.800422 6.7434144 6.927399 6.8243856 6.740183 6.9611583
1368934_at 10.427479 10.133543 9.971801 10.6063795 10.570179 10.925664 10.873661 10.285523 10.453776
1368935_at 3.7815304 3.9873648 3.9790547 3.7585077 4.0131235 4.0244174 3.8857157 3.9542165 4.2094674
1368936_at 9.812354 10.119477 9.279442 10.017271 9.909203 9.954254 9.977616 9.752611 9.959444
1368937_at 5.315832 5.379005 5.2584867 5.271067 5.3382454 5.3796988 5.6613216 5.359881 5.591095
1368938_at 5.6688075 5.657565 5.4521136 5.1571956 5.104414 5.36507 5.0620027 5.3211126 5.2133904
1368939_a_at 4.3614354 4.5036592 4.4183083 4.450076 4.491091 4.4016085 4.4069185 4.3072243 4.447978
1368940_at 9.983449 10.613993 9.769924 10.287345 9.991176 10.039194 10.0436325 9.801916 9.840076
1368941_at 4.0681405 4.2494707 4.233572 3.950028 4.1459007 4.1530614 4.261303 4.260898 4.408241
1368942_at 4.5278287 4.840011 4.480274 4.5571146 4.5585475 4.6228065 4.449325 4.4827175 4.542854
1368943_at 12.770158 12.923655 12.601768 13.077654 12.710285 12.721541 12.79013 12.814322 12.941511
1368944_at 6.1081266 6.049251 5.9227686 6.33924 6.377996 6.374887 6.5314555 6.3699293 6.4801345
1368945_at 5.4835515 4.9362593 4.909806 5.531067 5.047703 5.1784782 5.5363116 5.1121063 5.397872
1368946_at 5.219018 5.444832 5.500272 5.5377026 5.2434616 5.4107246 5.2600126 5.371836 5.506372
1368947_at 6.5630546 6.5718393 5.775851 6.764884 7.1102505 6.338945 6.8256197 5.891288 8.140707
1368948_at 5.573991 5.659443 5.4959188 6.0631666 5.659877 5.987228 6.2243595 5.6981463 5.768109
1368949_at 4.2876234 4.2821417 4.4505205 4.152368 4.481818 4.2003307 4.44419 4.396384 4.502775
1368950_a_at 5.6797776 6.1824875 5.709486 5.8228674 5.4385695 5.682375 5.5578146 6.091922 6.1555543
1368951_at 4.372184 4.4457827 4.685405 4.410759 4.452507 4.742795 4.551362 4.486345 4.535095
1368952_at 4.602893 4.831988 4.617607 4.662385 4.723675 4.929195 4.822607 4.845932 4.690599
1368953_at 6.6442423 7.107227 6.6575775 7.2722816 7.2707653 7.170971 7.299243 6.9598794 7.177771
1368954_at 4.866343 4.896738 4.7214127 4.8432813 4.6778874 4.851466 5.029875 4.6170053 5.0127053
1368955_at 7.0034285 6.931393 6.419953 6.950177 6.9190354 7.0246797 7.0477815 6.911073 6.6515512
1368956_at 5.2526484 5.2319365 5.2794266 5.122142 5.3382483 5.21631 5.279813 5.4433455 5.1762595
1368957_at 4.9674263 5.277755 5.3231163 5.1944375 5.0019875 5.1194286 5.0613937 5.0348477 5.416955
1368958_at 3.5647297 3.7848434 3.8314333 3.7276094 3.8811958 3.8112586 3.9326575 3.7813468 3.8387947
1368959_at 4.714267 4.7527475 4.962746 4.8725376 4.8778424 4.8996754 4.76888 4.744325 4.6297836
1368960_at 8.705506 8.370618 8.144695 8.746805 8.675787 8.806636 8.76622 8.587806 8.658788
1368961_at 5.873007 5.6658554 5.994404 5.659495 5.469859 5.6301136 5.733869 5.704997 5.963986
1368962_at 4.581004 4.758919 4.8138723 4.7954054 4.733384 4.629492 4.8202553 4.6677427 4.538104
1368963_at 6.0893865 6.281343 6.092282 6.223135 6.268773 6.2853 6.261148 6.2204623 6.029995
1368964_at 3.8308601 4.0459757 4.1611843 4.0331135 3.869664 4.083222 3.8531637 3.9916341 3.9863346
1368965_at 5.6108685 5.4365473 6.04976 5.4303265 5.3569884 5.644041 5.324486 5.736583 5.7570496
1368966_at 3.9699016 4.080102 4.07001 4.072817 3.8963127 4.091107 3.8706777 3.9559906 4.1435175
1368967_at 6.153228 6.2114067 6.103193 6.323535 5.843094 6.1554546 6.358673 6.2357726 6.216178
1368968_at 4.4163404 4.220954 4.1564245 4.2098403 4.4918585 4.317113 4.28133 4.4224443 4.6062365
1368969_at 3.9895067 4.188739 4.1828537 3.9883404 3.966834 3.865426 3.9795787 3.9027982 4.0896745
1368970_at 5.5008974 5.3766303 5.314205 5.3883085 5.135913 5.3338394 5.141413 5.122734 5.8235006
1368971_a_at 4.708437 4.913788 4.374632 4.7743096 4.774162 4.5738163 4.859859 4.7411795 5.022004
1368972_at 3.8150702 3.74879 3.7133248 3.655239 3.776383 3.6680715 3.7321296 3.6308246 3.6177826
1368973_at 7.2282195 7.3888783 6.9524026 7.05599 7.185481 7.1746926 7.568819 6.972106 7.254575
1368974_at 4.9876547 4.5768375 5.220371 4.6835523 4.5326657 4.52866 4.586301 4.8355637 4.7539034
1368975_at 6.122432 6.0713873 6.474696 6.3731475 6.5550346 6.0215726 7.007632 6.1759396 6.198677
1368976_at 4.7820463 5.1224704 4.9959297 5.660031 5.4185348 5.580075 6.3064957 5.5398 5.4845824
1368977_a_at 7.3585324 7.147331 7.0780363 7.3018713 7.2595863 7.547687 7.243906 7.1164465 7.317487
1368978_at 6.2962127 5.8411555 6.311642 5.9108458 5.9505153 6.0021076 5.8032637 6.282903 6.180932
1368979_at 5.7380724 6.0369163 5.9007845 6.489671 5.8361053 5.9911175 5.992404 6.571599 6.093324
1368980_at 4.86701 4.938027 4.5384545 4.6456265 4.70702 4.9055405 4.8787613 4.5866356 4.67065
1368981_at 4.258519 3.984639 4.5520697 3.902193 4.0460143 4.252176 3.954291 4.301842 4.0533795
1368982_at 4.764697 4.990805 5.218725 4.953581 4.7011447 4.904375 4.822957 4.949729 4.9978743
1368983_at 4.376489 4.364052 4.443724 4.2506313 4.2229996 4.3468714 4.553439 4.3633366 4.3760386
1368984_at 6.50342 6.985626 6.776243 6.915276 7.0029926 6.9908514 7.274313 6.637775 6.877738
1368985_at 4.226371 3.9793603 4.3895006 4.2669754 4.312462 4.3596153 4.384286 4.320199 4.3462806
1368986_at 5.1294246 5.0230265 5.285384 5.0356174 4.949662 5.007224 4.9581013 5.3722687 5.1365547
1368987_at 5.8798447 5.7464094 6.2716756 6.30983 6.130823 5.889597 6.160784 6.3450837 6.269639
1368988_at 5.453841 5.261336 5.6226115 5.296958 5.218007 5.183178 5.06987 5.2980776 5.190395
1368989_at 4.7639365 5.0911894 5.0789413 4.8599167 4.99316 5.0799456 5.0095186 5.3857274 4.9395075
1368990_at 6.172599 5.9419656 6.0072255 5.392391 5.964886 6.1373153 5.76057 6.148388 5.752912
1368991_at 5.610683 5.9311767 5.8219476 5.9372306 6.0239553 6.114795 5.9578485 5.8412333 5.7219253
1368992_a_at 9.79137 9.700329 9.345744 9.561312 9.38808 9.203118 9.402762 9.373013 9.2135935
1368993_at 5.569033 5.281794 5.3211403 5.861127 5.4563665 5.33896 5.2874875 5.850399 5.616704
1368994_a_at 5.593823 5.6419196 5.5547323 5.4615483 5.7081294 5.712381 5.688885 5.4717474 5.753808
1368995_at 3.6698399 3.5443285 3.6713054 3.5262666 3.7088156 3.648112 3.6376407 3.9336164 3.4445662
1368996_at 4.349535 4.33803 5.079676 4.5370884 4.6353507 4.57468 4.4499855 4.8621244 4.1224213
1368997_at 4.989259 4.641707 5.0289707 4.7984114 5.177147 5.066478 4.978315 5.003124 4.660563
1368998_at 3.5718393 3.5348792 3.651591 3.6633346 3.5845091 3.617836 3.54129 3.665904 3.7630591
1368999_a_at 5.289667 5.4282684 5.748839 5.5240326 5.4514513 5.4643707 5.4396477 5.742661 5.6769276
1369000_at 5.3981953 5.35241 5.290183 5.3262596 5.4130344 5.29431 5.385639 5.3641973 5.3191624
1369001_at 4.0617476 4.047572 4.1915493 3.861676 4.0158925 3.8941503 3.9642253 3.826296 3.8422098
1369002_at 4.8915534 4.742865 4.8583136 4.678431 5.0740814 4.823585 5.2125006 5.1384544 4.7807775
1369003_at 5.526481 5.7990375 5.0540943 5.3185716 5.761994 5.630408 5.901685 5.403897 5.553133
1369004_at 4.9332685 5.1351824 5.0631466 5.068931 5.1120305 5.142962 5.200115 5.3139105 4.982645
1369005_at 5.0313983 4.9601135 5.365134 4.735582 4.658909 4.7906203 4.742359 4.8242097 5.182505
1369006_at 4.2321157 4.32152 4.23869 4.4326086 4.3282986 4.3527975 4.382703 4.5992107 3.9955103
1369007_at 5.2743273 5.357583 5.610921 5.302737 5.5101566 5.370508 5.2039657 5.352787 5.2894964
1369008_a_at 4.3709054 4.4473186 4.642519 4.434846 4.3410654 4.378255 4.3591805 4.5000186 4.722115
1369009_at 3.83739 3.8089879 3.9321198 3.8070173 3.755781 3.792614 3.6070042 3.860752 3.669707
1369010_at 4.7203207 4.9033403 4.732007 4.999849 4.8616905 4.8814774 4.924642 5.0699787 4.8023834
1369011_at 11.844799 12.236495 11.559107 12.126421 11.904452 12.141119 12.303368 11.943638 12.396921
1369012_at 5.8973894 6.1047325 5.670601 5.807171 5.880254 5.825587 5.7540812 5.720472 5.696963
1369013_a_at 9.916671 10.026769 9.583937 10.072468 9.990835 10.058282 10.060428 9.873018 9.809739
1369014_at 5.3545794 5.4361696 5.379279 5.170141 5.136999 5.024159 5.4729013 5.2545795 5.557235
1369015_at 4.829233 4.992921 5.0664163 5.104926 4.8976035 4.7259893 4.783918 4.9612265 5.168385
1369016_at 5.851946 5.141259 6.044025 5.4053154 5.4528537 5.507578 5.6312203 5.9260607 5.643102
1369017_at 4.4089575 4.6987414 4.3926353 4.511117 4.458335 4.464308 4.4288135 4.581591 4.4453297
1369018_at 5.342886 5.484588 5.613231 5.422966 5.3417215 5.416075 5.223045 5.223803 5.849785
1369019_at 3.8107896 3.7236912 3.754697 3.774472 3.5841866 3.6657383 3.5616844 3.5300941 3.5395753
1369020_at 5.3704433 5.227392 5.185726 5.1054096 5.2828035 5.1618423 5.2596407 5.3437424 5.0813065
1369021_at 6.1851516 5.99975 6.3451133 5.9995847 6.0691953 6.067199 6.2046967 6.2848115 6.00924
1369022_at 5.788102 5.631356 5.871744 5.8601384 5.953161 6.0187016 5.968635 6.023259 6.164495
1369023_at 9.549206 9.436418 8.945398 9.496043 9.5898285 9.507985 9.268616 9.408114 9.503899
1369024_at 5.361501 6.094492 5.5311503 5.531067 6.031674 5.9338965 5.8464484 5.7731967 6.0751653
1369025_at 4.2533245 4.3768005 4.6602387 4.3782744 4.20882 4.2936187 4.4545007 4.53299 4.65716
1369026_at 5.4904895 5.7414026 5.402919 5.786618 5.5781302 5.907749 5.7166424 5.5410943 5.505759
1369027_at 4.509338 4.622735 4.5981913 4.287649 4.4483566 4.401011 4.3932247 4.6026864 4.3982515
1369028_at 4.750617 4.8688793 4.8882723 4.6602364 4.6981106 4.605464 4.667102 4.8701186 5.1735787
1369029_at 4.9895477 4.646384 4.4398537 5.0488157 5.0139446 4.989155 6.103397 4.653052 4.854747
1369030_at 4.8723693 4.4066935 5.217474 4.5637693 4.633695 4.6452336 4.270648 4.7174463 4.523674
1369031_at 7.869278 8.102679 7.6079655 8.038294 7.9047265 7.9561834 8.3641405 7.9312787 7.7541623
1369032_at 7.770623 7.873346 7.848284 7.704078 7.5065923 7.797328 7.7491817 7.925228 7.7641883
1369033_at 4.0076895 3.7724755 4.05853 3.5869875 3.7638032 3.5338688 3.9173594 3.625696 3.8517582
1369034_at 5.0872116 4.944867 5.198143 4.864915 4.8101463 4.8847685 4.80935 5.1833944 5.294158
1369035_a_at 3.6514606 3.6547222 3.7306907 3.565177 3.52877 3.6349936 3.5041714 3.703202 3.6466932
1369036_at 3.7029955 3.5995972 3.6461856 3.6608436 3.5978775 3.667088 3.5157564 3.6581821 3.5967412
1369037_at 4.5017514 4.62485 4.7021723 4.474338 4.5641823 4.382536 4.472232 4.493968 4.689274
1369038_at 6.0633087 5.7920384 5.7805805 6.0329766 5.753472 5.929676 6.153886 6.131231 6.1543856
1369039_at 7.393732 7.4702 7.1297216 7.435496 7.406712 7.508293 7.4147563 7.3264666 7.2405486
1369040_at 5.064619 5.039364 4.8697386 4.95201 5.0639486 4.895682 4.829679 5.1286654 4.969076
1369041_at 4.018852 3.6747112 4.073041 3.7838497 3.7619572 3.8801327 3.764307 3.8169084 3.7302155
1369042_at 6.4607086 6.7346416 6.403734 6.5889506 6.7636647 6.4239435 6.7188144 6.514757 6.621454
1369043_at 3.9833765 3.7613134 3.979908 3.589401 3.5855455 3.8010411 3.8413093 3.6780484 3.8228724
1369044_a_at 5.710559 6.2266355 5.4118185 6.2731223 5.96468 6.3239856 5.1971765 6.1858473 5.638854
1369045_at 6.8692975 7.1294403 7.1932287 7.102168 7.0474534 6.9707866 7.0968337 7.1456804 7.0497766
1369046_at 3.9070077 4.0360703 3.9952083 3.9236817 4.09272 3.751782 4.0796967 4.0979233 3.9512491
1369047_at 3.110225 3.0894446 3.3511992 3.1803005 3.064421 3.2286613 3.1325233 3.1605217 3.0713215
1369048_at 4.7487893 4.7481008 5.0950804 5.133733 4.8820868 5.144212 5.036972 4.8249273 5.0296826
1369049_at 3.8371603 3.782534 3.7282097 3.9024465 3.8489544 3.791551 4.0372257 3.7233036 4.0124497
1369050_at 7.7864256 7.8742113 7.775431 7.675817 7.7455606 7.944611 7.4991713 7.445569 7.6563215
1369051_at 6.916896 6.82296 6.9027863 7.0104256 7.08969 7.17478 7.1611514 7.255325 7.3067474
1369052_at 4.579647 5.023027 4.81341 4.922997 4.9386406 4.9169827 4.574197 4.8932905 5.0305977
1369053_at 4.921286 5.30707 4.769395 4.746028 4.6245117 4.661868 4.5144978 4.5496225 5.104843
1369054_at 4.1306896 4.1005354 4.132303 4.0039024 4.287765 4.0508485 4.1320515 4.4667964 4.3637
1369055_at 3.7411451 3.795622 3.6802957 3.7395844 3.5146103 3.7511308 3.702322 3.8405693 3.795885
1369056_at 3.5451572 3.6578007 3.6388862 3.6014225 3.6774974 3.4967296 3.6471474 3.48395 3.7801416
1369057_at 7.566751 7.683585 7.491924 7.4802246 7.4871726 7.3785677 7.6237144 7.4584246 7.4562883
1369058_at 5.2641926 5.59625 5.208164 5.3753104 5.541538 5.1885204 5.408532 5.658466 5.2310834
1369059_at 7.201785 7.072534 6.8871293 7.395928 7.2425265 7.5498223 7.2670307 7.333578 7.3058176
1369060_a_at 6.9943857 7.253206 6.443668 7.190724 7.183128 7.2432947 7.049315 6.7507396 6.942524
1369061_at 8.230158 8.414534 7.803393 8.222241 8.272762 8.412724 8.190079 7.996806 8.063179
1369062_at 5.1396766 5.412195 5.672331 5.495225 5.3306026 5.300379 5.3703537 5.2315264 5.5245886
1369063_at 9.248461 9.642777 8.739272 9.397882 9.202223 8.969732 9.403764 9.277538 9.541646
1369064_a_at 3.8662243 3.919778 4.03566 3.730984 3.9797199 4.061962 3.8849387 3.8300457 4.0746675
1369065_a_at 8.392768 8.754429 8.257826 8.578029 8.599364 8.450401 8.296226 8.233963 8.483184
1369066_at 6.732803 6.613546 6.469827 6.243512 6.488972 6.41943 6.613233 6.8000116 6.443096
1369067_at 3.81362 3.715939 4.025851 3.9806757 4.0908494 3.9792361 4.002825 3.8316913 3.741971
1369068_at 3.9008288 4.012853 3.7985456 3.8790722 3.7547011 3.7635162 4.1770697 3.6945572 3.9809642
1369069_at 7.222379 7.2820296 7.2242136 7.3681254 7.5813503 7.350827 7.381841 7.3032 7.392532
1369070_at 7.049843 7.0379615 6.8927317 7.249324 7.2472844 7.3262877 7.070783 7.3294044 7.223251
1369071_at 4.350374 4.1936054 4.8709154 4.258274 4.2406244 4.2678986 4.395749 4.4654436 4.236163
1369072_at 5.287566 5.4232984 4.5948973 5.6691575 5.037704 5.5929213 5.7022505 5.1930833 5.077253
1369073_at 9.910017 9.799147 9.878774 9.726801 9.646083 9.499017 9.906904 9.535185 9.595613
1369074_at 12.150622 12.61426 12.208079 12.4024315 12.168932 12.371487 12.328041 12.2998085 12.557641
1369075_a_at 4.7515826 4.604962 4.5129747 4.7019687 4.912881 4.9545326 4.4574823 4.4919147 4.819531
1369076_at 8.586299 8.78678 8.108959 8.585677 8.574459 8.6501665 8.416822 8.339985 8.485937
1369077_at 6.225732 6.7197437 6.3495 6.808046 6.407076 6.5840297 7.0451503 6.5514116 6.7962317
1369078_at 7.246456 7.521179 7.7685122 7.277236 7.7026687 7.695929 7.800597 7.764042 7.6982317
1369079_at 5.12135 4.965329 5.3568435 5.3979774 5.1496315 5.0246086 4.9883623 5.200622 5.2369423
1369080_at 4.594343 5.0601397 5.5028024 4.8516808 4.6759787 5.0426364 5.0805235 4.916561 5.023818
1369081_at 6.429426 6.8665257 6.258553 6.600733 6.5378494 6.53841 6.5936346 6.5006037 6.743943
1369082_at 5.018524 4.780056 4.8920336 4.904977 4.688176 4.9612784 4.937582 4.611063 4.933654
1369083_at 5.6891856 5.8309746 5.2505183 5.75741 5.322354 5.393177 5.770466 5.516396 5.9697523
1369084_a_at 7.0031624 7.429816 7.388726 7.2650533 7.1013536 7.296014 7.152834 7.318554 7.23112
1369085_s_at 4.92517 5.141209 4.5947876 5.179615 4.8724384 4.9086304 5.099045 4.9065166 4.827937
1369086_a_at 5.039851 5.316038 4.6912622 5.0132565 5.0992336 5.1332664 5.192933 4.8152595 5.1034613
1369087_at 5.5290346 5.309269 5.2049847 5.352877 5.265519 5.4213924 5.59089 5.0885153 5.2946544
1369088_at 7.493941 7.195962 7.554714 7.2881675 7.469562 7.6607103 7.5646048 7.236991 7.6047964
1369089_at 4.7475014 4.683398 5.006202 4.877311 4.7989063 4.856259 4.6960793 4.873795 4.5807176
1369090_at 4.646651 4.6528506 5.4211583 4.421822 4.7779117 4.41673 4.4426546 4.295142 4.589948
1369091_at 4.506382 4.484642 4.3787127 4.429826 4.480114 4.296591 4.0282 4.4164867 4.112999
1369092_at 7.5079784 7.6808915 7.2787447 7.746355 7.4440126 7.7178307 7.7308707 7.505555 7.684938
1369093_at 7.043934 6.9747543 7.1531563 6.833868 7.0183334 6.9975514 6.6103864 6.947171 6.894741
1369094_a_at 5.959398 5.5287313 5.687831 6.266416 6.0746207 6.13683 5.8448524 5.917071 5.6108665
1369095_at 4.3815565 4.7932615 4.6051865 4.55367 5.0914335 4.6240025 4.4764624 4.4856367 4.6159105
1369096_at 4.227502 4.319353 4.5966 4.22561 4.1022625 4.251972 4.06705 4.2053466 4.15632
1369097_s_at 5.5104766 5.7896714 5.501387 5.462533 5.515245 5.971974 5.5677714 5.87631 5.5706573
1369098_at 4.0356927 4.220822 4.4341626 4.16197 4.242087 4.135347 4.084864 4.337609 4.0029263
1369099_at 7.1752567 7.61134 7.266127 7.3012667 7.6238246 7.411172 7.7392654 7.1796765 7.363191
1369100_at 4.304267 4.1475163 4.7464895 4.363156 4.349551 4.6411505 4.51139 4.487681 4.3703732
1369101_at 7.684307 8.031094 7.8655295 7.9432693 8.056368 8.067094 8.17695 7.9390454 8.03627
1369102_at 3.8550582 3.8541179 3.8872743 3.8587017 3.8720362 3.8360274 3.8066995 3.9072607 3.9697816
1369103_at 4.24661 4.2962346 4.518538 4.577178 4.513292 4.60092 4.850978 4.436978 4.433414
1369104_at 5.304173 4.6638613 4.9615226 5.056074 5.128212 5.413981 4.8609037 5.5923634 5.5082827
1369105_a_at 3.2392867 3.8015344 3.6251228 3.3101447 3.6305025 3.3862252 4.305968 3.611586 3.636723
1369106_at 4.04516 4.346719 4.477219 4.301178 4.207126 4.250755 4.224078 4.376689 4.2710853
1369107_at 3.7258992 3.8385973 3.9012022 3.7992086 3.8480654 3.8516598 3.7949276 3.9890547 3.8252764
1369108_at 4.215003 3.899789 4.0296206 4.1842413 4.0036125 4.1413155 4.027349 4.093558 4.3982515
1369109_at 3.8783169 3.7253592 4.062316 3.81142 3.853067 3.7302613 3.793363 3.9698646 3.810191
1369110_x_at 10.51612 10.624391 10.098927 10.255957 9.910297 10.3004265 10.446884 9.479378 9.508348
1369111_at 13.839682 13.906025 13.310001 13.986363 13.841077 13.824313 13.951073 13.826543 13.805251
1369112_at 4.2679043 4.4989576 4.3037577 4.409202 4.3246336 4.4010105 4.43355 4.2921457 4.6174765
1369113_at 3.464198 3.3341937 3.4636388 3.4605978 3.4566383 3.4122834 3.3275285 3.591419 3.3459008
1369114_at 3.0654628 3.1799839 3.125265 3.0234942 3.137493 3.001703 3.0453117 3.2471864 3.0389502
1369115_at 5.1178055 5.0099044 5.4339275 5.080918 5.2805524 5.183971 5.412023 5.3774586 5.2253366
1369116_a_at 5.8434777 5.990549 5.7200437 5.9114866 5.842704 5.8282304 5.832899 5.8378983 5.9472933
1369117_at 4.376489 4.1888494 4.65053 4.376913 4.1789727 4.1368513 4.133786 4.038747 4.2901235
1369118_a_at 5.2472944 5.139409 5.4296923 5.0503225 5.1684923 5.1124163 5.000824 5.2708387 5.1980414
1369119_a_at 4.6750183 4.6377077 5.118662 5.043988 4.841836 4.6453066 4.711338 4.74834 4.7557106
1369120_a_at 7.057155 7.3832088 7.824131 7.666331 7.4194455 7.518009 7.5243425 7.792433 7.6092644
1369121_at 5.22645 5.119423 5.684048 5.3173 5.4489765 5.3326125 5.1892905 5.353158 5.302365
1369122_at 7.2462893 7.4054465 6.619725 7.183442 7.203392 6.9340014 6.869522 7.021448 6.908609
1369123_a_at 6.0493336 6.376158 6.075692 5.998272 6.2928505 6.000786 5.9718814 6.2781014 6.1290507
1369124_at 4.3666725 4.519163 4.7875032 4.487712 4.5093603 4.7582664 4.8351994 4.930846 4.6354446
1369125_at 3.3697965 3.3596368 3.2571313 3.34847 3.2892954 3.35182 3.3811293 3.512067 3.345221
1369126_at 3.6184287 3.7751708 3.7230258 3.9941044 3.909447 3.8888986 3.9733691 3.8948262 3.881804
1369127_a_at 6.182451 6.6092567 6.142622 6.4668283 6.521383 6.421625 6.4706445 6.616369 6.610262
1369128_at 3.9818068 4.451721 4.0713825 4.0039396 3.6810641 4.010948 4.111023 3.9654992 4.2722015
1369129_at 3.8767414 4.0135403 4.0913286 4.323143 4.0164795 3.9619868 4.3054895 4.3485675 4.1595535
1369130_at 4.8230762 4.7831154 5.2156353 4.7822003 4.6562324 4.557042 5.119942 5.0154123 4.641234
1369131_at 4.0749674 4.086438 4.2984533 4.3818803 4.1884365 3.9548852 4.5500374 3.9831502 4.1902895
1369132_at 6.4338303 6.060468 6.3829117 5.9653096 6.4213786 6.3714266 6.1715016 6.603577 5.8247504
1369133_a_at 3.7528334 3.8255818 3.7792747 3.7918017 3.8988724 3.8964772 3.873096 3.9170156 3.908131
1369134_x_at 3.7315907 3.705518 3.8049738 3.3901947 3.5753314 3.686723 3.641281 3.5804174 3.7038915
1369135_at 6.7379293 6.8123846 6.9631243 6.969236 6.520261 6.508192 6.9143267 6.946808 6.8260417
1369136_at 4.7205963 4.795828 4.8690596 4.6760645 4.4876556 4.770463 4.6878366 4.7461967 4.9215183
1369137_at 4.9743123 5.1031556 4.948869 5.0164886 5.241665 5.008096 4.9243894 4.9517975 5.3439183
1369138_a_at 3.6438794 3.7622614 3.679166 3.85086 3.7817845 3.8154068 3.7715583 3.9981549 3.8207645
1369139_at 3.886394 4.123271 4.2413955 3.73351 3.9329822 3.799755 3.9272177 3.651313 3.999634
1369140_at 4.0036936 4.075041 4.0791607 4.0741024 3.926524 3.9101498 4.1308136 4.1451283 4.4232464
1369141_at 3.649936 3.5628376 3.7507446 3.6907384 3.60274 3.759889 3.7640622 3.6274207 3.8082664
1369142_at 3.6305351 3.7674804 3.841611 3.6461973 3.749396 3.580986 3.6728604 3.6369014 3.9412842
1369143_at 4.1371326 4.1015058 4.1532874 4.25472 4.28188 4.121483 4.0647564 4.3582525 4.4089727
1369144_a_at 4.344843 3.987725 5.288786 4.25071 4.23687 4.3677025 4.4353514 4.5994673 4.093442
1369145_a_at 4.705297 4.8935156 4.6504364 4.6162577 4.4719076 4.555189 4.5936437 4.7608113 4.716533
1369146_a_at 6.3700123 5.9677362 6.221275 6.6768403 6.8267956 6.8686814 6.875163 7.1394467 7.026054
1369147_at 4.9040127 5.3164268 5.781886 5.011222 5.3042974 5.4107156 5.1378226 5.417063 5.1917915
1369148_at 7.8633666 7.8785706 7.5646358 7.844851 7.8213105 7.7560053 7.862317 7.347413 7.393433
1369149_at 5.425648 5.179874 5.4876137 5.072449 5.0606804 5.0843105 5.1653304 5.334974 5.3581953
1369150_at 7.943862 7.463031 7.829808 7.341456 8.283899 7.7721643 8.322787 7.742687 8.404246
1369151_at 5.325898 5.276479 5.3126383 5.193769 5.359065 5.458482 5.31153 5.6568384 5.513611
1369152_at 6.1242776 6.7023983 6.291727 6.7955704 6.5386505 6.7869997 6.7865944 6.4978933 6.981245
1369153_at 3.5752065 3.6061823 3.551655 3.492541 3.5199537 3.5610209 3.499862 3.6482112 3.557171
1369154_at 3.858624 4.2503057 3.8099966 3.852142 3.9166636 3.9370677 3.9528651 4.0565076 3.978093
1369155_at 5.179139 4.877432 5.8155756 4.8251953 4.8345814 4.802674 5.0011077 5.2106423 5.063566
1369156_at 5.719876 5.6800103 5.0285215 6.131806 6.2369337 6.1301584 6.23201 6.20767 5.7785387
1369157_at 7.8139353 8.025391 7.609082 7.959905 7.8450036 7.9409103 8.136582 7.6186533 7.741406
1369158_at 4.307781 4.350992 4.6005993 4.3255205 4.256669 4.539242 4.2592297 4.468151 4.2963495
1369159_at 5.6956344 5.5248938 5.6793966 5.391532 5.543862 5.8886914 5.4902935 5.8627157 5.60269
1369160_a_at 4.5791845 4.320845 4.3257647 4.4699936 4.469958 4.5199027 4.7400293 4.5906973 4.427919
1369161_at 8.463645 7.7554336 7.971637 8.595868 8.192704 8.740993 8.474528 8.057777 8.55949
1369162_at 4.389978 4.144043 4.7256556 4.3249497 4.1517696 4.2670364 4.154296 4.2247105 4.2978716
1369163_at 5.242503 5.244718 5.089237 5.001726 5.0553975 5.235935 5.298492 5.4673915 5.657672
1369164_a_at 4.4046235 4.4489365 4.8827124 4.5868244 4.7676134 4.947342 4.686346 4.88504 4.9604554
1369165_at 4.1229124 4.0551853 4.183913 4.223095 4.065463 4.153298 4.186166 4.06769 4.2373753
1369166_at 4.052295 4.1718287 4.138817 4.065258 4.2663116 4.0864067 4.1992474 4.098377 3.9241335
1369167_at 6.235402 6.139039 6.597463 6.197541 6.5471454 6.419175 6.288493 6.091922 5.93145
1369168_a_at 5.3331747 5.252241 5.26819 5.0769324 5.259605 5.31091 5.423421 5.405652 5.571423
1369169_at 9.208933 9.578572 9.175299 9.3895235 9.51434 9.349694 9.321191 9.252741 9.133826
1369170_at 3.9359145 4.2733 3.956939 3.9554925 4.116098 3.9242785 4.012672 4.0499187 4.110531
1369171_at 10.899141 9.8857975 10.337742 10.859292 10.822855 9.64839 10.711532 10.512858 10.867677
1369172_at 3.9629624 4.03032 4.025692 4.023316 4.191983 4.295273 3.9668386 4.188176 4.186186
1369173_at 5.3266883 5.563903 5.2580934 5.1582046 5.4304557 5.4654245 5.4022994 5.4055285 5.4521194
1369174_at 6.3926888 6.759267 6.3977966 6.4090257 6.237694 6.362185 6.6231446 6.190747 6.565757
1369175_a_at 4.29589 4.1302032 4.9064064 4.178297 4.4335947 4.297529 4.4937744 4.3922014 4.4420595
1369176_at 6.195603 6.6246467 6.633865 6.4821258 6.22509 6.5505805 6.3671265 6.5223618 6.462632
1369177_at 6.4424176 7.0411286 6.8840485 6.832178 6.681963 7.072701 6.886847 7.0868073 7.006892
1369178_a_at 4.1056314 4.430162 4.5949326 4.336949 4.3425846 4.345707 4.3246994 4.3646636 4.3417115
1369179_a_at 5.7480154 5.626882 5.5683823 5.9758153 5.455286 5.5900607 5.509333 5.859896 5.92194
1369180_at 4.734481 5.0250664 4.943579 4.8248253 5.021707 4.962976 4.7941403 5.2634997 5.0209074
1369181_at 5.675208 5.6475444 5.535698 5.555744 5.7953787 5.729637 6.65481 5.664068 5.5435677
1369182_at 3.987567 4.0753207 3.828173 4.0432916 3.8347182 3.9496658 3.848294 3.9228492 3.9904833
1369183_at 4.521224 4.921878 4.98157 4.6350927 4.8386297 4.566557 4.948085 4.704715 4.7469416
1369184_at 3.9765654 4.4926424 4.649931 4.2064514 4.2665586 4.2754126 4.500497 4.5381784 4.4817705
1369185_a_at 5.7042494 5.703413 6.2194986 5.6709523 5.417505 5.386832 5.384797 5.650486 5.797061
1369186_at 6.635169 6.835111 6.5473127 6.8749447 6.8404098 6.92093 7.577632 6.979318 6.440682
1369187_a_at 7.194401 6.923228 7.0991406 7.414049 7.2438226 7.4861827 7.486099 7.1121125 7.1871314
1369188_at 3.8633993 4.178749 4.0001965 3.9601207 3.868043 4.0520115 4.0753994 4.035228 3.9694881
1369189_at 5.842157 5.7074637 5.9883423 5.8371034 5.626518 5.639415 5.562757 6.0288124 5.7027173
1369190_at 6.073386 6.3923316 6.368088 6.143117 5.830873 5.921337 6.0940943 6.3643203 6.2478538
1369191_at 3.6856067 3.6940029 3.733712 3.5589793 3.6335552 3.6031754 3.6778646 3.6363773 3.8299425
1369192_at 4.5919094 4.3120174 4.506544 4.735296 4.612599 4.4123726 4.652017 4.5910525 4.738553
1369193_at 5.0669208 5.2324142 4.968148 5.0769324 5.040517 5.2044306 5.080006 5.19562 5.2099
1369194_a_at 3.5851033 3.6184142 3.5336804 3.555665 3.6811078 3.4415076 3.5092165 3.529106 3.9066145
1369195_at 5.166032 5.52119 4.7408075 5.227606 5.4220324 5.1661177 5.695655 5.112006 5.147975
1369196_at 5.5455265 5.626563 5.7452765 5.745288 5.6369944 5.317169 5.277833 5.5613775 5.581661
1369197_at 5.407536 5.407082 5.082571 5.155073 5.3298235 5.3495097 5.458024 5.308363 5.406799
1369198_at 5.668825 5.647544 5.761033 5.525218 5.720146 5.544214 5.4167233 5.836916 5.56314
1369199_at 5.718767 5.462022 5.377424 5.554002 5.1600657 5.4144907 5.5322227 5.5065374 5.4069786
1369200_at 8.780955 8.919478 8.881687 8.921689 8.887831 8.757759 8.713374 8.912389 8.8518715
1369201_at 5.845907 5.9023223 6.054536 5.6202455 5.363481 5.7901363 5.522794 5.9177413 5.9356556
1369202_at 4.5167236 4.450121 4.3255563 3.9308012 4.1441774 4.1324263 4.260277 4.183258 4.4263706
1369203_at 3.6651928 3.786231 4.0369387 3.840392 3.722734 3.772491 3.6786034 3.8418667 3.6169975
1369204_at 6.48217 7.2056065 6.4434557 6.9296136 6.8272014 6.9030185 7.728939 6.7784095 6.709428
1369205_at 5.303108 5.2029915 5.3530054 5.3751836 5.3286996 5.4260907 5.249581 5.452752 5.542855
1369206_at 12.098421 12.493808 12.085018 12.322913 12.3333235 12.299565 12.26991 12.283703 12.373899
1369207_at 4.3420906 4.567403 4.1536407 4.2105694 4.4531374 4.18087 4.2572894 4.623702 4.5799346
1369208_at 6.0178795 6.2400417 6.0099792 5.7462864 6.1328144 5.2776866 6.114378 6.493811 6.396364
1369209_at 6.6025267 6.6234913 6.55861 6.376273 6.6970906 6.610724 6.542265 6.524078 6.5473456
1369210_at 3.4227324 3.1944683 3.4687243 3.2738776 3.358927 3.3867545 3.2553265 3.4811404 3.3719356
1369211_at 5.9711366 6.0661736 6.0327578 6.133375 5.940036 6.180252 6.2055955 6.3341155 6.3199353
1369212_s_at 6.91111 7.28964 7.549813 6.8487673 7.0391026 7.1909804 6.7963395 7.206373 7.0626407
1369213_at 5.671226 5.4288335 6.3211503 5.5201316 5.7557583 5.62544 5.5641904 5.7633724 5.9385257
1369214_a_at 5.8066154 6.0491366 5.9719 6.0346503 6.0764832 6.096745 6.3015213 5.8951187 6.1817803
1369215_a_at 9.659449 10.080981 9.319401 9.994747 9.895836 9.844881 9.860171 9.660639 10.13194
1369216_a_at 5.6667356 5.694865 5.8152637 5.8051143 5.6935477 5.91326 5.816703 5.6083446 5.625322
1369217_at 4.715826 4.2222104 4.78825 4.6486845 4.3092613 4.428705 4.279451 4.5176334 4.762713
1369218_at 6.7304573 7.029158 6.821918 7.039864 7.409439 7.1689215 7.3848104 7.1884685 7.4172077
1369219_at 6.6147685 6.631394 6.128677 6.5209394 6.365547 6.5270705 6.3407416 6.3888526 6.6743727
1369220_at 6.2135286 6.7187047 6.2311816 6.5811768 6.5471454 6.469512 6.7220645 6.6240664 6.824008
1369221_at 6.699534 6.3867626 6.458126 6.7420173 6.625435 6.395912 6.375372 6.4691873 6.6128073
1369222_at 5.6299987 5.5719023 5.905553 5.3783035 5.5210147 5.7707076 5.3154917 5.91454 5.6886296
1369223_at 6.9507165 7.2604938 7.1059566 7.1440864 6.845818 7.00995 6.814846 7.1443663 7.287944
1369224_at 10.180859 10.510941 10.717785 11.08786 9.783211 7.638395 7.2327876 9.919462 9.455802
1369225_at 11.960829 11.945039 11.342531 12.031169 11.830389 11.792289 11.78407 11.869476 11.622403
1369226_at 7.6889076 7.3067117 7.2174797 7.5283804 7.0942864 7.119913 7.5120115 7.413544 7.5027437
1369227_at 4.9867387 5.3311386 5.4383287 5.321645 5.7035637 5.660984 5.7188396 5.0438166 5.678747
1369228_at 5.4975452 5.716043 5.8341384 5.7925262 6.1799297 5.5523252 5.820863 5.8111444 5.927952
1369229_at 6.426468 5.9696174 6.4653287 5.8631687 6.2353363 5.9225516 5.9823823 6.422816 5.9606605
1369230_at 4.8329945 4.506561 4.5378084 4.613933 4.7002544 4.7162843 4.940267 4.4940176 4.5080075
1369231_at 5.4708157 5.3816633 5.822438 5.202171 5.712591 5.6157055 4.979955 5.499275 5.681819
1369232_at 4.348234 4.549192 4.658719 4.5715337 4.5279565 4.544524 4.505326 4.515953 4.5894747
1369233_at 4.204736 4.0394855 4.0996194 3.9242458 4.0768356 4.171381 3.8803332 4.2850933 4.1653852
1369234_at 7.6989527 7.8890166 7.1556716 7.641106 7.694271 8.083403 7.6018057 7.8035364 7.7779202
1369235_at 4.8285456 5.080985 5.064898 4.969743 4.997377 4.9094815 4.875281 4.7262225 5.097924
1369236_at 4.930084 4.6585255 4.992064 4.829931 4.843574 4.905853 4.850426 4.9355536 5.140562
1369237_at 5.2614765 5.459661 5.2057233 5.22273 5.2514267 5.217144 5.241346 5.4685717 5.1707954
1369238_at 10.008013 9.97006 9.267136 8.997121 9.202003 9.049983 9.225556 9.0253935 8.848424
1369239_at 3.907984 3.9614375 4.2947564 3.9536107 3.870441 3.9685566 4.0342374 3.823359 4.105768
1369240_a_at 5.4440823 5.60479 5.7013197 5.6778693 5.6460934 5.7299876 5.638562 5.9119964 5.759656
1369241_at 5.2765255 5.272377 5.4177675 5.284981 5.5451293 5.5179896 5.3198023 5.6860642 5.520108
1369242_at 3.6911125 3.4259167 4.012182 3.7965133 3.6999774 3.4969447 3.5290565 3.5232303 3.4969847
1369243_at 3.9808037 4.221675 4.0810556 4.0802684 4.008333 4.1385965 4.089163 4.0057635 4.3180676
1369244_at 6.3323936 6.720309 6.0358963 6.393278 6.5610743 6.5275 6.577203 6.554913 6.76946
1369245_at 4.988474 4.7969 5.183382 4.8600044 4.8772473 4.9427795 4.950142 4.661641 4.8482304
1369246_a_at 3.915367 3.88423 4.1769276 3.9149818 3.8944423 3.7497604 3.8465137 3.9729784 3.9320858
1369247_at 5.700006 5.7605352 5.1612263 5.681525 5.4653983 5.57849 5.7826586 5.406628 5.3822966
1369248_a_at 7.812923 7.7334294 7.14353 7.583469 7.796089 8.198097 8.0706 7.653111 7.6048975
1369249_at 7.6556296 7.610013 7.584833 7.8017616 7.987564 8.211896 7.8727355 7.531431 7.7125883
1369250_at 5.009395 5.376973 5.0469084 4.9620147 5.073097 5.0134277 5.0295467 5.160947 5.0723248
1369251_a_at 5.7730436 5.6349125 5.9348583 5.8099318 5.9164276 5.4355917 5.7953014 5.589444 6.0224185
1369252_a_at 5.4159236 5.622815 5.867484 5.269948 5.2693114 5.5066786 5.345168 5.68804 5.7937245
1369253_at 3.99151 3.9491627 3.9214654 4.114438 3.8221383 3.847287 3.9883964 3.924641 4.1155567
1369254_a_at 3.7903116 3.9683425 3.96133 3.8289127 3.8489544 3.713592 3.6351225 3.9632747 4.0482807
1369255_at 5.710559 6.3457747 5.8426676 6.1111455 6.2392974 6.0500154 6.1270413 6.234808 6.408463
1369256_at 5.605586 5.561061 5.563532 5.73965 6.146503 5.96232 5.730835 5.3931274 6.1901035
1369257_at 5.2295012 5.2869625 5.3034244 5.3363633 5.083847 4.9578967 4.9599953 5.232382 5.2063084
1369258_at 3.1366353 3.146167 3.282013 3.236814 3.1867146 3.2280717 3.333355 3.2284415 3.2352045
1369259_at 6.8057284 6.314051 6.675702 6.414996 6.0049396 6.0406356 5.738275 6.1184635 7.137751
1369260_a_at 4.165436 4.147823 4.351243 4.1717124 4.30659 4.027957 3.995506 4.0022955 4.217157
1369261_at 4.831889 4.7990427 5.077843 4.871005 5.059348 4.988186 4.8525577 4.8547096 4.6546254
1369262_at 6.3445444 6.363614 6.3969774 6.292026 6.5541363 6.305583 6.5133877 6.279424 6.3467193
1369263_at 3.4572837 3.4138803 3.3836691 3.4228547 3.324014 3.4530656 3.4716117 3.448337 3.529247
1369264_at 5.6464605 5.488408 5.5091367 5.259513 5.447232 5.4631233 5.443818 5.4854083 5.3595433
1369265_at 5.890777 6.029446 5.78208 5.9864235 6.2225695 6.306913 6.23598 6.005022 6.2032366
1369266_at 5.952962 5.495371 5.74886 5.5206637 5.71887 5.9611225 5.800307 6.0628815 5.672068
1369267_at 4.264254 4.3893557 4.51626 4.316115 4.2999077 4.4516573 4.247906 4.444792 4.2758417
1369268_at 3.9779143 4.388488 4.207718 4.0770106 3.9212632 3.9027793 4.182042 4.00731 3.908474
1369269_at 8.190938 8.603259 8.057483 8.350893 8.435774 8.584222 8.534818 8.524878 8.7542095
1369270_at 8.176033 8.134628 7.8250275 8.517315 8.152755 8.390455 8.051427 7.9712877 7.997521
1369271_at 4.2676535 4.3511806 4.5268536 4.4043345 4.3558035 4.232209 4.4066935 4.234372 4.519071
1369272_at 4.510756 4.832029 4.6592426 5.0026875 4.811525 4.8298364 5.6626916 4.6631145 4.756968
1369273_a_at 4.182524 4.2779865 4.0158453 4.060609 4.1178 4.3127985 4.25292 4.126218 4.369295
1369274_a_at 5.0463543 4.984257 5.0231395 4.9861035 4.913019 4.8785815 4.638827 4.7639318 4.791657
1369275_s_at 12.272174 12.0740795 12.090674 12.373616 12.110144 12.434015 12.417736 12.491549 12.528608
1369276_at 4.570718 4.7931046 4.755741 4.769655 4.6325336 4.7936945 4.7462087 4.6547365 4.569673
1369277_at 5.6070576 5.873502 5.2163463 5.4202194 5.475939 5.725173 5.8000693 5.552598 5.954554
1369278_at 7.589813 7.9799805 7.753132 7.86939 7.919306 7.9443016 8.024957 8.019136 8.241545
1369279_at 5.9393163 5.893015 6.098224 6.1764836 5.8506002 5.818301 5.80494 6.5504518 6.3691063
1369280_at 4.535246 4.2388506 5.079676 4.287789 4.770951 4.244195 4.54163 4.9640856 4.55425
1369281_at 3.4488418 3.5112765 3.3969119 3.5306063 3.4289932 3.4644935 3.4976304 3.4842987 3.3455606
1369282_at 3.299672 3.256366 3.4950655 3.3328109 3.468004 3.411039 3.3258743 3.4274666 3.4061604
1369283_at 3.911459 3.9354198 4.011652 3.9363682 4.000425 4.012472 3.8811262 3.9697003 4.059707
1369284_at 5.990844 5.5446005 6.1532784 5.789253 6.0272446 5.8155775 5.949936 6.215522 5.874364
1369285_at 5.154347 5.2296267 5.203681 5.5365605 5.0932236 5.8908734 5.7309184 5.451289 5.420897
1369286_at 11.990077 12.366429 11.901572 12.081897 11.960491 12.118281 12.024229 12.153929 11.977725
1369287_at 4.9628396 5.0585017 5.085728 5.002223 4.7169623 4.783602 5.0816293 5.105608 5.1412873
1369288_at 5.099636 4.808824 5.5346365 4.93112 4.8907905 4.82662 4.830849 5.1656046 5.1107144
1369289_at 9.604247 9.66945 9.438872 9.843578 9.768362 9.724674 9.866505 9.821808 9.503657
1369290_at 4.772604 4.655858 4.7045965 4.537167 4.59479 4.3829536 5.0271587 4.7952614 5.045267
1369291_at 9.279923 9.690913 8.723053 9.537287 9.309522 9.700123 9.564719 9.268171 9.582437
1369292_at 4.3308315 4.4952927 4.321969 4.5715494 4.4952726 4.181904 4.5301 4.240176 4.554217
1369293_at 6.04885 6.063615 6.040343 5.9466553 5.9283156 6.285517 6.0322776 6.400362 6.4203553
1369294_at 4.4328666 4.6523232 4.614094 4.5471725 4.3620853 4.643698 4.6436677 4.776631 4.4201455
1369295_at 5.2929645 5.2231884 5.5462914 5.020098 5.223352 5.1533813 5.3174524 5.3846383 4.975687
1369296_at 12.2257 12.235388 12.197933 12.430218 12.362161 12.602126 12.438537 12.483269 12.65553
1369297_at 4.033355 4.230197 4.101769 4.009759 4.104023 4.1378946 3.850311 3.7798157 4.03771
1369298_at 4.25314 4.4036016 5.084775 4.2287416 4.3934884 4.0883083 4.739359 4.2623796 4.8150616
1369299_at 4.683158 5.043349 4.9485025 4.60961 4.6676726 4.9234533 5.0721083 5.227105 5.0867
1369300_at 4.094002 4.0801435 4.10706 4.02447 4.1860476 4.1874094 4.1346607 4.311687 4.1369705
1369301_at 4.9135265 5.072355 4.965472 5.067942 4.932323 4.837052 4.9764113 4.8958874 5.008145
1369302_at 4.790986 4.8749895 4.7087297 4.7706604 4.7679396 4.747908 4.7311144 4.7238736 4.9061027
1369303_at 3.517485 3.66179 3.7775173 3.6627648 3.675938 3.5828698 3.6320026 3.8198216 3.6547537
1369304_at 6.071218 6.2247925 5.94478 6.7544527 6.3161287 6.3842382 6.499302 6.349212 5.9469323
1369305_at 4.819904 4.6563287 4.665901 4.841546 4.699335 4.7980957 5.02565 4.7284956 4.9957485
1369306_at 4.0036077 4.297867 4.012704 4.136865 4.1477985 4.14205 4.2308307 4.338852 4.0005693
1369307_at 5.335889 5.639317 5.3118815 5.173483 5.096423 5.3595705 5.5740047 5.424513 5.493367
1369308_at 5.042226 5.158021 4.8106003 4.908846 5.162134 4.9154334 5.1203866 5.0902686 5.094635
1369309_a_at 4.4281664 4.6678834 5.2269735 4.729475 4.9286623 4.6305113 4.5851374 4.793703 4.916314
1369310_at 5.1119566 5.176363 4.8882484 4.925871 4.7543564 4.9877963 5.018305 5.0699787 5.028592
1369311_at 3.8321373 3.8470755 3.6756215 3.8067634 3.8909569 3.802364 3.7167428 3.8173344 3.855309
1369312_a_at 7.732288 8.147112 7.6312766 8.2518635 7.973871 8.053524 8.224544 7.9808445 8.042155
1369313_at 4.433102 4.5076885 4.206443 4.2312226 4.382386 4.556027 4.5446353 4.684731 4.3185654
1369314_at 4.214324 4.142083 4.1735535 4.051697 4.1639433 4.130556 4.0942717 4.258849 4.2652674
1369315_at 4.4516478 4.4870186 4.411332 4.5201035 4.2786884 4.281063 4.499851 4.7386303 4.737607
1369316_s_at 6.0115213 5.934592 5.8280478 5.9802947 5.7934356 6.3770742 5.975317 5.8722563 5.713298
1369317_at 3.8299136 3.8200088 3.9675207 3.8051813 3.7822642 3.8948426 3.8004417 3.8561413 3.9258852
1369318_at 5.0238137 5.66246 5.535429 5.5176125 5.3980055 5.506877 5.2474065 5.4011927 5.546193
1369319_at 8.100479 8.430812 8.02986 8.410563 8.194026 8.263617 8.430611 8.088434 8.2786255
1369320_at 4.189678 4.5921564 4.764022 4.3269157 4.377902 4.1956577 4.2889175 4.255989 4.692933
1369321_s_at 3.2802312 3.2901547 3.4472604 3.3494804 3.4108665 3.458322 3.222176 3.4125068 3.3381045
1369322_at 5.5962253 5.8469524 5.8219094 5.517875 5.535049 5.734695 5.6622314 5.4888964 5.704801
1369323_at 6.279128 6.7529216 6.419141 6.580358 6.777319 7.0314813 6.7781525 7.0389185 6.6594343
1369324_at 3.6787717 3.7287078 4.007137 3.8000193 3.8303478 3.6685216 3.7372937 3.7486796 3.6498272
1369325_at 5.953151 6.4186187 6.4174337 6.190221 6.1537194 6.2351546 6.228197 6.233691 6.437616
1369326_at 4.5827427 4.235617 4.5966 4.337817 4.6900263 4.5728803 4.490426 4.2654896 4.4660006
1369327_at 4.3921013 4.218315 4.382591 4.177623 4.495628 4.596881 4.3372164 4.782281 4.706431
1369328_at 5.8449254 6.3321667 5.1632724 5.974744 6.2192526 5.981949 6.6280413 5.826146 6.2061644
1369329_at 6.659111 6.225869 6.642634 6.3561726 6.2662725 6.623879 6.53721 6.2842665 6.5106397
1369330_at 4.898863 5.275772 5.2460284 5.2002892 5.010795 5.0539713 5.1065865 5.071016 5.1831264
1369331_a_at 5.071896 4.969863 5.0633183 5.222101 4.8999825 5.1267824 5.2815523 5.1803117 5.479669
1369332_a_at 4.1477394 3.9307475 4.860289 4.11693 4.4426775 4.210211 4.3460326 4.293229 4.1176257
1369333_a_at 3.347918 3.3061767 3.4270911 3.3135 3.22907 3.3270435 3.248501 3.3153994 3.3681223
1369334_at 5.4078684 4.4505763 5.722933 4.8732414 5.1179914 5.200038 5.0592957 5.12556 5.1934977
1369335_at 3.5581245 3.5273979 3.629052 3.629299 3.5803998 3.5394433 3.4971688 3.8591275 3.5839365
1369336_at 5.9362655 6.212464 6.636504 5.872146 6.195176 5.824359 6.1063986 6.3433385 6.024718
1369337_at 4.419714 4.434027 4.6601286 4.7737327 4.7018213 4.6762195 4.665192 4.630562 4.67065
1369338_at 5.9109616 5.9014807 6.381149 5.926694 5.8435726 6.0541167 5.8616185 6.1123686 6.1322937
1369339_at 5.7529755 5.712652 5.7710485 5.539992 5.731351 5.820343 5.697076 6.0004225 6.011552
1369340_at 4.476569 4.5283885 4.7526054 4.497794 4.5363717 4.58063 4.68004 4.528177 4.5375433
1369341_a_at 4.2913737 4.3560095 4.1884003 4.2204247 4.3105917 4.223838 4.0474358 4.446046 4.31741
1369342_at 5.800389 5.8616652 5.585099 5.6808777 5.8230224 5.77799 5.875065 6.1078167 6.0435915
1369343_at 3.625988 3.5190523 3.761948 3.7048464 3.6166556 3.602302 3.6322453 3.5573666 3.5382211
1369344_at 5.1343303 5.136634 5.541436 5.340327 5.457177 5.420076 5.3609967 5.3877306 5.3900948
1369345_at 4.25457 4.0627413 4.0566983 3.9780462 4.2121105 4.0776854 4.118698 4.199092 4.3453293
1369346_at 3.4809072 3.5137477 3.678746 3.3217244 3.5489724 3.50961 3.3927467 3.8694494 3.4674711
1369347_s_at 5.863718 6.0406175 5.9734836 5.911477 5.906487 5.9021497 5.825122 5.936105 5.9292493
1369348_at 5.266016 5.0554113 5.8725967 5.5776725 5.265016 5.7280602 5.2637157 5.127209 5.1867266
1369349_a_at 3.9400096 3.7447853 3.8663037 3.8756645 3.8715277 3.8086343 3.727108 3.6845064 3.8731549
1369350_at 5.5639877 5.3661156 5.6815186 5.536578 5.659155 5.575914 5.680272 5.801106 5.7796426
1369351_at 5.872199 4.922264 6.5742974 5.6808853 5.5912304 5.925913 5.619932 5.739814 5.32839
1369352_at 5.5054593 5.3758135 5.169956 5.6011424 5.480613 5.7917113 6.000203 5.818627 5.6502256
1369353_at 4.527998 4.616273 5.257535 4.798356 4.7695885 4.7879663 4.826268 5.322337 4.8256817
1369354_at 7.2641783 7.0210934 7.3923435 6.9779058 6.984926 7.133248 7.085445 7.2596803 7.094429
1369355_at 4.663632 4.7896276 4.753315 5.047781 4.802662 4.6727214 4.9444304 4.848348 4.9018455
1369356_at 4.298213 4.2365675 4.1237774 4.0320034 3.950615 4.3055325 4.216795 4.4471726 4.168166
1369357_at 5.036483 5.2620897 5.6381054 5.0989137 5.4493437 5.4833703 5.020178 5.151848 5.0920124
1369358_a_at 7.05625 6.8051043 7.2880173 6.7825766 7.1440625 7.1949677 6.787338 6.879163 6.8413644
1369359_at 5.7320323 5.176395 6.1387157 5.3983603 5.551534 5.7937527 5.5405846 5.770557 5.761962
1369360_at 6.1508846 5.992059 5.845928 5.9285173 6.137172 6.2168894 5.7924395 6.0883336 6.280503
1369361_at 3.9994671 3.6956646 4.694437 3.864386 3.993172 3.5330918 3.7299063 4.2067614 4.095043
1369362_at 5.2128105 5.554273 5.242439 5.285619 5.445929 5.5265574 5.421617 5.506506 5.5790873
1369363_at 3.7320535 3.6343246 3.933597 3.8360074 3.6111984 3.6722922 3.7488358 3.5269544 3.7971117
1369364_at 3.428734 3.4947414 3.4667895 3.4279115 3.5540695 3.5064666 3.520396 3.4321256 3.4202094
1369365_at 5.154347 4.601692 4.9320717 4.931631 5.0560737 5.007906 4.982628 4.992612 5.166728
1369366_at 4.9935546 5.302273 5.186286 5.018462 4.8837824 4.8995953 4.7670374 5.0178146 5.182907
1369367_at 4.582114 4.585728 4.449038 4.715304 4.3394423 4.3346033 4.6316476 4.6132827 4.874942
1369368_at 4.545266 4.839591 4.501498 4.5605164 4.527557 4.383523 4.73619 4.786216 4.7288632
1369369_at 5.7784452 5.931943 5.276223 5.5265355 5.526469 5.588335 5.5818243 5.9727883 5.9631853
1369370_s_at 4.5610385 4.9364285 5.3057027 4.8216634 4.867034 5.0035863 4.7084165 5.0923114 5.0813065
1369371_a_at 4.1769533 4.707186 4.414007 4.3066998 4.3585653 4.1727257 4.0723367 4.589223 4.352115
1369372_at 5.3526096 5.445705 5.2461934 5.1154094 5.4279685 5.192426 5.285967 5.3971324 5.3375335
1369373_at 5.647445 5.285569 5.5582914 5.4800563 5.9309206 5.20847 5.577847 5.5421495 5.2517076
1369374_at 4.1236267 4.194772 4.5414357 4.221389 4.1884294 4.084468 4.135076 4.3060493 4.153176
1369375_a_at 3.9117599 3.8270903 3.9995518 3.9453976 4.063078 3.9323983 3.7625515 4.1032214 4.092291
1369376_a_at 4.2795553 4.231016 4.4955254 4.324053 4.396174 4.595852 4.300109 4.6079597 4.4082146
1369377_at 3.9970002 3.5551558 4.3317285 3.5696712 3.8139093 3.6656435 3.7947228 3.738843 3.754481
1369378_at 4.862998 4.7487416 5.047238 4.45171 4.9164696 4.688398 4.869639 4.9067187 4.8107266
1369379_at 4.7358084 4.748506 4.772459 4.890963 4.7616158 4.566916 4.6036515 4.6090217 5.2100544
1369380_at 4.7680626 4.7644725 4.7586966 4.7051163 4.698596 4.493781 4.569871 4.602612 4.963317
1369381_a_at 3.7161348 3.7134693 3.7742198 3.7455032 3.7711163 3.7265816 3.7771778 3.646069 3.7737765
1369382_at 5.5012894 5.396271 5.392078 5.8687162 5.829764 6.0906925 6.251892 5.878243 5.839557
1369383_a_at 5.032628 5.000041 5.353965 4.773986 4.9271545 5.0916176 5.0094986 5.069232 4.836656
1369384_at 4.0205526 3.955234 4.2205877 3.9466145 3.8714986 3.9122095 3.9209778 4.0196333 4.061269
1369385_at 4.627362 4.934358 4.909369 4.738016 4.921147 4.8941636 4.863543 5.012663 5.1359
1369386_at 4.338272 4.3445797 4.3034673 4.261427 4.344921 4.38687 4.56245 4.4188824 4.404818
1369387_at 5.555668 5.5380845 5.5652623 5.509507 5.3768144 5.3395314 6.1577306 5.8036747 5.7206664
1369388_at 3.9803283 4.048212 3.9396954 3.9192529 4.05094 4.056668 4.0224557 4.104315 4.0930514
1369389_at 4.2453165 4.359241 4.939565 4.497039 4.41022 4.6146264 4.181475 4.8688464 4.6390305
1369390_a_at 4.12852 4.446558 4.1908045 4.235381 4.386565 3.8212194 3.9499135 4.3825264 4.2451143
1369391_at 4.4096375 4.2079277 4.536044 4.3478813 4.381293 4.335145 4.3340125 4.3202133 4.2851057
1369392_at 4.7341204 5.136335 4.8367867 4.932394 4.838354 4.9608326 4.7030635 4.8537836 5.120592
1369393_at 3.6437142 3.74633 3.856025 3.801006 3.6318295 3.6881125 4.1358347 3.8397193 3.5886261
1369394_at 4.9123154 4.6135354 5.0500326 4.5162663 4.634375 4.69981 4.922372 4.6480055 4.778043
1369395_at 3.4042907 3.55853 3.426217 3.407014 3.399503 3.4415076 3.4866955 3.4499934 3.6722162
1369396_at 5.710559 5.8938284 5.47211 5.763109 5.5862036 5.67768 5.549938 5.716537 5.631315
1369397_at 4.868429 5.2623744 4.909369 5.1626477 4.897523 5.023552 5.1857023 5.0792785 5.1185665
1369398_at 5.74076 6.0241146 5.659129 6.0121145 5.925457 5.9613028 5.82699 5.7827396 6.280061
1369399_at 3.858448 3.7568877 4.0063124 3.7282727 3.6478274 3.6996682 3.8109264 3.7019055 3.8399303
1369400_a_at 6.157581 5.7786846 6.4338202 5.9894195 6.135403 6.171099 6.057486 6.2144284 5.8802466
1369401_at 3.4147072 3.387697 3.4885728 3.3357074 3.2849946 3.3772907 3.4809804 3.3810334 3.3996408
1369402_at 6.789841 6.6915407 6.362807 6.7219586 6.877978 6.805222 7.03663 6.5815544 6.7742977
1369403_at 4.2665067 4.593887 4.590809 4.604248 4.6160774 4.50637 4.4120035 4.7608113 4.8303967
1369404_a_at 4.354923 4.184481 4.2318196 4.3132544 4.206895 4.3347416 4.2384567 4.247948 4.1459265
1369405_a_at 5.348574 4.6523986 5.884769 5.0177064 5.2018294 4.9916897 4.954602 5.1808543 4.821034
1369406_at 4.210107 4.452554 4.325751 4.335386 4.337092 4.075089 3.964756 4.0697894 4.462768
1369407_at 5.768175 6.0901423 5.891002 6.1703525 6.180173 5.9118605 6.315628 6.2797017 6.221102
1369408_at 4.4455843 4.387863 4.8098655 4.4905834 4.5832663 4.380553 4.3652315 4.671339 4.5838814
1369409_at 8.127698 7.8864303 7.5186224 8.086187 7.8422203 7.9466925 8.159385 7.543038 8.110496
1369410_at 7.924103 7.797188 7.957347 8.400245 8.354048 8.126413 8.099114 8.230283 8.031722
1369411_at 3.7378025 3.644543 3.6646461 3.668621 3.7441006 3.7610435 3.6114094 3.8977227 3.6146677
1369412_a_at 6.4203405 6.512745 6.5892057 6.4923005 6.8527637 6.656472 6.4989314 6.6283574 6.8427887
1369413_at 4.739459 4.34153 4.8914056 4.734178 4.6654468 4.744903 4.7993407 4.867937 4.763445
1369414_at 7.8286467 8.022181 7.5340734 7.8212686 7.7473006 8.01483 7.841161 7.689806 7.788607
1369415_at 7.3663116 8.85536 8.224939 7.33551 7.261229 6.3423543 7.6829863 6.6124606 7.2143383
1369416_at 6.3928847 6.334415 6.5891223 6.345638 6.2730594 6.4454284 6.510501 6.2663717 6.449566
1369417_a_at 4.7417946 4.537119 5.086351 4.52725 4.875898 4.616272 4.6165314 4.753353 4.87144
1369418_at 4.4610972 4.248434 4.401747 4.22561 4.1533594 4.193763 4.163979 4.3715987 4.2912607
1369419_at 5.3747907 5.2704916 5.5920496 5.303747 5.41517 5.443351 5.348937 5.633374 5.4338703
1369420_at 4.352464 4.326868 4.644598 4.793539 4.3427224 4.549901 4.459263 4.7690153 4.2967305
1369421_at 5.302815 5.5384917 4.842479 5.7202306 5.712429 5.62475 5.2928867 5.3692193 5.384372
1369422_at 5.454511 5.175148 5.9265223 5.4319353 5.27516 5.530726 5.544171 5.6160626 5.6958046
1369423_at 4.4367766 4.573951 4.8414307 4.322985 4.369468 4.3053007 4.665165 4.385183 4.5101123
1369424_at 12.284343 12.23454 11.810582 12.274038 12.170048 12.317982 12.27627 12.384711 12.290683
1369425_at 4.218562 4.441709 4.4851894 4.3833284 4.4393864 4.2623835 4.223753 4.4308643 4.6609783
1369426_at 5.4805193 5.230436 5.0788608 5.2535834 5.500033 5.0794263 5.204356 5.179078 5.164354
1369427_at 8.55814 9.212103 8.295493 8.959464 8.710651 8.894131 9.5286455 8.857917 9.558965
1369428_a_at 4.4527006 4.592807 4.852165 4.5163035 4.5254307 4.472659 4.626857 4.5105295 4.6135435
1369429_at 3.5221906 3.6288557 3.651795 3.7309365 3.6606164 3.7255082 3.6900012 3.7349317 3.7460675
1369430_at 8.927498 9.098476 8.782511 8.84473 8.827489 8.972859 9.069003 8.890375 8.186832
1369431_at 4.306735 4.49531 4.2595463 4.3196397 4.2751265 4.376845 4.3949757 4.5982256 4.473169
1369432_at 5.162935 5.113155 5.374944 4.8140764 4.992627 5.2354975 5.0246296 4.972407 5.232612
1369433_at 4.9065275 5.049971 5.059288 4.859742 4.817522 4.844849 4.7570596 5.054737 5.2464213
1369434_at 3.944657 4.1591215 4.202446 4.1995583 3.7315536 4.2491817 3.8591468 3.9562232 4.1216755
1369435_at 12.1057415 12.098906 11.589624 12.141215 11.882372 12.247106 12.130757 12.116927 12.043033
1369436_at 4.09997 3.938429 4.113722 4.238673 4.3136454 4.171108 3.9946225 4.3102055 4.2351704
1369437_at 5.231399 5.216637 5.3099856 4.9383583 4.9706516 5.0806913 5.015376 5.338435 5.050599
1369438_at 5.4224534 5.4822946 5.9180365 5.261376 5.554106 5.434444 5.2421737 5.6871533 5.6122212
1369439_at 3.856436 4.0923057 3.8547568 3.858777 3.764617 3.8544967 3.8347697 3.8740156 3.918812
1369440_at 5.842673 5.2169943 5.473283 5.610578 6.137172 6.497027 6.7936926 6.0662565 5.9557776
1369441_at 4.7875366 4.6880474 4.7537613 4.8659368 4.76418 4.6803064 4.7065163 4.642082 4.727466
1369442_at 3.3435385 3.6184373 3.5316474 3.4037557 3.5448186 3.5145593 3.5223296 3.5498345 3.397597
1369443_at 6.600014 6.8626456 6.831704 6.4907055 6.831406 6.760409 6.6987567 6.6449437 6.8011866
1369444_at 3.813263 4.004742 4.1044497 3.7541635 3.9026523 3.8351667 3.98174 4.05612 3.869124
1369445_at 5.79918 5.701254 5.70003 5.60973 5.8826375 5.6041665 5.766385 5.6275826 5.848024
1369446_at 7.057586 7.141664 7.201224 7.223374 7.076766 7.1381 7.133762 7.1868773 7.18884
1369447_at 5.880301 5.668852 5.940029 5.7795334 5.782504 5.679858 5.823246 6.0438585 6.114861
1369448_at 6.312518 6.412154 6.157785 6.393387 5.995894 6.1771526 6.182235 6.569414 6.302861
1369449_at 5.2101593 5.1406116 5.72085 5.174739 4.962393 5.2190914 5.137104 5.3489923 5.2474966
1369450_at 10.500855 10.805477 10.522484 10.980237 10.5178585 10.644098 10.375485 10.725358 10.84175
1369451_a_at 3.602891 3.7671995 3.758074 3.6688645 3.8240087 3.7609048 3.752424 3.685524 3.834972
1369452_a_at 7.4809294 7.810802 7.36073 7.9786267 7.5893073 7.7733536 8.028187 7.7438173 7.9603977
1369453_at 7.457879 7.4070563 7.50381 7.7697144 7.544968 7.627392 7.503269 7.3292513 7.557797
1369454_at 4.7885704 4.6233554 4.8495893 4.452873 4.3029985 4.5649014 4.471614 4.801347 4.599258
1369455_at 6.897145 5.739277 6.4956856 6.6328726 6.9753065 7.0981393 7.860475 7.1743765 6.8554907
1369456_at 3.4844482 3.5419145 3.6157608 3.4407737 3.4102345 3.6235478 3.5516226 3.6228101 3.5741193
1369457_a_at 4.349291 4.1625433 4.268278 4.275353 4.5647388 4.5995226 4.25292 4.382146 4.399518
1369458_at 4.800747 4.7605944 4.8886824 4.6200123 4.583542 4.5812798 4.5491543 4.861948 4.660965
1369459_at 5.9525886 6.313504 6.6633315 6.039489 6.536053 6.2608185 6.3643856 6.5913863 6.4151263
1369460_at 5.2328796 5.2760105 5.474517 5.348159 5.320682 5.350553 5.371941 5.283927 5.463209
1369461_at 3.9759965 4.041814 4.093387 3.9046524 4.0460143 3.9871697 4.0005074 3.778267 4.124337
1369462_at 4.297938 4.368121 4.3905826 4.55367 4.287224 4.2313128 4.305968 4.5325756 4.3267665
1369463_at 5.7339597 5.7348332 6.239189 5.7823706 5.9080195 5.670062 5.8897634 6.378197 5.847917
1369464_at 4.594748 4.7535024 5.0431833 4.6488123 4.551094 4.6753693 4.6744623 4.830518 4.7497787
1369465_at 12.784771 13.011221 12.60651 12.904507 12.939242 12.974928 12.685337 12.829448 12.929847
1369466_at 3.7823782 3.799755 4.076217 3.8265374 3.8003924 3.858408 3.873096 4.055845 3.8133805
1369467_a_at 8.601232 9.37336 8.623001 9.48529 9.249796 8.773457 8.621841 8.950783 9.356263
1369468_at 6.741031 6.68787 6.1948204 6.6304903 6.8165054 6.901925 6.9374313 6.682025 7.1782856
1369469_s_at 3.4760256 3.590358 3.585747 3.5653648 3.560724 3.6173148 3.4410756 3.624432 3.627069
1369470_at 5.474764 4.6960025 5.7351756 5.1265025 4.869578 5.3862815 5.4087462 5.1755595 4.8958387
1369471_at 4.4732103 4.8932476 4.5830784 4.6305623 4.473287 4.715661 4.885735 4.8002186 4.525102
1369472_a_at 5.7892203 6.3276453 5.9291368 6.258826 6.055615 6.2256293 6.4026 5.979615 6.408463
1369473_at 9.562343 9.670041 9.36512 9.654261 9.631541 9.512378 9.842316 9.498917 9.696608
1369474_a_at 3.5623791 3.807692 3.946636 3.6955447 3.6727571 3.67235 3.562558 3.8367598 3.882153
1369475_x_at 3.9088802 3.907365 4.2302666 3.9311485 3.8914995 3.9765062 3.8250456 4.107005 4.0930514
1369476_at 5.004387 5.0818324 5.1927066 5.101413 5.148412 5.262779 5.1616726 5.2802505 5.0749006
1369477_at 4.1939244 4.61681 4.6165204 4.158545 4.544691 4.581869 4.1050153 4.289138 4.5773787
1369478_at 4.497541 4.7041044 4.765437 4.4738803 4.551014 4.5283527 4.4675436 4.520384 4.4358873
1369479_at 6.25089 6.5094686 6.0249615 6.41576 6.1384916 6.196184 6.103946 6.3096995 6.4406133
1369480_at 3.7349944 3.9661818 3.8160079 3.7750535 3.6819437 3.6738129 3.7373767 3.8719034 3.8875725
1369481_at 4.055054 3.9022725 5.238673 4.1803775 4.1755896 4.198885 3.9302816 4.1438537 4.279993
1369482_a_at 3.907913 3.7407458 3.772546 3.866719 4.0190067 4.115671 3.944619 3.8859305 3.9354417
1369483_at 6.253558 6.7229447 6.448195 6.884409 6.9410844 6.905244 7.1580467 7.294422 6.836401
1369484_at 4.508272 4.605991 4.7200804 4.576721 4.6422253 4.528949 4.487382 4.785016 4.748024
1369485_at 8.807251 8.9726305 8.479841 9.050556 9.261502 9.124688 8.939388 9.096182 9.3829365
1369486_at 3.8664207 4.0156307 3.7544897 4.066189 3.6991293 3.9699357 4.1955724 3.8884957 4.351012
1369487_a_at 3.8764338 3.952977 4.1890807 3.8755891 4.0269165 3.9871852 3.9633434 4.1177654 4.030139
1369488_at 4.1244717 4.135257 4.238704 4.1454954 3.9411292 4.170288 4.1377373 4.232998 4.2736206
1369489_at 7.049902 6.927683 7.615718 6.8946347 7.3306317 7.0417023 7.101165 7.236924 6.9636555
1369490_at 3.9703085 3.832836 4.287789 3.8252409 3.955797 3.801307 4.09505 4.0345554 4.047695
1369491_at 8.535883 9.264068 8.586421 9.027112 9.053476 9.041818 8.586943 9.032696 8.750635
1369492_at 10.41411 10.8477125 9.901179 10.372847 10.497967 10.564389 10.512029 10.283299 10.16553
1369493_at 7.9227824 6.1953983 6.6594915 6.0374627 8.150548 8.158313 9.771481 7.1151547 7.094504
1369494_a_at 6.2170615 6.12835 6.4198613 6.257159 5.9407806 6.2095356 6.1380987 6.298553 6.335404
1369495_at 5.937775 6.487759 6.2090826 6.204329 6.1328697 6.118371 6.1237307 6.2061234 6.2265873
1369496_at 6.6867585 6.9554214 6.782298 7.0178657 6.695936 6.7937737 6.9231024 6.9213915 7.2400384
1369497_at 4.558301 4.361161 4.928936 4.75315 4.8992453 4.587034 4.616391 4.818085 5.1789045
1369498_at 4.2795467 4.199012 4.614278 4.4579754 4.696617 4.5890913 4.6397133 4.265833 4.3899994
1369499_at 5.5024047 5.528996 5.3750443 5.6665516 5.4330673 5.503631 5.403105 5.277359 5.729388
1369500_at 5.1416245 5.1033735 5.172281 5.1284475 5.236592 5.173433 5.106918 5.2447453 5.3062043
1369501_at 5.445224 5.601906 5.5519414 5.751644 5.7379375 5.954791 6.020306 5.636458 5.9516907
1369502_a_at 12.393122 12.583299 11.912698 12.296518 12.315868 12.279316 12.179396 12.155223 12.407137
1369503_at 3.2222655 3.2697296 3.1827223 3.2937763 3.280116 3.4138246 3.3143995 3.3769455 3.267338
1369504_at 4.840784 5.1514835 5.6735625 5.1742067 5.188061 5.794855 5.620926 5.5561905 5.7496433
1369505_at 5.9772816 6.0527472 5.7077403 6.1797066 5.5041456 5.5065546 6.2792993 6.0326343 6.492689
1369506_at 4.736517 4.6971807 4.840556 4.669102 4.8483787 4.6121693 4.6427574 4.6131716 4.626493
1369507_at 4.660386 4.284026 5.356264 4.4218216 4.683589 4.8322935 4.5612793 4.6777663 4.464762
1369508_at 5.52334 5.270526 5.40416 5.290793 5.496323 5.7003465 5.359262 5.5728745 5.3322763
1369509_a_at 4.3558292 4.416368 4.368268 4.475686 4.5521307 4.613558 4.635399 4.2733583 4.4355927
1369510_at 6.7064867 6.9728413 6.883689 6.832008 6.63677 6.849106 6.7770123 7.0343685 6.923261
1369511_at 6.975249 6.452331 7.147802 6.259258 6.412614 6.719408 6.9571915 6.623496 7.239658
1369512_at 5.257689 5.4981823 5.352071 5.2113895 5.105088 5.2679276 5.0017405 5.321163 5.626993
1369513_at 4.6647367 4.5288563 4.863223 4.7251863 4.8443966 4.744849 4.5018153 4.746194 4.6594133
1369514_at 6.7432666 6.52398 7.5198646 6.657268 6.7803907 6.59186 6.511553 6.977983 6.771418
1369515_s_at 4.316018 4.4770203 4.4127345 4.4998875 4.4027863 4.565915 4.3928714 4.417021 4.6767187
1369516_at 3.9107196 4.0139346 3.9994047 3.8199372 3.959465 3.7218187 3.9349678 3.8428829 3.9321556
1369517_at 5.2346206 5.5934763 5.6485457 5.314735 5.226241 5.283968 5.294059 5.391176 5.5414762
1369518_at 4.915861 5.326746 5.1798 5.052006 4.8714323 5.19793 4.968654 5.0489817 5.0510607
1369519_at 4.627901 4.652168 5.000474 4.5825973 4.5115232 4.8091316 4.92111 4.7284303 4.892867
1369520_a_at 5.4553347 5.6581755 5.52407 5.501101 5.381771 5.529369 5.431135 5.733188 5.7564816
1369521_at 3.6995842 3.6420085 3.8907866 3.6290395 3.6890106 3.4765222 3.7608204 4.15856 3.5749784
1369522_a_at 3.5604436 3.536469 3.5553677 3.5635219 3.4575033 3.5336168 3.6333213 3.5495403 3.4347858
1369523_at 6.2352686 5.9021735 5.683965 5.975438 5.539408 5.889077 5.8000197 6.1871967 5.662274
1369524_at 4.536643 4.5351486 5.060824 4.8157883 4.658909 4.6260223 4.717796 4.8144207 5.116382
1369525_at 5.1009097 5.40452 5.136304 5.2493315 5.0018244 5.441309 5.1998444 5.2971716 5.115343
1369526_at 7.702664 7.6140385 7.5333242 8.052402 7.999024 8.347152 8.254115 7.978038 8.302231
1369527_at 5.621112 5.707194 5.652235 5.6512923 5.7198024 5.518021 5.8376966 5.921486 5.725142
1369528_at 5.303608 5.416338 5.6381054 5.545428 5.3794494 5.4525423 5.243599 5.5021515 5.484191
1369529_at 4.3358936 4.385238 4.5723944 4.4112453 4.6149683 4.3980713 4.570739 4.5287585 4.403433
1369530_at 4.782839 4.663567 4.6507883 4.8356256 4.8415117 4.6388607 4.775169 4.878536 4.704202
1369531_at 5.667326 5.6587486 6.4812393 7.612691 5.908613 7.480527 6.005963 6.07831 6.46506
1369532_at 5.1270843 5.04403 5.1688566 5.007161 5.1279154 4.9589796 5.0683284 5.253588 4.8054886
1369533_a_at 6.761546 6.3583484 6.9135146 6.3131742 6.6242228 6.446792 6.367172 6.5011945 6.4346447
1369534_at 4.9995937 5.3450127 5.346259 5.28257 5.2167416 5.3784146 5.0286427 5.1368504 5.265662
1369535_at 5.1998587 5.3450246 5.222445 5.458145 5.339696 5.346898 5.2816415 5.4013596 5.3131013
1369536_at 5.512489 5.540986 5.8435626 5.4158387 5.623394 5.4551826 5.360035 5.505346 5.7001934
1369537_at 5.8009505 5.3893204 5.916672 5.538866 5.8533306 5.67161 5.7986426 6.232363 5.95941
1369538_at 4.7520537 5.149652 4.65876 5.3699737 4.5851154 4.882512 4.9027205 4.911831 5.13092
1369539_at 5.368449 5.148237 5.054325 5.430828 5.2994175 5.3211994 5.387022 5.2075424 4.9918785
1369540_at 4.5187535 4.0873957 4.471628 4.4172735 4.4946494 4.436075 4.166353 4.8031855 4.4163694
1369541_at 3.8266742 3.765943 3.7936761 3.6139433 3.6148796 3.920991 3.7286046 3.741334 3.8995953
1369542_at 5.2685885 5.451456 5.5296116 5.451365 5.670065 5.4922376 5.479834 5.337961 5.388741
1369543_s_at 5.6571903 5.9687576 5.170447 5.912559 5.6959524 6.0705457 5.4735994 5.914107 5.868622
1369544_a_at 4.047805 4.04333 4.236845 4.1464243 4.1518598 4.1620536 4.1403694 4.1474323 4.2780657
1369545_at 5.1932178 5.161458 5.1783266 5.449761 5.0932236 5.6190424 5.001609 5.0911193 5.3439183
1369546_at 9.834808 10.306676 9.898723 10.3293915 10.079385 10.342143 10.165191 10.304069 10.304348
1369547_at 4.4716988 4.627361 4.7045965 4.400918 4.3822317 4.8649626 4.5776653 4.911036 4.7434597
1369548_at 4.9371424 5.4103 5.183382 5.2101245 5.199737 5.3771043 5.541532 5.10275 5.310577
1369549_at 6.821006 7.1759596 7.2288146 7.1414466 7.074332 7.198582 7.923265 7.0431314 7.335452
1369550_at 3.812043 3.7357411 3.9303277 3.6842082 3.7324834 3.8193138 3.704123 3.7034078 3.788517
1369551_at 4.900069 4.8642797 5.0657115 4.9147825 4.939109 4.975942 4.903331 4.9729614 5.132989
1369552_at 4.964118 5.2976 5.275388 4.9762244 4.764027 5.0374317 5.114299 5.418209 4.9440613
1369553_at 5.0518947 5.0195966 5.642446 5.0326715 5.155635 4.795814 5.120836 5.581624 5.2414937
1369554_at 9.149858 9.434163 8.9427395 9.269992 9.338747 9.2155075 9.23704 9.151128 9.246973
1369555_at 4.691526 4.5237193 4.911304 4.5109687 4.86048 4.59652 4.7190957 4.4179645 4.7181587
1369556_at 4.887066 5.323227 4.988275 5.0482206 4.8619223 4.975399 5.1489477 5.161072 5.247882
1369557_at 6.4264708 6.4285884 5.9389 6.531242 6.614342 6.543179 6.4996715 6.3854346 6.3400455
1369558_at 8.223951 8.273793 7.3392415 8.251008 8.281213 8.251818 8.375475 8.324034 8.23265
1369559_a_at 8.940291 9.486874 8.924324 9.150284 9.252426 9.154739 9.430073 9.274354 9.106993
1369560_at 9.209654 9.612724 9.087516 9.338191 9.57337 9.547352 9.459822 9.150602 9.3481865
1369561_at 4.0416145 3.854289 4.3185706 3.8836696 4.1068993 3.776731 3.8091195 4.256489 3.9044814
1369562_at 6.0508676 5.840379 6.44399 6.0580983 6.3012877 6.187157 6.379729 6.041262 6.2031274
1369563_at 4.376489 4.7703853 4.5123806 4.356522 4.7183046 4.556027 4.5984397 4.7090173 4.7342095
1369564_at 4.650551 4.631036 4.9432635 4.7572083 4.666762 4.5656366 4.731395 4.924454 4.525463
1369565_at 4.844187 5.183948 5.183382 4.9817805 4.828897 4.9088154 5.0191503 4.938399 5.001103
1369566_at 5.475191 5.19882 5.710858 5.375281 5.3927913 5.302301 5.443803 5.466291 5.313524
1369567_at 4.9336715 5.0058703 5.0049148 5.046589 5.0910144 5.2222767 4.7530303 5.1991367 5.1365833
1369568_at 4.581394 4.77892 4.4400644 4.6543474 4.6174517 4.6516333 4.889928 4.7703905 4.7932863
1369569_at 5.036298 4.2653594 5.507454 4.39998 4.5588436 4.872994 4.7315845 4.8707447 4.5709195
1369570_at 3.5077891 3.4086304 3.3553495 3.4381828 3.523739 3.4959612 3.4755547 3.451417 3.4658597
1369571_at 8.409923 8.648651 8.37481 8.459119 8.55705 8.804474 8.784031 8.476123 8.673812
1369572_at 4.584335 4.2182055 4.8632627 4.2259364 4.355635 4.568537 4.589323 4.9473267 4.442463
1369573_at 4.8311596 4.6618147 5.0664163 4.9429417 5.037704 5.0085955 4.6607065 4.716502 4.9237447
1369574_at 4.1267276 3.8798327 4.658203 4.24683 4.434209 4.239253 3.854149 4.366175 3.964761
1369575_at 4.1057644 3.8038676 4.2796564 3.9528122 3.7429218 3.6598055 3.5217056 3.817566 3.9049497
1369576_at 3.8779848 3.730854 4.072746 3.9248962 3.8966866 3.7553144 3.7150288 3.8332696 3.7635276
1369577_at 7.28815 7.5367723 6.210623 5.15421 6.575464 6.194993 7.3458896 6.47639 7.7011967
1369578_at 4.9947777 4.598386 5.4266095 4.735582 4.7653165 4.830132 5.113489 4.786717 5.223892
1369579_at 6.012869 5.868394 6.029405 5.9658566 5.8601665 5.9525113 6.078757 5.8378615 5.9584327
1369580_at 4.6772585 4.0790205 5.157457 4.366899 4.2811704 4.709329 4.6207685 4.765011 4.314455
1369581_at 11.108463 11.383733 10.702959 11.38204 11.2147255 11.283506 11.443764 11.22184 11.499096
1369582_at 6.255335 6.1019263 6.0796328 6.038249 5.911483 6.3744807 6.198849 6.025655 6.2667904
1369583_at 5.0601463 5.1345997 4.7753286 5.2384944 4.952524 5.113961 5.059319 5.029148 5.2934318
1369584_at 5.8701444 5.753955 5.867985 5.859771 6.0321827 5.9425364 6.00538 6.0235143 6.261138
1369585_at 3.917932 3.638482 3.8663037 3.7497942 3.6842284 3.8048034 3.7758195 3.9497335 3.9389868
1369586_at 3.4140232 3.2755165 3.2866864 3.2577064 3.3291872 3.3277645 3.2486136 3.3781507 3.353407
1369587_at 4.3016376 4.4206743 4.279374 4.2237825 4.241951 4.2741055 4.2328954 4.2216187 4.4213934
1369588_a_at 7.243996 7.321813 6.8110614 7.4059243 7.391634 7.238353 7.185537 7.281836 6.989377
1369589_x_at 3.787795 3.6945658 3.925824 3.8675752 3.828069 4.082879 3.8455198 3.7537405 3.9897897
1369590_a_at 5.697224 6.227476 5.7091436 5.9787664 5.769439 6.3824487 5.9756155 5.895066 5.750011
1369591_at 4.3478622 4.0937605 4.8385296 4.0381765 4.1336317 4.1093845 3.9262202 4.270257 3.958148
1369592_at 7.087837 7.050376 7.7242064 7.1560564 7.368955 7.102372 7.3022084 7.279481 7.1478033
1369593_at 3.4435842 3.38024 3.4187436 3.3732948 3.5267205 3.3562374 3.4410756 3.644165 3.678849
1369594_at 5.932933 5.954138 5.4845376 5.897107 5.8885775 6.080752 5.7694077 5.723981 5.9510264
1369595_at 3.7414846 3.6451368 3.790829 3.5404658 3.6376054 3.612745 3.5783904 3.6164649 3.7397666
1369596_at 4.869564 4.773444 5.0536785 5.0233107 4.6828756 4.61849 5.021849 4.8877544 4.994671
1369597_at 7.528358 7.6410446 7.3470206 7.414824 7.441993 7.5611324 7.620726 7.23883 7.3943543
1369598_at 4.1612954 4.4270177 4.7447863 4.1540766 4.3714485 4.3173485 4.2215376 4.5605044 4.6752954
1369599_at 5.5111794 5.414965 6.045853 5.5087733 5.6074843 5.3145866 5.6882014 5.746425 5.598886
1369600_at 4.14622 4.4526567 4.175481 4.350378 4.227002 4.457673 4.362035 4.2674637 4.2150364
1369601_at 6.041823 5.878501 6.0637546 5.991102 6.17088 6.0895677 6.0921392 6.1727247 6.0020742
1369602_at 4.5359325 4.5603304 4.899318 4.4941034 4.826435 4.409717 4.653332 4.7409883 4.443633
1369603_at 3.5719929 3.5265083 3.460949 3.4429567 3.4585898 3.580634 3.535191 3.572733 3.7595565
1369604_at 4.664794 4.667884 4.5610905 4.607608 4.6831474 4.561969 4.491537 4.7942514 4.612895
1369605_at 5.781694 5.4688864 5.4709754 5.2030544 5.15294 5.261387 5.3615203 5.5938478 5.4435086
1369606_at 3.6011639 4.020771 3.9251778 3.7865586 3.7990193 4.0004816 3.9759254 4.055602 3.9272356
1369607_at 5.8183765 5.904315 6.247178 6.0372033 5.7374253 6.0297604 5.7204676 6.069303 5.9167075
1369608_at 4.149966 4.2060547 4.5513105 4.2810555 4.349375 4.4660068 4.2341623 4.6237636 4.3943343
1369609_at 3.516155 3.6495938 3.6492028 3.6041796 3.572386 3.6829913 3.523777 3.7603045 3.8844793
1369610_at 5.4707236 5.923837 5.5949974 5.8785877 5.8068147 5.947019 5.900284 5.8570757 6.1506305
1369611_at 5.365859 5.252928 5.256419 5.4088135 5.465091 5.3859053 5.1167326 5.4967937 5.4562464
1369612_at 5.4909906 5.2013326 5.064146 5.1258793 5.650345 5.259952 5.271843 5.9758906 5.3091326
1369613_at 3.9997904 3.9250734 4.0868096 3.985508 3.9767926 3.921755 4.006281 4.093295 4.441598
1369614_at 4.2278132 4.220669 4.07078 4.248869 4.11552 4.3583975 4.3997335 4.198004 4.427352
1369615_at 5.5592465 5.6580176 5.6344995 5.6563144 5.613685 5.6695805 5.782546 5.788529 5.6629105
1369616_at 4.653722 5.047031 4.751401 4.6592536 4.69475 4.8139 4.4515014 5.1107235 4.8743544
1369617_at 6.6574974 7.1607137 6.23034 6.761587 7.188932 7.0858626 6.864003 6.9550653 6.9170623
1369618_at 4.2235837 4.5574317 4.6195183 4.394675 4.373485 4.38127 4.508407 4.3716507 4.863494
1369619_at 5.2334085 5.5470815 5.526673 5.4177637 5.5321846 5.759138 5.4198613 6.170856 5.8325424
1369620_at 4.3677254 4.125249 4.2866116 4.0331135 3.953581 4.2643356 4.170023 4.1886954 4.2569256
1369621_s_at 9.03763 9.338703 8.605101 9.159154 9.26225 9.419756 9.180631 9.19303 9.170825
1369622_at 4.5014615 4.5081515 4.375432 4.269757 4.5154347 4.2998605 4.553439 4.6312933 4.560662
1369623_at 4.779676 5.011279 5.2296667 4.9412584 4.9221153 5.004918 5.035142 5.04844 5.0467625
1369624_at 6.233607 6.3244286 5.9644656 5.906343 5.913915 6.074545 5.7307262 6.2551107 6.266057
1369625_at 5.6644597 6.6702213 6.480488 6.104263 6.8087373 6.2263093 6.2409883 6.270355 6.3465004
1369626_at 8.612805 8.418392 8.762261 8.585915 8.568286 8.724323 8.443782 8.625218 8.657745
1369627_at 4.305273 3.8670843 4.6884727 4.485956 4.246807 4.224639 4.480016 4.5835695 4.316187
1369628_at 8.931872 8.95492 9.076877 9.08288 8.739022 7.830057 8.909867 8.130047 8.4342785
1369629_at 11.169959 11.3689 10.747994 11.257499 10.895028 11.059573 10.987448 10.98105 11.093127
1369630_at 12.340971 12.638888 12.5492 12.554726 12.3833275 12.600224 12.290947 12.309339 12.499383
1369631_at 7.7008243 7.739404 7.315995 7.6587896 7.590222 7.8472376 7.782157 7.6178045 7.5227466
1369632_a_at 6.1045103 6.2787867 5.8941703 5.860427 5.952906 5.8507075 5.352495 5.774792 5.401024
1369633_at 10.326295 10.283168 9.781445 10.029114 10.133046 10.577024 10.28541 9.652397 9.835391
1369634_at 6.193277 6.72656 6.5101275 6.6132336 6.4146357 6.6482716 6.297361 6.481011 6.4572544
1369635_at 11.568443 11.625784 11.582366 11.733055 11.740128 11.904163 11.710843 11.6362705 11.721677
1369636_at 12.347438 12.341417 12.106857 12.339317 12.298422 12.483282 12.258927 12.249231 12.181743
1369637_at 5.3981953 5.3824854 5.49918 5.763109 5.335409 5.3927355 5.2321467 5.227626 5.453065
1369638_at 5.2923846 5.374016 5.386411 5.608998 5.543548 5.6667223 5.59513 5.428404 5.4079413
1369639_at 3.7655454 3.7765257 4.0096197 3.8213744 3.9131966 3.8221712 3.7042074 3.8507073 3.7373214
1369640_at 5.4113235 5.5533834 5.478331 5.3534203 5.7165895 5.860405 6.137086 5.776844 5.8538294
1369641_at 7.3200307 7.1126556 6.5902233 7.380187 7.043255 7.0530815 7.207929 6.908458 7.220551
1369642_at 6.4204764 6.7124896 6.3439336 6.443093 6.337132 6.214925 6.630288 6.2794933 6.7156687
1369643_a_at 6.741653 6.6232443 6.215927 6.4821577 6.521647 6.5820665 6.5466523 6.5414977 6.789704
1369644_at 8.848355 8.684507 8.451017 8.601124 8.517819 8.545512 8.501224 8.500092 8.585275
1369645_at 4.390086 4.3467813 4.4618797 4.168544 4.288596 4.315157 4.1244144 4.302821 4.3970203
1369646_at 3.7407286 3.8459918 4.440783 3.7163854 3.805493 3.6145198 3.8738317 3.7545676 3.957374
1369647_at 5.735452 5.7244205 5.9395976 6.0462604 6.105132 6.028484 6.237461 6.2486215 6.4199247
1369648_at 6.1080174 5.9764066 6.098253 6.2453084 6.1136756 6.382164 6.185108 6.0644975 6.2975683
1369649_at 5.025199 5.1426096 5.3207345 5.103366 5.0950956 5.2037296 5.0341187 5.227883 5.1131573
1369650_at 6.808108 6.7493668 6.858308 7.164068 6.9945126 6.884368 7.151593 6.9149823 6.8577194
1369651_at 5.786926 5.2616305 6.246879 5.390309 5.227149 5.536702 5.6446714 5.820347 5.633297
1369652_at 3.8616788 3.8112745 3.707312 3.7700543 3.6996644 3.8325567 3.744546 3.5864797 3.8343158
1369653_at 6.6526895 6.867841 6.415904 7.043556 7.1457677 7.1440444 7.303953 7.0105066 7.28841
1369654_at 10.62632 10.555748 10.217596 10.466852 10.581183 10.364856 10.159112 10.526594 10.854974
1369655_at 7.2282577 7.118977 6.780614 7.12112 7.0295653 8.246906 7.127408 7.4309707 6.5123076
1369656_at 6.827558 6.867937 6.6209817 6.92762 6.772618 6.821033 6.769198 6.7657704 6.818819
1369657_at 4.112864 4.270036 3.9491534 3.9876633 4.050871 3.9199555 4.1533813 4.0958943 4.252112
1369658_at 8.907122 9.205409 8.135036 8.828802 8.796815 8.62438 8.987395 8.207613 8.816267
1369659_at 5.9259505 5.5548573 6.139585 5.812226 6.0513506 5.780152 5.7880487 6.1327143 5.7857757
1369660_at 4.670371 4.847279 5.1406136 4.815023 4.7726555 5.042135 4.937024 4.6678214 5.04175
1369661_at 7.8617773 8.084604 7.85567 7.96123 7.75543 7.753652 7.8518615 7.912417 7.9250426
1369662_at 3.4817524 3.5795074 3.6685162 3.4329467 3.4242997 3.5074537 3.5358427 3.5771105 3.5743666
1369663_at 8.605962 7.834492 8.450774 9.687441 6.1552386 8.840646 9.291485 8.401739 8.62891
1369664_at 9.648008 9.856859 9.472349 9.953994 9.955283 10.495907 10.646739 10.414052 9.430494
1369665_a_at 6.877093 7.4696503 7.185108 7.643061 7.4311266 7.309596 7.7324643 7.1819077 7.2716956
1369666_at 5.8227353 6.1108627 5.8464403 6.07379 5.81106 5.912767 5.7344184 5.9094977 5.9705477
1369667_at 6.3404202 6.65949 6.531511 6.7790117 6.578873 6.5380926 6.538395 6.685701 6.353017
1369668_x_at 3.6560318 3.7005107 3.7359922 3.8341277 3.7246244 3.773348 3.8525188 3.8557677 3.7903287
1369669_at 7.203746 7.495393 6.5953584 7.094141 7.2316546 7.1731534 7.2053175 6.913538 6.9282494
1369670_at 5.4133368 5.112089 5.989138 5.0187254 6.0323343 5.356963 5.1499825 5.3921995 4.65752
1369671_at 11.881177 12.055017 11.697917 12.029043 11.922067 11.92335 11.855902 11.809437 11.840017
1369672_at 6.238309 6.2970796 6.1880975 6.236797 6.0453963 6.1822667 6.3741717 6.354491 6.0636454
1369673_at 4.0283284 4.8897114 4.0829487 4.175164 4.1708426 4.30416 3.9896662 4.0122595 4.2710853
1369674_at 3.802672 5.3746405 3.7219934 3.7949703 3.6833417 3.6910138 3.673774 3.6410162 3.7784603
1369675_at 6.6665277 6.509312 6.4025025 6.525192 6.639195 6.683059 6.1666503 6.258867 6.518697
1369676_at 6.813866 6.880183 6.9896817 6.9676485 6.913609 6.8094764 6.908625 6.779891 6.9816823
1369677_at 3.7692957 3.6471758 3.7708967 3.7126672 3.7781801 3.8901296 3.7433736 3.8049307 3.6226404
1369678_a_at 6.8843307 7.1756344 7.028013 7.004305 7.172442 7.1479588 7.1497426 6.855193 7.379971
1369679_a_at 8.936497 9.069167 8.861053 8.881191 8.941244 9.018284 8.858337 8.3988285 8.67142
1369680_at 5.2609053 5.172737 6.101396 5.137506 5.1579823 5.065267 5.2321305 5.390495 5.469356
1369681_at 4.886978 4.7592616 4.9292316 4.8129396 4.8377037 4.8853393 4.779707 4.917629 4.7038436
1369682_at 6.8582497 6.8061104 6.869395 6.6275954 6.6749344 6.716043 6.8599644 7.1345873 6.7951775
1369683_at 6.101154 6.4108887 5.938516 6.1339808 5.930759 6.099297 6.4582415 6.233691 6.107972
1369684_at 4.77269 5.0095925 4.714663 4.902463 4.940069 4.930978 4.8085194 4.8466535 4.775559
1369685_at 3.757132 3.956048 3.8011243 3.686961 3.7477083 3.6951978 3.7042758 3.7681613 3.8982918
1369686_at 4.7886643 4.36196 4.90003 4.735045 4.4664807 4.572728 4.706183 4.5882235 4.489201
1369687_at 4.235115 4.3129973 4.1834116 4.315753 4.2132626 4.1936364 4.2919035 4.23718 4.4038763
1369688_s_at 5.138862 5.1773605 5.0039554 5.0724573 5.089802 5.0512066 5.5166 5.2352047 5.153819
1369689_at 6.4180546 6.538292 6.606095 6.439103 6.6788044 6.7398324 6.6706624 6.4742527 6.8166633
1369690_at 6.6828427 6.3190875 6.3913817 6.509003 6.665389 6.829846 6.75703 6.5087667 7.081533
1369691_at 5.208207 4.6576056 5.679446 4.9524555 4.9026394 4.886649 5.0506487 5.6393185 4.865424
1369692_at 4.0164695 3.919305 4.1107793 3.7669013 3.91172 3.8827412 3.8529985 3.9535706 3.923496
1369693_a_at 4.6336102 4.772823 5.284121 5.0230026 4.9603405 5.131084 5.4949365 5.3144393 5.6073933
1369694_at 3.6294527 3.5253997 3.6485114 3.6000159 3.3310254 3.5320294 3.5068057 3.5800204 3.5541003
1369695_at 4.290664 4.5719113 4.5946007 4.372189 4.3641887 4.4537344 4.3536 4.587694 4.782146
1369696_at 3.7518308 3.7423835 3.95748 3.7756076 3.7739322 3.674954 3.803086 3.7694118 3.6698792
1369697_at 4.1764255 4.136859 4.551546 4.1801076 4.2088823 4.0527534 4.134779 4.1676197 4.2754292
1369698_at 5.1416245 4.997739 5.3793526 4.7171097 5.2395525 5.263372 5.7999606 5.187814 5.3144493
1369699_at 5.059517 4.9148903 5.617127 5.2804513 5.132561 4.877324 5.660224 5.4040747 5.1373925
1369700_at 5.5603433 5.806731 5.5551295 5.806394 5.899267 5.986704 5.9454217 5.9611335 6.0813107
1369701_at 12.054063 12.348327 11.721876 12.102957 12.108346 12.124795 12.283056 11.818827 12.224405
1369702_at 6.563547 6.7948294 6.2382545 6.624348 6.183759 6.5985737 6.787338 6.6408253 6.769992
1369703_at 6.9880185 7.233431 7.0766635 7.4831424 7.13098 7.0672693 7.2396235 7.188811 7.282542
1369704_at 7.015048 7.138961 7.1926837 7.039864 7.0385103 6.900848 7.0416737 7.106518 6.9611583
1369705_at 5.120248 5.2309656 5.358613 5.4012785 5.1377783 5.117108 5.236414 5.5184455 5.193141
1369706_at 4.0659475 3.9599001 4.4571657 3.9606466 4.0460143 4.081769 3.946902 3.9007883 4.3982515
1369707_at 4.717765 4.7794895 5.1809645 4.6893682 4.650772 4.786176 4.729283 5.346922 5.3267345
1369708_a_at 5.2348447 5.269849 5.3955035 5.481104 5.424357 5.4315867 5.397086 5.3861065 5.294476
1369709_at 4.3206797 4.4270177 4.769103 4.499916 4.4747477 4.4219494 4.4040623 4.43832 4.5747414
1369710_a_at 3.598104 3.551023 3.8434992 3.616252 3.4928415 3.5269146 3.5230904 4.0480585 3.525526
1369711_at 5.381259 5.210668 5.9173646 5.413322 5.340219 5.101954 5.151945 5.353363 5.2532206
1369712_at 6.8577313 7.143359 6.2424693 7.000573 6.8915906 7.012216 7.099796 6.703562 6.547169
1369713_at 6.791147 6.505669 7.290083 6.3398585 6.707189 6.606869 6.6094217 6.964385 6.336768
1369714_at 6.3219748 6.7552943 6.2762628 6.5775123 6.727296 6.5217557 6.521111 6.438396 6.4885564
1369715_at 4.3372974 4.4890876 4.425878 4.335182 4.3872395 4.232571 4.4120035 4.534752 4.5387125
1369716_s_at 9.423572 9.984357 9.408115 9.779078 9.699225 9.639504 9.8009 9.04055 9.345432
1369717_at 4.296836 4.5125275 4.658602 4.7373276 4.5963597 4.4397755 4.6027136 5.127368 4.492608
1369718_at 8.945446 9.203871 8.422773 9.287275 9.373772 9.308973 9.292971 9.104103 9.477452
1369719_at 3.4077897 3.2471077 3.4054697 3.179648 3.3431044 3.2157092 3.202019 3.3401155 3.2391148
1369720_at 8.659362 9.227167 8.864859 8.998338 9.000023 9.094997 8.946722 9.030149 9.1202345
1369721_at 4.7029033 4.6149087 5.3230205 4.772131 4.937718 4.5816174 4.846601 4.87093 5.295887
1369722_a_at 7.6897364 8.068984 7.499138 7.926519 7.7186933 7.7673483 7.8536267 7.912582 7.819096
1369723_at 6.792978 7.139811 6.912075 7.1902976 7.051215 7.010276 7.114316 6.880934 6.8947625
1369724_at 5.4087296 5.373109 5.76847 5.507983 5.49554 5.566418 5.553875 5.5549164 5.4374905
1369725_at 7.333603 7.53483 7.2097044 7.4822106 7.3541613 7.1163306 7.5083303 7.577019 7.607232
1369726_at 7.9662747 8.46257 7.91398 8.483896 8.253256 8.312666 8.619032 8.477751 8.472366
1369727_at 13.388498 13.740137 13.444157 13.799362 13.495835 13.6846485 13.872042 13.827822 13.837928
1369728_at 5.1739974 5.557235 5.468187 5.0690136 5.082613 5.276373 5.3761024 5.398243 5.196044
1369729_at 7.6370945 7.9311957 7.637421 8.318539 8.319271 8.176241 8.180334 8.023283 8.397524
1369730_a_at 4.7098246 4.9146576 5.10892 4.82916 4.762133 4.785145 4.7745686 4.953243 5.2018814
1369731_at 3.5860422 3.6913595 4.095665 3.5341926 3.4483092 3.540183 3.6307278 3.8195803 3.642161
1369732_a_at 4.6501045 4.667883 5.092347 4.7505693 4.880869 4.9119434 4.9245996 4.9188185 4.5364695
1369733_at 8.703647 8.996067 8.430208 8.773031 8.92961 8.992814 9.220296 8.840532 8.950268
1369734_at 8.480399 8.538958 8.183653 8.317 8.591486 8.695111 8.626956 8.363005 8.666321
1369735_at 5.9532356 6.3286614 5.8804083 5.5581236 5.8098917 5.927369 6.2509913 6.011215 6.476659
1369736_at 4.954178 5.563261 5.275275 5.25743 5.2849054 5.212931 5.218774 5.182458 5.105145
1369737_at 8.235287 8.570472 7.731522 8.28051 8.039153 8.318545 7.4780545 7.7428703 7.8388906
1369738_s_at 8.975214 9.41179 8.948134 9.188789 8.894261 9.06955 8.762131 8.99279 9.049031
1369739_at 4.4203224 4.158703 4.5048523 4.317692 4.318917 4.453178 4.4467635 4.84844 4.2506714
1369740_at 5.3789043 5.566984 5.673467 5.1881924 5.5252485 5.4819713 5.280365 5.688817 5.7185388
1369741_at 5.918646 5.815296 6.18074 6.029869 5.935829 5.8735065 5.878238 6.1678443 5.983519
1369742_at 4.7191105 4.788694 4.895838 4.617898 4.777995 4.561799 4.7368817 5.0602903 4.7824965
1369743_a_at 7.637094 7.832698 7.883377 8.347195 8.414135 7.81756 8.433312 7.8195915 8.252738
1369744_at 4.5891767 4.514305 5.178225 4.7968187 4.619654 4.4742103 4.6435194 4.8254914 4.826113
1369745_at 5.9784718 6.1922913 6.255633 6.155936 6.0579314 6.152723 6.193527 6.2748785 6.422865
1369746_a_at 11.325906 11.627348 11.223789 11.370476 11.330936 11.811219 11.540081 11.392695 11.566415
1369747_at 6.0768 6.2076693 6.4236403 6.1533885 6.121857 6.1483226 6.0250177 5.722262 6.8470635
1369748_at 3.6676779 3.7608159 3.7982507 3.6656349 3.650309 3.6116247 3.8569477 3.661636 3.8187451
1369749_a_at 4.9298887 4.5646896 5.0812526 4.634611 4.68514 4.886059 4.6749268 4.766407 5.036002
1369750_at 3.9586058 3.9599228 4.73847 3.9654276 4.139185 4.119568 4.0064993 3.9147499 3.9929638
1369751_at 4.5189166 4.238693 5.647669 4.5814795 4.689321 4.3966928 4.264052 4.857177 4.5603633
1369752_a_at 4.9858828 5.138558 5.1417394 5.0165143 5.004079 5.0056505 5.0338545 5.0311875 5.047164
1369753_at 4.108288 4.4482765 4.2286186 4.154085 4.41022 4.273527 4.1600857 4.297496 4.11959
1369754_a_at 7.5770397 7.6403627 7.173759 7.5421023 7.5459356 7.7546735 7.801221 7.562263 7.6998444
1369755_at 3.8085096 3.8677037 3.6390893 3.868099 3.8186429 3.8563485 3.6152456 3.7749848 3.761069
1369756_a_at 7.5013328 7.551216 7.6219816 7.4601593 7.5246105 7.739544 8.181444 7.8157063 8.060079
1369757_at 5.854753 6.0529127 6.19623 5.976993 5.933535 5.9203067 6.0121074 6.4074564 6.151039
1369758_at 7.512457 8.138534 7.4536915 7.8856483 8.100307 7.6650543 8.132449 7.9933257 8.204661
1369759_at 5.4159365 5.431642 5.431301 5.4968963 5.4640064 5.3812065 5.4807067 5.5124254 5.66333
1369760_a_at 3.9374762 3.9803488 4.21996 3.876411 3.9808285 4.0803967 3.822348 4.032214 4.0369253
1369761_at 4.0525603 4.119424 4.2515154 4.0084224 4.422921 4.0850596 3.9126236 4.2356706 3.965063
1369762_at 3.852161 4.0031266 4.2597127 3.958605 4.0859566 4.1458926 3.9401944 4.118037 4.1730704
1369763_at 4.106449 4.285263 4.2096024 3.968481 4.1670322 4.0115004 4.256092 4.3001204 3.9807653
1369764_at 12.874829 13.068964 12.541893 12.899734 12.812846 12.902112 13.200165 13.114251 13.229869
1369765_at 3.4995835 3.7582848 3.7142315 3.680003 3.6134415 3.5791776 3.5939538 3.5424051 3.8171742
1369766_at 5.4877396 5.7074637 5.654154 5.798493 5.8565893 5.9085107 5.7181344 5.957739 5.776885
1369767_a_at 4.3573275 4.163805 4.4481335 4.200884 4.255883 4.3435326 4.174321 4.328317 4.35209
1369768_at 6.312648 6.376047 6.1860695 6.2234273 6.064718 6.292783 6.0841684 6.2785416 6.48772
1369769_at 4.6637 4.91387 4.5414357 4.6851563 4.4880733 4.57861 4.6252875 4.7301598 4.598285
1369770_at 4.661937 4.2327976 4.968094 4.681344 4.4756284 4.59778 4.4049263 4.919325 4.380268
1369771_at 5.551425 5.261631 5.323928 5.6641426 5.7144213 5.9299393 5.710311 5.878243 5.6194744
1369772_at 7.430017 7.3915124 7.214566 7.11242 6.9544516 6.935964 7.226497 7.0754294 7.2537684
1369773_at 4.444432 4.325496 4.9453454 4.421822 4.4470906 4.3831973 4.3591805 4.6399517 4.6149793
1369774_at 4.6654024 4.533993 4.7238293 4.603218 4.437106 4.441608 4.3591805 4.6842303 4.6656685
1369775_at 7.8330717 7.804725 7.3698688 7.979892 7.8291574 7.772976 7.7967405 7.6498985 7.9594545
1369776_a_at 7.0087285 6.8865085 7.1973557 6.8376436 7.141291 6.872628 6.819027 7.221354 6.926785
1369777_a_at 7.370027 7.222293 6.6059327 6.9072266 6.7467585 6.855235 7.101935 6.671901 6.7406287
1369778_at 3.9846816 4.06416 4.125518 4.109864 4.1319723 4.0982447 4.082574 4.280149 4.2177715
1369779_at 5.4367948 5.4265146 5.281629 5.583303 5.7200584 5.824014 5.550868 5.382948 5.490331
1369780_at 6.775984 6.610644 7.4181213 6.440338 6.543276 6.5974617 6.6606445 6.4954896 6.606146
1369781_at 3.866969 3.7770114 4.4339914 3.9273818 3.987386 3.7321844 4.113757 4.2107964 3.8430355
1369782_a_at 5.9125915 6.0508265 6.0277896 5.877699 5.868864 5.8636475 5.5579386 5.999397 6.4425335
1369783_a_at 5.105294 5.00451 4.6632586 4.518858 4.713937 4.9921527 4.8285217 4.664256 4.5927734
1369784_at 3.9576452 4.0842695 4.407476 3.8834753 4.096279 3.9761508 3.774646 3.8617036 3.9321282
1369785_at 7.61078 7.8104105 7.628003 8.13934 7.8692026 7.978757 7.9083104 7.9115086 7.715983
1369786_at 6.9564466 6.5933704 7.104903 6.7221656 6.7906895 6.8360386 6.749325 6.9219723 6.940018
1369787_at 3.9646072 4.2993507 4.5800924 3.779339 3.8535833 4.1453533 3.91799 4.1294155 3.943272
1369788_s_at 7.179413 7.0701494 6.8709884 6.6304903 6.7557287 6.9579005 6.9765863 6.8813663 7.5598316
1369789_at 3.6676779 3.7031164 3.6562762 3.6077507 3.6558244 3.8243074 3.5685973 3.7235303 3.957374
1369790_at 11.290508 12.09137 11.503913 11.7008915 11.104456 11.842055 11.542757 11.817496 11.231823
1369791_at 7.343795 7.6444163 7.272165 7.3894672 7.7569933 7.944733 7.8072686 7.3178988 7.908135
1369792_at 6.2809005 6.1313496 6.4893622 6.11479 6.203396 6.223347 5.865276 6.1174984 6.4429502
1369793_a_at 4.2522745 4.269602 4.2072544 4.4032593 4.45335 4.358297 4.3016467 4.5568233 4.2689137
1369794_a_at 5.034537 5.2396817 4.977548 4.902066 4.7950053 4.8227234 4.960882 4.9908295 5.1137576
1369795_at 4.284734 4.273271 4.349904 4.3169756 4.294999 4.3230314 4.2515574 4.3255935 4.2538834
1369796_at 5.1043525 4.9364285 5.612171 4.670984 5.135574 5.1316247 5.257987 5.3009367 5.279181
1369797_at 4.3533654 4.357809 4.6217823 4.275603 4.3621473 4.261046 4.425069 4.5854235 4.4577737
1369798_at 4.5979843 4.5978727 4.7045965 4.6465044 4.7439933 4.6639657 4.717263 4.745496 4.7321653
1369799_at 9.906338 10.072152 9.759444 10.065616 9.959683 10.194939 9.840926 9.671511 9.973253
1369800_at 4.011743 4.0956483 3.8730793 4.0020494 3.8641214 4.209737 3.8250456 3.9603071 4.064703
1369801_at 4.740338 4.8637094 4.6855016 4.564097 4.8388042 5.0268946 5.0700936 5.01254 4.6809998
1369802_at 4.185434 3.9207273 3.9720452 4.0027184 3.9698215 4.2577906 3.9902518 4.2539263 4.123747
1369803_at 4.731435 4.631421 4.880147 4.5703745 4.581097 4.733892 4.7372046 4.916561 4.824377
1369804_a_at 4.435807 4.6269464 4.3625107 4.820524 4.8099084 4.7296996 4.8430586 4.8185167 4.682428
1369805_at 3.77873 3.9894757 4.1930156 3.9341052 3.950815 3.957638 4.1911077 4.0004854 4.1810703
1369806_at 4.981617 5.0977793 4.8730125 5.04029 5.0122166 5.0399175 4.967661 4.888536 4.941551
1369807_at 4.775212 4.7579136 4.9700956 4.957256 5.1681514 4.9530644 4.803855 5.190741 4.588459
1369808_at 5.8117146 5.423608 6.2804327 5.6440945 5.122895 5.487601 5.4415317 6.2522626 5.871424
1369809_at 5.2185183 5.2930055 5.7825494 5.192281 5.2586956 5.0450263 5.006045 5.5757623 5.1042023
1369810_at 6.6019053 6.6299543 7.1489825 6.8733697 6.8889046 6.741106 6.5958323 7.0940285 6.8791933
1369811_at 5.1056843 5.0010424 5.2435627 4.987236 4.644435 4.9673147 4.89264 4.860656 4.962489
1369812_at 5.773108 5.6941442 5.839243 5.769848 5.8261347 6.032037 5.866931 6.063331 6.008687
1369813_at 6.577751 6.501154 6.538 6.6240673 6.7129245 6.692801 6.607 6.715414 6.8369617
1369814_at 4.6209764 4.8488793 5.1749268 4.836689 4.9504046 4.7857103 4.9872904 4.7690477 5.1375985
1369815_at 5.7574043 5.759318 5.830181 5.7976522 5.7519927 5.807621 6.12232 5.7428503 5.9423833
1369816_at 4.8977265 4.8042827 4.5640287 4.7145953 4.4785576 4.7324166 4.391252 4.623292 4.819531
1369817_at 4.109849 4.381318 4.023188 4.0811963 4.1870837 4.179802 4.2238607 4.3097754 4.3248196
1369818_at 4.9623528 5.0636444 5.352123 4.9668307 4.867446 4.826018 4.7274313 4.847508 4.8554535
1369819_at 4.745122 4.832464 4.8261046 4.75232 4.8570795 4.8843775 4.948789 4.903013 4.837625
1369820_at 4.2147164 4.3025994 4.06242 4.114338 4.0259433 4.178418 4.3555856 4.098377 4.2213974
1369821_a_at 4.653843 4.843938 4.764126 4.7181473 4.780139 4.783414 4.5197754 4.758189 4.9058104
1369822_at 4.226425 4.3999147 4.2842712 4.3454533 4.2687874 4.3827543 4.3191404 4.2665143 4.4894958
1369823_at 5.49216 5.1509037 5.7692013 5.155101 5.5302715 5.2297773 5.003786 5.199465 5.354129
1369824_at 4.80474 4.800664 4.735075 4.5228195 4.7395134 4.5843573 5.0381594 4.7040033 4.844117
1369825_at 5.240993 5.3831058 5.477763 5.434431 5.2981596 4.9685855 5.2348003 5.295661 5.500161
1369826_at 5.830343 5.70173 6.2234507 6.02656 5.9147835 6.1452436 6.0941486 5.8029156 6.1968026
1369827_at 5.682169 5.818559 5.772631 5.580223 5.611145 5.688389 5.441659 5.524449 5.6672363
1369828_at 5.8784323 5.889086 6.351505 6.159683 5.794443 5.986703 5.9404635 6.288192 6.1867657
1369829_at 5.2083635 4.9483433 5.6012654 5.098597 5.514293 4.9507446 5.185653 5.4416413 5.4157267
1369830_at 4.299473 4.401243 4.3865933 4.4650154 4.258354 4.4953613 4.424684 4.4877405 4.518795
1369831_at 5.6911106 5.940113 6.6018033 6.1350856 5.78165 6.1024046 5.973518 5.93974 5.9582253
1369832_at 6.726929 6.224777 7.44648 6.6714363 6.668803 6.893731 6.520319 6.740183 6.5011225
1369833_at 4.340283 4.3228965 4.588211 4.4936447 4.5148144 4.362856 4.5135913 4.530589 4.518797
1369834_at 6.8694005 7.1155443 6.2211795 6.6529818 6.69407 6.6699166 6.409879 6.2769513 7.013249
1369835_at 5.9386806 6.2947984 6.3887477 6.1325874 6.115316 6.510021 6.041255 6.137636 6.220307
1369836_at 6.288235 7.654603 6.8909893 6.76712 6.3264837 7.0531254 7.388832 6.485783 6.8026643
1369837_at 11.905435 12.2962 12.141068 12.308577 12.236708 12.4627075 11.96235 12.074839 12.440957
1369838_at 4.307823 4.384755 4.2620444 4.1689034 4.1460648 4.114233 4.2713156 4.20306 4.3446016
1369839_at 5.038394 4.9232893 5.0845547 4.8294353 4.992138 4.9967937 4.8672686 5.1630497 4.938072
1369840_at 8.905998 6.509429 6.381945 8.69002 9.315938 9.3666935 10.08002 8.87724 8.542111
1369841_at 3.4458451 3.7075343 3.68652 3.4190829 3.5627246 3.6235073 3.6176016 3.5172305 3.634081
1369842_at 4.1213236 3.9482362 4.3315363 3.8958302 4.0180073 4.02382 3.8914995 3.967642 4.0930514
1369843_at 4.904189 4.670846 5.4403033 4.969743 5.035887 4.983861 4.696409 4.926966 5.0687876
1369844_at 4.1111984 4.0895376 4.28082 4.14001 4.0954866 4.480172 4.1960707 4.2970934 4.785083
1369845_at 6.4021897 6.057748 6.9889593 6.245113 6.038363 6.1748457 6.2274127 6.3966703 6.5278063
1369846_at 3.4389894 3.7140086 3.426363 3.4592977 3.5929112 3.45529 3.3899453 3.4555514 3.7735858
1369847_at 6.032018 6.1463633 6.149906 6.0651097 5.9319944 6.025187 5.8814874 6.1538606 6.2127404
1369848_at 3.622941 3.675757 3.700007 3.5011075 3.6147854 3.6334162 3.619804 3.612468 3.7643008
1369849_at 5.0561666 5.4039564 5.100029 5.0418096 5.174013 4.9543552 5.0854273 5.2275715 5.129464
1369850_at 5.746669 5.53831 5.563213 5.627557 5.3655353 5.7821827 5.5315404 5.362645 5.525859
1369851_at 7.325639 7.2989116 7.740099 7.4128437 7.4364963 7.561847 7.565965 7.0208826 7.6833496
1369852_at 11.768749 11.930098 11.371541 12.055082 11.795549 11.880135 11.999996 11.859748 11.998066
1369853_at 5.3366218 5.142614 5.2136965 5.213426 5.390139 5.1682544 5.071121 5.4493957 5.284182
1369854_a_at 7.425578 8.018068 7.762681 7.8495398 7.8384786 8.092522 8.352087 7.87079 8.376149
1369855_at 3.7191129 3.8332925 3.8368616 3.8473864 3.8567615 3.7301104 3.7618892 3.9443262 3.8294728
1369856_at 5.266383 4.85448 5.786826 5.05663 5.241106 5.136935 5.183437 5.386052 5.160288
1369857_a_at 5.9679685 5.9908934 6.203058 6.1191497 5.886247 5.927318 5.8556232 6.1307545 6.224294
1369858_at 5.484086 5.151149 5.5885644 4.9977508 5.1656723 5.1381345 5.335489 5.367247 5.0765615
1369859_at 4.2171726 4.433199 4.7289667 4.485672 4.41022 4.2772794 4.2789445 4.4785147 4.3894763
1369860_a_at 4.9775076 4.707552 4.9079504 4.8099065 4.588336 4.8503847 4.781432 5.318239 5.027441
1369861_at 5.2318487 4.754037 5.469346 4.5971346 4.984107 4.867176 4.548575 4.8623104 4.684205
1369862_at 4.4005594 4.632156 4.752965 4.46752 4.6916094 4.5030932 4.54934 4.676071 4.6638107
1369863_at 7.6313133 6.696968 6.7886043 8.38526 7.8684464 8.528217 8.395292 7.7067666 7.8596
1369864_a_at 8.500792 10.107769 10.168575 10.2507925 9.617251 9.881656 9.047645 9.467722 9.531982
1369865_at 4.3677077 4.457019 4.608182 4.451857 4.195037 4.382885 4.339184 4.4110875 4.236637
1369866_at 4.6921067 4.6536703 4.824873 4.6492276 4.8526797 4.8440537 4.775342 4.79177 4.5514193
1369867_at 5.9084682 6.950259 6.1789823 5.881271 6.1348944 5.9199147 5.3820376 5.361 5.712008
1369868_at 8.855526 9.579148 9.072783 9.580554 9.555645 9.542481 9.3225155 9.235746 9.4408655
1369869_at 3.9372442 4.0095835 3.8714478 4.031274 3.9561467 4.2171173 3.9467793 3.8850977 4.119317
1369870_at 7.2741947 7.4686856 7.5049314 7.284773 7.6614323 7.4643416 7.5080414 7.5035987 7.3193207
1369871_at 3.5108023 3.5921211 3.7716167 3.7677305 3.7209032 3.9142787 3.7610135 3.6534786 3.76548
1369872_a_at 4.38395 4.352839 4.427796 4.40497 4.404422 4.391906 4.36683 4.5456104 4.406209
1369873_at 4.714994 4.7775173 4.9366035 4.612082 4.9256144 4.806706 4.684228 5.003488 4.8503814
1369874_at 5.7885056 5.2476435 6.0933027 5.358319 5.7354984 5.372229 5.479312 5.598564 5.510482
1369875_at 5.11981 5.4140196 5.638938 5.154312 5.1872163 5.0928326 5.083762 5.141694 5.231293
1369876_at 3.8446577 3.948798 4.0272007 3.8959835 3.914007 3.778757 3.9820766 4.0147 4.0529923
1369877_at 4.626504 4.7905807 4.882125 4.7505317 4.92564 4.550583 5.1357193 4.9713917 5.0966673
1369878_at 4.3236413 4.1577916 4.561963 4.3396554 4.6071205 4.34795 4.0826263 4.4874554 4.421749
1369879_a_at 12.541616 12.832783 12.377463 12.728544 12.549163 12.664626 12.556972 12.471345 12.673296
1369880_at 4.3236547 4.2470093 4.505315 4.1008067 4.2060065 4.30095 4.154865 4.2631454 4.335166
1369881_at 4.556016 4.3237133 4.7459545 4.426401 4.6439238 4.4405346 4.6994596 4.8207216 4.5806017
1369882_at 4.5101604 4.62414 4.6598463 4.6335344 4.7652116 4.806706 4.5874186 4.624012 4.8158245
1369883_at 3.9619 3.6133049 3.7669015 3.7733414 3.6708088 3.7124763 3.6129458 3.8335302 4.0836897
1369884_at 5.180068 5.344037 5.7492437 5.2709875 5.418799 5.0643783 4.9307323 5.5757623 5.4224315
1369885_at 5.4198546 5.204947 6.064669 5.5621934 5.149516 5.2629347 5.577547 5.6406865 5.488104
1369886_a_at 5.485599 5.6707177 5.423063 5.7139254 5.5874405 5.7652826 5.398795 5.5663753 5.5496283
1369887_at 4.2830286 4.6384296 4.3375444 4.3570995 4.6063647 4.533944 4.5787873 4.453085 4.5385284
1369888_at 4.1539164 4.3870883 4.2827044 4.4712114 4.3708763 4.0817924 4.3769665 4.464412 4.0912895
1369889_at 4.12584 4.4265995 4.409465 4.4465857 4.399125 4.3405294 4.3555355 4.4083414 4.465991
1369890_at 3.0747263 3.1548364 3.231165 3.134732 3.2001197 3.0393748 3.1437864 3.254781 3.208254
1369891_at 5.2091036 5.3056993 5.105169 5.2234826 5.0226874 5.033213 5.0078077 5.3552766 5.261497
1369892_at 3.5022495 3.467959 3.5448606 3.4379377 3.4974918 3.4445493 3.4834433 3.7736075 3.6324713
1369893_at 4.8982635 4.8036933 4.6829815 4.877418 4.8482275 4.944005 4.7680387 4.980527 4.9163766
1369894_at 3.1953626 3.2066565 3.2271535 3.1676364 3.1377554 3.0944242 3.1925945 3.1606448 3.1683788
1369895_s_at 6.858358 6.2878156 6.7520504 6.534157 6.6659074 6.7796044 6.374986 6.8238573 6.4647155
1369896_s_at 7.0086102 7.110232 6.714583 6.846639 6.933461 6.880096 6.8762846 6.400766 6.740367
1369897_s_at 12.126487 12.166463 11.737306 12.222468 12.005846 12.116675 12.096905 11.774697 12.017312
1369898_a_at 4.886555 4.958866 5.06131 4.988698 4.679221 4.7818775 4.578049 4.91964 5.095028
1369899_s_at 5.6701517 5.9306293 5.9776897 6.29052 5.8067966 5.7419095 5.8985043 5.806135 5.869632
1369900_at 4.064404 4.0480413 4.1513467 3.8526006 3.989845 3.9958432 4.1668043 3.8666525 4.130617
1369901_at 4.533764 4.629978 4.4933634 4.7292004 4.614545 4.588498 4.3855877 4.689931 4.770605
1369902_at 7.037923 7.0945263 6.8015575 7.108975 7.181152 6.790951 6.783454 6.7965994 6.847373
1369903_at 4.8376536 4.4307876 4.8742385 4.6990776 4.3921576 4.6314073 4.3612614 4.687617 4.70509
1369904_at 5.440328 5.3481884 5.497712 5.2216225 5.347761 5.276352 5.3153315 5.330412 5.336561
1369905_at 3.9155228 3.7868543 3.8429601 3.811283 3.8940973 3.6099997 3.860988 3.8920667 3.9542255
1369906_s_at 11.788516 12.121321 11.494131 11.788741 11.927148 11.943836 11.823827 11.846473 12.0189495
1369907_at 5.718176 6.031695 5.7047744 5.9527097 5.774119 5.7778797 5.7311106 5.8000097 5.745178
1369908_at 3.8583143 3.8186164 3.7425692 3.6632915 3.6681004 3.71464 3.6835623 3.640752 3.9783332
1369909_s_at 11.058504 11.084746 10.8170395 11.043128 10.901845 10.827491 10.585517 10.53854 10.832706
1369910_at 4.0583563 3.9809937 4.2462225 3.936191 3.9472907 4.0429688 4.0330753 4.1116257 3.8706093
1369911_at 5.209261 5.3595386 5.274845 5.2880206 5.2521014 5.397074 5.080369 5.105576 5.392817
1369912_at 5.8479757 5.9389124 6.0663033 6.054435 6.1036086 6.0779557 6.324184 6.255796 6.1138945
1369913_at 4.7418046 4.69494 4.9512525 4.990447 4.6065893 5.0590343 4.7344074 5.2186303 4.950871
1369914_at 4.2665067 3.9103158 4.3738165 4.109547 4.095923 4.021332 4.09914 4.051099 4.217157
1369915_at 7.1659603 6.9112816 7.222136 7.187607 7.1487384 7.097399 6.9735937 7.106796 7.081384
1369916_at 5.3541145 5.1469088 5.3009615 5.3892665 5.3056645 5.2306623 5.269348 5.505346 5.201919
1369917_at 5.3257217 5.3883157 5.166276 5.2963266 5.0927796 5.368526 5.058423 5.203107 5.384259
1369918_at 4.081906 4.022265 4.4419103 3.881976 4.063077 4.0530195 4.305968 3.959747 4.007494
1369919_at 5.277997 5.2901597 5.3486137 5.050252 5.1387153 5.299639 5.350042 5.1227264 5.312458
1369920_at 4.9399447 4.9580865 5.0979714 4.9768615 5.0010405 4.9597025 4.7933636 5.178232 5.2034264
1369921_at 6.236428 6.094672 6.488118 6.5652823 6.2633343 6.3483377 6.106041 6.274196 6.00048
1369922_at 8.405963 8.386355 7.624773 8.306103 8.428712 8.4327135 8.337271 8.22885 8.240268
1369923_at 5.738782 5.9090524 5.531769 5.856255 5.6969066 5.5388145 5.502017 5.6286316 5.6955414
1369924_at 5.6665525 6.032448 5.930218 5.7898903 5.76989 5.899035 5.665157 6.061814 6.0319467
1369925_at 3.9016314 3.908941 4.141184 3.8652468 3.871713 3.8598769 3.8737373 3.825212 3.9954534
1369926_at 7.534335 8.084046 7.9013815 7.802538 8.000158 7.8714957 7.8311267 7.3860645 7.9263268
1369927_at 10.986901 11.119637 10.576553 11.178987 10.99057 11.115396 11.038499 10.978813 11.003928
1369928_at 3.6645303 3.8050818 3.7528846 3.6307497 3.6948502 3.8491359 3.7547367 3.6624267 3.8483472
1369929_at 11.018522 11.312193 10.763543 11.243597 11.10597 11.129198 11.482123 10.809769 11.142088
1369930_at 10.906565 11.057142 10.481934 11.059102 10.98817 10.944741 10.957026 10.86216 10.945208
1369931_at 6.6623473 7.1541123 6.7852798 7.136049 7.086009 6.9079056 7.5567904 7.158355 7.082921
1369932_a_at 9.485674 9.766872 9.18099 9.615377 9.435102 9.60461 9.515238 9.364045 9.492209
1369933_at 10.477475 10.7467 10.40835 10.61462 10.737276 10.828503 10.785936 10.420847 10.425456
1369934_at 11.469018 11.877035 11.141771 11.800929 11.621736 11.705621 11.559897 11.461916 11.644801
1369935_at 7.9970284 8.1979475 7.680618 8.149664 8.078125 8.086141 8.055231 7.95831 8.1302805
1369936_at 10.44311 10.799727 10.534226 10.729088 10.464485 10.417493 10.605998 10.26321 10.798598
1369937_at 10.053212 10.349877 10.016519 10.556558 10.131911 10.139104 10.205046 9.946147 10.38561
1369938_at 6.561171 6.8481536 6.6895385 6.6891646 6.619734 6.600385 6.765998 6.70295 6.714825
1369939_at 11.648857 11.677406 11.185117 11.711601 11.564255 11.64101 11.57546 11.421292 11.740315
1369940_at 9.660353 10.014032 9.368498 9.831621 9.538347 9.74195 9.811368 9.5886135 9.762259
1369941_at 10.803673 10.83185 10.772219 10.920664 10.714629 10.978327 10.849501 10.900424 10.822638
1369942_at 8.99408 9.179216 8.62795 8.999487 9.074113 9.117925 9.083783 8.811994 9.18499
1369943_at 9.477622 9.684327 9.075897 9.6078 9.62444 9.450804 9.666341 9.3315115 9.353191
1369944_at 8.4010105 8.585157 8.069794 8.57047 8.41875 8.8191 8.352732 8.4551115 8.3464365
1369945_at 4.5004535 4.8237257 4.8303227 4.947407 4.756394 4.5499053 4.92209 4.8977146 5.007765
1369946_at 5.963547 6.1059585 5.5863495 6.2226315 5.8465376 5.925767 6.3259926 5.7812767 5.7660837
1369947_at 5.9664993 5.7074637 6.1833234 5.845812 5.9273434 5.965351 5.920273 6.1757183 6.1247444
1369948_at 7.811128 7.6669817 8.128863 7.962127 7.7621737 7.8071547 7.7878156 7.937421 7.9812565
1369949_at 7.1362205 6.925471 7.1669235 7.1731796 7.124047 7.034688 7.130523 7.4210157 7.1628227
1369950_at 8.97104 9.181468 8.5809145 9.133693 9.195342 9.107486 8.968912 9.000885 9.012918
1369951_at 3.910217 4.0824676 4.012536 4.0236034 4.0557437 4.1066 4.007927 3.9857783 4.1404977
1369952_at 11.719448 11.989768 11.633181 11.914797 11.775167 11.935981 12.066771 11.694986 11.95068
1369953_a_at 4.4279466 4.3632855 4.61399 4.4112988 4.3092613 4.4984694 4.3968787 4.4509916 4.542854
1369954_at 12.523135 12.631453 12.3452425 12.50676 12.394509 12.666247 12.674584 12.5857725 12.586383
1369955_at 6.3202634 6.4417377 6.4916205 6.4160423 6.2075596 6.180235 6.1257887 6.1366057 6.0415587
1369956_at 8.345121 8.739143 7.7694254 8.615623 8.752565 8.557802 9.102707 8.479461 8.562623
1369957_at 5.3408103 4.9758997 5.5502024 5.672478 5.5966344 5.355224 5.6260514 5.7343116 5.68718
1369958_at 8.001766 8.187092 6.8719416 7.8507533 7.7265806 7.8414435 7.8851223 7.304819 7.432955
1369959_at 12.126776 12.053521 11.878424 11.804163 11.848377 11.860735 11.63375 11.592584 11.736736
1369960_at 9.978216 9.811455 9.895479 10.238623 9.819415 10.148047 9.852521 9.774059 9.986102
1369961_at 8.247801 8.549802 8.277992 8.446672 8.429274 8.38996 8.679043 8.279605 8.518331
1369962_at 8.153513 7.797471 7.888836 8.278479 8.513771 8.132512 8.084286 8.02374 8.03987
1369963_at 4.799011 4.7857113 4.6222982 5.1419115 4.7653837 4.8451047 4.988803 4.7213707 5.150195
1369964_at 5.6956635 6.426172 5.839676 6.49632 6.245919 5.79218 6.937216 6.4027553 6.192816
1369965_at 7.8134537 7.741216 7.4561677 7.945322 7.8199058 7.841873 7.0233283 7.4537272 7.9089537
1369966_a_at 11.39974 11.614052 11.026059 11.761031 11.361087 11.397543 11.485776 11.27832 11.413584
1369967_at 8.082543 8.46708 7.7618523 8.404685 8.194456 8.445881 8.307466 7.848983 8.082251
1369968_at 5.554926 5.9462347 5.91854 5.7509303 5.7142715 5.562851 5.924119 5.568247 5.2140884
1369969_at 8.794932 8.774376 8.768245 8.93079 8.926485 8.699295 8.83796 8.905086 8.6889515
1369970_at 10.153093 10.4369755 9.990541 10.185232 10.1427 10.117098 10.135353 10.062663 10.321429
1369971_a_at 8.3423395 8.101408 7.7195253 8.236303 7.913642 7.9763274 8.076145 8.124858 7.9123583
1369972_at 6.4331107 6.60839 6.116898 6.509561 6.531012 6.5070662 6.135305 6.051708 6.488166
1369973_at 10.520981 10.821926 10.491845 10.582467 10.613995 10.429631 10.532108 10.418552 10.803353
1369974_at 6.8413014 6.563971 6.753587 6.591687 6.4437966 6.656648 6.678018 6.7864747 6.8080654
1369975_at 7.705675 8.17957 7.176519 7.6105156 7.550372 7.678344 7.660778 7.2924867 7.6883955
1369976_at 9.31612 9.522075 8.58526 9.52786 9.476491 9.288913 9.592365 9.313182 9.296187
1369977_at 4.12329 4.202456 4.214318 4.2916822 4.11397 4.1497993 3.9825256 4.0983267 4.181348
1369978_at 7.17653 7.3762064 6.9455566 7.1411757 7.3567057 7.175486 7.1803994 7.2117953 7.089495
1369979_at 8.543247 8.614468 8.2307415 8.35704 8.314259 8.538448 8.856405 8.496006 8.307789
1369980_s_at 8.62262 8.756229 8.523224 8.751247 8.8410635 8.624659 8.832952 8.657198 8.790298
1369981_at 7.5302367 7.965033 7.1265006 8.043238 7.5955877 7.736248 7.789819 7.539917 7.4048924
1369982_at 9.015195 9.135106 8.982411 9.234875 9.092997 9.104058 9.259279 9.002838 9.0023
1369983_at 7.6008663 7.706827 7.069743 7.870058 7.4532423 7.472607 8.456498 7.885335 7.3575788
1369984_at 8.906662 9.05225 7.9958305 9.037277 8.531931 8.882941 9.063685 8.539034 8.783355
1369985_at 5.627771 5.7979975 5.3179255 5.774471 5.702256 5.637185 5.7990685 5.6512194 5.8314633
1369986_at 11.143197 11.217649 10.496028 11.318079 10.947275 11.239293 11.192371 10.729013 10.981778
1369987_at 5.6733847 5.3863196 5.7270575 5.22915 5.254497 5.214649 5.31425 5.5214014 5.5088687
1369988_at 6.018279 5.994645 6.104801 5.959875 6.1133614 6.0489235 5.984436 6.271098 6.0721674
1369989_at 9.019862 9.099462 8.8878975 9.035614 8.963482 9.011381 8.892914 8.666866 8.969526
1369990_at 9.74609 9.977664 9.343761 9.910397 9.770698 9.957467 9.729922 9.691103 9.926287
1369991_at 9.1919985 9.515617 8.930778 9.651564 9.181547 9.42544 9.406944 9.189383 9.4611025
1369992_at 8.026534 8.025178 7.305543 7.7244625 7.870724 8.160057 7.9914436 7.5721755 7.760934
1369993_at 6.187036 6.477172 6.333041 6.4183793 6.387485 6.275826 6.551718 5.9374795 6.1863136
1369994_at 7.331165 7.474207 7.188321 6.9616346 6.9292903 7.4653835 7.4872 7.219641 7.2724586
1369995_at 8.028006 8.219822 7.961309 8.060128 8.112549 8.184029 8.103097 7.8592496 8.221398
1369996_at 7.943151 7.9418116 7.171131 7.9747105 7.819195 7.877679 7.588475 7.6203055 7.478858
1369997_at 8.668284 8.767738 8.130156 8.565742 8.650414 8.567717 8.633218 8.630531 8.526665
1369998_at 8.690307 8.913071 8.432364 8.860911 8.739895 8.710129 8.751828 8.735747 8.602798
1369999_a_at 4.398368 4.3580904 4.8502374 4.6029162 4.1652536 4.269922 4.524889 4.294629 4.6140685
1370000_at 8.871064 9.218065 8.4995575 9.324209 9.041267 9.074831 8.904175 8.791213 9.199601
1370001_at 9.475171 9.526598 9.2315645 9.466664 9.423097 9.278893 9.290247 9.180056 9.388043
1370002_at 7.97506 8.0854 7.579769 7.96407 7.929505 7.782029 7.9557447 7.776486 7.754003
1370003_at 11.819955 11.897177 11.283629 11.852329 11.6293745 11.733939 11.818548 11.504762 11.7710495
1370004_at 8.373997 8.715623 7.878148 8.540468 8.281114 8.460037 8.593119 8.1951 8.459518
1370005_at 9.2485285 9.684121 9.327013 9.43114 9.557301 9.658525 9.518222 9.473966 9.844949
1370006_at 10.965909 10.948409 10.489363 10.969586 10.676989 10.779207 11.0007925 10.676805 10.853858
1370007_at 11.076714 11.887121 10.929343 11.421844 11.286878 11.3735285 11.3384285 11.116556 11.642996
1370008_at 5.841647 5.6572576 6.1654444 5.7089834 5.9409046 5.582514 5.5127425 5.9577494 5.5828156
1370009_at 14.149995 14.131347 14.045464 14.206201 14.181845 14.186142 14.179759 14.137786 14.218609
1370010_at 11.916934 12.20277 11.567916 12.003446 11.715428 12.036617 12.074752 11.761409 12.095739
1370011_at 5.8516183 5.9040146 5.993483 5.9475784 6.063206 5.9951916 5.92674 6.0708857 5.9981565
1370012_at 5.9794283 6.6587257 6.468431 6.587778 6.233933 6.4195704 6.591593 6.47881 6.5464377
1370013_at 3.511151 3.5785248 3.6977196 3.4590554 3.6693497 3.5392206 3.5402443 3.6056566 3.531564
1370014_at 8.009798 8.370903 8.060986 8.020618 8.034219 8.117222 8.1475725 8.003576 7.8410335
1370015_at 8.1193695 8.137676 8.072015 8.252763 7.9320784 8.152786 8.257235 8.201744 8.4412365
1370016_at 3.8818595 3.8999808 4.4399195 3.9233067 3.7176347 4.015753 3.9222329 4.0642824 4.054469
1370017_at 7.4234524 7.8624687 7.3835 8.034723 7.7113647 7.8769555 7.7283883 7.8928866 7.874115
1370018_at 4.6676946 4.9210644 4.7246513 4.6851563 4.6747694 4.757994 4.7697124 4.5986385 4.7147875
1370019_at 12.781935 13.055466 12.829547 13.058794 12.922409 13.049067 12.923274 12.860787 13.06692
1370020_at 9.764032 9.7779665 9.686211 10.026393 9.429512 9.925668 9.774942 9.629879 9.986532
1370021_at 3.7351167 3.611949 3.6721177 3.8338609 3.7171872 3.9455578 3.621523 3.9522777 3.6488073
1370022_at 4.3799706 4.4395 4.2381144 4.288516 4.0470057 4.294174 4.1075926 4.2096863 4.217157
1370023_at 6.3547025 6.378483 6.3558292 6.590896 6.203546 6.877834 6.687951 6.547796 6.7265043
1370024_at 8.910283 10.096038 9.762529 9.655649 9.936212 10.431888 10.459965 10.629087 10.59859
1370025_at 7.0418067 7.32574 6.6344304 7.0060105 7.0633492 7.1930885 7.02674 7.023947 6.975772
1370026_at 6.721655 6.916907 6.3860874 7.099501 6.7753816 6.64595 6.4664416 6.612693 6.9582057
1370027_a_at 14.184722 14.185017 14.033964 14.229113 14.15425 14.223978 14.215178 14.127761 14.194274
1370028_at 4.5420465 4.535472 4.64333 4.444932 4.6884813 4.7394795 4.487574 4.236152 4.73102
1370029_at 9.206316 9.561295 9.164213 9.342936 9.120728 9.286771 9.319253 9.1437025 9.452216
1370030_at 9.82733 9.70347 9.216439 9.860044 9.71932 10.040887 9.772137 9.7777815 9.251245
1370031_at 7.4830575 7.7589483 7.1606736 7.6587763 7.405822 7.4777656 7.5818634 7.5343857 7.441777
1370032_at 7.8640203 8.16631 7.438173 8.128769 8.2049055 7.9783926 8.182159 7.6430883 7.9796777
1370033_at 3.9647205 3.9300797 4.142639 3.8503358 3.9863966 4.196669 4.013686 4.002651 4.132661
1370034_at 4.9338417 5.55092 4.787505 4.909462 5.10534 5.00268 5.098057 5.295293 5.099694
1370035_at 8.188248 8.050115 7.891555 7.974063 7.774884 7.4340463 7.695856 7.4633417 7.985511
1370036_at 9.365092 9.520156 9.311172 9.48234 9.351864 9.705305 9.703505 9.340702 9.491831
1370037_at 4.1545453 4.026206 4.0496078 3.9851124 3.947178 4.030233 3.9261875 4.0342374 3.953472
1370038_at 6.826274 6.9450283 6.881545 6.7739425 6.4055586 6.699073 6.5216413 6.6787143 6.9881763
1370039_at 6.5602536 6.5571446 6.741074 6.6760345 6.6548953 6.5525126 6.6863885 6.6406097 6.695504
1370040_at 6.819873 7.1594157 7.353422 6.7573705 7.063379 7.1200557 6.890503 7.2434406 7.0338774
1370041_at 3.7006552 3.6326847 3.964181 3.729312 3.7365682 3.6824453 3.6445394 4.0130844 3.8581846
1370042_at 3.6738212 3.8848684 4.046487 4.05916 3.718303 3.8497505 3.831292 3.7083542 3.968057
1370043_at 9.423832 9.843808 8.734934 9.498791 9.477328 9.481415 9.513249 8.906857 9.203838
1370044_at 6.3214355 6.2614784 5.93055 6.616771 6.6161094 6.411542 6.248968 6.2324014 6.249667
1370045_at 8.267515 8.529052 8.031929 8.401501 8.133775 8.588786 8.186894 8.034703 8.381805
1370046_at 5.822166 6.4610114 5.8324018 6.094909 6.0270376 6.165032 6.336048 5.994684 6.523907
1370047_at 9.041048 9.149261 8.654907 9.066884 9.062066 8.994312 9.218085 8.819134 9.149784
1370048_at 4.5731144 4.4606285 5.1743884 4.7881856 4.420451 4.476705 4.392492 4.7473564 4.55293
1370049_at 5.289667 5.583966 5.011534 5.543726 5.373343 5.566015 5.2928867 5.4650373 5.453436
1370050_at 7.856075 8.020377 7.5756335 8.020959 7.820953 7.9005313 7.951216 7.9001684 7.835652
1370051_at 5.0978656 4.953013 4.9612494 5.046163 5.074773 5.233412 5.056791 5.1816697 5.0383387
1370052_at 4.4253697 4.701629 4.1629834 4.7392015 4.369468 4.576292 4.5695295 4.3019667 4.5180106
1370053_at 3.604408 3.705968 3.7321498 3.6248982 3.6996644 3.6779027 3.6550093 3.8152204 3.6643326
1370054_at 8.63452 8.220575 8.269272 8.324303 8.409468 8.381966 8.152227 8.317444 8.36179
1370055_at 6.5024667 6.3597336 6.591103 6.5212097 6.5255404 6.4433355 6.350574 6.6301823 6.360921
1370056_at 6.2363973 7.347641 6.056294 7.067745 6.820834 6.9054847 8.291578 6.143291 5.7800784
1370057_at 9.909881 10.232473 9.392097 10.04515 10.154708 10.008797 10.144244 9.797201 9.857563
1370058_at 3.9759965 3.8232539 4.270567 3.632555 3.81156 4.130711 3.779746 3.876151 3.6960127
1370059_at 3.8657224 3.8043098 3.7213733 3.8062718 3.878842 3.912728 3.786182 3.8225043 3.7609792
1370060_at 9.587809 9.62931 9.276869 9.688539 9.511474 9.641119 9.521318 9.462321 9.387411
1370061_at 5.7737775 5.7235084 5.824477 5.58232 5.609376 5.7665453 5.693721 5.6607943 5.689451
1370062_at 9.920866 10.19839 9.664021 10.053099 9.881721 9.867558 9.982234 9.659304 9.986657
1370063_at 7.86089 7.5301924 8.016522 8.025393 7.898399 7.7078295 7.797977 7.7839556 8.055727
1370064_at 7.6026635 7.6195545 7.4459505 7.7434406 7.6411304 7.7216783 7.7759023 7.508212 7.859268
1370065_at 13.75343 13.821405 13.547928 13.821577 13.708769 13.804635 13.836027 13.833633 13.830416
1370066_at 8.289116 8.330105 8.039593 8.079992 8.183118 8.296944 8.167037 8.267291 8.043774
1370067_at 8.333601 9.303038 8.232363 8.322548 8.721968 7.6774673 9.147874 8.88075 9.317869
1370068_at 4.8682485 4.7085342 5.5745583 4.7154655 4.8856797 4.7985616 4.851297 5.4281225 5.142871
1370069_at 5.678438 5.3825474 6.156496 5.628256 5.7005844 5.6931667 5.810874 5.9258213 5.835181
1370070_at 6.948471 6.96605 7.2465143 6.920284 6.837843 6.88293 7.0045223 6.899708 6.8807993
1370071_at 5.985168 5.590866 5.7099686 5.9455357 6.084731 6.3154383 6.2823744 6.23329 5.860763
1370072_at 4.9766626 4.5026255 4.8768573 5.070481 4.76216 4.942694 4.87181 4.847918 4.676711
1370073_at 10.498649 10.750239 9.895134 10.717957 10.354742 10.431576 10.521932 10.316525 10.453849
1370074_at 5.7581377 5.93689 5.9248276 5.7438207 5.692834 5.72222 5.8937464 6.030904 5.8076506
1370075_at 9.334465 9.491184 8.376955 9.109021 9.1062355 9.102992 9.225092 8.652874 9.168154
1370076_at 3.7029169 3.687642 4.083662 3.5695555 3.5098093 3.7487874 3.787951 3.9044902 3.7117693
1370077_at 5.9877286 6.1501207 6.301597 6.2332273 6.0392394 6.1285386 6.194219 6.098903 6.2509828
1370078_at 6.5905657 6.3235517 6.205593 6.3618364 6.3904047 6.314698 6.2699924 6.5295076 6.2725916
1370079_at 5.085111 5.1801753 5.308902 5.2641134 5.534217 5.341933 5.013307 5.2694206 5.3045297
1370080_at 7.7082086 8.2685795 7.3907804 7.9593296 7.9293456 7.6375794 8.7487135 7.662363 8.500473
1370081_a_at 7.436093 7.705779 7.059078 7.6033893 7.7521873 7.4717655 7.3742585 7.13013 7.828191
1370082_at 6.0293574 6.164317 5.7584023 6.3296337 6.101416 6.110367 6.6158504 6.1619134 5.971768
1370083_at 4.2455206 4.135349 4.2485104 4.29399 4.382654 4.109715 4.6115737 4.5105066 4.3532543
1370084_at 5.8963275 6.1279736 5.7505674 6.2587986 5.7920227 5.704776 6.746669 6.443461 6.1536746
1370085_at 6.1852293 6.502899 5.983921 6.593314 6.4571967 6.2599974 6.522424 6.4426737 6.188341
1370086_at 13.768295 13.897128 13.458127 13.84018 13.7467575 13.801151 13.945834 13.755536 13.98725
1370087_at 9.606504 9.787686 9.270654 9.770771 9.675288 9.719718 9.621065 9.59138 9.744559
1370088_at 6.4631066 6.791242 6.0781064 6.9280457 6.483159 6.552268 6.5871887 6.3976316 6.2172346
1370089_at 3.7193775 3.7729692 3.9302285 3.8114238 3.89918 3.8583171 3.8615878 3.8226683 4.007494
1370090_at 4.869611 5.46897 4.5514374 4.919003 4.9241023 5.2559237 5.483435 5.3472047 4.7490525
1370091_at 5.092536 5.368215 5.2278957 5.270985 5.5119243 5.5231624 5.361394 5.4021897 5.388538
1370092_at 4.8275137 4.8257837 4.9535036 4.565073 4.496501 4.5719194 4.4612246 4.9025126 4.5465393
1370093_at 4.120388 4.3291416 4.1445904 4.128825 4.0880365 4.1961594 4.163872 4.4231024 4.1626034
1370094_at 4.353257 4.4077873 4.7011466 4.470352 4.3545413 4.3895054 4.2758675 4.675688 4.841982
1370095_at 5.7245226 6.0680933 5.770755 5.9438014 5.746907 5.7271414 5.5416803 5.8816767 5.9130354
1370096_at 5.2717795 5.161705 4.8375854 5.3433437 5.0499306 5.0850806 5.380799 5.236699 5.183341
1370097_a_at 4.100605 4.030192 4.0936127 4.2710943 4.2997966 4.205184 4.258429 4.2315645 4.187579
1370098_at 9.521871 9.819275 9.274815 9.640392 9.453405 9.492046 9.270548 9.367904 9.669387
1370099_at 7.0945354 7.204581 7.4102407 7.355924 7.1307497 7.11241 7.2746286 7.3236294 7.4836254
1370100_at 6.582092 6.687355 6.3744745 6.682831 6.7081633 6.591206 6.6073246 6.4657955 6.514986
1370101_at 3.6292584 3.6190832 3.6623297 3.5211852 3.708582 3.7420928 3.7040312 3.5998824 3.6493666
1370102_at 6.4224243 6.646227 6.4923463 6.9979467 6.44333 6.342967 6.7402635 6.5895333 7.1171613
1370103_at 4.8524723 4.8578095 4.8430157 4.944601 4.579668 4.6770372 4.756522 4.956316 5.0270295
1370104_at 5.059997 4.9970694 5.3475866 5.0349007 4.939784 5.068474 5.0611944 5.2558537 5.003168
1370105_at 5.293401 5.362519 5.2104273 5.113638 5.1013536 5.0170603 5.1815777 5.2714334 5.079358
1370106_at 3.8469994 3.8541927 3.7414527 3.6894968 3.9270346 3.7428267 3.6963341 3.756829 3.8945358
1370107_at 5.6802044 5.5646563 6.560975 5.740273 5.7262006 5.825994 5.937991 6.0039253 5.724461
1370108_a_at 6.9996023 6.733168 6.5863695 6.9058347 6.9843097 7.0816665 7.289857 7.229645 7.368666
1370109_s_at 12.977101 12.948053 12.591683 13.062058 12.738617 12.957361 12.972291 12.766612 12.893415
1370110_at 4.442355 4.9237967 4.642657 4.6379857 4.645522 4.681321 4.764731 4.8207974 5.0021157
1370111_at 6.978793 6.8671966 5.5356445 5.983993 6.660022 7.036787 6.6352468 6.057408 6.775589
1370112_at 8.810291 8.895248 8.503 8.713669 8.881024 8.906586 9.066385 8.85441 9.005211
1370113_at 5.915811 6.478087 6.059369 5.862837 5.9176803 6.100043 6.118796 6.0355177 6.1436377
1370114_a_at 8.792397 8.480284 7.7838383 6.8960676 8.185995 6.631904 6.827537 7.9711814 7.6333036
1370115_at 5.1097617 5.250983 5.2134657 5.1857615 4.8575306 5.2723813 5.059319 5.4457912 5.255351
1370116_at 4.231371 4.1821485 4.684907 4.40018 4.5357027 4.368728 4.1525035 4.3834467 4.0858507
1370117_at 3.6669068 3.953664 3.739738 3.7740474 3.8685682 3.7920554 3.6376407 3.9983134 3.9904833
1370118_at 6.295759 6.5062194 6.2660475 6.222592 5.957576 6.3861976 6.492845 6.7564917 6.291265
1370119_at 7.5621705 7.744171 7.619987 7.994869 7.655311 7.628763 8.344002 7.6393557 7.81816
1370120_at 4.0035133 4.2167215 4.1885653 4.098237 4.0819426 4.259617 3.8870254 4.1130934 4.2499237
1370121_at 7.691363 7.872986 7.404872 7.5867076 7.5455647 7.80348 7.681996 7.6268673 7.8284054
1370122_at 4.1738925 4.11857 4.404126 3.9182425 3.9159033 4.052689 4.0410542 4.349469 4.466218
1370123_a_at 5.7886376 6.168561 5.8007817 6.043529 5.9938774 6.210083 6.117454 5.9379473 6.1524167
1370124_at 6.6408653 7.149471 7.0671277 7.052275 6.7687783 7.2240024 7.028542 6.9660897 6.9222784
1370125_at 4.5596533 4.8334556 4.5870023 4.332696 4.6190515 4.624003 4.5743346 4.7277226 4.445609
1370126_at 3.7224302 3.8451657 3.8969882 3.891404 3.8330977 3.8093565 3.845361 3.732867 3.838385
1370127_at 5.9684253 5.892345 5.798315 5.8785143 5.780487 5.8021684 5.9883947 5.7660055 5.8857403
1370128_at 6.2400184 6.7345753 6.0070095 6.345682 6.0882087 6.466556 6.3002 6.203919 6.590638
1370129_at 6.9530115 6.9200087 7.397208 7.0725403 7.3520308 7.421112 7.1231403 6.896932 7.0821514
1370130_at 9.493564 9.6123085 9.074145 9.647206 9.387962 9.5799055 9.988527 9.588137 9.59616
1370131_at 5.1484327 5.516779 5.212207 5.281692 5.202312 5.0601025 4.9560046 5.1332264 5.2722163
1370132_at 3.8123393 4.0237026 3.8952963 3.9386923 3.7490017 4.025305 3.9927409 3.8964884 3.9630015
1370133_at 6.2767987 6.564433 6.0269375 6.325172 6.386174 5.9997625 6.562913 6.3102207 6.4738503
1370134_at 9.364611 9.568221 9.096087 9.509737 9.430796 9.667219 9.354858 9.337129 9.601338
1370135_at 5.8385844 5.4658775 5.385414 5.733551 5.7857027 5.922333 6.298378 6.339271 5.7709265
1370136_at 7.15523 7.0262885 7.0793457 7.2727017 7.1929502 6.873385 7.2181563 7.132359 7.511457
1370137_at 5.1129003 5.1692247 5.2703357 5.2428327 5.254431 5.249114 5.2712846 5.358995 5.201065
1370138_at 4.8374796 4.5570793 5.3565655 4.8271103 4.7368536 4.7120132 4.6209245 4.8136773 5.078472
1370139_a_at 3.7991614 4.0587583 3.7792747 3.7602568 3.6960602 3.7295094 3.7276652 3.966247 3.8657691
1370140_a_at 4.4776726 4.5420027 4.862753 4.7214537 4.558676 4.5903826 4.6564636 4.4222164 4.9467506
1370141_at 8.270793 8.486855 8.275342 8.395561 8.103968 8.409869 8.647033 8.402332 8.536639
1370142_at 5.5972953 5.850736 5.9989734 5.9436617 5.643034 5.757377 5.597538 5.789156 6.055141
1370143_at 5.413565 5.432746 5.441841 5.39832 5.176973 5.4976444 5.2153864 5.4971743 5.534821
1370144_at 7.1842675 7.8206663 7.235001 7.467717 7.2512393 7.5657415 7.585161 7.433535 7.516201
1370145_at 4.1513095 4.1772957 4.2995415 4.3686333 4.233394 4.3478007 4.2965326 4.4644117 4.3438883
1370146_at 3.7098517 3.6982372 3.6603417 3.585402 3.7305062 3.9549303 3.8232155 3.6990888 3.6328926
1370147_at 7.63754 7.9192753 6.812825 7.605369 7.611219 7.836286 7.4361224 7.928432 7.8057933
1370148_at 14.145545 14.333716 14.020863 14.29888 14.175783 14.239611 14.379981 14.303149 14.39788
1370149_at 10.474667 10.682468 9.971931 10.586384 10.369579 10.616762 10.375812 10.175858 10.665384
1370150_a_at 12.551162 13.2561 12.629092 12.803006 12.571878 12.187038 12.772703 12.914536 12.966293
1370151_at 12.916834 13.287301 12.739493 13.137433 13.04937 13.185491 13.00525 12.863137 13.026872
1370152_at 4.8689356 4.934696 5.109927 4.750237 4.977687 5.020054 5.07335 4.84046 5.1220784
1370153_at 5.820354 6.199331 5.5326614 5.8630667 5.8180423 5.639137 5.59248 6.029233 5.772876
1370154_at 9.687982 10.332457 8.915758 10.033446 9.639038 8.799778 10.280777 10.077975 10.291477
1370155_at 7.230563 7.9438877 7.0543666 7.0584946 7.1243505 7.187655 7.5799127 6.740183 7.262248
1370156_at 7.509865 8.464647 6.113999 7.233563 6.5022964 6.4527283 7.310643 6.8385267 7.552122
1370157_at 3.804193 4.0565844 3.878461 3.7431438 3.686388 4.0123997 3.959347 3.8155606 3.8260849
1370158_at 6.416835 6.639822 6.6990876 6.4262886 6.5020533 6.1475506 6.5453205 6.439398 6.4378986
1370159_at 7.2695675 7.3477535 6.961111 7.5505414 7.4285407 7.5314207 7.366662 7.299488 6.927736
1370160_at 8.1890545 8.441925 7.7138386 8.0846615 8.247416 8.110371 8.350675 8.139176 8.209344
1370161_at 8.904316 8.939131 8.7475395 9.021391 8.854689 9.08004 9.27579 9.118116 8.805058
1370162_at 6.8437524 6.9435368 6.618826 7.040636 6.594266 6.8086767 6.858352 6.657253 7.1800423
1370163_at 8.895967 9.105235 8.580182 9.008659 8.98047 8.852375 8.755045 8.554127 8.77792
1370164_at 10.600075 10.604505 10.340845 10.748055 10.487369 10.777103 10.614747 10.391793 10.680874
1370165_at 3.9250693 3.816401 4.117997 3.9834852 4.0157313 3.8572006 3.8756232 3.9066849 3.9805217
1370166_at 11.628637 11.814833 11.371381 11.680297 11.528175 11.806398 11.642441 11.534045 11.7613
1370167_at 11.8998165 12.238213 11.7453375 12.129433 11.8581085 12.151498 12.117402 12.029004 12.212711
1370168_at 8.62926 9.088716 8.191979 8.820984 8.823621 8.976089 9.117046 8.709326 8.937559
1370169_at 8.66035 8.665319 7.913559 8.669336 8.633558 8.732194 8.569041 8.455738 8.659878
1370170_at 10.0455065 10.363003 9.31415 10.095369 9.965818 9.961231 10.034022 9.632572 9.692344
1370171_at 8.199938 8.864833 7.791189 8.697031 8.695684 8.42738 8.428845 8.429771 8.263002
1370172_at 10.636602 10.639058 10.204556 10.71075 10.651966 10.66342 10.650003 10.5303135 10.691761
1370173_at 7.3915153 7.350729 6.718273 7.3937364 7.423824 7.787525 7.660077 7.2949367 7.4002595
1370174_at 5.8014297 5.6214333 5.4409266 5.839829 5.465091 5.628561 5.7168074 5.4120145 5.5757995
1370175_a_at 7.7011795 8.007061 7.7313643 7.935879 7.7938814 7.759916 7.8182025 7.8017516 8.007847
1370176_at 6.454259 6.071709 6.7214622 6.30602 6.4923286 6.379054 6.4216356 6.3277774 6.303487
1370177_at 5.1524487 5.451376 5.373352 5.4540997 4.9361563 5.0166616 5.113264 5.3193736 5.06363
1370178_at 4.9358044 4.524261 4.9991856 4.7392435 4.535397 4.806706 4.6236176 4.9985676 4.6134434
1370179_at 9.559392 9.76755 9.354518 9.635592 9.646986 9.703208 9.537436 9.475449 9.606407
1370180_at 10.553978 10.579035 10.039261 10.810369 10.689454 10.864486 10.732804 10.462633 10.825106
1370181_at 6.4400477 6.908635 6.5394998 6.657275 6.707927 6.7186184 6.5997577 6.585524 6.921435
1370182_at 5.1995573 5.253504 5.617889 4.9327145 5.248797 5.1667776 5.185046 5.353439 5.7282314
1370183_at 6.9687757 7.152846 6.663108 6.9300737 7.064058 7.0155587 7.1902914 7.0085316 6.9353905
1370184_at 9.795684 10.154907 9.632076 9.936975 10.1308155 9.972519 10.179663 9.826672 9.843275
1370185_at 5.302257 5.0335717 5.407477 5.2660866 5.211904 5.0846415 5.167445 5.298469 5.50442
1370186_at 9.525737 9.712273 9.283028 9.630804 9.47423 9.57776 10.167487 8.968903 9.098184
1370187_at 10.125103 10.413477 9.9687 10.3412285 10.085192 10.193115 10.330483 10.078348 10.141325
1370188_at 9.5152445 9.746563 9.291617 9.803357 9.561822 9.508556 9.754452 9.24025 9.442222
1370189_at 9.589151 9.711818 9.188014 9.843136 9.640184 9.585317 9.822563 9.214348 9.423654
1370190_at 11.214817 11.545003 10.959853 11.311679 11.269791 11.182601 11.340128 10.990144 11.2617
1370191_at 7.24354 7.5734687 6.9177804 7.751589 7.5591946 7.525812 7.5620494 7.203031 7.4992957
1370192_at 7.508618 7.632443 7.3523703 7.6274395 7.3369503 7.3699036 7.518483 7.5358505 7.462174
1370193_at 10.45827 10.914938 9.893545 10.914029 10.782523 10.912542 10.594045 10.504024 10.759441
1370194_at 7.1543236 7.2342176 6.976381 7.2252483 7.42213 7.3633747 7.501151 7.1786623 7.1891017
1370195_at 6.706932 7.561425 6.451246 7.226527 7.0827293 7.090552 7.533817 7.120374 7.1450953
1370196_at 6.633628 6.493617 6.25641 6.4845777 6.43226 6.313314 6.1935315 6.466055 5.9737034
1370197_a_at 5.8599353 5.990825 5.852029 6.000942 5.884267 5.759403 6.058918 5.859127 5.733383
1370198_at 3.3164322 3.3227165 3.3171594 3.4904635 3.2970264 3.2761743 3.3423078 3.3149443 3.2738287
1370199_at 10.007739 10.04345 9.920387 10.17367 10.054428 10.305538 10.201471 9.734332 9.973522
1370200_at 11.357653 11.510451 11.041791 11.715149 11.42705 11.640159 11.552973 11.140816 11.445733
1370201_at 4.312419 3.827568 4.8073263 4.2390547 4.3684216 4.0279408 4.006281 4.1438537 4.126582
1370202_at 8.445669 8.775836 7.8229694 8.507595 8.727096 9.03837 9.767735 8.464062 8.851693
1370203_at 8.065636 8.125959 7.6894855 7.987749 7.9335556 7.8864355 7.9366465 7.8839626 7.7702007
1370204_at 8.18015 8.447852 7.8472686 8.34491 8.258322 8.398063 8.481821 8.179219 8.390222
1370205_at 4.2781305 4.1195307 4.5408263 4.086384 4.0849533 4.2690578 4.2568555 4.226953 4.359425
1370206_at 4.8262873 5.0643272 4.667342 4.5855846 4.6206245 4.7263613 4.621277 4.607911 4.889106
1370207_at 10.965535 11.120323 11.053517 11.256149 10.871283 11.136394 11.080462 11.017011 11.002768
1370208_at 7.665425 7.8446836 7.4027233 7.846804 7.7348814 7.8344727 7.760462 7.4226274 7.82568
1370209_at 7.9674616 8.180908 8.016098 8.507487 8.421892 7.990672 8.363051 8.04803 8.870773
1370210_at 5.682205 5.904884 5.9270525 5.949418 6.021299 5.771733 5.777106 5.9613595 5.9855742
1370211_at 6.8438025 6.394805 7.2390323 6.6443906 6.7746234 6.7689934 6.602318 7.092541 6.78272
1370212_at 5.22698 5.0882874 4.9837356 5.119659 5.3258514 5.217951 5.2857904 4.946019 5.1246033
1370213_at 11.432555 11.573928 11.029857 11.506325 11.483376 11.39156 11.502352 11.3168745 11.633869
1370214_at 5.090939 5.027547 5.260135 4.906399 4.8255987 4.9659576 4.8862963 4.778842 4.9358563
1370215_at 9.179391 9.637956 9.064674 9.803138 9.709173 9.550377 10.403822 9.750542 9.670224
1370216_at 4.389289 4.5273547 4.525408 4.3222547 4.4584026 4.4153595 4.500863 4.6613064 4.56996
1370217_at 5.669837 5.763123 5.6496515 5.726815 5.52114 5.7621164 5.7706027 5.863851 6.1042814
1370218_at 6.119635 5.7599955 5.8610506 6.52109 6.357776 5.90093 6.8396287 6.1617575 6.021052
1370219_at 7.2110696 8.273484 7.2445636 8.258071 7.7863097 7.925746 8.710608 7.6562386 7.883858
1370220_at 10.084021 9.977664 9.511894 10.361715 9.416896 10.270951 9.396073 10.1385145 9.669535
1370221_at 5.679679 5.012137 6.6088996 5.315057 5.632667 5.2494855 5.3921623 5.667556 5.6751885
1370222_at 5.0070977 5.3831058 5.359602 5.0494556 5.083631 5.246264 5.1240816 5.2370934 5.6092973
1370223_at 7.3121877 7.3138127 6.6979494 7.383389 7.439997 7.4156265 7.451792 7.351573 7.395279
1370224_at 9.581944 9.53757 8.886912 9.681764 9.701706 9.310593 10.034457 9.590498 10.380193
1370225_at 5.005512 5.5191784 4.913224 4.872076 5.098103 5.224382 4.9343443 5.0262837 5.012539
1370226_at 9.385096 9.563259 9.111229 9.519985 9.297543 9.4641 9.93647 9.365364 9.4033985
1370227_at 3.331972 3.2890103 3.482259 3.3612003 3.3646386 3.2799892 3.398272 3.501305 3.3487105
1370228_at 14.396665 14.396238 14.148575 14.386974 14.315727 14.348498 14.332303 14.274416 14.362535
1370229_at 5.7787127 5.510682 6.420232 5.838713 5.85834 5.7529473 5.685002 5.5862236 5.630328
1370230_at 10.708501 10.796873 10.198523 10.803269 10.675271 10.741524 10.78041 10.515548 10.886343
1370231_at 7.0547647 7.298524 6.990986 7.2653804 7.02958 7.0421524 7.1272783 7.0921392 7.1125226
1370232_at 10.259021 10.080668 9.438486 10.207051 10.308089 10.30488 9.428289 9.796502 9.5751295
1370233_at 5.0645456 4.9141283 5.274024 4.8602295 5.0150733 4.8981595 4.935916 5.149653 5.029167
1370234_at 12.837435 12.94041 12.5635 12.798668 12.786286 12.804506 12.882251 12.785504 13.079636
1370235_at 12.510196 12.836889 11.656076 12.688938 12.396486 12.358415 12.686444 12.251523 12.478136
1370236_at 8.021303 8.130595 8.026875 8.21259 8.079325 8.080815 8.392324 8.31325 8.13955
1370237_at 11.656417 11.943999 11.653128 11.92822 11.609089 11.740234 11.421588 11.475868 11.656639
1370238_at 10.932985 11.108284 10.555048 11.022433 10.950805 10.858279 10.784588 10.757586 11.056034
1370239_at 12.4896755 13.552715 12.713271 12.939477 13.009923 12.851828 13.02706 13.245565 13.231535
1370240_x_at 12.592547 13.524318 12.612302 12.932072 12.948754 12.796342 13.010198 13.269346 13.206075
1370241_at 13.771847 13.6951 13.331311 13.677587 13.537477 13.845026 13.875079 13.640792 13.737588
1370242_at 12.344149 12.532531 11.829869 12.345218 12.225677 12.213184 12.428672 12.30745 12.362927
1370243_a_at 10.107344 10.428901 9.865166 10.3608675 10.085529 9.788034 10.045532 9.545923 10.030542
1370244_at 11.603687 11.697575 11.35834 11.829953 11.803157 11.993741 11.910924 11.683145 11.797122
1370245_at 9.629004 9.735265 9.365232 9.713677 9.76021 9.939899 9.845618 9.598909 9.733776
1370246_at 11.364146 11.701684 10.909751 11.129433 11.432607 11.319354 11.31436 11.464249 11.367534
1370247_a_at 6.724139 6.613597 6.5776973 6.498083 6.5542397 6.600474 6.414062 6.7429986 6.4544277
1370248_at 5.915124 5.8535576 5.980144 5.821764 6.258432 6.083695 6.0418572 6.112159 5.6145363
1370249_at 6.823523 7.4140167 7.059333 7.3103046 7.272557 7.129669 7.3863063 7.2100554 7.209069
1370250_at 8.717966 9.054162 8.181674 8.719242 8.253595 8.670708 8.866305 8.750235 8.954264
1370251_at 6.0165944 6.1619678 6.169077 6.095452 5.9913197 6.0941606 6.089147 6.220344 6.3051543
1370252_at 7.296322 7.714076 7.040524 7.5940804 6.895162 7.3168225 7.6124067 8.171806 7.228547
1370253_at 11.1163225 11.287335 10.5461 11.358728 11.072726 11.062138 11.183552 10.955968 11.063877
1370254_at 3.650494 3.8617346 3.7090735 3.7624283 3.771547 3.6559653 3.6754103 3.638562 3.8746111
1370255_at 4.649541 4.7729235 4.7554746 4.4709644 4.868271 4.5155206 4.638418 4.8774767 5.0373516
1370256_at 7.6285214 7.594315 7.1999683 7.9443636 7.798714 8.046804 8.201707 7.156586 8.271976
1370257_at 4.6035385 4.628131 4.4410753 4.4597483 4.6427245 4.502496 4.392138 4.4197483 4.427346
1370258_at 4.951331 5.2700458 5.0127873 5.2371907 5.153507 5.359349 5.2234664 4.9852953 5.1602902
1370259_a_at 7.250705 7.1304593 6.683025 7.2439995 6.975144 7.0994353 7.230695 7.0117836 7.0194087
1370260_at 6.2199144 6.0460024 6.747708 6.2733955 6.296882 6.599823 6.404107 6.315344 6.389175
1370261_at 7.6663013 7.940073 7.219523 7.654102 7.544704 7.617856 7.608159 7.521483 7.7904487
1370262_at 8.882399 9.03768 8.072706 8.791355 8.684237 8.795801 8.815823 8.307917 8.627466
1370263_at 5.921497 6.039828 5.6738653 6.0372124 5.716631 5.7901206 5.7443714 5.9624157 6.168744
1370264_at 7.1439962 7.2011676 7.1971865 7.394243 7.444584 7.323488 7.2556214 7.2020926 7.2502637
1370265_at 5.407813 5.9992676 5.3059278 6.0557084 5.7394376 5.5845137 6.4486904 5.604189 5.480594
1370266_at 5.9244485 6.4281893 5.8133264 6.341589 6.187825 6.3460245 6.3426805 6.1174984 6.1432953
1370267_at 5.7914352 6.39105 5.287996 6.140038 5.833911 6.0667486 5.745776 5.627869 5.735005
1370268_at 4.538541 4.8414507 5.0236454 4.555487 4.6564875 4.359153 4.5564594 4.6700163 4.3982515
1370269_at 5.984448 5.5976977 5.8954406 5.8881245 5.9160333 5.800521 5.691291 5.7623506 5.769846
1370270_at 3.9486222 3.9310174 4.6170855 4.0687633 4.184423 4.006401 4.1500063 4.242796 4.127454
1370271_a_at 7.9350386 8.201332 8.428137 7.786817 8.109476 7.6656504 7.985786 8.330986 7.915698
1370272_x_at 6.4869137 6.271145 6.4679394 6.1048546 6.1453943 6.5409245 6.053111 6.6283574 6.495047
1370273_at 3.565253 3.6938255 3.6027858 3.5220916 3.603085 3.8126166 3.6404328 3.727545 3.949376
1370274_at 12.870444 12.878212 12.555792 12.633213 12.970168 12.956185 12.933283 12.725829 12.936936
1370275_at 12.84967 12.981211 12.856546 12.955161 12.830335 12.907891 12.919635 12.68083 12.978538
1370276_at 10.8294935 10.972356 10.442599 11.057344 10.833046 10.92855 11.0590725 10.818931 10.987881
1370277_at 11.510037 11.614245 11.21366 11.52926 11.513492 11.488879 11.562045 11.324794 11.526476
1370278_at 11.040525 11.265571 10.884501 11.160342 10.987854 11.113895 11.02098 10.93101 11.193084
1370279_at 5.9019394 5.9241633 6.352345 5.972689 5.6664577 6.145726 5.8114614 6.3244214 6.3939867
1370280_at 9.928902 9.886916 9.910439 9.954493 10.044752 10.069863 10.101433 9.885145 9.836417
1370281_at 10.172721 11.723349 9.3230715 9.94378 10.394871 9.86795 10.592375 10.246395 10.562546
1370282_at 6.245485 6.0442014 5.4383287 6.295702 6.286129 6.190564 6.5008044 6.170689 5.965743
1370283_at 11.880047 12.434642 11.950487 12.170069 12.16563 12.062277 11.961396 11.818811 12.182821
1370284_at 11.576236 11.750698 11.107924 11.752632 11.361395 11.631406 11.646529 11.377336 11.617365
1370285_at 6.3300366 6.3361387 6.4743476 6.397761 6.6747456 6.535925 6.6478133 6.507297 6.533248
1370286_at 7.6155224 8.01364 7.5999603 8.209368 7.5511665 7.7353077 7.823127 8.00704 8.493968
1370287_a_at 8.831017 8.980038 7.899328 8.895708 8.638641 8.965719 9.011954 8.388604 8.557874
1370288_a_at 7.600679 7.794192 7.0734916 7.878867 7.689769 7.530432 7.9024396 7.6596003 7.21899
1370289_x_at 3.6485088 3.7034793 3.6992924 3.6455371 3.5488875 3.6090477 3.6355102 3.6252296 3.6346796
1370290_at 8.338032 8.808508 7.822364 8.75161 8.779967 8.597585 8.7581415 8.351395 8.181862
1370291_at 5.5927987 5.690365 5.8518987 5.561038 5.801901 5.6696844 5.5009003 5.7296295 5.834168
1370292_a_at 3.6455662 3.9206946 3.8674247 3.8565817 3.852886 3.740019 3.8500068 4.0111327 3.9533682
1370293_at 5.9143314 6.0923133 5.85141 6.036891 6.1507344 6.1874275 5.841999 5.986119 6.562638
1370294_a_at 6.0627866 6.551502 6.0086303 6.830507 6.4547997 6.3545303 5.8737874 5.967625 5.781118
1370295_at 7.5617676 7.540837 7.1534863 7.8359256 7.533282 7.7465925 7.608484 7.494326 7.4517198
1370296_at 13.251402 13.401732 13.143452 13.405582 13.125842 13.308067 13.296756 13.097224 13.346975
1370297_at 6.447475 6.723294 7.043174 6.623131 6.7226167 6.6847525 6.4463625 6.7660756 6.651544
1370298_at 9.103952 8.990263 8.702326 9.369076 9.269034 9.113928 9.533709 9.103277 9.330726
1370299_at 13.633349 13.743102 13.499785 13.6711855 13.565018 13.573145 13.63512 13.499094 13.456402
1370300_at 7.683432 7.875025 7.559845 8.13499 7.879626 7.6345882 7.8524504 7.3885627 7.8931127
1370301_at 7.4924517 7.301765 7.3037415 7.1532454 6.760002 7.296529 6.8582473 6.760908 6.657361
1370302_at 7.947397 8.038645 8.090369 7.8713775 8.27792 8.18882 8.209702 8.012322 7.948033
1370303_at 6.022522 6.430974 5.85141 6.2324724 6.0687337 6.286007 6.1478148 5.9769483 6.438986
1370304_at 8.479893 8.655184 8.413733 8.608065 8.35233 8.2912245 8.462029 8.627653 8.610942
1370305_at 9.026539 9.167557 8.879534 9.277164 9.048762 9.086197 9.297031 9.1427145 9.246221
1370306_at 9.1255665 9.355858 9.144196 9.256351 9.106316 9.211821 9.098293 9.139315 9.133755
1370307_at 6.9535346 6.6125107 6.5955276 6.5289345 6.7595987 6.7254457 6.3920484 6.6067824 6.53802
1370308_at 6.887349 7.2015157 6.9461308 7.3608418 7.031517 7.087845 6.8385344 6.556996 6.720523
1370309_a_at 10.406383 10.523338 9.843848 10.471627 10.206832 10.24769 10.400071 10.071185 10.218365
1370310_at 12.757839 12.6779 12.361056 12.767777 12.629252 12.851663 12.662835 12.471345 12.632198
1370311_at 7.455843 7.447739 7.1056247 7.647205 7.541486 7.6577196 7.678409 7.7233744 7.484275
1370312_at 4.1738925 4.191493 4.8846083 4.0972376 4.540147 4.1947765 4.5648255 4.7404637 4.452482
1370313_at 8.951971 8.931074 8.916955 8.866289 8.819619 8.856479 8.941782 8.921954 8.807885
1370314_at 7.8259 7.9713197 7.5373497 7.625736 7.480232 7.264368 7.512182 7.582359 7.482909
1370315_a_at 6.1463494 6.3836803 6.608853 6.181756 6.0121584 6.271709 6.0699635 6.0857444 6.269707
1370316_at 7.4965744 7.756302 7.2369885 7.7002287 7.4261923 7.419183 7.4403214 7.245137 7.426205
1370317_at 6.373602 6.3739953 6.212018 6.7229495 6.4497266 6.458462 6.3229213 6.442004 6.2639832
1370318_at 7.10232 6.9124174 6.7103972 6.972729 6.943518 7.2951946 7.045074 6.6577134 7.03284
1370319_at 8.9475765 9.049544 9.190874 8.967866 8.979229 9.134462 8.978722 9.209789 9.41169
1370320_at 10.733621 10.204588 9.723384 10.196239 10.231064 10.334177 10.145834 10.356682 9.851483
1370321_at 10.015748 10.159238 9.585716 10.049506 9.974633 10.104649 9.830141 9.817678 9.9403105
1370322_at 9.248841 9.540952 8.982145 9.620624 9.272488 9.394517 9.388085 9.284514 9.250696
1370323_at 5.8519926 5.8535576 5.6643796 5.860853 5.7707653 6.108302 5.974964 5.99858 5.883198
1370324_at 7.6431985 7.7711835 7.808142 7.6074667 7.76407 7.6815853 7.8453093 7.794453 7.982662
1370325_at 9.21913 9.454023 9.091592 9.506488 9.3728075 9.434936 9.318536 9.244706 9.523295
1370326_at 7.030879 6.9872766 6.6590295 7.19564 6.694081 6.8085394 6.6054277 6.6024346 6.962992
1370327_at 7.214409 7.199129 6.653329 7.5402346 7.060218 7.16817 7.133975 7.043484 7.277343
1370328_at 5.962853 5.77621 6.860686 6.179093 6.0697947 5.8669333 6.124437 6.129078 5.9338484
1370329_at 9.233397 9.2660885 9.407355 9.281991 9.13655 9.218102 8.902095 9.097733 9.277968
1370330_at 6.9322057 7.2473917 6.633472 6.9839892 7.006102 6.813386 6.9164357 6.7680306 6.8257575
1370331_at 7.7485013 7.4593263 7.513617 7.6935306 7.405822 7.989669 7.609024 7.6440945 7.666217
1370332_at 5.395119 5.586289 5.3642225 5.2669373 5.2537613 5.3058786 5.326925 5.468196 5.6607494
1370333_a_at 12.878733 13.045829 12.549402 12.8692665 12.757644 12.98536 12.915276 12.668608 12.87905
1370334_at 8.087477 8.072294 7.4620085 8.576525 8.051052 7.928507 8.299177 7.939734 9.267666
1370335_at 8.070484 7.7332544 7.681629 7.5658293 7.8289213 7.8155046 7.374347 7.4669514 7.344743
1370336_at 10.998524 10.583849 10.19082 10.201939 10.2272215 10.249418 10.448066 9.500425 9.988305
1370337_at 7.236445 7.3731384 6.682589 7.4161806 7.135412 7.198079 7.427866 7.009436 7.218759
1370338_at 3.2394655 3.6197383 3.6487417 3.3677018 3.283525 3.3922937 3.2996912 3.540416 3.5461516
1370339_at 9.9866495 10.296353 9.73208 10.145775 10.038992 9.964238 10.234088 9.937463 9.8323
1370340_x_at 8.716185 9.120393 8.626184 8.989536 8.944454 8.829921 9.185773 8.7765665 8.77425
1370341_at 3.51512 3.5042315 3.5459282 3.4315338 3.477479 3.5276124 3.6075568 3.567045 3.513876
1370342_at 4.024683 3.866876 3.6768413 3.801415 3.8873923 3.9685316 3.870841 3.7742074 3.8519695
1370343_at 6.1339097 6.2786303 5.9366617 6.4992614 6.3179045 6.223347 6.4176273 6.1258574 6.201728
1370344_at 7.4670153 7.4947457 6.76918 7.2949185 7.1937737 7.2088013 7.2716823 7.1625414 7.1662865
1370345_at 5.2576094 5.810156 5.337125 5.7765975 6.108712 5.168605 4.8047266 4.959752 5.1851482
1370346_at 4.987518 5.1261272 5.5285177 5.532457 5.9563737 4.992223 5.053609 5.313457 5.044821
1370347_at 5.2667327 5.2770205 4.9360065 5.4234505 5.339638 5.3013544 5.235465 5.227173 5.3674965
1370348_at 10.167285 10.1427355 9.55922 10.174267 10.06742 10.151447 10.167838 9.945721 9.873058
1370349_a_at 14.036017 14.010763 13.840657 13.978775 14.017486 14.01986 13.984612 13.89048 13.970062
1370350_x_at 10.393288 8.997491 8.968391 8.567268 10.342755 8.382997 8.570007 8.429555 10.455655
1370351_at 7.673783 8.062721 7.429727 7.799506 7.9254203 7.7885127 7.893464 7.693579 7.7020392
1370352_at 11.326111 10.865526 10.526496 11.195541 11.041454 11.139958 10.45487 10.479318 11.156282
1370353_at 7.252929 7.0732417 6.9055586 7.1308446 6.7457595 7.1557207 7.1235385 6.6091514 6.9013486
1370354_at 7.661254 7.7394004 7.169184 7.790607 7.6165166 7.5619717 7.8880496 7.3837657 7.1772995
1370355_at 12.745565 13.393406 12.684849 12.484114 12.6994915 12.011564 12.603227 12.607122 12.634498
1370356_at 7.048912 7.001369 6.029114 7.0998836 7.1001515 6.7682467 6.7375655 6.8851037 6.619115
1370357_at 7.607706 7.903815 7.626533 7.6630054 7.668566 7.786164 7.8301463 7.7035055 7.8276086
1370358_at 8.27998 8.43533 8.172072 8.216469 8.273942 8.451955 8.322396 7.9561396 8.511102
1370359_at 12.236759 12.342043 11.749771 12.19881 12.181577 12.232821 12.138505 12.019848 12.34915
1370360_at 8.038407 8.100846 7.5164433 8.128289 7.7868366 7.8090677 7.8679132 7.641954 7.913716
1370361_at 4.693114 4.7036595 4.6512065 4.660775 4.677059 4.7550335 4.666531 4.7615967 4.7167473
1370362_at 7.52805 7.623532 7.942451 7.4519877 7.584796 7.6385303 7.380012 7.633944 7.612074
1370363_at 11.534385 10.744035 10.77583 11.673841 11.213967 11.2782345 11.495913 10.67216 11.252272
1370364_at 7.65622 7.615454 7.3686347 7.7455783 7.730475 7.85281 7.7934847 7.654793 7.266151
1370365_at 8.365367 8.197122 8.036608 8.330231 8.029903 8.419031 8.3301525 8.503516 8.364286
1370366_at 9.304041 9.497407 8.967263 9.55861 9.211291 9.139221 9.324486 9.10971 9.346552
1370367_at 4.995552 4.6140676 5.7842135 4.8613844 4.974308 4.9259176 4.8426924 4.8996525 5.1651783
1370368_at 6.5732136 7.025503 6.5161915 6.776073 6.754575 6.6018724 6.9256225 6.6155972 6.7368145
1370369_at 6.0660563 6.1948795 6.2965283 6.3351097 6.0999274 6.0514846 6.6134973 6.502105 6.1358986
1370370_at 7.5273128 7.7795463 7.386481 7.857642 7.7903557 7.7575703 7.883232 7.892968 7.682379
1370371_a_at 7.8602333 8.255678 7.966751 8.030234 8.387612 8.510416 8.783419 8.307956 8.745646
1370372_at 4.409324 4.444803 4.750025 4.473318 4.7430105 4.3077826 4.6041994 4.958788 4.3624077
1370373_at 6.3755455 6.2431 7.0024657 6.2159586 6.34764 6.2615814 6.564288 6.431922 6.637529
1370374_at 7.8117533 7.842331 7.503799 8.328896 7.9373364 8.131258 8.217598 7.383828 7.5375924
1370375_at 11.176774 11.689903 11.490155 11.564571 11.215374 11.462847 11.376234 11.000847 11.446799
1370376_a_at 7.6251044 8.254152 7.3954754 7.8534427 7.871153 7.922991 7.967994 7.5704346 7.707977
1370377_at 12.899149 12.92378 12.202752 13.04778 12.8378105 12.976646 12.873614 12.798769 12.859886
1370378_at 11.85505 12.039818 11.767452 12.0501795 11.823663 11.940195 11.926185 11.759105 12.134312
1370379_at 6.163 6.0008454 6.174614 6.3196797 6.125395 6.070884 6.214524 6.283525 6.0488615
1370380_s_at 7.069678 7.341769 6.753598 7.1072383 6.9237456 7.149691 7.091523 6.935094 6.8162804
1370381_at 10.532991 10.446779 9.870123 10.5737505 10.16898 10.577625 10.509216 10.166689 9.96462
1370382_at 3.335904 3.4692945 3.3157935 4.272812 3.5753314 3.369448 3.6700952 3.5211787 3.3159463
1370383_s_at 7.706157 8.736172 7.8657966 8.858123 8.55705 7.9225225 9.167758 8.749978 8.46213
1370384_a_at 5.8055277 5.051424 5.123452 4.927462 6.0297604 6.3237166 8.416966 5.124202 5.362617
1370385_at 5.0498924 5.2212605 5.181963 5.014982 4.791916 4.977861 5.1287603 4.966795 4.94221
1370386_at 6.7074714 6.971141 6.1492605 6.7662473 6.7129707 6.7840667 6.6874313 6.4745517 6.6510224
1370387_at 10.375137 10.172621 10.381001 10.295895 10.429219 11.48574 10.617068 9.949156 10.209802
1370388_at 4.6837997 4.6884117 4.579729 4.480385 4.314394 4.622857 4.627729 4.7733502 4.8925314
1370389_at 3.7686512 3.6465447 3.8108487 3.9138694 3.7151387 3.7899315 3.8114586 3.8975582 3.773027
1370390_at 5.082759 5.422905 5.5270095 5.0532217 5.1695633 5.18915 5.0455937 5.3510227 5.219742
1370391_at 5.1394424 5.1399684 5.293398 5.17237 5.2031975 5.365617 5.1265745 5.1695027 5.5440707
1370392_at 4.90394 5.0852227 5.110403 5.0675263 4.962401 5.0788507 5.041289 5.063094 4.9231195
1370393_at 4.429105 4.5018234 4.6634197 4.766447 4.5815935 4.796047 4.800633 4.811508 4.691159
1370394_at 6.300297 5.279126 6.321401 6.2997284 6.7611775 6.346726 6.9935327 5.9081516 5.5506115
1370395_at 6.9258823 6.886295 6.8905363 7.0085635 7.252155 7.2943635 7.1568356 7.2444615 6.8771963
1370396_x_at 14.027565 14.117769 13.991667 14.082788 14.023203 14.040531 14.11475 13.893974 14.119863
1370397_at 12.090156 11.02861 11.040628 12.149397 11.372272 11.60585 11.634237 11.205469 11.81353
1370398_at 5.8734264 5.7421765 5.6820984 5.732375 5.4568734 5.5679293 5.7513413 5.5093517 5.7025185
1370399_at 6.906276 7.0422215 7.405753 7.2224507 7.2198486 7.469888 7.4167953 7.016416 7.428021
1370400_at 5.2300024 5.041234 5.24578 5.2555604 5.0907907 5.356571 5.5059576 5.04844 5.0826216
1370401_at 3.9373255 4.0926127 3.9670956 3.8850405 4.0723395 3.8642836 4.0534906 4.2495804 4.059312
1370402_at 7.587309 7.7596645 7.618408 7.6627297 7.5372286 7.4821844 7.546489 7.747649 7.848956
1370403_at 4.969939 5.4187493 5.971412 5.279967 5.5573945 5.098558 5.3632298 5.7092323 5.1151247
1370404_at 3.9688911 4.169763 3.9257417 3.9270906 3.9377482 4.079641 4.0561914 4.0135527 4.2422915
1370405_at 3.5259101 3.4763813 3.5887754 3.65041 3.6283028 3.5160532 3.5726786 3.624432 3.6164935
1370406_a_at 4.0022287 3.8459918 4.3468313 3.790548 3.9171607 4.0817924 4.0027833 4.307168 4.0272527
1370407_at 8.379023 8.541737 7.69395 8.177121 8.146028 8.248743 8.334293 7.9776125 8.337302
1370408_at 4.381671 4.6186056 4.7180705 4.2901735 4.231173 4.430141 4.2465277 4.573884 4.414207
1370409_at 4.872736 4.889868 5.27435 5.0265894 5.08062 4.998681 5.0940347 4.8495336 4.922184
1370410_at 4.8886633 4.802901 5.269767 4.993108 4.69885 4.9070563 4.766856 4.92288 4.824773
1370411_at 5.767534 6.086318 6.269929 6.3906817 5.8365593 5.9620895 6.310394 5.854995 6.11611
1370412_at 3.792072 3.9086142 3.869093 3.975906 3.764473 3.8038185 3.9282055 3.7295542 3.8557825
1370413_at 5.889056 6.2038374 5.7036257 5.989191 6.0891895 5.940883 5.892747 5.8774815 5.8003445
1370414_at 8.750802 8.739948 8.6149845 8.7648535 8.818986 8.824002 8.714956 8.741042 8.873317
1370415_at 6.025655 6.4428368 6.5148735 6.2685184 6.3093567 6.2410965 6.3854923 6.356311 6.1210704
1370416_at 4.880657 5.166205 4.8380075 4.973411 5.2363796 4.9685855 5.037642 4.7231293 5.251401
1370417_at 4.3790374 4.5532417 4.8152494 4.511347 4.466588 4.548995 4.6093693 4.71399 4.751822
1370418_s_at 5.882086 5.817999 6.5594106 5.898548 5.8822365 6.0500154 5.855075 6.043382 5.9184175
1370419_a_at 5.824929 5.9717665 6.3565845 6.339924 5.8498316 5.721898 6.203884 6.2020836 6.012038
1370420_at 11.911678 11.229745 10.932331 11.384473 11.9108515 12.301471 12.934748 11.893401 12.3034315
1370421_a_at 6.5268607 6.4159203 6.740342 6.4243217 6.458908 6.241989 6.705926 6.706082 6.3999443
1370422_at 6.02585 6.4195137 6.024361 6.4183793 6.357349 6.3305674 6.8993006 6.1137385 6.5465
1370423_at 5.2165504 5.7190685 5.554406 5.5609193 5.5585947 5.4778194 5.7424164 5.599943 5.945652
1370424_at 4.0083632 4.0331607 4.052982 4.003159 4.211195 3.8564415 4.0173316 4.1069503 4.043684
1370425_at 12.292991 12.353308 12.361188 12.520802 12.283839 12.445375 11.902921 11.970549 12.46592
1370426_a_at 10.829809 11.144867 10.720551 11.107747 11.005362 11.003127 10.850941 10.740665 11.130166
1370427_at 5.145145 5.3176174 4.8508387 5.060113 5.0810046 5.225601 5.009184 4.8472977 5.001457
1370428_x_at 11.596709 11.824489 11.214989 10.741134 11.343531 11.663424 12.019268 10.894724 11.056208
1370429_at 9.430567 9.374138 9.614999 9.377973 9.2984295 9.485561 9.61998 9.468776 9.127892
1370430_at 4.7729697 4.7686906 5.272717 4.9038916 4.9320283 4.811824 4.9779115 4.8521657 4.9950104
1370431_at 4.419903 4.394887 4.8203735 4.438096 4.680563 4.448865 4.5995936 4.640355 4.6049943
1370432_at 4.318408 3.6547222 4.9699125 4.3184614 4.0347414 4.3067083 4.384781 4.370469 4.086605
1370433_at 9.824797 9.611451 10.113715 9.902107 9.640076 9.222448 9.749417 9.778635 8.830741
1370434_a_at 3.6738422 3.4232628 3.5717728 3.4154627 3.496826 3.5069826 3.6005807 3.5664754 3.671119
1370435_a_at 6.3399024 6.5045333 6.0330076 6.50568 6.1358943 6.392677 6.3253174 6.2752085 6.241966
1370436_at 6.3865356 5.893032 4.916448 6.986976 6.3879786 7.8529453 7.6472387 6.3724747 6.864024
1370437_at 6.261307 6.145917 5.9021792 6.006648 6.158064 6.2560787 6.175089 6.283377 6.195774
1370438_at 6.4185705 6.2605257 6.662152 6.293863 6.2375154 5.997641 6.010623 6.4675307 6.280675
1370439_a_at 3.2695932 3.3551466 3.44322 3.271272 3.2369914 3.3273542 3.4269948 3.319893 3.262426
1370440_at 7.078107 7.502326 7.023707 7.734083 7.2494235 7.484625 7.527441 7.3249497 7.2889853
1370441_at 3.80956 4.0158815 4.305321 3.8499923 3.9265242 3.758472 4.043234 4.159096 4.1125193
1370442_at 3.2846582 3.2432327 3.5142736 3.3544235 3.3646321 3.3587892 3.428797 3.3697026 3.370009
1370443_at 7.3929157 7.673504 7.502946 7.3927827 7.5813503 7.2867723 7.3594837 7.649458 7.632515
1370444_at 6.1558633 6.0076413 7.152672 6.0421944 6.2475114 5.867077 5.9338264 6.8275023 6.1537027
1370445_at 6.321054 6.4965215 6.785639 6.6304903 6.6033816 6.499228 6.6850414 6.509399 6.6127253
1370446_at 5.850849 6.458533 6.335132 6.4736843 6.258084 6.3330164 6.5633016 6.3929334 6.1515837
1370447_at 4.96451 5.1146755 5.1158595 5.0387173 4.9485865 4.984417 4.862741 4.8448153 5.6042976
1370448_at 4.414387 4.353732 4.7218294 4.3447285 4.4272356 4.36513 4.535499 4.5299106 4.361125
1370449_at 7.5075035 7.476866 7.1962867 7.6205945 7.219553 7.4385514 7.6958375 7.6124797 7.240393
1370450_at 4.7476387 4.563346 4.9016757 4.468961 4.700835 4.7500114 4.515356 4.669527 4.9087214
1370451_a_at 5.4636636 5.666869 5.1810265 5.1216297 5.476647 5.5148754 4.960204 5.430972 5.66954
1370452_at 4.109477 3.9353678 3.8866372 3.9469874 3.8652637 4.2060175 4.0136456 4.462995 4.2587175
1370453_at 4.711428 5.281243 4.9431367 4.727923 4.6599526 4.7270727 4.7683034 4.692986 4.90545
1370454_at 5.0086117 4.604765 4.9154835 4.8132443 4.762763 4.439503 4.7712927 4.7135944 4.7539635
1370455_a_at 3.1744711 3.1835163 3.3255455 3.209966 3.2668872 3.2774901 3.1547084 3.1506684 3.2477465
1370456_at 4.0225806 4.055932 3.9542034 4.019437 4.183099 3.9949281 3.8091195 4.1191835 3.949023
1370457_at 4.0947566 4.0017605 4.124758 3.9368858 3.9624429 3.9301279 4.1674194 4.125532 4.3796124
1370458_at 4.333116 4.1818423 4.524753 4.1600924 4.3509765 4.4788494 4.310158 4.3028207 4.123377
1370459_at 4.20524 4.304846 4.925145 4.225663 4.205685 4.3844414 4.159051 4.3028207 4.198957
1370460_at 6.410398 6.759267 6.358399 6.97643 6.6230035 6.9981847 7.2638845 6.6618066 6.7821503
1370461_at 5.388141 5.106659 5.2785835 5.1882777 5.311715 4.906576 5.1757903 5.163456 5.081666
1370462_at 5.4398174 5.1954794 5.809122 5.4968963 5.5406947 5.4017563 4.8524666 5.408339 5.094199
1370463_x_at 6.1039457 6.867036 5.8076115 6.094649 6.197352 6.358732 5.9429684 6.2577147 7.025629
1370464_at 4.4973736 3.9497466 4.485199 5.127705 4.512568 4.7882333 4.983041 4.278869 4.995067
1370465_at 4.9446516 4.1482763 4.6195984 5.2992644 4.6004534 4.9909763 5.1850467 4.919657 5.22991
1370466_at 3.9794238 4.050045 4.022886 3.9915426 3.9242203 4.0368085 4.07635 4.0810413 4.254738
1370467_at 4.6972675 4.766075 5.0041256 4.6745253 4.7443886 4.9067755 4.7267714 4.674999 4.7639856
1370468_at 3.183915 3.226995 3.2625113 3.2639675 3.2348254 3.259662 3.279472 3.1843867 3.118765
1370469_at 5.6707935 5.611969 5.6491666 5.5329 5.7589564 5.8556204 5.9055724 5.4608483 5.8536124
1370470_at 4.3830757 4.5964756 4.5869327 4.3074393 4.45701 4.417926 4.27481 4.538064 4.5827584
1370471_at 4.2473497 4.172057 4.505912 4.1605005 4.0396633 4.1600704 4.193321 4.2836847 4.129162
1370472_a_at 4.9267063 5.06929 5.1406903 4.882247 4.7586493 4.945093 4.9614806 5.037592 5.260724
1370473_a_at 6.2451487 6.235293 5.8942137 6.2523155 6.1607203 6.259633 6.1464396 6.2402205 6.1620164
1370474_at 4.9409647 5.1844482 4.9451404 5.400763 5.103919 4.9322395 5.1691723 5.049827 5.1536303
1370475_at 13.174573 13.498341 12.986725 13.277381 13.110558 13.311144 13.234411 13.035052 13.346181
1370476_at 6.920749 6.9397373 6.207157 6.880708 6.8429213 6.882852 6.9772854 6.8753085 6.6314516
1370477_at 3.544604 3.682819 3.6104367 3.5276296 3.512209 3.6784863 3.531102 3.5801682 3.6239662
1370478_at 6.0376134 5.9238653 6.3912177 6.2057853 6.0636272 5.9470897 6.1240964 6.265047 6.099244
1370479_x_at 12.739913 12.362213 12.822133 12.945905 12.562379 12.6455 12.1284 12.535463 12.857335
1370480_at 3.9412239 4.2414064 4.5583553 4.114378 4.0577946 4.0504007 4.018018 4.1585126 4.3666134
1370481_at 5.646469 5.698597 5.911553 5.7437787 6.1673026 5.973774 5.9361467 6.0091515 6.186908
1370482_at 5.8002195 6.080243 6.0556984 5.9231625 5.931575 5.7207384 6.02803 6.0026646 6.1947513
1370483_at 3.81058 4.00125 3.6733823 3.7865586 3.8749988 3.7644668 4.127577 3.8766162 3.7974896
1370484_at 5.112344 5.118346 5.4215937 5.118217 5.0801673 5.208383 5.2077413 5.200587 5.210127
1370485_a_at 4.887564 4.7480145 4.773974 5.0285506 4.7574105 4.5600696 4.927513 4.7067795 4.807073
1370486_a_at 5.861684 5.759801 5.876327 5.9175186 5.8585587 5.808549 5.646907 6.1088204 5.722868
1370487_a_at 6.310503 6.504271 6.655648 6.396072 6.5367393 6.3579597 6.5828443 6.2509923 6.6421304
1370488_a_at 5.9072957 5.7810917 5.6963577 5.788758 6.056968 6.0755877 6.194236 5.985346 6.237971
1370489_a_at 4.05775 3.9078283 4.1053157 4.145426 3.8962784 3.8632817 3.8160236 3.8593776 4.084731
1370490_at 4.3627353 4.5364056 4.948869 4.735582 4.617913 4.2699003 4.411148 5.390495 4.924722
1370491_a_at 5.322633 5.210014 5.308785 5.219008 5.520812 5.11025 5.189108 5.5755796 5.2732515
1370492_a_at 4.1548824 4.4087434 4.2762046 4.2732544 4.3461986 4.3721323 4.395681 4.531771 4.5193224
1370493_a_at 3.5874634 3.5700066 3.9163163 3.599015 3.5804965 3.6935706 4.2194877 3.971968 3.7436666
1370494_at 5.9091215 5.3512697 6.763871 5.8779826 5.7534733 5.682914 5.732627 6.0349035 5.567376
1370495_s_at 13.228487 13.243931 13.011951 13.353216 13.1287775 13.225188 13.073697 13.265262 13.201478
1370496_at 12.49525 12.518189 12.031411 12.629759 12.334565 12.565099 12.461066 12.194099 12.451622
1370497_at 4.0819054 4.1457205 4.210903 4.038474 4.066538 4.0943613 4.041456 4.1398716 4.2159495
1370498_at 3.2866511 3.4110293 3.3881786 3.3235176 3.3868186 3.451002 3.3008342 3.386497 3.357629
1370499_at 4.186917 4.389385 4.013063 4.2075577 4.0147324 4.2821937 4.53857 4.224559 4.133361
1370500_a_at 3.4931495 3.8028345 3.7837102 3.5639517 3.7540088 3.4465172 3.6743612 3.6814024 3.9974809
1370501_at 8.348187 8.648475 8.338869 8.7801485 8.4287815 8.626885 8.560138 8.466245 8.644516
1370502_at 3.8966002 4.0673175 4.2749424 3.8536077 4.00436 3.9136155 3.9699938 3.8623228 3.9571886
1370503_s_at 3.9119267 4.0249243 3.9820628 4.1410055 4.123003 4.0388193 4.3599377 3.9552014 4.2386503
1370504_a_at 6.218103 6.272181 6.074065 6.384589 6.1880436 6.228124 5.9899797 6.1889596 6.3259683
1370505_at 5.714802 5.936323 5.4966755 5.888738 5.946763 5.9021025 6.0350046 5.929436 5.851295
1370506_at 6.163853 6.525416 6.279686 6.363056 6.170515 6.5435753 6.484637 6.4977465 6.4738503
1370507_at 5.5287933 5.706461 5.564115 5.4837565 5.482069 5.4545355 5.6345572 5.517852 5.412981
1370508_a_at 5.1054416 5.4487486 5.698281 5.4890804 5.0946183 5.1155477 5.178278 5.321333 5.5828867
1370509_at 6.8441186 6.784411 6.6796474 6.9046245 6.7457595 6.383586 6.8768272 6.72197 7.233142
1370510_a_at 7.021495 7.366544 7.0464296 7.423966 7.3014593 7.364171 7.3099394 7.4145117 7.2006726
1370511_at 13.753109 13.826113 13.510276 13.880285 13.647506 13.826659 13.864932 13.788646 14.017265
1370512_at 7.7541556 7.762746 7.608175 7.5965643 7.7538095 7.6642036 7.7651653 7.5685596 7.7439785
1370513_at 4.119061 3.9662318 3.9850798 3.7716806 4.2093453 3.898326 3.8814878 3.9047568 3.908131
1370514_a_at 4.506817 4.371711 4.5736046 4.7335453 4.246807 4.3835225 4.5357103 4.678568 4.2966223
1370515_x_at 4.35982 4.6672573 4.931806 4.6079917 4.4421115 4.50924 4.4209604 4.6483383 4.860572
1370516_at 5.758168 6.073658 5.65109 6.0597043 5.977727 5.9452286 6.501134 5.986247 6.000541
1370517_at 3.8568025 3.8775916 4.1550875 4.065258 4.1499147 3.9269 3.9046957 4.0848684 3.9782796
1370518_a_at 3.886629 3.8783562 3.9445503 3.9297905 3.891525 4.0093746 3.832003 3.9692814 4.089781
1370519_at 4.6872044 4.907687 4.696008 4.60509 4.700221 4.7844543 4.8074102 4.8205185 4.399023
1370520_at 4.1617618 4.0675964 4.1202784 4.113866 4.090023 4.096285 3.9999962 4.1952524 3.9438033
1370521_at 6.06462 6.32169 5.9451265 6.060935 6.0328217 6.0755033 6.11051 5.990153 6.0130925
1370522_at 9.012499 8.860269 8.45779 8.685382 8.46415 8.763751 8.670704 8.594367 8.77185
1370523_a_at 7.7114635 7.5463276 6.5246897 7.477147 7.2743187 7.4638934 7.287882 6.9942827 7.0903134
1370524_at 8.711185 8.8354435 8.448314 8.839279 8.748464 8.868005 8.9255 8.436126 8.75955
1370525_at 7.906082 7.9149103 7.708195 8.103466 8.176638 8.15136 8.281847 8.121614 7.96191
1370526_at 5.3623457 7.3075695 5.373259 5.5689297 5.6562986 5.2586017 5.353294 5.5581923 4.9867616
1370527_a_at 8.092697 8.307725 8.0557785 8.262645 8.383292 8.315918 8.392902 8.078304 7.991267
1370528_at 6.5012503 6.8656154 6.830539 6.371606 6.4987426 6.59157 6.382358 6.5298166 6.6403627
1370529_a_at 6.765675 7.4861817 7.0371666 7.188237 7.1825604 6.959946 7.147934 7.2010527 7.115099
1370530_a_at 7.8590903 8.082832 7.5640717 7.9986215 7.8949666 7.676008 7.6917143 7.583949 7.422118
1370531_a_at 5.163316 5.2610607 4.782683 5.382863 5.2451577 4.984394 4.9101434 5.0026445 5.0078754
1370532_at 5.906835 6.0216656 5.934019 5.950555 6.0175023 5.9630294 5.9114647 5.981694 6.1220264
1370533_at 4.191087 4.502598 4.4985695 4.4117184 4.276703 4.406987 4.4085875 4.4021225 4.481355
1370534_at 6.7333283 7.18611 6.6718144 6.786155 6.80484 6.758723 6.866277 6.2791166 7.13503
1370535_at 4.4134073 4.211802 4.452131 4.233055 4.1118164 4.034726 4.3117533 4.4960537 4.2486
1370536_at 5.3970165 5.157227 4.895838 5.301259 5.356776 5.145739 5.117936 5.4084015 4.9742036
1370537_at 5.975974 6.049217 5.73553 6.089246 6.010749 6.1764207 5.8408866 6.2450366 6.1488914
1370538_at 7.245629 7.5618734 7.0249515 7.47236 7.6119356 7.497275 7.126393 7.265299 7.184554
1370539_at 6.153522 6.061838 6.2759337 6.5908885 5.972316 6.2310114 6.4360495 6.1018105 5.830589
1370540_at 3.989661 3.9479122 4.1741924 4.0122304 4.015193 3.9831343 4.1221905 4.230237 3.949657
1370541_at 5.1416245 4.870789 5.211212 5.253518 5.0659704 5.415686 5.434732 5.318849 5.3595433
1370542_a_at 6.1386557 6.140531 6.091799 5.9278135 6.3077197 5.8972044 6.389433 6.4180546 6.418042
1370543_at 6.1551237 6.4447403 6.5670156 6.8090615 6.584718 6.768447 6.678417 6.617016 6.7068076
1370544_at 6.133398 6.0744395 5.3274407 5.9059577 5.790946 6.0102253 5.5676203 5.7154655 5.6104774
1370545_at 5.0845933 5.51463 5.641156 5.233034 5.020624 5.312773 5.1929994 5.3225007 5.448839
1370546_at 4.7537026 4.212908 5.552117 4.2052846 4.52461 4.2312026 4.323407 4.626279 5.008946
1370547_at 13.919374 14.039232 13.634015 14.021442 13.831883 13.939 13.949046 13.966665 14.029538
1370548_at 6.831836 6.927037 7.055144 7.08916 6.783995 7.2922797 7.365316 7.1734076 7.4556913
1370549_at 5.9117317 5.9505215 5.8709593 5.721757 5.8463697 5.8723593 5.792827 5.948133 5.5969105
1370550_at 5.7431445 5.5553036 5.876417 5.733225 5.740802 5.662592 5.3676844 5.6055155 5.7736754
1370551_a_at 7.902267 7.428599 8.325039 7.781772 7.857804 7.9254956 7.8180313 8.042582 7.859915
1370552_at 5.401906 5.6942587 5.5765114 5.6786127 5.659273 5.48337 5.804428 5.5752764 5.6869125
1370553_at 6.1943502 6.6788692 5.8080177 6.488069 6.3966146 6.5778003 6.429065 6.258822 6.5363593
1370554_at 7.9545517 8.220095 6.9665537 7.8310857 7.6587687 7.900955 8.041011 7.5945964 7.7139573
1370555_at 5.157072 4.592534 5.615734 5.042262 4.795677 5.1271915 4.9128027 4.6329975 4.3074656
1370556_at 5.5572777 5.3441973 5.813186 5.38426 5.359759 5.553558 5.4316425 5.782042 5.677869
1370557_a_at 4.148338 3.9809937 4.1516924 3.9644911 3.9265242 4.108058 3.9027889 4.0776434 4.1060686
1370558_a_at 3.2807834 3.2479694 3.2466717 3.2798965 3.296022 3.1937137 3.2304678 3.209199 3.2615678
1370559_at 3.7441592 3.9710534 3.786558 3.9675283 3.6916878 3.7425506 3.725232 3.8103151 4.075294
1370560_at 4.3910284 4.216975 4.373146 4.3128657 4.334347 4.1916733 4.353571 4.458462 4.581603
1370561_at 4.060152 3.96766 4.238951 3.918943 4.302443 3.977716 4.2193494 3.9866405 4.1343255
1370562_at 4.744663 4.7884893 5.737307 4.8557315 4.80851 4.7870436 5.1021786 5.2972755 4.9896154
1370563_at 10.987632 10.9561205 10.48777 11.190084 11.021564 11.221012 11.368538 10.894009 11.310304
1370564_at 4.382274 4.585455 4.321149 4.2015877 4.3041253 4.3608394 4.3534784 4.5717854 4.568351
1370565_at 4.5487237 4.820428 5.092606 4.986233 4.9727044 4.6465707 4.8524666 4.622282 4.617136
1370566_at 9.891174 9.999928 10.429746 10.307724 9.765217 10.032853 8.618673 9.342649 10.3048115
1370567_at 6.3560514 6.8833632 6.763526 6.8383985 6.5963435 6.6942334 6.773538 6.606767 6.8570547
1370568_at 5.866072 5.841773 5.7208505 5.6911216 5.7856097 5.9112887 5.8532004 6.0168314 5.7821426
1370569_at 5.040367 5.1019464 5.595825 4.96054 5.079043 4.88011 5.1618 5.0006027 5.301319
1370570_at 6.4326944 6.34734 6.1652966 6.627356 6.5216193 6.4690833 6.5242367 6.3682914 6.4689827
1370571_at 4.793348 4.7752213 4.9300017 4.7600055 5.0736914 4.788306 5.2561617 4.960915 4.907522
1370572_at 3.6684422 3.7768288 3.993036 3.8152363 3.952643 3.7620227 3.6790621 3.9212482 3.6679542
1370573_at 8.928088 9.375305 9.185164 9.459758 9.5793085 9.610184 9.688799 9.302447 9.3379545
1370574_a_at 7.0639644 6.9957905 7.113598 7.246235 7.2204385 7.2014294 7.3280764 7.2609057 7.327984
1370575_a_at 7.6968374 8.36201 7.3102016 7.9183064 7.870226 7.811758 7.8997974 7.910925 8.049997
1370576_at 5.7416153 5.779929 5.967783 5.8677983 5.761073 5.589249 5.9584394 5.955801 5.934622
1370577_at 6.317737 5.737634 6.2900696 5.980264 5.9192886 5.843189 6.0165606 5.836447 6.0579877
1370578_at 6.876625 6.8124356 6.693352 7.089272 6.7864575 6.843976 6.804658 6.7641087 6.8236213
1370579_at 9.100775 9.023848 9.047016 9.031242 9.177649 9.100775 9.130867 9.272718 9.05895
1370580_a_at 13.221298 12.941587 12.889795 13.059985 13.145148 13.388688 13.237135 13.073638 13.115592
1370581_at 4.3935423 4.6101265 5.9281073 4.74757 4.61123 4.6369886 4.6152534 4.771446 4.589695
1370582_a_at 3.4652789 3.474846 3.4348192 3.4631593 3.3040261 3.431558 3.4248405 3.456409 3.2339487
1370583_s_at 6.3233533 5.3294163 5.2332172 6.3554883 5.6010194 5.396834 5.8927794 5.4008417 6.186354
1370584_a_at 6.407169 5.6490717 5.6849127 6.292684 5.857883 6.120899 5.952631 5.512654 5.936883
1370585_a_at 5.874942 6.2125134 5.703584 6.161466 6.205103 6.059929 7.0271473 6.337387 5.9357734
1370586_a_at 5.8049526 6.04145 5.896422 5.9430285 5.902316 6.0449457 5.873007 6.0981216 6.293249
1370587_at 4.8256817 4.7675414 4.945533 4.84635 5.1122932 5.0811815 4.7790728 4.886606 4.9149017
1370588_a_at 4.099088 4.235617 4.471628 4.537344 4.2404585 4.3835225 4.270648 4.461488 4.32561
1370589_at 4.795847 4.834577 5.0670834 5.079095 4.9824367 4.9069114 4.78022 5.0685096 5.0138545
1370590_at 7.3877096 7.407691 7.450232 7.247062 7.4913282 7.456849 7.424307 7.4805193 7.518498
1370591_at 7.0896087 7.1662765 6.4054403 6.8948064 7.2368526 7.155589 7.2799196 7.160984 7.056389
1370592_at 5.1027694 4.549423 4.315419 5.245843 5.5396805 5.357528 5.1999702 4.83295 4.895986
1370593_at 13.316215 12.461838 13.105578 13.441322 13.311109 13.409182 13.071266 13.040464 12.906909
1370594_at 5.3234177 4.8836546 5.507039 5.1069326 5.246509 5.331134 5.1048336 5.320811 5.250327
1370595_a_at 4.1665545 3.934475 4.6559114 4.087699 4.1079025 4.112131 4.180353 4.246254 3.9406183
1370596_a_at 4.0022287 4.2700987 4.22209 4.0349855 4.048519 4.1589007 4.080121 4.177176 4.248994
1370597_at 5.8845606 6.1022043 5.691834 6.3284135 6.220945 6.3166113 5.734167 5.6505365 6.2723303
1370598_a_at 4.61008 4.6229653 4.5137835 4.5900083 4.549244 4.5303917 4.46547 4.352045 4.5577774
1370599_a_at 7.4743648 7.11619 6.9314637 7.28302 7.183036 7.5085087 7.358076 7.159237 7.401539
1370600_at 5.840369 5.542786 5.3764524 5.522623 5.5935664 5.7146993 6.0375986 5.704048 5.6534357
1370601_a_at 5.01828 4.9951625 5.347884 4.9228973 5.070424 4.839951 4.6960793 5.416315 5.3730106
1370602_at 4.487942 4.6957912 4.6033278 4.8139553 4.6046762 4.6587143 4.6517086 4.5924616 4.951644
1370603_a_at 5.427657 5.7652473 5.32915 5.2978888 5.801674 5.452952 5.895185 5.4234667 5.481716
1370604_at 3.893514 3.7909048 3.9858043 3.7916133 3.7954788 3.896142 3.9232259 3.9961607 3.9913917
1370605_s_at 5.8208466 6.0724297 5.9446507 5.701975 5.8026705 6.2029033 6.029994 5.9229364 6.290205
1370606_at 5.8784323 5.6830053 5.1077023 6.091974 5.994774 5.9744377 5.9957 5.831778 5.466177
1370607_a_at 5.0253983 4.7112494 4.470808 4.73656 4.631069 4.838189 4.6233873 4.798963 4.8281765
1370608_at 3.6993718 3.719522 3.8063238 3.641683 3.6704187 3.7714305 3.6801531 3.7466135 3.7088895
1370609_a_at 9.55154 9.533379 9.39978 9.695468 9.298609 9.814419 9.359275 9.548463 9.567941
1370610_at 4.6167135 4.5790563 5.220536 4.6384835 4.703698 4.4309645 4.665425 4.9867387 5.025082
1370611_at 6.010815 6.2504787 5.9454875 5.8925967 5.9455047 6.043067 6.0753517 6.106463 6.284484
1370612_at 6.713618 6.210739 7.252197 6.785295 6.608068 6.599271 6.5536733 6.982118 6.710656
1370613_s_at 12.748897 12.772679 12.534457 12.672577 12.687669 12.738217 12.586103 12.634758 12.740911
1370614_s_at 5.7068543 5.992042 5.881766 5.9900837 5.8550034 6.010235 5.848376 5.9252377 5.7959046
1370615_at 4.942495 4.9522758 4.9132752 4.969743 4.8303394 4.9540234 4.950676 4.9940314 4.814748
1370616_at 5.3249774 4.886672 5.7224035 5.127648 5.3865285 5.3347235 5.1765018 5.4069414 5.3493376
1370617_at 4.9762926 4.9658813 4.7484064 4.858083 4.8212943 4.6213884 4.847604 5.2292576 4.8498125
1370618_at 7.7338667 8.063401 7.481858 7.9117913 7.9316773 8.009097 8.007201 7.8085246 7.926273
1370619_at 4.9525623 4.910269 4.8679805 4.9989047 5.046544 5.013526 4.9869137 4.843837 4.8857613
1370620_at 4.836875 5.037484 4.964459 4.7784257 5.105732 4.885154 4.989733 4.719477 5.023149
1370621_at 5.393329 5.4556212 5.075259 5.2978888 5.6848164 5.1732345 5.3251715 5.620935 5.187213
1370622_at 4.251167 4.190378 4.8139596 4.2331505 4.1296234 4.1725698 4.4259915 4.198924 4.303767
1370623_at 6.9602237 7.076444 7.045436 7.037699 7.11345 6.6608915 7.8449144 7.167875 7.3443346
1370624_at 4.5843015 4.763445 4.906266 4.887843 4.8120384 4.5351925 4.7794685 4.997183 4.5522456
1370625_at 3.7124126 3.8726633 3.7266474 3.8200612 3.8237433 3.9341872 3.683113 3.9520931 4.03572
1370626_at 3.3620906 3.44764 3.6746256 3.392031 3.4750268 3.55551 3.4682345 3.4207232 3.43552
1370627_at 4.7620654 4.9951625 5.188793 4.9120398 4.693083 4.8713 5.0705323 4.9009776 5.004014
1370628_at 4.8400645 4.5799675 4.8830113 5.0515223 5.020128 4.922226 5.7110896 5.084873 4.8906045
1370629_at 3.6319072 3.6024938 3.6798189 3.695363 3.780594 3.8474786 3.7628744 3.7527301 3.6590066
1370630_a_at 6.440687 6.7884264 6.4849973 6.6863046 6.9217906 6.939233 7.5275016 6.8156238 7.207057
1370631_at 4.3212056 4.2747536 4.7403517 4.062289 4.2917566 4.142033 4.188119 4.4508953 4.374133
1370632_at 4.61758 4.5112333 4.871814 4.5014973 4.3862185 4.3538027 4.790923 4.6194077 4.745982
1370633_at 5.359303 5.302696 5.5282736 5.354714 5.3331447 5.4569077 5.157006 5.454914 5.6625977
1370634_x_at 6.7931347 6.7057886 6.878687 6.7834406 6.8168077 6.779053 6.6891317 6.9442816 7.0812893
1370635_at 5.3030252 5.0699244 6.0246043 5.471351 5.3088694 5.495638 5.3769364 5.6157513 5.451385
1370636_at 4.798194 5.0231705 4.8737135 4.7467585 4.6675863 4.723494 4.7811117 4.6327496 4.744914
1370637_at 4.581217 4.314212 4.8589506 4.3639193 4.342394 4.2051196 4.253504 4.58522 4.1606107
1370638_at 5.0977535 4.6967945 4.77068 4.825011 4.7222595 5.1275134 4.5789566 5.0035877 4.716651
1370639_at 7.8288813 7.7997813 7.9951997 7.8228 7.714354 7.943631 7.9505982 7.957378 7.904501
1370640_a_at 5.521841 5.858032 5.795946 5.510968 5.6888723 5.6882324 5.431196 5.663681 5.871711
1370641_s_at 6.5525684 6.4906087 6.675943 6.379104 6.5926538 6.388533 6.469751 6.6679573 6.744759
1370642_s_at 6.8895535 7.1184072 6.6779947 6.5263486 6.779059 7.013736 6.748862 6.266141 6.5370226
1370643_a_at 5.9027925 5.5610175 6.243168 5.445363 5.4489765 5.6415863 5.7164826 5.3414917 5.6271152
1370644_at 3.7201312 3.593758 4.040786 3.5887396 3.5654414 3.525267 3.6977518 3.8235126 3.6863596
1370645_at 4.3581343 4.3895874 5.1236706 4.675802 4.5720944 4.543478 4.474447 4.6705904 4.533691
1370646_at 6.6794634 6.7435718 6.4506717 6.468298 6.728128 6.394072 6.400998 6.611782 6.800961
1370647_at 4.3859525 4.505588 4.4362774 4.461288 4.445917 4.389825 4.348799 4.5079203 4.6891994
1370648_a_at 5.7711215 5.680793 5.416641 5.5509987 5.7574635 5.329027 5.0814395 5.311513 5.3131313
1370649_at 6.1121187 6.272767 6.5473375 6.377524 6.0421724 6.3096 6.0682364 6.1064587 6.158495
1370650_s_at 4.142352 4.1511292 4.062084 4.111725 4.0460143 3.9631073 4.0646906 4.2145834 4.237369
1370651_a_at 6.6018662 6.556635 6.7001 6.603 6.548051 6.413408 6.400983 6.7449903 6.478878
1370652_at 3.9065645 3.910127 4.000166 3.8235524 3.7751265 3.8808665 3.9823656 4.1764464 3.8174548
1370653_at 4.6041355 4.7053695 4.9094176 4.5505543 4.658909 4.6438394 4.5729847 5.37926 4.4089055
1370654_at 4.954546 5.117301 5.0021358 4.786428 4.989544 4.891986 4.841815 4.9942274 5.0363674
1370655_a_at 5.1238165 5.251443 5.2459087 5.1517267 5.2374687 5.242286 5.1192183 5.179659 5.534952
1370656_a_at 5.856799 6.1731567 5.8061523 6.494936 6.194952 6.4122963 6.00145 6.0851045 6.1799693
1370657_at 4.1948237 4.147743 4.281406 4.3319836 4.258084 4.0797443 4.0582895 4.5460296 4.272463
1370658_a_at 5.209625 4.9933486 6.102655 5.154255 5.292597 5.2585163 5.1896048 5.5384126 5.29885
1370659_at 4.002995 4.0923057 4.0924253 3.697371 3.837696 3.9396968 4.000246 4.005533 3.9352727
1370660_at 3.911459 4.1558156 4.2363634 4.185559 3.9703357 3.9502366 3.8429482 4.119519 4.042064
1370661_a_at 4.9588633 5.170643 5.234395 5.22443 5.0741568 5.4102306 4.807417 5.2708836 5.279171
1370662_a_at 7.0216064 6.939458 7.3298154 7.289792 7.6542363 7.5639853 7.5288506 7.51006 7.3849187
1370663_at 5.550003 5.250366 5.3063517 5.407377 5.5130534 5.4588737 5.3594484 5.5029707 5.207793
1370664_a_at 3.5210893 3.5527608 3.5835438 3.5849807 3.4424722 3.5488875 3.498589 3.7824597 3.7219975
1370665_at 7.587155 7.8871393 7.284027 7.7495813 7.870766 8.03652 7.7987065 7.688504 7.641069
1370666_at 4.2261043 4.0377192 4.3658533 4.2689834 3.9801037 4.0982447 4.3059807 4.518468 4.065251
1370667_at 3.7977996 3.8370333 4.551148 3.8416061 3.7169173 3.8953576 3.9818912 3.9911206 4.3267508
1370668_a_at 4.398482 4.40827 4.423837 4.340378 4.267343 4.3662806 4.326828 4.277128 4.43374
1370669_a_at 4.0979853 3.9373236 3.9405782 3.8705084 3.903692 4.024618 3.9133828 4.076403 4.0079484
1370670_at 5.340024 5.4381256 5.550496 5.3992386 5.4615407 5.191803 5.1737127 5.2152433 5.4520383
1370671_at 3.5953696 3.5541937 4.426646 3.6731164 3.6555548 3.8281343 3.8482594 3.7456353 3.831831
1370672_a_at 6.917636 7.2817674 7.126443 7.217631 6.957527 7.1833873 7.0684133 7.145887 7.345621
1370673_at 3.646582 3.6461198 3.9500093 3.6722698 3.508775 3.6309547 3.5665967 3.8019297 3.6572528
1370674_at 4.2497625 4.457019 4.4849825 4.5685616 4.419061 4.52421 4.166499 4.3984637 4.3564844
1370675_at 5.8641343 4.946327 6.359681 5.4043393 5.3652034 5.4265523 5.367684 5.389506 5.3563256
1370676_at 10.150584 10.630298 10.074619 10.301355 10.061005 10.369526 10.278139 10.202019 10.336645
1370677_at 6.4038835 6.637171 6.687227 5.993433 6.212444 6.3518877 5.971135 6.2626104 6.3650575
1370678_s_at 9.46766 9.674384 9.065331 9.497806 9.489506 9.546034 9.38136 9.293346 9.303225
1370679_at 3.9026065 3.8720622 3.9438431 4.027034 4.002207 3.9892888 4.086905 4.0356255 3.951761
1370680_at 5.1668153 4.979099 5.5338173 5.1407166 5.0699835 5.435007 5.337926 5.030402 5.276899
1370681_at 5.3881025 5.3597393 5.386277 5.2836065 5.325642 5.1797457 5.172186 5.367099 5.1838455
1370682_at 5.9847417 6.1224604 6.012509 6.063405 6.0561924 6.1081 6.3404856 6.332069 6.337686
1370683_at 4.732417 4.981502 4.9413157 4.9351864 4.689018 4.666713 4.6339455 4.835208 5.007151
1370684_s_at 8.765571 8.544941 8.84323 8.663152 8.72031 8.732203 8.647853 8.611669 8.779391
1370685_at 3.4947622 3.5551858 3.489113 3.4898357 3.586352 3.4883347 3.3368862 3.5473707 3.3972497
1370686_at 6.9362907 6.8836346 5.5145516 7.0121646 6.8481145 6.9453864 6.9181952 6.530769 6.982526
1370687_a_at 6.047958 6.3440237 6.3203464 6.0472374 6.1329703 6.248846 6.097004 6.4319043 6.3128963
1370688_at 9.049575 9.153526 8.16118 8.870094 8.880942 8.686591 8.600111 8.874192 8.863573
1370689_at 3.8254166 3.9206488 4.291464 3.6465313 3.9151552 3.7302613 3.7653544 3.9120142 3.672364
1370690_at 10.167425 10.352384 9.573173 10.363498 10.2111025 10.441399 10.226784 9.999141 10.295615
1370691_a_at 6.382681 6.4061775 6.5312824 6.210922 6.4760547 6.432041 6.066684 6.4340277 6.5746417
1370692_at 6.1327505 5.943814 6.086509 5.8593664 6.16761 6.073334 5.9040523 6.0749993 6.066029
1370693_a_at 5.510539 5.787417 5.680103 5.182325 5.3596663 5.512673 5.655684 5.3481283 5.3798485
1370694_at 5.7750363 5.6669044 5.8111057 5.481046 5.484773 5.534847 5.6247354 5.600513 5.962779
1370695_s_at 5.7860556 6.021642 6.2804794 5.821277 5.9241476 5.522289 5.706209 6.1302934 6.574673
1370696_at 4.0421543 4.0029297 4.664293 3.9196522 3.9934964 3.8334239 3.9622452 4.1554623 4.05672
1370697_a_at 4.15396 4.053591 4.569639 4.277092 4.159441 4.2643356 4.069027 4.3254023 4.2906704
1370698_at 8.005613 9.523261 9.550151 10.8934965 9.438195 8.976104 10.948879 9.821793 8.705323
1370699_a_at 9.650326 9.547794 9.240568 9.563456 9.566074 9.716877 9.7509575 9.178909 9.351725
1370700_at 4.9479303 5.1459126 5.69866 5.2082305 5.5259714 5.494301 5.17205 5.6314025 5.301836
1370701_at 5.5343456 5.710631 5.869438 5.5266194 5.3941135 5.67341 5.611853 5.630695 5.8837485
1370702_at 4.9855914 4.382602 5.152829 4.4490557 4.412136 4.304921 4.496586 4.652245 4.433735
1370703_at 5.585799 5.5888214 6.153324 5.557738 5.653702 5.515346 5.3688083 5.5021772 5.4872313
1370704_at 4.7067795 4.8318043 5.1538725 4.7555676 4.830802 4.8613987 4.9268827 4.911887 4.7638903
1370705_at 6.2249374 5.9496484 5.8707576 5.8060055 5.660512 6.1169944 6.004727 5.9901032 5.8030276
1370706_a_at 10.015659 10.079455 9.130718 10.01034 9.990096 9.997339 9.71718 9.485109 10.1467085
1370707_at 6.485426 5.753214 6.93937 6.5152082 6.6208224 6.666205 6.5248528 6.2539773 6.608042
1370708_a_at 11.569513 11.531644 10.963843 11.689426 11.5414295 11.851262 12.051305 11.626965 11.834481
1370709_at 7.1321955 7.008772 7.58219 6.99598 7.172352 6.9948363 7.110173 7.1729946 7.006893
1370710_at 4.3444014 4.4319715 4.4601536 4.407324 4.319662 4.310135 4.189559 4.3645983 4.2841873
1370711_a_at 4.037664 4.0073023 3.8366315 4.0967813 3.9411292 4.1059 4.2180405 3.9875467 4.0294085
1370712_at 3.5120776 3.2170792 3.5547595 3.3084738 3.4121857 3.3684099 3.2553654 3.2054477 3.2848027
1370713_at 5.2649546 5.097439 5.024506 5.2169704 5.2280254 4.9094563 5.1465764 5.29317 5.233393
1370714_a_at 9.733058 10.258111 9.958078 10.085391 10.135365 10.384449 10.457682 10.245623 10.600775
1370715_at 5.639462 5.590126 6.0378814 5.522348 5.4936666 5.4932632 5.3540945 5.272142 5.083043
1370716_at 4.6644993 4.4270177 4.545415 4.56546 4.423158 4.484794 4.720606 4.477213 4.419137
1370717_at 5.96694 5.6043234 6.444307 5.921158 6.11756 6.149448 6.24949 6.61448 6.00253
1370718_at 4.8240633 4.9977703 4.8996067 4.960847 4.875201 4.918295 4.906666 5.1128287 4.93384
1370719_a_at 6.49921 6.942191 6.7509685 6.7989054 7.0164566 6.8491125 6.9961987 6.617667 7.1201253
1370720_at 4.936384 4.814975 5.4613914 4.742892 5.149892 4.893839 5.0462666 4.875778 5.574134
1370721_a_at 7.9639654 8.112247 7.5953507 7.904282 7.7596555 7.908338 7.8044724 8.00369 7.923037
1370722_at 4.8991885 4.9931498 5.4089036 4.8214235 4.638167 4.9425573 4.6985517 4.803476 5.104018
1370723_at 4.4663506 4.5743413 4.6135993 4.5191135 4.615039 4.4490566 4.500497 4.652999 4.726487
1370724_a_at 7.043951 7.309795 7.1470385 7.324242 7.268985 7.2426515 7.192422 7.1817346 7.125941
1370725_a_at 12.007203 11.931563 12.206157 12.34755 11.534993 12.608917 12.154868 12.348593 11.256645
1370726_at 3.4512703 3.48959 3.8669155 3.4074407 3.5608096 3.536075 3.5419362 3.489509 3.5171664
1370727_at 4.1170607 4.1747465 4.1627655 4.03428 4.2071257 4.2258253 4.0987167 4.301117 4.3438883
1370728_at 7.6949034 7.6841593 7.207948 7.5527277 7.9162726 8.113087 8.17695 7.7714796 8.094477
1370729_at 4.4705763 4.776412 4.4467363 4.652819 4.6575727 4.3801274 4.6378813 4.665151 4.6263075
1370730_a_at 6.4140267 6.276943 6.450687 6.2483287 6.3000093 6.141455 6.2020636 6.5114436 6.6532373
1370731_at 4.054718 3.8006253 4.234278 3.8473864 3.725664 3.9998665 3.8410335 4.006879 4.010004
1370732_at 5.0425673 4.8896694 4.7618055 4.8565135 4.9445477 5.2965927 4.471424 5.179882 4.864764
1370733_at 4.87558 4.8775673 4.8769984 4.7768593 4.8486853 4.9314947 4.889892 4.6818085 4.8702936
1370734_a_at 5.988446 5.891604 6.038896 5.7344294 5.724287 6.2039638 5.912854 5.968344 5.980684
1370735_at 4.5169697 4.0305676 4.8554797 4.2468305 4.748776 4.5197678 4.000343 4.43144 4.378548
1370736_s_at 4.0157347 3.9784708 4.315585 3.8834007 3.947826 3.9996035 3.9387941 3.957475 4.0796223
1370737_at 4.41317 4.6475334 4.84074 4.5032063 4.5352077 4.42721 4.7640076 4.8355513 4.6159105
1370738_a_at 3.4278295 3.401461 3.5122988 3.4052691 3.3675108 3.4040165 3.61319 3.449059 3.5680704
1370739_x_at 3.2682617 3.2654097 3.2707684 3.2948782 3.3719163 3.3681128 3.336751 3.33438 3.3937645
1370740_at 3.4543898 3.461359 3.386413 3.4381828 3.294092 3.3328018 3.4133878 3.480083 3.3258355
1370741_at 4.19398 4.0923057 4.601829 4.2753353 4.207126 4.085248 4.1756315 4.2656164 4.289324
1370742_at 3.8577588 3.8419926 4.1559763 3.9897144 4.2529764 3.9003458 3.843579 4.054311 4.0831623
1370743_a_at 4.237774 4.104102 4.3598366 4.2900047 4.1870985 4.3662806 4.25292 4.688756 4.305475
1370744_at 4.3356752 4.615445 4.558753 4.5542364 4.6363697 4.486499 4.463236 4.6513147 4.7904825
1370745_at 6.70127 6.8810873 6.657527 7.034605 7.064781 6.837828 7.1203904 6.8536415 6.968772
1370746_at 5.0331426 5.5125775 5.462684 5.416063 5.409869 5.6795664 6.004014 5.6287417 5.808922
1370747_at 5.382331 5.5330477 5.8519745 5.4972434 5.5972795 5.65022 5.432641 5.7827396 5.619853
1370748_at 3.3729575 3.3606665 3.2764823 3.3055232 3.2755601 3.4001446 3.2298174 3.4188483 3.377596
1370749_at 3.957964 3.9029715 4.2098665 3.7716806 3.6917524 3.8086343 3.9276218 3.9697003 4.0022187
1370750_a_at 5.277143 6.223267 5.5852346 5.844012 6.0383654 5.5100565 5.9325104 6.0605497 6.3819785
1370751_at 10.551722 10.94316 9.997973 10.2303705 10.412115 10.602437 10.881953 10.540273 10.798648
1370752_a_at 7.1021857 7.394017 6.929529 7.459461 7.2858615 7.5956583 7.3192625 7.26117 7.320228
1370753_at 5.950225 5.854883 6.772382 5.73965 6.000834 5.983093 5.8163404 6.4366136 6.1466656
1370754_at 4.2441263 4.3546467 5.1212955 4.2792788 4.41022 4.181343 4.398194 4.6507335 4.387885
1370755_at 5.0914125 5.1798744 5.277235 5.0791883 5.1903934 5.1436253 5.0817595 5.299573 5.0178394
1370756_at 5.1688957 4.6987414 5.1449404 4.459873 4.815431 4.808279 4.7550116 4.458871 4.596834
1370757_at 4.237687 4.5012236 4.234009 4.0806394 4.2268696 4.249716 4.211029 4.2929106 4.2932167
1370758_at 4.9905076 5.153206 5.083102 5.035075 4.956088 4.9504504 4.9801273 4.884676 5.184235
1370759_at 3.5945156 3.6080377 4.2862883 3.7071593 3.7626207 3.5517206 3.6207495 3.6968322 3.4333706
1370760_a_at 4.8548813 4.8430195 5.096732 4.833661 4.56166 4.8791714 4.792367 5.080987 5.1329336
1370761_at 5.597766 5.330637 5.699808 5.4752636 5.4305854 5.6255913 5.63278 5.535156 5.705715
1370762_at 6.0558677 6.073603 6.4000683 6.0521955 6.067844 6.0475864 6.184269 6.475984 6.394636
1370763_at 4.783836 4.696726 4.885571 4.7861853 4.9900646 4.757351 4.5178113 4.871744 4.483782
1370764_a_at 4.497513 4.6306467 4.6247473 4.411825 4.4250717 4.4969144 4.600278 4.4588356 4.4966307
1370765_at 3.9558277 4.14861 3.9493937 3.832024 3.8965054 4.125065 3.8474028 3.9226937 3.977903
1370766_at 5.625946 5.310946 5.1205373 5.6810894 5.3934402 6.2550673 5.863714 5.432239 5.2070785
1370767_at 6.4260015 6.4587054 6.7903013 6.4848595 6.451755 6.4792213 6.4177046 6.28214 6.4307218
1370768_at 3.8871715 3.7030423 3.8159854 3.775093 3.8147564 4.096463 3.9946496 3.7595675 3.987704
1370769_a_at 3.9595711 3.8724763 3.9951491 4.0274825 4.018545 4.0346956 4.0976267 4.0135527 3.8393724
1370770_s_at 4.388298 4.3130713 4.4866343 4.3264813 4.2125106 4.4253817 4.4383497 4.3438406 4.1673813
1370771_at 5.249139 4.836701 5.279034 4.9353185 4.665065 4.9530644 5.0872574 5.0699787 4.775707
1370772_a_at 8.267447 8.573198 8.188519 8.532726 8.413154 8.845667 8.225083 8.29276 8.928536
1370773_a_at 3.958115 4.003935 3.8941202 3.8778107 3.9701905 3.9027686 3.9466865 3.9840307 4.078467
1370774_at 4.574608 4.2492943 4.7536345 4.4578037 4.4006133 4.5417986 4.2910376 4.455246 4.60908
1370775_a_at 4.7284474 4.1697426 4.3607373 4.1915865 4.253321 4.5099816 4.5004196 4.3565965 4.6340904
1370776_a_at 6.623286 6.6864724 6.6464224 6.6304903 6.705602 6.7068357 6.5590696 6.5278225 6.7299757
1370777_at 4.593715 4.616552 5.0283356 4.6615314 4.6117496 4.582881 4.6039095 5.0313883 4.7173862
1370778_at 4.3304167 4.2585254 4.4323425 4.280804 4.2570047 4.4470425 4.1021338 4.7155423 4.784023
1370779_x_at 6.0436893 6.0266724 6.0708766 6.0511413 6.101416 6.121344 5.951653 5.9311614 6.352096
1370780_at 4.8027287 4.814786 5.499206 5.064339 5.1319394 5.138711 5.3415604 5.213169 5.242095
1370781_a_at 3.3335004 3.3992164 3.6526701 3.4963415 3.529696 3.5061111 3.5072634 3.5382237 3.4317553
1370782_a_at 3.9542546 4.1468706 4.2877226 3.7949116 4.1713085 4.0438557 4.033058 4.3423333 4.024189
1370783_a_at 4.327772 4.242325 5.054568 4.520747 4.4583387 4.675518 4.6515875 4.574131 4.6898746
1370784_a_at 4.87107 4.760114 4.8733253 4.786887 4.8658123 4.8855915 4.9949474 4.7866163 4.9744
1370785_s_at 8.866703 9.129783 8.641817 9.196474 9.007696 9.014023 9.208498 8.8534 9.052871
1370786_at 4.9105477 4.7461042 4.9467583 4.684119 4.6956367 4.867665 4.928934 4.978483 5.2328014
1370787_at 5.797293 5.594801 5.7443814 5.8523417 5.8654747 5.641613 5.536312 5.869856 5.839359
1370788_at 5.628973 5.735948 5.9329796 5.6089735 5.830873 5.603597 5.534975 5.680876 5.7423253
1370789_a_at 7.3509655 5.829549 6.394291 5.6815257 7.5899606 7.7802835 9.558234 6.503136 6.763561
1370790_at 3.8863285 3.8515139 4.0334415 3.729398 3.756224 3.5953207 3.5895433 3.7967217 3.7907486
1370791_at 3.628138 3.4757085 3.62214 3.5600643 3.8128178 3.503622 3.5125399 3.8312435 3.8669443
1370792_at 6.2264524 6.9559393 5.7408123 6.934097 6.9745994 6.744248 7.118144 6.7231355 6.4378986
1370793_at 3.2656884 3.342294 3.3829932 3.2724328 3.348697 3.3207862 3.2600803 3.3687508 3.309036
1370794_at 4.6676946 4.6300077 5.190821 5.07496 5.0604887 5.0622897 4.712186 4.8253155 5.266084
1370795_at 4.1276903 4.211059 4.255108 4.143855 4.291955 4.265615 3.9896505 4.4582243 4.2154465
1370796_at 4.094934 4.0062265 4.0970016 3.9554229 3.8872292 3.8987243 3.979565 3.9310522 4.090577
1370797_at 4.5361695 4.7129536 4.6855307 4.7506585 4.650778 4.646645 4.5605116 4.6160727 4.950879
1370798_a_at 6.7806273 7.0635614 6.580911 6.7650323 6.330986 6.8399067 6.877073 6.595346 6.791559
1370799_at 4.955601 4.963047 5.449911 4.7988663 5.052433 4.889674 4.9329033 5.059786 5.071827
1370800_at 5.282919 5.2591343 5.3189306 5.3183756 5.164111 5.158121 5.084736 5.4023905 5.122346
1370801_at 4.060972 3.9917405 4.059897 4.060386 4.007345 3.8422437 3.934986 4.0389566 3.958539
1370802_at 6.6331973 6.6380053 6.3967338 6.787187 6.562147 6.9186606 6.5270867 6.500872 6.722662
1370803_at 8.52784 8.502253 7.8502994 8.50629 8.563738 8.585928 8.866604 8.289274 8.571806
1370804_at 11.361582 11.574725 10.9969015 11.466806 11.412276 11.546917 11.4140835 11.314615 11.329978
1370805_at 5.252806 4.9644694 5.6184096 5.286077 5.3278093 5.3425307 5.084476 5.3510957 5.379907
1370806_at 10.015097 9.803242 11.465462 11.867902 9.855736 9.932415 11.407167 11.491012 9.940871
1370807_at 9.005082 8.940109 8.797731 9.249497 8.968633 9.1286335 9.0586815 8.868263 9.067461
1370808_at 11.334955 11.896128 11.056532 11.671676 11.859641 11.895288 11.919193 11.647003 11.843709
1370809_at 6.4352016 6.727123 6.079616 6.6724486 6.327705 6.408414 6.486029 6.1961784 6.606979
1370810_at 7.1465373 6.9172745 6.6606975 7.142178 7.28895 7.129904 6.9979477 7.146462 7.068003
1370811_at 10.133778 10.230254 9.898962 10.31558 10.037593 10.127503 9.951488 10.038381 9.977904
1370812_at 7.9943385 8.193438 7.3389363 7.996159 8.07338 7.9583755 8.009112 7.9515285 7.774847
1370813_at 5.1928887 5.385476 5.659129 5.3371553 5.259974 5.9712515 5.0861626 5.9000993 5.1640635
1370814_at 9.760199 9.9788475 9.453341 10.102425 9.901722 9.977121 9.600613 9.788092 10.019953
1370815_at 5.062668 4.7819624 5.5072885 4.9081573 5.0833483 4.7937484 4.9198947 5.276645 5.0643096
1370816_at 4.0573606 4.204484 4.5300927 4.567417 4.209609 4.2480874 4.3376184 4.452116 4.45471
1370817_at 8.730228 9.402354 8.563342 9.410332 8.890129 8.98254 8.643717 8.851151 9.167013
1370818_at 10.459623 10.253657 10.088762 10.639906 10.487285 10.767424 10.157078 10.291089 10.356537
1370819_at 8.479391 8.536617 8.101883 8.50803 8.483219 8.468985 8.55649 8.181461 8.211703
1370820_at 8.709441 8.658517 8.445251 8.585325 8.628935 8.753397 8.605878 8.466482 8.539591
1370821_at 9.40942 9.993668 9.2107525 9.485466 9.193723 9.433574 9.420231 9.34455 9.510022
1370822_at 7.715461 8.775483 8.24711 8.774516 8.308772 7.973712 9.566596 8.479814 8.099423
1370823_at 6.4691186 6.708452 6.5375776 6.443597 6.5919085 6.5027437 6.617071 6.4413967 6.1553164
1370824_at 10.870302 10.946747 10.602972 10.952661 10.757459 10.808932 10.888386 10.737075 10.989575
1370825_a_at 10.603676 10.722821 10.146962 10.602228 10.38473 10.666656 10.626417 10.43093 10.402221
1370826_at 8.235077 8.36716 8.141758 8.293525 8.193982 8.202948 8.385006 8.259303 8.674541
1370827_at 8.090738 8.505897 7.906012 8.205506 8.267365 8.2841625 8.298751 8.220431 8.065411
1370828_at 5.9255285 5.9327884 5.228027 5.925669 5.967974 5.805824 5.9777985 5.238838 5.62033
1370829_at 6.6538243 7.0924907 7.2084346 7.0071936 7.2669864 6.4933953 7.147804 7.198285 6.8744273
1370830_at 11.441793 11.347767 10.757162 11.257977 11.002448 11.365222 11.664331 11.416629 11.57843
1370831_at 9.402438 8.498686 8.283757 9.260003 9.412784 9.09576 8.922773 8.816244 8.177971
1370832_at 6.372652 6.4554195 6.2588615 6.2241163 6.3460402 6.380754 7.029083 6.546315 6.1105237
1370833_at 4.592208 4.4981813 4.4650097 4.401675 4.415927 4.457293 4.313971 4.732649 4.41527
1370834_at 3.872305 3.8922913 3.9930248 3.8626869 3.8786922 3.8296313 3.907874 4.059742 4.1157255
1370835_at 6.7979903 6.6910753 6.5177646 6.922711 6.9185743 6.82588 7.236914 6.8319407 6.779891
1370836_at 12.665393 12.763648 12.443 12.736911 12.61152 12.599403 12.529783 12.447753 12.535197
1370837_at 5.2076554 5.276554 5.6693025 5.571809 5.3979135 5.3154554 5.222835 5.5548944 5.7548914
1370838_s_at 9.107181 9.185474 8.591529 8.987715 8.946865 9.043687 9.054808 8.618416 8.837825
1370839_at 4.343027 4.197146 4.706596 4.210934 4.349375 4.2543354 4.638569 4.5012836 4.35434
1370840_at 5.710559 5.632345 5.737031 5.6677895 5.573639 5.5067286 5.435584 5.673228 5.9482765
1370841_a_at 5.938325 6.3353887 6.018604 6.106662 5.8521442 6.0329795 5.987466 5.6253824 6.2600765
1370842_at 7.8813424 8.206402 7.0082293 8.133441 7.9246044 7.9260335 7.802981 7.8356614 7.866593
1370843_at 4.3687716 4.4706564 4.187743 4.354582 4.2455254 4.604561 4.201476 4.464412 4.586123
1370844_at 8.525738 8.845621 8.245981 8.784998 8.539849 8.695959 8.751318 8.142788 8.397524
1370845_at 5.91574 5.7729816 6.003762 5.7712274 5.786697 5.858232 6.000666 5.87492 5.7534895
1370846_at 2.8400295 2.8407145 2.9179254 2.8440464 2.8780048 2.8470438 2.8810475 2.8026545 2.8121636
1370847_at 7.064721 7.3178234 7.1430826 7.0922847 7.261412 7.155491 6.9942646 7.1882944 7.2021055
1370848_at 6.5673018 6.730734 6.4063325 6.8968744 6.6983633 6.8221803 6.4620376 6.41898 6.902383
1370849_at 4.983201 5.2234 4.982691 5.0162687 5.241502 5.226986 5.081646 5.180784 5.560109
1370850_at 5.063676 4.9727364 5.3117228 5.1016283 5.0733976 4.795684 5.036467 5.123929 4.9555855
1370851_a_at 6.5394144 6.7100525 5.870285 6.434383 6.3418493 6.3788342 6.1053925 6.1728435 6.312508
1370852_at 4.54164 4.222104 4.9443464 4.372189 4.3038197 4.1910744 4.4830914 4.531729 4.523429
1370853_at 6.395412 6.3792458 6.252048 6.4194493 6.1548176 6.266368 6.264995 6.156552 6.1776457
1370854_at 4.2345133 4.0580854 4.474023 3.9809244 4.2305546 4.0116215 3.9181376 4.2898083 4.1867447
1370855_at 10.129213 10.725357 9.680275 10.313468 9.968244 10.251323 10.681316 10.26061 9.816822
1370856_at 4.970675 5.2874947 5.087332 5.2401285 5.0081563 5.182353 5.102477 5.0873337 5.021467
1370857_at 7.0734267 7.0632296 7.481746 7.452218 7.304656 7.103561 7.26983 7.2054977 6.6338625
1370858_at 3.4295666 3.593758 3.5073752 3.3534582 3.4673681 3.3600664 3.4107318 3.5649104 3.3716655
1370859_at 11.491667 11.7500305 10.876841 11.722592 11.492345 11.438081 11.518122 11.277653 11.523759
1370860_at 4.978778 5.423806 5.2645435 5.202873 5.0731125 5.177573 5.186283 5.250144 5.307148
1370861_at 11.315397 11.543764 10.915159 11.438034 11.336948 11.426467 11.484792 11.144559 11.37662
1370862_at 14.389317 14.454649 14.263042 14.425108 14.422302 14.451785 14.495993 14.350138 14.458026
1370863_at 5.1265163 5.0635138 5.4267607 5.054946 4.964793 4.9736443 5.1942554 5.193083 5.3087587
1370864_at 6.125491 6.927365 6.6303296 6.7416987 6.400198 6.562099 6.8885837 6.1053743 6.5410547
1370865_at 8.482258 8.355773 8.430472 8.75204 8.447304 8.494389 8.476796 8.373738 8.484472
1370866_at 12.67817 12.893017 12.444774 12.78844 12.608143 12.675882 12.740516 12.582877 12.698665
1370867_at 8.8718815 8.858933 8.609503 8.780532 8.84278 8.90481 8.799919 8.746725 8.805321
1370868_at 4.922187 4.6614904 5.2828712 4.9310827 4.781805 4.632382 4.512039 4.8709297 4.765918
1370869_at 5.27352 5.12037 5.342511 4.8924127 5.1502786 5.135877 5.0674524 5.1434784 5.057564
1370870_at 7.553999 8.652119 7.7386284 7.738667 8.111834 7.053661 8.143968 8.360758 8.6492815
1370871_at 10.641428 10.859389 10.105168 10.623603 10.427732 10.70012 10.76605 10.261582 10.558993
1370872_at 8.727297 8.915024 8.022343 8.885906 9.109644 8.963272 8.8066635 8.861863 8.750895
1370873_at 8.646355 8.67761 8.450829 8.662749 8.750224 8.612073 8.613799 8.695064 8.564466
1370874_at 4.430629 4.4276814 4.5268564 4.0491076 4.349375 4.3835225 4.4651017 4.1886954 4.453616
1370875_at 5.908076 6.346911 5.611817 6.249746 6.2800283 6.020469 6.8353686 5.8167753 6.098304
1370876_at 8.16608 8.264365 8.236985 8.143964 7.9933147 8.359049 8.686526 8.3621025 8.488775
1370877_at 5.5454116 5.565761 6.446489 5.5105734 5.707856 5.5677433 5.5694485 5.849273 5.5854836
1370878_at 9.159649 9.346993 8.610989 9.293971 8.9472275 9.025338 9.026453 8.941274 9.015059
1370879_at 9.549242 9.527144 9.069862 9.737496 9.554197 9.640493 9.642535 9.795577 9.750843
1370880_at 8.713816 8.875668 8.539684 8.741629 8.880699 8.999848 8.95039 8.658462 8.784771
1370881_at 12.40078 12.386189 12.112628 12.324025 12.3119755 12.267453 12.363129 12.163945 12.2246
1370882_at 7.6603527 8.347897 7.8099184 8.552845 8.012327 7.8940325 8.777725 7.980762 7.853164
1370883_at 9.6859455 10.538072 9.947788 10.388715 10.456712 9.69318 10.826467 10.615979 9.726134
1370884_at 8.781542 9.206621 8.320238 9.041788 8.888609 8.747896 8.741953 8.779036 8.696154
1370885_at 7.929759 8.109938 7.394961 8.32288 7.807066 8.198494 8.588188 8.157947 7.857036
1370886_a_at 6.2226696 6.1295447 6.257844 6.212214 6.4887376 6.178424 6.224274 6.3272395 6.214955
1370887_at 7.189861 7.3407526 7.2443495 7.299792 7.142997 7.3328733 7.0160775 7.1839876 7.0965333
1370888_at 11.729851 11.809535 11.190521 11.75752 11.654782 11.730707 11.793189 11.506416 11.702979
1370889_at 6.450725 6.3804765 5.8184977 6.4845343 6.2747164 6.3952565 6.697783 6.5171924 6.0181065
1370890_at 9.294811 9.737712 9.3595085 9.4570055 9.508504 9.529074 9.767102 9.418002 9.456088
1370891_at 7.9669724 8.250002 7.56405 8.386866 8.248161 8.278734 8.97785 8.408482 8.108559
1370892_at 12.086757 12.397751 11.549908 12.120323 11.93569 12.133056 13.118372 12.741641 12.589311
1370893_at 9.471626 9.909082 8.951734 9.31512 9.387454 8.903166 8.954124 9.026316 9.348213
1370894_at 4.5474067 4.624118 4.9232597 4.62758 4.523816 4.649424 4.474105 4.594195 4.6362286
1370895_at 6.516453 6.521873 6.1761575 6.5642896 6.1416492 6.3865294 6.65634 6.771113 6.2464943
1370896_a_at 7.1509175 6.898663 7.120707 6.984045 6.8521495 7.078565 6.753619 7.0093336 6.9517646
1370897_at 8.827042 8.7109375 8.492252 8.891102 8.487174 9.02522 8.812729 8.657928 8.7054
1370898_at 4.3776135 4.26412 5.0275536 4.4558034 4.6272936 4.5482492 4.3769665 5.025958 4.6623726
1370899_at 6.4053516 6.8411474 6.9053316 6.989099 6.8322163 6.8244495 6.629861 6.56782 6.5002365
1370900_at 3.386889 3.218385 3.534407 3.2685866 3.2194698 3.225538 3.2974143 3.235035 3.19728
1370901_at 6.9539 6.9377675 6.531175 6.8613296 6.8055177 6.854945 6.818886 6.6971273 7.072786
1370902_at 4.9245524 5.166205 5.0387354 5.052481 4.9448667 4.5625606 5.1221156 5.436648 5.168889
1370903_a_at 5.906396 6.1542215 6.0329723 5.740745 5.7968745 6.070778 5.8951793 5.866153 5.914232
1370904_at 5.9476113 6.772081 6.5286865 6.5954432 6.3454 6.431286 7.2976456 6.3310785 6.5086117
1370905_at 7.6785955 7.821548 7.1807556 7.3682823 7.5448623 7.5529275 7.4197135 7.3757 7.410874
1370906_at 10.197225 10.486432 10.595998 10.382229 10.776831 11.001738 10.745519 10.200103 10.627619
1370907_at 12.065594 12.384525 11.882237 12.157576 12.018129 12.226001 12.275448 11.975124 12.222502
1370908_at 9.142383 9.24108 8.382713 9.187495 9.077615 9.651115 9.111005 8.893942 8.902137
1370909_at 7.207279 7.7727413 6.8258557 7.16755 7.17689 7.1387386 7.693542 6.9280286 7.0383735
1370910_at 7.0639644 7.3280396 7.0350585 7.1963215 7.0553184 7.2251406 7.2058806 7.031975 7.3677325
1370911_at 6.6114216 7.043714 6.3263717 6.6390595 6.904174 6.5645943 7.110935 6.3555183 6.5704975
1370912_at 6.560669 6.6276693 7.527018 6.3509 6.547131 6.3611245 6.3600607 6.5162215 6.6074986
1370913_at 6.7347727 7.668675 6.761998 6.8573856 7.0890307 7.0752087 6.6863885 6.7820044 6.9398475
1370914_at 6.543209 6.4480405 5.755618 6.6599455 6.502194 6.4473553 6.7545514 6.4978113 6.530626
1370915_s_at 7.603798 7.5238504 7.3010874 7.910038 7.4225936 7.8369884 7.8928423 7.481839 7.5321403
1370916_at 7.834543 7.8764644 7.6126957 8.056025 7.9929004 8.093412 7.8806343 7.8546906 8.025749
1370917_at 6.294347 6.294602 5.6381054 6.2690806 6.216653 6.144997 6.185108 6.0383706 6.1129746
1370918_a_at 11.984554 12.072921 11.763664 12.060145 11.776363 12.00289 12.109351 11.848038 12.037993
1370919_at 7.6232605 7.82386 7.1430345 7.673973 7.8074207 7.659774 7.694391 7.5391665 7.395505
1370920_at 7.170488 7.3753886 7.107331 7.4064093 7.4420476 7.22361 7.35565 7.178278 7.572105
1370921_at 9.395445 9.489226 9.009818 9.532202 9.406885 9.398453 9.438867 9.33829 9.544414
1370922_at 4.1483097 4.2149963 4.1215105 4.18206 4.394341 4.2479453 4.0064034 4.165432 4.507646
1370923_at 5.747755 5.48113 5.4628167 5.802512 5.774255 5.876183 5.9370418 5.8541064 5.833967
1370924_at 5.622739 5.4196615 5.815445 5.5608025 5.748083 5.6742744 5.642277 5.820263 5.633755
1370925_at 7.3859496 7.479936 6.6027813 7.582491 7.4535027 7.4053736 7.780515 7.311911 7.303223
1370926_at 4.126591 4.0686965 4.3354897 4.1952734 4.2875047 4.2936473 4.177614 4.2871847 4.0816307
1370927_at 5.7741656 5.706252 6.0066776 5.4346614 6.1728225 5.6402564 5.3928676 5.7377176 5.689098
1370928_at 10.640902 10.890138 10.541487 10.745101 10.673717 10.740223 10.81288 10.724889 10.88168
1370929_at 6.3935485 6.603825 6.5803328 6.4690976 6.500217 6.965608 7.029216 6.930392 7.254466
1370930_at 7.663717 7.8759065 7.070725 7.540364 7.71855 7.314288 7.49395 7.581559 7.4927387
1370931_at 6.5585804 6.871428 6.4726634 6.712025 6.7560387 6.73511 6.658102 6.487964 6.653866
1370932_at 5.4606643 5.665575 5.1425433 5.521338 6.0588255 5.817332 5.8416066 5.8345513 5.6468916
1370933_at 7.742531 7.4347596 7.7314835 7.477542 7.734476 7.240778 7.425091 7.8926716 7.5753565
1370934_at 7.514258 7.739643 7.056257 7.7810855 7.1519194 7.7688503 7.6415715 7.228763 7.269744
1370935_at 6.2005258 6.5383763 5.8326383 6.3144994 6.5515857 6.62103 6.4272604 6.28481 6.526672
1370936_at 9.923685 10.245174 10.630929 9.871279 10.310028 10.456388 10.372479 9.889444 10.150655
1370937_a_at 6.325157 6.6658664 6.5776277 6.403944 6.659855 6.84581 6.429279 7.006422 6.8761635
1370938_at 6.052957 6.353196 5.7298574 6.178126 6.0038614 5.9601755 5.840167 6.0418377 6.073031
1370939_at 12.959751 13.191186 12.735326 13.115429 12.945757 12.9903755 12.962863 12.853665 12.97677
1370940_at 8.168644 7.680748 8.059824 7.83976 7.943102 8.072438 8.302752 7.9153748 7.911684
1370941_at 7.5684466 7.6376524 7.2390175 7.7904115 7.6562924 7.84001 7.889708 7.575738 7.921272
1370942_at 5.2214117 5.214564 5.35462 5.358306 5.3007865 5.1481347 5.3425193 5.267191 5.2334213
1370943_at 10.058443 9.939233 9.824491 10.391741 10.187435 10.546188 10.212168 10.288682 10.122484
1370944_at 3.843412 4.0882254 4.0714693 4.030406 3.966834 3.9184172 4.0643806 4.1238155 3.8903823
1370945_at 5.530681 5.362921 5.5271726 5.21466 5.5699472 5.5201235 5.4187894 5.324122 5.163222
1370946_at 7.585008 7.712872 7.223324 7.687606 7.6369743 7.4274344 7.6516676 7.3458676 7.6376424
1370947_at 6.372871 6.5905933 5.951891 6.4354653 6.6204014 6.3679323 6.636163 6.1783648 6.1319838
1370948_a_at 6.931687 7.4617777 6.199393 7.1109056 6.832438 6.923119 7.3059034 6.9602184 6.97351
1370949_at 7.7313967 8.107784 6.7661057 7.6048107 7.7283835 7.891282 8.232103 7.881103 7.736751
1370950_at 9.820746 9.585264 9.493072 9.942494 9.883777 10.208501 9.472216 9.94741 9.942227
1370951_at 8.694453 8.432152 8.694816 8.6356945 8.7102165 9.120417 8.657433 8.927266 8.968142
1370952_at 12.262389 12.347407 12.284952 12.512472 12.107929 12.542154 12.030971 12.1714325 12.321126
1370953_at 6.2362404 5.8192306 6.017785 5.9231143 5.8713627 6.1549063 6.012643 6.040902 5.913674
1370954_at 6.624664 7.203645 6.874856 7.0590167 7.1796656 7.1420007 7.227428 7.1871624 7.1107326
1370955_at 4.765258 4.917164 4.7004848 4.709338 5.169323 5.201432 5.365267 5.1114984 5.416097
1370956_at 6.017338 6.6110454 6.6354327 6.058295 6.171978 5.8603973 6.9218354 7.4400043 7.1530313
1370957_at 9.970354 10.121188 9.426762 10.369588 10.178242 10.031602 10.406463 10.076303 10.836579
1370958_at 7.449571 7.3813725 7.569736 7.384198 7.342563 7.4181075 7.2400484 7.444368 7.3816423
1370959_at 10.460707 11.009685 10.133111 10.715028 10.397205 10.182074 10.7425165 10.157538 10.563605
1370960_at 4.204298 4.022265 4.28029 4.2154074 4.3902144 4.2382936 4.2273455 4.206059 4.4303365
1370961_at 5.285495 5.392311 6.267028 5.491682 5.5845947 5.5381613 5.5209846 5.946639 5.844638
1370962_at 5.619538 5.712085 5.733571 5.2570324 5.65813 5.660904 5.403728 5.3780146 5.3488445
1370963_at 4.999656 4.9371057 5.114896 5.089587 4.934951 5.117933 4.8884983 5.3016033 5.1652994
1370964_at 13.519533 13.927268 13.765162 13.840943 13.594532 13.84341 13.744945 13.5311985 13.748918
1370965_at 6.1964397 6.19433 6.1022167 6.0472507 6.2320457 6.0803766 6.18074 6.5043344 6.1098685
1370966_at 8.252809 8.580772 8.437031 8.330193 8.27379 8.273401 7.99096 8.224268 8.586771
1370967_at 6.225784 5.7458816 5.918493 5.822278 6.3686233 5.8170223 6.5314984 5.9165807 5.9381466
1370968_at 8.746821 9.006375 9.066891 9.032174 9.015232 8.688019 9.150341 8.648842 8.901338
1370969_at 4.309181 4.3468885 4.479678 4.3096323 4.5041065 4.3269897 4.305494 4.5654397 4.422063
1370970_at 4.6522546 4.817553 4.5644927 4.542824 4.4406757 4.368007 4.5493855 4.680475 4.5697093
1370971_at 3.4506223 3.6682706 3.460789 3.7548192 3.5790234 3.6222858 3.4676683 3.6877267 3.6267145
1370972_x_at 6.0677185 6.428407 6.230463 6.3848357 6.4014254 6.281008 6.570981 6.5757647 6.601875
1370973_at 4.452837 4.0752544 4.5672765 4.169789 4.4087563 4.2590604 4.278329 4.432108 4.454982
1370974_at 8.154932 7.9724703 7.7629213 7.852904 7.908214 7.9538198 7.944863 7.862649 8.035343
1370975_at 7.211939 7.1863933 7.2781096 7.2343454 7.5368767 7.117755 7.4692836 7.5645084 7.5831456
1370976_at 8.752922 8.986481 8.795422 8.693295 8.774003 8.778235 8.597408 8.622902 8.5008545
1370977_at 4.5550184 4.528551 5.040084 4.585663 4.7456393 4.4322004 4.5175114 4.648314 4.688136
1370978_at 8.175437 8.369858 7.9562125 8.073847 8.0549965 8.390359 8.463499 7.9485564 8.0672245
1370979_at 5.825037 5.973065 5.305267 5.3691373 5.631543 5.536196 5.754794 5.388521 5.231268
1370980_at 4.9654074 5.170192 4.820675 4.9797277 4.8145576 4.990403 4.797333 5.409278 5.33412
1370981_at 8.825075 8.797904 8.751117 8.912168 8.905527 8.986319 8.941796 8.707061 8.737205
1370982_at 6.046182 5.7952476 6.679771 6.065478 6.2159963 6.185917 6.2611747 6.495429 6.1992893
1370983_at 5.846396 5.7843447 5.5913706 5.8867197 5.579637 5.5707793 5.582074 5.79211 5.672068
1370984_at 7.3357363 7.5406995 7.506385 7.3888044 7.3656473 7.38923 7.611633 7.2383957 7.5675635
1370985_at 6.121627 6.4472814 6.3639774 6.197541 6.385869 5.901325 6.147993 6.1278944 6.378054
1370986_s_at 7.4744525 7.4259324 7.1832757 6.9522605 7.5061493 7.3108716 7.2439923 7.6135025 7.74524
1370987_at 5.6022873 5.423756 5.557689 5.680527 5.549467 5.4044814 6.294681 5.467023 5.531579
1370988_at 11.337542 10.681492 10.210855 6.722257 11.069005 11.060052 10.689011 10.714268 10.87235
1370989_at 3.348494 3.3883228 3.6453109 3.4512653 3.51548 3.4776268 3.5889735 3.463625 3.4442017
1370990_at 6.8422756 6.616015 6.389781 6.3770146 6.5053034 6.410696 6.605379 6.4614434 6.522964
1370991_at 4.3992467 4.1916237 4.654161 4.5897484 4.6759195 4.4029818 4.223594 4.589506 4.3892546
1370992_a_at 13.550315 13.645364 13.256016 13.664959 13.512333 13.642101 13.683711 13.565789 13.596265
1370993_at 6.140677 6.1517315 5.9731402 6.460798 6.075624 6.774175 6.207858 6.0946274 6.386532
1370994_at 6.5054536 6.4748883 6.2517824 6.315973 6.2575617 6.1337633 6.3335805 6.244291 6.238312
1370995_at 4.6797776 5.072299 4.7411895 4.389757 4.3437405 4.57868 4.413005 4.5469966 4.5784426
1370996_at 6.8683715 6.37453 7.201865 6.6665864 6.830697 6.6610584 6.5525994 7.07889 6.3862824
1370997_at 5.469707 5.3087764 5.290648 5.117624 5.0932236 5.1530576 4.845978 5.3291235 4.8120847
1370998_at 5.5871344 5.6785216 5.8485475 5.7006783 5.330286 5.606724 5.402652 5.4559298 5.555415
1370999_at 4.323723 4.274649 4.2318 4.364746 4.1864214 4.094138 3.9789324 4.0714664 4.0568614
1371000_at 4.8273973 4.852684 4.6791363 4.957918 4.704013 4.68301 4.80249 4.8968935 5.1031976
1371001_at 3.7173908 3.7547681 4.5129747 3.7981932 3.7888286 3.9058857 3.9634192 4.165533 3.8226206
1371002_at 7.5691237 7.8455343 7.1926837 7.6188726 7.406005 7.584367 7.609025 7.5386925 7.4962063
1371003_at 4.1287036 3.9922428 4.264093 4.04941 4.233255 4.2103653 4.141031 4.3485675 4.309294
1371004_at 4.531188 4.506692 4.609222 4.5645413 4.6500254 4.655213 4.700296 4.682781 4.746874
1371005_at 5.6405025 5.511215 5.7772117 5.8288593 5.817912 5.8904333 5.573722 5.8827367 5.8096104
1371006_at 4.4412084 4.4246974 4.568939 4.3836164 4.0783362 4.4288874 4.30004 4.53178 4.464936
1371007_at 3.7663193 3.839476 4.0672197 3.5962598 3.799788 3.9049017 3.8572001 3.8886907 3.749267
1371008_at 8.7621355 8.898597 8.3821 9.045336 8.718931 8.817625 8.778261 8.731956 8.746474
1371009_at 5.5987945 5.799977 5.144616 5.68885 5.5668416 5.690976 5.240667 5.486476 5.962417
1371010_at 4.672396 4.706148 4.921953 4.792394 4.686664 4.6938744 4.8611917 4.7131066 4.6672306
1371011_at 3.6684277 3.8344183 3.6753542 3.9866142 3.73189 3.8206675 3.5145772 3.651111 3.905889
1371012_at 9.478325 9.857644 9.493671 10.222157 9.763686 9.972669 9.60685 9.739218 10.077723
1371013_at 4.268202 4.2130423 4.2659492 4.190538 3.9476733 4.2778425 4.100213 4.259197 4.234745
1371014_at 7.740307 7.3282146 7.50461 7.6323876 7.8178196 7.7091084 7.7937036 7.602924 7.580758
1371015_at 5.440274 6.042171 5.3157744 5.6582785 5.349028 6.103324 6.728458 5.374943 5.3322453
1371016_at 5.8759646 5.379579 6.1968966 5.7015886 6.0683007 6.12141 6.308466 5.8054833 5.76442
1371017_at 4.8360324 4.63933 4.9269 5.059213 5.12025 4.678755 5.3963766 4.90959 5.1066203
1371018_at 6.516755 6.619466 6.6149273 6.7015257 6.6093388 6.6683307 6.589002 6.6845527 6.676796
1371019_at 6.4166536 6.2619276 6.3995905 6.660677 7.013095 6.471844 6.5706334 6.727799 6.996764
1371020_at 4.585911 4.7961617 4.5572186 4.609236 4.7692404 4.679302 4.523471 4.87093 4.5146146
1371021_at 7.634038 7.9002275 7.0976224 7.812422 7.8988104 7.8052077 7.7651653 7.911504 7.6390505
1371022_a_at 4.1059155 4.0846434 3.9767272 4.054245 3.9101758 4.0246134 4.076605 4.280149 4.311633
1371023_at 5.462934 5.355286 5.8895864 5.4486856 5.310917 5.495249 5.4868927 5.2410936 5.4181633
1371024_at 4.4942408 4.5090046 4.4924216 4.505297 4.5973105 4.4699335 4.793754 4.5389743 4.6028433
1371025_at 10.446898 10.72937 9.956722 10.638974 10.624667 10.582804 10.464401 10.495777 10.588132
1371026_at 5.57308 4.914635 5.560441 5.055873 5.3096642 5.0631223 5.097771 5.494919 5.0327682
1371027_at 6.9938188 6.6177464 6.530737 7.023554 7.0718307 6.9443827 6.801859 6.677523 6.9500556
1371028_at 8.294222 8.468064 8.18695 8.497981 8.586039 8.784418 8.603712 8.585905 8.756692
1371029_at 5.6740985 5.51184 5.5150614 5.66724 5.830002 5.5153985 5.5290766 5.561001 5.4702926
1371030_at 12.893716 13.083897 12.705909 12.901327 12.954744 12.967321 12.99069 12.764937 13.052082
1371031_at 12.812075 13.104988 12.672464 13.124703 12.935075 12.990052 12.809241 12.710271 12.997658
1371032_at 6.3401623 6.5764203 6.2137523 6.320639 6.099007 6.4372253 6.6275682 6.3476877 6.522098
1371033_at 4.371646 4.2760415 4.444406 8.079693 4.218226 4.6274 4.4730506 4.4190245 4.4356976
1371034_at 8.219278 8.732138 7.7516985 6.6452274 9.006841 7.2738323 8.316942 6.724708 10.086687
1371035_at 6.537864 7.152677 6.1606474 6.5655503 6.4246845 6.7025833 6.39043 6.574986 6.751178
1371036_at 4.6984215 4.401537 4.9031353 4.2545204 4.208682 4.392862 4.002304 4.6362524 4.265023
1371037_at 10.692791 11.006882 10.552715 10.676435 10.638433 10.574106 10.627417 10.622935 10.903981
1371038_at 6.787135 6.985109 6.236536 7.031803 6.911896 6.9445434 6.991562 6.5162215 6.7325544
1371039_at 3.6550734 3.6639442 3.8255346 3.7268589 3.5856495 3.787812 3.6846426 3.6870813 3.6925738
1371040_at 5.6460176 5.92979 5.9518766 5.373977 5.4736843 5.3742905 5.8369775 6.0624228 5.657672
1371041_at 11.004063 11.40585 10.95598 11.17527 11.055487 11.160684 11.163754 10.991296 11.277656
1371042_at 5.9688025 5.6830053 5.137656 6.036361 6.2475114 6.2394643 6.0418572 5.663607 5.8408003
1371043_a_at 3.7691975 3.8004806 4.2187605 3.9883034 3.7671793 3.9688103 3.8162372 4.272249 3.8118186
1371044_at 6.3809133 6.1432705 6.302831 6.46561 6.316773 6.2668347 6.335537 6.240569 6.2381377
1371045_at 6.080602 6.0419006 5.510685 5.715104 5.807482 5.997101 5.794237 5.8162017 6.0886607
1371046_at 5.449076 5.6145706 5.792249 5.5190005 5.6048193 5.6852846 4.941953 5.2961755 5.5832334
1371047_at 4.665642 5.1328435 5.0923605 4.6918087 4.768504 4.61706 4.988452 5.013856 5.244633
1371048_at 4.5033684 4.510479 4.839554 4.4801903 4.5398235 4.4738035 4.586279 4.6047707 4.696666
1371049_at 4.159334 4.176085 4.254056 4.1875505 4.3913016 4.479803 4.4204454 4.513036 4.4329743
1371050_at 12.857945 13.044365 12.641494 12.936539 12.834766 12.959487 12.890474 12.748924 12.887703
1371051_at 6.7489543 7.14498 6.3682866 7.043819 6.777608 7.0931983 6.896212 6.7744617 6.8123207
1371052_at 3.7215753 3.5441053 3.7594771 3.7230296 3.8353515 3.7939947 3.6443388 3.6268637 3.7485926
1371053_at 4.6165733 4.693329 4.644305 4.6050324 4.5891433 4.5233326 4.289818 4.702586 4.548213
1371054_at 4.4754395 4.371561 4.757631 4.381715 4.317397 4.218835 4.3800244 4.579035 4.71741
1371055_at 5.3981953 5.4744625 4.7695756 5.5277605 5.481366 5.2968616 5.3676844 4.8253155 5.268685
1371056_at 5.554273 5.4946337 5.4959188 5.662872 5.465091 5.87156 5.775553 5.7996693 5.7728596
1371057_at 3.4384167 3.4992177 3.6488724 3.41473 3.6542695 3.4969447 3.5236192 3.3788679 3.5684495
1371058_at 6.154352 6.089856 6.153158 6.1140375 6.044635 6.370492 6.2404757 6.1096973 6.2546625
1371059_at 5.8025804 6.507928 6.1432314 6.375269 6.5198927 6.5966854 6.3029513 6.247582 6.8489313
1371060_at 6.1621118 6.332652 5.9664893 6.3842216 6.341846 6.4891863 6.5807214 6.3456225 6.2706704
1371061_at 4.3851466 4.67806 4.27047 4.501189 4.507433 4.216366 4.4830914 4.3220387 4.415491
1371062_at 7.508925 7.4302354 7.4864707 7.599746 7.5543556 7.6042657 7.3944883 7.3439236 7.1716647
1371063_at 5.119826 5.0154047 5.5182276 4.791833 5.087428 4.900427 5.040238 5.1416464 4.998515
1371064_at 6.9298615 6.370271 6.8142266 6.377482 6.764413 6.7315927 6.6022053 6.43057 6.7208056
1371065_at 7.809728 8.507058 7.960631 7.689823 7.8155055 7.9178762 8.955653 7.738351 7.866652
1371066_at 6.9046702 6.8944383 7.087246 7.159461 7.3160706 7.232784 7.174308 7.1644154 7.035461
1371067_at 4.268865 4.382719 4.6278768 4.2012424 4.5557323 4.386812 4.25292 4.8650084 4.669956
1371068_at 4.803881 4.8531017 4.8565764 4.7073426 4.6770983 4.597862 4.6960793 4.9845014 4.8288774
1371069_at 5.858774 5.902643 5.3713155 5.942881 6.4223366 6.651341 6.309975 6.112524 5.794917
1371070_at 5.2828736 5.3846283 5.1967154 5.2238364 5.351943 5.373572 5.538508 5.3376236 5.225234
1371071_at 6.2928295 6.308474 6.376646 6.2413054 6.351722 6.3400426 6.752174 6.4575267 6.3032155
1371072_at 5.893247 5.92979 6.2425733 5.990034 5.773813 5.876337 6.0228887 6.0389657 5.9860067
1371073_at 7.1916246 7.8998957 7.2365956 7.583469 7.2376647 7.0971665 7.643476 7.224162 7.505922
1371074_a_at 4.5061526 4.870375 4.3532705 5.0480604 4.770974 4.69543 5.020178 4.857331 4.798898
1371075_at 4.9379196 5.09321 4.886264 4.8977833 4.8929234 4.952515 4.930189 4.9238367 4.7413273
1371076_at 8.96046 9.022899 9.400968 10.134076 9.760159 9.952303 10.189159 9.870473 8.882594
1371077_at 4.630461 4.3825326 4.8986115 4.504496 4.519054 4.7980576 4.2905636 4.432027 4.4522905
1371078_at 7.7291107 8.062653 7.8701806 7.629449 7.8399067 7.7821646 7.8320446 7.5514026 7.648751
1371079_at 9.22088 9.447884 8.918591 9.454652 9.209448 9.409871 9.50561 9.4654 9.4408655
1371080_at 4.0184264 4.031976 3.9971476 4.0390778 3.9103985 4.113448 4.0835295 4.103648 4.1748533
1371081_at 7.9516754 7.796545 6.9494057 8.003134 8.024195 7.7483287 8.144275 7.7096686 7.8591433
1371082_at 4.859111 5.0458746 5.120713 5.0600452 4.971182 5.24098 4.9122562 5.02571 5.121046
1371083_at 13.863913 13.951672 13.476206 13.883599 13.93138 13.969322 13.873464 13.561007 13.951202
1371084_at 3.2684488 3.1164374 3.4134033 3.231292 3.287917 3.206124 3.1892135 3.2303076 3.3059764
1371085_at 4.452403 4.6804056 4.6744776 4.6778083 4.5698547 4.5722227 4.628959 4.6341734 4.8419237
1371086_at 5.0644183 4.503482 5.5285997 5.025522 5.0400753 5.137827 5.2484884 5.0034685 4.7756386
1371087_a_at 4.326823 4.3738556 4.389618 4.450672 4.358755 4.4079823 4.5075026 4.6678514 4.479764
1371088_at 4.4602814 4.2063446 4.6184826 4.6145935 4.257923 4.268903 4.4587746 4.6685696 4.745514
1371089_at 5.154652 3.9380512 5.1093097 5.4168677 4.9386287 5.227371 6.100049 4.9593334 4.7455654
1371090_at 7.318048 7.549998 7.0085297 7.182852 7.329603 7.488126 7.6156454 7.4495797 7.4747534
1371091_at 6.4604893 6.0862894 6.1220865 6.9193296 6.8527637 7.1634445 6.7591853 6.924682 7.656592
1371092_at 6.3910775 6.332393 6.594222 6.534713 6.0697265 6.438167 6.053511 6.3011665 6.4803996
1371093_at 4.208124 4.42185 4.3788686 4.480256 4.4512835 4.3160625 4.478915 4.2807574 4.425837
1371094_at 5.5659504 5.1987185 4.972107 5.269312 5.2754707 5.377307 5.2326403 5.128665 5.0813065
1371095_at 4.570314 4.5866203 5.311463 4.5431733 4.90256 4.5471516 4.5531635 4.87093 4.6753006
1371096_at 3.9922411 3.949811 3.92209 3.8661501 3.9015846 3.929053 3.9712946 4.115651 4.0294876
1371097_at 4.663188 4.6104093 5.2316523 4.7822003 4.635315 4.5319614 4.6782746 5.0113697 4.943171
1371098_a_at 10.739614 11.007876 10.401221 11.007483 10.811316 10.798962 10.854408 10.747109 10.813775
1371099_at 13.294787 13.387091 13.016032 13.391868 13.301348 13.316398 13.219765 13.149506 13.2464695
1371100_at 13.076442 12.909739 13.0836115 13.394761 13.176353 13.350148 12.685652 12.950184 13.132532
1371101_at 6.7993817 7.0442867 6.7757087 7.101703 7.0526977 7.0178204 6.95013 6.790083 7.061646
1371102_x_at 9.275566 10.725414 9.159328 9.842251 9.989142 9.817958 9.700079 10.501556 10.330708
1371103_at 6.955016 7.5049396 6.840013 7.138263 7.2425265 7.4499774 7.2068543 7.3893375 7.255902
1371104_at 10.065761 10.518531 9.893582 10.083208 10.089228 9.9322 9.903365 10.061966 9.825786
1371105_at 4.3931108 4.206301 4.436909 4.144239 4.3617196 4.2460165 4.3016753 4.342271 4.198957
1371106_at 6.0468965 6.0513396 5.910757 6.047001 6.015014 5.9559574 6.237755 6.0714216 6.6576333
1371107_a_at 4.1892705 4.4425163 4.357915 4.5579643 4.3168955 4.33074 4.2281914 4.493967 4.153575
1371108_a_at 9.816816 10.569076 9.670863 10.130601 9.977896 10.084857 10.129063 9.945342 10.421095
1371109_at 11.849916 12.103957 11.795854 12.0128565 11.943274 11.954291 12.093301 11.852505 12.110769
1371110_at 7.2210474 6.9141145 7.5420265 6.968915 7.071666 7.117755 7.001464 7.0877423 7.0267105
1371111_at 7.396042 7.641702 7.480415 7.792426 7.4899564 7.3676934 7.4816823 7.443246 7.6291285
1371112_at 3.5982149 3.3981428 3.831721 3.6223466 3.5933893 3.6926064 3.6239607 3.8436403 3.6275687
1371113_a_at 7.190264 7.762864 6.495379 7.3448224 7.2323327 7.2855043 6.4565873 8.132687 6.363924
1371114_at 6.432455 6.512072 6.529091 6.086867 6.465217 5.84324 6.040095 6.5845833 6.3730545
1371115_at 4.1507587 4.438348 4.4307165 4.243931 4.230916 4.2701254 4.460504 4.5241156 4.427437
1371116_at 7.2718697 7.525113 7.5029345 7.5538235 7.8029838 7.780442 8.257026 8.045823 8.300963
1371117_at 4.135414 4.23941 4.18756 4.204626 4.126862 4.018435 4.3136044 4.0928707 4.1948714
1371118_a_at 5.54685 5.4458694 5.2343946 5.5973625 5.4283776 5.2199893 5.5147595 5.6610804 5.680551
1371119_at 8.813044 8.955203 8.799594 8.773272 8.502385 8.790005 9.013275 8.504135 8.518464
1371120_s_at 4.556015 4.7624016 4.7949944 4.4508 4.5885363 4.3662806 4.4959784 4.6623554 4.5990887
1371121_at 3.6905763 3.838117 3.8907866 3.7582066 3.555311 3.8578856 3.7749422 3.5953603 3.6892605
1371122_at 6.9216824 6.923598 6.936577 6.9829907 7.0471067 7.2209673 7.042223 6.9001756 7.2822924
1371123_x_at 9.938865 10.327474 9.748287 10.131239 9.766931 10.0959425 10.453152 10.023803 10.1940565
1371124_a_at 11.009957 10.960829 10.4646015 11.301402 10.933174 11.139017 11.103245 11.103527 10.925335
1371125_at 5.2317996 5.288831 4.997873 5.015402 5.1817355 5.173433 5.198324 4.860422 5.3076115
1371126_x_at 3.4517643 3.5393045 3.3970556 3.5275664 3.4097724 3.434074 3.4721313 3.4172833 3.4652524
1371127_at 7.446111 7.660196 7.467688 7.5769053 7.674093 7.5181575 7.6382923 7.5305715 7.5484724
1371128_at 4.266369 4.3147354 4.3847647 4.209675 4.3856564 4.3797846 4.2373047 4.3800383 4.368291
1371129_at 4.8425756 4.723768 5.170447 4.9719625 4.5149956 4.76363 4.6960793 4.7926936 4.676038
1371130_at 4.1930246 4.187312 4.9345093 4.3513055 4.3270445 4.2199516 4.609952 5.003338 4.3793373
1371131_a_at 9.325728 9.3772545 8.947569 9.461144 9.24184 9.500219 9.395201 9.465013 9.401759
1371132_a_at 4.472021 4.5450506 4.6431913 4.507328 4.553131 4.4717245 4.437563 4.7520475 4.6614084
1371133_a_at 4.146863 3.8956344 4.1746464 3.9993308 3.8628538 4.1102457 4.2889423 4.1406116 4.304103
1371134_at 5.3618035 4.971092 5.537511 4.9427853 5.1651382 5.143493 5.005785 5.3146048 5.1703424
1371135_at 4.5477066 4.3629594 4.27398 4.6272383 4.516281 4.2519484 4.581944 4.8053045 4.505614
1371136_at 7.9761324 8.079661 7.428865 7.9714165 7.928794 8.004237 7.861801 7.543594 7.5000443
1371137_at 10.907535 11.256928 11.313799 11.182292 11.374013 11.634412 10.577857 10.498184 10.712725
1371138_at 4.376523 4.072896 4.1892157 4.128975 3.8915474 4.3633814 4.106634 4.464412 4.272072
1371139_at 8.42113 8.372496 7.8228254 8.730364 8.713954 9.119257 8.788071 8.571628 8.446942
1371140_a_at 4.5560155 4.2323556 4.5841894 4.1478224 4.5135098 4.371623 4.4294367 4.397453 4.8610835
1371141_at 4.064996 4.177702 3.8461418 3.9631028 4.03685 3.9896748 3.9222329 4.011524 3.945659
1371142_at 5.1474166 4.876659 5.5352645 5.3102818 4.782235 4.937489 4.8750086 5.0502105 5.1284933
1371143_at 5.014925 5.003419 4.956139 5.252492 4.5423183 5.1616707 6.412647 5.9940376 4.711087
1371144_at 4.5796857 4.620825 4.645937 4.487713 4.453204 4.629133 4.618746 4.714322 4.7324214
1371145_at 4.9111967 4.991516 4.610334 4.9114714 4.9711914 4.9975615 4.7689333 5.1659575 4.750481
1371146_at 4.7272863 4.725649 4.7187514 4.9503436 4.956723 4.8514447 5.006981 4.873543 5.0720906
1371147_at 11.920039 12.342063 11.588167 12.1054735 11.817359 11.349043 11.659945 11.788667 11.766458
1371148_s_at 4.6158 4.6799526 4.93906 4.9182816 4.6837406 4.7592983 5.0330977 4.6649733 5.1899405
1371149_at 5.523627 5.5125775 5.934207 5.8666887 5.864512 5.30382 5.7608833 5.2704067 5.609287
1371150_at 6.2982216 6.665664 6.182485 7.232971 6.402331 6.418441 6.176911 5.998124 6.032012
1371151_at 5.1501164 5.252339 5.3957405 5.2640014 5.405447 5.4377384 5.3796377 5.529709 5.358859
1371152_a_at 8.114052 8.8502 7.576802 8.3315325 7.607596 7.6002855 8.397641 7.492312 7.148579
1371153_a_at 3.9973464 3.8744586 4.0729823 3.9590476 4.0385075 4.0192738 4.187236 3.9697003 4.3637795
1371154_a_at 4.273402 4.245062 4.682062 4.6573935 4.541238 4.494434 4.374076 4.490088 4.331437
1371155_at 4.6859202 5.0218735 5.47328 5.0358605 4.801471 5.2542233 4.9878507 5.151529 4.9723496
1371156_a_at 4.783928 4.516738 4.813512 4.614586 4.646983 4.7582664 4.7865963 4.812925 5.1914167
1371157_at 7.6557 8.111053 7.5552692 7.7791867 8.103487 8.129143 8.370277 8.318744 8.641176
1371158_at 4.383492 4.3774576 4.2141533 4.355122 4.470811 4.260852 4.3776627 4.3435874 4.2744694
1371159_a_at 5.2701197 5.945538 5.2981796 5.416905 5.271085 5.346182 5.35435 5.3338256 5.513611
1371160_at 5.18178 5.1218247 5.2830877 5.449761 5.046193 5.079976 4.967087 5.3452225 5.301799
1371161_at 8.287367 9.518525 8.686492 8.904001 9.207754 8.737263 8.991366 8.696709 8.562999
1371162_at 4.1700478 4.137207 4.492938 4.227686 4.187099 4.2896633 4.358897 4.371435 4.2198
1371163_at 5.0391273 4.351207 5.4110923 4.3471265 5.162052 4.776896 4.969676 4.7509584 4.6799183
1371164_at 3.6319072 3.6329694 3.8348343 3.5682354 3.8172798 3.8797271 3.90712 3.995792 3.863357
1371165_a_at 5.068611 5.212264 5.2681637 5.2734427 5.262511 5.220375 5.343759 5.2180233 5.6431866
1371166_at 3.8534482 3.8607852 3.8778214 4.035762 3.8358495 3.9495528 3.8157296 3.9248564 3.864364
1371167_at 4.3764896 4.1691537 4.931466 4.310664 4.353138 4.282593 4.143038 4.3996086 4.598564
1371168_at 5.2474623 5.086047 5.1365657 5.106824 4.9286985 5.2102995 5.0094233 5.2183223 5.1158714
1371169_at 3.4938068 3.645895 3.7712078 3.601546 3.4711895 3.4756002 3.483943 3.6877902 3.6242032
1371170_a_at 5.207941 4.919748 5.087552 4.911522 5.2130966 5.0104327 5.033446 5.2518373 5.1859713
1371171_at 5.209882 5.2652407 4.451732 5.982143 4.9023476 5.142921 5.130684 4.738631 4.8515534
1371172_at 4.5577855 4.5689 4.503478 4.460624 4.657971 4.7067156 4.575194 4.46043 4.6363726
1371173_a_at 7.206019 7.440408 6.8067684 7.3186297 7.283941 7.505921 7.604356 7.371107 7.543181
1371174_s_at 7.587309 6.9164433 8.0920925 7.1722374 7.223564 7.230319 7.5738573 7.3881626 6.9475603
1371175_a_at 4.478094 4.727507 4.7298145 4.669102 4.665215 4.484462 4.5783896 4.5606995 4.706608
1371176_at 5.679568 5.84211 5.758844 5.8667526 5.8026705 5.5176425 5.945355 5.793391 5.876264
1371177_a_at 3.9461606 4.199813 4.0973153 4.2635937 4.2157936 4.2767673 4.4415503 4.313326 4.0928125
1371178_at 4.277421 4.3255053 4.394148 4.157949 4.273329 4.2226944 4.1377106 4.3952703 4.471762
1371179_a_at 4.5405226 4.7590876 4.31071 4.561677 4.772588 4.750573 4.5552435 4.56765 4.7435765
1371180_a_at 5.872382 5.79944 6.0799623 5.6655645 5.7854185 5.5892344 6.0268497 6.1053667 6.175183
1371181_x_at 4.815008 4.9912663 5.109744 4.90716 4.7266607 4.706189 4.7378054 4.8169336 5.242793
1371182_at 3.965686 3.8347425 3.8922334 3.7339125 3.9353578 4.179802 3.777009 3.931056 4.023723
1371183_a_at 4.6751914 4.646233 4.9322166 4.741069 4.6729026 4.7020063 4.7479253 4.7769094 4.7359815
1371184_x_at 6.6057568 6.7071223 6.8025713 6.7879844 6.718112 6.5891066 6.884061 6.6138654 6.7215767
1371185_at 6.2706347 5.9098454 6.226397 5.8960543 6.308557 5.8545218 6.0073953 6.1176786 5.997479
1371186_at 6.2366786 6.0589895 6.3866124 6.218797 6.2958636 6.159634 6.458355 6.438102 6.282996
1371187_a_at 3.8370097 4.12295 4.435422 3.9329107 4.074655 4.2676225 3.9928896 4.050231 4.161089
1371188_a_at 5.980453 6.1964393 5.944894 6.0937843 6.221266 6.206228 6.132443 6.0390334 5.9300203
1371189_x_at 9.776023 9.965317 9.14731 10.028585 9.633297 9.630185 9.862055 9.651253 9.617194
1371190_at 7.383541 7.473675 7.854638 7.5121913 7.470047 7.657506 7.6047645 7.750679 7.8230524
1371191_at 3.9525886 3.98811 4.1134777 4.07856 4.20366 4.079287 3.9379125 3.9369047 4.011958
1371192_at 4.0835085 4.324751 4.1532874 4.1157656 4.1691527 4.0831447 4.058811 4.1729097 4.219426
1371193_at 3.7371755 3.4976668 3.5804563 3.5667875 3.5093274 3.4296057 3.6160662 3.491935 3.7145047
1371194_at 3.5584466 3.4450738 3.363052 3.5349507 3.4559467 3.6281996 3.4308603 3.4519951 3.4351385
1371195_at 5.316513 5.6066504 5.3549066 5.085577 5.254259 5.22462 5.0872574 5.3693633 5.210258
1371196_at 4.30381 4.3229675 4.5627737 4.38371 4.4708996 4.551939 4.7397532 4.5621347 4.6605196
1371197_at 4.987542 4.7978992 5.020487 4.7317553 4.886904 4.6213646 4.537755 4.92537 4.7836056
1371198_at 5.11532 4.955965 5.0981216 5.0944057 4.9566474 4.927087 4.922273 5.243782 4.995027
1371199_at 6.038533 6.0332055 5.9333916 5.8390536 5.8503733 5.7856236 5.8059077 5.575884 5.8433223
1371200_at 5.092304 5.250473 5.3403673 5.611957 5.3483853 5.2169075 5.1850467 5.387681 5.5922213
1371201_at 4.1834416 4.4021826 4.3040285 4.3296633 4.3739786 4.5435753 4.29942 4.3481364 4.253269
1371202_a_at 8.527547 8.708085 7.847902 8.500321 8.508445 8.384333 8.176616 7.9059587 8.331467
1371203_at 6.308477 6.060435 6.9437695 6.5543523 6.3970575 6.27105 6.329816 6.476889 6.5752883
1371204_at 3.6086507 3.6844032 3.9163163 3.6636512 3.8310606 3.7217045 3.6287954 3.5454836 3.96306
1371205_at 5.729786 5.381891 5.746232 5.6294513 5.3937025 5.4750504 5.4178514 5.553243 5.515912
1371206_a_at 4.4895835 4.7440667 4.6713924 4.751468 4.6583223 4.6089587 4.64244 4.764521 4.6867867
1371207_at 3.675779 3.674573 3.7728019 3.642748 3.7226267 3.7976696 3.632344 3.5891335 3.5684495
1371208_at 3.6797798 3.6515756 3.702052 3.6067379 3.7013037 3.929819 3.7517624 3.7110646 3.7993636
1371209_at 5.0255237 4.442606 4.023978 4.403743 4.6589756 4.151098 5.2928867 4.1372466 3.803737
1371210_s_at 4.912647 5.0057516 4.230152 4.9729867 5.0219507 5.225238 5.0872574 4.9919953 4.325755
1371211_a_at 4.1925287 4.273164 3.5668344 4.0432453 4.090893 4.3282537 4.0752525 4.057122 4.0356483
1371212_at 4.520456 4.429847 4.636169 4.700345 4.3834853 4.4072742 4.3408375 4.5033817 4.552781
1371213_at 6.4333696 6.278697 6.273034 6.45073 6.2403126 6.623101 6.353985 6.49333 6.570616
1371214_at 4.100853 4.0955276 4.2955093 4.081874 4.040814 4.0378885 4.0706778 3.9577696 3.9867344
1371215_at 5.3946047 5.933186 5.98807 5.704499 5.4983244 5.8561115 5.622174 5.951721 5.935397
1371216_s_at 3.9239066 3.8862743 3.6906345 3.8217468 3.9398005 3.9535382 3.9300117 4.004857 4.180127
1371217_at 5.256017 4.995825 5.4326816 4.92049 5.1618066 5.476702 5.061129 5.3523345 5.2584944
1371218_a_at 6.0572915 5.95074 6.4708433 6.0091624 5.754956 6.0603523 6.1185474 6.24605 5.940698
1371219_a_at 4.1738925 3.6450267 4.1214046 3.7942958 3.742533 3.783393 3.7653356 3.9898698 3.843092
1371220_at 6.240356 5.3229365 5.8745804 5.836954 5.6622553 5.662955 5.9307575 5.546552 5.531257
1371221_at 5.6480117 5.8234215 6.3409386 5.733488 5.9847603 5.858242 5.8737154 6.261686 6.062115
1371222_at 3.8621714 3.7019315 3.958896 3.5860877 3.735313 3.5838547 3.7056005 3.8333232 3.5835278
1371223_a_at 5.082801 5.0419807 5.356147 5.1879444 5.158292 4.9673896 5.0089197 4.756073 5.479567
1371224_a_at 4.361396 3.9397357 4.802141 3.9957201 4.2306156 3.983325 4.1546144 4.678444 4.024189
1371225_at 5.5347795 5.6591105 6.1229744 5.6123853 5.592938 5.966772 5.6790986 5.651746 6.0027037
1371226_at 5.72272 5.8430924 5.7281327 5.538766 5.65927 5.4283643 5.4384522 6.2670135 5.6982026
1371227_at 5.577682 5.4366937 5.2107916 5.4454637 5.5043206 5.3969526 5.3488355 5.424534 5.489498
1371228_at 4.7786427 4.7394714 5.0922427 4.805354 5.1730294 4.613727 4.8766418 5.422261 5.3959174
1371229_at 5.5607367 5.1495533 5.6534348 5.612561 5.3358297 5.376828 5.336261 5.36703 5.2184258
1371230_x_at 6.1167893 5.921269 6.050703 6.2149534 5.9049945 5.9462123 6.178152 6.1489134 5.764424
1371231_at 4.6855283 4.8068986 4.7388697 4.5224276 4.8777046 4.84676 4.6252875 4.7065787 4.9900084
1371232_a_at 4.0136395 3.9923644 4.367511 4.1140947 3.8349898 3.94285 3.8469281 3.9638073 3.9406183
1371233_at 3.6472044 3.451663 3.8411322 3.480515 3.6789885 3.6065238 3.6388438 3.5782561 3.5858293
1371234_at 5.238018 5.058921 5.601297 5.4566913 5.271673 5.106899 5.219455 5.2874727 5.242797
1371235_at 4.862859 4.6125774 5.0733285 4.5809436 4.5663247 4.5967703 4.647413 4.6219177 4.8856955
1371236_at 3.9222987 4.0759444 4.107727 3.9206228 3.8729448 3.9167583 3.8868685 4.0405154 3.8401766
1371237_a_at 9.31586 9.927191 11.602908 12.27763 11.318254 12.526675 13.039824 12.386284 12.062217
1371238_at 4.051489 4.0176797 3.8568 3.885678 3.8836327 3.9368563 3.9276116 3.8630488 3.8555083
1371239_s_at 7.8050466 8.001276 7.2872124 8.130516 7.6599426 7.940684 8.261874 7.633553 7.737298
1371240_at 3.588391 3.6571412 3.6732733 3.7494123 3.7403076 3.525267 3.559341 3.5710492 3.7639403
1371241_x_at 4.139329 3.9672668 4.0316534 4.0027184 4.1069183 4.1524067 4.109145 4.0871453 4.0054913
1371242_at 8.67094 8.11203 9.43331 8.384945 8.71284 8.548843 8.612817 9.134191 8.634029
1371243_at 5.251444 5.225606 4.881987 4.5636344 5.0932236 5.1836667 4.731585 4.9546657 4.9035883
1371244_at 9.687109 9.755198 9.30247 9.92115 9.650102 9.710813 10.057791 9.646515 9.828384
1371245_a_at 10.353573 11.809283 10.186647 10.703607 11.025312 10.840034 10.859555 11.473986 11.033937
1371246_at 8.785208 8.879214 8.062487 8.800301 8.727869 8.928902 8.797821 8.685124 8.46004
1371247_at 4.4469757 4.3952837 4.386024 4.431167 4.357091 4.4665213 4.2574453 4.550391 4.650112
1371248_at 5.4625115 5.3765187 5.894046 5.204521 5.437373 5.5271435 5.3865643 5.665424 5.6003695
1371249_at 10.992704 11.404716 10.595296 11.366996 11.292391 11.021996 11.075484 10.659909 12.123273
1371250_at 6.196893 6.006913 5.633287 6.5190105 6.1940007 6.370649 6.322873 6.5243125 6.6099486
1371251_at 8.982598 9.003999 9.185817 9.073528 9.182024 9.12781 8.987337 9.189383 8.936423
1371252_at 3.9946048 4.026441 4.147732 4.0140667 4.016021 4.078433 4.170802 3.9268079 4.362354
1371253_at 11.315998 11.263254 10.695132 11.550408 11.150285 11.388299 11.25495 10.94826 11.235806
1371254_at 11.226516 11.367905 10.87522 11.439749 11.108875 11.142225 11.135074 11.116269 11.229806
1371255_at 9.544868 9.665653 8.954957 9.366994 9.221558 9.312929 9.282357 9.148212 9.264715
1371256_at 6.401794 6.616803 6.739974 6.7106013 6.484798 6.628035 7.1096725 6.7748694 6.666874
1371257_at 4.6938343 4.494099 5.105169 4.537344 4.547724 4.5805416 4.547785 4.767709 4.908439
1371258_at 11.680115 12.139058 11.350979 11.936698 11.923685 11.766689 12.043037 11.773138 12.360401
1371259_at 6.085846 6.156557 6.149015 6.0487604 6.1832356 5.94931 6.117923 6.256247 6.142919
1371260_at 5.738195 5.8284507 6.1454773 5.9680843 5.922614 6.448955 6.250425 6.0312996 6.1616025
1371261_at 3.5998914 3.3575282 3.5148149 3.5174115 3.4396217 3.4669456 3.4874535 3.4840472 3.5243154
1371262_at 6.763514 7.1103826 7.3574605 7.18051 7.1423817 6.7530646 7.3692336 7.0840735 6.9520297
1371263_a_at 3.8252022 3.7669916 4.0464764 3.810218 3.7523654 3.8360114 3.842736 4.0435114 3.704123
1371264_at 5.4650593 5.417098 5.5721054 5.1794877 5.2232895 5.119203 5.243201 5.201503 5.22755
1371265_at 4.5736675 4.8211584 5.1987987 4.8714037 4.942597 4.775178 4.783918 5.006058 4.94182
1371266_at 12.997858 13.372922 12.854732 13.241771 13.21526 13.238762 13.103751 13.135071 12.993214
1371267_at 6.3894634 6.333014 6.428477 6.4736395 6.574896 6.8126316 6.532223 6.639764 6.612155
1371268_at 6.346549 6.3819823 6.4483457 6.206636 6.38816 6.6074586 6.3488207 6.4005957 6.3663363
1371269_at 6.7788315 6.824236 6.859601 6.8794546 6.6248145 6.839773 6.633379 6.9761047 6.9293213
1371270_at 4.5178723 4.365861 4.890175 4.50869 4.590907 4.4133863 4.5647287 4.714846 4.7239313
1371271_at 4.4915857 4.425165 5.4651012 4.4193487 4.7205787 4.436075 4.933055 4.7617807 4.4963017
1371272_at 3.141552 3.1828675 3.330181 3.1162784 3.2036188 3.2064283 3.1761093 3.1968358 3.2777784
1371273_at 4.222016 4.3221464 4.7568636 4.4118834 4.383314 4.1628656 4.181348 4.6769624 4.320947
1371274_at 3.648174 3.658243 4.4252954 3.6194124 3.7089386 3.6629314 3.6610231 3.818494 4.0300317
1371275_at 4.1156893 4.059965 3.9221334 3.968408 3.931345 3.8118448 3.9523766 4.0924892 4.426607
1371276_at 3.3306277 3.2945633 3.357244 3.4689746 3.280116 3.3305256 3.2826924 3.3275242 3.4007363
1371277_at 4.4759727 4.5251384 4.174 4.47884 4.3622513 4.633589 4.3436933 4.516426 4.46665
1371278_at 7.2489595 7.509787 7.2576714 7.3168964 7.366579 7.506756 7.3263955 7.495626 7.139277
1371279_at 3.7705758 4.041958 3.9242072 3.8615592 3.7637248 3.7713954 3.9896662 3.858503 3.8345768
1371280_at 4.047645 4.3828626 4.305168 4.535947 4.23351 4.2598796 4.210724 4.221551 4.3370132
1371281_at 3.2669694 3.1923366 3.3048553 3.236644 3.2454565 3.1978898 3.2159343 3.1997602 3.3016486
1371282_at 6.445595 6.523108 6.6079254 6.3831077 6.3657436 6.330153 6.371197 6.647346 6.621841
1371283_at 5.4955664 5.415148 5.923556 5.3149242 5.508339 5.4028797 5.4860344 5.452958 5.567419
1371284_at 4.9762926 5.0434895 5.042376 4.995948 5.0005355 5.0687757 4.9759765 5.0841093 5.3210754
1371285_at 5.321076 5.6109405 5.476689 5.3827515 5.5768886 5.4161882 5.5712852 5.476918 5.7020473
1371286_at 3.735891 3.971455 3.7914314 3.8789637 3.8874857 3.8789773 3.8544645 3.8593519 3.9364724
1371287_at 3.124637 3.2308915 3.4685867 3.1546733 3.1099598 3.139953 3.2211711 3.2293506 3.1577334
1371288_at 4.3680897 4.226698 4.3469195 4.207617 4.3800635 4.230429 4.3151035 4.633652 4.4348826
1371289_at 7.3152924 7.666773 7.4950976 7.5342016 7.359368 7.4217515 7.1247888 7.3537593 7.405795
1371290_a_at 3.251149 3.510152 3.3306706 3.3641405 3.4431422 3.26534 3.3772743 3.4209802 3.3885086
1371291_at 3.214571 3.1691837 3.4646523 3.3198853 3.2945852 3.2738864 3.336884 3.2936735 3.2583268
1371292_at 4.444432 4.8932476 4.7911663 4.5941434 4.670014 4.644944 4.6766343 4.8253155 4.814299
1371293_at 4.6786184 4.7982717 4.537463 4.688004 4.564794 4.515572 4.499967 4.6424837 4.7272816
1371294_at 4.521105 4.585687 4.6414566 4.31618 4.6081734 4.5200734 4.453736 4.6911807 4.4537897
1371295_at 11.383416 11.841618 10.9072 11.584325 11.42994 11.26418 11.495935 11.369439 11.371411
1371296_at 10.930286 11.092851 10.889258 11.166398 10.977745 11.108849 11.001909 11.015281 11.18869
1371297_at 12.405248 12.684989 12.198618 12.68487 12.515981 12.561043 12.5794935 12.480693 12.488478
1371298_at 5.6266336 5.8893256 6.2314067 5.7283816 5.63452 5.770546 5.9338264 5.7469826 6.0547714
1371299_at 11.785085 12.177548 11.147623 12.074346 11.843734 11.910134 11.808673 11.732606 11.95999
1371300_at 11.796251 12.082594 11.371412 12.01256 11.806069 11.805585 11.882562 11.667054 11.882337
1371301_at 11.979463 12.2504 11.637781 12.187719 11.986129 12.044076 12.080151 11.991852 12.09531
1371302_at 11.857476 11.968492 11.725825 11.883342 11.744251 11.89315 11.7255125 11.757297 11.736418
1371303_at 4.2130623 4.0751696 4.19403 4.268257 4.0942755 4.2304296 4.207726 4.177043 4.2871485
1371304_a_at 11.340875 11.541141 10.902802 11.395101 11.2172165 11.282545 11.483023 11.057606 11.330107
1371305_at 11.742135 12.105691 11.522639 12.083051 11.858022 11.92954 11.917196 11.760109 11.983196
1371306_at 4.0856028 4.1932 4.2940226 4.0535116 3.9198713 4.1002827 4.113887 4.1287155 4.032948
1371307_at 12.169578 12.454107 11.9463005 12.33232 12.1890745 12.281572 12.403547 12.198431 12.242297
1371308_at 12.100202 12.327652 11.655873 12.26497 12.114045 12.159279 12.110773 12.0308485 12.198525
1371309_at 12.522138 12.618813 12.483146 12.517689 12.457785 12.582241 12.5220995 12.470319 12.5665455
1371310_s_at 6.552278 7.055173 6.50775 7.1892657 7.550522 6.913307 6.9348536 6.5431933 6.8430147
1371311_at 10.95237 11.179011 10.649807 11.125373 10.877893 11.106626 11.012225 10.946109 11.229096
1371312_at 12.054475 12.193758 11.683186 12.208075 11.898036 12.152878 12.123503 11.95097 12.107336
1371313_at 11.031348 11.048823 10.60553 11.149041 10.926705 10.963065 11.147768 10.889779 11.061573
1371314_at 9.308397 9.58365 9.12635 9.499037 9.495306 9.439046 9.662607 9.428839 9.490113
1371315_at 4.7520747 5.09317 4.5940237 4.767952 4.6756268 4.745968 4.628254 4.5207777 5.15269
1371316_at 12.414926 12.641876 12.012113 12.605915 12.392123 12.484227 12.510996 12.357381 12.497334
1371317_at 8.421579 8.332687 8.347252 8.278585 8.067692 8.468457 8.273143 8.433609 8.554762
1371318_at 12.158435 12.392354 11.853256 12.338527 12.081728 12.151794 12.132512 12.014774 12.279484
1371319_at 13.086305 13.218508 13.027753 13.116386 13.020258 13.156554 13.0876045 13.04122 13.205132
1371320_at 12.261422 12.548223 12.240605 12.380941 12.378633 12.457389 12.494019 12.374399 12.415494
1371321_at 11.248484 11.359551 10.913897 11.346858 11.15079 11.290939 11.354731 11.239934 11.205174
1371322_at 7.1784325 7.601437 6.8852744 7.581233 7.3395267 7.263792 7.568335 6.925969 7.4472184
1371323_at 11.897958 12.15762 11.849761 12.077455 11.751788 11.94532 12.0455675 11.89378 12.000749
1371324_at 8.662435 9.010009 8.224276 8.824308 8.572768 8.93642 8.738963 8.628018 8.72792
1371325_at 10.470537 10.476219 10.209192 10.582249 10.328313 10.735567 10.640977 10.38245 10.490167
1371326_at 7.304581 7.6501317 7.22795 7.442944 7.2929754 7.475094 7.3250866 7.3313265 7.4601073
1371327_a_at 12.147934 12.73111 11.971877 12.675032 12.344495 12.166829 12.279337 12.075859 12.127365
1371328_at 11.23075 11.48578 10.84961 11.228946 11.349399 11.384498 11.209109 11.118909 11.505253
1371329_at 11.128095 11.319919 10.828447 11.293703 11.261593 11.227392 11.165135 11.004675 11.107957
1371330_at 11.744898 12.004407 11.273733 11.985402 11.821273 11.689196 11.799079 11.668563 11.788838
1371331_at 6.7296968 6.7853656 6.5549936 6.826211 6.5119605 6.907745 6.613663 6.5822115 6.705974
1371332_at 10.265792 10.865825 9.933305 10.274205 10.753609 10.519314 10.524141 10.003769 10.364469
1371333_at 6.74206 6.3636265 6.0177135 6.329794 6.33092 6.457596 6.648541 6.1615963 6.2595253
1371334_at 8.353286 8.659935 8.114861 8.45817 8.420109 8.552557 8.531859 8.647781 8.508579
1371335_at 11.588321 11.844159 11.243493 11.785593 11.50792 11.580297 11.619207 11.509606 11.592449
1371336_at 7.5714555 7.809343 7.518018 7.5508637 7.6022053 7.66876 7.566232 7.2328196 7.7573757
1371337_at 9.776008 10.062847 9.472936 9.916137 9.649069 9.889836 9.826689 9.748455 9.766803
1371338_at 10.235232 10.591709 10.427018 10.362602 10.192539 10.388396 10.384216 10.203106 10.501129
1371339_at 6.251429 6.405328 6.456508 6.409362 6.0908 6.363335 6.1024017 6.5368323 6.3410897
1371340_at 11.724101 11.936193 11.538376 11.82886 11.537422 11.681905 11.728485 11.727769 11.733654
1371341_at 10.166532 10.396303 9.8407545 10.497074 10.171948 10.176473 10.088663 10.0956545 10.108951
1371342_at 10.898208 10.950856 10.333943 10.981278 10.737 11.025834 11.239942 10.766643 11.05388
1371343_at 10.704894 10.706158 10.239775 10.559467 10.432104 10.509461 10.536854 10.49579 10.624261
1371344_at 12.289468 12.604975 11.898967 12.5737915 12.421656 12.329218 12.375163 12.300846 12.39806
1371345_at 8.283217 8.573459 7.6226654 8.001441 8.079976 8.067779 8.141538 8.24221 8.152342
1371346_at 10.240028 10.287314 9.959194 10.466372 10.193679 10.333483 10.446745 10.188064 10.355389
1371347_at 6.446835 6.87706 6.4254103 6.59804 6.6074996 6.454739 6.150485 6.4289722 6.67038
1371348_at 11.071191 11.256212 10.697965 11.0489645 10.885286 11.025437 11.138063 10.889376 11.098772
1371349_at 7.898298 8.122545 7.9948916 8.113211 7.8918433 8.133463 8.23638 7.9404597 8.262905
1371350_at 6.8563514 7.219119 6.9487624 7.1052213 6.782447 6.586866 7.2609444 6.586592 6.4198227
1371351_at 8.775421 8.90104 8.347519 8.668232 8.728538 8.758312 8.817505 8.652129 8.553806
1371352_at 10.3347025 10.902232 10.132225 10.420821 10.549523 10.479991 10.262676 10.281274 10.446767
1371353_at 11.759631 11.955763 11.715107 11.972028 11.622195 11.736657 11.86696 11.893752 11.819901
1371354_at 4.5494366 4.5993085 4.4742475 4.6734643 4.6464252 4.682852 4.6313534 4.5275292 4.6882324
1371355_at 10.290926 10.442807 9.885872 10.580576 10.226848 10.362611 10.452087 10.176877 10.276207
1371356_at 7.2701044 7.6200104 7.3006773 7.28271 7.419782 7.224937 7.0393 7.245155 7.1297755
1371357_at 10.01943 10.370859 9.701593 10.458041 10.259576 10.240446 10.373235 10.217608 10.324072
1371358_at 11.615339 11.78384 11.571486 11.749497 11.709429 11.955062 11.898234 11.609993 11.827698
1371359_at 9.968925 10.045828 9.647544 10.244659 10.184463 10.323658 10.110192 9.805754 10.124324
1371360_at 7.283948 7.3588014 8.073612 7.534705 7.6043167 7.81756 7.713308 7.860685 7.6631055
1371361_at 7.199656 7.3894815 6.937775 7.5448127 7.4955063 7.2726426 7.209601 7.363102 7.375772
1371362_at 9.530126 9.752018 9.215293 9.483537 9.693989 9.301776 9.281638 9.083868 8.972861
1371363_at 11.412327 11.652277 10.930188 11.43626 11.202795 11.262025 11.196478 11.0211315 11.159094
1371364_a_at 3.407582 3.4449084 3.4424288 3.3606014 3.349658 3.3954294 3.2459176 3.289865 3.4351096
1371365_at 8.110092 8.474085 7.6752 8.341875 8.153137 8.244749 7.9998255 7.954952 8.1988945
1371366_at 9.940112 10.205996 9.848557 9.960262 10.104571 10.081715 10.201317 9.806653 9.986693
1371367_at 7.574117 7.789431 7.1702127 7.7697153 8.017777 7.970711 8.100356 7.6149626 7.270971
1371368_at 10.235446 10.359155 9.855976 10.686913 10.4499855 10.471907 10.346494 9.997336 10.367459
1371369_at 6.811454 6.5395317 6.4580326 6.5408897 6.230815 6.3395905 6.698836 6.5693054 6.596391
1371370_a_at 3.3676314 3.4319644 3.624456 3.403981 3.1526282 3.45529 3.325452 3.5265124 3.3287046
1371371_at 11.259418 11.446866 10.837432 11.350247 11.258464 11.384155 11.085734 11.048913 11.337964
1371372_at 10.974772 11.417506 10.729645 11.017931 11.162219 11.131893 11.0008335 10.81028 11.043463
1371373_at 8.793383 9.097389 8.558738 8.948602 8.894114 8.827406 8.832705 8.6758995 8.745201
1371374_at 6.3652387 6.7923026 6.277895 6.740015 6.651004 6.457187 6.700504 6.5705013 6.7386065
1371375_at 10.497029 10.659692 9.860141 10.247128 10.39418 10.716927 10.343847 10.200597 10.124584
1371376_at 5.3286815 5.4871817 5.328235 5.7751513 5.5468893 5.380884 5.3711963 5.425087 5.3020353
1371377_at 11.692671 11.799339 11.193428 11.99008 11.661246 11.70516 11.7328205 11.517971 11.663322
1371378_at 9.724783 9.880991 9.577434 9.7303705 9.6035185 9.766823 9.927698 9.677731 10.055765
1371379_at 11.436617 11.433441 10.922104 11.518184 11.147079 11.418218 11.382384 10.913245 11.511562
1371380_at 9.488201 9.521903 9.1050415 9.473269 9.483207 9.726383 9.809939 9.235674 9.642449
1371381_at 12.174694 12.244376 11.75532 12.252377 11.990026 12.0857315 12.071249 12.084806 12.400674
1371382_at 7.328428 7.512269 7.418138 7.545179 7.451216 7.4407125 7.7076197 7.413249 7.35388
1371383_at 7.5941844 7.8940763 7.69268 7.9040527 7.5797224 7.5466356 7.8644586 7.6279683 7.6592975
1371384_at 10.291158 10.350585 9.895492 10.571459 10.180577 10.324512 10.454784 9.973398 10.264594
1371385_at 9.799777 9.837041 9.311646 9.824806 9.644934 10.020873 9.408403 9.591545 9.723921
1371386_at 11.163396 11.408299 11.020792 11.225609 11.2866335 11.348631 11.258427 11.085867 11.287976
1371387_at 12.084211 12.304815 11.775988 12.183471 11.951023 12.103465 12.175996 12.021408 12.252848
1371388_at 10.406893 10.511873 10.34584 10.491306 10.372921 10.473512 10.400188 10.313392 10.495089
1371389_at 8.3995 8.274605 8.175016 8.154316 8.135482 8.469391 8.264009 8.06152 8.374254
1371390_at 9.968883 10.174259 9.507818 10.16868 9.975722 10.028855 9.813243 9.981489 9.468409
1371391_at 9.2295475 9.383352 8.880051 9.445641 9.228201 9.300335 9.462484 8.976411 9.358364
1371392_at 9.227634 9.567373 8.695895 9.391468 8.886545 9.402311 9.748015 8.96968 9.241507
1371393_at 7.086034 7.4164286 7.2574964 7.1240344 6.785956 7.093861 7.161403 6.7606874 7.492371
1371394_x_at 9.204708 8.875501 9.115854 8.79192 9.036556 8.883514 8.848083 9.139255 9.10945
1371395_at 7.2940874 7.6889434 6.4653244 7.5979424 7.6463714 7.566849 7.900924 7.378958 7.0577483
1371396_at 8.57999 8.809362 8.026806 8.855953 8.450252 8.704128 8.849968 8.369041 8.646026
1371397_at 6.89905 6.822342 6.556355 6.8352494 6.921428 6.6659703 6.865771 6.590332 6.8747244
1371398_at 11.654299 11.803978 11.248997 11.788783 11.536851 11.640187 11.654012 11.522172 11.82848
1371399_at 9.011315 9.164574 8.775835 9.130592 9.163713 9.025938 8.903836 8.98416 8.940009
1371400_at 12.048293 12.719867 12.392082 12.468136 12.22126 11.85227 12.357184 12.501566 12.530005
1371401_at 9.153292 9.355998 8.914063 9.404716 9.286322 9.414461 9.334861 9.419265 9.237513
1371402_at 8.21985 8.334152 8.272846 8.340004 8.327444 8.308008 8.334183 8.270025 8.31074
1371403_at 9.36091 9.550552 9.073186 9.391652 9.538886 9.469207 9.519765 9.328482 9.187859
1371404_at 8.835033 8.994718 8.325821 8.969661 8.472333 9.1515045 8.942769 8.841976 9.089219
1371405_at 9.841605 9.95987 9.481181 9.749512 9.638356 10.001364 9.7026005 9.550442 9.841671
1371406_at 7.549252 7.7794647 7.6474032 7.909858 8.12356 7.646894 7.5875196 7.807805 7.6103835
1371407_at 10.434781 10.624526 9.875089 10.377146 10.316237 10.41956 10.278951 10.065682 10.321486
1371408_at 3.8354092 3.667705 3.9288552 3.659431 3.7739322 3.808119 3.6945949 3.8853467 3.9903312
1371409_at 9.165475 9.356673 9.004493 9.240535 9.232041 9.191912 8.912987 9.25025 9.201197
1371410_at 9.426905 9.854965 9.2436 9.8982315 9.638726 9.759947 9.575259 9.468142 9.6521635
1371411_at 10.550433 10.835178 10.561293 10.5801 10.781184 10.601997 10.648006 10.369948 10.776193
1371412_a_at 11.265916 11.169747 10.407137 10.987607 11.13683 11.2113285 10.936031 10.619708 10.619301
1371413_x_at 3.5758839 3.633863 3.6575007 3.4767036 3.3971455 3.4919815 3.492 3.6433265 3.6720166
1371414_at 6.4668436 6.3137116 5.7913694 6.288103 6.5507784 6.6933923 6.30418 5.923313 6.6657887
1371415_at 10.8904505 11.186927 10.449622 11.095543 10.616504 11.087741 11.083966 10.735371 11.021072
1371416_at 10.1961355 10.225899 9.757126 10.558318 10.16309 10.314605 10.397437 10.064627 10.477755
1371417_at 12.388403 12.521201 11.949152 12.472077 12.112326 12.315531 12.232317 12.104464 12.210435
1371418_at 8.603565 8.993204 7.981087 8.807905 8.654158 8.746008 8.812391 8.455112 8.739763
1371419_at 10.124605 10.294924 9.626087 10.292124 10.161932 10.424668 10.299395 10.026037 10.142513
1371420_at 6.68362 6.701114 6.2267337 6.843405 6.825768 6.714113 6.71866 6.4447002 6.6985126
1371421_at 5.33001 5.4095006 5.540026 5.2770905 5.432244 5.1922026 5.726461 5.5959272 5.327619
1371422_at 10.595194 10.962184 10.003869 10.703213 10.503253 10.746672 10.845929 10.21375 10.68918
1371423_at 9.321517 9.492593 9.105232 9.490819 9.238744 9.375693 9.541433 9.208084 9.386315
1371424_at 6.456967 6.682691 6.058426 6.60976 6.464596 6.4246492 6.619587 6.530399 6.476404
1371425_at 7.5584044 7.9066067 7.3954663 7.7850037 7.6863856 7.702479 7.840425 7.496601 7.7363973
1371426_at 6.652181 6.4404526 6.9687467 6.6470532 6.5840344 6.5511327 6.649821 6.8162436 6.9003363
1371427_at 10.4533615 10.898196 10.273503 10.667859 10.610047 10.702383 10.634948 10.647298 10.818887
1371428_at 11.048526 11.156618 10.585603 11.140377 10.980964 11.005876 10.927573 10.829907 10.903544
1371429_at 8.715083 8.660992 8.342544 8.666183 8.650982 8.713328 8.877905 8.589396 8.572354
1371430_at 8.231112 8.16169 8.10312 8.227854 7.964106 8.370985 8.275426 8.017267 8.022334
1371431_at 9.786981 9.916106 9.616036 9.7744 9.701147 9.867288 9.71707 9.501801 9.775649
1371432_at 8.330827 8.241638 7.979457 8.214633 8.473901 8.317385 8.521992 7.980028 8.598393
1371433_at 9.267438 9.438854 9.170552 9.379674 9.299363 9.405743 9.446499 9.145713 9.340164
1371434_at 9.75348 10.219179 9.173905 9.658716 9.89931 9.848968 9.921833 9.605164 9.769353
1371435_at 10.972668 11.21197 10.317481 11.168397 10.801826 11.084441 11.10873 10.810653 11.04254
1371436_at 4.7655745 5.106283 4.359394 4.791019 4.7663636 4.860421 4.6434617 5.003488 5.2477856
1371437_at 9.510481 9.920901 9.336486 9.770431 9.654308 9.519409 9.779993 9.545128 9.567472
1371438_at 7.128637 6.889902 6.837592 7.1444573 7.001488 7.0658073 7.0616083 7.0004725 7.027872
1371439_at 8.011099 8.345254 7.787323 8.289092 8.321453 7.994631 8.423111 8.142871 8.233076
1371440_at 11.101104 11.168772 10.687298 10.926076 11.061348 11.125265 11.203311 10.858689 10.940966
1371441_at 5.604855 5.554751 5.6758103 5.7500434 5.6902723 5.5823393 5.6812735 5.611098 5.71677
1371442_at 8.980384 9.2536745 8.927946 9.409505 9.391426 9.44852 9.233179 9.154787 9.185545
1371443_at 7.997148 8.213722 7.0900936 8.176917 7.600912 7.960131 7.8518615 7.8197317 7.8527856
1371444_at 10.5471735 10.935356 10.675804 11.000903 10.798894 10.826092 10.719464 10.711064 10.946775
1371445_at 9.184293 9.545467 8.848678 9.519416 9.295847 9.187707 9.201292 9.25317 9.241088
1371446_at 9.026412 9.409202 9.0135355 9.072934 9.009854 9.049678 9.064449 9.172117 9.056298
1371447_at 7.6283503 8.7286415 7.2815247 8.521896 7.925499 7.864647 9.624311 8.382565 7.787319
1371448_at 9.669109 9.634506 9.428808 9.625411 9.383141 9.501063 9.552171 9.4965725 9.655531
1371449_at 8.186684 8.4804945 7.8691735 8.447924 8.189114 8.157644 8.250834 8.0852 8.394241
1371450_at 4.1685114 4.312994 4.575304 4.35981 4.43268 4.3413177 4.4274044 4.355201 4.461149
1371451_at 7.3715534 7.6295533 6.5591145 7.271188 7.117389 7.3262706 7.331524 6.9856186 7.1598787
1371452_at 7.6856093 7.667168 7.1540747 7.6282573 7.50989 7.507587 7.6751394 7.475128 7.591269
1371453_at 9.0166445 8.880943 9.035361 8.949636 9.120618 8.926088 8.907879 9.052329 8.599755
1371454_at 9.312861 9.929801 8.8786545 9.458646 9.317495 9.09576 9.225754 9.27221 9.182789
1371455_at 5.740337 6.0216656 5.6381054 6.2743692 6.0386376 6.011694 5.9452863 6.209668 5.8756075
1371456_at 7.706193 7.8283763 7.4779654 7.7791786 7.802544 7.9397573 7.8384023 7.7270255 7.8538513
1371457_at 5.3387074 4.716466 5.384759 5.2845945 5.163768 5.0439453 4.8656287 5.117894 4.8068275
1371458_at 4.331838 4.3604746 4.323807 4.0201483 4.0729933 3.8557482 4.1506596 4.114276 4.3086123
1371459_at 4.212142 4.310657 4.2018495 4.3066998 4.2348585 4.20288 4.187275 4.196557 4.001414
1371460_at 9.50098 9.726116 8.958414 9.7661 9.644391 9.732943 9.700864 9.67544 9.467948
1371461_at 10.023248 10.125211 9.837893 9.963312 9.92184 9.984319 9.837741 10.029294 9.915243
1371462_at 10.921324 11.407991 10.854685 11.244935 11.063904 11.069479 11.198119 10.96745 11.361363
1371463_at 7.8076177 8.060787 7.520303 7.731869 7.8508296 7.781873 7.807972 7.7845 7.654741
1371464_at 9.787799 10.154803 9.715371 10.2080145 9.929797 10.107362 10.2962265 9.845996 10.033642
1371465_at 8.015806 8.391598 7.6704655 7.939639 7.8598814 8.023859 8.024347 7.9240413 7.9217353
1371466_at 5.6942472 5.9346704 5.0362387 5.6623864 5.6407886 5.604544 5.724721 5.64696 5.2781653
1371467_at 8.645346 8.916428 8.308113 8.7784 8.776171 8.774147 8.569802 8.614327 8.668919
1371468_at 7.8353987 7.7757382 7.625785 7.554309 7.7930074 7.3097568 7.6910667 7.585714 7.66662
1371469_at 9.273155 8.885403 8.573473 9.269071 9.107974 9.255837 9.141262 8.969897 9.154285
1371470_at 10.166061 10.221422 9.844558 10.352489 10.160788 10.574695 10.461884 10.094303 10.256451
1371471_at 7.567006 7.7828016 7.101831 7.853424 7.6801796 7.683565 7.5987515 7.605227 7.7546806
1371472_at 5.4202156 5.2977595 4.6522136 5.069568 5.12277 5.5826244 5.282479 5.3647013 5.407543
1371473_at 9.658846 9.709537 9.577356 9.663925 9.618001 9.588133 9.828945 9.557168 9.849721
1371474_at 8.726456 9.052252 8.471689 9.042543 8.745533 8.910969 8.879007 8.700487 9.050507
1371475_at 13.3714485 13.464381 13.191189 13.538876 13.267913 13.382786 13.312204 13.282661 13.422745
1371476_at 8.902541 9.030525 8.635528 9.155116 8.923551 9.103071 9.133742 8.927024 8.889266
1371477_at 7.886204 7.876205 7.745315 7.635729 7.7831063 7.541001 7.6828 7.46605 7.6725335
1371478_at 10.580861 10.768612 10.346293 10.627839 10.416006 10.594426 10.625571 10.529413 10.7115
1371479_at 9.007008 9.142225 8.93281 9.436167 9.060404 9.196753 8.945566 9.04116 9.194228
1371480_at 8.8084135 8.667324 8.692911 9.1679 8.708617 8.786452 8.541761 8.764655 9.068645
1371481_at 9.012953 9.200203 8.35318 9.179752 8.819447 8.934961 8.692546 8.64931 8.64825
1371482_at 10.899077 10.812196 10.574383 10.88925 10.745725 10.917343 10.738689 10.696472 11.012279
1371483_at 10.447101 10.851442 10.285106 10.688022 10.490479 10.689693 10.547662 10.3797865 10.67071
1371484_at 8.185934 8.368331 8.078751 8.273909 8.055665 8.243764 8.031359 8.106205 8.194308
1371485_at 7.444162 7.527736 7.3993154 7.602023 7.8210382 7.5420055 7.368352 7.487375 7.5207496
1371486_at 9.597026 9.846621 9.405169 9.447595 9.407279 9.641034 9.535704 9.493919 9.653377
1371487_at 7.3064423 7.5537615 6.822326 7.717529 7.690062 7.562715 8.171301 7.791963 7.3072524
1371488_at 7.6968274 7.731556 7.7243333 7.906455 7.817573 7.6580324 7.703127 7.6974287 7.633313
1371489_at 8.781608 8.583842 8.45623 8.958499 8.538153 8.834968 8.869125 8.416011 8.537474
1371490_at 9.186576 9.580103 9.0357065 9.278115 9.39845 9.31398 9.537046 9.228248 9.46502
1371491_at 6.2617207 6.4762473 5.615212 6.4111223 6.2458954 6.2305436 6.351343 6.073053 6.124665
1371492_at 5.411004 5.545258 5.909552 5.4236307 5.341862 5.2484403 5.41919 5.5219364 5.4874744
1371493_at 8.534101 8.889991 8.326932 8.46566 8.859634 8.615152 8.605732 8.625435 8.860748
1371494_at 6.7920504 6.433294 6.178061 6.7288933 6.020466 6.772862 6.3791227 6.31495 6.553636
1371495_at 9.767094 9.964197 9.596904 9.883283 9.880009 9.927181 10.269935 9.85122 10.0592575
1371496_at 9.454544 9.502842 9.236443 9.486178 9.303477 9.271528 9.47496 9.138536 9.22134
1371497_at 6.79514 6.858905 6.56482 6.493302 6.5175834 6.5856643 6.622252 6.39863 6.6878557
1371498_at 7.1994586 7.3319335 7.1780906 7.2900596 7.144771 7.209748 7.3376884 7.2122006 7.0579505
1371499_at 5.714962 6.2007046 5.6759863 5.7260437 5.8827276 5.9668074 5.59148 5.722272 5.9507685
1371500_at 7.872738 8.566309 7.5307937 7.686918 7.7596893 7.7197027 8.015297 7.539343 8.027809
1371501_at 4.015196 3.8448913 4.134329 3.937278 3.9689393 4.025113 3.782105 4.167757 4.0224824
1371502_at 8.453709 8.547347 8.1325 8.571426 8.492213 8.668389 8.449603 8.388437 8.645717
1371503_at 8.4026165 8.595383 7.689561 8.627374 8.145269 8.366262 8.421499 8.15678 8.063913
1371504_at 12.261975 12.358801 12.368754 12.590308 12.578027 12.382113 12.517534 12.32429 12.529099
1371505_at 9.293078 9.589628 9.440283 9.456274 9.503714 9.410504 9.420576 9.348052 9.2626
1371506_at 8.949506 9.370335 8.414745 9.119073 8.914971 8.9205065 8.849577 8.717491 8.986395
1371507_at 10.469056 10.476077 10.113671 10.408848 10.591519 10.498202 10.435342 10.134024 10.447568
1371508_at 8.027763 8.021307 6.7802763 7.529469 7.302197 7.8271666 7.483423 7.8140063 7.842737
1371509_at 8.597759 8.759365 8.148008 8.994873 8.556957 8.693306 8.782972 8.522859 8.667879
1371510_at 8.1453495 8.286911 8.071617 8.186216 7.94877 8.126205 8.102539 8.030556 8.278622
1371511_at 10.795361 10.883833 10.598276 10.861268 10.572096 10.790163 10.91926 10.617922 10.620932
1371512_at 9.760826 9.939976 9.228184 9.691883 9.602959 9.764254 9.684223 9.71478 9.640791
1371513_at 7.637094 7.6476073 6.874174 8.010737 7.647931 7.8650327 7.4460897 7.409268 7.691929
1371514_at 10.604095 10.70384 9.91019 10.254435 10.525365 10.573278 10.502567 10.273662 10.5722065
1371515_at 8.750008 8.840027 8.51145 8.826979 8.969195 8.755096 8.830604 8.825746 8.759304
1371516_at 8.430901 8.547997 8.443381 8.539653 8.706977 8.64498 8.55684 8.3684 8.421191
1371517_at 4.9433365 4.877843 4.8819866 4.920789 5.000535 4.8772173 4.875904 4.938284 4.5754566
1371518_at 8.615261 8.845265 8.180298 8.678565 8.452222 8.669156 8.591781 8.478206 8.753405
1371519_at 10.233657 10.282724 9.453675 10.315722 9.855878 10.396891 9.950088 9.805612 9.789853
1371520_at 6.577957 6.2107873 5.799917 6.673892 6.792957 6.476559 6.936793 6.4871335 6.5176363
1371521_at 8.074545 8.630749 7.764072 8.354668 8.091299 8.301535 8.356196 7.971215 8.226569
1371522_at 7.15771 7.4487734 7.050843 7.237813 7.1514206 7.2047076 7.2507334 7.1348653 7.253629
1371523_at 8.113197 8.1053295 7.1818457 8.259088 8.042143 8.157464 8.170113 8.068995 7.721129
1371524_at 7.2037635 7.370983 6.676448 7.545715 7.192474 7.334774 7.500256 7.1815414 7.3257346
1371525_at 8.077541 8.212677 7.4505014 8.171312 7.971249 8.014191 8.167182 7.9696374 8.26898
1371526_at 9.813573 9.971759 9.53166 9.834131 9.79602 9.927367 9.659091 9.759764 9.801297
1371527_at 6.5753007 6.6178293 6.535946 6.6980968 6.8039565 6.7948604 6.579018 6.8458652 6.352915
1371528_at 10.927098 11.00032 10.581028 10.807692 10.729002 10.908339 10.792466 10.751557 10.750462
1371529_at 6.8277874 6.8801503 6.4759765 6.7548237 6.71651 6.751663 6.979658 6.9286704 6.990675
1371530_at 9.701262 10.188253 9.412299 9.750639 9.778814 9.82761 9.922931 9.308546 9.6528225
1371531_at 8.139772 8.253237 8.270639 8.307266 8.144318 8.213951 8.1716385 8.180771 8.185356
1371532_at 4.080632 4.058512 4.2396345 4.3198843 4.2472134 4.1462874 4.3147445 4.2303724 4.221943
1371533_at 7.3994894 7.4995656 7.045779 7.566885 7.5547066 7.6311283 7.5138974 7.4784756 7.535894
1371534_at 10.156689 10.499269 10.227671 10.38904 10.305572 10.26207 10.025887 10.260409 10.126881
1371535_at 8.040383 8.16131 7.858967 8.200453 7.945273 8.054332 8.128135 8.073464 8.09251
1371536_at 10.618929 10.687464 10.288695 10.637916 10.571822 10.522381 10.639033 10.585197 10.551325
1371537_at 5.857667 6.0536256 5.8939877 6.0498495 6.2261147 6.2185426 6.3552613 5.837024 5.57297
1371538_at 4.799591 4.9658813 4.8273897 4.740801 4.7556353 4.7228174 4.8384104 4.8789406 5.1448717
1371539_at 7.988149 8.34136 7.4936953 8.331087 8.137315 8.01467 8.113611 8.003618 7.938326
1371540_at 10.13201 10.240692 9.972206 10.299344 10.278692 10.158483 10.03201 10.214621 10.253929
1371541_at 9.847188 10.01173 9.724622 9.740383 9.844835 9.769921 9.75045 9.662163 9.588112
1371542_at 9.637256 10.0612135 9.022512 10.0389385 9.687046 9.791091 9.598434 9.720475 9.3504715
1371543_at 8.045643 7.970155 7.6418757 8.032779 7.835313 8.014416 8.005607 7.900014 7.9187064
1371544_at 8.898222 9.260146 8.589852 9.16053 9.030343 9.217296 9.243145 8.8871355 8.945331
1371545_at 6.898797 6.8895154 6.464572 6.917548 6.9318433 7.1497564 7.2651725 6.755522 6.5747147
1371546_at 8.322316 8.501761 8.296201 8.531986 8.364617 8.427859 8.479195 8.489431 8.212793
1371547_at 10.309342 10.400567 10.002151 10.384235 10.285052 10.238409 10.180354 10.137321 10.326668
1371548_at 8.746416 8.907023 8.37535 8.876977 8.812813 8.895942 8.923956 8.719984 8.8213625
1371549_at 11.555241 11.809155 11.454739 11.734008 11.524409 11.611559 11.481863 11.441734 11.521305
1371550_at 7.500831 7.6180167 7.6632385 7.299827 7.526298 7.450161 7.524817 7.6468596 7.446259
1371551_at 8.0093775 8.159473 7.9512043 7.941683 8.073488 7.903459 7.9619966 7.805446 7.9536023
1371552_at 6.737661 6.751161 6.9427733 6.5609856 6.631977 6.5587697 6.592719 6.647346 6.592559
1371553_at 8.623422 8.998317 8.23435 8.70041 8.738038 8.842405 8.651942 8.561991 8.608935
1371554_at 4.761362 4.757382 4.958394 4.652022 4.683685 4.802252 4.664756 4.764816 4.9340177
1371555_at 6.8635826 7.115683 6.9091806 7.0575023 6.7833347 7.077648 7.1674614 6.8494124 6.9690313
1371556_at 5.3615007 5.329887 5.6454487 5.4401684 5.3945427 5.2515483 5.2877636 5.3186555 5.3120356
1371557_at 7.154902 7.3611746 7.022515 7.3268056 7.072506 7.3092427 7.2879176 7.3879414 7.3416877
1371558_at 8.705034 8.632917 8.556339 8.423326 8.747265 8.627989 8.564981 8.621065 8.634515
1371559_at 10.33552 10.579238 9.699639 10.353792 10.069268 10.348093 10.269113 10.09445 10.097685
1371560_at 8.690019 8.670792 8.064743 8.463341 8.608691 8.176189 8.243622 8.303135 8.111186
1371561_at 6.931606 6.732473 6.93748 6.5692296 6.5388107 6.684998 6.402976 6.4665904 6.7917366
1371562_at 7.657339 7.498302 7.4089227 7.4264865 7.2219305 7.3668866 7.4198356 7.508961 7.7374353
1371563_at 8.068011 8.123401 7.952935 8.254166 7.9943686 8.057219 8.258875 7.771067 7.9736404
1371564_at 8.321396 8.129675 8.153427 8.373647 8.33034 8.289095 8.335199 8.1462555 8.271278
1371565_at 8.300441 8.479612 7.954407 8.09607 7.7154517 8.112796 8.145353 7.7125463 8.323317
1371566_at 4.1602077 4.3177342 4.1664357 4.178297 4.1420517 4.1628656 4.0533376 4.1943126 4.2937126
1371567_at 11.864562 12.059356 11.861672 11.873212 11.819185 11.986013 11.984436 11.774433 12.269733
1371568_at 5.3115654 5.3125215 5.1616173 5.146974 5.2857723 5.070878 5.1790266 5.4268317 5.2426443
1371569_at 6.84324 6.2994556 6.061795 6.917951 6.601047 6.622636 6.5970197 6.161649 6.702564
1371570_at 3.6996589 3.799986 4.156629 3.8546455 3.615896 3.8997755 3.8147502 3.922191 3.9159245
1371571_at 10.551982 10.714224 10.344071 10.692701 10.663815 10.623952 10.899626 10.509708 10.58495
1371572_at 8.455704 8.475157 8.22098 8.441523 8.563898 8.559502 8.955084 8.568737 8.8225155
1371573_at 10.492122 10.705038 9.679418 10.748811 10.407245 10.53647 10.474225 10.280146 10.342651
1371574_at 11.254964 11.562109 10.82485 11.214259 11.103232 11.175731 11.271572 11.107091 11.413213
1371575_at 7.574433 7.629408 7.2235103 7.9153013 7.5257883 7.5443726 8.488091 7.6784215 7.4611034
1371576_at 8.087816 8.429826 7.5902247 8.336311 8.21706 8.215567 7.957586 8.027897 8.094418
1371577_at 9.639611 9.650105 8.856474 9.587736 9.435442 9.730277 9.4861 9.321722 9.321231
1371578_at 8.8393345 8.876675 8.670731 8.702054 8.716305 9.04504 8.543391 8.55793 8.574736
1371579_at 11.02628 11.39798 10.658034 11.202298 11.066236 11.022595 11.105526 10.946375 11.130006
1371580_at 9.68267 9.327905 9.491884 9.729818 9.795526 9.787962 9.768645 9.723069 9.731394
1371581_at 8.87701 9.035956 8.285809 8.991191 9.018486 8.847282 8.739901 8.721352 8.60272
1371582_at 7.4058046 7.1909976 6.857984 7.1391354 7.314878 7.2909765 7.287896 7.020446 7.124884
1371583_at 6.1113057 5.9870777 5.301766 5.815536 5.492616 5.597863 6.4373794 5.8097296 6.1217017
1371584_at 9.212978 9.458649 9.187817 9.302448 9.396225 9.358534 9.3467865 9.229576 9.4342
1371585_at 9.472565 9.591223 9.368379 9.626427 9.614522 9.56586 9.48612 9.539514 9.479666
1371586_at 7.643719 7.5219097 6.9344664 7.433883 7.462341 7.222919 7.555505 7.2357407 7.3620014
1371587_at 7.50279 7.54146 7.1483626 7.6068025 7.607662 7.4968777 7.6166577 7.26923 7.600307
1371588_at 7.8483896 8.005114 7.215808 7.7557125 7.705446 7.657624 7.476875 7.784744 7.6317763
1371589_at 9.651829 9.96666 9.145987 9.949249 9.56568 9.885788 9.739256 9.636755 9.644321
1371590_s_at 9.986166 10.27385 9.4938 10.27964 9.790111 10.137253 10.096843 9.785799 10.1732
1371591_at 8.4451 8.452845 8.324691 8.582742 8.533397 8.349629 8.461807 8.36152 8.45917
1371592_at 8.881184 9.079044 8.776825 8.777016 8.687197 8.721615 8.965414 8.645811 8.80335
1371593_at 7.2625666 7.3995376 7.0191607 7.3509345 7.0597415 7.195759 7.398603 7.0424714 7.0918317
1371594_at 9.1733465 9.513108 8.87834 9.2706175 9.146368 9.260576 9.171445 9.041858 9.241324
1371595_at 10.454403 10.550312 9.037876 9.787761 10.417436 9.301961 8.889876 8.851245 8.973712
[truncated: 2,595,704 more chars]
