# Supplementary material for: Transcriptomic point of departure determination: a comparison of distribution-based and gene set-based approaches
Source: Front Genet. 2024 May 9;15:1374791. doi: 10.3389/fgene.2024.1374791 (PMC11112360; doi:10.3389/fgene.2024.1374791)
Supplement: Supplementary file 6 [file DataSheet1.zip › Data Sheet 1/nitrofurantoin_29day_Rat_Liver_rma.txt]

ProbesetID V2 V3 V4 V5 V6 V7 V8 V9 V10 V11 V12 V13
Dose 0 0 0 10 10 10 30 30 30 100 100 100
1367452_at 10.386455 10.349346 10.350479 10.4441805 10.31906 10.495114 10.446328 10.386439 10.330842 10.248734 10.325842 10.3850355
1367453_at 9.928551 9.981624 9.750411 9.951588 9.832225 9.884347 9.890888 9.964342 9.836662 9.831699 9.862254 9.84987
1367454_at 9.869638 9.984092 9.943999 9.996878 10.002753 9.97134 10.049832 10.022263 9.927289 9.978708 10.025767 9.98653
1367455_at 11.553232 11.476499 11.499152 11.442402 11.382547 11.43458 11.346439 11.538321 11.463067 11.462711 11.468441 11.504574
1367456_at 11.837157 11.918504 11.805317 11.872643 12.021287 11.962844 11.905043 11.997001 11.964634 12.026735 12.092715 12.008252
1367457_at 9.1226015 9.052251 9.14707 9.039118 9.19283 9.009628 9.145572 9.188464 9.155739 9.170641 9.098846 9.068027
1367458_at 8.163362 8.203358 8.099676 8.054512 8.177631 8.171368 8.347595 8.13211 8.065096 8.116946 8.100462 8.013596
1367459_at 12.173951 12.203752 12.106477 12.177017 12.117895 12.22307 12.262901 12.34448 12.215658 12.17438 12.287647 12.285932
1367460_at 11.413721 11.369332 11.401769 11.33512 11.455891 11.3396225 11.383449 11.404764 11.421539 11.354664 11.494119 11.342005
1367461_at 10.435343 10.56198 10.558945 10.445371 10.630292 10.530458 10.523048 10.602681 10.531307 10.34115 10.357379 10.572805
1367462_at 10.284597 10.424944 10.306504 10.27157 10.01998 10.398986 10.511005 10.378659 10.388769 10.240875 10.300289 10.5321045
1367463_at 11.164746 10.991182 11.2593 11.34457 11.2123785 11.10501 11.329711 11.125301 11.204761 11.284168 11.423144 11.31734
1367464_at 9.623789 9.262256 9.4469595 9.264209 9.310088 9.316864 9.330938 9.423223 9.435977 9.477259 9.3085785 9.436223
1367465_at 10.161944 10.068233 10.0619335 10.023793 9.899616 9.97564 10.062673 9.916596 9.868898 9.987197 9.897853 10.161144
1367466_at 10.0696125 10.17592 10.164442 10.223091 10.154107 10.274108 10.042718 10.297439 10.324875 10.401364 10.338781 10.365623
1367467_at 11.858993 11.691759 11.730848 11.759342 11.652857 11.655944 11.664455 11.624416 11.676844 11.718835 11.685679 11.734591
1367468_at 9.6564045 9.692492 9.632871 9.644535 9.795349 9.562819 9.546541 9.474407 9.552376 9.680391 9.519395 9.633329
1367469_at 11.642319 11.712451 11.641804 11.663872 11.912639 11.789544 11.835284 12.09361 11.785366 11.815937 11.950248 11.939176
1367470_at 10.271838 10.33445 10.471986 10.186172 10.231845 10.31536 10.20997 10.471842 10.286398 10.163633 10.16024 10.242417
1367471_at 9.064678 8.921472 9.228266 9.206643 8.988094 9.0368 9.044589 8.99181 9.204004 9.179182 9.228595 9.216769
1367472_at 10.032204 10.031865 9.984011 10.008075 9.760201 9.797918 9.978188 9.967378 9.991391 9.949483 9.936132 9.984518
1367473_at 9.954211 9.746134 9.802354 9.854782 9.741681 9.902843 9.925407 9.948077 9.839127 9.967263 9.990616 10.125153
1367474_at 9.48361 9.2116165 9.415563 9.306022 9.377714 9.499365 9.421641 9.281289 9.593997 9.263197 9.4131565 9.387595
1367475_at 10.713265 10.741166 10.796138 10.810686 10.633297 10.732402 10.637284 10.797392 10.745923 10.5820465 10.801374 10.831265
1367476_at 11.364595 11.252267 11.390051 11.437919 11.297023 11.482721 11.443665 11.390146 11.407742 11.567768 11.494918 11.585247
1367477_at 10.157234 10.276058 10.307727 10.119515 9.977603 10.281173 10.162639 10.061881 10.084438 10.221671 10.33342 10.094551
1367478_at 7.9899044 7.9605274 8.028678 7.8154397 7.789045 7.8648353 7.8681064 7.9425645 7.8501515 7.7420535 7.845732 7.8138304
1367479_at 11.258698 11.107875 11.104114 11.129165 11.028109 11.210825 11.252354 10.994896 11.211031 11.226366 11.216641 11.198153
1367480_at 9.660817 9.791429 9.735855 9.693289 9.640512 9.786977 9.594299 9.726645 9.627107 9.560421 9.728955 9.581618
1367481_at 9.436215 9.387406 9.356763 9.509085 9.366127 9.512306 9.523092 9.372474 9.442525 9.462686 9.565289 9.413062
1367482_at 9.611952 9.548705 9.648913 9.555408 9.455756 9.565299 9.898562 9.749455 9.553652 9.618474 9.593582 9.584139
1367483_at 8.9556465 8.777899 8.841564 8.879179 9.029425 8.947268 8.914015 8.867369 9.042395 9.019939 9.173685 8.986479
1367484_at 9.390309 9.188628 9.247148 9.404916 9.005057 9.333543 9.352662 9.334623 9.145609 9.256776 9.326602 9.377863
1367485_at 10.09388 10.236547 10.031338 10.109437 10.204454 9.926953 10.19099 10.20042 10.151461 10.2614765 10.411343 10.221988
1367486_at 9.754354 9.509083 9.668463 9.760432 9.484721 9.668457 9.845883 9.735514 9.674834 9.566137 9.524401 9.468017
1367487_at 7.6004467 7.575666 7.627783 7.725748 7.663324 7.5292435 7.5996284 7.5070105 7.5264053 7.6813025 7.5196586 7.521646
1367488_at 7.936718 8.066936 7.954106 8.219029 8.082836 8.085218 7.9248586 8.340521 8.00888 7.8017626 8.261666 8.287441
1367489_at 6.2433267 6.2689857 6.240513 6.16598 6.3507595 6.373051 6.6523213 6.2265615 6.479215 6.108712 6.701348 6.4394464
1367490_at 7.4222107 7.2284636 7.339341 7.2154455 7.3880754 7.4807367 7.045624 7.2709374 7.296284 7.329303 7.149607 7.3166847
1367491_at 9.059607 9.309997 9.248766 9.514944 9.384953 9.406299 9.228532 9.383163 9.582907 9.3946295 9.594513 9.398591
1367492_at 9.069362 9.055005 8.9879 9.171803 8.936691 9.02073 9.095426 8.772617 9.175218 9.145872 9.073162 9.0986805
1367493_at 9.719923 9.801455 9.63868 9.624421 9.678357 9.5049925 9.654117 9.733417 9.643223 9.625203 9.757428 9.527946
1367494_at 10.040133 10.131121 10.012104 10.1752615 10.092005 10.085457 9.83837 10.193354 10.098361 10.08546 10.185265 10.160848
1367495_at 7.5246067 7.7881894 7.363854 7.374324 7.2672424 7.6367216 7.641267 7.6636295 7.470999 7.4975753 7.658833 7.6250205
1367496_at 11.192425 11.3362875 11.141715 11.117775 11.177624 11.019666 11.21772 11.24381 11.298815 11.198242 11.18921 11.228777
1367497_at 8.731605 8.518223 8.643606 8.78578 8.484159 8.554408 8.675989 8.48838 8.453549 8.489428 8.456398 8.593954
1367498_at 8.938478 9.082785 8.89142 8.716773 8.985489 8.752129 8.909105 9.025272 8.857664 8.832781 9.111913 8.762762
1367499_at 8.041733 8.213018 7.96879 8.035755 8.133444 8.151791 8.24869 8.15636 8.292818 7.9074316 8.057581 8.142464
1367500_at 10.122188 10.145126 10.321286 10.229567 10.037385 9.8648615 10.305236 10.0206375 10.0813465 10.182232 10.003811 10.266304
1367501_at 8.481557 8.434166 8.40602 8.481259 8.399501 8.463483 8.519657 8.378622 8.485216 8.342704 8.214761 8.308383
1367502_at 8.611905 8.465518 8.517212 8.60273 8.546495 8.744992 8.779054 8.574633 8.693746 8.830488 8.728289 8.860037
1367503_at 11.130581 11.065635 11.180197 11.220013 11.188264 11.251772 11.122846 10.985603 11.088437 11.202421 11.199176 11.181845
1367504_at 7.921644 7.5428495 7.914394 8.187813 7.871233 7.6714916 7.937217 8.084017 7.9667277 7.9768896 7.915395 8.005947
1367505_at 7.9752645 8.270846 8.109026 8.416597 8.072248 8.037287 7.957428 8.403934 8.128026 8.263243 8.132933 8.208925
1367506_at 10.080185 9.767282 10.047044 10.105011 9.903549 10.062497 9.986277 9.711319 9.942776 10.132187 9.93848 9.963025
1367507_at 7.2972727 7.374118 7.3320904 7.47999 7.3914866 7.5525103 7.3910227 7.22316 7.5684414 7.2380314 7.3768506 7.2785034
1367508_at 9.251499 9.071166 9.231742 9.265686 8.989117 9.161128 9.10172 9.064912 9.081098 9.283181 9.047452 8.916031
1367509_at 9.626849 9.368783 9.481667 9.590866 9.320223 9.477596 9.385593 9.156928 9.406209 9.578816 9.286303 9.544973
1367510_at 9.8849535 9.907275 9.8755665 9.827649 9.615691 9.642003 9.809266 9.828781 9.875533 9.727536 9.729816 9.788209
1367511_at 8.568599 8.623383 8.583954 8.623997 8.557346 8.631633 8.518335 8.672768 8.771699 8.624314 8.697703 8.604134
1367512_at 11.00473 11.178703 11.068522 11.191895 11.164313 11.104088 11.142428 11.081828 11.190317 11.121906 11.179809 11.237312
1367513_at 8.096991 8.126221 8.059087 8.015339 7.809221 7.993408 7.728459 7.970467 8.046991 8.120474 8.18941 7.9662313
1367514_at 7.6836786 8.055505 7.544405 7.982872 7.640118 7.7945995 7.749519 8.0202465 8.0627575 8.078514 7.9705 8.023078
1367515_at 7.2795653 7.147984 7.089637 6.962968 7.4658465 7.313492 7.0419555 7.2505484 7.1996965 7.4084067 7.348606 7.423377
1367516_at 9.001744 9.120154 8.864521 8.865896 8.920515 8.552123 9.064268 8.948216 8.877212 8.98561 8.697044 8.707278
1367517_at 7.9532166 7.761431 7.9473686 7.884426 7.6292534 7.705921 8.003749 7.552514 7.5379143 7.8025055 7.520233 7.7184615
1367518_at 8.724026 8.612523 8.770223 8.85335 8.575171 8.917029 8.771095 8.846755 8.828079 8.68296 8.681962 8.725291
1367519_at 8.913705 8.886969 8.65126 8.816394 8.828016 8.741852 8.751813 8.723358 8.740545 8.672573 8.72876 8.558186
1367520_at 10.102891 10.101016 10.211885 10.172345 10.1153755 10.154813 10.004284 10.063575 10.061939 10.157516 10.128927 10.10569
1367521_at 6.941273 6.9924164 6.6747527 6.7629204 6.937236 7.0897655 6.8632736 6.939897 6.915143 6.8543477 6.9455614 6.871175
1367522_at 9.164628 9.336065 9.135725 9.18782 9.147905 9.041722 9.1665 9.162922 9.232568 9.124201 9.284351 9.148594
1367523_at 8.838834 8.799013 8.602385 8.903405 8.511269 8.643295 8.841087 8.699161 8.642325 8.656469 8.840088 8.864769
1367524_at 7.6087937 7.4630737 7.578732 7.535419 7.664369 7.375479 7.5005155 7.558079 7.5221405 7.467489 7.49748 7.348719
1367525_at 9.06764 9.285771 9.295564 9.348219 9.391828 9.308206 9.1395645 9.2205515 9.362445 8.965214 9.374903 9.317019
1367526_at 9.247557 9.032485 9.100016 8.917351 8.894556 9.070152 9.059438 8.951397 9.046641 9.082476 9.030517 9.1940365
1367527_at 7.9882145 8.113211 8.075445 8.334072 8.211936 7.9825315 8.235163 7.8298206 8.307674 8.103686 8.347954 8.260969
1367528_at 9.119642 9.331469 9.1757345 9.171115 8.903042 9.239822 9.1648245 8.909518 9.181007 8.966285 9.071606 8.939236
1367529_at 9.219715 9.240976 9.247679 9.235964 9.038011 9.209662 9.176268 9.182931 9.227007 9.229645 9.17912 9.385161
1367530_at 7.9319625 7.9346285 7.811425 7.8250313 7.9913416 7.943296 7.9876213 7.984071 7.8206344 8.107779 7.9096766 7.945773
1367531_at 10.730193 10.6126585 10.5283575 10.530916 10.776567 10.574693 10.603791 10.761572 10.521559 10.614822 10.668178 10.7913885
1367532_at 11.243037 11.067234 11.173847 11.352299 11.309602 11.2332115 11.1792555 11.298109 11.357706 11.356191 11.275202 11.18579
1367533_at 8.599018 8.451845 8.682961 8.779237 8.580961 8.653879 8.7244835 8.676743 8.510794 8.6957 8.640692 8.845785
1367534_at 7.4061327 7.806488 7.6465025 7.673869 7.468225 7.6324716 7.43025 7.5924954 7.63079 7.4572887 7.7336593 7.5353475
1367535_at 8.73168 8.720374 8.733528 8.589567 8.625059 8.413364 8.605079 8.54115 8.557796 8.597914 8.791349 8.632769
1367536_at 7.7726903 7.682349 7.928526 7.94145 7.7775054 8.095495 7.8612857 7.6908937 7.864776 8.262526 8.087498 8.169357
1367537_at 7.890714 7.6513443 7.347977 7.4681606 7.587414 7.548104 7.6740346 7.6616473 7.6569915 7.5956407 7.6247807 7.6279974
1367538_at 7.357135 7.4629917 7.593054 7.3832583 7.484965 7.3733907 7.2008 7.6417966 7.524457 7.589352 7.502158 7.4033084
1367539_at 8.393164 8.751123 8.343744 8.535446 8.779098 8.594587 8.584699 8.534127 8.402904 8.552607 8.219354 8.5347
1367540_at 7.5713816 7.553003 7.602661 7.622818 7.5905504 7.381334 7.474283 7.6861362 7.670118 7.4387736 7.6984606 7.7581167
1367541_at 7.9599524 7.3977427 7.597024 8.01609 7.428306 7.5359893 7.7440834 7.582428 7.8936815 7.7209806 7.7197385 7.672859
1367542_at 8.271995 8.1266 7.9908266 7.987983 7.9904776 7.8086467 7.9881854 8.112985 7.977424 7.968607 8.031704 8.094976
1367543_at 8.774433 8.640373 8.468842 8.622236 8.267101 8.509539 8.693335 8.664827 8.431995 8.218637 8.427545 8.487087
1367544_at 6.420615 6.457938 6.6673245 6.845481 6.950295 6.879088 6.6752515 6.60981 6.9171796 6.8270197 6.943206 6.912301
1367545_at 7.018445 7.0979705 6.8368945 6.9729505 7.1692057 6.7201376 7.0668836 7.0185266 6.657064 6.8494287 6.822976 7.0229974
1367546_at 10.434168 10.543677 10.71021 10.7701645 10.265238 10.321031 10.469407 10.30708 10.330608 10.490213 9.958589 10.3027115
1367547_at 8.245371 8.087389 8.161442 8.209077 8.452717 8.207087 8.020113 7.994842 8.1646805 8.126564 8.16338 8.133413
1367548_at 8.711213 8.3198185 8.3716545 8.382141 8.411792 8.205657 8.251982 8.19162 8.466462 8.266495 8.131429 8.120325
1367549_a_at 10.673628 10.932712 10.695876 10.725967 10.749647 10.716015 10.769971 10.761897 10.854476 10.631861 10.799523 10.584911
1367550_a_at 8.653838 8.444827 8.308015 8.480216 8.121142 8.380936 8.546117 8.29045 8.183609 8.321478 8.086161 8.350644
1367551_a_at 9.439977 9.332577 9.176124 9.318916 9.25714 9.289944 9.154878 9.288866 9.393997 9.434733 9.41799 9.213546
1367552_at 4.466078 4.7025733 4.2953176 4.4655323 4.5048323 4.353575 4.537493 4.358206 4.226655 4.2834725 4.2572246 4.2988987
1367553_x_at 11.854247 12.3228855 12.315187 12.449745 12.267691 12.022837 12.590355 12.6588545 12.128285 12.023973 12.451164 12.3013525
1367554_at 4.190078 4.1366405 4.0385437 4.1100497 4.120865 4.1835895 4.2538147 4.4192977 4.149937 4.125971 4.2847285 4.0156226
1367555_at 14.657928 14.682107 14.711446 14.728453 14.733453 14.739397 14.736518 14.728162 14.729549 14.741463 14.765634 14.755802
1367556_s_at 14.519113 14.470191 14.505357 14.49189 14.522793 14.524895 14.559159 14.456658 14.553481 14.491055 14.545934 14.497252
1367557_s_at 12.997271 13.080232 13.084971 13.144909 12.939395 13.011171 12.9906225 12.929451 12.978461 13.021907 13.003411 12.9753895
1367558_x_at 3.2740293 3.2174983 3.2562 3.1617858 3.1645398 3.2352364 3.1474686 3.245143 3.2485607 3.2327046 3.212112 3.1506767
1367559_at 12.635558 12.635754 12.732038 12.700857 12.770269 12.591472 12.53791 12.832297 12.800458 12.802348 12.815898 12.889104
1367560_at 12.255021 12.295346 12.243336 12.315578 12.25117 12.1952095 12.165103 12.329176 12.231584 12.266949 12.337532 12.216767
1367561_at 12.358712 12.482303 12.125208 12.378569 12.398678 12.459761 12.449427 12.43401 12.523137 12.477845 12.61818 12.405521
1367562_at 8.574061 8.565281 8.1895075 8.545351 8.062201 8.453423 8.307093 8.141054 8.240683 7.977716 8.4112835 8.197219
1367563_at 9.363107 9.232726 9.011308 9.282833 8.85894 9.066549 9.078442 9.092095 8.959246 8.774797 8.972128 8.828473
1367564_at 6.011218 6.041864 6.068402 6.0391283 6.170023 6.0068483 6.0175567 5.8182483 5.988516 6.108965 6.141218 6.0982413
1367565_a_at 13.860735 13.91494 13.932784 13.894602 13.786028 13.804247 13.864209 13.820599 13.830476 13.903189 13.848801 13.879391
1367566_at 4.192359 3.8179588 4.053442 4.0698643 3.9242857 4.3093805 4.257103 4.0429344 3.9652956 4.2653418 3.7450945 3.9461384
1367567_at 12.048759 12.130834 12.199762 12.156811 12.152429 12.191793 12.114256 12.416542 12.145498 12.146701 12.200807 12.1440525
1367568_a_at 8.894073 8.974541 9.016066 8.932444 8.637858 8.592504 9.213066 9.239609 9.035088 8.689474 9.003054 8.954638
1367569_at 11.899425 11.78113 11.827109 11.80064 11.885872 11.753107 11.755908 11.834678 11.809091 11.833878 11.717581 11.936035
1367570_at 6.886674 6.756135 6.4318204 7.1354666 6.612256 6.8048673 7.097795 6.735416 6.9609137 6.9123726 6.5714555 6.8129478
1367571_a_at 5.343094 5.263567 5.2223015 5.3307476 5.252803 5.3235655 5.3453217 5.1450424 4.8431344 5.102455 5.251281 5.223695
1367572_at 5.3288345 5.1934586 5.329965 5.1092234 5.4905424 5.2418156 5.158338 5.2229156 5.125923 5.111648 5.061101 5.0851007
1367573_at 12.453818 12.58846 12.57544 12.537826 12.574429 12.545853 12.541905 12.647223 12.496477 12.516444 12.605015 12.485822
1367574_at 8.412124 7.905134 8.07269 8.565856 7.6250825 8.37495 8.284296 7.9828796 7.91502 7.6418524 7.993924 8.016887
1367575_at 11.774296 11.755704 11.6398115 11.82282 11.548261 11.646741 11.592371 11.561031 11.574396 11.75082 11.634262 11.398831
1367576_at 13.796208 13.730266 13.847085 13.75922 13.916821 13.800475 13.657831 13.853517 13.728293 13.884068 13.912619 13.762539
1367577_at 6.7489433 7.707615 7.08364 7.5481567 6.574581 6.2719016 7.674579 7.7433057 7.365128 6.928173 6.177484 7.398681
1367578_at 10.452736 10.567652 10.525977 10.621557 10.387359 10.5733795 10.536534 10.535945 10.486216 10.501617 10.6222925 10.563694
1367579_a_at 10.966673 11.527044 11.284275 11.152763 11.166031 11.283294 11.317802 11.544714 11.386072 11.229819 11.357976 11.314361
1367580_at 11.460757 11.703815 11.670973 11.7297 11.647006 11.648892 11.762635 11.793352 11.589897 11.703731 11.8674135 11.647339
1367581_a_at 6.2808805 5.9570475 5.9097247 5.7904696 6.353147 6.607165 6.193428 6.420977 6.253645 6.4572945 6.4188466 6.0339785
1367582_at 11.566654 11.667748 11.534738 11.641277 11.722449 11.766561 11.754301 11.643616 11.635793 11.6236315 11.737563 11.723737
1367583_at 13.239045 13.193352 13.277568 13.222068 13.210645 13.178684 13.237495 13.294523 13.196361 13.160034 13.156501 13.11714
1367584_at 8.178862 8.419826 8.177528 8.465427 7.9160237 8.341057 8.204104 8.171579 8.270201 7.8169236 8.110503 7.843341
1367585_a_at 10.722308 11.064367 10.881985 11.008831 10.544881 10.769202 10.8841715 10.70432 11.023545 10.875224 10.612361 10.853034
1367586_at 13.124316 13.127796 13.087058 13.200152 12.964831 13.023031 13.083259 12.943888 12.99496 12.886198 12.824398 12.91201
1367587_at 3.2947166 3.1936018 3.4190712 3.683585 3.714459 3.5365539 3.5551696 3.3881333 3.5587819 3.399473 3.432387 3.3663151
1367588_a_at 11.304132 11.340895 11.529321 11.499348 11.454906 11.464971 11.542512 11.623979 11.449694 11.373652 11.516336 11.509296
1367589_at 9.723334 9.631477 9.698625 9.815827 9.703137 9.572868 9.650759 9.629491 9.595938 9.794943 9.704832 9.974507
1367590_at 10.757934 10.916381 11.041832 10.947192 11.068933 10.954163 11.182548 11.239183 10.978985 11.253615 11.323317 11.400999
1367591_at 10.284464 10.18719 10.3039055 10.350952 10.141665 10.342947 10.32514 10.094322 10.273775 10.338358 10.2343445 10.312981
1367592_at 3.5753524 3.642627 3.3029413 3.528732 3.6684175 3.4453309 3.745062 3.446518 3.5529108 3.621224 3.3215928 3.4313796
1367593_at 8.53209 8.099188 8.606087 8.610613 8.528134 8.518797 8.28295 8.70027 8.816899 8.520884 8.549543 8.261346
1367594_at 9.226961 8.989346 8.89337 8.942623 8.828011 8.802124 8.981499 8.736837 8.842047 8.707037 8.669996 8.793547
1367595_s_at 13.797627 13.698117 13.700458 13.669311 13.681813 13.627218 13.6747 13.636017 13.755348 13.679573 13.72063 13.637299
1367596_at 12.189831 12.307915 12.270181 12.417573 12.31384 12.304517 12.419108 12.47746 12.284726 12.435854 12.460572 12.473548
1367597_at 12.051006 12.166121 12.200924 12.204525 12.006605 12.095269 11.992113 12.162852 11.886809 12.08666 12.082252 12.164772
1367598_at 14.040005 14.120633 14.057226 14.041474 14.027378 14.058889 14.049419 14.097372 14.108149 13.985272 13.991815 14.006408
1367599_at 12.282377 12.315545 12.400694 12.623113 12.1837225 12.241215 12.533837 12.208485 12.288245 12.243682 12.380826 12.283026
1367600_at 5.4939556 5.6023197 5.6154575 5.6455736 5.709856 5.6524963 5.7170143 5.8206058 5.640423 5.2896824 5.864832 5.644229
1367601_at 9.50741 8.136438 8.505838 8.061014 7.770547 8.089886 8.535196 7.9517803 8.269165 8.6227455 7.523893 8.142578
1367602_at 10.506121 9.617561 10.153297 9.435687 9.25942 9.428903 9.863478 9.311777 9.746466 10.047762 9.101092 9.457441
1367603_at 11.255249 11.292309 11.44195 11.364809 11.272301 11.367809 11.577839 11.371569 11.363203 11.54897 11.381445 11.294434
1367604_at 11.495988 11.235337 11.355439 11.113922 11.251512 11.267319 11.368678 11.362527 11.224249 11.377831 11.267196 11.1679125
1367605_at 11.039345 11.044181 10.953696 11.172161 10.950843 10.997247 11.1457615 11.0546255 11.005065 11.089167 11.224925 11.048065
1367606_at 12.285989 12.397345 12.468736 12.4899235 12.495386 12.453518 12.37269 12.431992 12.412077 12.4055 12.480706 12.472812
1367607_at 12.605177 12.551071 12.681832 12.5684 12.570802 12.561293 12.606115 12.585909 12.592545 12.657797 12.538883 12.652324
1367608_at 5.20469 5.188548 5.377324 5.27339 5.449047 5.275878 5.3284183 5.257042 5.3265285 5.3002844 5.2557135 5.3053045
1367609_at 11.861179 12.080111 11.751788 11.676145 11.3119955 12.078512 11.5115385 11.950463 11.633271 11.758969 11.999937 11.631104
1367610_at 12.513348 12.569154 12.575721 12.589081 12.569706 12.4958935 12.57351 12.5568285 12.555762 12.493183 12.53308 12.464069
1367611_at 5.085292 5.6160336 5.596418 5.2878723 5.384896 5.509087 5.369312 5.2920394 5.2179418 5.325764 5.208779 5.5165706
1367612_at 13.987662 13.995882 13.990913 14.049137 14.014525 14.041985 13.994931 14.043689 13.983391 14.0123005 14.051416 14.149156
1367613_at 13.012938 13.109845 13.093669 13.109299 13.198781 13.021639 13.037884 13.077855 13.0034895 13.083818 13.103321 13.094437
1367614_at 7.211008 7.817055 7.403121 7.8648443 7.262431 7.78006 7.653081 7.341188 7.6582904 6.9883637 7.3238964 7.4442167
1367615_at 4.4462247 4.4945498 4.3638906 4.520646 4.3190618 4.1332016 4.1673956 4.465295 4.15878 4.3990364 4.2921276 4.4142733
1367616_at 4.429881 4.4962893 4.4349594 4.535045 4.5923214 4.4779835 4.524312 4.36683 4.573983 4.3772745 4.731596 4.4311395
1367617_at 9.471422 9.518666 9.229388 9.301712 9.170879 9.218119 9.182299 9.202875 9.213875 9.209588 9.217272 9.1555605
1367618_a_at 11.241329 11.39797 11.359264 11.346715 11.176997 11.20895 11.29102 11.314625 11.158747 11.171604 11.283781 11.324214
1367619_at 12.976332 12.97862 13.026014 12.972204 13.0895815 13.069613 13.033393 13.099238 13.121842 13.054744 13.092214 13.169219
1367620_at 12.79885 12.843286 12.843782 12.83559 12.8093 12.761574 12.910664 12.828802 12.779214 12.893611 12.857858 12.695063
1367621_at 8.598669 8.491162 8.486474 8.571265 8.368343 8.554979 8.648562 8.524009 8.672057 8.475265 8.337932 8.61547
1367622_at 12.48601 12.4574585 12.5323925 12.608236 12.389944 12.394637 12.511275 12.394025 12.379215 12.473727 12.401417 12.411538
1367623_at 12.235925 12.146569 12.359387 12.38123 12.327201 12.308129 12.384547 12.335647 12.232616 12.364617 12.360947 12.208702
1367624_at 11.266019 11.294634 10.954618 10.968461 11.333248 10.933276 10.886034 11.471151 10.6413555 10.789004 10.985439 11.0414095
1367625_at 13.192109 13.09754 13.164595 13.13587 13.202656 13.243921 13.215007 13.343017 13.177396 13.143953 13.254628 13.203191
1367626_at 4.9151134 4.8930135 4.682394 4.9755726 5.070284 4.9230285 4.8713617 5.0308285 5.1083655 5.0258265 4.9674053 4.9983954
1367627_at 8.2639475 8.060616 8.338037 7.8170557 8.030175 8.020216 8.220539 7.9305663 7.8066854 7.871963 7.9844747 8.13979
1367628_at 6.277623 6.304781 5.7915287 6.832956 5.9044065 6.3383775 6.1693835 6.0834327 6.466587 5.6376224 6.4588366 5.8158
1367629_at 12.211042 12.215291 12.224379 12.235021 12.143977 12.186443 12.239951 12.047419 12.022072 12.160211 12.161522 12.141052
1367630_at 12.38097 12.257169 12.466144 12.395566 12.392739 12.504488 12.423446 12.437947 12.365539 12.409791 12.413307 12.4104595
1367631_at 6.448861 6.2044673 4.9409447 6.659322 5.936158 6.0957556 6.362732 5.580509 4.9938564 5.922697 6.063026 6.126129
1367632_at 9.933051 9.64347 10.180569 9.810968 9.992386 9.934118 10.455328 9.967322 10.218143 10.325999 9.931087 10.359727
1367633_at 9.961421 9.760872 9.951277 9.760432 9.917753 10.010351 10.265036 10.00355 10.198005 10.184872 9.837018 10.091984
1367634_at 12.446366 12.389522 12.4929 12.371539 12.351113 12.339409 12.497422 12.456311 12.313048 12.395428 12.400783 12.3953
1367635_at 12.844095 12.838642 12.808399 12.823429 12.880648 12.830204 12.64632 12.86592 12.859309 12.7234125 12.709349 12.749855
1367636_at 8.025737 8.152077 7.982081 7.874263 7.9968576 7.809338 7.9542766 8.126576 7.655507 8.024491 7.95045 7.990306
1367637_a_at 10.897771 11.063304 10.925129 11.018436 11.183146 11.010699 11.031913 11.090001 11.082308 11.013638 11.082627 10.791023
1367638_at 9.807832 9.563555 9.659577 9.497389 9.665836 9.551952 9.822366 9.442355 9.59885 9.6923685 9.439666 9.66138
1367639_a_at 12.780272 12.859502 12.985846 12.865708 12.920326 12.923364 12.819998 12.869277 12.998812 12.922239 13.027824 12.956445
1367640_at 12.469217 12.517566 12.5470495 12.540078 12.455135 12.49211 12.54471 12.659738 12.398185 12.526653 12.524426 12.455748
1367641_at 13.562393 13.648367 13.663038 13.61873 13.499644 13.49545 13.575423 13.632727 13.506882 13.5307665 13.557399 13.518335
1367642_at 11.106871 10.998851 11.183316 11.090835 11.075956 11.0444355 11.077506 11.04941 11.018703 11.15593 11.04886 11.134743
1367643_at 11.617605 11.625135 11.623338 11.732097 11.47631 11.445483 11.56482 11.631649 11.5907 11.615531 11.575238 11.454652
1367644_at 7.410952 7.365162 7.72749 7.3588095 7.135182 7.157653 7.4046135 7.293211 7.3796983 7.498954 7.2180376 7.601867
1367645_at 12.768294 12.794362 12.848746 12.8474865 12.698245 12.758459 12.810689 12.884786 12.726024 12.853411 12.908334 12.723639
1367646_at 12.474846 12.461256 12.579543 12.590019 12.367341 12.48879 12.19442 12.248071 12.367465 12.374014 12.414128 12.325672
1367647_at 14.095654 14.106394 14.116926 14.111131 14.121416 14.122319 14.133079 14.159614 14.143489 14.138045 14.149768 14.143489
1367648_at 6.3119283 6.244496 6.8047523 6.6040125 6.370291 6.390433 6.383425 6.5908594 5.93911 6.675128 5.965681 6.6581645
1367649_at 6.1096954 6.097996 6.1596665 6.348389 6.3296046 6.244728 5.998191 5.8193645 6.0934243 6.4088407 6.2839627 6.0181584
1367650_at 6.4602413 6.4581466 6.269031 6.2351937 6.180193 6.5462217 6.543905 5.979911 6.2116733 6.0306253 6.151349 6.355063
1367651_at 10.077901 10.148926 10.115821 10.085417 10.029368 10.115784 10.101944 9.992921 10.169594 10.158319 10.109007 10.256778
1367652_at 9.726817 9.536829 9.511261 9.264886 9.523002 9.360686 9.528416 9.411733 9.163368 8.639114 8.925291 9.375232
1367653_a_at 12.390777 12.283299 12.327198 12.491693 12.24515 12.306336 12.297872 12.113308 12.27112 12.314948 12.342213 12.211877
1367654_at 8.346138 8.667337 8.479678 8.575229 8.675203 8.475109 8.175782 8.80163 8.320647 8.106294 8.479249 8.787488
1367655_at 8.015116 7.937017 7.7881737 8.129831 7.653182 7.8901844 7.8686876 7.7178783 7.990468 7.6456394 7.5820246 7.9039073
1367656_at 10.807344 10.794408 10.928029 10.830936 10.878709 10.801688 10.974456 10.876363 10.732335 11.007321 10.927171 10.972342
1367657_at 12.450556 12.395759 12.160664 12.349429 12.422997 12.536384 12.371646 12.436584 12.50614 12.498842 12.345809 12.448363
1367658_at 6.67925 6.1210036 6.137756 6.130724 6.089833 6.4538064 5.980663 5.9748106 6.5365376 6.199711 6.2160144 6.150128
1367659_s_at 11.460866 11.330699 11.487016 11.251885 11.470297 11.657414 11.61329 11.526687 11.283834 11.555956 11.3470955 11.570435
1367660_at 6.406076 6.202793 6.5501966 6.6203103 6.4064946 6.729525 6.2634726 5.9535494 6.293722 6.512098 6.3263307 6.5528274
1367661_at 7.4834366 7.4564447 6.828311 7.537832 6.78272 7.5291395 7.666964 7.3793073 7.2798414 6.6870427 6.932431 6.619604
1367662_at 12.439517 12.490303 12.564643 12.512021 12.430072 12.581625 12.614915 12.43005 12.604291 12.5738125 12.528181 12.670693
1367663_at 11.821921 11.731897 11.657881 11.699364 11.527421 11.729763 11.754896 11.511477 11.806839 11.6720295 11.755929 11.532698
1367664_at 4.5407076 4.0855365 4.663258 4.386836 4.466795 4.2365513 4.544744 4.128021 4.5558777 4.201166 4.474982 3.9579947
1367665_at 4.512083 4.461731 4.175438 4.5109787 4.6643214 4.5097947 4.756365 4.274369 4.388099 4.7202086 4.4622297 4.5120873
1367666_at 10.007391 10.115454 10.135413 9.965683 10.452612 10.233667 10.044701 10.306049 10.15921 10.143283 10.168268 10.349138
1367667_at 11.471853 11.9344635 11.589882 11.907884 11.575644 12.035667 11.928167 11.840936 11.806741 11.984399 11.688396 11.900159
1367668_a_at 6.4132576 5.9364715 5.89599 7.154498 6.170864 6.601265 6.4060845 6.469024 6.3648825 6.497511 6.1731315 6.7548594
1367669_a_at 10.026739 10.09441 10.080724 10.046562 10.107747 10.037475 10.079872 10.060996 10.2716875 10.249853 10.017324 10.367438
1367670_at 10.912108 10.788501 10.723401 10.979459 10.823286 10.959218 10.90078 10.7409 10.793253 10.943876 10.721642 10.609182
1367671_at 9.35279 9.273563 9.215019 9.57061 9.292582 9.184924 9.4149685 9.344582 9.405446 9.370337 9.412792 9.474277
1367672_at 11.922365 11.910504 12.0287075 11.895071 12.052599 11.954938 11.883375 12.019786 11.781359 11.984359 11.824592 11.89095
1367673_at 11.173686 10.966433 10.995916 10.985069 10.917644 10.958636 10.761534 10.834242 10.941782 11.125883 11.029502 11.059687
1367674_at 9.218009 9.391701 9.264321 9.116032 9.404094 9.026247 9.265932 9.404172 9.2645645 9.284743 9.280686 9.3001
1367675_at 9.360388 9.237043 9.201832 9.370013 9.055714 9.386441 9.2774515 9.229099 9.260155 9.218168 9.400564 9.2187605
1367676_at 6.4219995 6.329404 7.223246 7.3129725 6.823736 6.969615 6.6683316 7.203372 7.035218 6.9398823 6.933396 7.3352084
1367677_at 11.803865 11.852672 11.711695 11.848065 11.540014 11.405021 11.538424 11.435577 11.632775 11.6916685 11.636834 11.748336
1367678_at 11.569686 11.339294 11.337555 11.047492 11.58185 11.458711 11.310428 11.394572 11.602936 11.511081 11.022033 11.524946
1367679_at 9.867291 10.311505 9.748898 10.673584 9.49703 10.330353 10.004787 10.208705 10.114463 9.635238 10.117121 10.0509615
1367680_at 12.259573 12.174982 12.339362 12.297872 12.369634 12.194568 12.12366 12.237725 12.240949 12.271411 12.387036 12.276705
1367681_at 10.047934 9.8993635 9.871744 9.973146 9.765447 9.781477 9.808843 9.787273 10.087507 9.8932085 9.666193 9.947363
1367682_at 6.9933844 6.8853493 6.6590395 6.7277417 6.756346 6.8007517 6.766238 6.9054027 6.690151 6.53706 6.848845 6.8971653
1367683_at 9.9385805 10.06209 10.37815 10.232837 10.2332535 10.063016 10.25583 10.101017 10.138637 9.828799 10.293563 10.170197
1367684_at 4.357605 4.4442973 4.3470135 4.263057 4.216237 4.172581 4.320834 4.402134 4.0969887 4.2487783 4.244276 3.710413
1367685_at 12.147473 12.134426 12.146358 12.155734 12.157097 12.097312 12.08648 12.194689 12.129393 12.127966 12.023699 12.19491
1367686_at 11.975703 12.1451025 12.07106 12.054023 12.13724 12.1063595 12.003581 12.187144 12.018643 11.897895 11.95423 12.050958
1367687_a_at 8.477322 8.376462 8.575643 8.440304 8.377685 8.40989 8.422779 8.28378 8.50223 8.368462 8.218037 8.383086
1367688_at 8.098905 7.8976126 8.036844 7.8212404 7.863586 7.8208547 7.9593577 7.613457 7.7615356 7.61541 7.8057857 7.843886
1367689_a_at 7.8674474 7.7692056 7.2293906 7.598811 9.127275 8.07267 7.4464626 8.302733 7.7289414 8.067497 7.985812 7.571985
1367690_at 11.597581 11.58987 11.525649 11.451907 11.340982 11.488646 11.581721 11.556681 11.364891 11.39564 11.437294 11.322486
1367691_at 10.752092 11.257516 11.219095 11.35762 11.072772 11.392664 10.737493 11.392783 11.190641 10.436766 11.105621 10.528817
1367692_at 3.878895 3.4758346 3.7392526 3.7737765 3.5167348 3.642637 3.7937527 3.5447347 3.7438438 3.66027 3.9635293 3.599733
1367693_at 9.864503 10.317577 10.083181 10.137886 10.130081 10.014227 10.010023 10.229751 10.053858 9.8842325 10.094701 10.057701
1367694_at 11.6481 11.400917 11.595986 11.481274 11.436996 11.621924 11.5772505 11.389877 11.458008 11.642944 11.578598 11.554781
1367695_at 12.462526 12.217266 12.329508 12.351416 12.303287 12.358741 12.387321 12.196047 12.388485 12.471387 12.354605 12.338413
1367696_at 8.398393 8.294205 8.274829 8.345715 8.143264 8.451853 8.429857 8.109448 8.124074 8.123718 8.540302 8.414843
1367697_at 10.167803 10.312576 10.173317 9.815814 10.249311 10.067084 9.725888 10.318868 10.146636 9.819096 9.712671 10.054211
1367698_a_at 9.012286 8.655327 8.580959 8.730297 8.581329 8.659623 8.941498 8.549205 9.074513 9.0598 8.773243 9.062459
1367699_at 6.37135 6.7725463 6.716394 6.5821924 6.526571 6.3062315 6.4572206 6.535411 6.2090034 6.449019 6.364329 6.742642
1367700_at 4.1694217 4.095255 4.2207184 4.256969 4.2884583 4.158732 4.415679 3.9173474 4.088005 3.899768 4.0996957 4.0571485
1367701_at 7.060353 6.813214 6.613305 6.3489065 6.4027543 6.8309093 6.6877503 6.60342 6.6663146 6.3950963 6.515248 6.6637
1367702_at 12.748859 12.720987 12.860439 12.678176 12.693819 12.736267 12.817038 12.631028 12.825491 12.605372 12.650028 12.677654
1367703_at 3.9458864 3.959171 3.9544241 4.3041043 4.3270664 4.055099 4.016201 3.969818 4.0179396 3.882152 3.868685 3.907064
1367704_at 8.773907 8.929615 8.872013 8.922933 8.756986 8.757147 8.8849745 8.847164 8.73839 8.877848 8.957241 8.719967
1367705_at 8.758891 8.71724 9.055882 8.73614 8.619557 8.928495 9.081881 8.981058 9.059424 9.11922 9.061582 9.02365
1367706_at 11.025646 10.786886 11.043633 10.893448 11.008788 10.839729 10.718783 10.686473 10.954519 11.02198 10.96849 10.847303
1367707_at 10.102242 9.413763 8.658682 10.470785 8.3250885 9.159087 8.443157 8.605304 9.354828 8.750807 8.913961 8.656154
1367708_a_at 11.071064 10.985865 10.186689 11.612586 9.796423 10.569702 9.871538 10.002857 10.522596 10.25338 10.389736 10.258619
1367709_at 8.930932 9.683683 9.498594 10.113251 8.989087 9.440826 9.8771305 9.928566 9.861401 9.686421 8.966581 9.584794
1367710_at 10.532039 10.542362 10.660603 10.704742 10.536694 10.699168 10.597522 10.584279 10.51985 10.499543 10.69275 10.592034
1367711_at 11.139653 11.262018 11.257658 11.289333 11.466267 11.259451 11.352976 11.431395 11.164548 11.37995 11.389135 11.357712
1367712_at 6.348361 6.8403373 6.5227275 6.822451 6.2958736 6.8523664 6.434661 6.6693516 6.5753956 6.5413785 6.5357933 6.6890473
1367713_at 9.259802 9.258435 9.260216 9.177824 9.235443 9.278198 9.299287 9.425522 9.263006 9.388084 9.4045 9.483501
1367714_at 7.46735 7.5981183 7.3434124 7.4704847 7.271907 7.5198593 7.6619883 7.2570143 7.644977 7.443937 7.261412 7.40525
1367715_at 10.190614 10.160135 10.152685 10.152219 9.94144 9.906505 10.072619 10.150584 10.174428 9.945525 10.014071 10.014077
1367716_at 8.329499 8.1824665 8.51774 8.26532 8.2554 8.393229 8.24946 8.166242 8.292038 8.382158 8.486265 8.3395405
1367717_at 12.428754 12.3300085 12.378293 12.370315 12.182883 12.156463 12.567689 12.292335 12.250234 12.254194 12.345516 12.342282
1367718_at 8.957096 9.001379 8.726194 8.828244 8.970413 8.741337 8.928746 8.800055 9.009069 8.925045 8.708642 8.862441
1367719_at 9.691035 9.621014 9.713837 9.669365 9.81507 9.537679 9.673059 9.955736 9.815976 9.695654 9.844824 9.73634
1367720_at 11.553246 11.461363 11.593993 11.352527 11.538157 11.411595 11.697457 11.2527485 11.373408 11.5403595 11.395646 11.596922
1367721_at 11.348661 11.646381 11.251134 11.115645 11.202274 11.386722 11.147076 11.414547 11.639928 10.967411 11.26662 11.443715
1367722_at 7.276648 7.3641243 7.500374 7.2896385 7.182839 7.294384 7.2978425 7.4000163 7.218816 7.244174 7.2694817 7.316613
1367723_a_at 8.01567 7.8778577 7.9565725 8.0441265 7.8857656 7.9512844 7.961572 7.896829 8.076942 7.8187838 7.8167534 7.8592987
1367724_a_at 10.513094 10.718547 10.654386 10.731669 10.52989 10.651883 10.740547 10.5596695 10.609253 10.543816 10.61203 10.86734
1367725_at 7.742485 8.080324 7.614005 7.639111 7.478573 7.5659637 7.670237 8.084717 7.839382 7.41003 7.5819926 7.5827403
1367726_at 6.835154 6.424129 6.8511443 6.7672405 6.6921973 6.691144 6.6347218 6.3613186 6.30674 6.6192517 6.7647214 6.5105867
1367727_at 8.227708 8.120529 7.9719477 8.197986 8.192898 7.9093766 7.9599314 8.147803 8.229592 7.9830213 8.137829 8.133015
1367728_at 7.508619 7.897864 7.8702517 7.969694 7.700389 7.8720965 7.685422 7.848085 7.8764234 7.8216376 7.659433 8.074232
1367729_at 12.285065 11.454623 11.766702 12.160472 12.16114 11.983866 12.212923 11.90141 12.363766 12.054203 11.898903 12.265364
1367730_at 9.750846 9.752399 9.847323 9.762102 9.904562 9.860874 9.687137 9.92239 9.829698 9.651969 9.8571205 9.835441
1367731_at 8.366883 8.315492 8.484724 8.429037 8.253798 8.335713 8.660035 8.421804 8.211606 8.258046 8.412389 8.50359
1367732_at 8.7389555 8.781607 8.942948 8.622671 8.596904 8.698448 8.9092045 8.477886 8.747227 8.754547 8.683451 8.976999
1367733_at 6.913726 6.4956594 6.6149125 7.629104 7.18165 7.254969 7.5237937 7.6289315 7.834942 7.239506 7.103857 7.093946
1367734_at 7.995827 8.173054 7.9923153 8.095428 8.1389475 8.080964 8.141361 7.9754786 7.9302773 7.7953315 8.126801 8.134882
1367735_at 11.89112 11.66276 11.831367 11.679097 11.808595 11.843099 11.739299 11.968302 12.019321 11.685655 11.695586 11.681043
1367736_at 9.526508 9.809925 9.836044 9.845291 9.678835 9.679544 9.700158 9.7349415 9.498533 9.681622 9.502009 9.81337
1367737_at 10.779311 10.604359 10.823093 10.819011 10.830012 10.735785 10.784094 10.746121 10.816208 10.802231 10.687844 10.88289
1367738_at 7.1834216 7.331624 7.2109637 7.1552854 7.126722 7.162219 7.283108 7.1096663 7.1291695 6.6896663 7.247946 7.0691314
1367739_at 4.3697963 4.890652 4.3899245 4.2709227 4.641727 4.7408156 4.39723 4.481371 4.3389993 4.2105527 4.4966383 4.5032067
1367740_at 6.283711 6.472336 6.481144 6.4280586 6.4315996 6.389205 6.3086634 6.216571 6.202509 6.0447793 6.3896723 6.55855
1367741_at 10.292328 11.210273 10.77744 9.609983 10.914082 10.615809 9.724239 11.143492 10.936306 10.168694 10.59282 10.753285
1367742_at 5.628448 5.6584854 6.1234665 5.5011754 5.7247806 5.4862156 5.9115963 5.4768085 5.575022 5.5873914 5.552096 5.5109725
1367743_at 6.228776 6.2303233 6.0379815 5.5063334 6.282745 5.783226 6.409515 6.223678 6.349756 5.7856812 5.866819 6.198564
1367744_at 6.134601 6.5489445 6.187423 6.425362 6.2575235 6.148037 6.2408147 6.307273 6.42575 6.394053 6.2917027 6.3433123
1367745_at 8.7712345 8.416353 8.363631 8.4754095 8.301623 8.624128 8.390909 8.102864 8.693023 8.526648 8.500674 8.276
1367746_a_at 8.294697 8.302095 8.261906 8.30508 8.046572 8.301386 8.041571 7.7856727 8.187893 8.225239 7.873691 7.933302
1367747_at 8.36795 8.267824 8.567007 8.461466 8.011249 8.206822 8.525421 8.407 8.426605 8.30389 8.41951 8.114879
1367748_at 9.854895 9.414144 9.4493475 9.611234 9.242173 9.255772 9.451043 9.182112 9.277967 9.329171 9.278934 9.332682
1367749_at 3.396945 4.593151 3.4855165 4.03268 3.4976714 3.3242445 3.4987452 3.5218573 3.5904481 3.457173 3.6737664 3.505845
1367750_at 9.365752 9.077136 9.011373 9.253572 9.140304 9.109695 9.29211 9.231459 9.474875 8.9725685 8.996547 9.079484
1367751_at 8.022367 8.086507 8.023047 7.94145 7.961953 8.2985935 8.2241535 7.7229037 8.145574 8.005733 8.0822 8.115427
1367752_at 8.744308 8.585529 8.610936 8.572046 8.405423 8.306319 8.3557005 8.653702 8.687466 8.283276 8.564495 8.343614
1367753_at 7.121725 6.819716 6.8377156 6.7392993 6.4739056 6.5262275 6.9926915 6.911121 6.7541575 6.732568 6.4455748 6.7472286
1367754_s_at 10.500105 10.527068 10.728911 10.655045 10.658193 10.687775 10.605529 10.599838 10.661962 10.816153 10.518987 10.737494
1367755_at 13.507886 13.45456 13.540086 13.465358 13.541102 13.604827 13.600363 13.477606 13.612413 13.557246 13.439826 13.479536
1367756_at 9.693782 9.4537325 9.639037 9.652422 9.5626745 9.65328 9.734731 9.548195 9.688096 9.695972 9.766312 9.969113
1367757_at 12.317642 12.364333 12.391703 12.320026 12.374149 12.345037 12.297033 12.35968 12.205968 12.197701 12.268374 12.240927
1367758_at 7.687663 7.970479 8.627748 8.629684 8.616859 8.515989 8.6155815 8.37565 8.838909 8.69993 8.596618 8.644646
1367759_at 8.553967 8.304196 8.893448 9.092255 8.579707 9.255222 9.213655 8.699287 8.871382 8.446288 7.9791627 8.292468
1367760_at 8.704948 8.677389 8.551824 8.720215 8.610285 8.631911 8.5546 8.650062 8.560947 8.507076 8.526474 8.617681
1367761_at 8.086528 7.7202983 7.704371 8.018581 7.874409 7.5703735 7.9697227 7.7547865 7.9616327 8.169123 7.91785 7.925598
1367762_at 5.304679 5.207494 5.3098927 5.085081 5.122448 5.2035494 5.427994 5.0501194 5.3120747 5.2245197 5.434324 5.1614575
1367763_at 11.63919 11.181994 11.534644 11.485747 11.597306 11.468251 11.486315 11.323273 11.365715 11.423068 11.466302 11.4984045
1367764_at 8.057975 7.875884 7.7407312 7.6334023 8.117419 7.929178 8.101906 8.333601 8.612869 8.243759 8.385254 8.075592
1367765_at 10.182927 10.534436 9.527818 9.343903 10.076809 10.441806 10.088938 10.255863 10.641693 10.182057 10.433978 10.13303
1367766_at 10.866957 10.639316 10.76925 10.753259 10.690857 10.703802 10.815916 10.826622 10.6853695 10.86261 10.690854 10.900153
1367767_at 10.667098 10.564232 10.704161 10.485879 10.543181 10.593761 10.500333 10.64342 10.716073 10.650011 10.523341 10.719683
1367768_at 5.207107 5.337293 5.5404563 5.221101 5.152152 5.0783825 5.1968274 5.0356073 5.0106974 5.2790637 5.302366 5.180193
1367769_at 8.942884 8.85201 9.104814 8.98579 8.636094 8.975969 8.855391 8.851215 8.806153 8.863295 8.655895 8.899738
1367770_at 10.254122 10.19644 10.091824 10.116445 9.828559 10.042418 10.24767 10.066672 9.9635 10.402437 10.18243 10.104286
1367771_at 9.808066 10.157507 9.113845 9.669203 9.369303 9.942019 9.786194 9.475531 10.310068 9.369803 9.348244 9.701824
1367772_at 8.32954 8.290152 8.351589 8.253844 8.339274 8.326538 8.360582 8.230314 8.355976 8.472841 8.483633 8.348654
1367773_at 10.4131975 10.310674 10.146994 10.189205 9.932517 10.153948 10.199317 10.002647 10.195716 10.066455 10.031327 10.2940645
1367774_at 13.044829 13.014266 13.034344 13.130246 13.152994 13.071339 12.929622 13.22164 13.178775 13.130246 13.247892 13.176646
1367775_at 12.728048 12.479413 11.959628 11.844772 12.607953 12.268008 12.531519 11.985201 12.399964 12.250928 12.373134 12.536762
1367776_at 5.4554944 5.9235873 7.4186616 6.820687 6.136181 6.565591 5.7279806 6.1417956 6.0717854 5.4564366 5.9636154 5.972154
1367777_at 11.7108755 11.495474 11.630245 11.032188 11.762559 11.659034 11.547183 11.508502 11.247095 11.831327 11.407807 11.678648
1367778_at 9.324738 8.982634 8.85762 9.173982 9.030573 8.746464 9.118433 9.031059 9.204084 9.239851 8.928857 9.109974
1367779_at 6.6598144 7.0217986 6.669881 6.7861614 6.6241155 6.51625 6.782281 6.724574 6.7268624 6.6886163 6.5826974 6.842389
1367780_at 6.8289013 7.0284324 7.3482275 7.1268563 7.186245 7.541028 7.2256727 7.155925 7.234511 6.8139734 6.8919487 7.0546236
1367781_at 3.8318229 3.9990997 4.012576 3.8291438 4.2427826 3.8821533 4.0106554 3.909851 4.003043 3.97684 3.8399496 3.7639637
1367782_at 4.5076027 4.362362 4.512181 4.3145733 4.3894897 4.543252 4.596688 4.525012 4.578802 4.653097 4.5523305 4.367797
1367783_at 12.062528 12.052636 12.194692 12.226097 12.177866 12.067194 12.092247 11.866801 11.987863 12.117131 12.0573635 12.227247
1367784_a_at 12.965486 12.937036 12.9783745 12.855368 12.887569 12.923892 12.921655 12.945118 12.969693 12.908257 12.886016 12.967769
1367785_at 4.48458 4.65491 4.5372186 4.763181 4.4053845 4.643995 4.305639 4.597086 4.3275967 4.4882617 4.3600745 4.5131063
1367786_at 10.8703165 10.113528 10.381389 10.67604 10.016419 10.338137 10.36265 10.121767 10.311955 10.315014 10.336639 9.960467
1367787_at 5.83509 5.436042 5.7965074 5.7060843 5.204879 5.729965 5.704536 5.7367964 5.589675 5.533674 5.959916 5.528997
1367788_at 7.9831033 7.834153 7.874833 7.909414 7.8737764 7.78006 7.931565 7.814114 8.013865 7.846507 7.8094 7.805722
1367789_at 7.4689245 7.3181 7.3157783 7.4284234 7.356345 7.3218594 7.0770264 7.1263046 7.46657 7.4725065 7.3531346 7.304945
1367790_at 9.894573 9.861043 9.80135 9.958043 9.816024 9.956318 9.881024 9.739231 9.816567 9.825781 9.961213 9.783669
1367791_at 7.273341 7.218164 7.138082 7.2971277 7.0432115 7.3654385 7.3372173 7.41956 7.527494 7.241796 7.5957108 7.3061686
1367792_at 4.1810246 4.2442336 4.326336 4.597735 4.857758 4.554007 4.60256 4.3794003 4.512038 4.5319324 4.4292784 4.3395386
1367793_at 13.188238 13.032463 13.016551 13.111131 13.047241 12.993923 13.070021 13.102405 13.076972 13.273315 13.31973 13.337979
1367794_at 5.726506 5.660803 5.43095 6.0517163 6.599753 6.3792973 6.318474 6.451858 5.514943 6.1306696 5.523476 4.96443
1367795_at 8.055599 8.082616 7.484101 7.727355 7.9837513 7.8715544 8.028769 7.931687 7.442077 7.5924935 7.593627 7.773389
1367796_at 8.080461 7.735754 7.9600897 7.6452274 7.8103285 7.6332912 8.059778 7.758892 8.078788 8.000332 7.948334 7.891519
1367797_at 6.1108932 6.6815405 6.6307554 6.36461 6.410548 6.3792973 6.727499 6.5656977 6.4322314 6.409408 6.235169 6.4345274
1367798_at 12.462949 12.350997 12.354536 12.086858 12.256111 12.256769 12.423572 12.262471 12.438823 12.470765 12.387471 12.421777
1367799_at 5.573867 5.5272665 5.398857 5.513955 5.6823025 5.555154 5.6457233 5.423629 5.5720835 5.8425765 5.4099326 5.518093
1367800_at 6.620114 6.450324 6.325095 6.6268044 6.5365343 6.405533 6.542573 6.7804537 6.4767942 6.715862 6.617117 6.7884827
1367801_at 9.329659 9.085472 8.942949 9.1154995 8.930076 9.059301 9.191026 8.892797 9.248651 9.159795 9.030156 9.0487385
1367802_at 9.101544 10.188035 8.925514 9.7994795 8.812343 8.68483 8.642839 9.398189 8.5863905 9.110702 9.048075 8.88285
1367803_at 6.223595 6.603251 6.42286 6.467908 6.9878416 6.610277 6.0788126 6.913607 6.334463 6.5192866 6.7264357 6.715578
1367804_at 12.793352 12.828409 12.977289 12.645509 13.016799 12.816315 12.7078705 13.039294 12.694412 12.874572 12.924326 12.840723
1367805_at 4.8318315 5.168909 4.994832 4.783459 4.9831014 4.891016 5.183983 5.1869326 4.915291 4.8343782 4.79868 4.9173565
1367806_at 5.4186525 5.059466 5.1104765 5.4430118 5.283104 5.4735 5.3830485 5.2729883 5.137987 5.109005 5.45082 5.167594
1367807_at 8.9137535 8.9349375 8.7877445 8.998838 8.884893 8.946039 8.920807 8.2526 8.968151 8.847158 8.848077 8.970821
1367808_at 10.126664 10.27785 10.256398 10.23484 10.053315 10.105349 10.402786 10.292641 10.116837 10.174659 10.023973 10.265044
1367809_at 5.1322603 4.8898644 4.9867144 5.489428 5.496829 5.3485446 5.391599 5.5222816 5.215147 5.1620965 5.361986 5.6093583
1367810_at 6.0747824 6.002235 6.123422 6.2597528 6.463218 6.302569 6.3150225 6.4096913 6.2932634 6.258762 6.2496076 6.3519144
1367811_at 5.666437 5.783485 5.4549074 5.4740686 5.5852604 5.5439663 5.392195 5.9748106 5.6290627 5.3051763 5.365616 4.982081
1367812_at 7.2987237 7.5223775 7.597226 7.6558723 7.231016 7.3988733 7.4955025 7.8491006 7.3965006 7.607098 7.4427032 7.6662765
1367813_at 8.344683 8.024295 8.420712 8.285047 7.810086 8.209625 8.450068 8.062067 8.214392 8.1103735 7.564462 8.469257
1367814_at 8.617168 8.69048 8.2822895 8.64359 8.309748 8.160267 8.676431 8.351532 7.8685455 8.735873 8.646601 8.575603
1367815_at 8.727038 8.431348 8.569798 8.420523 8.49437 8.459497 8.55314 8.402364 8.723807 8.735873 8.554715 8.501701
1367816_at 5.5587697 5.6418676 4.742159 5.0460896 4.901598 5.4099464 4.797171 4.9931097 5.1245213 5.0777307 5.198353 5.3766255
1367817_at 7.33083 7.235759 6.7030673 7.2354217 7.1337013 6.67985 7.2256727 7.2812767 7.0118384 7.1411877 7.1216335 7.155852
1367818_at 9.203103 8.820321 9.0928955 9.379428 9.204904 9.262182 9.272362 9.139914 9.167263 9.408597 9.1573715 9.351034
1367819_at 12.250906 12.095873 12.207795 12.110405 12.1169195 12.071225 12.122793 12.057584 12.1581955 12.154703 12.11122 12.063572
1367820_at 9.443904 9.343728 9.168335 9.310415 9.011915 9.249023 9.483684 9.113175 9.317485 9.459168 9.443214 9.437805
1367821_a_at 3.8638325 3.9723458 4.033371 4.0759754 3.9885705 3.866536 4.037673 3.965175 4.0339975 4.057703 4.183215 4.036845
1367822_at 5.495417 5.8087106 5.579812 5.500759 5.688246 5.579408 5.6082087 5.493291 5.6016865 5.7286053 5.597015 5.441777
1367823_at 5.515017 5.642311 5.394582 5.5480223 5.4266334 5.3306675 5.6484437 5.4877276 5.475617 5.4970636 5.5887322 5.2333107
1367824_at 8.858688 8.996451 8.738897 9.017741 8.751079 8.726293 8.993253 8.985488 8.760587 8.840825 8.897943 8.795571
1367825_at 6.2302346 6.529727 6.247072 6.1272154 6.235107 6.391528 5.911737 6.367168 6.098817 6.1339254 5.9275064 6.1994767
1367826_at 10.282069 9.960491 10.633625 10.249449 10.644894 9.803504 10.181668 10.747155 10.249884 10.227086 10.5058155 10.499756
1367827_at 10.110471 10.131831 9.997504 10.003394 10.041271 9.950015 10.095924 10.183636 10.139329 10.001707 9.975569 10.059648
1367828_at 10.069883 9.915147 9.772627 9.7549515 9.68433 9.699374 9.808127 9.600533 9.679836 9.81075 9.6568575 9.675686
1367829_at 11.745322 11.445403 11.326048 11.51529 11.553637 11.463136 11.359393 11.419939 11.625849 11.475474 11.436572 11.51906
1367830_a_at 7.5101137 7.630067 7.4200344 7.6737657 7.6544175 7.4708133 7.972604 7.6259084 7.63178 7.660518 7.668197 7.2271175
1367831_at 8.654286 8.425867 8.323156 8.335985 8.139117 8.338688 8.447266 8.205193 8.366432 8.320642 8.243743 8.276089
1367832_at 10.887324 10.940612 11.005795 11.0130205 11.063703 11.020218 10.961091 11.040711 11.189722 11.074393 11.1952095 11.270118
1367833_at 9.594657 9.793515 9.635496 9.707673 9.580708 9.569579 9.65381 9.933861 9.6434555 9.8490095 9.854431 9.719426
1367834_at 7.846608 7.9421043 7.8744793 7.7922792 7.585303 7.7477765 7.670814 8.051445 7.5192165 7.9298654 7.891746 7.8862443
1367835_at 5.5793586 5.733426 5.527115 5.3462667 5.4018526 5.5058637 5.7289453 5.709738 5.5504184 5.664476 5.611885 5.6477313
1367836_at 8.941291 8.759166 9.301851 8.884552 9.021267 9.207758 8.84011 9.31038 9.787495 8.738764 8.1819515 9.909289
1367837_at 9.882578 9.963708 9.84966 9.953384 9.877653 9.938813 10.00225 9.796703 9.744502 10.064133 9.996684 10.16307
1367838_at 12.469869 12.399417 12.667842 12.44365 12.541979 12.584454 12.481657 12.554174 12.676354 12.640225 12.63737 12.727073
1367839_at 10.708171 10.522584 10.539306 10.487812 10.427587 10.683685 10.528667 10.486408 10.653148 11.125808 10.6579 10.992699
1367840_at 8.236078 8.22117 8.124678 8.387735 8.320753 8.27008 8.244211 8.398639 8.438174 8.442241 8.382144 8.30283
1367841_a_at 3.6190598 3.680916 3.809038 3.5605125 3.6608822 3.849983 3.592317 3.4614305 3.6351836 3.6105423 3.5673733 3.557286
1367842_at 6.199616 6.265804 6.2644176 6.1562214 6.432866 6.2276554 6.2598577 6.2576914 6.17586 6.1362004 6.254293 6.0225096
1367843_at 10.542101 10.413075 10.429565 10.5000305 10.185561 10.448342 10.562535 10.05349 10.684564 10.734354 10.607792 10.890428
1367844_at 8.314157 8.320675 8.228173 8.361832 7.894653 7.997839 8.193603 7.9227242 8.561363 7.9188285 8.004402 8.357814
1367845_at 3.5976028 3.913771 3.675044 3.6858084 3.6568227 3.437226 3.8546667 3.4160013 3.5423307 3.9161716 3.6948402 3.4962668
1367846_at 6.5700736 6.559185 6.3414283 6.74113 6.1812 6.472701 6.8378563 6.355181 6.603414 5.801901 5.9974236 6.104622
1367847_at 8.6028805 8.652328 7.790517 7.7704635 7.702871 8.163112 7.3521223 8.56081 7.311184 6.569312 6.417984 5.104621
1367848_at 7.898293 7.7825284 7.63058 7.9410563 7.4391823 7.7692933 7.576456 7.54757 7.710618 7.639251 7.5555797 7.755871
1367849_at 9.721412 9.215942 9.89249 9.444563 9.479808 9.511683 9.705859 9.545416 9.596447 9.719213 9.487051 9.528967
1367850_at 7.881747 7.9765325 7.9778123 8.128855 7.7481327 8.416412 8.240411 8.384457 7.9958763 8.100585 8.308206 8.206829
1367851_at 4.23355 4.3142433 4.0448065 4.172579 4.032934 4.2260294 4.058448 3.81968 4.0980854 3.840842 4.390299 4.3714867
1367852_s_at 4.6782312 4.9117107 4.627413 4.7320404 4.6179047 4.836898 4.9661117 4.4574175 4.452815 4.6839924 4.624262 4.8121533
1367853_at 7.8976855 8.128246 7.822165 8.152082 8.16473 8.049978 7.9458566 8.027765 7.94809 8.039177 8.179028 7.8585076
1367854_at 11.422089 11.766521 10.893237 12.036157 11.10232 11.661969 11.261706 11.032403 11.394075 11.195368 11.488986 11.26159
1367855_at 8.857845 8.826864 9.084352 9.144949 8.869699 8.932774 8.938907 8.963447 9.229764 9.002703 8.856007 9.322002
1367856_at 8.605636 8.753776 8.649183 9.457075 8.578203 8.916138 8.692457 8.434988 8.634475 8.692349 8.869526 8.792377
1367857_at 11.147813 12.220517 11.837455 12.206571 11.740155 12.161842 11.887771 12.197285 12.11909 11.825715 11.825331 12.161518
1367858_at 4.138769 3.8959312 3.9389913 4.058171 3.7289107 3.8788888 4.163883 3.8913486 4.0249257 4.1525345 3.892162 4.0042396
1367859_at 5.3343945 5.7328625 5.566642 5.5066833 5.46548 5.366793 5.504106 5.632108 5.586481 5.0722823 5.6798105 5.581915
1367860_a_at 9.873944 9.600006 9.81205 9.066679 9.851299 9.356354 9.816295 10.101734 10.017695 9.690361 9.690175 9.61828
1367861_at 5.5020285 5.47934 5.4314203 5.6040215 5.6607547 5.5733833 5.5469413 5.475451 5.479587 4.987633 5.7283363 5.2523303
1367862_at 4.280261 4.105372 4.0253425 4.19121 4.2653036 4.1381803 4.1362104 4.289026 4.0708323 4.4580765 3.9642978 3.8478866
1367863_at 7.6669292 7.7464104 7.8441534 8.026749 7.6741858 7.9244633 7.9239664 7.7596283 7.7615356 7.706729 8.054762 8.07979
1367864_at 5.7375827 6.020952 6.17728 5.9380245 6.0600033 5.591973 5.763568 6.109165 5.8024015 5.9911733 6.1904173 5.366124
1367865_at 7.4832683 7.2242026 7.0906057 7.4610605 7.2305856 7.147863 7.123927 7.3780494 7.173354 7.3666024 7.3237906 7.504899
1367866_at 6.1639805 6.1293855 6.42286 6.353771 6.2647867 6.565507 6.0542483 6.123308 5.8556724 5.9027295 6.2600603 5.845768
1367867_at 9.088355 9.067204 8.786434 8.9453335 8.962994 8.899163 9.212554 9.105209 8.960679 8.982116 9.002568 8.775271
1367868_at 7.0912566 6.8351483 7.0189443 6.7901573 6.5638237 6.503757 6.883678 7.0306687 6.96409 6.6250153 6.889552 6.9658527
1367869_at 10.1862755 10.183272 9.8764305 9.922091 10.217001 9.882927 9.884301 10.098028 9.997646 10.008101 9.981384 10.029443
1367870_at 9.630252 9.335917 9.491258 9.603357 9.541534 9.536531 9.585286 9.438497 9.635503 9.881354 9.753406 9.79028
1367871_at 13.468476 13.210576 13.467977 12.949802 13.649443 13.695536 13.551512 13.726876 13.548862 13.795473 13.836106 13.577541
1367872_at 8.307331 8.229209 8.25641 8.2999 8.3420925 8.262157 8.383415 8.325642 8.234664 8.388139 8.5072 8.414479
1367873_at 9.411294 9.305136 9.322317 9.427151 9.434035 9.353594 9.420888 9.595163 9.424522 9.244606 9.424276 9.5171795
1367874_at 6.4561095 6.15067 6.1816397 6.309305 6.0433664 6.456302 6.1435924 6.161598 6.5309415 5.906697 6.2851458 6.3274255
1367875_at 9.0673485 9.187389 9.014582 9.122917 9.1394205 9.023198 9.067515 9.122884 9.130796 9.005505 9.19983 8.907963
1367876_at 6.660146 6.5434475 6.798287 6.642794 6.4205995 6.2995076 6.969294 6.6234407 6.5070033 6.6777925 6.4484468 6.5352697
1367877_at 7.9962173 7.5424514 7.8404365 7.9753327 7.716089 7.9078336 7.933925 7.956623 7.7130194 7.755313 8.017727 7.9239683
1367878_at 8.588176 9.10453 8.608967 8.847225 8.703965 8.8565645 8.758574 9.099853 8.907553 8.602552 8.801614 9.048122
1367879_at 7.5660896 7.269161 7.3983116 7.19682 7.0547194 7.2338924 7.224097 7.3624973 7.5541844 7.3838844 7.0137887 7.2785034
1367880_at 5.4864235 5.2949567 5.0460305 5.518485 4.8956966 5.5417137 5.095838 5.2474318 5.1245213 5.207467 4.9400654 5.1804852
1367881_at 7.520542 7.578266 7.497274 7.6438046 7.4110136 7.5134196 7.4473777 7.5235963 7.38633 7.2647324 7.2796526 7.317132
1367882_at 6.8224573 6.9660473 6.8400555 6.9242554 7.0723286 6.848545 6.8205414 6.9662075 6.8002505 6.853264 7.117612 6.954934
1367883_at 6.9409227 7.35128 7.04146 6.6858172 7.252898 7.1715446 6.9796543 7.3644648 7.1091933 6.9574637 7.095377 7.182231
1367884_at 10.797562 10.8344555 10.742277 10.829042 10.412085 10.532415 10.810423 10.644175 10.562668 10.530209 10.842611 10.847196
1367885_at 12.279246 12.0482435 12.115999 12.173771 12.114046 12.088355 12.050267 12.014085 12.0274515 12.117697 12.182596 12.122215
1367886_at 7.46378 7.6073613 7.6545706 7.6429467 7.64309 7.784257 7.6080894 7.65514 7.620783 7.4889975 7.5330043 7.6101637
1367887_at 12.945906 12.946621 12.7862425 12.801638 12.877923 12.671786 12.749433 12.792296 12.809011 12.747129 12.830823 12.719065
1367888_at 3.875348 4.071014 4.2140765 4.0880566 4.152902 4.074017 3.9955618 4.0772905 3.9415977 4.125448 4.0390573 4.200936
1367889_at 9.119816 9.018702 9.006351 9.038408 8.905403 8.913189 9.092955 9.125246 9.063049 9.091373 9.045851 9.13167
1367890_at 6.9052825 6.7429066 7.277039 6.864232 7.0604086 6.9246593 6.911159 7.1416917 6.8559365 6.891315 7.162029 6.969664
1367891_a_at 5.620047 5.491432 5.3689494 5.5813513 5.5062323 5.6265574 5.807689 5.17599 5.5201397 5.8622475 5.466305 5.586338
1367892_at 10.492449 10.109053 10.31592 10.218337 10.128659 10.136516 10.361236 10.232924 10.268448 10.156717 10.037613 9.992029
1367893_a_at 6.989385 6.8336363 6.618382 7.258863 6.9955435 6.663658 7.121957 6.932845 7.090063 6.9324403 6.9576173 7.2980433
1367894_at 11.421123 12.289184 11.5340605 11.721204 11.206894 12.18987 11.640472 11.51284 11.766358 11.050571 11.840545 12.0136385
1367895_at 11.272753 11.283356 11.242279 11.214571 11.333423 11.207226 11.275949 11.3293495 11.272446 11.331844 11.229809 11.233368
1367896_at 13.615534 13.3807955 13.484756 13.655179 13.380138 13.419525 13.676979 13.349339 13.493038 13.623183 13.250619 13.719398
1367897_at 10.840891 10.796749 10.695323 10.82506 10.79711 10.840719 10.927096 10.970821 10.845073 10.869045 10.740387 10.845203
1367898_at 9.853917 10.001595 9.611979 9.755123 9.668667 9.383568 9.660978 9.704906 9.634034 9.59418 9.57807 9.566059
1367899_at 6.9190273 7.4156876 7.469152 7.456375 7.1378646 7.2197547 7.5731664 7.141325 7.4046073 6.9534802 7.2468386 7.522501
1367900_at 8.878382 7.9731045 8.33654 8.555108 8.455072 8.747112 8.3524885 8.443254 8.525859 8.75407 8.85695 8.290262
1367901_at 8.931208 8.789435 8.844614 8.757097 8.718377 8.671719 8.705572 8.678355 8.916931 8.864138 8.771414 8.712987
1367902_at 7.5197496 7.469139 7.2327123 7.219505 7.085793 7.2172236 7.3146615 7.0682106 7.315457 7.283045 7.446568 7.297663
1367903_at 9.307838 9.237988 9.506918 8.915496 9.255143 9.25933 9.283209 9.446109 9.08329 9.312284 9.083319 9.406407
1367904_at 5.5101056 5.518303 5.2667513 5.941991 6.3572464 5.4797983 6.2418723 6.573983 5.7059803 5.2580585 6.1455326 4.887936
1367905_at 10.362963 10.264355 10.793381 10.364752 10.713988 10.202565 10.351323 10.38312 10.556736 11.014907 10.852347 11.018478
1367906_at 9.619602 9.437025 9.534026 9.779033 9.30719 9.525131 9.698881 9.352769 9.7498255 9.814197 9.552841 9.712779
1367907_a_at 8.905908 8.840158 8.681713 8.766446 8.464218 8.525956 8.837804 8.572882 8.710307 8.683723 8.854813 8.796035
1367908_at 11.690628 11.487265 11.605957 11.514595 11.535884 11.572352 11.528067 11.276806 11.593315 11.598395 11.594349 11.62061
1367909_at 11.929653 11.708158 11.546798 11.503729 11.634259 11.60324 11.571276 11.610065 11.721726 11.779225 11.977467 11.694025
1367910_at 7.7390356 7.912232 7.6980557 7.664553 7.83162 7.8340483 7.7793007 7.82602 7.890297 7.8779454 7.995163 8.05939
1367911_at 7.623886 7.5539856 7.6368303 7.6735854 7.338546 7.397427 7.742753 7.330628 7.45971 7.233474 7.419585 7.4676733
1367912_at 5.7692657 5.8683023 5.86605 5.940145 5.984686 6.2464037 6.0118227 5.8895006 6.1053553 5.824546 6.132943 6.19011
1367913_at 6.6442995 6.509235 6.822545 6.6963177 6.1439157 6.5520635 6.827394 6.522062 6.4859858 6.7503557 6.6492786 6.7108045
1367914_at 6.869399 6.8373504 6.8630686 6.798983 6.6865807 6.961852 6.9318466 6.9959655 6.9371915 6.6758623 6.6248226 6.6336637
1367915_at 9.089653 8.910019 8.934098 8.914667 8.852484 8.7985 8.990045 9.140232 8.822727 8.950285 8.831297 8.844265
1367916_at 5.9155116 5.5471144 5.760641 5.9145865 5.9082856 5.6919637 5.6160617 5.9385085 5.812602 5.717592 5.6548247 5.8035603
1367917_at 13.29567 13.261561 13.413983 13.306878 13.342233 13.356473 13.382273 13.389949 13.264027 13.3043 13.329694 13.261555
1367918_at 5.079895 4.9785347 5.5330667 5.0464797 5.227023 5.3927298 5.247077 4.952832 5.1835775 5.106627 5.081462 5.321219
1367919_at 5.6391554 5.9105396 5.714828 6.084198 5.6436105 6.055278 5.8611407 5.5371637 5.3796763 5.7262225 5.773062 6.064146
1367920_at 5.2178483 5.236738 4.95527 5.213817 4.892947 5.6192284 4.8118076 5.301659 4.539416 4.416705 4.933207 4.3321357
1367921_at 7.586761 7.7597876 7.638672 7.771969 7.540758 7.160378 7.458129 7.413501 7.6584234 7.4177947 7.635108 7.550414
1367922_at 7.6898704 7.7204847 7.681277 8.063529 7.7392745 7.876005 7.6612487 7.7903447 7.7050905 7.886895 7.816683 7.9459047
1367923_at 5.506941 5.4260383 5.0062838 5.201288 5.251699 5.2760487 5.672799 5.495764 5.6067553 5.381947 5.3884687 5.541895
1367924_at 7.1034956 7.1519823 7.0581403 7.078152 7.165689 7.07338 7.28833 6.884141 7.0808916 6.944537 7.1416564 7.1576877
1367925_at 7.9989743 8.003258 7.943911 8.063797 7.9213805 7.9555135 7.9899044 8.034088 8.107079 7.961511 7.7210536 8.027618
1367926_at 8.350902 8.417568 8.45804 8.527974 8.432893 8.485979 8.364052 8.656093 8.379721 8.502555 8.735854 8.597793
1367927_at 10.763221 10.908585 10.890918 10.976573 10.977339 10.967149 10.901477 11.021875 10.901162 11.058593 10.976294 10.932667
1367928_at 3.6390054 3.8334231 3.6371717 3.8883526 4.0474606 3.8373144 4.158208 3.59215 3.7159445 3.704536 3.7893496 3.413564
1367929_at 10.260155 10.302036 10.502699 10.626362 10.377682 10.182671 10.383024 10.223846 10.486755 10.254198 10.154488 10.257845
1367930_at 3.669978 3.745539 3.8258386 3.7452958 3.7134542 3.6860805 3.708885 3.7351778 3.8954463 3.5259356 3.5389514 3.7401276
1367931_a_at 9.509327 9.551647 9.235745 9.152541 9.3396 9.087007 9.208514 9.384673 9.467532 9.411261 9.431671 9.50121
1367932_at 11.606895 11.743878 11.528222 11.641498 11.693821 11.895458 11.77022 11.756683 12.079076 11.891575 11.361979 11.84097
1367933_at 7.4533973 7.8597827 7.948668 7.3318124 7.9635243 7.584078 7.5744133 7.901151 7.9673204 7.7491956 7.9153957 7.8156366
1367934_at 5.7036867 5.5556374 5.559757 5.788065 5.6826267 5.6696577 5.735218 5.6404953 6.009644 5.9902754 5.639447 5.681003
1367935_at 8.710949 8.998185 8.953294 8.895919 8.884617 8.930544 8.971376 8.951301 8.874104 8.9353485 8.781187 9.075335
1367936_at 7.5011253 7.2142925 7.0149217 7.4482713 7.2411876 7.3431654 7.56685 7.4700327 7.6736336 7.277955 7.4014087 7.3413363
1367937_at 8.2310505 7.610439 7.8408976 8.065002 8.344835 8.180419 8.170163 8.275141 8.408874 8.279015 8.452541 8.245949
1367938_at 10.932764 10.957781 11.155549 11.13055 11.168024 11.072174 10.996794 11.1317 10.97649 11.288048 11.165955 11.225274
1367939_at 11.481881 10.95394 10.578908 10.971812 11.076806 11.422772 11.13742 10.785562 11.300685 10.68401 11.421377 10.903718
1367940_at 5.517515 6.034931 6.260163 6.2479296 6.225932 6.0308223 5.6648426 5.994479 6.3562126 6.003547 6.037258 5.692701
1367941_at 9.075086 8.837297 9.069111 8.985882 9.034569 8.904768 9.034359 8.938787 9.050629 8.855593 8.970488 9.213671
1367942_at 7.198253 7.591891 7.3655457 7.9072685 7.557769 7.4036703 7.556085 7.7340074 7.7158604 7.2929387 7.1507106 7.821002
1367943_at 7.5717235 7.5935574 7.506046 7.52598 7.4658465 7.4702053 7.583306 7.622122 7.6131535 7.5958524 7.359848 7.44519
1367944_at 5.2604547 5.331292 5.5981445 5.5858474 5.258821 5.4750504 5.4814906 5.648216 5.5532346 5.6465607 5.6959925 5.612892
1367945_at 11.590705 11.5882 11.151678 11.083544 11.121921 11.441196 11.394929 10.892942 11.305702 11.303238 11.008757 11.060694
1367946_at 9.797533 9.87183 9.684479 10.107344 9.714393 9.461876 9.733661 9.915747 9.269664 9.847493 9.737997 9.745978
1367947_at 8.849945 8.707755 8.576472 8.719865 8.722919 8.770227 8.57047 8.56987 8.707904 8.599897 8.714014 8.719706
1367948_a_at 10.401467 10.222389 10.476161 10.297404 10.292098 10.316467 10.291602 10.420401 10.350568 10.495289 10.444507 10.460867
1367949_at 6.0907874 6.376362 6.2888813 6.411714 6.4231763 6.1589527 6.3921494 6.2435617 6.092509 6.184333 6.2142363 6.1435885
1367950_at 7.731039 7.908627 7.5005193 7.4533396 7.8532357 7.4583044 7.7117305 7.96673 7.471683 7.836764 7.831821 7.8752666
1367951_at 4.529831 4.510163 4.8863635 4.796992 4.8018246 5.12997 4.541654 4.7084594 4.757914 4.8657184 4.6684203 4.4056625
1367952_at 6.385274 6.7352376 6.1847973 6.7602553 6.496714 6.7064543 6.9064994 6.439661 6.5562973 6.922709 6.5654035 6.575518
1367953_at 5.078342 5.5002255 5.008264 5.0349154 5.042484 5.1234465 4.974862 4.882089 5.248443 5.0750294 4.359091 4.9404554
1367954_at 6.4174123 6.941609 6.6751122 6.888117 6.680478 6.925868 6.698258 6.645935 6.8171444 6.614905 6.9186025 6.544114
1367955_at 6.2179985 5.9750834 6.2039323 6.023796 6.023678 6.1337295 6.2009554 6.2435355 6.270555 5.768844 6.044614 6.05449
1367956_at 5.011147 5.1459794 5.127957 5.201288 5.0879226 4.9059057 4.696661 5.426837 5.1802025 4.5103106 4.66678 5.1380844
1367957_at 9.555669 8.504492 10.165665 9.317303 9.816464 9.575035 9.0344 9.446328 8.137842 9.718648 9.141269 8.614082
1367958_at 8.696014 8.700532 8.307323 8.680406 8.574278 8.659582 8.537605 8.723087 8.563456 8.488823 8.602746 8.830053
1367959_a_at 5.897233 5.9955583 5.9185123 6.0193496 5.7737684 5.721181 5.704536 5.8954296 5.5019455 5.7020283 5.9985614 6.1159267
1367960_at 8.182319 8.548026 8.014742 8.3389015 8.053795 8.3189535 8.427109 8.069005 8.464308 8.1306 8.40114 8.63819
1367961_at 4.589429 4.331535 4.3306627 4.3012123 4.1928864 4.374753 4.489582 4.2910604 4.486145 4.5450525 4.1894083 4.4074306
1367962_at 4.8822064 5.1211395 4.7924404 4.8373046 4.7865286 4.8858156 4.7796016 4.8908367 4.7857575 5.1305513 4.980043 4.5600724
1367963_at 6.9979143 7.214304 7.3449492 7.203292 7.518352 7.017717 7.107474 7.4232006 6.850452 7.3287725 7.0111732 6.9077816
1367964_at 5.1416383 4.8755536 4.920313 5.091694 4.922289 5.0720243 5.104413 5.1344185 5.016727 4.9954166 5.221465 4.6955457
1367965_at 6.3707566 6.3661923 6.1794004 6.1535535 6.4319363 6.2584796 6.388244 6.126415 6.341508 6.44816 6.319146 6.1248484
1367966_at 9.492771 9.423857 9.402069 9.390476 9.39234 9.293621 9.397854 9.455265 9.458199 9.367687 9.044651 9.297201
1367967_at 6.972549 7.2956085 6.9152923 7.0535197 6.8998747 7.067781 6.784767 6.8818946 6.9912186 7.054674 6.8174 7.2530313
1367968_at 3.585731 3.4949713 3.6661859 3.722602 3.8500242 3.7174253 3.6599033 3.573997 3.7901797 3.900959 3.8023717 3.6674337
1367969_at 10.603203 10.3268175 10.507092 10.435999 10.319773 10.360992 10.529383 10.649981 10.56045 10.801199 10.57016 10.773985
1367970_at 4.289187 4.090702 4.3121853 4.127554 4.6860423 4.439887 4.8355556 4.2233973 4.4139996 4.2722263 4.07491 4.3889155
1367971_at 10.333091 10.22575 10.177728 10.169471 10.135669 10.019573 10.13605 10.15137 10.20402 10.132875 10.272903 10.05988
1367972_at 10.027304 10.164135 9.941347 9.8663845 9.820461 9.998962 10.070637 10.234657 9.922089 9.905556 10.107031 9.93247
1367973_at 4.9729495 4.3899674 4.371582 4.500441 3.9807503 4.4718275 4.5349426 4.2487583 4.296775 4.5910225 4.5187435 4.3256993
1367974_at 9.18393 9.141534 8.909414 9.341555 8.8872 9.239166 9.150237 9.275758 8.935355 9.030765 9.105487 9.138283
1367975_at 5.9551105 5.7356763 5.6730313 5.7901297 5.6881394 5.6877995 5.433783 5.6790147 5.2674227 5.4518476 5.5814633 5.4141297
1367976_at 7.526957 7.6019254 7.554004 7.2845645 7.4033103 7.324989 7.206936 7.5139823 7.4277787 7.3762283 7.356461 7.6478105
1367977_at 4.273404 3.6284416 3.87589 3.7250297 3.8261786 3.922138 4.081786 4.038412 3.9397235 3.8064594 4.023492 3.791976
1367978_at 5.6852193 5.928457 5.8926015 5.90223 5.8122287 6.322212 5.8912745 5.9041142 5.6527166 5.893392 6.059055 5.676223
1367979_s_at 11.066023 11.310829 11.165784 11.175575 11.135583 11.681966 11.57629 11.701074 11.6988945 11.472565 11.140518 11.429967
1367980_at 8.083954 8.161726 8.150553 8.169693 8.305567 8.273492 8.210218 8.166119 8.306702 8.100168 8.1572895 7.954985
1367981_at 7.424588 7.2824287 7.4020824 7.374487 7.6042767 7.209345 7.3519583 7.360429 7.5309215 7.181201 7.549794 7.5701666
1367982_at 10.764928 11.046467 11.012316 11.004567 11.216322 11.253847 10.864975 11.202982 10.919014 10.495571 10.523666 10.145387
1367983_at 5.6838965 5.9247437 5.858933 5.941603 5.7934446 5.5060015 5.698162 5.963169 5.603587 5.3800926 5.566676 5.381731
1367984_at 5.956466 6.0355496 5.373923 5.889213 5.489852 5.46334 5.6849546 5.7063384 5.781434 5.234453 5.6264277 5.4169846
1367985_at 6.681178 7.0992155 6.8209476 7.2753816 6.8872576 6.881801 7.2079806 7.3730097 6.7754445 7.0242167 7.1257524 7.139757
1367986_at 7.1507664 6.4438386 6.812744 6.9576774 7.0069957 6.6367116 6.857209 6.9287877 7.010483 7.2474475 7.0773997 6.7331643
1367987_at 8.64065 8.581623 8.537993 8.852533 8.517055 8.798374 8.884319 8.628566 8.853628 8.909495 8.300775 8.604404
1367988_at 13.104957 13.091307 13.162971 12.996318 13.216449 13.017347 12.897971 13.1771555 13.12444 12.953414 13.156404 13.045207
1367989_at 4.15574 4.6711783 4.252842 4.46999 4.584344 4.3831615 3.965868 4.4361315 4.4604235 4.455513 4.1319857 4.3805265
1367990_at 5.1665854 4.9505816 5.1526036 4.8102474 4.899871 5.097615 5.0345864 5.2206736 5.339529 4.9012794 5.0301204 4.9969573
1367991_at 9.089773 9.122734 9.084681 9.050591 9.070045 8.860043 8.89657 9.049984 8.953951 8.86535 8.724924 9.004818
1367992_at 4.9215736 4.8288403 5.007272 5.0076733 4.994411 4.6613126 5.011922 5.0058184 4.816512 5.0118384 4.734233 5.022094
1367993_at 7.1482744 6.740796 6.999742 7.059535 6.8906426 6.7005343 6.899525 7.097158 6.979684 7.234587 7.1746716 7.4594283
1367994_at 10.942447 10.418354 10.497774 10.322857 10.739201 10.413097 10.484202 10.669129 10.904934 10.593073 10.4558935 10.491505
1367995_at 12.941992 12.943354 13.031145 12.926309 12.961469 12.89897 12.98278 12.87852 13.090433 12.964547 12.902764 12.852437
1367996_a_at 6.558211 6.547863 6.548926 6.5729814 6.106174 6.2595963 6.485381 6.5089736 6.4288764 6.490586 6.352783 6.4024343
1367997_at 8.161376 8.142978 8.186529 7.999243 8.137835 8.108683 8.122554 8.092252 8.12367 8.272525 8.090403 8.207525
1367998_at 9.361081 9.463517 8.3716545 9.137908 8.587532 8.88572 9.883179 8.539292 8.917902 8.664688 9.373774 8.423883
1367999_at 12.497028 12.241634 12.201607 12.166327 12.242145 12.074456 12.099513 12.0679455 12.099167 12.041055 12.081609 12.068216
1368000_at 14.360178 14.237914 14.319622 14.232856 14.26509 14.307443 14.305996 14.277798 14.334632 14.215603 14.276741 14.222664
1368001_at 4.1773925 4.358465 4.3779798 4.278993 4.178953 4.281171 4.0545454 4.1024437 4.226744 4.04739 4.0352488 4.339752
1368002_at 7.2057557 7.4231167 7.472673 7.4204087 7.486477 7.635812 7.6073084 7.4379034 7.800468 7.564152 7.245286 7.5542464
1368003_at 5.7151494 5.7041817 5.4918327 5.7463098 5.905409 5.762319 5.629192 5.5161953 5.538306 5.741401 5.773062 5.771966
1368004_at 9.605097 9.412368 9.507334 9.401692 9.224816 9.500908 9.654904 9.3043165 9.333745 9.343036 9.369461 9.37755
1368005_at 5.6498113 5.766678 5.779293 5.6400995 5.6896296 5.8394837 5.5221143 5.687988 5.8135357 5.887707 5.6685085 5.4268775
1368006_at 7.8012347 7.852175 7.544882 7.4961715 7.5424995 7.9157567 7.7364254 7.692216 7.4600744 7.5138917 7.8151717 7.5803466
1368007_at 6.9663982 6.387528 6.7513165 6.599439 6.4783306 6.921938 6.8592405 7.0335283 7.23278 7.0766244 6.955022 6.700594
1368008_at 5.4915595 5.5497456 5.53426 5.587878 5.5447674 5.6508827 5.388709 5.8850703 5.4897118 5.484183 5.3677454 5.387129
1368009_at 9.734453 9.735967 9.669985 9.254722 9.839619 9.12668 8.871693 9.741081 9.450993 9.270359 9.341061 8.962096
1368010_at 7.3440666 7.166996 7.3048687 7.263788 7.017856 7.387807 7.366202 7.160335 7.4386764 7.2974467 7.359848 7.602306
1368011_at 7.434537 7.656514 7.8507013 7.828812 7.7542553 7.7674394 7.7878304 7.5282364 7.6036496 7.571312 7.361035 7.5505896
1368012_at 6.7150135 6.485899 6.794458 6.96616 6.410494 6.5592594 6.6340365 6.4017086 6.541488 6.4920025 6.2804666 6.2964244
1368013_at 4.3778324 4.671179 4.5874453 4.2321177 4.5290785 4.339097 4.5367413 4.5978003 4.3502283 4.4889493 4.479676 4.438766
1368014_at 4.2896347 4.2454844 4.327264 4.0454407 4.239402 4.1157045 4.2705517 4.312044 4.058258 4.2436395 3.8838634 4.0471034
1368015_at 6.20968 6.2966933 6.077582 5.9860387 5.92525 5.9726048 5.9152513 6.0466247 6.044678 6.379001 5.99419 5.969579
1368016_at 12.942655 12.9509 13.085986 12.934543 12.935891 12.994456 13.042768 12.933782 13.038694 13.031022 13.119878 12.995221
1368017_at 5.289201 5.2878637 5.222114 5.2074056 5.1062984 5.25436 5.1124682 5.1464114 5.092201 5.1024547 4.986624 5.308815
1368018_at 8.91841 8.817928 8.741118 8.689772 8.835127 8.672438 8.778294 8.714559 8.905085 8.875722 8.721004 8.874244
1368019_at 7.4928374 7.3244066 7.455237 7.5312395 7.3265224 7.509493 7.620711 7.4388514 7.3072968 7.5725365 7.5445065 7.4361877
1368020_at 6.393732 6.844402 6.39776 6.611799 6.364161 6.759697 6.600062 6.596519 6.6775966 6.6204944 6.494296 6.9078784
1368021_at 14.039936 13.609324 13.93385 13.851563 13.897046 13.866576 14.09605 13.822311 13.74569 14.062498 13.931263 14.0073185
1368022_at 7.2292757 6.8424964 7.1422143 7.342084 6.7011576 6.7198873 6.986863 7.1156816 6.9294124 6.8461466 6.9507523 6.810806
1368023_at 6.959483 6.764138 6.6076407 6.431381 6.433365 6.8880544 6.480069 6.7150855 6.4389057 6.417882 6.453245 6.612832
1368024_at 6.7260556 6.709492 6.548492 6.717877 6.602519 6.4332366 6.563256 6.8332086 6.3253903 6.5423446 6.7646976 6.422188
1368025_at 6.4136677 6.5563784 6.1292105 6.4334354 6.3047566 5.9543977 5.815561 6.591902 6.588374 6.0607486 6.403029 6.4864545
1368026_at 7.211503 7.32282 7.430006 7.3235598 6.961869 7.217878 7.356444 6.936844 7.281418 7.053924 6.7970557 6.885699
1368027_at 6.7477336 6.674427 6.845918 6.7515078 7.0152774 6.984739 7.1298633 6.936995 6.8610344 6.8791823 7.1633186 6.9089026
1368028_at 4.701176 4.209541 4.738036 4.552903 4.496062 4.3142333 4.5163927 3.938906 4.430826 4.5221634 4.5244493 4.196495
1368029_at 10.606061 10.6817665 10.70394 10.675507 10.8501425 10.830291 10.706931 10.876633 10.820948 10.854712 10.804898 10.901353
1368030_at 8.912096 8.806068 9.122208 8.774042 9.095558 9.025976 8.869972 9.035798 8.96113 8.991436 9.136302 9.219156
1368031_at 7.0301948 7.4370146 7.456776 7.258775 7.34812 7.340636 7.0633645 7.4539413 7.574277 7.2246966 7.3303256 7.2142057
1368032_at 6.480954 6.4144144 6.3620634 6.011642 6.2714477 6.2511415 5.79142 6.4017086 6.0556707 6.4372845 6.1887407 6.4064994
1368033_at 6.14524 5.980175 6.123422 6.1591983 6.393997 6.6248083 5.836074 6.159886 6.1500835 6.3950963 6.0414305 6.029999
1368034_at 4.2195625 4.07526 4.1976404 4.2896776 4.489579 4.311461 4.2917356 4.307104 4.3097706 4.4110966 4.5474234 4.454647
1368035_a_at 10.63685 9.824536 10.041692 10.17876 10.14859 9.969386 10.05035 9.950969 10.366669 9.893845 9.917711 10.109972
1368036_at 10.350722 10.014301 9.900985 10.2006035 10.171986 9.961713 10.039328 9.932096 10.1206 9.702328 10.012817 9.789991
1368037_at 6.6450706 7.0797076 6.8664727 6.9464507 6.730848 6.64549 6.6232486 6.8055887 6.94317 7.056193 6.886193 6.9771643
1368038_at 8.538544 8.535629 8.674021 8.61778 8.578109 8.404511 8.587231 8.583504 8.6861515 8.632791 8.437367 8.700727
1368039_at 5.30034 5.092139 5.3633137 5.2496953 5.27737 5.2911644 4.9312825 5.0609255 5.1882744 5.410194 5.386339 5.750015
1368040_at 8.362379 8.175705 8.313543 8.4240885 8.332815 8.317926 8.364151 8.075468 8.375534 8.1121235 8.114864 8.338507
1368041_at 10.063422 9.870788 9.942803 10.009358 9.746605 9.8528385 10.049462 9.816244 9.93153 9.93906 9.919604 10.077505
1368042_a_at 10.295854 10.271166 10.144248 10.352188 10.053577 10.343416 10.293011 10.456391 10.373941 10.171341 10.365227 10.399411
1368043_at 7.7404695 7.630711 7.581811 7.8001633 7.556311 7.8306108 7.849557 7.6521883 7.8256135 7.8237715 7.558427 7.9092937
1368044_at 3.348475 3.6084988 3.4977903 3.3317752 3.423272 3.5531757 3.8710332 3.4338083 3.375495 3.3678324 3.5827696 3.3951132
1368045_at 10.167304 10.017024 10.028274 10.177761 10.027503 10.170379 10.103776 10.04151 10.406229 10.257434 10.19536 10.316559
1368046_at 9.847695 9.848595 9.724338 9.829163 9.959427 9.922251 9.868184 9.97724 10.19737 10.056844 10.155525 10.127742
1368047_at 7.3758016 6.645953 7.542424 7.010641 7.5298443 6.9873104 7.1284785 7.248248 7.474869 7.3510475 7.06111 6.8980846
1368048_at 13.885943 14.06395 14.085424 13.849018 14.034668 14.035189 13.972383 14.086475 14.048315 13.984895 14.033168 14.070553
1368049_at 11.183352 11.58347 11.580141 11.427777 11.500906 11.3313675 11.38675 11.229428 11.195618 11.449944 11.332783 11.250958
1368050_at 8.681746 8.4887085 8.882982 8.722273 8.967036 8.755802 8.570004 8.60112 8.687187 8.792708 8.766323 8.5641165
1368051_at 11.400661 11.596102 11.588934 11.516239 11.424421 11.617655 11.46482 11.370024 11.621184 11.648072 11.693478 11.72589
1368052_at 4.6818733 4.809785 4.480523 4.73263 5.395964 4.6199274 4.7576523 5.0271297 4.8920093 4.6976843 5.083814 4.718006
1368053_at 6.0238056 5.913349 5.6267095 6.007344 5.5748243 5.6774964 5.5122733 6.129428 5.5959682 5.6814594 5.4224153 5.578841
1368054_at 6.537207 6.512338 6.621255 6.481365 6.0979543 6.2166076 6.6709347 6.1950917 6.4656196 6.4407597 6.3067746 6.3763433
1368055_a_at 8.2343 7.938348 8.184067 8.002806 7.7298365 7.800316 8.063025 7.774132 7.784651 7.8692217 7.694108 7.745197
1368056_at 7.520194 7.189635 7.299872 7.2507334 7.1358943 7.310243 7.327148 7.3418646 7.359599 7.45193 7.4745126 7.331483
1368057_at 9.044296 8.729153 8.5057125 8.460413 8.7996025 8.321575 8.720575 8.611748 8.933834 8.611807 8.393322 8.599142
1368058_at 7.478839 7.781267 7.353595 7.324308 7.3297925 7.357484 7.365461 7.692956 7.2860684 7.338546 7.434766 7.452686
1368059_at 9.179772 8.3038225 9.237501 9.856546 7.677606 7.8649287 9.325842 8.796146 10.00335 9.463431 8.700612 9.625051
1368060_at 13.096077 13.026711 13.1935005 13.061264 13.152875 13.081532 12.880243 13.137031 13.065614 13.21853 13.034804 13.211363
1368061_at 5.389962 5.539112 5.546199 5.834121 5.380293 5.785995 5.8433657 5.636461 6.053183 5.9202642 5.803917 5.661104
1368062_at 9.444431 9.471968 9.514689 9.538243 9.422156 9.544707 9.570937 9.379349 9.41171 9.412276 9.567536 9.576307
1368063_a_at 8.317073 8.721136 8.627873 8.53891 8.682159 8.687773 8.3497095 8.665513 8.575082 8.410691 8.462469 8.671717
1368064_a_at 10.765006 10.753332 10.791781 10.793515 10.80197 11.085389 10.860115 10.798754 10.762946 10.71775 10.757281 10.832325
1368065_at 7.1424317 7.654851 7.4230366 7.2723646 6.9870186 7.4995346 7.0324626 7.286344 7.3286295 6.848261 6.9257956 7.4884
1368066_at 5.830192 5.4007497 5.689463 5.5889444 5.517451 5.845305 5.6978645 5.472999 5.697799 5.6465607 5.700553 5.5179834
1368067_at 8.612324 8.664114 8.665539 8.850136 8.4646015 8.751039 8.577244 8.861519 8.855398 8.75057 8.808687 8.881882
1368068_a_at 7.5567284 7.0406737 7.339202 7.2692194 7.043987 7.0363827 7.060929 6.8729205 7.3332434 7.24881 7.327982 7.3083262
1368069_at 7.8072014 7.7465243 7.998434 7.8535748 7.767043 7.800316 7.8619885 7.958098 8.108379 7.865102 8.088404 8.098549
1368070_at 8.110809 8.011411 8.163551 8.121282 7.90178 8.216344 8.12704 8.1213455 8.173211 8.137418 8.084554 8.114683
1368071_at 12.112566 11.744942 11.82007 11.735104 11.748777 11.778574 11.749818 11.650175 11.756136 11.945965 11.702711 11.596608
1368072_at 6.139815 6.76503 6.0115614 6.257162 6.0365534 5.9555664 6.4702487 6.5317492 6.360085 6.191052 6.0665193 6.0369177
1368073_at 8.465974 7.9921165 8.172621 8.137283 8.050623 7.8803825 8.342162 8.233992 8.414757 8.418089 8.238704 8.074784
1368074_at 6.675701 6.5842314 6.6459165 6.6051435 6.8669114 6.6887894 6.6124015 6.675932 6.5493107 6.8260875 6.7406425 6.5420933
1368075_at 10.461778 10.826661 10.656393 10.726483 10.485406 10.497044 10.6990185 10.902761 10.581422 10.986537 10.796829 10.725284
1368076_at 7.5164204 7.4564447 7.4852834 7.4672275 7.6194215 7.262808 7.2569847 7.544842 7.4305563 7.3711405 7.2782674 7.303991
1368077_at 13.342166 13.329426 13.267189 13.241144 13.347793 13.368518 13.281424 13.320363 13.28498 13.297682 13.28256 13.189054
1368078_at 3.9119868 4.1319103 3.6803458 4.381717 3.7854888 4.5087624 4.7481127 4.3543553 4.214224 3.8150222 4.044985 3.867378
1368079_at 9.517444 9.132318 8.654753 9.346136 8.669041 9.0189495 8.552011 8.597843 8.856993 8.786882 8.839211 8.711023
1368080_at 3.9852834 4.125425 3.9685216 4.0720572 3.9140303 4.0231876 4.0789833 3.7680945 4.101632 3.571175 4.0376434 3.9129434
1368081_at 7.179608 7.1897078 7.2364006 7.3988523 7.324512 7.455786 7.3993273 7.3718348 7.4955707 7.5310893 7.418225 7.39577
1368082_at 7.994905 7.8921523 7.9778123 7.851448 7.6062775 7.687951 7.740888 7.9916306 7.7232475 7.8039417 7.5806036 7.856777
1368083_at 9.115358 8.968121 8.954443 8.8597975 8.816411 8.861388 8.969534 9.047123 9.027268 9.048706 9.0349655 8.95539
1368084_at 6.067865 6.0447288 6.172452 6.1526628 6.233897 6.039758 6.049201 6.24547 6.2422495 5.950718 5.935341 5.8621564
1368085_at 10.695665 10.287286 10.560465 10.422361 10.495426 10.353556 10.353564 10.172383 10.4651375 10.403748 10.272381 10.342296
1368086_a_at 8.084177 7.276379 7.6322956 7.205594 7.4656734 8.407795 7.7230744 7.78757 8.093391 7.7900486 7.8976636 7.591593
1368087_a_at 8.081869 8.253486 8.291485 8.190831 8.274716 7.802601 8.068864 8.21798 8.073286 8.507501 8.21578 8.244615
1368088_at 7.2557597 7.3405194 7.372312 7.4185033 7.214831 7.539078 7.4229474 7.375178 7.29427 7.213062 7.319668 7.4302626
1368089_at 8.439857 8.250643 8.365058 8.316478 8.247485 8.484697 8.319109 8.4363165 8.261724 8.467063 8.3474455 8.5816
1368090_at 7.30477 6.978492 7.004174 6.8787036 7.114848 7.195285 7.4717565 7.351582 7.0333495 7.228594 7.1238728 7.3136697
1368091_at 8.661086 8.75942 8.753853 8.662406 8.344095 8.680776 8.829666 8.511138 8.764548 8.613872 8.415689 8.607442
1368092_at 12.606525 12.438527 12.373886 12.485914 12.492282 12.649418 12.461781 12.459233 12.483767 12.501857 12.458018 12.480093
1368093_at 3.6178188 3.5791316 3.9796314 3.8720024 3.8656662 4.0060296 4.052546 3.7370133 3.9066763 3.6014435 3.8232563 3.9171312
1368094_at 7.0161576 7.2402387 7.1562014 7.1426206 6.975497 7.097611 7.0205693 7.196839 7.060461 7.05843 7.3088455 7.0293326
1368095_at 9.848719 9.574669 9.426118 9.619396 9.5428 9.605798 9.958326 9.378073 9.566486 9.978091 10.097039 9.735451
1368096_at 9.786718 9.830791 9.893178 9.91363 9.846762 9.741699 9.781998 9.895148 9.838675 9.7588 9.869616 9.822757
1368097_a_at 4.6510577 4.6286564 4.2113814 4.861855 4.81024 4.740616 4.38243 4.361967 4.6437488 4.3718567 4.542818 4.374615
1368098_a_at 7.6193647 7.714732 7.8752165 7.744797 7.868244 7.6870694 7.8491087 7.748313 7.5845423 7.8677297 7.7076344 7.6980286
1368099_at 7.093502 7.1234202 7.2063193 7.5247326 7.0497823 7.1793017 6.996286 7.093447 7.1611834 7.162729 7.3431187 7.465428
1368100_at 10.810205 10.711239 10.547137 10.693785 10.578602 10.620307 10.643552 10.653033 10.717388 10.659503 10.586752 10.599075
1368101_at 7.471605 7.123078 7.313108 7.349451 7.050089 7.5225687 7.4493537 7.104919 7.464444 7.233258 7.323064 7.6713448
1368102_at 8.283306 8.0090885 8.464121 8.44039 8.960655 8.571209 8.279895 8.310268 8.398235 8.33091 8.878046 8.258944
1368103_at 7.2161407 6.91058 7.159154 6.8574457 6.644668 7.0833216 6.995315 6.7514005 6.867068 6.82712 7.06111 6.9100833
1368104_at 6.3869395 6.7729216 6.5392985 6.6357656 6.113936 6.2830777 6.5697126 6.5169516 6.3083663 6.102146 6.2899866 6.0435214
1368105_at 4.853954 5.1886206 4.999409 4.7684145 4.849271 4.903359 4.958486 5.0568933 5.0499 4.6053796 4.9920244 4.743881
1368106_at 9.115042 8.733528 9.82818 8.737083 9.15196 8.814952 8.584728 9.115763 8.957614 9.046017 8.697742 8.482133
1368107_at 3.7084963 3.8067758 3.9292235 3.8543782 4.0288754 3.8466847 3.74995 4.262119 3.781744 3.942206 3.8720944 3.8004935
1368108_at 4.792442 5.101879 4.6385107 4.7684145 5.0026727 5.0354276 5.1919503 4.723568 4.7507043 5.055395 5.0496454 4.705714
1368109_at 7.064586 7.091101 6.570333 7.066179 6.9222145 6.996897 6.969889 7.062361 7.0242434 6.8913755 6.960264 7.0687766
1368110_a_at 4.1800814 4.371075 4.2952385 4.3613415 4.434217 4.0661516 4.3059835 4.564714 4.529512 4.351308 4.314703 4.1096077
1368111_at 7.859617 8.10866 7.7721553 7.6793857 8.108393 7.9125724 7.6398478 8.1275835 7.6581674 7.5682673 8.001508 7.9803004
1368112_at 5.6804495 5.761181 5.7137184 5.5972505 5.3738985 5.726404 5.104345 5.695275 5.2631946 5.0827637 5.384882 5.7630725
1368113_at 4.1976953 4.531749 4.181776 4.2839518 4.087758 4.1527734 4.405042 4.0300198 4.158954 4.394867 4.40072 4.375398
1368114_at 4.365234 4.7314696 4.4921246 4.521778 4.644188 4.3551216 4.483987 4.2490854 4.2699513 4.681655 4.5707064 4.5883756
1368115_at 10.003601 10.033769 10.009685 9.977134 9.754715 10.001027 10.348275 9.706855 10.516334 9.967955 9.699884 9.832799
1368116_a_at 7.730204 7.5961876 7.294056 7.3759766 7.7054734 7.518814 7.4061465 7.6409698 7.757963 7.75118 7.856447 7.715684
1368117_at 9.035024 8.9885645 8.905751 8.954448 8.9560995 8.774966 8.858279 8.911885 9.010939 8.828585 8.808221 8.89913
1368118_at 8.470428 8.4726925 8.3633 8.563366 8.469271 8.517004 8.317045 8.592972 8.417276 8.755087 8.534496 8.444137
1368119_at 5.8338146 5.6501827 5.8074813 5.951664 5.971451 5.6919637 5.8210206 5.4176793 5.5414963 5.624365 5.5815535 5.5343204
1368120_at 4.712886 4.5787516 4.5236845 4.192263 4.5049343 4.121894 4.853182 4.464689 4.298988 4.412753 4.2605467 4.4149933
1368121_at 10.7596655 10.760707 11.186673 10.741388 10.340561 10.224416 10.25843 10.684186 10.589485 10.574195 10.852812 11.0719595
1368122_at 10.098278 9.991253 10.122395 10.091395 10.225275 9.864349 10.057109 10.177047 10.031003 9.890044 9.93598 9.881159
1368123_at 5.700152 6.0681376 5.936118 6.197378 6.198009 5.9705544 5.827786 5.9515557 5.9784384 6.0929937 6.1978407 5.735093
1368124_at 7.793006 7.33413 8.07733 7.5780206 7.588821 7.073844 7.6303515 7.37424 7.456456 7.735673 7.3035426 7.3413363
1368125_at 6.130028 6.8066955 6.0357985 6.077911 5.9851475 6.1879234 6.4255414 6.355828 6.442262 6.390989 5.895839 6.055648
1368126_at 5.8306355 6.3929744 6.012805 5.7521205 5.828272 6.403591 6.0893936 6.1398935 5.987253 5.9932556 6.2382736 6.069108
1368127_at 6.204772 6.355246 6.290084 6.25306 6.449524 6.2919283 6.49386 6.491285 6.0175023 6.816089 6.266901 6.6601562
1368128_at 5.9753327 6.150005 6.1670804 6.544962 6.1935453 6.1961923 6.0385337 5.7606416 6.378624 6.1405344 6.1484766 6.405601
1368129_at 7.1157923 7.1751122 7.2176566 7.1399393 7.2758555 6.979732 7.167834 7.2938714 7.237557 7.08309 7.086625 7.3722386
1368130_at 5.0181255 4.853039 4.615777 4.477647 4.8584185 5.062975 4.817518 4.6629934 4.325638 4.747014 4.265793 4.558775
1368131_at 4.5629654 4.8784313 4.697717 4.482316 4.366238 4.908513 4.8627977 4.0868754 4.35102 4.5054255 4.554657 4.3873553
1368132_at 10.749555 10.338086 10.005442 10.547332 10.472064 10.250799 10.463835 10.127468 10.326592 10.506254 10.325752 10.275959
1368133_at 7.39122 7.0583034 7.5749702 7.5972495 7.6663885 8.004595 7.856856 7.8577447 7.9447603 7.774188 8.094301 7.752823
1368134_a_at 8.772047 8.276224 8.569003 8.558624 8.448321 8.56344 8.643894 8.379833 8.559208 8.537418 8.1771965 8.441291
1368135_at 5.973406 5.737585 5.8339014 5.9653687 5.97838 6.265257 5.9899244 5.951557 5.871772 5.7021904 5.84763 5.9208775
1368136_at 7.0855103 7.844119 7.5832553 7.35122 7.8525248 7.7636147 7.8478904 7.9115887 7.6510577 7.481768 7.1514583 7.5452027
1368137_at 6.2514296 6.3970537 6.647215 6.5480304 6.414103 6.583891 6.6222916 6.61233 6.4988117 6.495832 6.5418878 6.38906
1368138_at 4.9636545 6.220034 5.3853335 5.548682 5.5581036 5.4517474 5.509492 5.813354 5.627071 5.4518695 5.595942 5.6698723
1368139_s_at 5.535466 5.3454947 5.7360954 5.683942 4.900706 5.563425 5.658079 5.335396 5.6278024 5.6465607 4.9246783 5.4414387
1368140_at 5.603494 5.8500285 5.551957 5.7677836 5.7439084 5.928583 5.2893806 5.2848816 5.7969265 5.4726586 6.0149884 5.694106
1368141_at 11.757979 11.732628 11.677806 11.681911 12.002492 11.762506 11.81093 11.771573 11.646064 11.851425 11.772785 11.827591
1368142_at 5.4971466 5.207733 5.183859 5.0361147 4.872813 5.269156 5.024967 5.1956615 5.444131 5.0934076 5.0656943 5.155165
1368143_at 6.8749166 6.978784 6.9134974 7.2683663 6.2575235 6.9138293 6.8605137 6.7847543 6.90749 7.4038305 7.0733604 6.966431
1368144_at 5.532479 5.60649 5.3379984 5.4857893 5.625813 5.8421173 5.493642 5.6775966 5.7548347 5.5571003 5.8002524 5.7506547
1368145_at 5.5101695 5.763603 5.5133877 5.583911 5.9386344 5.8167152 5.5485477 5.7388477 5.605296 5.5642595 5.3636456 5.5930786
1368146_at 11.462688 10.478565 10.826445 11.242456 10.741206 10.847797 11.356812 9.895264 9.486919 11.168224 10.78781 9.864077
1368147_at 9.727862 8.019031 8.603368 9.091141 8.47413 8.594792 9.463055 7.8024983 7.0432143 9.359085 8.152157 7.5538287
1368148_at 4.4347067 4.531809 4.461387 4.7030506 5.057103 4.7421665 4.678087 4.641643 4.2445135 4.4342675 4.5032525 4.127913
1368149_at 5.865934 6.1251626 5.849508 5.9210634 6.047142 6.0190687 6.0650654 5.9599657 5.8788304 5.6966796 5.8941026 5.789082
1368150_at 12.794369 12.691412 12.725019 12.558997 12.749779 12.867446 12.596349 12.7715435 12.678917 12.642493 12.784566 12.653755
1368151_at 10.488737 10.393709 10.364214 10.290132 10.405091 10.543592 10.513407 10.399543 10.39841 10.369795 10.413783 10.435975
1368152_at 7.72817 7.6185164 7.7606726 7.695932 7.6071978 7.6326613 7.574101 7.719908 7.602837 7.7624683 7.5801497 7.5352693
1368153_a_at 7.1158743 7.3358097 7.0475407 7.2483926 6.933873 7.131156 7.1499 7.363181 7.119876 7.317903 7.233696 7.40772
1368154_at 8.049335 7.9915266 8.258628 8.284941 8.070532 8.197736 8.299264 8.23783 8.269834 8.09303 8.293745 8.202903
1368155_at 11.951119 11.836798 11.388439 12.617361 11.780488 11.428076 11.802082 12.5742235 11.500293 10.772206 9.255653 12.707735
1368156_at 5.7075434 5.7187905 5.473673 5.626843 5.629877 5.672547 5.458958 5.590581 5.5201445 5.605552 5.5199337 5.4081087
1368157_at 5.6826763 5.9036627 6.2301536 6.030873 5.9641566 6.128497 6.081375 5.884365 5.8261337 5.9312043 6.0181518 5.8495426
1368158_at 9.16646 9.412364 9.405863 9.472232 9.335531 9.744821 9.445265 9.5856495 9.536177 9.411811 9.8736315 9.574425
1368159_at 8.527884 8.358707 8.2389145 8.261221 8.39559 8.155821 8.371838 8.138109 8.352306 8.2715645 8.278017 8.534685
1368160_at 9.292295 8.962229 6.4930496 9.014951 8.092634 8.477721 9.035236 7.8054547 7.018225 9.545435 9.1772785 9.500337
1368161_a_at 13.937324 13.9395485 13.914191 13.960421 13.994478 13.950897 13.925677 13.876112 13.927965 13.866922 13.907396 13.958583
1368162_at 4.880843 4.8437243 4.81038 4.746396 5.3383512 4.901572 4.7846365 4.8971567 4.7459173 4.7528515 4.9532003 4.610862
1368163_at 10.474108 10.28321 10.211935 10.380431 10.315414 10.292428 10.374461 10.254407 10.327703 10.402893 10.375422 10.232213
1368164_at 7.755515 7.669581 7.891439 7.949356 7.6036453 7.9224524 7.92059 7.615477 7.655278 7.972689 7.822661 7.8212724
1368165_at 7.3705244 7.7255454 7.6048183 7.4688387 7.895995 7.674167 7.750558 7.7805014 7.75231 7.891229 7.856447 7.9959087
1368166_at 6.447227 5.948312 5.840926 6.190814 5.686862 6.1071367 6.024935 6.175295 6.0667562 5.798272 6.010087 6.3943996
1368167_at 5.607391 5.633016 5.2233458 5.866035 5.5269175 5.9574537 5.704536 5.448693 5.5473313 5.127525 5.466879 5.417947
1368168_at 8.794808 8.036036 8.87235 8.408526 8.679226 7.9886713 9.06534 8.977888 8.343494 8.153223 8.012184 7.8409114
1368169_at 6.9677434 7.076793 6.962341 7.0000405 7.1863294 6.7228656 7.2247963 7.135627 6.9866223 6.9321914 6.910331 6.9065537
1368170_at 3.8203053 4.032424 3.9968252 3.892458 4.098132 4.1419287 3.9268496 4.372584 4.431671 4.142038 3.8950903 3.9455914
1368171_at 9.47515 8.49633 10.171632 9.026055 10.446963 9.415668 10.548605 9.860576 6.5429087 8.341674 8.017744 9.083546
1368172_a_at 7.480707 6.6007886 7.9134893 6.728823 8.196341 7.214512 8.25257 7.7975364 4.9591794 6.2757616 6.0578246 7.021826
1368173_at 7.8530264 8.348417 8.192079 7.4342437 8.010241 8.346584 7.584768 8.534318 7.9347816 7.729667 7.868132 8.170579
1368174_at 3.6871922 3.8488836 3.896031 4.383507 3.8097465 4.0645227 3.859337 4.1079483 3.9066327 3.87458 3.554599 4.4399004
1368175_at 6.7240224 6.8545303 6.8027825 6.574917 6.486191 6.687354 6.873466 6.7671013 6.8214154 6.732568 6.9375944 6.8599668
1368176_at 7.5297914 7.670879 7.5875945 7.612649 7.710005 7.531085 7.7352576 7.5541015 7.7012935 7.606707 7.460915 7.5689435
1368177_at 7.037836 7.5145874 7.468883 7.2195654 7.174169 7.3203464 7.4518347 7.8840656 7.2340207 7.0497427 7.4158525 7.752528
1368178_at 8.970816 8.869537 9.011308 9.0380335 9.162374 8.937105 9.300345 9.065655 9.10772 8.884467 9.095813 9.1127825
1368179_at 7.424822 7.455111 7.139601 7.1850553 7.541466 7.3308487 7.336543 7.0280147 7.058235 7.2641153 7.369638 7.16213
1368180_s_at 13.525243 13.630593 13.168876 13.662784 13.092825 13.393779 13.579246 12.806166 12.931689 13.5688095 13.417047 13.556432
1368181_at 11.223117 11.191912 11.049414 10.549596 10.5416355 10.915364 10.49357 10.851746 10.615507 10.774308 10.74354 10.890461
1368182_at 5.0871134 4.4233294 4.6932154 4.5422964 4.4381356 4.279087 4.556159 4.7038236 4.2393665 4.1263533 4.2720137 4.3406944
1368183_at 7.881685 8.040201 7.7849975 7.677443 7.842704 7.495922 7.679988 7.862894 7.5877113 7.5547595 7.5340433 7.6250205
1368184_at 9.304153 8.89175 9.040719 9.191768 9.014629 9.068421 9.033899 8.969543 9.280167 9.267269 9.1151085 9.181576
1368185_at 5.041306 5.188405 5.4514713 5.192068 5.0972548 5.0566683 5.2984734 4.7409253 5.405582 5.0632563 5.208062 4.9368258
1368186_a_at 6.358679 6.199667 6.3276086 6.5602994 6.5214334 6.4299393 6.626454 6.456654 6.278303 6.175369 6.3038244 6.2119694
1368187_at 8.266662 8.021662 7.336008 7.753654 8.19138 8.796967 8.475019 8.330421 8.004425 6.905704 7.1417885 8.360991
1368188_at 13.674876 13.59944 13.640342 13.593873 13.692173 13.662431 13.633625 13.697934 13.739435 13.730767 13.730348 13.722451
1368189_at 9.842415 10.274444 10.08977 10.368349 9.915412 10.293578 10.192364 10.018331 10.646441 10.409702 10.059371 10.371637
1368190_at 5.3250046 5.12226 5.819324 5.2737246 5.2987313 5.3235655 5.0079594 5.3688364 5.562576 5.369241 5.351829 5.628534
1368191_a_at 10.864198 10.5946245 10.60201 10.720069 10.668363 10.60423 10.749835 10.558554 10.659726 10.653016 10.664297 10.65185
1368192_at 4.957206 5.0672507 4.554176 5.023844 4.994486 5.0617323 4.8811707 4.626411 4.811534 4.9351263 5.0786304 4.7507052
1368193_at 5.0309806 5.4997544 5.1536703 5.2600617 5.3879824 5.3583612 5.3881984 5.36806 5.20488 5.153546 5.2238183 5.131454
1368194_at 4.681422 4.7314696 4.6274004 4.505521 4.8348475 4.5826225 3.9276288 4.3891187 4.6661024 4.5083437 4.4042697 4.727464
1368195_at 6.5981493 6.0115643 6.6357822 6.511129 6.2038846 6.441378 6.566524 6.5000176 6.3994093 6.465128 6.09077 6.561426
1368196_at 4.8132195 4.69582 4.7507124 4.76978 5.077203 5.055336 5.0985622 4.9036646 4.9768076 5.0220346 4.963166 4.9211373
1368197_at 4.2864146 4.092057 4.1187363 4.0676775 4.266153 4.1690226 4.2753677 4.096556 4.282221 3.9487598 4.343648 4.3194714
1368198_at 4.841348 5.19127 5.1473637 5.1714053 5.195335 5.154214 5.0496635 5.312955 4.8290157 5.1991262 5.1325064 5.4563556
1368199_at 8.882275 8.907304 8.962967 8.843635 8.951491 8.903726 8.705571 8.890123 8.863735 8.861208 9.043522 8.847298
1368200_at 5.617852 5.993919 6.13356 5.9470863 6.377048 5.8414927 6.1217656 5.9596424 6.000534 6.1543393 6.075713 5.971863
1368201_at 6.2018833 5.6967087 5.9936867 6.284842 6.1266265 5.9725933 6.0086164 6.207953 5.7732425 6.304705 6.2230916 6.156089
1368202_a_at 8.068761 8.161036 8.249804 7.7474766 8.193315 8.10982 7.98251 8.183618 7.8850193 7.7202168 8.091828 7.8581343
1368203_at 5.194365 5.314619 5.170706 5.3008127 5.1911 5.516756 5.147043 5.2145348 5.1245213 5.1521497 5.488472 4.856756
1368204_at 6.761121 6.3730593 6.1002183 6.610088 6.6451406 6.641497 6.5725393 6.7033143 6.5631976 6.607648 6.4123197 6.450468
1368205_at 13.60044 13.364663 13.5552435 13.315266 13.499264 13.454452 13.418815 13.509933 13.416308 13.433617 13.425613 13.3549
1368206_at 9.007093 8.795382 8.809567 8.912851 8.938873 8.882049 8.976037 8.753059 8.720777 9.011516 8.943181 8.995683
1368207_at 6.1367965 5.9230914 5.312948 6.199609 5.505501 6.2012115 5.60987 5.6569853 5.4737315 5.574422 6.1162295 6.0190825
1368208_at 5.7677073 5.420659 5.9720097 6.3853683 5.9245315 5.8220353 5.92524 6.079484 5.9715033 6.2472043 6.1040387 6.222502
1368209_at 5.9852047 6.054319 5.9118223 6.116721 6.007081 5.9603024 6.059782 6.0271425 6.2050266 6.0839295 5.7874956 6.0153146
1368210_at 4.913381 4.4907527 5.1955395 4.7357283 4.720153 4.981812 4.924228 4.875218 4.705021 4.833176 4.9041896 4.612386
1368211_at 12.276154 12.346293 12.392917 12.395482 12.245405 12.304229 12.424705 12.507763 12.307969 12.3322525 12.418445 12.408021
1368212_at 7.964811 8.203396 8.32238 8.318015 8.373916 8.48372 8.099846 8.717145 8.249527 8.455987 8.57934 8.65336
1368213_at 8.3176565 9.095161 8.355604 8.803755 8.341794 8.570296 8.582684 8.199622 8.751713 9.094642 8.471612 9.063746
1368214_at 7.8348093 8.036449 7.5249376 7.87131 7.970037 7.896717 7.75592 7.7221594 7.6928167 7.836688 8.078981 7.9771914
1368215_at 9.880161 9.712242 9.762385 9.80924 9.815769 9.733159 9.606791 9.836347 9.753405 9.710942 9.686367 9.763783
1368216_at 9.220036 9.267442 9.148841 9.143868 9.116198 9.153978 9.182679 8.9696665 8.967484 9.01552 9.219757 9.017997
1368217_at 8.219904 7.973761 8.143942 8.090128 8.180777 8.298004 8.296194 8.358191 8.216255 8.140614 8.280283 8.067962
1368218_at 5.5311875 5.094959 5.6684723 5.6199355 5.239296 5.4143167 5.4656606 5.391951 5.477704 5.5175347 5.712089 5.4034386
1368219_at 6.3034234 6.162289 6.425128 6.434984 6.075944 6.1269193 6.237495 6.2633266 6.2484617 6.2689314 6.282738 6.1009784
1368220_at 9.175497 8.774231 9.183503 9.129795 9.175061 8.869158 9.013847 9.245315 9.03022 8.839907 9.012633 9.234749
1368221_at 10.004307 9.831148 9.813155 9.722895 9.830196 9.931697 9.482726 9.965469 9.779207 9.432117 9.542569 9.767558
1368222_at 6.4919634 6.6423144 6.6281805 6.098568 6.285744 6.6545076 6.088079 6.5873137 6.3973846 6.315467 6.5658016 6.767022
1368223_at 6.990092 7.746794 7.7786775 7.063932 7.964341 7.6610007 7.2458105 7.843558 7.281418 7.766611 8.031962 7.843886
1368224_at 13.292053 13.121699 13.14913 13.065094 13.009435 13.294615 13.359635 13.047372 13.052399 13.289359 12.9627695 13.249975
1368225_at 7.2902226 7.2197022 7.5366225 7.5244417 7.230449 7.5290194 7.333677 7.357941 7.4834967 7.4929376 7.407136 7.3537245
1368226_at 8.161641 7.862896 8.133981 8.230858 7.864418 8.084084 8.029067 7.807904 7.9392343 8.293165 8.076143 8.107725
1368227_at 8.418789 8.141293 8.862284 8.505689 8.6075325 8.815771 9.156203 8.787762 9.542871 8.227541 8.325107 8.612259
1368228_at 8.796202 8.939589 8.809772 8.921604 9.107859 9.02999 8.814241 9.072359 8.940589 8.9571495 9.154825 8.964831
1368229_at 7.0547543 6.8773074 6.813471 7.18566 6.811997 6.8363395 6.825986 7.0152802 7.0735908 6.929836 6.874204 7.0613003
1368230_a_at 9.136166 9.032882 8.919232 9.104202 8.764416 9.061375 8.942325 8.882173 8.922315 9.019058 8.853454 9.098562
1368231_at 7.0305567 6.9732656 6.7323728 7.0844536 7.0715523 6.8566275 7.266957 7.034514 6.8740983 7.0970764 6.95737 6.978807
1368232_at 8.254557 8.12305 7.7478533 8.26623 7.9450545 8.101028 8.444566 7.879941 8.167473 8.314503 8.04224 7.9676733
1368233_at 8.044431 8.109133 8.107963 8.134242 8.1347065 8.055303 8.07818 8.087506 8.078112 7.9704046 8.11885 7.919558
1368234_at 8.579414 8.391668 8.553206 8.397791 8.434342 8.490188 8.450797 8.624597 8.758619 8.523874 8.665023 8.243966
1368235_at 7.897305 7.9774566 7.692001 7.5976434 7.6549177 7.646599 7.8391314 8.064541 7.982734 7.7785482 7.9780974 7.933935
1368236_at 4.011327 4.1242 4.3083735 4.0982466 4.502926 4.362288 4.745824 4.4402122 4.0891957 4.144945 4.28593 3.9332933
1368237_at 4.89417 4.1848793 4.6789446 4.8419 4.804846 4.9166064 4.640612 4.334667 4.3975096 4.59299 4.5678244 4.372443
1368238_at 4.697977 4.9659157 4.780007 4.737015 4.901755 4.717616 4.685904 4.540721 4.824127 4.7906475 4.8317375 4.829846
1368239_at 8.362381 7.96287 8.108177 8.34896 8.160024 7.8851223 8.096981 7.8032403 8.045191 7.865103 7.5588536 7.8724103
1368240_a_at 4.7124043 4.486249 4.011013 4.597735 4.159152 4.8084273 4.674233 4.51627 4.5259314 4.860135 4.490368 4.424459
1368241_a_at 8.620339 8.599968 8.336197 8.801506 8.3100195 8.397595 8.527105 8.551752 8.2403965 8.831171 8.398411 8.310741
1368242_at 4.6221285 4.616208 4.7041454 4.711961 4.820263 4.654176 4.7903004 4.732996 4.5566645 5.116024 4.9385467 4.7498226
1368243_at 5.381502 5.6351695 5.5219626 5.5580273 5.3130355 5.424026 5.4605904 5.6637177 5.448233 5.3720517 5.1500425 5.227177
1368244_at 10.442164 10.39276 10.327147 10.559436 10.287369 10.593482 10.469161 10.375295 10.492315 10.612715 10.360632 10.600238
1368245_at 12.762314 12.622375 12.682699 12.673565 12.734368 12.4489355 12.376462 12.29148 12.470384 12.774681 12.325181 12.696253
1368246_at 5.2315097 5.3819566 5.1756067 5.2750387 4.950557 5.3428965 5.317732 5.0589213 5.447046 5.0743084 5.2158084 4.938512
1368247_at 6.8344755 6.910336 6.9889984 7.006999 7.536817 7.5263886 7.5379624 7.0568466 6.7201576 6.819601 6.9235463 6.711945
1368248_at 6.2103786 6.296866 5.878289 6.068388 5.762936 5.5495205 5.550623 5.804058 5.857416 6.0565653 5.6507225 6.355939
1368249_at 9.710417 9.968465 9.102207 9.215353 9.338834 9.797063 9.740132 9.682109 10.07265 9.541732 9.608723 9.639584
1368250_at 4.407897 4.1182885 3.9574528 3.9229085 4.092142 4.2015653 4.113454 4.12984 4.359394 4.2238026 4.220132 4.3215322
1368251_at 6.2449317 5.7267013 5.611381 5.376951 5.5263553 5.826645 5.7672997 5.9282985 5.7710166 5.650497 5.831845 5.611714
1368252_at 3.7078774 3.5936456 3.705508 3.6644952 3.6137955 3.697273 3.5526872 3.4431112 3.5786023 3.4981754 3.547044 3.56307
1368253_at 12.4305525 12.329311 12.107062 12.305048 12.040745 12.218499 12.227419 12.10561 12.209302 12.196585 12.161588 12.169026
1368254_a_at 5.0817695 5.1189227 5.2739553 5.348841 5.4313927 5.098809 5.376442 5.4164987 5.1802025 5.49439 5.1500425 5.236937
1368255_at 4.637664 4.456617 4.6104217 4.4344683 4.323702 4.3332467 4.5490513 4.3734727 4.406799 4.418838 4.3413982 4.1829753
1368256_at 3.6716864 3.7425137 3.941927 3.6456296 3.6571786 3.719336 3.7231028 3.534375 3.7413707 3.9515824 3.4250977 3.8163772
1368257_at 4.0213866 4.0337586 4.1027336 4.175093 4.1738353 4.1350923 4.2972736 4.1884546 4.0301614 4.261543 4.1721706 4.26977
1368258_at 5.4871063 5.4925227 5.560171 5.636004 5.6952353 5.8077087 5.6433916 5.439763 5.3470035 5.075697 5.5633116 5.526821
1368259_at 7.2881093 7.3875966 7.3669596 7.554072 7.4670424 8.309002 7.435615 7.711142 7.633538 7.5457296 8.005287 7.7421627
1368260_at 4.660877 4.979871 5.3377237 4.852882 4.7073355 4.952021 4.8184824 4.739543 5.1051235 4.754745 5.2397757 5.088848
1368261_at 4.096785 4.439699 4.2446575 4.3922057 4.486781 4.4804487 4.226894 4.371836 4.370161 4.5389204 4.126195 4.6764946
1368262_at 6.2284575 5.8152 5.7192326 5.554675 5.5918283 5.740845 6.1602736 5.9715133 6.1250877 6.1314197 5.9815307 6.44013
1368263_a_at 4.273584 4.389157 4.155468 4.366394 4.4493484 4.4276557 4.2609906 4.2793717 4.2714267 4.335962 4.4347153 4.246678
1368264_at 7.5390406 7.4879932 7.430758 7.4135895 7.1626015 7.381334 7.4619346 7.2485137 7.569588 7.4088693 7.319331 7.24938
1368265_at 8.966934 9.067806 9.205662 9.293817 9.074238 8.893251 8.99414 8.9633665 9.0943 8.704746 8.91025 8.704331
1368266_at 13.136004 13.311823 13.211583 13.20033 13.14297 13.198975 13.209394 13.192304 13.33358 13.4310055 13.131964 13.268444
1368267_at 7.8089294 7.716118 7.7807755 7.783299 7.7125945 7.9555106 7.8262496 7.6668577 7.8685455 7.8825684 7.7454157 7.6985197
1368268_at 7.493047 7.9323525 7.8179097 7.776005 7.6462812 7.5977273 7.7691283 7.776904 7.4083157 7.4517584 7.3687754 7.558071
1368269_at 3.9242609 4.2980547 3.8870914 4.003084 3.820334 3.9221067 3.7283256 3.7611399 3.8405235 3.999554 3.9433978 3.9121516
1368270_at 7.2428794 7.3155675 7.264672 7.57006 6.823804 7.851157 7.263861 7.920785 7.661445 7.6081676 7.4935374 7.7659225
1368271_a_at 4.2290297 4.248848 4.1637154 4.5310106 4.2691164 5.0501056 4.722526 4.38113 4.82615 4.042587 4.384632 4.182392
1368272_at 11.290362 11.199374 10.464968 11.0108595 10.730261 11.529838 10.614453 10.717097 11.040327 10.519266 10.517867 10.800858
1368273_at 9.459327 9.612826 9.427989 9.440907 9.472377 9.418497 9.295309 9.54716 9.493793 9.409554 9.416827 9.615847
1368274_at 8.391603 8.121698 8.16007 8.279642 7.804978 8.171706 8.2187395 8.238359 8.176775 8.185017 8.223748 8.26852
1368275_at 10.099609 10.234865 10.039554 10.525543 9.960634 10.624819 10.482269 10.089995 10.662993 10.483846 10.095899 10.357542
1368276_at 7.1096163 7.1929927 7.3386674 7.3739104 7.197522 7.562214 7.0607386 7.420853 7.400184 7.304452 7.2034464 7.0939426
1368277_at 8.490777 8.575227 8.6601515 8.446453 8.31902 8.141043 8.512579 8.283636 8.445577 8.527172 8.627053 8.743645
1368278_at 6.0045505 6.404748 6.3700633 6.4495006 6.1423798 6.559998 6.220594 6.6485047 6.6927495 6.38913 6.214743 6.249715
1368279_at 4.5370097 5.0777583 4.6268606 4.4204726 4.440652 4.6226373 4.815682 4.7319093 5.0210843 4.155221 4.787415 4.663136
1368280_at 12.3612 12.397655 12.659226 12.604378 12.481486 12.4587 12.437707 12.564824 12.388792 12.620533 12.363267 12.465129
1368281_at 5.7170496 5.875848 6.048687 6.2314906 5.939904 5.99303 6.0380287 6.224516 6.1612463 5.8467293 6.239762 5.6095657
1368282_at 4.5104613 4.314337 4.706024 4.385151 4.3720083 4.054553 4.393031 4.595213 4.8152585 4.6121655 4.6086187 4.082493
1368283_at 11.723921 11.376528 11.705365 11.431112 11.497318 11.44631 11.22691 11.539179 11.494636 11.632221 11.599237 11.658551
1368284_at 8.124271 7.735706 7.449446 7.747648 8.142759 7.685825 7.783372 7.735482 7.5744762 7.807446 7.9724493 7.677013
1368285_at 5.332485 5.051366 4.863553 5.27707 4.9840117 4.6678333 5.1491947 4.4903374 4.551862 4.8416033 4.778918 4.7689795
1368286_at 6.964838 7.271207 6.795169 6.7683992 6.9654713 6.923665 6.974772 6.7111635 6.807719 6.9073076 6.4692554 6.9564333
1368287_at 5.140353 4.625021 4.5931215 4.660495 4.7147627 4.2676563 4.7064085 4.738435 4.916196 5.033595 4.739489 4.200221
1368288_at 14.125834 14.129039 14.206581 14.183149 14.238788 14.199372 14.121622 14.151983 14.247331 14.165375 14.255017 14.22624
1368289_at 11.857474 11.716669 11.593401 12.160879 12.06628 11.71978 12.078065 12.083348 12.286274 11.890874 11.70959 12.013368
1368290_at 4.119005 4.009312 4.0380135 4.090618 3.787211 3.9783247 3.7084568 3.809254 3.7381997 3.8036308 4.04797 3.7080846
1368291_at 9.49013 9.309843 9.651348 9.346802 9.473929 9.432006 9.183867 9.370652 8.944634 9.212203 9.308073 9.2277775
1368292_at 7.449932 7.526376 7.4867826 7.432537 7.5627337 7.3514023 7.456669 7.333087 7.40161 7.5513105 7.477705 7.2785034
1368293_at 5.8727255 5.9096417 6.140191 5.692513 5.7771826 5.9685974 5.9629602 5.9276457 5.752783 5.785875 6.1665235 5.63325
1368294_at 10.57734 10.691757 10.682602 10.678916 10.6819105 10.664429 10.762765 10.727778 10.664746 10.646341 10.608504 10.733795
1368295_at 9.462538 9.437642 9.246948 9.671608 9.259175 9.533659 9.365145 9.330076 9.476487 9.567972 9.451827 9.447161
1368296_at 8.76513 8.681363 8.560691 8.884229 8.918785 9.134939 8.614198 8.680635 9.033885 9.143253 9.048958 8.966338
1368297_at 4.906474 4.877263 4.984707 5.102319 4.8421593 5.0517993 4.8772163 5.119466 4.872203 4.9040365 4.658751 4.8094273
1368298_at 5.9193482 5.7107267 5.8421226 5.532064 6.075944 5.8454947 5.9247794 5.6960444 5.742944 5.74345 5.670184 5.8391495
1368299_at 4.098428 4.586319 4.227273 4.294983 4.2464547 4.021517 4.2225847 4.1483064 3.9466445 4.2414827 4.187565 4.0814657
1368300_at 5.5532813 5.445009 5.4592724 5.8212976 5.753014 5.389233 5.689223 5.534263 5.724644 5.6564045 5.515967 5.809962
1368301_at 5.9480205 5.4007497 5.6417274 5.7415404 5.6361623 5.9749093 5.8834915 5.91017 5.5291677 5.85955 5.6599545 5.6971707
1368302_at 4.9960194 5.0899734 5.2893066 5.439808 5.2475657 5.158047 4.9322896 5.2364345 5.150004 5.2527018 5.15468 5.2737737
1368303_at 7.678849 6.9597077 7.7165704 8.158297 7.674511 7.518978 8.436108 6.840124 7.452088 7.6471033 7.567095 7.063427
1368304_at 11.986847 12.241008 12.539782 12.317044 12.060995 12.335344 11.992778 12.150208 12.2521305 12.097636 12.621826 12.55281
1368305_at 8.713933 8.562722 8.7079315 8.345699 8.705479 8.743424 8.502014 8.762024 8.65711 8.466897 8.636033 8.621466
1368306_at 6.2705746 6.0132847 6.3144007 6.0744987 6.369505 6.0396028 6.10249 5.9907575 6.2104044 5.8535085 6.3537183 5.873514
1368307_at 6.7985306 6.910853 6.7011714 6.4567714 6.59494 6.654952 6.6564617 6.7641077 6.2828803 6.5126762 6.547824 6.5798497
1368308_at 8.322548 6.1404576 7.52409 6.8309536 7.955168 7.9271674 7.549115 6.665554 5.824454 8.250128 6.5103326 5.8128934
1368309_at 7.5507154 7.2580137 7.102235 7.3999944 7.440242 7.304482 7.444763 7.3558116 7.31155 7.332014 7.242036 7.1412306
1368310_at 5.392728 5.9040704 5.613511 5.783585 5.722124 5.714296 5.5664525 5.579797 5.577635 5.697489 5.4410915 5.52153
1368311_at 8.504411 8.638821 7.901659 8.140584 8.17591 8.510794 8.475356 8.26371 8.478646 8.667992 8.432909 8.466041
1368312_at 5.2045956 4.823635 5.541773 5.0355425 5.0915036 4.9669266 5.2143893 5.0700464 4.7501497 5.369995 5.238437 5.059187
1368313_a_at 4.3415427 4.3976874 4.632541 4.4003363 4.275271 4.3036227 4.5269504 4.6769853 4.600188 4.4030013 4.6962795 4.5550284
1368314_at 10.033296 10.071025 10.212859 10.111943 10.200395 10.176402 9.8251095 10.101492 10.295856 10.213194 10.304488 10.432312
1368315_at 6.7174134 6.5368533 6.6274858 6.9738774 6.707535 6.9894147 6.9588017 6.8490634 6.8541255 6.566496 6.9942813 6.2554154
1368316_at 10.870188 10.68672 11.359399 11.04697 11.134313 11.198172 11.225713 10.778149 11.330189 11.26484 11.063354 11.283764
1368317_at 4.7340326 4.80147 5.1328845 4.860928 5.0977855 4.7621 4.879245 5.2203045 4.8394556 5.005722 5.0906324 4.80592
1368318_at 7.9728007 7.2516356 7.330453 7.7047806 7.0869656 7.7326546 7.79983 7.04216 7.630659 8.236024 7.168793 7.4549
1368319_a_at 5.392124 5.0238132 4.5760074 4.812228 4.8472958 5.2436037 5.2087164 4.539796 4.9491467 5.522314 4.864992 5.080406
1368320_at 4.8512278 4.568638 4.730848 4.886543 4.6286716 4.659203 4.7768807 4.943917 4.800279 4.7433214 4.6416755 4.442804
1368321_at 7.260629 7.0954833 7.792063 7.800768 6.8971677 7.2360406 7.100548 6.010241 7.3192706 8.362049 6.7502174 7.300541
1368322_at 8.143863 7.6143603 7.8901267 7.720557 7.4554553 7.5866423 7.9173236 7.579966 7.7615356 7.5068913 7.7491493 7.748002
1368323_at 6.9946947 7.0685043 7.4812627 7.1892533 7.045937 7.703431 7.181512 7.3500757 7.515828 7.410398 7.508455 7.6348677
1368324_at 5.405372 5.711546 5.6286387 5.5766716 5.802912 5.4756985 5.68079 5.344779 5.586481 5.41698 5.680964 5.6187234
1368325_at 8.294698 7.525846 7.9476705 8.20333 8.296026 8.276432 8.057119 8.046856 8.434248 8.577301 8.0960245 8.220869
1368326_at 6.813818 7.5751863 6.994965 6.9806366 6.7704215 7.1802335 6.5108843 7.615358 7.1171923 6.5970874 7.243555 7.110818
1368327_at 6.38229 6.056002 6.224874 6.2283216 6.286759 6.2662745 6.5461025 6.2365317 5.9412336 6.0132837 6.3687534 5.916764
1368328_at 8.722318 8.78992 8.822481 8.912096 8.425956 8.959823 8.96125 8.728051 8.913648 9.0598 8.554885 8.785432
1368329_at 5.467059 5.489468 5.30599 5.3065367 5.54874 5.4227214 5.7422094 4.985554 5.4888315 5.6808066 5.3808694 5.363591
1368330_at 6.863848 6.8827043 7.0188856 7.059075 7.0356264 7.114458 6.8742313 7.251786 7.1642003 7.1334887 7.040101 6.8865514
1368331_at 11.51043 11.72753 11.710113 11.757654 11.795024 11.673112 11.730761 11.842659 11.769286 11.785846 11.813196 11.67275
1368332_at 6.6986113 6.218498 6.356881 7.076612 6.3966923 7.445704 6.5937433 6.592528 6.8593307 6.6552477 7.1848664 6.79656
1368333_at 4.7604737 4.912842 4.6819463 4.597735 4.628927 4.6164074 4.895142 4.6949897 4.720558 4.86399 4.952463 4.660797
1368334_at 7.0304146 6.7120748 6.645535 6.8268404 6.9120054 6.6162887 7.166376 7.010515 6.8261223 7.102124 7.1180773 7.11513
1368335_at 13.203241 13.525093 13.575134 13.556461 13.52393 13.578637 13.502751 13.660538 13.495463 13.438567 13.4228115 13.583538
1368336_at 11.473329 11.27668 11.829288 11.261902 11.576966 11.281169 11.45863 11.74301 11.438734 11.470644 11.932265 11.369357
1368337_at 6.002625 6.198307 6.223839 6.296701 5.992552 6.1521482 6.155275 6.261534 6.1724634 5.989422 5.8189917 5.9354076
1368338_at 4.628392 4.3057675 4.1028156 4.4870205 4.3114653 4.422223 4.282584 4.2709484 4.158407 4.174387 4.45543 4.27472
1368339_at 4.2903204 4.77195 4.4503374 4.5196705 4.543765 4.484131 4.6984987 4.540428 4.4842224 4.544755 4.4749813 4.608814
1368340_at 8.0697365 7.4809394 7.8651958 8.052761 7.9397435 7.7761507 7.6337295 7.7327423 8.062914 7.7345195 7.691929 7.6556687
1368341_at 7.9164906 7.9557505 8.075201 7.950103 8.1315 7.986962 7.692465 8.050142 7.803206 8.233435 8.241362 8.024164
1368342_at 4.169422 4.397399 4.5825977 4.2775164 4.2752085 4.428376 3.9623578 4.3726416 4.506459 4.284928 4.1758556 3.9404685
1368343_at 5.547352 5.5396047 5.575354 5.3984737 5.5744996 5.6458793 5.496826 5.420639 5.3458176 5.475755 5.2953634 5.379706
1368344_at 3.5558872 3.7952597 3.4180193 3.6520238 3.378297 3.5126128 3.59921 3.7162793 3.5318227 3.613003 3.4340818 3.4732533
1368345_at 4.642866 4.8621893 4.8806343 4.5621176 4.5411735 4.544614 4.7571926 4.796329 4.7872434 4.7633977 5.0175676 4.4192424
1368346_at 6.2792907 6.2469387 6.474639 6.324672 5.938308 6.4732385 6.5180316 6.319654 6.358718 5.9955297 6.565738 6.277454
1368347_at 4.7277894 5.624722 5.0302854 5.165192 4.7823954 5.171192 5.377983 4.7792773 4.724057 5.210082 5.2336164 5.040888
1368348_at 4.206743 4.4868445 4.819668 4.4796724 4.3306026 4.2720976 4.7045736 4.6427727 4.579809 4.5462217 4.608796 4.439027
1368349_at 5.700782 5.5650325 5.6479406 5.8217297 6.1360683 5.767003 5.800921 5.4808984 5.490545 6.0296106 5.751237 5.9244795
1368350_at 3.5790505 3.5513568 3.4897585 3.6829724 3.6376815 3.8566813 3.6300251 3.6997366 3.7685137 3.5782847 3.3244586 3.4636436
1368351_at 6.4894996 6.4926586 6.5256166 6.5537534 6.3805327 6.389955 6.5597205 6.254309 6.45876 6.4696393 6.5566406 6.3196874
1368352_at 4.9596877 4.843493 4.528253 4.7695484 4.960674 5.200018 5.0302877 5.288536 4.801097 5.0662394 4.960946 4.8676877
1368353_at 5.299029 5.22958 5.1450443 5.5316744 5.4231677 5.1252522 5.257107 5.4113674 5.5424876 5.369241 5.030482 5.6828694
1368354_at 10.543743 10.226891 9.953976 10.172329 9.890591 10.772554 10.001133 10.673523 10.208287 10.584365 10.560762 10.557153
1368355_at 4.514244 4.9376135 4.655462 4.5370708 4.534341 4.528254 4.688404 4.374084 4.608276 4.8128495 4.7361712 4.992498
1368356_a_at 10.006484 9.647069 10.117983 9.995924 9.543523 9.755836 9.164887 9.778946 9.829381 9.666676 9.502388 9.75197
1368357_at 6.0761285 5.873986 6.0115614 5.8916016 6.365262 6.04237 6.0546074 6.1500335 6.1991153 5.7266836 5.854918 6.1270347
1368358_a_at 3.9914145 3.7952597 4.1647162 4.117079 3.7970095 3.792509 3.4605355 4.193901 3.7854316 3.9453602 3.9776173 4.3530407
1368359_a_at 4.290321 4.5432296 4.451381 4.409857 4.2484956 4.6474695 4.2010145 4.2926593 4.375554 4.522669 4.3682604 4.576415
1368360_at 13.735284 13.69161 13.667274 13.708897 13.666833 13.674231 13.626369 13.732581 13.724479 13.624868 13.644786 13.697705
1368361_a_at 7.779293 7.6428547 7.5822897 7.6929717 7.998738 7.887048 7.7339926 8.065713 7.72547 7.7850566 7.7272477 7.844853
1368362_a_at 11.0382805 10.731162 10.73872 10.787107 10.603996 10.709862 10.628623 10.703732 10.787092 10.714572 10.512758 10.645689
1368363_at 4.0476246 3.9279478 3.878199 3.8725727 4.049448 3.5989609 3.7775886 3.7106438 4.001666 4.2715216 4.0351634 3.9061997
1368364_at 4.960918 4.973187 5.131492 4.9573574 4.8586116 4.859766 4.85054 4.8080406 5.013506 4.779475 4.736864 4.649844
1368365_at 12.057317 12.060518 12.086729 12.013569 12.12666 12.185545 12.138547 11.991822 12.044669 12.143492 11.956557 12.081797
1368366_at 4.8455577 4.8883414 5.011897 4.790392 4.7726016 5.0492024 5.3415637 4.8123035 4.886658 5.3543377 4.9291077 5.2944093
1368367_at 6.027648 5.7729177 6.0115604 5.687912 5.770445 5.5283594 5.8634057 5.7149935 5.812364 5.9185963 5.694042 5.6680446
1368368_a_at 9.970426 9.701198 9.803001 9.574833 9.649625 9.748542 10.016357 9.785152 9.869119 9.963747 9.950103 10.003545
1368369_at 4.9062147 5.055254 4.931594 4.6115017 5.3163023 4.820017 5.0884333 5.0669823 4.8110485 4.7701783 5.0475435 4.5925207
1368370_at 5.3508906 5.235635 5.891067 5.6258187 5.344458 5.5173545 5.579444 5.274679 5.4918222 5.410187 5.6188765 5.626051
1368371_at 4.8012156 5.090436 5.004161 5.1094594 4.97813 5.145482 5.1715755 4.670719 5.078886 4.9592824 4.994934 5.005694
1368372_at 7.6911144 7.5902667 8.354324 8.579709 7.8635845 7.4859447 7.54524 7.3922877 8.243792 7.4398513 7.545779 7.8362393
1368373_at 4.5256033 4.5207043 4.816313 4.704093 4.6122327 4.3772025 4.73118 4.6166306 4.5508156 4.6065273 4.6843843 4.4877205
1368374_a_at 5.9273357 6.126655 6.235518 5.902494 6.141369 6.082317 6.1080146 6.1427746 6.4153757 6.3527985 6.046476 5.8113036
1368375_a_at 5.649392 4.8273296 5.2554283 5.420702 5.464979 5.576263 5.6012907 5.272738 5.5114703 5.6851854 5.446847 5.2846503
1368376_at 6.832078 9.92809 6.8189507 7.0170045 7.876309 6.915244 6.886402 9.224722 8.433998 7.521873 8.670309 10.083697
1368377_at 5.2705812 5.200763 5.0324945 4.9945555 5.291763 5.371128 5.258257 5.6222897 5.055792 5.1483984 5.1389246 5.4086547
1368378_at 12.566904 11.863966 12.283336 12.02556 11.9031515 11.957397 12.007015 11.876286 12.32162 12.22212 12.292798 12.148965
1368379_at 8.1186695 8.344045 8.052147 8.106398 7.949876 8.039035 8.079335 8.134929 7.893795 7.9057493 7.870411 8.252889
1368380_at 13.929255 14.01816 13.979125 14.02676 14.019075 14.00725 13.969769 14.050281 14.0030155 13.98758 13.975773 13.924111
1368381_at 5.1762753 5.0650344 4.8045797 5.31743 4.9301944 5.1553664 5.314239 5.1827097 5.281389 5.369241 5.159286 5.318378
1368382_at 5.30034 5.330196 5.43215 5.1663966 5.760001 5.6508613 5.580589 5.614675 5.354629 5.533674 5.648521 5.193171
1368383_at 6.2228904 6.0268474 6.4882936 6.3129587 6.7022676 6.3346114 6.3287096 6.6081414 6.4166603 6.34271 6.677396 6.412732
1368384_at 4.3919067 4.4061546 4.2871685 4.2805805 4.191291 4.463135 4.2168045 4.2020082 4.116662 4.228405 4.424338 4.243798
1368385_a_at 9.005262 8.870316 9.014339 8.906061 8.756783 9.111533 8.971577 8.916081 9.239533 8.941389 8.808598 9.071525
1368386_at 9.6431265 9.627493 9.706477 9.715803 9.581335 9.768254 9.729587 9.583986 9.883761 9.616921 9.766166 9.753542
1368387_at 11.389908 11.34565 11.31444 11.352058 11.610148 11.566712 11.440356 11.271752 11.26188 11.287081 11.326063 11.559201
1368388_at 5.583175 5.3142605 5.394866 5.4857893 5.316425 5.2612615 5.6448994 5.25615 5.339529 5.371685 5.08712 5.2506847
1368389_at 8.860139 8.818459 8.531707 8.814313 8.469645 8.463093 8.562274 8.761672 8.565337 8.583236 8.318628 8.643844
1368390_at 9.260833 9.111207 9.111814 9.101324 9.088215 9.006885 8.971924 8.924937 8.861654 9.041059 9.191032 8.9357
1368391_at 5.164451 5.2367973 5.0200415 4.9675274 4.9524965 5.104114 5.358477 4.996539 5.1065063 4.81672 5.0992184 5.0564914
1368392_at 6.666871 6.7161717 6.8451543 6.971858 6.8024387 6.7370687 6.463817 6.641495 6.8805504 6.649405 6.666527 6.6741014
1368393_at 5.3375654 5.4767504 5.5020385 6.4136686 5.802941 6.587341 6.802785 5.6146197 6.188542 6.420556 5.630617 5.6564336
1368394_at 6.1807337 5.9740105 6.2923717 5.8801117 5.875769 5.9500117 5.9359927 6.2307067 6.1302066 5.930238 6.334956 5.8532224
1368395_at 5.236922 5.316572 5.1992774 5.4336123 4.8000855 5.240264 4.749378 5.550478 5.2546644 4.907342 4.6159515 5.3702154
1368396_at 5.6136227 5.623964 5.1429176 5.7466583 5.457158 5.724175 5.52702 5.32837 5.469091 5.6979346 5.543661 5.3342824
1368397_at 12.815928 12.968337 13.062644 12.891283 12.921766 12.833421 12.831547 13.107406 13.086025 13.125402 12.892997 13.167821
1368398_at 4.6204367 4.5349364 4.146453 4.5193887 4.7226744 4.415893 4.6874866 4.681463 4.1985416 5.0139174 4.898574 4.981813
1368399_a_at 11.488151 11.409218 11.400666 11.509743 11.401882 11.360115 11.257237 11.280556 11.484585 11.328646 11.246777 11.387181
1368400_at 8.528377 8.120929 8.574449 8.468046 8.629002 8.700578 8.074682 8.860586 8.4816265 8.758348 8.755785 8.838587
1368401_at 4.809853 4.73767 4.7152963 4.9013343 4.952549 4.598729 5.0975313 4.8515453 4.728842 4.479414 4.6858687 4.660921
1368402_at 9.027859 9.165655 9.153599 9.107397 9.146467 9.024989 9.249091 9.27066 9.173327 9.068593 9.1994 9.218461
1368403_at 8.7804 8.676378 8.5002 8.687707 8.663398 8.765357 8.735775 8.605025 8.946315 8.849379 8.801976 8.839284
1368404_at 4.8741775 4.8232846 4.531874 5.126346 4.313689 4.8325396 5.1420665 4.805501 4.722326 4.4125156 5.1500425 4.6764946
1368405_at 7.8015037 7.6349683 7.721473 7.562389 7.6312556 7.522042 7.5192976 7.617379 7.4123926 7.5117598 7.559535 7.4698606
1368406_at 4.602846 4.473302 4.635268 4.304147 4.8925505 4.5102882 4.5336657 4.5957007 4.855648 4.391549 4.9179296 4.4621067
1368407_at 5.353984 5.104704 5.58071 5.515824 5.2135253 4.955916 5.200653 5.8214784 5.4865813 4.9032645 5.47734 5.817957
1368408_at 4.688365 4.606271 4.794818 5.125254 5.075317 4.810595 4.613619 5.021099 5.108387 4.771712 5.428023 4.760142
1368409_at 10.4332485 10.040909 10.229933 10.169909 10.141592 10.025635 10.122749 9.937317 9.907944 10.36788 9.993961 10.423569
1368410_at 6.7489433 6.6199203 6.4379 6.682145 6.355092 6.5115876 6.597809 6.3812037 6.710227 6.449649 6.5930114 6.566978
1368411_a_at 4.1546917 3.9660084 4.304944 3.7951467 4.280312 4.3813686 4.1048293 4.0798454 4.0698304 3.7530649 4.2847285 4.0174623
1368412_a_at 4.6503944 5.0959315 4.647773 4.5254316 4.5290284 4.8861732 5.0629992 5.0074205 4.5564713 4.7399693 4.673251 4.520917
1368413_at 5.7199926 5.5859423 5.4916153 5.311651 5.4898663 5.4590473 5.223057 5.349389 5.5148087 5.493705 5.6906395 5.438697
1368414_at 6.1743774 5.9858828 6.1930532 6.2226124 5.9173474 5.818616 6.34272 5.7516747 6.2142644 6.0981793 6.082865 6.0250697
1368415_at 4.1388855 3.9830174 4.253232 4.416309 4.1615276 4.252388 4.0460873 3.9751298 4.289732 4.064094 4.2230453 4.089466
1368416_at 4.2266655 3.8229637 3.8683214 4.0303345 3.8638344 4.1016893 4.0657015 4.0166874 4.019305 4.0302505 3.8287406 3.823429
1368417_at 5.3189783 4.8177385 4.971258 4.9800043 5.119561 4.8866253 4.8026533 4.8614726 4.6923485 4.861438 4.929226 4.685378
1368418_a_at 13.098818 13.172069 13.248818 12.978149 13.087378 13.174358 13.055914 13.132278 13.192084 13.099756 13.025204 13.167058
1368419_at 9.009503 9.131214 9.123193 9.260976 8.849104 8.936764 8.980496 9.083487 9.015157 8.97323 9.008905 9.00858
1368420_at 13.283885 13.248302 13.3437 13.189874 13.37546 13.2359495 13.245014 13.320446 13.396758 13.303891 13.261213 13.310566
1368421_at 3.8930302 3.901088 4.146453 4.07117 4.227895 4.0060296 4.1262646 3.7905502 4.076844 4.0470605 4.2880063 3.9799967
1368422_at 6.847661 5.6302223 5.8783407 6.2333384 6.7117944 6.4712515 6.3038425 5.7937036 6.2512393 7.0406704 6.168275 6.6967525
1368423_at 5.840292 6.2190614 5.8475065 5.940953 6.197899 5.86285 6.1639867 5.7291145 5.7607956 5.829681 5.9911427 5.726967
1368424_at 7.3389006 7.2329936 7.111744 6.908305 7.035447 7.1064825 7.0013595 6.921783 7.172167 7.171545 6.6050844 7.0350695
1368425_at 5.4718037 5.4324427 5.602034 5.311408 5.383891 5.418152 5.3513737 5.158573 5.682555 5.1395397 5.5006003 5.104621
1368426_at 11.595199 11.172383 11.371769 10.912044 12.180229 11.443012 11.504567 11.54987 11.425634 12.106386 11.282998 12.068247
1368427_at 8.146004 8.158515 8.174101 8.197615 8.400539 8.134185 7.827117 8.081038 8.177086 8.16247 8.045959 8.213409
1368428_at 9.001105 8.397165 8.591934 8.483116 8.881945 8.519762 8.423357 8.759966 8.898779 8.869468 9.13822 8.859414
1368429_at 3.5697238 3.638468 3.7365239 3.2720163 3.4403558 3.5602896 3.4664724 3.293444 3.5859416 3.4499757 3.9336631 3.4408317
1368430_at 9.854701 9.77736 9.652173 9.606937 9.766456 9.657002 9.796259 9.718009 9.492828 9.732688 9.754833 9.818853
1368431_at 11.117482 11.00323 10.937057 10.952887 10.886688 10.840253 10.873169 10.85304 11.033025 10.95443 10.813816 10.944244
1368432_a_at 4.4623575 4.4926877 4.8040915 4.6621766 4.7793636 4.380952 4.4505177 4.5295877 4.7278547 4.374613 4.359101 4.9551716
1368433_at 10.001584 10.130325 9.8921 9.953479 9.885238 9.943722 9.879215 9.701687 10.070069 9.928877 9.81356 9.889026
1368434_at 7.3183713 7.190082 7.070852 7.551726 6.942309 7.3955617 7.168686 7.39116 7.312374 7.6384954 7.4103975 7.748878
1368435_at 11.831416 10.851973 11.090065 11.364828 11.123263 11.74432 11.685563 11.002195 12.0134945 11.171027 10.943422 11.200013
1368436_at 9.389015 9.30716 9.271857 9.164619 9.246141 9.074451 9.341962 9.093836 8.997341 9.424465 9.035245 9.254828
1368437_at 5.099219 5.5186443 5.2723804 5.495432 5.2819324 5.18591 5.1358724 5.117032 5.15348 5.249515 5.184227 5.1313167
1368438_at 4.9683127 4.8575196 5.5008907 4.9168973 4.905198 4.9044456 5.0993567 5.168339 4.8367815 4.7537885 5.142881 4.794706
1368439_at 5.7858095 5.9523416 6.082855 5.951862 5.74857 5.913539 5.8509793 5.7790318 6.2400064 5.9408536 5.8976517 5.8510394
1368440_at 6.21345 6.375752 6.8794084 6.998686 6.5820503 6.640016 6.6912527 6.5926933 6.4499855 6.591517 6.4936523 6.850713
1368441_at 6.4796114 6.631006 6.315514 6.2646523 5.8690963 6.244728 5.9968195 6.3044815 6.095174 5.8622475 6.121487 5.820587
1368442_at 13.382496 13.334108 13.401365 13.281962 13.393043 13.274801 13.296635 13.423779 13.215624 13.275827 13.258889 13.358566
1368443_at 5.7269106 5.982294 5.751958 6.2883697 5.963496 5.9028997 5.8724933 6.0018845 5.8660645 6.0028186 6.0503216 5.7004766
1368444_at 8.299218 8.293562 8.15816 8.073572 8.264334 8.27991 8.323193 8.246113 8.403672 8.271358 8.087645 7.995904
1368445_at 5.923002 5.6334443 5.9010754 6.276579 5.8401794 5.819495 5.7045355 6.0764503 5.6838794 5.936017 5.581463 5.8428774
1368446_at 7.6195965 7.227461 7.8207226 8.188324 7.1720543 7.463853 7.5472703 6.9402766 8.156528 8.541721 7.4308476 8.113467
1368447_x_at 6.6431093 7.0134764 7.374362 6.7252674 6.096227 6.9897814 7.2515836 6.318428 6.4707193 7.1260915 7.8638144 8.396643
1368448_at 6.322087 6.6600275 6.6384535 6.781226 6.8881044 6.627871 6.799404 6.8160954 6.5680957 6.8036013 6.3739033 6.370551
1368449_at 4.911287 4.890303 4.7883577 4.6428156 5.021532 4.8124237 5.035694 5.061846 4.515535 4.8939085 4.971224 4.5207634
1368450_at 5.254421 4.814722 5.189853 5.1841555 5.186501 5.295695 5.1976233 5.3223915 5.455289 4.966969 5.5361743 5.082905
1368451_at 6.549418 6.5219836 6.547296 6.56577 6.6048074 6.6327124 6.406853 6.443557 6.615002 6.564672 6.6063 6.4556518
1368452_at 9.814453 9.466407 9.688549 9.768141 9.645611 9.631493 9.690298 9.64021 9.847673 9.483364 9.436834 9.497072
1368453_at 10.693551 11.046606 10.753729 10.818685 10.773201 10.990359 10.816377 10.831987 10.549914 10.733273 10.771751 10.829754
1368454_at 4.5638356 4.498293 4.46206 4.2939577 4.3932347 4.3270445 4.433654 4.5895524 4.5229187 4.4244947 4.338166 4.323584
1368455_at 5.2813044 5.1065288 5.356643 5.238513 5.214729 5.218901 5.1379247 5.0976133 5.273568 5.195061 5.488539 5.174387
1368456_at 4.173714 3.821035 4.0551176 3.9771438 3.9463441 4.1418867 4.1351686 4.4029665 3.9833434 4.4237733 4.167941 3.9919515
1368457_at 3.7964275 3.792362 3.5490532 3.8441427 4.0172434 3.8500593 3.7371054 3.573997 3.6749954 3.698746 3.9422204 3.6994607
1368458_at 8.054376 8.983701 8.491746 10.000417 6.824749 9.779061 9.634808 8.673067 9.5735445 9.609992 8.41893 8.779325
1368459_at 4.3439617 4.4229617 4.420647 4.2370625 4.4262295 4.303956 4.103533 4.1952806 3.9654715 4.1061845 4.563887 4.2550116
1368460_at 8.074677 7.8217354 7.5521994 7.837839 7.483622 7.3797617 7.76731 7.0349817 7.729334 7.182662 7.2811146 7.0826106
1368461_at 11.062081 11.003584 10.917491 11.222877 9.927419 11.075659 11.133978 10.356237 11.079005 10.993383 10.791615 11.049156
1368462_at 5.796806 5.5104856 5.558585 5.5579767 5.6487703 5.3098626 5.526712 5.079343 5.7561383 5.3130045 5.540404 5.479804
1368463_at 7.5813565 7.3685813 7.414417 7.3491144 7.496557 7.2323656 7.3792534 7.3139596 7.2787857 7.2606306 7.4451833 7.284731
1368464_at 5.6764784 6.318421 5.849998 6.3198347 5.881529 5.9847693 5.7911 6.071768 6.1281347 5.8417473 6.011683 6.20369
1368465_at 3.632454 4.0221906 3.8696885 4.0150895 3.835555 3.9507396 4.02412 3.9583828 3.962157 3.967431 4.0595126 3.9788022
1368466_a_at 5.4893093 5.287981 5.5141797 5.569382 5.4934645 5.544639 5.4818206 5.6374936 5.3614593 5.1037703 5.4074826 5.0167875
1368467_at 12.828624 12.727404 12.806823 12.774179 12.930291 12.794499 12.736465 12.806524 12.739778 12.743237 12.878461 12.806104
1368468_at 4.76968 5.2221203 5.3026857 4.8796167 5.1109 5.131799 5.005658 5.028597 5.586481 5.4496813 5.406167 5.0918164
1368469_at 5.68715 5.6108327 5.3558936 5.4473042 5.324069 5.784848 5.5047617 5.6238313 5.631018 5.675145 5.631639 5.7627974
1368470_at 8.750145 8.624361 8.834865 8.845596 8.800048 8.628622 8.430224 8.928676 8.659675 8.451008 8.66201 8.480131
1368471_at 5.3008304 5.3277254 5.5389986 5.532064 5.5645046 5.6979747 5.4139853 5.7822423 5.3555126 5.4886847 5.8240013 5.559688
1368472_at 5.158814 5.0620103 4.9169583 5.250853 5.3512855 4.8893046 4.752196 5.3800726 5.2903967 5.1367493 5.245487 5.189414
1368473_at 5.3082333 5.1742992 5.29711 5.239007 4.985875 5.420845 4.8283367 5.2248015 5.334576 5.0926847 5.6098056 4.958882
1368474_at 6.909883 6.9515705 6.291705 6.511362 6.742879 6.9026804 6.877096 7.164687 6.2807603 5.587668 6.8216577 6.301648
1368475_at 5.143223 4.7811303 4.686201 5.238305 5.1223607 5.1763816 5.099266 5.18323 5.314503 5.224928 4.8299065 5.0096483
1368476_at 6.3090334 6.1853704 6.215898 6.403999 6.2354774 6.3693233 6.4103036 5.975791 6.356276 5.9946094 6.2917027 6.252661
1368477_at 6.868894 6.9363704 6.757814 6.8755016 6.811516 6.991759 6.8212276 6.739 6.7495937 6.663121 7.2721915 7.0509048
1368478_at 3.9718802 3.7379348 4.055483 3.7503736 3.9194286 3.9891286 4.044246 3.7611399 3.7495294 3.985172 3.6910136 3.6688783
1368479_at 3.4907353 3.865496 4.1090794 4.03268 3.5525827 3.897211 3.786239 3.7492998 3.545798 3.7207341 3.7659097 3.8546438
1368480_at 6.5458164 6.1967783 6.554668 6.300537 6.262316 6.484391 6.4085813 6.519651 6.250082 6.369142 6.4547243 6.22955
1368481_at 5.3195934 5.5908766 5.562804 5.317789 5.344412 5.389247 5.624648 5.168339 5.3296146 4.861438 5.1500425 5.405119
1368482_at 6.9231043 6.4574823 6.1962414 6.6563554 6.524987 6.8728576 6.933441 6.4192867 6.792509 6.7631054 6.7533565 6.918019
1368483_a_at 4.3732767 4.3755665 4.2594233 4.17948 4.5370398 4.7906957 4.1871853 4.2103214 4.446423 4.5374327 4.4355545 4.435726
1368484_at 5.3167806 4.524013 4.6977806 4.9685974 4.8000855 5.163977 5.0915623 4.7961016 4.599789 5.1392198 4.7020626 4.8350654
1368485_at 5.209282 4.6209173 5.293353 5.58615 5.2316074 5.162164 5.117058 4.9295864 5.1698494 4.968981 4.8647795 4.9016137
1368486_at 5.7845836 5.5028234 5.5206666 6.3638735 5.7226267 6.129573 5.7882433 5.6408405 6.282454 6.018473 6.2262874 6.510231
1368487_at 3.5325627 3.6694617 3.5732148 3.4989216 3.3371122 3.2756677 3.2305222 3.3603868 3.4370778 3.2265832 3.3257658 3.2088082
1368488_at 9.605361 8.585955 8.991117 9.16953 9.107649 8.652464 8.769451 8.666096 8.429953 8.835424 8.862672 8.211786
1368489_at 5.2602124 4.9827313 5.0834126 5.366164 5.0144672 5.229993 5.232476 5.0910616 5.2408786 5.1920056 5.2779264 5.1568675
1368490_at 10.23255 9.867964 9.320637 10.13601 10.161817 9.852115 9.87575 9.731855 9.876271 11.0115595 10.286096 10.590068
1368491_at 6.435236 5.887835 6.166044 5.9997153 6.5242553 6.496752 6.9674487 5.852089 6.8899894 6.235094 6.6352797 6.0166383
1368492_at 7.448924 7.4740887 7.23078 7.563802 7.5363483 7.7147765 7.645646 7.544533 7.3881207 7.481591 7.6850605 7.762138
1368493_at 4.767406 4.995694 4.574159 4.9753065 4.9335513 4.940978 4.8667645 5.1260986 4.4325457 4.952795 5.4665833 5.1858473
1368494_at 4.0860844 4.4153404 4.048103 4.326869 3.8943317 4.4241605 4.029859 4.2663145 3.9422204 3.8774526 4.1920595 4.0365543
1368495_at 5.481435 5.934131 5.855607 5.7928247 5.9319944 5.9969206 5.7432427 5.96506 5.7460475 5.7387753 5.8437505 5.77816
1368496_at 4.5320234 4.2356067 4.418105 4.57829 4.623363 4.611927 4.6144094 4.445853 4.552165 4.2066183 4.125347 4.427849
1368497_at 10.674255 10.838136 10.549414 10.8836565 10.900093 10.863123 10.859853 11.03538 10.874351 11.10264 11.283326 11.248581
1368498_a_at 3.5217767 3.4253366 3.290269 3.3610773 3.3095737 3.6024952 3.5251195 3.2705905 3.1950529 3.3227088 3.347826 3.323534
1368499_at 3.5343082 3.4788857 3.1270163 3.4797137 3.3078122 3.5018032 3.336351 3.354466 3.3532782 3.5550296 3.4497712 3.4851527
1368500_a_at 6.96963 7.064601 6.944805 6.8726187 6.804625 6.8501115 6.9163284 6.7478285 6.842334 6.7898316 6.8081927 6.905132
1368501_s_at 6.2801003 6.286165 6.459567 6.835308 6.8080034 6.869084 6.887639 6.581685 6.819907 6.510008 6.8579025 6.688951
1368502_at 4.1838903 4.3678665 4.4026623 4.6909237 4.416314 4.352397 4.4579 4.7380304 4.444079 4.224706 4.3198967 4.1689687
1368503_at 8.583048 8.6258335 8.839743 8.724325 8.603193 8.507345 8.650303 8.806696 8.646454 8.785393 8.259758 8.977913
1368504_at 11.252841 11.118795 10.933405 11.129636 10.950704 10.830081 10.830953 10.821967 10.936435 11.059199 10.991963 10.935357
1368505_at 5.122067 5.3451715 5.381927 5.235917 5.475655 4.9822025 5.3961124 4.972574 4.874453 5.4604554 4.987746 4.8887877
1368506_at 4.778982 4.539198 5.089609 4.9901485 5.0341563 5.0349364 5.0167837 4.9600716 4.44014 4.925489 4.82879 4.5977483
1368507_at 11.391956 11.727059 11.5390835 11.497607 11.521734 11.330362 11.581282 11.681497 11.48475 11.603631 11.639829 11.632625
1368508_at 8.262701 8.6649685 8.648313 8.330091 8.662952 8.771347 8.564458 8.57593 8.533061 8.508135 8.486467 8.684786
1368509_at 5.667354 5.6856713 5.6628127 5.438327 5.696986 4.981683 6.0800357 5.012919 5.4780245 5.6264176 5.362565 6.3393216
1368510_at 4.7316227 4.6291428 4.824279 4.8050976 4.6198545 4.6662884 4.5434623 4.4164486 4.702361 4.82864 4.737977 4.799753
1368511_at 4.5285764 4.651444 4.6754456 4.5645704 4.408451 4.760645 4.2190046 3.9066305 4.599789 4.5100584 4.613715 4.393345
1368512_a_at 10.410178 10.385174 10.209756 10.464528 10.431572 10.186332 10.148591 10.302769 10.516135 10.089331 10.244334 9.956976
1368513_at 6.4591537 6.0410495 6.1400113 6.3586993 6.3152733 6.2989902 6.2422333 6.193973 6.4245534 6.5145183 6.257309 6.3257446
1368514_at 11.55522 11.607969 11.770523 11.515022 11.6486025 11.660454 11.632693 11.6529045 11.597645 11.697428 11.600479 11.683566
1368515_at 4.798567 5.2489176 4.9416313 5.5703335 4.9702406 5.029297 4.974427 5.280916 5.2664785 5.2146893 5.370961 5.0114574
1368516_at 6.4063525 6.5845513 6.6111684 6.460344 6.518751 6.3792973 6.626228 6.5768676 6.562231 6.2200828 6.5610423 6.27925
1368517_at 6.578166 6.0332546 6.0767226 6.641884 5.9878793 5.9033093 6.2871685 6.24375 6.3515916 6.203653 6.3921657 5.9999747
1368518_at 7.9284086 7.7823696 7.7601123 8.143315 7.7403903 8.309157 7.8373394 7.6781588 7.775223 7.8768516 7.9493456 8.105915
1368519_at 5.4059024 5.3048496 5.43099 5.385827 5.4339905 5.623179 5.3020315 5.217457 5.5370235 5.6727943 5.421315 5.468835
1368520_at 12.685806 12.7856045 12.697682 12.630107 12.463842 12.653687 12.6588545 12.600425 12.981473 12.483741 12.582455 12.117017
1368521_at 6.4111037 6.556249 6.014449 6.5783873 6.2419825 6.566748 6.2453346 6.23501 6.4009624 6.0893435 5.9132056 6.7507463
1368522_at 4.254195 4.2614813 4.538538 4.1384 3.8683305 3.9562724 4.260651 4.2882433 4.109556 4.2200747 3.8495069 4.445391
1368523_at 4.3863096 4.3062563 4.4607735 4.128768 4.266268 4.1527734 4.3732543 4.3176413 4.198552 4.2754583 4.1762514 4.2561326
1368524_at 3.700658 3.90179 3.7707455 3.637479 3.7052953 3.5412734 3.8555627 3.6893852 3.7754285 3.6256192 3.7461972 3.7296202
1368525_at 6.8400474 6.672526 6.648258 6.7688613 6.792558 6.570072 6.5580645 6.677523 6.625194 6.907604 6.45509 6.9165487
1368526_at 6.978249 7.333747 7.174901 7.4020267 7.518352 7.4475713 7.0165205 7.191182 7.370226 7.3098555 7.231804 7.110692
1368527_at 3.1991422 3.5485985 3.3422537 3.4952495 3.3187613 3.2887337 3.2654374 3.5123935 3.271498 3.1955674 3.4037306 3.4006593
1368528_at 8.830706 8.628931 8.669563 8.686035 8.571175 8.528069 8.60988 8.68152 8.512066 8.773329 8.558275 8.958223
1368529_at 4.7970715 4.4386783 4.8667974 4.548644 4.7996926 5.0031824 4.1098056 4.4766197 4.9563994 4.7633977 4.750729 4.4008317
1368530_at 4.5480566 4.6975994 4.301705 4.3976088 4.7078238 5.0359955 4.3998575 4.5852394 4.479466 4.8244085 4.655729 4.3729343
1368531_at 3.6136892 3.6291356 3.7737055 3.6142821 3.6803951 3.5590668 3.723598 3.573997 3.7736478 3.9862032 3.79835 3.730966
1368532_at 4.050564 4.5774918 3.7524788 3.9344926 4.0321016 4.05997 3.8847344 3.8704896 4.0259967 3.9975007 4.1900873 3.9990776
1368533_at 5.066333 5.4107056 5.4049873 5.872049 5.57478 5.7112484 5.663082 5.529401 5.4427385 5.2545247 5.517555 5.15892
1368534_at 5.467486 5.8487325 5.4467053 5.81596 5.8674817 6.174023 5.6537175 5.63516 5.5818906 5.889465 5.752812 5.69142
1368535_at 5.274373 5.213502 5.4660845 5.443059 5.3987784 5.4795833 5.5422583 5.386674 5.849434 5.245075 5.4864173 5.6271567
1368536_at 11.126665 10.625739 10.860909 10.620348 10.8442335 10.639245 10.836045 10.595074 10.855117 10.8236475 10.762362 11.0364685
1368537_at 6.182488 5.746518 6.3010006 5.7475786 5.9920883 6.405533 5.5868573 6.5763917 6.803516 6.2726235 6.4454765 6.630572
1368538_at 8.084699 7.9436536 8.252836 8.162008 8.240444 8.402318 8.07682 8.27529 8.3576355 8.228809 8.060165 8.184215
1368539_at 3.7002676 3.608714 3.5026448 3.689012 3.3765604 3.8655772 3.5095763 3.9009373 3.7376575 3.395144 3.5417712 3.6554348
1368540_at 4.0462446 4.440819 3.9879966 4.173077 4.0456834 4.314233 4.637833 3.86778 4.1014733 4.010389 4.02227 4.299388
1368541_at 6.1616273 5.7567673 6.091938 6.001971 6.5260916 6.1376853 6.621123 6.1862993 6.4122 6.5085735 6.212329 6.3290854
1368542_at 4.9151096 4.4284945 4.585171 4.5126286 5.152593 4.7470255 4.913501 4.933842 5.024195 4.914341 4.968734 5.0992
1368543_at 7.044639 7.956508 7.6526895 7.420921 7.2505836 7.176174 7.6024594 7.0810504 8.033535 7.615706 7.2065654 7.989794
1368544_a_at 5.0414443 5.167239 4.6910944 4.9969716 4.782381 4.9884796 4.829603 5.068145 5.0309777 4.982412 4.942963 5.15053
1368545_at 5.863087 5.023132 5.6559043 5.328938 5.4342465 5.7515874 5.7293787 5.3504214 5.725472 5.7646813 5.493922 5.82071
1368546_at 4.7041035 4.839602 4.9126167 5.1551585 4.742799 4.7319865 4.725339 4.863593 4.9803953 4.897054 5.0832396 4.7915325
1368547_at 3.9408197 3.9241767 4.233129 4.018729 4.3292165 4.158058 4.2703614 4.103873 4.001666 3.9931142 4.479215 4.059207
1368548_at 3.2465746 3.3952553 3.1719036 3.3390198 3.2821884 3.389059 3.2955024 3.5184703 3.265055 3.6271503 3.3372147 3.253221
1368549_at 9.340628 9.359753 9.184029 9.320694 9.35712 9.318424 9.111301 9.461285 9.411616 9.290375 9.295182 9.554842
1368550_at 5.003007 5.056175 5.165057 5.1676416 4.910549 5.019726 5.1378193 4.810772 4.9565697 5.137171 5.173297 4.648535
1368551_at 5.336217 5.387619 5.1295543 5.2477913 5.4201345 5.439847 5.420857 5.1848407 5.390085 5.1543207 5.133583 5.3285522
1368552_at 10.847703 10.80203 10.819077 10.89166 10.84551 10.892319 10.826833 10.692389 10.732702 10.805298 10.833803 10.754942
1368553_at 5.2086496 4.4239435 4.9365854 5.0650024 5.013053 5.3181133 4.984102 5.0134172 4.688737 4.812849 4.866297 5.2710686
1368554_at 5.460793 5.8769913 5.5199046 5.589489 5.6493597 5.756271 5.406886 5.9454546 5.47863 5.4778295 5.5978346 5.3443384
1368555_at 5.607178 5.28704 5.3253727 5.5766716 5.3870897 5.404763 5.662 5.4736595 5.4888315 5.6478467 5.6723056 5.0222883
1368556_at 4.404363 4.262127 4.512181 4.614127 4.5967627 4.613398 4.675567 4.505541 4.288806 4.358903 4.3869123 4.3322725
1368557_s_at 5.1105127 5.396957 5.511992 4.914069 4.888997 5.232965 5.3161306 5.3298717 5.010602 5.02837 5.172242 5.238193
1368558_s_at 7.9304094 7.885573 7.4931574 8.116318 7.9596853 8.3632145 8.014412 7.8935237 7.927651 7.486007 7.966482 7.9621625
1368559_at 5.308456 5.2414374 5.6550426 5.1926613 5.548883 5.4069843 5.458696 5.6119347 5.2612505 5.323958 5.183007 5.654833
1368560_at 5.272512 5.2569647 5.4892726 5.0431957 5.1243267 5.6029215 5.5995865 5.254095 5.1025662 5.236698 5.4189024 5.123858
1368561_at 4.319726 4.2825823 4.010344 4.6920347 4.2752714 4.2644053 4.3317957 4.097478 4.524719 4.1971827 4.3706455 4.019469
1368562_at 5.0141134 4.7910485 4.8809714 4.825186 5.220727 5.034423 4.666851 4.835341 4.9600573 4.899293 4.9476223 4.849079
1368563_at 6.5985875 6.2634397 8.347221 7.377527 7.1832504 6.431894 6.847022 6.4112167 6.7239327 8.28647 8.336302 8.004114
1368564_at 4.897373 5.206787 5.2277613 4.993824 5.1737986 5.109683 5.2242966 5.0191355 5.067472 5.2226715 5.2179465 4.711942
1368565_at 4.3861785 4.1715536 4.740052 4.281448 5.4877367 5.189259 4.3760433 4.4372864 4.1830072 4.424946 4.728483 4.2848597
1368566_a_at 11.594714 11.217916 11.138634 11.175975 11.1010065 11.008272 11.1185055 11.2398815 11.088949 11.068888 11.093581 11.176819
1368567_at 7.3955874 7.422143 7.2502546 7.2896385 7.3661275 7.37411 7.3751693 7.2713265 7.380455 7.2691774 7.557211 7.493431
1368568_at 6.178931 6.304612 6.085872 6.1840935 5.834958 6.007366 6.310795 6.206099 6.2833705 5.982007 6.152314 6.1573043
1368569_at 4.0162444 3.8941536 3.8262732 3.4932 4.0692406 4.410289 4.2529697 6.3232327 4.0103755 3.736429 4.1293516 3.6193378
1368570_at 7.57337 7.6672583 7.9094806 7.6163006 7.8220363 7.7037687 7.7823014 7.572726 7.928129 7.3133373 7.5915866 7.84245
1368571_at 4.5251627 4.3614473 4.2791796 4.74173 4.282136 4.3657064 4.218239 4.4559107 4.479466 4.2066183 4.181441 4.7441654
1368572_a_at 5.429467 5.8696556 5.521367 5.5687556 5.6794863 4.943969 5.650441 5.5562496 5.271324 5.9287667 5.6636314 5.633249
1368573_at 8.345895 7.9423714 8.057882 8.064763 7.761323 7.938671 7.7758665 8.070426 8.072843 8.055066 8.03344 8.222755
1368574_at 10.311756 9.773914 10.0297785 9.860081 9.939606 10.055811 10.083694 9.895638 10.008179 10.050491 10.014301 9.864091
1368575_at 5.14949 5.459463 5.1960597 5.3805337 5.4936237 5.5792 5.5266232 5.4344296 5.4199576 5.346834 5.536852 5.3283987
1368576_at 4.521734 4.7710657 3.9721704 4.2501283 4.711133 4.2776785 3.8850942 4.1904645 4.1855145 4.1964846 4.0949283 3.97425
1368577_at 3.2762306 3.4970224 3.4348938 3.2616746 3.2790577 3.5281804 3.5704784 3.2873366 3.3366158 3.4636834 3.5205672 3.261923
1368578_at 5.0501685 5.030682 4.843789 5.029134 4.78005 5.1379275 4.908844 5.327266 4.7895393 5.06128 4.91586 5.056847
1368579_at 4.4823833 4.5423884 4.5044947 4.3168707 4.6226864 4.615348 4.701992 4.407173 4.502986 4.64754 4.4042788 4.743636
1368580_at 6.356575 6.324195 6.0865383 6.315379 6.3429394 6.4641294 6.4423375 6.496842 6.560467 6.423012 6.343369 6.3818703
1368581_at 6.0749874 6.186003 5.6139836 6.0847735 5.693843 5.6171074 5.7905493 6.1162567 6.0175023 5.881946 6.1605644 5.64225
1368582_at 4.2842903 4.0326443 4.0277424 4.134158 4.2931767 3.987238 3.9664438 4.1967793 4.3351727 3.9292178 4.1264076 3.9799972
1368583_a_at 13.734803 13.5601225 13.803541 13.561144 13.632749 13.821767 13.771503 13.78723 13.667509 13.834451 13.615803 13.665063
1368584_a_at 4.4803305 4.3549924 4.323854 4.5251155 4.770156 4.45871 4.3663836 4.477331 4.493025 4.3969164 4.3804703 4.4515047
1368585_at 6.377699 6.4735947 6.4341674 6.051698 6.485011 6.1013746 6.179888 6.0553975 6.065897 5.8427095 6.3182635 5.9337125
1368586_at 5.1980276 5.604369 5.389119 5.2486424 5.4742985 5.5896163 5.4522667 5.239235 5.318989 5.3643003 5.3876834 5.3581324
1368587_at 13.836114 13.808152 13.782902 13.683119 13.722434 13.734304 13.808575 13.733887 13.761291 13.755328 13.681252 13.83208
1368588_at 5.915169 6.445576 6.085386 5.9341054 6.0717545 6.112912 6.1982284 6.3219075 5.618036 6.0534534 5.8640475 6.2422976
1368589_at 8.311975 8.362216 8.186918 8.472904 7.6782885 8.455586 7.956855 7.99984 8.457613 8.331338 8.419266 8.043269
1368590_at 4.3230405 4.242575 4.0185595 4.004978 4.077189 4.3555193 4.25415 3.953557 4.171237 4.172961 4.4945955 4.5475626
1368591_at 8.701933 8.838266 8.684778 8.554151 8.895311 8.663355 8.883234 8.541761 8.824335 8.823677 8.862639 8.568071
1368592_at 7.718112 7.9195986 7.588141 7.7526684 8.110395 7.853607 7.776628 8.101221 7.784815 7.9034405 7.9086456 8.081783
1368593_at 9.113741 8.648783 8.659554 9.172075 9.132545 8.889402 8.549089 8.977423 9.364185 8.918175 8.799776 8.686834
1368594_at 5.1202884 5.3284698 5.168811 5.281037 5.1069694 5.253428 5.2285905 5.27075 5.3057666 5.5917373 5.3296137 5.4290724
1368595_at 4.3963075 4.401092 4.5407195 4.839873 4.378701 4.3529487 4.4405913 4.133102 4.6915116 4.5351353 4.475408 4.365133
1368596_at 6.641721 7.2290506 6.832299 6.916587 6.8508368 6.7810287 7.159548 6.9763026 6.866754 6.88492 6.8661647 6.8298388
1368597_at 6.2546463 6.327594 6.2429814 6.1739507 6.0835395 5.9671288 5.8018436 6.069151 6.3263054 6.066819 6.0610843 5.819237
1368598_at 6.676071 6.7257457 6.786273 6.9416375 6.7504616 6.7654557 6.8633995 6.778679 6.618156 6.667257 7.044478 6.6459346
1368599_at 5.951616 6.020747 6.195249 5.911278 6.0779214 5.8348355 6.034424 6.0777597 5.475805 6.0010967 6.1260476 6.017978
1368600_at 10.868116 10.74111 10.515047 10.650037 10.528615 10.546928 10.621568 10.668237 10.659373 10.686667 10.700454 10.604574
1368601_at 4.883723 4.7901063 4.5437183 4.921409 4.7143555 4.9802213 4.7481775 4.607086 5.103658 5.075064 4.92934 4.74841
1368602_at 4.0028486 3.9064999 3.8890302 4.1096478 3.9206848 4.0789776 3.8092325 3.8762753 4.0591164 4.1337757 4.089499 3.7087772
1368603_at 4.639161 4.7314696 4.750541 4.886653 4.882604 4.889671 4.5013533 4.7343187 4.638421 4.8158293 4.8282537 4.5345063
1368604_at 5.17723 5.1337714 4.8072295 5.5120125 5.0542026 5.2807336 5.2448926 4.884095 5.115823 4.9858084 5.063901 5.02322
1368605_at 5.067188 4.733198 4.954655 4.7961874 4.8524623 4.9966583 5.0352325 4.734755 4.9148874 5.026568 4.4877806 4.852498
1368606_at 3.9534307 4.3037367 4.084062 4.4497223 4.0345135 4.4481525 4.3190713 4.501712 4.296775 4.482991 4.2154884 4.4182386
1368607_at 6.347125 7.4127393 8.419006 6.2386665 6.5252013 7.679615 8.4298115 6.597673 8.542887 6.7689247 7.5496683 8.342145
1368608_at 10.13789 10.275691 10.14893 10.390139 10.137698 10.482099 10.162291 10.186439 10.248692 10.297252 10.369728 10.377804
1368609_at 12.376828 12.414115 12.492671 12.412033 12.394381 12.428084 12.441638 12.419827 12.472787 12.477634 12.398812 12.602648
1368610_at 3.8226886 3.9000401 4.139429 3.9710336 4.139663 3.9534712 4.104829 3.6659057 3.8417943 3.7762918 3.9706144 4.002251
1368611_at 4.05501 3.840513 3.9126403 4.272747 4.053014 3.8888888 3.892406 3.7532146 4.0953674 3.726397 3.71804 3.9826245
1368612_at 5.343952 5.5956497 5.4703813 5.3187027 4.956448 5.1196127 5.333024 5.2592783 5.687811 5.269723 5.1996117 5.140625
1368613_at 4.1940975 4.3324385 3.950536 4.2614145 4.442685 4.253721 4.773251 4.143351 4.290035 4.4373145 4.401142 3.9469247
1368614_at 8.250447 8.321253 7.9492154 8.411116 8.272792 8.36766 8.272696 7.928998 8.412008 8.283996 8.226896 8.454241
1368615_a_at 4.7476387 4.670783 4.5732727 4.5839853 4.413578 4.6432962 4.716589 4.588759 4.549984 4.5801606 4.960162 4.5997324
1368616_at 6.029894 5.744017 6.078519 6.207015 6.120918 6.240436 6.0658116 5.9308734 5.9197283 6.1638236 5.983112 5.76308
1368617_at 4.2054214 4.6711783 4.430063 4.5616446 4.4370503 4.5194817 4.459488 4.5862803 4.1668186 4.0669575 4.7904453 4.909541
1368618_at 8.990106 8.893911 9.025717 9.077006 8.739008 8.724467 9.047457 8.760852 8.995146 8.812523 8.552401 8.914369
1368619_at 5.30692 5.4392843 5.569619 5.3930883 5.8058734 5.360325 5.4184217 5.508409 5.4887657 5.296453 5.261453 5.5531073
1368620_at 5.832516 5.636867 5.6444497 5.572507 5.8252416 5.818827 5.664793 5.662826 5.4343166 5.453555 5.691725 5.839286
1368621_at 11.005239 10.816103 11.038268 10.891274 11.070619 11.19288 11.011417 11.111032 11.132306 11.1470785 11.193154 11.000379
1368622_at 4.6078706 4.307159 4.290097 4.4366474 4.6714478 4.42568 4.4379263 4.4906683 4.371471 4.459175 4.4917216 4.301958
1368623_at 4.297599 4.4920626 4.458886 4.419133 4.8120074 4.362542 4.7655144 4.4589653 4.58465 4.6002836 4.8690443 4.295843
1368624_at 3.907768 3.999158 3.967924 4.048718 3.965103 3.859007 4.1048293 4.05408 3.9893708 4.063132 3.9401996 3.850325
1368625_at 5.405372 4.926853 5.061654 5.4087524 5.1678104 5.225705 5.2366896 5.2929916 4.959178 5.462213 4.7717657 4.980722
1368626_at 4.3517275 4.088936 4.015234 4.3387523 4.275271 4.202647 4.2037363 4.344481 4.3294697 4.3437295 4.176066 4.217545
1368627_at 12.574799 12.486451 12.635341 12.414358 12.734828 12.609026 12.814796 12.626774 12.759788 12.387653 12.592125 12.638478
1368628_at 3.9964182 3.846242 3.9145136 3.8731182 3.842274 4.0024023 3.95905 3.9545138 3.6600347 3.8295424 3.9341059 3.7891953
1368629_at 4.796697 4.908635 4.7423763 4.702338 4.721359 4.976815 4.9304943 4.6594954 4.812726 4.8585534 4.6720185 4.4722104
1368630_at 3.4887555 3.5507991 3.4818752 3.9913373 3.3924263 3.7881978 3.6804118 3.3394372 3.554398 3.8694084 3.4637392 3.4676979
1368631_at 4.4353423 4.5043163 4.5208173 4.4182262 4.4076233 4.510583 4.6462708 4.3958063 4.394452 4.2578325 4.398431 4.3705916
1368632_at 3.6414316 3.6033816 3.3255088 3.4792538 3.4042544 3.346565 3.4963958 3.3026876 3.453831 3.2708104 3.538975 3.2874207
1368633_at 3.4967988 3.7447357 3.6799989 3.7725089 3.578806 3.5075831 3.776966 3.4468143 3.5058615 3.5323184 3.7740517 3.4489655
1368634_at 8.002193 8.16273 8.23328 8.256599 8.324279 8.054682 8.105296 8.043848 8.17804 8.2381115 7.997605 8.028244
1368635_at 4.8077965 4.304776 4.2676 4.4620123 4.538679 4.317812 4.537917 4.203517 4.239991 4.480954 4.5148687 4.6285877
1368636_at 6.0960755 6.3656178 5.7489376 5.5772443 6.0978036 6.237012 6.473418 6.0928216 5.7559857 5.7299747 5.8057103 5.7405276
1368637_at 4.7460537 4.8823137 4.638319 4.100648 4.947508 4.8323255 4.7371225 4.583011 4.2382774 4.7388973 4.534075 4.5822787
1368638_at 5.4053717 5.315726 5.3306828 5.4204454 5.322156 5.5642743 5.452266 5.515259 5.1341724 5.3122272 5.6169963 5.4533405
1368639_at 3.83003 4.3640575 4.2676 4.1395636 4.235189 4.1199923 4.1226993 4.1957974 4.296775 4.259001 3.9295192 4.1645117
1368640_at 4.9729495 5.0910387 5.2794557 4.7684145 4.989637 5.304821 5.0206785 5.132147 5.339529 5.2410674 5.33335 5.275775
1368641_at 4.437224 4.404713 4.305105 4.5387735 4.631181 4.132687 4.3613925 4.4366736 4.357984 4.1007457 4.4631963 4.0944004
1368642_at 9.289453 9.003823 9.224456 9.030362 9.264962 9.132293 9.245504 9.313467 9.2013235 9.030476 9.175584 9.202715
1368643_at 4.3460493 4.2240047 4.538047 4.7380447 4.288986 4.336688 4.41189 4.0129094 4.079961 4.371134 3.926459 4.174363
1368644_at 4.73615 4.3780775 4.4764423 4.5848594 4.3716145 4.496557 4.61282 4.5486774 4.577495 4.9643683 4.891492 4.733647
1368645_at 6.14524 5.8828783 6.088543 6.012534 5.9705715 5.965081 5.922857 5.8719893 6.0473022 6.017945 6.0077243 5.9143105
1368646_at 8.725578 8.472445 8.799447 8.52565 8.734343 8.745259 8.594657 8.100521 8.701803 8.422252 8.458486 8.875159
1368647_at 7.5965877 7.1754594 7.3816743 7.429086 7.172398 7.212043 7.4806666 7.1281905 7.254665 7.1422853 7.2353168 7.178348
1368648_at 4.672328 4.717457 4.4547586 4.8462853 4.691943 4.5627165 4.5344143 4.6889772 4.478474 4.6026535 4.678026 4.7835526
1368649_at 7.6135736 7.7278824 7.684639 7.6020894 7.4747066 7.7147765 7.6277957 7.741642 7.713928 7.787491 7.428924 7.808331
1368650_at 8.124036 7.9543495 8.694777 7.85001 8.010459 8.41567 7.16111 8.653646 8.050459 7.9736376 7.9230947 8.417592
1368651_at 11.271533 11.169935 10.5333 11.34005 10.353721 10.655373 10.141024 10.5018 10.840113 10.193396 10.378452 10.163159
1368652_at 6.9233556 7.07732 6.648258 6.972011 6.9375606 7.1226 7.027211 6.935989 7.0312195 6.8871913 6.9116883 6.8951
1368653_a_at 10.84055 10.75648 10.890247 10.8515415 10.760142 10.831833 10.72949 10.74303 10.796403 10.901794 10.837691 10.894827
1368654_at 6.607185 6.564781 6.453607 6.359747 6.6170096 6.577724 6.4109063 6.616563 6.6488223 6.598554 6.5720496 6.6817956
1368655_at 9.317304 9.424149 9.117882 9.177654 9.175023 9.465673 9.441052 9.125353 9.364721 9.263051 9.181276 9.314918
1368656_at 4.378478 4.2378716 4.2961187 4.046271 4.1630464 4.1937065 3.9160082 3.9788954 4.235202 4.240371 4.01931 4.070665
1368657_at 4.0460696 4.3079977 3.837948 3.9168563 3.8782501 4.1019387 4.1557803 3.927806 3.6887414 3.9437764 3.7503526 3.867609
1368658_at 4.616835 4.3195305 4.894892 4.554109 4.854581 4.799431 5.115776 4.61946 4.7056723 4.3647656 4.540227 4.9296246
1368659_at 10.753492 10.291303 10.65475 10.748801 9.3042145 10.901243 10.369381 10.56673 10.767642 10.644602 10.419366 10.319198
1368660_at 4.762063 5.191931 4.6117644 4.6687856 4.769997 5.27252 4.646552 4.9030285 4.965972 4.8875036 5.1933045 4.7429676
1368661_at 6.9327955 6.3949084 6.9483466 6.491192 6.958363 6.56408 6.6982393 6.839007 6.805028 7.07469 6.69931 6.4447803
1368662_at 8.01127 7.4993854 7.321249 7.3647647 7.159443 7.5403824 7.4746375 7.3163767 6.959484 7.1331263 7.350499 7.216922
1368663_at 4.1101017 4.3163223 3.7569792 4.0325274 4.2741857 4.000519 4.066493 4.1673856 3.784859 4.0581813 4.1373787 4.130637
1368664_at 5.8240857 5.951678 5.9804196 5.8408136 5.907931 6.139985 5.6685276 5.7094088 5.8977213 5.9577203 5.6172 5.756212
1368665_at 8.109833 8.123756 8.21932 8.330798 8.316071 8.363853 8.480623 8.489601 8.34832 8.476927 8.512186 8.59119
1368666_a_at 3.7567966 3.8488836 3.764454 3.899946 4.0688457 4.058111 3.8219788 3.6141949 3.894538 3.772198 3.7379391 4.0055265
1368667_at 5.771019 5.305002 5.4041786 5.3873825 5.113783 5.320265 5.5744257 5.2456775 5.574039 5.358514 5.283749 5.604349
1368668_at 8.852652 9.020281 8.890477 8.678818 8.882536 8.714965 8.650858 9.0006695 8.77843 8.821425 8.892494 8.914707
1368669_at 7.514606 7.750347 7.3271523 7.0490665 6.896991 7.137942 7.3678083 7.0916576 7.242764 7.1438046 7.5047455 7.378071
1368670_a_at 5.646843 6.1422777 5.8991323 5.5716558 5.5697017 6.084403 5.9703517 5.7587876 5.9444423 5.6945767 5.6798105 5.6061406
1368671_at 6.263968 6.5556507 6.5396204 6.595061 6.59499 6.521 6.761713 6.725595 6.4184027 6.6030965 6.4457645 6.5108976
1368672_at 4.8730555 5.149317 4.7631 4.772865 4.834096 4.540436 4.873866 5.035299 4.5589514 4.8647265 4.789394 4.314745
1368673_at 4.136556 4.2382665 4.1151752 4.223244 4.1902595 3.9399536 4.2028637 4.038386 4.3364 3.9994304 4.4709406 3.9426684
1368674_at 11.529328 11.374665 11.486974 11.591523 11.360821 11.40698 11.013759 11.135047 11.354758 11.423964 11.19014 11.329331
1368675_at 7.645487 7.193314 7.9625297 7.366231 7.0622845 7.5339427 7.595653 7.02394 7.3103604 7.541518 7.444772 7.591476
1368676_at 5.335404 5.3048377 5.122628 5.513945 5.0801005 5.6919637 5.22816 5.247496 5.261295 5.5724936 5.0908275 5.4170966
1368677_at 3.878482 3.8699753 3.9433427 3.806354 3.8102016 3.9346862 3.8710332 3.7656124 3.9128544 3.7275217 3.8418798 3.8293047
1368678_at 4.7966075 4.275567 4.3616533 4.4548 4.35796 4.2335715 4.232058 4.378685 4.2658796 4.1816382 4.4417295 4.234008
1368679_a_at 7.5811863 7.1761303 7.042227 6.899251 7.197441 7.067229 7.054065 7.063991 7.2672358 7.2206674 7.2570744 7.0658865
1368680_a_at 4.5152044 4.2637043 4.408986 4.2293053 4.5252204 4.6522226 4.5032644 4.1110563 4.3235297 4.2570534 4.3457484 4.109555
1368681_at 6.5055094 6.4424405 6.515375 6.5048256 6.4810934 6.352912 6.528345 6.1500335 6.604606 6.178218 6.426477 6.3835187
1368682_at 4.8858476 4.8952928 4.9473276 4.482397 5.0280313 4.96482 4.8462696 4.9624834 4.761968 4.92474 4.4574494 4.6735616
1368683_at 3.4952512 3.534292 3.3029413 3.250229 3.3622973 3.357418 3.4427223 3.3512797 3.3252454 3.412055 3.3846424 3.313567
1368684_at 5.7517996 5.9044237 5.6974754 5.805039 5.795589 5.741128 5.8365083 5.8642445 5.879203 5.9895406 5.862571 5.84956
1368685_at 5.340632 5.249289 5.170706 5.428744 5.2528496 5.199936 5.0749197 5.2489696 4.828975 5.1545577 5.086089 5.097893
1368686_at 13.968032 13.966136 13.924442 13.879833 13.84825 13.844134 13.878303 13.919362 13.8443365 13.851919 13.807523 13.814567
1368687_at 6.309858 6.1863856 6.149164 6.228786 6.281329 6.0669084 6.1143036 6.1213455 6.032857 6.1560674 6.0920196 6.207898
1368688_at 4.879922 4.9181347 4.6386576 4.8400474 4.9033804 4.771005 4.4877763 4.621948 4.796855 4.634134 4.859633 4.670764
1368689_at 4.290321 4.902895 4.77032 4.3396153 4.5265775 4.4300914 4.866427 4.377689 4.2175446 4.4349885 4.5715156 3.9830208
1368690_a_at 4.293458 4.4284945 4.2407255 4.3291473 4.5592666 4.3876123 4.414126 4.1342025 4.312806 4.4824414 4.346604 4.1554966
1368691_at 4.951763 5.203006 4.9239 4.9098105 4.807048 4.9708686 5.0901146 5.021329 5.2101207 4.9971757 4.8068748 4.7264996
1368692_a_at 9.004263 9.066967 8.984273 8.47307 9.070593 8.900011 8.962421 9.105305 8.585019 8.669406 8.8497925 8.936655
1368693_at 7.143701 6.7105417 6.858313 7.0693226 6.9064217 6.6002665 7.0072 6.8206034 6.9890404 7.072505 6.7163434 6.692533
1368694_at 4.1967793 4.316206 4.337634 4.133626 4.40433 4.3308315 4.1365576 4.108392 4.2060394 4.226757 4.235753 4.0890274
1368695_at 12.379332 12.13595 12.529339 12.437609 12.503903 12.539814 12.749037 12.595639 12.669711 12.608436 12.498699 12.392736
1368696_at 5.1574755 5.3200803 5.4355206 5.0907154 4.94252 5.394313 5.1220975 5.0373735 5.266956 5.4010873 5.18816 5.1406293
1368697_at 3.8666835 3.731934 3.7488692 3.8128583 3.8527327 3.9173489 4.141138 3.8744206 3.8040993 3.898277 4.1164436 3.801035
1368698_at 5.8393345 5.2896533 6.341321 5.7596684 6.1388927 5.8704934 6.2699947 5.7248225 5.738634 6.3490133 6.304202 6.0957103
1368699_at 4.5003986 4.3671217 4.4503374 4.2208824 4.2051144 4.0550985 4.2539263 4.29847 4.058975 4.3685365 4.3400564 4.2528105
1368700_at 4.50578 4.5625057 4.574662 5.1010923 4.494952 4.490426 4.445646 4.528385 4.6732826 4.54655 4.753912 4.550838
1368701_at 5.083884 5.157695 5.1178546 5.0971656 5.2152267 5.087253 5.159175 5.271476 5.0879765 5.109782 4.9066534 5.0526237
1368702_at 9.21348 9.82454 9.636353 8.998179 9.54048 9.600464 9.043083 9.919031 9.549143 9.050805 9.681135 9.45252
1368703_at 7.177664 7.1300607 7.474593 6.9346423 7.291898 7.1948547 7.1216917 7.190623 7.210149 7.4287252 7.573506 7.3130403
1368704_a_at 4.218711 4.586863 4.6631346 4.6516848 4.696391 4.442749 4.578141 4.6287575 4.615308 4.4757895 4.7022805 4.5769444
1368705_at 5.4563837 5.3798113 5.37466 5.291689 5.297371 5.475187 5.548383 5.300096 5.173682 5.1668906 5.054536 5.054757
1368706_at 11.878925 11.764633 11.84438 11.703048 11.983469 12.022185 11.995392 11.912123 11.811836 11.995656 11.853375 12.054262
1368707_at 13.535012 13.559009 13.592571 13.510547 13.590824 13.548112 13.52765 13.57152 13.4992485 13.555941 13.4628525 13.5317955
1368708_a_at 4.855604 4.9266186 4.749811 4.924814 4.8000855 5.1583104 5.0991955 5.121569 4.9214635 5.1024547 5.053426 4.7824197
1368709_at 4.136547 4.24263 4.2676 4.1210785 4.1847095 4.036111 3.9645815 3.7796252 4.3189626 4.075392 4.002137 4.0285673
1368710_at 6.9778485 6.6543474 6.7418265 6.794144 6.925407 6.4866924 6.590058 6.4227314 6.57557 6.621029 6.88718 6.7485595
1368711_at 9.840387 8.856354 9.768362 9.4026575 9.445899 9.537819 9.179926 8.991096 8.857519 9.414485 9.498165 8.973787
1368712_at 8.304909 8.500454 8.364054 8.687979 8.574509 8.652578 8.551446 8.644028 8.698524 8.485928 8.546946 8.704495
1368713_at 4.5322533 4.5592437 4.699507 5.0641737 4.9327145 4.6116147 4.6754913 4.950604 4.4991813 4.710886 4.792407 4.607875
1368714_at 3.411777 3.5179543 3.6087863 3.3394408 3.6285496 3.6584148 3.5588813 3.6365557 3.6428907 3.414236 3.5016737 3.4265203
1368715_s_at 4.1358967 4.894697 4.347934 4.709292 4.2712965 4.2387815 4.724062 4.4381733 4.205637 4.379976 4.5979443 4.2348623
1368716_at 4.385523 4.401291 4.2370872 4.2493258 4.621708 4.2426214 4.1394205 4.470306 4.3279524 4.3693905 4.39647 4.11596
1368717_at 10.485807 10.108234 10.291305 10.142438 9.930838 9.9122505 10.131367 9.987424 10.074047 9.647185 10.10341 9.971179
1368718_at 7.8726296 4.3057685 8.727438 5.335468 9.0040655 8.104111 6.681155 9.83733 7.5532236 8.631689 8.164391 9.153451
1368719_at 5.0116053 5.2419825 5.1836686 5.123457 4.9355397 5.0978527 4.860609 5.1592298 5.538306 5.397216 5.177389 5.158163
1368720_at 12.965274 12.915546 12.695908 12.858796 12.794893 13.044666 12.897477 12.696159 13.144684 13.180195 12.905921 13.065224
1368721_at 6.050822 6.3642406 6.38166 5.870291 6.3048854 6.1679673 6.001308 6.103317 6.0079293 6.236549 6.204846 6.154399
1368722_at 3.737073 3.729467 3.718211 3.6917892 3.9463415 3.8696835 3.831178 3.9572244 3.8222547 3.9205065 3.7621331 3.7718804
1368723_at 4.981277 4.9566545 4.999409 5.056734 5.0443187 5.0439305 5.0332074 5.2626266 5.2262044 5.123166 4.875237 5.2457633
1368724_a_at 6.30889 6.010883 6.1396384 5.941603 5.9254174 5.971026 6.0595975 6.104378 5.981128 5.9971085 5.897286 5.820047
1368725_at 5.0867147 5.017441 4.801758 4.882001 5.4426813 4.9640617 4.954075 4.908 4.2799253 5.0562744 5.006256 4.776602
1368726_a_at 6.171708 6.153586 6.1431985 6.112557 6.4879766 6.233368 6.3053207 6.22001 6.2007246 6.2907696 6.158643 6.219476
1368727_at 3.7556746 3.7475793 3.6728725 4.0062356 3.6959872 3.809102 3.7375758 3.6945968 3.7676485 3.710577 3.89633 4.0286207
1368728_at 5.8101997 5.548269 5.8315377 5.675282 5.8766212 5.772414 5.6569686 5.5369453 5.800063 5.6478877 5.8449183 5.4643264
1368729_a_at 4.591875 4.6623607 4.345899 4.4910655 4.66644 4.5614915 4.7691927 4.702297 4.706653 4.416643 4.5124626 4.5981665
1368730_a_at 4.8349104 4.460619 4.437542 4.620342 4.620308 4.816918 4.6412983 4.3476357 4.549819 4.662835 4.622745 4.94302
1368731_at 13.492153 13.448847 13.35947 13.30303 13.155566 13.390595 13.421069 13.034001 13.374749 13.466437 13.235022 13.366108
1368732_at 7.2518835 6.7300572 6.6392937 7.0980515 6.8411746 6.775849 6.590912 6.7055182 7.1121955 7.063409 6.9091334 6.87898
1368733_at 13.240554 13.216521 13.0547 13.231365 13.160393 13.174804 13.298681 13.18656 13.291232 13.168211 13.064832 13.372628
1368734_at 4.8108196 4.6207027 4.8895473 4.887121 5.2914114 4.490043 4.914875 4.695442 4.8063745 4.7683897 4.676046 4.6465163
1368735_a_at 4.0126057 4.3011417 4.1385217 4.1323776 4.374299 4.3264523 4.414832 4.2322226 4.511153 4.351291 4.4120255 4.370527
1368736_at 3.766649 3.9204972 4.029311 3.9074895 3.8389719 3.8140671 3.9528399 4.083377 3.6195323 3.6990283 3.5599415 3.493723
1368737_at 5.4655514 5.548561 5.4027824 5.51536 5.531245 5.7427588 5.4919662 5.638297 5.4650335 5.6537466 5.576926 5.2443066
1368738_at 3.8324234 3.9411657 4.002594 3.7098544 3.5929687 3.7172732 4.0416045 3.7370148 3.6963131 3.7362216 3.8421757 3.788854
1368739_s_at 4.4295206 4.981035 5.069538 5.029318 5.1510735 5.0568705 4.843843 4.8540688 5.0982337 5.238966 5.0359817 4.880108
1368740_at 4.646323 4.340736 4.164805 4.252818 4.0478277 4.5793138 4.3187213 4.2298317 4.304681 4.3762813 4.3000283 4.4489284
1368741_at 13.382627 13.306036 13.271046 13.407851 13.229235 13.299518 13.272875 13.330733 13.285698 13.377555 13.254366 13.313197
1368742_at 6.9139466 7.2677307 7.1009536 7.1180215 6.729131 7.263078 7.2871785 7.198828 6.9448977 6.959183 7.413119 7.1995225
1368743_a_at 4.0074415 4.1684065 4.2767935 3.708062 4.222213 4.004405 3.9743035 4.0616026 3.832834 3.738788 4.1363573 3.8276074
1368744_a_at 4.2360735 4.1605325 4.3272634 4.329545 4.161989 4.407311 4.2272477 4.1236463 4.230536 4.3394847 4.2230453 4.2883167
1368745_at 6.6839633 6.3285885 6.0270514 6.7062087 6.3010783 6.3850603 6.4750686 5.7775455 6.4100857 6.866889 6.3730426 6.1860514
1368746_a_at 5.7181673 6.0132847 5.692381 6.106195 5.798109 5.640966 5.851103 5.938151 5.805139 5.689701 6.009119 5.9056773
1368747_at 4.503259 4.7801256 4.5576115 4.270605 4.538523 4.836458 4.3824854 4.804807 5.0236454 4.4895186 4.77386 4.870141
1368748_at 5.888827 6.051186 5.9577327 5.7545686 4.902266 5.7604723 5.606469 5.8214784 6.0268846 5.7800193 6.0075603 5.9070234
1368749_at 5.9816074 6.148459 6.115434 6.013145 6.172584 5.9931164 6.089726 6.126324 6.2987547 6.13701 5.9439797 6.161895
1368750_a_at 3.9919522 4.3257184 4.209851 4.2288847 4.0047235 4.0611467 3.9021993 4.3248444 4.082181 4.121202 4.344996 4.2847443
1368751_at 3.7005 4.040785 3.8331068 4.1992993 3.9511619 3.642637 3.886654 4.081954 4.116974 4.1731186 3.9708471 4.1886635
1368752_at 4.427044 4.116967 3.7433822 4.2942176 4.1564994 4.305451 4.041971 4.2216587 4.1763515 4.118385 4.4743853 3.9896574
1368753_at 4.1806574 3.9243298 4.1358156 3.9654145 4.4428186 4.200225 4.1888456 4.0911117 4.0113864 4.106184 4.2215405 4.158263
1368754_at 6.112376 6.22847 5.89832 6.082447 6.1675787 6.1581984 6.03683 6.095856 6.0442786 6.409414 6.4024463 6.0096283
1368755_at 11.171943 10.9998255 10.930866 11.299365 10.845222 10.793457 10.966283 11.123527 10.718882 11.097334 11.0234585 11.106953
1368756_at 5.410674 5.757984 5.687045 5.4605017 5.1902704 5.767003 5.295071 5.443954 5.538306 5.595978 5.4188457 5.432372
1368757_at 4.002537 4.125423 3.8745797 4.021349 4.0131264 3.9715354 3.8161082 4.4376607 4.1777916 4.199886 3.9931166 3.960392
1368758_a_at 5.0104485 5.128085 4.973173 4.7684145 4.8751636 4.7651415 4.932358 4.8227816 4.9074745 5.040282 4.9867964 4.9302673
1368759_at 5.502998 5.3681064 5.1990566 5.3747325 5.334447 5.4990597 5.4061503 5.3566613 5.4880304 5.3379097 5.776395 4.9695573
1368760_at 4.1644387 4.4788666 4.014015 4.1274247 4.432811 4.2310185 4.1734104 4.1453295 4.2421417 4.2407894 4.0973725 4.0595307
1368761_at 4.0668955 3.9809148 3.9067826 4.0625763 3.8688009 4.0806847 4.1219997 4.1208305 3.9176295 3.9891882 3.8908498 3.9530547
1368762_at 10.037384 10.493106 9.846995 10.917592 6.0898886 9.959076 9.786671 5.976664 10.331674 9.077154 11.35861 5.4820786
1368763_at 5.1012936 5.170159 5.170706 5.3473153 5.176177 5.4728594 5.3117 4.9329405 5.13584 5.140227 5.04984 5.3778934
1368764_at 3.5104926 3.3512805 3.2605217 3.326599 3.5019345 3.4259396 3.301194 3.7012262 3.4669359 3.4347181 3.3462076 3.4798405
1368765_at 4.894625 4.8609695 4.891902 4.632316 4.633623 4.942606 4.62094 4.839102 4.707691 4.833049 4.5903172 5.10882
1368766_at 4.626891 4.7135935 4.7660575 4.582748 4.4736295 4.592869 4.3964453 4.460276 4.550616 4.6064606 4.6408253 4.6645975
1368767_at 5.320261 5.548156 5.6021013 5.5566006 5.5995216 5.4732695 5.403331 5.127034 5.672507 5.4694605 5.383895 5.343273
1368768_at 6.000135 6.152277 6.0979557 6.062537 5.745506 6.3805914 5.858955 5.757536 5.8956122 6.068904 6.098588 6.1123137
1368769_at 11.118476 11.357099 11.557054 11.142933 11.485545 11.18858 11.06656 11.31075 11.218063 11.385931 11.182035 11.455191
1368770_at 4.1018124 4.0669937 4.1057262 3.9245117 4.469571 4.2367487 4.183062 4.2141924 4.116974 4.2487354 3.9183385 4.323064
1368771_at 4.9142947 4.587146 4.777332 5.002443 4.6816807 4.681874 4.749378 4.5182133 4.828685 4.861438 4.6681604 4.754503
1368772_at 5.303722 5.3095565 5.565146 5.3928685 5.6875715 5.342438 5.5615506 5.3375807 5.3044815 5.550321 5.0914907 5.271887
1368773_at 3.755732 3.8668346 3.8032284 3.7030997 3.670554 3.6853344 3.8414018 3.5681033 3.6305025 3.644857 4.0563827 3.6635923
1368774_a_at 5.8451962 5.8152 5.982067 5.681317 5.718031 5.810945 5.5775504 5.6224847 5.5481176 5.718941 5.9137473 5.648314
1368775_at 4.687941 4.066261 4.4084826 4.2885942 4.402138 4.7374225 4.370255 4.351657 4.632609 4.9280906 4.3765354 4.7264996
1368776_at 4.797708 4.498947 4.606642 4.5362277 4.6402845 4.6892414 4.4123487 4.612783 4.6197658 4.4575334 4.694305 4.6616154
1368777_at 4.37903 4.4882917 4.271536 4.486326 4.6042247 4.3483105 4.1943607 4.393318 4.0766673 4.4536314 4.6096125 4.474308
1368778_at 7.699192 8.267841 8.596777 8.497299 8.593906 7.63222 8.453367 8.549206 8.8586 8.778994 8.76186 9.382698
1368779_a_at 7.9956136 7.3395605 7.8382425 7.817179 7.5606146 7.7927485 8.140005 7.5112276 7.6963854 7.901679 7.635318 7.8941135
1368780_at 5.4440193 5.4723697 5.1965656 5.431786 5.312529 5.522683 5.716496 5.306755 5.5197453 5.2373295 5.2569933 5.543231
1368781_at 4.4900427 4.885034 4.707563 4.8485184 4.9579344 4.7603536 4.9377875 4.9509807 4.973947 4.58698 4.786948 4.626311
1368782_at 4.077659 3.9831898 4.044389 3.803503 4.022471 4.3050375 4.0958033 3.8053367 3.7506032 4.034609 4.1047707 3.6895425
1368783_at 4.3625317 4.6237407 4.8008065 4.5317526 4.401007 4.3382154 4.6210933 4.1571245 4.2350707 4.0072737 4.5038652 4.626311
1368784_at 8.828641 8.74528 8.882507 8.65221 9.403536 8.965548 9.025225 9.150658 9.196731 9.17669 9.196259 9.181748
1368785_a_at 3.5978558 3.8184984 3.4037008 3.793842 3.6700754 3.6418185 3.9525623 3.7474349 3.5097907 3.5614283 3.4743447 3.376659
1368786_a_at 4.5442085 4.4386787 4.6773996 4.67855 4.459734 4.403721 4.5185614 4.46364 4.3825464 4.5071044 4.582741 4.356266
1368787_at 6.0648003 6.4132943 6.2301536 6.3175817 6.329596 6.3898425 6.19781 6.2296195 6.1863856 6.304934 6.290463 6.255996
1368788_at 4.8133154 5.2374706 5.222313 4.9800215 5.2060566 4.8695583 4.825616 4.798912 4.7858944 4.7712617 4.9253597 4.7804623
1368789_at 5.6823673 5.40242 4.991662 5.205082 5.398428 5.242895 5.2249675 5.279725 5.080584 5.056265 4.728136 5.194894
1368790_at 11.986344 12.160587 12.010847 11.885138 12.003892 12.07821 12.027555 12.160742 11.917855 12.169631 12.100702 12.039567
1368791_at 5.585614 5.4486914 5.58769 5.400676 5.5287213 5.153905 5.4281063 5.6500254 5.328972 5.3056893 5.407892 5.2055235
1368792_at 6.3017826 6.2946515 6.1588783 6.4473195 6.194842 6.163054 5.95715 6.2288456 6.59184 6.38661 6.4451323 6.562321
1368793_at 4.900464 4.708626 4.8313627 4.486326 4.746564 5.0847583 4.876894 4.9421215 4.8834867 5.233012 4.4749813 4.596857
1368794_at 11.364997 11.131044 10.898887 11.151648 10.971384 11.230621 11.222023 11.041775 11.1274 11.169398 11.119719 10.96132
1368795_at 6.797312 6.6221294 6.5653257 6.78596 6.7784576 6.829136 6.821118 6.596867 6.5562153 6.604609 6.9268904 6.5204697
1368796_at 6.23755 6.133339 6.2761345 6.075909 6.1562505 6.2228703 6.3332496 5.8113537 6.036404 6.2795243 6.06846 6.0060825
1368797_at 7.7832055 7.806415 8.529279 7.6543794 8.00922 7.5425076 7.6009736 7.860542 8.996939 8.909346 8.469692 8.98876
1368798_at 3.864393 3.4716775 3.9419835 3.7234216 3.8688009 3.6405427 3.8051243 3.7607276 3.893407 4.09297 3.759904 3.804752
1368799_at 5.1549563 5.633726 5.8030996 5.7877564 5.6254554 5.449717 5.5433903 5.4366126 5.492552 5.2917495 5.5731416 5.335375
1368800_at 3.811792 4.035038 3.896778 3.9145172 4.0298185 4.0631595 4.14938 4.023475 3.8734572 4.011944 4.314448 4.0093603
1368801_at 4.4157276 4.592619 4.4147663 4.437745 4.3481903 4.4805613 5.064707 4.5928774 4.179861 4.5392246 4.315382 4.4185486
1368802_at 4.618249 4.5465183 4.668339 4.7463474 4.8770924 4.7253127 4.7384424 4.9204607 4.61617 4.8862314 4.7663717 4.6411448
1368803_at 4.8968925 4.79539 5.1644726 4.935649 5.0109043 4.9383473 4.804083 4.875149 4.6749344 4.7833548 4.8952394 4.563004
1368804_at 4.4691095 4.7384186 4.539133 4.507159 4.6852427 4.5206547 4.5255413 4.3838673 4.5864515 4.252899 4.8299036 4.105425
1368805_at 5.1873064 5.3298864 5.7227926 5.0595303 5.256755 5.165553 5.4973173 5.209691 5.015806 5.1954575 4.9965897 4.840828
1368806_at 13.328996 13.329719 13.340159 13.3031225 13.447903 13.4722805 13.380052 13.475248 13.432723 13.52572 13.4131365 13.605378
1368807_at 5.8164225 5.767976 5.7635756 5.724551 5.7120934 5.652362 5.861946 5.775737 5.787895 5.8310595 5.7567225 5.8015075
1368808_at 8.619617 8.3551445 8.389046 8.416836 8.43268 8.651638 8.691451 8.730412 8.6372795 8.472067 8.758703 8.472269
1368809_at 8.991937 8.732933 8.761567 8.864215 8.920455 8.959823 9.176411 9.166601 8.834743 8.711826 9.018701 8.86706
1368810_a_at 4.2735868 4.132396 4.4486628 4.119691 4.210657 4.374655 4.1903305 4.273116 4.1303844 4.472967 4.617254 4.0256805
1368811_at 5.407522 5.264858 5.763575 5.4185853 5.3317356 5.391658 5.544969 5.1642904 5.569365 5.92436 5.429956 5.389742
1368812_at 4.962641 4.8853927 4.897643 4.7508426 4.6750746 4.7577624 4.8174276 4.714444 4.9348407 5.193782 4.493785 4.807881
1368813_at 5.9124312 5.0636415 5.160923 5.573584 5.3086066 5.959114 5.3024654 5.2873955 5.099958 5.5725775 5.7688556 5.256937
1368814_at 11.332481 11.1477585 11.389305 11.41263 11.70199 11.620088 11.247155 11.399847 11.641408 11.629939 11.67771 11.692727
1368815_at 5.347353 5.351531 5.442499 5.5899067 5.421527 5.6379833 5.545032 5.3159237 5.5766387 5.543388 5.7828135 5.610289
1368816_at 4.482383 4.146957 4.109951 4.222128 4.148116 4.704165 4.5428715 4.2555423 4.2968645 4.189011 3.9336956 3.912874
1368817_at 9.5728 9.623349 9.667548 9.544475 9.731444 9.482139 9.570671 9.491359 9.574534 9.777575 9.792434 9.562672
1368818_at 7.7990217 7.790214 7.8796005 7.8389564 7.6917257 8.000219 7.8894796 7.753466 8.125472 8.076654 7.814613 8.103396
1368819_at 9.987348 9.627669 10.051243 10.080127 9.911566 9.874536 9.733463 10.000263 9.99203 9.613019 9.744536 9.858672
1368820_at 7.3277087 7.1726775 7.0792828 7.246175 7.361293 7.4219007 6.969978 7.164687 7.300239 7.3267884 7.3457355 7.2530313
1368821_at 6.1147814 5.740688 5.968093 6.017979 5.5680413 5.9288282 5.398067 6.014197 5.6424766 5.873608 5.926704 5.9391046
1368822_at 7.001874 6.7681394 6.894522 6.908284 6.580358 6.665232 6.8632736 6.5239205 6.351498 6.4802613 6.8861394 6.6606092
1368823_at 3.5465152 3.671584 3.7594137 3.7911577 3.8500838 3.7833452 3.9830997 3.5291257 3.7766526 3.8771787 3.8582273 3.7502496
1368824_at 10.113905 10.10424 10.018835 10.131084 10.23509 9.951402 10.11812 10.217683 10.102888 9.939461 10.247586 10.128776
1368825_at 3.8241446 3.8308606 3.7948136 3.8473263 3.65001 3.4285886 3.5831647 3.7723668 3.4913723 3.5307863 3.658409 3.6450143
1368826_at 12.629022 12.732038 10.068621 12.983262 12.565736 12.91609 12.726202 12.617019 12.901679 12.826145 13.288337 12.903094
1368827_at 6.699074 6.458552 6.8484235 6.2664576 6.164909 6.076536 6.550172 6.372082 6.575453 6.393923 6.1873016 6.4509816
1368828_at 5.9355073 5.8219657 5.647684 5.9536877 5.8989396 5.8422666 5.843238 5.9244976 5.839303 5.9143724 5.81848 5.643737
1368829_at 6.9055457 6.8133554 6.560019 7.1482296 6.322015 6.5657926 6.568544 6.838399 6.6272464 6.493749 6.968953 6.9595213
1368830_at 5.2164 5.607603 5.2516546 5.7861376 5.4980097 5.326539 5.2939177 5.39052 5.121072 5.2356195 5.4069757 5.100999
1368831_at 8.874305 8.844045 8.924621 8.884743 8.477857 8.290703 8.9224 8.783341 8.869489 8.864538 8.737022 8.780032
1368832_at 7.4292254 7.068467 7.2546587 7.2356772 7.159514 7.250584 7.2863812 7.4022727 7.5658193 7.329371 7.0842433 7.34152
1368833_at 5.145146 5.153132 5.0436883 4.736602 5.0308084 5.2964215 5.345864 5.172612 4.949043 4.978482 5.186883 4.606556
1368834_at 6.1608877 5.9770327 5.7249093 6.304366 6.0107393 6.3909745 6.1110067 5.884634 6.059585 5.8954415 5.995422 5.951289
1368835_at 9.448805 8.985888 8.870001 9.424849 9.070356 9.431129 9.450432 9.169601 9.630383 9.204557 9.570034 9.34478
1368836_a_at 5.9545884 6.012876 6.063187 5.825415 5.6722035 5.886174 5.660315 5.5880466 5.6027274 5.638802 5.9752007 5.7254596
1368837_at 7.3357687 7.6789284 7.4896064 7.29281 7.4658465 7.559037 7.2736373 7.5413537 7.3905168 7.293106 7.5884333 7.603558
1368838_at 7.3214946 7.579982 7.5033 7.128083 7.1476483 7.5022955 7.184269 7.531695 7.517791 7.1488404 7.17704 7.399656
1368839_at 7.503578 7.5027437 7.280364 7.33892 7.280743 7.2222166 7.439364 7.48266 7.2646565 7.035209 7.245689 7.136651
1368840_at 12.513002 12.146115 12.478675 12.29717 12.329005 12.359794 12.252323 12.12587 12.275359 12.4655485 12.148353 12.482987
1368841_at 7.0650225 6.8180914 7.0138316 7.2779145 7.2005696 6.833447 6.99925 6.690446 6.8483477 6.883872 7.262419 6.915783
1368842_at 7.087542 7.2589507 7.136945 7.4324164 7.2797675 7.4512224 7.6731195 7.6339755 7.1918297 7.085156 7.1827183 7.3480797
1368843_at 9.417863 9.568201 9.597125 9.499642 9.650443 9.661817 9.426074 9.58008 9.581667 9.858757 9.678207 9.809238
1368844_at 8.337632 8.940345 8.6443 8.6371 8.520858 8.473369 8.532484 8.5794735 8.634647 8.289147 8.4784565 8.4744005
1368845_at 3.8147826 4.1271214 4.206961 4.6594715 4.117512 4.1715817 4.2159214 4.0798454 3.8958242 4.0337915 3.7738104 3.9189625
1368846_at 4.60285 4.6807632 4.971149 4.8064528 4.8580103 4.9003115 4.762349 4.8142686 5.051201 4.83778 4.73473 4.5977626
1368847_at 9.129383 8.897625 8.654154 8.660598 8.928482 8.872548 8.914354 8.7292595 8.6595335 9.026203 9.051512 8.918602
1368848_at 8.94382 8.849053 8.780172 8.961005 8.965398 8.907513 8.788296 9.091072 8.967349 9.077154 9.116311 9.133493
1368849_at 7.5722113 7.6170664 7.430758 7.258775 7.6071978 7.2748284 7.3448844 7.868412 7.7238545 7.4898925 7.326282 7.4777865
1368850_at 5.487789 5.787317 5.5377746 5.328992 5.4401855 5.36729 5.252082 5.2151437 5.726265 5.455495 5.322185 5.534623
1368851_at 8.33646 8.822359 8.6374 8.677158 8.62904 8.5462475 8.679047 8.633929 8.491833 8.402031 8.205219 8.537842
1368852_at 10.659103 10.523231 10.599112 10.730172 10.625579 10.7089405 10.635747 10.582838 10.580613 10.576516 10.398963 10.471667
1368853_at 3.4013283 3.4928112 3.8024015 3.5544999 3.4789386 3.3037078 3.7074997 3.3218825 3.476199 3.8694084 3.5337083 3.2490332
1368854_at 3.6713464 3.8086925 3.797578 3.4313972 3.8465078 3.8103087 3.415463 3.7706764 3.6447866 3.5071697 3.387729 3.3771906
1368855_at 5.7470274 5.6156154 6.0221753 5.967963 5.6680465 6.1051593 5.8938975 6.3687015 6.0947776 5.9506416 6.1940866 5.910094
1368856_at 5.987775 5.781519 5.96774 6.330327 6.2865024 6.3188386 6.102607 6.010654 6.0805793 5.8505235 6.1306276 6.4037685
1368857_at 3.2883234 3.2335224 3.1785057 3.1894302 3.2758343 3.326575 3.543431 3.2920702 3.377143 3.180021 3.374107 3.3053486
1368858_at 3.8304536 3.8488836 3.915128 3.5918918 3.951646 3.834064 3.7290475 4.003338 3.6988862 3.5485463 3.8174996 3.6999257
1368859_at 8.864346 9.094587 8.838753 8.701034 8.788425 8.627846 8.862418 8.9500475 8.889745 8.868499 8.94023 8.859926
1368860_at 4.3753934 4.4484653 4.3792024 4.2381296 4.3802834 4.1369247 4.3238516 4.5447493 4.393708 4.32189 4.284728 4.2571197
1368861_a_at 5.051962 4.950167 4.601222 4.7706633 5.0511484 4.9861317 5.0217867 4.701995 4.9416075 4.8182898 4.996107 5.0650215
1368862_at 7.867383 7.578002 7.680294 7.7120805 7.848809 7.5906615 7.4718876 7.795103 7.559981 7.5800986 7.575038 7.722475
1368863_at 9.666946 9.737343 9.390593 9.730441 9.410915 9.445558 9.403674 9.507382 9.618629 9.406211 9.296965 9.475067
1368864_at 3.6191027 3.7035403 3.5816507 3.759355 3.7716742 3.5337977 3.5277684 3.6583445 3.488433 3.5200467 3.569008 3.6505408
1368865_at 3.600453 3.8410432 3.2975929 3.56841 3.6348436 3.5182996 3.3817623 3.402506 3.5813034 3.4894004 3.5318832 3.5765452
1368866_at 6.5644383 6.3693676 6.595195 6.198144 6.4999056 5.803258 6.455817 6.294001 6.341511 6.36545 6.3218107 6.4037685
1368867_at 7.0369425 6.4102798 6.205729 6.3586817 6.3402734 6.2851024 6.284742 6.570788 6.4250035 5.998685 5.842365 6.1935554
1368868_at 5.60256 5.303289 5.55332 5.5852575 5.483341 5.412195 5.55595 5.774164 5.670869 5.541067 5.4274445 5.72431
1368869_at 5.93701 6.0109215 6.0563827 5.8989177 5.723692 5.851499 5.8265753 5.9663534 6.0042777 5.95121 5.7883267 5.9618545
1368870_at 8.628757 8.850422 8.439764 8.798164 8.367246 7.599883 8.159257 8.76623 9.277088 8.63944 8.6166115 8.975823
1368871_at 8.385845 7.9722157 8.567007 8.476295 7.7985077 7.7268033 8.280119 8.065109 8.232209 8.300622 8.11092 8.227171
1368872_a_at 5.2482796 5.236347 5.1815424 4.965181 5.1765685 5.440194 5.5037994 5.2573333 4.9923944 4.7905188 5.3319755 5.211776
1368873_at 3.9533982 4.264057 4.1525974 4.099644 3.8688009 4.0080595 4.4894705 4.122302 3.8386183 4.2578325 4.2046876 3.9485264
1368874_a_at 5.344742 5.6043396 5.1689653 5.727786 5.7508125 5.451569 5.677988 5.6094093 5.8709683 5.79134 5.3795075 5.8735585
1368875_a_at 7.521918 7.2973895 7.3731327 7.4505725 7.8587284 7.3477464 7.8135366 7.5867286 7.456456 7.503531 7.622886 7.253822
1368876_a_at 5.1873055 5.233086 5.3663673 5.369935 5.3829584 5.118202 5.153372 5.2232304 5.02825 5.210776 5.2926435 5.264918
1368877_at 8.278749 11.100083 7.510172 7.5816875 8.179142 9.2206135 7.9712987 8.914398 9.350526 7.7053065 7.6833243 8.832116
1368878_at 9.55514 9.769446 9.182098 9.372053 9.467667 9.80921 9.960497 9.888875 10.076698 10.041313 9.458245 9.804204
1368879_a_at 4.1549015 4.52079 4.388185 4.3960066 4.3124456 4.2328186 4.2764263 4.469201 4.142941 4.4586377 4.3428683 4.220743
1368880_at 4.592845 4.5114346 4.8100066 4.294017 4.3823895 4.5997906 4.373051 4.3756866 4.338512 4.6428995 4.569524 4.5736704
1368881_at 8.619043 8.326746 8.678998 8.50344 8.764698 8.645242 8.55428 8.476832 8.476012 8.85506 8.799437 8.888033
1368882_at 4.8636985 4.4660697 5.8778877 4.9261494 4.780019 4.5209746 5.6610365 4.7554083 4.627075 5.3564167 4.6312547 5.728216
1368883_at 4.8359714 5.1019063 4.8240356 5.044317 4.8457427 4.9764924 5.0503716 5.271608 4.9778934 5.1598673 5.1007953 4.8025293
1368884_at 4.9142947 4.930929 5.1898675 4.8686795 5.039667 5.1367645 5.26891 5.0812435 5.2264004 5.170326 5.2344255 5.0345297
1368885_at 5.3875675 5.38857 5.4355206 5.5976777 5.007289 5.6319776 5.197834 5.5394087 5.1513147 5.5757623 5.3207297 5.5989857
1368886_at 8.67534 8.842751 8.68856 8.755541 8.631719 8.551838 8.621193 8.7905245 8.557998 8.634544 8.731788 8.685579
1368887_at 3.6315374 3.9153357 3.8822026 3.7325814 4.1784635 3.4758134 3.953323 4.043802 3.7971823 3.8165677 3.766041 3.8825355
1368888_a_at 7.6173725 7.634285 7.6744256 7.1556296 7.960048 8.036184 7.7888474 8.047962 8.0763 8.0246 7.965745 8.132352
1368889_at 7.3598776 7.0239983 6.950264 6.4887123 6.673141 6.509932 6.9344077 7.160391 6.8698745 6.7764893 6.974942 6.753837
1368890_at 8.04021 7.7798758 7.882271 7.850518 7.7088604 8.038797 7.5364566 7.544523 7.593291 7.9053526 7.739493 7.9597073
1368891_at 5.743599 5.6071653 5.854043 5.8198853 5.800238 5.758012 5.5985036 5.718864 5.73192 5.665545 5.505925 5.855241
1368892_at 4.054823 4.0330505 4.1542726 4.0040765 4.0171394 4.007952 4.1967664 4.17679 4.3508377 3.9853501 4.006572 4.216154
1368893_at 4.5977726 4.5067863 4.6056414 4.6381273 4.511016 4.4651318 4.2746773 4.62411 4.4844613 4.438654 4.5823545 4.479525
1368894_at 4.8539534 4.8874245 4.735915 4.700405 5.0237484 4.8939047 4.8622556 5.0576754 5.2004137 5.350119 5.182122 4.7701225
1368895_at 4.3714247 4.180031 4.4692163 4.2720146 4.321597 4.6540174 4.4351225 4.186762 4.296775 4.3564568 4.292194 4.363967
1368896_at 6.304251 6.311412 6.156122 6.296667 6.1194983 6.2817535 5.5229163 6.297015 6.2888513 5.962322 6.1889386 6.532827
1368897_at 4.643733 4.980736 4.313222 4.209111 4.4303827 4.7445154 4.5884933 4.6730146 4.8441534 4.5795712 4.7878523 4.685053
1368898_at 4.9754953 5.2100296 5.034509 5.244758 4.919526 4.880162 5.0292664 4.945408 4.9442477 5.334746 4.8342605 4.9493356
1368899_at 7.446934 7.3027663 7.433779 7.1544657 7.4600406 7.5189533 7.1639137 7.4896307 7.5087824 7.509171 7.5227537 7.6429296
1368900_at 5.141638 4.731469 4.8714848 4.8219485 5.117612 4.8153553 5.2378554 4.990505 4.9162197 4.812849 5.03012 5.161173
1368901_at 4.624924 4.610223 4.679435 4.6333413 4.434217 4.4807754 4.7318673 4.723716 4.479466 4.2554917 4.7510786 4.7929726
1368902_at 5.6841645 5.7002554 6.079135 5.403698 5.787106 5.860095 5.8963428 5.5912204 5.5933433 5.6523 5.6368484 5.830533
1368903_at 7.3074374 7.3463106 7.1429024 7.3669596 7.377491 7.258996 7.197956 7.169755 7.256578 7.5139704 7.3144855 7.2402186
1368904_at 6.2643924 6.4399996 6.6477003 5.992277 6.2716374 6.2516885 6.0152564 5.8171434 6.279856 5.9337792 6.1980224 5.8110394
1368905_at 7.642518 7.684156 8.186771 7.5611224 7.8924313 7.836119 7.8107567 7.875285 8.027931 8.5251255 8.239859 8.320481
1368906_at 3.3108456 3.4043105 3.5559225 3.4484234 3.4291112 3.476728 3.3623457 3.4544156 3.2684884 3.6182268 3.5029113 3.5778928
1368907_at 4.4481554 4.6362085 5.0190716 4.5551925 4.6566405 4.8723655 4.763935 4.5917354 4.7774363 4.8108253 4.762861 4.913477
1368908_at 8.135887 8.0735855 8.149275 8.067547 7.8847537 8.133457 7.932286 8.247032 8.270195 8.08609 7.9445987 8.411844
1368909_a_at 6.8750386 6.722073 6.7347436 6.8050437 6.338154 6.7630486 6.479341 6.666424 6.8451095 6.812927 6.4190803 6.5788383
1368910_at 5.167537 5.7905374 5.6022916 5.86514 5.967754 5.8369036 5.928038 5.9874926 5.4897647 5.57929 5.9604325 5.712793
1368911_at 6.618085 6.278248 6.420632 6.747804 6.343043 6.420279 6.8743496 6.578046 6.7079988 6.327591 6.378097 6.9484057
1368912_at 4.3877435 4.344672 4.6409125 4.46887 4.3801165 4.509406 4.212367 4.4912915 4.434601 4.522049 4.3720145 4.247791
1368913_at 3.8411086 3.8884807 3.8614397 4.006381 4.1115026 4.1451225 4.1331425 4.0490017 4.0674763 3.626702 4.23223 3.7401562
1368914_at 4.361586 4.369302 4.3560195 4.3866835 4.401115 4.4072237 4.3871784 4.5486174 4.4169216 4.433449 4.5424767 4.405819
1368915_at 11.160308 10.752291 10.911276 11.054907 11.352294 10.976824 10.872501 11.038489 11.013291 11.294772 11.052283 11.046723
1368916_at 10.452247 10.420219 10.481589 10.454455 10.490956 10.415085 10.481013 10.526539 10.565366 10.58769 10.391367 10.527728
1368917_at 5.2102737 5.0162034 4.962958 5.0326295 5.175527 5.0727262 4.9908533 4.942266 5.0681577 4.9900355 5.014081 4.710654
1368918_at 5.3715744 5.6449776 5.6221666 5.48608 5.5487127 5.520214 5.6034 5.3188453 5.474004 5.689019 5.416895 5.5010448
1368919_at 4.346297 4.8403244 4.6988845 4.9654927 5.1153173 4.71313 4.6198325 4.961259 4.522876 5.035815 5.0265985 4.96443
1368920_at 5.2256856 5.398342 5.3597217 5.5314703 5.198359 5.4839764 5.4898815 5.504596 5.398052 5.4513564 5.590308 5.1829114
1368921_a_at 5.543115 6.0214396 5.7596526 5.830177 5.9771695 5.9558525 5.4743595 5.3721957 5.7671037 5.5764723 5.7652574 5.8190527
1368922_at 4.3558607 4.4417295 4.6207128 4.555613 4.563095 4.4021845 4.3173137 4.3635616 4.2828245 4.322194 4.6803937 4.3749886
1368923_at 4.7696524 5.0151677 4.8703017 4.7073693 4.3898244 4.785956 4.5548353 4.4723926 4.994057 4.784563 4.7181983 4.7163067
1368924_at 10.014842 9.9604 10.068004 9.922542 10.136821 10.159055 10.145503 9.837209 10.116212 9.915525 10.081992 10.273963
1368925_a_at 4.158492 4.3938923 4.2221994 4.711702 4.344597 4.264861 4.6540303 4.499961 4.357641 4.381392 4.1800413 4.4538903
1368926_at 4.508727 4.8420534 4.633266 4.919925 4.7097406 4.74828 4.737143 4.5023594 4.710756 4.5511303 4.447132 4.713497
1368927_at 6.9362717 6.9672375 7.117582 7.0468926 6.99832 6.869327 6.88489 6.684782 6.6866984 6.6437097 6.9137983 6.868036
1368928_at 6.448545 6.051186 6.206837 5.8944974 6.2013493 5.8389397 6.1525083 5.8335876 5.7681274 5.9287667 5.9723034 5.9359803
1368929_at 6.9160585 7.2487087 6.969705 6.861653 6.9559727 6.9837117 7.1449757 7.2826877 7.1404934 7.3967094 7.2838273 7.3413363
1368930_at 4.351203 4.3606277 4.2801614 4.464887 4.2621145 4.183197 4.3586783 4.4201565 4.2464848 4.381717 4.26736 3.8521857
1368931_at 7.873107 7.99411 7.9443126 7.97752 7.8934383 7.681579 7.7518682 7.831024 7.9700027 7.457138 7.679224 7.7254505
1368932_at 5.6812453 5.552846 5.3811183 5.5684767 5.3853354 5.2285337 5.049885 5.820821 5.3282275 5.4389973 5.436535 5.680626
1368933_at 6.822457 7.1376934 6.884547 7.2075 7.060205 6.8917375 6.864075 6.8739448 6.642891 6.916719 6.9773493 6.8387437
1368934_at 10.928757 10.370958 11.073777 10.627618 10.978199 10.882335 10.808546 10.759043 10.980931 10.456671 10.913314 10.973527
1368935_at 4.255698 4.1628995 4.222708 4.3433714 4.3722987 3.9835737 4.2808056 4.4452963 4.370786 4.2192707 4.603802 4.204454
1368936_at 10.877225 11.118963 10.84918 10.813351 10.82653 10.767501 10.893545 10.94592 10.687264 10.877671 10.947398 10.969033
1368937_at 5.85086 5.6766005 5.708847 5.720468 5.8508434 5.8394837 5.9126987 5.760652 5.972862 5.833816 5.647046 5.8162127
1368938_at 5.278644 5.5148735 5.3422523 5.713496 5.4031863 5.2015414 5.416278 5.420949 6.029081 5.2199354 5.6138387 5.7008576
1368939_a_at 4.9253945 4.6380143 4.6249924 4.780893 4.8286123 4.7029953 4.912334 4.731282 4.8485417 4.733246 4.828628 4.7595315
1368940_at 9.7113695 9.4477825 9.687526 9.835303 8.957235 9.452692 10.077993 9.490286 9.996962 9.624097 9.341782 9.651765
1368941_at 4.0184784 4.095055 4.0893183 4.3079576 4.162929 3.9335968 4.503769 4.2218065 3.8651443 4.217702 4.2906384 4.18356
1368942_at 4.9593873 4.885259 4.902809 4.9189167 4.9263124 4.9172845 4.664071 4.9129424 4.6223974 5.2076287 5.2267013 4.6326103
1368943_at 13.2093315 13.344878 13.161652 13.10431 13.206952 13.157079 13.073896 13.271105 13.275726 13.19416 13.193531 13.287693
1368944_at 6.3857756 7.0902085 6.662041 6.6239715 6.8365526 6.636202 6.421178 6.7931833 6.450339 6.7801166 6.8068695 6.858007
1368945_at 5.485924 5.650569 5.808057 5.446613 5.4450283 5.5827103 5.340783 4.981575 5.4588566 5.4592705 5.215749 5.4774694
1368946_at 5.359634 5.8600426 5.3604007 5.2662044 5.0497594 5.285399 5.4593105 5.6218696 5.2869115 4.998807 5.0390677 5.3502183
1368947_at 8.896057 7.1209893 9.142174 8.238208 7.6918554 8.030489 8.384959 7.510325 7.1793118 8.657793 6.93025 6.9730654
1368948_at 5.7007985 5.548561 5.763575 5.532064 5.4074316 5.673608 5.521323 5.729519 5.595113 5.3554125 5.9497724 5.6487637
1368949_at 4.377775 4.564197 4.430341 4.6995397 4.88466 4.5694704 4.800281 4.7978563 4.448007 4.9756584 4.6909895 4.319907
1368950_a_at 6.003622 5.206071 5.875065 5.5862694 5.859736 5.883316 5.740302 5.7087994 6.0934253 5.794395 5.891033 5.9261513
1368951_at 4.4540725 4.434024 4.4206467 4.2609425 4.4867024 4.355631 4.5002337 4.087875 4.306052 4.1550975 4.3282976 4.2401457
1368952_at 5.1647673 4.550701 4.675658 4.6302357 4.59513 4.6292048 4.9039073 4.7809706 4.6792593 4.8224616 4.6626396 4.687322
1368953_at 7.7647386 7.674048 7.227934 7.635169 7.738704 7.7657137 7.598458 7.740957 7.7299833 7.853393 8.009402 8.260101
1368954_at 4.7985244 4.7914906 4.9928946 5.3879094 4.8533106 4.7878904 4.813595 4.9130893 4.784885 5.0036955 4.8835983 4.9511514
1368955_at 6.9648557 7.0463886 6.595195 7.036588 6.8645225 6.7557435 6.5572505 6.6218066 6.6591377 6.929836 6.7451463 6.981017
1368956_at 5.726978 5.242151 5.597215 5.421408 5.599522 5.578375 5.4901624 5.6543155 5.538306 5.4290533 5.6162133 5.942329
1368957_at 5.057783 5.01836 5.1512465 4.8451734 4.1418185 4.689185 5.2337804 4.742572 4.4960556 4.5844827 4.9490213 4.7790213
1368958_at 3.7799842 4.0646954 3.9048371 3.9807148 3.7740278 3.9870927 4.063486 4.14093 3.9241793 3.9440653 4.2305393 3.9170132
1368959_at 4.7926407 4.6506424 4.4977236 4.973752 4.872235 4.701893 4.749378 5.2382245 4.640092 4.5893555 4.769953 4.7811017
1368960_at 9.722438 9.815234 9.789671 9.757754 9.85838 9.817375 9.696649 9.981868 9.81267 9.869344 9.904071 10.022297
1368961_at 5.712579 5.9109955 5.8470674 5.6756864 5.7609863 5.937969 5.839961 5.4082155 5.8963304 5.6943555 5.947077 5.6374135
1368962_at 4.9741015 4.908635 4.755584 4.981947 4.931555 4.810595 4.9215727 5.114114 4.868039 5.108444 5.115903 4.974173
1368963_at 6.411063 6.0745416 6.4053392 6.5669527 6.2085295 6.396745 6.389438 6.2740164 6.6728473 6.5482097 6.3997917 6.5119805
1368964_at 4.5017633 4.6393294 4.614358 3.9933155 4.22922 4.76353 4.499058 4.226955 4.2359934 4.182765 4.184693 4.3923993
1368965_at 5.0790424 5.516819 5.58071 5.3964787 5.617771 5.5992603 5.4426174 5.450761 5.6111965 5.5203533 5.3722205 5.548467
1368966_at 4.1830397 3.9601474 4.217186 4.643367 4.317685 4.1041384 4.0085626 4.312044 4.198 4.174525 4.225788 4.200351
1368967_at 6.9175844 6.8472304 6.650402 6.8000793 6.7967696 6.0428624 6.8821225 6.565864 6.700218 6.8628073 6.3200097 6.642902
1368968_at 4.470623 4.4489217 4.2951164 4.573374 4.5006485 4.253217 4.4110575 4.536568 4.5392175 4.205387 4.142091 4.2313104
1368969_at 4.522774 4.408781 4.890073 4.825186 4.1359816 4.0954604 4.429581 4.5311565 4.452888 4.428292 4.484703 4.331
1368970_at 5.112447 4.9994574 5.1987767 4.8620386 5.057103 4.876553 4.806115 4.8043356 4.9550967 5.073468 4.87729 4.520692
1368971_a_at 4.970759 4.5966067 4.7077904 5.0119805 4.720549 4.5377483 4.8172374 4.9266515 4.660294 4.8802676 4.7989273 4.9151344
1368972_at 3.9275732 3.909328 4.1787233 3.8225849 4.169552 3.8941336 4.021312 3.6070316 4.020938 3.7426379 3.6542025 3.751591
1368973_at 7.0847564 7.0525165 6.9149523 6.9939017 7.257985 6.8316646 7.251986 7.438839 7.3660836 7.1625476 7.043511 7.194433
1368974_at 5.0747237 4.815747 4.7402205 4.577405 4.7726617 4.8738008 4.7697744 4.950604 4.8555813 4.724478 4.8316593 4.9157524
1368975_at 6.31893 6.1259575 5.9860644 6.1315117 5.6990557 6.3542886 6.2860003 6.3044243 6.213525 6.152456 6.451617 6.906271
1368976_at 5.3842955 5.388361 5.191313 5.3740377 5.643877 5.882362 5.456821 5.4727483 5.2727976 5.369241 5.542801 5.8817015
1368977_a_at 8.358994 8.252557 8.280798 8.241015 8.107747 8.13861 8.213232 8.342797 8.084318 8.363641 8.241108 8.440273
1368978_at 5.423101 5.3441257 5.4173164 5.334421 5.4721775 5.3873267 5.5494947 5.726056 5.2711186 5.2240305 5.5415597 5.326258
1368979_at 6.190152 6.2340264 6.1422663 6.460344 6.302399 6.5203967 6.2621045 6.2996025 5.8643985 6.405394 6.171993 6.252661
1368980_at 5.335271 5.4068403 5.4784546 5.0879984 5.1267977 4.9665117 4.8081803 5.5722737 5.798179 5.5607576 4.882073 5.5235353
1368981_at 3.348475 3.571493 3.5701747 3.670033 3.72546 3.7237473 3.7680483 3.6048784 3.5523684 3.730516 3.8901577 3.6904938
1368982_at 4.9676104 5.0353746 4.700489 4.43602 4.823099 4.71824 4.867558 4.868489 4.660294 4.7182045 4.787866 4.769604
1368983_at 4.2479024 4.2737317 4.442186 4.594907 4.5657544 4.340582 4.304407 4.312044 4.4619927 4.46596 4.5292244 4.304825
1368984_at 7.6191025 7.575666 7.3871527 7.5041237 7.656732 7.461674 7.5415006 7.8558736 7.779362 7.7143435 7.843516 8.002203
1368985_at 4.6882553 4.209834 4.3944244 4.341731 4.582685 4.9337845 4.6585927 4.556183 4.296775 4.418714 4.4464407 4.259964
1368986_at 4.681306 5.2900715 4.9321537 4.802025 5.1641006 5.095352 4.8467426 4.8002434 4.7097206 5.166169 4.5073547 4.7827888
1368987_at 5.650439 5.994894 5.5353208 5.619935 5.6679826 5.774985 5.895468 5.757702 5.458948 5.9497004 5.749856 5.5746183
1368988_at 5.180584 5.295004 5.267887 5.384807 5.6375566 5.49575 5.320531 5.3223915 5.2126107 5.287846 5.0331125 5.159759
1368989_at 4.686503 4.85203 5.170706 5.2993593 4.977378 5.0397816 5.1530766 4.9641323 5.02544 5.188482 4.717613 4.861957
1368990_at 5.4960146 5.8173013 6.034167 5.899928 5.8057256 5.8560176 5.8753195 5.864571 5.415998 5.863727 5.907198 5.596757
1368991_at 5.792452 5.460017 6.020979 5.560108 6.122078 5.965681 6.088298 5.7985487 6.2902274 5.7851872 5.5190396 5.8355765
1368992_a_at 10.465965 10.410289 10.14802 10.488284 10.664506 10.450592 10.46264 10.740994 10.191433 10.752621 10.490539 10.631836
1368993_at 4.8475137 4.954418 4.960001 4.9642715 5.165758 4.6103373 4.7487397 4.8499136 5.0515795 4.9836135 4.7652664 5.3280916
1368994_a_at 5.831938 5.437328 5.8954353 5.7541256 5.625332 5.920795 5.417729 5.9256225 5.8549404 5.6836576 5.8799095 5.9480476
1368995_at 3.5646565 3.8512666 3.7400386 3.5222738 3.805733 3.6372125 3.9050715 3.482961 3.5514548 3.4183085 3.576612 3.5676992
1368996_at 4.3970523 4.61045 4.7435074 4.741528 4.905127 4.839389 4.748509 4.5073323 5.03235 4.697644 4.4622955 4.5243373
1368997_at 4.9142947 4.7085743 4.6826687 4.5851455 4.3237762 4.2691507 4.1480675 4.4191465 4.3064184 4.4912505 4.1718583 5.0707774
1368998_at 3.494174 3.6172526 3.7824674 3.8089147 3.5951946 3.762024 3.7318654 3.453175 3.736793 3.6077843 3.6728818 4.055327
1368999_a_at 5.4205685 5.248667 5.2504883 5.277687 5.331215 5.347456 5.2497816 5.345886 5.170668 5.299314 5.202386 5.1590037
1369000_at 5.320425 5.226715 5.280198 5.3381376 5.1920505 5.4234247 5.2821054 5.652945 5.4678016 5.66492 5.7531986 5.3066764
1369001_at 4.118396 4.062743 4.6028466 4.119307 4.098919 4.3975677 3.9553874 3.9716036 4.227457 4.021533 4.161518 4.409837
1369002_at 4.1101017 4.3109164 4.03745 4.4045877 4.214288 4.242788 4.232058 4.454584 4.310204 4.324576 4.379183 4.315477
1369003_at 6.289518 6.124885 6.2431493 5.832587 5.8230104 5.7545214 5.9612803 6.1059813 5.5015564 5.839639 6.177708 6.1067615
1369004_at 5.241106 5.1014366 5.174157 5.16971 5.441135 5.3234873 5.5859375 5.3698473 5.209717 5.2298727 5.2636437 5.253112
1369005_at 4.2290297 4.548332 4.3628373 4.645047 4.6746783 4.448609 4.596149 4.457045 4.429615 4.507783 4.547481 4.7103124
1369006_at 4.4258842 4.286507 4.3201795 4.338011 4.065197 4.2136436 4.282452 4.014137 3.9169674 4.4108825 4.6521606 4.4316893
1369007_at 5.597823 5.329589 5.3342 5.6020174 5.423109 5.2916565 5.347698 5.7196665 5.3218727 5.442235 5.318495 5.5977774
1369008_a_at 4.4260426 4.4955072 4.8570123 4.8096304 4.5855474 4.477956 4.6157856 4.233066 4.3746796 4.621885 4.380224 4.472099
1369009_at 3.8877048 3.9101694 3.6549377 3.8797429 3.8889592 3.8618884 3.9276288 3.9737184 4.1270742 3.8523724 3.7245429 3.9652054
1369010_at 4.9547663 5.0681863 5.2138023 5.361276 4.805217 5.2556677 5.165883 5.394863 5.015806 5.175705 5.02962 4.857312
1369011_at 12.425309 12.583844 12.431517 12.366409 12.719024 12.498109 12.255046 12.923992 12.323569 12.368804 12.420989 12.461897
1369012_at 6.2473288 6.196391 6.206199 6.315379 6.2296314 6.2271924 6.3948145 6.014725 6.208866 5.9621816 6.1646533 6.134139
1369013_a_at 10.465608 10.382866 10.385346 10.531044 10.279117 10.527232 10.564536 10.503741 10.434816 10.484081 10.567653 10.5638685
1369014_at 4.5352254 5.1953335 4.7424726 4.691351 4.486703 4.6278744 4.522562 4.6449385 4.466094 4.572015 5.153479 4.525071
1369015_at 4.485653 4.7143292 4.6912203 4.633095 4.834843 4.6186886 4.797991 4.5300064 4.4788237 4.6810293 4.3742313 4.6764946
1369016_at 5.103953 5.168776 5.01135 5.0631237 5.2446156 4.9390793 5.122752 5.022799 4.814892 5.055395 5.0040464 5.1526194
1369017_at 4.70426 4.4229355 4.471979 4.5581756 4.7881446 4.413213 4.4437275 4.3812876 4.4771338 4.7065415 4.6255884 4.4973145
1369018_at 5.143126 5.6468086 5.625582 5.250853 5.5390887 5.187453 5.423279 5.7096033 5.417365 5.4118447 5.6293263 5.4205546
1369019_at 3.4991148 3.5110967 3.4791021 3.3768752 3.6632402 3.8846805 3.6068792 3.3731074 3.494092 3.8908691 3.6697168 3.877148
1369020_at 4.4893665 4.836521 4.513644 4.674335 4.593215 4.6272726 4.7971573 4.7051096 4.5846243 4.3067465 5.027425 4.498051
1369021_at 6.2642536 6.0506005 6.051208 5.7174244 6.1857553 5.8137174 6.1973557 6.0392146 5.9111776 6.190285 5.890573 5.8210316
1369022_at 5.9189577 6.135546 5.849998 6.074412 6.29667 6.3211317 6.2678995 6.090828 6.161167 5.801279 5.7969537 5.8533096
1369023_at 9.942904 9.540485 10.007383 9.955978 9.949734 9.909692 10.227827 9.599175 10.056619 10.446988 10.067338 10.084158
1369024_at 6.79853 7.0118656 6.4416 6.689676 6.7614765 6.665418 6.357123 6.639768 6.738035 6.713304 6.70685 6.5291038
1369025_at 4.621138 4.386786 4.1572247 4.529768 4.4222364 4.7623806 4.770204 4.5261483 4.618022 4.662835 4.4775367 4.3719063
1369026_at 5.8852334 6.281208 5.83756 5.6635947 5.968568 6.015465 5.984687 6.0672894 5.9097557 5.7774477 5.9782357 6.1706777
1369027_at 4.559542 4.5585327 4.6888137 4.6677275 4.6894703 4.877161 4.6388044 4.54884 4.660294 4.4167075 4.581548 4.510133
1369028_at 4.9938145 4.752325 4.66815 5.250853 4.930954 4.6698008 4.7614994 5.027519 5.054822 4.870614 5.057994 4.656808
1369029_at 5.5352006 5.3177958 5.170706 5.332026 5.2724433 6.0381184 5.172777 5.072494 5.13609 4.9142923 5.5302405 6.141884
1369030_at 4.335726 4.225012 4.1817217 4.15905 4.2702007 4.5408363 4.1501217 4.2776537 4.079197 4.5126095 4.1770906 4.0497017
1369031_at 8.548973 8.187815 8.122419 8.574756 8.343566 8.34932 8.186194 8.371113 8.404591 7.9881997 8.506347 8.187367
1369032_at 7.7240696 7.6891384 7.653966 7.6435747 7.5709004 7.66441 7.8536263 7.6739235 7.7926645 7.7748876 7.5381656 7.643517
1369033_at 3.5491648 3.6714258 3.5435982 3.6728945 3.5749125 3.6646423 3.7796202 3.6725652 3.5859416 3.7025936 3.6401763 3.7263203
1369034_at 4.575392 4.8192635 5.0205536 4.8266344 4.8770504 4.7925787 4.803393 4.8348017 4.7535243 4.777133 4.897956 4.5237465
1369035_a_at 3.61868 3.8137934 3.799986 4.3541136 3.8688009 3.8518035 4.232058 3.9522843 3.736514 3.7669587 3.568438 3.6571286
1369036_at 3.7536383 3.8488836 3.533003 3.7957864 3.6730406 3.8945477 3.740753 3.8471549 3.7392945 3.8303702 3.6801715 3.5933495
1369037_at 4.8472815 4.803602 4.750729 4.455724 4.7949095 4.730606 4.5994024 4.4822044 4.514406 4.4418664 4.8556013 4.5679603
1369038_at 5.5203085 5.712678 5.829159 5.8447266 5.85629 5.7782836 5.923056 5.629076 5.308057 5.772751 5.7741785 5.6665688
1369039_at 7.570947 7.6831446 7.570167 7.8693347 7.3904424 7.8691235 7.761016 7.573701 7.7489223 7.7528887 7.807219 7.7053447
1369040_at 5.2061977 5.272584 5.083821 5.540602 5.5176387 5.4172955 5.4265122 5.0609255 5.130018 5.375418 5.245101 5.5808625
1369041_at 3.7450535 3.9375882 3.5422482 3.8410041 3.5121503 3.5612414 3.5442939 3.5803435 3.7506113 3.6608763 3.7500331 3.4936924
1369042_at 7.26355 7.0376015 7.502382 6.9997478 6.9931574 7.343747 6.973637 7.5466175 7.0355935 7.205545 7.1240296 7.0896354
1369043_at 3.7527835 3.768679 3.5913892 3.7462885 3.820334 3.8153253 3.6738129 3.6814482 3.7175608 3.8895905 3.6535735 3.831643
1369044_a_at 6.602825 5.837411 5.108932 7.1530156 6.123583 5.8751273 6.735037 5.673438 6.7496386 6.901016 6.1307716 6.366718
1369045_at 6.806324 6.81739 6.863553 6.6517873 6.6762443 6.8380365 6.948775 6.9108295 6.844291 6.7340765 6.887487 6.6967425
1369046_at 4.0786266 4.178191 3.9538145 4.0576124 4.39339 4.2626743 4.1205587 3.9407995 4.1819315 3.9773247 4.0375714 3.8418076
1369047_at 3.215216 3.2777278 3.2180858 3.198806 3.1304152 3.1877525 3.147063 3.1605248 3.2410343 3.227361 3.3041918 3.4584982
1369048_at 4.7311826 4.77049 4.7623053 4.767848 4.5996194 4.8722363 4.9334 4.85077 4.6514225 4.7313795 4.914315 4.706579
1369049_at 3.7759087 3.6834588 3.7483983 4.1648293 4.091436 3.7419589 3.8989046 4.0202885 3.7553003 3.9751904 3.8316076 4.0404315
1369050_at 7.6398134 7.3839436 7.6816993 7.708332 7.6385865 7.676697 7.576071 7.5622115 7.9297485 8.031434 7.6905727 7.9491897
1369051_at 6.8356986 6.865253 6.7034254 6.542718 6.95032 6.6961017 6.695592 6.372082 7.0696692 6.928142 6.839184 7.0925226
1369052_at 5.240844 4.8626046 5.2546835 4.893761 4.638949 5.3658347 5.1394515 5.177181 5.1133933 4.956085 5.1804094 5.0420046
1369053_at 4.5415597 4.6098337 4.564375 4.385379 4.5584793 4.6571465 4.2061152 3.9663997 4.4222646 4.6758585 4.4233603 4.576148
1369054_at 4.4215927 4.2879276 4.4503374 4.586584 4.333886 4.4783397 4.3503084 4.1612406 4.6583533 4.4348893 4.495808 4.689802
1369055_at 3.9679112 3.5285017 3.800069 3.7762058 3.9044018 3.6439517 4.015894 3.6662595 3.8929505 3.9930778 3.6620533 3.7686563
1369056_at 3.4954407 3.4056282 3.5839417 3.549147 3.5448964 3.4682007 3.4666612 3.6905992 3.5734115 3.2161932 3.3802462 3.4881291
1369057_at 7.3930807 7.400136 7.550989 7.652879 7.3831425 7.664414 7.6128817 7.5158167 7.481633 7.629938 7.469108 7.44815
1369058_at 5.068904 5.1054416 4.942251 4.8638473 4.84654 5.1062365 5.0924697 5.0244913 5.059822 4.8224506 4.7223344 4.6212635
1369059_at 7.4738646 7.3738832 7.3840547 7.728177 7.574106 7.447181 7.478262 7.6807384 7.7667427 7.5665803 7.593807 7.7990046
1369060_a_at 8.013348 7.8499064 7.950203 7.713223 7.7879157 7.790459 7.6617856 7.978942 7.7810326 7.762761 7.742064 7.9174695
1369061_at 8.435556 8.260048 8.452887 8.434969 8.300659 8.29072 8.094351 8.294596 8.32464 8.586945 8.584761 8.522202
1369062_at 5.397178 5.577033 5.5598097 5.3789787 5.106969 5.519642 5.307124 5.1888733 5.3443174 5.2611284 5.566861 5.0433726
1369063_at 9.696031 9.286199 9.866221 9.59628 9.384538 9.420702 9.747345 9.272309 9.676023 9.865152 9.569523 9.581577
1369064_a_at 4.0467396 3.7621887 3.6546042 4.034294 3.993821 3.9786377 4.2445087 3.9173474 4.1763515 3.9264843 3.8927412 3.6674337
1369065_a_at 9.062641 9.041509 9.029902 9.049193 8.953095 8.930044 9.140917 8.971641 8.794337 8.84427 8.695821 8.907749
1369066_at 5.7803783 6.2303233 5.776654 5.738117 5.7605314 5.765335 5.9059687 6.081096 5.9383183 5.715119 5.955911 5.891397
1369067_at 3.7167718 3.90179 3.785202 3.9924014 4.1364803 4.0364966 3.807245 3.8535414 3.6855233 3.7376885 3.7861328 3.6748297
1369068_at 4.073289 4.5406733 4.3600187 4.256733 3.9824152 4.0692883 4.040265 4.4312506 4.1167164 4.351501 4.020673 4.278463
1369069_at 7.491107 7.4706483 7.627713 7.172083 7.5052776 7.0823007 7.452976 7.5868115 7.345576 7.542761 7.2262025 7.251087
1369070_at 7.576386 7.8426533 7.747388 7.6066914 7.5821853 7.83641 7.4569097 7.5559344 7.63178 7.7570076 7.765921 8.119518
1369071_at 4.326189 4.191269 4.076772 4.220552 4.3750143 4.0922604 4.2899666 4.1597996 4.0986786 4.048745 4.671088 4.082779
1369072_at 6.748442 5.618328 5.98721 5.39379 5.940817 5.7408924 6.3832517 5.957797 5.5270605 7.0163627 5.939681 6.416702
1369073_at 9.996449 10.185268 10.274107 10.189395 10.268937 10.035038 10.145799 10.218124 10.513683 9.703662 10.189995 10.217322
1369074_at 12.325405 12.217231 12.168821 12.289905 12.3882885 12.248834 12.355126 12.288509 12.268412 12.499641 12.316172 12.4218445
1369075_a_at 4.544473 4.6436644 4.525568 4.6710567 4.7131786 4.810595 4.66165 4.6990013 4.599082 4.5624647 4.7401886 4.6114464
1369076_at 8.28735 8.118392 8.268258 8.236526 8.115351 8.24469 8.099846 8.2707815 8.325101 8.428359 8.471562 8.525674
1369077_at 7.11945 6.8205304 6.9020786 7.2172236 6.7938786 7.1177173 6.7914643 7.1820917 7.0967174 7.08744 7.156883 7.1756406
1369078_at 7.7185726 7.724301 7.8645115 8.03975 7.960374 7.847543 8.1010065 7.955206 7.9205604 7.7566204 8.084969 8.198795
1369079_at 4.7826176 5.0363398 4.999409 5.168872 5.036914 4.74854 4.6951804 4.9651175 4.6576242 5.1660237 4.8916836 4.655773
1369080_at 4.425517 4.8949394 4.7371793 4.7795944 4.729185 4.7040706 4.684802 4.5825605 4.524418 4.7429576 4.4806685 4.815691
1369081_at 7.0799804 6.8649845 6.827004 6.922507 6.9334397 6.9278026 7.0052295 6.856984 7.062483 7.4806466 6.815115 7.414019
1369082_at 5.0697827 5.0235605 4.9612637 5.119343 4.8452826 5.2149568 4.947774 4.895896 4.759259 5.1604795 4.5343356 5.007988
1369083_at 6.2099442 5.918625 6.122962 5.90643 5.599522 5.9830303 5.9450054 5.89469 6.0556707 6.0390716 5.726662 5.9595647
1369084_a_at 6.7489433 7.226861 6.9714246 7.2175775 7.0172687 7.07645 6.748321 7.233689 7.0177884 6.983886 7.014844 6.975671
1369085_s_at 5.287032 5.637987 5.6463394 5.4704103 5.1177797 5.2928314 5.23378 5.30262 5.5580864 5.7045403 5.5144033 5.816783
1369086_a_at 5.568991 5.5165043 5.4860363 5.604103 5.173167 5.3715076 5.3762865 5.435313 5.755239 5.1661663 5.357568 5.459543
1369087_at 5.080763 4.8193264 5.2114425 5.0967255 4.8145294 5.032696 5.086375 5.037061 4.9588375 5.193782 4.958828 5.0527782
1369088_at 7.4027295 7.078014 7.088863 7.211049 7.238661 7.1939845 7.226379 7.255314 7.3660836 7.4067907 7.25455 7.4685373
1369089_at 4.215807 4.26509 4.4755 4.1774983 4.5154176 4.480751 4.6434836 4.3228283 4.4658327 4.4218287 4.300237 4.3849263
1369090_at 4.2570133 4.2947655 4.167664 4.087761 4.1651144 4.1527734 3.844335 4.230306 4.0534115 4.120935 4.1518865 4.073273
1369091_at 3.7623522 4.2054605 3.8074622 4.0359306 4.169552 3.98303 4.206784 3.8695168 4.043296 4.258063 4.0100803 3.9448874
1369092_at 8.248595 8.168804 8.278511 8.20596 8.168064 8.323845 8.315725 8.110773 8.006292 8.1091175 8.294117 8.189908
1369093_at 6.9466414 6.6931143 7.0557375 7.014362 6.514358 6.9354744 6.773137 6.871866 6.869675 6.53476 6.663493 6.797908
1369094_a_at 5.3533196 5.4893107 5.5329514 5.722471 5.4091177 5.6520395 5.4099813 5.536255 5.5362372 5.5461044 5.4324446 5.632705
1369095_at 4.5726147 4.384576 4.5414677 4.612973 4.3833356 4.5718384 4.6366158 4.8382254 4.199375 4.493147 4.822397 4.4698067
1369096_at 4.084711 4.4845533 4.266513 4.3401513 4.1890717 4.076277 4.1688995 4.2868447 4.1855235 4.2578325 4.508059 4.0583024
1369097_s_at 6.269464 6.087072 6.3143525 6.2534404 6.013972 6.242957 5.954528 6.2241273 6.2861567 5.9553022 6.2899704 6.252661
1369098_at 4.197361 4.235569 4.199722 4.314974 4.2276554 3.91908 4.292494 4.1196103 3.9435782 4.324229 3.9239979 3.943617
1369099_at 7.6809077 7.62105 8.083527 7.460953 7.5830255 7.470973 7.612883 7.68121 8.117493 7.6024547 7.447429 7.9946375
1369100_at 4.380606 3.919428 4.3881845 4.1025515 3.9676993 4.1823206 4.106699 3.9735985 4.144964 4.2023363 4.330822 4.1253996
1369101_at 7.4581904 7.4564447 7.2809854 7.364803 7.594493 7.2881722 7.513396 7.463411 7.809054 7.628768 7.6834164 7.7788153
1369102_at 3.9119675 3.855833 4.0700226 4.03268 3.9635015 4.1062613 3.7418156 3.969818 3.9317236 3.7367659 3.8005342 3.875037
1369103_at 4.880884 4.888537 4.2819023 4.1049013 4.228171 4.355631 4.713543 4.662558 4.8904386 4.671179 4.72087 4.9137955
1369104_at 5.8368497 6.0621967 5.503935 5.9094853 5.7391186 5.256509 5.595919 5.379065 5.4063807 5.301536 5.709241 5.7564588
1369105_a_at 4.073513 3.4173403 3.28945 3.9333973 3.971346 3.7607493 3.8873785 3.2413976 4.0780096 3.7715158 3.841914 4.174453
1369106_at 5.1209774 4.8463697 4.661709 4.659413 4.8052645 4.7141623 4.4624524 4.79386 4.4046936 4.779806 4.7130203 4.5323515
1369107_at 3.448017 3.8097737 4.0277424 3.562553 3.6441066 3.9510245 3.6434896 3.936645 3.7666128 3.723027 3.9367967 3.7864122
1369108_at 4.257452 4.5548434 4.048593 4.0797806 4.087908 4.401471 4.11995 4.181655 4.001666 3.8674238 4.261479 3.9799967
1369109_at 3.8963437 3.7775402 3.6440055 3.9177382 3.5758333 3.8460152 3.9977143 3.6512787 3.5988278 3.6681037 3.8020594 3.7318783
1369110_x_at 10.101357 9.191737 10.300081 9.756709 10.190111 10.165672 9.942053 10.113118 9.631738 7.772115 10.305491 9.801863
1369111_at 13.887576 13.919415 13.916851 14.012208 14.011129 14.019589 13.959368 14.047735 13.971537 13.968482 13.938005 14.056307
1369112_at 4.4179153 4.469655 4.425041 4.1771307 4.3089204 4.2140465 4.2852 4.337843 4.7007656 4.2874947 4.676755 4.0977635
1369113_at 3.4223437 3.3832884 3.260746 3.4031415 3.1123693 3.379084 3.321679 3.5296354 3.7357788 3.474502 3.2221293 3.496388
1369114_at 3.1577432 3.460161 3.4779172 3.5908098 3.2338269 3.1481528 3.4161186 3.7449968 3.4458616 3.2102757 3.3095853 3.3014784
1369115_at 5.015022 4.736035 4.636493 4.8162794 4.863848 4.78849 4.843808 4.8143134 5.020131 4.627848 4.6789284 4.860843
1369116_a_at 5.5688286 5.7978735 5.53426 6.0865226 5.7605867 5.8846374 5.796508 5.7150745 5.6042295 5.6811795 5.7873096 5.5226374
1369117_at 4.207137 4.0985975 4.235343 4.065797 4.2785234 4.026116 4.1292048 3.9598155 4.2347364 3.9976242 3.843322 4.087051
1369118_a_at 4.760195 4.6751323 4.499623 4.4292097 4.6766963 4.529474 4.7795854 4.828299 4.441563 4.900299 4.4938684 4.5249567
1369119_a_at 4.972949 4.8620367 4.985601 4.786948 4.9172907 4.9851065 4.8832474 4.970687 4.641652 4.8990326 4.9715023 4.8772345
1369120_a_at 7.0191574 7.3517594 7.0916996 7.2311177 7.324512 7.181206 7.55822 7.2301965 7.31806 7.386168 7.4474034 7.0455346
1369121_at 4.9412775 5.372755 5.5668545 5.3238955 5.2083716 4.995445 5.374572 5.410322 5.1840672 5.8712554 5.227422 5.408756
1369122_at 7.5070653 7.715074 7.878296 7.5598454 7.339794 7.4219007 7.65532 7.6163116 7.684096 7.5459156 7.5511217 7.4687285
1369123_a_at 5.9560146 5.9271865 6.090769 5.7629614 6.135451 5.8829265 6.2319593 6.188432 6.2305694 6.1006393 6.1632695 5.977293
1369124_at 4.373748 4.20257 4.242697 4.212522 4.2791376 4.3565693 4.3982487 4.4065075 4.058383 4.3431244 4.213917 4.3791914
1369125_at 3.2206306 3.3649485 3.3483467 3.4798243 3.2960234 3.343312 3.322633 3.5266025 3.455814 3.449376 3.2213647 3.113134
1369126_at 3.8213682 3.6015468 3.8989413 3.7139099 3.7477844 3.7137156 3.6437657 4.165062 4.0416155 3.9687865 3.7967155 3.9378185
1369127_a_at 6.2257767 6.6983542 6.897888 6.0074315 6.430839 6.308631 6.612546 6.5648723 6.4851027 6.2265143 6.605247 6.357184
1369128_at 4.1213326 3.9768548 4.3613605 4.0609245 4.1931586 4.0289454 4.1067786 3.9293275 4.0956554 3.9197304 4.2076635 4.00704
1369129_at 3.6181097 4.0384283 3.9447064 3.8678548 3.8326254 3.765669 3.7693505 3.636367 3.8386183 4.1964755 3.8362644 3.8720005
1369130_at 4.5992436 4.8594565 4.9307013 4.740646 4.9985456 4.6332917 4.7705765 5.199478 5.010047 4.9322796 4.709301 5.158064
1369131_at 4.1136847 4.206196 4.2199745 4.3868756 4.2037764 4.2804384 4.2983904 3.931543 3.9516292 4.1352334 4.0852146 4.099538
1369132_at 5.4908347 5.493541 5.5446553 5.114609 5.485301 5.223263 5.047669 4.9282694 5.234842 5.431193 5.2373276 5.2354364
1369133_a_at 3.8134346 3.9492514 3.9570174 4.0064383 3.986938 3.9508007 3.9507349 3.9927342 3.8330648 3.9877532 3.95679 3.807313
1369134_x_at 3.4762 3.548945 3.60484 3.5100152 3.5283473 3.493 3.4422255 3.458112 3.450523 3.4709353 3.3210084 3.445936
1369135_at 6.1918197 6.591127 6.2301536 6.460344 6.445202 6.5322003 6.677368 6.3897567 6.371443 6.573275 6.5882616 6.3175025
1369136_at 4.451332 4.280407 4.2432327 4.3837633 4.138999 3.9568727 4.397298 4.2222233 4.033757 4.2362556 4.1801906 3.9820564
1369137_at 5.241186 5.012967 5.225853 4.885305 4.747472 5.1702495 4.970364 4.900916 5.1301208 5.213531 5.062003 5.1780186
1369138_a_at 3.6831646 3.7744472 4.032804 4.03268 3.9381976 4.086416 3.8488274 3.7713635 3.717858 3.7741702 4.2624016 3.854079
1369139_at 3.822194 3.888929 3.719121 3.9508586 3.8688009 4.0158925 3.9944463 3.7587948 3.5489357 4.039668 3.6339986 3.9893024
1369140_at 4.1801934 4.1933002 3.9287748 4.2382145 4.0900555 4.2140703 4.11689 3.9221864 4.1419687 4.242939 4.124691 4.010315
1369141_at 3.6872268 3.8721633 3.893659 3.6368268 3.9866443 3.5202823 3.4769375 3.4377189 3.745159 3.711571 3.6589272 3.8065574
1369142_at 4.063979 3.932006 3.6505237 3.6611793 3.950446 3.8437312 4.2168455 3.8972344 3.6768408 3.8431418 3.8459775 4.183093
1369143_at 4.0904083 4.4633036 4.265586 4.2539234 4.153645 4.3950796 4.4877763 4.4187813 4.1796455 4.689455 4.4217176 4.3919454
1369144_a_at 4.1693287 3.9821727 4.388185 4.3104324 3.9176004 3.9650862 4.1084247 4.037195 4.3026896 3.8515697 3.7253997 3.901345
1369145_a_at 5.2059383 4.6248965 4.767721 4.750627 4.8066034 4.7004185 4.8783627 4.9660954 4.700815 4.761022 4.764605 4.7264996
1369146_a_at 6.2146473 6.172507 6.2007422 6.255867 6.237416 6.2191043 6.260301 7.0262227 7.2159286 6.732793 6.496089 7.1606317
1369147_at 4.853954 4.8944826 4.6684594 4.739258 5.026779 4.938324 5.1306486 4.57171 5.0385556 4.831216 4.7308626 4.8326936
1369148_at 7.9455056 7.9047713 7.8133245 8.060541 7.9120135 7.6488748 7.9173903 7.8688846 7.9553366 7.7564063 7.6204934 7.7164087
1369149_at 4.9904165 5.1064878 5.150854 4.8703394 4.9071574 5.158161 5.3153806 5.179366 4.920453 5.060727 5.5123553 4.89691
1369150_at 8.944956 7.982614 8.460365 8.450188 8.649297 8.518702 8.127527 8.3331995 8.120094 8.103572 8.2972555 8.324644
1369151_at 5.4747257 5.4182634 5.326181 5.354058 5.5574636 5.4099464 5.2053447 5.0241528 5.0127482 5.3635216 5.217636 5.3818665
1369152_at 6.8990884 6.627704 6.5645895 6.8744755 6.689805 6.8093867 6.347215 6.8729205 6.867068 6.5141497 6.5946712 6.772751
1369153_at 3.822194 3.8960927 3.7900476 3.7333333 4.073292 3.5518882 4.129257 3.6659057 3.800063 3.6176364 3.880409 3.6978543
1369154_at 3.861065 3.9890313 3.80714 4.076335 4.058789 4.052408 3.9652605 3.7675803 4.070119 4.11547 4.244149 3.9799967
1369155_at 4.9543595 4.9391413 5.41641 5.1531687 5.1069694 4.9199376 5.0427065 5.1879535 4.699648 4.9082747 4.8831906 4.8463326
1369156_at 6.5795717 6.738837 6.686644 6.5879335 6.370291 6.052437 6.371359 6.131579 6.7834244 6.4998393 6.501903 6.972747
1369157_at 8.544157 8.528992 8.367542 8.650091 8.76074 8.620867 8.601397 8.445658 8.340099 8.517929 8.850742 8.900173
1369158_at 4.2717304 4.495199 5.0545063 4.256735 4.6450453 4.23623 5.0182285 4.545475 4.501585 4.67917 4.213258 4.238961
1369159_at 5.331744 5.8473234 4.8018856 5.1178637 5.453565 5.3385754 5.208809 5.14607 5.3723173 5.4203286 5.588696 5.472269
1369160_a_at 4.9729495 4.7792406 4.717608 4.90291 4.8226624 4.804801 5.238507 4.665775 4.9063864 5.280768 5.533335 5.025537
1369161_at 8.378937 8.743832 8.795844 8.221396 9.015444 8.623225 8.820047 9.254136 9.210793 8.934685 8.72193 9.1784725
1369162_at 4.012573 4.092274 4.169206 4.20219 3.919209 4.147668 4.234625 3.9173474 4.1763515 4.160713 4.0375714 4.1523013
1369163_at 5.5898185 5.4799876 4.995619 5.0639343 5.238919 5.324156 5.544707 5.4633465 5.3667912 5.3279066 5.450444 5.3588705
1369164_a_at 4.2290297 4.367601 4.4865904 4.6586018 4.221735 4.2985144 4.4333544 4.4299765 4.460174 4.7100387 4.5223074 4.4643393
1369165_at 4.148163 4.223724 4.366167 4.1996574 4.31501 4.3861446 4.088152 4.060421 4.3124332 4.3325586 4.2500496 4.278123
1369166_at 4.2596655 4.0734377 4.2960167 3.9245112 4.280187 4.3520474 4.770657 4.040989 4.2483573 4.169058 4.3639717 4.0771704
1369167_at 5.5821815 5.388585 5.6267095 5.70686 5.763603 5.9479303 6.019399 5.8974757 5.34195 5.784133 5.8551574 5.6887426
1369168_a_at 5.025404 4.85203 4.753237 4.795148 5.330324 5.252183 5.292533 4.8805833 4.986663 5.055395 5.0493584 5.208002
1369169_at 9.319283 9.097761 9.015624 9.357837 9.388331 9.252449 8.989786 9.00189 9.102866 9.394843 9.420063 9.132885
1369170_at 4.172272 4.1775475 3.9800408 3.8925326 4.0647774 3.869859 4.38234 3.968527 4.0700216 3.8895023 3.8729422 3.908325
1369171_at 10.455441 11.101691 11.105871 11.304099 11.256686 11.160063 11.043823 11.263978 11.319748 11.154377 11.273134 11.168477
1369172_at 4.0710826 4.1697364 3.9318237 4.361022 4.157347 4.5185523 4.0064664 4.2380457 4.2425027 4.345465 4.121803 4.2749496
1369173_at 5.159291 5.1953235 4.993112 5.1800075 5.045547 5.2445097 5.059821 5.0904818 5.201611 5.216169 5.2585096 5.331917
1369174_at 7.3524666 7.086368 7.180225 7.243781 7.028103 6.778881 6.7885137 6.9308286 7.1399236 6.894553 7.154361 7.2530313
1369175_a_at 3.8032439 3.990777 4.0054183 4.0013943 4.009361 4.0918837 3.8979108 3.8103712 3.9116843 3.9862123 3.8861234 3.9137511
1369176_at 6.686737 6.4268703 6.7280293 6.4791822 6.7902637 6.476998 6.5639753 6.4311094 6.389276 6.4800715 6.793206 6.154433
1369177_at 7.112509 6.8247023 6.9471793 6.9310627 6.818989 6.7743793 6.741974 6.6877413 6.8578224 6.9572473 6.4959946 7.110818
1369178_a_at 4.4823833 4.2656484 4.43332 4.302046 4.413578 4.3295937 4.3282905 4.5284743 4.456269 4.3221836 4.358186 4.3348
1369179_a_at 7.28348 6.0393324 6.54692 6.23279 6.286759 6.222698 6.1232543 5.958313 5.812365 6.0844955 6.3751464 6.2925816
1369180_at 5.0309806 4.921607 5.044859 5.005458 5.1562905 5.122512 5.0216937 5.2013936 5.092618 5.003875 5.2134857 4.8608284
1369181_at 5.728588 5.9364963 6.0486875 6.4320884 5.8568854 6.213031 6.206678 6.1834984 6.342351 5.829613 6.0943794 5.899592
1369182_at 4.3419886 4.0721464 3.9321842 4.538952 3.8858497 3.943658 4.6210933 3.9427924 4.1686974 3.924093 3.8916962 4.060585
1369183_at 5.1038866 5.0231323 4.961417 5.133724 5.0357275 5.194064 5.2166843 5.1087832 5.00603 5.0683556 5.141699 5.476596
1369184_at 3.6462643 4.088024 4.112507 4.118025 4.029583 4.0298185 4.104829 4.033073 3.8487859 3.8061385 3.9581122 4.0888257
1369185_a_at 5.2480254 5.099607 5.2905393 5.2559905 5.179967 5.410987 5.4348545 5.16145 5.234842 5.2463837 5.1761355 5.24592
1369186_at 7.300499 7.2313347 7.2590556 7.6458907 7.320671 7.552947 7.35102 7.473248 7.350026 7.3550673 7.6467113 7.4929104
1369187_a_at 7.336991 7.4242697 7.570041 7.2720656 7.481892 7.409968 7.535345 7.462295 7.261892 7.500849 7.369627 7.380295
1369188_at 4.078336 4.4476886 4.1152573 4.306713 3.9896972 4.300399 4.159392 4.4033065 4.2684174 3.9415057 4.66728 4.214793
1369189_at 5.5984044 5.995264 5.651222 5.6564236 5.641639 5.8817325 5.660209 5.7128696 5.7613525 5.410187 5.389981 5.938334
1369190_at 5.68432 5.5768456 5.4512534 5.7122045 5.6002994 5.6940985 5.511142 5.70375 5.5627885 5.4599347 5.6279197 5.6542683
1369191_at 3.4612997 3.548945 3.4079156 3.6120641 3.7363613 3.7231028 3.5513692 3.639209 3.566557 3.73162 3.782657 3.5441427
1369192_at 4.4298344 4.532787 4.6570234 4.942215 4.297556 4.685417 4.6189613 4.4655337 4.7331142 4.546847 4.2123857 4.717401
1369193_at 5.5555935 5.1716595 5.5108776 5.242756 5.528489 5.699274 5.5040836 5.4696684 5.7129216 5.5597067 5.765811 5.5416203
1369194_a_at 4.1049824 3.6224837 3.87466 4.029166 4.14881 3.7494726 3.8710332 4.1138115 4.088217 3.9282017 3.9438906 4.039612
1369195_at 5.1769867 5.650701 5.4355206 5.7857394 5.490431 5.797703 5.340939 5.8059745 5.6999545 5.4521008 5.7989845 5.54599
1369196_at 5.676711 5.591453 5.7182636 5.465991 5.1452184 5.497775 5.254332 5.1764326 5.688466 5.471096 5.446514 5.682662
1369197_at 5.6027837 6.162289 5.863481 5.775558 5.4650955 5.8751273 5.20996 6.010654 5.6674733 5.202477 5.7202806 5.680865
1369198_at 5.2520576 5.103783 5.11763 5.6407285 5.558455 5.2656703 5.395378 5.547715 5.1648755 5.4001517 5.3760185 5.3285613
1369199_at 4.9608264 5.295004 5.23885 4.835786 5.130024 4.810595 4.8443136 4.746694 4.953553 5.289338 4.987938 4.72048
1369200_at 9.340655 9.073723 9.687518 9.402663 9.438501 9.513004 9.66151 9.4086895 9.620144 9.2055025 9.148015 9.132885
1369201_at 5.4486322 5.180317 5.4737644 5.104536 5.0672398 5.377733 4.9919004 4.7100754 5.254293 5.2915573 4.9968767 5.1185284
1369202_at 3.4290304 3.566588 3.5747974 3.6759963 3.7457182 5.8250346 3.7133062 3.6585104 3.9828863 3.4567416 3.7904203 3.5691817
1369203_at 4.2077484 4.0988083 4.4147587 3.8710363 3.8996298 3.9424446 4.326085 4.1162176 3.977342 4.2307644 4.1256256 3.920977
1369204_at 7.497422 7.270691 6.9314094 7.3435483 7.2864804 7.5129914 7.3632092 7.2642817 7.2714634 6.9257345 7.3078914 7.35696
1369205_at 5.4042115 5.5301356 5.232321 5.2352448 5.4460516 5.1802754 5.642649 5.420949 5.3109155 5.169651 5.377752 5.243394
1369206_at 12.552817 12.635651 12.707451 12.572436 12.578651 12.657516 12.53918 12.786757 12.629316 12.5657015 12.619672 12.579929
1369207_at 4.1459527 5.026686 4.27501 4.659246 4.4328923 4.4858074 4.2907133 3.8731992 4.7586412 4.2080297 4.902178 4.375398
1369208_at 6.726021 6.424129 6.2469745 7.065253 5.851474 6.3088694 6.3386993 5.711197 6.269017 6.225377 6.190882 6.014408
1369209_at 6.7287145 6.8907847 6.489727 6.6703596 6.7734947 6.7218027 6.3921275 6.3475447 6.537204 6.7946825 6.4586587 6.475398
1369210_at 3.522691 3.449636 3.3856695 3.4216516 3.3407998 3.2791517 3.3034387 3.5331 3.1629298 3.3529377 3.505486 3.396208
1369211_at 6.1108966 5.87492 6.2803464 5.996685 6.4471583 6.405533 6.2039742 6.081763 6.28835 6.1132507 6.5709124 6.212976
1369212_s_at 6.755804 6.68546 7.3048186 7.2765183 6.934157 6.9384356 6.982656 6.916364 7.0377645 7.107492 6.372335 7.0020065
1369213_at 5.0421743 5.3688083 5.3339972 4.8727856 4.89987 4.810595 4.932149 4.9019766 5.216845 5.055395 4.846137 4.8808064
1369214_a_at 5.9263706 6.0306907 5.5983953 5.9343295 6.1212015 5.896128 5.967771 5.860143 5.8193192 5.995133 5.8729734 5.8284097
1369215_a_at 10.020833 10.237243 10.133946 10.217641 10.096917 9.829717 9.91503 9.743148 10.026702 9.732269 9.724761 10.052262
1369216_a_at 5.1416383 5.436278 5.4309106 5.397708 5.532056 5.9009132 5.506794 5.309634 5.1716213 5.225729 5.4188023 5.4367323
1369217_at 4.5015364 4.3597975 4.754962 4.31372 4.811088 4.45871 4.5479565 4.7757688 4.4713526 4.338077 4.259952 4.315538
1369218_at 7.316355 7.096178 7.5984554 6.9814873 7.3858004 7.223864 6.9135427 7.530399 7.2258 7.505715 7.601911 7.5873275
1369219_at 6.1302867 5.981338 6.0549397 5.8898945 6.1971664 5.978143 6.144873 5.8516593 6.042209 5.896974 5.983836 5.8123674
1369220_at 7.093301 7.4955378 7.187927 7.0718384 7.4813595 7.3513174 7.3083 7.5748243 7.539332 7.413681 7.436863 7.4446054
1369221_at 5.6355042 5.7089286 5.85925 5.6057987 5.354101 5.366793 5.7331967 5.6168995 5.6598835 5.5548725 5.7008643 5.6863866
1369222_at 5.1313686 5.4312882 5.516136 5.858091 5.3341837 5.4147434 5.541233 5.6226377 5.60595 5.4843245 5.4709845 5.5112104
1369223_at 6.6938715 6.664125 6.5858355 6.6479135 6.6920123 6.963451 6.687648 6.4008036 6.8175335 6.7334385 6.809889 6.5282426
1369224_at 10.113549 10.966197 9.856514 10.598007 9.158315 9.704627 10.214246 9.106942 9.453584 9.800779 9.311009 11.088772
1369225_at 12.094113 11.829671 12.126571 11.803773 11.861552 12.021835 12.122477 12.183048 11.8472805 12.1101675 12.132513 12.004319
1369226_at 8.10294 7.6769423 7.891148 7.734911 7.7024884 7.974207 8.263321 8.042299 8.052111 8.094305 8.0737705 8.269878
1369227_at 5.494503 5.5924253 5.4578133 6.019582 5.880397 5.7704415 5.5386558 5.6042643 5.936504 5.2005105 5.982448 6.3808317
1369228_at 5.7622967 5.878658 5.891067 5.8405266 5.866011 5.7141495 5.6777706 5.9001646 5.755106 5.2295394 5.9415994 5.6698723
1369229_at 5.9137487 5.721855 6.157412 5.850883 5.7432575 5.8179407 5.8973293 5.907446 5.791857 5.6735344 5.8969946 5.7972484
1369230_at 4.5006666 4.4274726 4.2909293 4.3792977 4.612371 4.176632 4.4688454 4.1327987 4.5033245 4.533917 4.2277126 4.227787
1369231_at 4.768745 4.9659157 4.7260137 4.8469334 4.64938 5.0501056 4.8922358 4.897951 4.8430796 4.8128495 4.636999 4.5302515
1369232_at 4.764124 4.7317724 4.8183355 4.7639337 4.524896 4.7728825 4.8779755 4.7535176 4.8422976 4.701631 4.8921266 4.8302226
1369233_at 4.1160593 3.7907078 3.8967674 3.7944038 3.834542 3.6888995 4.127632 3.8548443 3.9651048 3.6950424 3.8028986 3.505845
1369234_at 7.8124137 7.7481337 7.7852163 7.65366 7.551898 7.831252 7.509987 7.684653 7.905342 7.765026 7.8326483 7.5545263
1369235_at 4.669302 4.790524 4.940939 4.935647 4.704239 4.8600693 4.560669 4.795238 4.9628177 4.7417784 4.923545 4.935269
1369236_at 5.271814 5.0903063 5.136628 5.185614 5.545693 5.300614 5.071224 5.647876 5.052568 5.2717137 5.24881 5.205907
1369237_at 5.234309 5.3216424 4.8849444 5.3183856 5.2884836 5.343265 5.2690697 5.21078 5.3440337 5.0135727 5.1431913 5.2928185
1369238_at 9.830584 9.945024 10.268836 10.037452 9.896538 9.765459 10.00364 9.977616 10.505419 9.373894 9.744989 9.859176
1369239_at 4.0933113 3.7425137 4.0366383 3.8773131 3.915383 4.0104623 4.1056514 3.862916 4.2842293 3.9392617 4.1977224 3.9262662
1369240_a_at 5.685526 5.713472 5.622177 5.664005 5.695787 5.7777042 5.6958923 5.9748106 5.7138395 5.7661405 5.4786363 5.535172
1369241_at 5.4058447 5.2739058 5.4917006 5.359306 5.417062 5.4378233 5.5063367 5.5161953 5.271887 5.7026796 5.7440705 5.5111656
1369242_at 3.4667413 3.6053157 3.6516318 3.4942808 3.6232483 3.5784612 3.601083 3.63488 3.4245093 3.753402 3.5578136 3.592135
1369243_at 3.9086766 4.1450014 4.106481 3.8871648 3.897016 3.8582616 3.6991298 3.9216106 3.765656 3.9361274 4.069282 3.93953
1369244_at 6.42616 6.488458 6.509853 6.47791 6.2836256 6.495689 6.075858 6.552888 6.73234 6.9310822 6.6967645 6.6657357
1369245_at 4.416728 4.2864833 4.119519 4.1897464 4.434217 4.2653656 4.342368 4.391288 4.2878866 4.2222586 4.681534 4.0876603
1369246_a_at 3.7334266 4.4284945 3.8219807 4.10929 4.0099945 3.852466 4.1345234 4.1318426 3.9133463 4.027217 3.7910488 3.5790265
1369247_at 5.372891 5.1565366 5.0933266 5.627845 5.7463155 5.4483185 5.6079106 5.5476255 5.505072 5.720613 5.7533727 5.9684577
1369248_a_at 7.183251 6.964101 7.031496 7.6026177 7.4620247 7.645127 8.108391 7.5784883 8.091993 7.4197335 7.9371333 8.202249
1369249_at 8.37768 8.488351 8.431903 8.315006 8.099911 8.311621 8.142797 8.409948 8.589232 8.065746 8.4221325 8.507688
1369250_at 5.071262 4.978418 4.826348 4.911667 5.2389617 5.332404 5.2327595 5.029963 4.9941683 5.1120954 5.282826 4.990997
1369251_a_at 5.8809166 5.740013 5.4261127 5.5454807 5.546417 5.540415 5.6984434 5.5502024 5.4547844 5.977433 5.448488 5.3701468
1369252_a_at 5.2461615 5.242151 5.6799335 5.26801 5.272212 5.688195 5.1252375 5.435442 5.177409 5.390421 5.1764355 5.260314
1369253_at 3.878175 3.9568768 3.9783726 4.092435 3.859724 3.7814815 4.0709505 4.0890255 3.7006142 4.0009546 3.7079322 3.816058
1369254_a_at 3.9973235 3.90179 4.100916 4.15657 3.820334 3.7062967 3.9499094 4.103317 3.7488134 4.057764 4.1097136 3.699836
1369255_at 6.366822 6.478979 6.322167 6.225557 6.2290306 7.190495 6.7482195 5.9389267 6.6906743 6.633441 5.732587 6.17195
1369256_at 5.4289355 5.8369937 5.670213 5.6596146 5.5822506 5.4303617 5.555817 6.149759 5.390085 5.721827 5.886923 5.363591
1369257_at 4.8894167 4.95111 5.307557 4.8495846 4.9441404 5.2834153 4.571395 5.031508 4.999038 5.103145 4.8149037 5.011306
1369258_at 3.2105777 3.2232122 3.2324579 3.2456312 3.2628415 3.2946675 3.4579675 3.2509491 3.21819 3.1876607 3.2843032 3.098427
1369259_at 6.14524 6.452978 6.3887525 7.0915356 6.4556427 7.057689 5.9531345 7.0912 6.9391565 7.013189 5.8432703 6.6503158
1369260_a_at 4.2800198 4.4079175 4.4252853 4.262485 4.259303 4.0060296 4.5202184 4.230527 4.4771433 4.398676 4.7319326 4.2079344
1369261_at 5.228302 5.4845963 5.451612 5.093386 5.2255096 5.296859 5.3662534 5.3670626 4.901478 5.1231074 5.090087 4.9925017
1369262_at 6.72421 6.6785192 6.769768 6.896974 6.866044 6.6525173 6.813035 6.799929 6.623598 6.6848564 7.168651 6.598463
1369263_at 3.2532737 3.5772483 3.606398 3.3801913 3.5414922 3.5870974 3.4842157 3.495634 3.3915186 3.3504415 3.4696991 3.4051611
1369264_at 5.057399 4.8481336 4.8637753 5.1789975 5.352027 5.2789693 4.9768343 5.1970835 5.1932244 5.1951547 5.4926815 5.052938
1369265_at 6.4408274 6.294723 6.2127886 6.2924256 6.349546 6.4055495 6.167004 6.670446 6.3991327 6.5862684 6.7802143 6.721767
1369266_at 5.435758 6.1704893 5.8955207 5.9185534 5.1461487 5.837768 5.4220443 5.1695676 5.7265205 5.8863997 6.3600264 5.338744
1369267_at 4.053192 4.238371 4.502834 3.9286964 4.239529 4.1712475 4.0040293 4.078393 4.034091 4.127089 4.0792737 4.1393757
1369268_at 4.4950905 4.2809763 4.6185207 4.544846 4.5762205 4.34406 4.8714542 4.0482235 4.5236273 4.3049664 4.273987 4.3649244
1369269_at 8.815497 8.669086 8.697041 8.853036 8.733427 8.819204 8.884958 8.722726 8.932821 9.06833 8.902131 8.985113
1369270_at 9.016636 9.0484915 8.957064 8.928696 8.853613 9.023474 9.01506 9.055817 9.627093 8.866633 8.706181 9.299677
1369271_at 4.4580164 4.292226 4.486702 4.036311 4.1762376 4.740743 4.7824674 4.1003056 4.5117574 4.488902 4.4353466 4.3991013
1369272_at 5.1833477 5.6416345 5.1734743 5.3344564 5.6637425 5.5495777 5.174631 5.168339 5.5322804 5.2645745 5.685128 5.260335
1369273_a_at 4.359885 4.2597914 4.6153126 4.665957 4.5634804 4.542681 4.7062798 4.8136063 4.599789 4.5698566 4.310499 4.661479
1369274_a_at 4.4185467 4.475319 4.2674494 4.3258486 4.62653 4.534898 4.4923134 4.2694535 4.460367 4.288706 4.202788 4.3532057
1369275_s_at 12.654277 12.532842 12.514759 12.601353 12.6247015 12.690574 12.432274 12.580132 12.578243 12.718871 12.700874 12.803814
1369276_at 4.9729495 4.550701 4.4897194 4.882001 4.9915137 5.0468445 4.8768945 4.671795 4.981288 4.9497914 4.87895 5.063825
1369277_at 5.5311985 5.845013 5.9388514 5.86514 5.6127324 6.038888 5.5843234 5.630873 5.564514 5.948507 5.287544 5.535544
1369278_at 8.002711 7.5185127 7.274526 7.6368237 7.566777 7.440813 7.610068 7.297871 7.833084 7.864402 7.674852 7.5935845
1369279_at 5.6523986 6.0126333 6.2932577 5.7673264 6.1235075 6.256904 5.922552 6.1474247 6.163509 6.1336503 6.079337 6.0949597
1369280_at 4.666243 4.7572145 4.529154 4.4970775 4.346875 4.6305594 4.221528 4.193056 4.3754125 4.5117426 4.52096 4.2379622
1369281_at 3.493801 3.5575542 3.770069 3.7592022 3.5964856 3.5602896 3.5588813 3.634159 3.573433 3.9487495 3.6348603 3.6256182
1369282_at 3.4411867 3.444236 3.366396 3.3162963 3.614461 3.6544852 3.5089774 3.4985592 3.4194436 3.6812665 3.4804032 3.543797
1369283_at 3.8237412 3.604193 4.0646772 3.748615 3.7802453 3.8920221 3.7296374 3.8738694 4.1129684 3.7580986 3.6032822 3.622667
1369284_at 5.241522 5.327696 5.385333 5.0968266 5.6491346 5.3738346 5.7089424 5.5988474 5.1802025 5.2343187 5.4470825 5.4293747
1369285_at 6.1488643 6.714861 6.456515 6.2798066 6.793137 6.648065 6.060329 6.5284348 6.1485415 7.0643888 6.4185967 5.9593515
1369286_at 12.296674 12.222534 12.122976 12.218322 12.251719 12.158606 12.182787 12.247029 12.248168 12.276455 12.120675 12.3060255
1369287_at 4.6430864 4.8293047 4.5568333 4.9509606 5.026577 4.9288654 4.6642375 4.8053927 4.949621 4.7207985 4.7055182 4.891638
1369288_at 4.470705 4.7116003 4.76127 4.494632 4.608369 4.4644427 4.8033037 4.642726 4.38653 4.8263054 4.575458 4.581976
1369289_at 9.373407 9.662092 9.413079 9.047167 9.321271 9.493391 9.588461 9.889168 9.792349 9.569466 9.566742 9.71589
1369290_at 4.6284914 4.61045 4.7113237 4.705879 4.7271414 4.9402018 4.837702 5.124033 4.928487 4.674306 5.0198355 5.071876
1369291_at 9.943088 9.931308 10.313031 10.1137495 10.3587675 10.348528 10.044692 10.614561 10.591306 10.364108 10.381323 10.395496
1369292_at 4.740775 4.6371727 4.667988 4.7128 4.753709 4.656868 4.6739883 4.3174143 4.389346 4.5835457 4.6688547 4.592661
1369293_at 5.998926 6.014373 6.2201056 6.228755 5.868579 5.535063 6.0164366 5.893248 5.884957 5.748412 5.942783 5.7405276
1369294_at 4.824012 5.450787 4.9086475 4.6995554 4.6858644 4.7153387 4.812232 5.0019197 4.9591794 4.897604 5.0820465 4.7110653
1369295_at 4.8507586 4.7986007 4.608383 5.0539494 4.721397 4.657509 4.933878 4.4183755 4.6555634 4.5955877 4.9797077 4.66846
1369296_at 12.886181 12.840279 12.905837 12.89918 12.878281 12.963229 12.833442 12.765325 12.815013 12.778976 12.8673 12.952541
1369297_at 4.4499445 3.9986467 3.8913293 4.03499 3.8548207 4.1908097 4.029838 4.133702 4.261577 4.61911 4.0974846 4.2308416
1369298_at 4.257538 4.4923744 4.2472067 4.5239134 4.1740503 4.0832047 4.2011123 4.02456 4.051508 4.242143 4.0537305 4.4383764
1369299_at 4.602412 5.0459776 4.8229227 4.7270613 4.505487 4.637093 5.064032 4.307329 4.649969 4.4726067 4.57498 4.5771394
1369300_at 4.341858 4.7115045 4.2337523 4.0745125 4.2107124 4.5546446 4.3958206 4.3371887 4.1528125 4.090327 4.2092295 4.1533313
1369301_at 4.7689495 4.579239 4.8291163 4.4911413 4.4887457 4.627339 4.681526 4.6419864 4.1721787 4.7248516 4.7566466 4.542462
1369302_at 4.209712 4.565709 4.7838736 4.432556 4.5758395 4.662821 4.695171 4.889931 4.514345 4.4208107 4.6215167 4.464424
1369303_at 3.6181097 3.9673204 3.7782726 3.7765636 3.6231802 3.7647722 3.981364 3.8848152 3.7341144 3.6808214 3.8344457 3.9568388
1369304_at 6.7019515 6.1259575 6.9036937 6.4320884 6.683669 6.3565044 6.6724095 6.547852 6.623458 6.927427 6.6605005 6.252661
1369305_at 4.479872 4.717925 4.5767317 4.5690165 4.892485 4.693802 4.813595 4.4524736 4.6284666 4.709428 4.6381264 4.6673775
1369306_at 4.1649413 4.2688284 4.4623427 4.7337275 4.494851 4.492069 4.343123 4.63043 4.271596 4.4943185 4.30454 4.7074213
1369307_at 5.116604 5.1577544 5.3445635 4.999775 5.0549903 5.1739597 5.3251805 5.0445886 5.072406 4.731099 5.1312404 5.180065
1369308_at 5.395558 5.690645 5.3104467 5.7466583 5.289472 5.472864 5.109248 5.4972477 5.0394535 5.3753996 5.261445 5.399609
1369309_a_at 5.168871 5.0611315 5.1857347 4.9319496 5.403204 4.6035514 4.9307623 4.929807 5.1245213 5.2317905 4.870841 5.445751
1369310_at 5.1017165 5.060648 4.9681454 4.9199634 5.0179243 5.069791 5.071252 4.723716 4.9344463 4.8671303 5.049226 5.1756916
1369311_at 3.7683861 3.9434001 3.5786085 3.8389049 3.8325164 3.6641529 3.8159697 3.7576232 3.7341144 3.867438 3.7625942 3.5820482
1369312_a_at 8.912746 8.658697 8.941024 8.920934 8.871716 8.756287 8.975757 8.891492 9.005957 8.861971 8.988561 9.015954
1369313_at 5.0385504 4.4567833 4.816069 5.04409 4.815059 4.860288 4.616681 4.501105 4.8349237 4.6182885 4.9519215 4.8080335
1369314_at 4.360289 4.2310214 4.4095564 4.114186 4.3616657 4.292704 4.1206646 4.330518 4.3768616 4.5013323 4.262042 4.505065
1369315_at 4.6068277 4.1003575 4.2069607 4.0266895 4.3876295 4.04339 4.146921 4.5512285 4.3034 4.3121223 4.594965 4.199863
1369316_s_at 5.583752 5.950115 5.8317757 6.064242 5.5793815 5.50933 5.757719 5.909215 5.6846333 5.7252226 5.806935 5.8002715
1369317_at 4.2562475 4.282938 3.9675045 3.8057373 4.143177 3.9063754 3.8520892 3.9575448 3.955495 4.284483 4.091486 3.9743528
1369318_at 6.0626163 6.088972 6.014073 6.316823 6.0059314 6.2719016 6.1054506 5.9058046 6.42109 6.1525493 6.0819993 6.2124596
1369319_at 9.158416 9.026775 9.230578 9.307569 9.049136 9.298571 9.134399 9.150677 9.48449 9.273797 9.321601 9.09784
1369320_at 4.317315 4.7971945 4.6700706 4.3554497 4.3492975 4.303956 4.516346 4.39501 4.4626484 4.353533 4.394642 4.2177086
1369321_s_at 3.350686 3.3485045 3.5527012 3.1951158 3.3099256 3.419023 3.1589088 3.42092 3.4239645 3.0933044 3.353331 3.2042992
1369322_at 5.482877 5.455735 5.468621 5.402184 5.323801 5.257157 5.5363064 5.3583403 5.3754835 5.3580227 5.510566 5.467587
1369323_at 7.1184177 7.0924354 6.9959064 7.2404594 7.1028166 7.036697 7.030176 6.870396 6.7985744 7.0232654 7.1809726 7.1535983
1369324_at 3.9184716 3.616861 3.8919065 3.7521489 4.0069723 3.8129795 3.7310328 3.6617053 3.5356727 3.6699667 3.863562 3.8397613
1369325_at 6.441423 6.539343 6.3631015 6.32013 6.6445646 6.5667152 6.6600513 6.317185 6.4288764 6.6838064 6.581916 6.722298
1369326_at 3.7022734 3.775473 3.7439625 3.8219187 3.8005445 4.1838913 4.135947 4.0069437 3.71929 3.6601486 4.008197 3.9182498
1369327_at 4.5604362 4.3009477 4.524473 4.6766357 4.6629667 4.520239 4.6210933 4.518029 4.3415003 4.394297 4.6617312 3.9526615
1369328_at 5.6422243 5.7373075 5.5511756 5.8282843 5.7555857 5.8826838 5.3982224 5.727081 6.049908 5.7821655 5.5246105 6.225234
1369329_at 5.41823 5.592969 5.1711273 5.568494 5.8132315 5.6835113 5.475065 5.7648687 5.4472365 5.401658 5.375395 5.626913
1369330_at 5.216863 5.240255 5.1093497 5.4111514 5.264471 5.141699 5.3849673 5.093745 5.2071996 5.369241 5.226754 5.157127
1369331_a_at 5.1150956 4.8135386 5.3293495 5.2149377 5.1945114 5.0025463 4.712713 4.858693 5.0908136 5.0068746 4.9368143 5.1441317
1369332_a_at 3.9302094 4.0358706 4.146453 4.116374 4.4222074 3.90346 3.7965207 3.7656727 4.0565023 4.0299883 4.1088467 4.084709
1369333_a_at 3.144889 3.3727276 3.5093114 3.2435734 3.3551242 3.3809404 3.499384 3.2625268 3.347858 3.3628702 3.2270436 3.2951303
1369334_at 4.063121 4.3141203 3.9964693 3.9996722 3.7724934 4.1729336 4.1188927 3.6274354 3.8386183 4.0712543 4.0027647 3.8108366
1369335_at 3.8773596 3.9287415 3.8646867 4.2722206 3.7833548 4.0361557 4.680364 3.7133465 3.5846474 3.5029097 4.1516447 3.5998733
1369336_at 5.5723743 5.7587967 5.788139 5.648441 5.722492 5.8957214 5.731617 5.3082213 5.5457516 5.616074 5.300193 5.480405
1369337_at 4.4138308 4.6711783 4.3272634 4.632963 4.383091 4.446569 4.4377003 4.5434246 4.4893293 4.349392 4.487848 4.4926805
1369338_at 5.794402 5.849056 5.704705 5.737006 5.8352284 5.973802 5.7590523 5.735768 5.901984 5.8886633 5.639982 5.8027034
1369339_at 5.616403 5.921359 5.7362986 6.017768 5.8457084 5.902732 6.03047 5.5837154 5.8688507 5.9104767 5.917387 5.7071214
1369340_at 4.724664 4.7602234 4.7474437 4.4108157 4.756921 4.8802943 4.664666 4.5672135 4.5198674 4.630169 4.6720943 4.540999
1369341_a_at 4.5229225 4.0831614 4.146453 4.2562556 4.132967 4.2542777 4.1664085 4.596152 4.3780966 4.218582 4.18388 4.2333393
1369342_at 5.018018 5.336611 5.6943583 5.425722 5.108507 5.5846386 5.479286 5.432539 5.4672713 5.0235906 5.3693476 5.4387894
1369343_at 3.4679015 3.6810455 3.6076686 3.6654596 3.6231523 3.69349 3.959937 3.5216131 3.564154 3.5375004 3.6994865 3.7056346
1369344_at 5.246493 5.583815 5.2412314 5.4168005 5.709976 5.412226 5.754525 5.542707 5.439834 5.0971947 5.946357 5.419584
1369345_at 4.018881 4.077244 4.1352024 4.3631687 4.2289195 4.23312 4.0337324 3.9133132 4.3100786 4.2120953 4.3094873 4.2017107
1369346_at 3.5538177 4.0638294 3.8057435 3.8535151 3.7902234 3.6010356 3.7357986 3.7965837 3.8386183 3.7888422 3.7993162 3.7021887
1369347_s_at 6.0394087 6.0127864 6.2534575 6.3940973 6.11589 6.0376368 6.061188 6.0821047 5.899787 6.133386 6.073002 5.934947
1369348_at 4.218897 4.5759354 4.1065216 4.3552127 4.329216 4.6438894 4.4066544 4.2077866 4.2021236 4.3853726 4.31866 4.347021
1369349_a_at 3.5554738 3.8033834 3.7456467 3.6138034 3.7642636 3.4216712 3.5801587 3.5599225 3.4364731 3.7742598 3.5472856 3.534396
1369350_at 5.488847 5.5559125 5.564664 5.855146 5.832 5.808182 5.633895 5.615015 5.1776204 5.640561 5.6366186 5.6782084
1369351_at 4.7379904 4.35036 4.8242044 4.3396397 4.480718 4.4867296 4.3571367 4.7908287 4.4647703 4.664853 4.6094656 4.6045384
1369352_at 5.9137487 6.08851 5.4516835 5.742454 5.879859 5.727542 5.8525677 5.6657953 5.9784384 5.543537 5.4823365 6.460277
1369353_at 4.5946174 5.0954614 4.791169 4.4795456 4.578113 4.6295214 4.5451126 4.6815953 4.4260287 4.8926516 4.5395536 4.7484837
1369354_at 6.4387984 6.628504 6.42286 6.531274 6.644743 6.665159 6.7019596 6.7342873 6.3991327 6.43247 6.5999765 6.4851403
1369355_at 4.7815485 4.921349 5.107146 4.7931604 4.710387 4.611567 4.999702 4.5670123 4.8600636 4.7764764 4.7747493 4.775022
1369356_at 3.891908 4.156455 4.4165487 4.0298066 3.9730294 3.9810462 4.063827 3.787404 4.227964 4.1911283 3.9777117 3.941209
1369357_at 4.983162 5.0633583 4.7879896 5.306699 5.209919 4.8642235 5.216319 5.3324866 5.287634 4.8455086 5.379019 5.20672
1369358_a_at 6.384481 6.5693555 6.4396634 6.284637 6.5331326 6.3900437 6.4701333 6.2775674 6.3288646 6.4008117 6.4681544 6.259353
1369359_at 4.2620053 4.04863 4.1673784 4.294772 4.349296 4.355631 4.3669214 4.4903374 4.2464046 4.519924 4.8407927 4.2839365
1369360_at 5.99944 6.2517076 6.2102933 6.0444484 6.1084156 5.9874024 6.115659 6.0421896 6.0979877 6.180009 6.0585194 6.0608845
1369361_at 3.6246414 3.903767 3.9165695 4.0284023 3.8839617 3.8075192 3.7640193 3.8457928 3.4591503 3.92343 3.7746863 3.6919174
1369362_at 5.0761833 5.1679254 5.2136235 5.342865 5.1297846 5.198013 4.9677944 5.3774576 5.234842 5.1231904 5.3358583 5.3740544
1369363_at 3.553965 3.7651017 3.809038 3.4183602 3.8702095 3.8153253 3.7482975 3.5800343 3.419552 3.502725 3.5631917 3.5519464
1369364_at 3.717049 4.009312 3.7008648 3.6152766 3.6796472 3.5674949 3.6237805 3.7163627 3.5831556 3.9466 3.913923 3.4712315
1369365_at 4.5839386 4.7107663 4.5573673 4.390073 4.4352965 4.4135957 4.663975 4.9522047 4.566614 4.3170958 4.6681604 4.2938504
1369366_at 4.9187107 5.4132967 4.5206995 4.882001 4.325193 4.662821 5.042397 4.5028605 5.047877 5.082144 5.086734 4.870141
1369367_at 4.6068277 4.5361176 4.516092 4.2993855 4.5618086 4.4941726 4.6386175 4.3646116 4.3691745 4.598269 4.5992994 4.6590924
1369368_at 4.4126916 4.2547426 4.511853 4.670371 4.5222883 4.4661527 4.5514326 4.6007357 4.6332 4.4166355 4.7886586 4.1677914
1369369_at 5.1633806 5.104153 4.84511 5.052231 5.4472947 5.334818 5.2211685 4.7068167 5.0550666 5.1496153 5.20638 5.011306
1369370_s_at 4.9142947 4.898721 4.74973 5.38035 5.0592294 4.9101295 4.730609 5.154276 5.1412024 4.7381186 5.1503115 4.8065863
1369371_a_at 4.406994 4.5804214 4.1729164 4.4549932 4.3895335 4.2523885 4.211123 4.6240683 4.3286614 4.5759935 4.2953553 4.411234
1369372_at 4.8838253 5.2094045 4.895741 5.04509 5.352628 5.22539 5.116504 5.3550954 5.3022246 5.233305 4.9644814 5.034618
1369373_at 5.774119 5.2740536 5.517099 5.5783706 5.424817 5.4157004 5.734794 5.386866 5.6057262 5.451253 5.5934043 5.54751
1369374_at 3.7468488 3.9700541 3.7837708 3.8167818 3.7607307 3.836579 3.766786 4.0331855 3.9353049 3.7367659 3.8834684 3.9164171
1369375_a_at 4.0011168 4.148079 4.281684 4.092596 3.9786682 3.7249086 3.8159697 3.8357992 3.961311 4.010389 3.76826 3.9260888
1369376_a_at 4.36477 4.3437862 4.267823 4.9327903 4.498189 4.7996283 4.6045246 4.472576 4.499673 4.1546173 4.474982 4.0962915
1369377_at 3.5010676 3.6644535 3.575525 3.630243 3.752638 4.018081 3.562817 3.5953548 3.7215965 3.6042957 3.5926535 3.6874776
1369378_at 5.046885 4.38897 5.0724435 5.0279083 4.85755 4.7523804 5.2805204 4.912161 5.007769 4.919758 5.0092554 4.920189
1369379_at 4.6483626 5.310222 5.1059904 4.736148 4.7079153 5.1228695 4.779703 4.54884 5.3395944 4.7693954 5.1989284 4.94585
1369380_at 4.6706376 4.49893 4.7963095 4.3797646 4.6361613 4.779335 4.887502 4.6224003 4.8242006 4.4616346 4.840944 4.3883896
1369381_a_at 3.8773596 3.9954443 3.915742 3.870499 3.9864962 3.796812 3.9027677 4.0183277 3.7938368 3.7627933 3.965043 3.742417
1369382_at 5.7602553 5.835021 5.609434 5.6635947 5.4894924 5.486451 5.89686 6.0546865 5.918784 6.0040326 5.7282953 5.8832965
1369383_a_at 4.63428 5.416013 4.8345585 4.9414988 4.9579344 4.979148 4.973545 4.8310165 5.1494703 5.1448917 5.173055 4.707632
1369384_at 3.852053 3.867903 3.8818548 4.0365915 3.5391896 3.874639 3.9163015 3.9210486 4.296775 4.010389 4.161635 3.7105181
1369385_at 4.763507 4.6711783 4.6153445 4.9030623 4.894435 4.7938375 4.75246 4.7195687 4.69986 4.5997376 4.850919 4.626311
1369386_at 4.1153812 4.303054 4.0994616 4.345375 4.256134 4.1231327 4.097375 4.0255213 4.082337 3.9082358 4.304447 4.751282
1369387_at 5.5067334 5.839851 5.450701 5.662018 6.0416417 5.8494854 5.3970013 5.669001 5.9784384 5.784047 5.667001 5.356833
1369388_at 4.2374187 4.219762 4.1209593 4.450757 4.545481 4.355631 4.3261213 4.3912644 4.386486 4.0326824 4.275143 3.960377
1369389_at 4.7207794 4.531827 4.6643324 4.824174 4.820365 4.954261 4.5841465 4.7098823 4.7430406 4.9080725 4.3830757 4.351942
1369390_a_at 4.3383055 4.911795 4.4983535 4.534966 4.355671 4.6820426 4.61795 4.1952806 4.686572 4.7017465 4.739693 4.524485
1369391_at 4.036612 4.1312385 4.081128 4.1496506 4.1211576 4.1330934 4.1055655 4.095804 4.273628 4.1561084 4.1381764 4.1135015
1369392_at 5.080597 5.302902 5.170706 5.403624 5.443452 5.5693593 5.1188006 5.115277 5.107791 5.172368 5.106111 5.0249996
1369393_at 3.9439836 3.8173406 3.9286988 4.2009144 3.8303707 3.9442437 4.0629344 3.9232874 4.809706 4.0466394 4.2230453 4.1592727
1369394_at 4.7831945 4.3922176 5.001827 4.3237906 4.6016436 4.8353004 4.80114 4.941395 4.8472786 4.7454424 4.781739 4.68458
1369395_at 3.8519673 3.8268867 4.1066875 4.0072355 3.7201066 3.9688485 4.435983 3.8493822 3.4672 4.010389 4.0334234 3.8612945
1369396_at 5.840613 5.751789 5.805051 5.676403 5.7655306 5.7483206 5.691062 5.684045 6.015107 5.8934975 5.8020706 5.7186584
1369397_at 5.160187 4.996528 5.12252 5.084935 5.434248 5.053424 4.8013854 5.23657 5.1679344 5.0719895 4.944456 4.746236
1369398_at 5.5583215 5.4977484 5.7404084 5.5817285 5.7197304 5.397224 5.5815506 5.783005 5.5348864 5.5725775 5.4838853 5.71196
1369399_at 3.6772928 3.6971586 3.7330632 3.6752481 3.7830172 3.642637 3.4283707 3.692276 3.6294878 3.4323661 3.8150623 3.6352684
1369400_a_at 5.1868863 5.605887 5.1840806 5.3915954 5.702411 5.484775 5.1597385 5.106739 5.2883005 5.4854994 5.3118477 4.9538984
1369401_at 3.2441783 3.4927113 3.460565 3.6022637 3.536237 3.3753026 3.3689015 3.422351 3.407873 3.6617322 3.4203458 3.4315107
1369402_at 6.9899535 6.664679 6.927347 7.02838 6.777108 7.015644 6.9884357 6.9320683 6.885737 6.9631295 6.7308116 7.160003
1369403_at 4.426497 4.6799836 4.5689516 4.6087465 4.9185576 4.423973 4.7000546 4.723716 4.7356033 4.9608345 4.29146 4.698441
1369404_a_at 4.435462 4.4588695 4.6896963 4.566844 4.5622106 4.6105328 4.717118 4.5728965 4.5493 4.366637 4.302966 4.870141
1369405_a_at 4.2446346 3.8491426 4.1816306 3.905754 4.147583 4.4511795 3.9425938 4.149211 4.419205 4.2161627 4.4225407 4.1529083
1369406_at 4.150653 4.274737 4.325131 4.13498 4.4087462 4.4017487 3.9520178 3.8419802 4.396864 4.1721177 4.133585 4.0403805
1369407_at 6.0024695 5.828653 6.516856 6.828219 6.2035413 6.772071 6.6317396 6.504209 6.549142 6.207535 6.88095 6.631035
1369408_at 4.396224 4.615965 4.4827714 4.6843753 4.515893 4.7611547 4.7036233 5.2203045 4.23746 4.390723 4.5093565 4.576148
1369409_at 8.202121 8.062815 7.876989 7.9014435 8.236482 7.964281 8.164765 7.9175744 8.1944275 7.9315825 8.046329 8.22862
1369410_at 7.126732 7.118887 7.4690704 7.529725 7.543919 7.306629 7.44491 7.643059 7.4391785 7.489359 7.379474 7.6349425
1369411_at 4.3874106 4.741679 4.0696764 4.265683 4.2371883 4.556246 4.3241725 4.2435083 4.270141 4.335767 4.1857104 4.271861
1369412_a_at 6.5234437 6.745008 6.648258 6.500911 6.7159424 6.531369 6.6724114 6.7946415 6.71343 6.7571583 6.522302 6.5225563
1369413_at 4.6236253 4.601991 4.5349627 4.4735007 4.8885293 4.591745 4.444653 4.518904 4.722237 4.7456264 4.8851137 4.6555862
1369414_at 9.197147 8.8945675 8.798556 8.992521 8.946871 8.981174 8.854584 8.918713 8.924242 9.001286 9.110319 9.046194
1369415_at 9.096632 8.162239 8.752983 8.4352455 8.330227 9.146862 9.095634 8.852988 7.933968 8.672352 8.310238 8.288513
1369416_at 6.1647925 6.7073245 6.3492594 6.37668 6.3779697 6.4499197 6.4921317 6.644082 6.5662527 6.4836264 6.587866 6.5361485
1369417_a_at 4.383362 4.469127 4.4533086 4.367078 4.2020884 4.5268326 4.458905 4.705497 4.479466 4.5128126 4.6519046 4.5325484
1369418_at 4.316309 4.517269 4.5826683 4.5917892 4.493005 4.345867 4.458802 4.4192066 4.4560766 4.3957467 4.728483 4.5606565
1369419_at 5.602878 5.778833 5.4859686 5.222769 5.4327903 5.486385 5.397056 5.567133 5.1598434 5.2238607 5.3672934 5.363591
1369420_at 4.369904 4.12667 4.7549405 4.248078 4.4005594 4.4573765 4.1756363 4.0462837 4.1637096 4.3876705 4.29825 3.8346782
1369421_at 5.964824 6.0988927 5.718263 5.905954 6.08581 6.1304398 5.6572466 6.4202237 5.7935424 5.8990483 5.948682 6.025145
1369422_at 5.5360165 5.729048 5.4855537 5.759146 5.3289027 5.168299 5.5352383 5.3851743 5.085114 5.369241 5.3373356 5.2175746
1369423_at 4.919614 4.412141 4.186914 4.4990754 4.0533032 4.080199 4.3291054 4.273408 4.2052298 4.3094425 4.162214 3.8286388
1369424_at 12.599506 12.390337 12.224203 12.592518 12.599506 12.721795 12.403093 12.356636 12.585498 12.768499 12.559755 12.690202
1369425_at 3.8321993 4.3417993 4.7164593 4.5209208 4.201288 4.4410133 3.9646072 4.197377 4.217839 4.494113 4.3110456 4.0042315
1369426_at 4.8218236 4.9302454 5.056545 5.0588517 5.3008957 4.915637 4.979124 5.0982494 4.8614464 4.994049 5.421232 4.905606
1369427_at 8.971371 8.76867 8.317513 8.776869 9.045317 8.994337 9.064682 9.00921 9.526026 9.254644 9.316344 9.517856
1369428_a_at 4.7926407 4.3180666 4.7447867 4.542988 4.836545 4.273961 4.6089325 4.6193852 4.158772 4.169754 4.6161194 4.0756803
1369429_at 3.5504348 3.776679 3.9399168 3.8193047 3.6533434 3.7885985 4.0424037 3.6970944 3.8730109 3.9299965 3.949964 3.9179049
1369430_at 9.172087 8.239268 9.179022 8.40591 8.13885 8.520595 9.293324 9.159856 9.19756 9.090527 9.348244 9.151961
1369431_at 4.4742155 4.599637 4.837885 4.813823 4.8642044 4.8875675 4.736907 4.950604 4.9353285 4.951511 4.9150286 4.895483
1369432_at 5.2311563 5.504726 5.600013 5.39379 5.4718857 5.2561083 5.493792 5.5173335 4.9777126 4.984828 4.929366 5.194728
1369433_at 4.8922443 4.943655 5.2746787 4.953991 5.1562905 5.4063616 5.6534076 5.2578087 5.390085 5.3811026 4.9100122 5.0464873
1369434_at 3.88353 3.7711375 4.190433 3.9006264 3.820334 3.9315038 3.7232528 3.8021815 3.9226577 3.920347 3.7712982 3.82461
1369435_at 12.259292 12.360031 12.329294 12.189971 12.558954 12.326046 12.252903 12.203613 12.390899 12.446864 12.410394 12.536608
1369436_at 4.513445 4.2395334 4.0929055 4.2740173 4.428808 4.2266927 4.452566 4.31067 4.5394154 4.4031687 4.744027 4.2944794
1369437_at 4.9321256 4.7045875 4.6722255 4.6476917 4.9581323 4.9426775 4.5166388 4.652958 4.7396193 4.7085905 4.7034764 4.425006
1369438_at 4.7169933 4.9740143 4.8564997 5.079621 5.007289 4.9653907 4.83895 4.785072 4.934583 5.11695 4.9793935 4.757176
1369439_at 3.502079 3.6424446 3.5763555 3.5675669 3.7388244 3.7982445 3.656488 3.976816 3.494092 3.7123337 3.4244452 3.6327798
1369440_at 5.7150116 6.181773 5.5181437 5.6343317 6.6672897 6.6359487 6.0684376 6.3622737 7.4655094 6.470852 6.443733 6.4948506
1369441_at 4.4004855 4.6187577 4.532886 4.467688 4.34268 4.4490547 4.382387 4.6385126 4.3269687 4.3264256 4.5323334 4.307459
1369442_at 3.6627626 3.9511611 3.8658948 3.7202892 3.5593176 3.501676 3.8875067 3.4138618 3.631337 3.5985436 3.7688925 3.6251092
1369443_at 6.5371876 6.424129 6.494792 6.4700546 6.409988 6.5623302 6.4299636 6.3778033 6.582404 6.600766 6.3276935 6.4048243
1369444_at 3.8647466 4.3667827 4.091087 4.307737 3.985273 4.0963836 3.7683377 3.9430914 4.278824 3.8694084 3.8512373 4.281989
1369445_at 5.987652 5.5938516 6.0230327 5.7634444 5.6317835 5.8159165 5.9113045 5.8872986 5.629543 5.996528 5.8515778 5.647712
1369446_at 7.1283965 6.54328 6.4824786 6.7860823 7.1422405 6.9367666 6.9674153 6.738733 6.7972436 7.075373 6.763214 6.906271
1369447_at 6.048096 6.120962 6.1709404 5.838172 6.0251274 5.988224 6.011489 5.87021 6.2016616 5.8954415 5.6102085 5.727255
1369448_at 5.9326963 6.1599026 5.835737 6.172268 5.976232 6.289682 5.997562 6.219363 5.9372516 5.892741 6.2062173 6.2232866
1369449_at 5.4437685 5.2421503 5.374667 5.4010663 5.099767 5.1607504 4.9915857 5.05083 5.0910616 5.310261 5.1741405 5.328439
1369450_at 11.072638 11.286886 11.134315 11.195198 10.906042 11.127472 11.298047 10.711144 11.008236 11.348542 11.153576 11.439236
1369451_a_at 3.77373 3.6915305 3.6373994 3.9239957 3.4318354 3.6663039 3.5238788 3.589734 3.586578 3.8053129 3.6535735 3.8349266
1369452_a_at 7.985541 8.34082 8.202946 8.145624 8.121805 8.152712 7.8007026 8.37468 8.098101 8.145327 8.239531 8.5926285
1369453_at 7.5144715 7.2270384 7.2062054 7.098524 7.160973 7.0965705 7.210588 6.935467 6.811948 7.107483 6.9980984 7.0318713
1369454_at 4.3259335 4.479333 4.619648 4.3505564 4.36859 3.9831674 4.104829 4.5986795 4.4583073 4.268324 4.1479025 4.0427666
1369455_at 6.3544874 7.6695924 6.5908856 6.414566 8.010183 8.097764 7.2330184 8.046735 8.366329 7.578314 8.027504 7.4952316
1369456_at 3.6005778 3.4490004 3.7162025 3.6205525 3.5821402 3.5871933 3.6021821 3.656399 3.450523 3.5523405 3.751568 3.3992343
1369457_a_at 4.3335476 4.842633 5.129117 4.705286 5.040003 5.0031824 4.6788735 4.440497 5.036233 4.7231207 4.765031 4.9903545
1369458_at 4.8039207 4.608963 4.7655263 5.0911503 5.0214334 4.771116 4.733357 4.527753 4.65773 4.605578 4.7121754 4.65235
1369459_at 5.872424 5.6505013 5.6730313 5.8816695 5.3657246 5.893809 6.00922 5.4989586 5.9079437 5.459262 5.901414 5.7562375
1369460_at 5.2013636 5.362618 5.033018 5.592757 5.3913713 5.4047327 5.3030066 5.4136553 5.54451 5.580306 5.3962245 5.7358117
1369461_at 3.9097645 4.142042 4.095128 3.7996 3.9681876 4.062938 3.8231883 4.082816 3.6917276 3.9480405 4.0308204 3.6994205
1369462_at 4.1797523 3.9810562 4.068186 4.1834755 4.248484 4.3130407 4.210287 4.371836 4.0801764 4.067838 4.3258157 3.9443479
1369463_at 5.853836 5.9126935 5.401162 6.00659 5.902295 5.708779 5.6607127 5.9363184 6.178772 5.774777 5.7273064 5.654525
1369464_at 4.4263306 4.5871143 4.5793695 4.669963 4.793315 4.463237 4.532793 4.7555094 4.5997887 4.410882 4.523368 4.4420204
1369465_at 12.863192 12.744352 12.869997 12.679069 12.682793 12.591323 12.862575 12.457299 12.774898 12.753373 12.98099 12.840642
1369466_at 3.8365552 3.6784616 3.6922398 3.8197846 3.76007 3.829644 3.7835767 3.800549 3.8708644 4.036723 3.889711 3.683581
1369467_a_at 9.477681 10.382361 10.213507 9.914511 9.264614 10.387384 9.737499 9.998994 10.489709 9.701929 9.938259 10.722065
1369468_at 6.9587374 6.541224 6.982198 6.4230585 6.552904 6.5112176 6.7022476 6.487241 6.59956 6.4877 6.925074 6.587854
1369469_s_at 3.6467772 3.7425137 3.336839 3.520872 3.5607255 3.6370406 3.6474771 3.5520384 3.5186079 3.6414928 3.3952348 3.620766
1369470_at 4.9577656 4.5330505 4.974685 4.672724 4.9161153 4.5102882 4.947219 5.1847177 4.6687922 4.511978 4.620281 4.8303647
1369471_at 4.8915033 3.9393394 4.434734 4.291501 4.419939 4.6407557 5.0949397 4.61217 4.5779467 4.848603 4.465152 4.405341
1369472_a_at 6.6859994 6.4492345 6.322352 6.5622535 6.532945 6.523422 6.318474 6.287711 6.460459 6.5577874 6.454447 6.647121
1369473_at 10.243774 9.916199 9.795908 10.030878 10.005991 9.863207 10.001782 9.748472 10.201936 10.287737 10.068272 9.948701
1369474_a_at 3.75129 3.6831305 3.599126 3.7276826 3.682954 3.7117095 3.5462065 3.7148902 3.7600234 3.6815944 3.776804 3.7757788
1369475_x_at 3.8773596 4.220263 4.1160254 3.9209192 4.1800714 3.9944603 3.8155985 4.0958695 4.2773123 4.0522623 3.7564647 4.0637283
1369476_at 5.2327833 5.2515683 5.0193977 5.10666 5.0926285 5.155534 4.824923 5.047748 4.771005 5.092197 4.929806 5.1132026
1369477_at 4.106462 4.0285096 4.1681166 4.0153055 4.0740485 4.519277 4.645196 4.1743298 4.4282856 4.649877 4.3555927 4.387362
1369478_at 4.1633034 4.859713 4.6152163 4.6478367 4.8850713 4.5930305 4.3501525 4.455866 4.5174274 4.8128495 4.3204446 4.4455905
1369479_at 6.749968 6.672526 6.722147 6.7809877 6.758765 6.4759274 6.5659666 6.4655447 6.401246 6.2814593 6.6291647 6.7047725
1369480_at 4.0773606 4.0049334 4.1735544 3.8638034 3.9742954 3.8217115 3.979504 4.0367002 3.8386183 3.9640105 3.8833203 3.7936451
1369481_at 3.9176667 3.9756446 4.3753896 3.7712681 4.043757 3.8818214 3.9802952 4.0448337 3.6519837 3.7046983 3.9776888 3.5988162
1369482_a_at 4.105034 3.8019052 4.1927223 3.9919207 3.9658744 3.8153253 4.036013 3.7002668 4.168256 3.9017456 4.1086283 3.8418076
1369483_at 6.072307 6.1541433 6.1650367 6.033168 5.940817 5.939588 5.901771 5.9232764 5.9763646 6.1761427 6.1837444 5.7340617
1369484_at 4.0968304 4.454859 4.489337 4.7301073 4.4237347 4.33121 4.4599237 4.4690814 4.5753922 4.754421 4.4103 4.3540726
1369485_at 10.261227 9.856833 9.856001 9.987652 9.906159 9.965225 9.814983 9.959086 10.142674 10.096692 10.078652 10.188474
1369486_at 3.9380357 3.75118 3.784593 3.8049502 3.7090902 3.8153253 3.6953008 3.7138278 4.0021396 3.579639 3.8050098 3.4686582
1369487_a_at 4.176894 4.0805054 3.9296699 4.2538614 4.41889 4.23309 4.2612743 4.2684546 4.324113 4.334463 3.75121 4.0883665
1369488_at 4.244032 4.352769 4.092086 3.9543571 4.088618 4.3591743 4.169317 4.190407 4.0887394 4.321788 4.1033454 4.275086
1369489_at 6.3562164 6.145474 5.9143414 6.287954 6.2523217 6.2090344 6.2607846 6.0042777 5.962753 6.2986603 6.1033435 5.9327793
1369490_at 4.095314 4.192302 4.2082696 4.128538 4.169552 3.6622574 4.108527 4.1548414 4.0674667 4.31886 4.184155 3.7969127
1369491_at 9.060099 8.814169 9.369606 9.435874 8.467693 9.281183 9.189185 8.715931 9.367204 9.544546 9.225418 9.558508
1369492_at 10.927379 10.663976 10.934902 10.964781 11.042607 10.932147 10.935899 11.183255 11.263593 10.938102 11.107666 11.051773
1369493_at 7.777647 7.3981695 7.982155 7.3943577 9.2414665 8.248882 7.234869 9.330582 7.3463354 7.3773236 8.610878 7.011294
1369494_a_at 5.543911 5.676786 5.8058906 5.8770494 5.841945 5.764506 5.6088076 5.7413673 5.8567514 5.7626653 5.6318383 5.6753983
1369495_at 5.562042 5.7352223 5.7113237 5.62535 5.889702 5.694441 5.5596223 5.5316944 5.5915394 5.9072723 6.015433 5.7911534
1369496_at 7.6422424 7.6815343 7.2183504 7.0335083 7.6056557 7.3760133 7.2129126 7.4352694 7.391252 7.752585 7.561695 7.7001944
1369497_at 4.39493 4.3232493 4.1214437 4.661562 4.4857216 4.237438 4.3178315 4.270667 4.375647 4.1636477 4.405722 4.362368
1369498_at 4.5480337 4.832878 4.7795234 4.869973 4.5418453 4.6482196 4.8662577 4.5843964 4.86361 4.7992635 4.6878724 4.520593
1369499_at 5.0644794 4.6649323 5.388966 4.8341727 4.930496 5.251552 5.115056 4.874228 4.901478 5.239808 5.577943 4.754155
1369500_at 5.220695 5.548561 5.447384 5.6420493 5.858113 5.5179043 5.1828723 5.6805162 5.586481 5.5132785 5.488781 5.6185617
1369501_at 5.839989 6.3350916 6.171362 5.532064 6.219202 5.867273 6.131547 6.4669247 6.270555 5.6805673 6.2222967 6.3809505
1369502_a_at 12.590896 12.803847 12.532122 12.807715 12.85049 12.725251 12.878466 12.798437 12.50964 12.485802 12.728954 12.617411
1369503_at 3.3686376 3.3483675 3.363475 3.3804827 3.5851042 3.2909622 3.4201472 3.257308 3.2767923 3.0840313 3.3928068 3.4313796
1369504_at 5.91858 5.517474 5.65832 5.425642 5.6940217 5.5590525 5.188255 6.0492873 5.590459 5.876146 5.920336 5.7052712
1369505_at 5.9336057 5.9346695 5.4355206 5.4953575 5.6855397 5.2744474 5.7507167 5.3849263 5.699849 5.1483984 5.5824313 6.031131
1369506_at 4.7761626 4.6515703 4.6680937 4.711961 5.183465 4.576358 4.9480104 4.70685 4.8731136 4.7469196 4.346604 4.6835017
1369507_at 4.4601326 4.557538 4.1442 4.07154 4.2154455 4.4546323 4.1842203 4.275873 4.1484623 4.3061295 4.388049 4.4225707
1369508_at 5.195046 4.915163 5.0619383 5.383626 5.0756826 5.389546 5.113299 5.260986 5.2980027 4.9691114 5.236614 5.243623
1369509_a_at 4.9729495 4.329564 4.410731 4.5016203 5.0554066 4.696622 4.7039375 7.0349817 4.6220827 4.3846703 4.80794 4.445632
1369510_at 6.695368 6.4991646 6.6254525 6.842744 6.7217903 6.750363 6.2471905 6.4607058 6.673797 6.6035028 6.520352 6.116687
1369511_at 6.51465 6.998976 6.868579 6.2620797 6.3152733 6.9086695 6.361348 7.732811 6.9921045 6.045995 5.8846884 6.515433
1369512_at 5.4326367 5.445626 5.5262375 5.432701 5.431966 5.455182 5.383854 5.497381 5.4109135 5.5725775 5.418467 5.42566
1369513_at 4.8329177 5.327002 5.0668855 5.0167365 5.1510997 5.2062426 4.869011 5.0942407 5.061043 5.231259 4.799144 4.9254823
1369514_at 5.8692966 6.061557 6.163391 6.0452867 6.2312016 6.043399 6.127345 5.806126 5.9710035 5.905813 5.9638405 5.865756
1369515_s_at 4.5193663 4.5369015 4.424815 4.301285 4.671452 4.5464153 4.728753 4.241064 4.4746723 4.7869635 4.4487476 4.6928086
1369516_at 4.328657 4.328812 4.23301 4.374161 4.1498075 4.1447988 3.9547968 4.5143986 4.063588 3.8540428 3.9521906 3.981208
1369517_at 5.309971 5.0401587 4.936546 5.162706 5.1863203 5.024806 5.345321 5.0609255 5.1634016 5.1617756 5.4517865 4.888235
1369518_at 5.331858 5.5097375 5.5222936 5.4465084 5.4269867 5.398703 5.290507 5.3223915 5.241048 5.3235593 5.2765403 5.3237185
1369519_at 4.853954 4.294145 5.0963187 4.3798027 4.355645 4.647116 4.649342 4.5117636 4.3938217 4.664522 4.6831913 4.516714
1369520_a_at 5.6765814 5.490638 5.504616 5.938991 6.06796 5.443744 5.69668 5.5750246 5.9784384 5.4863825 5.5814633 5.65517
1369521_at 3.7811112 3.617289 3.570284 3.5280907 3.5953074 3.69014 3.6068792 3.8605957 3.559846 3.6932552 3.5398457 3.4822671
1369522_a_at 3.431308 3.6190162 3.3658142 3.5038486 3.5568495 3.363407 3.4621854 3.4429364 3.2951179 3.4079077 3.7206547 3.3005056
1369523_at 5.8719244 5.591485 5.724167 5.8476076 5.981432 5.8110194 5.9674993 5.779636 5.995321 5.573076 5.90176 5.596757
1369524_at 4.861499 4.870391 5.1093926 4.907616 4.8533106 4.709709 4.408988 4.9710994 5.0705867 4.868244 5.07314 4.7494297
1369525_at 5.3003397 5.202445 5.3433213 5.156166 4.9855833 5.2191243 5.0740376 5.2804165 5.370475 5.1160707 5.2305703 5.290595
1369526_at 8.73168 8.866445 9.006715 8.520191 9.353163 8.82168 8.714672 8.985353 9.0404825 9.224766 9.146507 9.43854
1369527_at 5.7725205 5.300944 5.5326185 5.6113386 5.7110667 5.803258 5.7159977 5.6076007 5.3570137 5.6124377 5.592663 5.4037385
1369528_at 5.478639 5.418195 5.6276507 5.1539717 5.5584555 5.464363 5.621989 5.595701 5.7691402 5.510954 5.743062 5.7759175
1369529_at 4.417916 4.5440807 4.8225965 4.2468777 4.6242604 4.5066624 4.4454904 4.5184283 4.288536 4.271741 4.682656 4.180626
1369530_at 4.7316227 4.93449 4.7868843 5.0579376 5.059724 4.7873607 4.7434826 4.731443 4.7061653 4.725178 4.939328 4.8113055
1369531_at 7.124281 6.8447022 7.43032 7.27074 7.1630216 5.930623 7.199542 7.75054 6.073428 7.059744 6.4402275 6.882566
1369532_at 5.019134 4.8014565 5.085058 4.9613066 4.9247103 4.7902646 5.3539677 4.7929754 4.9516616 5.2275543 4.539571 5.140279
1369533_a_at 5.500736 5.9851584 5.753998 6.1965623 5.955048 5.972604 6.073349 6.0671325 5.585231 5.7514915 5.6635394 5.786767
1369534_at 5.2480345 5.327985 5.058548 5.055311 5.317875 5.0198927 5.1212645 5.23829 5.2279415 5.2376027 5.322052 5.1133814
1369535_at 5.3581567 5.0583324 5.099676 5.0591674 5.1562514 5.3045692 5.233544 5.1437306 4.8961544 5.1721296 4.9232187 4.951894
1369536_at 4.4603543 4.815147 4.7935395 4.2928348 4.724627 4.7577186 4.6210933 4.607086 4.752653 4.6227665 4.4642735 4.2116537
1369537_at 5.3393517 5.138404 5.4355206 5.4300575 5.6130266 5.1817055 5.46526 5.319873 5.2037673 5.3926325 5.453683 5.1317215
1369538_at 4.4823833 4.581392 4.586886 4.627841 4.4875793 4.636709 4.5378156 4.783717 4.6485734 4.627549 4.7783065 4.409872
1369539_at 5.8870687 5.133876 5.3339977 5.649953 4.8533106 5.2881403 5.557369 5.831607 5.6793976 5.561487 5.7266626 5.6562433
1369540_at 4.208449 4.2975187 4.383951 4.2705536 4.210273 4.3213162 4.569079 4.371836 4.232021 4.4318256 4.405228 4.159153
1369541_at 3.7925744 3.548478 3.5426965 3.8752077 3.680111 3.6010356 3.5347853 3.4892123 3.5650005 3.8556058 3.509623 3.6711347
1369542_at 5.529462 5.4547367 5.422344 5.4011183 5.551738 5.2150517 5.455787 5.397282 5.2032447 5.374831 5.4319158 5.017038
1369543_s_at 6.531759 6.514818 6.1156197 6.186764 6.4222126 6.111281 6.1032376 6.31069 5.8587623 6.2570405 6.2387943 6.389861
1369544_a_at 4.0798798 4.4744377 4.324004 4.3773932 3.9984276 4.474394 4.66587 4.4382486 4.166893 4.2414865 4.541091 3.9750063
1369545_at 5.110136 5.6385336 5.1751547 5.2038903 5.288302 5.5580907 4.9891257 5.514504 5.1802025 5.165682 4.91224 5.1737533
1369546_at 11.018087 11.020591 11.027068 11.143015 11.188482 11.32944 10.930063 11.071811 11.249794 11.377852 11.215979 11.286456
1369547_at 4.2915235 4.614408 4.2430286 4.088525 4.014312 4.356821 4.135556 4.138486 4.296775 3.8644218 4.6009917 3.987928
1369548_at 5.3855395 5.391773 5.2443075 5.250853 5.4386883 5.1597524 5.5622 5.177888 5.280391 5.32627 5.2903986 5.4167314
1369549_at 6.6653185 6.7611403 6.8253345 6.87869 6.9346757 6.759741 6.922997 6.570136 6.8017178 7.0644355 7.110225 6.9635286
1369550_at 4.031437 4.0025077 3.7283645 3.902248 3.6137009 3.798824 3.821585 3.7676446 3.7478178 3.9632223 3.8526564 3.8871322
1369551_at 5.203891 5.052991 4.920912 5.2204714 5.2409077 4.71313 5.1424294 5.014243 4.7497377 4.9174223 4.8996577 4.9036164
1369552_at 4.6696696 4.685021 5.282529 4.3310843 4.983548 4.8845987 4.8949685 4.7902756 4.770383 4.885313 4.845681 5.0386076
1369553_at 4.76025 4.7667356 4.721562 4.982204 4.8691883 4.963403 4.8881736 4.828559 4.6400633 4.782465 4.9091825 4.7636747
1369554_at 9.377576 9.392785 9.163833 9.378768 9.088555 9.399239 9.373392 9.146407 9.446533 9.361006 9.2643385 9.366518
1369555_at 4.2830796 4.723892 4.4093328 4.2707257 4.5424366 4.4215574 4.438778 4.403649 4.550407 4.6729546 4.126375 4.310813
1369556_at 5.3900385 5.5417757 5.1942387 5.144021 5.3233747 5.2420864 5.22408 5.2785444 5.299506 5.414424 5.130143 5.165558
1369557_at 7.310671 7.018451 7.228185 7.0896173 7.056813 7.2807546 7.3026886 7.0836143 7.342864 7.242737 7.3902917 7.371647
1369558_at 8.693643 8.657656 8.322639 8.438253 8.303433 8.492426 8.619764 8.869074 8.676021 8.293628 8.617853 8.531363
1369559_a_at 9.718222 9.666307 9.677443 9.875205 9.826882 9.772374 9.744718 9.613494 9.711584 9.487979 9.808544 9.710937
1369560_at 9.746834 9.621045 9.281708 9.333669 9.870328 9.580663 9.32284 9.28017 9.321674 9.571376 9.394991 9.28591
1369561_at 4.036233 3.9917336 3.917644 4.0897303 3.7733524 3.799822 3.68479 4.024165 3.8531373 3.9434128 3.9953117 4.123582
1369562_at 6.264283 5.8225536 5.7818985 6.1491146 6.111651 6.129573 5.4522667 6.438026 6.0175023 5.9641047 6.0630136 5.9867887
1369563_at 4.5209875 4.5852046 4.374473 4.3057113 4.617784 4.584279 4.6295185 4.7289443 4.6725736 4.327805 4.410854 4.5030293
1369564_at 4.3098564 4.392441 3.974282 4.494675 4.3118777 4.385205 4.4342017 4.333247 4.465273 4.370722 4.6009817 4.152828
1369565_at 5.033864 4.960928 5.169123 5.0754704 5.6244087 5.2831354 5.3135037 5.122785 5.335855 5.236947 5.318047 5.10075
1369566_at 5.0774493 4.5918965 5.118469 4.9735394 5.261432 4.9423637 5.001689 4.7756386 4.8620057 4.9074106 5.038446 5.084012
1369567_at 4.8422403 5.553006 4.949567 5.0116615 5.260151 5.02971 4.9756975 5.168339 4.8695536 4.8398123 5.334953 5.0587835
1369568_at 5.279438 4.988992 4.9708376 4.9534082 4.8054957 4.758543 4.939689 4.6858025 4.8204937 5.284341 5.0554767 4.851934
1369569_at 4.229029 4.587548 4.3176656 4.1718044 4.3190913 4.049422 4.486982 4.0600076 4.177326 4.0398474 4.079522 4.3585405
1369570_at 3.3910768 3.3755713 3.235079 3.3272028 3.2665188 3.3783574 3.4133184 3.266872 3.3139093 3.2748709 3.3483982 3.4451058
1369571_at 8.676289 8.753456 8.6117525 8.720243 8.646099 8.600957 8.607127 8.614133 8.634045 8.639274 8.725339 8.602761
1369572_at 3.9988842 4.0786033 4.1543026 4.2092943 4.1052837 4.1688004 3.9107263 4.3487387 4.125166 4.041986 3.7956705 3.9886625
1369573_at 4.7262225 4.3504553 4.553344 4.4498405 4.533735 4.5254593 4.5442605 4.5030394 4.3778625 4.148225 4.474058 4.3053613
1369574_at 3.893214 4.136151 3.7569792 3.9980001 4.048869 3.9484875 4.0489116 3.9940877 3.7935119 4.1069813 3.8143826 4.001881
1369575_at 3.6669528 3.5044441 3.7726593 3.7725089 3.7453115 3.732512 3.75675 3.6949239 3.7177656 3.6453953 3.4882722 3.8529902
1369576_at 3.8630097 3.8260372 3.8991263 3.8905258 4.3886585 3.7987876 3.6802104 3.9608066 4.086196 3.9973655 3.896006 4.002513
1369577_at 7.7008777 7.8587294 7.8973613 6.7290564 8.067677 7.698524 6.887565 8.845467 6.8539686 6.928121 7.271621 7.226331
1369578_at 4.1008787 4.897437 4.366537 4.4168406 4.0658636 4.4997635 4.232058 4.245841 4.332146 4.487108 4.564192 4.410352
1369579_at 6.028567 6.084814 6.063037 6.012876 5.940817 6.027745 6.1953883 6.1003146 6.1228886 6.0574875 5.920624 6.2481313
1369580_at 3.9756463 4.0166636 3.919076 3.9834893 4.162207 4.083831 4.1650343 4.2481956 4.4345994 4.0515375 3.9711497 4.0806427
1369581_at 11.079633 11.44261 11.438103 11.340731 11.3076315 11.378487 11.402526 11.3353615 11.249661 11.19498 11.209486 11.308933
1369582_at 5.9772606 6.110481 6.2463756 5.925962 6.147067 6.016456 6.2024403 5.878062 5.955016 5.8205504 6.078219 6.1138806
1369583_at 5.2101464 5.1337714 5.114057 4.8955703 5.1266985 4.971708 4.882964 5.0267353 5.1002975 4.98441 5.182055 4.999594
1369584_at 6.17986 5.94232 6.5547028 5.942752 5.9044065 6.1589527 5.8791404 5.881409 6.405588 6.263726 6.0311723 5.791628
1369585_at 4.055689 3.9459212 3.9360757 3.802916 3.7279503 3.5694644 4.039878 3.9714622 3.6189866 3.9107366 3.6827767 3.6472275
1369586_at 3.2876873 3.6389382 3.2643433 4.1879034 3.4631686 3.6014862 3.5676436 3.5153687 3.7585115 3.5064435 3.5972126 3.5118666
1369587_at 4.4179153 4.8868356 4.6517005 4.6528163 4.640156 4.6124263 4.5087404 4.854476 4.535266 4.3983493 4.645246 4.5453467
1369588_a_at 7.907044 8.083977 8.450886 8.206434 7.8719773 7.979174 8.32773 8.068403 8.236312 8.352559 8.055034 8.312931
1369589_x_at 3.7077484 3.7425137 3.6633973 3.7736654 4.034217 3.8153253 3.8852563 3.7778363 3.7545595 3.780678 3.9362564 3.7594705
1369590_a_at 7.0721755 6.778629 7.0606637 7.258775 7.070654 6.8935843 7.284875 7.430489 7.0651345 7.0622435 7.1609597 7.022887
1369591_at 3.7392604 3.6184778 3.7798293 3.5852525 3.5973554 3.771399 3.7265673 3.5548491 3.9018195 3.6793528 3.742327 3.6297426
1369592_at 6.8663297 6.8488708 6.7419705 6.719358 6.5689535 6.7323275 6.67895 6.7898326 6.576721 6.740701 6.803148 6.5004783
1369593_at 3.580834 3.5045242 3.809038 3.4034321 3.3556385 3.6953444 3.7167401 3.5494351 3.670579 3.6495416 3.5683322 3.70413
1369594_at 5.8869877 5.890258 5.6634817 5.444399 5.5726075 5.59636 5.785369 5.7803645 5.7404146 5.5881147 5.4705143 5.5429416
1369595_at 3.608883 3.5936463 3.9618306 4.03268 3.682954 4.168476 3.6721911 3.5897 4.17847 3.6503813 3.624059 4.1480827
1369596_at 4.7439213 4.8887167 4.84315 4.737239 4.6237307 4.6751847 4.806775 4.8681355 4.54766 4.776058 4.4924593 4.3165817
1369597_at 7.736928 7.6105638 7.5793176 7.267074 7.2960095 7.4957757 7.2356443 7.551802 7.605694 7.53894 7.697305 7.5243278
1369598_at 4.6640825 4.62292 4.4503374 4.181234 4.2459254 4.3166046 4.204976 4.647276 4.8238096 4.5100584 4.5385094 4.274444
1369599_at 4.988613 5.032955 4.739951 5.2622795 4.986925 5.3415213 5.0964475 4.723716 5.054863 5.064114 5.32177 4.6754236
1369600_at 4.232721 4.1854453 4.4246 3.9859757 4.418499 4.281977 4.170535 4.312044 4.3906918 4.5509796 4.5742064 4.338344
1369601_at 4.9197845 4.733798 5.1827097 4.7699766 5.077275 4.9990063 5.0688014 4.705779 4.530809 5.007221 4.729908 4.919547
1369602_at 4.617599 4.513717 5.0349984 4.8925724 4.3966546 4.6309433 4.6928973 4.782943 4.47751 4.5914783 4.578757 4.6453676
1369603_at 3.6809683 3.7952597 3.787785 3.8720024 3.9741035 3.7152781 4.117397 3.8185341 3.9452643 3.7405326 4.0395627 3.4942381
1369604_at 4.9128656 5.0437193 4.685238 5.0440903 4.783865 4.5237885 5.0500345 4.723716 4.7517285 4.6994705 4.985281 4.872155
1369605_at 5.127809 5.6336174 5.280198 5.400843 5.6962695 5.3054795 5.3548107 5.4410343 5.4888315 5.49701 5.6729903 5.507082
1369606_at 3.611533 3.8707843 3.6506114 4.01082 3.7589574 3.8863273 4.040305 3.9508848 3.7046428 3.7243898 3.919972 3.8366785
1369607_at 6.066944 6.3183417 6.083807 5.7583165 5.7934446 6.1991773 6.187804 5.992798 5.9370446 5.8281784 5.685275 5.574445
1369608_at 4.3682785 4.447325 4.5564384 4.261911 4.0376544 4.4792085 4.644127 4.2258363 4.203337 4.295327 4.5651684 4.6227975
1369609_at 4.0255976 3.9670286 3.8614397 3.9857044 3.8266745 3.9085262 3.7611043 4.0220375 3.997165 3.8344638 3.9777117 3.7483091
1369610_at 6.4641294 6.539343 6.477944 6.305782 6.6220913 6.5495105 6.1943555 6.700681 6.667925 6.9911284 6.927904 6.897877
1369611_at 5.1085315 4.9447546 5.1085997 5.0299096 5.299754 5.013893 5.2246103 5.0962715 4.989251 4.9268546 5.280942 5.1477156
1369612_at 4.9454246 5.0765295 5.0238714 4.714897 4.962468 5.0473366 5.09147 5.0604115 4.916754 4.8448954 4.850919 4.8163786
1369613_at 3.792293 3.8215256 3.8426418 3.828795 3.8620477 3.9085262 4.087019 3.8897269 3.9664197 3.8694084 3.9348574 3.6773782
1369614_at 4.146559 4.135393 4.140526 3.942576 4.281463 4.2015653 4.172033 4.1779685 4.3445506 4.479552 3.9777117 4.072807
1369615_at 5.667392 5.717057 5.852165 5.8765097 5.599522 5.9130297 5.710704 5.707196 5.7691402 5.8321385 5.9527507 5.919516
1369616_at 4.646421 4.4745917 4.3428917 4.5217366 4.7773366 4.435339 4.876453 4.8349924 4.474462 4.6904874 4.5348206 4.654552
1369617_at 6.6624594 6.453926 7.144201 6.6599207 6.734537 6.7381053 6.79862 7.075001 7.0978966 6.475129 6.4021707 6.8374124
1369618_at 4.900152 4.758951 4.318009 4.488146 4.8533106 4.2891383 4.628477 4.8175583 4.5749154 4.499255 4.2414103 4.518229
1369619_at 4.9453607 5.023495 4.7450576 4.9727135 5.0234003 4.9801364 5.170673 5.0066633 4.937181 5.100342 4.7953467 4.811272
1369620_at 3.9109516 3.9312856 3.9535418 3.6739213 3.9918337 3.8973577 3.969973 3.8868482 3.8912354 3.7367659 3.8270814 4.111745
1369621_s_at 9.819353 9.820104 9.766999 9.510206 9.583061 9.794883 9.507054 9.655961 9.741499 9.6599 9.879564 9.693658
1369622_at 4.3965673 4.3771787 4.450113 4.343078 4.5353827 4.6028876 4.444548 4.4670987 4.457008 4.565024 4.2058883 4.1253996
1369623_at 4.9657564 4.9539604 4.7924976 4.952607 4.7855797 4.631945 4.768549 4.939613 4.929679 4.646037 5.0336943 4.7423
1369624_at 5.788344 5.7729177 5.877763 6.029783 6.019535 5.816191 5.6929984 5.5880494 5.856582 6.0241737 5.721951 5.759797
1369625_at 6.869018 6.5496826 6.7513165 5.9287524 6.350247 7.31978 6.175169 6.400858 6.2125325 6.942629 5.9807615 6.194028
1369626_at 8.758919 8.806456 8.785756 8.815614 8.807253 8.636837 8.705345 8.655243 8.855211 8.902516 8.864272 9.140869
1369627_at 3.6669528 4.0351977 3.6567967 3.8895435 4.1138134 3.735914 4.3037796 4.2529955 3.90743 4.016077 3.9537058 3.9526043
1369628_at 9.33748 9.331861 8.970651 9.436916 9.2950735 9.6860285 9.416253 9.710084 9.371353 9.475737 9.427894 9.695475
1369629_at 11.751559 11.865717 11.807336 12.027246 11.894984 11.9499445 11.912606 11.869425 12.006306 12.005662 11.998967 12.099547
1369630_at 12.902055 12.847772 12.887176 12.963091 12.96598 12.931354 13.0374365 12.8537655 13.002611 13.031964 12.882579 12.933868
1369631_at 7.900108 7.804865 7.789483 7.7591705 7.4271584 7.63444 7.733984 7.607437 7.702633 7.7901053 7.5699787 7.7328835
1369632_a_at 7.002535 6.9481874 6.860955 6.2182403 6.1586776 6.42127 6.7770963 6.0922723 6.7823195 6.2507606 6.324542 6.234695
1369633_at 11.009309 10.348165 10.806516 11.030507 10.837672 11.032698 10.952658 10.776906 10.86223 10.621827 10.684938 10.640619
1369634_at 6.540123 6.5424423 6.831566 6.599187 6.6098166 6.4604235 6.443491 6.5144987 6.2554264 6.4785624 6.5876985 6.4975576
1369635_at 11.887618 11.720064 11.561663 11.521647 11.860224 11.729433 11.742264 11.821766 11.787904 11.964802 11.893002 11.901694
1369636_at 12.518086 12.237641 12.266613 12.250299 12.409584 12.320389 12.430551 12.2025 12.355375 12.518851 12.505829 12.358356
1369637_at 4.867916 4.998292 4.962245 5.105363 4.802287 4.9696712 4.9031134 4.884473 4.720925 5.0062284 4.728483 4.884321
1369638_at 5.286687 4.74612 5.4218225 5.412973 5.2470284 5.1922064 4.8768945 5.2028213 5.4871774 5.101172 5.1789193 5.2973304
1369639_at 3.835189 4.012144 3.8358178 3.678397 4.0483193 3.7569242 3.9276288 3.8984828 4.022186 4.337064 4.19746 4.0771704
1369640_at 5.4028835 5.776627 5.1014376 5.404847 5.4103284 5.6134253 5.844023 5.1934805 5.8117685 5.4935184 5.778659 5.9612083
1369641_at 7.851749 7.9063616 8.092265 7.651722 7.9554806 7.789943 7.378518 7.8801675 7.768437 7.7149534 7.9075484 8.036118
1369642_at 7.861561 7.9037714 8.005737 7.568445 7.83162 7.943296 7.386896 7.902157 7.4116197 7.61072 7.732925 7.87795
1369643_a_at 7.6138186 7.345832 7.2160473 7.5109234 7.5822515 7.339901 7.431564 7.79229 7.6704426 7.3657484 7.556211 7.6670628
1369644_at 9.182187 8.758108 8.878108 9.002371 9.237946 9.112163 8.847394 9.325255 9.179801 8.88948 9.201475 9.345533
1369645_at 4.050564 4.0512543 4.3125916 4.108213 4.0436316 4.2325745 4.0181513 4.2078476 3.883147 4.155509 4.122154 4.0701485
1369646_at 4.0847926 3.81052 4.2442155 3.8331246 3.942568 3.8610349 4.205087 3.9071727 3.8007941 4.0935626 3.863562 3.6122806
1369647_at 6.1901073 6.1438785 5.9724517 5.9578934 6.2575235 6.45695 6.2063904 6.221592 6.1962585 6.2328286 6.468527 6.600449
1369648_at 6.449203 6.474301 6.263931 6.442691 6.40009 6.4909863 6.354761 6.284826 6.209393 6.450572 6.4308267 6.5851474
1369649_at 5.070542 5.188174 5.1516557 5.250853 5.1587563 5.178798 5.118719 5.341964 5.187046 4.970089 5.5302405 5.403438
1369650_at 7.172822 7.183515 6.82296 6.74111 6.8091393 7.223494 7.143553 7.110993 7.237517 7.038555 7.2120647 7.274464
1369651_at 4.9639754 5.260603 4.953104 4.9459476 4.7357802 5.1746793 5.0800347 4.5951757 4.7806444 4.910184 5.078269 4.9238787
1369652_at 4.014019 3.713676 4.1798916 3.8467145 3.8425288 4.226824 3.914169 3.8715434 4.1775928 4.034466 3.9591038 3.972434
1369653_at 6.9621344 6.8013096 6.5862956 7.0459785 6.8030157 7.1340466 7.015659 6.8193936 7.165865 7.307335 7.0519414 7.5620136
1369654_at 10.607021 10.561889 10.57862 10.430299 10.72163 10.579426 10.281143 10.541474 10.349081 10.651956 10.439215 10.446895
1369655_at 7.930895 8.605513 9.229401 8.47681 7.6524787 7.7726607 8.092264 8.0394745 8.557796 7.540179 7.9848866 7.6834726
1369656_at 6.8601446 7.229387 6.9970303 6.7403936 6.8936887 6.829913 6.854802 6.687359 7.0978966 7.0687647 6.808148 7.231751
1369657_at 4.5737963 4.5270047 4.459449 4.5797687 4.288067 4.6650558 4.465362 4.3736725 4.7094326 4.4912987 4.8012867 4.423423
1369658_at 8.927949 8.435422 8.986355 8.190932 8.298286 9.172441 8.528767 9.0958605 8.905167 7.967426 8.809041 8.426553
1369659_at 5.970468 5.7199183 5.28341 5.4557505 5.905883 5.7168174 5.946448 5.8214784 5.7178035 5.9233613 5.470699 5.559688
1369660_at 4.748667 4.5791616 4.672891 4.733292 4.6049147 4.551226 4.5742426 4.57669 4.7961287 4.5923734 4.60536 4.587079
1369661_at 7.8618827 7.7516246 7.876094 7.9032536 7.72983 7.7609653 7.947202 7.936204 7.9885726 8.074735 7.8652205 7.776728
1369662_at 3.818293 3.8966634 3.814211 3.640504 3.8071241 3.6010356 3.5588813 3.3286686 3.6465302 3.6442645 3.639109 3.4635897
1369663_at 10.1865835 6.418925 9.441506 9.182238 5.7582436 10.079076 9.764415 6.17464 8.693413 9.487097 6.214467 9.414795
1369664_at 10.51426 10.553225 10.342772 10.238717 10.68283 10.614308 10.744504 10.95772 10.628891 10.615063 11.007814 10.688143
1369665_a_at 7.912607 6.9463577 7.2164 7.311616 7.45678 7.340741 7.421059 7.690241 7.373281 7.8495207 8.087083 7.9952483
1369666_at 6.100707 5.827901 5.878296 6.045501 6.056261 6.182148 5.789825 5.8962626 5.5973244 5.912588 5.5794597 5.5819426
1369667_at 6.1918383 6.609359 6.42286 6.799107 6.580283 6.552087 6.710029 6.6047473 6.624305 6.7594023 6.679726 6.604547
1369668_x_at 3.8587906 4.104517 4.08276 4.168402 3.9732208 4.1065493 4.049429 4.1517763 4.1736712 3.947471 4.0669127 3.9187987
1369669_at 8.353899 8.028017 8.116084 8.461569 7.755916 8.026106 7.984388 7.903542 8.302231 8.051533 7.9442115 8.050245
1369670_at 5.1652384 5.034317 4.85002 5.051178 4.5465884 4.4767275 4.870805 4.7215505 4.5407023 4.8444796 4.8849163 4.6758986
1369671_at 12.610021 12.214813 12.453945 12.555128 12.659192 12.593147 12.479361 12.52494 12.558543 12.540154 12.534361 12.543445
1369672_at 6.6655235 6.365361 6.391837 6.613908 6.5072527 6.7049656 6.4652686 6.378402 6.5050344 6.4244514 6.8774624 6.6308002
1369673_at 4.042386 3.90179 4.023917 4.617362 4.3207684 3.7828782 3.9542785 4.0085363 3.8386183 4.256242 4.447807 3.912281
1369674_at 3.6669528 3.727985 3.6689787 4.787447 4.215388 3.7819443 3.6490266 4.262959 3.6510227 3.6502168 4.7373962 3.8640738
1369675_at 6.31893 6.191734 6.418761 6.4069047 6.504168 6.7844906 6.344901 6.372082 6.336254 6.5418987 6.689755 6.459199
1369676_at 7.513093 7.46705 7.552819 7.258775 7.5294495 7.5429525 7.158022 7.562073 7.3594403 7.2829657 7.542603 7.6177697
1369677_at 3.9385092 3.8888412 3.4334545 3.7606413 3.8638296 4.022216 3.5127158 3.5291257 3.837156 3.5534408 3.5571785 3.5170228
1369678_a_at 7.5719533 7.3431687 7.429195 7.4747844 7.5772805 7.2398167 7.5309978 7.164687 7.681246 7.301541 7.3870096 7.436826
1369679_a_at 9.973484 9.902002 9.947907 10.007899 9.845844 9.797044 9.790474 9.919858 10.088505 9.749878 9.820189 9.798674
1369680_at 4.9417024 5.160759 5.0728316 5.088788 4.976766 5.1010356 4.7839246 4.8845224 5.151322 4.8206067 5.227746 4.5512805
1369681_at 4.5452847 4.61045 4.3956103 4.568075 4.56844 4.6113133 4.4551525 4.4125977 4.294906 4.577445 4.72438 4.419378
1369682_at 6.8031054 6.5074725 6.625238 6.5895615 6.457798 6.337401 6.5354595 6.4748006 6.499928 6.513332 6.6438537 6.271592
1369683_at 7.119172 6.6961823 7.039236 7.0335083 7.2496715 7.353522 7.104582 7.1257663 7.1326675 7.0688543 6.7558417 7.267499
1369684_at 4.917691 4.8226767 4.9735303 4.833516 5.028325 4.6461825 5.2340894 5.2149215 4.9154644 4.792243 4.796318 4.7153134
1369685_at 4.0920076 4.398136 4.206961 4.4845295 4.2229257 4.321889 4.3256783 4.034213 3.8831723 4.11946 4.689641 4.399212
1369686_at 4.3969765 4.0466423 4.1299896 4.4123006 4.380806 4.196708 4.069328 4.229106 3.9397516 4.057764 4.3806696 4.0136623
1369687_at 4.6931868 4.3368773 4.3459163 4.216872 4.5505533 4.4584675 4.4924145 4.4903374 4.544199 4.5100584 4.479458 4.5315166
1369688_s_at 5.101285 4.849013 4.926094 5.118764 5.1676803 5.1931505 5.085988 5.160717 5.1245213 5.1024547 5.210908 4.8911967
1369689_at 6.9436965 6.9202013 6.9292235 6.756504 7.0251117 7.0907044 6.8374033 7.0349817 7.096246 6.996527 7.0145965 6.697462
1369690_at 6.9850893 6.742436 6.962865 6.902635 6.869153 7.0329947 6.9075685 6.991801 6.8844914 7.052945 7.0298433 6.8603764
1369691_at 4.416683 4.4318924 4.7583923 4.70201 4.846348 4.6779194 4.5543346 4.4689503 4.4749365 4.579339 4.9133844 4.6934476
1369692_at 3.936585 4.196798 4.357956 3.9939575 4.417865 4.261017 4.3921604 4.4058094 4.0318832 3.8207147 4.0423203 4.049122
1369693_a_at 5.8756967 5.0087056 5.726361 5.1372933 5.631705 5.267287 6.1387596 5.5220294 5.827585 6.4892664 5.954808 6.4730725
1369694_at 3.684299 4.28233 3.5279684 3.7748668 3.6515296 3.6765974 3.6526425 3.9267085 3.9634526 4.086648 3.5351772 3.6679118
1369695_at 4.4215565 4.7953033 4.1273384 4.379586 4.2505627 4.610198 4.393381 4.3953834 4.7846956 4.90483 4.8861966 4.3293405
1369696_at 4.300624 4.034156 4.234905 4.300617 3.7579498 3.6429052 3.926982 3.7067876 3.9411902 3.7732186 4.011942 3.753312
1369697_at 3.9021952 4.168497 4.524515 4.3924046 4.1990037 4.239292 4.2988057 4.319504 3.8942761 4.187676 3.8680499 3.9332716
1369698_at 5.327187 4.658627 5.548371 4.9913464 4.8489423 5.310243 4.967297 5.3366947 4.6216154 4.7427454 5.05963 5.1091785
1369699_at 4.7145357 4.55075 5.004072 4.6773276 5.0350113 4.8511834 4.9091053 4.3781605 4.599789 4.5500402 4.8625164 4.5258265
1369700_at 5.7008743 5.9392943 5.6961184 5.931902 5.8071284 5.75675 5.586128 6.1171427 5.725246 6.100506 5.7744718 6.020927
1369701_at 12.435451 12.5584955 12.607609 12.58459 12.5101595 12.519793 12.47745 12.690129 12.474729 12.331019 12.460613 12.285997
1369702_at 6.9139466 6.8284273 6.6765585 6.534104 6.8399997 6.744953 6.9505687 6.915075 6.774903 6.9328847 7.103672 6.9482713
1369703_at 7.1005006 6.9491105 6.958081 6.894715 7.0660324 6.7833486 6.9071817 6.666424 6.922487 7.0219297 6.772618 7.115137
1369704_at 6.747057 6.6824903 6.5780516 6.720481 6.396701 6.2295074 6.670441 6.22428 6.5175624 6.610219 6.505381 6.226094
1369705_at 5.440099 5.491372 5.624508 5.3473153 5.4333625 5.342287 5.352953 5.453518 5.376834 5.2803345 5.5708265 5.4805264
1369706_at 3.8173962 3.935232 3.8991582 3.9006073 4.1301513 4.0060296 3.8710332 3.9233677 3.550909 3.9350483 3.721201 3.7420125
1369707_at 4.718161 5.3199415 4.7289186 4.6893044 4.8525033 4.681153 4.702172 4.6897864 4.4404025 4.830722 4.463845 4.842873
1369708_a_at 5.3797836 5.5028396 5.268433 5.170631 5.4893804 5.392795 5.1373706 5.247376 5.6374435 5.321272 5.815731 5.884894
1369709_at 4.3535404 4.483337 4.642449 4.735602 4.6596212 4.3512316 4.735734 4.342108 4.535158 4.1618233 4.2454257 4.0260444
1369710_a_at 3.717658 3.7641292 4.146453 3.7990222 4.109667 3.8967543 4.0737133 3.756638 3.8810356 3.79215 3.9707754 3.9084826
1369711_at 4.7388806 4.7001076 4.762447 4.694146 4.9139028 4.911896 4.5411916 4.6003227 4.7174125 4.7489486 5.023156 4.875906
1369712_at 7.193696 7.17773 7.30961 6.887664 7.178562 7.1535645 7.1487236 7.0488653 7.058235 7.0231147 6.8452535 6.8889623
1369713_at 5.669373 5.840065 5.232088 5.6889086 5.7110014 5.37966 5.941862 5.520314 5.1888995 5.609769 5.5701923 5.3989935
1369714_at 7.082773 6.505237 6.695292 6.543914 6.77098 6.8061004 6.740663 6.6762714 6.895594 6.7907596 6.846604 6.7098403
1369715_at 4.2410583 4.2557635 4.2456512 4.36946 4.3823895 4.326094 4.2966995 4.2352333 4.357984 4.360608 4.363217 4.296643
1369716_s_at 10.221686 9.690122 9.604737 10.055543 9.579017 9.903573 9.976922 9.422039 9.959633 9.805309 9.740895 9.757485
1369717_at 4.1268063 4.4907527 4.614397 4.4877586 4.610381 4.2999434 4.527147 4.515889 4.5579896 4.497889 4.690545 4.612607
1369718_at 8.718554 8.528262 8.928289 8.791887 8.868427 9.029487 8.562305 8.68457 8.794181 8.828194 9.077428 9.166428
1369719_at 3.224825 3.4046648 3.287558 3.4920554 3.5092854 3.5316417 3.256206 3.166608 3.6343071 3.5016322 3.4842632 3.203717
1369720_at 9.289316 9.306848 9.4066 9.2792 9.444868 9.342039 9.239605 9.740207 9.760844 9.44798 9.519367 9.656142
1369721_at 4.9625278 5.4059258 5.0262904 5.274437 5.12429 5.149312 5.0003924 5.272499 4.915028 4.9957514 5.2385826 5.106248
1369722_a_at 8.326448 8.201355 8.1223955 8.049227 7.8331947 8.047835 8.3566265 7.7528524 8.026252 8.118458 7.8917136 7.9320154
1369723_at 7.2193694 6.7151456 7.0870914 7.066113 6.6628604 6.982244 7.412845 6.9484754 7.249384 7.0728 6.5767403 7.049483
1369724_at 5.352954 5.265456 5.0147896 5.227188 5.341998 5.519418 5.562604 5.34308 5.457381 5.4187737 5.610215 5.2381625
1369725_at 8.086208 8.360546 8.368806 7.763344 7.9877877 8.101463 8.045106 8.270724 7.9813366 7.6791162 7.896912 8.009971
1369726_at 8.543135 8.666741 8.266118 8.286311 8.327517 8.593542 8.314841 8.380491 8.465563 8.178926 8.527912 8.5510645
1369727_at 13.684219 13.703025 13.695086 13.595505 13.597292 13.788914 13.680132 13.690554 13.704145 13.732946 13.853254 13.915847
1369728_at 5.105937 5.242151 5.0611486 5.6375127 5.449404 5.241633 5.326805 5.306753 5.6328335 5.168644 4.728483 5.3925986
1369729_at 8.747128 8.380905 8.561817 8.950752 8.779842 8.656321 8.558617 8.901716 8.965187 9.029585 8.863039 8.883739
1369730_a_at 5.075256 5.023132 4.8862944 4.690933 4.656476 5.023253 4.721286 4.855132 4.919876 4.859153 4.759743 4.699709
1369731_at 3.4762 3.8476539 3.6625264 3.49963 3.6394866 3.734002 3.9139807 3.4877865 3.494092 3.4478276 3.611657 3.3499715
1369732_a_at 4.994429 4.550701 4.794424 4.6658945 4.405159 4.7188463 4.458866 4.442034 4.7655354 4.362112 4.7551575 4.6330214
1369733_at 8.549312 8.607867 8.789392 8.657021 8.710923 8.665229 8.747808 8.816023 8.961173 8.617846 8.811659 8.721076
1369734_at 8.872942 8.517164 8.372653 8.370756 8.733397 8.803204 8.523164 8.916967 8.691725 8.917652 8.650347 8.974272
1369735_at 6.1154995 5.8327985 5.622352 6.084424 5.599522 5.576263 5.677621 5.995201 6.183335 5.848993 5.5549445 5.911227
1369736_at 5.294091 5.3475633 5.415371 5.444242 4.9211235 5.3277297 5.333976 5.3286147 5.3110266 5.114221 5.370816 5.13092
1369737_at 9.248427 9.012407 8.590745 8.987894 8.981157 8.884029 8.568039 8.964523 8.777511 8.742336 8.700961 9.01064
1369738_s_at 10.486975 10.506577 10.1359415 10.471291 10.443039 10.456488 10.281861 10.344308 10.116134 10.021733 10.20356 10.272416
1369739_at 4.229417 4.007116 4.5487065 4.1742706 3.998522 4.286698 4.3229313 4.263569 4.3229575 4.196905 3.9355104 4.064863
1369740_at 5.0705557 4.936265 4.9472375 5.089266 5.1069694 5.0438876 5.05739 5.258748 5.178868 5.2175555 5.1440673 5.0986047
1369741_at 5.529033 5.82057 5.7288475 5.7562704 5.672958 5.5909767 5.618297 5.848756 5.648359 5.7201314 5.8881397 5.6080246
1369742_at 5.015648 4.905566 4.6922436 5.171529 5.11271 4.869892 4.995609 4.923607 5.163006 4.636876 5.255123 4.567198
1369743_a_at 8.210639 8.354585 8.083213 8.340816 8.241519 8.58628 8.180744 8.628421 8.464501 8.409813 8.090403 8.424056
1369744_at 4.2770977 4.4245815 4.1965303 4.1945086 4.1075916 4.306119 4.2563086 4.5548654 4.1737747 4.3094425 4.458815 4.0646267
1369745_at 6.2892275 6.261855 6.0623584 6.195777 6.437578 6.394885 6.4318833 6.1456594 6.176474 6.285946 6.144887 6.234235
1369746_a_at 11.6090975 11.627703 11.536371 11.649297 11.762463 11.684068 11.75316 11.750749 12.083713 11.631408 11.818382 11.953981
1369747_at 6.663615 6.7740526 6.8316817 7.055563 6.574986 6.8511786 6.761191 6.861036 6.528653 6.464543 6.5584874 6.3244095
1369748_at 3.6851661 3.724545 3.672017 3.59298 3.709854 3.8674943 3.7077646 3.9308257 3.9447763 3.7356455 3.633339 3.832804
1369749_a_at 4.2200346 4.133397 4.2107387 4.1000843 4.097423 4.197064 4.3251743 4.2853003 4.438017 4.3275404 4.243417 4.377775
1369750_at 3.9748785 3.8631878 4.189209 3.5407875 3.9183683 4.1527734 4.3549557 4.157569 4.1950445 4.113155 4.0726566 3.9730518
1369751_at 4.676551 4.185892 3.945382 4.4407687 4.4106684 4.0806675 3.9276288 4.23835 4.1763515 3.9161716 4.0566645 3.934092
1369752_a_at 5.109361 5.116134 5.053823 4.957418 5.05371 5.2236834 4.9524865 5.087786 5.015806 5.0462823 4.732856 4.867822
1369753_at 3.944964 3.9548082 3.83155 4.024208 3.9646125 4.276614 4.233917 3.9096704 3.9078407 4.2578325 3.879076 3.7969127
1369754_a_at 8.201175 8.042805 8.045936 8.190527 8.234945 8.192487 7.934681 8.098642 8.226288 8.141537 8.124464 8.282856
1369755_at 3.8009472 4.0842333 3.7261682 4.1205406 4.118066 3.8073666 3.778777 3.9782245 3.8105133 4.1718903 3.8455284 3.640857
1369756_a_at 7.452782 7.564775 7.6750574 7.210273 7.6589837 7.6161766 7.4902525 7.6052785 7.6125245 7.8202257 7.7366953 7.7804475
1369757_at 5.845597 5.8691173 5.276112 5.5766716 5.90448 6.18791 5.9593186 5.883545 5.855681 5.6760178 6.025686 5.883947
1369758_at 8.051036 7.6412516 7.6459436 7.9244933 7.6924415 8.0518 8.000184 7.7240133 8.208012 8.393873 8.427102 7.947158
1369759_at 5.195046 5.2506056 5.5704293 5.29561 5.248742 5.628627 5.6795173 5.1669025 5.3544164 5.7136 5.6798105 5.4339104
1369760_a_at 3.856615 3.6645072 4.093425 3.8536797 3.9053893 3.621767 3.7468832 4.312044 3.985119 3.7854671 3.7091384 3.5987246
1369761_at 4.0759993 3.8881755 4.0678215 4.2284403 4.0700426 4.2542725 4.424341 4.154244 3.9923854 4.080671 4.176337 4.203889
1369762_at 4.775197 4.283709 4.0861864 4.121855 4.741986 4.3435345 4.6718445 3.9866858 4.4507484 4.226754 4.2222524 4.4422474
1369763_at 4.232516 4.0870047 4.2322617 4.140157 4.2737813 3.9289885 4.0100603 4.2335887 4.3523326 4.057764 4.147611 4.378535
1369764_at 13.301192 13.263186 13.306098 13.210215 13.156414 13.259208 13.280616 13.157759 13.25441 13.212894 13.115401 13.171956
1369765_at 3.9080212 3.6934075 3.6538973 3.5407875 3.7331262 3.6582625 3.7589176 3.8503215 4.1464996 3.7407777 3.8242822 3.717404
1369766_at 5.7902927 5.6472507 5.8679123 5.767779 5.2740526 5.324814 5.450691 5.64462 5.465855 5.6912665 5.707527 5.5952196
1369767_a_at 3.7813156 4.3342514 4.049568 3.8031266 4.122967 3.9319825 3.762446 3.8935375 3.87841 4.005684 4.069957 3.6976376
1369768_at 6.263714 6.163351 6.4254355 6.427314 6.2419405 6.6002426 6.4653044 5.9001646 6.271677 6.463274 6.0549374 6.3771787
1369769_at 4.71688 4.8487663 4.9055424 4.5897613 5.014078 4.7388344 4.501381 4.7809 4.6632314 4.701625 4.9055405 4.8558555
1369770_at 4.220602 4.306038 4.2218103 4.2296457 3.8777633 4.1880074 4.2501864 4.395526 4.0900345 4.3662586 4.4103 4.258244
1369771_at 5.480427 4.7616205 5.438076 4.9142475 5.295149 5.2890425 5.1532745 4.593731 5.272625 5.321742 5.5883923 5.3855658
1369772_at 6.793195 7.176816 6.6412277 6.802754 6.5313067 6.528599 6.443822 7.109823 6.6986384 6.581939 6.8467774 6.654178
1369773_at 4.209648 4.5686603 4.40584 4.3677077 4.244701 4.046828 3.9994388 4.1662545 4.412625 4.3247156 4.2230754 4.1892915
1369774_at 4.315767 4.60786 4.892153 4.2690988 4.4448867 4.7207503 4.594226 4.174097 4.3645954 4.6635294 4.5267353 4.1748548
1369775_at 8.068426 8.320135 8.240122 8.163601 8.218201 8.295377 8.386304 8.141607 8.232779 8.200991 8.114908 8.184144
1369776_a_at 6.5869355 6.707253 6.657434 6.6456943 6.5954556 6.94243 6.8866024 6.5954432 6.6111226 6.7320304 6.8354297 6.300794
1369777_a_at 7.362444 7.5413713 7.5620437 7.467592 7.357935 7.429238 7.333638 7.5183005 7.544523 7.169155 7.2975287 7.6123433
1369778_at 3.6112132 3.8488836 3.644054 3.9239237 3.8872747 4.0847826 3.7489727 3.8062358 3.8327692 4.0141344 3.8226879 3.8583746
1369779_at 5.421532 5.6220016 5.692137 5.6515536 5.7203283 5.599557 5.588563 5.8262115 5.963306 5.832926 5.7977314 5.8130255
1369780_at 6.2055483 5.8557425 6.255911 6.3619933 6.0846615 6.100515 6.0198197 6.1318693 6.2732596 6.0670943 6.233144 6.312609
1369781_at 4.0632906 4.222238 3.9566343 3.6361287 3.8398619 3.759906 3.837514 3.8291624 3.9111376 3.899452 4.0996957 3.8028302
1369782_a_at 5.7193546 5.6488204 5.9710217 5.6751394 5.841184 5.9517994 5.825159 5.791794 5.7503977 5.9697804 5.8021617 5.880615
1369783_a_at 4.5305395 4.6694245 5.4355206 4.832613 4.855476 4.817646 5.0579104 5.362307 5.339529 4.928067 5.568858 4.712657
1369784_at 4.223883 4.023496 4.3244257 3.9042327 4.0140085 4.089271 4.2660904 3.7641842 4.1695633 4.5376787 4.0182505 3.9815483
1369785_at 7.7663527 7.8480477 7.603172 7.822792 7.862966 7.4127316 7.715346 7.583886 7.787671 8.017258 7.691929 8.078947
1369786_at 5.97452 6.357428 6.089648 6.0516734 6.043157 5.9783173 6.399477 6.039646 5.898146 6.0496736 6.3706665 5.873566
1369787_at 3.88302 4.3057675 3.8614397 3.7502146 4.148547 4.0761847 3.7520826 3.8604774 3.746162 3.8051848 4.010163 3.650975
1369788_s_at 8.0654955 7.982011 9.099949 8.757214 8.219794 8.164985 8.619311 7.8247337 7.3679852 8.92819 7.843984 7.9211926
1369789_at 3.190399 3.1784737 3.2480445 3.3285687 3.3655193 3.321701 3.4635394 3.4405704 3.573213 3.4493573 3.4348962 3.3650875
1369790_at 11.64316 11.850532 10.331565 11.43683 11.500956 11.598777 11.525642 11.077559 11.013942 11.195777 11.1672735 11.135843
1369791_at 8.195161 7.8185997 7.8458376 7.8090405 7.884813 8.06776 7.9216466 7.7984962 8.252285 8.250128 8.129038 8.218136
1369792_at 6.3347635 6.129373 6.299282 6.3059955 5.9150267 6.353165 5.8166213 6.35519 6.0773315 6.145623 6.0933585 5.909258
1369793_a_at 4.1147194 3.8992352 4.1068907 4.2069263 3.9769711 4.357184 3.9595296 4.0555425 4.001666 4.271825 3.928245 4.1543903
1369794_a_at 4.6151958 4.9659157 4.9707413 4.852695 4.751606 4.8849344 4.7327847 4.676328 4.349145 4.5690503 5.071067 4.745341
1369795_at 4.422887 4.41463 4.5294304 4.67716 4.5313168 4.508999 4.5096807 4.632696 4.3810167 4.4159174 4.511526 4.600473
1369796_at 4.6869526 4.571311 4.981386 4.6950035 4.777158 4.767894 4.8457584 4.7121096 4.9816027 4.8848777 4.7482696 4.8329406
1369797_at 4.252807 4.367122 4.206961 4.052543 4.1633677 4.353327 4.21425 4.2466555 4.15126 4.4528112 4.251227 4.837514
1369798_at 4.669302 4.584906 4.4021187 4.983556 4.702896 4.9190817 4.734152 4.723716 4.697212 4.9666834 4.8904076 4.697402
1369799_at 10.763226 10.530148 10.302524 10.771752 10.421706 10.4872 10.633004 10.435949 10.549484 10.603094 10.553609 10.616024
1369800_at 4.324344 4.2227597 3.7922068 4.2073293 4.001052 4.1719513 4.3936915 4.1434946 3.9022667 4.026477 3.919972 3.847909
1369801_at 4.7719693 4.9500885 4.4319053 4.436843 5.0303864 4.3035007 4.7390294 4.428328 4.609056 4.6429634 4.76918 4.7839684
1369802_at 3.8868546 3.8853984 3.9599497 4.0630426 3.9149768 3.8815978 4.178172 3.855586 3.7865949 3.978905 3.8237638 3.6163495
1369803_at 4.684163 4.4986954 4.6479917 4.4227285 4.5772057 4.6669044 4.9749775 5.018702 4.700224 5.09823 4.6681604 4.6701083
1369804_a_at 4.722556 4.631674 4.7936144 4.838669 4.5438643 4.714609 4.626208 4.950604 4.968301 4.9839916 4.7628684 4.5076857
1369805_at 3.992141 4.550701 3.9396925 4.3576145 4.2421227 4.301502 4.3872623 4.4201136 4.0628805 4.135994 4.850919 4.1577034
1369806_at 5.0944033 5.037304 5.130131 5.0719604 4.946906 4.9851274 4.953741 5.01766 5.3254967 5.129945 5.1500425 5.238193
1369807_at 4.4554863 4.367122 4.4066844 4.429799 4.7392883 4.243354 4.662037 4.7604403 4.5492496 4.4669976 4.4908767 4.7237678
1369808_at 4.6405735 4.5994005 4.555697 4.3916454 4.773679 5.1415753 4.492883 4.5269165 4.863822 4.585746 4.6681604 4.4570127
1369809_at 5.133869 5.0182724 4.9795594 5.089005 5.288451 5.0501056 4.9089003 5.168339 5.234842 5.0048714 5.0517073 5.2142706
1369810_at 6.549678 6.882284 6.350075 6.214296 6.333893 6.4194775 6.7588973 6.0416203 6.49493 6.8846445 6.4747686 6.503887
1369811_at 4.530403 4.807418 4.752445 4.925522 4.364811 4.8303833 4.815571 4.7732973 4.681754 4.8162384 4.7641954 4.7233543
1369812_at 6.0135784 6.141885 5.90254 5.892643 5.9034753 5.7470617 5.74095 5.656973 5.8407173 5.688996 6.1848307 5.6680984
1369813_at 6.7681165 6.973691 6.78362 6.54591 6.776208 6.4667673 6.711228 6.8904166 6.7896066 6.693586 6.8474927 6.7485595
1369814_at 4.7319613 4.85203 4.487068 4.6057954 4.5457706 4.707645 4.682682 5.0215836 4.515531 4.713236 4.5613966 4.7643332
1369815_at 5.7618265 5.7300005 5.5084095 5.633169 5.689259 5.6008043 5.5614514 5.5651026 5.769396 5.6381607 5.685385 6.083702
1369816_at 4.4791083 4.624904 4.563606 4.8414593 4.754048 4.8358555 4.4764876 4.309387 4.9339957 5.0294566 4.3822937 4.3379626
1369817_at 4.357062 4.0093536 4.1480327 4.411594 4.3823895 4.13636 4.506204 4.204134 4.330952 4.4603186 4.286482 4.7137675
1369818_at 4.9880276 5.160613 5.0075784 4.9947553 5.112456 5.0335774 5.116504 4.9422607 4.868622 5.2790213 5.017408 5.0298433
1369819_at 4.92946 4.7023144 4.869081 4.7852187 4.711706 4.8035173 4.9152107 4.824691 4.7846346 4.8249 4.8272157 4.7839775
1369820_at 4.256205 4.539292 3.9858425 4.1972065 4.185124 4.1222453 4.214299 4.2237706 4.406324 4.21233 4.1883073 4.3205566
1369821_a_at 4.708663 5.0068254 4.4655933 4.395587 4.8533106 5.0638657 4.5963097 4.732211 4.8329067 4.478607 4.7524366 4.891471
1369822_at 4.3407893 4.2887287 4.0992637 4.21438 4.5661817 4.184426 4.7271366 4.2327156 4.333952 4.496844 4.489758 4.6306686
1369823_at 4.8431225 4.732894 5.188475 4.773706 5.0004396 4.893531 5.057145 4.841159 4.8304043 5.017682 4.7396574 5.15053
1369824_at 4.9079456 4.750966 4.5234694 4.78852 4.9490995 4.8889036 4.9281025 4.6958036 4.8408384 4.7546415 4.4102993 4.4588747
1369825_at 4.768937 4.639705 4.765525 4.7274876 4.923276 4.7491465 4.749378 4.6811104 5.0453305 4.829147 4.795041 4.6649714
1369826_at 6.0771365 6.4261312 6.223183 6.089971 6.4129505 6.375034 6.0279903 6.3475337 6.379233 6.470852 6.3442407 6.452573
1369827_at 5.664298 5.531187 5.387599 5.708766 5.6136427 5.4056845 5.5532246 5.662652 5.3290434 5.5719013 5.6741085 5.153488
1369828_at 5.8125553 5.72589 5.6438913 5.8037615 5.739296 5.6053963 5.556943 5.482229 5.634984 5.7930794 5.43346 5.6209345
1369829_at 5.0490856 4.957422 4.7670207 4.714146 4.8131104 4.78638 4.8712106 4.9272823 4.798913 4.985092 4.5546036 4.9730577
1369830_at 4.385453 4.6835856 4.653489 4.9576273 4.741968 4.2640395 4.7187304 4.5710354 4.4641294 4.5619097 4.540227 4.6585474
1369831_at 5.5148277 5.4936914 5.4832993 5.4483614 5.294174 5.2587996 5.4963055 5.210598 5.4854717 5.396383 5.24667 5.4781456
1369832_at 5.6148663 5.6823187 5.830283 5.463073 6.005232 5.3341312 5.875198 5.7925406 5.5994487 5.4888735 5.813859 5.3102055
1369833_at 4.577458 5.0375624 4.4014482 4.224864 4.2335234 4.68329 4.935153 4.134018 4.2624283 4.200643 4.5983486 4.3149166
1369834_at 7.6348424 7.1247773 7.210733 7.4606643 7.047503 7.823919 7.280906 7.2023883 7.2718625 7.322612 7.1616645 7.3819184
1369835_at 6.5404115 6.8561473 6.5623817 6.5852447 6.5223837 6.673385 6.648668 6.591176 6.5423646 6.717955 6.8609796 6.209422
1369836_at 7.889226 6.452621 6.161999 6.830219 7.7729373 7.348331 6.321838 7.4949903 7.119388 6.22373 7.579895 7.0999956
1369837_at 12.354935 12.05553 12.14072 12.319113 11.994231 12.2988615 12.161874 12.062414 12.363983 11.957825 11.969862 12.048935
1369838_at 4.142029 4.0886207 4.2525005 4.3782043 4.5141897 4.199296 4.295893 4.0886135 4.3763795 4.208488 4.0430613 3.781668
1369839_at 4.552267 5.069312 4.4745655 4.7923613 4.628606 4.6249466 4.76011 4.763308 4.8508415 4.793565 4.7297554 4.633232
1369840_at 9.029807 8.521048 10.049783 8.426827 10.330702 9.399269 8.684983 10.283715 9.611029 9.425799 10.319565 9.307585
1369841_at 3.7179384 3.7102695 3.9123056 3.5741131 3.7751808 3.7680914 4.0360174 3.812338 3.572818 3.7036386 3.5396755 3.7945735
1369842_at 3.776055 4.1848793 3.9388616 4.0610046 3.8080387 3.874388 3.957543 4.2225313 4.176306 4.309121 4.105425 4.063245
1369843_at 4.6190643 4.5515757 4.4232254 4.886995 4.6564283 4.267282 4.444915 4.341449 4.7619295 4.6108103 4.9109364 4.4706516
1369844_at 3.8989027 4.4284945 4.412844 4.369029 4.382389 4.355631 4.0831428 4.1373672 3.9811106 4.34912 4.15156 4.2928123
1369845_at 5.648059 5.742134 5.753104 5.536255 5.663775 5.8406634 5.711874 5.7658978 5.7373967 5.6217093 5.5082035 5.503249
1369846_at 3.7166111 3.6224768 3.6531324 3.726786 3.608382 3.5779445 3.6242664 3.5259786 3.6768398 3.4862635 3.5834873 3.567044
1369847_at 5.5637674 5.5716977 5.601384 5.412201 5.5934396 5.4490767 5.7994175 5.4499173 5.276217 5.7693915 5.466005 5.3065314
1369848_at 3.910008 3.6424446 3.8138416 3.6576166 3.6008558 3.6351194 3.8378747 3.6855602 3.7329879 3.8694084 3.848468 3.674492
1369849_at 5.454341 5.516596 5.5807104 5.348737 5.421362 5.2976503 5.8166494 5.2716084 5.396495 5.2555456 5.2230406 5.15053
1369850_at 5.4966235 5.6398554 6.2973747 5.5654087 6.139442 6.043878 5.8616343 6.2317176 6.02215 5.8775153 6.06183 5.6581283
1369851_at 7.480713 7.042456 7.0987835 7.112897 6.921238 7.524008 7.144475 7.3148046 7.3330946 7.3084927 7.0323825 7.2108803
1369852_at 12.102612 12.186332 12.0416565 12.211796 11.95682 11.978279 11.961505 12.120811 12.088643 11.978549 11.864862 12.096306
1369853_at 4.92316 4.828368 4.8409348 4.815036 4.929414 4.847696 4.871794 4.9033895 5.032432 4.7837048 4.718248 4.870141
1369854_a_at 8.597167 8.281822 8.55052 8.388465 8.601399 8.372392 8.411632 8.826342 8.82658 8.769602 8.810551 8.909705
1369855_at 3.6747599 3.911038 3.7754664 3.765569 3.766264 3.7941499 3.742421 3.737164 3.5763564 3.6268566 3.9291906 3.5157783
1369856_at 4.617687 4.65724 4.5950317 4.5031404 4.536307 4.4559574 4.6948767 4.528593 4.3624687 4.5461864 4.763281 4.350804
1369857_a_at 5.7943134 5.9418845 5.732225 5.921465 5.960649 5.724211 5.9082894 5.688389 5.4218483 5.9325566 5.966349 5.809962
1369858_at 4.144007 4.278067 4.4773617 4.3202686 4.2173567 4.292452 4.572584 4.324846 4.369504 4.605523 4.4103 4.1728344
1369859_at 4.5533323 4.580592 4.566457 4.455784 4.50506 4.36761 4.426145 4.4095383 4.664942 4.5326843 4.6883025 4.3222713
1369860_a_at 5.0491657 4.948537 4.6336174 4.599411 4.9144964 4.8052483 4.7925234 4.9325438 4.80212 4.7487288 4.710846 4.5977316
1369861_at 5.040352 4.848856 5.074457 4.9039345 4.644188 4.614703 4.828763 4.5330596 5.16036 4.7701273 5.225959 4.484763
1369862_at 4.6510158 4.7855506 4.7119293 4.7701616 4.550444 4.6302 4.554335 4.5870953 4.8397555 4.520091 4.6601386 4.807778
1369863_at 9.919061 9.061364 9.713338 8.983666 10.280095 9.41652 9.097145 9.580535 9.313943 10.48032 9.773977 10.171717
1369864_a_at 10.490325 10.3586645 9.001835 10.877337 10.007865 11.222189 10.161008 9.598978 9.943382 9.36921 9.674531 9.964004
1369865_at 4.381686 4.3335037 4.687831 4.6155486 4.539901 4.2399864 4.4745264 4.4013824 4.5162787 4.5272245 4.5308356 4.1627774
1369866_at 4.532253 5.015867 4.600019 4.331417 4.6240463 4.4789157 4.9748144 4.671721 4.4788475 4.697299 4.573662 4.7816677
1369867_at 5.404007 5.540458 5.900472 5.613256 5.24234 5.186306 6.0756907 6.043579 6.192244 5.2716136 5.2462854 5.3863974
1369868_at 10.328581 9.883135 9.7837925 9.9230995 10.195636 9.816349 10.062877 9.695078 10.027855 10.107452 10.1621475 10.11645
1369869_at 3.6853354 3.673948 3.7936869 3.7152624 3.7159142 3.5500326 3.8914816 3.7759995 4.14954 3.920653 4.0065727 3.3731127
1369870_at 7.003058 7.2057104 6.928816 7.1096554 7.0061455 7.128814 6.993469 6.735626 7.008202 6.8100667 7.0443563 7.0362225
1369871_at 3.9019947 3.8890529 4.219978 3.742776 3.9130259 4.303956 4.1933913 3.9989293 4.37297 3.5792708 3.7895372 3.8417146
1369872_a_at 4.6621165 4.3030834 4.217951 4.483555 4.4007044 4.6948037 4.539181 4.3726926 4.380083 4.30459 4.7473416 4.2069025
1369873_at 4.86158 4.8201437 5.048518 4.9706545 5.091363 4.9110756 4.9014645 4.9167595 4.539416 4.9502063 4.8473396 4.786869
1369874_at 4.7742486 4.661149 4.6388345 4.91612 4.5139313 5.116086 4.6049514 4.743716 4.4247007 4.557436 4.78036 4.6783423
1369875_at 5.1516314 5.0552664 5.052695 4.8381805 5.12976 5.2176957 5.053176 5.0664215 5.1061974 5.2180405 4.9939976 4.8213015
1369876_at 3.9021845 3.9735782 3.8446372 3.8219187 4.1527085 3.9016607 3.703296 3.8007536 3.8386626 3.698429 3.891768 4.216799
1369877_at 4.8135104 4.873275 5.127185 4.634426 4.961459 4.8480897 4.9112625 5.5105395 5.2911477 5.294855 5.3416104 5.42702
1369878_at 4.146914 4.258785 4.340234 4.1778398 4.3823895 4.2234797 4.1678123 4.1503983 3.8724928 4.5554194 4.4521804 4.16846
1369879_a_at 12.922901 12.942458 12.627522 12.824427 12.892719 12.806577 12.717805 12.706128 12.815393 12.897554 12.722241 12.860617
1369880_at 4.177722 4.328728 4.422502 4.4349365 4.539901 4.2523885 4.600524 4.2035336 4.244012 4.101552 4.364848 4.121054
1369881_at 4.317588 4.85132 4.224782 4.704238 4.681239 4.2386622 4.25836 4.5275297 4.48491 4.6022587 4.2535696 4.3164167
1369882_at 4.7548532 4.7929173 4.4611464 4.683594 4.6118298 4.735649 4.779273 4.8063617 4.6092596 4.700796 4.6559525 4.8224335
1369883_at 3.4603443 3.579461 3.5615895 3.5852525 3.6320043 3.7760582 3.8850775 3.5670605 3.5064692 3.6103873 3.5029073 3.3759513
1369884_at 5.435582 5.2339025 5.0643654 4.8218813 4.972493 5.069269 4.7852564 4.7482333 4.821163 4.935756 4.9531245 4.8406577
1369885_at 5.4767113 5.549804 5.4995356 5.245287 5.6963606 5.6572394 4.9377875 5.6094093 5.498391 5.722373 5.9528694 5.408841
1369886_a_at 5.8407454 6.0016794 6.0500536 5.625982 5.8457847 5.6910114 5.986004 5.598962 5.88827 6.2257576 5.45581 5.921437
1369887_at 4.6627736 4.4599056 4.932381 4.5746384 4.5296407 4.61193 4.7133484 4.7422986 4.6947184 4.7273684 4.9099073 4.6195974
1369888_at 4.3599234 4.3753805 4.72043 4.56133 4.4099927 4.295923 4.2226205 4.237851 4.1763105 4.499401 4.338209 4.1094546
1369889_at 4.4179153 4.629486 4.2526197 4.4126205 4.2423534 4.434248 4.121113 4.2529955 4.613199 4.763398 4.1560087 4.2814016
1369890_at 3.2349334 3.2550645 3.2070389 3.3011482 3.2858057 3.1481755 3.097319 3.2482128 3.1435401 3.35256 3.3665397 3.2600057
1369891_at 5.2059474 5.6749563 5.5742035 5.6730585 5.325876 5.7511606 5.3197227 5.417285 5.346597 5.3536677 5.3511014 5.31197
1369892_at 3.577837 4.1025124 4.169037 3.745883 4.169552 4.02847 4.0164866 4.1978188 4.116974 4.109287 4.2016253 3.8520057
1369893_at 4.879676 4.57129 4.7003865 4.5578856 4.7173114 4.670142 4.543034 4.607086 4.5992913 4.5877547 4.800118 4.618797
1369894_at 3.6285903 3.548945 3.5123167 3.400919 3.7824051 3.498827 3.7533407 3.4600005 3.2905352 3.4253728 3.322342 3.3121943
1369895_s_at 5.9902086 5.4470935 6.2275715 5.8449583 5.9280157 6.107706 6.0119805 6.0731483 6.1533685 6.3345 5.9441605 6.13388
1369896_s_at 7.676761 7.2196403 7.6333 7.468572 7.385589 7.1586437 7.269434 7.418934 7.286982 7.4346557 7.072952 7.3486214
1369897_s_at 12.303071 12.142505 12.033313 11.988163 11.979088 11.966653 12.026508 11.94314 12.048427 11.866233 11.868672 11.999802
1369898_a_at 5.2020683 5.0488653 4.959591 4.7537966 5.092346 5.0292473 5.153496 4.693134 4.7122593 4.861628 4.955916 4.903017
1369899_s_at 5.720316 5.713851 5.877986 5.9687004 5.5194025 5.9426856 6.1386185 6.123849 5.9968777 6.1554937 5.9116936 6.1599784
1369900_at 4.0049396 4.2238917 4.1628356 4.2300415 4.3111696 4.1952333 4.340071 4.114709 4.236271 3.9540775 4.1969233 3.753312
1369901_at 4.4387183 4.511135 4.4503374 4.5280786 4.220123 4.459212 4.858349 4.799654 4.312561 4.4994435 4.640889 4.3877525
1369902_at 7.569073 6.6210523 7.114041 7.049143 6.8946714 6.8666396 7.083176 6.9371963 6.969067 7.0851326 6.810115 6.728344
1369903_at 4.7316227 4.1468945 4.216254 4.3710623 4.311154 4.320264 3.9449282 4.0605717 4.3616896 4.322083 4.1435723 4.5030785
1369904_at 4.8579135 4.731469 4.999997 4.3933887 4.8618517 4.7472773 4.618845 4.6179857 4.640356 4.5092907 4.596935 4.711422
1369905_at 3.8839943 3.845103 3.8085506 3.7725089 3.8708332 3.6226726 3.809215 3.7337055 3.900055 3.7367659 3.6706798 3.6537845
1369906_s_at 11.749337 11.934662 11.810699 12.04256 11.851961 11.928795 11.90808 11.897076 11.947097 12.038116 11.899329 12.074134
1369907_at 5.671211 6.2063127 6.360084 5.8426766 6.169208 5.858158 5.7634435 5.8648214 5.7329054 6.185254 5.823314 5.866289
1369908_at 3.481536 3.6487381 3.6773117 3.7450123 3.6796455 3.5514145 3.5197296 3.523133 3.5773094 3.595392 3.7744482 3.4937549
1369909_s_at 10.969019 10.994887 10.881856 10.817824 10.563869 10.769345 11.11033 10.468502 10.740697 10.894941 10.449478 10.842089
1369910_at 4.0878253 4.2938275 4.065834 3.9089148 4.058916 3.9505057 4.2292385 4.061165 3.8752556 4.1411233 4.119404 3.8246355
1369911_at 5.284714 4.977057 5.089566 5.0944843 5.084212 4.9232116 5.058087 5.0738244 4.9861145 5.3944473 5.139415 4.7109437
1369912_at 6.055607 6.170862 5.95813 6.017493 6.2283044 6.05649 6.0526714 6.3866735 6.293183 6.210064 6.222765 6.1159267
1369913_at 4.40387 4.496496 4.6928577 4.661919 4.2416553 4.4845543 4.68444 4.60516 4.3034062 4.2977476 4.5281706 4.5659432
1369914_at 3.9146974 3.9314375 4.0245986 3.774948 3.9117537 3.8292332 4.0235662 3.990026 3.7862754 4.015285 4.0375714 3.7830424
1369915_at 6.6734185 6.7402678 6.9571543 6.562942 7.003948 6.7998466 7.0712385 6.7481694 6.806905 6.618482 6.620041 6.5871644
1369916_at 5.138544 5.3857207 5.004977 5.3745813 5.401456 5.433743 5.1264033 5.236341 5.638119 5.321682 5.2525244 5.1034694
1369917_at 5.2088413 5.446929 5.901685 5.196015 5.532116 5.8289304 5.31871 5.258833 5.484289 5.3588676 5.4782443 5.2910447
1369918_at 4.1096315 3.9600506 4.2266793 4.0815077 4.185055 4.308662 4.047057 3.9560103 4.116442 4.348264 4.1056232 4.092183
1369919_at 5.1091175 4.7314696 4.7083373 4.711961 4.905059 4.6454344 4.6312284 4.9140453 5.0498776 4.914275 4.87521 4.8212614
1369920_at 4.9691095 4.7201643 4.8193326 4.878907 4.8106956 4.9422 4.6724358 4.6875515 4.7164865 4.846264 4.840254 4.8411236
1369921_at 6.8690186 7.4854274 6.08634 6.5950613 6.1664987 6.153811 6.5307827 6.479131 6.333733 6.38552 6.54268 6.5783486
1369922_at 8.5315895 8.277258 8.248382 8.191663 8.013662 8.319255 8.355684 8.363462 8.489979 8.347088 8.07055 8.294539
1369923_at 6.125972 6.330826 6.2671285 6.488713 5.8225994 6.4817104 6.503647 5.9108753 6.154265 6.496125 5.6593013 6.327785
1369924_at 5.5046105 5.61994 5.9710383 5.461261 5.9560504 5.563278 5.562321 5.577664 5.753308 5.778777 5.5721183 5.576067
1369925_at 4.1219544 4.533146 4.252497 4.489408 4.4336977 4.227768 4.3066087 4.0505986 4.299011 4.147655 3.9672441 4.497767
1369926_at 7.8064694 7.7421865 7.3088408 7.473456 7.298774 7.670735 7.5876966 7.448224 7.4553847 7.1488404 7.2890387 7.1707263
1369927_at 11.234118 11.257396 11.424992 11.35673 11.332651 11.416757 11.523888 11.332806 11.266639 11.449192 11.4255 11.497167
1369928_at 3.7537656 3.7928042 3.5715034 3.6321032 3.637155 3.9695945 3.802338 3.8149154 3.5847094 3.4734628 3.8550098 3.7196603
1369929_at 11.682477 11.551337 11.544438 11.619338 11.585632 11.538166 11.526734 11.647808 11.633066 11.468869 11.578445 11.508841
1369930_at 11.975955 12.09251 12.0822735 11.9398775 12.138371 12.065043 12.209766 12.033179 12.086258 12.291381 12.285108 12.21561
1369931_at 7.1905293 7.159033 6.8690076 7.2782216 6.697758 7.1157 7.0867143 6.7621365 7.315758 6.9040704 7.3898325 7.1969857
1369932_a_at 10.09153 10.170356 9.969221 10.260919 10.056443 10.029586 10.252171 10.189137 10.154696 10.252528 10.254257 10.050876
1369933_at 11.267188 11.302526 11.457555 11.273745 11.411843 11.235559 11.278134 11.299497 11.232135 11.402324 11.340117 11.365111
1369934_at 11.916158 11.96134 11.917576 11.979204 11.854087 12.041188 11.780004 11.899387 11.939158 11.906184 11.883085 11.999737
1369935_at 7.9236946 7.93572 7.9168277 7.7602897 7.6024694 7.5549593 7.6560063 7.621305 7.765156 7.472233 7.539474 7.4095435
1369936_at 10.622018 10.387819 10.617422 10.491441 10.255035 10.44282 10.667937 10.382992 10.608313 10.431968 10.412541 10.461538
1369937_at 10.751627 10.739852 11.2452545 11.067306 10.949839 11.098746 11.041267 11.014452 10.970097 10.97357 10.797386 10.929061
1369938_at 7.603586 7.6053357 7.665726 7.5340476 7.7208424 7.545375 7.4922934 7.6703534 7.634429 7.5403895 7.663352 7.6594563
1369939_at 11.948324 12.0520115 12.095114 12.149528 12.019744 12.106412 12.213997 11.964939 12.068414 12.242198 12.149989 12.1310835
1369940_at 10.597906 10.463411 10.48122 10.610257 10.363428 10.587618 10.400847 10.362496 10.62103 10.491716 10.521507 10.58722
1369941_at 10.389089 10.808615 10.644766 10.815418 10.336513 10.53991 10.350938 10.927044 10.782613 10.39835 10.6708 10.863199
1369942_at 8.883719 8.71759 8.848406 8.799097 8.675718 8.635475 8.764069 8.855304 8.870131 8.859665 8.740862 8.699875
1369943_at 10.226319 10.030192 10.159921 9.893955 10.017064 10.060138 10.119179 9.96677 10.120785 10.275886 9.833802 9.965462
1369944_at 8.583054 8.434956 8.282777 8.280763 8.205393 8.311169 8.436907 8.368774 8.336199 8.067189 8.245231 8.434257
1369945_at 5.1068225 4.61045 4.4195495 4.6439714 4.710168 4.6678505 4.833662 4.71732 4.712821 4.5609646 4.6716833 4.533312
1369946_at 6.358814 6.6915436 6.133237 6.1944156 6.2828097 6.5118136 6.2695503 6.385147 6.445051 6.6729913 6.2659483 6.5260496
1369947_at 5.5356545 5.5848145 5.554528 5.6811023 5.5584555 5.639686 5.4905667 5.669878 5.256117 5.5613866 5.6343927 5.7757897
1369948_at 7.4599767 7.826316 7.888986 7.962607 7.640321 7.808033 7.8654547 7.7236223 7.444559 7.705607 7.7319584 7.550693
1369949_at 7.1008253 7.053684 6.9533796 6.9416275 6.7552857 7.0895133 7.1068 6.811433 6.9835 6.7885103 6.8086624 6.902066
1369950_at 9.510763 9.357381 9.36408 9.464787 9.261129 9.31029 9.383363 9.343423 9.554167 9.276733 9.438012 9.2969
1369951_at 4.0452824 4.3926034 4.135289 4.347924 4.183826 4.074521 4.279032 4.607086 4.147143 4.2644773 4.346604 3.9130573
1369952_at 12.141983 12.149565 12.155322 12.04601 12.206682 12.152514 11.9562645 12.316247 12.140163 11.889507 12.132676 11.880117
1369953_a_at 4.797811 4.492835 4.512181 4.5726185 4.560617 4.7099214 4.3426228 4.116101 4.411441 4.309263 4.674998 4.406152
1369954_at 12.785139 12.887267 12.816593 12.929807 13.019096 12.883783 12.818135 13.020813 12.829031 12.855933 12.970768 12.845531
1369955_at 6.137582 6.2303233 6.3676543 6.364365 6.3586 6.2823734 6.4489484 6.240988 6.0556707 6.202209 6.156422 6.249143
1369956_at 9.412232 9.578216 9.296524 9.738237 9.435157 9.604345 9.369536 9.59085 9.575135 9.411442 9.486294 9.508638
1369957_at 5.9500866 6.247741 6.3328443 5.996421 5.679141 6.3946047 6.359931 5.9038377 6.3991327 6.3010406 6.2970505 6.3614826
1369958_at 8.082287 7.911881 8.049805 7.44433 7.465936 7.822844 7.4629436 7.6345487 7.741911 7.4041696 7.3737044 7.8224044
1369959_at 12.601439 12.4057 12.563966 12.723587 12.532207 12.341019 12.544328 12.454222 12.39582 12.528335 12.6023855 12.48725
1369960_at 9.943512 9.846977 9.792081 9.781464 9.508055 9.818864 9.921696 9.7128315 9.872774 9.861516 9.8177595 10.011335
1369961_at 8.9170885 9.092601 9.139624 8.998723 8.958758 9.075117 8.92301 9.03131 9.066076 8.943492 9.16692 9.266284
1369962_at 8.198553 8.196271 8.434788 8.341659 8.007286 8.216655 8.476482 8.553717 8.082876 8.401723 8.314883 8.309553
1369963_at 5.0326567 5.4836016 5.3774624 5.177988 4.914974 5.145482 5.115882 4.9908657 5.3271837 4.884061 4.7860126 4.9182577
1369964_at 6.9078455 6.9111605 6.464965 7.1966286 6.7008734 6.5919614 6.5174522 6.530532 6.6808805 6.2896285 6.86835 6.786518
1369965_at 7.467724 7.9529057 7.5319147 7.61113 7.619904 7.4329953 7.5350842 7.7732067 7.1150594 7.53503 7.0798492 7.766148
1369966_a_at 12.176148 12.232923 12.326245 12.318121 12.25175 12.169303 12.230565 12.358838 12.225845 12.229915 12.276164 12.223255
1369967_at 8.912888 8.557299 8.704548 8.630379 8.50844 8.551002 8.638186 8.698909 8.728909 8.678874 8.678395 8.745462
1369968_at 5.6742725 5.9608545 5.6968775 5.8568945 5.476653 5.639765 5.660077 5.8668275 5.7267013 5.0927258 5.7822385 5.6814065
1369969_at 8.960066 9.024521 9.103561 9.115175 9.129139 9.116272 9.161439 9.004934 9.05501 9.406568 9.252454 9.36485
1369970_at 10.469789 10.532754 10.571686 10.502318 10.573813 10.526746 10.450764 10.299199 10.569757 10.525107 10.391131 10.564196
1369971_a_at 8.401659 8.2836685 7.848871 8.269373 8.059886 8.009821 8.147408 8.362517 7.9438753 8.184164 7.6218286 8.098549
1369972_at 6.368921 6.2661996 6.1261997 5.936242 5.716024 6.519111 6.652785 6.6188264 6.64872 6.638267 6.305003 6.6862946
1369973_at 11.543843 11.290378 11.489598 11.375875 11.51714 11.305207 11.485966 11.366526 11.311406 11.633089 11.374673 11.450272
1369974_at 6.99294 6.7656136 6.7162175 6.949958 6.8611007 6.971865 6.57897 6.8467655 6.6699 6.5535398 6.618724 6.603672
1369975_at 8.51065 8.500038 8.549642 8.477238 8.565392 8.287941 8.656639 8.664727 8.600493 8.525956 8.452818 8.477498
1369976_at 10.317754 10.036128 9.8891945 9.825705 9.854657 10.067959 10.186379 10.077914 9.884499 9.97228 10.009121 10.042192
1369977_at 4.310798 4.3046713 4.268241 4.498971 4.251152 4.3213167 4.3613925 4.1723127 4.224667 4.4891076 4.2606716 4.230073
1369978_at 7.403354 7.0764894 7.044788 7.707847 7.6181893 7.6416936 7.700852 7.565823 7.429065 7.610977 7.566492 7.560717
1369979_at 8.440622 8.813135 8.864025 8.742033 8.608086 8.90624 8.680212 8.5332775 8.792904 8.497829 8.871916 8.656437
1369980_s_at 9.324294 8.98239 9.030635 9.217025 9.049756 9.072562 9.008146 9.2085495 9.075012 8.896265 9.044989 9.019584
1369981_at 8.754016 8.511057 8.551752 8.499235 8.669969 8.678296 8.780493 8.603948 8.587901 8.728651 8.940137 8.597793
1369982_at 9.616765 9.288433 9.305023 9.255006 9.430394 9.473392 9.507881 8.9830675 9.770815 9.181164 9.383847 9.495067
1369983_at 8.661086 8.030188 7.9963593 7.9070597 8.050175 8.071637 7.494253 8.048073 8.166413 7.841756 8.372425 7.934141
1369984_at 9.579446 9.466022 9.49294 9.421817 9.172967 9.332438 9.4874735 9.1057205 9.127502 9.38724 9.195462 9.527031
1369985_at 6.7020874 6.2487955 6.6487956 6.7702723 6.3124256 6.60464 6.7122107 6.556702 6.251553 6.4047694 6.53641 6.244496
1369986_at 12.041217 11.979148 12.028545 11.992899 12.087827 11.996172 12.187752 11.993805 11.821608 12.003218 11.960368 12.0595875
1369987_at 5.2301316 5.2087564 5.0563917 5.223418 5.219886 5.1300793 5.2399178 5.006053 5.099369 5.3337526 5.201933 4.917391
1369988_at 5.758027 5.964765 5.7391644 6.3247757 6.2465463 6.2065077 5.8174715 5.809096 6.1177835 6.083791 6.0312085 5.875298
1369989_at 9.865588 9.552705 9.987722 9.750983 9.38816 9.906869 9.609318 9.949902 9.8790045 10.049309 9.675566 9.885118
1369990_at 10.707003 10.55801 10.636136 10.585563 10.454828 10.464869 10.568451 10.358594 10.50616 10.618429 10.619239 10.567141
1369991_at 10.026234 10.123423 10.24598 10.191772 10.017906 10.043078 10.1440525 10.022046 10.055002 9.995124 10.077367 10.004048
1369992_at 8.383679 8.554682 8.5543 8.445957 8.199636 8.303504 8.59896 8.504814 8.554537 8.465881 8.645254 8.680719
1369993_at 6.417277 6.099444 6.0319633 6.5074244 6.3270283 6.6046386 6.7749953 6.174674 6.0961275 6.685003 6.4491725 6.3137617
1369994_at 7.785322 7.669581 7.526858 7.706872 7.7587085 7.5111127 7.7185745 7.7626762 7.8038664 7.6783094 7.5054936 7.4749117
1369995_at 8.557652 8.279291 8.478653 8.417678 8.161447 8.153458 8.396048 8.264253 8.376195 8.42547 8.289265 8.332428
1369996_at 8.249334 8.09289 8.313156 8.323697 8.280707 8.423757 8.560619 8.317044 8.492908 8.34486 8.401023 8.470709
1369997_at 8.663802 8.663498 8.498927 8.559809 8.519496 8.43304 8.460439 8.77291 8.54108 8.518652 8.450966 8.399742
1369998_at 8.580755 8.867968 8.675918 8.457426 8.622552 8.534485 8.758349 8.893308 8.67691 8.773922 8.662495 8.795071
1369999_a_at 4.2996783 4.286101 4.1452174 4.0449195 4.2939625 4.297702 4.409346 4.1092873 4.150683 4.423723 4.2824693 4.267076
1370000_at 9.743679 9.907293 10.170205 10.048111 9.781398 9.880878 9.685977 9.801001 9.787992 10.013928 9.5596 9.777957
1370001_at 9.341345 9.22313 9.316644 9.337449 9.252932 9.282193 9.386885 9.210226 9.230547 9.308248 9.176081 9.201634
1370002_at 7.991044 7.7519817 7.5904427 7.86553 7.533035 7.624533 7.667777 7.437922 7.777581 7.9267435 7.800565 7.773324
1370003_at 11.922166 11.797784 11.88171 11.829002 11.753783 11.671491 11.639138 11.940131 11.793093 11.591081 11.68357 11.588804
1370004_at 9.688955 9.438652 9.437607 9.420416 9.330183 9.239977 9.33578 9.273787 9.300194 9.344393 9.293686 9.409616
1370005_at 9.587843 9.406923 9.595565 9.725289 9.493657 9.758899 9.839042 9.766281 9.759975 9.821596 9.962948 10.00773
1370006_at 11.220704 11.189856 11.274712 11.140435 11.160902 11.197758 11.345373 11.158487 11.021592 11.136441 11.052189 11.167799
1370007_at 11.749776 11.7915945 11.803386 11.841279 11.958274 11.939121 11.843473 11.802309 11.667561 11.553087 11.662951 11.708306
1370008_at 5.9545884 5.602443 5.8308153 6.000073 5.8152184 5.704514 5.3824267 5.719331 5.9661946 5.5725775 5.7875414 5.782037
1370009_at 14.2039 14.211548 14.248857 14.191951 14.177126 14.219317 14.245242 14.091301 14.231079 14.140306 14.124634 14.18921
1370010_at 11.78703 11.800744 12.025119 11.83042 12.041684 11.87591 11.842628 11.838114 12.132004 11.93055 11.89412 11.93212
1370011_at 5.9758606 6.105823 6.021637 6.315379 5.8761225 6.045704 5.865404 5.7800913 6.219171 5.9099708 6.138192 5.9777703
1370012_at 6.322515 6.5469246 5.9227886 6.160255 6.127394 6.9385624 6.634229 6.648752 6.25633 6.604394 6.1938415 6.2244654
1370013_at 3.7725594 3.888464 3.4956207 3.5351863 3.4652488 3.6716464 3.7326627 3.8207998 3.5394921 3.6431084 3.716705 3.5582821
1370014_at 8.472643 8.285973 8.3534975 8.46089 8.291231 8.497802 8.343142 8.255747 8.188512 8.424021 7.90346 8.5445175
1370015_at 8.172024 8.148218 8.155984 8.039034 8.167019 7.9617834 8.048695 8.158826 8.076814 8.294681 8.1202135 7.8036227
1370016_at 4.1386414 3.6850407 3.7167194 4.0453167 3.673164 3.9894674 4.047392 4.0025997 3.7341144 3.9205108 3.7397015 3.8341997
1370017_at 8.075119 8.130279 7.9568214 7.998565 8.088662 7.8036957 7.972175 8.038377 7.898716 7.8336735 8.028292 7.7394915
1370018_at 4.7427897 4.9454527 4.7430162 4.7067804 4.5840836 4.7621 4.4918795 4.6208396 4.3887253 4.5636845 4.985236 4.4384737
1370019_at 13.064184 12.961833 13.06352 12.967818 12.835714 13.060529 13.062908 12.80719 13.306741 13.198113 13.037473 13.131819
1370020_at 10.322121 9.960788 9.946396 10.061833 9.7899685 10.041576 9.955732 9.700572 9.983472 10.16294 9.933743 9.974073
1370021_at 3.865865 3.7342286 3.9860735 3.9613779 3.876774 3.8884184 3.6764967 3.8373399 3.9859574 4.0193367 4.088399 3.505845
1370022_at 4.150772 4.349723 4.4081707 4.561156 4.528306 4.2503433 4.290742 4.231536 4.539416 4.3590937 4.3066273 4.338888
1370023_at 6.921064 6.7555966 6.352592 6.6940837 6.611145 7.0504317 6.7661076 6.917561 7.0377645 6.649622 6.6570086 6.6451077
1370024_at 10.686411 11.190837 10.519795 10.968744 11.05349 10.210403 10.201273 10.96646 10.80291 10.92575 10.549133 10.905955
1370025_at 7.810885 8.027017 7.509018 7.8205085 7.7449303 7.771304 7.5343666 7.7689123 7.6994295 7.5538874 7.923112 7.490828
1370026_at 7.0214972 7.3360205 7.3311524 7.117604 6.8699427 6.945883 6.848444 7.087802 7.565642 6.63849 6.920077 6.998086
1370027_a_at 14.243963 14.238216 14.214931 14.252412 14.308485 14.290506 14.230278 14.307722 14.264951 14.225437 14.214732 14.227538
1370028_at 4.8112874 4.8021784 4.4191036 4.4456797 4.580129 4.7735567 4.522813 4.4385157 4.5549498 4.5901947 4.6278114 4.3299627
1370029_at 9.373712 9.104061 8.821624 8.94287 8.938136 8.883445 9.031069 9.046841 9.118551 8.916495 9.001727 9.041777
1370030_at 10.574973 9.969965 9.929152 9.532574 10.095421 9.557707 10.200025 10.164885 10.238269 10.248322 9.8918085 10.37176
1370031_at 8.274387 8.246211 8.277021 8.230275 8.05677 8.257718 8.201731 8.199793 8.129171 8.265068 8.205513 8.137421
1370032_at 8.339876 8.095459 7.9683647 7.5702505 7.466356 7.864381 7.7818694 7.226654 7.852321 7.7271442 7.677948 7.947932
1370033_at 4.149596 4.3395224 3.9053488 4.2216277 4.1103783 4.2725105 3.9861765 4.053825 3.9493551 4.180836 4.0093703 4.1650343
1370034_at 4.666484 4.742618 5.040436 4.925333 4.786354 4.290447 4.717108 5.134699 4.811212 5.103907 4.83668 4.4505444
1370035_at 8.771644 9.004528 8.849289 8.370272 8.774657 9.072267 8.584699 8.645081 8.612274 8.472287 8.697046 8.779504
1370036_at 10.025063 9.817999 10.1077 9.935982 9.925885 9.782061 9.820481 9.8012495 10.074453 9.999161 9.915037 9.972365
1370037_at 4.366115 4.0391994 3.9696698 4.0297184 4.0687327 4.06094 3.8713522 4.019365 3.9928508 4.123047 4.0404673 4.252651
1370038_at 6.340616 6.349226 6.547243 6.525893 6.38674 6.303106 6.5196524 6.454726 6.7759237 6.2903156 6.506785 6.4299235
1370039_at 6.512558 6.7165003 6.713633 6.628234 6.816277 6.6476536 6.5490527 6.565807 6.519631 6.652244 6.6510305 6.7336793
1370040_at 7.2513604 7.3239436 7.430758 7.4704847 7.499572 7.484072 7.2559996 7.520824 7.49833 7.4960113 7.596632 7.442199
1370041_at 3.9740171 4.152816 3.7017205 3.8202891 3.9639957 3.9105797 3.5117629 3.9842198 3.925838 3.9775438 3.5840263 3.5637941
1370042_at 3.9832726 4.186631 3.8861816 3.8992288 4.179679 4.303956 4.1048293 3.8226862 4.05105 3.8863928 4.1923895 4.469754
1370043_at 9.836308 9.813683 9.943895 9.7991295 9.88641 9.669032 9.801126 10.067971 9.735841 9.774312 10.041293 9.689904
1370044_at 7.110274 7.0205607 7.1014833 7.1149964 6.5124073 7.1073694 6.8387475 6.251306 6.867068 6.9472566 6.353759 6.6974406
1370045_at 9.095584 8.771727 8.939426 8.596973 8.555572 8.845105 8.686359 8.729788 8.642999 8.477198 8.655704 8.8832245
1370046_at 6.4297504 5.88409 6.141358 6.0096765 6.236027 6.4376388 6.268039 6.147835 6.3177915 6.0768695 6.4468913 6.365898
1370047_at 9.941682 9.988633 10.022771 9.979587 10.055685 9.506901 9.54406 10.053915 9.975632 9.5910425 10.023745 10.10335
1370048_at 4.776201 4.8394055 4.957161 4.780324 4.558362 4.9077096 4.837986 4.1931534 4.285201 4.70661 4.4964457 4.470074
1370049_at 6.496904 5.9079742 5.9112535 6.0173526 5.91284 5.738034 5.733791 6.15973 5.674426 5.877084 5.821449 5.931208
1370050_at 8.411348 8.503263 8.624318 8.610158 8.652181 8.532771 8.503579 8.537071 8.529057 8.458394 8.57531 8.598545
1370051_at 4.9820185 4.961035 4.866009 4.866849 4.7192645 4.4314065 4.653221 4.650438 4.3356805 4.8895698 4.736982 4.4618683
1370052_at 5.4048214 5.441012 5.659821 5.153743 5.370463 5.2475514 5.3447704 5.7419186 5.3388023 5.5801554 5.5809126 5.4629464
1370053_at 4.0740175 3.888737 3.7677577 3.9089074 3.6794577 3.826765 3.980713 3.7943537 3.9308443 3.862587 3.5912619 3.771681
1370054_at 7.4239407 7.670466 7.7124696 8.074533 7.794383 7.6506205 7.248477 7.479383 7.5822554 7.288319 7.5387983 7.4932504
1370055_at 6.4827504 6.3323746 6.2961674 6.6957116 6.229345 6.5646243 6.5864105 6.40913 6.3302402 6.5546246 6.6708803 6.5260034
1370056_at 6.9136496 6.4698706 6.308853 6.686352 6.6445646 7.1767726 7.0077095 6.353173 6.724069 6.431005 6.8279033 7.153415
1370057_at 10.15143 9.926242 10.03806 9.925099 9.789374 9.97564 10.133172 9.875288 9.756314 9.786817 9.709894 9.520355
1370058_at 3.6547933 3.6820629 3.623967 3.4790485 3.7733524 3.638237 3.6478415 3.6525338 3.6357143 3.354516 3.4303546 3.6599016
1370059_at 3.7018688 3.6537957 3.7873971 3.6470294 3.7469802 3.7098773 3.6068792 3.753175 3.43607 3.6435533 3.5121386 3.6892803
1370060_at 10.089867 9.954958 9.999737 10.045275 9.827125 9.868987 9.90542 9.839139 9.810399 9.803663 9.75253 9.910288
1370061_at 5.8112073 6.0132847 5.916641 5.876236 5.910309 5.850242 6.012126 5.7331753 6.0798965 5.640115 5.750475 6.0590463
1370062_at 10.469524 10.379574 10.553121 10.704715 10.24959 10.574987 10.638417 10.501705 10.401106 10.634566 10.345376 10.719484
1370063_at 8.09457 7.569182 7.839855 8.007021 7.5812654 7.5808134 7.708693 7.875841 7.888275 8.0470915 7.5946026 8.113419
1370064_at 8.131016 7.360228 7.909198 7.560298 7.64897 7.777891 8.021361 7.571875 7.901063 7.99212 7.5379763 7.738325
1370065_at 13.712932 13.695809 13.669203 13.657794 13.770529 13.714913 13.665441 13.659108 13.730493 13.712184 13.586324 13.671064
1370066_at 8.310296 8.063088 8.088505 8.119055 7.9464774 7.956217 8.107139 8.132698 7.9853435 8.4641905 7.816315 7.9714146
1370067_at 9.034021 8.949443 8.339242 10.133883 8.606312 8.767229 8.141361 9.233581 8.739311 8.906291 9.131407 9.0170355
1370068_at 4.9301157 4.6220655 4.6624565 4.8280196 4.5267825 4.6124263 4.6417475 4.644845 4.5116944 4.6559176 4.678703 4.4407516
1370069_at 5.312912 5.40075 4.8628483 4.752555 5.6927958 5.3667936 5.1580744 5.3019743 5.477186 5.1742444 5.355935 5.191019
1370070_at 7.2513604 7.1274743 7.108268 7.1791625 7.4130926 7.1291575 6.8907337 7.091578 7.246972 7.1278625 7.332134 7.0137334
1370071_at 6.3334613 6.590834 6.406062 6.688092 6.4625716 6.537425 6.4189296 6.7091594 6.3681507 6.074683 6.5102973 6.7485595
1370072_at 4.184742 4.748991 5.0905156 4.4003806 4.6949463 4.371436 4.4752936 5.4582343 4.3953996 4.912641 4.414395 5.297756
1370073_at 11.272881 11.0905485 11.008916 11.090946 11.184056 11.061399 11.041156 11.051069 11.02318 10.984069 11.1008625 10.999928
1370074_at 6.3188887 5.8152 6.3678474 6.3987417 6.0167933 6.0764346 6.2176185 5.982435 6.3543468 6.03989 6.1405454 5.863185
1370075_at 9.633752 9.325996 9.346881 9.846023 9.452595 9.770408 9.327204 9.266807 9.75847 9.210918 9.904735 9.484862
1370076_at 4.132984 3.8051941 3.9382317 4.138956 3.7896013 3.9814463 3.7596834 4.1493273 4.0431633 3.7884772 3.9407272 4.2603655
1370077_at 5.7059793 5.5774097 5.5011215 5.7540703 5.744334 5.5987353 6.044097 6.010654 5.334269 5.6974406 5.523874 5.5394115
1370078_at 5.701058 6.2066126 6.1109715 6.138459 6.069056 6.1768627 6.0887713 5.8911657 6.2255745 5.7383156 5.795675 5.9750667
1370079_at 4.6400766 5.3993416 4.681942 4.7615676 5.1421223 4.955739 5.3374376 5.328518 4.854104 5.1787977 4.919652 4.8521204
1370080_at 8.034578 8.171894 8.0801735 7.949064 8.179925 8.198925 7.831903 8.251298 7.996025 7.7248554 7.739461 8.211611
1370081_a_at 8.324702 7.8657746 8.048133 7.900693 8.079026 7.831802 8.035472 8.055252 7.8802342 8.126915 7.7853775 8.017532
1370082_at 6.0498614 6.082442 5.8724384 6.1209226 5.940817 6.129573 6.262271 6.2153606 6.0934243 5.8622475 6.1680183 6.029999
1370083_at 4.5953484 4.6412883 4.995196 5.1227326 4.8289957 4.908363 5.0896883 4.654118 4.570778 4.838363 4.910268 4.5210032
1370084_at 5.929632 6.170967 5.7733955 5.997839 5.8013334 6.7294316 6.06255 5.958718 5.82965 6.0288305 5.7738447 6.3503976
1370085_at 7.1679564 7.3870325 7.2376513 7.413521 7.2850404 7.5170736 7.2240176 7.402716 7.291288 7.0841036 7.48884 7.3433585
1370086_at 13.888802 13.941723 14.00919 14.0032425 14.031515 13.995316 13.9306965 13.953529 13.906617 13.9840355 14.000696 14.001821
1370087_at 10.51645 10.4605 10.415621 10.47864 10.451493 10.318293 10.4152565 10.435041 10.372951 10.377502 10.502973 10.434843
1370088_at 7.162404 7.1616426 7.0986266 6.961753 6.821513 7.00097 7.0301566 6.611476 6.726528 6.9740105 7.040101 6.798566
1370089_at 4.08047 4.0644584 4.4000225 4.4810686 4.196274 4.312749 4.1724033 4.1020865 4.1561284 4.1300697 3.8003645 4.133315
1370090_at 5.3810573 5.6736503 5.3924375 5.077477 5.32791 5.5333586 5.60998 5.4299536 5.390085 5.369241 5.7798843 5.3363156
1370091_at 4.784006 5.4291706 4.7501884 4.9865026 5.326105 5.136138 4.9890013 5.0414295 4.826815 5.168259 5.233246 4.7834153
1370092_at 4.8045263 4.9844074 4.6404743 5.0240927 4.8692303 4.7215924 4.9590106 4.6690216 4.955497 4.7135987 4.9275465 4.575947
1370093_at 3.8153377 3.8830397 4.064259 3.982872 3.9173415 3.9359004 4.0158405 3.8111482 4.0831747 4.010389 3.9020019 4.224437
1370094_at 4.3408775 4.17208 4.1613417 4.0413713 4.098836 4.152774 4.248452 4.1974354 4.09015 4.357832 4.230884 4.0831556
1370095_at 5.9193025 6.2198763 6.1694145 6.4327254 6.163009 5.9809794 6.2249107 6.1500335 5.982464 5.9323783 6.5924487 5.8717365
1370096_at 4.967844 4.928742 4.946956 4.885656 5.0940986 4.992606 4.685904 4.8382254 5.1738515 4.3966475 4.935795 4.724629
1370097_a_at 4.107294 4.254688 4.214338 4.0730495 4.221735 3.7591424 4.248962 3.925041 4.1141663 4.1429787 3.9016123 4.0898466
1370098_at 10.710123 10.76604 10.55092 10.753214 10.615888 10.774639 10.51652 10.427305 10.527814 10.452839 10.477485 10.480218
1370099_at 7.676327 7.3078103 7.437109 7.649891 7.716856 7.288655 7.500277 7.646667 7.4711595 7.5424933 7.5539002 7.368431
1370100_at 6.618234 6.401 5.9724517 6.280266 6.020318 6.0405054 6.2891164 6.1054955 6.4193144 6.254756 6.124315 6.029999
1370101_at 3.6660903 3.6343462 3.7022014 4.0378284 3.646637 3.7733088 3.718496 3.7618172 3.7341144 3.687588 3.9271905 3.5980892
1370102_at 7.0564337 6.839254 6.863064 6.93919 7.404645 6.9424744 7.338128 6.736161 6.8027678 6.896351 7.144604 7.208816
1370103_at 4.885725 5.0459113 4.9016 5.0122695 4.803751 4.7827787 5.023716 5.015319 4.80284 4.7559805 5.1208434 5.2076015
1370104_at 4.6673584 4.6889877 4.8366475 4.5859184 4.92237 4.776169 4.7240696 4.7288275 4.735176 4.725914 4.500223 4.483856
1370105_at 5.4974875 5.4007497 5.2014155 5.3153954 5.4217277 5.4259925 5.2908363 5.2028446 5.0835605 5.4138117 5.3410583 5.363591
1370106_at 4.002841 3.9081008 4.3529515 3.9482887 3.7277064 3.8815823 4.0851264 3.8198333 3.656219 3.6943974 3.6998181 3.9287045
1370107_at 5.237854 5.1599402 5.2213616 5.5696907 5.472394 5.3100233 5.417605 5.4250126 5.224165 5.3547115 5.259286 5.280531
1370108_a_at 7.635926 7.268187 7.3868604 7.6028004 7.767043 7.7584805 7.780661 7.6128373 7.518097 7.4374604 7.7343874 7.7055473
1370109_s_at 12.873429 12.963851 13.0432 12.90918 13.107267 13.016379 12.932084 13.100968 13.084826 13.020592 12.990484 13.091405
1370110_at 4.598989 5.0411377 4.792552 4.6804867 4.7188487 4.893666 4.4501033 4.494995 4.729717 4.522888 4.7615457 4.6076374
1370111_at 7.075011 6.2996016 7.1366286 8.109911 7.5973997 7.4145007 6.9796543 7.880704 8.721545 6.966186 7.9689302 6.2000914
1370112_at 9.467838 9.395034 9.316755 9.242352 9.331206 9.081218 9.278918 9.390644 9.452682 9.3940325 9.542278 9.179223
1370113_at 6.6664186 6.4834466 6.453607 6.6861978 6.5462346 6.3356924 6.3381524 6.291192 6.56755 6.31455 6.5378757 6.1787167
1370114_a_at 8.276075 8.563467 7.0209556 8.065272 8.54924 6.86568 8.912434 8.409527 8.037419 8.257811 7.905985 8.768989
1370115_at 4.5832973 4.632039 4.8746114 4.631086 5.0155635 4.3845997 4.5258985 4.862336 4.7336984 4.690251 4.620439 4.821729
1370116_at 3.8493607 3.8600924 4.159442 3.7031634 4.07468 3.8016036 4.0372896 4.0750275 3.9461825 4.0673227 3.8909283 3.700411
1370117_at 3.8926835 3.8012779 3.5276408 3.7878332 3.639291 3.8530254 4.0651407 3.6866772 3.450523 3.6685781 3.6688976 4.0798235
1370118_at 6.531949 6.380079 6.710527 6.5592437 6.550961 6.760249 6.55834 6.5493712 6.291046 6.367666 6.532418 6.5367136
1370119_at 7.810541 7.9996204 7.8721204 8.011544 7.7942014 8.159996 7.862007 7.9782944 7.829975 7.756406 8.219122 8.212427
1370120_at 3.9436288 3.8401697 3.8103223 3.8939905 3.818636 3.9658556 3.9588618 3.8136225 4.1182585 3.9421575 3.9498131 4.27637
1370121_at 7.3183417 7.1908445 7.2575016 7.3112946 7.012607 7.3451653 7.320632 7.4393973 7.2714443 7.6215954 7.182314 7.4203725
1370122_at 4.1917143 4.069039 4.1806498 4.0320272 3.9653077 4.0762825 4.1565647 4.444737 3.8188322 4.292174 4.0585604 4.1778927
1370123_a_at 7.085656 7.134244 7.240988 7.030002 7.0931115 6.856392 6.771339 7.288482 7.242538 7.1778636 7.0845857 7.0999107
1370124_at 6.862311 6.868653 6.822545 6.8232536 6.760413 6.677409 6.930138 6.7304153 6.641863 6.7703834 6.6775303 6.7708416
1370125_at 4.9142947 4.9211435 4.7774343 4.9210625 4.6209917 4.71313 4.6830864 4.665775 4.766023 4.765002 5.005333 4.522317
1370126_at 3.512395 3.7262619 3.6512647 3.5413826 3.7521517 3.6112294 3.4266787 3.7066233 3.5686183 3.6947937 3.3783507 3.6817627
1370127_at 6.302527 6.330259 6.050602 6.3018084 6.5415454 6.222014 6.0835686 6.160876 6.1442714 5.9027085 6.1383133 6.105464
1370128_at 6.775304 6.7107244 6.682181 6.8509235 6.5869775 6.8025618 6.734472 6.8778753 6.4378786 6.925248 6.7534475 6.922708
1370129_at 7.0090966 6.806434 7.079568 6.8569126 6.893925 7.023427 6.9584584 7.1357975 6.9102407 7.008412 7.1539955 7.4186807
1370130_at 10.195608 10.014037 10.157098 9.946288 9.943772 9.737639 9.95908 10.009616 10.100228 10.064516 10.02635 10.044328
1370131_at 5.534898 4.7838244 5.1553874 4.863558 4.703381 5.5603476 4.755066 4.714124 4.978426 4.930466 4.862685 4.981394
1370132_at 4.091899 4.206974 4.046365 3.9563553 4.3893013 4.101613 3.9832375 4.19205 4.270054 4.1905727 4.340599 4.2587996
1370133_at 5.9836016 5.7646427 5.9316278 5.9450274 6.0523076 6.087148 6.252466 6.015347 6.0361214 6.0950694 6.105211 6.155126
1370134_at 10.096368 10.137764 10.174467 10.095649 10.166623 10.135382 10.0648155 10.171328 10.223903 9.949137 10.259417 10.0847025
1370135_at 6.4312096 7.212207 6.9571543 6.5428233 7.2589846 6.7228904 7.2048426 6.9504766 7.107026 6.791789 6.419243 6.906459
1370136_at 6.6078005 6.5984135 6.5270505 6.501416 6.976019 6.5301814 6.878948 6.3292317 6.238561 6.663694 6.6089454 6.565029
1370137_at 4.5355315 4.6481056 4.945164 4.9525704 5.139157 5.12696 5.095327 5.029826 5.302436 5.068037 4.9343395 4.967109
1370138_at 4.694521 4.8049116 4.4503374 4.77234 4.6862326 5.010092 4.6379423 4.967396 4.584364 4.6489305 4.7583847 4.714963
1370139_a_at 4.0374823 3.667046 3.8455863 3.7950149 3.6683128 3.5881627 3.8528206 3.5617683 3.5561345 3.783485 3.8449707 3.9234838
1370140_a_at 5.0309806 5.1990128 4.843127 4.9376554 4.781349 5.268622 5.080635 4.9337015 4.8430796 4.777073 5.1957235 4.8310013
1370141_at 8.897209 8.351664 8.379374 8.157378 8.436898 8.315797 8.139441 8.432004 8.352479 8.247492 8.110731 8.45134
1370142_at 5.4778576 5.831178 5.3966894 6.0517163 5.899515 5.8751273 6.0192037 5.4788556 5.5006623 5.5411263 5.4763393 5.769648
1370143_at 5.0169373 5.4083967 5.304054 5.465182 5.1945367 5.405787 5.241777 5.083473 5.2612557 5.3159494 5.3715887 5.3500037
1370144_at 7.7204237 7.971581 7.945935 7.441207 7.684823 7.736528 7.4733415 8.068247 7.834552 7.579007 7.9267373 8.023832
1370145_at 4.1184893 4.264774 4.4967995 4.2663164 4.354898 4.4073105 4.048621 4.2285852 4.0589542 4.296649 4.2008843 4.3910227
1370146_at 3.6181097 3.7102678 3.5088274 3.6094105 3.5973923 3.51889 3.6879532 3.573997 3.5686848 3.6490667 3.5452826 3.601076
1370147_at 7.0239305 7.876051 7.515351 7.889582 7.490428 7.9388094 8.031676 7.5214553 7.882904 10.050004 8.83061 8.156031
1370148_at 14.324228 14.32534 14.275667 14.24349 14.23626 14.304812 14.307318 14.213987 14.253636 14.32534 14.241681 14.270091
1370149_at 11.163477 11.033114 11.011885 11.005308 10.955431 10.882431 10.9893675 10.943234 11.105383 11.042003 10.85841 10.883039
1370150_a_at 13.059981 13.169681 12.493641 13.383804 12.48122 13.010162 12.49793 12.497517 13.141487 12.922822 12.973136 12.949479
1370151_at 13.00997 13.013695 12.991224 13.036609 13.127003 13.244132 13.103246 13.118964 13.17762 13.281159 13.164088 13.250757
1370152_at 4.8636837 5.00406 4.858177 4.6813736 4.971856 4.7894497 4.9615393 4.6002865 4.570716 4.8294325 4.718362 4.6756573
1370153_at 5.6690598 6.160534 6.544583 6.54441 6.139442 6.2172456 6.4401193 6.200473 6.373665 6.9480886 6.341335 6.134659
1370154_at 10.659086 10.59298 10.777471 11.243611 10.4234705 10.8123 10.30182 10.744118 10.598851 10.345967 10.521698 10.671754
1370155_at 8.076342 7.8707104 7.679124 8.054041 7.403436 7.836054 8.014536 7.746947 7.614168 7.0184155 7.537341 7.137172
1370156_at 7.4812946 7.9231477 7.444763 7.190805 7.840989 7.1699796 7.947202 6.9305024 7.5961494 6.748595 7.691929 7.4258366
1370157_at 3.8583698 3.593844 4.0170736 3.756266 3.843788 3.791642 4.120626 4.067974 3.723173 3.8915555 3.7941687 3.8418076
1370158_at 6.1642013 6.246388 6.088709 6.7035685 6.075944 6.1092587 6.442661 6.4915223 6.0810595 6.064489 6.307959 6.0093827
1370159_at 6.851874 6.7365007 6.971458 7.0730205 6.9559727 7.2317204 6.9730887 6.8582244 7.2442417 7.0762715 7.1220713 7.046731
1370160_at 8.97809 8.738749 8.537195 8.659765 8.683768 8.660333 8.734127 8.859445 8.806573 8.688755 8.937133 8.981839
1370161_at 9.645708 9.317944 9.373285 9.338085 9.487577 9.239075 9.126074 9.3657875 9.382898 8.991295 9.4608555 9.171555
1370162_at 7.178275 7.1917133 6.528957 6.870115 6.821929 6.986603 6.8940573 6.683485 7.235537 6.7044015 6.811333 6.9658155
1370163_at 9.237001 9.557031 9.335778 9.4479475 9.340722 9.435007 9.201505 9.233824 9.390001 9.417665 9.261158 9.294956
1370164_at 11.1334715 10.975227 11.015187 10.724702 10.910192 11.075277 11.126455 11.046981 10.980805 11.082351 10.929934 11.04952
1370165_at 3.943818 3.9851403 4.0894604 4.0557427 3.9672308 4.0766015 4.186544 4.130091 4.193413 3.983109 4.263238 3.9903717
1370166_at 11.942441 11.980716 11.879655 11.872481 11.953408 12.064812 11.9858675 11.923864 12.039564 11.886089 11.946364 11.968492
1370167_at 12.534408 12.459885 12.447041 12.484565 12.374184 12.427029 12.391569 12.52605 12.502086 12.38389 12.497307 12.431136
1370168_at 9.785333 9.888581 10.026587 9.929619 9.860771 10.0406 10.043089 10.068779 9.81211 9.679149 9.807016 9.844513
1370169_at 9.0370455 9.075964 9.28174 9.030482 9.077221 9.150992 9.028622 9.251826 9.266728 9.261907 9.175872 9.304405
1370170_at 10.259898 10.453458 10.565489 10.373522 10.387173 10.232766 10.215628 10.48566 10.282329 10.342012 10.273898 10.195101
1370171_at 8.129526 8.052632 8.077078 8.091314 8.254339 8.154126 8.180744 8.305546 8.250953 8.235446 8.442257 8.33032
1370172_at 10.762867 10.659737 10.732033 10.775368 10.604548 10.678402 10.728485 10.557463 10.670632 10.711862 10.681933 10.731361
1370173_at 7.9301586 7.2026477 7.6718364 7.7214327 7.3878527 7.3985267 7.4461 7.7807155 7.7892365 8.101809 7.850108 8.009828
1370174_at 6.628563 6.3111305 6.1517897 6.125913 6.1785483 6.031758 6.3221107 6.5081205 5.949506 6.4435387 5.9625087 6.037564
1370175_a_at 8.435694 8.102303 8.24761 8.287732 8.19059 8.434401 8.202131 8.49979 8.385025 8.141724 8.419512 8.317333
1370176_at 6.683441 6.7031884 6.5055256 6.5175514 7.267191 6.257268 7.4303074 7.353751 7.2657475 6.7452936 6.391197 6.8733263
1370177_at 5.1487417 5.862911 5.357229 5.679962 5.4050293 5.5359154 5.4516554 5.5862913 5.6230965 5.576049 5.4564295 5.6332293
1370178_at 4.8447638 4.7675548 4.8806343 5.0570045 5.150534 5.0633836 4.685904 4.8375707 4.71986 5.09928 5.004288 4.9266477
1370179_at 9.988589 9.962654 10.09034 10.073583 9.87744 10.165758 10.129016 9.7947645 10.039995 10.014846 10.173954 10.069175
1370180_at 11.216648 11.343584 11.642609 11.147336 11.303249 11.335631 11.229866 11.4755745 11.431489 11.238754 11.227388 11.355617
1370181_at 7.02358 6.9611993 6.9382973 6.8612657 6.5897307 6.61165 7.123406 6.8429184 6.9967027 6.5157638 6.3777494 6.8969045
1370182_at 5.065897 5.2554383 5.112131 5.0894327 5.039673 4.9500604 4.9982586 5.1948347 5.0846195 5.0831327 4.773597 4.8912773
1370183_at 7.2749124 7.5070677 7.1135926 7.2746224 7.464693 6.825691 7.188019 7.225015 6.978705 7.384526 7.1854854 7.252983
1370184_at 9.930445 9.811687 9.868693 9.962329 9.771067 9.9256 9.831057 9.722103 9.91341 9.785971 9.959646 9.80588
1370185_at 5.04226 4.697817 4.8124404 4.6882052 4.5856276 4.6331596 4.8683186 4.9171376 4.641686 4.7159023 4.593956 4.684677
1370186_at 10.370656 10.154958 10.364281 10.360742 10.1342535 10.588455 10.433098 10.087242 10.42826 10.535417 10.578491 10.4059105
1370187_at 11.051024 10.952816 10.958352 10.965252 10.977369 10.952198 10.834611 10.903979 11.043724 10.829003 10.900822 10.819797
1370188_at 10.164067 10.142737 10.403894 10.225356 10.35269 10.402321 10.316815 10.424566 10.195669 10.138864 10.125924 10.244772
1370189_at 9.745025 10.041686 10.254154 10.014533 10.142486 10.4655905 10.335994 10.403952 10.160423 10.088542 10.214556 10.135978
1370190_at 11.622227 11.591609 11.701261 11.770183 11.782246 11.745132 11.635679 11.569594 11.733024 11.615237 11.523687 11.559996
1370191_at 8.256435 8.255873 8.456537 8.372611 8.270859 8.550075 8.254488 8.254832 8.233089 8.276079 8.310883 8.296478
1370192_at 8.463055 8.331942 8.058359 8.2172785 8.324279 8.268665 8.0682125 8.491368 8.231134 8.351345 8.101565 8.288855
1370193_at 10.910771 10.85592 10.706131 10.712719 10.501775 11.040271 10.578591 10.786814 10.733294 10.882615 10.928671 11.190987
1370194_at 8.029579 8.284019 7.709726 7.8679557 7.8715353 7.964986 7.8739386 8.180359 8.045311 7.96456 8.287033 7.752283
1370195_at 7.8295145 7.468984 8.224379 8.2737465 8.115616 8.246265 8.006712 8.042412 7.8739243 7.9352965 8.167374 8.210682
1370196_at 6.9359035 6.3552446 6.562459 6.840355 6.437943 6.479733 6.8339267 6.193975 6.915214 6.4864497 6.811368 6.664026
1370197_a_at 6.981259 6.228271 6.7501917 6.7274146 6.5199013 6.498038 6.3038445 6.499392 6.701935 6.3991694 6.3635926 6.38452
1370198_at 3.5737317 3.5308337 3.55806 3.4903686 3.6197343 3.5202823 3.7330756 3.4214618 3.665015 3.4268098 3.9313388 3.585634
1370199_at 10.024446 9.912383 10.000198 9.911196 9.93423 9.615431 9.742992 9.840618 10.050377 9.730304 9.669865 9.666567
1370200_at 11.71215 11.809501 11.804267 11.644902 11.7599945 11.64556 11.805159 12.001404 11.973126 11.713572 11.64117 11.838553
1370201_at 3.9919522 3.8572977 3.8206697 4.1714664 3.9656622 3.888798 3.8152683 3.9995983 3.873765 3.8277853 3.647983 3.8927388
1370202_at 9.597023 9.26734 9.89381 9.622264 10.4318 9.666823 9.332045 10.387657 9.646187 9.8154 10.129195 9.465565
1370203_at 7.8156424 7.247538 7.766188 7.3805747 7.214831 7.3964686 7.5187078 7.292412 7.366931 7.22651 7.31948 7.368169
1370204_at 8.60136 8.266396 8.535946 8.206596 8.104912 8.276845 8.222618 8.337542 8.348665 8.234642 8.241653 8.287132
1370205_at 4.001274 4.177885 3.7968173 3.6499865 4.0241284 4.156236 3.5223737 4.0935135 3.548322 3.7824352 4.057787 4.2072506
1370206_at 4.2655354 4.61732 4.8277664 4.5903983 4.4608455 4.391044 4.731308 4.6920958 4.4559164 4.4796667 4.525202 4.544456
1370207_at 11.382058 11.1682825 11.158567 11.207728 10.936081 11.169422 11.189427 11.108212 11.096817 11.146982 11.074962 11.04092
1370208_at 8.269372 7.787881 7.9778123 8.152669 7.927321 8.138096 8.235072 8.018959 8.076247 7.986478 8.058113 7.937611
1370209_at 10.103847 10.068057 9.972329 9.693041 9.844815 10.313609 9.734738 10.101983 9.8665695 9.751149 9.707998 10.188483
1370210_at 5.2365294 5.2503214 5.225853 5.2993593 5.5584555 5.4508467 5.389757 5.765785 5.439026 5.4372888 5.190773 5.5281954
1370211_at 6.495484 6.3386083 6.501071 6.5431967 6.52882 6.4268603 6.3209724 6.4935303 6.297069 6.298709 6.2689776 6.221619
1370212_at 5.0588484 5.2998967 5.316703 5.3383284 5.519604 5.1120186 5.266393 5.541399 5.701762 4.8919144 5.100606 5.363774
1370213_at 11.929915 11.802541 11.840084 11.778471 11.744903 11.549931 11.691202 11.669666 11.709838 11.472801 11.474583 11.42999
1370214_at 4.9306393 5.130452 4.8806343 4.8923492 4.8575134 5.0471196 4.9347725 4.9710455 4.8735294 5.056709 5.2577443 4.693552
1370215_at 10.343911 10.237098 10.071367 10.178623 10.1143265 10.423545 10.319601 10.22411 10.071567 10.176755 10.382737 10.307786
1370216_at 4.122746 4.357503 4.4764047 4.5702095 4.4552627 4.556751 4.5735807 4.3402786 4.595164 4.7514405 4.19552 4.30059
1370217_at 5.7554226 5.7510347 5.694613 5.1263366 5.608124 5.486542 5.7313476 5.3223915 5.5417166 5.395267 5.6045656 5.2462616
1370218_at 6.6986113 6.1967783 6.167971 5.9095087 6.2038255 5.95043 6.2719026 5.7800913 5.6269684 6.2423058 6.3234897 6.377925
1370219_at 8.311813 8.41468 8.086754 8.466337 8.2092 8.67847 8.429674 8.40695 8.358718 8.332691 8.484979 8.417179
1370220_at 10.254011 10.721875 10.572816 10.521973 10.46961 10.892544 10.775188 9.880126 9.782675 10.575051 10.501885 10.78846
1370221_at 5.0305448 4.586623 5.149914 4.584972 4.660363 5.018774 4.8567634 4.664398 4.7691507 4.8972826 4.7329855 5.14283
1370222_at 5.36683 4.8821907 5.350746 5.0131087 4.9579344 4.8899283 4.8676486 4.8811035 4.8746295 4.82364 5.270014 4.793203
1370223_at 7.875389 8.098848 8.100528 8.102999 7.872059 7.933019 7.8436394 8.045448 7.991365 7.998545 7.7836423 7.915086
1370224_at 9.6632 9.508925 9.073358 9.015056 9.306958 9.490333 9.497124 9.429988 9.929764 9.344785 9.353508 9.470664
1370225_at 4.9675245 4.9209166 4.968196 4.994584 4.9576983 4.829584 5.425103 5.0740867 5.347514 5.0568523 4.929394 4.872662
1370226_at 10.036131 10.070494 9.926336 9.924746 9.80965 9.999453 9.872215 9.939348 9.922721 9.977406 9.7253685 9.835905
1370227_at 3.324877 3.2660987 3.375256 3.1461847 3.1563673 3.2905352 3.256206 3.230242 3.5394921 3.344444 3.4157534 3.2238386
1370228_at 14.412785 14.415032 14.443406 14.409179 14.377917 14.404836 14.421549 14.442314 14.43971 14.404836 14.378894 14.398455
1370229_at 5.1555376 5.540599 5.3455396 5.3473153 5.4939313 5.365773 5.4522667 5.237409 5.3414507 5.2795153 5.293929 5.2493024
1370230_at 11.229948 10.88951 11.04441 11.155645 10.888091 10.905736 10.942158 10.881609 10.923397 10.84665 10.784075 10.810676
1370231_at 7.545176 7.3541317 7.309083 7.4369364 7.230524 7.3112345 7.4249244 7.4225936 7.388591 7.342055 7.416413 7.322677
1370232_at 11.104667 10.7625475 10.280342 10.819703 10.732848 10.766242 10.833263 10.613359 10.924446 10.828138 10.642658 10.82138
1370233_at 5.711665 5.294288 5.3486214 5.2993593 5.3365006 5.2672167 5.1997614 5.35152 5.39429 4.9171457 5.318495 5.090889
1370234_at 12.68228 12.798939 12.829793 12.743738 12.617911 12.746883 12.740873 13.0319605 12.946849 12.7087965 12.802312 12.836957
1370235_at 12.647238 12.853597 12.662695 12.722945 12.667585 12.849132 12.718424 12.6869335 12.583731 12.543077 12.641337 12.646828
1370236_at 8.9405575 8.782534 8.760856 8.901303 8.608039 8.98823 9.004266 9.00769 8.905147 8.669166 9.008756 8.676883
1370237_at 12.130232 11.939541 12.045991 12.074541 12.140329 12.160378 12.223354 12.046653 12.167742 12.038056 11.9517765 12.03508
1370238_at 11.64162 11.594562 11.50318 11.551301 11.39659 11.526761 11.659318 11.35908 11.324516 11.482226 11.468664 11.482326
1370239_at 12.852267 13.215083 13.172383 13.222967 13.135226 13.024297 13.3972845 13.411565 13.034319 12.953857 13.366474 13.274449
1370240_x_at 12.746402 13.295486 13.22572 13.28221 13.123427 13.021562 13.410621 13.485452 13.066692 12.968167 13.327228 13.216725
1370241_at 13.847636 13.882996 13.988978 13.926699 14.035194 13.972956 13.866247 14.074874 13.940849 13.850372 14.051564 13.748085
1370242_at 12.628052 12.656857 12.589617 12.634557 12.592212 12.605683 12.616892 12.590387 12.52553 12.58227 12.58401 12.537004
1370243_a_at 10.636167 10.500856 10.916512 10.686752 10.62287 10.568305 10.500114 10.69089 10.534061 10.194213 10.553663 10.436533
1370244_at 12.1292715 12.138201 12.374137 12.29918 12.397595 12.280307 12.037877 12.434824 12.379702 12.162738 12.2466345 12.47983
1370245_at 10.481169 10.562557 10.753658 10.514863 10.8696165 10.613821 10.421893 10.884172 10.684974 10.549528 10.502459 10.820813
1370246_at 11.659971 11.865414 11.784929 12.002401 11.760362 11.881265 11.807849 11.907539 11.795981 11.72713 11.769784 11.843833
1370247_a_at 6.339884 6.429348 6.514943 6.6203103 6.274547 6.431462 6.2600417 6.4695506 6.5405602 6.3433743 6.2917027 6.636395
1370248_at 6.5090785 6.1173306 6.158474 6.459261 5.9653854 6.2021112 6.6530023 6.532213 6.450609 6.342195 6.3940516 6.432408
1370249_at 7.3793616 7.5677586 7.172797 7.478958 6.8593197 7.368041 6.8328114 7.08009 7.358569 7.4010324 7.135866 6.717558
1370250_at 9.032017 9.329849 9.120787 9.099998 9.341272 9.162792 9.130048 9.375798 9.0774 9.103044 9.19011 9.108769
1370251_at 6.2498827 6.5098867 6.3453703 6.34566 6.1163406 6.3974934 6.089054 6.1784987 6.1934156 6.03162 6.271018 6.330239
1370252_at 8.568837 8.434166 8.361647 8.294576 8.154314 8.400203 8.222248 8.0335245 8.081907 8.386565 8.277488 8.203845
1370253_at 11.731023 11.747378 11.670601 11.499094 11.503528 11.578159 11.7153015 11.674738 11.643653 11.649835 11.659567 11.616494
1370254_at 3.6942701 4.3433204 3.7485876 3.9139647 4.2614427 3.7681038 3.8180764 3.7474222 3.6458945 3.8983545 3.9804242 4.082279
1370255_at 4.771743 4.866644 4.732193 5.0358677 4.5530844 4.8069963 4.8801937 4.7598686 4.6847467 4.702083 4.6865616 4.7297974
1370256_at 9.6353855 8.200606 8.598772 7.2723155 7.374925 8.971077 7.844487 7.120031 7.3299108 9.427297 8.279398 8.210103
1370257_at 4.6004667 4.3467674 4.3091574 3.978343 4.231884 4.6034794 4.4947424 4.190222 4.386384 4.6214647 4.210431 4.472369
1370258_at 5.67658 5.4501553 5.3106904 5.4116096 5.3339286 5.2995143 5.35586 5.046788 5.3102984 5.248652 5.4911327 4.9538093
1370259_a_at 7.6457453 7.075133 7.4964705 7.284386 7.141645 7.359953 7.4995933 7.247886 7.535879 7.353408 7.1695647 7.536047
1370260_at 6.417277 6.67912 6.6663723 6.8309536 6.6865573 6.77936 6.647338 6.808108 6.7530465 6.7260475 6.7232394 7.065047
1370261_at 7.676327 7.746756 7.7712975 7.994634 7.5430164 7.6198907 7.7796364 7.7730026 8.091349 7.8303375 7.7233706 7.8058834
1370262_at 9.215591 9.147915 8.898863 8.960234 9.051224 8.836805 9.04496 8.921057 9.069157 8.856436 8.953503 8.863646
1370263_at 5.7575865 5.808868 5.8146157 6.0720344 5.8825016 5.878001 6.2039742 6.0334873 5.865144 5.8738017 6.055865 5.6427984
1370264_at 7.887948 7.4159064 7.627271 7.8183093 7.7001615 7.555991 7.5756774 7.256083 7.9758673 7.940847 7.8767014 7.797855
1370265_at 6.2231674 6.191927 6.756557 6.188752 6.086394 6.0724535 6.2237453 5.926558 6.2974653 6.1835885 6.073218 6.1866193
1370266_at 6.8066216 6.6440005 6.4574575 6.4307957 6.698063 6.6469493 6.4621663 6.6660233 6.7985744 6.7616987 6.7389145 6.851521
1370267_at 6.9083924 6.520825 6.3325195 6.2821126 6.24499 6.5866866 6.296693 6.564343 6.404253 6.242789 6.7247605 6.5905576
1370268_at 4.5524044 4.367122 4.357267 4.327607 4.4667706 4.305979 4.4124694 4.3134723 4.231477 4.5280933 4.4134183 4.3684044
1370269_at 5.227507 5.4608817 5.561105 5.502549 5.0876045 5.2807336 5.042804 5.0247617 5.2312617 5.785479 5.4016185 5.121185
1370270_at 4.371884 4.447609 3.973052 4.326294 4.321107 4.3178005 4.1312237 4.4257317 4.3799467 4.1796074 3.8134181 3.6349745
1370271_a_at 7.248693 7.507175 7.2279105 7.366019 7.1519575 7.1169386 6.953782 7.0867825 6.8937583 7.5219193 7.206773 7.0512958
1370272_x_at 5.9731092 6.1041226 6.1133976 6.0792146 6.3680186 6.1821146 6.216308 5.938151 6.4412723 6.1911693 6.1039925 6.117852
1370273_at 3.5805552 3.5728257 3.3608055 3.6750546 3.3415334 3.4501681 3.4180882 3.4084427 3.3555174 3.6519835 3.1096911 3.319787
1370274_at 12.671637 12.9228 12.969656 13.1005125 12.971244 12.996751 13.020801 12.972938 12.822455 12.928332 12.951542 12.973405
1370275_at 12.945165 12.88293 12.907891 12.937521 12.9020405 12.819609 12.856864 12.864401 12.802819 12.81135 12.819875 12.760117
1370276_at 11.962762 11.940745 12.046755 12.1223345 11.961147 12.028049 12.078521 11.786541 12.051692 12.216513 12.1152935 12.006297
1370277_at 12.022166 12.055383 12.033935 12.159265 12.040924 12.007901 12.06984 11.970944 11.899257 12.162088 12.022393 11.9471445
1370278_at 11.586171 11.559545 11.4318905 11.46793 11.327111 11.466829 11.347218 11.32438 11.434667 11.476141 11.405775 11.3206215
1370279_at 5.4556475 5.973291 5.803375 5.9622097 5.827411 5.722334 5.8216085 5.9869123 5.6138897 5.686331 5.4769955 5.5040197
1370280_at 10.564871 10.273722 10.499761 10.460759 10.414836 10.501104 10.408108 10.436531 10.496724 10.960204 10.647187 10.842723
1370281_at 9.296688 10.2564125 9.586083 11.354685 9.858298 9.99407 9.962833 9.53581 9.465687 8.853864 9.696227 9.519768
1370282_at 6.0366263 6.6081095 6.363548 6.0865226 6.043157 5.967994 6.616479 6.1254253 6.105163 6.001343 5.929902 6.3099904
1370283_at 12.306011 12.564287 12.491306 12.477295 12.687849 12.60151 12.345919 12.599531 12.412927 12.291803 12.340774 12.436616
1370284_at 12.204423 12.032449 11.893492 12.134238 11.920555 11.970255 12.028365 11.996093 12.032517 12.091992 12.038307 11.99988
1370285_at 6.5180264 5.9724984 6.532009 6.1023784 6.4897676 6.3153944 5.931723 6.22203 6.3777714 6.1844597 6.305318 6.4828405
1370286_at 9.70134 9.559153 8.918271 9.182238 9.425008 9.562517 9.222783 9.273459 8.841504 9.152101 9.012229 8.6530285
1370287_a_at 9.099628 8.732348 9.238826 8.596955 8.869067 8.871148 8.980869 8.929487 8.926467 9.174669 8.800067 9.10975
1370288_a_at 8.579163 8.349478 8.530043 8.064442 8.19994 8.051016 8.511932 8.106277 8.250542 8.370399 8.129551 8.398306
1370289_x_at 3.8631635 3.7745693 3.8247964 3.8853972 3.8002188 3.6611633 3.8111238 3.7071314 3.7395635 3.8304825 3.8008904 3.8014545
1370290_at 8.101168 8.321388 8.580673 8.223007 8.241892 8.254962 8.617564 8.412373 8.370394 7.9932075 8.383999 8.294623
1370291_at 5.5400724 5.1337714 5.5334063 5.656227 5.466026 5.518276 5.583274 5.5076323 5.753734 5.5430927 5.0989385 5.475314
1370292_a_at 3.911425 3.916721 3.9763393 3.7695463 3.9915886 3.9306731 3.8460968 3.7368026 3.7372394 3.9983883 3.8812082 3.8717802
1370293_at 5.889431 5.919817 5.386762 5.7744827 6.195787 5.668227 5.799621 5.59332 5.482364 5.607999 5.404255 5.2334104
1370294_a_at 5.9137487 6.4452515 7.720003 7.13898 7.1107893 7.1934056 6.846201 7.2607937 6.4101644 6.4645576 6.9103284 6.9529076
1370295_at 8.537568 8.286634 8.462248 8.465612 8.424529 8.249676 8.356441 8.409449 8.35973 8.708732 8.460355 8.5165825
1370296_at 13.690758 13.489211 13.529632 13.674987 13.633601 13.630825 13.601491 13.566122 13.677587 13.570143 13.568466 13.538639
1370297_at 6.448545 6.2217426 6.3290243 6.4068217 6.3488984 6.5177236 6.3665705 6.448329 6.264368 5.923014 6.499931 6.0831356
1370298_at 9.795789 9.822765 9.893928 9.767817 10.004169 9.934891 10.078997 9.898441 9.832221 9.77372 10.191995 9.976894
1370299_at 13.818812 13.816834 13.708955 13.804447 13.688721 13.674698 13.741636 13.694379 13.76944 13.756081 13.778633 13.704745
1370300_at 8.42689 8.64933 8.450187 8.227579 8.201952 8.321117 8.068845 8.620289 8.560738 8.083767 8.152718 8.523769
1370301_at 7.3156357 7.1052313 7.3552365 7.3276086 7.287517 7.064306 7.188019 7.0015907 7.173374 6.7023983 7.146973 7.2841926
1370302_at 8.044361 8.054054 8.285221 8.067801 8.04246 7.8894806 8.122665 8.127235 8.33214 8.09775 8.102409 8.189827
1370303_at 6.4988728 6.5063157 6.2958674 6.253323 6.4240108 6.4647603 6.1812496 6.5908594 6.498058 6.315738 6.3921657 6.5958138
1370304_at 8.82772 8.833168 9.043874 8.884396 8.767306 9.098593 8.906974 8.884922 8.649333 9.00302 8.706127 8.936901
1370305_at 9.881798 9.720644 9.607301 9.668342 9.574067 9.723931 9.697953 9.687374 9.731341 9.636725 9.692377 9.781341
1370306_at 8.92254 8.418109 8.535331 8.358588 8.456511 8.551636 8.544354 8.108143 8.5836935 8.533413 8.243017 8.58562
1370307_at 7.4861407 7.1822844 7.210238 7.7516108 7.3484106 7.2476754 7.524585 7.377031 7.41166 7.3555446 7.1970453 7.1262994
1370308_at 7.4978514 7.4303713 8.076662 7.835731 7.7955966 7.6980114 7.7205772 7.7365294 7.8796377 7.5624 7.7225065 7.691232
1370309_a_at 10.817405 10.816239 10.684979 10.629845 10.840718 10.490108 10.6962185 10.945502 10.717805 10.670553 10.736156 10.800883
1370310_at 13.269763 12.9390335 13.006704 12.96414 12.967831 13.104174 13.052806 12.951818 13.161129 12.950653 12.987546 12.971953
1370311_at 7.896902 8.610376 8.385294 8.422728 8.339838 8.407794 8.237007 8.615276 8.585857 8.306837 8.362041 8.418148
1370312_at 4.030923 4.2937036 4.3565483 4.198992 3.943777 3.9508061 3.7720308 4.0648365 4.054077 3.9813716 3.9710226 4.0158
1370313_at 8.997923 8.748893 8.947301 9.021327 9.075394 9.052293 9.122146 8.924936 8.6945 9.025959 8.898055 8.916283
1370314_at 7.7544894 7.7246475 8.029316 8.012193 7.7537575 8.111282 7.6703377 7.703961 7.8824596 7.737875 7.867735 7.867384
1370315_a_at 5.6374297 5.9414697 5.891067 6.0390134 5.8629208 5.717478 5.8104677 5.8615317 6.0951943 6.036296 6.1159406 5.846747
1370316_at 7.746776 7.793875 7.691474 7.7747784 7.635214 7.971474 7.8417277 7.593628 7.6615424 7.896941 7.7808213 7.792943
1370317_at 6.6986113 6.968971 6.7079086 6.6968684 6.7143507 6.829517 6.5100694 6.9171696 6.6521425 6.7030897 6.6711426 6.8534045
1370318_at 7.688015 7.390454 7.348518 7.6512117 7.231016 7.380769 7.428801 7.1420116 7.3080063 7.515427 7.5546365 7.4117393
1370319_at 9.793573 9.355517 9.159341 9.289976 9.249094 9.433253 9.250193 8.970665 9.423477 9.729618 9.575164 9.480446
1370320_at 11.403706 11.21904 11.013459 11.077613 10.800979 10.960715 11.214219 11.037263 10.968152 11.222288 11.100127 10.949068
1370321_at 10.259993 10.08565 10.240927 10.0991535 10.226538 10.146518 10.145056 9.988269 10.163587 10.114319 10.084794 10.029589
1370322_at 10.2763195 9.837355 9.870384 9.962234 9.984506 9.869955 9.922888 9.836649 9.78781 9.891995 9.72094 9.910161
1370323_at 5.9946976 5.823601 5.533152 5.95585 5.7934446 5.878254 6.031607 6.059178 5.8091803 6.088279 5.726662 5.335677
1370324_at 7.397434 7.1929927 7.50551 7.3301826 7.5784354 7.4079585 7.4510355 7.5634456 7.487231 7.704214 7.728957 7.558692
1370325_at 9.927847 10.028067 10.044648 9.774952 9.915779 9.749137 9.881595 10.064926 9.77632 9.793799 9.92248 9.538823
1370326_at 7.0815663 7.2490916 7.0848575 7.12684 6.9586263 7.194318 7.188558 7.047012 7.1939306 7.0401387 6.815115 6.9075723
1370327_at 7.9275393 8.101177 7.972059 7.9517584 7.739952 7.7014813 7.9860907 7.9487863 8.008089 7.852386 7.502815 7.7711143
1370328_at 6.156722 5.818975 6.1629653 6.1512785 5.7334046 5.7906194 5.9977093 5.8919635 5.8411136 6.0401793 6.083556 5.791508
1370329_at 9.360416 9.244437 9.071024 9.280377 8.867837 9.069121 9.132743 9.002929 9.027278 9.296051 9.123312 9.030312
1370330_at 6.649443 7.138679 6.60604 6.762292 6.7980103 7.0210805 7.027715 6.9190693 6.9776616 7.054515 6.7460704 6.64002
1370331_at 8.170437 7.887806 8.043699 7.7666407 7.5239096 7.754209 7.6330233 7.4249907 7.968019 7.038732 7.2535024 7.633312
1370332_at 5.081275 5.2835445 5.2095037 5.4699717 5.63832 5.399896 5.27807 5.4448004 5.505992 5.377291 5.269598 5.3852415
1370333_a_at 13.193971 13.418004 13.345754 13.270268 13.460001 13.287888 13.121185 13.341341 13.257677 12.96665 13.212378 13.137064
1370334_at 8.487759 8.484657 8.282236 8.448999 8.483356 8.84424 8.499968 8.369484 8.003679 8.630061 7.734875 8.883034
1370335_at 7.6128163 7.4925547 7.774572 7.7764506 7.654385 7.424769 7.922353 7.8208356 7.829481 7.797297 7.3716908 7.7242804
1370336_at 11.057669 11.067047 10.975479 11.341996 11.300563 10.853095 10.985379 11.773639 10.331289 11.447429 11.728439 11.376605
1370337_at 7.6500325 7.863014 7.744625 7.908902 7.9160237 7.881218 7.81078 7.7431116 7.8358927 7.7345476 7.857845 7.76314
1370338_at 3.6060867 3.4999464 3.466638 3.7709222 3.4481251 3.8116443 3.5048447 3.408342 3.8175106 3.7398531 3.8061748 3.505845
1370339_at 10.318086 10.245388 10.385899 10.342834 10.234904 10.226092 10.378314 10.237583 10.312337 10.329141 10.259859 10.3885355
1370340_x_at 9.314486 9.3442955 9.349547 9.312955 9.227734 9.394079 9.377019 9.304017 9.2896 9.447852 9.332251 9.279693
1370341_at 3.7233765 3.658214 3.6570323 3.6459882 3.6887124 3.5424013 3.755224 3.6789274 3.886781 3.9751475 3.8336165 3.411778
1370342_at 3.69923 3.490321 3.5092762 3.5676243 3.6657522 3.8153253 3.675426 3.398678 3.7142603 3.4447489 3.476456 3.337044
1370343_at 6.6708465 7.010612 6.40389 6.5205235 6.5337057 6.662788 6.7975903 6.813469 6.704082 6.524779 6.909859 6.7686872
1370344_at 7.7444997 7.903821 8.06904 7.9270854 7.608317 7.515926 8.11037 8.135313 7.6884546 7.721424 7.941065 7.800189
1370345_at 5.4480577 6.1569033 6.8552284 6.235697 6.319428 6.593777 5.768674 6.025009 6.1073227 5.796173 6.0774484 6.2791033
1370346_at 5.008009 5.5079403 6.6474977 5.5097256 5.6070814 5.9895725 5.430394 5.4687905 5.5735216 5.116601 5.803659 5.6698723
1370347_at 5.260549 5.897081 5.6365967 5.7066436 5.481947 5.7458687 5.492279 5.5512543 5.3177376 5.33029 5.3093963 5.4306655
1370348_at 10.468973 10.598526 10.335267 10.55814 10.488051 10.496932 10.48785 10.534517 10.406864 10.612056 10.601361 10.649055
1370349_a_at 13.91577 13.914598 13.836104 13.769511 13.890511 13.941839 13.881483 13.964026 13.956656 13.928564 13.860755 13.983384
1370350_x_at 12.457737 11.523308 13.184857 12.343897 12.628319 13.110602 12.6710415 11.478019 11.525096 13.12431 11.945886 10.598352
1370351_at 8.826154 8.81694 8.6254015 8.760882 8.762623 8.423584 8.63353 8.4920845 8.680366 8.672518 8.744928 8.762732
1370352_at 11.589597 11.668225 11.69699 11.676011 11.722484 11.349859 11.787023 11.961959 11.906362 11.763099 11.664161 11.835902
1370353_at 7.556601 7.575666 7.3475165 7.708471 7.5667615 7.5648828 7.684686 7.7617173 7.541956 7.8145633 7.535896 7.6608486
1370354_at 7.762664 7.6618447 7.7478533 7.666923 7.7405 7.5729685 7.244407 7.8388834 7.8922315 7.7612686 7.6504245 7.733974
1370355_at 13.112128 13.040141 12.191909 13.291294 12.281691 12.293485 11.44767 12.194488 12.035806 11.082364 12.74315 11.461168
1370356_at 7.2560215 7.073548 7.374647 7.333224 7.1547585 6.9881988 7.0572996 7.072673 7.3110285 7.0759797 7.220297 7.281225
1370357_at 7.8019104 7.797889 8.125925 8.101555 7.9822354 7.7109685 7.7683406 8.140568 8.009565 7.930496 7.956846 7.8540835
1370358_at 8.8127165 8.675401 8.741578 8.673843 8.60075 8.6840515 8.583812 8.465137 8.777897 8.613601 8.482011 8.640013
1370359_at 12.099926 12.3249855 12.130599 12.26932 12.438972 12.341473 12.297603 12.30826 12.201478 12.20646 12.343808 12.2735195
1370360_at 8.650542 9.247469 8.933482 8.890699 8.923959 8.941684 8.9511595 8.588764 8.804356 8.806442 8.788544 8.994532
1370361_at 4.902132 4.9809785 5.012798 4.951223 4.9579344 4.7861238 4.715875 4.598769 5.0645275 5.1476045 4.6412587 4.764694
1370362_at 7.8413315 7.468848 7.5970335 7.040137 7.5419126 7.6446633 7.6137176 7.5210433 7.4133773 7.4591475 7.25455 7.5288863
1370363_at 11.842541 11.865907 12.452999 11.95205 12.186211 12.008896 12.279219 12.21301 12.009911 12.65284 12.315306 12.699771
1370364_at 7.6251936 7.6153526 7.3999834 7.4731703 7.5784044 7.4275756 7.568693 7.652231 7.4210787 7.364127 7.415646 7.2445254
1370365_at 8.845392 8.63831 8.619398 8.77895 8.748009 8.509408 8.724447 8.745597 8.521956 8.688969 8.800882 8.676397
1370366_at 10.147399 9.902064 10.129857 10.234604 10.193871 10.124637 10.147036 9.979611 10.128715 10.187368 9.945426 10.04232
1370367_at 4.4650974 4.9511747 4.7189307 4.542297 4.778153 4.608305 5.0352364 4.9371443 4.850989 4.725013 4.9109364 4.5977826
1370368_at 7.150832 6.7038894 7.0667577 7.038158 6.859079 6.9083858 7.034639 7.086818 6.994345 6.990671 6.7245073 6.830697
1370369_at 6.634889 6.099406 6.359183 6.4529605 6.748655 6.45132 6.18887 6.4517207 6.5572367 6.443733 6.6680474 6.4729204
1370370_at 7.9164906 7.989332 7.9886737 7.94145 7.880255 8.065664 8.004932 7.9697742 8.002293 7.9318542 8.228903 8.135023
1370371_a_at 8.547323 8.155863 8.465331 8.1981325 8.420153 8.417305 8.443631 8.552807 8.654849 8.571578 8.622365 8.6913185
1370372_at 4.8909273 5.2289534 4.758393 4.8505516 4.7997093 4.77479 4.786316 5.0058546 4.8430796 4.955015 4.706461 4.7118926
1370373_at 6.234794 6.682736 6.4400935 6.470275 6.799831 6.554787 6.3101025 6.48651 6.4448977 6.148553 6.3937902 6.439159
1370374_at 8.611565 7.998239 8.980149 8.25725 8.511328 8.412939 8.403056 8.129576 8.364408 8.573599 8.556996 8.314994
1370375_at 11.989344 11.5801935 11.491167 11.8119545 11.632848 11.619771 11.726541 11.293497 11.615517 11.855032 11.650176 11.59903
1370376_a_at 8.411156 8.185844 8.172621 8.365089 8.151882 8.224129 8.255661 8.278954 8.278305 8.289532 8.493986 8.120657
1370377_at 12.7157545 12.759923 12.9293585 12.799574 12.815537 12.692051 12.988191 12.892964 12.831848 12.76709 12.947916 12.993918
1370378_at 12.43894 12.518656 12.48062 12.60283 12.5600815 12.489243 12.469028 12.55519 12.478739 12.5015135 12.440103 12.515511
1370379_at 6.1747227 5.998328 5.7982917 5.954785 6.1037736 6.257002 5.81673 5.855872 5.9440656 6.189785 5.923404 5.670294
1370380_s_at 7.454232 7.24365 6.8428607 6.6958156 6.9825687 6.836592 7.039106 6.7450676 6.8619695 6.7452464 6.8857355 6.915387
1370381_at 10.93788 10.502258 10.055957 10.402031 10.524448 10.181955 10.504138 10.509851 10.441628 10.35089 10.455122 10.641771
1370382_at 3.6603105 3.577716 3.3991427 4.0272913 3.360825 3.3288739 3.3624809 3.2793508 3.40599 3.42386 3.3266742 3.3043804
1370383_s_at 8.160711 7.896146 7.628052 8.878651 7.5479937 7.975036 8.06106 8.170651 7.708549 7.6164207 7.8912253 8.0349
1370384_a_at 5.6197815 4.6390753 6.4940915 4.8021126 7.6600204 6.728368 4.908675 8.426379 6.039569 5.910689 7.830842 5.387951
1370385_at 5.2710853 5.019704 5.0741625 5.1497097 4.8209076 5.397388 5.033098 4.8751144 5.485005 5.6453943 5.467213 5.409063
1370386_at 7.630568 7.4699903 7.803993 7.61983 7.534939 7.5356126 7.6951337 7.540811 7.542837 7.5898876 7.5592403 7.7156644
1370387_at 11.353755 11.271407 11.736836 11.251407 11.780073 11.18717 11.354638 11.416069 11.404012 10.972153 11.255937 11.3879595
1370388_at 4.0295973 4.8447456 4.6600018 4.360897 4.844585 4.6917515 4.5046396 4.35268 4.558981 4.651892 4.398133 4.194515
1370389_at 4.0406256 3.8887875 3.9093125 4.0805597 3.9711175 3.6740863 3.7179012 3.7262962 3.743514 3.7805216 3.740095 3.8130298
1370390_at 5.2030544 5.0798206 5.117343 5.2531943 5.011175 5.0031824 5.075767 5.143407 5.056813 4.9389725 4.945202 4.9534726
1370391_at 5.245895 5.3746576 5.4298363 5.218816 5.5195885 5.034065 4.9621277 5.2265706 5.201844 5.2748585 5.2540693 5.182446
1370392_at 5.5565715 5.4804115 5.2502713 5.075981 5.40772 5.054116 5.1524987 4.8382254 5.281146 5.6836576 5.290939 5.416913
1370393_at 4.69736 5.348038 5.255449 5.0502224 5.1562905 5.359873 5.516627 5.168432 4.9313297 5.408142 5.0969553 5.043565
1370394_at 7.6473618 7.0748153 7.7551503 6.569199 5.931475 7.755559 5.853182 6.3567457 5.370579 5.813957 5.9830675 5.3261747
1370395_at 6.821063 6.9890823 6.8744793 6.8353734 7.0177855 6.81286 6.814794 6.718039 6.540921 6.920048 6.944636 6.813901
1370396_x_at 14.06474 14.175381 14.147387 14.153196 14.169538 14.164229 14.081242 14.137734 14.105373 14.164229 14.148726 14.153196
1370397_at 12.154389 12.027868 12.136432 11.985187 12.413713 12.053509 11.931549 12.418296 12.488461 12.494193 11.852952 12.484212
1370398_at 6.2808237 6.039844 6.110314 6.0328555 6.0339684 6.250283 6.2240744 5.7224154 6.2451487 6.138888 6.0311723 5.9596844
1370399_at 7.708754 7.6057744 7.5412893 7.145889 7.468858 7.413027 7.531326 7.4242883 7.6024723 7.337033 7.422887 7.5769463
1370400_at 5.3373995 5.349073 5.276443 5.2030506 5.100288 5.465923 5.5276594 5.3223915 5.6672845 5.376122 5.682259 5.092345
1370401_at 4.135306 4.0111084 4.146453 4.0480504 4.0264177 4.1481714 3.97117 4.0390916 3.9579954 3.9756627 3.982757 3.9000347
1370402_at 7.991899 8.031634 7.8678274 7.888092 7.7414427 7.867387 7.9508114 7.755175 7.5014844 7.734953 7.6639495 7.6767836
1370403_at 5.060726 4.8913136 5.126988 4.7820425 5.0353403 5.1729126 4.995256 4.995005 4.995525 5.156085 4.93632 5.2255554
1370404_at 3.875274 4.0707636 4.182254 4.11184 4.169552 3.947104 3.9877572 3.9784021 3.84184 4.0301614 4.053436 3.96825
1370405_at 3.6673677 4.1982927 3.861825 3.8129895 3.679292 3.818162 3.8156931 3.5465102 3.8439872 3.945894 3.6293414 4.0712214
1370406_a_at 3.961836 3.8242931 4.058992 3.9027238 3.781553 3.8694952 3.87936 3.666639 3.7236528 4.008504 3.7553563 3.7783258
1370407_at 7.728935 7.714185 7.7629213 7.711618 7.6972766 7.4863167 7.763472 7.9104624 7.9085917 7.776598 7.66499 7.76448
1370408_at 4.6840343 4.4516115 4.996949 4.8330665 4.5242596 4.7200584 4.9982586 5.0386257 4.78362 4.6095967 4.7239704 4.7738504
1370409_at 4.7806435 4.985471 5.300261 4.688971 4.857521 5.0159817 5.1806297 4.902353 4.8873086 5.0862794 5.008358 4.6638002
1370410_at 4.052635 4.376379 4.2156744 4.2419195 4.2490063 4.064415 4.0303926 4.340904 4.1434712 4.2593985 4.162919 4.1574593
1370411_at 5.7761393 5.9737563 6.265584 6.1711226 5.826621 6.3492246 6.387586 6.0099497 6.1918592 5.9764166 6.1492004 5.882354
1370412_at 4.350092 3.9186223 4.2211943 4.105448 4.05344 4.10618 3.9201405 3.8838966 4.036421 4.1290755 4.049637 3.893148
1370413_at 6.6429935 6.511667 6.318201 6.3695135 6.640479 6.3744287 6.466191 6.3963084 6.3920035 6.4789295 6.1506834 6.5420933
1370414_at 9.393697 8.731201 9.076348 9.26058 9.04136 8.999252 9.252745 8.881894 8.945787 9.320656 9.177437 9.043959
1370415_at 6.1535387 5.9611187 5.841658 6.0974555 6.198262 6.2079387 5.923088 6.1169386 5.992655 6.0816665 6.074141 5.9391823
1370416_at 4.79109 4.839698 4.9250145 4.905695 4.9998927 4.768471 4.4384794 4.834596 4.6520896 4.559065 4.9280095 4.7974367
1370417_at 4.4198904 4.0802817 4.4923654 4.238494 4.4470797 4.5351396 4.2917037 4.312044 4.3948154 4.489229 4.3517637 4.165038
1370418_s_at 5.7004833 5.629576 5.8873415 5.8830643 5.764733 5.7094803 5.499207 5.810116 5.618044 5.703515 5.9690967 5.3742557
1370419_a_at 5.598216 5.249953 5.8221893 5.2993593 5.370079 5.6397705 5.7745857 5.566331 5.4508433 5.7273264 5.455599 5.652034
1370420_at 12.200389 11.877197 12.337893 12.134206 12.7859535 12.017672 11.687516 12.935191 12.51094 12.140331 12.767912 11.882927
1370421_a_at 6.15848 6.3870773 6.461324 6.368068 6.147577 6.166073 6.594219 6.5143247 6.4367185 6.4048996 6.4782076 6.335179
1370422_at 6.752781 6.8766384 6.8398623 6.812485 6.363899 6.6598363 6.4578786 6.690753 6.654579 6.910768 6.8772545 6.7104626
1370423_at 6.0522447 6.0170116 5.920621 5.70575 5.9932356 6.2456474 6.052041 5.7465835 5.938856 5.9153786 5.9498105 5.7770576
1370424_at 3.9713838 4.0057716 3.6292007 3.7655857 3.8241382 3.5742161 3.7995012 4.0403576 3.7245357 3.9492881 3.9443967 3.6527932
1370425_at 12.807558 12.798115 12.7104435 12.847986 12.554508 12.749994 12.835757 12.538377 12.756094 12.578664 12.643544 12.680922
1370426_a_at 10.84166 11.059312 10.969444 10.89988 10.877015 10.885497 10.877201 10.992791 10.843835 10.769986 10.86217 10.959148
1370427_at 5.4701815 5.168002 5.295396 5.2729607 4.9010277 5.2121687 5.6813393 5.0058546 5.5026674 5.498212 5.21745 5.3061285
1370428_x_at 11.743882 12.156351 12.096663 4.4244657 12.183118 12.078583 11.878508 12.099783 12.300807 11.715933 12.171405 12.045128
1370429_at 9.1258745 9.016773 9.889874 8.611786 9.800266 9.686138 9.601503 9.905979 9.392691 9.338096 9.846988 9.668503
1370430_at 5.0309806 5.0696793 5.3489404 4.8657045 4.99586 5.201241 5.363929 5.1416073 4.963797 5.1551175 5.1406364 5.4133053
1370431_at 4.5714216 4.689627 4.622321 4.5047293 4.221735 4.301009 4.3930807 4.7739077 4.698057 4.5100584 4.4691086 4.612568
1370432_at 3.375318 3.461804 3.6968117 3.918637 3.5376968 3.3316975 3.8003306 3.8790376 3.2423308 3.4862635 3.5482829 3.261923
1370433_at 10.133288 10.01354 9.684748 9.114962 10.163379 10.443365 10.5611315 9.959141 9.313081 10.049399 9.047157 10.48136
1370434_a_at 3.7094655 3.5217836 3.621584 3.6195219 3.6109495 3.5183167 3.4991405 3.8606493 3.731435 3.487907 3.525799 3.4676979
1370435_a_at 7.2051306 7.049105 7.4675946 7.2021456 7.007607 7.165811 7.0238085 7.1786366 7.160824 6.9694633 7.1066127 7.209713
1370436_at 5.6520376 6.6915503 7.680851 6.534193 7.535782 7.7285686 5.749208 8.538731 6.93176 6.0893435 7.148326 6.0286274
1370437_at 6.181162 6.3497605 6.13057 6.0948753 6.318932 5.9244437 5.9316134 6.460746 6.329791 6.0980086 6.334367 6.1047745
1370438_at 5.4850345 5.7925544 5.327014 5.724612 5.8294096 5.707857 5.281043 5.5148206 5.5943336 5.398552 5.5814633 6.160911
1370439_a_at 3.3630018 3.4118354 3.4443939 3.4902215 3.6040783 3.394707 3.4078176 3.3001442 3.5458963 3.3711364 3.3894367 3.5688202
1370440_at 7.4671607 7.4299607 7.550177 7.3675385 7.4812036 7.359061 7.503878 7.4671235 7.528478 7.3465576 7.1896334 7.3720956
1370441_at 4.1096478 3.8084493 3.8163671 3.7598631 3.5224788 3.7917178 3.6671216 3.8729935 3.958281 3.6530006 3.7042458 3.7261121
1370442_at 3.488176 3.806029 3.23027 3.3601701 3.4444861 3.1744497 3.5117629 3.2948003 3.3307242 3.3207123 3.310131 3.3813767
1370443_at 7.2346506 7.472345 6.9596634 7.382566 7.259696 7.0554905 7.2173867 7.1412296 7.127377 7.2634535 6.992439 6.8374124
1370444_at 5.0309806 5.226039 5.2239275 4.9001603 4.847442 4.8769245 4.63607 4.7043815 4.675996 4.6278124 4.871723 4.6754975
1370445_at 6.305909 6.3295116 6.8031616 6.2696724 6.350483 6.5283756 6.506403 6.6935983 6.5120344 6.8112617 6.7231774 6.6126595
1370446_at 6.621413 6.7482977 6.6747527 6.759083 6.7117004 6.804909 6.823862 6.7053213 6.6989517 6.948817 7.043217 6.565029
1370447_at 5.0749903 4.618268 4.7928514 4.7823505 5.0468416 5.050106 5.09822 5.105714 5.0213614 4.9472136 4.883292 5.04226
1370448_at 4.693225 4.7517176 4.64499 4.5423775 4.6310406 4.661948 4.723138 4.5533214 4.6762323 4.7571354 4.574124 4.576971
1370449_at 7.700827 7.2990985 7.572785 7.6245813 7.421279 7.7048635 7.763855 7.543436 7.723637 7.391294 7.687607 7.8114195
1370450_at 4.4310427 4.8101416 4.4553127 4.5302505 4.5997877 4.541169 4.461916 4.7997117 4.660294 4.616164 4.561925 4.2034817
1370451_a_at 4.9070044 4.7139196 4.8147316 5.0672774 5.289824 4.8559093 4.974224 5.2434616 5.0089583 4.880425 4.705206 5.009827
1370452_at 3.838943 3.910135 3.9392605 3.8459451 3.913621 3.9531894 4.0243883 3.6655107 4.0528 3.9715672 4.1909137 3.7891607
1370453_at 4.9729495 5.3746667 5.1651216 5.277954 4.947456 5.055232 4.9834847 4.7096887 5.1367836 5.297515 5.2163825 4.8224335
1370454_at 4.8078165 4.8251762 4.969303 4.846426 5.1744285 4.9303784 5.113241 5.064707 4.8602324 5.0692606 5.290846 5.204583
1370455_a_at 3.5450492 3.3140774 3.3471625 3.307579 3.4582233 3.5176685 3.1410165 3.3817444 3.2488992 3.5684175 3.0402966 3.3262515
1370456_at 3.9876385 4.1848793 3.5589936 4.141988 3.6649022 3.7177303 3.8225842 4.0683174 4.096304 4.0009737 3.8744588 3.6308568
1370457_at 3.9627864 4.0615296 4.1957173 4.015321 4.2187166 4.129076 3.7695236 4.1649833 4.198798 3.9915931 4.1260676 4.266506
1370458_at 4.2093697 4.2000036 4.248826 4.427293 4.3428974 4.548495 4.243868 4.495896 4.412755 4.340954 4.0202737 4.2730083
1370459_at 4.314339 4.527343 4.1373177 4.0401583 4.3390875 4.355134 4.2181773 4.474571 4.277542 4.3334303 4.4228587 4.1715097
1370460_at 7.194688 7.57316 7.2569695 7.182821 7.2953444 7.033446 7.163557 7.4682817 7.3956676 7.385927 7.279066 7.5977306
1370461_at 5.095552 5.368799 5.4105783 4.9365883 5.0339565 5.4633565 4.8137355 5.326144 5.3694396 5.10391 5.560751 4.920516
1370462_at 4.193589 4.9677305 5.2012444 4.963304 4.8281612 5.06628 4.6279745 4.6635294 4.6763306 4.4771643 4.8425903 4.4257884
1370463_x_at 7.066708 7.063543 5.7497406 7.1770105 5.4226394 5.1370645 5.166466 4.9113812 7.0653872 6.0546346 5.8935 4.8915334
1370464_at 4.1511173 4.1611047 4.015388 4.255884 4.7717314 4.515026 3.816308 4.5529923 4.334655 4.991908 4.4367747 4.8112683
1370465_at 4.3455067 4.288814 4.2876234 4.244064 5.1304445 4.6678734 4.1678123 4.894939 4.9885936 5.489966 4.560678 4.833439
1370466_at 4.08852 3.9798288 4.284423 4.3908453 3.9671423 4.0060296 4.282419 4.074526 3.8839955 4.204031 4.2009974 4.0680294
1370467_at 4.5142736 4.616821 4.766907 4.578733 4.9055357 4.7706413 4.8996634 4.864506 4.698109 4.934284 4.977088 4.591016
1370468_at 3.522691 3.460161 3.3655317 3.476223 3.3739839 3.4053679 3.3787792 3.5017495 3.5464075 3.5871966 3.6377602 3.469898
1370469_at 5.7837677 5.9067945 6.179865 5.740352 5.460564 5.6609797 5.8634562 5.270638 5.574711 5.8189406 5.5006084 5.9054255
1370470_at 3.8975282 4.074605 4.094496 4.169481 3.7771223 3.9127884 3.8868008 4.120427 3.918167 4.1120806 4.2506757 4.2063127
1370471_at 4.050564 4.240389 4.242917 4.4936666 4.1604853 4.0771813 4.069981 4.186578 3.9925404 4.3556633 3.9819863 4.019659
1370472_a_at 4.670743 4.7911353 4.8039885 4.993309 4.7293363 4.743006 4.968438 4.6987853 4.8265624 4.91329 4.825298 4.5465813
1370473_a_at 6.4057593 6.333441 6.2985234 6.0517163 6.165371 6.2015305 6.257191 6.411217 6.188209 6.235094 6.1197524 6.3168025
1370474_at 5.993444 5.5956497 5.8069153 5.6596937 6.1007576 5.4533095 5.390536 5.416115 5.5526395 5.6015887 5.632106 5.7856617
1370475_at 13.230881 13.1948 13.268023 13.170387 13.206169 13.172634 13.2408085 13.301601 13.261113 13.149821 13.279969 13.396647
1370476_at 7.163578 7.144208 6.9141364 7.2138324 7.180599 7.230919 7.0867143 7.074216 7.0195103 7.1795883 7.180915 7.131041
1370477_at 3.7722585 3.5573823 3.5517075 4.1685596 3.9684846 3.6481867 3.5235353 3.8541749 3.6547558 3.6745324 3.7092557 3.6828663
1370478_at 5.883184 5.682061 6.068135 6.0892854 5.7527814 5.937005 5.9810514 5.5590997 5.673233 6.189205 6.1087317 5.718681
1370479_x_at 12.972301 13.204971 12.979622 13.13726 12.870948 12.99672 13.101004 12.593172 13.080785 12.997659 12.873042 13.252361
1370480_at 4.3651133 4.066261 4.1743784 4.393161 4.224082 4.0079765 4.1813097 3.9173474 4.343573 3.8829641 4.2097974 4.215146
1370481_at 5.506941 5.4406896 5.733187 5.3973384 5.7059655 5.5824203 5.927015 5.287012 5.6786704 5.6970005 5.658677 5.208631
1370482_at 5.847131 5.840934 5.7180643 5.865141 5.352438 5.426029 5.5453987 5.417387 5.4888315 5.5832233 5.8375945 5.4034386
1370483_at 3.8143864 3.9588776 3.9001513 3.7994964 3.7939923 4.0389385 3.9715471 3.8615384 3.9677777 3.6751158 3.8663378 3.6461911
1370484_at 5.403179 5.4218163 5.4109087 5.512425 5.3570023 5.3395734 5.3184915 5.3806815 5.430158 5.4099913 5.29699 5.1926794
1370485_a_at 4.715277 4.4907527 4.882276 4.313936 4.6373096 4.7168365 4.2505107 4.2697024 4.3545904 4.2066183 4.742723 3.9799967
1370486_a_at 5.5212216 5.845069 5.9890323 5.776926 5.5166097 5.6073422 5.798273 6.015283 5.7657332 5.7141247 5.8229265 5.522731
1370487_a_at 6.31948 6.2352104 6.183714 6.2711244 6.4231763 6.3678317 6.1472006 6.2229967 6.456297 6.2421727 6.0785594 6.4458814
1370488_a_at 6.6303062 5.7655196 6.085872 5.956693 5.639761 5.465686 5.779033 5.7584105 6.1307583 5.820337 5.663492 5.4290504
1370489_a_at 4.603365 4.041241 3.979941 4.2434573 4.0784583 4.2523885 4.358536 4.0798454 4.661626 4.244376 4.289963 4.1221304
1370490_at 4.2665453 4.080944 4.3299336 4.090188 4.1944103 4.5535574 4.049411 4.3313475 4.2066784 4.1526113 4.2847285 4.176336
1370491_a_at 5.4632254 5.8771186 5.801963 5.8563113 6.1149273 6.0069337 5.97116 5.5196314 5.5815916 5.3313007 5.810727 5.353324
1370492_a_at 4.4519424 4.265492 4.4480486 4.6161046 4.5925303 4.4988914 4.639858 4.5452476 4.322623 4.596132 4.5298553 4.7047124
1370493_a_at 3.5290954 3.6574962 3.5256684 3.5823178 3.434271 3.6641617 3.6156545 3.7203066 3.9608326 3.4926655 3.4686272 3.6534767
1370494_at 4.5926504 4.5507016 4.525367 4.732646 4.5750446 4.695797 4.223256 4.7823563 4.2926474 4.5343704 4.451498 4.2568207
1370495_s_at 13.136752 13.344941 13.290026 13.3302965 13.3674345 13.262211 13.12379 13.044224 13.206477 13.301178 13.28434 13.226023
1370496_at 12.829691 12.86375 12.715514 12.605463 12.934554 12.60936 12.672121 12.685443 12.571313 12.903425 12.660036 12.672516
1370497_at 4.1198034 4.195115 4.2590227 4.060628 4.1644983 4.25618 4.2207394 4.1135254 4.209634 4.3541327 4.258706 4.13397
1370498_at 3.4023337 3.2869468 3.446504 3.2858205 3.4127526 3.3248432 3.5242233 3.2454443 3.408231 3.3570542 3.3248315 3.341925
1370499_at 4.028025 4.4754148 4.15966 4.27531 4.645702 4.332488 4.509447 4.197784 4.1416364 4.182811 4.687689 4.2072043
1370500_a_at 4.017852 3.733259 4.006196 3.6121643 4.308114 4.1078615 4.0247855 4.1837397 3.730342 3.9632223 4.2460175 4.3807497
1370501_at 9.16721 9.315256 9.150472 9.154696 9.301694 9.058331 9.225058 9.250297 9.317058 9.292786 9.127054 9.395293
1370502_at 4.2000446 4.1848793 4.2742815 3.7167947 4.101719 4.337883 4.285562 3.8874056 3.9789004 4.0995398 3.9777117 4.2065864
1370503_s_at 4.499941 4.2792315 4.5981193 4.1437345 4.308724 4.4346576 4.685293 4.192017 4.494131 4.390615 4.313696 4.3590865
1370504_a_at 5.9187336 5.98353 6.3088756 6.001315 6.210809 6.113916 6.224213 6.0616274 6.530869 5.9690695 6.0470467 6.3406487
1370505_at 6.118482 6.378922 6.049006 6.1417418 5.775501 6.0782595 6.0229783 5.8563657 6.18635 6.156432 6.246606 6.0229936
1370506_at 6.795395 6.084814 6.95864 6.8398438 6.358119 6.600893 6.590881 6.5396047 6.651391 6.5122743 6.2204785 6.361759
1370507_at 5.9261594 5.932793 6.190438 6.098628 5.991002 5.8951454 6.0118227 5.774377 5.9388638 5.7247066 5.939306 6.106673
1370508_a_at 4.9142947 5.2697 4.9219785 4.921172 4.9459314 5.4334073 5.083589 4.9528065 5.015806 4.7871532 4.7982035 5.071706
1370509_at 7.0687003 7.630711 7.5299563 7.2274175 7.1895423 7.5642023 7.026124 7.306066 7.494326 7.4345794 6.6634645 7.3909683
1370510_a_at 7.82784 7.54601 7.642785 7.6367006 7.7922444 7.711582 7.711302 7.7710934 7.571822 7.8974266 7.9082994 7.7358303
1370511_at 13.876444 13.861821 13.920418 13.871501 13.979436 13.895838 13.867852 13.902703 13.855476 13.91577 13.885082 13.902675
1370512_at 7.6776557 6.8872995 7.485648 7.677443 7.4557443 7.5970607 7.4001265 7.573701 7.5323777 7.3407364 7.4638133 7.742248
1370513_at 3.7299366 3.8561912 3.8440588 3.7162251 3.3182793 3.868125 3.7034361 3.9173474 3.6346672 3.560226 3.5128062 3.7636232
1370514_a_at 3.7630374 3.6930492 3.68239 3.8537989 3.5082545 3.659477 3.6328156 3.6688652 3.6343071 3.775048 3.5343003 3.5822144
1370515_x_at 4.237325 4.349287 4.5806537 4.1258698 4.4166017 4.201875 4.2379036 4.2422805 4.028786 4.4262667 4.1836443 4.090277
1370516_at 6.248735 5.843337 5.9699464 6.1033835 6.2112565 6.2333474 6.116345 6.080831 5.9784384 6.0696187 6.2072015 5.9461937
1370517_at 3.9838457 3.9333897 3.7351327 3.7550218 4.0078487 3.742462 3.556926 3.8648899 3.9082544 3.786276 4.0079913 3.58845
1370518_a_at 4.31845 3.881641 4.25673 4.1645584 4.067874 4.1106157 3.9107368 3.998576 4.1745033 3.9988413 4.0996957 4.163057
1370519_at 4.7930813 4.4824405 4.6217732 4.5736384 4.3695846 4.6745424 4.420836 4.5254636 4.5838127 4.399958 4.217521 4.3109417
1370520_at 4.343756 4.468658 4.3746862 4.6232023 4.273556 4.3748846 4.1497297 4.6808114 4.333463 4.4538813 4.523137 4.7940927
1370521_at 6.5771317 6.5716634 6.8625984 6.395248 6.5107293 6.654582 6.8541856 6.5987005 6.7167716 6.5354886 6.896708 6.6404195
1370522_at 9.819291 9.381389 9.021261 9.303327 9.052044 9.190911 9.226955 9.081904 9.359905 9.201513 9.250597 9.265809
1370523_a_at 7.3027267 7.325246 7.343415 7.07656 7.523349 7.161217 7.233278 7.2508855 7.518049 7.2839336 7.106633 7.727769
1370524_at 9.004562 9.123677 9.130903 8.909761 9.05689 8.875649 9.004041 8.982342 8.973622 8.882801 8.957707 9.185723
1370525_at 8.599588 8.187491 8.398941 8.166037 8.160484 8.247341 8.270189 8.399677 8.184362 8.275898 8.374741 8.301872
1370526_at 6.561877 6.4617863 6.1721272 8.27309 7.3787036 6.2679543 6.4908156 7.4459567 6.6261315 6.4019384 8.023349 6.3378296
1370527_a_at 8.930675 8.849619 8.789534 8.8101635 8.479905 8.866798 8.755223 8.80611 9.134932 8.537489 8.550339 8.844533
1370528_at 6.638905 6.6118755 6.5330877 6.311297 6.5201645 6.6212325 6.3785467 6.4149017 6.6606426 6.8318458 6.6050844 6.3612523
1370529_a_at 7.4477687 7.1824136 7.235733 7.3606524 7.2714734 7.634867 7.3331904 7.3577666 7.620442 7.6338096 7.797736 7.763235
1370530_a_at 7.791221 7.858966 7.6353025 7.982122 7.568756 7.6064467 7.6042633 7.768091 7.847109 8.102045 7.921148 7.9885306
1370531_a_at 5.03098 4.9839816 5.343711 5.115172 5.020851 5.149825 5.221715 5.092902 5.3748302 5.3734007 5.090515 5.5023727
1370532_at 5.7325716 5.6641436 5.763575 5.969786 5.821357 5.8902345 6.013331 5.6553745 5.7503386 5.726453 5.9599934 6.034967
1370533_at 4.2848744 4.1750736 4.3295965 4.542297 4.2749467 4.095781 4.285084 4.255229 4.336109 4.2469687 4.3508368 4.2246943
1370534_at 7.681803 7.4514484 7.652914 7.378855 7.498064 7.149228 7.2223673 7.038289 7.2957764 7.46881 7.4052463 7.2926936
1370535_at 3.7633626 4.0253153 3.9706094 4.0057964 4.1175117 4.206655 3.787732 4.078326 3.787827 3.8704433 4.1262274 3.6830766
1370536_at 4.8071084 5.0231323 5.0991507 4.8483076 5.026766 4.889924 4.971283 5.043093 4.6192293 5.024265 5.194419 4.9153214
1370537_at 6.718744 6.560921 7.055584 7.0406194 6.785898 7.1771564 6.9465513 6.7905226 6.997845 6.9428396 6.7713156 6.9937825
1370538_at 7.3494816 7.3844028 7.4934573 7.460546 7.2906637 7.3010316 7.8036838 7.361906 7.0786457 7.920799 7.4098496 7.726281
1370539_at 6.2847133 6.514828 6.4563084 6.4016604 6.1694546 6.362123 6.068457 6.7482905 6.3501215 6.404643 6.320946 6.525382
1370540_at 4.066645 4.0530376 3.926215 3.9892864 4.1527786 3.9258099 4.007043 4.2274637 4.043415 3.9601939 3.999238 4.191853
1370541_at 6.6468987 6.403831 6.0853376 6.490397 5.735338 6.2343383 6.0611 6.5458317 6.6095095 6.2082677 6.338465 6.3874364
1370542_a_at 7.121305 6.662846 6.818689 6.8744135 7.09829 7.0574946 6.682432 6.7849116 6.6766443 6.9885974 6.97047 6.739493
1370543_at 7.1679244 7.147062 7.0315065 6.8554106 7.3224216 6.8306847 7.231141 7.3293405 7.326462 7.25742 7.4779296 7.609312
1370544_at 6.2707906 6.2838097 5.889024 5.763927 5.9802194 5.645553 6.1375723 5.9072676 6.021976 5.923513 6.048717 5.9723706
1370545_at 5.2037196 5.3307204 4.978594 4.9376554 5.300754 4.884967 5.3857274 4.8408356 5.1329036 5.1031694 5.1310115 4.9922395
1370546_at 4.1694217 4.432191 4.187643 4.08835 4.23906 3.886704 4.6057158 4.09873 4.7356424 4.120347 4.1269608 3.9875536
1370547_at 13.937273 13.943079 13.858733 13.89971 13.959587 13.843804 13.884863 13.89887 13.978972 13.8055725 13.81948 13.92761
1370548_at 7.7643414 6.503844 6.8917227 6.871002 7.2912483 7.3366747 7.168686 7.285901 7.5391436 7.507426 7.231493 7.5960298
1370549_at 5.424724 5.757726 5.236079 5.6863704 5.5089264 5.6650167 5.6259427 5.665631 5.657926 6.044125 5.557824 5.827108
1370550_at 5.7954803 5.7561884 5.6205254 5.808369 5.7733707 6.0403857 5.7611375 5.810989 5.9166503 5.8610787 5.9700646 5.868375
1370551_a_at 6.913824 7.058549 6.939363 7.085213 6.721171 7.3374257 6.824535 6.9969454 6.866589 7.08649 6.88143 7.0543294
1370552_at 5.1800194 5.347046 4.931238 5.275797 5.070178 5.229127 5.3309164 5.269266 5.290395 4.6873226 5.3881207 5.357559
1370553_at 7.6500325 6.7721386 7.2554817 7.0165687 7.1877537 7.0716863 7.396107 6.8358307 7.1391044 7.2020416 6.9289393 6.9708285
1370554_at 9.130677 9.202694 9.117672 9.158188 9.1094265 9.109214 9.104397 9.352574 9.258928 9.120012 9.29809 9.158879
1370555_at 4.2165365 4.009779 4.444655 4.084115 4.023286 4.2634754 4.0060053 4.114056 4.2519903 3.9956064 4.2880125 4.3352823
1370556_at 4.624551 4.9208894 4.9065876 5.0196733 4.854951 4.906474 4.7393236 5.0267925 4.743175 4.596113 4.7406206 4.9885902
1370557_a_at 3.8130386 4.066261 3.825331 3.962489 3.9322522 4.0256805 3.7310266 3.9726284 3.8645918 3.9632223 3.8093324 3.9475212
1370558_a_at 3.3887672 3.460161 3.2773275 3.4656627 3.3182838 3.3897455 3.417083 3.204771 3.3088653 3.2735827 3.3572958 3.4716754
1370559_at 3.6669528 3.7952597 4.0238748 3.772005 3.9440825 3.7136784 3.8914075 3.7073448 3.892421 3.7861567 4.0284333 3.9217994
1370560_at 4.3305798 4.352547 4.787636 4.3642125 4.626381 4.2179165 4.4087405 4.5891466 4.291934 4.3522053 4.4103 4.3652296
1370561_at 4.011874 4.3949165 3.7476864 4.1850085 4.3582644 4.1836696 4.141474 3.7452445 4.080411 4.2036266 4.217271 4.027974
1370562_at 4.852159 5.242151 4.885307 4.804728 4.843832 4.650483 4.9398603 4.7797527 5.3275237 4.6320906 4.9166555 4.603126
1370563_at 11.242622 11.504025 11.635631 11.271294 11.683823 11.565243 11.43553 11.7753315 11.76514 11.777625 11.746051 11.875624
1370564_at 4.340539 4.6872945 4.4743667 4.1243796 4.492094 4.167412 4.474723 4.1110115 4.108044 4.486875 4.2280674 4.5222764
1370565_at 4.385658 4.6785016 4.512181 4.404062 4.2201986 4.227228 4.305244 4.665775 4.1198955 4.3339047 4.218334 4.436696
1370566_at 10.230289 10.125566 9.765558 10.063228 8.666315 10.092648 10.436884 8.940528 10.709087 10.838549 9.780632 10.586061
1370567_at 7.262265 6.9309206 6.9383836 7.2245564 6.923601 6.922613 7.168686 7.143648 6.8680687 6.9804482 7.06111 7.2991347
1370568_at 5.7140365 5.918576 6.063325 5.89213 5.975143 5.840793 6.1359596 5.678312 5.624447 5.8388557 5.8617887 5.5484858
1370569_at 4.902109 5.412882 5.263157 5.237961 5.133365 5.2632565 5.3814263 5.2363176 5.216958 5.32702 5.4781494 5.6698723
1370570_at 7.0907702 7.3422966 7.332095 7.3483524 7.3229313 7.283331 7.3071027 7.3294697 7.03898 7.2346663 7.2920074 7.36663
1370571_at 5.0120664 4.754622 4.9925075 5.117794 5.204879 4.896491 4.807218 5.0588555 4.9794245 5.068251 5.0856867 4.763153
1370572_at 4.080908 4.0532246 4.3928633 3.9802291 3.756966 3.879869 3.89209 3.9812174 3.9645417 4.123868 3.9785626 3.6126947
1370573_at 9.632253 8.617941 8.974958 9.190119 9.13649 9.161684 9.197794 8.806204 9.448599 9.4041395 9.348244 9.145496
1370574_a_at 6.622521 6.455006 6.7344494 6.569382 6.777108 6.5298038 6.6426606 6.786186 6.698191 6.695377 6.320601 6.393662
1370575_a_at 8.394892 8.623907 8.407687 8.356418 8.521354 8.595367 8.4346075 8.561539 8.327202 8.516031 8.5722 8.428036
1370576_at 5.9821587 5.9608855 5.4193335 5.9870243 5.5550723 5.827019 5.9741883 5.522326 6.126322 5.7562056 5.759034 5.759628
1370577_at 6.268983 6.1922035 6.8084126 6.316809 6.443953 6.4061522 6.401107 6.2996507 6.3681507 6.4786 6.3329916 6.733367
1370578_at 7.024503 6.886158 7.131578 6.8626237 7.2596107 6.989421 6.7830706 7.0780697 7.1475854 7.0194654 6.9428644 7.242528
1370579_at 8.6657505 8.898302 8.795174 8.8622265 8.910257 8.880526 8.936356 8.697502 8.955042 8.865059 8.91449 9.084597
1370580_a_at 13.11386 13.254824 13.324841 12.961654 13.3961935 13.298197 13.245166 13.255125 13.240129 13.374041 13.363074 13.27409
1370581_at 4.2563562 4.0764737 4.3120155 3.9531367 3.9338245 3.9697359 4.0643406 4.1952124 4.1880293 3.9002852 3.9964619 3.9577858
1370582_a_at 3.4288838 3.4786868 3.5860531 3.2981966 3.3655193 3.3030894 3.338061 3.3313916 3.0748582 3.136952 3.3415217 3.291136
1370583_s_at 5.4653845 5.8262987 5.3031583 4.795268 6.186329 5.963407 5.170842 5.85604 6.160149 6.377237 5.777425 5.7052712
1370584_a_at 5.429753 5.683016 5.6241875 5.3018622 4.769424 5.3570733 5.104531 5.2547193 5.6643004 5.185221 5.3826237 5.122506
1370585_a_at 6.2248034 6.051186 5.958299 6.253039 6.1413603 6.3818226 6.276743 6.0836253 5.974633 5.981429 6.0206347 6.4204617
1370586_a_at 5.9217443 5.5858746 5.8220015 5.9191337 5.74825 5.7815003 5.887327 5.8155413 5.9148107 6.0496426 5.448757 5.6696773
1370587_at 5.1457996 5.295004 5.041856 5.122177 5.189322 4.969672 5.342029 5.026662 4.9318285 5.0350323 4.991782 4.8577385
1370588_a_at 4.156044 4.2180157 4.086467 4.0718713 4.181917 4.3320026 4.21694 4.1952806 4.1584673 4.3707113 4.1961994 4.29552
1370589_at 4.894767 5.2265167 5.1674595 4.8382516 5.0954986 5.3651443 4.686978 5.3097 5.448078 4.9789886 4.9521646 4.884939
1370590_at 7.231477 7.1360216 7.367263 7.2924533 7.4163713 7.448908 7.119304 7.435425 7.644977 7.4480114 7.360993 7.388818
1370591_at 7.184247 7.1542463 7.478605 7.237139 7.3295407 7.537703 7.504395 7.629972 7.6430454 7.4088693 7.5664167 7.5004907
1370592_at 6.372929 6.1913185 6.8786383 5.8701987 6.1844826 5.942 6.2189255 6.359447 6.6645236 6.705451 6.5601892 6.7864532
1370593_at 13.330062 12.6271515 13.637277 12.946212 13.588884 13.164377 13.450062 13.536081 13.489955 13.622286 13.348267 13.56362
1370594_at 4.836276 4.9327774 5.0477314 4.8836613 4.8712873 5.0098286 4.5218425 4.7536983 4.7705603 4.968482 4.9520464 4.6387434
1370595_a_at 3.8069334 3.69782 3.8992016 3.691881 3.8385215 3.7539833 3.9040494 3.5574932 3.7885387 3.685548 3.767457 3.794265
1370596_a_at 4.2261314 4.4907527 4.4321933 4.181167 4.0345435 4.483337 4.4925776 4.284214 4.043687 4.4189987 4.364081 4.268393
1370597_at 5.717141 5.9750834 5.011291 5.647131 5.837617 5.8058205 6.160508 5.8443723 5.761 5.999114 5.7974052 5.9119635
1370598_a_at 4.634803 4.5033627 4.682844 4.5568213 4.5398083 4.5639405 4.3957305 4.686328 4.2865944 4.1978645 4.48577 4.643202
1370599_a_at 7.5727296 7.042658 7.361332 7.586036 7.240451 7.070531 7.168686 6.9166794 7.3986177 7.1056805 7.0386934 6.6629014
1370600_at 5.160637 5.108812 5.045206 5.217015 4.769809 5.190488 4.8883343 5.0609255 5.092518 4.941411 5.2750196 5.2847
1370601_a_at 4.7316227 4.908635 4.8110194 4.571514 4.4510336 4.8839703 4.7006454 4.5579085 4.606245 4.43032 4.9756975 4.5822487
1370602_at 4.422822 4.4336243 4.4865513 4.5782127 4.2370796 4.424234 4.2623773 4.431967 4.3284016 4.2923393 4.75912 4.4764185
1370603_a_at 5.604623 5.7398057 5.8330965 5.800158 5.7623134 6.039172 5.794091 5.830564 5.79095 5.916192 5.961785 6.0897408
1370604_at 3.720818 3.639366 3.8800445 4.100816 3.669354 3.7968385 3.9040248 3.6413352 4.05087 3.9367568 3.8626976 4.147471
1370605_s_at 5.3306684 5.813217 5.6283007 6.654023 5.3974457 5.8751273 5.5422707 5.682377 5.9335475 6.0220013 5.707178 6.298396
1370606_at 5.9447002 5.393236 6.1358504 5.635905 5.760467 5.5453305 5.860032 5.506809 5.4265723 5.9669967 5.6294622 5.559688
1370607_a_at 4.4709406 4.3502703 4.4346566 4.374907 4.382611 4.2924848 4.463393 4.7463303 4.642606 4.2802196 4.6120305 4.3098326
1370608_at 3.8345892 3.755768 3.7099721 3.7604618 3.6611464 3.8254204 3.8416553 3.8165147 3.7147014 3.6531508 3.9332266 3.9260533
1370609_a_at 9.695055 9.46957 9.598818 9.694195 9.888397 9.696133 9.722671 9.732261 9.838165 9.879298 9.881819 9.909313
1370610_at 4.830138 4.90474 4.8602867 4.640952 4.8117776 4.5240765 4.5202827 4.675971 4.5492873 4.8121686 4.7166014 4.4326377
1370611_at 6.345908 6.0908785 6.2878366 6.633453 6.5005426 6.354395 6.163267 6.428172 6.625618 6.343009 6.2479954 6.18605
1370612_at 5.5911403 5.7075067 5.4657326 5.738622 5.598957 5.877257 5.7522793 5.682604 5.64618 5.758154 5.651687 5.8772855
1370613_s_at 12.506696 12.737908 12.544778 12.370533 12.7769 12.463758 12.589365 12.537963 12.344694 12.784003 12.82565 12.883181
1370614_s_at 5.676521 5.795974 5.625729 5.2307734 5.393633 5.1683803 5.57803 5.361653 5.720525 5.283337 5.664412 5.548633
1370615_at 4.8187304 5.053459 5.114057 4.805631 5.4127274 4.9481964 4.709139 5.1773324 5.400694 5.06892 4.976056 5.070327
1370616_at 4.9426813 4.9709253 5.2082796 5.097658 5.121522 5.342099 5.244279 5.3155594 5.0053935 4.885162 5.2751656 4.950224
1370617_at 4.541735 4.789139 4.7362223 4.7684145 4.7475195 4.8320713 4.962928 4.755191 4.768195 4.6115484 4.693263 4.820402
1370618_at 8.018547 7.7803426 7.9234204 7.700754 7.8661547 7.804833 7.732271 7.904954 7.9803205 7.611303 7.446607 7.945773
1370619_at 4.8925505 5.424361 5.003048 4.9624095 5.064845 5.1381736 5.5592947 5.0758314 5.2742996 5.3291864 5.283326 4.819674
1370620_at 4.931766 4.7637806 4.9248705 4.7753453 4.7878633 5.1753874 5.0470624 4.932834 4.650915 4.80005 4.653949 4.557966
1370621_at 5.353987 4.920587 5.3003197 5.360565 5.191086 4.777626 5.2966437 4.9583807 5.4350343 5.14269 5.224306 5.220076
1370622_at 4.356412 4.4891977 4.836515 4.2271514 4.374376 4.220278 4.876284 4.604014 4.7479863 5.02183 4.4284034 4.4635577
1370623_at 6.352294 6.244396 6.4694123 6.942454 6.6940236 6.635584 5.981764 6.484892 6.6284175 6.362673 6.3796678 6.750824
1370624_at 4.4044657 4.2883377 4.5068235 4.4210377 4.5425396 4.615381 4.749378 4.472553 4.311961 4.4200387 4.6504827 4.652057
1370625_at 4.0634537 4.4373446 4.176752 4.3367014 4.3439693 4.148546 4.4601984 3.9650633 4.131091 4.069127 4.1316404 4.002333
1370626_at 3.5937505 3.8745987 3.4423463 3.4626272 3.438453 3.3133004 3.5800679 3.3879595 3.4358084 3.556142 3.4903085 3.534174
1370627_at 4.853954 5.0865307 5.024827 4.84128 4.5939126 4.802205 4.848271 4.570517 4.788504 4.8232656 4.9032755 4.979581
1370628_at 5.321873 5.2404118 5.0896544 5.0086427 5.368156 5.342622 4.8642354 5.034488 5.0067873 5.5159235 5.318495 5.297089
1370629_at 3.6683085 3.719483 3.723654 3.8897078 3.7333076 3.8979204 3.8792655 3.745557 3.8151255 3.7645802 4.0729513 3.8824015
1370630_a_at 6.2395263 6.2065372 6.4456925 6.393926 6.538631 6.3097 6.352939 6.3859463 6.720382 6.786298 6.417557 6.7421136
1370631_at 3.8521228 4.0068493 4.086411 4.4767065 4.482448 4.1320763 4.7027607 4.117569 3.9782841 4.153775 4.3476076 4.412613
1370632_at 4.31824 4.2724805 4.467378 4.331501 4.4342165 4.324571 4.2328334 4.449189 4.062458 4.8330917 4.4570694 4.45514
1370633_at 5.1167774 5.1327705 4.697717 5.156331 4.9222164 4.901618 5.463286 4.922967 4.980158 4.9676285 4.8979363 4.893382
1370634_x_at 6.609404 6.6962442 6.6612773 6.700884 6.875493 6.6665916 6.753083 6.821823 6.5102005 6.9267697 6.666701 6.6183934
1370635_at 4.7316227 5.178577 5.1418076 4.8093133 5.0420175 5.062651 5.1365967 5.0827518 5.150397 5.283753 4.7974586 5.0064144
1370636_at 4.4054184 4.85203 4.574159 4.441862 4.760261 4.398118 4.464712 4.492367 4.4788103 4.402 4.5866966 4.548153
1370637_at 4.159111 4.061365 4.361702 4.3887024 4.413916 4.199993 4.7836533 4.2900305 4.3575206 4.1659746 4.5996833 4.0316567
1370638_at 5.003329 4.753704 5.117425 5.0401206 5.03084 5.2964506 5.0880404 5.6137595 5.2442164 5.327101 5.00369 5.2893343
1370639_at 7.4872804 7.650623 7.5781817 7.698271 7.4050846 7.712848 7.713697 7.689767 7.748829 7.6378727 7.535896 7.2077594
1370640_a_at 5.4920015 5.51287 5.4890785 5.544571 5.3771667 5.5840597 5.6783295 5.2350063 5.0046873 5.4414625 5.3293343 5.3588924
1370641_s_at 6.938591 6.6100807 6.7301683 6.9020977 6.521549 6.6726103 6.7100773 6.510645 6.727129 6.9129333 6.46855 6.687856
1370642_s_at 6.396428 6.193735 6.301639 6.603793 6.0144176 6.1589527 6.7623158 6.478979 6.8246 6.5882707 6.2766776 6.9059687
1370643_a_at 5.23116 5.4007497 5.513116 5.0750923 5.0993547 5.030393 5.476059 4.9023213 5.5954795 5.193782 5.498106 5.0562973
1370644_at 3.5980163 3.8225515 4.0277424 3.5932858 4.200104 3.7415648 3.8901846 3.5796802 3.8637404 3.9161716 3.7294464 4.0771704
1370645_at 4.9153814 4.5807743 4.478194 4.4223437 4.779986 4.559931 4.5588207 4.4760003 4.3090296 4.603959 4.357694 4.3621173
1370646_at 6.2277327 6.415262 6.852469 6.361019 6.2008886 6.6248083 6.3919845 5.9911513 6.2399282 6.459744 6.2462378 6.216072
1370647_at 4.451468 4.431814 4.804822 4.5446105 4.574914 4.5614915 4.6861386 4.5078306 4.509819 4.67008 4.4530888 4.8947997
[truncated: 3,478,916 more chars]
