# Supplementary material for: Transcriptomic point of departure determination: a comparison of distribution-based and gene set-based approaches
Source: Front Genet. 2024 May 9;15:1374791. doi: 10.3389/fgene.2024.1374791 (PMC11112360; doi:10.3389/fgene.2024.1374791)
Supplement: Supplementary file 6 [file DataSheet1.zip › Data Sheet 1/nitrofurazone_29day_Rat_Liver_rma.txt]

ProbesetID V2 V3 V4 V5 V6 V7 V8 V9 V10 V11 V12 V13
Dose 0 0 0 10 10 10 30 30 30 100 100 100
1367452_at 9.744626 9.7265005 9.853598 9.824759 9.697468 9.7917385 9.670552 9.603496 9.858301 9.94166 9.749032 9.840978
1367453_at 10.010172 10.067845 10.100964 9.967287 9.918975 10.018827 10.083297 9.936733 10.089557 10.082313 10.099214 10.121987
1367454_at 9.589914 9.67433 9.575778 9.617011 9.57208 9.601716 9.588642 9.742455 9.730951 9.725524 9.706987 9.7304535
1367455_at 11.090496 11.17453 11.25719 11.047547 11.052058 11.087783 11.187285 11.231786 11.137266 11.085745 10.977581 11.279384
1367456_at 11.366273 11.392542 11.435982 11.4255905 11.324876 11.537198 11.385186 11.432728 11.456589 11.782698 11.4359 11.602709
1367457_at 8.559923 8.602124 8.650356 8.453625 8.430961 8.522629 8.454153 8.72407 8.627243 8.576785 8.46883 8.524315
1367458_at 8.590368 8.649731 8.619084 8.536569 8.44746 8.468386 8.540516 8.598649 8.747837 8.685785 8.500024 8.606694
1367459_at 12.071034 12.126122 12.139542 12.013877 12.033189 11.974543 12.02426 12.157186 12.131787 12.183056 12.035953 12.179737
1367460_at 11.144517 11.2498665 11.157283 11.080731 11.073905 11.096889 11.195985 11.249643 11.226063 11.118771 10.949589 11.2078
1367461_at 9.80547 9.926025 10.143904 9.862039 9.962543 9.694164 9.884012 10.026442 10.032025 10.187603 10.10342 9.894955
1367462_at 10.440749 10.663384 10.458335 10.820644 10.291941 10.4586115 10.53328 10.389239 10.266755 10.310662 10.08107 10.126128
1367463_at 10.738115 10.7110195 10.977879 11.020451 10.851391 10.918307 10.822666 10.586771 10.956596 10.915704 10.867307 11.413752
1367464_at 8.89143 9.136015 9.243647 9.019842 8.919003 8.999853 9.003966 9.168678 9.218391 9.023507 9.060081 9.176017
1367465_at 10.087009 10.240177 10.064666 10.016387 10.138849 10.096305 10.092574 10.117025 10.17312 10.11715 9.888123 9.952667
1367466_at 9.969141 9.9808855 9.925245 9.912893 9.947114 10.010973 9.948812 9.995953 9.748904 9.775648 9.642372 9.947371
1367467_at 11.460882 11.469019 11.316088 11.419012 11.342883 11.395509 11.39099 11.490186 11.532074 11.619288 11.18933 11.342883
1367468_at 9.395015 9.680162 9.671078 9.591493 9.493666 9.188239 9.302802 9.566717 9.611389 9.8907995 9.555612 9.876764
1367469_at 11.255482 11.361959 11.5287485 11.314472 11.45541 11.467321 11.100898 11.331814 11.339659 11.2959385 11.332604 11.491811
1367470_at 10.207118 10.079799 10.244811 10.2159395 10.000495 10.147285 10.162683 10.192776 10.085705 10.25983 10.243892 10.273257
1367471_at 8.470614 8.6860285 8.454433 8.704149 8.389536 8.514656 8.395436 8.608529 8.6487255 9.109963 8.458729 8.704988
1367472_at 10.071164 10.140949 10.1387825 9.994174 9.987774 9.913348 10.060576 10.210906 10.045398 9.810132 9.914263 10.186458
1367473_at 9.609694 9.925279 9.963667 9.61663 9.884208 9.874694 9.609506 9.643838 9.959448 10.091476 9.751528 9.842242
1367474_at 9.352582 9.396573 9.649618 9.415137 9.491503 9.288768 9.47153 9.525317 9.45449 9.302674 9.278814 9.572705
1367475_at 10.255628 10.303459 10.412613 10.321156 10.236707 10.369016 10.323122 10.273908 10.331331 10.042168 10.10397 10.30559
1367476_at 10.70287 10.7448435 10.784911 10.721103 10.691639 10.663001 10.804378 10.837868 10.764399 11.020863 10.7394 10.770244
1367477_at 9.549338 9.593316 9.845663 9.689663 9.64571 9.531187 9.677639 9.768623 9.776898 9.820361 9.655107 9.537503
1367478_at 7.943304 8.118556 8.058971 8.205551 8.075553 8.234743 8.1623125 7.8855505 8.196062 8.053607 8.046352 8.124081
1367479_at 10.974246 11.035549 11.163644 10.868518 10.889968 10.882091 10.881204 10.982491 11.111657 11.049848 10.94516 11.091596
1367480_at 9.141416 9.178623 9.345714 9.3171215 9.118691 9.188943 9.215981 9.042397 9.243846 9.49366 9.35499 9.362157
1367481_at 8.797549 8.88134 8.677283 9.010313 8.827083 8.779979 8.654666 8.831593 9.068515 9.124937 8.935506 9.173917
1367482_at 9.603609 9.613329 9.525153 9.486059 9.392504 9.540091 9.463486 9.449276 9.521917 9.842645 9.620551 9.524611
1367483_at 8.308769 8.400985 8.579708 8.355232 8.49332 8.399687 8.312465 8.304401 8.590155 8.707554 8.083023 8.194902
1367484_at 8.507135 8.560308 8.652176 8.826085 8.548184 8.624723 8.708057 8.551087 8.685326 9.052375 8.522106 8.669142
1367485_at 9.324224 9.343402 9.340461 9.320609 9.231757 9.23802 9.171518 9.161705 9.314994 9.417448 9.455955 9.561921
1367486_at 9.716491 9.567972 9.720551 9.554055 9.707503 9.507178 9.540133 9.677206 9.533591 9.4629135 9.507275 9.625092
1367487_at 7.5764794 7.9243736 7.7511244 7.685806 7.7477503 7.507025 7.5156813 7.3208447 7.423419 8.000669 7.438072 7.539428
1367488_at 7.4012384 7.42146 7.822207 7.6825023 7.5519896 7.54468 7.29342 7.4521174 7.7204733 7.539541 7.2502875 7.66185
1367489_at 6.67587 6.6381063 6.7080765 6.444764 6.383661 6.925822 6.669201 6.4103546 6.596357 6.5962768 6.667869 6.6015315
1367490_at 6.7707267 6.5806217 7.099975 6.8070683 5.784167 6.6816964 6.3385835 6.7028823 7.0135083 7.2405186 6.8201528 6.799705
1367491_at 8.741163 8.808952 8.71668 8.873652 8.75726 8.804569 8.607957 8.616028 8.880923 8.78972 8.957577 9.037117
1367492_at 8.62806 8.701859 8.732905 8.757768 8.637678 8.80508 8.685768 8.669515 8.751883 8.909023 8.681693 8.893407
1367493_at 9.1688795 9.389915 9.559247 9.455598 9.293131 9.334902 9.550427 9.368683 9.495866 9.369154 9.597125 9.461358
1367494_at 9.392905 9.619142 9.62919 9.343665 9.420086 9.5765295 9.436314 9.541402 9.274481 9.721944 9.19223 9.072981
1367495_at 6.4846787 6.478758 6.98812 6.558444 6.729709 6.778722 6.339776 6.767368 6.9475164 6.934466 6.8650746 6.8567166
1367496_at 11.035179 11.161575 11.14935 11.099902 11.115377 10.986784 11.128406 11.126935 11.083176 11.256014 10.943519 11.153343
1367497_at 8.203594 8.372315 8.448751 8.301497 8.287041 8.410716 8.054243 8.376279 8.360365 8.458439 8.179037 8.377332
1367498_at 8.408068 8.572914 8.540641 8.410776 8.165367 8.389396 8.321357 8.428917 8.4576 8.286335 8.213076 8.205631
1367499_at 8.120546 8.044159 8.03372 8.062029 8.007871 8.416317 7.8059993 7.8326993 8.159967 7.9372196 8.047171 7.988501
1367500_at 9.747385 9.788178 9.720202 9.621726 9.697719 9.835824 9.6307 9.667053 9.943101 9.858834 9.67688 9.766367
1367501_at 8.165391 8.356645 8.422446 8.285265 8.116662 8.358853 8.435249 8.184462 8.430042 8.384573 8.218775 8.09174
1367502_at 7.5597486 7.950209 7.8979487 7.787597 7.8197546 7.762744 8.005392 7.894332 7.8567886 7.852071 8.023825 8.046831
1367503_at 10.507356 10.761952 10.666395 10.506984 10.496285 10.636828 10.685825 10.65011 10.737593 10.810484 10.463097 10.487535
1367504_at 7.8657317 7.8242745 7.9390144 8.11529 7.8968763 7.8027277 7.626381 7.917848 8.013781 8.178949 7.873178 7.965386
1367505_at 7.492668 7.8080816 7.8686976 7.730467 7.8102407 7.808031 7.763852 7.8563547 7.8650494 7.827834 7.682984 7.9229293
1367506_at 9.582297 9.563894 9.557383 9.504937 9.550082 9.554521 9.478915 9.403005 9.885649 9.874426 9.806247 9.643568
1367507_at 6.766442 6.897032 6.9600525 6.9497557 7.061315 6.917412 6.8534884 6.790773 6.963821 7.238931 7.0509577 6.941268
1367508_at 8.205065 8.396745 8.537855 8.483245 8.358766 8.477416 8.465243 8.454961 8.598385 8.828363 8.412653 8.458377
1367509_at 9.283777 9.32978 9.402868 9.390312 9.555324 9.36511 9.131638 9.409599 9.473722 9.849575 9.185379 9.489184
1367510_at 9.370481 9.550159 9.549638 9.225947 9.4148 9.291662 9.399615 9.514418 9.462424 9.6419115 9.417373 9.37587
1367511_at 8.080836 8.216048 8.1144285 7.919688 7.9831333 8.053299 7.999862 8.192692 8.178948 8.323206 7.9165473 8.217447
1367512_at 10.473308 10.680582 10.672976 10.581874 10.679058 10.554865 10.697666 10.660531 10.675454 10.846432 10.4058075 10.459538
1367513_at 7.7999496 8.173776 7.860015 7.782046 7.821507 7.515159 7.75432 8.200646 7.9431915 7.882814 7.537463 8.381561
1367514_at 7.170741 7.3432455 7.2973056 7.194484 7.1242 7.2207446 7.26388 7.2823124 7.5267754 7.6717987 7.1698623 7.4929867
1367515_at 6.5884185 7.1662617 6.9397016 7.3638673 7.0648246 6.9379973 6.5269756 6.689146 7.1790633 7.097783 6.5346313 7.113685
1367516_at 8.503796 8.421012 8.703773 8.687425 8.680101 8.567639 8.363177 8.496626 8.466019 8.396748 8.49067 8.571459
1367517_at 7.6999555 7.458935 7.756394 7.7104073 7.679172 7.5538206 7.699089 7.62778 7.4783974 7.3226724 7.507348 7.6780043
1367518_at 8.212458 8.332363 8.269667 8.120417 8.225426 8.001177 8.168146 8.274628 8.123069 8.362757 8.072948 8.280065
1367519_at 7.871348 8.215809 8.278281 8.085756 8.026209 8.016424 8.161057 8.222887 8.179117 8.364661 8.066398 8.164049
1367520_at 9.697514 9.695976 9.61351 9.625121 9.645198 9.406164 9.61362 9.803665 9.973932 9.847085 9.586777 9.636362
1367521_at 6.981053 7.137173 7.007665 7.16454 7.4909663 6.8558044 6.9101686 7.364897 7.098865 7.026755 6.833025 7.0601974
1367522_at 8.926323 9.00584 9.324193 8.857618 9.118921 9.128016 9.088962 9.085635 9.052137 9.0849285 8.981325 9.0046425
1367523_at 7.3551903 7.54627 7.813049 7.6929355 7.658812 7.562494 7.4893255 7.680566 7.7795033 8.166927 7.4850955 7.736876
1367524_at 7.3371897 7.2191095 7.5947633 7.50265 7.519325 7.358945 7.41484 7.6584196 7.0594625 7.4028606 7.2931914 6.9890947
1367525_at 9.191651 9.234631 9.394215 9.258325 9.264082 9.288282 9.272303 9.271382 9.222343 8.885584 8.860957 9.221476
1367526_at 8.289532 8.460989 8.776204 8.55739 8.337204 8.470405 8.524642 8.520545 8.5732765 8.823282 8.398705 8.625763
1367527_at 7.887212 7.8248425 7.7614193 7.7152 7.8031836 7.889133 7.618319 7.68442 7.690729 7.717602 7.900358 7.9387417
1367528_at 8.514999 8.753377 8.547002 8.404835 8.403499 8.547563 8.632907 8.644369 8.654966 8.629984 8.334775 8.690799
1367529_at 8.970722 8.974374 8.95379 8.855288 8.979425 9.10799 8.915424 8.909678 9.005955 8.8000765 8.697142 8.841161
1367530_at 7.4602976 7.406353 7.4658365 7.4609823 7.505348 7.52585 7.2858324 7.3972354 7.320797 7.0282216 7.379427 7.3184824
1367531_at 10.417642 10.505619 10.35981 10.50303 10.446727 10.450988 10.3414 10.449932 10.576154 10.643405 10.321411 10.638651
1367532_at 10.798708 10.774995 10.886474 10.978026 10.857306 10.755502 10.747893 10.851776 11.0266695 10.954345 10.772694 10.940524
1367533_at 8.222019 8.193465 8.279818 8.125316 8.005535 8.097419 8.209641 8.203579 8.20914 8.332787 8.01326 8.183411
1367534_at 7.4926214 7.4769015 7.411057 7.7142644 7.548523 7.4813685 7.439497 7.6629424 7.4307723 7.841161 7.134 7.121706
1367535_at 8.467961 8.633894 8.842119 8.541091 8.6173315 8.781429 8.622735 8.755241 8.650155 8.853804 8.702705 8.632132
1367536_at 7.5311713 7.5731177 7.4066844 7.6966968 7.3901057 7.5500317 7.486155 7.428773 7.649804 7.694013 7.839625 7.952505
1367537_at 7.021153 7.177377 7.421502 7.2894654 7.0428925 7.024671 7.0468545 7.0359364 7.184345 7.2460527 7.1382966 7.2768865
1367538_at 6.919073 6.9080677 6.9959455 6.7706513 6.8971124 6.7885075 6.670104 6.768496 6.7267785 6.484536 6.199114 6.671983
1367539_at 8.014463 8.021946 8.518482 8.389077 8.137066 7.922282 7.842042 7.75622 8.153873 8.250004 7.648838 8.0274105
1367540_at 7.1556635 7.1346993 7.093761 6.956172 7.01007 7.072931 6.9062266 7.096057 7.2782416 6.5878086 6.7477508 6.9112124
1367541_at 7.3207517 7.458181 7.621805 7.415343 7.178645 7.407829 7.1433377 7.4080286 7.651911 7.8965993 7.4065933 7.4186482
1367542_at 7.6158113 7.721841 7.6800547 7.616395 7.563722 7.6985483 7.67202 7.705935 7.444781 7.8609614 7.4860654 7.550576
1367543_at 8.12489 8.245828 8.293958 8.294886 8.3014555 8.228333 8.293049 8.119963 8.483282 8.216124 8.298182 8.058878
1367544_at 5.5629725 5.8469515 5.4926023 5.9055996 5.4813395 5.4864426 5.8456154 5.2200923 5.7957244 5.576727 5.4799123 5.8224287
1367545_at 7.107961 7.056805 6.845412 7.0289874 6.9562173 6.9247546 6.8635855 7.0914044 7.2360463 7.0181584 7.002936 7.011024
1367546_at 9.796045 9.81597 10.145639 9.79445 9.861437 9.714385 9.848949 10.084416 9.851752 10.520182 9.941398 10.006298
1367547_at 7.6901574 7.6664033 7.526799 7.594031 7.483271 7.553681 7.5144787 7.431103 7.268726 7.6110806 7.2491355 7.451926
1367548_at 8.502967 8.560606 8.449746 8.40445 8.31985 8.282325 8.4789095 8.462028 8.472194 8.656161 8.588996 8.633897
1367549_a_at 10.0172415 10.168446 10.208186 9.887218 9.894025 9.996104 10.039646 10.095216 10.13989 9.929608 9.910082 10.025894
1367550_a_at 8.194163 8.400642 8.285191 8.468121 8.11393 7.8739867 8.216792 8.354599 8.598289 8.715547 8.549973 8.243575
1367551_a_at 8.2660675 8.445344 8.445284 8.485979 8.362339 8.4143305 8.467997 8.38345 8.493584 8.799692 8.502369 8.704206
1367552_at 4.708824 4.5545278 4.459388 4.534254 4.421909 4.3554206 4.5100927 4.369342 4.476311 4.728202 4.543851 4.474464
1367553_x_at 12.294333 12.457443 11.422282 11.967114 12.8517885 12.755008 12.667983 13.171418 13.612321 12.711865 12.256825 11.988702
1367554_at 4.402055 4.165109 4.108421 4.1458564 4.0857496 4.019106 4.0683165 4.4455194 4.2187386 3.9870903 4.0414853 4.031114
1367555_at 14.739397 14.696714 14.649228 14.718914 14.72809 14.751679 14.696714 14.6708 14.732339 14.651494 14.627433 14.706564
1367556_s_at 14.553747 14.538753 14.563524 14.565282 14.548628 14.55059 14.50437 14.548628 14.53617 14.476717 14.538753 14.553747
1367557_s_at 13.071447 13.111738 13.254692 12.399116 13.027175 12.782071 13.044557 13.231402 13.011023 12.844787 12.81648 12.944743
1367558_x_at 3.0323648 3.052645 3.118543 2.9558797 3.0292184 3.0988817 3.1094384 3.07164 3.0771575 3.1164641 3.1429186 3.0417876
1367559_at 12.854253 12.9566 12.9679 12.849087 12.997817 12.934505 12.7667465 12.980764 13.119418 13.180343 13.082467 13.271149
1367560_at 11.665147 11.975274 11.810014 11.648848 11.624436 11.756817 11.521371 11.767898 11.741938 12.044713 11.695785 11.924859
1367561_at 12.008022 12.249961 12.140873 12.242787 12.14582 12.233569 12.164767 12.213469 12.164923 12.4338045 12.149628 12.353681
1367562_at 8.5086155 8.625234 8.260194 8.437243 8.449365 8.315895 8.511212 8.678455 8.642288 8.368092 8.150007 8.003052
1367563_at 8.62217 8.60226 8.6761 8.494201 8.508966 8.578679 8.496612 8.4733925 8.721179 8.710416 8.113717 8.34919
1367564_at 6.014064 6.149194 6.1074147 6.014127 6.1461267 6.15337 6.3415203 6.2154865 6.0917354 6.0655847 6.3132057 6.3225007
1367565_a_at 13.743011 13.764613 13.766517 13.739967 13.649312 13.715175 13.753462 13.743146 13.712377 13.750998 13.551553 13.707756
1367566_at 4.22456 4.18396 4.193672 4.1762342 4.212886 4.2429886 4.547291 4.238405 4.35039 4.455472 4.3963156 4.056964
1367567_at 11.850599 11.88273 11.738794 11.760402 11.562445 11.716905 11.636946 11.679551 11.8255825 12.002402 11.855336 11.978478
1367568_a_at 8.756085 9.169797 9.375038 9.377671 9.27308 8.8199005 9.119 9.135044 8.813286 9.086368 8.546152 8.564382
1367569_at 11.634351 11.840432 11.833611 11.600667 11.534078 11.734431 11.642088 11.874491 11.754701 11.773133 11.76341 11.971789
1367570_at 6.342716 6.586284 6.442279 6.5367913 6.3796983 6.5707884 6.6682734 6.694665 6.5053453 6.2689676 6.3722057 6.6408777
1367571_a_at 6.0651774 5.871511 5.432719 5.4379463 5.51655 6.1282535 5.830997 5.85217 5.7070503 5.740575 5.865556 5.524685
1367572_at 5.290335 5.14177 5.314828 5.1425247 5.170007 5.1993713 5.7106147 5.342183 5.1264844 5.2826123 5.223625 5.1806884
1367573_at 12.337564 12.5574875 12.41185 12.409598 12.284079 12.397092 12.342486 12.465234 12.455732 12.548959 12.584047 12.640189
1367574_at 8.298922 7.9550004 7.979452 8.182222 7.9971967 8.106398 8.061326 7.941778 8.135014 7.9688187 7.53098 8.067977
1367575_at 11.551405 11.648282 11.65992 11.088944 11.494794 11.451306 11.418322 11.633508 11.364445 11.21066 11.137786 11.350862
1367576_at 13.703778 13.795661 13.778843 13.608961 13.670044 13.835765 13.662983 13.891034 13.799764 13.668314 13.770383 13.883589
1367577_at 6.8669186 6.412089 6.469947 6.9368567 6.358326 6.748765 6.760149 7.131836 6.0299788 7.104262 6.683443 5.7500668
1367578_at 10.178688 10.4198475 10.288922 10.154171 10.223146 10.308775 10.414184 10.448023 10.500745 10.469646 10.246749 10.335807
1367579_a_at 11.264976 11.439367 11.356824 11.122163 10.949733 11.494812 11.181406 11.4463415 11.068987 10.274646 11.1581545 11.392265
1367580_at 10.983401 11.233356 11.095946 10.856235 10.851576 11.019409 10.853363 11.093257 11.061623 11.026074 11.021865 11.196645
1367581_a_at 6.401212 5.390669 6.2521653 6.4283805 6.0669 6.174062 5.703554 6.2866235 6.1815534 6.118993 6.2059 5.5455527
1367582_at 11.235832 11.412591 11.283594 11.187683 11.101737 11.149881 11.178061 11.120269 11.297917 11.209212 11.209046 11.373989
1367583_at 13.339707 13.253055 13.319478 13.304637 13.232024 13.22193 13.297948 13.349966 13.315719 13.242805 13.243976 13.335807
1367584_at 8.242142 7.789815 7.8029 7.8807073 7.9201326 7.939702 8.069568 8.2021 8.226127 7.552144 7.4884453 7.729902
1367585_a_at 11.002661 11.042985 11.36074 10.725016 11.154759 10.683505 11.0559225 11.018984 11.035005 10.551613 10.515793 10.778822
1367586_at 12.9380665 13.040368 13.276693 12.485086 13.021626 12.888983 12.906141 12.913367 12.927501 12.96114 12.430221 12.164634
1367587_at 3.6958992 3.9990523 3.737867 3.8059103 3.839396 3.7815542 3.8143382 3.855743 3.9934 3.7895114 4.1605024 3.7042966
1367588_a_at 11.20586 11.214424 11.178145 11.174739 11.127516 11.266259 11.017597 11.138801 11.254751 11.208136 11.085148 11.409715
1367589_at 9.258557 9.327502 9.123946 9.322367 9.263033 9.116072 9.271878 9.14983 9.162582 9.830105 9.4234 9.293891
1367590_at 10.371792 10.772777 10.510739 10.649265 10.533805 10.713407 10.483994 10.708119 10.760153 10.301399 10.840716 10.820828
1367591_at 9.8024645 9.801793 9.739884 9.697037 9.834765 9.926421 9.883781 9.949753 9.788159 10.078153 9.653097 9.945962
1367592_at 3.419014 3.4612668 3.6643057 3.4496596 3.4052486 3.4655898 3.4700801 3.2912004 3.4492393 3.4467325 3.473187 3.4019196
1367593_at 8.255177 8.525951 7.9655237 8.354744 8.033999 8.221586 8.306697 8.450295 8.649275 8.835886 8.669821 8.759297
1367594_at 9.463623 9.562101 9.551811 9.670633 9.526144 9.578005 9.603769 9.546494 9.466726 9.445051 9.169418 9.477392
1367595_s_at 13.542044 13.595741 13.561769 13.628461 13.585361 13.636533 13.636017 13.553928 13.596628 13.514433 13.338416 13.453364
1367596_at 11.920714 11.997132 11.828471 11.693431 11.734255 11.688923 11.724318 11.779238 11.844446 11.881979 11.789684 11.835435
1367597_at 12.01077 12.088014 12.050886 11.996142 11.916751 11.978068 11.926284 12.047777 11.942209 12.131312 12.019433 12.122892
1367598_at 14.248541 14.250686 14.284767 14.237527 14.235378 14.222433 14.313292 14.24462 14.278795 14.246807 14.195522 14.208946
1367599_at 12.189603 12.12721 12.27993 11.930899 12.20497 12.170621 12.1883545 12.162895 12.045594 11.901593 12.0562105 12.2269745
1367600_at 5.5641303 5.5299087 5.36487 5.445135 5.5958004 5.6022043 5.5341506 5.4819093 5.4211473 5.4700375 5.5162387 5.4488015
1367601_at 8.251785 7.8010573 7.7178874 7.854602 8.390476 8.266024 7.5086403 8.186083 7.771255 7.514151 7.3750668 7.9018087
1367602_at 9.151643 8.651936 8.70714 8.814691 9.263744 9.256036 8.505873 8.974271 8.7911825 8.686644 8.27721 8.832404
1367603_at 10.971319 11.072103 11.040585 10.873551 11.070661 10.776822 11.210851 11.2135105 11.177426 11.125368 11.186244 11.190613
1367604_at 11.042894 10.998607 11.082663 11.170791 11.080977 10.974759 11.148165 11.297343 11.278933 11.189958 11.030951 11.197752
1367605_at 10.724571 10.79797 10.8031025 10.752661 10.682686 10.725338 10.750811 10.756156 10.957264 10.885475 10.696609 10.935142
1367606_at 12.064924 12.228331 12.070345 12.001267 11.973885 12.042466 11.932273 12.073539 12.189544 12.261743 12.055206 12.207205
1367607_at 12.47786 12.457362 12.440564 12.445327 12.3521805 12.48624 12.431452 12.426162 12.522864 12.529744 12.418725 12.533872
1367608_at 5.2343082 5.504608 5.356948 5.4744716 5.078785 5.445862 5.4401655 5.771871 5.338689 5.4976606 5.52353 5.31705
1367609_at 11.595332 11.616487 11.559055 11.372824 11.626979 11.218008 11.96944 12.077098 12.200129 11.413498 11.976847 11.449413
1367610_at 12.320569 12.353302 12.2432165 12.3668165 12.3155775 12.224537 12.207727 12.433284 12.304628 12.425509 12.144802 12.357918
1367611_at 5.2841377 5.3522177 5.1278872 5.372511 5.4548435 5.710986 5.262106 5.1291304 5.3743954 5.3570004 5.6181645 5.4983425
1367612_at 14.0218525 13.966937 13.977448 13.98751 13.953882 13.963575 13.997591 13.970637 14.003192 13.980035 13.859482 14.006067
1367613_at 12.729263 12.681215 12.649593 12.637053 12.573339 12.649847 12.718558 12.699852 12.814046 12.948816 12.693574 12.762688
1367614_at 7.2395854 7.5320344 7.1313567 7.2853875 7.3430715 7.2378445 7.1772184 7.097812 7.4934053 6.9542875 7.4776516 7.2080274
1367615_at 4.3743315 4.479355 4.543922 4.282295 4.349576 4.3270373 4.4670124 4.4188294 4.390952 4.4663563 4.64018 4.372205
1367616_at 4.6935625 4.7565074 4.720479 4.6416035 4.6627264 4.760718 4.884491 4.6878357 4.625503 4.75276 4.6961355 4.7114263
1367617_at 9.571388 9.786135 9.774607 9.912614 9.675876 9.791912 9.827983 9.735046 9.888632 9.99804 9.799398 10.15243
1367618_a_at 11.178261 11.3531 11.242918 11.091063 11.111179 11.181647 11.018766 11.274688 11.19867 11.252838 11.209289 11.353443
1367619_at 12.407175 12.38085 12.257428 12.472696 12.354728 12.481414 12.47725 12.489614 12.4425745 12.565054 11.948209 12.360268
1367620_at 12.80318 12.868986 12.997034 12.679764 12.804817 12.695002 12.892619 12.912496 12.787311 12.819011 12.843187 12.859689
1367621_at 8.218943 8.514942 8.439821 8.283484 8.4264765 8.45697 8.302295 8.284511 8.558082 8.398274 8.251992 8.366238
1367622_at 12.176109 12.249731 12.220295 11.964994 12.16569 12.039603 12.291084 12.190959 12.063064 12.198463 12.080348 12.089449
1367623_at 11.778005 11.930004 11.767559 11.752588 11.638624 11.733183 11.709064 11.874834 11.800009 11.875002 11.934699 11.877644
1367624_at 10.422021 10.58591 10.548191 10.756965 10.084324 10.193642 10.76979 10.659153 10.421573 10.82082 10.469834 10.528639
1367625_at 13.366671 13.427158 13.316342 13.329265 13.29803 13.303114 13.28241 13.418157 13.347209 13.488772 13.315565 13.467777
1367626_at 4.90057 5.045947 5.2033644 4.853159 4.986683 5.1751103 4.85166 5.123475 5.091787 5.028149 5.1367416 5.2581873
1367627_at 7.9138503 7.885589 7.633265 8.085784 7.9380455 7.9945173 7.4294043 8.052942 7.9110003 7.6690416 7.2549806 7.6469436
1367628_at 6.2860456 6.0885744 6.0896873 6.352281 5.9391108 6.253229 5.9621124 6.320186 6.265154 6.048021 5.5453267 6.060798
1367629_at 11.993819 11.959849 11.975318 11.896628 11.943626 11.871204 11.940492 12.069651 11.897634 12.062622 12.021828 12.019133
1367630_at 12.242822 12.377093 12.159459 12.161558 12.084174 12.1060705 12.106854 12.134846 12.127267 12.171067 12.073456 12.219209
1367631_at 6.397525 6.6078715 5.4605207 5.705427 6.024268 5.097474 5.1461277 5.095682 5.2550898 4.6126766 5.8276296 4.953759
1367632_at 10.300797 10.335442 10.255796 10.34811 10.038024 10.363024 10.089042 10.432691 10.115838 10.46734 9.767027 10.017247
1367633_at 9.252522 9.316578 8.969079 9.232243 9.157994 9.260266 9.287203 9.392022 9.338518 9.485529 8.820147 8.979698
1367634_at 12.34447 12.419844 12.364487 12.117732 12.052017 12.211355 12.1812315 12.335728 12.251465 12.239416 12.174273 12.394753
1367635_at 13.078639 13.272523 13.205231 12.841932 13.010824 13.224512 13.134845 13.213921 13.132286 13.270098 13.052472 13.104994
1367636_at 8.28462 8.043218 7.988673 8.159268 8.145086 7.86949 8.286533 7.9830856 8.133717 8.072266 7.9253025 8.092274
1367637_a_at 10.463519 10.530608 10.590694 10.513474 10.428416 10.526929 10.437792 10.437355 10.379505 10.638401 10.337038 10.400244
1367638_at 9.612287 9.706915 9.776034 9.537059 9.573212 9.70707 9.873584 9.73061 9.679212 10.328506 9.5841055 9.726628
1367639_a_at 12.409875 12.476703 12.504546 12.386112 12.308275 12.432262 12.340172 12.4584255 12.274561 12.443979 12.316123 12.447269
1367640_at 12.404219 12.703188 12.390971 12.448124 12.391621 12.627317 12.357929 12.664663 12.514786 12.473513 12.403483 12.52726
1367641_at 13.523062 13.619099 13.534626 13.43159 13.4511595 13.563157 13.636012 13.576887 13.571086 13.669677 13.544745 13.575404
1367642_at 10.66848 10.708885 10.689791 10.661608 10.675596 10.440959 10.666787 10.712884 10.962409 11.037868 10.888621 10.876726
1367643_at 11.567822 11.554061 11.679428 11.593845 11.434659 11.629223 11.603444 11.766109 11.608464 11.793567 11.514905 11.474527
1367644_at 7.7508006 7.909738 7.8418193 7.765613 7.600729 7.42701 7.6815248 7.610251 7.7774897 7.811034 7.116053 7.342751
1367645_at 12.579578 12.905337 12.728149 12.6268835 12.596455 12.615596 12.51529 12.691424 12.61396 12.84441 12.754543 12.789057
1367646_at 12.164652 11.970351 12.263007 11.911396 11.901023 12.118801 12.27691 12.192897 11.98174 12.264987 11.725403 12.049948
1367647_at 14.061152 14.066313 14.170358 14.092784 14.077455 14.006977 14.061152 14.086166 13.986692 14.098471 13.812444 14.064885
1367648_at 6.694706 6.6545467 6.5450673 8.382993 6.395654 6.4626284 6.612751 6.661456 6.5920663 6.652782 6.3503213 6.6521974
1367649_at 6.4293637 6.4502077 6.554807 6.423106 6.444229 6.311907 6.6116953 6.7915816 6.3182793 6.621214 6.1003466 6.293022
1367650_at 6.042433 6.4343557 6.267183 6.72615 6.1753798 6.0997753 6.208635 6.383998 6.6351748 6.1034327 6.277133 6.3661804
1367651_at 10.027089 10.510555 10.222877 10.344205 10.190039 10.384725 10.286919 10.463086 10.441963 10.669349 10.4604845 10.926154
1367652_at 9.348455 9.200873 9.163883 9.357433 9.191567 8.979902 9.13424 9.174632 9.144139 8.902089 7.8262334 8.770641
1367653_a_at 12.454787 12.402683 12.328548 11.979249 12.338037 12.102674 12.464961 12.43557 12.150889 12.148676 12.091739 12.1873
1367654_at 8.567381 8.382863 8.523498 8.861314 8.327178 8.310895 8.421032 7.9672794 8.284579 8.064442 7.659605 8.503476
1367655_at 7.1445007 7.373487 7.64292 7.170322 7.448617 7.424524 7.3419533 7.5088153 7.2556043 7.352489 7.327816 7.453641
1367656_at 10.338433 10.398359 10.2935095 10.270202 10.181146 10.3208475 10.439387 10.482395 10.511781 10.428575 10.37398 10.534748
1367657_at 12.55954 12.353352 12.572389 12.043392 12.79489 12.419928 12.353622 12.603499 12.472823 12.27863 12.135475 12.47983
1367658_at 6.8207183 6.809831 6.804137 6.929929 6.7120123 6.430707 6.5586042 6.828492 6.898512 6.347753 6.1768403 6.3116565
1367659_s_at 10.485588 10.523401 10.376544 10.801962 10.203101 10.351649 10.746811 10.631623 11.230164 12.917688 11.271205 10.635088
1367660_at 6.13031 5.978311 6.0120573 6.270268 5.9755177 6.085417 6.337382 6.011276 6.193611 5.9995 5.9035196 6.2044525
1367661_at 6.692889 6.7552047 6.793671 6.8420215 6.7222347 6.8783493 6.9062266 6.710455 6.772421 6.9931397 6.384172 6.563433
1367662_at 12.282559 12.273171 12.374011 12.185031 12.200375 12.184182 12.337429 12.340414 12.233112 12.433509 11.879289 12.120722
1367663_at 11.308602 11.427308 11.528409 11.500818 11.382967 11.487027 11.570343 11.51719 11.634431 11.584045 11.590594 11.674977
1367664_at 4.406355 4.3140364 4.2949104 4.1949673 4.1485085 4.4946327 4.2072396 4.4096637 4.2336526 3.9942017 4.453617 4.3933015
1367665_at 4.239297 4.177507 4.2769976 4.1404696 4.293421 4.144005 4.3500376 4.2002554 4.087703 4.3921633 4.4072495 4.128621
1367666_at 8.9124565 8.977273 8.983795 8.739871 9.044565 8.553598 8.877023 8.898414 8.887489 8.651822 8.527193 8.467631
1367667_at 11.675214 11.640276 11.851127 12.1034355 11.630618 11.477474 11.809125 11.881687 11.765201 11.503388 12.225228 12.051727
1367668_a_at 6.0651774 5.9615974 5.739517 7.2214994 6.321776 6.4060254 6.299821 6.225251 6.2982154 6.0135922 5.9329777 7.0688524
1367669_a_at 9.4920025 9.665763 9.494804 9.582483 9.560087 9.256545 9.548351 9.637784 9.639197 10.060296 9.223751 9.431924
1367670_at 10.373498 10.0528755 10.127907 10.489184 9.999832 10.1570835 10.25531 10.384108 9.977524 10.901029 10.462943 10.499974
1367671_at 9.083519 9.148688 9.207857 9.170859 8.904023 9.356357 9.106526 9.069055 9.119212 9.060755 8.900479 9.029297
1367672_at 11.530527 11.4685755 11.573429 11.465397 11.489568 11.636758 11.662909 11.592046 11.636958 12.086803 11.334109 11.400585
1367673_at 10.686729 10.563553 10.66807 10.841636 10.475937 10.481026 10.798233 10.7145405 10.5578165 11.190315 10.713818 10.941969
1367674_at 8.875478 8.971295 9.138982 9.157279 8.917798 8.928572 9.04547 9.010123 9.135252 9.206549 9.377394 9.307729
1367675_at 8.400287 8.782813 8.73722 8.651279 8.768733 8.714367 8.760976 8.704044 8.7863035 8.796375 8.685854 8.724248
1367676_at 6.5560803 6.86947 7.305724 6.667493 6.6271253 7.3428626 6.9739823 6.376463 7.000809 5.3897567 5.6242833 6.1513057
1367677_at 11.244033 11.167388 11.03917 11.436235 11.467067 11.254771 11.360238 11.22588 11.278279 11.299096 10.976744 11.072846
1367678_at 11.156342 11.157559 10.908546 11.012495 10.831892 11.116668 10.477791 11.166627 10.723818 10.930382 10.048229 10.885085
1367679_at 9.643028 10.027015 9.7314 10.237445 10.028837 10.346008 9.901721 9.813602 10.055412 9.691239 9.038973 10.401918
1367680_at 12.1181345 12.283802 12.328178 12.264161 12.189542 12.229651 12.377215 12.282578 12.350195 12.635368 11.984707 12.275756
1367681_at 10.056507 9.959374 9.919474 9.866655 10.0142 9.778044 9.928958 10.06026 10.098191 10.002626 9.703097 9.797717
1367682_at 6.897313 6.759767 6.8760533 6.877305 6.863356 6.8091655 6.803368 6.9163346 6.8885045 7.002114 6.5193634 6.746136
1367683_at 9.574199 9.714749 9.64484 9.039984 9.157614 9.466902 9.464616 9.2916565 9.044407 8.97602 8.7746105 9.145363
1367684_at 4.501023 4.367742 4.529307 4.741361 4.7023244 4.363867 4.75365 4.6927075 4.2737503 4.666273 4.7004476 4.661007
1367685_at 11.973995 12.03809 11.866741 11.880466 11.876189 12.039005 11.851709 11.949755 11.996217 12.001877 11.875721 12.137852
1367686_at 11.532715 11.727426 11.691887 11.385047 11.661407 11.686484 11.321492 11.717178 11.557883 11.276049 11.404327 11.516134
1367687_a_at 8.1996155 8.245293 8.336703 8.640701 8.36016 8.483041 8.2824545 8.362191 8.506086 8.511324 7.9313245 8.435842
1367688_at 8.056575 8.192939 8.356842 8.075336 8.296438 8.030101 7.826611 8.179912 8.20678 8.402714 8.02354 8.256977
1367689_a_at 6.694706 7.0312986 6.2605166 6.867373 6.765741 7.212779 7.632976 7.6018195 7.920716 9.226444 9.527164 8.963076
1367690_at 11.115886 11.416464 11.256584 11.138165 11.220455 11.283597 11.368605 11.491531 11.410792 11.471227 11.002259 11.211892
1367691_at 10.333384 10.817937 11.204189 10.657943 10.489707 10.93526 10.677032 10.774854 11.076357 10.43808 11.384179 11.31418
1367692_at 3.9776633 4.244186 3.8827507 3.9493713 3.9649134 4.0855026 4.371308 4.2723227 4.08565 4.1115513 4.0477653 4.0071917
1367693_at 9.617198 9.685945 9.7653265 9.527334 9.400808 9.734821 9.622163 9.873511 9.790005 9.460045 9.611771 9.779938
1367694_at 10.690496 10.706715 10.671844 10.57986 10.669627 10.674289 10.716042 10.712348 10.870366 11.877325 10.663124 10.639921
1367695_at 12.157401 12.174447 12.311845 12.214464 12.180253 12.161159 12.384915 12.215442 12.064503 12.313804 12.029756 12.304897
1367696_at 8.015112 8.026681 7.723272 8.279693 7.952172 8.250015 7.932336 8.035359 8.197552 8.3924055 7.9018536 8.43453
1367697_at 10.004236 10.247745 10.249769 10.0987425 9.763699 10.159859 10.096058 10.177112 10.009456 10.355059 9.816512 9.84326
1367698_a_at 8.514549 8.489824 8.593328 8.838608 8.671048 8.631563 8.753609 8.657977 8.943674 8.5585575 8.331855 8.966002
1367699_at 6.7287993 6.6545467 6.8892198 6.7286024 6.661156 6.7788835 6.558497 6.7522335 6.7836556 7.035941 6.414623 6.8047557
1367700_at 4.501689 4.2477026 4.319889 4.2325354 4.6613994 4.292682 4.383175 4.298105 4.234977 4.1168604 4.2372274 4.191108
1367701_at 6.6192575 6.6177893 6.466121 6.6980033 6.712875 6.6336727 6.393683 6.723142 6.464265 7.0130267 6.584267 6.5463767
1367702_at 12.503967 12.491599 12.6778755 12.436594 12.508601 12.670528 12.641811 12.458058 12.53946 12.483965 12.080533 12.110842
1367703_at 4.859587 5.132102 4.864422 5.158176 5.0192976 5.147434 5.110953 4.865676 4.974008 4.8424106 5.1500897 5.252591
1367704_at 9.10968 8.916354 8.939328 8.83386 8.876633 8.888963 8.865271 8.974888 8.846565 8.76397 9.020199 9.039133
1367705_at 8.400416 8.468268 8.494006 8.305751 8.446982 8.13081 8.322151 8.496694 8.310793 8.781888 8.086988 8.17836
1367706_at 11.01147 10.945723 11.001232 10.798183 10.982426 10.856385 10.917938 11.130607 10.99767 11.005313 10.926448 11.024112
1367707_at 10.1368265 9.38798 9.891429 8.300793 10.525926 9.285935 9.6115675 10.01651 9.673372 5.4605293 9.167673 8.658284
1367708_a_at 11.392086 10.515913 11.148863 9.946402 11.520987 10.551239 10.953297 11.224108 11.033766 7.563592 10.566441 10.275629
1367709_at 9.796006 9.2992935 8.993272 10.692634 9.007339 8.900488 9.787266 9.784998 10.002938 9.745318 9.301554 9.277994
1367710_at 9.910496 10.029829 9.933788 9.831236 9.817442 10.02025 10.043348 10.036512 10.019377 10.19633 9.962244 10.032705
1367711_at 10.47171 10.599055 10.710631 10.718662 10.436802 10.651042 10.574881 10.528275 10.709505 10.841656 10.838356 10.923877
1367712_at 5.875552 5.817231 5.6398315 5.9190483 5.721401 5.862049 5.776094 5.905644 6.069346 6.19445 5.6703763 5.9378877
1367713_at 8.403814 8.730774 8.893211 8.852461 8.32013 8.79961 8.549037 8.566114 8.804198 9.099429 8.914106 8.984451
1367714_at 7.123112 7.2079296 7.322652 7.2388425 7.2914186 7.4051085 7.3557525 7.1858687 7.3353124 7.4857497 7.512331 7.403127
1367715_at 10.095043 10.263783 10.263898 10.304627 10.26662 10.137124 9.962862 10.2429 9.97232 10.537895 10.232394 10.163589
1367716_at 8.00864 8.118466 8.179573 8.004932 8.014946 7.912476 7.979064 8.058414 8.154433 8.262249 7.7349296 8.017418
1367717_at 12.178249 12.449899 12.290249 12.178703 12.182187 12.176595 12.183298 12.241721 12.19617 12.456097 12.2526 12.306502
1367718_at 8.444403 8.638143 8.7652235 8.545136 8.757413 8.460253 8.527738 8.623492 8.7769985 8.073994 8.25948 8.571937
1367719_at 9.380882 9.402886 9.417548 9.408266 9.378632 9.354431 9.400118 9.484071 9.367397 9.293118 9.369176 9.486163
1367720_at 10.889322 11.015135 10.942433 11.189895 10.957456 10.937782 11.116258 11.034497 11.34886 11.145884 10.765237 10.986275
1367721_at 11.191396 11.357163 11.221458 11.27329 11.47273 10.907145 11.025047 11.227321 10.905761 10.439778 10.754098 11.041806
1367722_at 7.039334 7.0207853 6.850525 7.125813 7.114894 7.107553 7.05394 7.1378517 6.926031 7.377387 6.9230895 7.0774846
1367723_a_at 7.6560416 7.8521023 7.90288 7.8207426 7.856371 7.5811334 7.711807 7.5582414 7.6582637 7.686467 7.689858 7.6404614
1367724_a_at 9.857312 10.059156 10.102882 10.050694 10.049502 9.852459 10.034704 10.202982 10.0385685 10.301843 9.964618 10.157057
1367725_at 7.6491656 8.308395 7.6610427 7.865973 7.8520875 7.402195 6.934789 7.543164 7.290723 8.014999 7.684576 7.499939
1367726_at 7.034436 7.1323023 7.05306 6.8598137 7.1445947 7.051261 7.17373 7.199775 7.0507445 7.1024942 6.742057 6.9977355
1367727_at 7.462143 7.761235 8.032176 7.7677555 7.6050735 7.8534946 7.5092487 7.716521 7.5732627 7.6995335 7.3641043 7.487237
1367728_at 7.1330023 7.1148605 7.3576584 7.353469 7.490296 7.4486117 7.3743634 7.2335505 7.5327907 7.298651 7.3331833 7.2877264
1367729_at 11.657362 11.367285 11.728532 11.9368105 11.446683 11.913572 11.233569 11.185907 11.373303 10.503278 10.112399 10.498851
1367730_at 9.59823 9.5885725 9.630647 9.323886 9.413847 9.517244 9.426559 9.710077 9.630928 9.691503 9.374102 9.406698
1367731_at 7.596405 7.589163 7.4484725 7.420043 7.7945013 7.1585665 7.3235807 7.726848 7.437875 7.4921517 7.2635436 7.262779
1367732_at 8.188656 8.516675 8.528817 8.555575 8.538505 8.40147 8.541676 8.610047 8.6823635 8.474295 8.49699 8.641947
1367733_at 7.113506 6.6256094 6.7540393 6.8762956 7.0995407 6.985561 7.350026 7.4976573 8.262953 7.7097244 7.2548294 7.7396064
1367734_at 7.467334 7.322612 7.434993 7.6034718 7.345154 7.341699 7.467047 7.6680293 7.5831466 8.041364 7.5097456 7.8311214
1367735_at 11.734289 11.70931 11.832754 11.654614 11.661342 11.725404 11.728924 11.719276 11.751381 12.1319 11.620987 11.655315
1367736_at 9.390003 9.135375 9.505906 9.274548 9.306595 9.422118 9.284674 9.142227 9.249431 9.175633 9.227596 9.206187
1367737_at 10.584612 10.632841 10.664591 10.216864 10.313622 10.355942 10.6112795 10.530482 10.548419 10.735561 10.173784 10.376736
1367738_at 6.9685044 6.873246 7.0201545 6.9950447 6.7449474 7.001308 7.0496707 6.9639773 6.8542194 7.135299 6.754398 6.724463
1367739_at 4.42419 4.472389 4.3440804 4.4724946 4.4759283 4.584112 4.5625925 4.442267 4.39791 4.595179 4.6567245 4.5156164
1367740_at 5.9388094 6.257631 6.3626747 6.4317446 6.121538 6.529183 6.493604 6.6021943 6.43187 6.394311 6.3893356 6.3816376
1367741_at 10.086916 10.520694 10.405994 9.81793 10.85934 10.370457 9.893821 10.473755 10.742899 10.489844 10.3907795 9.800773
1367742_at 5.4759917 5.4263835 5.542924 5.345778 5.464844 5.475092 5.404478 5.3674097 5.402236 5.3160005 5.5307894 5.4342704
1367743_at 6.5980635 6.7161865 6.9233017 6.733299 6.6704955 6.4746857 6.597615 6.602792 6.9554963 6.939204 6.6569653 6.8427534
1367744_at 5.7818303 5.6123323 5.761835 5.885701 5.5467863 5.93392 5.8131313 5.6508684 5.97242 5.895537 5.6489367 5.4989357
1367745_at 8.545414 8.534551 8.71777 8.531339 8.53953 8.556977 8.540453 8.556821 8.70038 8.322872 8.342968 8.383574
1367746_a_at 8.62603 8.553335 8.639229 8.749764 8.698351 8.662333 8.602249 8.827156 8.739155 9.15955 8.753954 8.874943
1367747_at 7.721697 7.982199 8.0884285 7.880598 7.860543 7.9098024 7.6880274 7.9655566 7.752248 8.237028 7.6580415 8.048412
1367748_at 9.550418 9.461747 9.558589 9.430298 9.4900255 9.51242 9.586104 9.415049 9.490653 9.419227 9.356531 9.418698
1367749_at 3.726126 3.676909 3.2145476 3.444519 3.917846 3.533896 3.7762318 3.3196263 4.301543 3.2850406 3.4507916 3.3470986
1367750_at 8.988008 8.925902 9.1102705 8.752661 9.071308 8.870038 8.926721 9.004536 8.676074 8.861536 8.574126 8.511252
1367751_at 7.913196 8.022667 7.820454 7.797302 7.9019876 7.810334 7.937249 7.7185764 7.748 8.120958 8.1054945 7.844142
1367752_at 8.5673 8.59293 8.564411 8.487585 8.455318 8.5682745 8.622357 8.587448 8.139583 8.550628 8.560904 8.476005
1367753_at 7.625681 7.6414795 7.6207123 7.6012225 7.4747686 7.5150323 7.607558 7.6927776 7.7365527 7.4211187 7.530451 7.8970366
1367754_s_at 10.074556 9.874691 10.026568 10.732021 9.786124 9.854776 9.985277 9.745091 9.721126 10.655416 10.387188 10.706067
1367755_at 13.420846 13.428056 13.554243 13.227738 13.5365505 13.4004135 13.379694 13.401291 13.332645 13.531516 12.959741 13.2346525
1367756_at 8.75325 9.153277 8.992481 8.656449 9.028658 8.945769 8.727902 9.089743 9.243507 8.858925 8.91878 9.241032
1367757_at 12.217111 12.341835 12.314165 12.174392 12.165994 12.286999 12.18251 12.208509 12.168823 12.194005 12.238873 12.259051
1367758_at 7.19161 7.425906 7.943615 7.552169 7.788655 7.5433326 7.5710015 7.491477 7.774441 7.52719 7.1246047 7.0323987
1367759_at 8.777784 8.398498 8.683442 8.608357 8.549635 8.46143 8.715568 8.419061 8.612086 8.675573 8.052934 8.308535
1367760_at 8.537279 8.64054 8.669208 8.487937 8.351328 8.340675 8.485536 8.600375 8.585697 8.547002 8.559563 8.673673
1367761_at 7.6610126 7.502836 7.671261 7.541376 7.598617 7.6233997 7.3284826 7.6417933 7.6558113 8.033807 7.4069724 7.3844576
1367762_at 4.925772 4.9941015 4.964141 4.7516727 4.9329376 4.8181553 4.985415 4.9726877 4.913204 4.925276 4.8362355 4.9747753
1367763_at 11.042186 11.18392 11.29729 10.921906 11.14616 11.057261 10.9810095 10.960863 11.312005 11.090069 10.830256 11.071996
1367764_at 7.469093 7.5508747 7.7171283 7.6965313 8.282548 7.703697 7.6541524 7.836174 7.944757 7.5012755 7.840564 7.9004965
1367765_at 9.847194 9.65127 10.051141 9.2635355 9.8693 9.634917 9.580118 9.740968 9.824391 10.224697 9.858935 10.007731
1367766_at 10.439923 10.807275 10.646029 10.330498 10.43981 10.645628 10.695982 10.797084 10.631373 10.834123 10.652145 10.735758
1367767_at 10.199025 10.294139 10.156204 10.158811 10.148814 10.170351 10.222497 10.171416 10.479573 10.428916 10.142253 10.166023
1367768_at 5.072148 5.3263197 5.111684 5.1396537 5.1996174 5.2191978 5.2087893 5.0507717 5.2528977 5.0627213 5.2982707 5.1587973
1367769_at 8.086322 8.050325 8.061437 8.099422 7.90863 7.9939485 7.9597917 7.9532785 8.247674 8.219761 7.9051466 7.9119864
1367770_at 9.671725 9.723918 9.645044 9.742904 9.556585 9.603896 9.738851 9.886481 9.866002 10.133628 9.381793 9.783457
1367771_at 10.324364 10.75066 10.123307 10.313326 10.577499 8.76201 9.301304 10.132316 9.745245 9.896155 9.44627 8.785308
1367772_at 7.504548 7.5794077 7.6914134 7.62029 7.592687 7.531612 7.6579022 7.632139 7.7813907 7.570886 7.7192936 7.726685
1367773_at 11.044735 10.754466 11.050188 10.763926 10.915553 10.796882 10.977003 10.936655 10.97665 10.73016 11.060728 10.872947
1367774_at 12.948737 12.995309 13.013238 12.988375 12.894102 13.0008 13.079182 12.983094 13.1133795 13.133261 12.918217 13.175003
1367775_at 11.447327 11.899944 11.611949 12.014229 11.728609 11.671876 12.261052 11.381165 11.588562 12.083051 11.457308 11.464848
1367776_at 6.3607235 6.393036 6.674207 5.493424 5.88391 6.941107 6.5950027 5.956118 5.4267416 5.39513 6.034655 5.4731364
1367777_at 10.494189 10.893898 10.679792 10.960768 10.459287 10.636437 11.151244 10.844795 11.462364 12.339216 11.445855 11.458805
1367778_at 9.500935 9.573273 9.684917 9.38237 9.3599205 9.540306 9.507914 9.589813 9.559792 9.568545 9.234739 9.574538
1367779_at 6.7870526 6.7400384 6.5293136 6.7804513 6.730076 6.8279233 6.8708053 6.710743 6.7374115 6.846922 6.8518248 6.870499
1367780_at 7.46865 7.42355 7.7391768 7.2280655 7.4285183 7.871982 7.480766 7.346429 7.3649955 7.2471714 7.5278525 7.3964386
1367781_at 4.021796 4.004324 3.985144 3.9761133 4.123334 4.205471 4.167834 4.120841 4.0107455 4.067849 3.9699042 4.0515976
1367782_at 4.3107786 4.6139803 4.5910435 4.428752 4.594261 4.389792 4.566175 4.5475793 4.66568 4.5203915 4.5230227 4.6223145
1367783_at 11.590725 11.846095 11.827703 11.819362 11.643991 11.672087 11.737633 11.786125 11.705681 11.768166 11.355421 11.552901
1367784_a_at 12.654251 12.669023 12.5245495 12.805131 12.552706 12.734094 12.701439 12.727552 12.625425 13.128433 12.403626 12.397126
1367785_at 4.503954 4.597659 4.555097 4.5317974 4.422333 4.3161488 4.5046215 4.2838745 4.417776 4.73126 4.478138 4.481023
1367786_at 10.095219 10.003016 10.060995 9.898379 9.740205 10.292254 10.461017 9.894119 9.935427 9.700798 10.111197 10.126691
1367787_at 5.919067 5.498538 5.843189 5.665443 5.700822 6.005804 6.0107694 5.9123335 5.7612777 5.9986315 5.7149496 5.8523517
1367788_at 7.3659472 7.4584494 7.5367074 7.513748 7.537257 7.4251575 7.3490376 7.3382907 7.4323316 7.4200335 7.4206395 7.3765435
1367789_at 7.1763096 7.5564995 7.4077487 7.2892685 7.3647366 7.245265 7.464228 7.435465 7.2551303 7.4975924 7.3441916 7.102072
1367790_at 9.74144 9.912875 9.772791 9.521607 9.637574 9.634771 9.810324 9.972235 9.89745 9.386594 9.692741 9.853249
1367791_at 6.899204 6.977847 6.998443 6.9099445 6.8539577 6.834531 6.9614434 7.088532 7.1146717 7.2561917 6.551672 6.883962
1367792_at 5.014641 4.7809916 4.6568294 4.9434237 4.8960505 4.87542 4.782507 4.541082 4.6680975 4.577243 4.8929477 4.9006433
1367793_at 12.747452 12.822652 12.77998 12.816479 12.784455 12.914034 12.963366 12.785334 12.860637 13.044713 12.685701 12.939982
1367794_at 6.163309 6.527759 6.352079 6.570257 6.1399393 6.169433 6.2508855 6.2730794 6.6196537 9.094307 5.9731245 6.3739414
1367795_at 7.150161 7.2941074 7.0875 7.20339 6.9661984 5.903886 6.4052744 6.6988144 6.321298 7.621047 6.162352 6.0929165
1367796_at 7.967371 8.074948 8.131189 8.143323 8.028519 8.234622 8.313699 8.2132 8.225891 8.438295 8.147629 8.4633045
1367797_at 6.1499147 6.352311 6.2194467 6.158342 6.373597 6.3071604 6.149247 6.386103 6.2910066 6.4130383 6.5437803 6.2998223
1367798_at 12.328679 12.349469 12.525836 12.306242 12.343217 12.253285 12.398738 12.378443 12.226164 12.464845 12.126629 12.404616
1367799_at 5.3192034 5.3512917 5.364004 5.4316173 5.4834433 5.4245415 5.316079 5.3464155 5.3251095 5.3914366 5.3527613 5.301544
1367800_at 5.959656 6.0023746 5.9266853 5.9776773 5.89873 6.154847 6.1553802 5.9083138 6.099578 5.9392257 5.775538 6.0480843
1367801_at 9.43388 9.363223 9.463585 9.416078 9.413885 9.2269945 9.300575 9.309451 9.08032 9.178078 8.996502 9.275264
1367802_at 9.383491 9.562192 9.539227 10.292021 8.494419 8.268475 8.957673 8.700325 7.5103054 7.784559 7.555847 7.9845805
1367803_at 6.0917935 6.3420434 6.2579656 6.3236666 6.2160454 6.493274 6.2484736 6.3570004 6.197571 5.9968996 6.460109 6.237857
1367804_at 12.832311 12.932048 13.0948305 12.84713 12.737563 13.033542 12.760535 12.911724 12.945542 13.183571 12.832125 12.980209
1367805_at 5.230414 5.2450337 5.4015145 5.2346807 5.101577 5.4278636 5.390835 5.3678527 5.4418845 5.2283874 5.0472794 5.0389237
1367806_at 5.7023597 5.6678247 5.563742 5.5686755 5.388174 5.7512608 5.809054 5.617353 5.7334785 5.4664207 5.7370243 5.8582473
1367807_at 9.022812 9.180649 8.984095 9.003926 8.889683 9.015335 8.934183 8.4986515 9.031664 9.30194 9.087129 9.149855
1367808_at 9.882631 9.842726 9.990289 10.096761 9.924619 9.890539 9.742946 9.95014 9.9435625 10.297043 10.069407 9.947611
1367809_at 5.022897 4.908689 4.9832516 4.816731 4.9395924 5.1330876 4.6433063 4.9254766 4.941555 4.9309816 4.9913397 4.83894
1367810_at 6.1955223 6.25937 5.9315033 6.3061485 6.2154098 6.1951385 6.3320966 6.0018373 6.213883 6.017376 6.316683 6.3333592
1367811_at 5.1022267 5.048692 5.0045824 5.085542 5.076508 5.1632695 5.4291873 5.212624 5.21704 5.2488294 5.038362 5.735346
1367812_at 7.513985 7.565483 7.5632915 7.4397984 7.3339148 7.3764997 7.505895 7.503063 7.436605 7.250644 7.23012 7.480674
1367813_at 7.357088 7.1775575 7.0192704 7.1967487 7.1932874 7.0050035 7.3798084 7.269206 7.2657533 6.6822186 7.0753107 7.0433598
1367814_at 8.599102 8.383537 8.247961 8.718329 8.551343 8.276705 8.563387 8.520817 8.194474 8.2517185 8.533066 9.133755
1367815_at 8.553038 8.57756 8.358494 8.712243 8.526142 8.271837 8.537415 8.588755 8.722021 9.199475 8.820848 8.60767
1367816_at 4.8782616 5.205633 4.9146204 5.153072 5.198129 5.1837816 5.112399 5.0376334 5.3504615 5.1590786 4.98096 5.188018
1367817_at 7.045873 7.104431 7.329722 7.3629932 6.9859347 6.9301124 6.8482995 7.1232886 6.944004 7.2178283 7.562294 7.4597406
1367818_at 8.5231085 8.527875 8.415655 8.512706 8.38065 8.550614 8.5424185 8.506488 8.700089 8.983254 8.598645 8.439914
1367819_at 11.775851 11.915596 11.965906 11.757868 11.906171 11.7857485 11.875817 11.955097 11.696216 11.671826 11.503085 11.583523
1367820_at 9.095728 9.19514 9.119075 9.155405 9.266486 8.937591 8.99693 9.17762 9.248745 9.31775 9.07966 9.172389
1367821_a_at 3.8469753 3.9846616 3.9322627 3.907918 3.9067166 3.9686038 3.9719791 3.873547 3.8131974 4.0304065 3.9253383 3.9506702
1367822_at 5.6762805 5.633153 5.668604 5.6757946 5.698355 5.6392007 5.685643 5.722301 5.693795 5.6093493 5.791126 5.5668173
1367823_at 6.0240307 5.933658 5.8891935 5.8058014 6.0303226 6.0605845 5.981354 6.1337466 5.724694 5.892161 6.146916 5.98125
1367824_at 8.640688 8.740983 8.648298 8.746298 8.590166 8.570192 8.695773 8.62906 8.749554 8.967876 8.518079 8.5333805
1367825_at 6.9367757 6.867136 6.7741227 6.8832746 6.892525 6.6998663 6.75363 6.61679 6.709069 6.932968 6.7683043 6.934328
1367826_at 9.806599 9.21197 9.47997 9.804957 9.16959 9.9298 9.597836 9.124071 9.722022 9.590577 9.332947 9.849113
1367827_at 9.464676 9.533045 9.653124 9.678044 9.344468 9.511021 9.535577 9.5738735 9.611681 9.714539 9.454607 9.419206
1367828_at 9.63757 9.6676 9.659852 9.331928 9.590708 9.664334 9.570083 9.607461 9.616049 9.921413 9.24282 9.429159
1367829_at 11.598756 11.626363 11.595532 11.538156 11.543717 11.647217 11.603538 11.699952 11.619885 11.605837 11.066122 11.4175005
1367830_a_at 7.3673825 7.3327312 7.487752 7.186178 7.096386 7.3323274 7.3129787 7.2412386 7.2061334 7.40973 7.0962505 7.2887154
1367831_at 8.562296 8.536859 8.893971 8.5734215 8.59191 8.719708 8.620717 8.536325 8.655967 8.536571 8.590315 8.783277
1367832_at 10.754684 10.727041 10.697277 10.68241 10.903683 10.813983 10.599075 10.733639 10.8236 10.306049 10.268352 10.534828
1367833_at 8.97567 9.095456 9.028042 9.036487 8.923722 8.996545 8.945774 9.114136 9.131212 9.126111 9.398315 9.37314
1367834_at 7.4260793 7.6746593 7.6760764 7.542065 7.340635 7.609779 7.2610807 7.6635237 7.489849 7.7185254 7.903956 7.810715
1367835_at 5.5324473 5.6074986 5.6595488 5.5626335 5.5900407 5.5709553 5.80376 5.6070147 5.80415 5.5587583 5.7276387 5.5260196
1367836_at 9.010208 9.311164 9.891822 9.038714 8.682909 8.838061 8.860731 9.238655 9.5587015 10.951714 8.719879 8.360825
1367837_at 9.221122 9.298254 9.232391 9.267465 9.141817 9.248604 9.1640835 9.068522 9.224614 9.270321 9.215212 9.328361
1367838_at 12.274951 12.363095 12.28236 12.644162 12.348752 12.62373 12.368271 12.785977 12.554404 12.3457365 12.375845 12.86057
1367839_at 9.941395 9.976207 9.895055 10.849001 10.053421 9.831059 10.440539 10.207988 10.106467 10.403061 10.2650175 10.21084
1367840_at 7.968849 7.855335 8.145761 7.980707 7.7551365 7.9452753 7.922574 7.8771906 7.97723 7.9565144 7.6393323 7.9808674
1367841_a_at 3.5948615 3.6714797 3.5936286 3.7659757 3.6421385 3.5850878 3.7281806 3.668649 3.802399 3.9856834 3.605338 3.7933686
1367842_at 6.096789 6.130642 6.3675127 6.1523952 6.0850177 6.2426157 6.0662 6.194707 6.195979 6.118993 6.259132 6.204162
1367843_at 10.31142 10.604068 10.408683 10.585093 10.45258 10.463482 10.500879 10.375855 10.530149 11.168308 10.4066305 10.710873
1367844_at 8.737578 8.980314 9.054026 8.960769 8.914608 8.922668 8.991716 8.959853 8.982168 9.022108 8.676435 8.91383
1367845_at 3.47675 3.5512688 3.7700405 3.8037016 3.6200094 3.5454116 3.6867878 3.6852863 3.4118538 3.498835 3.7950087 3.5909672
1367846_at 5.9633975 6.10008 6.029862 5.9003806 5.998752 6.3893995 6.2500076 5.97453 6.070707 6.338263 5.8743696 6.1547933
1367847_at 8.201539 8.542124 8.374218 6.960316 8.453946 8.33836 8.567703 8.405589 8.923748 8.272994 8.211892 8.3026085
1367848_at 7.445695 7.4701524 7.4876485 7.6076555 7.6023326 7.4232025 7.630081 7.407092 7.5717134 7.583526 7.368679 7.653619
1367849_at 9.379015 9.2275915 9.441579 9.213226 9.406856 9.64356 9.568915 9.487113 9.573707 9.645786 9.494132 9.58707
1367850_at 7.5301714 7.7344065 7.880708 8.251341 8.176224 8.200417 7.870981 7.8986692 8.130502 7.8383102 7.7129116 8.555563
1367851_at 4.2243795 4.1803656 4.124346 4.120697 4.0432835 4.178012 4.232399 4.300535 4.440015 4.3309774 4.36158 3.9980395
1367852_s_at 5.0722685 4.9092607 5.2556252 4.841317 5.017599 4.929465 5.0891447 5.039303 4.9942975 5.2521267 4.861018 4.901178
1367853_at 7.9274755 7.941887 8.064856 7.928535 7.7416387 7.5687027 7.5067167 7.602272 7.741067 7.8424864 7.784397 8.020587
1367854_at 11.746966 11.789478 11.932088 10.794364 11.901579 11.592235 11.82185 11.811251 12.045303 9.684548 11.505401 11.1474695
1367855_at 8.78133 9.245122 8.704491 9.10791 8.865637 8.760218 8.734637 9.1180725 8.947144 8.961504 8.851545 9.218205
1367856_at 9.212538 9.4579935 9.382891 8.858788 9.358292 9.023309 9.543242 9.57988 9.73362 8.764114 9.952717 9.585596
1367857_at 11.858222 12.107494 12.183452 11.585819 11.4898815 11.629826 11.925215 11.938232 12.1176605 12.02487 12.189652 12.023144
1367858_at 4.482661 4.6650553 4.746688 4.6678333 4.2861257 4.640711 4.807494 4.7518845 4.6725736 4.5361 4.7044063 4.8359127
1367859_at 5.4121757 5.3408403 5.419248 5.5809555 5.2757454 5.5444946 5.0427017 5.845396 5.248762 5.5114317 5.5454793 5.7430673
1367860_a_at 9.8831215 9.345875 9.952307 10.2755785 9.526423 9.788416 9.571129 9.804906 9.748512 10.308788 9.55327 9.827275
1367861_at 5.465063 5.4872813 5.407831 5.489445 5.4607253 5.6570787 5.6958003 5.5874124 5.696805 5.5004544 5.009454 5.623302
1367862_at 3.9499164 4.1250196 4.1473784 4.1740255 3.9695158 4.1536117 4.183565 4.314267 4.1656766 4.1460104 4.073149 4.058844
1367863_at 7.631052 7.9238477 7.9658046 7.7466583 7.8391123 8.008827 7.7984014 7.9206085 7.6902633 7.7951417 7.952052 7.8340716
1367864_at 6.1781416 6.225665 6.288894 6.0892677 6.0719147 6.14495 6.3439283 6.203183 6.1214747 6.2496405 6.024287 6.113601
1367865_at 7.4079213 7.3168135 7.2792478 7.323245 7.5348463 7.3742824 7.1821694 7.2398534 7.1342454 7.458589 6.8345733 6.84841
1367866_at 6.2379956 6.0222344 6.681348 5.997922 6.2441688 6.330176 6.709043 6.601044 6.2756643 6.111819 5.8742023 6.2559485
1367867_at 8.613998 8.694593 8.757527 8.639957 8.602615 8.638272 8.452456 8.5574465 8.878215 8.707938 8.533754 8.745585
1367868_at 7.697031 7.686989 7.692016 7.715199 7.7286754 7.8781037 7.658387 7.588267 7.6693625 7.933338 8.050547 7.9694037
1367869_at 9.52783 9.516102 9.674618 9.673662 9.750119 9.393067 9.518093 9.646678 9.694405 9.980263 9.595866 9.621401
1367870_at 8.894649 9.035933 8.812684 9.015179 9.065064 9.025436 8.94837 8.908677 9.123488 9.228636 9.03509 9.166082
1367871_at 13.187997 13.279065 13.316894 13.717744 13.142166 13.383431 13.324085 13.30178 13.539033 13.774247 13.339852 13.565034
1367872_at 8.402499 8.243638 8.31065 8.36014 8.365 8.293964 8.461341 8.525841 8.396338 8.293894 8.023676 8.47117
1367873_at 9.154953 9.226125 9.191167 9.246469 9.244977 9.070353 9.03689 9.186489 9.172103 9.238955 9.181706 9.370773
1367874_at 5.9948363 5.887894 5.751699 5.9074054 6.233957 6.130216 6.1249785 6.1532116 6.226274 5.9145164 5.82439 5.8896394
1367875_at 9.009584 8.955093 9.049927 8.842543 8.969944 8.739347 9.048035 9.041995 9.035493 8.992644 9.020199 9.211962
1367876_at 6.7660766 6.6668477 6.6758685 6.5076637 6.6668453 6.5203223 6.8186975 6.897617 6.414855 6.476468 6.7063637 6.6442394
1367877_at 7.8211017 8.019375 8.016746 7.756428 7.9515767 7.732699 7.820513 7.892878 7.7676964 7.6259995 8.137287 8.056976
1367878_at 8.528781 8.714671 9.052837 8.491208 8.597904 9.075351 8.72114 8.808812 9.1075945 8.60052 8.515005 8.740658
1367879_at 6.8275814 6.704726 6.9272866 6.752185 7.136007 6.7734795 7.069594 6.871846 6.8390455 6.8483486 6.762549 7.1264997
1367880_at 5.1666565 5.2986097 5.259858 5.271231 4.99455 5.2866063 5.3213124 5.3493195 5.342958 4.9802136 4.956551 5.25327
1367881_at 8.261997 8.077049 7.9757895 8.2109585 8.12348 8.175912 7.9639616 8.034847 8.21233 8.572071 8.290841 8.185496
1367882_at 7.4776497 7.712607 7.593052 7.7264147 7.54712 7.673201 7.6531534 7.787957 7.4604235 7.1253505 7.713129 7.366968
1367883_at 6.7398844 6.9212565 7.109919 7.002519 6.9148626 6.75763 6.813155 7.0804467 7.2256007 7.1790376 6.9903207 6.876112
1367884_at 10.602502 10.706345 10.445527 10.432857 10.419232 10.501913 10.560538 10.682304 10.570616 10.24732 10.278511 10.688009
1367885_at 11.981246 11.9350605 11.950621 11.990088 11.935062 12.127805 12.036947 12.046507 12.017029 12.1003 11.614292 11.964251
1367886_at 7.6408963 7.781131 7.803413 7.8380747 7.7708282 7.7193093 7.777995 7.6354327 7.7113314 7.734727 7.8428965 7.640726
1367887_at 12.748531 12.661618 12.884955 12.582533 12.592905 12.7378645 12.566151 12.706055 12.674282 12.96989 12.620583 12.713579
1367888_at 4.056923 4.2255545 4.2498207 4.332824 4.1101913 4.275924 4.0151305 3.9522002 4.0982165 4.200371 4.176772 4.1818485
1367889_at 8.427888 8.22234 8.304565 8.293327 8.323428 8.20661 8.233711 8.280315 8.429178 8.605314 8.305252 8.410147
1367890_at 6.451309 6.5886664 6.530713 6.447192 6.495852 6.567775 6.6156445 6.3714757 6.507586 6.734212 6.523669 6.681589
1367891_a_at 4.8756247 5.445976 5.2626715 5.3171024 5.2428026 5.3883314 5.471741 4.9732738 4.9963665 5.2788954 5.558165 5.4578986
1367892_at 10.601427 10.579715 10.776273 10.438899 10.843146 10.617686 10.738451 10.859659 10.680351 10.474159 10.65005 10.774373
1367893_a_at 6.621625 6.7631645 6.728444 6.6330023 6.7102814 6.725516 6.3753314 6.658491 6.774647 6.853476 6.162261 6.696062
1367894_at 12.848675 12.895672 12.778908 12.404223 13.046486 11.922564 12.534035 13.045049 12.504819 10.437617 12.827698 12.059689
1367895_at 10.523549 10.48095 10.504541 10.606355 10.489008 10.506392 10.536509 10.558884 10.500484 10.743473 10.427439 10.674447
1367896_at 13.393964 13.400722 13.320975 13.519858 13.539977 13.421048 13.506898 13.358729 13.452634 12.992024 10.889299 11.942491
1367897_at 10.269837 10.15648 10.189333 10.096421 10.178207 10.098439 10.208364 10.2162075 10.132988 10.559013 9.9897175 10.13129
1367898_at 9.470804 9.478177 9.533266 9.540589 9.452618 9.494015 9.52131 9.573832 9.860437 9.740344 9.287844 9.30741
1367899_at 7.405054 7.21492 7.0987167 7.267452 7.3613195 7.1612906 7.07084 7.059598 7.2624393 6.880578 7.1255083 7.0925155
1367900_at 8.2125025 8.332074 8.230536 8.117913 8.139725 8.5072 8.40791 8.539001 8.64691 8.805694 8.15267 8.105904
1367901_at 8.583324 8.606908 8.751755 8.620818 8.570956 8.593237 8.566506 8.6875305 8.737419 8.822421 8.673656 8.69639
1367902_at 6.871927 7.1791887 7.0019784 7.3384976 6.9921856 7.106712 7.2043004 7.3301253 7.4796543 7.251644 7.151604 7.3003716
1367903_at 8.83154 9.132818 8.98288 9.04677 8.933548 8.879575 8.800831 9.066964 8.850055 9.584844 9.188534 8.90594
1367904_at 6.5006366 6.0118737 6.1391234 6.519021 6.8111577 6.4421887 6.3468833 6.772617 6.2162642 6.6088405 5.823009 6.8157125
1367905_at 9.970667 10.260466 10.21876 10.230445 10.086399 9.8185835 10.240139 10.391159 10.047281 10.018049 9.709018 10.034855
1367906_at 9.958273 9.910795 9.795771 9.505457 9.893679 9.609277 9.693188 9.879155 9.5434065 9.729687 9.168563 9.462957
1367907_a_at 9.17093 9.167923 9.142971 9.117562 9.062181 9.035418 9.263246 9.271383 9.282823 9.2986965 9.490779 9.363639
1367908_at 11.522285 11.429217 11.487052 11.275103 11.28983 11.306765 11.36499 11.290019 11.465903 11.629176 11.292866 11.412895
1367909_at 11.6504965 11.674814 11.580013 11.799013 11.544665 11.67636 11.787639 11.642271 11.654602 11.767605 11.701217 11.763802
1367910_at 6.854661 6.7973843 6.7015166 6.9831567 6.883604 6.619918 6.7339196 6.5052752 7.021062 6.9113183 6.9120183 6.8064804
1367911_at 7.8595805 8.013872 7.6772833 7.852001 7.9723516 7.6960783 7.5690107 7.624185 7.471462 7.727264 7.964055 7.695986
1367912_at 5.694718 5.713276 5.6634073 6.103968 6.2487903 5.9868865 5.753176 5.4862084 6.159174 5.8284817 5.8718824 6.2212744
1367913_at 6.671745 6.772542 6.827414 6.937263 6.7523503 6.7956057 6.9797816 6.8631625 6.9100065 6.97099 6.591683 6.798702
1367914_at 6.5411305 6.502663 6.345565 6.462288 6.3025217 6.6940846 6.7703342 6.6289396 6.6055717 6.7082195 6.28734 6.4505024
1367915_at 8.444195 8.740933 8.758572 8.355117 8.571927 8.647278 8.72213 8.385616 8.698341 8.710594 8.512659 8.532127
1367916_at 6.529793 6.0857954 6.0896387 6.1122284 6.0072165 6.219267 6.1218786 6.1069794 6.167981 5.8512096 5.9111767 5.9053373
1367917_at 13.499332 13.469876 13.350874 13.5567665 13.404824 13.535626 13.517721 13.513364 13.469876 13.533948 13.338996 13.557241
1367918_at 5.129472 5.0399313 4.7447243 5.105098 5.0075994 4.915268 5.018103 4.8454237 4.8722067 4.7871785 4.892111 4.88781
1367919_at 5.7868443 5.528903 5.964798 5.9682975 5.832331 5.715194 5.7260814 6.140267 6.035604 5.8503985 5.2949452 5.505357
1367920_at 5.4075823 5.0410633 5.098289 5.43891 4.5705786 4.9527044 5.0039077 5.0475764 4.810106 4.932776 4.8635006 4.6036644
1367921_at 7.246241 7.2077193 7.2730837 7.307844 7.2431574 7.333206 7.3438087 7.2098417 7.289605 7.1975937 7.135687 7.2427716
1367922_at 7.5991855 7.744335 7.668509 7.6061273 7.477638 7.6430354 7.638268 7.48491 7.7787285 7.801441 7.464328 7.512456
1367923_at 5.514688 5.465434 5.4906397 5.482074 5.5507817 5.497131 5.6934156 5.3690615 5.194473 5.5354176 5.646029 5.51388
1367924_at 7.345306 7.2164974 7.3997684 7.2185526 7.2717266 7.3919644 7.421039 7.323471 7.187934 7.401411 7.211277 7.3750744
1367925_at 6.966224 7.257247 7.038649 7.2063556 7.1960287 7.1374187 7.1942253 7.279926 7.241848 7.109138 7.0029655 7.3611813
1367926_at 8.473798 8.458606 8.167839 8.454269 8.347231 8.400633 8.376393 8.455439 8.327773 8.37788 8.407764 8.435951
1367927_at 10.095219 10.169294 10.077402 9.988119 9.940929 10.10608 10.086464 10.178356 10.274038 10.299822 10.086518 10.197981
1367928_at 3.9734194 4.1719437 4.179766 3.9404275 3.9906507 3.948685 3.698136 4.0511894 4.0527134 4.283469 3.8435876 4.153209
1367929_at 9.518908 9.539499 9.657097 9.447605 9.566708 9.576391 9.710413 9.786987 10.00024 9.642548 9.183981 9.425266
1367930_at 4.227011 3.9480417 4.252357 3.9680507 4.1435103 3.9489892 4.0509663 4.1979475 4.159696 3.8515215 4.235561 3.848104
1367931_a_at 9.328134 9.356044 9.622158 9.374599 9.190035 9.534395 9.229769 9.516814 9.360698 9.246375 9.239984 9.459482
1367932_at 11.659971 11.393697 11.68096 12.9841385 11.337945 11.027297 11.529408 11.5267 11.371922 11.957192 11.512518 10.82741
1367933_at 7.1029716 7.4659104 7.560243 8.066521 7.574504 7.670234 7.044302 7.7657948 7.6439643 7.8739743 8.112395 7.8333015
1367934_at 5.46786 5.6176186 5.6082697 5.525139 5.525241 5.3918076 5.5360565 5.578574 5.5995035 5.684307 5.63521 5.6589394
1367935_at 7.878317 8.088399 8.199168 7.905665 8.001322 8.176963 7.9649673 8.145328 8.328114 8.372599 8.195841 8.367884
1367936_at 6.793931 7.1013365 6.9299073 6.992017 7.0315785 7.323013 6.9747357 7.088074 6.93879 6.726675 6.502135 6.8762374
1367937_at 8.105019 7.9986095 8.293316 8.184686 7.0781746 7.7665777 7.64167 7.0359597 7.5868096 8.39339 7.620566 7.795103
1367938_at 10.508707 10.828576 10.570976 10.7410145 10.681007 10.680457 10.819741 11.011453 10.779544 11.11864 10.9682 11.175535
1367939_at 10.729254 10.989764 10.731218 9.809598 10.509699 10.150339 11.052095 10.700261 10.392184 9.88199 9.857979 10.148561
1367940_at 5.706112 5.16161 5.017636 5.585274 5.427331 5.687915 5.9088817 5.664247 5.605841 5.5159836 5.6530375 5.2302437
1367941_at 8.442518 8.571174 8.50311 8.771365 8.621843 8.488062 8.5540285 8.382887 8.582375 9.066721 8.844196 8.739687
1367942_at 7.297189 7.197829 6.9373937 7.441277 7.008174 7.7256746 7.351468 7.4177003 7.5885177 7.509513 7.013242 6.9681635
1367943_at 7.5228724 7.5926933 7.529787 7.6825957 7.500117 7.527885 7.637716 7.6284413 7.7465816 7.9787617 7.907361 8.071968
1367944_at 5.800068 5.3454256 5.92403 5.5165057 5.577176 5.7216763 5.555998 5.577579 5.4414463 5.5607605 5.9504485 5.864154
1367945_at 11.1220045 11.145727 11.266021 10.91336 11.367438 11.109455 11.099042 11.362334 11.279156 11.41217 10.988111 10.924666
1367946_at 9.431077 9.278316 9.343137 9.635653 9.503214 9.589885 9.469735 9.459946 9.568128 9.029896 9.513072 9.687547
1367947_at 8.423527 8.525417 8.50395 8.426916 8.420735 8.419905 8.433223 8.394718 8.532522 8.49543 8.529673 8.480295
1367948_a_at 9.601724 9.80228 9.530216 9.990507 9.489139 9.604723 9.678339 9.814772 9.573057 9.599664 9.27162 9.618328
1367949_at 6.901317 6.6479383 6.9970026 6.578573 6.815758 6.94195 7.363283 6.827122 6.662573 6.6992373 6.6362395 6.6207485
1367950_at 7.274714 7.4521017 7.6762915 7.965241 7.1448894 7.400463 7.608233 7.667686 7.624249 9.24992 8.216896 7.574207
1367951_at 4.6624947 4.7020407 4.805184 4.620623 4.5529056 4.6959953 4.7518563 4.6904764 4.54813 4.898668 4.7167783 4.8545294
1367952_at 6.2929916 5.9557276 6.25032 6.269138 6.4842796 6.2293983 6.157004 5.9740725 6.110996 5.840319 5.719833 5.786476
1367953_at 4.896739 4.733436 4.730312 4.7819057 4.6999884 4.6756697 4.650648 4.806448 4.5988445 4.578902 4.679594 4.8617826
1367954_at 6.482209 6.3348246 6.269095 6.459647 6.592696 6.325177 6.2493377 6.471969 6.816563 6.170749 6.051561 6.4127145
1367955_at 6.041929 6.465905 6.3404074 6.4071045 6.017832 6.2293153 6.477621 6.2311954 6.311268 6.57385 6.555283 6.3878684
1367956_at 5.3307967 5.8249836 5.4280977 5.467084 5.563591 5.612331 5.3980775 5.5300846 5.4649124 5.2089157 5.498161 5.8811545
1367957_at 7.7432246 7.7836556 7.9248447 8.049135 7.3772616 8.194472 8.088896 8.348994 8.136079 9.365569 9.252587 9.165078
1367958_at 8.472738 8.612722 8.86762 8.574492 8.539885 8.603188 8.515635 8.544965 8.620713 8.812252 8.405721 8.510555
1367959_a_at 6.306615 6.258458 5.9064636 6.836838 6.0101504 6.4086933 6.4263186 6.1831512 6.3612924 6.72131 6.284237 6.2219486
1367960_at 8.056851 8.353358 7.965528 8.006281 8.405853 7.5961037 7.7491875 7.8239536 7.719207 7.917508 7.547906 7.3174524
1367961_at 4.3169727 4.404565 4.546731 4.377182 4.3667974 4.363284 4.602971 4.5202055 4.5174313 4.6456842 4.3393016 4.402166
1367962_at 4.85081 4.4702024 4.615417 4.3675666 4.499832 4.581727 4.7670794 4.6456165 4.447228 4.665313 4.49752 4.3933015
1367963_at 6.789886 6.9532294 7.1609564 7.289166 7.064833 7.074934 6.934399 7.144599 7.1843715 7.2356796 7.086609 7.19613
1367964_at 5.067403 5.15695 5.2337785 5.0272446 4.8789287 5.1799192 5.0846596 5.0217953 5.1372495 5.2124453 5.0777464 4.95255
1367965_at 6.438615 6.4207306 6.6311903 6.4328156 6.468828 6.324052 6.597615 6.584429 6.4430265 6.394311 6.3539066 6.5942883
1367966_at 9.513594 9.49008 9.549805 9.307888 9.562683 9.269093 9.364515 9.519064 9.414839 9.427578 9.462927 9.414097
1367967_at 6.6729517 6.8202505 6.6562033 6.9046884 6.9176917 6.77799 6.7408924 6.97398 7.028916 7.061252 6.749996 6.6847663
1367968_at 3.917626 3.8061082 3.8020215 3.7726223 3.6484919 3.760941 3.795968 3.875314 3.8916028 3.7306635 3.82695 3.7614522
1367969_at 10.431604 10.500109 10.526865 10.576931 10.525118 10.551378 10.692434 10.602559 10.62459 10.773017 10.63985 10.979394
1367970_at 4.661795 5.0962744 4.760785 4.6046124 4.437771 4.59558 4.6852536 5.2133627 4.6969223 5.143648 4.5464163 4.4422007
1367971_at 9.759167 9.853026 9.685455 9.874852 9.804144 9.788522 9.730272 9.645976 9.848168 10.023862 9.464293 9.544563
1367972_at 9.207027 9.518946 9.777058 9.6238365 9.496748 9.457424 9.464237 9.36243 9.433334 9.587223 9.450018 9.608458
1367973_at 4.343588 4.285061 4.3195596 4.3914986 4.3271093 4.3086324 4.437615 4.299596 4.4466887 4.336327 4.278326 4.302238
1367974_at 8.681004 8.714552 8.511588 9.078572 8.505306 8.846269 8.587716 8.980681 8.860592 9.352299 8.567738 9.061057
1367975_at 5.1396885 5.217765 5.1759944 5.261916 4.6396813 5.646033 5.161398 5.354843 5.0296726 5.775266 5.586612 5.657302
1367976_at 6.712915 6.745663 6.8010273 6.569495 6.506582 6.8171763 6.682896 6.716304 6.7340646 6.6258516 6.2606897 6.5639215
1367977_at 4.016174 4.0165873 3.9437366 4.1430025 4.1557465 3.964202 3.9677439 4.2452326 4.4488983 4.0878234 3.890921 3.937924
1367978_at 5.91566 5.9039884 5.7223735 5.881346 5.947705 6.0692844 6.036102 5.791661 5.7698784 6.215067 5.8880234 5.9782224
1367979_s_at 10.730289 10.938467 11.007163 11.871012 10.829428 10.4992285 11.254072 11.187062 10.85332 11.12017 11.177661 10.987789
1367980_at 7.7354803 7.958525 8.074745 8.091095 8.208256 7.6920443 7.515393 7.81906 8.113522 7.568313 7.859875 8.067783
1367981_at 7.348578 7.014752 7.1990314 7.2146487 7.3555107 7.0122137 6.951709 6.9613733 7.191445 6.7427187 6.747883 7.0899887
1367982_at 10.417973 10.767361 9.691584 10.858818 10.881162 9.35819 10.13726 10.899075 9.65579 10.687499 10.50713 9.866362
1367983_at 5.3235326 5.442403 5.4721785 5.214144 5.3040886 5.547305 5.432097 5.390668 5.2667985 5.1248164 5.4611692 5.262804
1367984_at 6.0044074 6.228661 6.5724516 6.142048 6.2441688 6.047427 6.326422 6.242232 6.3206463 6.239489 6.321701 5.9598103
1367985_at 7.2054334 7.6745105 6.389788 7.1569285 8.064205 8.221624 7.9489675 8.543986 9.600117 8.044786 7.556596 6.898919
1367986_at 6.669277 6.7136483 6.6061645 7.032897 6.6083455 6.557212 6.345791 6.7603183 6.894279 6.6394496 6.594564 7.0786586
1367987_at 8.489552 8.502832 8.494823 8.678741 8.639723 8.596664 8.277011 8.690275 8.741662 8.802178 8.550116 8.771251
1367988_at 12.997357 12.8099375 13.026792 13.000658 12.976439 13.065404 13.030762 13.093305 12.953363 13.066847 12.857864 13.062106
1367989_at 4.9071207 4.2878385 4.577672 4.5200157 4.5969887 4.465032 4.532998 4.3489494 4.404355 4.5291986 4.543031 4.451495
1367990_at 5.548076 5.658758 5.7540364 5.43946 5.444241 5.366521 5.7394876 5.347283 5.492709 5.383547 5.511437 5.491549
1367991_at 8.978844 9.029141 9.100441 9.001013 8.905104 9.090797 8.894066 9.1906185 9.013511 9.070711 9.1434355 9.140254
1367992_at 5.129109 4.8734775 4.763726 4.8948927 4.899995 4.741803 5.005501 4.8360367 4.817174 4.816059 5.0118313 4.6937714
1367993_at 6.5270677 6.5238295 6.6914024 6.342093 6.636971 6.2329297 6.3033776 6.728591 6.524023 6.7068744 6.451029 6.5748577
1367994_at 9.991297 9.919095 10.183743 9.972049 10.041408 9.846197 9.833055 10.143046 9.642122 10.052947 9.280304 9.610517
1367995_at 13.196219 13.104686 13.199374 13.260282 13.133219 12.968558 12.916044 12.990741 13.273639 13.009695 12.7387085 12.934826
1367996_a_at 6.980053 7.1345654 7.119045 7.162676 7.352183 7.1832223 6.833434 7.217252 7.286449 6.731626 6.899602 7.0538616
1367997_at 7.4282436 7.559187 7.603356 7.5865297 7.5612392 7.6571035 7.6534157 7.6440344 7.7935677 7.614333 7.4028115 7.348765
1367998_at 6.810868 8.937798 6.388065 9.433841 8.754455 6.5334144 6.465044 6.169119 6.971062 6.4736934 7.9899244 8.388501
1367999_at 12.227973 12.50553 12.631813 12.495892 12.467911 12.654282 12.6555195 12.604662 12.316642 12.3845215 12.151797 12.3874235
1368000_at 14.339224 14.287488 14.314701 14.356743 14.3153515 14.269897 14.315411 14.36929 14.350319 14.325636 14.24855 14.294159
1368001_at 4.0606184 4.217182 4.3315535 4.1922827 4.26598 4.1586595 4.2044525 4.349414 4.244759 4.2881145 4.062152 4.052661
1368002_at 7.4156637 6.7523484 7.514949 7.4112406 7.330708 7.3385067 7.278582 7.0640407 7.3516 7.512262 7.1068406 7.4195633
1368003_at 6.195524 6.1511164 6.151598 5.9824734 6.0209737 5.9666038 5.8575187 6.2703958 6.0318236 6.015048 6.0265884 5.8613243
1368004_at 9.482102 9.293587 9.34659 9.203943 9.274529 9.13043 9.338152 9.371594 9.434022 9.454862 9.119446 9.323155
1368005_at 5.8822565 5.6056304 5.759786 5.5758977 5.6471415 5.760298 5.83758 5.64842 5.5349045 5.7677245 5.768018 5.692609
1368006_at 6.8976045 7.433909 7.0775237 7.5179744 7.393569 7.4560857 7.321533 7.330224 7.21298 7.666974 6.9165277 7.5653963
1368007_at 6.573748 6.6668367 6.4104924 6.4630146 6.6452904 6.813371 6.898993 6.354127 6.764841 7.0224714 6.1483097 6.7275167
1368008_at 5.2141743 5.3750534 5.2167096 4.9789248 5.1264477 5.186219 5.3818517 5.0454865 5.091851 5.457752 5.127522 5.151597
1368009_at 9.094299 9.036931 9.440324 9.640827 9.092346 9.137888 9.534084 9.41945 9.501722 9.904975 9.761346 9.551227
1368010_at 7.0236626 7.369474 7.1457853 7.352914 7.2590065 7.2674427 7.2957077 7.368666 7.3858094 7.29257 7.2338634 7.418678
1368011_at 7.7194014 7.7955823 7.669871 7.6976843 7.718554 7.8835945 7.886343 7.6278386 7.9516287 7.6112328 7.853786 7.678338
1368012_at 6.0757 5.857494 6.1240234 5.9192023 6.067415 5.9726367 5.8420877 6.1523795 5.5380015 5.6978717 5.7023344 5.7172556
1368013_at 4.317299 4.6594296 4.6094084 4.408266 4.5422983 4.489499 4.6603794 4.5696344 4.784632 4.610306 4.522065 4.654235
1368014_at 4.924308 4.6178885 4.588661 4.603339 4.645666 4.7157803 4.7283983 4.450884 4.3478603 4.5968056 5.175411 4.6070232
1368015_at 6.404047 5.8728766 5.823539 5.825874 5.771945 5.9054303 6.1553807 5.9593067 5.8350782 5.9235563 6.0508194 6.0389004
1368016_at 12.618508 12.693452 12.6530075 12.7226715 12.612064 12.724064 12.535664 12.911333 12.893136 13.085413 12.721152 12.737279
1368017_at 4.846928 4.7137957 4.6981316 4.786196 4.7283974 4.907603 4.937065 4.672924 4.84293 4.99803 4.8947086 4.735183
1368018_at 8.336968 8.521965 8.46928 8.355986 8.555006 8.334402 8.504785 8.3636465 8.689705 8.295946 8.724592 8.725786
1368019_at 7.5362363 7.377584 7.560658 7.3513618 7.456277 7.329449 7.4096923 7.4722133 7.544383 7.4240575 7.207929 7.455138
1368020_at 6.204629 6.281641 6.4441667 7.498323 6.2286797 6.1254387 6.169069 6.195546 6.3896217 5.9667606 7.149327 6.3500247
1368021_at 13.837577 13.805908 13.542394 13.63845 13.914094 13.83151 13.95528 13.931032 13.785652 14.098679 13.926783 13.9816065
1368022_at 7.007781 6.6552963 6.6310287 6.6136994 6.584831 6.687993 6.634858 7.087982 6.646065 6.712566 6.720133 6.7088704
1368023_at 6.984136 7.0092263 7.0252347 7.140456 6.942567 7.1923046 7.155028 6.8405433 6.9751463 7.160798 6.9017477 7.0295205
1368024_at 6.2385316 6.6576285 6.3405623 6.3456283 6.504225 6.467436 6.4826922 6.4628997 6.475858 6.549052 6.6337676 6.597179
1368025_at 6.620067 6.752835 6.818558 6.4810357 7.1647716 6.428027 6.62327 6.7095137 6.4736404 6.937155 6.3759522 6.359461
1368026_at 7.325524 7.3927865 7.6687956 7.510272 7.5615163 7.6056657 7.503444 7.486455 7.543201 7.3833947 7.3745437 7.3410535
1368027_at 6.7526083 6.792318 6.4096146 6.8162556 6.795966 6.709782 7.0042458 6.6960993 6.591702 6.538491 6.8769307 6.746124
1368028_at 4.501848 4.4754157 4.7027483 4.5249743 4.4868846 4.420949 4.6032457 4.8613176 4.6779547 4.775879 4.329575 4.4136267
1368029_at 10.257891 10.2917185 10.377124 10.243999 10.183052 10.277435 10.201326 10.280175 10.35259 10.333285 10.1221485 10.2554455
1368030_at 7.6977396 8.109065 7.901285 7.8998413 8.075783 7.8340297 7.935014 7.975009 8.367245 8.081701 7.7616644 8.0702
1368031_at 7.055169 7.2255855 7.4111176 7.172784 7.1188393 7.155438 7.069027 7.014733 7.138809 7.2273073 7.2251096 7.3667793
1368032_at 4.9744754 5.6118674 5.9710183 5.8402014 5.540182 5.5270953 5.427395 5.3622007 5.590324 5.5008135 5.715935 5.6696467
1368033_at 6.1102686 6.003935 6.0734124 6.0927005 6.041895 5.974614 6.189751 6.2307897 6.2415123 6.37263 6.25615 6.0637183
1368034_at 4.2189865 4.4575925 4.374017 4.5154 4.425771 4.2987385 4.3886933 4.3952007 4.4468374 4.4771957 4.381192 4.26001
1368035_a_at 10.532998 10.582873 10.7735405 10.199209 10.752113 10.423547 10.663235 10.302849 10.702835 9.260555 9.859286 10.279972
1368036_at 10.684112 10.671073 10.980703 10.236526 10.703546 10.497196 10.755676 10.683259 10.576251 9.598662 9.887212 10.380741
1368037_at 6.8436527 6.8192606 6.6716523 6.860375 6.611995 6.667224 6.820981 6.9801106 6.6657963 7.062889 6.7853622 6.975932
1368038_at 7.8222256 7.939192 7.7618747 7.695969 7.860172 7.7729883 7.980827 7.958007 7.5302114 7.5832205 7.2187047 7.5167494
1368039_at 5.05859 5.26842 5.2733016 5.300051 5.41248 5.3281145 5.326734 5.2764015 5.2948303 5.240219 5.0852365 5.1938167
1368040_at 7.947754 7.9860334 8.1011715 7.8516016 8.008842 7.8290415 8.026098 7.941982 7.912615 7.896663 7.5332527 7.7513123
1368041_at 9.324157 9.365361 9.495908 9.21089 9.414608 9.343842 9.476381 9.657102 9.589969 9.207826 8.945295 8.937053
1368042_a_at 10.680069 10.720676 10.74457 10.759862 10.583327 10.773609 10.582087 10.501603 10.705608 10.752385 10.402031 10.743192
1368043_at 7.6180086 7.6524525 7.5508623 7.5961285 7.7592173 7.6326013 7.6905003 7.8765273 7.8390684 7.6876087 7.582843 7.966433
1368044_at 3.4342418 3.3999748 3.4720137 3.389442 3.440656 3.4651442 3.4091818 3.5080123 3.5530858 3.429199 3.479981 3.4517345
1368045_at 8.9843 9.15291 9.204073 9.036766 9.452325 9.106612 9.142313 9.002266 9.409706 9.102213 8.801638 8.816424
1368046_at 8.93518 8.9811945 8.958544 8.811542 9.190771 8.797658 8.8259735 9.13123 9.053885 8.924812 8.755879 8.676342
1368047_at 7.3641205 7.514754 7.5793104 8.708087 7.391235 7.4206 7.277696 7.2548437 7.3195925 7.709781 7.596914 7.4782023
1368048_at 13.809382 13.987899 13.951202 14.030096 13.712767 14.020554 13.772839 13.896728 13.981906 13.882341 13.796123 14.003732
1368049_at 10.5055065 10.679421 10.897306 10.931712 10.49723 10.550059 10.520069 10.699464 10.508796 11.061689 11.176201 10.873322
1368050_at 7.204161 7.247972 7.6438046 7.0944757 7.5105257 7.379351 7.210827 7.106794 6.963266 6.9636207 6.4757485 6.8160844
1368051_at 11.014571 11.1152115 11.133854 10.853921 11.077789 10.968665 11.116858 11.206378 11.055514 11.125385 10.664818 10.920404
1368052_at 4.6267776 4.6731567 4.7338295 4.730641 4.823649 4.5849075 4.544161 4.6726565 5.023774 4.614134 4.5828 4.6072874
1368053_at 5.5351315 5.8918395 5.952643 6.132401 5.9476504 5.5137806 5.7904954 6.0745873 5.7190404 5.8954654 5.763727 6.076741
1368054_at 6.6748466 6.6431255 6.9736576 6.7268357 6.800917 6.5911355 6.8869195 6.7540283 6.641054 6.983859 6.8531322 6.935523
1368055_a_at 7.7296968 7.5962543 7.7962303 7.714947 7.318981 7.735944 7.5957227 7.763573 7.694682 7.9318895 7.655725 7.6491737
1368056_at 7.035998 6.905775 7.235885 6.892648 6.8641376 6.8071337 7.1269135 7.2019124 7.01788 6.973655 6.9802456 7.1657567
1368057_at 8.144697 8.460831 8.3126745 8.657315 8.683282 8.078415 8.761277 8.711542 8.109297 9.151259 8.316849 8.077305
1368058_at 6.688161 6.733684 6.8390284 6.82188 6.5229826 6.4527497 6.4790597 6.7153482 6.7132077 6.6522527 6.709826 6.4795294
1368059_at 7.5440464 8.367335 8.013378 8.279867 8.449896 7.931059 8.852641 7.005827 6.767641 7.7574124 6.278391 6.71896
1368060_at 12.797887 12.656689 12.774643 12.673666 12.686932 12.699272 12.75441 12.796895 12.6516 12.870295 12.375231 12.556253
1368061_at 6.220515 5.817713 5.7764654 6.1605773 6.174317 6.595229 6.1985755 5.675568 5.8537354 5.7450614 6.620209 6.394696
1368062_at 8.3714695 8.576232 8.601782 8.389961 8.46143 8.587813 8.398993 8.535913 8.487213 8.645701 8.389881 8.43579
1368063_a_at 8.154865 8.182124 8.402051 8.418852 8.178104 8.425504 8.196628 8.319019 8.301881 8.339934 8.11665 8.201526
1368064_a_at 10.231281 10.071601 10.27233 9.948359 10.029653 9.838143 10.102881 10.561195 10.147383 9.6700735 9.983145 10.409315
1368065_at 6.719992 6.877158 6.560652 6.9181204 6.8661294 7.0538664 6.6001663 6.6771784 7.091516 6.6899962 6.840846 7.027599
1368066_at 5.892642 5.952912 5.565019 5.728108 5.718919 6.0881853 5.981509 6.0630407 5.756188 5.987837 5.7448826 6.078936
1368067_at 8.145012 8.096976 8.17836 8.167298 8.1135235 8.07949 7.9917474 8.130724 8.033371 8.169776 7.9593277 8.108723
1368068_a_at 6.6699834 6.731256 6.624097 6.797509 6.7661185 6.712645 6.698958 6.769185 6.9696407 6.9783373 6.922096 6.98801
1368069_at 7.9728804 7.932788 8.143243 8.006267 8.072215 7.87373 8.05962 7.969067 8.010701 8.186977 8.161134 8.179797
1368070_at 7.648712 7.7555685 7.8595805 7.5762258 7.7212734 7.7846737 7.7575645 7.849288 7.952567 8.021418 7.8503385 7.596443
1368071_at 11.722497 11.753247 11.818737 11.754909 11.74602 11.768261 11.8207035 11.844278 11.922279 12.28054 11.775285 11.70351
1368072_at 6.1821074 6.071359 6.0022783 6.34145 6.2968283 5.976272 6.26908 5.95061 6.208765 5.986857 6.1327343 6.4788036
1368073_at 7.625924 7.6238627 7.97141 8.136617 7.6529884 8.244911 8.087615 7.9259496 8.2042055 8.064016 8.438383 8.783189
1368074_at 5.990487 6.113285 6.3577905 5.556334 6.2460055 5.903345 5.9543605 6.0932055 6.2305264 5.732954 6.250405 6.08009
1368075_at 10.038307 10.504721 10.539795 10.433787 10.201123 10.582124 10.384092 10.544041 10.194003 10.915106 10.6395855 11.200076
1368076_at 7.4928493 7.168997 7.1224103 7.2611194 7.0360756 7.1820507 7.095988 7.2480597 7.0665874 7.2010417 7.03258 7.1938043
1368077_at 13.2363 12.96092 13.1180315 12.959024 12.984068 12.97779 12.993987 13.027988 12.743422 13.222736 12.628152 12.891632
1368078_at 4.0397906 4.1105633 4.6663384 3.768832 4.16548 3.8150692 3.7834504 3.794506 3.709261 3.9650981 3.9319108 4.098202
1368079_at 8.8410015 8.773819 8.655328 7.9207864 9.069736 8.329546 8.693736 9.080587 9.455353 8.195862 8.722166 8.277555
1368080_at 3.813994 3.5781827 3.6449237 3.850687 3.574463 3.7725198 3.751192 3.6571333 3.70999 3.686695 3.7664115 3.6866128
1368081_at 6.844138 7.067947 6.6714544 7.1544743 6.9426384 7.017653 7.103478 7.103266 6.9984994 6.702238 6.863993 6.7738166
1368082_at 7.831109 8.060772 8.100629 8.079969 7.869316 7.8972464 7.8912163 8.158931 7.961373 7.9487143 7.9889255 8.035757
1368083_at 8.219037 8.368192 8.291031 8.806642 8.377752 8.3228 8.141454 8.348274 8.58972 8.703113 8.6543045 8.485691
1368084_at 6.2962646 6.210617 6.403089 5.9308767 6.1739817 6.3064957 6.1707463 6.2244854 6.179756 6.2697167 6.159675 5.9695225
1368085_at 10.484094 10.302212 10.524661 10.152273 10.500673 10.122858 10.192016 10.547721 10.268924 10.62603 10.070551 10.296531
1368086_a_at 8.072739 8.07636 8.118013 8.642033 8.450806 7.7431827 8.229208 8.272054 7.6709275 8.319691 8.291284 7.9062724
1368087_a_at 7.8763595 8.155498 8.257819 8.345819 7.8872232 7.8880343 7.9435644 8.005876 8.288531 8.445968 8.406432 8.443594
1368088_at 6.8683 6.911053 7.1510386 6.6708446 6.7595167 6.844717 6.903701 7.0663934 7.0006976 7.1661296 6.9810715 6.8672223
1368089_at 8.247778 8.321355 8.45933 8.172413 8.0289 8.270322 8.509844 8.491985 8.2098875 8.085694 7.8626223 7.974534
1368090_at 7.045215 7.1355686 7.051006 7.15375 7.094476 6.934201 7.168157 7.191899 7.206241 7.128623 6.8684106 7.073316
1368091_at 8.639519 8.691649 8.730024 8.739595 8.681314 8.473246 8.723991 8.697138 8.3202915 9.21821 8.349845 8.481604
1368092_at 12.200337 12.2131405 12.39869 12.347319 12.209181 12.131357 12.322685 12.410712 12.235942 12.601715 12.288658 12.430929
1368093_at 3.8284025 3.7210734 4.0494175 3.7206118 3.876049 3.9488027 3.8176818 3.974349 3.661535 3.923959 3.851634 3.8279135
1368094_at 6.0533724 6.4795227 6.261707 6.0323663 6.180242 6.027218 6.3569956 6.215822 6.100366 6.5978246 5.9593434 6.069543
1368095_at 9.538511 9.389533 9.307682 9.864131 9.433528 9.433609 9.322185 9.666571 9.034658 10.507036 9.505879 9.810879
1368096_at 9.248405 9.161205 9.349533 9.055902 9.154285 9.114866 9.21203 9.217743 9.151504 9.406779 9.001829 9.125624
1368097_a_at 5.103202 5.1954803 4.871991 4.539312 5.0859966 5.196951 5.0486403 4.6388597 5.18735 5.012802 5.305285 5.2054205
1368098_a_at 7.604978 7.3921905 7.5716367 7.245327 7.460291 7.6563654 7.5994935 7.373229 7.469716 7.502566 7.2051835 7.588364
1368099_at 6.5203314 6.6639543 6.8143106 6.9728627 6.778307 6.62213 6.2384744 6.4218884 6.990422 6.7593346 6.565287 6.963654
1368100_at 10.582761 10.647742 10.869085 10.405535 10.568603 10.482851 10.655351 10.832392 10.513074 10.406906 10.606708 10.594574
1368101_at 7.105697 7.17384 7.2044954 7.050498 7.1720653 6.9522815 7.381976 7.3303537 7.346271 7.226129 7.0168357 7.167031
1368102_at 7.931435 8.006466 7.7425885 7.2886586 7.851811 8.2574005 8.434029 8.228867 8.52207 7.224505 8.11084 8.2333145
1368103_at 6.9735956 7.139921 7.008474 7.4543486 7.071404 7.127262 7.1283445 6.9932528 7.1558433 7.3218455 7.0208483 7.3779573
1368104_at 6.541274 6.313269 6.1540685 6.1233974 6.265205 6.1783857 6.168692 6.3167295 6.311268 6.0710926 6.0921187 6.2011886
1368105_at 5.247305 5.385309 5.118881 5.2488947 5.08475 5.2638383 5.366491 5.166864 5.000773 5.040321 5.6173754 5.0090714
1368106_at 8.61857 8.451234 8.73476 8.4968605 8.420834 9.067862 8.510035 8.775659 9.087701 8.930545 8.70145 8.7401085
1368107_at 3.7096026 3.7490752 3.7408638 3.846522 3.7724507 3.7478359 3.8556898 3.8710375 3.829285 3.7227476 3.6902452 3.8782914
1368108_at 4.9467373 4.6565075 4.8387737 4.99151 4.6127086 5.000714 4.890758 4.699643 4.7802095 4.97541 5.0672493 4.597069
1368109_at 6.476528 6.6280923 6.462701 6.780244 6.8325696 6.67086 6.6684546 6.7779174 6.7361937 6.917328 6.767686 6.7369823
1368110_a_at 4.1551137 4.2175546 4.2504406 4.125472 4.231395 4.28356 4.3112493 4.3651276 4.2434506 4.1112933 4.4241905 4.2491894
1368111_at 7.0701895 7.3459024 7.2056947 7.505872 7.050487 7.1364903 7.383466 7.2834864 7.0988183 7.3437376 6.988724 6.9904094
1368112_at 5.1542096 4.934054 5.1952963 5.1245203 4.969452 5.06032 5.151951 5.1585994 5.0669823 5.0863385 5.032755 5.089344
1368113_at 4.674781 4.7702107 4.611054 4.777412 4.587297 4.687614 4.971998 4.7022696 4.626375 5.1402025 4.671012 4.722991
1368114_at 4.531954 4.516189 4.487546 4.626177 4.526144 4.7392225 4.377981 4.6001253 4.5318103 4.5311565 4.7209654 4.7716575
1368115_at 10.388607 10.580402 10.2613945 10.451371 10.67334 9.818777 9.925668 10.53006 9.604688 10.424382 10.034858 10.22749
1368116_a_at 6.7312016 6.876189 6.69747 6.6904063 6.6510167 6.4203615 6.56816 6.804527 6.6842494 7.045958 6.7262974 7.0101867
1368117_at 8.660242 8.690821 8.740228 8.654901 8.607432 8.741224 8.748798 8.713214 8.690124 8.928298 8.257693 8.496982
1368118_at 7.620358 7.8868346 7.7966266 7.786923 7.5394883 7.461641 7.6982164 7.750213 7.7434955 7.9643426 7.4897995 7.755515
1368119_at 5.7791524 5.666141 5.737676 5.7270784 5.6386023 5.7527494 5.8207316 5.607293 5.606147 5.6441708 5.599129 5.6420403
1368120_at 4.525709 4.410682 4.4976645 4.6061916 4.2904463 4.628821 4.6152844 4.5261564 4.547264 4.3628616 4.8232355 4.5457063
1368121_at 9.667307 10.110143 9.221186 10.004108 10.001726 10.143888 10.546987 10.251932 11.306803 12.086419 11.295551 11.587311
1368122_at 9.636979 9.476151 9.632149 9.399326 9.288039 9.55215 9.5058 9.570942 9.607062 9.729334 9.052341 9.098507
1368123_at 6.595975 6.575377 6.6037183 6.81862 6.74049 6.7095084 6.9771705 6.4256706 6.608971 6.4126606 6.6689177 6.520776
1368124_at 7.0899515 6.6739087 7.2692766 6.6198463 6.647496 7.197251 6.9290233 7.0043445 7.485373 7.6649814 7.5267477 7.4467173
1368125_at 5.9060884 5.8719454 6.0284934 6.2279577 6.0838327 6.378141 6.061748 6.1548257 5.971915 6.1341066 5.973886 5.882988
1368126_at 6.1683903 6.152587 6.1938033 7.6761613 6.0628843 6.186651 6.122391 6.0946608 5.9596624 6.015254 7.148442 6.2671976
1368127_at 6.3592224 6.2270494 6.430195 6.185397 6.1260123 6.511896 6.464931 6.558557 6.603193 7.192136 7.4137897 7.0841923
1368128_at 6.7694836 6.646779 5.568119 6.2792187 5.9917455 6.3324647 6.2048383 6.8568673 7.1155615 6.702295 6.702333 5.905471
1368129_at 7.0497046 7.0579896 7.093656 6.9068074 6.521083 6.9335585 7.1061826 6.906493 7.224676 6.9592695 7.062547 7.140991
1368130_at 4.8590918 5.0556984 4.9102592 4.6905346 4.711439 4.700412 4.829158 5.051306 4.757292 4.875953 4.849221 4.7345433
1368131_at 5.1939487 4.5709677 4.5004797 4.4980226 4.9677167 4.5286407 4.698492 4.635041 4.892703 4.5869303 4.779248 4.704965
1368132_at 9.61485 9.91229 9.851708 9.821721 9.676053 9.41195 9.465985 9.657684 9.349672 9.857712 9.300442 9.482437
1368133_at 6.980383 7.1911125 7.1081023 7.2373905 7.135457 7.0806923 6.885747 7.1089377 7.1151853 7.0113516 7.2231803 7.3004065
1368134_a_at 8.196678 8.131575 8.093044 8.013946 8.452022 7.90292 8.308797 8.323738 8.308422 8.570749 7.9307146 7.9454985
1368135_at 6.31198 6.050726 6.315894 5.9846563 6.095858 6.127324 6.438744 6.437011 6.1602206 6.055646 6.671807 6.490491
1368136_at 7.778082 7.8057327 7.7416825 8.05913 7.683733 7.8273506 7.65187 7.786626 7.6707067 7.654444 8.055293 7.949043
1368137_at 6.2460117 6.1979175 6.4150143 5.98374 6.3297677 6.2508545 5.957059 6.3597617 5.910652 6.1125894 6.0820675 5.7341604
1368138_at 6.018836 6.1130967 5.8827076 5.8629093 5.663697 5.8128343 6.1553807 5.8038917 5.845891 5.867469 5.965426 5.6415763
1368139_s_at 5.6335387 5.50182 5.5868335 5.7717576 6.0070586 5.439936 5.9630914 5.745065 5.6955624 5.969594 5.5631967 5.849994
1368140_at 5.904096 5.935789 5.452403 5.8177495 5.535686 5.7216763 5.620736 5.5288033 5.656114 5.5625668 5.4838333 5.5227942
1368141_at 11.067078 11.216593 11.041237 11.156279 10.988743 11.1192 11.158661 11.25488 11.25463 10.887605 11.070587 11.280929
1368142_at 5.193431 5.146854 5.143145 5.3340034 5.2452807 5.266862 5.332798 5.2844515 5.3083944 5.539957 5.310617 5.226535
1368143_at 6.008735 7.1556225 6.2250104 7.22421 6.896376 6.799673 7.0274115 6.965836 6.749332 7.2412806 7.3328223 7.2493825
1368144_at 5.3249454 5.2636952 5.177808 5.153364 5.1841803 4.8888683 5.2099776 5.4042068 5.549142 5.4255085 5.0911665 5.3106604
1368145_at 5.931783 5.9325733 5.90631 7.2477093 6.3142576 6.0726924 6.371696 6.040297 5.7121882 6.216364 6.5215864 6.1890016
1368146_at 9.296333 9.483692 8.468832 9.611017 9.866365 8.214668 8.661188 8.211814 8.1907425 8.990609 7.282658 7.708838
1368147_at 6.6932416 7.0963564 5.981017 7.046414 7.0365853 5.402083 6.149636 5.647625 5.780449 6.476583 5.3287506 5.2128677
1368148_at 4.615318 4.715435 4.725972 4.7914834 4.3084016 4.55266 4.5602665 4.4347076 4.504439 4.528346 4.4757648 4.4952145
1368149_at 6.104344 6.1592717 6.245419 6.1010294 6.2064705 6.1985765 6.488916 6.35587 6.2173214 6.2009788 6.2617154 6.374963
1368150_at 12.60893 12.638753 12.590557 12.704551 12.4832535 12.729189 12.655876 12.677616 12.745414 13.196034 12.607298 12.797745
1368151_at 9.912631 9.838454 9.955492 9.935643 9.836374 9.827384 9.825119 9.8353815 9.84896 9.961823 9.823455 9.928081
1368152_at 7.0640173 7.333968 7.4361935 7.2487535 6.9595704 7.2566657 7.266078 7.1582704 7.193724 7.540848 7.231108 7.422074
1368153_a_at 7.2420015 7.25105 7.163041 7.0969753 7.1938505 7.106332 7.170889 7.3473253 7.171312 7.3191557 7.1238947 7.2813435
1368154_at 7.2370954 7.3127327 7.2399397 7.5730357 7.279741 7.0401797 7.1896386 7.0359597 6.9702044 7.2182565 6.945337 7.1457224
1368155_at 12.488869 11.049713 12.156471 11.904099 12.551466 12.12727 12.315765 12.451863 12.8152895 12.732746 13.290344 13.424638
1368156_at 5.7883387 5.7257442 5.5490656 5.6991353 5.6167407 5.6757855 5.8901153 5.90921 5.716765 5.8150835 5.866356 5.6368456
1368157_at 6.477669 6.361437 6.394342 6.335954 6.27008 6.3389783 6.544607 6.830144 6.155931 6.289099 6.327297 6.1434493
1368158_at 8.1345 8.243988 8.191294 8.03921 8.207188 8.29561 7.918663 8.403675 8.38238 7.92437 8.424278 8.613696
1368159_at 8.268991 8.301974 8.280801 8.192892 8.244586 8.3110695 8.377484 8.3345375 8.394247 8.326985 8.166589 8.31031
1368160_at 8.954369 9.6101 6.391261 9.252538 8.334321 6.7664537 7.8584633 7.0930076 8.023729 9.254902 7.018615 7.173346
1368161_a_at 14.091995 13.999456 14.011612 13.998648 13.946925 13.997353 14.037463 13.953117 13.964091 13.874644 13.7459955 13.881535
1368162_at 4.7749443 4.6924963 4.621681 4.7851048 4.646483 4.646991 4.8124976 4.7778816 4.6580524 4.6164446 4.5891676 4.7621794
1368163_at 9.711024 9.858826 9.831716 9.622742 9.546866 9.763787 9.684612 9.785156 9.838984 9.4704895 9.509195 9.733255
1368164_at 6.7328234 6.9917097 6.8972735 7.0664783 7.025959 7.1543326 7.1585255 7.434315 7.2611156 7.307838 7.126538 7.5069876
1368165_at 7.532617 7.5255575 7.4265375 7.4953794 7.5370398 7.741552 7.238705 7.778561 7.6831937 7.6927123 7.5788236 7.9364433
1368166_at 5.849852 5.924429 5.914939 6.044625 5.8185763 5.9067984 5.9342065 5.8911967 5.8032613 5.927868 5.9260335 5.8396482
1368167_at 5.714681 5.902542 5.838833 5.874693 5.9319725 5.830718 5.972549 5.922275 6.123602 5.5767264 5.645046 6.0333314
1368168_at 8.83285 7.830583 7.835363 8.078982 8.268621 8.446881 8.172865 8.211319 8.934991 7.184158 8.0926485 8.285013
1368169_at 6.316052 6.2835307 6.4887614 6.192933 6.3129153 6.425039 6.387506 6.5400133 6.624659 6.5816426 6.275252 6.2375307
1368170_at 3.9300797 3.9620066 3.7332885 4.0172606 3.9904542 4.0188694 3.9360182 3.919362 3.879777 3.909917 4.066223 4.360139
1368171_at 8.694781 8.219959 9.805262 9.601101 8.2715435 8.703568 6.7534676 7.610334 8.957859 5.346861 5.003664 5.464943
1368172_a_at 5.990294 5.801632 6.953212 7.175744 5.8384614 5.969478 4.7082334 4.9498663 6.3281393 3.9027922 3.9017043 3.5626578
1368173_at 7.443779 7.175233 7.886575 7.7132387 7.061369 7.5893846 7.3154902 7.402811 7.4224224 7.626419 7.2869825 7.573789
1368174_at 4.421049 3.9601643 4.0111966 4.1538296 4.1300306 4.236874 4.1670804 3.774779 3.9812906 4.0795116 4.2992063 4.1468525
1368175_at 6.6895857 7.053331 6.9246387 7.0516205 6.839644 6.56991 6.5242352 6.8086114 6.7497287 7.119532 6.9001036 7.0633254
1368176_at 7.913169 7.9253845 8.019154 7.8273234 7.7041616 7.802033 7.9668202 8.051472 7.820313 7.828754 7.6504908 7.7622304
1368177_at 7.262308 7.0097213 7.166151 7.5865917 7.526824 7.0740585 7.1700907 7.2349787 7.644227 6.414006 7.154574 7.513816
1368178_at 8.901074 8.823563 8.720253 8.917858 8.909146 8.720891 8.676455 8.789573 9.04235 9.552671 9.069384 9.393746
1368179_at 7.0903416 7.346307 7.436806 7.3441606 7.1707115 7.2813683 7.512266 7.535988 7.307147 7.680795 7.172886 7.365129
1368180_s_at 13.124458 12.382555 13.089119 12.891809 12.608261 13.047234 13.237994 13.34009 13.173073 12.915779 13.07649 13.201464
1368181_at 10.3600235 10.682004 10.097754 10.558098 10.329837 10.484549 10.77925 10.666481 10.426171 10.162331 10.734288 10.706947
1368182_at 4.347514 4.430233 4.7079525 4.366769 4.3827553 4.4938164 4.5257397 4.3952007 4.418805 4.7820253 4.415633 4.4973044
1368183_at 8.234745 8.254127 8.17098 8.075495 8.268806 8.041146 8.25295 8.277102 8.039579 8.316661 7.889286 8.183941
1368184_at 8.2106905 8.450408 8.34482 8.339983 8.296432 8.467418 8.400439 8.391501 8.505899 8.020747 8.247881 8.353276
1368185_at 5.0026846 4.906615 4.920522 5.221261 5.172229 5.4061804 5.602009 5.174074 5.1090555 5.3308086 5.070743 4.828848
1368186_a_at 6.6953278 6.5161524 6.473543 6.52334 6.554331 6.6024365 6.706298 6.4660153 6.664473 6.4406085 6.430192 6.5728717
1368187_at 7.5937853 8.186673 8.050638 7.946485 8.314115 8.222245 7.335418 7.549985 7.9706817 8.219845 8.09532 9.266795
1368188_at 13.514365 13.415111 13.483968 13.675745 13.504205 13.619089 13.5682125 13.53934 13.435956 13.487905 13.339112 13.675034
1368189_at 10.05758 10.449106 10.415695 11.147679 10.592453 9.799627 10.193726 10.289177 10.056825 9.3452015 10.1686325 10.510048
1368190_at 5.11082 5.1904154 5.203576 5.3079233 5.118643 5.1434984 5.3384852 5.088577 5.2221527 5.2082767 5.2959437 5.218729
1368191_a_at 10.781697 10.974393 10.878936 10.858951 10.762907 10.779603 10.869309 10.951999 10.9917 11.04531 10.831528 10.909995
1368192_at 4.757352 5.000038 4.859273 4.9874363 5.1628075 5.027075 5.1916595 5.006688 5.114193 5.117954 5.1831474 5.018346
1368193_at 5.4417977 5.459387 5.417358 5.3710456 5.3063145 5.338306 5.254377 5.4934072 5.225066 5.4538317 5.4671245 5.338245
1368194_at 4.595876 4.5903044 4.365039 4.4556303 4.3520775 4.658329 4.4821057 4.470719 4.5971174 4.375326 4.34597 4.6835985
1368195_at 6.293655 6.2237864 6.165188 5.846286 6.11501 6.0588923 6.300172 6.5318985 6.292141 6.451394 6.130702 6.045704
1368196_at 5.009907 4.986842 5.055951 5.052746 4.759668 4.9964113 5.070113 4.82916 4.9399853 4.987213 4.9810653 5.0698786
1368197_at 4.431137 4.3719544 4.3653145 4.3306837 4.174078 4.5060234 4.3956213 4.222555 4.3808603 4.1364822 4.711005 4.383834
1368198_at 5.5509033 5.877584 5.749607 5.5913644 5.5930467 5.623823 5.779623 5.5971236 5.3180594 6.027813 5.610162 5.5502357
1368199_at 7.313314 7.6621647 7.634386 7.721278 7.574481 7.69793 7.387722 7.49671 7.7147026 7.8939962 7.5500913 7.6806164
1368200_at 5.9289885 5.8297234 5.9461255 5.8641686 5.8861675 6.001492 6.2595205 5.98701 5.909039 5.8597074 5.9786077 5.8253536
1368201_at 6.0156207 5.9399037 6.1940575 6.069715 6.0189643 5.971381 6.399436 6.2056684 6.157327 6.3532505 5.835384 6.2496505
1368202_a_at 8.208902 8.143589 8.051546 8.390918 8.102514 8.174132 8.1920395 8.212999 8.105033 8.362281 8.055029 8.33261
1368203_at 5.6941805 5.5662203 5.228471 5.1325564 5.560467 5.6263256 5.716486 5.4865136 5.4813323 5.358642 5.4104404 5.546062
1368204_at 6.265095 6.2631106 6.2566166 6.294558 6.249437 6.616211 6.3564897 6.494683 6.215656 6.3415275 6.0691414 6.297045
1368205_at 13.2539425 13.233071 13.2893715 13.28369 13.188255 13.288197 13.275736 13.300869 13.277516 13.477314 13.06947 13.292183
1368206_at 8.131787 8.270688 8.163494 8.163458 8.162985 8.323055 8.511183 8.585674 8.574293 8.843913 8.171032 8.255274
1368207_at 6.2163515 6.1396914 5.9179482 6.189062 6.164564 6.4645844 6.150723 6.0674796 6.450587 6.432352 6.2438293 6.154984
1368208_at 5.950662 6.1831994 6.144693 6.083317 6.1770024 6.0355206 5.8547 6.1931143 6.025928 6.2112055 5.956837 6.2092233
1368209_at 6.1234097 6.6674213 6.4447827 6.334383 6.670826 6.276596 6.4985943 6.5046234 6.6638365 6.394779 6.290573 6.3626513
1368210_at 5.072579 4.5391264 4.963688 4.7122808 4.735588 4.946194 4.9670672 5.131371 4.976457 4.7930627 4.8115025 4.8382025
1368211_at 12.005452 12.132187 12.172045 12.102845 11.918968 12.008344 12.030482 12.073766 12.025755 12.121324 11.985785 12.192381
1368212_at 7.9348736 8.010325 8.044076 8.044765 8.025746 8.036223 7.991194 7.7073064 7.697488 7.4995575 7.507402 8.005301
1368213_at 7.951442 8.324997 8.134626 7.957951 8.105306 7.6198287 7.8411646 8.441821 8.5219555 9.161962 8.900559 8.755862
1368214_at 7.174513 7.3867903 7.365461 7.4685435 7.1537924 7.073433 7.0670404 7.3303475 7.327642 7.4224586 7.1973696 7.0589356
1368215_at 9.564768 9.771254 9.69347 9.785753 9.680224 9.692099 9.745712 9.817469 9.641706 9.706534 9.596706 9.663392
1368216_at 9.174562 9.24454 9.244783 9.09553 9.079196 9.1763 9.24369 9.119854 9.187873 8.98359 9.076099 9.02556
1368217_at 8.351616 8.35342 8.407192 8.61595 8.462749 8.200005 8.251026 8.115179 8.373249 8.2981415 8.408915 8.541122
1368218_at 5.0358243 5.1274295 5.3347783 5.3030977 5.4803143 5.336252 5.2600083 5.40618 5.4507008 5.0219274 5.2268686 5.2703366
1368219_at 6.7636414 6.6479383 6.5593624 6.6547303 6.8321557 6.5082526 6.7751594 6.763192 6.5680165 6.928025 6.6671124 6.644756
1368220_at 8.014692 8.369288 8.469015 8.363037 8.435642 8.447367 8.32312 8.501048 8.694645 8.796525 8.560307 8.561298
1368221_at 9.60181 9.546224 9.637443 9.71858 9.18684 9.38441 9.500464 9.517797 9.298601 9.407516 9.007991 9.308738
1368222_at 5.42478 5.3256245 5.5873785 5.651101 5.441663 5.392235 5.33774 5.308505 5.382054 5.4411983 5.3711634 5.471352
1368223_at 7.0366383 7.1470733 6.9948435 7.218386 7.090152 6.95961 6.8969207 6.6897087 6.9290924 7.3973274 6.849225 6.6447783
1368224_at 12.980885 13.09327 13.141854 12.865349 13.363533 13.020858 12.824145 12.928039 12.815052 13.577671 12.58493 13.058234
1368225_at 6.9263225 6.7401495 6.8278084 6.779523 6.7755985 6.6125073 6.8641777 7.061629 6.745382 6.8993177 6.8436766 6.6623025
1368226_at 7.4260793 7.74092 7.031675 7.156577 7.32353 7.2757974 7.2104416 7.5410724 7.2086005 7.50645 7.4090385 7.4821267
1368227_at 8.494416 8.167818 8.588 8.767945 8.259617 8.127422 8.204702 8.305755 8.058062 7.7524023 7.962322 8.159763
1368228_at 8.230324 8.254455 8.47641 8.42958 8.322561 8.337406 8.260808 8.0202875 8.309015 8.016596 8.216499 8.192866
1368229_at 6.199675 6.13724 6.4123173 6.1463165 6.0882854 6.4418116 6.296427 6.1892557 6.3167076 6.399247 6.3553834 5.971764
1368230_a_at 8.512562 8.519292 8.558593 8.677117 8.618544 8.347609 8.708798 8.633219 8.792245 8.996184 8.520821 8.67381
1368231_at 6.9610925 6.9607472 7.0502267 6.7230806 7.3408027 6.8492064 6.9667115 6.9707975 7.0230613 6.830295 7.2281303 7.3912544
1368232_at 7.8385015 7.7736535 8.024609 8.390252 7.7768593 7.6365027 8.055006 8.224197 7.838458 8.013739 8.394395 8.150046
1368233_at 7.327301 7.431036 7.9440727 7.7484584 7.7126894 7.755634 8.052891 7.9349823 7.916517 7.9736557 7.9811454 8.020571
1368234_at 7.808985 8.100557 8.394504 7.9693937 8.02271 7.9715095 8.176231 7.99216 8.236725 7.736416 8.075783 8.523804
1368235_at 7.3401413 7.520098 7.51458 7.398892 7.68405 7.530233 7.4418707 7.826315 7.2786674 7.309493 7.284106 7.2424006
1368236_at 4.50926 4.404647 4.12445 4.5121307 4.270064 4.3346343 4.21316 4.101325 4.2096314 4.361978 4.5729237 4.509665
1368237_at 4.865469 4.6803904 4.6673775 4.857144 4.6488338 5.1509457 4.831486 4.5413795 4.73883 4.707241 4.7656355 5.0525594
1368238_at 5.1660733 4.7962847 4.66834 4.8006496 4.8319263 4.9607387 4.749946 4.896085 4.872803 4.8159113 4.762444 4.8162594
1368239_at 8.633929 8.75832 8.690386 8.688864 8.81502 8.536971 8.666707 8.892286 8.374909 8.782472 8.777547 8.544172
1368240_a_at 4.5240827 4.4038715 4.4212465 4.6032043 4.507462 4.5856447 4.5200415 4.464505 4.676364 4.5600533 4.2783146 4.6549635
1368241_a_at 8.448203 8.70476 8.261054 8.447575 8.307284 8.602846 8.51087 8.441113 8.595375 8.449248 8.6131115 8.429605
1368242_at 4.7281876 4.8449163 4.6725745 4.855916 4.7186236 4.679825 4.898074 4.8046694 4.8666525 4.7251587 4.5248337 4.8367887
1368243_at 4.8347826 4.981081 5.5063033 5.203024 5.0344796 4.9183044 5.1679783 5.3518834 4.9689174 5.215709 5.0706043 5.098249
1368244_at 9.674892 9.826959 9.894805 9.6845255 9.812397 9.520958 9.554583 9.794641 9.683296 9.774407 9.452324 9.501339
1368245_at 11.754952 11.9444895 12.274246 12.425357 11.400468 12.280763 12.091296 12.217306 12.315946 12.126971 12.261851 12.041737
1368246_at 5.747425 5.6419926 5.171332 5.479431 5.4574876 5.5560174 5.703173 5.592119 5.0973544 5.5972714 5.7483387 5.5281677
1368247_at 6.47357 7.1080966 6.252244 6.452456 6.7305684 6.3360333 6.311786 6.1727195 6.0742736 9.372324 6.793639 6.361084
1368248_at 5.481201 5.5537148 5.686157 5.7378683 5.5582123 5.415362 6.1943088 5.8531475 5.426156 5.894028 5.4429193 5.330197
1368249_at 9.835401 10.028959 9.610122 9.633973 9.93873 9.264534 9.358114 9.930946 9.0469 9.854131 9.455445 9.492186
1368250_at 4.008914 3.8689647 3.8923955 4.0357985 3.8646958 3.9321928 4.0734553 4.0632787 4.0041513 4.049295 3.8181012 3.7534375
1368251_at 5.6892114 5.5766134 5.743155 5.6758204 5.9882627 5.9074845 5.7302265 5.914277 5.700033 6.3856826 6.010994 6.102794
1368252_at 3.5198925 3.4817939 3.602908 3.4907742 3.3553627 3.6527722 3.4231768 3.4093404 3.3903668 3.5207243 3.4734056 3.5204647
1368253_at 12.244189 12.213202 12.352817 12.225243 12.184543 12.077511 12.244428 12.291512 12.24929 12.109003 12.04689 12.102555
1368254_a_at 5.4247694 5.299692 5.3489366 5.1301928 5.409672 5.448919 5.504767 5.1083865 5.204568 5.2646017 5.3664384 5.1078954
1368255_at 4.419647 4.3566365 4.501396 4.3662386 4.514146 4.5501904 4.4026937 4.460881 4.36149 4.497848 4.398045 4.43222
1368256_at 3.512329 3.5131643 3.6950467 3.5437648 3.5982046 3.4858277 3.5822265 3.5264416 3.728222 3.5585456 3.5266569 3.5476828
1368257_at 4.4996834 4.1678505 4.225068 4.084324 4.3250284 4.2137766 4.0580115 4.135013 4.12302 4.235485 4.532314 4.208399
1368258_at 5.5461936 5.5035577 5.4384904 5.3386617 5.585892 5.5235486 5.6234937 5.1947184 5.5430717 5.2343793 5.9629474 5.82329
1368259_at 6.694706 7.430085 7.1585555 7.53783 7.3112197 7.4429564 7.5358644 7.077479 7.5487795 7.555525 7.4598 7.8026776
1368260_at 5.2520537 5.250792 5.5533442 5.15353 5.236325 5.7166433 5.4323893 5.2771072 5.003774 4.9961967 4.940489 5.0685325
1368261_at 4.59059 4.420841 4.535886 4.439372 4.3481293 4.393713 4.634801 4.3331504 4.7058325 4.6140556 4.652367 4.470478
1368262_at 6.3220425 6.380334 6.5252895 6.425393 6.497527 6.4002523 6.5139284 6.4055605 6.2563505 6.502228 6.283047 6.4827476
1368263_a_at 4.2717714 4.329048 4.219373 4.301322 4.2642627 4.277594 4.2306366 4.1363535 4.1844854 4.375326 4.746357 4.1793966
1368264_at 7.155963 6.984572 7.24637 7.1645722 7.235832 7.2029257 7.3871074 7.479201 7.139626 7.6293964 6.6434064 7.0717826
1368265_at 8.86998 8.6752205 8.651743 9.029495 8.633988 8.586078 8.837129 9.021525 8.628233 8.426201 8.940917 9.041979
1368266_at 13.058938 13.102329 13.150019 13.134538 13.218845 13.121589 13.05171 13.1501045 13.130521 13.229938 12.942514 13.250891
1368267_at 7.4502745 7.655333 7.632386 7.2519984 7.2172637 7.2038326 7.439782 7.4934697 7.486292 7.3603654 7.0004153 7.416617
1368268_at 7.113464 7.1319222 7.248932 7.264551 7.2189593 7.4111567 7.0330367 7.111578 7.04391 6.9135118 7.0053096 7.0400815
1368269_at 3.6586273 3.7454984 3.5715039 3.7667482 3.6817696 3.6044228 3.7586591 3.769779 3.532021 3.730218 3.8019483 3.79439
1368270_at 6.5802903 7.1451087 6.9991965 6.1814747 6.668773 6.639724 6.7589507 7.040341 7.023111 6.6795397 6.8352213 7.387001
1368271_a_at 5.171255 4.807062 4.879582 4.7250743 5.2208023 4.5331564 4.8805285 4.883509 4.939622 4.620477 4.336706 4.4507093
1368272_at 10.284697 10.399862 10.858958 10.578382 9.380732 9.740903 10.287228 10.453773 9.045754 10.728641 9.585304 9.985359
1368273_at 9.4506645 9.326201 9.634421 9.299832 9.431432 9.155662 9.159132 9.540468 9.258943 8.999984 9.08709 9.106405
1368274_at 8.041129 8.005089 8.140971 8.11981 8.014379 8.104813 8.036171 8.048861 8.255816 8.141408 8.082646 8.17071
1368275_at 10.185869 9.920359 10.041517 11.560649 9.835702 9.862885 10.042419 10.014944 9.850156 10.5235405 10.416934 9.656061
1368276_at 8.088692 8.047062 8.050451 8.071011 8.116793 8.124483 8.127205 8.022343 7.937371 7.9878 8.10921 7.9806066
1368277_at 7.869895 7.9189653 8.290854 8.23856 8.017854 8.047074 7.9868073 8.051561 8.152673 8.540666 8.152329 8.497066
1368278_at 6.460061 6.5032053 6.617602 6.73672 6.4741693 6.561877 6.4748096 6.688847 6.7346306 6.69134 6.776958 6.994698
1368279_at 4.502921 4.331595 4.805738 4.4917164 4.1722717 4.595628 4.3349276 4.8189974 4.6818523 4.5938816 4.1849456 4.2950315
1368280_at 11.713102 11.985328 11.998894 11.81268 11.915285 11.852901 12.17008 11.94059 12.198108 11.625942 11.612433 11.842774
1368281_at 5.770241 5.9375296 5.8959284 6.009423 5.900913 5.916225 6.033777 6.0140457 5.752245 6.061905 5.847975 5.84538
1368282_at 4.661336 4.277917 4.461593 4.6787467 4.2754326 4.707716 4.674405 4.6078157 4.912317 4.4890203 4.6417184 4.4652076
1368283_at 10.692734 10.970578 10.775421 11.213617 10.939006 11.3066435 11.078705 10.939787 11.190824 12.481805 11.294764 11.325665
1368284_at 7.7673564 8.27285 7.9636307 8.228537 7.791142 8.272892 8.106966 8.035736 8.056974 8.053518 7.7205067 7.979837
1368285_at 5.0587616 5.3663588 5.284089 5.3193464 5.3837223 4.864411 5.308054 5.244404 4.9877205 5.7669287 5.1927757 4.9003468
1368286_at 6.8119907 7.084971 6.911292 7.0347476 7.0738974 6.893362 6.956401 6.82352 7.107935 6.9476233 6.9021025 6.9403057
1368287_at 5.188684 4.945367 5.3232617 4.7936373 4.9151206 4.7731104 4.9757476 4.962456 5.378788 4.8565702 5.122616 5.4616604
1368288_at 14.043849 14.108835 14.1348505 14.197067 14.175612 14.146101 14.132765 14.109642 14.077064 14.080375 13.922044 14.075427
1368289_at 10.58251 10.362201 11.713819 10.936069 11.754407 11.643619 11.630238 10.695512 11.318738 10.846099 10.521487 10.696341
1368290_at 3.6465883 3.3950922 3.5033824 3.653484 3.4994004 3.6847017 3.6628475 3.594868 3.560247 3.5638998 3.6646135 3.5265205
1368291_at 8.464224 8.688959 8.564928 8.800656 8.006531 8.099325 8.758481 8.359272 8.369526 8.734543 7.853079 8.1731
1368292_at 7.5182724 7.5210123 7.5629406 7.3891506 7.564134 7.558618 7.3464317 7.429044 7.591038 7.644884 7.2852144 7.3498607
1368293_at 5.7599444 5.7564306 5.936447 5.873103 5.9201136 6.1751637 6.070473 6.084107 5.798014 5.7031703 5.562253 6.1489735
1368294_at 10.228523 10.434191 10.293388 10.523416 10.239225 10.36537 10.35616 10.448474 10.290878 10.407747 9.882614 10.3390045
1368295_at 9.234577 9.343721 9.468568 9.402908 9.214884 9.114044 9.394848 9.266033 9.222419 9.550749 8.889254 8.957463
1368296_at 8.71388 8.616718 8.98782 8.88755 8.654203 8.571801 8.777628 8.752154 8.536442 9.200977 8.5354805 8.459058
1368297_at 4.973131 4.897917 5.091263 5.067521 5.1818924 5.06769 5.029765 5.0074253 5.190404 5.0361414 4.995308 4.957447
1368298_at 5.909857 5.8581653 5.9461255 5.6142755 5.791514 5.7968774 5.8420877 5.8477635 5.7549815 5.7649984 5.470322 5.6696467
1368299_at 4.551466 4.302206 4.507906 4.3006334 4.332982 4.495067 4.3238096 4.214022 4.255512 4.115386 4.417321 4.2950315
1368300_at 5.516847 5.689204 5.5667276 6.011231 5.7552013 5.7244077 5.3713446 5.511659 5.758109 6.2008467 5.7780776 5.920691
1368301_at 6.3960733 6.893022 6.834847 6.5735655 6.584373 6.5582447 6.7806683 6.6476645 6.3182693 6.7606072 6.6477866 6.7691245
1368302_at 5.2130904 5.132316 5.5221963 5.051788 5.1487737 5.250878 5.168335 5.303214 5.0749726 5.23681 5.033902 5.063134
1368303_at 8.237394 6.8075113 7.1156645 7.262214 7.8245687 6.8195868 7.469673 7.4973183 7.1513777 7.5688486 8.274589 7.9013853
1368304_at 11.034504 11.564749 11.755163 11.504877 11.270797 11.274401 11.386713 11.44163 11.169376 11.456564 11.031155 11.202738
1368305_at 8.06856 7.893746 7.982771 8.275279 7.791621 8.103643 7.795649 7.9224353 8.167039 8.540364 7.966639 8.109591
1368306_at 6.217568 6.528368 6.2095737 6.1774983 6.396627 6.163705 6.4301405 6.35046 5.940656 6.30714 6.2951517 6.287531
1368307_at 6.1061296 6.1307197 6.2097816 6.253501 6.2921705 6.1840143 6.3122935 6.279393 6.0886273 6.203923 6.1721525 6.094814
1368308_at 6.619351 7.149727 6.1832395 7.169655 6.403016 6.362332 6.4357076 6.0286255 6.5488973 8.209553 6.4431844 7.1152334
1368309_at 6.8728957 7.3329763 7.347661 7.1254015 7.1347117 6.988211 6.995354 7.2080393 7.0813203 7.3083863 7.1720643 7.404338
1368310_at 5.965024 5.8377266 5.7498217 5.7345943 5.967982 5.936059 5.6965666 5.8051896 5.850316 5.7391067 5.906972 5.6889124
1368311_at 7.8343525 7.9448996 8.114595 7.8044577 8.058406 7.8738794 7.4904737 7.943916 7.9982824 7.990092 7.4883924 7.843521
1368312_at 5.195909 5.174909 5.4522533 5.321398 5.082164 5.0768156 5.4497027 5.2289877 5.006749 5.4102173 5.2234054 5.376718
1368313_a_at 4.531537 4.372627 4.4831257 4.395861 4.404838 4.3922815 4.64574 4.4308834 4.5725093 4.3015423 4.397602 4.408036
1368314_at 9.508665 9.919752 9.608187 9.633433 9.668825 9.46738 9.731041 9.690242 9.750029 9.812471 9.334413 9.554001
1368315_at 7.016009 7.0694604 6.9547234 7.0393405 7.080111 7.03791 7.1064725 7.017984 6.932797 7.135925 7.154663 7.0128794
1368316_at 10.910456 10.930622 10.485559 11.107415 10.868939 10.548076 10.661334 10.990187 10.722315 10.524329 10.1969 11.308335
1368317_at 5.1588893 5.0075502 5.3397675 5.046008 5.0890737 5.5644073 5.668529 5.13045 5.746147 5.2113376 5.195156 5.2781873
1368318_at 6.856677 7.13381 6.8614783 6.930961 7.3649006 6.678767 6.5787897 6.767595 7.1141553 7.4252744 6.599496 6.8635426
1368319_a_at 4.9105806 5.0957627 4.895665 4.968152 5.413313 4.967028 5.079505 4.8537254 5.076647 4.90257 4.9187546 4.9469666
1368320_at 4.5561275 4.797643 4.888804 4.62457 4.978105 4.7050653 4.831582 4.7635674 4.680878 4.77589 4.73026 4.343679
1368321_at 6.3561926 7.5422697 7.40002 6.5577626 6.712429 6.5080786 7.379685 5.514117 9.364254 5.832816 5.452423 6.029687
1368322_at 8.25092 8.305578 8.518577 8.727867 8.149702 8.31858 8.249088 8.35372 8.418834 8.487444 8.500316 8.497982
1368323_at 7.1551003 7.2467065 6.6133327 6.9934688 6.531738 6.744096 6.47069 7.109449 6.843878 7.3493733 6.845306 6.7642093
1368324_at 5.2608614 5.244375 5.3898425 4.99151 5.2640424 5.4762907 5.6372385 5.4322762 5.3663383 5.394809 5.1010633 5.2549105
1368325_at 7.679746 7.7433553 7.6844735 7.7547846 7.975499 8.123135 7.8097625 7.8555255 7.722857 7.0193977 6.9224744 7.7922187
1368326_at 5.9802837 6.7378488 6.888592 6.2754617 6.584908 6.775604 6.318598 6.49949 7.0514145 5.914784 6.713186 6.868232
1368327_at 6.182775 6.263973 6.3868346 6.3655634 6.491103 6.6512947 6.484989 6.5383863 6.5485196 6.458824 6.366385 6.1976027
1368328_at 7.9716687 8.312173 7.925107 8.124801 8.1016865 7.530196 8.098785 8.279736 7.9936633 8.0182085 7.45733 7.8224072
1368329_at 5.3947096 5.2310314 5.4993634 5.3129387 5.216368 5.542353 5.5328093 5.6275597 5.332211 5.803562 5.483145 5.2090955
1368330_at 6.0310206 6.261657 6.2756724 6.439278 6.3368773 6.089779 6.132327 6.1909585 6.323564 6.4103875 6.408999 6.6629558
1368331_at 11.303781 11.075322 11.297883 11.186767 11.2074175 11.242239 10.940312 11.196894 11.312039 11.305893 10.680918 11.028915
1368332_at 5.831534 6.6739087 5.817198 6.5362782 6.189897 6.6327047 6.308077 5.84112 6.4136176 6.2531686 6.2568226 6.346843
1368333_at 4.8485584 4.78883 4.717313 4.6046424 4.832943 4.752853 4.562135 4.825234 4.5537815 4.764688 4.80712 4.6778603
1368334_at 7.1089635 6.864254 7.0011406 6.9755044 6.6072536 6.9288826 6.9932446 6.9456606 6.980903 7.275373 7.2299194 7.0713687
1368335_at 13.474994 13.770396 13.85211 13.512964 13.395879 13.345704 13.600981 13.488101 13.601558 13.587113 13.7568445 13.770129
1368336_at 10.573275 10.943978 11.026973 11.092506 10.615997 11.156848 11.205887 11.186247 10.855429 11.249366 11.236079 11.571244
1368337_at 6.1116967 5.891819 6.0506268 5.7661896 5.8162556 5.792088 5.922618 6.014662 5.8146267 5.850604 5.9091063 5.845749
1368338_at 4.7765293 4.6485243 4.9114833 4.701316 4.7786684 4.8616114 4.9565215 4.8517733 5.588802 4.9477434 4.4320974 4.5886455
1368339_at 4.9747076 5.0035434 4.6666355 4.941802 5.1591816 5.080168 4.780931 4.799856 5.137927 4.628869 5.170089 5.0867743
1368340_at 7.6724386 7.4720416 7.5046887 7.6066566 7.3629837 7.284578 7.67135 7.445881 7.4210877 7.120068 7.273614 7.5094676
1368341_at 6.9482546 6.951669 7.044479 6.483889 6.8156366 6.9216013 6.850784 6.754732 7.079151 6.8660226 6.818393 6.9171505
1368342_at 4.099948 4.3061924 4.140107 4.056298 4.3335905 4.1541405 4.114853 4.209328 4.1919603 4.2740717 4.182143 4.037464
1368343_at 5.288824 5.5095243 5.332614 5.294928 5.4015346 5.5486326 5.3431177 5.560853 5.5721273 5.4307384 5.3394403 5.3188667
1368344_at 3.595255 3.568433 3.4385471 3.5726063 3.637592 3.5643651 3.520356 3.5172777 3.603218 3.5689945 3.6494327 3.5772223
1368345_at 4.5783973 4.308172 4.445424 4.486159 4.203281 4.4729385 4.684845 4.4474998 4.45146 4.3341584 4.3827863 4.371307
1368346_at 6.7568784 6.868621 6.6252947 6.6114225 6.655157 6.531523 6.4875164 6.5608177 6.8111835 6.7869167 6.7915792 6.898546
1368347_at 6.327011 5.865182 5.7889767 5.824893 5.9290495 5.775595 5.8420877 5.6815147 5.655949 5.5623927 6.227576 5.907719
1368348_at 4.691129 4.470277 4.4131837 4.831062 4.6877913 4.648007 4.471794 4.654722 4.398921 4.3359756 4.5529423 4.591242
1368349_at 5.517618 5.6307898 5.6856422 5.615903 5.687368 5.7685294 5.597275 5.6665325 5.6726236 5.5425262 5.7249503 5.3939667
1368350_at 3.6681921 3.6254103 3.5515556 3.5675874 3.601904 3.547028 3.626422 3.5404906 3.633821 3.5778356 3.7213755 3.7021794
1368351_at 6.4410152 6.571663 7.0017204 6.2062325 6.356196 6.4493427 6.4861274 6.7704787 6.7379184 6.543989 6.3527775 6.3388166
1368352_at 4.7515745 4.5073233 4.680458 4.4743447 4.6427426 4.84294 4.663331 4.4829636 4.844033 4.553137 4.587859 4.606816
1368353_at 5.4074254 5.6070967 5.7366867 5.7238216 5.9087634 5.5172834 5.4000773 5.565836 5.643969 5.7841296 5.379253 5.5354185
1368354_at 10.249053 10.149364 9.219361 9.212966 10.02666 9.371745 10.13496 10.223554 9.796407 10.148104 9.5315075 9.655557
1368355_at 4.719041 4.7560105 5.198708 4.8472114 5.027757 4.908579 4.666824 4.676022 5.186881 5.4500203 4.8842087 5.005578
1368356_a_at 9.259754 9.530971 9.46491 9.447221 9.188651 9.338964 9.303863 9.532663 9.371091 9.443869 9.152554 9.353319
1368357_at 6.504632 6.1893916 6.0107613 6.194471 6.245454 6.3309855 6.6683693 6.07347 6.2665524 6.556975 6.054524 6.100997
1368358_a_at 4.2966356 4.135977 3.8710098 4.4105773 4.124043 4.4139075 4.4205446 3.8687122 3.8448083 4.1379757 4.345233 4.231734
1368359_a_at 4.450081 4.4932303 4.2972803 4.4856825 4.3601375 4.505438 4.3292665 4.529812 4.448877 4.4530926 4.4666157 4.2214785
1368360_at 13.677587 13.68491 13.614919 13.564661 13.538955 13.601139 13.6214485 13.55492 13.518501 13.630463 13.2907 13.472916
1368361_a_at 7.0921526 7.429592 7.319476 7.104872 7.1817436 7.3475213 7.2841864 7.1581235 7.2943587 7.224569 7.216415 7.406413
1368362_a_at 10.766517 10.837359 10.7746525 10.724088 10.70189 10.602405 10.770996 10.703871 10.780322 10.952319 10.427329 10.493674
1368363_at 4.2076716 4.0843573 3.890399 3.9158015 4.0617867 3.994395 4.061403 4.1195645 4.1123924 4.212073 4.227813 4.1514983
1368364_at 5.426052 5.0430117 5.1851826 5.1540995 5.1935053 5.221183 5.432109 5.2888823 5.316866 5.1621103 5.676181 5.6355877
1368365_at 12.040009 11.790072 11.980444 11.867709 11.860219 11.834571 12.054631 12.020971 11.861188 12.553893 12.087202 11.9940605
1368366_at 4.9806557 4.9926267 4.822832 5.172656 5.0947886 5.0095243 4.9750557 5.0612154 5.028717 5.157175 5.060824 5.105321
1368367_at 5.988804 5.714917 5.905423 5.8903933 5.6813817 5.9856977 6.000051 5.910548 5.93887 5.634467 5.736779 5.845121
1368368_a_at 9.28828 9.538782 9.672931 9.797771 9.245391 9.621485 9.585034 9.607826 9.362832 9.678698 9.812006 9.59536
1368369_at 4.515498 4.5252123 4.5657315 4.463259 4.4838057 4.485911 4.4661927 4.572569 4.4324207 4.615054 4.55953 4.2584
1368370_at 5.3283887 5.179385 5.292673 5.3295403 5.498339 5.3136992 5.256724 5.197836 5.225202 5.2289014 5.3085275 5.470555
1368371_at 5.3215637 5.507928 5.17392 5.175737 5.017353 5.3733997 5.519829 5.413727 5.202595 5.0456734 5.192745 5.2965746
1368372_at 8.227383 8.468826 7.468988 8.493526 7.452513 7.79279 8.086876 8.313288 6.895601 8.627632 6.9227524 7.0359445
1368373_at 4.6112328 4.5134406 4.5110292 4.511135 4.339215 4.5647554 4.5782137 4.544593 4.336958 4.595937 4.8278217 4.50047
1368374_a_at 6.286897 6.28625 6.3753357 6.3505225 6.264262 6.4891763 6.4337387 6.2760754 6.0931926 6.3084545 6.5908885 6.2031217
1368375_a_at 5.168907 5.2577095 5.2728105 5.28659 5.6323586 5.4507346 5.48555 5.6325455 5.3847475 5.318413 5.62939 5.042803
1368376_at 9.091505 9.100024 8.928843 9.156448 9.7226925 8.283779 9.512656 10.075835 9.321212 8.915495 9.663507 9.182747
1368377_at 4.8541994 4.851622 4.9498153 4.98024 4.9176683 5.1407766 5.0937657 5.0144176 4.959364 4.706553 4.8905807 4.959321
1368378_at 12.017603 11.7855 11.885544 12.261023 11.937969 11.956955 12.261355 12.291865 12.10234 12.003171 11.702509 12.194647
1368379_at 7.817115 7.9085913 7.863534 7.795932 7.699257 7.673273 7.7887764 7.900056 8.053711 8.272018 7.4997053 7.820171
1368380_at 13.900951 13.934178 13.937381 13.859128 13.946227 13.9539385 13.952986 13.887101 13.872371 13.9139595 13.575633 13.813129
1368381_at 4.654129 4.791585 4.8665833 4.779071 4.8330164 4.6866455 4.779025 4.8454123 4.743455 4.875796 4.798933 4.6669693
1368382_at 5.958215 5.976646 6.2642016 6.243343 6.141264 6.227057 6.327741 5.784626 6.1148996 5.977083 6.1672544 6.3356714
1368383_at 6.1740828 6.228197 6.333637 6.128576 6.1352983 6.3351865 6.202806 6.311491 6.0447803 6.366678 6.07812 5.999052
1368384_at 4.438057 4.403812 4.2344494 4.3503394 4.2648892 4.3097205 4.3800387 4.342213 4.2820177 4.307008 4.2592845 4.242953
1368385_a_at 8.131205 8.492215 8.482861 8.379663 8.338728 8.321189 8.449256 8.639747 8.552485 8.56484 8.606942 8.4676285
1368386_at 9.206255 9.41607 9.546462 9.49293 9.451335 9.485247 9.610476 9.548732 9.419505 9.620834 9.514664 9.489051
1368387_at 10.92023 10.98994 10.979335 10.668836 10.874863 11.0192795 10.977707 11.107243 11.108783 11.175628 10.431437 10.6788435
1368388_at 5.0655556 5.059853 4.9346795 5.025111 4.990682 4.8753285 5.178352 5.1420884 4.9631696 5.0756645 4.9714937 4.7748184
1368389_at 8.74682 9.096293 9.101475 8.641345 8.854594 8.795661 8.900173 9.060765 8.697547 8.658218 8.923343 8.923405
1368390_at 8.861896 8.900387 8.904003 8.904948 8.7783165 8.943732 8.745088 8.949164 8.91892 9.163515 8.751245 8.887994
1368391_at 5.59151 5.163253 5.290097 5.316405 5.4499135 5.4254856 5.233445 4.986688 5.5265074 5.4744782 5.0075083 5.2647066
1368392_at 7.107295 7.2810616 7.1660185 7.307756 7.2632594 7.2075963 7.1928935 7.325796 7.013379 7.186928 7.2972527 7.252045
1368393_at 5.1533194 5.1506414 5.085917 5.238693 5.463309 4.9470024 4.9869227 5.0468388 5.2696676 5.0947585 5.023982 5.2983522
1368394_at 5.8932385 5.8365602 5.8142333 5.619807 6.0371227 5.995285 6.0456634 5.981862 5.9331093 6.17088 5.9481773 5.8096023
1368395_at 5.500781 5.3898945 5.308831 5.4266253 5.5244746 5.648492 5.4317575 5.3823214 5.341389 5.3339396 5.105851 5.333857
1368396_at 5.6434336 5.5602393 5.7054925 5.950365 5.958124 5.612382 5.5841904 5.6870375 5.837847 5.72059 5.7050853 5.477094
1368397_at 12.382459 12.575711 12.354313 12.611481 12.681372 12.511691 12.709793 12.7371235 12.662142 12.595531 12.4773445 12.624105
1368398_at 4.61005 4.499343 4.2313366 4.4001822 4.18625 4.4211216 4.4940004 4.4160204 4.4784713 4.5113335 4.3389635 4.538453
1368399_a_at 11.403094 11.568166 11.497144 11.525213 11.478033 11.391695 11.480899 11.517872 11.404506 11.065577 10.751451 10.789291
1368400_at 8.378906 8.25189 8.435358 8.278775 8.161252 8.201547 7.8922386 7.938785 8.310073 8.564653 8.128779 8.275493
1368401_at 4.958792 4.545247 4.8372216 4.8417306 4.554653 4.910262 4.861221 4.739886 4.635411 4.7523494 4.5706015 4.74827
1368402_at 8.767876 8.755577 8.91116 8.852445 8.815786 8.805878 8.648836 8.717657 8.692313 8.807863 8.5761795 8.779322
1368403_at 8.233038 8.502258 8.389997 8.484477 8.41486 8.279042 8.438486 8.374897 8.300315 8.7068405 8.011332 8.274455
1368404_at 5.4868135 5.3663435 4.823797 5.3297386 5.251865 5.4840655 5.3745646 4.9924207 5.245415 4.99803 5.3564863 5.257984
1368405_at 7.301683 7.6080575 7.45626 7.468508 7.2959924 7.394718 7.3999314 7.4135613 7.574526 7.460915 7.501614 7.2430797
1368406_at 4.487064 4.4207506 4.670292 4.304431 4.3914566 4.2467113 4.694835 4.4573746 4.430114 4.662304 4.3897314 4.547145
1368407_at 5.4799547 5.399428 5.6349854 5.436148 5.7381043 5.514685 5.862024 5.4811826 5.828474 5.3203998 5.488137 5.8945804
1368408_at 4.510868 4.91646 4.6837797 4.5402713 4.730426 4.6535583 4.847478 4.5936046 4.663245 4.4593296 4.670423 4.709409
1368409_at 9.572542 9.953978 9.331013 9.676678 9.386257 9.798132 9.518337 9.7851715 9.668842 10.450567 8.888517 9.435793
1368410_at 6.279359 6.3182945 6.5800004 6.500711 6.689091 6.4655685 6.453853 6.464814 6.575318 6.9734735 6.596552 6.54438
1368411_a_at 4.250901 4.174694 4.282703 4.2650824 3.9393706 4.1996713 4.105055 3.9909184 4.298263 4.2091656 4.0298896 4.2062206
1368412_a_at 4.868099 5.058545 4.8944063 5.1128263 5.157566 5.1218657 4.8574476 4.9883146 5.1489697 5.014486 5.422213 5.321495
1368413_at 4.9717693 5.1038566 5.074483 4.8571634 4.831113 5.290847 5.047532 4.974658 4.9790277 4.9087152 5.065053 5.0029
1368414_at 6.238444 6.2942033 6.376932 6.230275 6.3747287 6.3774605 6.4199615 6.2628107 6.3331985 6.143128 6.317917 6.2190723
1368415_at 4.1306944 4.2372456 4.081686 4.1192627 4.0194 4.1597395 4.3875027 4.0577955 3.9615107 4.07537 4.108247 4.156003
1368416_at 3.8947816 3.9171877 4.1471157 3.6815755 3.893901 4.0162396 3.8073876 3.8845398 3.859054 3.7966473 3.9225972 3.989855
1368417_at 5.072113 4.995947 5.2685103 5.0161 5.036757 5.4707413 5.5474873 5.1643066 5.275381 5.4548197 5.279161 5.139125
1368418_a_at 13.034971 13.1294985 13.136356 13.008287 13.148591 13.164547 13.113772 13.269244 13.1027155 13.4377985 13.032038 13.073752
1368419_at 8.7619915 8.790228 8.422038 9.15453 8.988718 8.660147 8.701354 8.745809 9.012856 8.730116 8.871926 8.966046
1368420_at 13.046406 13.035196 13.096901 13.024852 13.057168 12.987317 12.942622 13.053142 13.065522 13.227586 12.878229 13.062452
1368421_at 4.3167033 4.186425 4.2033715 4.129961 3.9862578 4.1558056 4.4035764 4.111791 3.9782684 4.0833097 4.241892 4.0320635
1368422_at 5.3206778 5.745908 5.1912074 5.3795815 5.9486217 6.3294783 6.561157 5.44497 6.3136477 5.59284 5.3825846 5.7365193
1368423_at 5.833635 5.836976 5.849046 5.8179727 5.7390413 5.9331427 5.791497 5.8718796 5.7027397 5.9242587 5.68841 5.9004498
1368424_at 7.135061 7.084641 6.795151 6.893074 7.087019 6.979089 6.9258122 6.8044343 6.9738317 7.347824 7.006106 7.034561
1368425_at 4.820161 4.785953 4.7528887 4.8908033 4.7472644 4.968666 5.0292697 5.115161 4.8645754 5.005214 4.8172855 4.8474436
1368426_at 11.151391 10.994986 11.679094 10.995718 10.700297 11.202856 11.017493 11.496363 11.499002 11.173729 10.546541 10.955441
1368427_at 7.903278 7.7734594 7.782699 7.7416162 7.671003 7.834792 7.4710393 7.587631 7.641497 7.590741 7.516003 7.593287
1368428_at 8.747853 8.601476 8.654967 8.75223 8.749416 8.980944 8.9494915 9.075183 8.735423 8.523761 9.134384 9.544721
1368429_at 3.386056 3.5538874 3.596717 3.534434 3.786887 3.7188265 3.7223725 3.5696247 3.555036 3.6824014 3.4736924 3.8444877
1368430_at 8.99059 9.250224 9.049399 9.263872 9.239911 9.184763 9.095412 9.290959 9.19622 9.527868 9.108829 9.459971
1368431_at 11.311449 11.289347 11.316471 11.117481 11.059838 11.192884 11.246954 11.224733 11.141672 11.486669 11.101078 11.199258
1368432_a_at 4.8951316 4.9642057 4.8015237 5.0388603 5.045824 4.7957582 4.9838905 4.846459 4.6567764 4.870062 4.6280074 4.643261
1368433_at 9.369851 9.384211 9.526114 9.469494 9.30258 9.279877 9.217971 9.35014 9.300687 9.424067 8.858015 9.052079
1368434_at 6.130801 6.4995675 6.642133 6.4789414 6.2693033 5.9364443 5.8292994 6.180095 5.960188 6.1707587 5.871579 6.5746403
1368435_at 11.306658 11.254681 11.317435 12.039163 11.105988 11.076175 11.169242 11.62391 10.558776 13.119768 10.033946 11.131826
1368436_at 8.74923 8.692455 8.636269 8.944274 8.871547 8.60005 8.976866 9.0303545 8.879746 9.072263 8.973049 9.076051
1368437_at 5.82922 5.4333754 5.287241 5.1857805 5.174396 5.509784 5.6246915 5.415812 5.4972606 5.5034614 5.0387774 5.489107
1368438_at 4.996151 4.5209427 4.7993507 4.65667 4.4348974 4.6425953 4.8365326 4.7635674 4.6137 5.013496 4.7864943 4.8645983
1368439_at 7.164437 6.732357 6.9377184 6.818021 7.1541376 7.179747 6.8876095 6.9724 6.8920817 6.592534 7.1153827 7.1457224
1368440_at 6.9829044 6.7367697 6.810586 7.057886 6.6798267 6.8981004 6.765133 6.7832503 6.8647523 6.857392 6.729677 6.7992916
1368441_at 6.219763 6.3096514 6.0174303 6.2478876 6.361793 6.314265 6.3143005 6.4028206 6.2365723 6.4265904 6.3713193 5.988897
1368442_at 13.158135 13.299829 13.354967 13.304839 13.186779 13.225637 13.205347 13.24495 13.239219 13.336229 13.162758 13.274726
1368443_at 5.7104383 5.5246987 5.59624 5.564626 5.6144543 5.7790785 5.752737 5.656156 5.5155673 5.5946264 5.5758553 5.470359
1368444_at 7.8565536 8.036923 7.9873104 7.8924065 7.823176 7.8907967 7.777712 8.097373 7.9010406 8.057249 8.050285 8.089332
1368445_at 6.838394 6.4845657 6.422796 6.472116 6.4176826 6.6314125 6.741232 6.4639707 6.284641 6.458103 6.545584 6.609482
1368446_at 7.488484 7.7875175 7.67247 7.925466 7.986552 7.3251038 7.824455 7.605156 8.148696 9.079925 6.7008004 7.040602
1368447_x_at 6.323765 6.0447598 6.239002 7.7041597 6.2735324 6.245767 6.275388 6.464212 6.406592 7.991809 6.6823606 6.1120205
1368448_at 7.4736676 7.7249494 7.4293036 7.472584 7.6232505 7.234639 7.5096216 7.4591227 7.4232674 7.0869894 7.6058097 7.547944
1368449_at 4.596455 4.873704 4.719036 4.5548754 5.025157 4.8351803 4.675865 4.67118 4.5914583 4.969647 4.794029 4.6404624
1368450_at 5.2540746 5.1991053 5.2180433 5.2544355 5.318016 5.263741 5.2207303 5.1288686 5.2243323 5.1634884 5.254394 5.277531
1368451_at 6.64 6.534676 6.9393883 6.610177 6.6550508 6.7849054 6.6857944 6.7578883 6.9199185 6.8762345 6.6153307 6.719966
1368452_at 9.817961 9.657327 10.002475 9.513434 9.735536 9.564837 9.585566 9.703053 9.258159 9.131915 8.748639 9.256926
1368453_at 10.974231 11.230001 11.253494 10.357684 10.899238 10.966795 11.274179 11.261075 11.704571 11.243525 11.444215 11.026539
1368454_at 4.122925 4.1145444 4.1778316 4.1878867 4.2650466 4.2772727 4.3546524 4.2051783 4.109276 4.2743855 4.2199183 4.2864275
1368455_at 5.7852874 5.9316535 6.021404 6.1836777 5.8057303 6.1725426 6.054827 5.86867 5.942291 5.6560535 6.0936646 6.1349635
1368456_at 4.0319653 3.8884752 4.1001024 4.266678 4.1687794 4.009091 4.380038 4.1043224 3.948648 4.1465735 4.4877467 3.9456582
1368457_at 4.3686275 4.1134405 4.283365 4.313146 4.2521043 4.256965 4.0763206 4.4246554 4.262381 4.192704 4.3198576 4.465499
1368458_at 9.5244 9.450047 9.037883 10.46936 10.489052 8.960324 9.348768 10.1126175 9.115336 8.711574 9.062122 10.302422
1368459_at 4.0314517 4.099545 4.247533 4.0587482 4.0884047 4.1213703 4.111623 4.0173025 4.031995 4.0416446 4.150819 4.1480165
1368460_at 8.322111 7.902415 7.6663647 7.0261283 7.8969817 7.623792 7.548094 7.643649 8.488064 7.808577 7.3772025 7.247736
1368461_at 11.026527 10.931703 11.248964 10.697708 11.249719 10.708658 11.164315 11.108247 9.45221 10.975308 7.5748143 7.8405743
1368462_at 5.0625854 5.2155757 5.266853 4.8955 5.1903906 5.1634145 5.3830857 5.3892026 5.219446 5.636695 5.6966696 5.420984
1368463_at 6.554646 6.696238 6.8566093 6.67783 6.5717444 6.7376056 6.5931096 6.3363037 6.7380147 6.8908067 6.361305 6.484883
1368464_at 4.986442 5.253816 5.3191633 5.45447 5.5556507 5.60501 5.2261214 5.106339 5.7011404 5.3283653 5.312151 5.3382854
1368465_at 3.6758742 3.7031937 3.9290416 3.834968 3.8205636 3.6862237 3.6237519 3.8439329 3.6720397 3.6414125 3.615163 3.8073766
1368466_a_at 5.2544713 5.224844 5.2131906 5.2877736 5.112509 5.0182385 5.338779 5.2812085 5.22008 5.4050303 5.160798 5.270631
1368467_at 12.778428 12.626013 12.624789 12.725098 12.591814 12.640357 12.776588 12.773444 12.668682 12.454871 12.404447 12.705721
1368468_at 5.1776485 5.1726985 5.491185 5.1287785 5.2685494 5.0582933 5.298977 5.0617537 5.183328 5.3425817 5.3713613 5.07822
1368469_at 5.476332 5.8001394 5.7274103 5.5050006 5.6182637 5.7811127 5.5940547 5.617206 5.693494 5.862948 5.572519 5.6446023
1368470_at 7.3933225 7.541581 7.443979 7.8124447 7.6906223 7.609508 7.3568683 7.8157935 7.4701276 7.4574537 7.258773 7.408141
1368471_at 5.8531246 5.957745 5.7617073 5.8413596 5.9939394 5.9040694 5.9014707 5.8554673 5.914872 5.809062 6.089953 5.836355
1368472_at 4.71627 4.7121935 4.800479 4.8768396 4.781661 4.9756203 4.831582 4.6334434 4.546271 4.825549 5.1096168 4.7661743
1368473_at 5.535265 5.5584593 5.853128 5.986667 5.4668136 5.4827633 5.75969 5.637664 5.5962734 5.498673 5.789982 5.649737
1368474_at 6.230087 6.598189 6.774858 6.575501 6.7742405 6.079211 5.8028193 6.3818045 6.312787 6.1452003 6.025154 6.532166
1368475_at 4.918575 4.923126 5.036413 4.852578 4.971783 5.0388308 5.0585356 5.007154 5.113382 6.367731 4.8738966 4.8485303
1368476_at 6.4949336 6.71344 6.6025267 6.622256 6.5131984 6.45008 6.211334 6.5815234 6.766325 6.4968014 5.94481 6.559417
1368477_at 7.538096 6.9024115 6.8958735 7.0360756 6.853681 7.1385307 6.8940296 7.062146 7.1247306 7.1049542 6.97574 6.980047
1368478_at 3.9936497 3.896356 3.901141 3.838019 3.79029 3.8887239 4.0037794 3.7060308 3.7695122 4.1173162 3.8924954 3.7994125
1368479_at 4.10507 3.8752494 4.327676 4.03307 3.973502 4.043908 4.356244 3.8622031 4.036907 3.8871229 3.8697593 3.6916103
1368480_at 6.473279 6.2324524 6.559395 6.4674473 6.0138974 6.622196 6.7815504 6.214655 6.6461067 5.834263 6.591887 6.417004
1368481_at 5.3966236 5.645379 5.717514 5.443598 5.5976253 5.3896594 5.645296 5.6267757 5.4483457 5.397437 5.479453 5.448864
1368482_at 6.148884 6.490839 6.2305174 6.3071904 6.4189224 6.682141 6.4932017 6.11303 6.743269 6.5374794 6.1040273 6.512552
1368483_a_at 4.1265965 4.142299 4.308015 4.0848365 4.074918 4.1844835 4.305349 4.3808975 4.123412 4.418443 4.2299705 4.1480165
1368484_at 5.561335 4.923602 5.090869 5.119831 5.061114 5.569388 5.1900787 5.288944 5.4132977 5.0583806 5.077535 5.0093436
1368485_at 5.188775 5.1131916 5.3145647 5.1114044 5.370615 5.263729 5.2106295 4.9958115 5.3222084 5.1379566 5.045066 4.950284
1368486_at 7.1846995 5.891751 7.138241 5.7666473 6.7798834 6.9081006 7.785675 6.9509773 7.2747335 5.0495453 7.7340703 7.3474627
1368487_at 3.340981 3.3107867 3.4144745 3.2784715 3.3377914 3.4090483 3.2828233 3.3749352 3.2608833 3.3104408 3.4260075 3.35172
1368488_at 8.296419 8.693918 8.182197 8.421712 8.088198 8.675028 8.481002 8.371561 8.623048 8.926922 8.8179245 8.831951
1368489_at 5.306919 5.4136095 5.3013334 5.383529 5.3189034 5.3195453 5.456054 5.186445 5.318767 5.256116 5.9413958 5.2525477
1368490_at 8.760013 9.577202 9.130092 9.984246 8.077093 9.061287 9.97113 9.768179 9.528749 10.773121 9.858576 10.181016
1368491_at 6.184033 5.764906 5.833536 5.8935533 6.3494277 5.942959 5.5452595 6.4231625 6.006723 6.5168414 5.9285865 6.0353475
1368492_at 7.033538 7.1252046 7.053183 7.4174213 7.170208 7.231421 7.1644683 7.112238 7.4153395 7.438288 6.9600472 7.4567385
1368493_at 5.2578616 4.954462 4.9314437 4.9045715 4.8541946 4.998998 5.036111 4.796827 4.8892965 5.0388017 5.0664463 4.938127
1368494_at 3.6808424 3.6208246 3.5648193 3.6082366 3.8407261 3.9989955 3.859149 3.91368 3.8730454 3.7677743 3.8688602 3.4980469
1368495_at 5.9264 6.0755577 6.161935 5.6603975 5.959624 5.795533 6.190383 5.991012 5.917546 5.87474 6.2727175 5.776418
1368496_at 4.6000023 4.413298 4.515612 4.603203 4.4101267 4.5352325 4.4666367 4.5329366 4.4358244 4.476926 4.706045 4.526037
1368497_at 9.744314 10.397617 10.500688 10.10781 9.647402 10.327713 10.2167635 10.412009 10.919493 9.619879 10.155608 10.7411
1368498_a_at 3.3970928 3.2135105 3.2055974 3.2216296 3.2803686 3.2279365 3.3066754 3.2856092 3.2998664 3.257582 3.2796273 3.3439584
1368499_at 3.5251825 3.5248587 3.4773974 3.5050466 3.5210967 3.557205 3.5215793 3.3879826 3.6258786 3.6633368 3.4049315 3.5005348
1368500_a_at 6.9087768 6.887336 6.987995 6.799879 6.7123528 6.84161 7.012673 6.97425 6.7771263 6.9252005 6.7130485 6.727627
1368501_s_at 5.711131 6.0135193 6.1369023 6.2960515 5.846848 6.4554505 6.242519 6.3910017 6.3471403 6.2072163 5.803432 6.1571183
1368502_at 4.485434 4.070507 4.251621 4.1253724 4.1784663 4.3975143 4.306472 4.277962 4.373981 4.3929424 4.273848 4.2598615
1368503_at 6.6864276 6.953941 7.045486 7.0401134 6.9239216 6.80721 6.887987 6.9722505 6.9804187 7.413047 6.884611 7.082996
1368504_at 10.757804 10.704069 10.839456 10.996167 10.954011 10.823099 10.93056 10.924852 10.774248 11.07005 10.457659 10.844195
1368505_at 5.601957 5.083618 5.083598 5.5783525 5.304082 5.692569 5.752587 5.3010354 5.645572 5.6277227 5.4052677 5.5272646
1368506_at 5.0199547 4.953086 5.124618 5.148074 5.0681105 5.4452014 5.022422 4.713043 5.5712976 5.021512 5.2762365 4.8742094
1368507_at 10.631734 10.870578 10.811313 10.693492 10.58145 10.877519 10.792623 10.79875 10.722785 10.688726 10.682114 10.820134
1368508_at 7.613351 7.563785 7.9777174 7.7508845 7.7190886 7.693324 7.7929616 7.9271913 7.803293 7.7735367 7.7211947 7.8618035
1368509_at 5.5022373 5.1300006 4.9481506 5.213936 4.9220576 4.916489 5.199635 4.9688654 5.4478836 6.103108 4.6197023 4.7626324
1368510_at 4.733038 4.634204 4.805711 4.8184233 4.8236494 4.858754 4.5782137 4.732499 4.9031143 4.6581545 4.895913 4.832281
1368511_at 4.2971945 4.07104 4.068718 4.060548 4.038125 4.2174745 4.12204 4.3665295 4.3949795 4.549162 4.572711 4.4142213
1368512_a_at 10.023159 9.790776 9.98214 9.46845 9.942236 9.933018 9.739952 10.162018 10.011131 9.332965 9.426306 9.583677
1368513_at 5.935663 6.1871624 6.044625 6.113884 6.115033 5.8775353 6.2250714 6.0192127 6.0847125 5.840461 6.099722 5.807155
1368514_at 11.285491 11.362 11.444162 11.303812 11.333836 11.451585 11.515849 11.407904 11.3721485 11.247392 10.894468 11.252337
1368515_at 4.9376316 5.153989 4.9970446 4.974372 5.098134 5.0020475 5.241284 4.874711 5.150502 5.187186 5.35744 5.3863935
1368516_at 6.228364 6.4897294 6.3158445 6.369 6.2671804 6.26196 6.1225376 6.26396 6.30771 6.536502 6.293475 6.3022346
1368517_at 6.6201806 6.2917876 6.3739758 6.387048 6.654424 6.61411 6.5224295 6.3218236 6.574698 6.6939564 6.783965 7.181492
1368518_at 7.057476 7.5819654 7.0754247 7.7829604 7.685266 7.929096 7.623158 7.302506 7.7484994 7.3962564 7.290051 7.946492
1368519_at 5.1386423 5.1049805 5.208876 5.0493555 4.9418535 5.150843 5.159911 5.0750203 5.1638694 5.3061514 5.1176367 5.093216
1368520_at 12.99318 13.125477 13.188389 12.268755 13.119864 12.966365 12.5377035 12.986423 10.568934 11.79629 10.65249 11.02911
1368521_at 6.2857294 6.2443514 6.1243825 6.5620313 6.4292355 6.7662644 6.7152805 6.4413853 6.5056295 7.029054 6.4554787 6.9652195
1368522_at 4.441784 4.448901 4.215417 4.474726 4.595829 4.1822047 4.1711674 4.160239 4.3387837 4.4473653 4.563549 4.4282374
1368523_at 4.5742254 4.2187443 4.12189 4.0753016 4.2403727 4.114667 4.2276897 4.0977974 4.420162 4.2330246 4.460533 4.370585
1368524_at 3.7797277 3.6326103 3.7222254 3.6433892 3.7359774 4.0006466 3.7744086 3.7444234 3.693135 3.718334 3.7555528 3.7399178
1368525_at 6.520154 6.514795 6.579242 6.612163 6.5572777 6.569761 6.724599 6.488147 6.6336985 6.3805943 6.345652 6.393531
1368526_at 6.6740603 7.0718384 6.794259 6.9293566 6.9214444 6.8463874 6.926613 6.829182 7.0890512 7.275029 6.918161 7.077546
1368527_at 3.24077 3.2655602 3.258975 3.2878194 3.2334564 3.234091 3.2828047 3.2958555 3.235879 3.2178464 3.3629599 3.2405033
1368528_at 8.710478 8.277151 8.713403 8.453886 8.68116 8.410757 8.460482 8.599056 8.096538 8.3050995 8.015255 8.22799
1368529_at 4.4683876 4.191071 4.499575 4.1890373 4.2396216 4.1071424 4.455124 4.209654 3.9580088 4.2595367 4.093363 4.0549817
1368530_at 4.835613 4.6442156 4.938979 4.8166 4.7949467 4.74064 4.579796 4.7211256 4.669594 4.618084 4.767869 4.890608
1368531_at 3.5233426 3.5219574 3.432854 3.4103923 3.5441551 3.4658773 3.5883067 3.6435866 3.4886422 3.534983 3.469205 3.506543
1368532_at 3.919219 4.1273966 4.249096 4.1768384 4.119627 4.160987 4.1547184 4.5265646 4.008239 4.09853 4.3154526 4.102547
1368533_at 5.710334 5.5292187 5.55723 6.0927944 5.4265738 5.328827 5.3871913 5.4708967 5.8579473 5.6122875 5.3971457 5.5602646
1368534_at 5.747877 5.8670816 5.9176855 6.0613256 5.8538938 5.9208283 6.014082 6.0584216 5.8864565 5.758663 6.1207333 5.9475455
1368535_at 5.463503 6.073557 5.7029867 5.8270726 5.9949718 5.7432365 5.693097 5.6877575 6.03463 5.878933 5.7315598 5.748497
1368536_at 9.938815 10.121754 10.124031 10.441945 10.202359 9.854882 10.032661 9.973813 11.018873 10.311834 9.123791 9.371503
1368537_at 5.1597815 5.43147 5.716932 5.4385633 5.475892 5.5809402 5.3980374 5.6497083 5.613173 5.4270024 5.136522 5.735185
1368538_at 7.240194 7.2213326 7.3522973 7.456959 7.09799 7.242995 7.531664 7.3955827 7.6637473 7.7225647 7.4223995 7.509826
1368539_at 3.6858647 3.6774812 3.4609373 3.6124258 3.5130732 3.6846564 3.7606018 3.7298217 3.549843 3.5215628 3.5102878 3.768474
1368540_at 3.9586523 3.9735756 3.784183 4.32493 4.0070014 4.0264883 3.7435167 3.9972408 4.1280093 3.9998174 3.8336492 3.9817357
1368541_at 6.2000895 6.3499312 6.119434 6.0593376 6.3482227 6.435948 6.355966 6.3219995 6.907571 6.301902 6.2211795 6.5307355
1368542_at 4.559662 4.517603 4.556365 4.8928127 4.2957535 4.5505247 4.4211454 4.3156705 4.292374 4.3870153 4.487448 4.5261045
1368543_at 6.338034 5.962495 6.099328 7.155979 6.653927 6.320231 6.334078 5.2336087 5.5009155 5.765003 4.820046 4.2947903
1368544_a_at 4.6478925 4.588533 4.6791663 4.8779907 4.5008717 4.631772 4.780052 4.794384 4.689603 4.8827686 4.683266 4.7828445
1368545_at 5.631377 5.9407973 5.597813 5.4679246 5.6095996 5.863831 5.891221 5.3970056 5.783569 5.5325775 5.918249 5.5485325
1368546_at 4.9655824 5.121736 5.154706 5.126328 5.2145095 5.3817425 5.3810444 5.161517 5.1204534 5.2662563 4.9464335 4.987238
1368547_at 4.2491693 4.2187605 4.1357174 4.101473 3.9777853 4.137433 4.1587095 4.2311053 4.101665 4.2369843 4.356265 4.2457433
1368548_at 3.4754713 3.3777916 3.3208377 3.2693245 3.3315601 3.3751254 3.3495672 3.3717573 3.343533 3.2978847 3.274512 3.2064874
1368549_at 8.675188 8.632576 8.764445 8.42182 8.516872 8.521253 8.625417 8.619318 8.836667 8.661293 8.258991 8.520774
1368550_at 4.830619 4.9631596 5.086676 4.947829 5.005434 4.9878855 5.145891 5.086686 4.9086914 5.04631 5.1648474 5.155189
1368551_at 4.555392 4.497039 4.579567 4.3841906 4.123831 4.610447 4.562135 4.375816 4.581076 4.4179277 4.5451317 4.3558593
1368552_at 10.374532 10.349907 10.402427 10.255847 10.409591 10.461595 10.512826 10.508062 10.493709 10.935673 10.352802 10.4978485
1368553_at 5.2384243 5.18668 5.2645397 5.548355 5.280517 5.4605656 5.17266 5.1630287 5.5314436 5.212409 5.3362656 5.5215445
1368554_at 5.5540924 5.604621 5.789894 5.4637766 5.4466887 5.6403317 5.9204392 5.594943 5.723051 5.7744446 5.5741777 5.6054583
1368555_at 5.083845 5.379476 5.3798018 5.799357 5.6709776 6.1667247 5.9304137 5.9385715 6.153235 5.6787395 5.5835476 5.719849
1368556_at 4.896843 5.0840306 4.963861 5.4651747 4.775931 4.96351 5.0684257 5.15439 5.027384 5.227275 4.573998 4.8953075
1368557_s_at 5.2162895 5.11266 4.9723797 5.1766825 5.129839 5.101298 5.342674 5.0080585 5.0868464 5.1337833 5.1453257 5.1229944
1368558_s_at 7.043041 7.8023424 7.745419 7.965525 7.600015 8.127657 7.807451 7.3591604 7.8588414 7.789676 7.9074044 8.408596
1368559_at 6.228154 6.073252 5.956982 5.9081426 6.0923986 6.030531 6.1349072 6.129708 5.700362 5.860201 5.957275 6.0151606
1368560_at 5.5968075 5.4038515 5.480687 5.163093 5.3146577 5.4948564 5.3551564 5.232773 5.1402483 5.600396 5.4743323 5.39013
1368561_at 4.2009954 4.02397 4.0792093 4.067301 3.961294 4.0699253 4.021201 4.079999 4.051693 4.1765585 4.174362 3.9884205
1368562_at 5.5219193 5.087947 5.095133 5.254835 5.194952 5.303652 5.3091164 4.964651 5.080474 5.0483737 5.3399343 5.2746286
1368563_at 6.7355924 7.3451786 7.3227324 6.6551423 6.7654767 6.9154506 7.721298 6.6636486 7.6063123 6.5553107 7.1412306 7.512965
1368564_at 5.1001763 4.803433 4.6877747 5.1329694 4.934701 5.3628516 5.1733656 4.8599367 5.1695585 4.982175 5.1448812 5.1783767
1368565_at 4.2320976 4.4493856 4.307251 4.4057856 4.1162577 4.606699 4.1963468 4.358412 4.315494 4.570809 4.1682315 4.0711594
1368566_a_at 11.203004 10.981202 11.187776 10.692283 10.955823 10.936439 11.093518 11.183123 10.965494 11.159186 10.65186 10.735518
1368567_at 6.978479 7.195761 7.242158 7.488791 7.2503047 7.3800044 7.5368176 7.5453115 7.452704 7.5770526 7.3520727 7.4978566
1368568_at 5.8398447 5.8358197 6.056202 6.2824926 5.8716335 5.8457985 6.0771794 6.253867 5.8763843 5.8826933 5.9030495 6.016296
1368569_at 4.1705127 4.3951883 4.013254 4.293136 3.8714962 6.154525 4.514602 4.886877 5.458977 4.6747937 11.138988 10.886995
1368570_at 7.16258 7.3904743 7.2293572 7.250759 7.155592 7.0271916 7.246529 7.1613855 7.0911303 6.446108 6.166732 5.974286
1368571_at 5.09629 5.464386 5.2869453 5.1495023 5.553438 5.3167205 5.2912393 5.5816345 5.203851 5.168078 4.735744 5.0834937
1368572_a_at 5.2560034 5.212814 5.5385823 5.269333 5.1349587 5.505833 5.66743 5.473613 5.3323855 5.529996 5.244193 5.1514654
1368573_at 7.4183655 7.837248 7.5049553 7.4398036 7.4705024 7.3233905 7.3261976 7.5987864 7.555887 7.4553 7.657347 7.7151756
1368574_at 10.148944 10.042496 10.154443 9.998208 10.186229 10.17674 10.329122 10.148063 10.113719 10.251527 10.238352 10.194743
1368575_at 5.4105153 5.3801117 5.5527434 5.4652243 5.382585 5.3930483 5.397168 5.4278 5.404273 5.42706 5.3825903 5.370544
1368576_at 4.55584 4.5288696 4.499428 4.799325 4.649129 4.7225094 4.8006325 4.9704065 4.5605345 4.359824 4.4053593 4.773959
1368577_at 3.6206346 3.4775326 3.6698294 3.5099409 3.6503081 3.5452666 3.7083886 3.6719086 3.4743695 3.5876498 3.4686828 3.3439584
1368578_at 5.01138 4.830415 5.0322704 5.0392237 4.832394 4.9818373 4.917509 4.910719 4.806961 4.8729286 4.786495 4.757793
1368579_at 4.844989 4.8455496 4.759965 4.9412613 4.858741 4.9551415 4.776804 4.703115 4.957145 5.0758066 4.9500294 5.0455656
1368580_at 6.0824122 6.164184 6.1949987 6.101196 6.2696023 6.1966133 6.134198 6.31789 6.244771 6.300106 6.103418 6.280861
1368581_at 5.778425 6.0037346 5.8446183 5.9211555 5.898694 6.007707 5.814221 6.0777884 5.577985 5.9243374 5.8472757 5.822113
1368582_at 4.375107 4.367305 4.3062096 4.404331 4.3900337 4.4606276 4.6284018 4.2584076 4.0996547 4.13171 4.482873 3.9696794
1368583_a_at 13.712826 13.838013 13.672256 13.688289 13.80362 13.696991 13.848199 13.703619 13.817929 13.758306 13.622617 13.64874
1368584_a_at 4.6612086 4.9092607 4.6702924 4.938225 4.900531 4.906116 4.928986 5.341839 4.9983406 5.1235423 4.9049053 4.8736067
1368585_at 6.4597497 5.838128 6.29708 5.9267693 5.908441 6.1809187 6.2828135 5.9040036 6.0322943 6.0858316 6.610246 6.057643
1368586_at 5.504129 5.371421 5.5843616 5.353345 5.6022635 5.7144947 5.6483393 5.494818 5.5629873 5.471736 5.6994324 5.3228617
1368587_at 13.871289 13.808348 13.84766 13.873198 13.889129 13.894377 13.8782015 13.685786 13.803865 13.759869 13.704024 13.755098
1368588_at 5.0668464 5.1398153 5.2975307 5.663186 5.208163 5.327429 5.226695 5.0618095 5.298024 5.233399 5.3448596 5.486935
1368589_at 8.0408325 7.861278 8.233939 7.72561 8.452454 8.422807 8.368775 7.9993443 7.4474874 7.476841 8.108054 8.357484
1368590_at 3.9729865 4.0637445 3.9398813 4.024363 4.2414865 3.9645526 3.848107 3.8318543 3.7977304 3.9011097 4.005291 4.033277
1368591_at 9.199203 9.360957 9.526661 9.0893135 9.350898 9.290544 9.26594 9.300271 9.179081 9.233075 9.267675 9.451706
1368592_at 7.272664 6.543754 6.9356484 7.1372256 6.483975 6.9395976 6.6974273 7.178489 6.8852553 7.2204356 6.968024 7.376545
1368593_at 8.410931 8.551197 8.588655 8.267847 8.375341 8.44792 8.5323925 8.655464 8.529375 8.109064 8.081274 8.050251
1368594_at 5.2896857 5.1220913 5.2502413 5.1596336 5.015868 5.0938115 5.1813602 5.063486 5.113526 5.15312 4.997547 4.999993
1368595_at 4.899043 5.1592236 5.262935 5.206724 4.9807 5.0108285 5.301991 5.024488 4.962193 5.4741535 4.828976 5.0808477
1368596_at 7.0201426 7.5324526 7.148399 7.2383995 7.0747967 6.923489 7.270293 7.347764 7.043287 6.8816934 6.649733 6.920601
1368597_at 6.2153435 6.3974113 6.40603 6.2760134 6.1353784 6.0319653 6.144742 6.4241834 6.233748 6.3135905 6.2855134 6.3391957
1368598_at 6.5355244 6.254923 6.51789 6.529071 6.441992 6.558124 6.5531597 6.453069 6.4224763 6.61887 6.4083858 6.5143466
1368599_at 6.0148563 5.8734636 5.9737096 6.112115 6.3135843 6.022568 5.984903 6.0011826 5.8362255 5.9407277 6.311733 5.8789105
1368600_at 10.981917 10.835322 10.944839 10.78644 10.866756 10.707842 10.764362 10.9833355 10.650953 10.585575 10.602929 10.607147
1368601_at 4.861754 4.8587112 5.1363764 4.568276 4.851017 5.055413 5.003309 4.785249 4.7565093 4.936834 4.8328743 5.050764
1368602_at 4.2252865 4.024048 4.1494284 3.905843 3.9815547 4.205539 4.1827946 4.0495315 4.1047163 4.0118904 4.1250463 4.132488
1368603_at 4.817834 4.685367 4.690792 4.6903014 4.684375 4.767529 4.654088 4.8115716 5.108143 4.6491814 4.652367 4.408287
1368604_at 5.0590553 4.953144 4.853012 4.8373117 4.8493567 4.952525 5.2257075 5.0750203 4.6317663 5.107163 5.2089157 4.8684936
1368605_at 4.8007994 4.893972 4.835661 4.8745275 4.728246 4.825158 4.9878607 4.807371 4.9560843 4.8525257 5.02188 5.2265368
1368606_at 4.327718 4.4696465 4.05532 4.4948583 4.2484417 4.3282394 4.384736 4.3660364 4.3255997 4.1870184 4.1658726 4.150628
1368607_at 7.9477544 8.380413 8.846079 7.1112905 7.3398623 7.983372 7.293647 8.413141 6.300346 7.663836 7.283488 7.332723
1368608_at 9.643788 10.031651 9.778262 9.437892 9.61801 9.681005 9.715718 9.66492 9.23783 9.418712 9.097546 9.424738
1368609_at 12.449135 12.43771 12.551634 12.559725 12.375823 12.458806 12.516108 12.44805 12.550827 12.599238 12.265486 12.555548
1368610_at 4.250337 4.2835107 4.0656877 4.03092 4.1713943 4.2886615 4.278227 4.214993 4.065837 4.1029453 4.1429033 3.9697692
1368611_at 3.9611046 4.169485 4.090802 4.0331416 3.9695277 3.947924 4.0900965 4.052146 4.056569 4.2655106 4.238039 4.158493
1368612_at 5.392547 5.4614697 5.3796573 5.440196 5.531557 5.3272347 5.4335356 5.388136 5.507326 5.717404 5.622734 5.444643
1368613_at 4.662172 4.669305 4.4545326 4.481462 4.519072 4.609115 4.6142273 4.442586 4.659502 4.63299 4.669476 4.5022755
1368614_at 7.9552145 7.9200716 8.190175 7.479691 7.858335 7.856918 8.018613 7.7957087 7.5387273 6.817362 7.1242023 7.4562664
1368615_a_at 5.2462473 4.915197 4.8378344 5.123865 5.044595 4.9872794 5.250532 4.8506284 4.9616756 5.2044415 4.9895353 4.8537173
1368616_at 5.9240503 6.140419 6.5541778 5.8648634 6.12917 6.2564406 6.3213806 6.116039 6.077546 6.1233563 6.079957 6.095594
1368617_at 4.0353255 4.1172667 4.306078 4.420004 4.2359066 4.3525615 4.297223 4.435364 4.360488 4.042837 4.323394 4.317861
1368618_at 8.983379 9.0260515 8.884371 9.194815 8.973119 8.964999 9.067938 9.05984 9.130595 9.011486 8.712469 8.974148
1368619_at 5.4951906 5.6064177 5.894537 5.3352547 5.646201 5.7070007 5.924481 5.6687193 5.590015 5.5830765 5.7483387 5.536618
1368620_at 6.2168183 5.931455 5.752839 5.888802 5.7648244 6.253508 5.928995 6.0220695 6.0524597 5.8035326 6.4041247 5.843254
1368621_at 10.571889 10.846706 10.810651 11.046269 10.526549 10.844319 10.483121 10.704369 10.738376 11.268984 10.661813 10.950747
1368622_at 4.3022203 4.2445774 4.2218323 4.292131 4.276216 4.4209766 4.297832 4.21944 4.495722 4.40565 4.349264 4.382375
1368623_at 4.7227306 4.5949492 4.6527557 4.5324287 4.7304797 4.690218 4.9088984 4.5708694 4.8339834 4.8667355 4.604625 4.5753403
1368624_at 3.8689864 3.6564097 3.8193219 3.7841945 3.604511 3.7853703 3.862421 3.7797143 3.6296763 3.7316658 3.5535603 3.7571993
1368625_at 5.8896165 5.6130047 5.4157352 5.2835746 5.171959 5.4171867 5.6081944 5.8274617 5.353545 5.423207 5.5360713 5.303501
1368626_at 4.438466 4.474054 4.410089 4.3664904 4.261322 4.259612 4.466637 4.526352 4.3760605 4.4704638 4.5471363 4.4486156
1368627_at 12.530211 12.516773 12.6814575 12.507942 12.542892 12.507477 12.610395 12.526911 12.55138 12.136122 12.004643 12.224223
1368628_at 3.8291848 4.0070677 3.9588063 3.8976538 3.893901 3.9053757 3.9449298 3.8078187 3.893535 3.9469655 3.9456484 3.91583
1368629_at 4.936267 4.7345996 4.768418 4.984751 4.96048 5.002048 4.9401608 4.6819563 4.907019 4.6391597 5.070743 4.668483
1368630_at 3.6128511 3.4232917 3.552019 3.625953 3.4901059 3.5074246 3.6648455 3.6858633 3.5466862 3.5338686 3.448225 3.411365
1368631_at 4.3314147 4.362238 4.4095716 4.388813 4.509532 4.403433 4.510627 4.446948 4.3570914 4.55797 5.063991 4.9006867
1368632_at 3.321157 3.433276 3.3675215 3.2728748 3.2309284 3.3050542 3.4074502 3.4308062 3.280238 3.3123672 3.3702724 3.3784344
1368633_at 3.8005352 3.5287862 3.6632957 3.8442428 3.7919512 3.831647 3.68712 3.617718 3.792198 3.7904632 3.8967233 3.737885
1368634_at 8.1117 8.199591 8.348316 7.9962287 8.070688 8.030785 8.181792 8.208927 8.265084 8.245153 8.112574 8.016197
1368635_at 4.1399813 4.3528423 4.2938356 4.2202997 4.0825224 4.332963 4.2291365 4.4573135 4.170132 4.4309864 4.250701 4.1755705
1368636_at 5.9236784 5.820907 5.800995 5.843416 6.352606 6.198388 5.8435974 5.6696625 6.1828403 6.1941266 6.2528796 5.757941
1368637_at 4.390459 4.2070913 4.2493925 4.1601424 4.16341 4.1526012 4.319762 4.1559706 4.2204146 4.2055044 4.299394 3.994871
1368638_at 5.026335 5.229538 5.331025 5.120022 5.061632 5.3062077 5.089537 5.2392254 5.1363153 5.3566103 5.021732 5.042299
1368639_at 4.005458 4.092556 4.106141 3.8775847 3.953051 3.855064 3.988903 3.8814757 3.9377384 3.7942371 3.9874823 3.7931657
1368640_at 6.138851 5.9730453 5.806872 5.886169 5.885652 5.902442 5.806435 5.610993 5.9746475 6.0708337 6.2173667 5.8556323
1368641_at 3.8198211 3.9521506 4.0367193 3.7285917 4.2809587 3.7700615 4.0763683 3.8802474 4.234977 3.9833803 4.442033 4.057107
1368642_at 8.967705 9.170681 9.088793 9.333123 9.004311 9.000908 8.976616 9.2033205 9.07119 9.138248 8.63341 8.869733
1368643_at 3.9838293 4.0782223 4.1090794 4.1515293 4.3019485 4.2693224 4.018955 4.1205673 4.09731 4.042755 4.1692514 4.3648643
1368644_at 5.0171556 4.661479 4.4186864 4.763483 4.839203 4.330647 4.5304036 4.6155806 4.6678 4.6515274 4.366567 4.647086
1368645_at 5.922623 5.9283924 6.2721486 5.838065 5.8529 5.621172 6.0736217 6.1194983 5.9999475 5.9447627 5.8272834 5.825737
1368646_at 8.250741 8.322027 8.348006 8.116088 8.458598 8.02216 8.31262 8.211835 8.585598 8.0470295 8.153072 7.627409
1368647_at 7.1745234 7.1910605 7.4795413 7.3385634 7.107686 7.0471196 7.2191954 7.318484 7.18655 7.253908 7.058132 7.1223803
1368648_at 4.8572025 4.5477896 4.651602 4.745032 4.4665484 4.6827693 4.7896323 4.8879957 4.5971675 4.729868 4.5233455 4.700563
1368649_at 7.327761 7.560658 7.739761 7.52268 7.3202605 7.281035 7.3071513 7.2921653 7.5877953 7.4272494 7.3220506 7.371
1368650_at 6.620026 7.1759925 8.057266 6.35374 7.1208315 7.250704 8.073313 7.9430428 8.213444 7.7538724 7.555578 7.191596
1368651_at 11.470893 11.035235 11.17969 9.665186 11.129039 10.834745 11.3239975 11.356204 10.568596 8.907504 9.853678 9.596641
1368652_at 6.797882 6.600811 6.882973 6.6030083 6.782769 6.675682 6.7130523 6.6743603 6.8229747 6.884859 6.7223086 6.9727798
1368653_a_at 10.469269 10.312543 10.47376 10.193112 10.448259 10.408389 10.431047 10.58455 10.63324 10.534205 10.287497 10.403161
1368654_at 5.695659 6.041893 5.946047 5.6500096 5.6418114 5.828207 5.698031 5.780791 5.9484863 5.8926954 5.6633854 5.902989
1368655_at 9.202223 9.211859 8.834676 9.299858 9.117378 9.410482 9.231813 9.44331 9.229224 9.148849 8.867407 9.273049
1368656_at 4.3781023 4.207685 4.158762 4.368246 4.0972357 4.129462 4.568549 4.4760547 4.1820507 4.2740717 4.171615 4.192447
1368657_at 3.714853 3.7858362 3.7375286 3.5890498 3.7893364 3.709371 3.6531963 3.7689826 3.6407695 3.8957028 3.7323818 3.595807
1368658_at 4.3270774 4.568951 4.0701513 4.3027334 4.3482656 4.0575905 3.9754717 4.256017 4.0856266 4.1127295 4.1301155 4.246264
1368659_at 10.996527 10.008569 9.440235 9.929845 10.258857 10.815595 10.756225 11.045621 9.610033 10.5840225 9.6020975 10.289887
1368660_at 4.9904823 5.626249 5.513393 5.0312343 5.086447 5.130377 5.3850827 5.5443616 5.334753 5.4804997 5.0028877 5.2735243
1368661_at 7.098809 6.7939663 7.0902567 6.6465874 7.0744476 7.0359607 7.198399 7.1472845 6.8888083 6.897649 6.9100075 6.8448887
1368662_at 7.0812297 7.0189133 7.081771 6.7964544 6.719495 7.1976767 7.3142047 7.151033 7.0083103 7.098552 7.2578964 6.907656
1368663_at 3.8600566 3.6914213 3.8530087 3.7919343 3.838228 3.9209805 3.9703574 3.6887875 3.6557548 3.748674 3.7387395 3.7648172
1368664_at 6.186007 5.897313 5.9171104 5.8676305 5.9782457 6.206072 5.927069 5.695463 6.087106 5.9945335 6.0404305 5.8489127
1368665_at 7.667872 7.9434853 7.9053206 7.9000106 7.855998 7.964169 7.8960996 7.854991 7.937702 8.132376 7.8216624 8.013029
1368666_a_at 4.1572285 3.9171877 4.1069927 4.105385 4.1957455 4.1084204 4.3972216 4.30256 4.0061145 4.0306225 3.9627588 3.9760947
1368667_at 6.1535783 5.7320957 5.8528776 5.696083 6.2064857 5.9572473 6.1951165 5.712982 5.97869 5.823089 6.5019927 6.1077747
1368668_at 8.1894 8.465603 8.682392 8.151704 8.360178 8.402101 8.11898 8.368455 8.33396 8.198813 8.367638 8.371841
1368669_at 7.6170797 7.949083 7.8332186 8.175563 8.066185 8.105461 8.087939 8.135462 8.23567 8.239149 7.726417 8.166496
1368670_a_at 5.6577945 5.993253 5.835749 5.860175 5.6353235 5.8922954 6.1069813 6.3167295 5.7442555 6.3049583 5.7772465 5.4244156
1368671_at 6.2716165 6.360426 6.461585 6.512916 6.1879535 6.3194404 6.404065 6.329765 5.9194493 6.325256 6.9119496 6.597161
1368672_at 4.7784486 4.6891074 4.6442113 4.679409 4.538135 4.6751537 4.7445917 4.6818676 4.6673136 4.7866135 4.587661 4.700534
1368673_at 4.3630013 4.226251 4.198618 3.9239826 4.003499 4.1900134 4.0841064 4.4784365 4.219843 4.0396585 4.0189724 3.9761014
1368674_at 11.002235 11.092836 11.091689 10.765679 11.125968 10.9886875 11.186501 11.065675 11.183137 9.8411875 10.192475 10.609009
1368675_at 6.5153227 6.8135967 7.0360584 7.1292353 6.8730636 6.631767 6.6547003 6.9269547 6.756815 7.2603884 6.650633 6.4407177
1368676_at 5.462509 5.3061357 5.501577 5.3482494 5.570003 5.3838162 5.5695314 5.6147866 5.35221 5.550924 5.6993914 5.4716444
1368677_at 4.0152874 3.606941 3.6682553 3.5628724 3.6872797 3.6160474 3.838632 3.8125877 3.6197855 3.7943137 3.5559711 3.6961722
1368678_at 4.585235 4.369356 4.441825 4.4023523 4.4186416 4.5021763 4.652787 4.498046 4.5163713 4.417387 4.3522215 4.4054675
1368679_a_at 5.8371787 6.4816284 6.022849 6.730161 6.5375667 6.251606 6.0570025 6.1252403 6.547321 6.74637 6.8365197 6.909384
1368680_a_at 4.6487775 4.744165 4.743615 4.843768 4.6610837 4.6806664 4.717222 4.9133005 4.9174337 4.7829733 4.748799 4.79391
1368681_at 6.8780937 6.723059 6.803481 6.655313 6.736771 6.983914 7.11258 6.579497 6.7790613 6.5056605 6.9394937 6.728517
1368682_at 4.497717 4.877918 5.0227723 4.7558446 4.848275 4.844046 4.922865 4.9746246 4.945983 5.037611 4.8168993 4.917004
1368683_at 3.198857 3.0684466 3.101564 3.1327193 3.1469433 3.144688 3.1554163 3.1013663 3.096677 3.1607077 3.1844172 3.0691032
1368684_at 5.622076 5.742365 5.629962 5.358841 5.3431892 5.445774 5.825506 5.478322 5.6754417 5.559725 5.665036 5.681882
1368685_at 5.4087963 5.2005577 5.0615153 5.136969 5.181627 5.259669 5.1379094 5.1483703 5.059424 5.4205513 5.186667 5.1178246
1368686_at 14.0247555 14.078047 14.045706 13.991858 14.021744 13.979364 14.073963 14.06574 14.0049515 14.008723 13.89711 13.946923
1368687_at 6.0441227 5.8828096 6.1106935 5.942457 5.968772 6.1398687 5.91733 6.0048347 5.903692 6.1009808 6.0271993 5.9915166
1368688_at 4.6480775 4.632408 4.6789 4.577858 4.6265936 4.781499 4.696065 4.6897955 4.5974717 4.826014 4.435235 4.6284347
1368689_at 4.209942 4.1969595 4.243408 4.0896673 4.1278534 4.0928073 4.365742 4.28216 4.139165 4.174349 4.2819986 4.2049594
1368690_a_at 4.8939133 4.859432 4.879504 4.72275 4.743628 4.778916 4.6997056 4.5692825 5.0038023 4.99803 4.862027 4.9261994
1368691_at 5.04303 5.153907 5.276593 4.99572 4.9230814 4.8636017 4.9245996 5.0118294 4.8323765 5.367865 4.401027 4.5899515
1368692_a_at 8.826643 8.72227 9.2719 8.704991 8.311673 8.738789 8.726314 8.898465 9.044155 7.462347 8.0593815 8.245909
1368693_at 6.631715 6.4386764 6.451707 6.857441 6.885259 6.9723253 6.590127 6.61064 6.7341857 6.6120505 6.3171434 6.8707294
1368694_at 4.678222 4.49612 4.508149 4.4776564 4.5098705 4.610447 4.746352 4.369964 4.5642786 4.607634 4.5984406 4.3434067
1368695_at 12.029125 11.9505625 12.083221 12.1456 12.095755 12.119169 12.018662 12.046997 11.964584 12.379902 11.929317 11.9147625
1368696_at 6.019392 5.8740263 5.6020603 5.7747164 5.968014 6.237897 5.884779 5.9410377 5.9919376 5.71985 5.90355 5.9444184
1368697_at 3.8146453 3.8118498 3.89853 3.7222605 3.76972 3.7831688 3.9205637 3.7482376 3.7874336 3.8940694 3.7649326 3.8349664
1368698_at 6.01887 5.8456745 5.9110456 5.964531 5.955599 6.125255 5.9658637 6.2588615 5.7320127 5.4447613 5.785964 6.027566
1368699_at 4.3147707 4.1577606 4.2497196 4.2310076 4.1714706 4.139719 4.3007927 4.149954 4.173929 4.4123516 4.1549587 3.9554822
1368700_at 4.3119063 3.9694412 4.1652985 4.2422857 4.0561495 4.2766337 4.0225825 4.265287 4.2230687 4.2445893 4.122135 4.2058287
1368701_at 5.3592067 5.241625 5.2754197 5.278594 5.4150624 5.282649 5.4086046 5.2789097 5.263569 5.245413 5.2212896 5.22665
1368702_at 8.031878 8.413402 8.37641 8.3065405 8.055439 7.734035 7.9684634 8.513693 7.863485 8.158319 8.211666 8.017122
1368703_at 6.2817 6.524319 6.7310348 6.1557426 6.4443846 6.4888134 6.432163 6.588259 6.4749722 6.651969 6.077857 6.6236396
1368704_a_at 4.7395134 4.751398 4.597267 4.7421293 4.6301336 4.6961565 4.6625414 4.669076 4.6838064 4.755458 4.7337227 4.562217
1368705_at 5.1811323 5.368343 5.154033 5.013173 5.1499004 5.2125998 5.2793827 5.333111 5.191985 5.2596903 5.1511097 5.085924
1368706_at 11.850907 11.621987 11.764031 11.825679 11.586918 11.581931 11.815402 11.860482 11.861445 12.321987 11.835388 12.115534
1368707_at 13.330541 13.513048 13.532339 13.503698 13.449255 13.550585 13.51912 13.447828 13.526626 13.768166 13.410848 13.529317
1368708_a_at 5.3504367 5.710823 5.468922 5.34531 5.188028 5.366521 5.6036506 5.675427 5.3259907 5.4773984 5.3097997 5.041323
1368709_at 4.809966 4.4151907 4.601219 4.536889 4.448104 4.414524 4.893423 4.492236 4.2216635 4.447871 4.359864 4.323785
1368710_at 6.565576 6.8441787 6.6424103 6.520009 6.537695 6.701602 6.5957727 6.6631026 6.6713905 6.64896 6.694889 6.677842
1368711_at 7.738577 7.6901097 8.166619 8.104246 7.567265 8.281607 8.503098 8.350046 8.420408 8.978638 8.424155 9.261947
1368712_at 7.247728 7.3260922 7.6097198 7.3722467 7.510055 7.420627 7.024288 7.072812 7.093802 6.7421503 6.6123385 6.8942933
1368713_at 4.498979 4.6986303 4.5194664 4.498951 4.2642255 4.4214754 4.5107594 4.6806955 4.5615354 4.602886 4.4444256 4.2723837
1368714_at 3.7286134 3.8721013 3.67972 3.7946618 3.840887 3.650231 3.7924345 3.6944835 3.6229434 3.8657038 3.7067807 3.8383806
1368715_s_at 5.3992033 4.87607 4.887521 4.9048753 4.991806 5.0389156 5.186206 4.845151 4.670369 4.880308 4.914811 4.954582
1368716_at 4.201578 4.2157 4.261821 4.32961 4.202467 4.2615323 4.269597 4.217154 4.290703 4.203494 4.1439495 4.2950315
1368717_at 10.736864 10.40525 10.356362 10.164041 10.418559 10.639766 10.378752 10.706588 10.291262 10.290926 10.227839 10.475792
1368718_at 7.3329606 8.995546 5.3806176 9.52807 5.7141066 8.980087 8.253146 9.416759 10.684395 10.34082 10.694956 11.558238
1368719_at 5.2655683 5.375506 5.356202 5.138783 5.4656444 5.3014436 5.293483 5.4699984 5.193563 4.9806895 5.003481 5.2089047
1368720_at 12.882717 12.614355 12.933317 12.911793 13.185416 12.683149 12.84866 12.771442 12.519905 12.802287 12.498388 13.009148
1368721_at 6.002374 5.826011 6.205002 6.089175 5.5985 6.193259 6.115396 6.076665 6.10222 5.9671226 6.003543 5.774289
1368722_at 3.6929903 3.9941866 3.7746658 3.7504601 3.7919512 3.7102106 3.9449298 3.7945259 3.5865896 3.7054672 3.9359732 3.8464437
1368723_at 5.0026846 4.962394 4.766929 4.829169 4.785012 4.958578 4.8991737 4.807856 5.000131 4.8978825 4.9578266 4.7993994
1368724_a_at 6.1550403 6.0170364 5.749822 6.2283216 6.180777 6.049908 6.040597 6.1523795 6.3061275 5.9480276 6.2900066 6.220735
1368725_at 5.082553 4.956585 5.0101953 4.964506 4.783181 4.852626 5.1580915 4.8913927 4.8727555 5.523443 4.7210026 5.191573
1368726_a_at 5.608221 5.3282785 5.408473 5.5214376 5.603778 5.791804 5.268237 5.0248957 5.736372 5.3161945 5.1866293 5.5963373
1368727_at 3.5987625 3.7198 3.6858633 3.866389 3.8079746 3.887285 3.7838602 3.792007 3.7226672 3.862174 3.8047526 3.7121966
1368728_at 5.397457 5.341652 5.4239626 5.1596794 5.1913238 5.4184017 5.5870275 5.2686377 5.244239 5.20306 5.332439 5.182664
1368729_a_at 4.596562 4.4786825 4.534258 4.6185746 4.595153 4.4964075 4.677477 4.4666157 4.476535 4.5711303 4.629079 4.77541
1368730_a_at 4.4290695 4.5856705 4.382716 4.366028 4.4669576 4.3778763 4.3737154 4.3765182 4.3939776 4.511697 4.3997383 4.3729506
1368731_at 13.020783 13.142603 13.119381 12.663584 13.293367 13.013512 13.34826 13.213115 12.801955 14.041282 12.826108 12.997799
1368732_at 6.670458 6.833022 6.9691443 6.818021 6.8574166 6.7419047 6.856103 7.035151 6.691405 6.605014 6.6941676 6.80584
1368733_at 12.782813 12.822158 12.745445 13.167484 12.826779 12.933949 12.685872 12.702748 12.865616 12.952695 11.448054 11.823399
1368734_at 5.211076 4.8716316 5.008683 5.08589 4.727723 5.0689945 5.2135773 5.013793 4.7369003 4.8990097 5.025897 5.1502504
1368735_a_at 4.2953014 4.302206 4.2383585 4.2086987 4.172459 4.130759 4.3494496 4.323472 4.25964 4.3822894 4.1533976 4.111551
1368736_at 3.75336 3.8492262 3.5641057 4.101572 3.636235 3.6615436 3.9633482 4.130021 3.6566236 3.75377 4.791356 3.9922175
1368737_at 5.831835 5.2912607 5.374322 5.4627295 5.716816 5.605791 5.3475075 5.1344156 5.314804 5.411131 5.764228 5.372937
1368738_at 3.7753842 3.6997695 3.686083 3.6656134 3.6155705 3.7730682 3.7273219 3.6508093 3.732346 3.703303 3.8587794 3.6122203
1368739_s_at 4.6076856 4.65251 4.795859 4.340574 4.5300503 4.77606 4.847128 4.752229 4.7089324 4.809771 4.759931 4.9051976
1368740_at 4.9179425 4.4026523 4.550183 4.4355974 4.5352397 4.8233037 4.4329305 4.816005 5.0180516 4.5870757 4.5959573 4.7358036
1368741_at 13.254404 13.297255 13.297539 13.318034 13.281759 13.360212 13.349597 13.354806 13.297758 13.489667 13.13594 13.179003
1368742_at 6.33414 6.5322723 6.198049 6.562523 6.49284 6.641843 6.497803 6.7005115 6.1307025 6.807823 7.075877 7.1174736
1368743_a_at 4.2395353 4.604521 4.248273 4.4053745 4.5708094 4.4263744 4.661338 4.352145 4.392975 4.275113 4.469119 4.4850616
1368744_a_at 4.4715023 4.68264 4.6410894 4.7189636 4.7736807 4.7675376 4.9228635 4.8782997 4.7386765 4.6820846 4.721381 4.8383346
1368745_at 5.5911007 5.972458 6.0859857 6.5651183 6.8795094 5.879818 6.1822443 6.074269 6.0979695 5.9339027 5.4141808 5.869627
1368746_a_at 5.5081596 5.2779665 5.6505847 5.42019 5.4028234 5.4877596 5.505168 5.369127 5.4407206 5.3992877 5.440394 5.368178
1368747_at 4.2399135 4.3302855 4.2547693 4.531831 4.378048 4.306836 4.4964886 4.3730593 4.353966 4.4282703 4.4316597 4.6527133
1368748_at 5.5407095 5.5771475 5.8971453 5.624277 5.994456 5.3849564 5.4297605 5.4051685 5.836516 5.1309323 5.781593 5.438278
1368749_at 5.9722996 5.7600074 5.8020782 5.7923627 5.8827696 5.792236 5.989922 6.037443 5.929977 5.9551926 5.8585978 5.8841424
1368750_a_at 4.2133923 4.480383 4.337379 4.1866493 3.8867767 4.0290384 4.1309557 4.087283 3.883292 4.246993 3.955583 4.2126193
1368751_at 3.8487427 3.8555748 3.8059657 4.074336 3.8768609 3.9693666 3.8178897 3.868838 4.0195312 3.8635375 3.8206713 3.9090645
1368752_at 4.1151485 4.3936186 4.094864 4.167757 4.1841 4.3726797 4.3138494 4.3667383 4.4784713 4.2137756 4.3028936 4.2618265
1368753_at 4.345697 4.1268044 4.069028 4.1395383 4.2045703 4.0627165 4.264037 4.286758 3.9346938 4.1678867 4.0640454 4.037464
1368754_at 6.339752 6.3076262 6.595399 6.8378143 6.289592 6.3620963 6.5676045 6.436584 6.497186 6.4116616 6.463369 6.3297524
1368755_at 10.206743 10.776813 10.358948 11.061415 10.76764 10.856561 11.0338 10.650061 10.744046 10.97565 10.737638 11.371115
1368756_at 5.3439627 5.222409 5.2033644 5.09435 5.2198954 5.200498 5.2399626 5.2139177 5.0254307 5.294311 5.072961 5.1127787
1368757_at 3.8420315 3.8677082 3.963607 3.8836844 3.8798604 3.908479 3.9779437 3.8701098 3.865389 3.9303436 4.142904 3.8829834
1368758_a_at 4.864144 4.9403334 4.8591423 4.745032 4.861352 4.8788853 5.1881013 4.8671613 4.8663626 4.949448 4.7956448 4.6947217
1368759_at 5.631985 5.478226 5.697095 5.5885906 5.9345384 5.904237 5.7986655 5.624196 5.6305966 5.5361176 6.0728 5.728706
1368760_at 4.340006 4.328431 4.0520983 4.2648883 4.292769 4.0939565 4.132453 3.9535208 4.1724553 4.124645 4.133381 4.144575
1368761_at 3.970738 3.8624272 3.7789304 3.848965 3.8790975 3.8442984 3.792798 3.80859 3.719691 3.7225044 3.7252347 3.7554631
1368762_at 10.0219145 10.044544 9.713734 6.267165 10.010325 10.1228075 11.32303 9.984963 11.57266 9.927483 11.176754 10.704523
1368763_at 5.0297694 5.2156286 5.1192207 4.989634 5.0301657 4.971128 5.1938415 5.022991 5.0261655 5.1144013 5.053372 4.902996
1368764_at 3.608453 3.491913 3.3610322 3.383326 3.4663887 3.4486058 3.3638973 3.5723479 3.3262682 3.5359259 3.4093432 3.3760195
1368765_at 4.8792715 4.8664045 5.072476 4.936773 4.768215 5.0129275 5.0389004 4.954344 4.7689924 5.020404 5.020727 4.8429
1368766_at 5.52271 5.324217 5.2342157 4.913362 5.2344904 5.3682637 5.4292426 5.241886 5.276172 5.3104973 5.3375816 5.2816744
1368767_at 6.1620874 6.431797 6.368472 6.3280196 6.257533 6.2811003 6.0065823 6.698705 6.1476326 5.9929733 6.427064 6.6141505
1368768_at 5.6068983 5.740712 5.987511 5.5493994 5.835858 5.718696 5.9054327 5.8015714 5.8806853 5.782526 5.85633 5.452172
1368769_at 10.705091 10.8294 10.903575 10.871107 10.675871 10.860787 11.106443 11.028109 11.317958 10.596219 10.539376 10.927023
1368770_at 3.5452116 3.9107492 3.9008381 4.057804 4.1538916 3.8467455 4.08671 4.042392 3.8613982 4.01857 3.9209578 4.217305
1368771_at 4.768807 4.7483225 4.863517 4.666609 4.976153 4.739358 4.68246 5.049949 5.1169753 4.889402 4.7243633 4.83966
1368772_at 5.5185485 5.1946816 5.131395 5.3715873 5.487186 5.2346096 5.21266 5.1942835 5.2974434 5.2796493 5.61406 5.3623257
1368773_at 4.0557537 3.8539364 3.8664167 3.7410467 3.704604 3.9758391 3.8442082 4.0510154 3.7219086 3.9302273 3.9208636 3.8383806
1368774_a_at 5.508767 5.796088 5.554233 5.3822484 5.682669 5.4373574 5.8209686 5.6253686 5.6076865 5.729883 5.7450695 5.4983053
1368775_at 4.2783136 4.216959 4.263238 4.2499723 4.2278833 4.0100527 3.987726 4.320944 4.0325527 4.448732 4.1605024 4.0456905
1368776_at 4.38763 4.541742 4.5184546 4.5142827 4.660431 4.607316 4.601839 4.6616945 4.546271 4.7384152 4.551421 4.4905205
1368777_at 4.481919 4.4344187 4.6793633 4.413863 4.397137 4.459971 4.4131737 4.468681 4.1862717 4.307829 4.4407125 4.169012
1368778_at 8.125456 7.917673 8.036699 8.024197 8.126751 7.5950828 7.655116 8.399122 7.384526 4.743391 5.735702 7.659376
1368779_a_at 7.577019 7.3982954 7.4232645 7.3590493 7.6631355 7.256058 7.357392 7.293686 7.141679 7.597352 7.0781846 7.345486
1368780_at 5.732158 5.6900835 5.5541205 5.80158 5.871764 5.8572707 5.7079134 5.568351 6.157962 5.473301 6.350939 5.8259134
1368781_at 4.6490417 4.9374347 4.7787457 5.1401086 5.047785 4.690999 5.167608 4.949353 4.679607 4.798458 4.914804 4.8337154
1368782_at 4.1119184 3.9936135 3.985144 4.0345793 4.077857 4.120906 4.3664236 3.9404483 4.0993347 3.9906104 4.080674 4.180167
1368783_at 4.7754655 5.0712643 4.3840394 4.7264986 4.317854 4.7539997 4.5824385 4.7323465 4.601215 4.6865287 4.7379823 4.4000845
1368784_at 8.761635 8.7423935 8.964075 8.710592 8.680576 8.688828 8.638243 8.991117 8.719243 9.100985 8.41588 8.698969
1368785_a_at 3.470572 3.6778305 3.6298444 3.440106 3.3643842 3.6160474 3.6498716 3.4851925 3.56287 3.519661 3.6611657 3.492081
1368786_a_at 4.431386 4.243165 4.236961 4.267618 4.4368544 4.255987 4.6644483 4.1662674 4.172335 4.363017 4.5321827 4.266843
1368787_at 6.0812135 6.3724613 6.393938 6.139456 6.2010674 6.18818 6.4418902 6.2905793 6.380591 6.276112 6.1438875 6.075349
1368788_at 5.2509174 4.9849997 5.3322268 5.236219 5.248973 5.215744 5.2390547 5.1558504 5.1268635 5.039091 5.2063866 5.2176495
1368789_at 4.9306827 5.244911 5.5213733 5.057123 5.435952 5.4242487 5.3014607 4.966025 5.344084 4.9620657 4.8366375 5.350004
1368790_at 11.688886 11.903987 11.932035 11.750916 11.677703 11.803378 12.006807 11.824499 11.847142 12.650047 11.821941 11.95957
1368791_at 4.922742 4.9917164 5.133071 4.7164516 4.936406 5.1116037 5.07199 5.153076 5.0638533 5.219344 4.9407005 4.9543467
1368792_at 6.064193 6.238255 6.116548 6.054496 6.0818243 6.0809164 6.1328526 5.9679904 6.1167207 6.2757096 6.097402 5.9178705
1368793_at 4.445992 4.6924458 4.553108 4.7310944 4.5004816 4.73019 4.8075123 4.6490088 4.7462187 4.686178 4.651059 4.760902
1368794_at 11.140713 11.032065 11.098885 10.912061 11.062919 11.025791 11.106954 11.070203 10.990735 11.355535 10.825812 10.9175415
1368795_at 6.925309 6.856706 6.752143 6.8713923 6.83933 6.885131 6.8935533 6.875735 7.0133014 6.9468746 6.922942 6.843996
1368796_at 6.294211 6.14847 6.2941947 6.022881 6.053523 6.2116675 6.3308105 6.1697016 6.1688514 6.1997766 6.055108 6.1117845
1368797_at 7.051741 7.9611692 6.70322 7.21858 7.72904 7.3434625 6.8664107 7.556528 8.033384 7.827685 6.34677 7.0325747
1368798_at 3.952233 4.0225554 4.1263742 4.0797577 3.999728 3.9776814 4.224503 4.2682037 4.037454 4.1636405 3.9135573 3.9753249
1368799_at 5.548912 5.57581 5.6923223 5.623806 5.7532034 6.16642 5.787915 5.926957 5.551868 5.3607554 5.654434 5.345374
1368800_at 4.2361803 4.3260365 4.031295 4.062636 4.0888147 4.0133395 4.0507593 4.082268 4.182888 4.2025547 4.41415 3.9986224
1368801_at 4.3332024 4.040783 4.0738945 4.0263004 4.102521 4.0630894 4.257107 4.1897945 4.1269255 4.027286 4.134509 4.103136
1368802_at 4.772853 4.87132 4.9374075 4.9370728 5.024343 5.080534 5.045558 4.967513 4.9077845 4.8830767 4.838011 4.809462
1368803_at 4.566311 4.6715045 4.6984215 4.62372 4.6254516 4.753041 4.717209 4.6397667 4.483268 4.7747045 4.6465807 4.4944673
1368804_at 4.2219667 4.47001 4.4931607 4.781972 4.719577 4.553136 4.4666376 4.6067724 4.6983776 4.4936423 4.8842087 4.6501236
1368805_at 5.389023 5.4145374 5.3702736 5.545521 5.3938847 5.6460333 5.7782207 5.728163 5.264172 5.718276 5.45487 5.431304
1368806_at 13.277022 13.394806 13.39412 13.374154 13.34399 13.262884 13.340186 13.333962 13.305717 13.340403 13.268575 13.37324
1368807_at 6.359277 6.2032924 6.1412487 6.246172 6.26667 6.5236816 6.27394 6.1825604 6.311333 6.235111 6.3713613 6.0773463
1368808_at 7.8731575 7.963824 7.961783 7.8114614 7.846823 7.9339347 7.936507 8.06337 7.985618 7.9373307 7.7030897 8.022007
1368809_at 8.533383 8.672348 8.822733 8.533165 8.596947 8.574632 8.371933 8.846485 8.758212 8.489841 8.658351 9.01752
1368810_a_at 4.1696787 4.3306527 4.5280766 4.493014 4.381069 4.0434647 4.4425135 4.3812633 4.282238 4.2222676 4.296787 4.3080645
1368811_at 5.253745 5.24827 5.124544 5.4421396 5.2098827 5.1805134 5.2682734 5.2655687 5.2985153 5.211981 5.2936354 5.2481456
1368812_at 4.2243795 4.3618946 4.43492 4.417157 4.5596027 4.64023 4.6743526 4.519233 4.416911 4.56263 4.5039573 4.4989195
1368813_at 5.4544096 5.4467444 5.524401 5.5570064 5.3779716 5.2451687 5.3383007 5.4827085 5.310489 5.619674 5.267339 5.274632
1368814_at 10.961646 10.811103 10.9858465 10.988487 10.900339 10.835689 10.807697 10.757364 10.971225 10.829505 10.237361 10.599879
1368815_at 5.474681 5.6154366 5.4739523 5.5534163 5.666814 5.581218 5.494491 5.5376463 5.4092383 5.5068607 5.580557 5.614231
1368816_at 4.832636 4.4861407 4.4830866 4.558273 4.5644426 4.427643 4.3933463 4.6405783 4.383617 4.711766 4.1874046 4.3411655
1368817_at 9.527503 9.4766245 9.389299 8.991752 9.281041 9.046533 9.247121 9.412647 9.362223 9.420933 9.012606 9.238456
1368818_at 8.11268 8.150507 8.058266 7.914265 8.196994 7.988923 8.049667 8.252072 7.9067173 8.406456 7.7172785 7.9697123
1368819_at 10.257846 10.372194 10.21333 10.165573 10.008329 10.052317 10.146699 10.313596 10.196358 9.9722185 9.985761 10.07618
1368820_at 7.03566 7.027104 7.040722 6.862053 6.863981 6.8492165 6.7026577 6.897714 7.1535797 7.0217085 7.001158 7.093457
1368821_at 6.2138643 6.144815 5.9176774 5.94319 6.028972 6.0490575 6.275089 6.0810423 6.2034984 6.125138 5.8150353 6.1576276
1368822_at 6.694706 6.65942 6.6122375 7.074996 6.7984667 6.914677 6.826089 6.496532 7.039935 6.591869 6.62885 6.7927065
1368823_at 3.844099 3.7811298 3.6455696 3.703383 3.845418 3.8314126 3.8083189 3.8875883 3.8027759 3.712444 3.8975732 3.8295999
1368824_at 9.666025 9.622899 9.853075 9.631394 9.367493 9.5030365 9.567493 9.778427 9.555778 9.332189 9.429553 9.569792
1368825_at 3.660595 3.6643817 3.697273 3.691881 3.529798 3.6719036 3.7834306 3.6133187 3.6061237 3.6619291 3.6126287 3.6270635
1368826_at 11.1323805 12.844861 12.952063 12.267158 11.4988365 10.679209 10.904085 11.347344 10.877743 10.519779 12.350217 12.838541
1368827_at 6.219084 6.107142 6.465418 6.2457685 6.067756 6.3849435 6.3765793 6.5375705 6.523553 6.352336 6.368941 6.4598045
1368828_at 5.567543 5.645379 5.602037 5.3880076 5.450938 5.6003194 5.7062335 5.799457 5.566801 5.642892 5.5315504 5.441945
1368829_at 7.246241 6.9449296 6.6389937 7.2592535 7.0386434 6.907898 7.1369023 6.962161 6.922275 6.2996445 6.317917 6.6804857
1368830_at 5.0514355 4.9495068 4.966093 5.311077 4.9956465 5.328435 5.091051 5.293665 4.8901014 4.981061 5.2147207 5.0871744
1368831_at 8.56397 8.648077 8.85674 8.6963 8.701791 8.564573 8.298832 8.527672 8.540451 8.8042755 8.367966 8.570381
1368832_at 7.4859543 7.6434956 7.7153273 7.477656 7.5123653 7.4969516 7.476088 7.8409586 7.5466194 7.3986487 7.4313364 7.619186
1368833_at 5.173363 5.18802 5.155577 5.1011395 5.2552505 5.093001 5.310063 5.175649 5.264997 5.007034 5.1043763 5.1619086
1368834_at 5.5774174 5.639422 5.4803953 5.6176867 5.841993 5.8582177 5.467803 5.508166 5.8037724 5.3717666 5.598528 5.668852
1368835_at 9.0779915 9.441263 9.296505 9.20092 9.160402 9.182606 9.318642 9.0149555 9.135103 8.842144 9.20554 9.148878
1368836_a_at 5.540073 5.456563 5.420745 5.338352 5.55752 5.7658143 5.78102 5.5896525 5.637213 5.628867 5.662096 5.2090955
1368837_at 7.080239 7.158522 6.748619 6.7842016 6.6432915 6.4739876 6.6621833 6.4332027 6.124554 6.8024826 6.5134315 6.4656334
1368838_at 6.5637517 6.567771 6.9980974 6.595569 6.528599 6.6990805 6.52276 7.065618 6.749912 6.3376184 6.764698 6.8380523
1368839_at 7.2762413 7.3344097 7.6777563 7.685907 7.350622 7.451035 7.3384466 7.6870995 7.595869 7.3036733 7.4344325 7.5475473
1368840_at 12.059162 11.994105 12.149708 12.3823395 12.310926 12.13567 12.171303 12.052471 12.052915 12.529277 11.861971 12.184228
1368841_at 7.252907 7.331598 7.130411 7.3750534 7.2806487 7.372112 6.903675 7.2895927 7.052518 6.941128 7.350922 7.3102884
1368842_at 6.7849364 6.8444505 6.864603 7.2982535 6.9909587 6.8950796 7.0180693 6.889076 6.918995 6.728639 6.8827558 6.9438505
1368843_at 8.963512 8.995169 8.891739 8.856618 8.991512 8.83032 8.798338 8.912869 8.937259 9.095844 8.566603 8.924455
1368844_at 7.609439 7.933312 7.827608 7.505712 7.5933995 7.829618 7.606342 7.5822554 7.7750707 7.4274645 7.383719 7.517217
1368845_at 4.465007 4.2526994 4.2344494 4.362831 4.132418 4.1396475 4.31021 4.2339687 4.2362146 4.3666763 4.3171425 4.2260094
1368846_at 5.3523035 5.585185 5.6098776 5.2365956 5.2362547 5.2635403 5.6577425 5.458397 5.288326 5.5404453 5.263551 5.190483
1368847_at 8.700875 8.620857 8.650124 8.818631 8.623318 8.641355 8.61068 8.687504 8.605663 9.063129 8.485027 8.823273
1368848_at 7.979127 7.9835763 7.9799876 7.485914 8.148073 7.980712 7.9006324 8.20796 8.0095825 7.9224167 7.8124294 8.01371
1368849_at 7.1770196 7.360763 7.1842737 7.0502367 7.3335867 7.1447034 6.907104 7.1763515 7.24232 7.4353433 7.116155 7.117729
1368850_at 4.877872 4.7275996 5.0315504 4.9370728 4.9592013 4.9655313 5.000081 5.144672 4.840313 4.941387 5.044373 5.094249
1368851_at 8.602936 8.499048 8.534542 8.756117 8.436211 8.543566 8.475409 8.614918 8.565826 8.376978 8.059271 8.484806
1368852_at 9.978498 10.120119 10.395457 10.364153 10.074027 10.32736 9.95288 10.04012 10.023204 10.904104 10.307826 9.962373
1368853_at 3.6599936 3.675177 3.6681085 3.6035528 3.8029103 3.622862 3.770352 3.549056 3.7226453 3.5279493 3.5720255 3.5269957
1368854_at 3.5711179 3.465946 3.6337445 3.4210439 3.6080112 3.533896 3.7085261 3.5442872 3.4600098 3.4505773 3.7070878 3.4879344
1368855_at 5.52271 5.9720445 5.7350597 5.6524577 5.8862906 5.993303 5.802269 5.772161 6.019258 5.822883 6.0170302 5.849737
1368856_at 5.175536 5.178378 5.26043 5.581731 5.4369416 5.2578664 5.4712987 5.364411 5.524322 5.585376 5.072814 5.4398484
1368857_at 3.293534 3.2646203 3.2164302 3.2482708 3.3082297 3.3782442 3.2218552 3.303058 3.1777778 3.2728193 3.3234854 3.3096585
1368858_at 3.9093194 3.9204605 3.8676507 3.878743 3.7999058 3.977327 3.8758106 3.9625766 3.8067985 4.0370483 3.918762 3.9501884
1368859_at 8.517138 8.564676 8.414697 8.514226 8.359759 8.248957 8.407704 8.556762 8.488063 8.5688305 8.460356 8.722379
1368860_at 4.380391 4.259918 4.357376 4.526551 4.349496 4.2752895 4.352806 4.544565 4.33475 4.6280603 4.341965 4.2572665
1368861_a_at 5.309863 4.897671 5.007473 4.7584314 4.9246697 5.149757 5.177474 4.9082355 4.924341 5.223054 5.510247 4.9197197
1368862_at 7.6170797 7.641538 7.668736 7.7262616 7.6806865 7.648057 7.5480566 7.885153 7.6088266 7.7945576 7.9079833 7.8538885
1368863_at 9.030066 9.200739 9.240948 9.271664 8.763008 9.01175 9.0659485 9.131683 9.107806 9.352697 9.270479 9.249953
1368864_at 3.570458 3.471732 3.462635 3.6310835 3.494287 3.522823 3.5686462 3.513712 3.575211 3.4765124 3.7039447 3.507432
1368865_at 3.5827143 3.530415 3.6999676 3.5273108 3.621668 3.5005367 3.6909492 3.6118712 3.638203 3.546264 3.772115 3.5848854
1368866_at 6.031942 6.1240826 6.284894 6.131067 6.1333427 6.094209 6.24062 6.4140935 5.879121 6.325816 6.2167296 6.2268934
1368867_at 6.713198 6.584792 6.6915145 6.6879587 6.3120885 6.7920055 6.5510807 6.5164204 6.563081 6.3150463 6.4981704 6.632969
1368868_at 5.1729527 5.0650997 5.1245813 4.7542467 4.893898 4.8571596 5.2108116 5.122285 5.043993 5.198161 4.85637 4.8334913
1368869_at 5.974466 5.979364 6.182116 5.8437886 5.8821945 5.9048576 6.048243 6.057544 6.0306177 5.77126 5.930424 6.1265783
1368870_at 8.040352 8.027315 8.208044 7.9797726 7.6642337 8.069743 8.5896435 8.090665 8.243017 7.973609 8.129253 8.736419
1368871_at 8.402957 7.6400356 7.7422853 8.134726 7.826062 8.269563 7.962453 7.8360467 8.305357 7.8757753 8.183402 8.529308
1368872_a_at 5.107433 4.9535794 4.8754168 4.8250055 4.9542212 5.160114 5.0767508 5.27772 5.2454066 5.3733053 5.5514784 5.566524
1368873_at 4.325461 4.1208973 4.5275135 4.4230814 4.176931 4.195623 4.2973723 4.27995 4.310911 4.5459576 4.257333 4.2052603
1368874_a_at 5.2783847 5.5020595 5.4878364 5.362627 5.4848695 5.5960474 5.659673 5.56357 5.536359 5.6919217 5.4411273 5.464178
1368875_a_at 7.13358 7.285316 7.1682043 7.563917 7.132168 7.3597093 7.4719396 7.1861377 7.157516 7.2309656 6.9382243 7.068663
1368876_a_at 5.2713284 5.2221594 5.074972 5.170911 5.041848 5.1046534 5.1662145 5.3939238 5.408089 5.0401587 5.21331 5.0331764
1368877_at 9.420881 10.169972 9.0378895 8.897181 10.164517 6.5816407 7.6515083 9.731512 8.204395 8.615543 7.1730237 6.3971405
1368878_at 8.476586 8.430578 8.611839 10.680774 8.478021 8.112621 8.815541 8.906386 8.461105 9.217714 9.449591 8.642631
1368879_a_at 4.9018645 4.8181734 4.539748 5.018661 5.006315 4.9025087 5.132023 4.598816 4.6094036 4.4768167 5.405005 5.3038406
1368880_at 4.271808 4.276174 4.3814716 4.3158617 4.191547 4.2056837 4.3419065 4.201579 4.1493297 4.3855352 4.317623 4.329469
1368881_at 7.352699 7.8083563 7.872875 7.726038 7.743471 8.097832 7.5888534 7.731768 8.202808 8.286484 8.00056 8.173733
1368882_at 4.3947773 4.889453 5.2691374 4.5277166 5.4360933 4.6231284 5.3307204 4.6071806 4.625654 4.49614 4.6744723 4.4823904
1368883_at 5.2888703 4.6531825 4.8162045 4.7704897 4.7593274 5.128655 4.884505 4.740758 4.7613397 4.7162175 4.6578827 4.594511
1368884_at 4.802782 5.1417766 4.6995087 5.0030994 5.046791 4.795539 4.9031734 4.634758 4.647613 4.8159113 5.063702 4.923709
1368885_at 5.6633067 5.554251 5.4300857 5.5591955 5.5486283 5.5546107 5.1438 5.6237006 5.5259395 5.5037518 5.7159677 5.866174
1368886_at 9.020039 9.281408 9.250312 9.124173 9.022062 9.072462 9.016095 9.156513 9.0073395 9.258859 9.036781 9.260794
1368887_at 3.516002 3.7738407 3.8533452 3.764544 3.969296 3.675477 3.916405 3.9343212 3.7851434 3.961758 3.8639128 3.686894
1368888_a_at 7.6431637 7.394807 7.1339393 8.221023 7.4814515 7.5539074 7.5792494 8.071374 8.383932 7.8730135 8.649837 8.664712
1368889_at 6.351125 6.7717934 6.507161 6.5905194 6.5622754 6.3092175 6.322369 6.699373 6.7481837 6.836088 6.4293394 6.7163334
1368890_at 7.4689646 7.4385014 7.3841395 7.4601274 7.461852 7.7096863 7.494245 7.420157 7.4657836 7.4856753 7.563227 7.1863427
1368891_at 5.6088567 5.450931 5.536451 5.392139 5.4503255 5.295759 5.641746 5.4696064 5.357991 5.4662023 5.349075 5.189031
1368892_at 4.7569237 4.4890623 4.362713 4.488244 4.6473103 4.7555437 4.5947533 4.3763638 4.461245 4.3428745 4.822753 4.70542
1368893_at 4.5935483 4.562157 4.5382657 4.4576154 4.782582 4.643214 4.5895357 4.7894797 4.6123257 4.730854 4.622013 4.5548425
1368894_at 5.495451 5.2531333 4.8129797 5.120016 5.283398 5.2831287 5.4894834 5.0302563 4.974325 5.123683 5.7325506 5.233684
1368895_at 4.60658 4.7554083 4.740423 4.719012 4.7242393 4.6569204 4.6078777 4.6480875 4.6098633 4.833662 4.774954 4.772602
1368896_at 6.492919 6.2953773 6.778255 6.4901996 6.4445496 6.2471967 6.539901 6.4514737 6.265361 6.3133655 6.451441 6.5967674
1368897_at 4.7879477 4.762745 5.389348 5.066245 5.132471 4.8496084 5.059807 5.1228456 4.8407106 4.6326494 4.9360523 5.305789
1368898_at 6.147782 5.5295334 5.541528 6.066805 5.980689 6.1430526 5.877156 5.8071322 6.052811 5.6607738 6.0817924 6.021836
1368899_at 7.640914 7.441282 7.4926353 7.545408 7.2890377 7.2716427 7.3444886 7.308376 7.6304126 7.4251585 7.5992837 7.6203504
1368900_at 4.948248 4.7018995 4.863517 4.8968153 5.0797615 4.677136 4.7467723 4.821784 4.7368994 4.657338 4.78868 4.923525
1368901_at 5.6051674 5.331329 5.253377 5.5574436 5.2969375 5.281207 5.348279 5.334689 5.73486 5.337004 5.646951 5.450797
1368902_at 7.4094224 7.026669 6.8276715 7.210623 7.070564 7.366905 6.663482 6.6759934 6.9700594 6.7099905 7.5647492 7.1313357
1368903_at 7.645768 7.808578 7.057596 7.1223326 7.306931 7.735459 7.5085673 7.846438 7.585408 7.4094515 7.254901 7.369321
1368904_at 6.3585076 5.920346 6.3562374 6.2849493 6.19217 6.1889424 6.141499 6.219764 6.3153453 6.201386 6.3776917 6.4364142
1368905_at 6.867603 7.5334 7.075235 7.6449203 7.3091335 7.491715 7.395551 7.458942 7.968661 7.8902984 7.9366417 8.174255
1368906_at 3.2681947 3.4943748 3.5784025 3.3486328 3.2951343 3.3783014 3.352088 3.4080033 3.4159892 3.5026011 3.2265284 3.3540654
1368907_at 4.889242 4.8184934 4.6805177 4.723585 4.6734953 4.695843 4.572123 4.9013557 4.808135 4.912175 4.7041087 4.796989
1368908_at 7.7225356 7.536906 7.548502 7.6465483 7.804363 7.575124 7.753682 7.7746806 7.835914 7.586388 7.6387944 7.5446258
1368909_a_at 6.794027 6.7828555 6.494574 6.563025 6.6026955 6.552817 6.495068 6.7541475 6.53057 6.725347 6.840376 6.763291
1368910_at 5.1681557 5.233054 5.5434904 5.037118 5.129986 5.47696 5.1369033 5.2730036 5.2313495 5.179948 5.227415 5.4792776
1368911_at 5.827546 5.85192 5.667051 6.3528233 5.497442 5.820887 5.8817964 5.7759333 5.666027 6.3505564 5.783769 5.656026
1368912_at 4.604106 4.7151656 4.365078 4.6604786 4.365168 4.433985 4.6121817 5.089206 4.4420176 4.426039 4.4269667 4.5582337
1368913_at 3.9142447 3.9518795 3.8314612 4.1980953 4.002611 3.8928702 4.156823 3.707574 3.7312145 3.8254182 4.118273 3.8189955
1368914_at 4.3298454 4.470855 4.3448415 4.5008726 4.294338 4.3421383 4.3958435 4.50513 4.408754 4.3889723 4.372333 4.300398
1368915_at 10.436612 10.4159 10.626252 10.621492 10.369499 10.519164 10.548512 10.559857 10.376972 11.04006 10.461364 10.833361
1368916_at 10.252639 10.281447 10.372776 11.0015955 10.033819 10.17535 10.336058 10.265663 10.201157 10.948544 10.661255 11.024157
1368917_at 5.03063 5.0197644 5.4969435 5.2645473 5.1318336 4.941522 5.5732956 5.3526764 5.18084 5.03856 4.9790196 5.075692
1368918_at 5.8441687 5.6223707 5.8452272 5.5129004 5.439185 5.749298 5.7960863 5.485551 5.529196 5.7155 5.718166 5.539218
1368919_at 4.8389487 4.8813744 5.1361775 4.783375 4.9558206 4.891247 4.891649 4.7124777 4.918635 4.9480324 4.579143 4.607023
1368920_at 4.545047 4.7922616 5.151853 4.964506 4.8422785 4.7627645 4.971525 4.8547873 4.961761 5.104328 4.8666 4.848617
1368921_a_at 5.9068093 5.93274 5.9121914 6.038326 6.036356 6.0046334 5.9393487 5.799457 5.7688065 6.035581 5.9306746 5.8327103
1368922_at 4.5785074 4.7228117 4.611559 4.655101 4.608139 4.7807446 4.8582745 4.560888 4.5254664 4.994586 5.0323954 4.9299107
1368923_at 5.146968 4.6426773 4.6650724 4.701173 4.856155 4.6680703 5.235003 4.639071 4.948472 4.8083906 4.658244 5.146901
1368924_at 9.79034 9.810111 9.978257 9.784663 10.2822695 9.857405 9.893726 9.871993 9.884698 9.977125 9.414406 9.914623
1368925_a_at 4.0391483 4.5917387 4.3574543 4.5750866 4.2295027 4.338758 4.4021873 4.5932117 4.4963164 4.283481 4.300782 4.4867835
1368926_at 4.8326364 4.568955 4.5618505 4.7867036 4.7357607 4.8139267 5.0394354 5.0356936 4.7952137 4.669362 4.4834943 4.8041606
1368927_at 6.7360945 6.5548716 6.6027718 6.4911957 6.8930473 6.691126 6.711375 6.7002873 6.568311 6.655035 6.50924 6.722536
1368928_at 5.8805118 6.1007338 6.2759285 6.1907926 6.120603 6.162408 6.1805205 6.1910434 6.051837 6.183837 6.0666194 6.110595
1368929_at 6.3532863 6.4955173 6.3505344 6.131778 6.1903396 6.313244 6.2880206 6.6403837 6.33036 6.474776 6.537843 6.587884
1368930_at 4.356737 4.3756857 4.229269 4.4078636 4.348363 4.125802 4.575656 4.470592 4.4012365 4.3587155 4.7780375 4.542336
1368931_at 7.3110065 7.5281014 7.46214 7.5793595 7.1822286 7.485515 7.5745826 7.5021744 7.866305 7.2916675 7.38559 7.028758
1368932_at 5.4047275 5.486219 5.628619 5.4218445 5.2080116 5.428978 5.3728952 5.3497467 5.6245713 5.4104238 5.657771 5.3347597
1368933_at 6.8066983 6.6431537 6.9730453 6.8718944 6.9836473 6.892242 6.937454 7.2156224 6.6446896 7.0728874 6.937083 6.9727063
1368934_at 10.521225 10.602616 11.094306 10.676985 10.419322 10.865033 10.855942 11.044893 11.378334 11.917774 11.105772 11.101047
1368935_at 3.8320868 3.841884 4.02748 3.8253078 3.745247 3.818321 4.072925 3.9719927 3.965767 3.9851885 3.6680424 3.8854046
1368936_at 9.900349 9.999419 10.026826 9.915498 9.903761 9.743736 9.827555 10.047791 10.160802 9.799843 9.9862385 10.069318
1368937_at 5.0483975 5.2019577 5.330792 5.054897 5.133008 5.1894617 5.2091546 5.1908946 4.9957657 5.186506 5.045447 5.060101
1368938_at 5.4248 5.3856015 5.663465 5.0997057 5.3842726 5.7518015 5.483397 5.398746 5.524322 5.4664783 5.0509205 5.6645474
1368939_a_at 4.43227 4.354457 4.411484 4.287555 4.368201 4.4971776 4.6281543 4.398403 4.4965825 4.4033585 4.540966 4.4146914
1368940_at 10.351216 10.0265255 9.969509 9.508642 10.186062 10.048093 9.815287 10.082106 9.912313 9.699075 10.0652275 10.136844
1368941_at 4.371137 4.2787 4.585236 4.3200183 4.1621532 4.367487 4.5146027 4.6601267 4.435227 4.562876 3.832237 4.113307
1368942_at 4.6552353 4.6321325 4.7112513 4.5705323 4.506834 4.6042814 4.6599293 4.855015 4.770252 4.9032636 4.7180986 4.4348764
1368943_at 12.734282 12.825755 12.874498 12.996638 12.816998 12.861263 12.989836 12.766218 12.87516 12.716165 12.603461 12.711956
1368944_at 6.129293 5.8917584 6.3032393 6.1075983 6.194829 6.131844 5.725316 5.7261634 6.1973405 5.9969444 5.9346514 5.834419
1368945_at 4.9299197 5.2543473 5.256641 5.5613046 5.24032 4.9859123 5.2193446 5.0917087 5.0570016 5.476356 5.2336154 5.2402225
1368946_at 5.6986847 5.4107904 5.3436956 5.4258933 5.4516416 5.731517 5.341687 5.3572617 5.519685 5.3536043 5.307648 5.301069
1368947_at 6.7188125 6.752871 6.733064 6.7603827 6.56966 6.78262 6.449222 6.9670095 7.3614697 8.373615 7.533703 7.2509055
1368948_at 5.521158 5.5826135 5.513607 5.742801 5.7489877 5.6482415 5.5923676 5.520931 5.8741817 5.360917 5.5164247 5.7437615
1368949_at 4.3907576 4.411674 4.3249283 4.2008166 4.344406 4.2251735 4.5166836 4.2208576 4.1851377 4.4346056 4.471344 4.2433434
1368950_a_at 5.8414154 5.997761 5.9240303 5.4652233 5.4131584 5.6763067 5.9486322 6.061038 5.863166 5.603094 5.556839 5.524888
1368951_at 4.4242725 4.360629 4.4827766 4.3996363 4.449362 4.333683 4.4686775 4.527372 4.443965 4.4808526 4.615363 4.4107146
1368952_at 4.5305357 4.836699 4.8097568 4.789958 4.682837 4.627968 5.241759 4.895765 4.5982 4.835786 4.7566214 4.7295275
1368953_at 7.0594296 7.277825 6.7717714 6.474107 6.959756 6.7205486 6.9149327 7.1228905 7.1531863 6.5439343 7.038081 7.013665
1368954_at 4.9961257 4.734101 5.036785 4.781381 4.8296604 4.984223 5.0011563 4.879055 4.751572 4.959279 4.920657 4.860374
1368955_at 6.6830416 7.0746922 6.866252 6.955475 6.854779 6.854593 6.642291 6.7462673 7.2899227 7.0380626 6.5266175 6.8845954
1368956_at 5.2623153 5.3274693 5.307515 5.2575736 5.154143 5.332429 5.314675 5.258037 5.4543324 5.223479 5.1017656 5.12868
1368957_at 4.981886 5.019047 5.150651 4.977104 4.964942 5.0374975 5.0856376 5.0932055 5.095873 5.324105 4.933567 4.993776
1368958_at 3.7505565 3.8989286 3.7250547 3.6988163 3.747399 3.833574 3.8433132 3.8260732 3.7235856 3.822675 3.7551014 3.7369583
1368959_at 4.626794 4.6848803 4.7722597 4.746766 4.957938 4.676261 4.8875313 4.788314 4.758384 4.9302845 4.852439 4.697541
1368960_at 8.551994 8.856267 8.404966 8.673128 8.4464855 8.736315 8.79398 8.562773 8.792652 8.905939 8.458567 8.538875
1368961_at 5.896927 5.8072543 6.079059 5.8042006 5.790512 5.821559 5.7226934 5.8889155 6.0699077 5.9688087 5.767979 6.03946
1368962_at 4.668592 4.7095804 4.8145046 4.833733 4.6155734 4.8749895 4.914727 5.073951 4.675705 4.712899 4.8674126 4.7044888
1368963_at 6.2118535 6.3084073 6.3740335 6.200801 6.240123 6.0890384 6.1983194 6.317731 6.4237127 6.715344 6.0404196 6.316038
1368964_at 4.2243795 3.9181871 3.8633463 4.0954995 3.9843662 3.9353328 3.8861163 3.9251947 3.8596857 3.8919618 3.739327 3.9396558
1368965_at 5.929302 5.610144 5.605942 5.656019 5.432266 5.5439615 5.6169376 5.6855702 5.8817353 5.5162954 5.6783557 5.612606
1368966_at 4.0409026 3.9132364 3.959992 3.981779 3.9057996 4.0956 3.93608 4.0328426 4.068817 4.116316 4.056904 3.9150715
1368967_at 5.9570985 6.178981 6.55301 6.620425 5.9939585 6.086261 6.2602997 6.1022906 6.500576 6.301516 6.6434965 6.482534
1368968_at 4.2121477 4.4147367 4.2445064 4.271536 4.203281 4.342558 4.1810884 4.323739 4.2701125 4.286603 4.2371745 4.2070503
1368969_at 4.042842 3.9682994 4.077534 3.9829676 3.89294 3.929987 3.8762984 3.9635744 3.9956336 4.2394075 3.9542987 4.13731
1368970_at 5.0649395 5.596411 5.55598 5.018661 5.255461 5.4631376 5.6037984 5.540018 5.4471054 5.56674 5.661733 5.5963974
1368971_a_at 4.5258365 4.788823 4.6902966 4.6039324 4.41606 4.623089 4.866142 4.6464024 4.784757 4.5214825 4.9134207 5.3871274
1368972_at 3.530356 3.5596838 3.6454995 3.5330458 3.5729089 3.785218 3.595856 3.570884 3.7550523 3.803665 3.7758737 3.6618028
1368973_at 7.0734153 6.971164 6.908104 6.73672 6.699964 7.1182475 7.2200146 6.8433766 7.0270605 6.4788527 6.7786307 7.0679016
1368974_at 5.0822215 4.740089 4.387062 4.6793776 4.5749903 4.7507586 4.5215573 4.50016 4.6741447 4.4826055 4.950367 4.570737
1368975_at 5.901216 6.2061386 6.040353 6.4332747 6.116911 6.1595626 6.1499934 6.061224 6.446927 6.176086 6.2628317 6.525394
1368976_at 4.8691645 5.2397113 5.2374334 5.2785254 5.3532815 5.113618 5.376508 5.0501804 5.671261 5.0239425 5.072738 5.4819155
1368977_a_at 7.467842 7.7173715 7.3948345 7.8309803 7.7282314 7.718938 7.56676 7.80643 7.9345818 8.010116 7.897749 7.737109
1368978_at 5.900085 5.7026978 5.578724 6.053242 5.787132 6.217934 6.042451 5.9314637 5.6928716 5.78939 5.9998946 5.727144
1368979_at 5.9892983 5.8510127 6.0566964 5.6849146 6.110064 5.988363 6.095272 6.104922 6.156084 6.1672873 6.2802386 5.872034
1368980_at 4.5169096 4.599469 4.892462 4.6193576 4.861642 4.6693187 4.859019 4.6590767 5.3103004 4.6622677 4.728776 4.700677
1368981_at 4.1319485 4.1206527 3.6940114 4.207117 3.9102497 3.7258465 4.088923 3.7359147 3.974054 3.7889009 4.416932 4.118783
1368982_at 4.888623 4.9062805 4.7993507 4.7719817 4.989827 4.8741846 4.9656897 4.823642 4.9298096 4.822363 4.8645678 4.7910976
1368983_at 4.510806 4.354255 4.1548615 4.236794 4.275119 4.3915753 4.3282213 4.24053 4.2468348 4.2675714 4.356533 4.384622
1368984_at 6.7804055 6.6264873 6.5218105 6.397965 6.7097316 6.3395944 6.6194067 6.948999 6.639696 6.732901 6.678846 6.5743303
1368985_at 4.340437 4.247077 4.3066187 4.421542 4.229455 4.4584064 4.226883 4.5402555 4.3191476 4.4809456 4.387931 4.2854357
1368986_at 5.3039875 5.0838766 5.0850296 5.063469 5.040884 5.0285153 5.1535196 5.3464684 5.100502 5.056731 4.938206 5.1239815
1368987_at 6.1260357 6.0436525 5.8445263 5.796238 5.869547 5.8993487 6.0938253 5.674345 5.81628 5.859983 6.2213154 5.9302053
1368988_at 5.18363 5.3500104 5.110532 4.942597 5.0998025 5.129004 5.3468246 5.469921 5.3294683 5.1511936 5.2245483 5.1151133
1368989_at 4.916474 4.8729863 4.891213 4.737377 4.9931035 5.096404 4.7511077 4.833618 4.6925206 4.6783905 5.171842 4.959101
1368990_at 6.0133038 5.71378 5.7260284 5.7785525 5.689132 6.10946 5.800231 6.053643 5.840721 5.810896 5.870379 5.5193496
1368991_at 5.7917542 5.62619 5.9687457 6.0327463 6.047933 5.901657 5.8632784 5.612924 5.786932 5.5690017 5.8704853 5.5179873
1368992_a_at 9.950989 9.464691 9.682682 9.637993 9.596018 9.153514 9.336544 9.605003 9.293423 8.808894 8.718679 9.606579
1368993_at 5.0262165 5.6234508 5.396124 5.47723 5.4844117 5.4397526 5.4460144 5.400305 5.098522 5.344663 4.664483 5.137096
1368994_a_at 5.126392 5.158482 5.416197 5.3511977 5.4552636 5.3338766 5.4991126 5.369887 5.2153172 5.3918495 5.5237517 5.510194
1368995_at 3.51032 3.5244765 3.633127 3.547078 3.636235 3.6140628 3.5512924 3.528935 3.5558608 3.5958917 3.7604125 3.605044
1368996_at 4.5463395 4.3163385 4.331878 4.288862 4.2565207 4.3950677 4.652518 4.4471874 4.3289375 4.46146 4.116062 4.371745
1368997_at 4.707577 5.127556 4.888986 5.327327 5.1322308 4.8926697 5.2209144 5.0738153 5.054182 4.9991693 5.0521336 4.936557
1368998_at 3.5432396 3.515637 3.5956764 3.4883897 3.7037804 3.417948 3.5926712 3.6426022 3.448166 3.5018344 3.720971 3.5380116
1368999_a_at 5.368413 5.334895 5.4784794 5.288103 5.3060884 5.4591413 5.504169 5.4717283 5.343834 5.6161957 5.388609 5.3490953
1369000_at 5.2450185 5.1886573 5.4123073 5.1456223 5.1413054 5.2438345 5.349583 5.2198586 5.3185945 5.353258 5.2450533 5.2150946
1369001_at 3.7281332 4.081093 3.873858 3.7718873 3.8511534 3.8034048 3.9347556 3.97122 3.8648806 3.945233 3.734207 3.795219
1369002_at 4.5933113 4.5315194 4.455571 4.5190125 4.6613994 4.43336 4.6176176 4.6331186 4.8287935 4.7286563 4.7594686 4.72379
1369003_at 4.815256 4.94408 4.9681206 5.0681763 4.705684 4.8460207 4.9965935 4.7675395 4.7903852 4.732347 5.1897693 4.8943357
1369004_at 5.395917 5.0650215 5.1564007 5.027384 5.133401 5.1733475 5.218947 5.296955 5.108736 5.0349445 5.25791 5.194586
1369005_at 4.8538194 4.750133 4.801448 4.7502275 4.580968 4.692865 4.8265095 4.659927 4.6734986 4.5832663 4.5681643 4.754805
1369006_at 4.473235 4.1277447 4.321127 4.059173 4.186437 4.2360516 4.092574 4.120043 4.0312157 4.13425 4.302827 4.2529955
1369007_at 5.5354443 5.476404 5.657057 5.4747725 5.1271124 5.4499874 5.734769 5.684582 5.2521496 5.9257445 5.5404615 5.308819
1369008_a_at 4.2047167 4.181371 4.3236666 4.4401035 4.3089066 4.364257 4.363104 4.124481 4.2710476 4.246835 4.3104753 4.1890974
1369009_at 3.8806837 3.6691616 3.6428041 3.7805598 3.806734 3.6561923 3.66712 3.7554612 3.830331 3.7966473 3.6494958 3.6360712
1369010_at 4.714813 4.9293356 4.904621 4.6994762 4.840089 4.9021196 4.78893 4.9561996 4.8069916 4.8167963 4.836977 4.738739
1369011_at 12.15467 12.359378 12.360005 12.383713 11.702165 12.138833 12.180333 12.2907 12.185226 12.633702 12.336385 12.48049
1369012_at 5.75018 5.7520514 5.773924 5.4656487 5.8863373 5.786608 5.660441 5.8173027 5.868884 5.2947617 5.404134 5.200882
1369013_a_at 9.975008 10.178496 10.185967 10.196467 9.997836 10.121966 10.172918 10.233619 10.284158 10.3865795 10.355112 10.362991
1369014_at 5.1068983 5.1272774 5.2150335 4.8671227 5.192396 5.1526814 5.356098 5.382783 5.2101135 5.3627768 4.9461117 5.3035
1369015_at 5.1383524 4.8716116 5.169024 5.1501923 5.1504507 4.86468 5.3424363 4.9374557 5.0777254 5.168165 4.7965236 5.035532
1369016_at 5.3893905 5.3973823 5.182394 5.1996694 5.157854 5.1609855 5.5879955 5.081862 5.0536556 4.988694 5.559304 5.2453218
1369017_at 4.3827543 4.4411864 4.565879 4.4413743 4.3161564 4.406838 4.4538774 4.390645 4.515924 4.372412 4.5424037 4.3013244
1369018_at 5.6771493 5.384662 5.543805 5.116871 5.225099 5.5560174 5.3390493 5.446462 5.081828 5.411427 5.180994 5.439084
1369019_at 3.680087 3.4675772 3.675113 3.5011444 3.5284493 3.566995 3.6349244 3.7054346 3.7684271 3.544637 3.5973005 3.8288825
1369020_at 5.042144 4.9533634 5.31293 5.348941 5.198457 4.8467493 5.030821 4.9292316 5.1758537 4.9647074 5.4573727 4.941095
1369021_at 6.004217 5.883908 6.1535044 5.938659 6.097722 6.1469507 6.178591 5.9023037 5.981906 6.1379094 5.918552 5.8396363
1369022_at 5.80286 5.8002706 5.807158 5.971508 5.8821945 5.818971 5.9701138 5.67693 5.790389 6.088532 5.7496047 5.6882544
1369023_at 9.800585 9.933411 9.627349 9.6580305 9.63133 9.871738 9.8749 9.686468 9.739883 9.921831 9.657386 9.913968
1369024_at 5.936084 6.0953116 6.0965247 5.970658 5.993957 5.9260917 6.2146144 6.091091 6.0394783 6.1986146 6.136607 6.2214518
1369025_at 4.2143903 4.1498795 4.3235216 4.183978 4.2144775 4.2905526 4.392255 4.2148247 4.168927 4.254201 4.2242393 4.233835
1369026_at 5.729629 5.609262 5.588332 5.704189 5.7493086 5.7216763 5.3661275 5.555294 5.58493 5.439734 5.579565 5.5642376
1369027_at 4.6375875 4.5194125 4.425415 4.30589 4.3952017 4.4644766 4.53063 4.526156 4.548961 4.452704 4.4014435 4.32823
1369028_at 4.8589797 4.879131 5.112424 5.0100327 4.8852363 5.0412936 5.039059 5.0011435 4.8450975 4.998851 5.0103073 4.88049
1369029_at 4.663576 5.4116 4.9894414 5.238126 5.1596427 5.181863 4.847128 4.8057303 5.3639936 5.36658 5.3374147 5.593315
1369030_at 4.733191 4.620081 4.3627553 4.403203 4.4720187 4.4883337 4.465756 4.3881845 4.3475337 4.501983 4.735238 4.485125
1369031_at 7.9960012 8.2209015 8.328228 8.1475525 7.9362273 8.269201 8.228424 8.389206 8.15364 7.9865847 8.063057 8.419135
1369032_at 7.4216037 7.453952 7.683022 7.695255 7.5128727 7.606599 7.705717 7.470378 7.68015 7.5717816 7.336095 7.3661447
1369033_at 3.789217 3.7804224 3.8629553 3.684191 3.8020508 3.6746285 3.7720308 3.7960732 3.9134374 3.811653 3.93267 3.9669027
1369034_at 5.2704086 4.8014116 4.893304 5.0151997 4.7550955 4.93721 5.1461773 4.563202 4.885333 4.7938423 4.7194104 4.974143
1369035_a_at 3.6859713 3.7050893 3.6428041 3.6644042 3.4770396 3.6916902 3.5683908 3.535671 3.6556625 3.641108 3.5657084 3.530815
1369036_at 3.6085513 3.5109184 3.5809367 3.5503957 3.6423295 3.5823343 3.5359306 3.6264083 3.6664648 3.6415043 3.8311834 3.6227016
1369037_at 4.3785815 4.5124936 4.507906 4.3262377 4.6680074 4.376591 4.4705367 4.541335 4.435891 4.336241 4.379525 4.433129
1369038_at 5.874278 6.005434 6.040535 5.7060623 5.886295 5.7057056 6.038293 6.0068045 5.978243 6.111697 5.7531166 5.819559
1369039_at 7.242539 7.4735446 7.361768 7.395923 7.3432493 7.308326 7.345622 7.2325397 7.4969616 7.4477663 7.30536 7.4001546
1369040_at 5.3861756 4.940046 4.6365356 4.81215 5.0860777 4.4480457 4.516862 4.740286 5.17882 4.8159113 4.99368 5.0751495
1369041_at 4.0029664 3.962328 3.701737 3.870162 3.8658116 3.839259 3.7895427 3.7786298 3.9877245 3.722166 3.832145 3.888927
1369042_at 6.326176 6.613616 6.6352744 6.6126423 6.538045 6.4445276 6.640151 6.5926166 6.552638 6.3323116 6.5470085 6.4412103
1369043_at 3.6803496 3.7952383 3.69892 3.7492986 3.89748 3.7400124 3.6543686 3.8540318 3.6791086 3.8048577 3.8519068 3.7407553
1369044_a_at 5.8613997 5.899635 5.6760564 6.047253 5.2450743 5.002048 4.721387 5.4454207 4.798335 4.7578897 4.397821 5.6086545
1369045_at 6.8895555 6.9777784 7.0089736 6.773631 6.9122057 7.0182967 6.8192663 6.6287894 6.8444753 6.995442 7.0319123 6.90605
1369046_at 4.0979333 3.9171877 3.9390125 3.926452 3.9645264 3.8950274 3.9187467 3.8829737 4.050274 4.002048 4.068776 3.883532
1369047_at 3.1247542 3.1863244 3.094921 3.09509 3.116428 3.1228497 3.146645 3.1755826 3.141289 3.1383057 3.1061573 3.1825645
1369048_at 4.683544 4.9613066 4.9536715 4.8947587 5.0662003 5.2919135 5.1437573 4.7635674 4.8220973 4.919322 4.7060456 4.709892
1369049_at 3.7765427 3.9838371 3.7824333 3.7722766 3.8445582 3.7745333 3.8113976 3.739533 3.8345888 4.0117917 3.810023 4.11469
1369050_at 7.9354987 7.7677383 7.8690333 8.163212 8.057221 7.6528378 7.989606 7.6507835 7.612578 7.286423 6.700898 7.2365108
1369051_at 6.583964 6.7121506 6.3866687 6.4736567 6.493762 6.5714192 6.628091 6.6334023 6.497728 6.334554 6.187589 6.403227
1369052_at 4.890956 4.906818 4.7905374 4.999719 5.3402042 5.0689826 4.9427934 4.784461 4.6763396 4.909962 5.063146 5.000984
1369053_at 4.708501 4.568554 4.7359204 4.4211903 4.4554577 4.72834 4.6250052 4.757271 4.5555015 4.3889313 4.929638 4.7438416
1369054_at 4.156038 4.2811084 4.2554812 4.19788 4.160589 4.191921 4.3257265 4.3461213 4.278078 4.200577 4.3722043 4.3177013
1369055_at 3.9123445 3.719173 3.8064418 3.92007 3.759904 3.8256226 3.8308613 3.824287 3.7391543 3.8774393 3.5949464 3.7388582
1369056_at 3.4644315 3.5099137 3.5979564 3.5031376 3.5214827 3.725468 3.3965855 3.6190474 3.4706728 3.506729 3.3871553 3.4893901
1369057_at 7.406834 7.5784793 7.575344 7.4216485 7.48209 7.5875187 7.57448 7.722059 7.4014926 7.587113 7.401674 7.5953517
1369058_at 5.1882434 5.4955306 5.489563 5.5772705 5.408212 5.2345395 5.1632905 5.5672703 5.4566717 5.4961667 5.52762 5.4505005
1369059_at 7.5673785 7.3260913 7.2294655 7.4698977 7.4662676 7.116693 7.2099648 7.3691616 7.4037395 7.353167 7.1244826 7.36013
1369060_a_at 7.4097347 7.2610874 7.2768416 7.307794 7.3463254 7.16392 7.2411866 7.192937 7.2621527 7.449681 7.4980464 7.472532
1369061_at 7.8738723 7.972006 7.9576483 8.052298 7.910532 7.971275 8.280109 8.359499 8.311075 8.131168 8.167934 8.464079
1369062_at 5.197955 5.202446 5.1881256 5.097107 5.1106462 5.255432 5.270851 5.273831 5.261714 5.2444935 5.1317225 5.1316137
1369063_at 9.474727 9.59276 9.429722 9.232979 9.411011 9.336608 9.550395 9.505707 9.359395 9.348933 9.242409 9.606922
1369064_a_at 4.106328 4.047804 3.8930962 3.843417 3.967168 3.8950274 3.8562367 3.9443412 3.8625476 3.9686217 3.872295 3.8430712
1369065_a_at 8.69694 8.529526 8.778184 8.423989 8.630524 8.744756 8.43 8.774367 8.526696 8.099339 8.291467 8.379779
1369066_at 6.802468 6.6716585 6.177804 6.4918876 6.380566 6.43649 6.0933604 6.455099 6.6182265 6.4809604 5.917098 5.864629
1369067_at 4.006839 3.9074767 3.7836454 3.76652 3.8947248 3.9400768 3.6826935 3.835801 3.909937 3.6965673 3.7854276 3.8927677
1369068_at 3.7885947 3.732564 3.6416163 3.7410464 3.8420777 3.980448 3.838685 3.775277 3.6208832 3.9668632 3.6015224 3.7322168
1369069_at 6.9066205 7.13701 7.0295625 7.1165023 6.739337 6.8793907 6.844848 6.758109 6.7881374 7.548359 7.3388104 7.212638
1369070_at 7.027204 7.302122 7.5574627 7.2005515 7.3337827 7.350748 7.2890005 7.20424 7.3335633 7.812743 7.353618 7.396619
1369071_at 4.3339667 4.197687 4.1869373 4.125372 4.4652233 4.1999426 4.3145776 4.350724 4.156184 4.3472624 4.249516 4.096133
1369072_at 5.414468 5.2676635 4.6375427 5.175737 6.047933 5.7398005 5.554632 5.766513 5.8510437 7.1257734 5.9270463 6.4675746
1369073_at 10.067042 10.074113 10.258823 9.856339 9.633804 10.05499 9.7045 10.2112055 10.115772 10.094674 9.743645 9.618257
1369074_at 12.319414 12.357581 12.540321 12.36175 12.400279 12.154613 12.370694 12.275278 12.124953 12.399513 11.935996 12.188123
1369075_a_at 4.804111 5.156222 5.0052094 4.963996 5.012144 4.960513 5.094214 5.0220976 4.7887836 4.995605 5.233566 4.7224355
1369076_at 7.974456 8.351292 8.504579 8.233219 8.388335 8.198117 8.156272 8.419178 8.23519 8.390634 8.072028 8.072207
1369077_at 6.4957185 6.492284 6.576596 6.654383 6.356798 6.468867 6.439566 6.515271 6.6725335 6.9989243 6.5768476 6.944068
1369078_at 7.2235336 7.2610874 7.485443 7.19815 7.2513614 7.6913705 7.6289067 7.0666523 7.4896016 7.436727 7.6159034 7.406875
1369079_at 5.0794616 4.953534 5.0685287 4.9480786 4.9445596 5.034201 5.0570865 4.901274 5.0888987 4.9815 5.183878 5.035552
1369080_at 4.9986978 4.973066 4.7993507 4.6883574 4.868547 5.1275525 4.791894 4.7709203 4.972996 4.8990097 4.9415545 4.82391
1369081_at 6.59662 6.9979796 6.717674 6.822281 6.527252 6.6073017 6.6269846 6.6130075 6.6548624 6.8207154 6.4103026 6.532256
1369082_at 4.8006086 4.9481535 4.695796 4.639781 4.8597984 5.0141673 4.805272 4.6912246 4.800375 4.720173 4.893324 4.873946
1369083_at 5.32541 5.2999926 5.481611 5.526742 5.2060566 5.1797137 5.2427883 5.266607 5.5038013 5.260639 4.993755 5.3033423
1369084_a_at 7.336232 7.2256665 7.2225533 7.140417 7.2304955 7.2579517 7.1244445 7.2091913 7.315751 7.3063784 7.4414215 7.2532735
1369085_s_at 5.011813 5.2390375 5.00278 4.9148407 5.073965 5.0537777 4.791663 5.006384 5.0138087 4.7611427 4.7587557 5.004244
1369086_a_at 5.227702 5.0873165 4.9721804 5.271242 5.385666 4.924514 4.8033733 4.9791574 5.3848257 4.9735904 4.9098434 5.1513987
1369087_at 4.8360214 5.1562457 5.192787 5.135316 4.833303 5.1130133 4.9363565 5.108437 5.0361943 5.1172495 5.148363 5.067133
1369088_at 7.1949944 7.1010866 7.127841 6.958728 7.065722 7.298508 7.3137026 7.0257587 7.335342 7.207 6.8862133 7.2593565
1369089_at 4.7964787 4.661479 4.9328322 4.6007233 4.6236234 4.59477 4.6978545 4.3790436 4.664439 4.629697 4.9574847 4.7034974
1369090_at 4.693091 4.762483 4.378943 4.533581 4.819992 4.610447 4.533949 4.9233117 4.2974205 4.2251506 4.600148 4.8027987
1369091_at 4.345991 4.343671 4.0078545 4.255784 4.629668 3.9219625 4.1011286 4.280464 3.9584756 4.2401667 4.185956 4.304023
1369092_at 7.443569 7.6704264 7.699957 7.8793335 7.682577 7.7740297 7.5325713 7.556876 7.8692393 7.6715274 7.3601384 7.5540423
1369093_at 7.1219187 6.8634253 7.0874224 7.0090165 7.2434998 6.878647 6.967076 7.068976 6.885453 6.7615027 6.8987103 7.023517
1369094_a_at 5.3856907 5.861744 5.2770157 5.967936 6.0511966 5.4571433 5.639595 5.603534 5.463109 5.556484 5.625808 5.720999
1369095_at 4.5470715 4.573284 4.816204 4.5522738 4.3775706 4.5195036 4.6900415 4.938327 4.6619864 4.565007 4.7192087 4.449375
1369096_at 4.3062882 4.3248305 4.5769506 4.1391516 4.254422 4.18884 4.428838 4.467135 4.2280326 4.4336624 4.3129525 4.203573
1369097_s_at 5.831168 5.8878136 5.720564 6.053431 6.0496416 5.7419662 5.9171586 5.7979946 5.4821253 6.0344462 6.0803866 6.2502394
1369098_at 3.964218 4.113536 4.3828883 4.1012917 4.215725 4.1954613 4.3655405 4.056178 4.1523166 4.224708 4.363344 4.1830854
1369099_at 6.604996 6.924899 6.978242 6.594883 7.078261 6.6314716 6.844758 6.8096867 7.1131206 6.9520745 6.742974 6.773761
1369100_at 4.324709 4.1791296 4.110347 4.2811546 4.412656 4.1774178 4.202527 4.248639 4.0966635 4.1646194 4.2123227 4.2560835
1369101_at 7.647775 7.8527346 7.8475795 7.65657 7.9046164 7.7878375 7.830519 8.03203 7.7816377 7.663602 7.5706644 7.8473773
1369102_at 4.1315904 4.018237 4.1550765 3.8311534 4.0318174 3.815523 4.2520523 3.9573016 3.872124 4.190354 4.1675687 4.0516458
1369103_at 4.5123863 4.590454 4.4775496 4.4690733 4.443566 4.706496 4.5622983 4.435101 4.616175 4.312312 4.307578 4.5909405
1369104_at 5.0590634 5.189153 5.2843633 4.9667287 5.1780133 4.9036427 4.8581386 5.295174 4.7826176 5.066993 5.287208 4.9897537
1369105_a_at 3.4352214 3.6456044 3.3195791 3.6156867 3.827312 3.7518377 3.481445 3.576933 3.7235856 3.5388236 3.5082052 3.9252133
1369106_at 4.355438 4.3340673 4.2947474 4.406578 4.127577 4.4168344 4.491357 4.523901 4.360994 4.5099916 4.31312 4.2950315
1369107_at 3.882573 3.7265563 3.940198 3.8218534 3.8213692 3.8594313 3.938593 3.7570708 4.0009346 3.7046776 4.0534134 3.8546877
1369108_at 4.062565 4.0336523 4.066287 3.9463606 4.0761213 4.0198793 4.1180086 4.033555 3.896003 4.1659255 4.3104124 3.9911318
1369109_at 3.8406568 3.7908986 3.7402074 3.7681124 3.7963688 3.9588804 3.8892763 3.7899883 3.9125447 4.182456 3.853864 3.9317143
1369110_x_at 9.726209 10.122939 10.673527 10.686352 10.569946 10.286158 10.175019 10.519492 9.956318 9.179695 10.249431 10.534736
1369111_at 13.82366 13.859003 13.945234 13.81985 13.858915 13.89868 13.852487 13.935151 13.928881 13.918489 14.026648 14.009906
1369112_at 4.31203 4.555946 4.6021996 4.561248 4.6468077 4.6705027 4.402582 4.4280148 4.556774 4.2805686 4.3554134 4.3629932
1369113_at 3.4779146 3.3377912 3.2912078 3.4364479 3.3442264 3.45389 3.5998924 3.47888 3.3903294 3.613735 3.3976486 3.603818
1369114_at 3.0769453 3.116565 3.0082622 3.059215 3.1220977 3.0969143 3.1164615 3.0931838 3.0901587 3.1954603 3.2516587 3.1254373
1369115_at 5.2528877 5.2588882 4.810316 5.023735 5.1009274 5.3567863 4.9802475 5.080713 5.323671 5.178805 5.746668 5.1751847
1369116_a_at 5.8102727 5.8001494 5.9190807 5.75226 5.7197337 5.8091187 5.8117785 5.8154745 5.8348136 5.6997876 5.892839 5.817481
1369117_at 4.2235785 4.3780837 4.184504 4.3027716 4.1342626 4.4240804 4.3362722 4.3026934 4.25252 4.1710753 4.4256186 4.51484
1369118_a_at 5.3379383 5.160166 4.757014 4.9318304 5.0820312 5.0989485 5.109231 4.6833305 4.8486915 5.0593767 5.1356225 4.810225
1369119_a_at 4.8114996 4.7936916 4.687702 4.7237473 4.508197 4.7948794 4.931075 4.593354 4.6665926 4.760352 4.9635363 4.5775375
1369120_a_at 7.507218 7.066582 7.260646 7.272155 7.261096 7.4098396 7.7032623 7.1666136 7.1153517 7.2803326 7.149926 7.0696855
1369121_at 4.911118 5.5399127 5.2753453 5.172084 5.3723893 5.354543 5.1390452 5.1355505 4.857707 5.4591894 5.2296586 5.0120726
1369122_at 7.2010627 7.5136714 7.1927567 7.3533783 7.291935 7.310721 7.1369023 7.3289194 7.2539835 7.0689864 7.1996517 7.1863427
1369123_a_at 5.6453533 5.603927 5.8216586 5.8826213 5.8761926 5.806493 5.8760643 5.9120345 5.783299 5.7347956 5.599173 5.996014
1369124_at 4.501689 4.3868484 4.49399 4.286475 4.3154893 4.5447125 4.48345 4.3952007 4.506016 4.5807247 4.634162 4.4357605
1369125_at 3.4899297 3.418393 3.294473 3.4235606 3.3359904 3.45389 3.3581002 3.37442 3.3937426 3.519661 3.339064 3.3761463
1369126_at 3.527655 3.5217688 3.5621142 3.6041331 3.8520162 3.6210496 3.6495926 3.6099303 3.7771473 3.6807094 3.6656857 3.8614538
1369127_a_at 6.27956 6.1680565 6.234464 5.997464 6.2605133 6.2269044 6.1736565 6.385827 6.508835 6.3190494 6.282563 6.360976
1369128_at 3.9325101 4.236005 4.2222185 4.0385065 4.105891 4.1561565 4.1822305 4.2051783 4.0354996 4.4611044 3.8156722 3.9412076
1369129_at 3.8991842 3.8999543 3.71848 3.8178363 3.8304467 3.9888613 3.8322074 3.8544717 4.014735 3.9195054 4.007613 3.9253223
1369130_at 4.931061 4.79363 4.8229256 4.6084394 4.9402795 4.871869 4.737053 4.6601267 4.71987 4.478856 4.6091537 4.8696666
1369131_at 4.174177 4.033696 4.1309814 4.1280975 4.1616516 3.964508 4.095049 3.952877 3.927435 4.2127805 3.99838 3.8877146
1369132_at 6.062556 6.0524573 5.9924154 6.056782 6.2988214 6.1259837 6.193462 5.7004967 6.2246184 6.1747084 6.1047745 6.046499
1369133_a_at 3.8382046 3.8697157 3.7828481 3.8125086 3.816213 3.8686016 3.8294578 3.7395282 3.8138793 3.7923467 3.9830508 3.8923573
1369134_x_at 3.7094154 3.9450164 3.7856321 3.7410467 3.775823 3.6526632 3.8587573 3.9426465 3.7527914 4.111848 3.8338249 3.6434836
1369135_at 6.6964855 6.5025187 6.342262 6.224665 6.575544 6.7232065 6.734559 6.5770006 6.75763 6.636715 6.8747907 6.424814
1369136_at 4.7433863 4.6308966 4.727644 4.7516775 4.708393 4.445409 4.6721544 4.394455 4.4439535 4.7052364 4.649068 4.6813564
1369137_at 5.1804338 4.826696 4.9350133 5.0882483 4.81472 4.8671365 5.0563655 5.0612154 4.9989767 5.089255 4.892457 4.933962
1369138_a_at 3.5714543 3.6344426 3.733227 3.6970081 3.7912714 3.627599 3.7408473 3.873712 3.872782 3.934722 3.7217069 3.8028975
1369139_at 4.105135 4.172458 4.242428 3.9597323 4.0599384 3.9854915 4.2184277 4.336956 4.171831 3.966907 3.874204 4.00035
1369140_at 4.201926 4.026345 4.117897 4.042326 3.9858913 4.038133 4.238864 4.14211 4.126841 4.2844477 4.0735044 4.12466
1369141_at 3.8158042 3.7042837 3.6191323 3.7277868 3.6453326 3.748843 3.7704947 3.5349874 3.6369383 3.732948 3.7531416 3.7425601
1369142_at 3.7780588 3.5566232 3.8960543 3.798018 3.5405068 3.6866026 3.6991243 3.748606 3.66383 3.6834762 3.7004995 3.6715689
1369143_at 4.155819 4.122904 4.2174253 4.13909 4.1966457 4.3950677 4.183565 4.119948 4.055825 4.1732306 4.277282 4.117179
1369144_a_at 4.4868 4.232093 4.3677645 4.278335 4.4718323 4.5353327 4.34324 4.058267 4.573448 4.1562085 4.8544493 4.5793753
1369145_a_at 4.708378 4.6851773 4.765243 4.5939817 4.5488505 4.817017 4.7006755 4.781031 4.782783 4.7602496 4.8164697 4.671426
1369146_a_at 6.0651774 6.633598 6.436216 6.271836 6.9081097 6.379721 5.9767075 6.561138 6.6984262 6.0732036 6.2559514 6.815041
1369147_at 5.094856 5.099924 5.1551723 4.9641943 4.8134837 4.9470024 4.9634843 5.003197 4.861553 5.276382 4.739953 4.930771
1369148_at 7.8629303 7.894795 7.8877406 7.6074514 7.763612 7.913297 7.8930507 7.9062247 7.8800626 8.017012 7.502997 7.746282
1369149_at 5.3490515 5.4535756 5.458991 5.323 5.420407 5.345239 5.4353623 5.1583147 5.3522944 5.0460196 5.271491 5.1010723
1369150_at 7.736281 7.6528378 7.5993366 7.5402737 7.4162784 7.8637195 7.9001274 7.6816406 8.333748 8.228931 7.526162 8.30789
1369151_at 5.1827326 5.2803564 5.4770613 5.4013 5.176917 5.286173 5.4481387 5.4330697 5.1617427 5.248332 5.344925 5.4472685
1369152_at 6.288023 6.0683513 5.971152 6.212305 6.1016226 6.1284394 5.9776683 6.037362 6.2825284 6.3761544 6.219986 6.339187
1369153_at 3.4856493 3.5024068 3.445983 3.4394195 3.5340667 3.5975296 3.5140262 3.4431396 3.4589543 3.4593241 3.4964094 3.5241024
1369154_at 4.234025 4.2535067 4.2251997 4.111527 3.9621418 4.1091404 4.4849696 4.192074 4.051873 4.3603168 4.0248547 4.199137
1369155_at 6.011104 5.095342 4.960009 5.228349 4.9841084 5.3758955 4.954589 5.069142 5.447817 5.2271066 5.5871973 5.315598
1369156_at 5.4174 5.9485354 6.289647 6.094126 6.1258645 6.010052 5.853803 6.0045924 6.4577045 6.2053733 6.0053453 6.0423527
1369157_at 7.743851 7.6682386 7.6289077 8.0622635 7.6876187 7.937657 7.484694 7.5936627 7.8563952 8.001394 7.709817 8.064283
1369158_at 4.5350113 4.348172 4.8243685 4.307248 4.289873 4.428527 4.3559628 4.4509926 4.234977 4.4727364 4.483862 4.332373
1369159_at 5.462118 5.4404764 5.437667 5.527369 5.7348576 5.4082975 5.6147413 5.192823 5.7633705 5.2343793 5.3818884 5.8383975
1369160_a_at 4.354614 4.464697 4.3584824 4.3962965 4.300563 4.3244634 4.3562136 4.334691 4.4784713 4.417839 4.53214 4.5034876
1369161_at 8.000027 8.430432 8.468302 8.88473 7.9421883 8.216472 8.183474 8.498347 8.948085 8.962042 8.427589 8.469246
1369162_at 4.204999 4.1341543 4.1828513 4.13417 4.0993195 4.1290693 4.242085 4.1596107 4.0574293 4.2951384 4.28427 4.1024685
1369163_at 5.492136 5.460011 5.5129504 5.2728295 5.5133 5.2933207 5.6680593 5.327856 5.74899 5.667127 5.355959 5.250185
1369164_a_at 5.1535406 4.9895873 4.8646603 5.2453995 5.079232 4.874807 5.0476146 5.0322213 4.6019936 4.8324256 4.4540515 4.5453124
1369165_at 4.0769954 4.0905023 3.9631546 4.1171284 3.8892145 4.020494 4.168172 4.142178 4.0660505 3.9819126 4.193321 4.081946
1369166_at 4.058716 4.1720605 3.956635 4.0171943 4.2620716 4.0983667 4.152644 4.228689 4.074706 4.085249 4.195774 4.1156163
1369167_at 6.3221908 5.9239383 6.0934734 5.9301567 5.946365 5.8136926 5.7597446 6.0140467 5.9296227 5.8954525 5.7186184 6.0845823
1369168_a_at 5.2432942 5.0651717 5.0207143 5.0597134 4.826026 5.1757727 5.0498266 4.940239 5.4639444 5.6767874 5.0966387 5.2910037
1369169_at 9.426741 9.385199 9.470866 9.294876 9.185313 9.303634 9.42664 9.372812 9.250222 9.178857 9.264017 9.679768
1369170_at 4.058628 4.0313354 4.1179314 4.060498 3.9899855 3.9460576 4.2250676 4.0963507 4.1341925 3.8873084 4.1073933 4.1255264
1369171_at 10.967371 11.022834 10.989394 10.7690935 11.005559 10.833456 11.031077 10.925869 10.102249 10.716808 10.393515 10.796423
1369172_at 3.9066372 3.9721203 4.015682 3.8410828 3.8787582 4.0517683 4.0161824 4.008784 4.0350823 4.053751 4.1250463 3.9431186
1369173_at 5.349773 5.3284235 5.41987 5.3423944 5.4233456 5.547131 5.4721723 5.352917 5.356264 5.4161057 5.3076825 5.338258
1369174_at 6.492963 6.4233994 6.617518 6.5168395 6.259005 6.1716075 6.6711664 6.4180884 6.060445 6.536477 6.1907396 6.378848
1369175_a_at 4.657816 4.446213 4.2834845 4.426238 4.150137 4.477085 4.5146027 4.1433783 3.9399104 3.9243977 4.3649845 4.103368
1369176_at 6.3973265 6.301722 6.422764 6.333539 6.46278 6.3456426 6.424895 6.203179 6.131821 6.2575965 6.39047 6.205673
1369177_at 6.5892324 6.7274084 6.844556 6.8161917 6.5363 6.473347 6.619253 6.431145 6.864016 6.293041 6.5308876 6.788469
1369178_a_at 4.2267714 4.137448 4.245563 4.21079 4.266161 4.3185387 4.2161856 4.4738116 4.2998824 4.216654 4.199779 3.985297
1369179_a_at 5.8388777 6.099808 6.0144644 5.8730774 5.736042 6.028113 6.069291 5.9062095 6.2405286 6.0395703 6.0899825 6.20041
1369180_at 4.813837 5.17022 5.234289 5.007711 4.889418 4.9950657 5.2604437 5.1039853 4.9161525 5.0377364 5.104053 5.1005177
1369181_at 5.8411126 5.5209937 5.247862 5.6094165 5.5904684 5.4823956 5.5055065 5.678335 5.7905717 5.606438 5.611571 5.8395147
1369182_at 4.0749135 4.0550013 3.9966922 4.002644 4.3704333 4.0333204 3.9554005 4.1390896 3.8240693 4.060282 3.9388685 3.9044228
1369183_at 4.7109914 4.7461286 5.0375395 4.5588694 4.677351 4.757922 4.9983807 4.8054237 4.962302 4.8662033 4.5053873 4.6565714
1369184_at 4.317424 4.1423073 4.1840763 4.167757 3.9486978 4.062896 4.1959887 4.3529882 4.332755 4.095207 4.2485085 4.574731
1369185_a_at 5.6744075 5.5808973 5.749822 5.2159934 5.7692394 5.858392 5.8739386 5.6488824 5.362881 5.553881 5.8069386 5.7034807
1369186_at 6.8378067 6.903779 6.765904 6.9463024 6.82882 6.940258 6.972742 6.6366177 7.147598 6.6858425 7.0635076 7.0655303
1369187_a_at 7.1418395 7.3328843 7.0303245 7.6887994 6.893236 6.9847918 7.241035 7.4476514 7.4319835 7.832192 7.3016787 7.370418
1369188_at 4.182921 4.234477 3.9025676 3.7571228 3.9675574 4.113201 4.108067 4.0946345 4.144051 4.0119734 3.9903467 3.9530625
1369189_at 5.5424066 5.448782 5.6081033 5.4215193 5.713962 5.6289454 5.6376643 5.461967 5.4905868 5.372111 5.248022 5.492941
1369190_at 6.4374666 6.074528 6.0072136 5.9892726 5.888981 6.056429 6.1734095 6.3606195 5.963019 6.1765413 5.95191 6.1527033
1369191_at 3.6405332 3.8082771 3.750594 3.802318 3.7627609 3.702406 3.7744086 3.7817798 3.65544 3.978327 3.7171285 3.7333786
1369192_at 4.8111563 4.9025226 4.8162045 4.721803 4.6985054 4.9358387 4.843952 4.9222536 4.7195606 4.7996287 4.7980547 4.899949
1369193_at 5.119275 5.1151466 5.1622043 5.081706 5.0643463 4.951228 5.1014466 5.2569814 4.865552 5.2391057 5.02374 4.970413
1369194_a_at 3.4433074 3.6577644 3.6563652 3.538054 3.5834703 3.5495734 3.5969744 3.528935 3.697498 3.658407 3.3807104 3.4689581
1369195_at 5.4247694 5.653695 5.783967 5.1278462 5.146548 5.3108325 5.099149 4.958122 5.812005 5.6823883 5.7875767 5.8699646
1369196_at 5.8213377 5.757621 6.127058 5.6652436 5.6364703 5.547241 5.9949217 6.412458 5.821513 6.01664 5.7224436 5.748846
1369197_at 5.2923794 5.613169 5.7709436 5.575852 5.7110796 5.5908766 5.6933446 5.750073 5.4370174 5.417816 5.3250875 5.35893
1369198_at 5.7805657 5.678449 5.7011642 5.50568 5.917065 5.782295 5.790394 5.491184 5.5931425 5.6661015 5.618164 5.6810303
1369199_at 5.3056717 5.3724294 5.3015466 5.4084454 5.661953 5.426844 5.4175587 5.0723095 5.3930693 5.331876 5.516056 5.505562
1369200_at 9.241 9.009818 9.249534 8.917064 9.031 9.086586 8.821255 9.075751 9.085672 8.861212 8.510997 8.778685
1369201_at 5.8443255 6.2865243 6.2419434 6.1955104 5.895389 6.306189 6.163363 6.2442966 6.1741138 6.340434 5.919568 6.1172895
1369202_at 3.974925 5.672019 4.4378643 4.384762 4.199974 3.9214172 4.317295 4.2346725 4.088093 4.2726965 4.513669 4.206093
1369203_at 3.8459969 3.7899163 3.6718807 3.7572234 3.6687493 3.825029 3.75818 3.76378 3.7662866 3.6851552 3.7777913 3.6739306
1369204_at 6.755751 7.1635246 7.0382853 6.9834094 7.0848355 7.1482277 6.992984 6.9660053 7.218821 7.225663 6.971416 7.248031
1369205_at 5.3266516 5.3664536 5.2754197 5.0982585 5.225774 5.252589 5.4455037 5.1845846 5.471145 5.2534614 5.381443 5.277836
1369206_at 12.555723 12.366178 12.464175 12.49863 12.23013 12.337713 12.528712 12.573769 12.492 12.525411 12.348042 12.30493
1369207_at 4.1257806 4.245079 4.200302 4.18983 4.186658 4.056857 4.1305156 4.107131 4.211251 4.1638527 4.230353 4.1121798
1369208_at 5.5066614 5.533404 5.5058165 6.0577354 5.284539 5.73524 5.681863 5.2022614 5.4947753 5.584991 5.5021963 5.8188777
1369209_at 6.440992 6.467481 6.4668846 6.3947134 6.3035975 6.398502 6.4161334 6.566608 6.5336857 6.376089 6.4968605 6.607369
1369210_at 3.4521887 3.2989938 3.415799 3.3142595 3.398594 3.3097916 3.285203 3.3931098 3.2696068 3.2905407 3.3222332 3.305241
1369211_at 6.086726 6.2236075 6.1446214 6.002125 6.291796 6.1082664 6.1350327 6.214215 6.16284 6.159217 5.9087267 6.0006933
1369212_s_at 7.244528 6.858953 6.9991193 7.3389044 7.2419114 7.0142093 7.0550504 7.154569 6.8029566 7.230799 6.8186984 6.187422
1369213_at 5.682376 5.444471 5.313474 5.5447826 5.4865475 5.520465 5.408459 5.311837 5.679647 5.4436903 5.706575 5.577333
1369214_a_at 5.9654913 5.867324 5.9081163 5.914154 5.984788 5.9464355 6.05811 5.929227 6.0832586 6.005294 5.898271 5.885932
1369215_a_at 9.990949 9.866186 10.126031 9.700988 9.896882 9.508299 9.687253 9.8262825 9.614128 9.524361 8.899027 9.192221
1369216_a_at 5.913548 6.0228577 5.6901855 5.7881165 5.668729 5.775885 5.8254604 5.991049 5.8296833 6.140439 5.790329 5.784764
1369217_at 4.358115 4.345791 4.6702924 4.451173 4.350709 4.400809 4.4426346 4.444873 4.357063 4.333823 4.2264433 4.549367
1369218_at 6.1779637 6.509096 6.663746 6.534039 6.4186654 6.415472 6.691396 6.3167295 6.503597 6.8334966 6.836985 7.1024795
1369219_at 6.613407 6.5044003 6.849878 6.6508527 6.4161987 6.6879115 6.688857 6.66606 6.5888147 6.8597164 6.5006657 6.280414
1369220_at 6.1565223 6.075828 6.5422783 6.387037 6.410368 6.0409374 6.0215487 6.01331 6.0209174 6.5299087 6.595501 6.497692
1369221_at 6.0051265 5.951013 5.761835 6.219645 6.0706816 5.9073834 5.7955785 5.949834 5.7946596 6.078194 6.127468 6.5925474
1369222_at 5.870721 5.579644 5.652321 5.622574 5.5868483 5.9252295 5.6489477 5.7721806 5.448305 5.447095 5.5052876 5.6004457
1369223_at 6.9595523 7.0207562 7.221656 7.066148 7.0143 7.1645346 7.4517784 7.3213043 6.9477267 7.0859027 7.047948 6.922275
1369224_at 9.334745 6.810105 10.538547 9.966666 8.0818205 9.027175 9.173338 9.278355 8.537522 8.508675 6.68469 7.649624
1369225_at 12.001863 12.152841 11.660088 11.815179 12.0227585 11.591936 12.075963 12.178571 12.051384 12.224165 11.902951 12.100542
1369226_at 7.730873 7.714352 6.8989806 7.809916 7.8994327 7.444079 7.0198483 7.94083 7.1366425 7.565307 7.188175 7.3682804
1369227_at 5.4373703 4.9506903 5.155061 5.197782 5.1111107 5.0753145 4.840846 4.6956334 4.9690146 4.9236836 5.366325 5.189128
1369228_at 5.5573087 5.767526 5.7174783 5.6843204 5.4950266 5.808842 5.7282844 5.822984 5.531337 5.4884334 6.6359816 5.631445
1369229_at 6.0647492 6.1251206 5.985857 5.959229 6.167744 6.081295 6.081338 6.072743 5.970141 5.987457 6.205384 6.07627
1369230_at 4.9279823 4.7366223 4.777465 4.6110973 4.7593355 4.714888 4.616122 4.689026 4.5565495 4.6785183 4.775552 4.7058935
1369231_at 5.6031384 5.0649686 5.0506277 5.2141023 5.214631 5.3112984 5.226859 5.115782 5.3268156 4.9808593 5.468215 5.335734
1369232_at 4.6364517 4.640647 4.501178 4.440874 4.507963 4.582149 4.381233 4.556529 4.664999 4.5355587 4.544799 4.492565
1369233_at 4.0990353 4.0758963 4.0348415 4.078268 4.2733955 4.3026657 4.2499027 4.231494 4.2189074 4.117012 4.041032 3.9409091
1369234_at 7.649011 7.695513 7.789417 7.814749 7.8293514 7.4486346 7.483885 8.02394 7.8439884 7.6577926 7.7729473 7.792035
1369235_at 4.7092314 4.748863 4.5163836 4.5666084 4.7277226 4.566347 5.0305743 4.6901865 4.806087 5.0354033 4.8618283 4.8524237
1369236_at 4.973461 4.9162855 4.84474 4.798291 4.8638315 4.941589 4.906389 4.898997 5.059645 4.865989 4.9559927 5.0579643
1369237_at 5.2912416 5.185468 5.3122764 5.153742 5.087028 5.163604 5.278239 5.2519627 5.136505 5.247417 5.373873 5.057389
1369238_at 9.97077 9.604656 10.218211 9.210015 9.883682 9.964453 9.547136 9.857619 9.925273 9.124785 9.39683 8.716167
1369239_at 3.9622047 4.0185175 3.891418 4.015333 3.8596578 3.9271193 3.9560394 3.9168563 3.7976916 3.8876293 3.9039552 4.0007095
1369240_a_at 5.7486124 5.6738877 5.630022 5.6634192 5.561851 5.764778 5.650013 5.730438 5.6982183 5.807651 5.5271387 5.462345
1369241_at 5.4226713 5.405814 5.261758 5.3475857 5.3757834 5.5671563 5.648887 5.3632 5.376385 5.4756775 5.602104 5.484991
1369242_at 3.8917007 3.6312757 3.491704 3.5563622 3.4666119 3.56654 3.4640548 3.4923823 3.6953156 3.3141432 3.4590812 3.4567356
1369243_at 3.9919891 3.9474263 4.015682 4.044637 4.066971 4.0930123 4.2186394 4.002493 3.8468776 3.993617 4.189644 4.197074
1369244_at 6.564854 6.0894814 6.4584417 6.3031826 6.2293773 6.37257 5.962407 6.278708 6.4946594 6.4883556 6.1047482 6.426114
1369245_at 5.334549 4.6469955 4.816823 4.5879116 4.6807775 4.781075 4.7102957 4.801374 4.699097 4.685128 4.9166718 4.7764425
1369246_a_at 3.7722142 3.9388516 3.9900494 3.908734 3.80759 4.0410423 3.787806 3.8536823 3.8450723 3.806515 4.0009193 3.8570907
1369247_at 5.2043242 5.3342905 5.506119 5.3966527 5.4274626 5.4488325 5.364553 5.851965 5.394339 5.257596 5.284462 5.433545
1369248_a_at 6.9549 6.5935326 7.180167 6.71692 7.080774 6.799635 6.2829266 6.402331 6.6738753 6.475655 5.9432235 6.087805
1369249_at 7.940392 8.16404 7.5800753 7.8559732 7.504894 7.510279 7.775095 7.8037953 8.038452 7.32626 7.501499 7.6263933
1369250_at 5.1706643 4.9484406 5.3477254 4.966049 5.2337103 4.974445 5.2211685 5.063511 5.1618648 5.1086807 4.9695144 5.0724697
1369251_a_at 5.5493145 5.713422 5.7939925 5.4750113 5.620491 5.8734674 5.707217 5.37632 5.494401 5.6275377 5.822345 5.487177
1369252_a_at 5.8498116 5.7003956 5.694242 5.782377 5.738139 5.730959 6.006415 5.5278397 5.6623383 5.872748 5.411143 5.5515795
1369253_at 3.997273 3.7536225 3.8234038 3.9043581 4.018742 3.8684268 4.092918 3.9406986 3.7842638 3.8791897 4.029812 3.8045738
1369254_a_at 3.8676548 4.0003057 3.8863878 3.8237803 3.806644 3.8492346 3.9154427 3.9812617 3.8607397 4.014915 3.8450274 3.9572973
1369255_at 5.865884 5.7403655 6.091422 5.7276473 5.8301635 5.7293243 5.8557353 5.928877 5.660447 6.0010195 5.644669 5.4660397
1369256_at 5.290435 5.292325 5.4239464 5.4569077 5.457484 5.6008043 5.7824893 5.5514846 5.6108704 5.534138 5.6049094 5.854863
1369257_at 5.055359 5.1912417 5.4551687 5.4315844 5.2854776 5.3072233 5.291678 5.434199 5.002467 5.1719823 5.21455 5.2672486
1369258_at 3.219411 3.1515136 3.112718 3.1016078 3.1018527 3.4079766 3.0685785 3.0067728 3.1906917 3.099239 3.1132832 3.1822717
1369259_at 6.5642962 6.6605663 7.317459 6.238652 7.017825 5.987691 6.401484 6.9743333 6.846646 6.426025 5.5176177 5.839772
1369260_a_at 4.18266 4.1042876 4.101651 4.0205517 4.1666675 4.052145 4.15732 4.053174 4.145256 4.101777 3.9525936 4.1316395
1369261_at 4.787478 4.792308 4.7536592 4.8990655 4.908148 4.8646965 4.9176474 4.9342456 4.8375154 4.905658 4.9012995 4.9484496
1369262_at 6.3122635 6.2781343 6.1540685 6.319564 6.495211 6.1562347 6.415812 6.279393 6.249083 6.437819 6.3447604 6.758448
1369263_at 3.435408 3.4124434 3.3093731 3.513891 3.3859491 3.5435328 3.3792105 3.359777 3.3996944 3.38156 3.4745324 3.5046916
1369264_at 5.4312606 5.3300495 5.5762715 5.238126 5.3417053 5.178348 5.2678843 5.34548 5.4766035 5.43589 5.422846 5.225647
1369265_at 5.868954 5.8732057 5.8347735 5.939664 5.909804 5.7727475 5.7628603 5.639271 5.9439926 5.8533545 6.273599 6.0985284
1369266_at 5.7941837 5.6966095 5.325352 5.8758163 5.8410516 5.8722377 5.962282 5.6248245 6.094038 5.6879253 5.6098995 5.5499883
1369267_at 4.2180624 4.1100416 4.2376556 4.189234 4.2385435 4.2699375 4.145706 4.0946627 4.281063 4.362214 4.358468 4.283617
1369268_at 4.0604663 3.8016818 3.961875 3.9767032 3.68242 3.9212365 4.1654468 3.9490564 3.9261107 4.0295343 3.901387 3.888247
1369269_at 8.421351 8.447898 8.425333 8.176453 8.317112 8.065411 8.230198 8.400132 8.178258 8.248772 8.103969 7.9723687
1369270_at 8.211344 8.2529745 8.48402 8.173706 8.47012 8.312916 8.330402 8.808174 8.650094 8.926465 8.220365 8.173003
1369271_at 4.333839 4.3694735 4.4075265 4.3215303 4.1271987 4.576922 4.7485266 4.3609996 4.240105 4.7634645 4.103978 4.3643622
1369272_at 4.461583 4.657835 4.6702924 4.8355236 4.7952094 4.845936 5.1002784 4.720236 4.8562083 4.827696 4.709409 5.120996
1369273_a_at 4.128473 4.099316 4.135545 4.095824 4.050086 4.1580024 4.091716 4.265996 4.0689087 4.0642395 4.0446978 3.979329
1369274_a_at 5.1757607 4.9700456 5.037014 4.920787 5.035152 5.1658974 5.0747614 5.1567116 4.8409324 5.045289 4.849221 4.9661245
1369275_s_at 12.495201 12.595544 12.626567 12.594191 12.328408 12.537404 12.473215 12.516576 12.547208 12.578975 11.90186 12.232108
1369276_at 4.5238557 4.5643306 4.688831 4.7329597 4.566457 4.5295496 4.5895977 4.7654996 4.655888 4.6074805 4.6011066 4.607023
1369277_at 5.7498937 5.7524786 5.3441324 5.643771 5.48177 5.6127644 5.9034977 5.8596215 5.883641 5.8074117 5.3256326 5.5104914
1369278_at 7.4569254 7.722764 7.5147448 7.3979993 7.7151113 7.3220286 7.4249735 8.049927 7.408083 7.662361 6.852792 7.1598673
1369279_at 5.8083396 5.5828924 5.8523555 6.001056 5.6768017 5.8497534 5.948861 5.7003765 5.609894 6.115985 5.927893 5.68566
1369280_at 4.663066 4.2498727 4.4836655 4.6007447 4.428074 4.6393194 4.4141912 4.0642986 4.445047 4.1768823 4.8176613 4.4903307
1369281_at 3.4116743 3.2702012 3.5075102 3.3924837 3.4512641 3.3797631 3.3656871 3.4752507 3.483706 3.5654643 3.3934906 3.4086797
1369282_at 3.2854307 3.4401143 3.4796891 3.3330255 3.3842642 3.2933848 3.4258425 3.457262 3.340903 3.3862138 3.3368232 3.35706
1369283_at 3.9002855 4.071862 4.11819 3.8172503 3.9664228 3.7646697 3.9790595 3.8202815 3.89366 3.7898633 4.046117 4.018071
1369284_at 6.0085464 5.853463 5.763404 5.879329 6.053221 6.1349955 5.8617406 5.7364597 6.1078057 5.614381 6.3728094 6.0113287
1369285_at 5.2930837 5.2122645 5.3191633 5.2033257 4.978698 5.404992 5.102495 5.335164 5.298854 5.318654 5.061882 5.5331173
1369286_at 12.391635 12.381858 12.5118475 12.445722 12.349928 12.408831 12.437185 12.399383 12.411098 12.313002 12.104321 12.183009
1369287_at 5.380755 5.2265067 5.0201387 4.810965 4.8444767 4.9937572 5.256226 4.7753963 5.0333333 4.9286904 4.7744565 4.8826256
1369288_at 5.097665 4.912946 4.568219 4.881153 4.977747 5.3015122 4.9190574 4.892738 4.9088273 5.0354815 5.054426 4.9164333
1369289_at 8.82551 9.161433 9.032738 9.026593 8.873251 9.130533 9.070658 9.404673 8.925353 8.869614 9.080865 9.3907385
1369290_at 4.772892 4.52647 4.7883887 4.483078 4.755234 4.794698 4.363359 4.393278 4.7373223 4.338027 4.4903746 4.78151
1369291_at 9.202561 9.605632 9.602239 9.245943 9.458784 9.324346 9.395899 9.361434 9.60329 9.540261 9.4155 9.723352
1369292_at 4.409499 4.3669453 4.422842 4.531417 4.508639 4.5518703 4.5105844 4.49988 4.380715 4.5455546 4.370632 4.39554
1369293_at 6.3127112 5.967419 6.134691 5.959488 6.058181 6.3284674 6.186656 6.2788944 6.0480466 6.142639 6.4329686 6.1415477
1369294_at 4.467807 4.4271126 4.4917693 4.299636 4.354849 4.5464954 4.5514426 4.5403605 4.560297 4.3196344 4.362552 4.600989
1369295_at 5.105832 5.112825 4.9828277 5.0291305 5.255425 5.041257 4.957695 5.0638685 5.0086155 4.952842 5.147028 5.140843
1369296_at 12.556414 12.548325 12.668642 12.751922 12.43229 12.446497 12.485177 12.571342 12.242903 12.534215 11.111255 10.98965
1369297_at 3.8265355 3.981737 4.032731 3.9591088 4.093547 4.0641646 4.2778707 4.0952444 4.0269294 3.94262 3.9394023 4.051668
1369298_at 4.0687385 4.2121243 4.32461 4.0565453 4.222515 4.321907 4.383259 4.8048344 4.3129606 4.2069817 4.3124475 4.2171183
1369299_at 5.038779 4.7877235 4.6019926 4.561092 4.7960453 4.478176 4.831582 4.9014487 4.8220973 5.0879745 4.7023745 4.8703594
1369300_at 4.0095463 4.0117483 4.1590486 4.1714506 4.156912 4.2684145 4.246515 4.347414 4.2192245 4.1700554 4.163776 4.3213034
1369301_at 4.8444915 4.7308855 5.025963 4.5967965 4.838015 4.8532023 4.9740896 4.919665 4.7725625 4.8833513 4.928877 4.875656
1369302_at 4.799117 4.8916435 4.9391556 4.935685 4.86532 4.836185 4.8149242 5.170173 4.808095 5.045167 4.85126 4.91339
1369303_at 3.7650926 3.667864 3.596587 3.6067898 3.6402302 3.810162 3.6145983 3.5604045 3.667716 3.6148286 3.6334796 3.5561526
1369304_at 6.5972013 6.2559237 6.4920077 6.3871045 6.4929547 6.322577 6.452341 6.325909 6.400526 6.8279905 6.304176 6.3875294
1369305_at 4.5704536 4.71644 4.3605614 4.4983864 4.471199 4.508909 4.823721 4.5323653 4.643176 4.80908 4.7420173 4.664802
1369306_at 4.221802 4.052833 4.042323 4.27963 4.177191 4.0341563 3.9611707 4.175592 4.1902757 4.077627 4.1307797 4.3627634
1369307_at 5.394922 5.210121 5.358758 5.2402115 5.3099527 5.0549774 5.5042725 5.249368 5.2860665 5.183032 5.060639 5.1490474
1369308_at 4.8806705 4.8223934 5.116561 5.0998816 5.1084905 5.0250845 5.037542 5.029739 4.9799905 4.859103 5.0371685 4.971665
1369309_a_at 4.72018 4.5250826 4.698583 4.675591 4.7073536 4.5236855 4.739757 4.7214975 4.6581845 4.520892 4.814473 4.5973964
1369310_at 4.930999 5.1295433 5.056284 4.957551 5.062184 4.9873953 4.9115467 5.22789 4.9070196 4.984433 5.041153 4.968257
1369311_at 3.7068455 3.7418294 3.6568553 3.6929061 3.824156 3.8465614 3.6433225 3.7746425 3.8080647 3.8031044 3.7302713 3.7088203
1369312_a_at 7.7119884 7.647357 7.584344 7.7191873 7.5121975 7.5218987 7.301589 7.4149117 7.6636844 7.7573185 7.293033 7.575882
1369313_at 4.678286 4.5764847 4.4022083 4.6757746 4.34317 4.7307796 4.5221214 4.418949 4.6264496 4.575525 4.3182187 4.526418
1369314_at 4.1112804 4.0707903 4.0832624 4.246092 4.1605186 4.238961 4.099608 4.090978 4.0002565 4.0191846 4.2082243 4.051714
1369315_at 4.780266 4.467409 4.738411 4.3677588 4.2678833 4.426708 4.7530546 4.6234484 4.6496506 4.7850504 4.2347775 4.5694
1369316_s_at 5.917035 5.716583 6.0660586 5.6602254 5.712889 5.6014204 6.0113096 5.77509 6.075882 5.8964047 6.1231184 5.8898053
1369317_at 3.8151143 3.7320333 3.836642 3.761956 3.799882 3.7066317 3.8019104 3.772424 3.699688 4.023801 3.8934004 3.7513409
1369318_at 5.805502 5.376853 5.3471417 5.371012 5.1343584 5.2481074 5.4610415 5.430616 5.6305966 5.7178917 6.00345 5.616102
1369319_at 8.386165 8.259957 8.350603 8.181487 8.475761 8.443812 8.537689 8.6735735 8.580793 8.32999 8.361013 8.388934
1369320_at 4.2147646 4.2142267 4.2023563 4.2104697 4.049284 4.4014006 4.3301044 4.2475863 4.276739 4.4844494 4.230327 4.059023
1369321_s_at 3.4834428 3.4740977 3.4805586 3.34289 3.5671723 3.4212127 3.3863268 3.351314 3.4884927 3.3755798 3.406069 3.506526
1369322_at 5.5752397 5.217225 5.5895853 5.27986 5.204806 5.477511 5.7794733 5.6208673 5.410226 5.4351096 5.250034 5.576256
1369323_at 6.1702266 6.0320406 6.419305 6.335748 6.3230906 6.4940567 6.0148096 6.1876545 6.6699944 6.450818 6.2255025 6.481083
1369324_at 3.9264472 3.5865333 3.5933144 3.7730513 3.5784297 3.7394147 3.6661544 3.5463424 3.463224 3.7677736 3.8845122 3.6469502
1369325_at 6.2470894 5.98748 5.79258 5.9257336 6.138304 5.943932 6.28878 6.0538573 5.8016133 6.045775 5.515913 5.6056113
1369326_at 4.466589 4.340064 4.1015244 4.2125053 4.514263 4.3609247 4.302909 4.093295 4.362254 4.2082405 4.1110406 3.961567
1369327_at 4.468734 4.3618016 4.434081 4.324568 4.200199 4.308793 4.482503 4.4589367 4.395824 4.456608 4.197219 4.399803
1369328_at 5.898366 6.118608 6.3129034 5.844132 6.1890264 5.803906 6.2997346 6.311252 6.5484786 5.443782 6.191953 6.1259995
1369329_at 6.172385 6.143098 6.2519503 6.403633 6.280034 6.090985 6.0770745 6.1723704 5.712766 6.206036 6.424687 6.066596
1369330_at 4.9922833 5.0415573 5.152605 4.945287 4.995425 5.0851173 5.154187 5.085464 4.859347 5.139632 5.0083566 4.9261994
1369331_a_at 4.938622 4.922698 4.9739165 5.0354223 5.3163404 5.2441335 4.973462 5.0145383 5.13681 5.3055825 4.97001 5.069455
1369332_a_at 4.047768 4.103841 4.1231294 4.139747 4.1067963 4.0025086 4.0654726 4.0340786 4.1060677 4.058211 4.337021 3.977817
1369333_a_at 3.357568 3.345071 3.3130631 3.353766 3.4216425 3.250879 3.4140468 3.3212466 3.2436485 3.3381784 3.4087987 3.3348176
1369334_at 5.188446 4.6927814 4.451231 4.678774 4.580949 4.781991 4.7943707 4.585161 4.7926683 4.4570246 5.1694937 5.139577
1369335_at 3.504445 3.7959867 3.7264032 3.826006 3.6498346 3.754959 3.6365814 3.6931 3.8106556 3.580165 3.9333413 3.8240674
1369336_at 6.138851 5.9793406 6.088991 5.5081844 5.281028 5.8699565 5.762824 5.7827535 5.685068 5.7332916 5.616165 5.6175528
1369337_at 4.3159075 4.7615433 4.5626926 4.3373938 4.5005245 4.728571 4.6969995 4.3665295 4.4820566 4.967123 4.451092 4.4922247
1369338_at 5.82444 6.052575 5.9650354 6.048445 6.1196175 5.987685 6.2501755 5.9645863 5.958334 6.0462303 5.9439692 6.0336466
1369339_at 5.5446243 5.590681 5.602581 5.515196 5.614541 5.79399 5.9996834 5.483307 5.811882 5.935504 5.977973 5.5505447
1369340_at 4.741267 4.4897094 4.5397468 4.4369884 4.471895 4.675134 4.6377463 4.5409517 4.615849 4.388272 4.6011605 4.4629664
1369341_a_at 4.1501465 4.3801346 4.34771 4.327968 4.3867483 4.3747406 4.3624687 4.380928 4.329544 4.3814535 4.2120886 4.3646793
1369342_at 6.072264 6.227916 5.888196 5.9799523 5.9522324 5.8774123 5.853165 6.3373356 6.30099 6.2151175 6.0051923 6.213368
1369343_at 3.4206634 3.6151478 3.510369 3.5988739 3.6242988 3.6471536 3.5951705 3.6379313 3.6807177 3.6820214 3.5592122 3.6579003
1369344_at 5.17532 5.108759 5.1212664 4.8626204 5.030958 5.114528 5.0504503 4.9017096 5.0103087 4.900636 5.0473204 5.08805
1369345_at 4.1503963 4.026802 3.8920493 3.9799774 4.167647 4.0828667 4.028078 3.912487 4.086892 4.0477715 4.035102 4.059704
1369346_at 3.5508952 3.439195 3.448723 3.621529 3.5076535 3.6664402 3.7096393 3.6571965 3.4384532 3.6105967 3.5774457 3.405203
1369347_s_at 5.693752 5.6719418 5.92682 5.7700987 5.711759 5.859594 5.7597446 5.613036 5.7202954 5.7416687 5.7383447 5.6340013
1369348_at 5.918326 4.832829 5.0715632 4.960174 5.118922 5.4268436 5.5103946 5.0334067 5.632448 5.124807 5.701576 5.306762
1369349_a_at 3.6174142 3.8414357 3.6059458 3.7734525 3.6494818 3.8048115 3.6745586 3.6877692 3.5466862 3.7396572 3.8799992 3.7619295
1369350_at 5.510686 5.6723156 5.490966 5.605383 5.6679487 5.6371994 5.8703065 5.5962944 5.5564656 5.666102 5.889854 5.56686
1369351_at 5.9685903 5.3335314 4.9383345 5.411768 5.561083 5.5647964 5.070397 4.9356155 5.4524736 4.9785366 6.079683 5.46194
1369352_at 5.125629 4.956993 5.0291634 5.109537 5.1056175 4.9339767 4.957274 4.9816656 5.054194 5.135342 5.154831 5.218696
1369353_at 4.7697744 4.634014 4.673375 4.5899744 4.7150216 4.9338765 4.956259 5.1886554 4.9054103 4.7390203 4.671108 4.827407
1369354_at 7.0341253 7.0217223 7.1572814 6.961762 6.986072 6.9988112 7.0576344 7.0623384 6.972966 6.8402095 7.112056 6.9844227
1369355_at 4.755763 4.8347344 4.605204 4.6590343 4.70751 4.8336573 4.7926292 4.9918275 4.785007 4.865977 4.555834 4.829156
1369356_at 4.1666527 4.155298 4.1560106 4.104089 4.005006 4.255476 4.262458 4.2623186 4.1153135 4.236051 4.0542707 4.184491
1369357_at 4.947406 4.8677216 4.9063973 4.925626 5.2728887 5.2252007 4.901351 4.994464 4.872616 4.801569 4.9571657 5.086421
1369358_a_at 6.986255 6.5074167 6.538054 6.7024317 6.657395 6.675232 6.75363 6.566572 6.952878 6.630294 6.719091 6.5222983
1369359_at 5.5049925 5.490384 5.1735754 5.231788 5.4864936 5.2808995 5.402332 5.0838757 5.31098 5.257461 5.6689754 5.518229
1369360_at 6.080983 6.1532164 6.0133953 6.095115 5.9574623 5.862101 5.9115005 5.7693934 6.1869617 6.174737 5.866997 6.2089133
1369361_at 3.9890125 3.7111473 3.906643 4.097451 3.832097 3.8379304 3.877937 4.008233 3.6815355 3.8716424 4.254947 3.7207854
1369362_at 4.94021 5.3557796 5.2398977 5.295181 5.5724545 5.3135867 5.3470798 5.221829 5.245398 5.4864244 5.3399224 5.264634
1369363_at 3.7252715 3.737196 3.5415485 3.620261 3.8790586 3.6155488 3.624838 3.5635176 3.4886491 3.486712 3.6397953 3.6820967
1369364_at 3.4520535 3.584927 3.5543334 3.489067 3.4960077 3.4344425 3.4516945 3.5115461 3.5373745 3.6827946 3.477092 3.4702945
1369365_at 4.747165 4.967044 4.885899 4.795455 5.1044235 4.7602577 4.9425 4.761675 4.7542124 4.849214 4.872155 4.735183
1369366_at 4.9180202 4.9433007 4.973913 5.13625 5.0291653 5.029446 5.3224583 5.3000402 4.977535 5.2488027 4.901232 5.0590725
1369367_at 4.636655 4.700008 4.645839 4.6607947 4.595132 4.763771 4.7518983 4.6930614 4.426224 4.8527637 4.32383 4.5301876
1369368_at 4.554965 4.75332 4.4780445 4.462091 4.6148863 4.6555824 4.4825287 4.761963 4.4877167 4.7328863 4.5794606 4.644575
1369369_at 6.1129913 5.817003 5.9762053 5.796849 5.7340264 5.643714 6.108089 5.996243 5.83089 6.1617413 5.674572 5.649912
1369370_s_at 4.9757333 4.924924 4.8599997 4.6252685 4.8078785 4.8811197 4.9619765 5.2156596 4.7824817 4.876767 4.980562 4.8099313
1369371_a_at 4.208026 4.171922 4.1887465 4.3705125 4.1507864 4.3182483 4.2436643 4.4198112 4.3128138 4.328834 4.430213 4.009134
1369372_at 4.9784126 5.093535 5.0891976 4.9102116 5.2961555 5.200498 5.1225715 5.3608966 5.2501116 5.0899634 5.246358 5.2429953
1369373_at 5.296043 5.767137 5.6755733 5.299018 5.864519 5.561057 5.4270334 5.543215 5.628221 5.2669663 5.64732 5.5438857
1369374_at 4.419554 4.175992 4.0744324 4.4883046 4.0332346 3.9856808 4.375634 4.3903685 4.233274 4.2972846 4.0459585 4.3446274
1369375_a_at 4.1278143 3.7875073 3.8677347 4.1549616 3.9251325 3.819855 4.026144 4.0310025 4.0011578 3.8271506 3.7666194 3.820987
1369376_a_at 4.2815332 4.3126135 4.4500694 4.061222 4.333805 4.292535 4.243476 4.192738 4.3046007 4.3677144 4.4833856 4.2606173
1369377_at 3.8351707 3.8660665 3.6346276 3.5018346 3.5491726 3.936348 3.7123814 3.609217 3.5583425 3.6480577 3.6441252 3.6380563
1369378_at 4.6004777 4.407305 4.63776 4.4525266 4.363331 4.506873 4.423202 4.530154 4.3691764 4.4761615 4.599202 4.3306913
1369379_at 4.5670223 4.5939503 4.79345 4.5712566 4.663696 4.551277 4.659136 4.5662107 4.499647 4.589861 4.6412897 4.6042194
1369380_at 4.842916 4.9337773 5.088201 4.7040977 4.932666 4.559892 5.0857673 4.973859 4.67099 4.9415607 4.723068 4.6320534
1369381_a_at 3.8392203 3.8926387 3.7943084 3.7603576 3.8183815 3.989742 3.6986763 3.7840033 3.925546 4.0077524 3.6496418 3.7681792
1369382_at 5.608266 5.497193 5.6844516 5.7580075 5.179496 5.5588417 5.728344 5.651675 5.6670513 5.9213367 5.483145 5.7764997
1369383_a_at 4.5974884 5.07565 4.7800922 5.0364447 5.0054274 5.3402095 4.940325 4.7418737 5.0888615 4.8223515 4.967224 4.894105
1369384_at 4.0312414 3.9207861 3.9948938 3.9560425 3.8157105 3.9428184 3.8902576 4.0489845 3.9416687 3.9314454 3.9894664 3.922853
1369385_at 4.752982 4.9740014 4.8309956 4.716174 4.857251 4.84484 4.847128 4.8036585 4.6156297 4.672141 4.6315527 4.613401
1369386_at 4.2392254 4.3463097 4.253704 4.1733646 4.2581377 4.2606997 4.326188 4.1783867 4.2380576 4.304924 4.261127 4.0615797
1369387_at 5.3325734 5.8911934 5.473585 5.8620358 5.718126 5.9017754 5.707319 5.6396523 5.5004077 5.6372323 5.873177 5.7569776
1369388_at 3.8596535 3.8196783 4.016398 4.111904 3.9074125 3.9310079 4.0474243 3.9964097 3.844632 3.8923635 4.104662 3.9781091
1369389_at 4.266596 4.40026 4.638358 4.292131 4.3653045 4.217265 4.531208 4.3561754 4.260848 4.4966006 4.4011865 4.458253
1369390_a_at 4.857658 4.238794 4.6068377 4.2031183 4.4569654 4.168083 4.3377175 4.4481053 4.2808895 4.4333467 3.931789 3.8304157
1369391_at 4.313912 4.203903 4.140604 4.2615232 4.034377 4.2212396 4.2038803 4.1644735 4.0769997 4.1401973 4.2299404 4.4830317
1369392_at 4.9156394 4.867862 5.0748916 4.9295297 4.766259 4.9830303 5.049694 5.054447 4.883478 4.9688807 4.672993 4.846055
1369393_at 3.8459961 3.578809 3.648833 3.7163417 3.76985 3.7148786 3.7850695 3.7131512 3.693135 3.8291523 3.578274 3.6934407
1369394_at 4.7100577 4.8969927 4.8103914 4.733556 4.720441 4.766461 4.9286804 4.717719 4.784733 4.7163935 4.647788 4.6332607
1369395_at 3.5185323 3.2736666 3.5426261 3.4539742 3.431878 3.6488032 3.5643804 3.4474254 3.2358165 3.4111311 3.5011833 3.4617245
1369396_at 5.4916124 5.7876186 5.552936 5.82843 5.552515 5.9270325 5.6491146 5.779923 5.6476393 5.887858 5.7971263 5.6211004
1369397_at 5.0263786 4.9589977 5.031719 4.7679644 4.8588552 5.072071 4.9626226 4.9009514 4.9723415 5.012598 4.972047 4.9535894
1369398_at 5.6064115 5.541004 5.6134987 5.653655 5.6963453 5.5163593 5.592662 5.7312913 5.6283646 5.753742 5.6052 5.4309916
1369399_at 3.9646568 3.5564125 3.7181425 3.768386 3.758636 3.7539499 3.8057668 3.7725291 3.777086 3.8305757 3.661647 3.834062
1369400_a_at 6.1663914 6.0512724 5.8471212 5.795169 5.891988 6.037583 5.854207 5.7430005 5.813466 5.8290305 5.726367 5.9729257
1369401_at 3.346806 3.2654364 3.326114 3.4118378 3.3162222 3.4145474 3.4763155 3.322087 3.3978992 3.4197645 3.3037457 3.3906696
1369402_at 6.5603967 6.5926747 6.41705 6.683237 6.472528 6.4629803 6.5666437 6.537672 6.2587533 6.4476786 6.518787 6.543576
1369403_at 4.386154 4.7838635 4.561618 4.591031 4.521018 4.695488 4.901831 4.574705 4.5826807 5.005206 4.540258 4.4565015
1369404_a_at 4.2428017 4.3511724 4.2942066 4.289701 4.558421 4.3301916 4.2770786 4.3521013 4.2949214 4.283895 4.210253 4.225038
1369405_a_at 5.286321 4.79299 4.6285677 5.1568236 4.8078785 4.878279 4.8854647 4.677698 4.9993834 4.7737265 5.588836 5.237526
1369406_at 4.155754 4.497144 4.240196 4.159395 4.040036 4.1183896 4.1656313 4.0142646 4.265988 4.2143874 4.078618 4.1922216
1369407_at 6.21513 6.120183 5.3007193 6.323456 5.661791 6.0858827 6.006412 5.8325844 5.90893 6.0443754 5.6010795 5.8410325
1369408_at 4.3711405 4.261905 4.422224 4.345352 4.5217924 4.635672 4.4146857 4.3550215 4.21445 4.503027 4.4524016 4.339738
1369409_at 7.8793035 7.547801 7.743621 7.7625575 7.5383387 7.3253126 7.6511364 7.592788 7.6763835 7.57153 7.8672266 7.867542
1369410_at 7.679977 8.004206 7.724216 8.218611 8.265351 7.8365574 7.788171 7.6818037 7.9354095 7.5662074 7.6383796 7.8384533
1369411_at 3.5358505 3.6003141 3.6766744 3.5584042 3.6829329 3.6390452 3.6739168 3.7657337 3.5561416 3.7060783 3.7682378 3.6433496
1369412_a_at 6.432374 6.668834 6.7829533 6.4816146 6.592043 6.523141 6.425361 6.468943 6.5990725 6.4767146 6.703363 6.6527925
1369413_at 4.7050133 4.559291 4.6077433 4.704408 4.698855 4.8743534 4.651092 4.5952845 4.8744397 4.6886578 4.6802936 4.6220746
1369414_at 8.156845 8.237836 8.106871 8.208818 8.035786 7.9400744 8.116499 8.245451 8.31011 8.275835 7.7962203 8.110851
1369415_at 7.778712 7.363387 7.645862 6.472001 5.9394374 5.803234 7.648227 8.005602 7.890175 7.025744 7.91546 6.746155
1369416_at 6.568587 6.3489423 6.4274807 6.4166484 6.152151 6.3909826 6.55659 6.457476 6.373009 6.103923 6.4376745 6.1618657
1369417_a_at 4.5936546 4.6693325 4.7606974 4.563142 4.7484403 4.691475 4.519311 4.5216875 4.616731 4.7908745 4.7973876 4.592993
1369418_at 4.0742283 4.248678 4.410972 4.057992 4.074115 4.096896 4.335544 4.1861362 4.234479 4.3249793 4.401002 4.3562756
1369419_at 5.47152 5.3547173 5.441879 5.475126 5.2983546 5.7044296 5.7696414 5.4694953 5.541158 5.615139 5.3101897 5.5860276
1369420_at 4.780773 4.5354095 4.5240397 4.4077682 4.39815 4.680368 4.4116845 4.3696523 4.6572595 4.45676 4.46776 4.5332394
1369421_at 5.0658245 5.122147 5.287025 5.1808677 5.2728887 5.174106 5.1106215 5.213908 5.3530307 5.0296893 5.3677864 4.9476957
1369422_at 5.374171 5.319237 5.6737213 5.267965 5.356036 5.1003866 5.4311023 5.5170803 5.2327595 5.2800035 5.493779 5.4005504
1369423_at 4.43939 4.4477496 4.1094666 4.292131 4.6170955 4.7503796 4.7530546 4.510361 4.6540895 4.789756 4.5114617 4.399932
1369424_at 12.362772 12.509046 12.580136 12.501422 12.233562 12.558575 12.483627 12.496948 12.522289 12.365109 11.525367 12.309951
1369425_at 4.3758254 4.3588667 4.3026104 4.4916477 4.4992666 4.29517 4.5223894 4.341271 4.2077 4.5065203 4.505611 4.432906
1369426_at 5.0529623 5.182478 5.0052094 5.0599775 5.0810704 5.2016644 5.2711754 5.2064295 5.2068434 5.3091145 5.238479 5.306306
1369427_at 7.1867437 8.102542 8.545586 8.524078 8.536085 8.402442 8.276535 7.560483 8.003814 8.254632 8.156241 8.397196
1369428_a_at 4.4113827 4.3188653 4.282703 4.403325 4.3796906 4.6137986 4.6123457 4.5126257 4.653677 4.3530836 4.557411 4.48656
1369429_at 3.651701 3.688675 3.757685 3.6731806 3.74508 3.7227926 3.7499073 3.6720338 3.7013693 3.786701 3.6243143 3.7110028
1369430_at 8.297032 8.780422 8.339867 8.428054 9.066334 8.323055 8.903104 8.4044075 9.07653 8.362949 8.859029 8.858475
1369431_at 4.4672275 4.532848 4.4563622 4.5816536 4.455456 4.6548195 4.7090626 4.594734 4.5116396 4.587637 4.396201 4.360425
1369432_at 5.1194596 5.199 4.932758 4.9139996 5.0877767 5.1831923 5.2762237 5.552268 5.154521 5.330533 4.9344015 5.011401
1369433_at 4.827728 5.1023946 5.1643095 5.049921 5.1388917 4.980633 5.2536883 5.1828895 4.9219956 4.7996407 5.003579 4.927914
1369434_at 3.771613 4.179119 4.0921087 3.6725998 3.9454327 4.2528315 4.1645803 3.8142433 4.188609 4.1238313 4.0298624 3.866097
1369435_at 11.94159 11.997878 12.169152 12.207043 12.181242 12.164048 12.127399 12.035248 12.306729 12.143363 11.753037 12.1933155
1369436_at 4.2372036 4.1175485 4.099538 4.1685257 4.2528486 4.252021 4.181006 4.133199 4.270112 4.216029 4.2485085 4.373147
1369437_at 5.0346665 4.77616 4.732062 4.8451385 4.8605075 5.04119 5.070361 4.8745375 4.8894486 4.9253335 5.0012503 4.899854
1369438_at 5.456569 5.3796716 5.489096 5.314811 5.5083003 5.4981966 5.3102965 5.1387753 5.0401454 5.4224467 5.510711 5.2107825
1369439_at 4.280078 3.909242 4.0273952 3.7686758 4.1244373 3.8003435 3.8119745 3.6274934 3.9719696 3.834703 3.9488904 3.8233397
1369440_at 5.372818 5.361609 5.0680327 7.9787517 5.409672 5.5331717 5.536852 5.4247546 5.4735312 5.59068 6.071899 5.8028603
1369441_at 4.6818857 4.5063686 4.6111355 4.638297 4.643622 4.539851 4.681653 4.9066453 4.720535 4.5906196 4.7334037 4.6559777
1369442_at 3.6077056 3.5082262 3.537905 3.5198643 3.5309668 3.4570003 3.5715132 3.4896038 3.5518167 3.4847043 3.4657571 3.524324
1369443_at 6.615727 6.6443067 6.4120016 6.6212273 6.636244 6.282852 6.392871 6.671751 6.384251 6.7056313 6.3450465 6.636877
1369444_at 3.9217148 3.8501165 3.7804198 3.7962992 3.664885 3.7327948 3.9393475 3.889557 3.9367824 3.8095374 3.9348178 3.7737246
1369445_at 5.5788817 5.446027 5.568326 5.4912987 5.360742 5.575194 5.7980065 5.6593246 5.8694186 5.6381946 5.3505626 5.768618
1369446_at 7.005189 6.9971795 6.7289453 6.780817 7.0416837 6.877652 6.98855 6.9508743 6.8551273 6.988222 7.058166 7.048466
1369447_at 5.7251577 5.7675104 5.6875844 5.745141 5.5968714 5.894195 6.059472 5.682339 5.803756 5.625904 5.64515 5.5543537
1369448_at 6.199627 6.1635447 6.324918 6.049525 6.4391155 6.1860647 6.251069 6.4411707 6.384752 6.490797 6.156478 6.020494
1369449_at 5.0153875 5.1495247 5.0681167 5.1278653 4.841131 5.2165756 5.2047873 4.958997 5.046251 5.044252 5.161545 5.167428
1369450_at 10.937136 10.785783 10.789992 11.235482 11.006419 10.554668 10.817507 10.745638 10.31753 10.675305 6.449144 7.334743
1369451_a_at 3.8675559 3.6822448 3.6697583 3.729895 3.6620417 3.662074 3.9721081 3.7500827 3.8121526 3.8995538 3.726223 3.7285485
1369452_a_at 7.185793 7.191648 7.4731627 7.4680653 7.391219 7.2019935 7.068176 7.403965 7.4618835 7.4059453 7.2360725 7.0670857
1369453_at 7.533442 7.6955338 7.776043 7.6340656 7.646072 7.6600094 7.882519 7.913603 7.76095 7.7055326 7.6805077 7.838265
1369454_at 4.700814 4.7183075 4.638438 4.8929167 4.651124 4.6254416 4.7906933 4.973751 4.802045 4.725301 4.551728 4.7214003
1369455_at 6.4694185 5.859342 5.2192783 9.541243 5.4132767 6.4522114 6.1266685 6.548248 6.469633 7.893653 7.6644373 6.9618616
1369456_at 3.6001978 3.5095143 3.554324 3.5133688 3.6368167 3.4346824 3.4955053 3.5402212 3.6977725 3.6476831 3.4654055 3.5300817
1369457_a_at 4.32413 4.1728 4.1556616 4.1169634 4.233529 4.3212037 4.246515 4.217162 4.3584704 4.0592604 4.045472 4.116758
1369458_at 4.595869 4.6134696 4.7163835 4.5938907 4.590614 4.6287527 4.5411406 4.709056 4.616739 4.552812 4.701625 4.571888
1369459_at 6.243991 6.175164 5.776791 5.9914393 5.957177 6.054421 5.9063597 6.1883535 5.9808054 5.987695 6.1075025 6.152027
1369460_at 5.3156347 5.1507635 5.143106 5.187933 5.17486 5.3397007 5.0414705 5.2242255 5.1434393 5.181241 4.9758434 5.203364
1369461_at 3.8840044 3.817547 3.9772594 3.9232235 3.8800483 3.85474 3.847638 4.075178 3.8302586 3.884161 3.8512495 4.1563015
1369462_at 4.4589143 4.2554812 4.2033715 4.1561747 4.1908216 4.5888042 4.246515 4.4246554 4.312045 4.40912 4.438848 4.48275
1369463_at 5.7366714 5.8443394 5.927834 5.8052874 5.7980857 5.7953625 5.8477645 5.7476296 5.7191753 5.7530055 6.082197 5.7959323
1369464_at 4.643667 4.85598 4.756731 4.6512003 4.4921365 4.683298 4.7247033 4.7563896 4.531636 4.815995 4.6064806 4.528879
1369465_at 12.758284 12.579994 12.732951 13.00306 12.730188 12.910398 12.933694 12.992219 12.762622 12.603514 11.672056 11.833257
1369466_at 3.9350214 3.7006075 3.695709 3.8178163 3.7840695 3.7800725 3.8133621 3.7795122 3.7289925 3.8077443 3.8678021 3.7998672
1369467_a_at 9.523882 9.630528 10.046176 8.935437 9.726369 9.836409 9.358038 9.764429 9.788131 8.75182 8.906613 8.8216915
1369468_at 6.397401 6.609613 6.5773916 6.6120396 6.509471 6.6977077 6.6097684 6.840577 6.8097067 6.770143 6.835085 6.999145
1369469_s_at 3.594073 3.6428254 3.6029706 3.599243 3.6086738 3.8287015 3.7212358 3.7010655 3.6306074 3.6827946 3.4628847 3.699053
1369470_at 5.7554445 5.228754 5.0987144 5.404167 4.9675016 4.836738 5.239612 4.904712 5.0484214 4.9896617 5.3058925 4.8101797
1369471_at 4.3714957 4.585751 4.8044786 4.6137395 4.634303 4.7056203 4.826495 4.8736773 4.8387403 5.024557 4.8721747 4.703752
1369472_a_at 5.9256907 5.6820574 6.1240234 5.932614 6.044207 5.893399 5.8510656 5.804754 5.8418856 5.9948454 5.798012 5.6774683
1369473_at 9.902111 9.7665205 9.940767 9.333646 9.803729 9.61492 9.775218 9.734454 9.74411 9.81505 9.764914 9.665562
1369474_a_at 3.8210301 3.7181396 3.8082535 3.6393428 3.8722496 3.8291492 3.661393 3.9208188 3.7612674 3.8625648 3.7596102 3.7704065
1369475_x_at 4.456759 3.946786 3.921414 3.9169106 3.824307 3.9203908 4.0338926 4.0863953 3.8624504 3.9756026 3.928926 3.887168
1369476_at 4.949885 5.046915 4.9459615 4.924032 4.7401423 5.06781 4.831661 4.9706664 4.963976 5.031225 4.67678 4.8799133
1369477_at 4.3835206 4.404247 4.497121 4.333262 4.2521043 4.6163945 4.636439 4.3665295 4.255677 4.543932 4.430469 4.7918334
1369478_at 4.4429026 4.5556774 4.122012 4.3995047 4.409977 4.3812704 4.385192 4.3858256 4.220638 4.374378 4.354906 4.383591
1369479_at 6.1589355 6.190985 6.234014 6.225299 6.2741203 6.2914824 6.372217 6.26988 6.265047 6.314072 5.9024053 6.2404284
1369480_at 3.8218787 3.7004402 3.5931127 3.6348412 3.6082494 3.7958188 3.817528 3.765666 3.7791216 3.8747663 3.5487783 3.6413205
1369481_at 4.5169096 4.2878385 4.0202622 4.1934366 3.912871 4.522551 4.262455 4.036528 4.0287313 4.1066103 4.381752 4.019907
1369482_a_at 3.8600075 4.0759063 4.150883 3.8113832 3.9153752 3.9870305 4.1254168 4.074275 3.6977608 3.9335132 4.0433846 3.9039233
1369483_at 6.196528 6.624312 6.404308 6.5546308 6.5282054 6.614343 6.571046 6.2634315 6.6174664 6.4309816 6.4235525 6.8882146
1369484_at 4.4399986 4.5051966 4.5105357 4.6028624 4.4640236 4.6386414 4.54694 4.4773436 4.5009584 4.7226586 4.516494 4.5212684
1369485_at 8.503784 8.849835 9.059082 8.978093 9.122153 8.761802 8.767229 8.845844 9.090845 9.846937 8.708767 8.71588
1369486_at 3.6941917 3.8255394 4.0089746 3.5950315 4.00775 3.5883455 4.209226 3.79446 3.8149335 3.9678788 3.9893284 3.904039
1369487_a_at 3.8551245 4.01091 4.0035887 3.9339557 3.932795 4.090389 4.067524 3.995059 3.9975512 4.031452 3.860751 3.994262
1369488_at 4.1294813 4.035598 4.2782855 4.236794 4.0536184 4.1536117 4.1375566 4.225238 4.0663996 4.412512 3.9507115 4.119936
1369489_at 7.0419154 6.941327 6.845642 6.77253 6.837175 7.023085 6.888998 6.8551774 6.959367 6.8025227 6.936804 7.0009103
1369490_at 3.9121976 3.9193566 3.8304782 3.8378646 3.619175 4.0612893 3.8775744 3.8010116 3.8456857 4.0029545 3.7844355 3.717159
1369491_at 9.026395 9.127505 8.999307 8.907768 9.066099 8.621873 9.335666 9.232302 7.8846397 8.758065 8.691597 8.79061
1369492_at 10.544536 10.838501 10.987096 10.467377 10.750605 10.6664 10.594357 10.727712 10.721745 10.167734 10.404002 10.552558
1369493_at 7.229365 8.426415 8.098533 7.895185 6.4904304 9.202675 8.248614 8.715822 9.5900955 9.402051 10.8990135 10.735105
1369494_a_at 6.042291 6.2602305 6.1800547 6.0154614 6.0155897 6.147326 6.2517123 5.8044834 6.1751146 6.0399985 6.1429996 6.0417686
1369495_at 6.2728167 6.0740585 6.1920996 6.2004457 5.967566 6.3087196 6.4206343 6.3380427 6.056303 6.3302774 6.1370716 6.208259
1369496_at 7.396276 7.171719 7.474439 6.8309193 6.8795094 6.8332634 7.14116 6.973174 6.8946257 7.3398337 6.654771 6.6209016
1369497_at 4.477413 4.282202 4.3294125 4.487544 4.3309765 4.903799 4.622506 4.642886 4.531409 4.4681487 4.6341624 4.380641
1369498_at 4.4446974 4.3754897 4.1581564 4.1784554 4.1885424 4.4151106 4.582303 4.3073697 4.342366 4.3013296 4.4861975 4.3009615
1369499_at 5.1471386 5.2650723 5.4880447 5.1840153 5.7365756 5.276967 5.374192 5.3627596 5.103127 5.4958286 5.2548637 5.2129364
1369500_at 5.1120744 5.079518 5.2384167 5.0944095 5.117419 5.048806 5.20845 5.0670166 5.0637774 5.145853 4.962852 5.2321873
1369501_at 5.7521276 5.710823 5.535453 5.8222876 5.6526356 5.6840496 5.6541595 5.4987016 5.84569 5.599099 5.737405 5.6832137
1369502_a_at 12.628525 12.5361185 12.670835 12.512086 12.52036 12.520151 12.546134 12.587443 12.485445 12.1644125 12.09577 12.172102
1369503_at 3.2775986 3.34057 3.4182553 3.3333683 3.450636 3.3191798 3.4336848 3.3367753 3.340771 3.2769058 3.287729 3.3155394
1369504_at 4.6188073 5.0088735 5.0052094 4.9098516 4.9822316 4.4688463 4.87223 4.6199503 4.5874176 4.8990097 5.0499864 5.1655083
1369505_at 5.45947 5.7424006 5.6184216 5.049254 5.312517 5.5308146 5.307077 5.482546 5.356264 5.662899 5.594895 5.3736587
1369506_at 4.499976 4.4194527 4.615265 4.425354 4.7346945 4.453314 4.746166 4.4945745 4.577359 4.6822186 4.6085615 4.465127
1369507_at 4.577528 4.5515113 4.4358244 4.6237564 4.557372 4.414468 4.5690107 4.3559084 4.504163 4.481141 4.6523666 4.385331
1369508_at 5.4293 5.528964 5.315303 5.467395 5.5340824 5.34376 5.2726817 5.385739 5.5813117 5.3995857 5.4585247 5.3614407
1369509_a_at 4.317792 4.7916346 4.4345636 4.332219 4.429307 4.757126 4.470638 4.749529 4.889595 4.6846685 10.292561 8.3607855
1369510_at 6.7659793 6.9381394 6.9203873 6.566397 6.6964498 7.039457 6.865255 6.699393 6.515466 6.96268 6.8867626 6.8400908
1369511_at 5.9677367 6.3600397 6.5316863 6.5610695 6.1410947 6.3651633 6.102968 6.580073 6.0491457 5.976399 6.340978 6.3211336
1369512_at 5.1897974 5.235649 5.3857045 5.3886013 5.171585 5.1606855 5.284216 5.2164087 5.104489 5.3712363 5.1054587 5.206936
1369513_at 4.4958735 4.5552115 4.8635807 4.561897 4.6084876 4.739358 4.624133 4.6601267 4.5257525 4.766012 4.6788135 4.735183
1369514_at 6.9091496 6.491978 6.455895 6.4494486 6.506072 6.515919 6.9287963 6.5265994 6.6158423 6.4909225 6.8791924 6.741704
1369515_s_at 4.3267365 4.4562435 4.4831986 4.2581863 4.308318 4.248398 4.4589357 4.321714 4.482943 4.4748583 4.309886 4.1950827
1369516_at 3.9226086 3.8187373 3.8942928 3.9001923 3.6927254 4.068788 3.9631014 3.9291697 3.8233304 3.9147677 4.021763 3.8854313
1369517_at 5.4138665 5.2123094 5.2023497 5.290327 5.1001725 4.921214 5.221888 5.324456 4.9973373 5.0710597 5.206796 5.383073
1369518_at 4.9483814 4.9839373 4.9843774 4.7313347 4.9454594 5.029026 5.0291986 4.8704863 5.018737 4.959243 4.783042 4.9647756
1369519_at 4.5093145 4.5011344 4.5364833 4.4662204 4.44123 4.5329595 4.6258135 4.4284453 4.5168056 4.5191045 4.6577673 4.302191
1369520_a_at 5.4369855 5.449304 5.5497713 5.4013643 5.3380704 5.4518776 5.201089 5.3837132 5.2910957 5.454718 5.5555058 5.715753
1369521_at 3.7631762 3.613675 3.9183714 3.56491 3.6747718 3.5982199 3.6091547 3.4829657 3.7684271 3.487173 3.7599666 3.6629167
1369522_a_at 3.8542943 3.4437518 3.5038266 3.53615 3.6238322 3.558603 3.5566356 3.4526656 3.5844724 3.511782 3.6692429 3.4310017
1369523_at 5.7799206 5.9041257 5.7814116 5.6306443 5.7941 5.711158 5.9832845 5.74702 5.702843 5.784448 5.726179 5.704813
1369524_at 4.747165 4.585311 4.6105447 4.5188856 4.479619 4.6617336 4.7052994 4.590653 4.5692925 4.696864 4.790044 4.542336
1369525_at 5.095143 5.1989994 5.0484653 5.3813457 5.118969 5.2323093 5.050391 5.473193 5.094822 5.741022 5.3503904 5.3841248
1369526_at 7.027099 7.1225557 7.254809 7.533182 7.2935123 7.289797 7.3428273 7.255827 7.833139 7.8128986 7.292023 7.7219005
1369527_at 5.6215997 5.5855737 5.8519382 5.5359926 5.6927996 5.7395654 5.4406786 5.4471626 5.559327 5.4714413 5.514962 5.644679
1369528_at 5.1689377 4.971267 5.108458 5.0265083 4.978409 5.1904025 5.033655 5.1118946 5.2597866 5.2670665 5.058701 5.052138
1369529_at 4.9724526 4.516755 4.572507 4.302332 4.5848837 4.5620184 4.5786877 4.567217 4.399225 4.4738636 4.953207 4.519302
1369530_at 4.781192 4.607767 4.7271833 4.64348 4.871188 4.930432 4.863223 4.8652086 4.9215155 4.677023 4.7839627 4.4927073
1369531_at 5.7372746 6.672826 5.805923 7.4586964 6.9401445 5.8389335 6.8741446 5.528675 6.2956533 5.9375896 7.163704 5.7717476
1369532_at 4.7896714 4.8221383 4.9814816 4.8063507 4.979627 4.889187 4.948107 4.8339043 5.2056446 4.9815693 5.0463314 4.8868923
1369533_a_at 6.519757 6.5441337 6.2455735 6.16807 6.3720303 6.4073143 6.286364 6.3114886 6.5967546 6.58187 6.2560644 6.4088764
1369534_at 5.1273947 5.103222 5.265065 4.951249 4.9058 5.2128 5.1446514 5.212839 5.058832 5.0079927 5.063323 4.9354405
1369535_at 5.212843 5.310469 5.406715 5.2923584 5.3179107 5.2459683 5.5850463 5.658773 5.553083 5.4206014 5.5607095 5.374924
1369536_at 5.400796 5.4840474 5.4073153 5.4719634 5.3648214 5.298427 5.4806952 5.463689 5.486896 5.5774894 5.6601253 5.489551
1369537_at 5.799311 5.4813843 5.5302052 5.6425 5.553054 5.4972076 5.6266794 5.4104037 5.783885 5.277215 6.0328565 5.80416
1369538_at 4.7785516 4.7411 4.850842 5.044806 4.8120003 4.7416415 4.916658 4.6392283 4.7647514 5.1507134 4.7121124 4.8549438
1369539_at 5.300146 5.442437 5.2574472 5.3669615 5.5689793 5.2743044 5.389946 5.312936 5.5410604 5.3917446 5.5704346 5.6106224
1369540_at 4.382333 4.2878385 4.299574 4.2804747 4.2705054 4.3676987 4.2623534 4.2922845 4.308961 4.129095 4.2963 4.0619726
1369541_at 3.9753194 3.8664534 3.8420148 3.8318686 3.8695335 3.7968824 4.083049 3.8309255 3.968004 4.0437202 3.8848205 3.9063942
1369542_at 5.2738547 5.2194505 5.318781 5.2987585 5.4187546 5.366521 5.4565268 5.333594 5.1285276 5.449993 5.3074317 5.3722897
1369543_s_at 5.8158965 5.9987774 6.183147 6.2054334 6.004621 5.6720943 5.5383587 5.748983 5.9355693 6.103264 6.153145 6.0862966
1369544_a_at 4.0841627 4.009678 4.0532217 4.1002874 4.1365767 4.151186 4.1072054 4.0381756 4.121772 4.1318464 4.2221375 4.224449
1369545_at 5.1727276 5.002466 5.0912466 5.188478 5.230769 5.406424 5.2775507 5.040312 5.0347147 4.9308977 5.489944 4.9219165
1369546_at 10.213158 10.304633 10.526884 10.012466 10.24818 9.978475 10.182004 10.340456 10.222941 9.855664 9.775759 9.893944
1369547_at 4.499878 4.530511 4.7176514 4.650672 4.4601088 4.55068 4.487151 4.308465 4.443765 4.5628757 4.6609097 4.599927
1369548_at 5.1387367 5.017007 5.06554 5.1498604 5.011732 5.142576 5.091588 4.9656177 4.9822645 5.372126 5.151406 5.049325
1369549_at 6.9213367 7.116685 7.022417 7.6790543 7.3385835 7.318127 7.1425614 6.7734694 6.8163805 6.870291 7.630959 7.7015743
1369550_at 3.6843042 3.795985 3.7916763 3.8081517 3.6712303 3.7521667 3.9275916 3.6629698 3.7842638 3.8062582 3.6538422 3.6932938
1369551_at 4.983119 4.935037 4.941983 4.6831865 4.847191 4.9196253 4.8700266 5.0299606 4.7882543 4.909836 4.9029083 4.837407
1369552_at 5.2064548 5.0873084 4.8281484 4.7867374 4.590296 4.988409 5.177461 5.045839 4.9676414 5.1302094 4.741308 4.922361
1369553_at 5.2730393 5.159561 5.143106 5.173136 5.1807423 5.3101816 5.229136 5.1329117 5.308531 5.1438274 5.4731483 5.3130293
1369554_at 9.171659 9.351764 9.419901 9.094879 9.321074 9.367642 9.282429 9.3741455 9.392406 9.539305 9.302783 9.29789
1369555_at 4.8005958 4.407361 4.215621 4.669562 4.6484675 4.1806316 4.5609355 4.386521 4.214852 4.284309 4.632111 4.4642005
1369556_at 4.681944 5.072567 5.302124 4.833935 4.989994 5.0426416 4.8790865 5.0901346 4.7667093 5.0907516 4.970933 4.8707266
1369557_at 6.2278605 6.3285575 6.6035504 6.327382 6.3151727 6.239619 6.3545394 6.5966964 6.445195 6.1668096 6.3377457 6.487855
1369558_at 8.133658 8.337116 8.313997 7.6265144 8.245726 8.039827 8.034775 8.491574 8.344796 7.872704 7.6380386 7.743644
1369559_a_at 9.352383 9.392522 9.576808 9.548542 9.306223 9.275914 9.370493 9.030568 9.374956 8.983612 9.208851 9.134106
1369560_at 9.378207 9.234466 9.295814 8.851835 9.276705 9.061085 9.255077 9.398452 9.90618 9.606654 9.241711 9.287769
1369561_at 4.029354 3.709616 3.641049 3.7537467 3.9103801 3.991617 3.78635 3.598598 3.7482963 3.90609 4.1605024 3.9153183
1369562_at 6.167417 5.8594556 6.041522 6.035287 6.3454766 6.1759243 6.1728816 6.0787334 6.180189 6.027033 6.3320785 6.2106094
1369563_at 4.546121 4.5529003 4.5091004 4.443751 4.463979 4.448762 4.5089846 4.6019635 4.3668165 4.6338425 4.45865 4.6448884
1369564_at 4.7056866 4.5915318 4.6292763 4.395569 4.818821 4.6119485 4.57075 4.695442 4.4406495 4.6337576 4.5120325 4.673192
1369565_at 5.0671463 4.9375844 5.0939956 4.7940392 4.9697475 5.0133657 5.1455727 4.9094806 4.8687716 5.032722 4.7456055 4.754345
1369566_at 5.237776 4.925607 4.9404917 4.8413706 5.152524 5.3961477 5.702676 5.003081 5.0433598 5.2000847 5.5374746 5.4310756
1369567_at 5.034358 4.839635 4.9324903 4.939331 4.8779864 5.2597766 4.844636 4.729428 4.9443216 5.230465 4.868085 5.1312428
1369568_at 4.2348957 4.6013613 4.6866865 4.59688 4.656287 4.606555 4.2935038 4.615232 4.7005363 4.6329947 4.26365 4.6148806
1369569_at 4.8246984 4.1571307 4.395109 4.86776 4.659797 4.5081754 4.3097544 4.496718 4.685449 4.22515 4.6523666 4.5875053
1369570_at 3.4803183 3.6085248 3.4957533 3.658696 3.5311027 3.5354683 3.5263212 3.3869965 3.4888117 3.6623173 3.58542 3.5531998
1369571_at 8.449373 8.329872 8.421865 8.30683 8.396938 8.373812 8.31136 8.328682 8.321641 8.502385 8.3979025 8.531103
1369572_at 4.5597267 4.676258 4.5501575 4.2231107 4.309926 4.541633 4.409183 4.4424815 4.348283 4.2953753 4.5100517 4.2845635
1369573_at 5.2046127 5.328298 4.878978 4.897486 4.9007936 4.99696 4.863001 5.0280347 4.5476823 4.908848 4.915721 4.6558914
1369574_at 3.9860463 3.988255 3.966536 4.198319 4.0777144 4.1572943 3.8909786 4.026968 3.8455877 3.9654176 3.9676242 4.056356
1369575_at 4.021964 3.8401835 3.6135914 3.7097852 3.6980927 3.5925226 3.6368766 3.6136844 3.4735363 3.7312636 3.8817656 3.851933
1369576_at 3.889572 3.7884166 3.8378365 3.7703316 3.7703495 3.6839323 3.8883975 4.027438 3.8898904 3.7013345 3.7704465 3.677038
1369577_at 6.21245 6.753156 7.013332 7.406945 5.190122 6.2373786 6.7807093 6.9892664 6.0164084 7.084046 5.8875575 6.174879
1369578_at 4.851753 4.6712646 4.741123 4.854153 4.801872 4.9025087 4.783116 4.370852 4.8137283 4.5422554 4.8947005 4.7238126
1369579_at 5.907283 5.68398 5.923928 5.8498144 5.89898 5.875726 6.0397344 5.9728255 5.9088187 5.9010754 5.863536 5.611741
1369580_at 4.722276 4.2217093 4.2479734 4.381085 4.457546 4.6343517 4.128708 4.4049215 4.6301045 4.323539 4.698215 4.4380264
1369581_at 11.171015 11.33862 11.2881 11.002827 10.916055 11.13204 11.035088 11.1014 11.398107 11.154346 11.212509 11.225863
1369582_at 6.192393 5.989495 6.208217 5.8272524 5.935194 6.285692 6.081813 6.240436 6.0351734 6.1966634 5.959108 5.9534388
1369583_at 5.07499 4.9866624 5.1796603 5.0738354 5.1314898 4.96933 5.048259 5.21126 4.959637 5.1578193 5.041111 4.9569993
1369584_at 5.740332 5.9442024 5.8796873 5.7822433 5.7540116 6.0515623 5.9781 5.812384 5.9173265 6.07733 5.9419055 6.4202776
1369585_at 3.649342 3.7006683 3.7408597 3.7550848 3.6877124 3.677106 3.8923204 3.6827211 3.4901364 3.7699938 3.9134614 3.813677
1369586_at 3.2550967 3.1198928 3.1508617 3.3758185 3.2878346 3.2144504 3.3671124 3.312004 3.1958146 3.4975207 3.1495616 3.2267334
1369587_at 4.270847 4.1402364 4.208676 3.9262848 3.981732 4.1037035 4.293746 4.0643835 4.1160707 4.1793556 4.1042542 4.091058
1369588_a_at 7.4152217 7.502424 7.4457912 7.590938 7.4604335 7.4709463 7.4736648 7.7920027 7.7429466 7.895617 7.839403 7.8938384
1369589_x_at 3.7520063 3.80449 3.9149737 3.7216742 3.8049283 3.8460214 3.6229713 3.9323437 3.8680518 3.8261385 3.7330654 3.8295772
1369590_a_at 6.6160827 6.5393567 6.5545545 6.353786 6.8193192 6.7165976 6.7654653 6.3920116 6.7102118 6.502534 6.4574203 6.4961085
1369591_at 4.074073 4.0911946 3.7675374 4.0147924 3.9121113 4.02738 3.9413006 3.836742 3.7842638 3.96168 4.1456747 4.2563114
1369592_at 6.9263225 7.240984 7.276048 7.1170135 6.9298 6.8738017 6.9596853 7.2387414 6.947325 7.2696786 7.4983644 7.3190713
1369593_at 3.4792836 3.4039624 3.4604049 3.5636904 3.5219216 3.4204063 3.5401506 3.4206681 3.4767222 3.441792 3.4689894 3.5716805
1369594_at 5.4126425 5.507764 5.7540903 5.4553366 5.7372994 5.75792 5.691324 5.801115 6.1496263 5.75025 5.6996727 5.45792
1369595_at 3.5358505 3.6672955 3.7718446 3.6948712 3.633637 3.6880457 3.7313938 3.7302742 3.4948437 3.8240414 3.8730934 3.6870449
1369596_at 4.8075523 4.9092607 4.975584 4.9797373 4.791703 4.71768 4.77549 5.1030064 4.923691 4.7625594 5.007968 4.8804893
1369597_at 7.353179 7.646309 7.341515 7.4334464 7.396559 7.3563495 7.4154897 7.5399947 7.5582123 7.5120378 7.408336 7.551366
1369598_at 4.3948035 4.2232056 4.4439254 4.1714783 4.080593 4.240982 4.5591326 4.162595 4.012018 4.3732004 4.4378467 4.1816325
1369599_at 5.38045 5.296985 5.63183 5.6376486 5.5079484 5.611332 5.7848887 5.3705525 5.379515 5.443626 5.3476305 5.349466
1369600_at 4.274883 4.312238 4.349665 4.281206 4.429653 4.3384776 4.246994 4.4106374 4.2166996 4.3475876 4.3527026 4.2008314
1369601_at 5.8616095 5.6745653 5.38935 5.821365 5.937169 5.7727427 5.3906054 5.5219183 5.303403 5.5511227 5.9745255 6.046762
1369602_at 4.4581223 4.8367734 4.664211 4.477656 4.848455 4.6160655 4.626826 4.569258 4.641227 4.622034 4.4393206 4.536357
1369603_at 3.56426 3.59524 3.4506156 3.4783244 3.6006732 3.6199045 3.6104727 3.5027041 3.649296 3.6933787 3.664124 3.5425239
1369604_at 4.4115543 4.601267 5.00521 4.637019 4.545286 4.7675295 5.030575 4.934246 4.5523396 4.6885734 4.605174 4.517763
1369605_at 5.227041 5.331837 5.1813893 5.2449865 5.2591558 5.295155 5.460094 5.268841 5.496271 5.453327 5.1159477 5.1065016
1369606_at 4.056993 3.9665744 4.0250854 4.0171943 3.8922265 3.7216516 4.387503 4.036106 3.8883085 4.345642 3.724242 3.8706803
1369607_at 5.7390633 5.6904693 5.832666 5.842632 5.787371 5.83976 5.749491 5.7698426 5.768874 5.996956 5.881429 5.9283137
1369608_at 4.335894 4.216723 4.252147 4.233712 4.160035 4.197665 4.3531137 4.292144 4.1067686 4.275303 4.5064335 4.1623535
1369609_at 3.8302782 3.6043265 3.7517445 3.6721106 3.6335318 3.7128434 3.7054157 3.6870704 3.708141 3.782117 3.77029 3.6402373
1369610_at 5.3770027 5.4113684 5.7219095 5.644229 5.7777014 5.426844 5.555797 5.470897 5.385683 5.810091 5.793039 5.505562
1369611_at 5.035799 5.343421 5.274226 5.0337505 5.197066 5.3667903 5.342326 5.4181476 5.302602 5.5014477 5.1923676 5.2214584
1369612_at 5.232438 5.5309362 5.619448 5.3730173 5.384802 5.4745436 5.4181395 5.799457 5.742152 5.365822 5.604624 5.3600883
1369613_at 4.0765657 3.8196118 3.9348173 4.073366 4.5272865 4.0094337 4.170773 3.94249 4.0074005 4.118019 4.021887 4.1334915
1369614_at 4.111868 4.1779675 4.1921625 4.1298237 4.23155 4.2336445 4.0763803 4.158968 4.3178363 4.2909355 4.141942 4.1014957
1369615_at 5.5000224 5.571962 5.7235184 5.644355 5.8139057 5.70936 5.8895683 5.702997 5.6610675 5.8009763 5.6304517 5.7247963
1369616_at 4.735888 5.003634 4.853281 4.9573264 4.7944164 4.824188 5.105044 5.3608975 4.8114686 4.617594 4.7097707 4.642163
1369617_at 6.950628 6.9856176 7.0693 6.8896103 6.7988105 6.896864 7.0440755 6.783104 6.7463145 6.814198 6.896514 6.8999276
1369618_at 4.5842814 4.35277 4.467967 4.2359486 4.2696123 4.3363843 4.494423 4.291125 4.314433 4.211876 4.4919233 4.1623197
1369619_at 5.3852496 5.320842 5.252457 5.1701703 5.392054 5.2528434 5.9158473 5.5403686 5.2372217 5.614311 5.236463 5.3602223
1369620_at 3.988747 4.217929 4.0195227 4.446433 4.3489246 3.8943717 3.9587228 4.3828087 4.1610365 4.099675 4.3818784 4.140579
1369621_s_at 9.1680355 9.440507 9.350044 9.412332 9.341154 9.38839 9.261094 9.438983 9.52868 9.188177 9.349242 9.522326
1369622_at 4.295296 4.5269594 4.5327654 4.3618793 4.4620423 4.581727 4.7536097 4.7491255 4.546271 4.4767666 4.4107985 4.515899
1369623_at 5.1263924 4.863576 4.849393 4.813548 4.748213 4.9683447 4.9662905 4.9539666 5.154132 4.8993416 4.813615 4.7206903
1369624_at 5.749716 6.538345 6.2191935 6.3141994 6.124514 6.2419186 6.2560244 6.449634 6.496831 6.513926 6.1849165 6.264067
1369625_at 6.989796 6.4213204 6.1072373 7.2684355 6.56757 6.409148 6.774385 7.47064 6.8094535 6.550765 6.1457424 6.5730247
1369626_at 8.577586 8.679347 8.5444975 8.618822 8.513583 8.574542 8.465727 8.55785 8.594958 8.678884 8.625055 8.507607
1369627_at 4.054291 4.067807 4.026634 4.139932 4.1555476 4.1663876 4.0359716 3.9425175 4.146678 3.867675 4.3739734 4.3446345
1369628_at 8.950258 8.916231 9.160217 8.952629 9.0237255 8.970417 9.055467 8.614393 7.6176314 7.1776943 6.4910526 7.2245164
1369629_at 11.154954 11.21428 11.18202 11.194788 11.3625555 11.029461 11.308647 11.273947 11.073535 11.176635 10.74453 11.083466
1369630_at 12.577887 12.548299 12.690856 12.613494 12.593498 12.626971 12.612456 12.690851 12.559206 12.676258 12.16439 12.400767
1369631_at 7.6657405 7.8158817 7.793258 7.837406 7.663557 7.7026253 7.940611 8.041596 7.646103 7.8613133 7.941377 8.085253
1369632_a_at 6.496895 6.10345 6.412586 5.558915 6.7181597 6.5216875 6.893855 6.5710135 6.8577843 5.71307 5.580463 5.7546196
1369633_at 10.317977 10.11825 10.1580515 10.192054 10.156034 10.28531 10.266448 10.308763 9.962506 10.657554 10.060213 10.039248
1369634_at 6.5284977 6.3450894 6.371661 6.2878265 6.5540037 6.3801003 6.538273 6.5036836 6.928667 6.39426 6.4547753 6.4375515
1369635_at 11.473912 11.42981 11.432521 11.523227 11.450242 11.512596 11.663251 11.674625 11.60141 11.979479 11.697482 11.727369
1369636_at 12.42204 12.317493 12.352691 12.43569 12.3859825 12.361877 12.557791 12.625959 12.458101 12.808427 12.577216 12.59373
1369637_at 5.171315 5.4891186 5.062508 5.1927767 5.259103 5.1007376 5.589306 5.428587 5.053352 5.2565756 5.273371 4.9844084
1369638_at 5.297907 4.975495 5.2421412 5.5837307 5.271197 5.288573 5.10789 5.4894795 5.4212766 5.382867 5.4578776 5.7599874
1369639_at 3.8113759 3.8356438 3.7516797 3.7564561 3.8511019 4.0613904 4.0154886 3.7180488 3.7859676 3.7957838 4.051736 3.9727864
1369640_at 5.1029477 5.118068 5.4031396 5.5200944 5.4181213 5.235381 5.023433 5.0419836 5.5936437 5.324277 5.2864504 5.600387
1369641_at 6.7426305 6.6570644 6.9189425 7.249363 6.907877 7.0575433 6.8699183 6.839547 7.0413218 7.2288394 6.7581086 7.0191197
1369642_at 6.3562884 6.409703 6.8107185 6.76571 6.2347083 6.355304 6.2128844 6.389505 6.3980193 6.5520253 6.754707 6.596132
1369643_a_at 6.455485 6.2800455 6.157457 6.578692 6.559168 6.368858 6.2424936 6.3326283 6.493993 6.358266 6.1495085 6.5356283
1369644_at 8.553057 8.652927 8.512001 8.72298 8.407891 8.501069 8.749196 8.608803 8.636183 8.613328 8.316047 8.565421
1369645_at 4.175336 4.132655 4.301277 4.078004 4.2116966 4.1813965 4.183565 4.429455 4.394892 4.4113474 4.1016417 4.213698
1369646_at 4.062513 3.5359907 3.6428041 3.517903 3.5597057 3.8049607 3.735863 3.646184 3.7684271 3.6423826 3.7515814 3.8600404
1369647_at 5.5010395 5.45452 5.4925447 5.6852946 5.3450823 5.4526205 5.389726 5.312458 5.7145023 5.8088756 5.6198525 5.7246633
1369648_at 6.1709027 6.0349193 5.65027 5.825571 5.739397 6.1979 5.8529644 5.7833853 5.9510956 5.914976 5.4950237 6.0075493
1369649_at 5.18995 5.100619 4.987717 5.11381 4.838934 5.016098 5.1389413 5.0036006 5.1104674 5.074312 4.94654 4.947271
1369650_at 6.2689004 6.337042 6.781167 6.6159444 6.6304216 6.3061266 6.5358152 6.45143 6.369238 6.662334 6.2486553 6.7810287
1369651_at 5.2113137 5.1071877 5.17392 5.024839 5.2243443 5.522674 5.3384876 5.256318 5.2652106 4.8827686 5.1831474 5.1155615
1369652_at 3.8196187 3.5924318 3.7164288 3.7747085 3.7439828 3.8909087 3.9086685 3.8631036 3.8365889 3.7511427 3.7929955 3.6586323
1369653_at 6.4743605 6.5352974 6.497253 6.648433 6.5703287 6.425103 6.4255753 6.6847787 6.7564774 6.9621468 6.327409 6.451416
1369654_at 10.403319 10.445993 10.663566 10.324778 10.236746 10.18109 10.314372 10.488317 10.2039995 10.624207 10.1049795 10.196668
1369655_at 8.1993065 6.842721 7.0235047 8.249805 7.1627483 7.6364512 7.1784625 6.8850927 7.3474503 7.126872 6.7001495 6.608455
1369656_at 6.4833527 6.668166 6.857943 6.6929374 6.624311 6.790068 6.5012126 6.745702 6.5675993 6.6754565 6.759587 6.764911
1369657_at 4.116259 4.126784 4.3148613 4.11753 3.9899871 4.253178 4.223794 4.2375054 4.0692472 4.3363075 4.2725296 4.1284494
1369658_at 8.628574 8.736267 8.729432 8.538099 8.2570915 8.443117 8.788318 9.062412 8.40375 8.726768 8.557323 8.358999
1369659_at 5.8876357 5.629599 5.7458797 5.3803697 5.524087 5.8817277 5.818849 5.86216 5.662373 5.8395166 5.6070924 5.694468
1369660_at 4.7990885 4.965437 4.76018 5.0063453 4.7861147 4.81283 4.9576073 4.513697 4.6076193 4.770467 5.034385 5.0198946
1369661_at 7.6564975 7.7787156 7.954916 7.7191973 7.801757 7.772171 8.076027 7.7858763 7.9184775 7.704082 7.838133 7.9889984
1369662_at 3.7321026 3.557226 3.6405177 3.4557667 3.429945 3.4284182 3.7353163 3.6193225 3.484115 3.4915698 3.6473737 3.5790615
1369663_at 5.997606 8.455415 6.4002905 9.55909 9.329371 9.260809 8.839257 6.2417197 9.88671 9.521889 6.3659215 8.621046
1369664_at 10.726909 10.627385 10.541419 10.368315 10.6809 10.706862 10.126791 10.862928 10.929064 8.676279 10.320125 10.712227
1369665_a_at 7.530838 7.1989965 7.2073483 7.7880387 7.6763988 7.8691306 7.458957 7.773011 7.699815 7.5441065 7.170282 7.408163
1369666_at 5.8547626 5.836702 6.3115096 5.876662 5.855871 5.787566 6.027846 5.9102154 5.9956975 6.320981 5.79093 5.8882194
1369667_at 6.4231977 6.530225 6.4255757 6.4696345 6.428116 6.4263697 6.5763216 6.566787 6.615995 6.897415 6.3342667 6.695301
1369668_x_at 3.7091866 3.6890562 3.8594406 3.7068431 3.6895823 3.802519 3.8163235 3.6269073 3.7699504 3.7804909 3.8403797 3.878179
1369669_at 7.443341 7.474361 7.239267 7.277481 7.7411876 7.169918 7.1480103 7.393391 7.191616 7.160798 6.9851584 7.1624775
1369670_at 5.501734 5.306855 4.8565693 5.40805 5.069188 5.107035 5.136011 4.778349 5.015217 4.829978 4.5882645 4.7028217
1369671_at 12.064189 12.109148 12.197667 11.857396 12.225495 12.127885 12.147718 12.085148 12.054949 11.912831 11.664776 12.05094
1369672_at 5.973159 6.0540485 6.174656 6.3103666 6.318383 6.221488 6.368631 6.058081 6.1373253 6.156701 6.1379404 6.273786
1369673_at 4.0556445 4.090223 4.2173963 3.9009802 4.07654 4.3642616 4.120159 4.0779877 4.412142 4.2091656 3.9859765 4.4413977
1369674_at 3.7367795 3.742986 3.7397616 3.6896703 3.6396108 4.5073824 3.8499684 3.671927 4.764342 3.7695088 3.7039595 4.1265907
1369675_at 6.5132823 6.2449636 6.2654486 6.269311 6.319939 6.1736665 6.364088 6.1188784 6.199021 6.3267035 6.3136945 6.4461823
1369676_at 6.9211764 7.2106566 6.780349 7.0140014 6.7835135 6.966517 7.015229 6.671915 6.866796 6.964943 6.344849 6.6544003
1369677_at 3.6571867 3.6382573 3.5264008 3.685052 3.6902654 3.6649165 3.6150901 3.5346158 3.75175 3.5600219 3.6013112 3.591136
1369678_a_at 6.9277344 7.128565 7.2305965 7.2435565 7.470689 7.0111995 7.060462 7.271674 7.029898 7.4752636 7.165653 7.2807355
1369679_a_at 8.734256 8.858103 9.245331 8.904144 8.881756 8.98646 8.92426 9.085869 8.812502 9.100555 8.723201 8.675203
1369680_at 5.2563663 5.262151 5.1299 5.0726748 5.0702667 5.3318696 4.9365478 5.1547084 4.9553747 5.1044827 5.1334124 5.086725
1369681_at 4.5828843 4.8045907 4.7708592 4.527165 4.605896 4.8677316 4.496526 4.7157125 4.8182573 4.629697 4.7545395 4.603035
1369682_at 6.8090916 6.8717985 7.048395 6.576898 6.532459 6.744913 6.875627 6.8648424 6.7843385 6.8787074 6.773119 6.7270746
1369683_at 5.725829 5.842415 5.7819657 6.2764025 5.687368 5.752762 5.7597446 5.653922 6.147448 6.146644 6.214815 6.259493
1369684_at 4.730871 4.8421345 5.112599 4.8090067 4.6699257 4.667328 4.8082113 4.8080583 4.7858 4.895633 4.940023 4.909369
1369685_at 3.8045428 3.79009 3.8522346 3.6761687 3.5965905 3.9239879 3.7998111 3.8292522 3.851001 3.9350524 3.7195802 3.6919491
1369686_at 4.8800755 4.6321325 4.191552 4.510823 4.569508 4.426959 4.626826 4.628859 4.5794935 4.498776 4.557155 4.4720454
1369687_at 4.329836 4.214925 4.3267 4.197638 4.2293863 4.1883855 4.203816 4.256463 4.3045177 4.2099895 4.2315006 4.144641
1369688_s_at 5.106498 5.376663 5.000525 5.046797 5.118025 5.143605 5.390835 5.223845 5.2284718 5.2485003 5.1128316 5.2160773
1369689_at 6.3336225 6.296141 6.4590855 6.344295 6.182667 6.257462 6.281751 6.3425756 6.4824476 6.5386834 6.3839245 6.3219776
1369690_at 6.3562503 6.708948 6.2727833 6.4810357 6.6092815 6.2801995 6.4348273 6.2614617 6.8993096 6.7606072 6.817416 6.8883343
1369691_at 5.437249 4.704913 4.954596 5.2854395 5.0985003 4.747568 4.8018517 4.934655 4.6528864 4.826806 5.466245 5.037057
1369692_at 4.045288 3.837381 4.06853 4.106547 3.9462063 4.05032 4.0676622 3.9629145 4.102339 3.9711378 3.9688432 3.9873865
1369693_a_at 5.1294045 5.145501 4.8711257 5.329054 5.0054774 5.2838078 4.914057 5.4533863 5.582399 6.2313423 4.989874 5.2245708
1369694_at 3.6738064 3.5035293 3.614395 3.4557667 3.56156 3.677106 3.6616645 3.8214452 3.6070082 3.5110276 3.4878902 3.4635565
1369695_at 4.379872 4.329844 4.351397 4.2918987 4.3806505 4.111603 4.383411 4.277399 4.370956 4.308734 4.313865 4.196368
1369696_at 3.8745828 3.687513 3.689813 3.607418 3.7260864 3.6479492 3.73243 3.777095 3.8103347 3.7183087 3.6012971 3.6433837
1369697_at 4.7142997 4.116552 4.0424705 4.1081815 4.041693 4.2436805 4.2496634 4.0679007 4.111544 4.2597094 4.3251495 4.0258536
1369698_at 5.3357043 5.1115456 5.1110916 5.5551333 5.2535357 5.670755 5.455856 5.3884296 6.2853646 6.3651495 7.2321134 7.5737653
1369699_at 5.0466294 5.40102 5.067168 5.1603403 5.6700945 5.270288 5.11316 5.1836777 5.4459405 5.2524576 5.4006524 5.3498588
1369700_at 5.474064 5.8082285 5.7678914 5.5922475 5.6159415 5.872313 5.8992176 5.533194 5.6002374 5.677353 5.5788054 5.4263086
1369701_at 12.295548 12.323186 12.410023 12.130748 12.321601 12.322196 12.093242 12.248793 12.187099 11.830833 11.8909 12.118562
1369702_at 6.7091084 6.4113913 6.393275 6.8467464 6.5380855 6.843473 6.5682807 6.4363165 6.9417114 6.558894 6.5234127 6.8876057
1369703_at 7.0623226 6.9318857 6.9721513 7.0106535 7.0768247 7.0022874 7.030476 6.9532332 6.9743304 6.9847965 6.6611648 6.9772344
1369704_at 7.4423065 7.0480194 6.9743414 6.9762373 6.8736753 7.2675247 7.1187882 7.034173 6.728343 6.792075 6.807666 6.8629217
1369705_at 5.2946234 5.127056 5.2063065 5.3282657 5.30803 5.253212 5.1815834 5.196863 5.0666037 5.1337004 5.177708 5.2647066
1369706_at 3.855125 4.098428 4.3046923 4.1643496 3.9327374 4.034835 4.101395 4.086915 3.9787836 4.0761223 4.125264 3.838663
1369707_at 4.697012 4.7157946 4.9301395 4.587554 4.7959766 5.0174327 5.2626443 4.9918275 4.8484735 4.63908 5.017743 4.822304
1369708_a_at 5.029212 5.027531 5.319367 5.2728624 5.277384 5.2384005 5.2516527 5.188011 5.338336 5.220872 5.4340334 5.3267913
1369709_at 4.646143 4.249356 4.3474903 4.32522 4.253141 4.471298 4.377084 4.3279834 4.125565 4.111309 4.591425 4.4975653
1369710_a_at 3.7673714 3.7053506 3.6359637 3.7052076 3.6273565 3.533209 3.7707393 3.7409678 3.5582557 3.6381388 3.5338893 3.6350627
1369711_at 5.359494 5.1189866 5.1861916 5.1543493 5.35573 5.362006 5.349363 5.1850333 5.2664537 4.9180903 5.483145 5.4832635
1369712_at 6.4972134 6.698006 6.80628 6.699153 6.753 6.7243233 6.485784 6.735175 6.9408956 7.0458436 6.6817126 6.622709
1369713_at 6.4483857 6.0078335 6.2916703 6.2123113 6.22717 6.497896 6.536589 6.240253 6.301232 6.088313 6.471189 6.1779037
1369714_at 5.9825563 6.5833206 6.5066547 6.3901415 6.400366 6.158213 6.255725 6.423412 6.492573 6.5744243 6.615984 6.5006957
1369715_at 4.280864 4.244817 4.4462495 4.2447 4.41877 4.2951694 4.5396466 4.365983 4.167648 4.364931 4.3942585 4.3613615
1369716_s_at 9.653898 9.9629135 9.998764 9.674898 9.938215 9.885498 10.177465 9.567507 9.733998 8.854385 9.680298 9.471116
1369717_at 4.2574215 4.219311 4.434593 4.2706056 4.507834 4.373803 4.4375634 4.508871 4.3688316 4.4775424 4.6452475 4.485332
1369718_at 7.7026606 7.835515 7.7743063 7.6303363 8.118581 7.9471946 7.939034 8.383178 7.804543 7.5363894 8.0870075 8.065061
1369719_at 3.2122352 3.298476 3.2867568 3.262062 3.1918569 3.2283392 3.2326534 3.17576 3.2078373 3.2972958 3.2017918 3.1735675
1369720_at 8.782 8.994836 9.179116 8.756225 8.91379 9.005364 8.701798 9.138937 8.831586 8.409994 8.333878 8.933377
1369721_at 4.686528 4.669079 4.8104024 5.02095 4.714276 4.595986 4.742259 4.495814 4.4256268 4.629697 4.5929174 4.721894
1369722_a_at 8.03835 8.005411 7.8462315 8.005187 8.183336 7.8500066 7.828085 7.9736757 7.8024282 7.9358196 7.531402 7.8315735
1369723_at 7.246241 7.070162 6.908534 6.953852 7.0741754 7.044505 6.874989 6.939972 7.2019143 6.893711 6.959292 6.9525156
1369724_at 5.9084697 5.2622647 5.464379 5.612664 5.615513 5.506716 5.6279736 5.139513 5.510014 5.5144076 5.9821415 5.3639936
1369725_at 7.661644 7.748824 7.5859895 7.7044044 7.262318 7.6052003 7.5412884 7.3666263 7.4986973 7.6040745 7.1008677 7.500579
1369726_at 7.955406 8.419864 8.224813 8.217567 8.053733 8.411483 8.255092 8.253868 8.208502 8.144914 8.261379 8.349663
1369727_at 13.676026 13.636166 13.783043 13.72145 13.620572 13.6866865 13.674676 13.560446 13.768332 13.768332 13.58934 13.690554
1369728_at 5.292035 5.298396 5.666627 5.0754533 5.5548744 5.450473 5.3478117 5.231112 5.3110867 5.519395 5.5139017 5.108523
1369729_at 7.797121 7.9716444 8.292917 7.4908614 7.812788 7.9099917 7.74638 8.288122 8.091862 8.01775 7.741826 7.7873683
1369730_a_at 4.746668 4.9387174 4.9513035 4.753317 4.8079967 4.966857 4.837825 4.7497377 4.6107407 5.113092 4.721999 4.7433014
1369731_at 3.6304207 3.3123584 3.295565 3.4072094 3.6558225 3.641629 3.4458618 3.3735783 3.3810022 3.553798 3.5581164 3.4892766
1369732_a_at 5.014059 5.211754 4.771117 4.9925632 4.8882885 4.8507175 4.9863453 4.943572 5.240588 4.7150946 4.989427 5.237444
1369733_at 8.273086 8.281357 8.096889 8.340984 8.241946 8.227293 8.040051 8.249954 8.1349535 8.09775 8.190534 8.388931
1369734_at 8.353002 8.530307 8.515087 8.330539 8.454271 8.406097 8.402069 8.55544 8.549825 8.47208 8.303049 8.467478
1369735_at 5.9687347 6.4711967 6.5095205 6.233916 6.4136286 5.996922 6.0263395 6.3003826 6.155299 6.3258157 6.3668485 6.2121673
1369736_at 5.28588 5.1674423 5.225654 5.149485 5.225628 5.1032605 5.3475885 5.184539 4.847066 5.2664146 5.134362 4.9793544
1369737_at 8.29137 8.413024 8.2710085 7.854264 7.8545046 7.8815117 8.28157 8.421039 8.29993 7.354723 7.06449 7.072269
1369738_s_at 9.352595 9.074106 9.341117 8.848827 8.837275 9.229216 9.329911 9.305517 9.193893 8.950645 8.334576 8.690287
1369739_at 4.331621 4.434464 4.487953 4.301136 4.361966 4.404197 4.3253984 4.467135 4.3416243 4.338639 4.6879163 4.4682045
1369740_at 5.446678 5.028071 5.4616055 5.432244 5.4643464 5.047329 5.3291526 5.0111136 5.2652345 5.523462 5.217344 5.2091312
1369741_at 5.8378983 5.7999964 5.561958 5.6925497 5.904764 5.8955975 5.642698 5.739723 5.6797705 5.772149 5.906393 6.218669
1369742_at 4.673166 4.8513584 4.8437514 4.619567 4.6192403 4.7033 5.089588 4.7715054 4.702583 4.764792 4.7635636 4.5782027
1369743_a_at 7.917749 8.083478 8.016976 8.082961 8.051943 7.9413724 8.145819 8.089061 8.676764 7.9568853 7.6966276 8.089476
1369744_at 4.5645037 4.472789 4.6288066 4.433868 4.6214843 4.774561 4.826144 4.386771 4.5923796 4.748836 4.459474 4.6521707
1369745_at 6.2794003 6.312048 6.25408 6.142772 6.0540433 6.179137 6.1332073 6.215663 6.104375 6.173484 6.103034 6.080849
1369746_a_at 11.249563 11.496327 11.718594 11.491915 11.3739195 11.484007 11.183484 11.230497 11.251965 10.66531 10.665358 10.975596
1369747_at 6.231141 6.0226097 6.3029146 5.9180055 6.079501 6.079749 6.218328 5.9630246 6.058886 5.8962 6.1382213 6.1360216
1369748_at 3.7622364 3.805169 3.794823 3.6678524 3.6330616 3.5964522 3.7566092 3.5573294 3.7112157 3.6868436 3.734906 3.5463576
1369749_a_at 4.6560373 4.580614 4.7082834 4.6718774 4.7215357 4.5943894 4.7991123 4.463673 4.4308877 4.428813 5.0061197 4.6963654
1369750_at 4.2313366 4.040351 3.9526381 3.9970102 3.9752028 4.1736717 4.103838 4.1727257 3.8054094 4.2122593 3.999451 3.9816267
1369751_at 4.6149144 4.4800344 4.2920685 4.1898565 4.634569 4.3950677 4.324158 4.16611 4.619456 4.1285048 4.826936 4.122067
1369752_a_at 5.0171556 4.9621544 5.137706 4.9367604 4.8946548 5.0461173 5.07191 4.9434905 5.0141935 4.922346 4.816152 4.981928
1369753_at 4.2604146 4.2588134 4.2010984 4.071412 4.2194476 4.202069 4.0631123 4.1608605 4.23513 4.290407 4.147148 4.071906
1369754_a_at 7.387452 7.699829 7.6339426 7.50922 7.4706025 7.2512074 7.740046 7.5542917 7.5519953 7.8133287 7.1978364 7.42216
1369755_at 3.7885325 3.7014127 3.8534913 3.782556 3.6597683 3.7936952 3.7625244 3.9150894 3.8490174 4.028082 3.7596383 3.6517522
1369756_a_at 7.426132 7.5387383 7.805934 8.182592 7.620417 7.365084 7.528347 7.496122 7.437863 8.648049 7.8155594 7.770791
1369757_at 6.1743884 5.6917787 5.852974 5.759213 5.723984 5.929959 6.1464186 5.9029007 5.95022 5.935265 6.062691 6.017534
1369758_at 7.2398553 7.5537972 7.3715672 7.536246 7.7440577 7.333199 7.4565587 7.651658 7.452642 6.97236 7.3599777 7.6204214
1369759_at 5.6513133 5.2761216 5.3915772 5.502364 5.504953 5.4473925 5.586596 5.1906867 5.319666 5.426709 5.5497494 5.666899
1369760_a_at 4.113931 4.3036995 4.347453 3.906275 4.004075 4.032423 4.2517786 4.2455506 4.1523166 4.442754 3.9187875 4.0626593
1369761_at 4.617681 4.183469 4.065274 4.2035027 4.38429 4.3942995 4.108434 4.0620446 4.184474 3.9508834 3.8937917 4.2297974
1369762_at 4.070773 4.1828766 4.0778832 3.9306407 4.021819 4.1369348 4.0846186 4.1824875 4.0322256 4.177189 4.01277 3.9251106
1369763_at 4.1708517 4.177005 4.011503 4.0430465 4.150731 4.1391745 4.052357 3.9567504 4.061834 4.091151 4.032623 4.164265
1369764_at 12.846698 12.838706 12.9327345 13.0237465 13.048676 12.973077 13.057339 12.93784 12.8103895 13.426474 12.730485 12.7660675
1369765_at 3.5914032 3.7537541 3.7098863 3.5783064 3.524925 3.6635628 3.7058392 3.701371 3.6049259 3.7677736 3.625331 3.7202172
1369766_at 5.4499016 5.3888474 5.390718 5.3516006 5.528949 5.263747 5.5091596 5.5987597 5.27304 5.4302773 5.551554 5.422177
1369767_a_at 4.3695817 4.267188 4.358247 4.357485 4.4546776 4.3686323 4.4523687 3.9831305 4.536312 4.300335 4.432804 4.5128493
1369768_at 6.1060777 6.209591 6.312725 6.2771444 6.1425295 6.20186 6.2480183 6.2977524 6.3053126 6.403923 6.3006716 6.3386846
1369769_at 4.7362967 4.73446 4.672108 4.3963385 4.579797 4.5594044 4.643828 4.656562 4.508747 4.5889063 4.560375 4.5582337
1369770_at 4.6188073 4.364405 4.1761913 4.4237175 4.4140425 4.488982 4.3420773 4.2984447 4.327423 4.3232136 4.590156 4.437606
1369771_at 5.1320367 4.955514 5.082054 5.094137 5.0518055 5.1920447 5.0688853 5.175149 5.219102 5.0372 5.215082 5.369669
1369772_at 7.344246 7.1483026 7.125559 6.8630834 7.1040816 6.98253 7.3533025 7.1216383 7.2051497 6.821591 6.767917 6.5986395
1369773_at 4.5825896 4.0574484 4.3618975 4.166272 4.33143 4.2805943 4.388571 4.139071 4.422457 4.233136 4.3760834 4.336047
1369774_at 4.5336924 4.6141043 4.8233027 4.489951 4.4850564 4.427843 4.4523506 4.653448 4.626753 4.557453 4.530976 4.316001
1369775_at 7.71839 7.90549 7.982324 7.9972034 7.966027 7.6432896 7.7633457 7.9070535 7.988839 7.6570973 7.8183384 7.985385
1369776_a_at 7.025417 6.9596767 6.818842 6.7760544 6.6621757 6.9335885 6.944973 6.857858 6.904142 6.790605 6.8649797 6.8938246
1369777_a_at 7.028117 6.9728084 7.129013 7.3323584 7.058942 7.125154 7.186255 7.4024525 7.061047 6.432086 7.090751 7.1882596
1369778_at 4.103572 4.024564 4.08247 4.0386066 3.9691808 3.944978 4.1326056 3.9824054 4.087653 3.9233453 4.1250463 3.9655073
1369779_at 5.252691 5.579788 5.641016 5.3082914 5.63828 5.336296 5.3236156 5.759403 5.7185564 5.260051 5.438056 5.6561074
1369780_at 6.755231 6.26824 6.424655 6.4857755 6.4373627 6.3599734 6.641579 6.2249994 6.3256764 6.352111 6.3102922 6.3651795
1369781_at 3.952566 3.7527208 3.7153246 3.767056 3.7490082 3.912572 3.9154632 3.7446332 3.8997362 3.8268027 4.055668 3.80858
1369782_a_at 6.11124 6.1955194 6.1070585 5.985523 5.876507 6.3890204 6.132665 6.2530303 6.0771313 6.163735 5.9238324 5.990743
1369783_a_at 4.7386694 4.697176 4.8271084 4.7143574 4.8766866 4.7673345 4.9630127 5.0375395 4.975663 4.8568287 4.954033 4.895172
1369784_at 4.2119303 3.8635912 3.7800386 3.7217097 3.957248 3.7585807 3.726893 3.789971 3.8611798 3.707309 3.883157 4.1126413
1369785_at 7.2499146 7.372072 7.610002 7.6461916 7.287882 7.4550033 7.2468 6.9873333 7.251701 7.166583 7.0854497 7.4802675
1369786_at 6.659927 6.632844 6.463141 6.326691 6.4154773 6.522885 6.657821 6.5397196 6.553282 6.4861646 6.768827 6.644376
1369787_at 3.8049502 4.0496645 3.803867 3.9664633 4.09704 3.8109255 3.886696 4.48332 3.9495132 3.8761082 4.0022035 3.7603872
1369788_s_at 7.167934 6.641486 6.9885783 7.1258645 7.1597567 6.624217 6.99303 7.1322417 7.021062 7.2924347 7.0506845 6.6236396
1369789_at 3.5669274 3.9450164 3.6950135 3.8660014 3.8762276 3.881667 3.8868601 4.231549 3.963977 4.0281277 3.6722937 3.7191432
1369790_at 11.301837 11.831915 11.524666 11.562514 11.738891 10.10775 10.558656 10.611413 9.504112 10.239948 10.611249 10.557701
1369791_at 6.9215727 6.9498487 7.1813188 7.114861 7.2866726 7.2229857 7.0691524 7.286913 7.1797514 6.6611423 7.0149517 6.942524
1369792_at 6.056012 5.9620976 6.012907 5.921538 6.196192 6.1461225 6.238741 6.180635 6.0492787 6.034599 5.9936366 6.031338
1369793_a_at 4.285863 4.2750525 4.244265 4.369319 4.416424 4.0457025 4.226015 4.2098446 4.151604 4.1340876 4.1359167 4.278431
1369794_a_at 4.987065 5.0264482 5.2901683 5.0685787 5.0326595 5.1033983 5.1763353 4.828011 5.0930824 5.050354 4.842001 4.984582
1369795_at 4.251685 4.229426 4.352906 4.32922 4.3252964 4.365963 4.39437 4.2963095 4.3120623 4.2030916 4.386511 4.4827995
1369796_at 4.9791417 4.8106523 4.985404 4.964506 5.039658 5.002048 5.228699 4.9090776 5.114684 4.8319263 5.142007 4.8573375
1369797_at 4.3127117 4.3651648 4.3840218 4.2843533 4.482833 4.3512526 4.4985914 4.4262323 4.135496 4.426032 4.403264 4.152296
1369798_at 4.5351872 4.463621 4.687002 4.5587187 4.597398 4.824976 4.6715555 4.5395412 4.4109917 4.6182184 4.510781 4.408223
1369799_at 10.246124 10.243889 10.307711 10.150781 10.268795 10.017016 10.379573 10.32602 10.221025 10.51356 9.910477 10.319629
1369800_at 3.868353 3.8474112 3.8396544 3.8690639 4.0239096 3.9420707 3.9964812 4.1105933 3.73793 4.025633 3.9988024 4.1278057
1369801_at 4.520527 4.701033 4.453596 4.5889745 4.7288656 4.5599747 4.57266 4.7970057 4.552468 4.6939106 4.75615 4.5038285
1369802_at 4.109001 4.028221 3.977582 3.9226744 3.9433734 4.087141 4.3011513 3.9752843 3.8970141 4.141571 4.042717 4.1770067
1369803_at 4.752823 4.630847 4.693953 4.623811 4.6080074 4.664226 4.616527 4.71685 4.8220973 4.6259727 4.848132 4.7583494
1369804_a_at 4.3112526 4.5825944 4.6283545 4.621539 4.5922422 4.5111065 4.963338 4.450173 4.4129815 4.7545123 4.9691467 4.622961
1369805_at 4.066355 3.9576483 3.8946626 3.9748743 3.8383837 3.9445534 4.0763803 3.845916 3.9536018 3.9610665 4.0696697 3.8344188
1369806_at 4.9143496 5.0153575 5.047885 4.903695 4.859969 4.948752 4.9831877 5.172677 5.07185 5.147643 4.9185505 5.1218367
1369807_at 4.947406 4.6873817 4.605204 4.9372864 4.8393483 5.0412 4.880818 4.5922904 4.6335797 4.64478 5.076063 4.968565
1369808_at 5.5562863 5.437636 4.6130977 5.200984 5.299258 5.2333913 5.81757 5.0711308 5.152263 5.015236 5.3868546 4.8882117
1369809_at 5.4633937 5.3205214 5.0604324 5.1632757 5.1552925 5.0791483 5.593393 5.0756054 5.1379347 5.210614 5.408456 5.575109
1369810_at 6.620897 6.737128 6.584836 6.5456915 6.6619325 6.4674144 6.487194 6.508261 6.5750513 6.4897575 6.309804 6.586789
1369811_at 4.926134 5.3468013 5.0474625 5.0319304 4.8231926 5.0169973 4.9474382 5.1609097 4.986312 4.897382 4.81905 4.9455333
1369812_at 5.9070625 5.8025665 5.7463303 5.7565327 5.801853 5.907424 5.8020983 5.778805 5.962362 5.890492 5.715292 5.577344
1369813_at 6.274516 6.341918 6.4781103 6.506987 6.3562956 6.4206557 6.4825487 6.395615 6.4905524 6.396041 6.244096 6.1892066
1369814_at 4.868632 4.4603944 4.642664 4.5908847 4.60686 4.739358 4.863223 4.697862 4.529447 4.59774 4.652367 4.7121778
1369815_at 5.949734 5.947218 5.8183074 5.5684776 5.6424856 5.6656775 6.0395265 5.661081 5.9593215 5.724404 5.8674088 5.980243
1369816_at 4.5673094 4.9092607 5.1339827 4.714919 4.753274 4.448613 4.7196693 5.0062613 4.850168 4.7259946 4.855879 4.8457413
1369817_at 4.2815332 4.3163385 4.219115 4.477656 3.9699368 4.4763994 4.4041443 4.445883 4.4033027 4.359316 3.9617734 4.509561
1369818_at 5.036069 5.0935407 4.775273 4.5954795 4.8928576 5.025577 4.966836 4.674246 4.7449512 4.8578486 4.953432 4.6073017
1369819_at 4.92209 4.977299 4.800491 4.829869 4.7069244 4.7874 4.7655525 4.901816 4.7165546 4.7212453 4.881789 4.895132
1369820_at 4.3944325 4.0105247 4.031123 4.236794 4.13999 4.1397195 4.2528014 4.152996 4.1742043 4.573677 4.116998 4.2225304
1369821_a_at 4.7660418 4.8737116 4.969388 4.545086 4.6658115 4.7885027 5.006776 4.9234533 4.765191 4.9693813 4.5475464 4.910016
1369822_at 4.0963964 4.3789616 4.2655935 4.252484 4.1313133 4.212202 4.272215 4.1289463 4.197645 4.3779917 4.3837337 4.316494
1369823_at 5.8396277 5.243394 4.747801 4.964261 5.130499 5.6034765 5.1347246 4.600329 5.321349 5.1402025 5.4887238 5.277438
1369824_at 4.5777617 4.7725925 4.7234254 4.7143373 4.7052426 4.67015 4.71375 4.838958 4.911171 4.8986483 4.5093966 4.8012905
1369825_at 5.3882284 5.1713333 5.2469683 5.30476 5.159182 5.291716 5.1719675 5.015306 4.939622 5.113489 5.127494 4.9261994
1369826_at 5.8152804 5.4755898 5.4663253 5.477084 5.474676 5.3325324 5.5817404 5.4186597 5.423892 5.5490603 5.59214 5.436069
1369827_at 5.512971 5.256036 5.5720463 5.4229403 5.4921103 5.421791 5.7469873 5.688528 5.4839773 5.6612816 5.4964733 5.504239
1369828_at 5.91043 5.837291 5.8489647 5.667867 5.7166576 5.7064147 5.783496 5.8502073 5.673358 5.9192424 5.9100766 5.911368
1369829_at 5.128925 4.830766 5.1164093 4.905944 4.9767585 5.217632 4.8398933 4.8119655 5.086772 5.1709 5.3460426 4.892318
1369830_at 4.3512163 4.406804 4.2846375 4.17844 4.1402073 4.3097205 4.482528 4.3287067 4.267411 4.259223 4.398225 4.4364467
1369831_at 5.602832 5.490365 5.9547377 6.020612 5.769885 5.975732 5.7899685 5.9419227 5.496271 5.966422 5.9572206 5.573704
1369832_at 6.9165487 6.3210425 6.307735 6.4387083 6.4495544 6.8522015 6.3301253 6.4133477 6.363075 6.4672832 6.9758286 6.626754
1369833_at 4.6393766 4.0977902 4.420511 4.2561936 4.2542715 4.4821987 4.458474 4.1390724 4.3394413 4.1859865 4.336904 4.2141466
1369834_at 6.735644 6.820684 7.3109164 7.2130957 6.866314 6.7868013 6.7159743 6.966699 6.7188144 7.9371023 6.557289 7.0789547
1369835_at 6.0898924 6.1797495 6.0500917 5.780578 6.0769987 6.1201134 6.03563 5.939706 5.9809365 6.204466 5.907156 5.932334
1369836_at 6.6199994 7.025785 6.2556825 7.6759915 6.487888 6.2063656 6.597615 6.2562757 6.2009206 6.224685 6.120178 6.381128
1369837_at 12.323972 12.324606 12.394386 12.0995245 12.245955 12.118148 12.145767 12.466733 12.295603 11.322789 11.446194 11.556029
1369838_at 4.1164637 4.262084 4.291456 4.311008 4.1498327 4.362262 4.2639084 4.1332207 4.1052485 4.1951375 4.473139 4.361298
1369839_at 4.94514 4.9927726 5.2832904 4.969082 4.954836 5.1227217 5.1473083 4.9542327 4.9939594 5.2161303 4.902709 4.936349
1369840_at 8.705362 9.268431 9.02862 9.321468 8.112261 9.53365 8.953998 9.3473625 9.431065 10.548308 9.967221 10.278269
1369841_at 3.4971106 3.5720012 3.512598 3.5286417 3.524514 3.488438 3.672514 3.6650445 3.4518397 3.703038 3.5176625 3.567409
1369842_at 3.9497316 3.7923095 3.774971 3.7601705 4.007562 3.9838488 3.778877 3.9244108 3.9218974 3.7916884 4.005255 3.882007
1369843_at 4.6280355 5.101206 4.6472635 4.6110487 4.72104 4.68277 4.6408415 4.5997334 4.428837 4.4225807 4.9918404 4.8305116
1369844_at 4.210455 4.1231337 4.094597 4.14106 4.1843967 4.1626873 4.295945 4.165716 4.256545 4.145773 4.2354164 4.1977053
1369845_at 6.56884 6.469058 5.780881 6.5834303 6.4893565 6.7486405 6.230378 6.3003373 6.4025245 6.1861696 6.064464 6.2282624
1369846_at 3.6909678 3.595087 3.5596936 3.6364174 3.5461547 3.564502 3.7712812 3.725935 3.6372817 3.5553608 3.438471 3.4019737
1369847_at 6.0400896 5.992152 5.988369 5.7547283 5.8852696 5.428123 6.114794 5.723502 5.82481 5.897422 5.9967976 5.719156
1369848_at 3.4799483 3.5844078 3.6471992 3.6595297 3.6841414 3.725662 3.527439 3.6149004 3.6061726 3.6869335 3.6221159 3.5324259
1369849_at 5.116666 5.133619 5.182378 5.0618553 5.0396585 5.033185 5.1501074 5.265106 5.02392 5.0834103 5.0608053 4.8804903
1369850_at 5.361131 5.038017 5.502852 5.368283 5.5904684 5.646033 5.4737663 5.4831877 5.722706 5.495563 5.5023956 5.505245
1369851_at 7.6396446 7.551609 7.390161 7.3559413 7.0537205 7.35498 7.3015738 7.3687377 7.3480515 7.6592293 7.203303 7.10707
1369852_at 11.994442 12.023319 11.999224 11.923589 11.982907 11.959034 11.863254 11.992141 12.036176 12.2031145 11.704558 11.961069
1369853_at 4.8798428 5.0073066 5.0362077 5.0075564 4.8683224 5.131252 5.036352 4.934502 5.0623975 4.9679112 4.9371467 5.046183
1369854_a_at 6.993118 7.4817553 7.377495 7.222192 7.5357585 7.5265126 7.3511453 7.3150535 7.23498 7.3878393 7.060468 7.389042
1369855_at 3.7732937 3.8858466 3.9394424 3.8187196 3.904729 3.6800969 3.9089777 3.9366055 3.954703 4.0313644 3.7816002 3.9153183
1369856_at 5.236129 4.9823503 4.9918747 4.7593746 5.1527843 5.1106987 5.0104694 4.880584 4.956277 4.9434185 5.1356225 4.703514
1369857_a_at 6.1830716 6.1686044 5.775499 6.157038 5.93512 6.261907 6.1322827 6.2423573 6.061731 6.1747828 6.0949497 6.097374
1369858_at 5.2860236 5.0450273 4.7822084 5.0400543 4.880741 5.240401 5.078163 4.840044 5.2158074 5.0534935 5.285775 5.2030945
1369859_at 4.7139726 4.421289 4.441423 4.465549 4.37125 4.4341145 4.4640026 4.4096637 4.492561 4.511697 4.3043013 4.422242
1369860_a_at 4.9818697 4.5910196 4.766365 4.737673 4.7346697 4.862213 4.9087744 4.8026466 4.5586386 4.5669103 4.9344788 4.939951
1369861_at 5.053798 4.678946 4.6390057 4.7257814 4.7216983 4.613614 4.9714932 4.4410305 4.639065 4.4682574 4.8543024 4.7016306
1369862_at 4.590858 4.3558364 4.460801 4.204748 4.362873 4.4741564 4.6339226 4.392241 4.5607476 4.307795 4.291066 4.4934564
1369863_at 7.8114986 8.397498 7.3526525 8.198922 7.798377 8.143609 8.5824795 8.615741 9.467341 9.989209 8.769528 8.804
1369864_a_at 10.466493 10.636421 11.409826 10.6180725 9.823797 9.942344 10.426258 10.361005 8.201403 10.138723 8.695242 10.491643
1369865_at 4.3411274 4.2563972 4.174252 4.455571 4.368026 4.376945 4.479213 4.2167377 4.4143333 4.3739357 4.3727837 4.5202436
1369866_at 4.7628956 4.6137667 4.836065 4.699733 4.6706424 4.6454325 4.8091645 4.6610503 4.6614766 4.8159113 4.585062 4.923848
1369867_at 6.23051 5.8409023 5.674478 5.6924834 5.9209547 5.3837285 6.2412605 5.455539 5.5749307 5.0591383 5.4099493 5.363777
1369868_at 9.331718 9.549644 10.032102 9.41671 9.60526 9.535803 9.488921 9.602395 9.573091 9.253843 9.263468 9.18688
1369869_at 4.2099304 4.140582 4.140107 4.125578 4.023262 4.1561933 4.028139 3.843572 4.0913067 4.1476207 4.1022935 4.113636
1369870_at 7.3450356 7.2509146 7.384959 7.485572 7.2257624 7.323011 7.293237 7.401719 7.4567714 7.4182 7.206731 7.518227
1369871_at 3.5341282 3.6386628 3.4993114 3.7526662 3.639556 3.6973908 3.8188286 3.7012153 3.6667771 3.5427916 3.6362681 3.599914
1369872_a_at 4.436754 4.3904767 4.4583387 4.4201508 4.19919 4.26772 4.3708544 4.5124865 4.294873 4.2529726 4.308384 4.2335386
1369873_at 4.692253 4.5074205 4.5226707 4.4354687 4.6673517 4.657667 4.6595387 4.5746145 4.681323 4.40946 4.5931816 4.6198483
1369874_at 5.463667 5.1965103 5.422979 5.4200015 5.3684983 5.478079 5.3213124 5.2644353 5.395323 5.3615565 5.2355947 5.430684
1369875_at 5.469989 5.122162 5.309456 5.16296 5.172387 5.542371 5.0822477 5.290781 4.939622 5.3449135 5.167795 4.969558
1369876_at 3.9383466 3.8716934 3.8835502 3.9875662 3.8205636 3.9338236 3.9135375 3.9281607 4.062214 4.0052757 4.047306 3.8826442
1369877_at 4.549549 4.821558 4.785825 4.9332128 4.806848 4.8008866 4.7101307 4.7356796 4.743788 4.778016 4.630672 4.7107363
1369878_at 4.5169096 4.365022 4.3483515 4.0836964 4.2609205 4.190358 4.371308 4.180024 4.3394413 4.152631 4.486943 4.2064037
1369879_a_at 12.578374 12.575099 12.69907 12.601111 12.620834 12.552874 12.701089 12.625516 12.688326 12.575917 12.274355 12.418283
1369880_at 4.089653 4.2439733 4.4316225 4.3687563 4.4211073 4.291292 4.332217 4.26359 4.40963 4.404519 4.335683 4.16197
1369881_at 4.5546036 4.561906 4.6539016 4.303226 4.446807 4.253558 4.3786135 4.4197445 4.559804 4.496126 4.5621533 4.47484
1369882_at 4.746376 4.753131 4.8301744 4.8732924 4.778302 4.8369365 4.8357034 4.963382 4.7468376 4.9139915 4.529111 4.7640457
1369883_at 3.581823 3.7622137 3.8225634 3.7188222 3.8309088 3.7646697 3.9857223 3.9351733 3.70215 3.811653 3.82856 3.9740436
1369884_at 5.090461 5.287674 5.245589 5.2268205 5.0459437 5.305638 5.2895927 5.315896 5.3080397 5.3355584 5.1677957 5.1998796
1369885_at 5.436915 5.3311205 5.2543736 5.386812 5.3454514 5.233027 5.4830103 5.17742 5.235471 5.411005 5.3440423 5.204245
1369886_a_at 5.3414054 5.663011 5.8093853 5.605412 5.7189736 5.470153 5.7093554 5.423987 5.334736 5.953271 5.833552 5.729184
1369887_at 4.431419 4.465047 4.4970913 4.423423 4.5316815 4.4936585 4.5596776 4.612377 4.534535 4.5224895 4.3789687 4.391696
1369888_at 4.422049 4.2810493 4.3306084 4.215001 4.345411 4.456989 4.471215 4.156146 4.246683 4.381426 4.27557 4.1316977
1369889_at 4.469097 4.2869916 4.2194757 4.255664 4.4470205 4.3037224 4.2100143 4.393882 4.324177 4.2368326 4.1712008 4.4253235
1369890_at 3.121532 3.1672938 3.0556211 3.2178848 3.2063754 3.2168303 3.153834 3.1649158 3.101427 3.176436 3.0511096 3.189208
1369891_at 5.0692315 5.014915 5.0683236 4.9299994 5.0450344 4.893939 5.1157737 5.2278895 5.0152125 5.0522847 5.1517653 5.077673
1369892_at 3.5190425 3.5473175 3.402588 3.5189555 3.4112363 3.531703 3.4600134 3.4051592 3.392943 3.473158 3.4540355 3.3774352
1369893_at 4.343995 4.577737 4.6708617 4.624341 4.7201557 4.678629 4.712508 4.7698693 4.687415 4.884674 4.682761 4.6311946
1369894_at 3.0990791 3.0757244 3.4200432 3.1999304 3.1321464 3.1116512 3.1672604 3.141823 3.1569135 3.2501652 3.2072706 3.1421988
1369895_s_at 6.4082375 6.4052186 6.2945566 6.4098186 6.320293 6.506991 6.3249536 6.4325604 6.5146737 6.1987467 6.0284753 6.33392
1369896_s_at 7.262378 6.9579325 7.359142 7.035534 6.8159647 7.020351 7.219786 6.959578 6.8436265 7.1661296 6.742263 7.213393
1369897_s_at 12.064421 12.133899 12.103826 11.943598 12.019484 12.084954 12.048449 12.182289 12.125017 11.954899 11.646976 11.894859
1369898_a_at 4.7870398 4.776186 4.600416 4.730894 4.751194 5.128348 4.9568534 4.7708454 4.705357 4.832421 4.5763135 4.6100965
1369899_s_at 6.054742 5.670394 5.9563046 5.914049 6.015786 5.966764 5.483874 5.651666 5.3069577 5.8338904 5.7660003 5.9863486
1369900_at 4.0084867 4.0088315 3.8438916 4.084259 3.8861496 4.0846424 3.922211 4.066968 4.0656843 4.030696 4.054104 4.1480165
1369901_at 4.4300046 4.293404 4.529399 4.334386 4.428443 4.4967957 4.5274544 4.3682613 4.3916807 4.647875 4.5652666 4.459342
1369902_at 7.4410477 7.3615522 7.059722 6.7335577 7.1296096 7.1063404 7.50082 7.343822 7.284849 6.3729787 6.9426436 7.3114924
1369903_at 4.510067 4.3484592 4.5603056 4.554534 4.596924 4.617532 4.4082155 4.4230924 4.543996 4.5778747 4.5949016 4.4462023
1369904_at 5.216917 5.2758856 5.064808 5.3901744 5.115418 5.154992 5.286495 5.4384184 5.0921125 5.285429 4.9564834 5.188936
1369905_at 3.9862134 3.8069038 3.953968 3.7572536 3.9632995 3.8589356 3.7891464 3.9070473 3.8598874 4.0354533 3.922693 3.7444248
1369906_s_at 11.762899 11.79457 11.895897 11.8369055 11.798259 11.699582 11.84515 11.9728365 11.717058 11.810687 11.764001 11.877485
1369907_at 5.657241 5.706118 5.841436 5.645372 5.6769514 5.872019 5.8579473 5.6545486 5.567143 5.746481 5.912602 5.4614105
1369908_at 3.5710115 3.8813515 3.7652674 3.7028003 3.6756155 3.655223 3.6715815 3.841963 3.8169522 3.6965673 3.9889896 3.6795754
1369909_s_at 11.105315 11.165366 11.127536 11.16423 11.057532 11.010118 11.057303 10.935844 10.714557 11.421111 10.552216 10.699758
1369910_at 3.9728913 3.9427164 3.8578136 3.9992466 3.8647454 3.9524462 3.9937665 4.0937862 3.8476417 3.919432 3.9221926 3.8253245
1369911_at 5.1390395 5.116663 5.1836095 5.1257915 5.0409207 5.1339755 5.011932 5.3346667 5.0641007 5.17315 4.978924 5.136924
1369912_at 5.9571514 5.6606336 5.6275363 5.9022636 5.769971 5.951297 5.7123604 5.6065674 5.621138 5.6166625 5.6652718 5.6806574
1369913_at 4.9100404 4.659866 4.8322 4.6017313 4.839348 4.739609 4.9537897 4.58186 4.6890063 4.582092 4.6344647 4.5149255
1369914_at 4.2878647 3.9571257 3.8082535 3.831871 4.045568 3.9563642 4.010028 3.924344 3.834597 4.1293855 4.1481853 3.9887457
1369915_at 7.2036233 7.000757 7.0195003 7.0464697 6.836374 7.0153017 7.0477233 7.05274 7.14911 6.8856397 6.8832965 6.9750695
1369916_at 5.244603 5.2815137 5.22711 5.216104 5.040454 5.1847258 5.179675 5.1829543 5.188178 5.218764 5.1904106 5.1327047
1369917_at 4.998582 5.1595173 5.292684 5.225597 5.118547 5.22803 5.3316 5.256952 5.1675024 5.260758 4.956031 5.0737143
1369918_at 3.9421244 3.9161575 4.039713 3.966662 3.8977232 4.111702 4.1884556 4.076497 3.965958 3.9276676 3.9708953 4.0445957
1369919_at 5.126392 4.843051 4.9659796 5.038826 5.0234585 5.1666884 5.119544 5.1452723 5.052928 5.3068132 5.169694 5.0370255
1369920_at 4.9384694 4.9357395 5.0063677 4.8528266 4.792259 5.036454 4.9438486 5.0686073 4.901797 5.1272426 4.9757757 4.8131313
1369921_at 6.184917 6.1329517 5.9687386 6.1059237 6.553194 6.357243 6.381679 6.1788635 6.3894634 6.156052 6.2258387 6.128241
1369922_at 8.437632 8.47554 8.390671 8.104789 8.411253 8.573864 8.472668 8.628206 8.578475 8.590071 8.390633 8.598909
1369923_at 5.6950693 5.578355 5.669191 5.5290823 5.774157 5.6670675 5.7241187 5.662055 5.6161165 5.842673 5.4731827 5.646886
1369924_at 6.1346884 6.021599 6.284459 5.8211684 6.166874 5.8270407 6.0745735 5.9372926 6.0461164 6.213363 6.1690073 5.921029
1369925_at 3.7902994 3.920598 3.9034562 3.8123536 3.9161537 3.7436092 3.9561028 3.9485717 3.703733 4.0043015 3.8453832 3.8311656
1369926_at 8.058047 7.980196 7.6862564 7.743387 7.813985 7.8405166 7.875512 7.948704 7.7270455 7.9990463 7.6242085 8.00597
1369927_at 11.033212 11.095464 11.069937 10.760333 10.9988575 10.966772 11.044455 11.083021 11.245557 11.028239 10.976876 11.300691
1369928_at 3.75336 3.758938 3.7854204 3.5948787 3.6337414 3.7776098 3.7333436 3.8048177 3.7402353 3.7918837 3.6637044 3.7620575
1369929_at 11.236644 11.396782 11.377266 11.215015 11.235284 11.453711 11.482548 11.40638 11.335433 11.356062 10.976399 11.253868
1369930_at 10.895547 11.279283 11.178991 11.120948 11.119683 11.041926 11.139067 11.227781 11.23629 11.3374405 11.253924 11.280786
1369931_at 7.3777165 7.140347 6.975253 7.1636434 6.9403048 7.1320124 7.3167396 7.2033186 7.158094 7.293089 7.167612 7.448766
1369932_a_at 9.742345 9.706669 9.666602 9.523164 9.661423 9.462042 9.6479 9.47918 9.547224 9.6942215 9.31707 9.633883
1369933_at 10.794329 10.8686 10.963817 10.874776 10.678003 10.728262 10.826757 10.78442 11.023053 11.210926 10.9719925 11.051279
1369934_at 11.749635 11.791972 11.673871 11.384543 11.6016865 11.644863 11.504542 11.815665 11.679431 11.529352 11.499928 11.693559
1369935_at 7.8054514 8.142737 8.046221 7.9783955 7.8275566 7.9342437 8.037384 7.98693 8.071423 8.114462 8.20249 8.065055
1369936_at 10.776586 10.818418 10.910814 10.495669 10.626984 10.439075 10.513896 10.703135 10.531761 10.220875 10.80576 10.648651
1369937_at 10.304276 10.558184 10.665018 10.257278 10.388771 10.21858 10.227772 10.367608 10.37439 10.011692 10.416121 10.393161
1369938_at 6.645498 6.5846915 6.6568804 6.904391 6.471626 6.810463 6.396118 6.5602403 6.252534 7.028916 6.756415 6.6588902
1369939_at 11.741945 11.839737 11.779404 11.591038 11.596164 11.507733 11.788037 11.788164 11.615004 11.391456 11.413997 11.351818
1369940_at 10.051998 10.205885 10.296654 9.9093485 10.065837 10.063774 10.213506 10.121354 10.174653 9.940274 9.652867 9.967116
1369941_at 10.559414 11.008738 10.886644 11.43739 10.517544 10.797549 11.08042 11.202008 11.605034 11.544372 11.302393 11.558261
1369942_at 8.677401 8.887864 8.850278 8.765701 8.884064 8.857492 8.818176 8.879677 8.840939 8.815884 8.679835 9.0012455
1369943_at 9.758136 9.865895 9.7266245 9.559138 9.784753 9.842864 9.856768 10.142682 10.051781 10.03376 9.540489 9.861361
1369944_at 8.895345 8.742645 8.739299 8.935924 8.571984 8.624723 8.817351 8.762359 8.585598 8.462011 8.470324 8.629607
1369945_at 4.5587053 4.463441 4.491231 4.4291406 4.460163 4.5928216 4.808762 4.671047 4.6700845 4.730213 4.5811877 4.606018
1369946_at 5.9081364 6.241601 6.248149 6.244796 6.2145805 6.334879 6.0782933 6.0637965 6.355364 6.142418 6.025782 6.2473264
1369947_at 6.2105217 6.015786 5.967923 6.064779 5.9211082 5.822774 5.9390836 6.0202856 6.004468 6.188631 5.992204 6.1838365
1369948_at 7.9719567 7.7139683 7.8116984 7.9818993 7.6923604 8.053867 7.9002137 8.02222 7.769691 7.9451466 8.066974 8.096916
1369949_at 7.1625757 7.2336717 7.1192427 7.1511087 7.125603 7.328882 7.1203995 7.2125573 7.4788146 6.97296 7.2760596 7.0984964
1369950_at 9.113651 9.250519 9.278719 9.276729 9.251753 9.199092 9.067368 9.2752285 9.175714 9.406729 9.399427 9.353516
1369951_at 3.9418244 3.9211612 4.085772 3.9632132 3.8478885 3.9957042 4.185833 4.1036196 3.8976467 4.0526237 3.9082224 3.8203397
1369952_at 11.716055 11.989667 11.931489 11.807203 11.776535 11.879827 11.672637 11.764399 11.8324175 12.111612 11.746769 11.932617
1369953_a_at 4.2945495 4.345791 4.8218083 4.550714 4.537563 4.4159436 4.4279776 4.881565 4.4264045 4.5552063 4.498904 4.7177114
1369954_at 12.656044 12.719636 12.743036 12.753852 12.536312 12.877401 12.681969 12.719225 12.805508 12.9706745 12.748974 12.914419
1369955_at 6.3741155 6.421795 6.132612 6.2860966 6.50157 6.0618615 6.349235 6.4813995 6.172694 5.961334 6.18307 6.149068
1369956_at 8.8921795 9.03592 8.8063345 9.112518 8.783745 9.249903 8.799125 8.944008 8.968377 9.152911 8.607951 9.115026
1369957_at 5.143109 5.2533703 5.0207143 5.3650107 5.1762743 5.264361 5.637732 5.03585 5.601352 5.699389 4.958275 5.415569
1369958_at 8.504736 7.9128013 8.447378 8.078255 8.894064 7.976697 7.889602 8.235306 8.393826 7.5051446 7.791615 7.553531
1369959_at 11.8334465 11.538473 11.828157 11.776318 11.653015 12.321269 12.117875 12.0276985 12.000358 11.972982 11.652105 11.975354
1369960_at 10.089745 10.142077 10.208268 10.200879 10.005156 10.077361 10.111583 10.306056 10.00016 10.0112 10.007594 9.764572
1369961_at 8.336065 8.729158 8.682104 8.676651 8.505729 8.568268 8.560928 8.688483 8.5665865 9.028278 8.645929 8.486491
1369962_at 7.8811903 8.201881 7.9727454 8.445346 8.08548 8.210408 8.119864 8.193854 8.309999 8.550065 8.618592 8.379522
1369963_at 4.951046 4.533574 4.8594346 4.9370728 4.645403 4.869363 4.875046 4.9792066 4.997999 5.2796803 5.086567 4.941574
1369964_at 6.1136446 6.2743955 5.7778487 6.4079785 6.2566557 6.5893407 6.637051 6.3202033 6.7734404 6.0936127 6.2369943 6.6099997
1369965_at 7.7579927 7.397129 8.091741 7.418415 7.9263225 7.358488 7.875501 8.009997 7.3764744 7.856369 7.843446 7.998519
1369966_a_at 11.701721 11.80616 11.795728 11.725725 11.677172 11.68443 11.739486 11.754095 11.812515 11.729391 11.767551 11.844611
1369967_at 8.149706 8.239521 8.234281 8.193106 8.164753 8.266858 8.391248 8.506022 8.427817 7.976363 8.255211 8.132252
1369968_at 5.706911 5.863921 5.639832 5.893386 6.1152334 5.872366 5.747602 5.613131 5.916978 5.256459 5.196936 5.992082
1369969_at 9.004032 8.959756 9.049203 9.089359 9.111294 9.1750965 9.141491 8.959967 8.970076 8.869411 8.982927 8.904789
1369970_at 10.119307 10.218015 10.240027 10.284738 10.211341 10.157492 10.26414 10.197881 10.339497 10.396069 10.176196 10.128102
1369971_a_at 7.903438 7.8273454 8.003723 8.461294 8.001113 7.722197 7.725784 8.037723 8.152498 7.962058 7.958233 8.560037
1369972_at 6.0895 6.0635147 5.980105 6.2717104 6.1973286 5.9351816 5.9482474 5.992713 5.7788105 6.569988 6.0076847 5.9993315
1369973_at 10.705567 10.575149 10.643624 10.351101 10.474429 10.575957 10.9911785 10.872174 10.313909 10.89225 10.460062 10.476672
1369974_at 6.9263225 7.0561104 7.241546 7.1226883 6.8910513 6.684251 7.04067 7.2000365 6.8761077 7.306966 6.8804197 7.0087924
1369975_at 7.684473 7.9202223 7.8061028 8.042883 7.8938975 7.7568398 7.7551227 7.7499766 7.9120398 7.9143176 7.799208 7.8978252
1369976_at 9.289704 9.720807 9.570845 9.3118515 9.351376 9.68281 9.265994 9.517979 9.263879 9.501457 9.817509 9.060857
1369977_at 4.138115 4.1589036 4.031123 4.0824137 4.049199 4.2103014 4.1010666 4.1204176 4.1052675 4.1821237 4.2607555 4.0869384
1369978_at 7.248634 7.178684 7.4086313 7.240295 7.4511695 7.377789 7.0768375 7.2094355 7.4576893 7.362537 7.320139 7.4810224
1369979_at 8.697172 8.777061 8.734028 8.640844 8.786882 8.808354 8.642811 8.736364 8.745298 8.225113 8.288239 8.541942
1369980_s_at 9.069422 8.978502 9.071964 9.115363 9.004311 8.8844185 9.006804 9.200518 9.003209 9.066847 8.814595 8.903188
1369981_at 7.6724386 8.192799 8.23966 7.8498583 8.115746 8.051896 7.9326525 8.148112 8.337669 8.419749 7.999598 8.062537
1369982_at 9.296599 9.3714695 9.287233 9.083064 9.308916 9.392357 9.299793 9.475154 9.388351 9.326239 8.936282 9.446414
1369983_at 7.675638 8.058946 7.800279 7.9989376 8.180213 8.458694 8.12683 8.06844 8.276754 7.916462 7.864188 8.570716
1369984_at 8.598516 8.875917 8.826494 9.032138 8.832591 8.657354 8.83762 8.72534 8.899904 9.140039 8.791611 8.814661
1369985_at 5.9652944 5.843602 6.0101814 5.708743 6.2898784 5.8043895 6.0394444 6.068017 5.581342 6.1026225 5.866377 5.90743
1369986_at 11.368746 11.298277 11.186783 11.213471 11.297805 11.29248 11.404411 11.468915 11.307179 11.594956 10.965944 10.898357
1369987_at 5.3765965 5.4639654 5.287394 5.25292 5.3508177 5.285838 5.279272 5.5412354 5.163309 5.154127 5.0822754 5.289524
1369988_at 5.986282 5.724503 5.8835135 5.830743 5.78158 5.9274874 6.0299397 5.835189 5.822564 5.940298 5.8433857 5.7474003
1369989_at 9.167712 8.917818 8.979253 9.221395 9.198765 9.037027 8.934214 9.278498 9.12172 9.312361 9.346135 9.406097
1369990_at 10.000572 10.090547 10.023404 10.008553 9.931827 9.914334 10.053147 10.092325 10.085701 10.339267 9.99933 10.121486
1369991_at 9.564671 9.732647 9.742818 9.601347 9.596638 9.732191 9.651246 9.774158 9.808439 9.739008 9.465781 9.640956
1369992_at 8.444023 8.496954 8.394602 8.281941 8.33857 8.388644 8.184763 8.352064 8.305623 8.367775 8.355166 8.556281
1369993_at 6.196379 6.3213167 6.211192 6.1779575 6.2058473 6.209796 6.2517242 6.206781 6.200055 6.4251413 6.100277 6.126478
1369994_at 7.4862766 7.2030625 7.323635 7.557538 7.2565274 7.196365 6.950506 7.3376274 6.9117827 7.3520665 7.3353972 7.547647
1369995_at 7.9265704 8.2856655 8.250962 8.119741 8.089932 8.210065 8.061293 8.073707 8.146824 8.386773 8.227647 8.246466
1369996_at 7.9554 7.841194 7.7665496 8.156688 7.970346 8.197934 7.7805433 7.7667255 8.142338 8.471322 8.091741 8.391513
1369997_at 8.720071 8.894389 8.918644 8.801507 8.768733 8.791743 8.606936 8.789499 8.657106 8.646971 8.7627735 8.802846
1369998_at 8.634296 8.639212 8.753817 8.780731 8.534126 8.607701 8.4379425 8.542543 8.700035 8.879929 8.812958 9.111304
1369999_a_at 4.325461 4.4800344 4.1962776 4.653629 4.394761 4.3269625 4.233042 4.2355103 4.563178 4.2850456 4.2987027 4.296801
1370000_at 9.169821 9.536782 8.964319 8.911973 8.928591 9.168139 9.230682 9.676001 9.23919 9.519333 8.836671 9.150847
1370001_at 9.333857 9.5216255 9.562329 9.412712 9.452422 9.4684 9.555409 9.468269 9.36704 9.51562 9.551534 9.597367
1370002_at 8.075668 7.9675817 8.303061 8.216615 8.219666 8.074585 8.206888 8.255865 8.064188 8.218628 8.185418 8.314547
1370003_at 11.921254 12.054386 12.044968 11.894591 11.855055 11.980448 11.97013 12.020583 12.000176 12.233499 11.89825 12.094129
1370004_at 8.500955 8.596285 8.558492 8.639647 8.600645 8.644518 8.497139 8.489898 8.7022 8.431972 8.240514 8.511436
1370005_at 9.159367 9.486085 9.311686 9.139442 9.121438 9.455132 9.2877655 9.461788 9.597587 9.044437 9.669116 9.239871
1370006_at 10.926963 11.002652 11.00383 10.862234 10.905804 11.004573 11.052488 10.996075 10.981774 11.051777 10.910796 10.908143
1370007_at 11.407098 11.466115 11.59102 10.845832 11.370505 11.405723 11.026712 11.472795 11.381356 10.732 11.454518 11.475995
1370008_at 5.649408 5.8592396 5.6888204 5.610235 5.5992026 5.63201 5.7440004 5.955579 5.706451 5.806322 5.711598 5.883988
1370009_at 14.247642 14.179296 14.227067 14.23339 14.216019 14.133178 14.210045 14.216345 14.062607 14.138946 13.909148 13.970203
1370010_at 12.0721035 12.222862 12.364489 12.230017 12.0672035 11.995723 12.036219 11.980625 12.0367365 12.196057 11.986521 12.153982
1370011_at 5.811724 5.9228535 5.977328 5.9457517 5.939554 5.9749656 6.1208496 5.931507 5.8790355 5.8177466 6.1157236 5.682234
1370012_at 6.3771358 6.868122 6.441438 6.641849 6.1299067 6.470446 6.3905387 6.895888 7.0922713 6.781286 7.4133053 7.6323605
1370013_at 3.5708005 3.5632408 3.5326252 3.466917 3.4712472 3.5443995 3.6260347 3.407282 3.3786526 3.6589727 3.591119 3.3967729
1370014_at 8.185231 8.292222 8.481449 8.257436 8.445629 8.065908 8.170592 8.454417 8.244626 8.293882 8.065882 8.2102375
1370015_at 8.228194 8.253998 8.338376 8.236074 8.113709 8.361618 8.367659 8.559587 8.371885 8.160808 8.136723 8.234991
1370016_at 4.0247717 3.764344 4.002285 3.7893581 3.892598 3.8465674 4.003175 4.0059757 4.0979395 3.9339778 3.936606 3.7928984
1370017_at 7.5236454 7.710559 7.944384 7.7157555 7.618945 7.728739 7.807881 7.8283467 7.830808 8.007153 7.9709926 7.7339935
1370018_at 4.946961 4.8161793 4.766737 4.675591 4.6490064 4.669172 4.847338 5.0053763 4.7728376 4.8340693 4.7443905 4.765994
1370019_at 13.075406 13.060749 13.128446 13.057187 13.212043 12.834959 13.1185665 13.208912 12.793301 13.032859 12.641151 13.089823
1370020_at 9.888512 10.079027 9.909782 10.097696 9.900987 10.02516 9.956365 9.855149 10.053214 10.281955 9.986883 9.906392
1370021_at 3.5950384 3.6991432 3.6744452 3.7990222 3.6659818 3.8183267 3.781814 3.5403104 3.5710487 3.6591203 3.6576858 3.6028552
1370022_at 4.493973 4.4283323 4.231841 4.4030204 4.323822 4.215618 4.555464 4.266665 4.428402 4.442754 4.214095 4.3299456
1370023_at 6.248797 6.9211245 6.771151 6.8549886 7.0908976 6.628736 6.7058606 6.942846 6.3554044 6.7627892 6.511683 6.407873
1370024_at 10.080041 9.955739 10.154519 11.118267 9.69669 9.954306 9.759452 10.132308 11.064475 10.183351 9.6733 10.202165
1370025_at 7.337864 7.3651667 7.386643 7.311412 7.3049254 7.199152 7.321845 7.413566 7.3820086 7.4426966 7.130369 7.2989397
1370026_at 6.8710666 6.6655335 6.7327323 6.5528045 6.7648153 6.670219 6.8100195 7.0086226 6.867551 6.6985693 6.5846214 7.069171
1370027_a_at 14.256393 14.223432 14.156173 14.221763 14.15246 14.25923 14.132316 14.205747 14.205989 14.098834 14.012103 14.067299
1370028_at 4.3693094 4.5699897 4.2992516 4.48818 4.490532 4.709526 4.471757 4.4749813 4.596126 4.7105794 4.499449 4.544941
1370029_at 9.02843 9.220367 9.291688 9.3080225 9.227907 9.205411 9.278013 9.35646 9.419505 9.027738 8.9852495 9.230957
1370030_at 9.951567 10.25123 9.5829935 9.948123 9.571239 9.994825 9.929347 9.942949 9.911374 10.562124 10.078061 9.733465
1370031_at 7.4770026 7.622001 7.5987616 7.366744 7.5657835 7.629937 7.7844067 7.5791125 7.8817844 7.8882113 7.6913805 7.761899
1370032_at 7.4232783 7.437111 7.4093504 7.664243 7.269191 6.95925 7.5137396 7.7102256 7.498191 8.179885 8.171532 7.6570134
1370033_at 4.0245194 3.9129326 3.986379 3.7848477 4.035737 3.857208 3.9855561 4.024932 3.9417877 4.023925 4.0841274 3.7909226
1370034_at 5.086298 5.1787815 4.660717 4.9860067 5.8097196 5.5193367 5.504793 6.076473 7.094189 5.162968 4.809511 4.8252435
1370035_at 8.056911 7.9080977 8.486911 8.064505 7.9099483 7.771966 8.006483 8.2052 7.9998674 8.157742 7.8787107 7.6738434
1370036_at 9.736934 9.689104 9.782978 9.556586 9.727795 9.635712 9.715127 9.7617655 9.663757 9.630467 9.586141 9.816889
1370037_at 4.1001787 4.0003057 4.182966 4.156016 4.015072 3.9624336 3.901497 4.0368714 3.967231 3.8977036 4.0158567 3.9344258
1370038_at 7.225522 6.986903 6.871886 6.846069 7.042058 6.889454 7.047832 6.9329967 6.9762497 6.8441715 6.7672496 6.6569085
1370039_at 6.4756165 6.53885 6.6104403 6.4840374 6.433431 6.5861917 6.7493 6.642061 6.5415773 6.540774 6.5779786 6.634156
1370040_at 6.9593053 7.039311 6.784643 6.7184787 6.983273 6.940113 6.839972 6.8954062 7.0629835 7.093202 7.068181 6.9277053
1370041_at 3.842267 3.7172241 3.73076 3.67552 3.6995916 4.0420985 3.878961 3.723069 3.922031 3.895329 3.5589023 3.6899087
1370042_at 3.9378564 3.9063776 3.774118 3.7457426 3.8119278 4.0366354 3.8839438 3.8696601 3.8687663 3.9445813 3.952916 3.7343452
1370043_at 9.21814 9.279933 9.554643 9.2934265 9.294812 9.053972 9.174463 9.484391 8.985891 9.580017 9.524818 9.624618
1370044_at 5.9141407 6.728957 6.7378707 6.64963 6.4075327 6.4029074 6.5165896 6.2425666 6.7407928 6.9491425 6.562516 6.254729
1370045_at 8.434831 8.844326 8.506998 8.665712 8.9120865 8.212362 8.716365 8.614487 9.446076 8.419232 8.011074 8.695144
1370046_at 6.002626 6.091833 6.08852 5.884747 6.042433 5.825865 6.3213806 5.9815497 6.237125 5.9879894 5.741804 5.9968877
1370047_at 9.194901 9.256627 9.241666 9.185203 9.207718 9.267281 9.141712 9.258746 9.202575 8.83639 8.755782 9.080746
1370048_at 4.636672 4.514847 4.3439455 4.2809105 4.407579 4.6318054 4.5304036 4.42765 4.6223593 4.421707 4.570421 4.201399
1370049_at 5.1825595 5.3960695 5.6655536 5.5922475 5.5982127 5.631972 5.420054 5.323709 5.694042 5.659586 5.2657857 5.366896
1370050_at 8.051467 8.052338 8.014973 8.025398 8.063868 8.117469 7.8452787 7.9101734 8.013891 7.923951 8.050137 8.000786
1370051_at 4.7247605 4.9703674 4.854255 4.9101243 4.9130898 4.9760065 4.9058456 4.8573074 4.7570925 5.54327 4.880464 5.1896343
1370052_at 4.3525887 4.52193 4.4207478 4.3766756 4.332982 4.286085 4.350295 4.6747456 4.495722 4.47103 4.246435 4.3487434
1370053_at 3.4501405 3.6974485 3.611503 3.5435615 3.5900729 3.6342492 3.6527362 3.5722468 3.5910776 3.7402332 3.6655552 3.575929
1370054_at 8.278072 8.525234 7.9507756 8.342268 8.187357 8.735473 8.513664 8.09272 8.378721 8.288609 8.196693 7.9619346
1370055_at 6.6379833 6.346891 6.1151752 6.4127827 6.4653635 6.5558505 6.54466 6.226685 6.2550235 6.2581096 6.646125 6.575023
1370056_at 5.8558116 7.3974414 6.737071 6.781732 6.76053 7.6964793 7.878323 6.291394 6.498233 6.0965757 6.964085 6.850046
1370057_at 10.181599 9.766959 10.039866 9.809872 9.846129 9.833674 9.961434 10.041429 9.637646 9.349548 9.459121 9.568333
1370058_at 4.0100594 3.7411964 3.7475567 3.8687224 3.6344104 3.8173819 3.8868601 3.797812 3.6907246 3.7977705 3.8189206 3.7343445
1370059_at 3.829181 4.0976095 3.762854 3.7577326 3.9333587 3.7326062 3.9937959 3.7088797 3.993057 3.9753525 3.8831222 3.8401222
1370060_at 9.896732 9.799406 9.867732 9.930371 9.733161 9.823065 9.785075 9.86135 9.984778 10.246056 9.838877 9.9090395
1370061_at 5.6842885 5.751226 5.6248837 5.560844 5.5270658 5.6874595 5.5968194 5.667335 5.7610297 5.59793 5.5407453 5.755523
1370062_at 10.147849 10.139321 10.225898 10.049916 10.006448 10.139008 10.14792 10.053125 10.193077 10.435243 10.203967 10.195755
1370063_at 7.837338 7.923213 7.753897 7.8194795 7.7530923 7.848829 7.8131313 7.5324936 7.7827005 7.721785 7.544924 7.692243
1370064_at 7.8163695 7.9625196 7.9076853 7.859493 7.785881 7.7664323 7.9959764 7.843995 7.885995 7.9516163 7.485016 7.7947884
1370065_at 13.724372 13.702714 13.75459 13.791586 13.73197 13.713507 13.667804 13.6530285 13.712624 13.856008 13.667108 13.711177
1370066_at 8.30658 8.261492 8.4255905 8.176336 8.105868 8.1532135 8.1183 8.313917 8.292531 8.421992 8.092513 8.345956
1370067_at 8.862674 9.560237 9.260357 7.428363 9.09928 8.734419 9.575054 9.584529 9.828564 8.51594 9.853361 9.167008
1370068_at 5.0052967 4.783219 4.4110537 4.8455963 4.592845 4.6966143 4.562135 4.6805916 4.632907 4.9819875 4.83272 4.7635083
1370069_at 5.9164543 5.3813543 5.538438 5.454647 5.71175 5.7576838 5.5817375 5.131568 5.6580534 5.4124746 5.8714876 5.633155
1370070_at 6.988031 6.86999 6.8380685 6.711819 6.833389 6.961177 7.2411866 6.617755 6.820092 6.6950803 6.861527 6.6468706
1370071_at 6.054447 6.1280303 5.957834 6.226174 5.9280567 6.0852475 6.0971804 6.234242 6.471037 6.330356 6.3177247 6.4241967
1370072_at 4.8561225 4.4583693 4.291412 4.774197 4.4512863 4.7061405 4.475619 4.558786 4.9784617 4.697788 4.651637 4.664526
1370073_at 10.72905 10.770554 10.785259 10.415352 10.536165 10.910363 10.700526 10.804797 10.779116 10.728806 10.363301 10.364963
1370074_at 5.588622 5.860348 6.033715 5.6734824 5.8664556 5.903954 5.7634134 5.693853 5.9012804 5.7703648 5.845993 6.0242763
1370075_at 9.035501 8.989228 9.043574 9.398853 9.207642 9.400504 9.145211 8.976622 9.151527 8.96549 8.993118 9.30946
1370076_at 3.6804314 3.596744 3.7419834 3.667509 3.5740974 3.645942 3.6441145 3.8239093 3.6160772 3.7378864 3.5150216 3.6250987
1370077_at 6.1296744 5.8534665 5.752753 5.70743 6.0065284 6.0046334 6.192428 5.9311423 6.119687 6.1531625 6.281023 6.0236034
1370078_at 6.117821 6.448779 6.5357018 6.1309814 6.250769 6.104201 6.428915 6.792957 6.3393636 6.3957195 6.2832484 6.332904
1370079_at 4.972447 5.00831 4.757772 4.9217634 5.3120017 5.1046357 5.0449085 5.4861426 6.184143 5.104347 4.8735695 4.882865
1370080_at 7.9095864 8.608701 8.423934 8.307426 8.040611 8.642322 8.390917 8.165207 8.644097 9.064252 8.866589 9.073088
1370081_a_at 7.1555967 7.3543553 7.461716 7.251594 7.0862336 7.1325183 7.1106315 7.4232087 7.1332555 7.4043207 7.4451704 7.511862
1370082_at 6.34824 6.495449 6.4136376 6.610786 6.363461 6.475898 6.3734975 6.4889693 6.512656 6.510145 6.2443933 6.6442747
1370083_at 4.094785 4.0391874 4.26843 4.220825 4.410321 4.3610725 4.1838126 4.1567464 4.0879135 4.154595 4.279291 4.2626715
1370084_at 6.0178523 5.809779 6.0934734 6.5029287 5.554977 6.609392 5.911791 5.8591166 6.4457893 6.32876 5.959218 6.338704
1370085_at 6.247651 6.400695 6.566218 6.404195 6.450636 6.4338965 6.2216663 6.349739 6.3959537 6.3150706 6.1643977 6.4486504
1370086_at 13.855992 13.825542 13.884028 13.850571 13.800916 13.825711 13.875103 13.842193 13.828434 13.90497 13.784623 13.8460245
1370087_at 9.745508 9.766978 9.814007 9.618749 9.752168 9.555863 9.816359 9.885694 9.947269 9.869649 9.712162 9.804443
1370088_at 7.135114 6.834716 7.050318 6.691848 6.8411584 6.9141884 6.821324 6.975385 7.1288824 7.3068914 6.530216 6.7015185
1370089_at 3.8438814 3.7148955 3.7517445 3.7614312 3.7393348 3.6837847 3.8909009 3.762578 3.6822708 3.8033884 3.7355783 3.854947
1370090_at 4.9172606 5.1640916 5.1025434 5.100638 5.0619783 5.225731 5.241961 4.8539963 5.233443 5.245142 5.4160767 5.567121
1370091_at 5.04484 5.145501 5.0961847 4.9163113 5.14609 5.0188427 5.2227902 5.3773713 5.1305118 5.12254 5.0521035 5.1255445
1370092_at 4.6551466 4.620476 4.6136627 4.57619 4.9883766 4.6827693 5.015103 4.5302753 4.430192 4.73126 4.3979526 4.8321247
1370093_at 4.0030346 4.3857827 3.960695 4.031999 4.219802 4.364276 4.215597 4.0677023 4.184992 4.3156757 4.137456 4.0029507
1370094_at 4.4316807 4.3639517 4.2725973 4.343831 4.2985888 4.330701 4.297059 4.294553 4.3764324 4.6053476 4.5375814 4.366863
1370095_at 5.6583457 5.6930003 5.7466373 5.7378683 5.654356 5.7561 5.65277 5.872544 5.717662 6.0346746 5.819887 5.644958
1370096_at 5.062417 5.0807314 4.8789806 5.0833564 5.3363504 5.3467503 5.222017 4.937844 5.379442 4.895255 5.25356 5.0604124
1370097_a_at 4.016805 4.2960606 4.108421 4.151022 4.2272615 4.403165 3.8919485 3.875314 4.081997 4.1495457 4.0356336 3.9606824
1370098_at 9.889081 9.529857 9.833554 9.52984 9.986872 9.580533 9.355684 9.84844 9.575837 9.797647 8.982333 9.186336
1370099_at 7.4022818 7.2437935 7.158391 6.949967 6.994777 7.076129 7.4220324 7.175793 7.292484 7.0243974 6.9287777 6.92288
1370100_at 6.8140426 6.7401495 6.7111254 6.620512 6.7110095 6.450302 6.4457755 6.8947663 6.568103 6.776085 6.6453586 6.8003545
1370101_at 3.6574605 3.6428356 3.5889912 3.5822175 3.7106245 3.686717 3.7165983 3.8007665 3.6049259 3.8892958 3.5406044 3.4997528
1370102_at 6.400443 6.5939894 6.5620446 6.5627995 6.6448846 6.546997 6.6274214 6.4316635 6.3171973 6.744134 6.557306 6.473096
1370103_at 4.737674 4.7270126 4.6329265 4.6799645 4.5672784 4.709651 4.589764 4.7798295 4.6253223 4.917619 4.7472525 4.759285
1370104_at 5.0308414 4.9501095 4.9300966 4.590536 4.79788 4.7257376 5.0629916 4.7788725 4.879154 4.775297 4.877012 4.823567
1370105_at 5.1566515 5.008412 5.0296783 4.8138614 5.0880013 5.154213 5.1530113 4.9219227 4.9648566 5.149281 4.9800906 4.9778414
1370106_at 3.708394 3.7501411 3.8230112 3.8378844 3.8825884 3.8910995 3.7383676 3.7826214 3.6623704 3.8288586 3.8278823 3.888944
1370107_at 6.0325046 5.730036 5.801742 5.6776123 5.8602076 5.650572 6.057004 5.7014585 5.4342184 5.839737 6.4525666 5.642334
1370108_a_at 7.0159945 7.215466 6.982462 7.4391046 6.771208 6.887639 6.666469 6.9607763 6.7876415 7.3548417 7.1387186 6.9672623
1370109_s_at 12.815056 12.809883 12.899379 12.98509 12.825953 12.904743 12.915754 12.884076 12.939395 13.038154 12.8546915 12.955746
1370110_at 4.649456 4.608387 4.6164694 4.523841 4.456959 4.6099463 4.5966225 4.6345873 4.770367 4.8083434 4.50484 4.411965
1370111_at 6.7157717 7.066994 7.810502 6.9134727 7.6222286 7.202339 6.1301284 7.1092563 7.45754 5.9285364 6.2879376 6.3102717
1370112_at 8.750123 8.847706 8.97433 8.605048 8.807833 8.717673 8.662756 8.930453 8.838526 9.069987 8.9104595 8.77519
1370113_at 6.136925 6.079833 6.4109025 5.9261484 5.8938904 6.319855 6.057544 6.261395 6.073883 5.93371 6.0438423 6.0206175
1370114_a_at 7.7728343 6.115105 7.9158263 7.652844 5.7655306 5.6138773 6.1156335 8.015883 5.681502 7.9748383 7.909257 7.857288
1370115_at 5.004031 4.9226875 5.022381 4.9176774 5.0647655 5.198939 5.282614 5.1128106 5.2412066 4.955689 5.0785475 4.9722676
1370116_at 4.248546 4.3479185 4.4110537 4.308798 4.343708 4.2251415 4.330802 4.5238857 4.2369003 4.4121246 4.356848 4.095395
1370117_at 3.7286134 3.853771 3.7515142 3.6862414 3.636235 3.7392633 3.8667018 3.8294868 3.6848555 3.8892996 3.7808995 3.779287
1370118_at 6.516175 6.3978076 6.3315945 6.4815288 6.3850265 6.3582172 6.49146 6.3662643 6.4406857 6.38513 6.455201 6.1929097
1370119_at 7.306541 7.5141187 7.673645 7.872492 7.685384 7.706389 7.871843 7.7342443 7.7360587 7.986367 7.8076677 8.057347
1370120_at 3.8007069 3.9362714 4.0241737 3.8307292 4.172571 3.9722378 4.064378 4.1003685 3.957566 3.9691446 3.9594424 4.039418
1370121_at 7.9006987 7.6245728 7.6364727 7.535651 7.722257 7.715315 7.764432 7.7079754 7.712023 8.09107 7.707242 7.5215898
1370122_at 4.4350605 4.217944 4.265796 4.1147375 4.346391 4.1161175 4.0846434 4.159848 4.219519 4.3744316 3.9896166 4.1156163
1370123_a_at 5.9893403 6.0142126 5.8690853 6.038412 6.192558 6.0065007 6.0148096 6.1064186 6.1606216 6.1927676 5.7954073 6.0295615
1370124_at 6.7722597 7.1475472 6.9327993 6.877647 6.7480316 7.083139 7.279097 6.9031587 6.990787 7.1823854 6.682673 6.6941977
1370125_at 4.7219253 4.4338746 4.688648 4.450451 4.4466543 4.5939293 4.577771 4.6575046 4.540371 4.714034 4.469119 4.5909405
1370126_at 3.7286134 3.8753033 3.859138 3.9099746 3.889535 3.9410853 3.9283547 3.756488 3.7605603 3.82256 3.8521318 3.6780527
1370127_at 5.979974 5.7646394 5.8194604 5.7643595 5.7044096 5.84084 5.925076 5.8172946 5.7777624 5.898138 5.9181223 5.7723637
1370128_at 6.2959404 6.6363873 6.5638113 6.184771 6.62497 6.6570125 6.5774636 6.402253 6.311268 6.4532495 6.345419 6.277463
1370129_at 6.626665 6.760078 6.7590814 6.951731 6.819907 6.845903 6.315743 6.731242 6.671983 6.539111 6.804804 6.842305
1370130_at 9.574173 9.66107 9.617488 9.574357 9.595358 9.652469 9.683303 9.72441 9.882722 9.793128 9.589054 9.854915
1370131_at 5.165107 5.030607 5.0185213 4.9704556 5.2404823 5.198975 5.890962 5.245355 5.068488 5.230953 5.3221197 5.639021
1370132_at 3.7426248 3.9528663 3.9056911 3.891539 3.843642 3.9580173 3.9987605 3.8752549 3.8012378 3.7450213 3.9460835 3.9069164
1370133_at 6.0291815 6.1808906 6.071644 6.1051474 6.0882854 6.1725426 6.2562523 6.1237297 6.1982946 6.3310313 6.203287 6.3436136
1370134_at 9.658229 9.58947 9.8525095 9.384391 9.752472 9.660981 9.534246 9.742123 9.718539 9.5413475 9.341575 9.524646
1370135_at 5.4434757 5.2533703 5.117467 6.103708 5.1848 5.2782145 5.308984 5.443131 6.114656 5.406141 5.419142 5.6208262
1370136_at 7.385281 6.994996 7.094706 7.430897 7.3312874 7.456187 7.2434974 7.19252 6.981621 7.1784573 7.091002 7.2221103
1370137_at 5.2729 5.034978 4.915723 5.1365404 4.8165965 5.25604 4.982185 5.0109873 4.865987 4.9671345 4.8683753 5.1418967
1370138_at 4.784136 4.612644 4.6861715 4.648137 4.553213 4.8059645 4.786977 4.682369 4.50163 4.6972237 4.712784 4.672654
1370139_a_at 3.8758821 3.78659 3.9139578 3.8600657 3.9543188 3.7397397 3.8548183 3.9105546 3.6742108 3.8449032 3.8142207 3.6142948
1370140_a_at 4.530733 4.5963874 4.8274364 4.561897 4.7120695 4.6186295 4.583414 4.517353 4.495722 4.580353 4.367191 4.6966715
1370141_at 8.222265 8.037354 8.444929 8.358427 8.452545 8.375616 8.505384 8.273751 8.250887 8.601199 7.941509 8.375705
1370142_at 5.796334 6.659153 5.7251525 5.447757 5.5612464 5.6252913 5.7511873 5.7025046 5.383703 5.7279963 5.566167 5.5772066
1370143_at 5.6933184 5.2584143 5.4633617 5.5911207 5.3973866 5.4131565 5.6410007 5.363276 5.457852 5.4524727 5.176687 5.26193
1370144_at 6.9366875 6.818449 7.7616568 7.6168604 6.779966 6.9354753 6.8366385 6.750048 7.0930996 7.440256 7.203762 7.3765125
1370145_at 4.2235537 4.555098 4.4171047 4.2772083 4.458769 4.4089394 4.4666367 4.469123 4.357072 4.423712 4.3978205 4.3858356
1370146_at 3.765487 3.578131 3.5678477 3.816165 3.8187532 3.7510138 3.6707785 3.5215952 3.5031369 3.6392963 3.6955526 3.6161718
1370147_at 5.9512496 6.344685 6.591089 7.644639 6.8234606 6.048818 6.813414 6.816841 5.9191866 6.166224 6.8302574 7.3008375
1370148_at 14.289507 14.269515 14.292304 14.264008 14.316889 14.267861 14.218658 14.294665 14.154693 14.327833 14.097396 14.224899
1370149_at 10.665951 10.736975 10.781546 10.752326 10.73902 10.5763035 10.606218 10.728174 10.6790285 10.92124 10.471816 10.517308
1370150_a_at 13.082492 12.938369 13.036194 12.145277 13.290639 12.803678 12.943251 13.182222 13.133202 10.837642 12.976343 12.739363
1370151_at 13.045777 12.875671 13.189438 12.928326 13.081301 12.773272 12.944397 12.995654 12.768841 12.5791025 12.563043 13.108223
1370152_at 5.1855316 5.032852 4.820342 4.8034077 4.6961803 4.861722 4.7291827 4.9622946 4.767769 4.987011 5.043026 4.8509626
1370153_at 5.608024 6.018788 5.83367 5.7075615 6.0092115 6.018506 5.9606104 5.901351 6.0148916 5.96622 6.7089677 6.083908
1370154_at 9.873901 10.197191 10.106259 10.018956 10.146868 10.312399 9.666489 10.561353 10.606535 9.690496 9.605694 9.73147
1370155_at 7.510009 7.544393 7.0402083 7.4525027 7.4914694 7.364513 7.2300425 7.2064857 7.3798504 6.9417777 6.4658365 7.2168455
1370156_at 7.2136607 7.0757017 7.2263494 6.594192 6.8212094 6.4958086 7.1877956 7.2346992 6.4801207 6.988159 6.0825496 6.596132
1370157_at 3.7152832 3.8253822 3.8320699 3.8835611 4.008464 3.8794098 3.8023112 3.8982756 3.657801 3.9621758 3.962341 3.9521701
1370158_at 6.779599 6.58533 6.5610213 6.2936234 6.6181254 6.7603188 6.7280464 6.654374 6.530499 6.38513 6.4697328 6.74181
1370159_at 7.0079093 7.333687 7.5205317 7.3942285 7.719619 7.1760325 7.4679565 7.6202793 7.459271 7.4207783 7.385564 7.418863
1370160_at 8.310951 8.382882 8.456766 8.456861 8.260886 8.5373955 8.402298 8.4663315 8.425443 8.430411 8.784059 8.512168
1370161_at 9.005993 9.038895 8.938595 9.242178 8.899889 9.018402 9.056982 9.257175 9.133556 8.691093 8.534462 8.746578
1370162_at 6.7032247 6.9786925 7.198669 6.8995523 6.6254773 6.694962 6.7396436 6.5791984 6.72845 6.962941 6.829054 7.0523887
1370163_at 8.759673 9.116557 9.117495 8.970695 8.920893 8.668731 8.797272 9.026577 8.831238 8.982262 9.051737 8.923088
1370164_at 10.703514 10.815897 10.804866 10.685239 10.675151 10.732682 10.903434 10.833382 10.750803 11.475353 10.619881 10.571356
1370165_at 3.8385186 3.7856426 3.877967 3.7287242 3.865431 4.084411 3.9399395 3.7548456 3.6839662 3.8829496 3.8543777 3.8826115
1370166_at 11.745644 11.689471 11.724675 11.774288 11.582806 11.817388 11.613726 11.657551 11.599213 11.950168 11.163411 11.503641
1370167_at 12.186737 12.111998 12.227731 12.236706 11.979022 12.233555 12.155846 12.130122 12.129926 12.319315 11.911312 11.965528
1370168_at 8.969549 8.86987 9.084828 9.241393 8.827675 9.046259 8.990848 9.050565 8.9641485 9.326298 8.7000265 8.943384
1370169_at 8.585371 8.8113165 8.698589 8.701828 8.784936 8.370028 8.635536 8.727032 8.748166 8.806448 8.330474 8.4654045
1370170_at 10.10716 10.071314 10.342244 10.296993 10.012174 10.0446825 10.090977 10.101902 10.152865 10.240233 9.766849 10.103312
1370171_at 8.144154 8.424316 8.701929 8.47805 8.445226 8.64179 8.005568 8.427491 8.293711 8.698177 8.477898 8.632352
1370172_at 10.474044 10.607287 10.539085 10.397311 10.572898 10.51901 10.794029 10.7709465 10.765991 10.600127 10.601308 10.593568
1370173_at 7.57299 7.6850686 7.2850914 7.4839993 7.833683 7.6427584 7.497744 7.780242 7.7923336 7.916298 7.6586714 7.8983164
1370174_at 5.6748686 5.607228 5.620901 5.9142976 5.836014 5.7286363 5.755739 5.58937 5.6314735 5.4934835 5.3620534 5.4370275
1370175_a_at 7.8004484 8.161453 8.216724 7.878019 7.937996 7.9168854 8.034555 7.852932 8.006991 7.8472204 7.8951554 8.074148
1370176_at 7.7388387 6.4534254 6.0956664 6.3769965 6.3146725 7.237983 6.168174 7.17359 7.22332 7.1004314 6.314991 6.4057684
1370177_at 5.209011 5.375145 5.2603827 5.253792 5.2723446 5.2759676 5.4062815 5.1545296 5.2213736 5.2771807 5.297262 5.332453
1370178_at 4.848255 4.9950476 4.633943 4.794485 4.6941686 4.7822485 4.8309317 4.57087 4.702583 4.6313143 4.6900764 4.450227
1370179_at 9.890595 9.83683 9.919989 9.789028 9.904906 9.818633 9.796597 9.8618555 9.997243 9.930621 9.784664 9.913103
1370180_at 10.735181 11.23526 11.04863 10.927908 10.706559 11.00859 10.865198 11.230869 10.724496 11.103275 10.930175 11.129637
1370181_at 7.284019 7.230583 6.793548 7.1383185 7.3423543 6.7273145 6.7833767 7.027796 6.8683186 6.895559 6.4277725 6.9125867
1370182_at 5.2014766 5.212309 5.3685536 5.193707 5.09536 5.262539 5.2051086 5.283858 5.2929745 5.024111 5.506854 5.2463675
1370183_at 6.869276 7.137224 7.030605 6.9473486 6.9249563 6.6380563 7.11895 6.754499 7.0898347 7.1205535 6.6941676 6.7372813
1370184_at 9.953459 10.184711 10.158297 9.832536 9.928582 9.807288 9.846723 10.042969 10.074756 9.878291 9.978907 10.107664
1370185_at 5.0696416 5.045896 5.022715 5.0318084 5.050237 5.021662 5.2022443 5.061639 4.9105873 5.219966 5.1133738 4.924289
1370186_at 9.357879 9.590843 9.912391 9.715087 9.865607 9.964256 9.972952 9.753995 9.717297 8.761108 9.326273 9.656165
1370187_at 10.413477 10.368176 10.604958 10.556812 10.406564 10.522558 10.4993925 10.534346 10.450497 10.552505 10.321386 10.32866
1370188_at 9.603549 9.781164 9.949288 9.510082 9.463268 9.853029 9.588304 9.492539 9.73022 9.516242 9.249405 9.330637
1370189_at 9.529822 9.81159 9.880346 9.564166 9.440003 9.797718 9.672476 9.5088 9.773441 9.624869 9.316333 9.46248
1370190_at 11.358185 11.328397 11.499511 11.394836 11.28944 11.270265 11.342829 11.167096 11.195957 11.471739 11.085975 11.272682
1370191_at 7.2808876 7.770399 7.5777216 7.3840036 7.397066 7.3802476 7.412011 7.4806414 7.4064083 7.3858247 7.544077 7.5005746
1370192_at 7.3641148 7.482839 7.5333104 7.619719 7.555526 7.4486084 7.3776507 7.520262 7.6662035 7.848829 7.494521 7.548208
1370193_at 9.735236 10.690917 10.679597 10.81892 10.621638 10.276741 9.921396 10.230144 9.898653 10.708039 10.051984 10.298562
1370194_at 6.970469 7.141907 7.2726436 7.376989 7.5218463 7.605454 7.2490363 7.188864 7.251669 7.215914 7.2532735 7.322524
1370195_at 7.2663937 7.196278 6.9018335 7.243039 7.1053615 6.4177313 6.904195 6.915308 7.3069363 6.564012 7.333074 7.5584106
1370196_at 6.649994 6.5895963 6.4670334 6.5858846 6.747084 6.634162 6.653894 6.3382635 6.449514 6.783937 6.6039124 6.7059817
1370197_a_at 6.0857167 6.057495 6.191518 6.211559 6.3130107 6.519303 6.3274455 6.2498975 6.4498496 6.184662 6.346044 6.221283
1370198_at 3.3862472 3.392198 3.3024185 3.3803146 3.312919 3.329146 3.378189 3.3636181 3.365094 3.4042192 3.3246193 3.3175175
1370199_at 10.108639 10.375248 10.211552 10.110927 10.169887 10.392347 10.125253 10.323741 10.368795 10.256442 9.953052 10.379057
1370200_at 11.284442 11.742379 11.582175 11.605511 11.624912 11.667655 11.567447 11.572748 11.606039 11.400404 11.2816 11.435829
1370201_at 4.0932293 4.1190176 3.9614494 4.205138 4.1242805 4.029255 4.127042 4.044645 4.036907 4.211145 4.2668467 4.254011
1370202_at 8.497225 9.231907 9.4517975 8.813349 8.779606 9.187442 8.423868 8.949222 9.472401 9.034166 10.591089 10.600631
1370203_at 8.064573 8.253017 8.130104 8.198409 8.150436 8.252264 8.066762 7.964319 8.375445 8.574033 8.121595 8.323898
1370204_at 8.238092 8.382384 8.533125 8.828654 8.280433 8.373763 8.440189 8.370393 8.54925 9.0783825 8.486403 8.731057
1370205_at 4.2934628 4.094118 4.15576 4.31512 4.45369 4.195623 4.317724 4.227053 4.394812 4.0297146 4.465001 4.0969954
1370206_at 4.498517 4.801537 4.764262 4.6862154 4.738231 4.75301 4.785377 4.8297224 4.8361607 4.652874 4.5359507 4.4951963
1370207_at 11.324685 11.365136 11.405397 11.0986595 11.165825 11.283758 11.429628 11.266858 11.247006 11.352616 11.118586 11.206076
1370208_at 7.6807356 7.792999 7.725932 7.8928003 7.679671 7.717181 7.467234 7.778214 7.8720293 8.268627 7.6255503 7.8584404
1370209_at 8.968226 9.800788 9.622595 9.356821 8.938833 8.340141 9.452663 9.398086 8.786145 9.154581 8.6238785 8.423246
1370210_at 5.6615458 5.702967 5.7995033 5.6426744 5.6663175 5.748918 5.804576 5.818368 5.6148877 5.7675695 5.914133 5.669284
1370211_at 6.6540046 6.6234612 6.5561247 6.8969083 6.659971 6.821492 6.7139473 6.609143 6.53334 6.64547 6.8433595 6.6921697
1370212_at 5.292384 5.1021276 5.007466 5.240617 5.178655 5.226509 5.0369616 5.1986465 5.2064457 5.2494297 5.2190323 5.196642
1370213_at 11.670219 11.6654625 11.818371 11.506367 11.522371 11.560384 11.627176 11.6118765 11.733089 11.452874 11.307423 11.42945
1370214_at 4.898765 4.9919395 4.973913 4.9305115 4.9532948 4.8370814 5.167447 4.9518347 5.0492873 5.045843 4.850397 4.843295
1370215_at 9.224654 9.768027 9.483421 9.887206 9.5655575 9.725154 9.641738 9.547355 9.68529 10.01151 9.59682 9.96064
1370216_at 4.384608 4.1973286 4.3331995 4.211129 4.36409 4.2773786 4.364595 4.419568 4.3795958 4.375326 4.2827806 4.362598
1370217_at 5.542861 5.8046503 5.687255 5.724667 5.6291656 5.7661834 5.972899 5.902505 5.715059 5.8860297 5.6023364 5.8579803
1370218_at 6.149586 5.855643 6.290615 5.9302773 6.2087517 6.164987 5.929955 5.8080544 6.2406683 7.033109 6.2268114 7.1587024
1370219_at 7.4156036 7.9382715 7.709753 7.8622394 7.7889266 8.005084 7.743492 7.6667404 8.050344 8.179982 7.7570076 8.246801
1370220_at 9.651989 9.388659 9.877293 10.588643 9.708177 9.964589 9.979943 10.32051 9.714842 10.375187 9.470446 9.749493
1370221_at 5.3493724 5.136583 5.0786567 5.2998595 5.5002823 5.431102 5.160184 5.2724423 5.2289205 5.1624155 5.3568034 5.1575737
1370222_at 5.1409674 4.9825163 5.1509123 4.9610844 4.855751 5.1385455 5.4119124 4.902939 4.938056 4.980981 4.9952464 5.0485997
1370223_at 7.138332 7.4233904 7.4117565 7.349479 7.291414 7.2728815 7.465071 7.442618 7.5277357 7.401552 7.4631405 7.430111
1370224_at 9.019416 9.90607 9.947825 9.856725 10.328466 9.90279 9.731171 9.785668 9.419936 10.134785 9.595861 9.630523
1370225_at 5.149247 5.164557 5.3238187 4.826386 5.5701385 4.9247956 4.91338 5.347584 4.872803 4.9804316 4.9134502 5.010531
1370226_at 9.760178 9.811827 9.724284 9.880743 9.897104 9.908546 9.551922 9.70352 10.086924 10.280411 9.818264 10.176956
1370227_at 3.3140318 3.3670845 3.3897884 3.3162 3.2071147 3.2770045 3.2011 3.3371153 3.2926185 3.3074324 3.604471 3.2499614
1370228_at 14.404836 14.383681 14.391154 14.332303 14.364432 14.384612 14.404836 14.40274 14.371186 14.326003 14.266637 14.348082
1370229_at 5.676824 5.698903 5.6911902 5.310597 5.3817844 5.6179905 5.767625 5.4284163 5.5674686 5.71565 5.4210606 5.4547434
1370230_at 11.026499 11.031046 11.001725 10.8432865 10.863269 10.700906 10.949358 10.931171 10.965421 10.991067 10.872915 10.9840555
1370231_at 7.233722 7.1983647 7.4196653 7.214277 7.121409 7.061012 7.0841317 7.1186914 7.4686933 7.3196206 7.0711265 7.323833
1370232_at 10.307827 9.934227 10.167595 9.8820505 10.540631 10.049489 9.827475 10.216144 10.045891 9.95329 9.503612 10.15594
1370233_at 5.016178 4.8946447 4.8541718 4.7867036 4.9228797 4.929672 4.9897203 4.905574 4.826479 4.899282 4.8935976 4.8183975
1370234_at 12.805121 12.867343 13.06359 12.774753 12.861779 12.873131 12.656173 12.859279 12.644083 12.339683 12.45165 12.748648
1370235_at 12.60303 12.702001 12.974556 12.308471 12.553157 12.432889 12.955577 12.736142 12.918693 12.28881 12.786674 12.488866
1370236_at 8.305367 8.3126545 8.250807 8.15208 8.23205 8.387096 8.195702 8.307142 8.325117 8.057373 8.092059 8.437879
1370237_at 11.978273 11.882865 12.159067 11.860014 11.924395 11.803474 11.97379 11.928198 11.935759 12.111089 11.421051 11.483021
1370238_at 11.417178 11.50387 11.525031 11.156653 11.397825 11.332063 11.452975 11.417327 11.469214 11.44845 11.145289 11.391102
1370239_at 13.277048 13.319646 12.623105 12.9958935 13.696885 13.773822 13.626356 13.989396 14.204613 13.637111 13.2169075 13.123971
1370240_x_at 13.25403 13.310058 12.611737 12.960594 13.588704 13.682973 13.614025 13.938985 14.186919 13.481837 13.205403 13.054969
1370241_at 13.76565 13.753375 13.810217 13.682718 13.65735 13.866247 13.748924 13.822138 13.818677 13.862244 13.918517 13.949229
1370242_at 12.5390625 12.745329 12.605115 12.510364 12.399642 12.585654 12.546023 12.60936 12.589884 12.508006 12.372557 12.559406
1370243_a_at 9.852529 10.158877 10.363133 10.212955 9.859174 9.69761 10.010196 9.827899 9.770706 9.892628 9.340258 9.862925
1370244_at 11.714675 11.936257 11.838861 12.199821 11.771951 11.85914 11.741333 11.921979 11.994523 12.089776 11.9379635 12.285286
1370245_at 9.795722 10.055225 9.996801 10.262541 9.731555 9.938351 9.936413 10.032645 10.069439 9.88772 9.947783 10.45738
1370246_at 11.545147 11.532983 11.669128 11.490736 11.394662 11.573027 11.493468 11.687714 11.58622 11.280257 11.489716 11.602019
1370247_a_at 6.741368 6.5677576 6.626397 6.6621213 6.609269 6.807004 6.680723 6.7570457 6.6498666 6.6124744 6.5720606 6.528558
1370248_at 5.9492908 6.2846622 5.909895 6.4469295 6.067415 5.7605653 5.892463 6.268744 6.3286204 6.2269464 5.9077463 5.8748345
1370249_at 6.7765217 7.050897 7.614893 7.0844374 7.287413 7.1958704 7.5019884 7.1946387 7.220123 7.1941547 6.689593 6.9667854
1370250_at 8.53286 8.571575 8.540765 8.58105 8.614747 8.726136 8.484102 8.485627 8.771088 8.562638 8.182034 8.406721
1370251_at 6.0679536 6.0187674 6.0331535 6.19455 6.0249205 6.175742 6.186026 6.22433 6.243565 6.2164383 6.0139456 5.99924
1370252_at 7.281245 7.1852293 7.366846 7.8715734 7.101699 7.138574 7.7090416 7.375104 7.714093 7.652965 7.5638885 7.954369
1370253_at 11.280429 11.62378 11.496219 11.407654 11.224647 11.2774515 11.305145 11.432007 11.423213 11.397644 11.50957 11.572533
1370254_at 3.7307594 3.6755605 3.7576778 3.7539978 3.5728247 3.7515926 3.7338161 3.7265863 3.7084622 3.6285408 3.8368828 3.8986385
1370255_at 4.866227 4.8376317 4.792123 4.61514 4.636856 4.633163 4.6107807 4.9411426 4.7038507 4.797426 4.4874477 4.8589525
1370256_at 7.6885734 8.011667 7.0131702 7.509192 8.202114 7.403042 7.3141794 6.836963 7.538234 8.874615 7.2288923 7.4775963
1370257_at 4.647892 4.5791407 4.818528 4.5864344 4.566899 4.4582424 4.578823 4.517087 4.4078293 4.540545 4.363562 4.6979184
1370258_at 4.852575 4.990769 5.0038514 5.214913 4.9411693 5.0374703 4.7659917 4.865894 4.9263926 5.158283 5.249793 5.193372
1370259_a_at 7.131164 7.130399 7.125339 7.6228647 7.153793 7.027084 7.0175414 7.2020493 7.3600464 6.8638697 6.762471 7.0879407
1370260_at 6.621749 6.3836174 6.478831 6.87332 6.7322445 6.848781 6.647899 6.465956 6.59097 6.170577 6.4930067 6.463823
1370261_at 7.8959603 7.938554 7.990658 7.579301 7.824903 7.767402 7.7039566 7.8118167 7.795005 7.5820827 7.700101 7.8158884
1370262_at 8.694815 8.892546 9.066008 8.844864 8.734898 8.814251 8.566366 8.719648 8.812027 9.003405 8.860947 8.883142
1370263_at 5.8100767 5.8134794 6.0837626 5.8223734 5.989618 5.891936 5.942987 5.991766 5.755649 6.07519 5.7655334 5.8552623
1370264_at 7.315393 7.645001 7.7066817 7.172912 7.4058433 7.2370973 7.737312 7.6325927 7.104527 7.0106854 6.793759 7.269374
1370265_at 5.5332565 5.849382 5.8050327 5.8776097 5.854438 6.0033226 6.049291 6.039627 5.874872 5.987837 6.089463 6.433075
1370266_at 6.2562466 6.086172 6.1244407 6.316251 6.2734423 6.188755 5.9067593 6.1544485 6.3554044 6.2839766 6.1694636 6.2935233
1370267_at 5.923718 6.0312204 6.02972 6.009305 6.0665293 5.9907637 6.0712533 6.0421977 5.9353967 6.108197 5.5645075 5.898081
1370268_at 4.7156672 4.7151012 4.672979 4.741042 4.627381 4.5759506 4.664527 4.7579613 4.78092 4.6726084 4.555223 4.424136
1370269_at 5.336231 6.032301 5.9558134 6.2061467 6.2667637 5.7816324 5.9099245 5.955568 5.6603374 5.5214653 6.110246 6.3640857
1370270_at 4.045117 3.967865 3.8737397 3.9551537 4.054735 4.2198343 4.234811 4.14396 4.0951977 4.0634766 4.2458873 3.996041
1370271_a_at 8.054968 8.336316 8.19245 8.317481 8.232162 8.150138 8.337252 8.343939 8.023709 8.54608 8.233492 8.297936
1370272_x_at 6.3463097 7.066994 6.1943502 6.590351 7.0636177 6.6334763 6.9843645 6.419115 6.2221165 6.4691114 6.8495812 6.9021254
1370273_at 3.6586368 3.7124777 3.7455008 3.7133162 3.6385286 3.702794 3.6976218 3.733775 3.7879817 3.8695168 3.8593376 3.804233
1370274_at 13.054263 12.883707 12.932157 13.006203 12.874582 13.100026 13.014018 13.098073 13.011609 13.114251 12.860499 13.012114
1370275_at 12.950868 12.957326 13.0569315 12.827505 13.017182 13.054167 13.134135 13.11378 12.858088 12.9871 13.002022 13.082086
1370276_at 11.174849 11.265643 11.194688 11.001324 11.20157 10.988315 11.158555 11.203542 11.149318 11.258204 11.397812 11.412262
1370277_at 11.617415 11.680161 11.821311 11.5451145 11.638018 11.612461 11.597988 11.766804 11.593843 11.725502 11.721472 11.7688675
1370278_at 11.098374 11.25694 11.376577 11.115626 11.16898 10.994309 11.246169 11.350064 11.168477 11.2849 11.122409 11.30228
1370279_at 6.126719 5.839798 5.8562975 5.7945166 5.7835026 6.0371127 6.1102986 5.8392243 5.812508 6.020245 5.7880387 5.773824
1370280_at 10.053952 10.057374 9.999142 10.215166 9.98207 9.905667 10.174736 10.190411 10.3190365 10.579196 10.317717 10.487322
1370281_at 11.305302 11.268047 11.213421 9.098742 10.810659 9.97917 10.781661 10.954788 11.268519 8.606727 11.07174 10.825958
1370282_at 6.2558274 6.4324403 6.1182256 6.0539966 6.1315365 6.2392793 5.9887247 5.9570785 6.7055373 6.5887804 7.304749 6.9527187
1370283_at 11.811877 11.966732 12.115037 11.757455 11.99064 12.099441 11.827265 11.960302 12.04284 11.512882 11.726836 11.880757
1370284_at 11.791477 11.780226 12.039552 11.698854 11.755931 11.682168 11.863159 11.793656 11.7334795 11.7869425 11.589703 11.728438
1370285_at 6.7731714 6.921621 6.670183 6.6731706 6.7296424 6.3932314 6.7403374 6.6363344 6.5957866 6.9550505 6.4548097 6.434584
1370286_at 8.139705 8.864989 8.048534 8.343909 8.357123 7.8061666 7.944499 8.152223 7.950556 8.537136 7.511926 7.397626
1370287_a_at 8.977219 8.770657 8.721329 9.259832 9.041183 8.693043 8.936722 8.911277 9.198514 9.0620365 9.219779 9.41137
1370288_a_at 7.7034044 7.515433 7.316329 7.856896 7.5437 7.4085054 7.5031815 7.6539116 8.027995 7.9438677 7.9294367 8.040775
1370289_x_at 3.7386231 3.7140346 3.5669243 3.6178954 3.7577424 3.6828825 3.5936298 3.836742 3.6952007 3.634077 3.8865743 3.6523519
1370290_at 8.455361 8.835026 8.87044 8.504671 8.467969 8.775633 8.8542385 8.767528 8.40119 7.627413 8.378518 8.680265
1370291_at 5.580659 5.776642 5.686324 5.6309004 5.5507817 5.83577 5.805766 5.919963 5.7688065 5.596692 5.6566715 5.703103
1370292_a_at 4.027989 3.737735 3.7943084 3.6708026 3.6045277 3.754704 3.7964869 3.9113898 3.816691 3.8471198 3.8678021 3.718516
1370293_at 5.8263025 5.8799195 5.7182 5.828638 5.6404443 5.6956644 5.947728 5.876148 5.7571735 6.1096106 5.460594 5.617332
1370294_a_at 6.335233 6.2928085 6.6310353 5.93017 6.016396 6.567398 6.4691014 6.3641624 5.6026406 5.855775 5.7103944 5.68536
1370295_at 7.8730636 8.188959 8.039004 7.6056805 7.9057894 7.8985662 8.212182 8.145241 8.122141 7.818343 7.8422623 7.977045
1370296_at 13.535795 13.453441 13.602953 13.387933 13.467793 13.496172 13.529581 13.506633 13.44984 13.557604 13.188322 13.372683
1370297_at 6.649994 6.6348104 6.733378 6.334644 6.3891273 6.8832793 6.680204 6.5252857 6.404454 6.403012 6.51716 6.152081
1370298_at 9.078509 9.410907 9.151289 9.438936 9.17711 9.417212 9.453407 9.39222 9.426045 9.590671 9.35558 9.437611
1370299_at 13.673988 13.645356 13.761134 13.541275 13.710179 13.638337 13.707185 13.829416 13.620352 13.6532345 13.534733 13.727285
1370300_at 7.5180016 7.8227253 7.82315 7.6778474 7.663557 7.701884 7.4435425 7.643956 7.962408 7.8554983 7.975715 7.6667194
1370301_at 7.1288047 7.268885 6.9918547 7.0669866 7.1123934 7.231122 6.933709 7.2617574 6.666333 7.1151752 6.7318444 6.75325
1370302_at 7.896039 8.005848 8.209875 8.054823 8.039994 8.314379 8.115078 8.001074 8.252015 8.267824 8.21546 8.346942
1370303_at 6.114984 6.3751574 6.411063 6.4955645 6.369426 6.3679852 6.28014 6.5222926 6.3470473 6.605745 6.4202156 6.2764196
1370304_at 8.366087 8.427084 8.7361765 8.696654 8.439083 8.4366 8.539539 8.233795 8.445057 8.774324 8.709372 8.651707
1370305_at 9.231868 9.304181 9.37502 9.256003 9.077885 9.296291 9.254794 9.441519 9.45564 9.675284 9.518734 9.396625
1370306_at 9.301929 9.263533 9.260739 9.054195 9.369511 9.100847 9.403864 9.624321 9.468605 9.71141 8.973902 9.187036
1370307_at 6.6871486 6.8649955 7.0681877 6.829849 6.9489784 6.7973733 6.8360868 6.8716106 6.659922 6.4733896 6.4664116 6.7685084
1370308_at 7.3641195 7.3794775 7.3862824 7.1186438 7.1073403 7.4799814 7.1067495 7.1434093 7.1209326 7.2321715 7.1261044 7.0838637
1370309_a_at 10.213956 10.308155 10.466895 10.558172 10.232951 10.3081 10.078428 10.162821 10.293316 10.493588 10.528403 10.489792
1370310_at 12.765799 12.685959 12.6907425 12.7137 12.785149 12.852115 12.734822 12.832137 12.961328 13.358914 12.342606 12.361936
1370311_at 7.415466 7.4384084 7.6626177 7.6238775 7.128739 7.6552773 7.338156 7.370011 7.819147 7.8898973 7.6119633 7.8007665
1370312_at 4.5169096 4.3446975 4.028214 4.162617 4.155591 4.2785053 4.174243 4.108492 4.3089876 4.2062144 4.5505652 4.303688
1370313_at 9.068757 8.825988 8.864664 8.931868 8.762278 8.920856 8.871041 9.04239 8.9579935 9.799092 9.265219 9.009722
1370314_at 7.4827104 7.782755 8.047851 7.7270007 7.5544333 7.5063863 7.7027993 7.4322543 7.76561 7.2559547 7.6212854 7.768554
1370315_a_at 6.1343946 6.1025386 6.2192 6.1140127 6.0927253 6.150002 6.479908 6.53034 5.9969654 6.202918 6.5375853 6.120155
1370316_at 7.4350853 7.4774466 7.6031733 7.5265675 7.49562 7.2005386 7.4848576 7.422523 7.2875957 7.704977 7.6521177 7.643402
1370317_at 6.412987 6.6317377 6.7839704 6.790394 6.6839414 6.482057 6.5347857 6.6538076 6.5479374 6.658538 6.303144 6.6164565
1370318_at 7.1400714 7.0623126 6.8707714 6.8520694 7.229561 6.932794 7.1219544 7.2389793 7.2858744 7.086002 6.7259035 6.8767138
1370319_at 9.393801 9.199704 9.486215 9.46508 9.186562 9.1826315 9.481934 9.13528 8.880785 9.624364 9.225187 9.372953
1370320_at 10.496414 10.435651 10.212924 10.809322 10.399319 10.270137 10.689286 10.797783 10.786309 11.42077 10.7070465 10.744703
1370321_at 10.043608 10.192993 10.19953 9.952029 10.095827 10.079559 10.268875 10.15611 10.061786 10.030124 9.712882 9.961139
1370322_at 9.369087 9.314813 9.358181 9.203645 9.471019 9.421527 9.51952 9.500749 9.448406 9.394099 9.401489 9.323647
1370323_at 5.8398333 5.983167 6.0837626 6.1886697 5.9895606 5.7370424 5.922359 6.134723 5.9168973 6.1156425 5.952032 6.363703
1370324_at 7.4869475 7.6537623 7.636525 7.45707 7.66268 7.511046 7.473641 7.638089 7.5415626 7.4475713 7.651797 7.5035396
1370325_at 9.358759 9.429332 9.474715 9.465463 9.296968 9.430531 9.319372 9.40999 9.451902 9.626154 9.560401 9.647725
1370326_at 6.964975 7.252385 7.1828284 6.974541 6.8910513 6.883961 7.149636 7.0289474 7.1670957 7.0520644 7.0251575 7.106689
1370327_at 6.9197726 7.352474 7.46733 7.413659 7.307646 7.0522566 7.1872897 7.1425247 7.6836505 7.6428514 7.518112 7.3887634
1370328_at 6.374567 6.0294223 5.6760564 5.91015 5.9328585 6.225 5.9951544 5.88433 5.844565 5.966845 6.211739 5.9591928
1370329_at 9.106372 9.331248 9.287067 9.35982 9.343861 9.049479 9.258366 9.203334 9.107745 9.18595 8.626362 8.680744
1370330_at 6.8367825 7.07662 7.2821894 6.9544907 7.198226 7.1506886 7.0453506 7.304071 7.306888 7.1007323 6.995637 6.8558373
1370331_at 7.6763926 7.6322 7.947356 7.7055078 7.7079115 7.2075124 7.735859 7.8337283 7.818272 7.6714897 7.556538 7.6346035
1370332_at 5.329728 5.8811502 5.6189103 5.724156 5.231517 5.5027747 5.666573 5.7680616 5.6022196 5.638473 5.4360256 5.43647
1370333_a_at 13.092189 12.906943 13.108082 13.109242 12.875113 13.208609 13.015162 13.055045 13.081542 12.743406 12.798596 12.796533
1370334_at 7.906091 7.9607997 8.8487015 8.316889 7.727543 7.7330823 7.8551226 7.7575917 7.8344927 8.188379 7.5601697 7.394421
1370335_at 8.085768 8.022252 8.002323 7.8768177 8.096081 7.983198 7.908212 8.052261 8.036371 7.559297 7.6128817 7.838118
1370336_at 10.069807 9.603795 9.735642 10.446224 9.010934 10.541681 11.343957 10.590516 10.954187 11.0471115 10.4249 11.160243
1370337_at 7.2777786 7.3517146 7.454249 7.3994 7.3555884 7.2588544 7.230549 7.2850976 7.3774285 7.415647 7.18844 7.450219
1370338_at 3.3207874 3.4506595 3.468728 3.3743353 3.3759596 3.3004224 3.536682 3.4720995 3.451651 3.486691 3.3632786 3.3244653
1370339_at 9.974252 10.070751 10.11018 10.179236 9.792689 9.999738 10.114499 10.058593 10.143999 9.970422 10.14395 10.325207
1370340_x_at 8.580171 8.687616 8.734248 8.782984 8.66985 8.661546 8.784656 8.79522 8.879171 8.638404 8.870524 8.814407
1370341_at 3.6317694 3.4749959 3.366402 3.4448864 3.5528495 3.6954772 3.5868242 3.4827595 3.3837574 3.4743683 3.5921407 3.5211363
1370342_at 3.8173873 3.9349134 4.282645 3.7931106 3.8295598 3.8549492 3.901171 3.930806 3.8182924 3.7986352 3.8600874 3.6905344
1370343_at 6.396508 6.230581 6.40501 6.287223 6.222703 6.282978 6.2348843 6.3545876 6.540015 6.4732356 6.1676774 6.4421053
1370344_at 7.539464 7.652565 7.2834506 7.390016 7.46745 7.4481206 7.256205 7.3563266 6.977515 7.9090757 7.5311074 7.7747393
1370345_at 6.066701 5.691061 5.8671594 5.0815887 5.1795692 6.2236347 5.9725494 5.563711 5.190488 4.9309816 4.895159 5.014022
1370346_at 5.5792656 5.5977716 5.8089557 5.1475163 5.135271 5.903632 5.385021 5.058226 5.044298 4.600757 5.2173657 5.233866
1370347_at 5.380754 5.3444514 5.6415024 5.3813896 5.280925 5.3796663 5.5357485 5.5394373 5.519864 5.270807 5.1601014 5.4647493
1370348_at 10.062955 10.194484 10.287892 10.198772 10.142608 10.20152 10.2622 10.284893 10.31235 10.185859 10.339397 10.746503
1370349_a_at 14.103456 14.023027 14.045916 14.057241 14.045453 14.067562 14.000234 14.056244 14.097651 13.977503 13.952207 14.032455
1370350_x_at 9.897777 9.92697 10.397779 10.393571 10.067772 9.338134 10.419501 8.74609 8.686921 7.54048 7.3759575 9.087766
1370351_at 7.693076 7.928146 8.091153 7.749533 8.0299 7.878981 7.842682 7.822219 7.8444147 7.939751 8.011576 7.7494984
1370352_at 11.084011 11.17615 10.869269 11.082876 11.196218 10.87346 11.163306 11.322951 11.219822 11.138807 10.861769 10.801358
1370353_at 7.1114483 7.086499 7.1611023 7.2993207 7.4754186 7.138887 6.9476233 7.0344696 7.4792647 7.699888 7.3788495 7.452621
1370354_at 7.670176 7.824867 7.8140855 7.733033 7.67667 7.759643 7.5972333 7.8996177 7.7249393 8.008364 7.7652106 7.802042
1370355_at 13.529737 13.169038 13.175985 11.0095625 13.515585 13.196124 12.888477 13.275407 13.04774 9.382268 11.534786 11.079085
1370356_at 6.4864197 6.6307697 6.9645934 6.8623133 6.966434 7.1425033 6.869732 6.7289696 7.274363 6.6661 6.996455 7.174949
1370357_at 7.834517 7.843796 8.095853 8.032155 7.9989133 7.7191076 7.738471 7.877301 7.9007316 8.002474 7.9774165 7.9097896
1370358_at 8.506116 8.323555 8.725783 8.482355 8.444991 8.502363 8.602924 8.606372 8.23387 8.459482 8.222761 8.376315
1370359_at 12.377016 12.30525 12.4910755 12.373282 12.460858 12.308487 12.295044 12.459544 12.251652 12.067935 11.942782 11.985794
1370360_at 8.410997 8.312173 8.245362 7.8190045 8.068063 8.179709 8.087889 8.384769 8.368725 8.660194 8.34032 8.284341
1370361_at 4.513362 4.8136063 4.9351425 4.679107 4.5941596 4.7482157 4.805198 4.7528133 4.653895 4.8328695 4.68655 4.553508
1370362_at 7.6782217 7.440723 7.6561937 7.7706017 7.658623 7.6959457 7.650032 7.4857817 7.707175 7.8244915 7.872371 7.6935253
1370363_at 10.387667 10.890368 11.217247 11.431959 10.8919 11.0952 11.153477 11.036754 11.862618 11.085626 10.277946 10.921341
1370364_at 7.5486526 7.5323386 7.8810353 7.3902884 7.616165 7.684251 7.2126102 7.834752 7.575348 7.522769 7.9294443 7.7320704
1370365_at 8.342363 8.72264 8.3995 8.455649 8.25275 8.35398 8.443527 8.297989 8.967209 8.479328 8.411712 8.716543
1370366_at 9.750707 9.626779 9.614724 9.732979 9.343565 9.483686 9.591304 9.67916 9.540154 10.124638 9.575212 9.648567
1370367_at 5.114602 4.749692 5.2033644 5.1284456 4.8267446 4.810568 4.831582 4.8652086 4.8751674 5.294311 4.925706 5.067235
1370368_at 6.8116894 6.7850184 6.755918 6.605537 6.984729 6.695635 6.8580384 6.624142 6.7112474 6.793115 6.7318325 6.7991085
1370369_at 6.0367694 6.188925 6.159497 6.05349 6.039418 6.044094 6.2626276 6.135863 6.1957526 5.9549627 6.1038747 6.179335
1370370_at 7.4933586 7.719075 7.6511083 7.822228 7.749609 7.693992 7.859799 7.855965 7.907149 7.9905252 7.693424 7.9399834
1370371_a_at 7.4647074 7.3949995 7.2446084 7.405901 7.4522557 7.5930624 7.130054 7.485314 7.6603823 7.226466 7.3772025 7.6469436
1370372_at 4.591364 4.5238876 4.5223837 4.4607463 4.651525 4.6986156 4.7333145 4.61527 4.5732994 4.679676 4.5508976 4.537656
1370373_at 6.3987384 6.3437967 6.3813834 6.35903 6.4202485 6.4464564 6.302801 6.4067836 6.3967047 6.222745 6.4566503 6.5649824
1370374_at 8.286064 8.505302 8.3750515 7.857984 8.609692 8.339401 8.593566 8.464552 8.541729 7.398039 8.102336 8.798132
1370375_at 11.595482 11.415504 11.711954 11.768105 11.49587 11.514106 11.595177 11.480931 10.739141 11.975254 11.093827 11.419011
1370376_a_at 8.072237 8.116031 7.9832654 7.9565244 8.425419 8.375429 8.147148 8.731848 9.256638 8.349413 8.472586 8.276134
1370377_at 12.813808 12.610347 12.553956 13.00428 12.658187 12.945575 12.9116335 12.9079075 12.989454 13.077796 12.733667 12.861043
1370378_at 12.192501 12.259186 12.205408 11.942804 12.059519 12.04121 12.18677 12.17514 12.029882 11.877039 11.891301 12.021502
1370379_at 6.1680875 6.0008063 6.135999 6.3999496 6.4317026 6.10294 6.0976195 6.065743 6.1982136 5.970226 6.502052 6.3753014
1370380_s_at 6.9412217 7.0119967 7.1449757 7.1811233 7.1794515 6.9927645 6.9682956 7.1839504 7.140012 7.0305085 6.8014493 7.0219607
1370381_at 10.311137 10.403447 10.376926 10.578313 10.440056 10.522503 10.454084 10.554612 10.70899 10.4279585 10.162996 10.595775
1370382_at 4.0886707 3.493802 3.364636 3.5567427 3.505483 4.2349606 4.2403708 3.4270573 3.3530471 4.11096 3.283733 3.5526304
1370383_s_at 8.156988 8.395723 7.9374285 8.570736 8.56195 8.763375 8.604308 8.140397 8.332558 8.75575 7.396748 8.511205
1370384_a_at 5.1794224 5.891045 6.023466 6.034514 4.9159384 7.3370123 6.472591 6.8004856 6.815421 8.302061 9.406788 9.220334
1370385_at 5.0356755 5.0279207 4.97299 5.0973215 5.0237207 5.073594 4.8749385 5.1116877 4.9717364 5.423476 5.1397285 5.255203
1370386_at 6.8536267 6.8686905 6.9902625 6.9930634 6.72036 6.685438 6.746035 6.662991 6.9533086 7.067299 7.1278877 7.0167546
1370387_at 11.179691 9.660032 10.2021475 10.832887 11.031771 10.966831 10.175331 10.989606 10.676689 10.357637 10.117776 9.479254
1370388_at 4.4798207 4.5871067 4.5701013 4.6197257 4.4483843 4.650007 4.589841 4.6289434 4.276908 4.686667 4.424816 4.456007
1370389_at 3.8240294 3.8141818 3.7658432 3.699441 3.8078396 3.6932235 3.8833807 3.7431746 3.7080295 3.8612452 3.7480223 3.7022252
1370390_at 5.167176 5.232666 5.1147623 5.1180644 5.2704067 5.0652394 5.1032085 5.1469674 5.279121 5.4884806 5.1816964 5.003824
1370391_at 5.0382557 5.126042 5.210347 5.0942936 5.1453166 5.2016506 5.2848234 5.0057507 5.2012153 5.222445 5.2167006 5.301896
1370392_at 5.242028 4.974634 4.91215 5.058572 5.158192 5.1577253 5.240861 5.1117125 5.146922 4.8497 4.9404244 5.1431675
1370393_at 4.5856876 4.678978 4.549035 4.976473 4.645666 4.6664753 4.3072686 4.233093 4.7469473 4.8539824 4.7965236 5.0776334
1370394_at 5.901216 6.380986 7.0517287 6.4524136 7.439818 7.272197 5.709282 5.8416424 6.886718 6.588423 5.921429 5.878938
1370395_at 7.036183 7.2136507 6.8689094 6.819911 7.0193286 6.962148 7.0536413 7.0681925 6.7015653 6.9213047 6.902259 7.096621
1370396_x_at 14.143338 14.132216 14.054712 14.1238165 14.08269 14.1394615 14.157911 14.120895 14.07327 14.106735 14.016779 14.059908
1370397_at 11.2645855 11.833085 11.500999 12.15684 11.47686 11.404129 11.728821 11.660443 11.718717 12.67751 12.140917 11.720704
1370398_at 5.719219 5.8950224 6.030725 5.8301754 5.3668356 5.582478 5.789071 5.8071585 5.849714 6.149375 5.836627 5.842425
1370399_at 7.324166 7.303423 7.4108768 7.255608 7.403226 7.6241975 7.5348315 7.646705 7.7513914 7.618445 7.4905515 7.330409
1370400_at 5.291931 5.124953 5.4888687 5.1682587 5.5293307 5.335256 5.366193 5.098852 5.519431 4.9381127 5.199119 5.145491
1370401_at 3.8287067 3.9805791 3.9414093 3.7597811 3.9647312 4.054181 3.9379735 4.1337004 3.7037144 4.160739 3.9150486 3.7958362
1370402_at 7.7505727 7.428491 7.6140566 7.7992735 7.2448006 7.334847 7.5802317 7.543941 7.41121 7.636962 7.330408 7.5026283
1370403_at 5.227336 5.4498816 4.984236 5.0447736 5.6541033 5.701765 5.2736692 5.2703314 5.326293 5.4167657 5.7483387 5.628715
1370404_at 3.8799815 3.9534929 4.071544 3.9756713 3.8867848 3.880343 4.0599365 4.086753 3.9790752 4.1158404 4.214425 3.9096808
1370405_at 3.56301 3.640854 3.6592824 3.702004 3.6793506 3.529477 3.6230373 3.6648076 3.632295 3.6586106 3.6746564 3.4504037
1370406_a_at 4.3275204 4.0610123 3.9559436 4.0676203 4.123641 4.234459 4.0175524 3.8710787 3.9240701 3.9185414 4.038441 3.9164016
1370407_at 8.425505 8.657238 8.466416 8.492423 8.498904 8.472071 8.481506 8.442162 8.530341 8.252822 8.083082 8.639271
1370408_at 4.444098 4.334337 4.4285545 4.498908 4.72526 4.458928 4.5304976 4.528301 4.298837 4.273026 4.4229383 4.280551
1370409_at 4.7059 4.734101 4.8691835 4.801159 4.8615813 4.929629 4.7640066 4.999053 4.6374726 4.710842 5.055882 4.9569993
1370410_at 5.4489117 4.72992 4.7817154 4.6132383 4.7957125 4.884098 4.605344 4.6299434 4.6417274 4.3774986 4.5106974 4.6293926
1370411_at 5.9418526 5.7711716 5.928195 5.7741485 6.040939 6.1021624 5.980369 5.793722 5.7090178 5.871438 5.795235 5.6826944
1370412_at 3.838124 4.08504 3.964677 3.9977357 4.0333357 3.7021265 4.0261774 3.9571788 4.061224 4.062492 3.9518309 4.1063623
1370413_at 6.2686534 5.9159846 6.1949925 5.9395666 6.149796 5.8867593 6.0720015 6.1034718 6.108701 6.3724985 6.152593 6.426073
1370414_at 8.73542 8.67438 8.832661 8.977592 8.733816 8.883292 9.052904 8.755609 8.59903 8.824534 8.815776 9.20299
1370415_at 6.3801293 6.298504 6.275453 5.9873495 6.1864905 6.249079 6.3397613 6.026518 6.195533 5.702461 5.934779 6.1228437
1370416_at 4.8010764 4.7617135 4.8272033 4.785591 4.816435 5.0131006 5.0747614 5.0057507 4.824093 4.8876476 4.9178524 4.8423924
1370417_at 4.5700026 4.4714956 4.4164624 4.5396733 4.7723 4.376403 4.6531243 4.5858245 4.5071926 4.7372184 4.456965 4.407483
1370418_s_at 5.962792 5.766716 5.835928 5.8868775 5.859863 5.981495 6.182087 5.759925 5.809232 5.6901484 5.9252014 5.8577538
1370419_a_at 5.9486685 6.1136336 6.147083 6.1156754 6.1649423 6.2884917 5.916259 5.9083643 6.1645975 5.993828 5.920039 6.246133
1370420_at 11.90014 12.478894 12.269488 11.998505 11.6194515 12.71683 11.468428 12.372376 12.379301 12.14441 12.893241 13.081957
1370421_a_at 6.296971 6.5067015 6.4049983 6.1294584 6.23023 6.1550684 6.432952 6.5882597 6.294782 6.282737 6.120008 6.334164
1370422_at 6.175522 6.3339133 6.457003 6.2784605 6.224577 6.416994 6.2066903 6.335673 6.474939 6.4611173 6.25722 6.432298
1370423_at 5.3123274 5.340306 5.5988345 5.2164707 5.2158194 5.3930826 5.376508 5.4454207 5.418618 5.7422504 5.36127 5.374111
1370424_at 4.0791187 4.0324306 4.1423426 4.228425 4.3304806 4.1925926 4.293334 4.310796 4.070798 4.469182 4.1222878 3.9685717
1370425_at 12.581985 12.438836 12.546497 12.256109 12.441349 12.487145 12.615688 12.493587 12.100992 12.234661 9.543295 9.8268795
1370426_a_at 10.775986 10.986533 11.2731905 10.908991 10.864446 11.091956 10.849402 10.976907 10.998882 10.78961 10.686406 10.736531
1370427_at 5.281044 5.099002 5.082199 5.194397 5.1077614 5.078741 5.1786375 5.064254 5.1403055 5.2894545 5.008381 5.1941814
1370428_x_at 10.376975 11.487084 11.540209 11.633395 11.466441 10.877249 10.818109 11.638866 11.473156 10.205557 10.997533 11.408179
1370429_at 9.197229 9.427175 9.239718 9.463927 9.226675 9.055476 9.215049 9.40401 9.4070015 8.689045 9.221025 9.375752
1370430_at 4.7570353 4.6329837 4.8824286 4.8333926 4.688228 4.8121676 4.8508806 4.7856574 4.8534484 4.884644 4.952742 4.639371
1370431_at 4.4720764 4.585647 4.445807 4.6323466 4.488102 4.8619175 4.609505 4.5245667 4.797127 4.6624737 4.545511 4.4296455
1370432_at 4.1133327 4.0954504 3.727053 4.203136 3.928761 4.056498 3.956282 3.84953 4.036907 3.712067 4.0903387 3.7632115
1370433_at 10.268204 9.859615 10.230557 10.110067 10.418294 10.385545 10.425883 10.225542 9.966901 10.403397 9.2315445 8.863084
1370434_a_at 3.565609 3.6097362 3.6354687 3.7580645 3.7490082 3.5776508 3.7744086 3.5342588 3.6049259 3.5988705 3.6042845 3.531187
1370435_a_at 6.430365 6.468782 6.896117 6.8312945 6.7885437 6.6685686 6.8672237 6.5113955 6.8713646 7.1998506 6.6353245 6.70604
1370436_at 6.017513 6.5119433 5.735077 7.7603736 5.467766 6.4805713 5.8067102 7.585298 7.831571 8.078649 8.481869 8.54133
1370437_at 5.8961926 6.105607 6.25834 6.334092 5.8607554 6.1806884 5.869775 6.0258684 6.231944 6.028554 6.3062744 5.99421
1370438_at 6.3038316 6.1410346 6.3604074 6.530538 6.482735 6.5293813 6.6392517 6.2584124 6.074822 6.057754 6.806207 6.5173326
1370439_a_at 3.5773475 3.399632 3.2804892 3.3509395 3.2154214 3.3377776 3.201129 3.4171367 3.311078 3.3561342 3.1771164 3.2634943
1370440_at 7.2083735 7.417148 7.484287 7.478359 7.599499 7.4959183 7.6082573 7.5087056 7.5493593 7.371096 7.4753227 7.300537
1370441_at 3.9973989 3.8511088 4.104418 3.9234416 3.955485 3.9917145 4.0940237 3.913021 3.811787 3.8009322 3.859619 4.05266
1370442_at 3.3653836 3.3257833 3.3056042 3.1900728 3.3943803 3.3440764 3.4318666 3.383176 3.3219216 3.3520877 3.3695533 3.3293977
1370443_at 7.3195086 7.547513 7.353074 7.376915 7.208902 7.1615405 7.2612753 7.4991727 7.4433136 7.3335576 7.3640056 7.2182403
1370444_at 6.319375 5.9511 5.773924 5.8183417 6.0028872 6.203212 5.8420877 5.8379426 5.97434 5.6712985 5.9955163 6.027329
1370445_at 6.5218034 6.5681906 6.3353825 6.751523 6.0823627 6.5149713 6.455117 6.4248033 6.3493843 6.3714576 7.167371 6.8828316
1370446_at 6.5024 6.3530083 6.4412336 6.6093717 6.609824 6.6161046 6.5625706 6.5311503 6.5017548 6.884859 6.4811296 6.6279273
1370447_at 5.0007544 5.4270573 5.3234653 5.0594378 5.0480866 5.165259 5.2269926 5.7034206 4.9577193 5.078949 5.0353127 5.063649
1370448_at 4.5310917 4.4210334 4.6869287 4.26823 4.4055185 4.311805 4.477672 4.4156528 4.433852 4.457982 4.469119 4.4397755
1370449_at 7.6724386 7.516423 7.3824873 7.871944 7.267479 7.5212827 7.5033755 7.4033246 7.2431064 7.3441277 7.423112 7.6764665
1370450_at 4.7552376 4.4323664 4.6052017 4.739505 4.894081 4.8984776 4.733363 4.482663 4.528021 4.5264883 4.659933 5.0307837
1370451_a_at 5.4443197 5.8073883 5.82696 5.5817633 5.450867 5.273581 5.6382685 5.704137 5.643648 5.5675445 4.803108 5.431188
1370452_at 4.034025 3.976026 3.9320483 3.8079016 4.0088224 3.8494673 4.0503445 4.0179033 4.1031146 3.8799875 3.9318337 4.0924873
1370453_at 4.687018 4.694767 5.0903816 4.7641735 4.759668 4.6695266 5.024411 4.7101226 4.742668 4.9998517 4.652367 4.7499495
1370454_at 4.495921 4.3746486 4.725926 4.2598376 4.8118157 4.4441857 4.4692965 4.366482 4.3526316 4.1681414 4.3928165 4.51176
1370455_a_at 3.2553613 3.180044 3.1534107 3.1635344 3.2224596 3.1706333 3.2977667 3.1860178 3.1822207 3.1592574 3.3488548 3.2220616
1370456_at 4.183207 4.1865835 4.2181334 4.236794 4.1943626 4.1172895 4.0181103 4.2599344 4.1159286 4.285701 4.153185 4.146106
1370457_at 4.0415916 3.962152 3.9223673 4.033677 3.9506183 4.0513525 4.083493 3.916402 4.0041513 4.01418 4.1928024 3.9420316
1370458_at 4.359307 4.3561053 4.094552 4.497739 4.398898 4.262968 4.2699203 4.193076 4.1982307 4.310084 4.2393208 4.267253
1370459_at 4.5463395 4.391449 4.015884 4.194829 4.254806 4.237953 4.2154536 4.2754827 4.161907 4.2551394 4.4425583 4.2640405
1370460_at 6.6238637 6.651907 6.724469 6.8495693 6.685374 6.7296805 6.653077 6.643076 7.059751 6.772813 6.8000717 7.0329995
1370461_at 5.224389 5.1461654 5.373052 5.1677303 4.9526772 5.4519286 5.463132 5.418072 5.033915 5.1767187 5.1094804 4.8827486
1370462_at 5.5310745 5.202011 5.4255614 5.046008 5.35573 5.647271 5.6813254 4.977481 4.932019 4.722662 4.9338956 5.002071
1370463_x_at 7.3955393 6.9667363 6.9227242 6.8197603 6.3974986 7.3410482 7.647988 6.808499 6.980643 7.636962 6.2271514 6.5303793
1370464_at 4.1101537 4.60946 4.1562395 5.2301683 4.1602597 4.308426 4.3400483 4.331744 4.657204 5.391214 5.0189714 5.279026
1370465_at 4.5329247 4.9067283 5.0037727 5.059807 4.6921844 4.7882957 4.612303 5.0137672 4.599986 5.4636326 5.431417 5.3574314
1370466_at 4.0433383 4.08391 4.044466 3.9300907 4.1089005 4.1060147 4.1375566 4.120363 3.9566135 4.1312056 4.1635933 4.108759
1370467_at 4.985799 4.8166485 4.882968 4.70405 4.75896 4.863483 4.974457 4.7572565 5.068218 4.9344625 4.8483253 4.823782
1370468_at 3.3539846 3.2330356 3.2452276 3.3140292 3.2138755 3.45389 3.3193846 3.3481703 3.2739942 3.2453046 3.2156346 3.2265108
1370469_at 5.5442457 5.58347 5.83036 5.830245 5.84248 5.9045653 5.75034 5.758137 5.8328013 5.797403 5.7611156 5.7811313
1370470_at 4.341628 4.6335692 4.4858723 4.592099 4.300537 4.5088634 4.330445 4.511511 4.5094547 4.7888794 4.267234 4.1203213
1370471_at 4.092798 4.152068 4.0533357 4.1664553 4.230068 4.1606817 4.1795897 4.143759 4.1406956 4.226371 4.15242 4.128171
1370472_a_at 5.1396174 5.1344013 5.120988 4.837919 4.846015 5.097493 4.8561325 4.9182835 4.979221 5.0437126 4.881034 5.094404
1370473_a_at 6.387823 6.3120074 6.415206 6.08664 6.3133907 6.343317 6.2171717 6.3767767 6.357627 6.010408 6.1781216 6.399714
1370474_at 4.8016443 5.161835 5.243055 5.4452085 5.39144 5.2301025 5.1409206 5.2460084 5.4588633 5.0933013 5.1660085 5.1345196
1370475_at 13.189684 13.307055 13.272308 13.022911 12.997833 13.300945 13.21874 13.285644 13.207172 13.14597 12.955334 13.1156
1370476_at 6.619831 6.857293 6.9227495 7.0004396 6.7948647 7.01183 6.81938 7.0832973 7.1515064 7.070076 6.8885174 6.9067154
1370477_at 3.5457904 3.6144004 3.5463417 3.5542588 3.5388763 3.4650078 3.5729282 3.5456197 3.5589275 3.5366924 3.5026634 3.56416
1370478_at 5.844227 5.889528 5.8803015 5.8030853 5.795463 5.9334846 6.184864 6.0037394 5.8699226 5.9769826 5.7131047 5.735382
1370479_x_at 12.478225 12.613133 12.682963 12.646967 12.779638 12.702279 12.434044 12.255801 11.679972 12.062061 9.029504 9.00937
1370480_at 4.1937428 4.091318 4.040531 3.9725456 3.9242096 4.029847 4.146534 4.1385765 4.267318 3.9863153 4.0773544 3.9061232
1370481_at 5.6244674 5.566161 5.6388307 5.3715887 5.580446 5.691892 6.0808997 5.637923 5.6960835 5.7439938 5.6804233 5.597639
1370482_at 6.1282525 5.8677716 5.927449 5.7535887 5.7930975 5.6011353 5.730192 5.81585 5.7916594 5.938454 5.7208605 5.912821
1370483_at 3.7651958 3.918069 3.906652 3.9367082 3.9644122 3.848122 4.1367903 4.1712275 3.9087894 3.9273503 3.8357618 3.9736912
1370484_at 5.0773754 5.173753 5.178525 5.1637883 4.939042 5.0468493 5.191351 5.068565 5.1401434 5.1990147 5.0112686 4.9655824
1370485_a_at 4.9516163 4.6501975 4.437177 4.871088 4.774163 4.5361133 4.715284 5.146181 4.9006004 4.856447 4.4901075 5.311948
1370486_a_at 5.6068745 5.834986 5.7356763 5.6246715 5.6482043 5.7716484 5.9430313 5.7729325 5.5874333 5.932637 5.9645762 5.544646
1370487_a_at 6.3612037 6.1961646 6.4120016 5.8561635 6.1939845 6.052936 6.425714 6.3349547 5.9876456 6.2255616 6.231694 6.369339
1370488_a_at 5.730649 5.908176 5.8069205 5.2769704 6.244172 5.736086 5.648885 6.258977 5.608445 5.6149516 5.5426054 5.8658586
1370489_a_at 3.760234 3.8458216 3.7786937 3.8536296 4.09513 3.8550813 4.09326 4.123763 4.0659876 3.929499 4.0662117 3.8203924
1370490_at 4.6089697 4.3178587 4.453377 4.2607965 4.5587554 4.812647 4.6130066 4.776277 4.390952 4.375326 4.3658056 4.3933015
1370491_a_at 5.191382 5.274405 5.401591 5.3426456 5.211724 5.181953 4.794223 5.492606 5.2439475 6.4234324 6.2353578 6.01962
1370492_a_at 4.2181525 4.3756857 4.3158817 4.1538258 4.019244 4.2095113 4.215999 4.347319 4.2662063 4.3386207 4.2156105 4.2286363
1370493_a_at 3.9172595 3.7102122 3.7597198 3.934148 3.9441183 3.8713973 3.8868601 3.8918748 4.028349 4.280155 3.512546 3.9037607
1370494_at 5.3539305 5.4592066 5.472824 5.4412394 5.6774464 5.4745474 5.1874056 5.199918 5.150303 5.2404833 5.8443108 5.448143
1370495_s_at 13.222868 13.283292 13.367531 13.304122 13.209621 13.269624 13.138218 13.224465 13.190986 13.102923 11.912416 10.564286
1370496_at 12.602061 12.6587 12.54918 12.647633 12.622718 12.518904 12.540141 12.569207 12.534998 12.784146 12.293353 12.508379
1370497_at 4.1756754 4.1272035 4.10538 4.033145 4.1555495 4.1366153 4.0941753 4.084884 4.1223183 4.160475 4.2968044 4.136639
1370498_at 3.4249973 3.5121276 3.6698294 3.627515 3.4171586 3.390675 3.358584 3.5715573 3.7957666 3.5876498 3.5539684 3.5524187
1370499_at 4.3532295 4.390295 4.3101053 4.2504187 4.383931 4.3339744 4.5593987 4.3817296 4.348843 4.329819 4.2249794 4.578377
1370500_a_at 3.6734765 3.6394188 3.831025 3.7041965 3.6905448 3.6063855 3.8066747 3.7322917 3.6378925 3.856723 3.672186 3.651742
1370501_at 8.461756 8.564013 8.525937 8.503885 8.576156 8.418307 8.497128 8.3973 8.687359 8.744671 8.270702 8.355688
1370502_at 3.89049 3.968687 3.8642318 3.8800197 3.8632905 3.8714643 4.0862327 3.894899 3.8985825 3.8047478 4.0346985 3.8438878
1370503_s_at 4.0344663 4.0952306 4.068386 3.9864688 4.1561327 4.113462 4.1418395 4.0441284 4.109831 4.213332 4.1616936 4.130972
1370504_a_at 6.047484 6.062165 5.9525914 6.048288 6.26755 6.3518753 6.12043 5.9067774 6.111993 6.1178107 6.172221 6.0395947
1370505_at 5.752891 5.9027467 5.976405 5.8139524 5.9302454 5.6321526 5.8438425 5.6960044 5.8505106 6.020845 5.978921 6.185281
1370506_at 6.5983152 6.518488 6.6907125 6.3552194 6.7157545 6.5436807 6.74845 6.7940145 6.6136456 6.826186 6.55882 6.6231213
1370507_at 5.589683 5.625199 5.2808843 5.570759 5.5375457 5.3992143 5.6899834 5.3602395 5.320274 5.7952347 5.5099487 5.43821
1370508_a_at 5.2478514 5.2715926 5.2459035 5.2494907 5.2781115 5.3602657 5.5234275 5.332007 5.015371 5.5029655 5.5052657 5.0929627
1370509_at 6.498354 6.676113 6.7980633 6.5042324 6.366178 6.825588 6.6418276 6.7554436 6.973912 6.5989227 6.8525863 6.744097
1370510_a_at 7.200661 7.1006436 7.0811324 7.3005347 7.1487937 7.297645 7.2611713 7.2339454 7.1915817 6.2804103 6.9754043 7.383814
1370511_at 13.693288 13.769079 13.8769045 13.853904 13.782595 13.721809 13.7332945 13.870866 13.711308 13.895584 13.762787 13.728765
1370512_at 7.773482 7.89485 7.7812877 7.6537714 7.8107305 7.7032576 7.7860317 7.720077 7.474565 7.2446513 7.300768 7.599795
1370513_at 4.231033 3.8366203 3.8715107 3.8480983 3.878746 4.0444756 4.231414 3.836742 3.9216413 4.0539026 4.0773907 3.989337
1370514_a_at 4.4768867 4.582966 4.44917 4.3647285 4.5894413 4.551277 4.435233 4.4804354 4.439991 4.320839 4.6086855 4.538522
1370515_x_at 5.2816787 4.7172756 4.5676937 4.615848 4.470115 4.630032 4.6610627 5.117844 4.61611 4.712734 4.3080707 4.360257
1370516_at 5.832667 6.329343 5.8708534 6.237725 6.0271153 5.933746 6.4166484 5.9837008 6.3789425 6.3070655 5.7946997 6.3757863
1370517_at 4.0732307 3.88707 3.685864 3.7434618 3.9540548 4.0475116 3.9765298 3.883154 3.8764083 4.030046 3.9812303 3.7201629
1370518_a_at 4.021209 4.0801163 3.995791 4.135971 3.893901 3.9536755 4.194533 4.1285744 4.1032557 4.3310585 4.012952 3.7855396
1370519_at 4.775323 4.697817 4.766929 4.6979146 4.8995204 4.9538355 4.724739 5.029606 4.93537 4.859023 4.6936793 4.604397
1370520_at 4.222539 4.1893034 4.043826 4.0981913 4.279104 4.029255 4.1433 3.9535208 3.9759502 3.9174647 4.1683006 4.1247144
1370521_at 6.042123 6.0807905 6.101909 6.0258017 5.9579434 5.805957 6.03731 5.90386 6.1461377 6.1638546 5.8861504 6.277858
1370522_at 9.168536 9.069549 8.931108 8.652124 9.294895 8.875013 9.049736 9.115696 8.970453 9.019296 9.016066 8.900018
1370523_a_at 7.381976 7.316829 7.4967422 7.6541085 7.639821 7.412384 7.1096697 7.5262833 7.663044 7.453716 7.308164 7.647319
1370524_at 9.050234 8.848377 8.873661 9.067337 8.94405 9.053816 8.808522 8.693378 9.040456 8.9152155 8.7557125 9.09269
1370525_at 7.778093 7.899029 8.205858 8.318628 8.078917 8.149591 7.783616 8.007032 8.294567 8.074999 8.2191925 8.260017
1370526_at 5.7896156 5.534027 5.6246076 5.949548 6.063648 6.693753 5.7320805 6.213761 6.850295 5.6662817 6.000276 6.8770766
1370527_a_at 8.405185 8.40077 8.348407 8.066976 8.453637 8.153037 8.447332 8.722719 8.3239765 8.13006 8.263498 8.446404
1370528_at 6.6347466 6.385796 6.513673 6.448381 6.367405 6.6052423 6.6167374 6.5751824 6.5626855 6.6848044 6.408779 6.397555
1370529_a_at 6.6816225 6.6711364 6.547459 6.704749 6.295495 6.4840856 6.391144 6.560639 6.583528 6.2444377 6.1803102 5.922773
1370530_a_at 7.630698 7.8164124 7.8890266 8.009329 7.5874977 7.5333242 7.6590333 7.7443748 7.7047677 7.1183214 6.802318 7.0639296
1370531_a_at 5.043555 4.998472 5.0166225 5.234486 5.024963 5.0623198 5.0598946 5.1842365 5.1698036 4.997493 4.7995024 4.8790636
1370532_at 6.138851 6.3953543 6.213242 5.9757957 6.028972 6.221926 5.9682374 6.301827 5.9417043 6.0664625 5.9491796 6.0089397
1370533_at 4.5471735 4.436315 4.5209713 4.094984 4.3494244 4.3766136 4.525526 4.4417753 4.556653 4.5680323 4.427591 4.420146
1370534_at 6.7451878 6.9505873 7.049259 6.887817 6.7934055 6.6140556 6.976993 6.9667125 6.6735864 6.855606 6.512489 6.559346
1370535_at 4.2475185 4.2077446 4.169096 4.237367 4.2612176 4.2767215 4.2376666 4.0653234 4.329205 4.583176 4.3339777 4.3676395
1370536_at 4.891007 5.4101877 5.4149976 5.3380575 5.3684554 5.31067 5.3064537 5.2725368 5.423583 5.4292536 5.5412083 5.700143
1370537_at 6.2667665 6.546127 6.479286 6.6347046 6.4370937 6.0522532 6.2558374 6.5780854 6.4724555 6.479824 6.4364777 6.453263
1370538_at 7.2999854 7.2666793 7.134509 7.3068047 7.309383 6.9272385 7.599048 7.3343 7.291094 8.724117 7.8280306 7.5568824
1370539_at 6.485419 6.4797506 6.420728 6.899471 6.8478646 6.6839495 6.148743 6.2554846 6.76081 6.1138124 6.3669786 6.7055373
1370540_at 4.286605 3.8247845 4.1455746 4.2203856 3.8529465 4.0910444 4.0979066 3.9011462 4.1104136 4.5076866 3.9606636 3.9931042
1370541_at 5.011121 5.639604 5.8139725 6.1295166 5.1380963 6.0730753 5.485431 5.167179 5.7919993 7.5327535 5.6997194 5.3233705
1370542_a_at 6.3945837 6.2483263 6.251055 6.1262355 5.7082305 6.216925 6.403505 6.042055 6.1103587 6.3674273 5.9154954 6.0497146
1370543_at 6.2271833 6.456633 6.3391576 6.1309853 6.258258 6.227974 6.160017 6.236457 5.8595667 6.0282555 6.114704 6.002816
1370544_at 5.8062906 5.6994195 6.0441384 5.7234373 5.7675776 5.7616816 5.8765063 5.857798 5.8837714 6.321875 5.7929244 5.936811
1370545_at 5.371203 5.282243 5.37566 5.163093 5.1437635 5.2782145 5.3915353 5.1747675 5.139534 5.3378534 5.2390547 5.040008
1370546_at 4.975621 4.3022876 4.2164726 4.296442 4.127422 4.3384776 4.495967 4.173089 4.2721496 4.1614 4.831808 4.32823
1370547_at 13.991272 13.967624 14.039232 14.10682 13.978281 14.047162 14.010899 13.970472 13.952207 14.104184 13.773405 13.986559
1370548_at 6.8558745 7.3694744 6.9376345 7.761876 7.110785 7.515713 7.0637445 7.138153 7.39005 7.6830077 7.47633 8.293142
1370549_at 5.7450714 5.8256207 5.871659 5.714076 5.695923 5.730374 5.836802 5.773081 5.765485 5.91098 5.7672176 5.8483057
1370550_at 5.6671934 5.878331 5.7675214 5.586909 5.6605363 5.782296 5.689817 5.6287704 5.9455667 5.6358514 5.55872 5.635102
1370551_a_at 7.8781676 7.7130895 7.701803 7.8471737 7.850336 7.1123576 7.577646 7.60811 7.7652574 7.4514127 8.246857 7.9781876
1370552_at 5.6255674 5.3458023 5.5404053 5.4663706 5.2670135 5.302721 5.486883 5.450843 5.52816 5.4673576 5.3811617 5.716235
1370553_at 6.639679 6.599642 6.2926044 6.722466 6.714331 6.0676646 6.2854996 6.6188807 6.897533 6.6071973 6.377421 6.6278634
1370554_at 7.9966326 8.390022 8.238619 8.146571 8.239233 8.097132 7.98518 8.1446705 8.374261 8.315957 8.282268 8.306342
1370555_at 4.763014 4.7200403 4.52404 4.6616287 4.3816156 4.6850243 4.618994 4.538848 4.503466 4.636156 5.1435347 4.6393766
1370556_at 5.4703717 5.368084 5.0461807 5.159149 5.516506 5.5946684 5.6175356 5.1601443 5.374413 5.1878443 5.666326 5.294063
1370557_a_at 4.046417 3.8827941 4.031123 4.003652 3.8316624 3.8306906 4.0763803 4.283167 4.075985 4.159152 3.8845122 3.8668647
1370558_a_at 3.184026 3.28852 3.4333918 3.2161052 3.2515433 3.325088 3.2790713 3.197659 3.3033433 3.2395666 3.2465034 3.1413865
1370559_at 3.8717206 3.7844813 3.7071314 3.61991 3.6248016 3.692587 3.7643366 3.729115 3.7242513 3.8750055 3.6974592 3.8011622
1370560_at 4.19619 4.189394 4.2634945 4.13958 4.511983 4.4994774 4.2937584 4.404637 4.428873 4.4844294 4.410099 4.2462006
1370561_at 3.9656427 4.0154734 4.0113974 3.8631067 3.9610538 4.112172 4.0139613 4.0429325 4.207452 4.0692368 3.8905158 3.9605794
1370562_at 5.2586446 4.8400955 4.770212 4.6945415 4.754407 4.747887 5.2071886 4.6747456 4.7275105 4.7349772 5.0395865 4.7506394
1370563_at 11.005665 11.194275 11.09618 11.125568 11.11033 11.198086 10.8270235 11.163422 11.213266 11.470988 11.47892 11.782611
1370564_at 4.2747498 4.3786225 4.360031 4.317117 4.169158 4.3897257 4.4997654 4.428889 4.241202 4.5165305 4.128304 4.2599277
1370565_at 4.337954 4.546571 4.8665094 4.4078636 5.3639793 4.6827693 4.7019234 4.6940336 4.602954 4.498338 4.798438 4.6230974
1370566_at 9.496415 9.41354 9.382425 9.732519 10.338141 9.002226 9.805818 9.899461 9.088217 9.153067 6.25157 6.587408
1370567_at 6.5090804 6.564678 6.5009274 6.5054617 6.49579 6.7919836 6.8143187 6.6675096 6.4627566 6.484714 6.419673 6.310376
1370568_at 5.648214 5.8020444 5.8579583 5.6989193 5.6590157 6.086068 5.8067102 5.945316 5.457535 5.7528067 5.8992753 5.7870984
1370569_at 5.01369 5.0420876 5.0207143 4.9636126 4.858817 4.9171867 5.0598946 4.9918275 4.8642097 5.147108 5.0398893 4.9166484
1370570_at 6.3896794 6.8346014 6.5297446 6.4054117 6.379479 6.441437 6.526588 6.617103 6.304687 6.6318464 6.5551744 6.5284767
1370571_at 4.728548 4.7658978 5.0974264 5.0707803 4.8250613 5.203934 4.663892 4.898082 5.0035963 4.8053336 6.779417 5.755432
1370572_at 3.9164755 3.6507277 3.970583 3.8321335 3.7718508 3.8827777 4.0192842 3.9215724 3.683191 3.8995173 3.948296 3.919644
1370573_at 9.277785 9.094829 9.372081 9.306783 9.588153 9.353191 9.343163 9.299206 8.986068 9.425898 8.755967 9.33882
1370574_a_at 7.090944 6.707332 6.7914877 6.937263 7.026941 6.9625335 6.784239 6.565876 6.8996377 6.9191766 6.8964486 6.8994412
1370575_a_at 7.8340044 7.980423 8.055189 7.583372 7.7669024 7.706815 7.783842 7.906281 7.9335413 7.9032984 8.003847 7.759278
1370576_at 5.470685 5.5309367 5.216964 5.1915445 5.401323 5.2641654 5.398478 5.4827085 5.6305966 5.1788864 5.261919 5.223055
1370577_at 6.3991094 6.0030413 5.9751472 5.980091 5.671124 6.252332 6.121845 6.105214 6.232364 6.1785517 5.8145266 6.1580396
1370578_at 6.7126775 6.8253384 6.813846 6.719875 7.21254 6.874077 6.9276524 6.7031746 6.826089 6.7494817 6.881445 7.1614275
1370579_at 9.07056 9.061595 9.212591 9.127527 8.96969 9.0919075 8.975573 9.040018 8.980964 9.305381 8.985958 9.018742
1370580_a_at 12.900806 13.217123 13.174753 13.236402 12.949191 13.229269 12.865147 13.061227 13.265987 13.151917 13.221298 13.356621
1370581_at 4.5427017 4.324486 4.4077625 4.3353643 4.3761396 4.375847 4.2795763 4.283022 4.3969326 4.324073 4.5773754 4.749049
1370582_a_at 3.6321397 3.4739547 3.4141722 3.4792695 3.3595445 3.4204063 3.4521122 3.6494622 3.2875152 3.3953223 3.4131556 3.4502013
1370583_s_at 5.5645065 5.808445 5.9834213 6.1977053 5.5745735 5.4565535 5.6581373 5.895652 5.545716 6.2988777 6.0928493 6.133497
1370584_a_at 6.109299 5.3724666 5.6417484 4.9088573 6.4204006 5.548967 5.2469044 6.464774 5.803756 5.309847 5.1831474 6.157309
1370585_a_at 6.19928 6.262386 5.9053736 6.349831 6.363176 6.5158796 6.3726773 6.292794 6.161141 5.8403087 5.9031386 6.426683
1370586_a_at 5.9390383 6.194449 6.1498184 5.9669304 5.9007516 5.8829947 6.1457243 6.204124 5.9029384 6.003053 6.029584 5.9180136
1370587_at 4.8368692 4.8954916 5.0459566 4.9813724 4.6819725 5.0346274 4.969631 4.882859 4.890588 5.007559 4.844403 4.7364683
1370588_a_at 4.3446674 3.9836297 4.1773915 4.075492 4.123248 4.2844906 4.3141375 4.256048 4.1801815 4.283326 4.2080464 4.327663
1370589_at 4.81056 4.867358 4.95489 4.9244676 4.997776 4.9667196 4.857174 4.931778 5.021475 4.965789 4.940549 5.019885
1370590_at 7.2491918 7.31365 7.1933327 7.281798 7.1626873 7.362386 7.5339985 7.403311 7.271572 7.3262835 7.146194 7.2551327
1370591_at 6.825751 7.0072775 6.758806 6.64963 6.737244 7.0698524 6.6167827 6.8788605 6.520513 6.590433 6.6990232 6.9570937
1370592_at 5.0946965 6.154624 4.378943 5.782826 5.108198 4.744932 4.838896 6.11998 5.953574 6.242586 5.8388724 7.4483724
1370593_at 13.452742 13.494272 12.081032 13.56013 13.297156 13.502509 12.568104 13.289384 13.283478 13.486072 9.4545 11.64117
1370594_at 5.079424 5.175501 5.2187357 5.134965 5.1688995 5.395425 5.063468 4.935277 5.0955687 4.9514837 5.085472 5.139392
1370595_a_at 4.504859 4.1245537 4.108421 3.9164343 4.0500693 4.2229486 3.933676 3.9848146 4.1097646 3.8614886 4.124744 4.08906
1370596_a_at 4.302432 4.015052 4.141313 4.1014156 4.088953 4.143874 4.2458086 4.0268717 4.2964616 4.2834897 4.018853 4.045538
1370597_at 6.326594 6.0333724 6.289894 5.7793713 6.25053 6.1324687 6.3126493 6.3729634 6.2544904 6.276383 6.2104745 6.146453
1370598_a_at 4.5372887 4.464697 4.5241914 4.5904536 4.6677237 4.48947 4.622923 4.5928445 4.6060658 4.565668 4.6371713 4.2451715
1370599_a_at 7.634107 7.535171 7.6504517 7.2202053 7.864635 7.4902625 7.6121454 7.6892633 7.447433 7.0572343 7.1927705 7.4214344
1370600_at 5.2364817 5.815041 5.5983095 5.424638 5.881018 5.460492 5.8172398 5.3421617 5.6140523 5.016488 5.5991335 5.3780756
1370601_a_at 4.67713 4.8418517 4.691579 4.7275677 5.1194677 4.9259734 5.177071 4.735237 4.9525075 4.9505415 5.2449055 4.689805
1370602_at 4.4812393 4.576521 4.500519 4.681882 4.678694 4.5371294 4.4792957 4.566867 4.5258856 4.512104 4.6077666 4.6230974
1370603_a_at 5.543048 5.6494126 5.3046336 5.384748 5.755948 5.6232224 5.717417 5.6069813 5.25403 5.3712873 5.4604735 5.7772393
1370604_at 4.0203333 3.882876 4.0074377 4.0315638 3.7758698 3.920803 3.8843915 3.7964234 3.6871188 3.8049088 4.002922 3.674369
1370605_s_at 6.179671 6.2094345 6.2374096 6.595807 5.930645 5.8845644 5.9015794 6.068413 5.775075 5.98227 5.632805 5.5852823
1370606_at 5.6145854 5.371421 5.5009766 5.949318 6.1441474 5.872313 5.5939956 5.468861 6.254361 6.14682 5.8040967 5.829545
1370607_a_at 4.6419525 4.7285194 4.793009 4.7481484 4.9650273 4.7169657 4.602831 4.7314563 5.0403094 4.8698444 4.622089 4.5971537
1370608_at 3.6119668 3.5892704 3.6517255 3.6743639 3.5178378 3.782946 3.7844756 3.7593064 3.7816818 3.8219535 3.753838 3.6538515
1370609_a_at 9.460052 9.657404 9.769745 9.971663 9.4760475 9.406804 9.754122 9.70226 9.840576 10.214304 9.485927 9.840409
1370610_at 4.734629 4.681272 4.466052 4.6647515 4.6500254 4.7072735 5.1467853 4.708636 4.7064605 4.7785516 4.9079113 4.576363
1370611_at 6.15285 5.947095 6.0561776 5.908145 5.890217 6.075883 6.1934156 5.9980316 5.997381 6.092111 5.989972 6.0389
1370612_at 6.8332434 6.5051813 6.339229 6.410168 6.4515066 6.7444963 6.639867 6.448297 6.496664 6.347613 6.6038566 6.620984
1370613_s_at 12.570432 12.810865 12.476569 13.212311 12.7234125 12.713754 12.916753 12.856017 12.89178 13.042222 12.9031315 13.224536
1370614_s_at 6.1532645 5.830914 5.8437085 5.6344824 6.0196548 5.668766 6.0250897 5.9786987 5.8817115 6.2384753 5.7718782 5.822113
1370615_at 5.071764 5.0304775 4.988338 5.0438137 4.9837074 5.1191216 4.991515 5.2460184 5.127948 4.99803 4.886695 4.903593
1370616_at 5.1987987 5.1354046 5.1300235 5.2779713 5.1009326 4.942366 5.2230425 4.9917226 5.0143447 5.189194 5.3074317 5.109467
1370617_at 4.974777 4.7879314 4.869212 4.672668 4.844719 4.7748537 4.7890024 4.5975785 4.7304425 4.7933235 4.8140717 4.786908
1370618_at 7.430218 7.4928894 7.501636 7.46823 7.5100894 7.3809733 7.393859 7.6581364 7.625697 7.816802 7.2824297 7.341341
1370619_at 4.956545 4.899865 4.8056335 4.832513 4.7394247 4.783862 4.831582 4.883768 4.896158 4.6663327 4.8842087 4.9709444
1370620_at 4.689458 4.777635 4.9170837 5.018661 4.934736 4.8125033 4.7463098 4.927291 4.938038 4.679208 4.8013654 4.7695165
1370621_at 5.5680385 5.37622 5.9010034 5.6258664 5.707455 5.8016696 5.455624 5.546999 5.6789145 5.4708 5.550261 5.641475
1370622_at 4.3148293 4.3018265 4.296691 4.1678176 4.212201 4.3338356 4.3851786 4.274664 4.1862717 4.299969 4.274135 4.3326044
1370623_at 6.7622886 7.432348 7.050679 7.453759 7.1742725 7.0526743 7.34233 6.8654966 7.137822 7.1610603 6.8157334 7.0472493
1370624_at 4.8458524 4.422636 4.7672124 4.6539955 4.6272106 4.483753 4.6960125 4.630556 4.778475 4.817643 4.6415267 4.7090816
1370625_at 3.8216712 3.931126 3.9908524 3.8442428 3.8696315 3.8150117 3.8294578 3.836742 3.8371258 3.8892925 4.1605024 3.811584
1370626_at 3.5286906 3.5697844 3.4503613 3.2799957 3.3767345 3.5179405 3.4934406 3.4708726 3.368057 3.4186718 3.3070302 3.303048
1370627_at 4.485379 4.5250826 4.6702924 4.7072225 4.759281 4.6932507 4.773057 4.6002746 4.8942513 4.598899 5.0835156 4.589487
1370628_at 4.887241 5.2635317 4.8900013 5.1434865 4.9817853 4.9168153 5.084094 4.702827 4.8450284 4.689278 5.283729 4.941574
1370629_at 3.5859256 3.823682 3.7529967 3.6894999 3.8499665 3.6643322 3.802199 3.8110495 3.9044223 3.811653 3.7189322 3.7209866
1370630_a_at 5.861234 6.2506294 6.067795 6.1823063 5.9696755 6.1685586 6.326851 6.1948233 5.917334 6.3809896 6.5103335 6.536104
1370631_at 4.3992906 4.382625 4.502485 4.26338 4.330219 4.295387 4.4064217 4.2300973 4.258689 4.2924824 4.603093 4.2926254
1370632_at 4.473277 4.318452 4.533896 4.633098 4.5242167 4.563898 4.8198977 4.5610957 4.3284616 4.596546 4.5035715 4.5437164
1370633_at 5.4507856 5.5120196 5.4084554 5.363797 5.5300283 5.487434 5.3609624 5.3724985 5.3677998 5.376046 5.548957 5.46999
1370634_x_at 6.841965 6.980787 6.857172 6.7981424 6.7487864 6.694413 6.926715 6.8475785 6.6930575 6.9628515 6.820992 6.8190355
1370635_at 5.7808995 5.128426 5.1391015 5.0699487 5.0288982 5.298345 5.420147 5.1865516 5.0522294 5.2091155 5.563251 5.083601
1370636_at 4.545108 4.7516403 4.609235 4.620942 4.575704 4.6471543 4.743581 4.7303896 4.6963916 4.6607504 4.5517616 4.5947595
1370637_at 4.3062563 4.300209 4.1282263 4.14713 4.363575 4.2957582 4.3507156 4.061104 4.4399185 4.1455097 4.3434887 4.22806
1370638_at 4.597774 4.759029 4.621539 4.997112 4.6349416 4.8174634 4.7323704 4.5655656 4.630289 4.5746155 4.5401692 4.789707
1370639_at 7.744607 7.8260336 7.8290815 7.5447025 7.7415266 7.7630353 7.916352 7.7587276 7.664188 7.8049235 7.6666207 7.737291
1370640_a_at 5.7286806 5.5532074 5.6193323 5.5145483 5.5764923 5.6530886 5.652503 5.8436575 5.593815 5.6532774 5.6111803 5.498863
1370641_s_at 6.5632024 6.6924405 6.804028 6.526593 6.5185456 6.7245526 6.811425 6.7147975 6.7475953 6.91029 6.653994 6.454077
1370642_s_at 6.910774 6.8828316 7.0816154 6.98332 6.8526998 6.4847274 6.807976 6.791547 6.4721355 6.127537 6.071025 6.542213
1370643_a_at 5.7668195 5.6094265 5.6585093 5.62798 5.7562714 5.7444363 5.7148027 5.5978622 5.577985 5.669302 5.779681 5.6696467
1370644_at 3.7197316 3.675071 3.6411705 3.489967 3.4074447 3.7187262 3.6531963 3.4149408 3.5898757 3.723758 3.6975338 3.5608647
1370645_at 4.4833565 4.3820558 4.4518104 4.373422 4.436795 4.6167617 4.4762154 4.3591166 4.348646 4.5959373 4.5803246 4.396345
1370646_at 6.3710713 6.6375127 6.719016 6.6165366 6.460533 6.607872 6.688411 6.8514185 6.7654123 6.8112764 6.454728 6.7388678
1370647_at 4.5591125 4.4978886 4.4110537 4.422086 4.2527876 4.3663073 4.365386 4.376567 4.408701 4.402053 4.535831 4.551979
1370648_a_at 5.6622562 5.3480515 5.561918 5.608347 5.458996 5.4991403 5.6420536 5.503858 5.6031265 5.324992 5.401786 5.3871274
1370649_at 5.8629966 6.100827 6.296993 6.2687554 6.2076273 6.036187 6.114794 6.0874805 6.274276 6.3826346 6.612517 6.3488545
1370650_s_at 4.143771 4.2986984 4.188637 4.076162 4.1368675 4.340378 4.1843286 4.1997933 4.1475706 4.2962637 4.0751963 4.1187596
[truncated: 3,479,358 more chars]
