# Supplementary material for: Transcriptomic point of departure determination: a comparison of distribution-based and gene set-based approaches
Source: Front Genet. 2024 May 9;15:1374791. doi: 10.3389/fgene.2024.1374791 (PMC11112360; doi:10.3389/fgene.2024.1374791)
Supplement: Supplementary file 6 [file DataSheet1.zip › Data Sheet 1/papaverine_29day_Rat_Liver_rma.txt]

ProbesetID V2 V3 V4 V5 V6 V7 V8 V9 V10 V11 V12 V13
Dose 0 0 0 40 40 40 120 120 120 400 400 400
1367452_at 10.435129 10.292367 10.36206 10.315037 10.255407 10.332041 10.416696 10.376614 10.30902 10.361793 10.353198 10.212954
1367453_at 9.998256 10.041198 10.119259 10.190237 10.178178 10.042461 10.102866 10.091711 10.2035055 10.208815 10.134422 10.271729
1367454_at 10.013948 10.098343 10.02016 10.159317 10.039479 9.984591 10.132974 10.158103 10.039774 10.212175 10.17456 10.132617
1367455_at 11.520411 11.419705 11.540206 11.401805 11.454822 11.47795 11.466229 11.348327 11.492789 11.60885 11.676187 11.651578
1367456_at 11.942245 11.914741 11.886998 11.874733 11.797385 11.905802 11.864144 11.904071 11.848068 12.04306 12.009126 11.917568
1367457_at 9.185284 9.252914 9.179296 9.179767 9.14986 9.15915 9.276874 9.132066 9.241329 9.193814 9.114173 9.136792
1367458_at 8.207385 8.347048 8.310887 8.370564 8.465277 8.204675 8.259693 8.430348 8.280645 8.376878 8.405247 8.303574
1367459_at 12.068367 12.209759 12.084261 12.111163 12.127086 12.150636 12.179272 12.176765 12.132081 12.193432 12.186088 12.207453
1367460_at 11.5347395 11.525083 11.501073 11.528651 11.450126 11.446033 11.577217 11.484793 11.5568695 11.507893 11.57065 11.590469
1367461_at 10.38623 10.399741 10.226632 10.2704 10.215038 10.361885 10.368448 10.451072 10.184559 10.39788 10.463214 10.121047
1367462_at 10.678256 10.798679 10.871845 10.7262535 10.447556 10.478499 10.585026 10.638988 10.576552 10.6096115 10.774368 10.818213
1367463_at 11.187165 11.269935 11.078187 11.162237 11.1085825 11.162616 11.148787 10.962798 10.966601 11.330309 11.115454 11.229684
1367464_at 9.614612 9.630592 9.702021 9.736052 9.751104 9.640895 9.69628 9.722962 9.679122 9.647953 9.735048 9.759182
1367465_at 10.266634 10.247389 10.15873 10.445457 10.331988 10.287233 10.26122 10.340085 10.346387 10.242979 10.396793 10.375141
1367466_at 10.108311 10.245285 10.050501 10.020811 10.065005 10.172287 10.071161 10.117579 10.065316 10.115835 10.104208 10.06434
1367467_at 11.541084 11.631877 11.61018 11.617854 11.596971 11.515913 11.480404 11.530483 11.528409 11.508566 11.571239 11.614226
1367468_at 9.935416 9.803138 10.009444 9.8777485 9.964299 9.953317 9.959681 9.898905 9.949165 9.720855 9.85582 9.949751
1367469_at 12.088337 11.922788 11.9551115 12.027326 11.872012 12.028799 11.976847 11.917554 11.921609 11.978086 12.107139 11.917124
1367470_at 10.226022 10.30725 10.150873 10.06991 10.062514 10.321322 10.211542 10.1686535 10.1048975 10.276521 10.375186 10.257768
1367471_at 8.989953 8.965447 8.987608 9.016343 9.057636 9.072463 9.031256 9.009672 9.212992 9.002466 9.037854 9.244584
1367472_at 10.184009 10.30369 10.027902 10.323371 10.168985 10.0851555 10.120128 10.236938 10.168499 10.325221 10.223153 10.129727
1367473_at 9.846148 9.836064 9.959212 10.102541 9.942389 9.954922 10.033801 9.923592 9.969403 9.811617 9.958128 9.958642
1367474_at 9.941953 9.749487 9.560285 9.916291 9.854984 9.789565 9.626048 9.747159 9.669745 9.70145 9.892421 9.75078
1367475_at 10.551145 10.448354 10.589131 10.550674 10.472976 10.571658 10.533828 10.560232 10.600598 10.450919 10.504027 10.435154
1367476_at 11.211879 11.119142 11.202852 11.12094 11.105114 11.201567 11.136593 11.163348 11.175755 11.1874075 11.232023 11.196617
1367477_at 10.152196 9.95841 9.9721575 10.044933 10.065749 10.22872 10.254181 10.016352 10.113548 10.051966 10.1408415 10.167912
1367478_at 7.7393928 7.854012 7.7948675 7.799214 7.7113132 7.8402276 8.117577 7.7574563 7.994432 7.881688 7.808046 7.902522
1367479_at 11.331506 11.297926 11.305063 11.267839 11.248884 11.316443 11.292238 11.289188 11.253018 11.117256 11.233458 11.151659
1367480_at 9.565986 9.380467 9.386865 9.406607 9.3982725 9.495298 9.468239 9.522735 9.415245 9.484929 9.528893 9.453404
1367481_at 9.270196 9.232686 9.288995 9.239446 9.292051 9.34775 9.403485 9.349462 9.299217 9.171574 9.282598 9.425884
1367482_at 9.6298685 9.555997 9.466991 9.753956 9.452155 9.511003 9.591014 9.500496 9.563965 9.55955 9.530808 9.574792
1367483_at 8.895633 8.913475 8.952749 8.832373 8.879114 8.983263 9.023827 8.944123 8.926259 8.784357 8.880594 9.039755
1367484_at 9.397543 9.308009 9.3705435 9.316473 9.156294 9.315314 9.281152 9.326861 9.365186 9.2962475 9.244653 9.149701
1367485_at 10.026777 10.078307 10.233391 9.941521 9.974115 10.099883 10.15108 10.055508 10.111403 10.103715 10.196817 10.112108
1367486_at 9.697668 9.605986 9.8179455 9.71714 9.570662 9.674674 9.614024 9.631267 9.483907 9.665961 9.70145 9.589933
1367487_at 7.52781 7.6386714 7.4369564 7.5678763 7.492971 7.5672956 7.534987 7.4824486 7.476845 7.488828 7.540181 7.501477
1367488_at 8.303949 8.078218 8.248833 7.7478843 7.8827896 8.274509 8.25279 7.9336677 8.024015 7.869721 8.3401985 7.941952
1367489_at 6.340575 6.732884 6.556026 6.432925 6.6747093 6.674364 6.5574245 6.4332256 6.6504025 6.68084 6.408098 6.365434
1367490_at 7.382082 7.3502803 7.234255 7.242443 7.3626213 7.3696404 7.382139 7.427106 7.271676 7.423551 7.3394165 7.281048
1367491_at 9.403691 9.496428 9.510553 9.301823 9.2851925 9.402667 9.520442 9.369063 9.455534 9.486169 9.593413 9.5872555
1367492_at 9.181957 9.203521 9.250327 9.049487 9.183297 9.159206 9.126003 9.201435 9.267295 9.1327 9.1296625 9.223565
1367493_at 9.5742235 9.474082 9.450241 9.541766 9.393194 9.554519 9.384926 9.389434 9.312898 9.540831 9.501263 9.425884
1367494_at 9.921878 10.035017 10.049361 9.814848 9.917163 9.972454 9.922818 10.061261 9.950223 9.875541 9.84539 9.908332
1367495_at 7.6188016 7.522807 7.7133226 7.4035788 7.569989 7.703096 7.7503247 7.595415 7.497713 7.41361 7.547659 7.552419
1367496_at 11.383746 11.533747 11.38791 11.533432 11.441485 11.37712 11.477366 11.49332 11.4111185 11.529992 11.438218 11.552173
1367497_at 8.806455 8.89661 8.826193 8.800597 8.8968725 8.823281 8.845743 8.87559 9.027879 8.723493 8.515419 8.7034025
1367498_at 8.952731 8.900465 8.889543 8.627053 8.5083685 8.9089 8.892069 8.58699 8.695122 8.525252 8.742787 8.389858
1367499_at 8.353796 8.276922 8.378281 8.17322 8.178501 8.468763 8.284403 8.349918 8.22977 8.281027 8.219496 8.271021
1367500_at 10.290459 10.131177 10.252843 10.103261 10.194798 10.191874 10.201753 10.050469 10.27917 10.060607 10.197637 10.289113
1367501_at 8.453267 8.551069 8.566109 8.638094 8.59765 8.735076 8.568976 8.6848755 8.6703 8.446327 8.646553 8.482283
1367502_at 8.449342 8.4601 8.5606165 8.362306 8.575661 8.530146 8.501413 8.517241 8.683814 8.537433 8.6150875 8.772815
1367503_at 10.987757 11.017274 11.001103 11.051841 11.026604 11.016067 11.167446 11.067365 11.065291 11.033981 11.123415 10.980173
1367504_at 8.421779 8.431643 8.38241 8.365028 8.349674 8.506609 8.28717 8.062086 8.328025 8.284937 8.529421 8.382233
1367505_at 8.318192 8.108122 8.223218 8.071969 8.1792965 8.397929 8.539299 8.202664 8.435929 8.176571 8.207042 8.478076
1367506_at 9.837508 10.022193 9.955068 10.044314 9.990215 10.024585 10.241483 9.980982 9.939778 10.033535 9.994557 10.131159
1367507_at 7.2235494 7.211544 7.538343 7.2124915 7.188155 7.576302 7.242679 7.252723 7.2351527 7.1167817 7.393427 7.155615
1367508_at 8.664126 8.837857 8.748271 8.667522 8.646848 8.78858 8.640412 8.630823 8.774511 8.725189 8.76446 8.884088
1367509_at 9.622771 9.538084 9.622982 9.393652 9.62976 9.676043 9.539186 9.62866 9.652137 9.47821 9.503658 9.690686
1367510_at 9.864383 9.841161 9.75813 10.000425 9.980833 9.779531 9.910695 9.900861 9.911227 9.756749 9.789535 9.996506
1367511_at 8.46215 8.551565 8.463406 8.580614 8.487398 8.393541 8.587589 8.624127 8.515352 8.624265 8.472949 8.63157
1367512_at 10.96828 11.004211 11.084288 10.970632 10.987628 11.087532 11.136281 11.004738 11.154791 10.942027 10.965608 10.993907
1367513_at 8.356909 8.188799 8.115212 8.367755 8.459438 7.7223535 8.440875 7.9605227 8.46747 8.077604 8.4380455 7.944911
1367514_at 7.8205366 8.037478 7.947481 7.9543047 7.937228 7.874804 8.005077 7.9520173 7.911732 8.045216 7.9594917 7.888234
1367515_at 7.7920957 7.4721293 7.844331 7.3417645 7.182142 7.660003 7.8294897 7.659238 7.876447 7.57693 7.8803477 7.711799
1367516_at 9.26649 9.161456 9.211139 9.156619 9.073397 9.102594 9.145315 9.014441 8.982935 8.907502 9.1521845 9.058765
1367517_at 7.925719 7.8100257 7.840756 7.8271914 7.8064404 7.8419886 7.849667 7.858273 7.777137 7.872776 7.876383 7.7964544
1367518_at 8.797629 8.900361 8.780674 8.730533 8.867054 8.906179 8.803674 8.67541 8.783179 8.823854 8.831092 8.858527
1367519_at 8.553667 8.648482 8.5366745 8.566694 8.67061 8.654075 8.614104 8.608126 8.609543 8.745473 8.601162 8.570733
1367520_at 9.893101 9.906096 9.984073 10.029208 10.046317 9.954175 9.999648 10.029332 10.0018 9.94632 9.973485 10.138151
1367521_at 6.814852 6.848177 6.935853 6.8133645 6.8934197 6.878389 6.8709717 6.9134464 6.8613195 6.90646 6.9214897 6.9790545
1367522_at 9.329748 9.45316 9.342655 9.282899 9.363932 9.348531 9.348813 9.249986 9.296603 9.383289 9.451659 9.315603
1367523_at 8.589622 8.694539 8.575086 8.680395 8.583791 8.540375 8.594153 8.648064 8.584055 8.559893 8.479461 8.685916
1367524_at 7.476868 7.4258795 7.324013 7.546684 7.3087735 7.33838 7.491494 7.4653597 7.4136677 7.407565 7.634455 7.4501557
1367525_at 9.27525 9.395059 9.397337 9.230463 9.186417 9.37509 9.15234 9.306982 9.230777 9.166636 9.205046 9.156796
1367526_at 8.985749 9.119139 9.167909 9.08063 8.966079 9.153825 9.205411 9.175855 9.212317 9.0888 9.126623 9.188292
1367527_at 8.422113 8.509283 8.499786 8.323212 8.639047 8.317586 8.576931 8.379871 8.480928 8.479725 8.306387 8.566944
1367528_at 8.786458 8.872946 8.844319 9.100344 8.908804 8.974049 9.010921 8.844337 9.099645 8.972938 8.994412 9.0083685
1367529_at 9.433144 9.298361 9.346386 9.349718 9.297298 9.44809 9.339082 9.295249 9.370348 9.256192 9.381767 9.252774
1367530_at 7.580957 7.473433 7.2874746 7.5619917 7.4933186 7.3844237 7.6649976 7.3556156 7.6073327 7.7697673 7.6044207 7.5281196
1367531_at 10.850723 10.833846 10.848433 10.8880825 10.846169 10.869172 10.835866 10.842474 10.855169 10.925881 10.893183 10.89007
1367532_at 11.262335 11.343617 11.201163 11.128655 11.248425 11.196261 11.211187 11.188285 11.183327 11.162843 11.110133 11.181436
1367533_at 8.461604 8.560378 8.531565 8.520801 8.527816 8.625494 8.619231 8.609316 8.792145 8.484309 8.679505 8.440487
1367534_at 7.652845 7.6057777 7.3568254 7.491776 7.418264 7.2120748 7.356415 7.4369726 7.3604755 7.2591925 7.38884 7.5311837
1367535_at 8.976364 8.864505 8.799045 8.788434 8.859938 8.768822 8.754347 8.851171 8.683625 8.76975 8.79148 8.76768
1367536_at 7.8320513 7.773113 7.722314 7.8185873 7.825193 7.760543 7.737992 7.8705673 7.9798493 8.0409775 7.9670463 8.120565
1367537_at 8.0040245 7.839466 7.91099 7.7666698 7.6259084 8.057149 8.002338 7.748743 7.6505737 7.7233005 8.103531 7.7902894
1367538_at 6.9487143 6.979537 7.205284 6.9282103 6.8924384 7.218417 7.1598525 7.014122 7.1864576 7.157721 7.0987277 7.2039094
1367539_at 8.694183 8.722326 8.773986 8.526033 8.663234 8.825263 8.5924425 8.559681 8.5640745 8.428422 8.618244 8.455273
1367540_at 7.722415 7.8375096 7.7199674 7.7054176 7.814455 7.903094 8.050161 7.969678 7.822193 7.6596146 7.9436474 7.939048
1367541_at 8.1772 7.9968038 8.08026 7.8027864 7.7466626 8.046744 7.995627 8.041082 8.083826 7.746155 8.09946 8.000061
1367542_at 8.298372 8.2354965 8.244236 8.002622 8.216406 8.181419 8.235765 8.106398 8.227657 8.203372 8.364472 8.250439
1367543_at 8.602582 8.502883 8.621648 8.533396 8.686832 8.636049 8.620432 8.5356655 8.676869 8.668569 8.750439 8.7257185
1367544_at 7.2355337 6.9671364 7.1884346 6.4077277 6.758873 7.0221066 7.0920506 7.2342615 7.06557 6.7757087 7.1189957 7.0618496
1367545_at 6.994392 6.9695516 7.031651 6.674619 6.8391066 7.02137 7.0212593 6.9026494 7.0483675 6.8067646 6.8751016 6.9544716
1367546_at 10.296379 10.395565 10.259619 10.354022 10.378229 10.279493 10.267557 10.221857 10.374845 10.189078 10.266741 10.337506
1367547_at 7.9112163 7.874218 8.025312 7.896208 7.8240705 7.9296336 7.885765 7.9584684 7.9352713 7.825972 7.878226 7.7880464
1367548_at 8.724388 8.441107 8.58622 8.701579 8.597837 8.549898 8.560191 8.355367 8.493759 8.641204 8.61295 8.552697
1367549_a_at 10.660432 10.80821 10.7105 10.588135 10.6442175 10.62502 10.75641 10.682796 10.5841875 10.819121 10.740854 10.578122
1367550_a_at 8.986232 8.844642 8.789472 8.827916 8.847063 8.683554 8.793443 8.752245 8.815397 9.005377 9.058889 8.772815
1367551_a_at 9.193733 9.371195 9.183912 9.350065 9.30988 9.110016 9.340134 9.291662 9.265594 9.290557 9.329438 9.3358
1367552_at 4.30351 4.3679676 4.32202 4.2827415 4.5251274 4.25272 4.2440405 4.3114953 4.471869 4.3990436 4.3158364 4.313425
1367553_x_at 11.893856 11.928536 11.801818 11.814675 11.944935 12.315694 11.59688 12.06388 11.998775 11.973852 11.235452 12.444001
1367554_at 4.07088 3.8544538 4.008976 4.0781174 4.1885295 4.0453 4.0481544 4.0587506 3.964552 3.960792 3.9687824 3.9252064
1367555_at 14.709088 14.696352 14.729549 14.684946 14.674463 14.682985 14.739185 14.706564 14.717045 14.708343 14.706564 14.718243
1367556_s_at 14.578571 14.55304 14.541562 14.588957 14.542509 14.547753 14.520375 14.559159 14.541562 14.538753 14.547753 14.518351
1367557_s_at 13.099044 13.1031685 13.069317 13.141786 13.234938 12.964273 13.078841 13.132669 13.0712 13.103453 13.067231 13.080124
1367558_x_at 3.072757 3.510417 3.2145905 3.2586832 3.1427467 3.1415758 3.4053257 3.354529 3.3406987 3.170007 3.348788 3.247385
1367559_at 12.96074 12.907986 12.925162 12.901204 12.974135 12.8594675 12.802186 12.734544 12.936336 12.900883 13.061554 13.0141325
1367560_at 12.163984 12.256737 12.19745 12.254541 12.259736 12.380934 12.256334 12.276714 12.211652 12.215186 12.396534 12.3444
1367561_at 12.639039 12.621202 12.716168 12.551214 12.58749 12.636437 12.648675 12.589311 12.671296 12.48713 12.79334 12.704053
1367562_at 9.1823015 8.434661 8.537067 8.980919 9.226465 8.127397 8.343942 8.691604 8.526527 8.587818 8.976126 8.744114
1367563_at 9.169616 8.982033 8.894318 9.299753 9.409843 9.003874 9.071096 9.088393 9.070748 8.857996 9.206731 8.996278
1367564_at 5.760826 6.0833855 5.952474 5.952242 6.0496454 5.983217 5.8365345 6.0258303 5.85233 5.9322643 5.998841 5.912994
1367565_a_at 13.773625 13.849913 13.785669 13.8935795 13.882421 13.848115 13.84196 13.765517 13.832869 13.8233185 13.877071 13.860926
1367566_at 3.9408348 4.2602463 4.135409 3.9783015 4.4496 3.9094594 4.1641626 4.1511726 4.136544 4.0988636 4.1401443 4.24286
1367567_at 12.016182 12.041521 12.009867 12.110717 12.157814 12.090686 12.213234 12.024914 12.0880575 12.029498 12.164183 12.216053
1367568_a_at 9.447401 9.582591 8.973889 9.568099 9.254877 9.049543 9.140347 9.030998 9.331478 9.052828 9.177755 8.834559
1367569_at 11.857695 11.808847 11.860492 11.932239 11.930601 11.933083 11.961795 11.9433155 11.890373 11.969969 12.005393 12.0501995
1367570_at 7.1542263 7.061962 7.1759453 7.1853023 7.760843 7.169783 6.8372426 6.9462776 7.15493 6.6591377 7.117344 7.562862
1367571_a_at 5.2421513 5.3106565 4.8324766 5.639844 5.3801107 5.448886 5.2866793 5.340232 5.280217 5.231575 5.097789 5.1502275
1367572_at 5.1434493 4.9765577 5.2176266 5.0467944 5.2045927 5.156046 5.2034044 5.193556 5.0104804 5.1001863 5.123146 5.2571397
1367573_at 12.38276 12.441086 12.354688 12.374125 12.440073 12.4180765 12.45252 12.440903 12.378259 12.464989 12.5573 12.5555
1367574_at 8.8513565 8.845879 8.572171 8.986833 8.793365 8.586026 8.7591305 8.759547 8.835001 8.459268 8.72586 8.947817
1367575_at 11.466146 11.784901 11.539116 11.68321 11.685896 11.557856 11.601899 11.577086 11.558446 11.618617 11.6380415 11.460261
1367576_at 13.632395 13.689942 13.662426 13.625026 13.752894 13.5343 13.584329 13.662126 13.604502 13.71327 13.461689 13.675893
1367577_at 7.4417562 7.72955 7.3825464 8.239909 7.0830503 7.344578 7.3712726 7.462291 8.24748 7.6951857 8.527127 8.489952
1367578_at 10.301584 10.371303 10.399027 10.4605465 10.364825 10.397316 10.415727 10.4144 10.4217415 10.359333 10.408146 10.521543
1367579_a_at 11.467516 11.358407 11.298752 11.630012 11.407805 11.366024 11.400353 11.409518 11.451167 11.2776375 11.6741905 11.306978
1367580_at 11.379603 11.434005 11.432924 11.427117 11.506286 11.570354 11.563313 11.61583 11.482236 11.397211 11.727684 11.692201
1367581_a_at 5.6456223 5.519909 6.1394463 6.210136 6.3129845 6.1974077 6.1212373 6.7495394 6.2455244 5.723466 5.7928715 6.125523
1367582_at 11.645191 11.730623 11.774695 11.806279 11.837023 11.81275 11.860746 11.85951 11.838798 11.7186575 11.923852 11.963575
1367583_at 13.391795 13.299163 13.314713 13.267422 13.396693 13.204493 13.1985855 13.162239 13.30449 13.316651 13.410912 13.410912
1367584_at 8.4201565 8.252631 8.182857 8.307129 8.02501 8.088009 8.326099 8.40049 8.269749 8.181468 8.478715 8.528744
1367585_a_at 11.290469 11.12817 11.115367 11.392813 11.363095 10.990574 11.217349 11.127816 11.131936 11.013306 11.204002 10.974953
1367586_at 12.93385 12.992701 12.88805 12.910479 12.778794 12.882948 12.792661 12.7760515 12.797632 12.696312 12.852075 12.721118
1367587_at 3.4022424 3.3578556 3.5731268 3.5993958 3.5367754 3.5158224 3.5819333 3.6705167 3.498803 3.44711 3.4018548 3.415971
1367588_a_at 11.632178 11.548418 11.67551 11.636426 11.674567 11.692711 11.672676 11.681342 11.725256 11.502839 11.747147 11.808988
1367589_at 9.678998 9.641265 9.466993 9.619353 9.593812 9.529619 9.52199 9.478408 9.556662 9.698707 9.713217 9.568363
1367590_at 11.092963 11.0503235 11.124302 11.159634 10.932417 11.014991 11.119632 11.084712 11.111355 11.23582 11.34353 11.3745575
1367591_at 10.17644 10.143926 10.211092 10.097557 10.204379 10.254756 10.183186 10.178857 10.2761345 10.232882 10.21258 10.329123
1367592_at 3.2395735 3.243838 3.4197705 3.3630407 3.4569 3.5747895 3.50825 3.5502405 3.3317144 3.4125903 3.5040522 3.5663455
1367593_at 8.817685 8.272288 8.401529 8.405223 8.692203 8.546604 8.987699 8.523329 8.934219 8.714501 8.093173 8.675107
1367594_at 9.39826 9.331102 9.143307 9.530062 9.471573 9.249041 9.358652 9.182074 9.146551 9.212918 9.275068 9.085089
1367595_s_at 13.716371 13.699062 13.739054 13.713858 13.665563 13.732936 13.743516 13.683256 13.698591 13.655713 13.622646 13.644265
1367596_at 12.343885 12.431108 12.3156595 12.441866 12.49636 12.455516 12.400021 12.390357 12.389937 12.27037 12.545506 12.577048
1367597_at 11.999011 12.01115 11.952271 12.03052 12.049363 12.186846 12.086584 11.994328 12.055448 11.985729 12.313559 12.1451645
1367598_at 14.171246 14.128162 14.136979 14.138993 14.127052 14.106146 14.095366 14.136979 14.114854 14.14556 14.053411 14.1012
1367599_at 12.332488 12.356263 12.190917 12.36504 12.387809 12.343236 12.160424 12.262462 12.342652 12.12923 12.3139305 12.298348
1367600_at 5.7667613 5.5280952 5.3444133 5.5994263 5.476264 5.4134164 5.4930406 5.5099053 5.487799 5.5970645 5.6208286 5.626106
1367601_at 8.656067 9.144913 8.351656 8.87136 8.296558 8.37574 7.8992968 8.541306 8.017786 7.545989 8.544443 7.5031137
1367602_at 9.484552 9.984846 9.463563 9.705074 9.239843 9.313343 8.936335 9.54832 9.047504 8.492026 9.2637005 8.544238
1367603_at 11.470763 11.537569 11.525062 11.562322 11.518762 11.484645 11.541921 11.467102 11.540504 11.582598 11.54165 11.734516
1367604_at 11.234888 11.355378 11.29826 11.419611 11.188496 11.366571 11.449833 11.330099 11.359855 11.366672 11.170215 11.32655
1367605_at 10.972472 10.887624 10.961189 10.971871 10.891846 10.902065 11.007915 10.813679 10.899405 10.709393 10.887779 10.97792
1367606_at 12.275835 12.323806 12.335375 12.271695 12.352871 12.458873 12.3776655 12.301483 12.332668 12.371293 12.455417 12.472327
1367607_at 12.57928 12.66658 12.692815 12.704632 12.65022 12.672491 12.713166 12.680613 12.699401 12.631243 12.68045 12.733344
1367608_at 4.978785 5.1566877 4.917321 5.123069 5.076914 5.1204157 5.097126 5.1375227 5.055643 5.171137 4.9859085 5.0771236
1367609_at 12.1997595 11.72846 12.096829 12.026019 12.031611 12.07383 11.88091 11.686691 11.81766 12.086362 12.0627575 11.874688
1367610_at 12.545003 12.501189 12.489431 12.632072 12.592085 12.555627 12.59728 12.48835 12.491197 12.507281 12.647171 12.618824
1367611_at 5.4750066 5.4040585 5.2997007 5.3697166 5.6444736 5.3548255 5.3722596 5.3137975 5.1931686 5.4097776 5.3645725 5.242267
1367612_at 14.073112 14.078419 14.143995 14.082488 14.063728 14.0826025 14.093622 14.057981 14.095032 14.028758 14.071893 14.122145
1367613_at 12.8244095 12.876321 12.928528 12.885095 12.726291 12.864493 12.973741 12.858797 12.930186 12.965336 13.200469 13.023576
1367614_at 7.829433 7.654929 7.374599 7.572037 7.521685 7.6217937 7.476239 7.5784464 7.9310274 7.3556366 7.728094 7.922816
1367615_at 4.224907 4.0775433 4.152551 4.223962 4.255522 4.169026 4.112935 4.232101 4.234436 4.0615797 4.229752 4.1675653
1367616_at 4.186394 4.4053764 4.472636 4.3852406 4.401327 4.526247 4.4019346 4.5498466 4.4995813 4.487571 4.569605 4.498221
1367617_at 9.685315 9.666199 9.539612 9.55718 9.40726 9.590402 9.731665 9.594443 9.475015 9.546614 9.729414 9.656709
1367618_a_at 11.290101 11.269389 11.131106 11.382136 11.3486 11.331252 11.282352 11.193887 11.20901 11.265637 11.469414 11.393718
1367619_at 12.806943 12.880103 12.912367 12.844773 12.787759 12.92464 12.976699 12.834144 12.9611435 12.842517 12.944917 12.963089
1367620_at 12.673509 12.780989 12.717304 12.842886 12.797057 12.641555 12.752904 12.783489 12.795376 12.700968 12.750799 12.708375
1367621_at 8.714273 8.644094 8.608774 8.841404 8.755002 8.797849 8.835409 8.67923 8.7283745 8.603569 8.911771 8.771005
1367622_at 12.33593 12.409976 12.430422 12.399095 12.349129 12.389586 12.373793 12.457013 12.419419 12.364534 12.426749 12.3790865
1367623_at 12.280284 12.268751 12.275709 12.267296 12.271066 12.252264 12.318957 12.258595 12.32089 12.308188 12.38754 12.349657
1367624_at 11.017655 10.79226 10.995826 10.631607 10.66484 11.018539 10.745403 10.541376 10.750817 10.600772 10.846919 10.718077
1367625_at 13.200681 13.227595 13.241511 13.213534 13.325482 13.226378 13.259941 13.191534 13.161514 13.238989 13.244691 13.269876
1367626_at 5.1897087 4.874247 4.980588 4.8580904 5.1820674 5.097936 4.9535236 5.1431293 5.052692 4.963221 4.9810534 4.9224825
1367627_at 8.24436 8.429079 8.251789 8.471933 8.307906 8.428151 8.376015 8.250944 8.224437 8.39196 8.416151 7.931981
1367628_at 6.574982 6.61498 6.3523993 6.5357385 6.658548 6.2485003 6.2049336 6.8622212 6.634647 6.1498046 6.3385625 6.998667
1367629_at 12.178681 12.321437 12.175209 12.1887245 12.172556 12.162676 12.280823 12.286362 12.291436 12.146914 12.213104 12.209946
1367630_at 12.3555 12.435738 12.407732 12.462834 12.452903 12.46636 12.504819 12.452755 12.4330225 12.324749 12.565704 12.521592
1367631_at 6.372696 5.9428816 6.794581 6.5926895 6.2665877 6.6815705 6.2609997 6.328792 6.4722714 5.480794 6.8561215 5.313836
1367632_at 10.629745 10.409175 10.456883 10.593073 10.303751 10.474605 10.405226 10.555982 10.27031 10.123461 10.25441 10.09463
1367633_at 9.921757 9.780047 9.769469 9.998623 9.660189 9.749659 9.811052 9.967937 9.613085 9.572185 9.7217865 9.668845
1367634_at 12.474248 12.4807 12.438659 12.536288 12.579998 12.57219 12.560371 12.461784 12.50409 12.454745 12.672 12.619989
1367635_at 12.96495 12.960922 12.885997 13.075408 13.115473 12.986612 12.900455 12.935798 12.912496 12.963096 12.950007 12.9199705
1367636_at 7.6657987 7.8069763 7.8195367 7.9731183 7.9304247 7.740102 7.796296 7.8090167 7.9151945 8.119136 7.8635325 8.034353
1367637_a_at 11.0657835 11.10547 11.0797825 11.014006 10.882259 11.095864 10.975822 11.010375 11.107 10.983969 11.064888 11.025171
1367638_at 9.733824 9.686411 9.669809 9.742629 9.721596 9.571573 9.60178 9.597638 9.606031 9.648743 9.745714 9.790591
1367639_a_at 12.5378065 12.509711 12.712703 12.47585 12.672617 12.740084 12.640439 12.5403185 12.589032 12.534771 12.571839 12.692874
1367640_at 12.490653 12.600115 12.491206 12.629692 12.621438 12.649035 12.613124 12.558261 12.53309 12.507935 12.764182 12.72061
1367641_at 13.474515 13.528544 13.519329 13.546427 13.585973 13.533642 13.533886 13.556093 13.486017 13.559191 13.5360155 13.542504
1367642_at 11.03079 11.068225 11.060919 11.022008 11.078097 10.896352 11.100496 11.024643 11.146785 11.202052 11.118089 11.313276
1367643_at 11.65651 11.566427 11.548785 11.581502 11.602522 11.611584 11.621708 11.626493 11.636725 11.608359 11.644466 11.621279
1367644_at 7.5246577 7.3817024 7.517519 7.5542507 7.4220104 7.4445753 7.535351 7.249921 7.594365 7.434357 7.480424 7.469203
1367645_at 12.672707 12.804898 12.733539 12.723913 12.869529 12.877171 12.872924 12.801413 12.739278 12.777496 12.992815 12.980831
1367646_at 12.377749 12.257196 12.363682 12.109822 12.398879 12.22249 12.129631 12.153293 12.196345 12.43853 12.016734 12.331237
1367647_at 14.206245 14.206394 14.2081785 14.204356 14.199306 14.170725 14.184644 14.177149 14.176999 14.184327 14.152558 14.185952
1367648_at 6.332955 6.1820016 6.290089 6.5855727 6.682967 6.4792123 6.2394433 6.43475 6.2184935 6.421694 6.8641486 6.619103
1367649_at 6.4050775 6.7058015 6.1807036 6.460251 6.2286844 6.217833 6.2751594 6.429532 6.3425865 6.0628777 6.351295 6.0796814
1367650_at 6.5711074 6.735033 6.5035324 6.703051 6.8057795 6.4560375 6.4384665 6.696899 6.603014 6.2957172 6.7527194 6.2705474
1367651_at 10.295582 10.134825 10.268177 10.404206 10.391156 10.247187 10.204448 10.3789215 10.243958 10.609705 10.610307 10.601402
1367652_at 9.837132 9.707623 9.567736 9.89378 9.850027 9.651125 10.173552 9.608666 9.72416 9.677905 9.860682 9.290014
1367653_a_at 12.384819 12.459743 12.384176 12.282787 12.458117 12.345704 12.36432 12.3936825 12.334205 12.333667 12.24096 12.265435
1367654_at 8.977922 8.81874 8.634584 8.517694 8.409405 9.260526 8.816526 8.759931 8.654007 8.514072 9.118 8.652123
1367655_at 8.269446 8.13002 8.324825 7.9894986 7.952413 8.121424 8.130188 8.314168 8.171615 7.886359 7.778738 8.130438
1367656_at 10.799581 10.836479 10.812233 10.861599 10.862039 10.76681 10.847267 10.874255 10.939534 10.973152 11.129471 11.115295
1367657_at 12.572355 12.495591 12.659895 12.409332 12.607293 12.438966 12.5216465 12.48818 12.573209 12.558196 12.503481 12.432047
1367658_at 6.7667165 6.2878795 6.564608 6.598948 6.453353 6.2969017 6.660945 6.4724565 6.5760098 6.8103046 6.7129326 7.046648
1367659_s_at 10.854166 11.326556 10.837402 11.283673 10.955374 10.403677 11.054017 10.857626 11.378796 11.577782 11.422901 12.005354
1367660_at 6.4800935 6.464375 6.426173 6.270293 6.188499 6.2235093 6.3518 6.243787 6.3201737 6.269512 6.1697373 6.255152
1367661_at 7.1606545 7.251543 6.8199534 7.25285 6.882774 6.9260225 6.9099665 7.264193 7.1610913 6.7239437 7.23103 7.1640854
1367662_at 12.507722 12.603743 12.633686 12.549254 12.541999 12.59729 12.592841 12.620145 12.609076 12.412281 12.601591 12.558941
1367663_at 11.691488 11.677915 11.81829 11.770667 11.746614 11.544396 11.788136 11.777644 11.721313 11.778325 11.722783 11.748028
1367664_at 4.2655835 4.021079 4.0876226 4.364948 4.669667 4.436369 3.9154644 4.3453064 4.0786734 4.4741945 4.090267 4.444181
1367665_at 4.0584755 4.251055 4.082097 4.1233096 4.2260804 4.2389884 4.1973042 4.179799 4.1805477 4.3238244 4.256739 4.0436187
1367666_at 9.473091 9.493021 9.525535 9.346784 9.41444 9.400113 9.604818 9.45698 9.589492 9.550866 9.524163 9.61823
1367667_at 12.096871 11.661687 12.217609 12.117762 12.232108 11.8673725 12.147091 12.200454 12.03755 12.452765 12.303138 12.436298
1367668_a_at 7.2689576 7.0411563 7.584834 6.7451515 7.3625064 6.664616 6.692296 6.8295884 7.116502 6.5802507 6.8537617 7.123509
1367669_a_at 9.75565 9.895558 9.865972 9.994596 9.7666645 9.75765 9.904282 9.880833 10.028824 9.972654 10.076718 10.049653
1367670_at 10.683415 10.808112 10.863999 10.688709 10.7269 10.565717 10.704006 10.596947 10.659692 10.69204 10.596514 10.724633
1367671_at 9.432601 9.390256 9.480364 9.639059 9.303531 9.308702 9.57275 9.478015 9.483582 9.092328 9.218587 9.496457
1367672_at 11.76578 11.803713 11.777212 11.832226 11.761629 11.835788 11.845986 11.798427 11.848878 11.817671 11.919633 11.864628
1367673_at 10.893077 11.013521 10.920943 11.047415 11.026734 10.904063 10.771153 10.929253 10.930153 11.043534 10.950754 11.078773
1367674_at 9.619814 9.432259 9.597262 9.436514 9.477582 9.587311 9.494156 9.393805 9.461315 9.631165 9.511286 9.361324
1367675_at 9.048208 9.058728 9.077688 9.084862 9.084923 9.138916 9.131511 9.184976 9.186042 9.079097 8.9583845 9.00996
1367676_at 7.4972568 7.234948 7.6619287 7.4689374 7.240516 7.32013 7.9601445 7.6297846 7.857067 6.8253617 6.7250347 7.432266
1367677_at 11.826923 11.966975 11.899055 11.727498 11.7633915 11.757917 11.923026 11.903194 11.81411 11.674613 11.798097 11.959461
1367678_at 11.309304 11.10609 11.292116 11.32881 11.384736 11.416784 11.268164 11.242103 11.256658 10.984903 11.19354 11.174792
1367679_at 10.312196 10.365377 10.081502 10.050087 10.150474 9.786689 10.362493 10.299985 9.945556 10.162999 9.476451 9.964712
1367680_at 12.173188 12.234411 12.130086 12.206142 12.168776 12.083952 12.225452 12.144225 12.138381 12.249579 12.148273 12.262151
1367681_at 10.174216 10.138677 10.124796 10.000185 10.052703 10.016501 10.004665 9.958104 10.12702 10.055022 9.952949 10.179191
1367682_at 6.432571 6.6018457 6.636097 6.751932 6.8046412 6.595176 6.40278 6.4650426 6.562931 6.5072575 6.3299675 6.627191
1367683_at 10.201731 9.9163685 10.243885 10.186614 9.878591 10.122927 10.174625 9.950365 10.108339 10.106768 10.335973 9.942777
1367684_at 4.1365786 4.3411074 4.1484427 4.102975 4.2654357 4.1328597 4.0578117 4.269041 3.8529665 4.1156955 4.1348944 4.128155
1367685_at 12.238841 12.164054 12.230297 12.198012 12.301535 12.260595 12.193126 12.120919 12.203981 12.17447 12.331223 12.331724
1367686_at 11.984348 12.116587 11.936356 12.026639 11.869834 12.032107 12.006568 12.096185 11.990936 12.082686 12.262557 11.979043
1367687_a_at 8.655096 8.619287 8.56192 8.717411 8.619558 8.611886 8.661037 8.531852 8.607465 8.380829 8.682215 8.418619
1367688_at 8.526721 8.4267025 8.219988 8.607547 8.542473 8.309213 8.404225 8.237926 8.524447 8.444561 8.478009 8.499659
1367689_a_at 7.5969977 7.2176466 7.9910355 7.2042427 7.7209554 7.4177113 7.626332 7.427106 7.3338137 8.980846 7.604568 8.246202
1367690_at 11.394715 11.596532 11.382776 11.629342 11.51014 11.597287 11.638834 11.573362 11.499323 11.521763 11.572419 11.66406
1367691_at 11.244729 10.738567 11.27101 10.544331 11.232197 10.946257 11.239458 10.8316145 11.067078 11.647577 11.098507 10.9967985
1367692_at 3.6887462 3.769421 3.703693 3.619125 3.6992576 3.762456 3.7107751 3.8403797 3.5959454 3.7989938 3.6041636 3.627649
1367693_at 10.0256195 10.030845 10.130385 10.083885 9.911954 10.09875 10.205346 10.021368 10.133906 10.1262665 10.00231 10.209519
1367694_at 11.135984 11.274845 11.237575 11.251936 11.162942 11.018075 11.25539 11.143938 11.289928 11.37948 11.316141 11.6044445
1367695_at 12.192316 12.208732 12.288024 12.19119 12.309071 12.308376 12.232377 12.201399 12.17642 12.142029 12.135113 12.272635
1367696_at 8.479664 8.151516 8.226597 8.249765 8.126862 8.30537 8.320373 8.231319 8.267605 7.847191 8.227658 8.230797
1367697_at 10.645196 10.562708 10.419081 10.330746 10.324566 10.785242 10.559123 10.229992 10.17778 10.440731 10.578919 10.202288
1367698_a_at 9.461593 9.254155 9.289941 9.351021 9.150059 9.199982 9.148848 9.190474 9.260562 9.198981 9.449525 9.32013
1367699_at 6.92415 6.57802 6.7426505 6.6086397 6.4807596 6.8094087 6.726949 6.643139 6.4998264 6.822762 6.736285 6.7750864
1367700_at 4.2898064 4.151211 4.266608 3.956685 4.1602345 4.1713247 4.2587132 4.0821047 4.0504627 4.296674 4.2194138 4.330287
1367701_at 6.9818244 6.7118993 6.7809258 6.7479587 7.1886683 6.934872 6.956307 6.628914 6.7029634 6.3658967 6.659908 6.8915915
1367702_at 12.553649 12.645968 12.501368 12.674767 12.456216 12.621584 12.683513 12.465333 12.593048 12.365074 12.575174 12.603217
1367703_at 3.655221 4.078485 3.5206757 3.8956065 4.0449758 3.57426 3.681937 3.9740078 3.5047078 3.99098 3.7005703 3.950763
1367704_at 8.728144 8.817482 8.7069 8.77468 8.735902 8.782694 8.843179 8.773542 8.679911 8.792199 8.862524 8.918161
1367705_at 8.64802 8.926634 8.901954 8.844391 8.699646 8.668977 8.891089 8.69489 8.935207 9.100929 8.878248 9.256417
1367706_at 10.8119335 10.89082 10.87218 10.761152 10.79333 10.805273 10.711558 10.875006 10.940578 10.884498 10.905799 10.922649
1367707_at 11.050158 10.665831 10.200392 10.107304 10.507173 9.716306 9.393493 9.918744 9.4544115 10.459594 9.339915 8.698357
1367708_a_at 12.022791 11.583198 11.391096 11.312202 11.555453 10.983896 10.854158 11.190376 10.840031 11.812767 10.86544 10.457989
1367709_at 9.935808 9.730701 9.315386 9.617025 9.143119 9.89689 9.955474 9.399894 9.78926 9.308715 9.981061 9.783712
1367710_at 10.135445 10.333091 10.461741 10.248495 10.262043 10.35141 10.452912 10.377592 10.449679 10.207672 10.385284 10.337166
1367711_at 11.205169 11.14212 11.204685 11.149151 11.127831 11.195259 11.241506 11.168621 11.130617 11.342225 11.47718 11.278797
1367712_at 6.6745124 6.3864074 6.384029 6.466633 6.459351 6.6463127 6.681479 6.87215 6.582733 6.3130813 6.259074 6.561539
1367713_at 9.319051 9.147403 9.339735 9.121802 8.943143 9.43184 9.284211 9.144577 9.275545 9.368153 9.455635 9.276417
1367714_at 7.6336956 7.5028386 7.2773933 7.521589 7.471564 7.4686584 7.444223 7.5346246 7.472176 7.6175656 7.6309185 7.653618
1367715_at 10.51157 10.35329 10.406414 10.463528 10.534891 10.380329 10.334546 10.132195 10.200351 10.470435 10.631164 10.299217
1367716_at 8.334547 8.337009 8.270667 8.405706 8.634697 8.413719 8.588505 8.315329 8.521263 8.589033 8.5264435 8.787088
1367717_at 12.792123 12.738908 12.649214 12.734911 12.81866 12.722521 12.664645 12.665116 12.692303 12.571832 12.771316 12.798976
1367718_at 8.554413 8.458299 8.49163 8.453175 8.40519 8.274509 8.549731 8.422405 8.389906 8.728069 8.764144 8.616388
1367719_at 10.023366 9.911423 9.93345 9.812904 10.007263 9.915948 10.028 9.931457 9.852634 10.022718 10.041936 9.976323
1367720_at 11.209885 11.257551 11.223277 11.404008 11.336593 11.225091 11.119366 11.320242 11.338125 11.211439 11.358684 11.192524
1367721_at 11.252672 10.953446 10.902631 10.89594 11.299494 11.182835 11.212572 10.958032 11.20755 11.3316765 11.412888 11.298712
1367722_at 7.0516953 6.6885867 6.7987647 6.886527 7.0670934 6.8637524 7.0398197 7.0954237 6.934261 6.9319587 6.761096 6.880751
1367723_a_at 8.093718 7.9522805 8.103786 7.864981 8.143796 7.940137 8.029953 7.9088545 8.031736 7.9570317 7.887795 7.8991275
1367724_a_at 10.558544 10.438495 10.534162 10.505518 10.160625 10.4498005 10.496058 10.464656 10.618846 10.546264 10.4734 10.541769
1367725_at 7.8569155 8.100462 7.760443 7.6510873 7.4903665 8.163504 8.815451 7.5034976 7.7791266 7.386646 8.844784 7.808931
1367726_at 6.5043225 6.7259717 6.654037 6.3515434 6.9385877 6.576609 6.6637435 6.6112733 6.6981063 6.761956 6.6411123 6.649011
1367727_at 7.9401994 8.036682 8.100378 8.027954 7.9121265 7.9246254 8.031675 7.9463515 7.9501367 7.82325 7.9905243 8.05731
1367728_at 8.052241 8.012564 8.068523 8.034355 8.008974 7.9512243 8.007076 7.919848 8.124459 8.077976 7.9905057 8.073119
1367729_at 12.161387 11.586976 12.743925 11.82916 11.850793 12.250844 11.986023 12.509821 12.2484045 10.730022 11.304454 11.881662
1367730_at 9.730412 9.90921 9.662959 9.656423 9.651076 9.954096 9.817146 9.800344 9.795668 9.9518 9.854906 9.703947
1367731_at 8.303133 8.356385 8.245409 8.361255 8.3938465 8.163472 8.168882 8.248916 8.266849 8.357634 8.336019 8.486837
1367732_at 9.056175 9.0402355 8.972712 8.932649 8.957941 8.92514 8.912852 8.945413 9.050915 8.857996 9.039536 9.070661
1367733_at 8.214591 6.959069 7.750262 6.69318 6.5626793 7.855904 6.7779107 7.6991706 7.5146775 7.664349 7.3033156 8.179506
1367734_at 8.001968 8.209666 8.218704 7.9880314 7.988979 8.093483 8.350733 8.309008 8.00883 7.688869 8.067869 7.9288225
1367735_at 11.684573 11.790853 11.829191 11.963737 11.93566 11.51643 11.858723 11.7010145 11.919151 11.890129 11.733909 11.963604
1367736_at 9.724178 9.680109 9.756278 9.496566 9.426949 9.857268 9.53652 9.515138 9.535629 9.48738 9.616131 9.189689
1367737_at 10.682641 10.8494 10.774431 10.860798 10.837652 10.834613 10.825662 10.886864 10.7862015 10.758318 10.659603 10.889403
1367738_at 6.927907 6.827981 6.7896166 6.9281073 6.877251 6.6777043 7.227296 6.846111 6.940492 6.835127 6.7983103 6.7781305
1367739_at 4.291512 4.5804653 4.310423 4.507359 4.2232976 4.1421223 4.5533466 4.4054117 4.1381855 4.4196873 4.185381 4.4242125
1367740_at 6.656247 6.3975425 6.3450108 6.7092924 6.3864903 6.353882 6.6375656 6.7076597 6.6522474 6.4156256 6.0540433 6.285734
1367741_at 10.01717 10.0635195 9.636764 9.589537 9.697703 10.610364 10.81172 10.075544 9.923266 9.986408 10.849034 9.994063
1367742_at 5.835108 5.570024 5.5421224 5.6062975 5.769944 5.322135 5.339306 5.4504414 5.2008185 5.519366 5.4746337 5.3741245
1367743_at 7.2765703 7.0050626 6.9538927 6.965115 6.9706597 6.865205 6.9168906 6.865994 6.76156 6.9109507 7.3575006 7.010727
1367744_at 5.9661784 6.1419525 6.059245 5.9331164 6.229856 5.71026 6.1450906 6.2037616 5.9037395 6.1594005 6.0209475 6.112789
1367745_at 8.925502 8.649964 8.450814 8.779277 8.881235 8.77708 8.531554 8.722924 8.663549 8.74947 8.629538 8.6952
1367746_a_at 8.517406 8.499102 8.55838 8.623444 8.414234 8.198321 8.4165 8.552782 8.487183 8.563335 8.404915 8.526875
1367747_at 8.569988 8.525433 8.438396 8.554283 8.655827 8.526617 8.545671 8.46504 8.559269 8.396481 8.450287 8.530134
1367748_at 9.763088 9.530128 9.627329 9.648698 9.729955 9.777437 9.324004 9.470015 9.441675 9.375333 9.405724 9.298816
1367749_at 4.009903 3.3320968 3.2431767 4.135746 3.6706033 3.2636242 3.198067 3.581483 3.7504232 4.5396557 4.078557 4.051732
1367750_at 9.212808 9.41334 9.279332 9.448736 9.216892 9.373914 9.139505 9.221379 9.219728 9.035439 9.519031 9.209112
1367751_at 8.162906 7.9235373 8.119494 8.012586 8.170827 8.126446 8.092992 8.008833 8.229143 7.9454627 7.7962685 8.181704
1367752_at 9.195777 8.828586 8.938926 8.787039 8.828404 9.114713 8.869291 9.03001 8.814333 8.643657 8.970613 8.88869
1367753_at 8.037996 7.4426928 7.382856 7.843341 7.777718 7.5939574 7.5727725 7.4651093 7.50271 7.838476 7.887795 7.42818
1367754_s_at 10.532547 10.459274 10.845308 10.480863 10.656631 10.566591 10.556023 10.627136 10.688265 10.390812 10.448635 10.739371
1367755_at 13.393541 13.442993 13.532862 13.484249 13.496119 13.526903 13.500494 13.585869 13.492252 13.398252 13.345988 13.460775
1367756_at 9.61221 9.821004 9.531827 9.933485 9.501944 9.556633 9.767474 9.638457 9.736569 9.5500555 9.976913 9.797381
1367757_at 12.296921 12.335646 12.359847 12.353675 12.409544 12.232826 12.301092 12.276217 12.363323 12.284217 12.158186 12.295134
1367758_at 8.653351 8.502254 8.492035 8.599778 8.3281555 8.951277 8.4939785 8.515548 8.670118 7.705108 8.846009 8.402476
1367759_at 8.816059 8.949389 8.814035 9.146468 9.239843 8.726509 8.422523 8.547303 8.912739 8.413265 8.498831 8.45467
1367760_at 8.638397 8.603274 8.679305 8.543966 8.478796 8.696945 8.608327 8.620823 8.540276 8.675558 8.682636 8.526299
1367761_at 7.850865 7.8377614 8.006039 7.937229 7.7082257 7.848919 7.92546 7.7712526 7.9283657 7.49849 8.008657 7.723156
1367762_at 4.9840546 5.1849804 5.133769 5.165732 5.0581017 5.2204075 5.070033 5.061762 5.0879784 5.1968675 5.114259 5.001365
1367763_at 11.261025 11.359701 11.431446 11.437394 11.356052 11.49036 11.235789 11.476849 11.262476 11.095159 11.323251 11.344521
1367764_at 8.482898 8.4158 8.386291 8.17049 8.259295 8.074912 8.311613 7.959213 8.194321 8.386612 8.311296 8.140194
1367765_at 9.962013 10.368432 10.537615 10.235176 10.535363 10.069383 10.079174 10.072831 10.316256 9.902639 9.980116 10.459331
1367766_at 10.707239 10.779618 10.833042 10.873765 10.860885 10.827151 10.909784 10.847049 11.070747 10.829122 10.983948 11.054838
1367767_at 10.333958 10.426426 10.367555 10.400155 10.363666 10.47192 10.327804 10.363786 10.474602 10.347906 10.337127 10.55465
1367768_at 5.2213454 5.4479675 5.205623 5.4097013 5.2899847 5.276892 5.101635 5.3753133 5.2176175 5.331612 5.464494 5.1115365
1367769_at 8.616271 8.701794 8.749388 8.76841 8.626236 8.80816 8.648264 8.508892 8.833466 8.624519 8.735481 8.809562
1367770_at 10.14093 10.342192 10.141239 10.368281 10.205557 10.2181835 10.2096405 10.205486 10.258131 10.497538 10.348086 10.51903
1367771_at 9.637756 9.183788 9.713125 9.136078 9.370886 10.026893 10.460921 9.644378 9.819875 9.497432 10.800029 9.721346
1367772_at 8.170237 8.020698 8.262215 8.091425 8.018089 8.2668 7.9739857 8.231766 8.262663 8.2497835 8.333 8.224237
1367773_at 10.790065 10.618784 10.582051 10.753486 10.883404 10.555661 10.67074 10.596603 10.698266 10.84451 10.593383 10.723417
1367774_at 13.205754 12.975069 13.276475 13.107791 13.170801 13.050838 13.161514 13.091085 13.231585 13.306663 13.069475 13.220332
1367775_at 12.448514 12.185228 12.083994 12.354049 12.407824 12.497887 12.40228 12.394255 12.11035 12.360936 12.275567 12.060487
1367776_at 6.114822 6.3129177 6.864319 6.864461 5.7692733 6.094098 7.315951 6.7102346 7.0718145 6.0760775 5.1965337 6.757557
1367777_at 10.939451 11.237644 11.170375 11.301476 11.277955 11.018112 11.154956 11.30215 11.3043785 11.412419 11.03842 11.820139
1367778_at 9.517401 9.583082 9.346741 9.756531 9.734545 9.546228 9.443333 9.560869 9.472673 9.541002 9.535513 9.594765
1367779_at 6.728902 6.695062 6.643764 6.852863 6.7796326 6.6340985 6.8303385 6.6377735 6.759042 6.840498 6.774704 6.753733
1367780_at 7.0951767 6.9986124 7.228104 7.316293 7.1426005 7.0919304 7.438452 7.3295937 7.559825 6.7185664 6.5848413 7.0470195
1367781_at 3.7270117 3.8531787 3.6878068 3.8128726 3.8987107 3.5764644 3.8493326 3.6647725 3.640639 3.7946846 3.6570473 3.7090557
1367782_at 4.585182 4.4406223 4.254426 4.4632516 4.5379963 4.5573645 4.4920664 4.611721 4.3158684 4.501932 4.550929 4.4764056
1367783_at 11.803219 11.966401 11.935872 11.892177 11.795132 11.96682 11.797162 11.818924 11.769044 11.732676 11.782269 11.615099
1367784_a_at 12.677104 12.726061 12.6973715 12.983028 12.805704 12.971433 12.870004 12.774858 12.995424 12.984618 12.989022 13.008361
1367785_at 4.5287423 4.34242 4.43694 4.360556 4.6607723 4.5872097 4.5352917 4.590188 4.401782 4.4728975 4.287298 4.2319603
1367786_at 10.394231 10.022843 10.538521 10.335721 10.1715975 10.006309 10.408943 10.092127 10.4358225 10.347671 10.1331625 10.04213
1367787_at 5.615421 5.6982665 5.6705494 5.74897 5.7924285 5.583672 5.391611 5.8239756 5.6054015 5.8169174 5.533439 5.8793025
1367788_at 7.648277 7.750216 7.7284503 7.784821 7.7646966 7.8175583 7.6968794 7.7268443 7.8274975 7.7320027 7.6798425 7.683374
1367789_at 7.6290264 7.4683237 7.4398847 7.518546 7.6665974 7.342093 7.3584766 7.4563456 7.5685573 7.3766475 7.358694 7.450935
1367790_at 9.97185 10.040615 9.866949 10.054719 9.957905 9.876904 9.993344 9.961782 9.829988 10.169984 10.13078 9.984451
1367791_at 7.261926 7.3695564 7.168552 7.528695 7.230825 7.2293177 7.4085755 7.469627 7.380581 7.216923 7.3831973 7.432379
1367792_at 4.1474657 4.1580806 4.0851755 4.1238794 4.180212 4.2845917 4.2408037 4.427991 4.139414 4.367706 4.1538973 4.022955
1367793_at 13.150301 13.12507 13.095682 13.109553 13.128843 13.177604 13.022139 13.053227 13.0865345 13.124319 13.124267 13.207642
1367794_at 4.987864 4.355034 5.3489723 6.21809 6.64232 6.8253756 4.9312706 6.8483005 5.09758 5.4835224 5.8982377 4.927251
1367795_at 7.052172 6.885984 7.8885283 6.680809 6.9030824 7.708623 7.578264 6.903069 7.324164 6.897408 7.5811567 6.988165
1367796_at 8.796692 8.490241 8.75052 8.698971 8.637449 8.658491 8.774767 8.445532 8.547568 8.669287 8.616394 8.649456
1367797_at 6.599344 6.8103666 6.4587026 6.9487286 6.8537292 6.710214 6.8572574 6.527557 6.794275 6.6089005 6.54901 6.6157584
1367798_at 12.590898 12.770002 12.562862 12.710748 12.590477 12.576029 12.580248 12.541263 12.680623 12.627374 12.531443 12.684197
1367799_at 5.540799 5.5324016 5.5457125 5.3379154 5.3879857 5.638945 5.7127805 5.887832 5.1859236 5.728541 5.4363155 5.7602787
1367800_at 6.523649 6.6722484 6.648678 6.591487 6.4376097 6.8135033 6.4372725 6.5521564 6.679328 6.398594 6.72786 6.694681
1367801_at 9.502327 9.435566 9.364944 9.817729 9.719074 9.594451 9.3442955 9.5003 9.474487 9.421042 9.420959 9.3922415
1367802_at 10.21298 9.482768 10.4025 10.086437 10.074946 11.222045 10.085349 8.676281 9.213181 8.725853 9.554129 8.72595
1367803_at 6.058991 5.9544725 6.411591 5.768987 6.2633166 6.4190145 6.344302 6.064885 6.0742207 5.8808265 6.315536 5.747713
1367804_at 12.752978 12.770075 12.908082 12.815843 12.922873 12.963138 12.710723 12.904296 12.820277 12.816341 12.849431 12.675871
1367805_at 4.796364 4.959463 4.522243 5.128569 4.868958 4.8236637 4.8829913 4.946612 4.8598523 4.55343 4.7553744 4.796824
1367806_at 5.1037264 5.3272643 5.1974473 5.358069 5.576863 5.2509437 5.2833695 5.618509 5.2168803 5.464587 5.36849 5.2331247
1367807_at 9.11909 9.12498 9.132664 9.397332 8.968643 9.057605 9.024891 9.063957 8.347309 9.18813 9.295388 9.29056
1367808_at 10.651063 10.508339 10.563145 10.617398 10.462665 10.524835 10.424522 10.489111 10.562428 10.482883 10.578491 10.5375
1367809_at 5.07033 4.995261 4.8770213 4.9299026 5.1576767 5.078402 4.865851 5.0877485 4.594621 5.234165 4.8790812 5.0418386
1367810_at 6.011273 6.3212647 6.078514 6.209552 6.4623923 6.1795497 6.236569 6.292449 6.2010903 6.318116 6.459923 6.523085
1367811_at 5.27312 5.657995 5.1627936 5.6787815 5.6727757 5.3704534 4.951129 5.3039713 5.525346 5.443023 5.4796395 5.364598
1367812_at 7.5958867 7.815399 7.632617 7.7891426 7.611202 7.5838995 7.83815 7.876651 8.01905 7.5362954 7.8300295 7.7079825
1367813_at 8.396121 8.127502 8.343351 8.401827 8.333621 8.303253 8.1002655 7.9835596 8.376368 7.9678993 8.039486 8.090463
1367814_at 9.033224 8.885359 9.502275 8.923534 9.192529 8.8491745 8.922834 8.895634 8.802825 8.446327 8.482725 8.790701
1367815_at 8.813204 8.943696 8.722189 8.852452 8.695377 8.633172 8.742791 8.512125 8.796245 8.944092 8.771397 8.984653
1367816_at 5.238947 4.877616 5.3729353 4.9637375 5.055999 4.7644053 5.116475 5.1860504 4.8093357 4.847363 4.7400084 5.085119
1367817_at 7.4816613 7.1869445 7.274591 7.1828237 7.28755 7.0724397 7.134617 7.1158996 7.267232 7.220431 7.3434334 7.256577
1367818_at 9.071473 9.061197 9.172308 9.143189 9.123249 9.118309 9.11943 9.172051 9.303665 9.133445 9.318078 9.410478
1367819_at 12.002233 12.130283 12.040607 12.000476 11.989546 12.0531645 12.009619 11.938335 11.992646 11.829199 11.988128 11.902443
1367820_at 9.572053 9.49143 9.457899 9.494469 9.538959 9.517902 9.474331 9.391055 9.6067 9.445079 9.582081 9.654208
1367821_a_at 3.7728963 3.826286 4.0641994 3.9678333 3.90535 3.9063048 3.710288 3.9476783 3.843141 3.8712792 3.8962116 3.8528817
1367822_at 5.3678126 5.5859632 5.440177 5.6779957 5.635741 5.347912 5.478375 5.7010345 5.5036573 5.6225243 5.3712873 5.570115
1367823_at 5.082314 5.186657 5.0917406 5.3440576 5.46143 5.1889887 5.089944 5.20515 5.10827 5.098042 4.990073 5.2229548
1367824_at 8.889459 8.892888 8.992784 8.719202 8.801562 9.0086155 8.868624 8.725043 8.808226 8.879882 8.927288 8.863261
1367825_at 6.6684365 6.2376537 6.323419 6.319165 6.3265676 6.3443975 6.5139923 6.467699 6.164868 6.413158 6.3412347 6.3731933
1367826_at 10.804502 10.553398 10.548588 10.015423 10.148989 10.551996 10.267577 9.987834 10.0131 9.943325 10.230638 9.79484
1367827_at 10.186215 10.078933 10.127637 10.036337 9.978235 10.166947 10.167168 10.04408 10.111573 10.143854 10.239622 10.091012
1367828_at 9.420294 9.608502 9.380827 9.531693 9.611673 9.416314 9.526669 9.505549 9.529292 9.480754 9.464083 9.585748
1367829_at 11.4565115 11.433662 11.4732895 11.360389 11.511414 11.495912 11.476129 11.466731 11.400824 11.349963 11.292801 11.450676
1367830_a_at 7.755404 7.810463 7.48473 7.857709 7.777718 7.811808 7.717795 7.767333 7.757937 7.715442 7.76692 7.5437055
1367831_at 8.982328 8.921464 8.649174 8.907493 8.991031 8.876142 8.80731 8.781536 8.874035 8.916108 9.153946 8.770153
1367832_at 11.064863 11.179926 11.233062 11.031192 11.076072 11.0615425 11.069562 10.992802 11.232765 11.133866 11.171072 11.078933
1367833_at 9.773294 9.750088 9.773655 9.657259 9.788235 9.8352995 9.722787 9.761256 9.778097 10.063957 10.136256 9.993194
1367834_at 7.9315867 7.8979716 7.7233286 8.11293 7.765206 8.114185 7.8736634 8.042763 7.89401 8.154705 8.174639 7.9821525
1367835_at 5.205359 5.356777 5.243875 5.2953234 5.2207065 5.1177683 5.2917128 5.607946 5.4033527 5.4083676 5.45277 5.1714697
1367836_at 8.621435 9.227767 9.01277 9.299976 9.312859 8.71714 9.244396 9.065561 9.145803 9.1775 8.931512 9.100772
1367837_at 9.976099 10.036607 9.94614 9.922853 9.936927 9.912282 9.998577 9.94897 10.016582 10.126218 10.169022 10.112423
1367838_at 12.802431 12.283693 12.5584755 12.324277 12.507246 12.408319 12.390241 12.066182 12.535049 12.34884 12.631296 12.8632555
1367839_at 10.905525 10.4396305 10.963994 10.755692 10.824589 10.573422 10.704015 10.942415 10.791421 11.177938 10.869024 11.139918
1367840_at 8.159979 8.219585 8.259907 8.335689 8.128973 8.510438 8.34972 8.083492 8.239019 8.143613 8.452681 8.0757265
1367841_a_at 3.6159785 3.4625874 3.599679 3.55414 3.5305114 3.5557528 3.5146048 3.4803426 3.5307398 3.4248583 3.5492063 3.5076702
1367842_at 6.1853037 6.1869745 6.018688 6.278338 6.276833 6.152829 6.1090083 6.295226 6.0581427 6.2432084 6.1991014 6.39944
1367843_at 10.637946 10.911317 10.733763 10.832749 10.772234 10.70833 10.627217 10.781784 10.829922 10.971695 11.0419445 10.9339075
1367844_at 9.157436 8.8069725 8.871306 9.05791 9.123249 8.866496 8.753139 8.784563 8.936881 8.841681 8.836358 8.885337
1367845_at 3.4416285 3.7275758 3.6461964 3.5191753 3.7471902 3.4017837 3.7580893 3.7451909 3.564397 3.6340585 3.951461 3.3719366
1367846_at 6.294275 6.3683786 5.8316875 5.906087 5.7093544 6.154162 5.8769875 6.3617444 6.158058 6.010582 5.7713017 5.9164042
1367847_at 7.8834004 8.159776 8.19191 6.650823 8.167421 7.9006815 7.5323076 7.579419 6.928594 7.4691343 6.8100185 6.734879
1367848_at 7.8412743 7.7241187 7.901361 7.690158 7.743723 7.7375164 7.728829 7.759767 8.001451 7.633598 7.9601865 8.09198
1367849_at 10.103817 9.50626 9.566487 9.823449 9.828634 9.675696 9.35949 9.675671 9.707373 9.853348 9.626988 10.023613
1367850_at 8.288931 7.921794 8.090181 7.7971907 7.687192 8.113401 8.370322 8.024925 7.9385567 7.744846 7.4479146 8.312969
1367851_at 4.0921097 4.030404 3.974934 4.0218754 4.059662 4.2423773 3.9604275 3.835186 3.9589539 4.1805477 4.104569 4.0454235
1367852_s_at 4.7296352 4.5525017 4.430487 4.591075 4.6150723 4.733027 4.937507 4.849516 4.549055 4.648976 4.4859047 4.5957804
1367853_at 7.8479095 8.2926655 8.008734 8.201199 8.242239 8.122874 8.26301 8.181656 8.115726 8.385856 8.066786 8.268485
1367854_at 12.319768 11.928229 12.234649 11.764143 12.35987 11.8112135 11.654686 12.080459 11.838753 12.263868 11.962646 11.560653
1367855_at 9.1410475 9.265861 9.031407 9.472117 9.256399 9.284064 9.290083 9.4600315 9.461434 9.536907 9.006382 9.7066
1367856_at 9.379446 8.743771 9.475516 9.236873 10.071781 8.719235 9.118086 9.114339 8.868242 8.905593 9.022173 8.408991
1367857_at 12.338838 11.932806 12.275018 12.394212 12.399385 12.051668 12.312377 12.463324 12.645577 12.383372 12.518697 12.370569
1367858_at 3.695861 4.0979023 3.8948262 3.8486052 3.9127371 3.809013 3.7252395 3.8702402 3.8779347 4.0227594 3.6556454 3.9814765
1367859_at 5.543232 5.565776 5.5175624 5.2209883 5.3630104 5.638951 5.18077 5.502659 5.793111 5.351497 5.4909563 5.7576065
1367860_a_at 10.986576 9.997764 10.812385 10.364287 10.5377445 10.886457 10.580647 9.969078 10.415295 10.67335 10.740475 10.57037
1367861_at 5.8846445 5.5638766 5.8895044 5.931478 5.3680077 5.746193 6.0383515 6.0358214 5.6422963 5.5228686 5.486743 5.167967
1367862_at 4.065372 4.1674953 4.256076 4.402204 4.2349195 4.14804 4.2964373 4.2627845 4.0282516 3.970107 3.79622 4.072847
1367863_at 7.834442 8.123924 8.00266 7.996482 7.989586 8.100345 7.8109236 8.053914 7.8979316 7.8532963 8.000344 7.879964
1367864_at 5.869658 6.010135 5.8630958 6.500645 5.744946 5.6850934 6.490585 5.7795863 6.0207853 5.9086967 5.781682 5.8590484
1367865_at 7.2480474 7.405632 7.4303565 7.3784924 7.2749486 7.354524 7.3475847 7.19486 7.452221 7.3722425 7.3081694 7.4091434
1367866_at 6.2575064 6.3225155 6.1647296 5.9009814 6.5444903 6.0638294 5.8471017 6.0754166 6.039954 6.225467 5.9323573 6.011687
1367867_at 9.216516 9.140594 9.35337 9.17182 9.287949 9.219318 9.034376 9.08348 9.103423 9.139521 9.161319 9.339289
1367868_at 8.02961 7.562596 7.5173554 8.053248 7.998025 7.5573125 7.714881 7.7018976 7.5226293 7.9750695 8.116154 7.8649936
1367869_at 10.277601 10.196936 10.153143 10.242083 10.174757 9.963272 10.065418 10.086912 10.098844 10.059478 10.033894 9.893401
1367870_at 9.754626 9.695967 9.784152 9.747673 9.494645 9.63923 9.802955 9.671125 9.764777 9.739994 9.757144 9.837267
1367871_at 13.529292 13.252526 13.659465 13.301471 13.331145 13.399475 13.410211 13.523673 13.428466 13.302306 13.386558 13.703903
1367872_at 8.61456 8.757837 8.6123905 8.722378 8.646544 8.644888 8.610322 8.601846 8.623032 8.724873 8.592692 8.531432
1367873_at 9.39411 9.492682 9.474505 9.617473 9.467659 9.473858 9.545833 9.4916935 9.561848 9.431483 9.423945 9.561309
1367874_at 6.641197 6.4204316 6.617657 6.3893647 6.275649 6.407559 6.5561423 6.3381343 6.560377 6.47372 6.4595113 6.4283676
1367875_at 9.020965 9.240868 9.018101 9.148603 9.208 9.051391 9.1341095 9.161681 9.0988455 9.252685 9.028673 9.125121
1367876_at 7.159236 6.9627376 6.850337 7.034406 6.93117 7.05718 6.789805 7.204071 6.940056 7.0603213 7.080669 6.75954
1367877_at 8.079233 8.101791 8.083176 8.096857 8.08902 7.9331064 8.069232 8.173973 8.199823 8.141322 7.963713 8.050783
1367878_at 8.577781 8.8366165 8.666666 8.465538 8.697321 9.150344 8.990456 8.718816 8.617525 8.536149 8.94091 8.685142
1367879_at 7.3827124 7.6418996 7.4397597 7.5502687 7.2981815 7.5723777 7.2503476 7.5511637 7.379079 7.52248 7.428949 7.674549
1367880_at 5.703039 5.679007 5.554403 5.391924 5.4588547 5.5411987 5.3989577 5.155755 5.540791 5.2475667 5.39937 5.043933
1367881_at 7.9075704 7.6340423 7.423508 7.8234806 7.8383164 7.821069 7.765158 7.750953 7.7888722 7.8331494 7.753976 7.9894376
1367882_at 6.53206 7.042223 6.572268 6.771863 7.0142984 6.77754 6.5192156 6.8443365 6.6746755 6.9304156 6.7674513 6.804529
1367883_at 7.245526 7.089217 7.144333 6.792559 6.992719 7.27145 7.0500207 6.7803135 6.901022 6.858483 7.087609 6.891151
1367884_at 11.365765 11.167694 11.170999 11.229202 11.266088 11.151334 11.220194 11.210405 11.271556 11.134639 11.413754 11.027927
1367885_at 11.933863 11.967697 11.981681 11.914753 11.944802 12.097574 11.92158 12.008089 12.006097 11.893948 11.899831 11.9657
1367886_at 7.814519 7.8760114 7.822782 7.9827056 7.7910175 7.6178904 7.9051566 7.9545937 7.7471266 7.863573 7.686117 7.786537
1367887_at 12.862955 12.868686 12.807541 12.852913 12.79963 12.740177 12.760691 12.720802 12.788494 12.76368 12.671057 12.821032
1367888_at 3.8554473 4.1064987 3.8542433 4.0406065 4.0136757 3.9855573 4.157445 3.9149182 4.0050364 4.0733514 4.130396 3.90947
1367889_at 9.125504 9.084745 9.000864 9.215004 9.180521 9.163277 9.315159 9.001934 8.979609 9.176613 8.993431 9.255016
1367890_at 6.8021917 6.8183312 6.95043 6.778132 6.665238 7.03256 6.867168 6.7439184 6.9488297 6.9232454 6.822483 6.9069147
1367891_a_at 5.3300776 5.468415 5.502309 4.841406 5.2610183 5.3456335 5.3252525 5.223512 5.366433 5.1882105 5.397647 5.444805
1367892_at 10.580079 10.634601 10.461828 10.677905 10.584183 10.427655 10.576746 10.553843 10.520683 10.456924 10.588549 10.484634
1367893_a_at 6.891694 7.209695 7.289792 7.011969 6.9726887 7.0443907 7.0414767 6.7781997 7.026032 7.026667 7.099536 7.1940503
1367894_at 12.495185 11.214342 12.494797 11.277702 11.885962 11.951077 12.454098 12.147111 12.042214 12.120756 12.450318 11.632805
1367895_at 11.009794 10.928696 11.064745 10.819777 10.847785 10.877291 11.009571 10.921031 10.997175 10.968003 10.93626 11.011454
1367896_at 13.194182 13.716521 13.509664 13.871825 13.56266 13.736578 13.701242 13.625589 13.725708 13.055547 13.689515 13.326115
1367897_at 10.547938 10.839454 10.72044 10.768042 10.633442 10.730237 10.781053 10.690615 10.856491 10.894716 10.836816 10.980434
1367898_at 9.5922785 9.592448 9.638724 9.538644 9.456769 9.372914 9.719649 9.70802 9.550947 9.561515 9.57691 9.5521
1367899_at 7.4287114 7.1484065 7.2911015 7.3049426 7.3274198 7.399194 7.3665533 7.0756903 7.4990172 7.3323846 7.370197 7.2261963
1367900_at 8.239262 8.290207 8.453012 8.199098 8.558087 8.345774 8.429607 8.445324 8.440936 8.294015 7.9087534 8.652852
1367901_at 9.010392 8.835272 8.962827 8.970265 9.097632 8.933689 8.968339 8.969731 8.900144 9.026867 8.746333 9.218667
1367902_at 7.868652 7.658545 7.4691253 7.5877433 7.7109075 7.9303308 7.530453 7.6287074 7.599092 7.6453595 7.5069776 7.7294044
1367903_at 9.354162 9.344188 9.371869 9.418285 9.264593 9.279111 9.3097725 9.589354 9.41115 9.598193 9.500469 9.355463
1367904_at 6.1121693 6.2417874 5.9583015 6.3398623 6.625233 5.6534767 6.057164 6.669535 6.143655 5.292442 5.947158 6.599533
1367905_at 10.713097 10.811776 10.79612 11.050982 10.907135 10.831593 10.747607 10.84342 10.944968 10.763926 10.997542 10.897753
1367906_at 10.018448 9.9158745 9.98988 10.228998 10.174995 9.867082 9.940939 9.825317 10.023093 9.80368 9.958128 9.948275
1367907_a_at 9.089659 9.096419 9.003731 9.228444 9.06857 8.995598 9.098377 9.147264 9.134878 9.347845 9.512572 9.4594145
1367908_at 11.784104 11.746831 11.742103 11.814634 11.807007 11.773172 11.800291 11.749685 11.81978 11.782063 11.783782 11.940011
1367909_at 11.7024 12.0041275 11.7542515 12.0825205 12.184066 11.8555 11.750544 11.975506 11.738597 11.617726 11.800157 11.856649
1367910_at 7.4876013 7.5525637 7.4581976 7.4390316 7.3043714 7.7153077 7.688899 7.5511637 7.3992343 7.34591 7.6071 7.50937
1367911_at 7.734706 8.057124 7.9246287 7.8575234 7.6024847 7.646152 7.8131623 7.6822042 7.985018 7.9013433 7.866699 7.610308
1367912_at 6.245069 6.0327888 6.1204014 6.2229066 5.8053403 6.302753 6.104039 5.8672338 6.1806755 6.003591 6.4477243 6.0949264
1367913_at 6.958486 6.9659467 6.5861425 6.905653 6.642222 6.7584567 6.6128535 6.505875 6.613689 6.6162715 6.7419395 6.4517007
1367914_at 6.719877 6.578334 6.528788 6.8455353 6.5751467 6.574854 6.7482114 6.712402 6.8629355 6.4302874 6.516996 6.8284626
1367915_at 8.810954 8.837365 8.849242 8.974975 9.068894 8.736668 8.951001 8.92842 8.956543 8.861067 8.966493 8.876447
1367916_at 5.644305 5.68101 5.4957423 5.7434864 5.6889133 5.641214 5.602853 5.9386134 5.5895844 5.7314434 5.878041 5.76534
1367917_at 13.395827 13.494379 13.497228 13.5138445 13.491885 13.518528 13.540994 13.466989 13.492579 13.534387 13.624799 13.586302
1367918_at 4.732477 5.0244336 4.8168144 4.635275 4.8763685 4.821924 4.9860144 5.089488 4.795825 5.047303 4.8777804 4.9876475
1367919_at 5.8966985 6.060611 5.7427506 6.1158867 5.6332107 5.9407487 6.012499 6.0944886 5.850686 5.500531 6.1849184 6.1757107
1367920_at 5.7640204 4.9433436 5.458882 5.3579655 5.448215 5.662361 5.5697346 5.0928073 4.886801 4.984235 5.6114244 4.9468713
1367921_at 7.500736 7.472415 7.480295 7.403357 7.215779 7.560445 7.4590354 7.380643 7.5978518 7.4477663 7.3201904 7.46772
1367922_at 7.9219637 7.730261 7.8145757 7.8941803 7.598441 7.741663 7.97306 7.7633204 7.9027333 7.729644 7.743717 7.6801014
1367923_at 5.5062685 5.592637 5.315067 5.400104 5.5609627 5.0282917 5.282086 5.295632 5.3745027 4.7681956 5.3586326 5.3735905
1367924_at 7.3722467 7.5025024 7.374279 7.2592454 7.3931503 7.2748117 7.236584 7.318127 7.204521 7.359709 7.263042 7.3380723
1367925_at 7.8745923 7.9595923 8.014879 7.9603863 7.909431 7.8309016 8.044409 8.008772 8.18631 8.071777 8.12356 8.223751
1367926_at 8.580023 8.67378 8.814665 8.555827 8.702203 8.728568 8.742287 8.63898 8.740319 8.519628 8.806646 8.727826
1367927_at 10.546495 10.770674 10.777659 10.627994 10.67808 10.675199 10.693078 10.740673 10.779902 10.676261 10.776062 10.801979
1367928_at 3.6850913 3.7461305 3.9607584 3.7937255 3.8438969 3.9215345 3.769342 3.8626757 3.9136412 4.0381365 3.7900484 3.8164573
1367929_at 9.962603 9.598095 9.927221 9.790419 9.980766 9.78661 9.716585 9.910662 9.788343 9.964432 9.785154 9.791624
1367930_at 3.6455238 3.9551 3.7161627 3.6451967 3.7929091 3.92456 3.5721626 3.5715332 3.391273 4.0044947 3.9541268 3.5459466
1367931_a_at 9.811419 9.521591 9.4686775 9.4734955 9.653166 9.606341 9.500371 9.4796915 9.477957 9.517255 9.698553 9.477492
1367932_at 12.034413 11.316109 12.405688 12.006089 11.947115 11.87618 12.12923 12.168873 12.083775 12.332104 11.991731 12.79892
1367933_at 8.191863 7.966709 8.38903 7.7831335 7.9502487 7.883705 7.913044 7.5210867 7.800293 8.095182 7.9972515 8.121686
1367934_at 5.83823 5.786324 5.7633543 5.743441 5.855871 5.659563 5.690188 5.837718 5.693368 5.83216 5.6829033 5.8814673
1367935_at 8.856566 8.832328 8.877094 8.637103 8.659229 8.755312 8.725906 8.789036 8.544464 8.666922 8.868826 8.592483
1367936_at 7.614142 7.412933 7.6632037 7.624058 7.4486084 7.5801497 7.5825906 7.5058937 7.428178 7.402641 7.2926874 7.570297
1367937_at 7.8843594 8.246563 8.014042 8.292942 8.299926 8.311212 8.558381 8.032375 8.529542 7.205388 7.7982492 8.5918665
1367938_at 10.616107 11.069157 10.608233 10.778795 10.624869 10.871354 11.004364 10.9401 10.837585 11.257018 11.353055 10.958881
1367939_at 11.24727 10.752032 11.126484 11.319288 11.087878 11.319769 10.881949 10.429761 10.320987 11.269212 10.882349 10.63767
1367940_at 6.3755565 5.87458 6.1076975 5.8808684 6.161489 6.622608 5.9299474 6.025894 6.310034 5.6346707 6.1296077 6.2382474
1367941_at 9.042343 9.063729 9.039925 9.155796 9.052978 9.01867 8.968473 9.037699 9.053837 9.183375 9.208777 9.112023
1367942_at 7.4422803 7.5330644 7.6288757 7.1780963 7.584684 7.4985447 7.489264 7.6042075 7.438029 7.2951565 7.224288 7.478695
1367943_at 7.688411 7.726633 7.818495 7.712387 7.6956244 7.8485484 7.8954587 7.7898574 7.8121324 7.7547784 7.8408756 7.914689
1367944_at 5.6167426 5.3978777 5.3763537 5.5999613 5.4552712 5.751809 5.3815117 5.4554567 5.225766 5.3181086 5.3229575 5.658975
1367945_at 11.462602 11.214638 11.127412 11.43119 11.462901 11.518297 11.430177 11.356091 11.5291 11.138257 11.066687 11.308719
1367946_at 9.94486 10.038295 9.6596985 10.16284 9.662971 9.804547 9.975427 9.826371 9.871624 9.744438 10.0330105 9.583067
1367947_at 8.484397 8.583262 8.619283 8.64758 8.605219 8.652499 8.646902 8.610039 8.6687975 8.545129 8.714212 8.574042
1367948_a_at 10.454598 10.542857 10.50149 10.280008 10.371032 10.540509 10.420252 10.427613 10.460877 10.423475 10.448372 10.316985
1367949_at 5.877964 6.1091723 5.816904 6.1683407 5.9779835 6.0935054 5.944729 5.981075 5.7541256 6.226938 6.0859313 5.89005
1367950_at 7.598732 7.4531903 7.3884096 7.309616 7.3082213 7.015488 7.7354984 7.5087414 7.89401 7.708678 7.204416 8.703836
1367951_at 4.300527 4.6411242 4.3025312 4.6733546 4.482301 4.482101 4.4477425 4.7432637 4.3629794 4.734573 4.4716268 4.5252137
1367952_at 6.8220944 6.61232 6.73298 6.924146 6.702691 7.0234404 6.592691 6.8098636 6.9660006 7.015094 7.0014825 6.8686886
1367953_at 4.8564324 5.378267 4.9789934 4.9820657 5.24304 5.132729 5.476883 4.8074894 4.847265 4.5073338 5.0119214 4.569875
1367954_at 6.5678897 7.53444 6.483351 7.365294 6.289113 6.501724 6.453799 7.4058323 7.029904 6.583635 6.867616 6.449323
1367955_at 6.1501637 6.235152 6.2121015 6.291298 6.3564367 6.264241 6.352764 6.579609 6.2713647 6.4805923 6.2169313 6.289427
1367956_at 5.63517 5.4968257 5.248243 5.296229 5.4570975 5.899914 5.418122 5.1051083 5.213277 5.2339063 5.470334 5.1851673
1367957_at 7.9330893 8.516987 8.090733 9.209253 9.084996 7.927957 8.235719 9.886327 9.562337 9.849366 8.058392 9.1784525
1367958_at 9.372899 9.35675 9.414707 9.267196 9.230064 9.423555 9.455909 9.308625 9.411777 9.310119 9.398348 9.390266
1367959_a_at 5.814926 5.985205 6.0537934 6.642908 5.7573905 5.9407554 6.1738243 6.060012 6.1554112 5.997329 6.042217 5.921715
1367960_at 7.971558 8.039217 8.359106 8.043608 8.094484 8.214865 8.745304 8.10182 8.299303 8.024715 8.727178 8.333007
1367961_at 4.4109106 4.1976404 4.4041452 4.386177 4.213797 4.5022182 4.4156103 4.378048 4.3221445 4.0415363 4.1889257 4.352045
1367962_at 4.6218686 4.389681 4.3446217 4.45369 4.322177 4.600753 4.5626554 4.6116667 4.458299 4.709403 4.664165 4.3965254
1367963_at 7.1361723 7.199508 6.993345 7.002726 7.1386256 7.1160827 7.079754 7.036097 6.9365287 7.287351 7.055016 6.9972763
1367964_at 4.6921124 4.739751 4.953924 4.8736706 4.862238 4.756138 4.9771314 4.869519 4.824296 4.819701 4.977109 5.16778
1367965_at 6.1044 6.4784927 6.282916 6.212737 6.405059 6.133614 6.047864 6.0418186 6.176836 6.429805 6.226195 6.318029
1367966_at 9.790821 9.723095 9.850116 9.686587 9.85247 9.77667 9.611481 9.690243 9.86697 9.788141 9.670328 9.717485
1367967_at 7.0327806 6.978401 6.9472556 7.210809 7.2350383 6.9279146 7.1442847 7.214487 7.1252975 7.2229276 7.0112257 7.0503488
1367968_at 3.5586743 3.6745193 3.7652912 3.4425278 3.4075193 3.6690795 3.7576604 3.9515994 3.5363083 3.6134555 3.6318724 3.6032896
1367969_at 10.882587 10.953186 10.985225 10.984235 10.965733 10.888201 10.864633 10.877263 10.946539 10.894787 11.117696 11.356708
1367970_at 4.0774164 4.2780623 4.270062 4.2233 4.2449536 4.4687896 4.0993304 4.0506964 4.5404234 4.38171 4.312208 4.1037292
1367971_at 10.231114 10.304433 10.2962 10.271044 10.074197 10.1786995 10.160153 10.133181 10.152669 10.177309 10.055446 10.059421
1367972_at 10.067453 10.067829 9.99184 9.96644 9.920568 10.035414 10.048094 10.009945 9.930361 10.077444 10.097326 9.893717
1367973_at 4.223921 4.2638636 4.1691194 4.284273 3.916725 4.1925497 4.325716 4.7133245 4.55922 3.9479659 4.1474276 3.9340334
1367974_at 9.441307 9.2287855 9.507717 8.880416 8.922546 8.802082 9.694258 9.248815 9.127857 8.716716 8.706244 9.224369
1367975_at 5.851036 5.692557 5.8554506 5.50927 5.4921703 5.428976 6.4506907 5.7468486 5.86642 5.623324 4.8567758 5.5054092
1367976_at 7.6132064 7.3670754 7.4887466 7.1343145 7.0183744 7.9032817 7.5520434 7.208472 7.3856792 6.9800754 7.694095 7.355535
1367977_at 3.7815979 3.5996752 3.716229 3.7120094 3.8804116 3.6351757 3.8394005 3.8369808 3.7601416 3.6637642 3.802452 3.8053768
1367978_at 5.6825733 5.948084 5.5527463 5.6286993 5.662648 5.5848656 5.6064787 5.791569 5.7375813 6.1658173 5.634503 5.4737434
1367979_s_at 11.696752 11.28359 11.968903 11.728787 11.742354 11.460113 11.850279 12.038455 11.7854395 12.232975 11.811994 12.345625
1367980_at 8.298372 8.127977 8.431543 8.054239 8.424692 8.268543 8.3690405 8.138618 8.296175 8.00761 8.131224 8.336025
1367981_at 7.5241413 7.4275336 7.609311 7.29779 7.7807055 7.4858274 7.7390313 7.5061913 7.413987 7.4937487 7.516224 7.591686
1367982_at 11.100799 10.724036 10.661227 10.690375 10.39352 11.069276 11.165206 9.945126 10.752238 11.094942 11.420542 10.820723
1367983_at 5.3426523 5.6483836 5.232611 5.7005196 5.4758687 5.676869 5.5046506 5.4466343 5.463266 5.468943 5.275116 5.32637
1367984_at 6.9073253 6.464813 6.1761694 6.393531 6.390931 6.566745 6.076072 6.301269 6.084291 6.2680087 6.276738 6.225438
1367985_at 7.0698986 6.8750505 6.608145 6.586035 7.1866198 7.1514444 6.7919655 7.1033974 7.0306444 6.7648273 6.0829115 7.411506
1367986_at 7.305409 7.158449 7.4906178 7.356339 7.362836 7.25959 6.9928703 6.8778157 7.2370505 7.1003823 6.9269576 7.233703
1367987_at 8.724309 8.8302 8.955761 8.699877 8.694538 8.657496 8.77844 8.973937 8.863634 8.868326 8.535296 8.684038
1367988_at 13.087209 13.010614 13.02779 12.973618 13.075318 12.955409 13.032228 12.979086 12.954249 12.904343 12.864332 12.892672
1367989_at 4.2062964 4.414377 4.0799146 4.320297 4.189047 4.277998 4.11248 4.042193 3.9410868 4.14764 4.076846 3.9467921
1367990_at 5.318044 5.390016 5.0913186 5.091546 5.2457438 4.982488 4.983508 5.2352967 5.1644034 5.1825895 5.3500333 5.010354
1367991_at 8.9698715 9.056889 8.972967 9.241467 9.282381 9.13339 8.95205 8.962126 9.021865 9.065594 9.252165 9.0620165
1367992_at 4.6368227 4.7515345 4.5116596 4.646206 4.464065 4.653083 4.7649145 4.734216 4.3871875 4.8496933 4.6538534 4.4916573
1367993_at 7.4638925 7.327343 7.60662 7.507528 7.3192163 7.2541203 7.4389367 7.3694835 7.3370605 7.562284 7.655535 7.812955
1367994_at 10.837501 10.589441 11.001767 10.540825 10.5239525 10.467662 10.622711 10.465099 10.655242 10.383039 10.4253645 10.76811
1367995_at 13.133636 13.010923 13.137735 13.122526 13.092746 12.993482 13.080547 13.059257 13.101653 13.131147 13.084227 13.081846
1367996_a_at 6.9479437 6.9521646 6.707646 7.056154 6.925541 6.832956 6.81389 6.7941775 6.8912477 6.9207864 6.678117 6.5725164
1367997_at 8.079927 8.225535 8.120257 8.303736 8.20565 8.237624 8.170711 8.176465 8.129668 8.20992 8.223128 8.408827
1367998_at 9.456595 9.328891 6.125069 8.651604 8.400026 8.622565 8.548808 8.382896 8.366681 7.849881 8.091318 8.041761
1367999_at 12.343946 12.232606 12.272475 12.234412 12.34705 12.380801 12.21827 12.284462 12.240793 12.238813 12.24708 12.239475
1368000_at 14.302633 14.29031 14.251698 14.272576 14.2973385 14.291912 14.279924 14.291841 14.262099 14.345828 14.260686 14.321209
1368001_at 4.018362 4.1059856 4.001882 3.8464942 3.7718287 4.287087 4.0311327 4.179978 3.9958549 3.8650613 3.9764304 3.9301248
1368002_at 7.6418567 7.5575576 7.549097 7.676621 7.521545 7.5367312 7.2489963 7.0275755 7.645208 7.3179793 7.551397 7.4476924
1368003_at 5.553587 5.516614 5.6717906 5.793378 5.700375 5.523833 5.5076246 5.7426286 5.5948496 5.7247634 5.709292 5.5051475
1368004_at 9.757486 9.768274 9.867961 9.787829 9.932556 9.855466 9.797737 9.807102 9.794745 9.716655 9.737573 9.914901
1368005_at 5.5706925 5.567133 5.642643 5.6717253 5.4362736 5.56138 5.4745035 5.828576 5.5577755 5.3972244 5.491231 5.557499
1368006_at 7.8143687 7.780092 7.7072415 7.6868787 7.647779 7.582654 7.8194437 7.699568 7.5170918 7.4733524 7.1619897 7.5988135
1368007_at 6.9568367 6.447318 6.5798416 6.769112 6.9620643 6.5241756 6.590565 6.499446 6.774962 7.156451 6.727007 7.4663453
1368008_at 5.0930395 5.149653 5.2352066 5.300974 5.1157503 5.1049757 5.162367 5.528812 5.533994 5.2515635 5.1463914 5.3726807
1368009_at 9.612051 9.554021 9.486992 9.138018 9.321753 9.669987 9.708325 9.5557785 9.198073 9.410376 9.329212 9.136496
1368010_at 7.735085 7.83728 7.7159734 7.8108726 7.6607146 7.7425323 7.8878193 7.7047477 7.823477 7.761295 7.616876 7.636296
1368011_at 7.5830426 7.662208 7.583748 7.818687 7.736708 7.6216125 7.6742373 7.6659985 7.693329 7.718871 7.5138073 7.864443
1368012_at 6.5120673 6.3781652 6.2596803 6.511167 6.8998103 6.1638513 6.263723 6.4518843 6.170044 6.500618 6.2509 6.2122617
1368013_at 4.109765 4.4503984 4.5259633 4.5925283 3.9985864 4.3890963 4.551197 4.41885 4.080847 4.352601 4.4624662 4.2118387
1368014_at 3.9025939 4.109147 4.0567245 4.2260065 4.2599554 4.069581 3.8822427 4.0619297 3.9966261 4.193543 4.186207 4.024332
1368015_at 5.9868827 5.8421125 5.8947816 6.0051594 5.8617773 5.9672937 6.006674 5.8699284 5.830312 6.0146885 5.828873 5.5878263
1368016_at 12.855073 12.881448 12.841178 12.844619 12.8569975 12.746541 12.895494 12.884296 12.836181 12.963554 12.894344 12.941382
1368017_at 5.0100627 5.2332973 5.0509906 5.320516 5.170221 5.0539484 4.9683595 5.0098367 5.161057 5.218194 5.011755 5.1814966
1368018_at 9.045964 8.810863 9.041385 8.795905 8.926144 8.93941 9.023827 8.943367 8.817518 8.951398 8.89478 8.929451
1368019_at 7.819317 7.681257 7.706263 7.751511 7.748748 7.5671706 7.8426166 7.6509833 7.7575655 7.719439 7.6159506 7.567152
1368020_at 7.213277 6.6743054 7.477256 7.1055717 7.392515 6.796594 7.1285696 7.234261 7.269587 7.372503 7.3814154 7.9227695
1368021_at 13.723256 13.975392 13.846826 14.048559 14.05071 13.857153 13.833235 14.095392 13.77454 13.936713 13.593244 13.92735
1368022_at 6.8454633 7.0341935 6.881312 6.6887593 6.9982815 6.934872 6.5406046 6.860495 6.6655245 7.203729 6.4766264 6.622307
1368023_at 6.7489953 6.698236 6.324062 6.595296 6.6326036 6.6333303 6.684902 6.468317 6.694234 7.033376 6.407129 6.1966376
1368024_at 6.621423 6.403537 6.251485 6.590839 6.433572 6.40084 6.498108 6.5353274 6.3714786 6.680446 6.318296 6.05488
1368025_at 7.6616287 6.8550305 6.827528 6.7333436 6.4378304 7.5316157 7.7897177 6.7007585 6.818895 6.740416 7.3627467 5.879655
1368026_at 7.489519 7.604017 7.405718 7.374276 7.4419026 7.7265525 7.491494 7.37501 7.54376 7.5710664 7.481159 7.350134
1368027_at 6.5441785 6.738471 6.6402693 6.8094454 6.487726 6.582387 6.6243715 6.782634 6.558097 6.6089005 6.6133976 6.5755873
1368028_at 4.2084465 3.9472759 4.080566 3.9587705 4.267065 4.175036 3.9901943 4.171725 4.1068544 4.4190536 3.9984815 3.939411
1368029_at 10.566577 10.667553 10.625571 10.567419 10.64113 10.626285 10.659686 10.614796 10.681791 10.707363 10.594181 10.792918
1368030_at 8.898321 8.931978 8.886573 8.916621 8.969895 8.982295 8.978394 8.897718 9.115145 9.014312 9.025099 9.242886
1368031_at 7.567582 7.321653 7.3825645 7.358109 7.4767733 7.6189055 7.382755 7.27423 7.2980275 7.5077095 7.411079 7.483265
1368032_at 6.513448 6.423833 6.4671254 6.0934153 6.053853 6.745439 6.4711995 6.097402 6.2816324 6.4493837 6.218764 6.2247286
1368033_at 6.172746 6.2636056 5.969472 6.086335 6.099554 6.27311 6.328242 6.0360084 5.8520083 6.149664 6.610087 6.199678
1368034_at 4.2761626 4.273306 4.354121 4.2498245 4.5228033 4.186439 4.25212 4.1062994 4.254049 4.2550287 4.33478 4.2266884
1368035_a_at 10.653365 10.274448 10.685056 10.268472 10.774124 10.571866 10.401143 10.451838 10.437256 10.164555 10.019309 10.355718
1368036_at 10.300137 9.981277 10.136608 10.170599 10.357919 10.22592 9.992672 10.049222 10.091117 9.8259115 9.862587 9.999048
1368037_at 6.973402 7.161161 6.807072 7.1605706 7.106386 6.886157 7.1236453 6.912027 6.9967284 6.9820485 7.1055284 7.0250497
1368038_at 8.475003 8.517332 8.583136 8.58478 8.454737 8.658683 8.458914 8.317879 8.672761 8.361075 8.409201 8.582477
1368039_at 6.072891 5.907887 5.4646673 5.9022455 6.116205 5.7295218 5.554937 5.276152 5.8213525 5.62198 5.67446 5.557518
1368040_at 8.199705 8.30645 8.260252 8.26255 8.241793 8.281921 8.15418 8.167948 8.258022 8.187904 8.298491 8.289444
1368041_at 9.728932 9.807124 9.602971 9.804924 9.732726 9.781212 9.892169 9.848049 9.886238 9.662162 9.87235 9.885208
1368042_a_at 11.031114 10.703248 10.996472 10.737683 10.785463 10.936941 10.81678 10.917921 10.978723 10.720693 10.87996 11.000068
1368043_at 8.035967 7.767391 8.03892 7.8164086 8.031842 8.080524 8.063208 7.8011103 8.122368 7.7953253 8.020891 8.10962
1368044_at 3.5049136 3.4633803 3.3505058 3.293885 3.4006593 3.4719923 3.3365188 3.5200975 3.2421756 3.574363 3.5091288 3.5243783
1368045_at 10.0347395 10.130965 10.094833 9.979641 9.946016 10.010677 9.925295 10.084767 10.202231 9.980427 10.013221 10.02506
1368046_at 9.9102335 10.08731 9.959226 10.106495 10.052791 9.865661 9.929643 9.960663 10.072417 10.145221 10.0236 10.028494
1368047_at 7.7299514 6.8444047 7.2911015 7.650285 7.528033 7.2850084 7.1938763 7.1594267 7.2325735 7.5112076 7.299049 7.7136226
1368048_at 14.009242 13.90327 14.058472 13.962876 14.062271 13.866048 14.042523 13.9931755 14.056699 14.110048 13.961803 14.14059
1368049_at 11.097266 11.320996 11.003188 11.362789 11.082466 11.264052 11.360758 11.348351 11.279275 11.704564 11.6562195 11.319301
1368050_at 7.464265 7.385179 7.441076 7.5574603 7.5884867 7.413977 7.5478306 7.762709 8.0328045 7.7502737 7.360674 7.893013
1368051_at 11.488768 11.567842 11.511615 11.454907 11.497218 11.474216 11.562595 11.505601 11.70628 11.542055 11.753209 11.711588
1368052_at 4.7562923 4.9466414 4.480156 4.394592 4.5352955 4.913001 4.972261 4.8860407 5.1566176 4.735691 4.9079313 4.916287
1368053_at 5.7213316 5.832632 5.727024 5.895793 5.763483 5.7367506 5.96218 5.6186833 5.6721826 5.4893684 5.8668966 5.595181
1368054_at 7.1572747 6.8519387 7.018856 7.253038 7.1386256 7.121708 6.9444237 6.9265165 6.8878894 7.1301594 7.124785 7.093197
1368055_a_at 8.66997 8.338606 8.557098 8.528058 8.484412 8.409251 8.303247 8.2276 8.384975 8.444788 8.461874 8.386488
1368056_at 7.2642117 7.226211 7.2882943 7.4740663 7.456276 7.267911 7.330347 7.3531313 7.287375 7.431779 7.4318724 7.4762096
1368057_at 8.444318 8.778011 8.688992 8.976644 8.177075 8.384289 8.535639 8.505997 8.597445 8.720904 8.548656 8.482653
1368058_at 7.2465544 7.276041 7.4782863 6.977388 7.1964684 7.658848 7.2707343 7.196594 7.1652575 7.1325746 7.3560104 7.1347637
1368059_at 8.753296 9.809954 7.759467 9.133489 9.034286 9.749097 9.506962 9.234265 8.346814 8.415558 9.361281 8.691734
1368060_at 12.845986 12.960832 12.918236 12.808255 12.894434 12.964198 13.019055 12.876716 12.965243 12.741422 12.739649 12.763182
1368061_at 5.1554465 5.3030214 5.345179 5.785673 5.805031 5.589057 5.757826 5.3372555 5.8423176 5.4294267 5.634778 5.294439
1368062_at 8.909281 9.058728 9.041602 8.962612 8.937941 9.162826 9.146972 9.138344 8.953163 9.18292 9.109277 8.985892
1368063_a_at 8.627301 8.660125 8.46506 8.142827 8.266725 8.698997 8.533864 8.356077 8.361356 8.281632 8.455333 8.418715
1368064_a_at 10.640604 10.489288 10.781181 10.648207 10.777148 11.109977 10.859725 11.038612 10.896039 10.67233 10.926711 11.056971
1368065_at 7.3302355 7.592824 7.396033 7.2866344 7.544731 7.616713 7.3860035 7.365721 7.409578 7.336912 7.2272615 7.4793186
1368066_at 5.9879766 5.3030214 5.594143 5.756976 5.8139315 5.5870457 5.3668714 5.856638 5.4096355 5.6428843 5.329564 5.446766
1368067_at 9.255853 9.2207985 9.214737 9.265048 9.21024 9.369873 9.352986 9.272788 9.356561 9.222913 9.469203 9.162895
1368068_a_at 7.567723 7.487799 7.6351748 7.5340543 7.505749 7.3912687 7.331465 7.3866177 7.6877956 7.6029596 7.722721 7.5473156
1368069_at 7.80631 8.102844 7.7442403 7.845501 7.9114847 8.109074 7.976824 8.026534 7.9302287 7.8872137 8.141142 8.016607
1368070_at 8.079927 8.13741 8.166415 8.04009 8.281127 8.138081 8.130215 8.11547 8.1432905 8.101463 8.098269 8.12308
1368071_at 11.9884205 12.081632 11.8673725 11.99064 11.935297 11.8554 11.909883 11.949475 12.093443 12.037494 11.972073 11.886182
1368072_at 6.3537455 6.0026217 6.1341677 6.051458 6.0327353 6.1993113 6.339098 6.0442386 6.1342525 6.268212 6.227149 6.204197
1368073_at 8.738174 8.80475 8.716365 8.431931 8.251231 8.336708 8.4134 8.815958 8.346323 8.008922 8.030452 8.436572
1368074_at 6.772421 6.685527 7.059478 7.013891 7.0115547 6.6172833 6.824292 6.9509697 6.911848 6.9265494 6.8537617 6.8739214
1368075_at 10.798935 10.838352 10.701721 10.905614 10.826936 10.756476 10.8285265 11.114911 11.047873 10.991773 10.845213 10.655203
1368076_at 7.3907094 7.256493 7.358852 7.467682 7.026669 7.355784 7.2905025 7.119646 7.322447 7.087037 7.110583 6.9796777
1368077_at 13.235601 13.246995 13.098651 13.101199 13.219861 13.131738 13.063251 13.047628 13.118537 12.981421 12.882426 13.036132
1368078_at 4.0886736 4.2118034 3.7306824 4.0453453 5.1181245 4.263586 4.5028963 4.2681093 5.520139 3.9108195 4.743972 3.9268825
1368079_at 9.177322 9.173161 9.087239 8.934332 9.262264 8.832567 8.751678 8.960578 9.018437 9.259941 8.420498 8.845652
1368080_at 3.645533 3.8646703 3.609324 3.4447396 3.7321448 3.5565019 3.5827277 3.810792 3.648481 3.7795382 3.651993 3.7399812
1368081_at 6.9554 7.1595182 6.939197 7.2068806 7.148021 7.0705323 6.9652395 7.254466 7.0901666 7.1973934 7.1330333 7.1172667
1368082_at 8.480739 8.487311 8.239268 8.540799 8.528278 8.3067465 8.453795 8.231787 8.291435 8.510653 8.52247 8.323595
1368083_at 9.041946 9.156308 9.105441 9.166949 9.050463 9.017747 9.054433 9.148752 9.11753 9.100287 9.058226 9.010602
1368084_at 6.0797153 6.106305 5.8051615 6.3600235 5.934993 6.065697 6.072115 5.9877267 5.842348 6.045223 6.0059705 6.0963225
1368085_at 10.575146 10.503479 10.692666 10.4657955 10.770047 10.557571 10.536822 10.523437 10.563288 10.190397 10.319247 10.451553
1368086_a_at 8.699412 8.0964365 8.754 8.331291 8.584112 7.3769827 7.225791 8.940884 8.540189 8.985145 8.202538 8.628788
1368087_a_at 8.69471 8.313012 8.376129 8.040074 8.284693 8.579044 8.249449 8.05169 8.039839 8.389866 8.418102 8.011896
1368088_at 7.2666483 7.07461 6.87187 7.2592454 7.012265 7.0705323 7.1044326 7.096346 7.0288925 6.987056 7.1432333 6.99886
1368089_at 8.296995 8.274118 8.449582 8.296767 8.295076 8.427083 8.319868 8.27842 8.386151 8.367749 8.354291 8.127453
1368090_at 6.948756 7.090389 6.9963083 7.1315103 7.378606 7.1947193 7.0476456 6.970473 6.9801016 7.1302547 7.1312037 7.052051
1368091_at 8.61942 8.948644 8.785913 9.097034 8.751283 8.605909 8.765095 8.599455 8.913977 9.018194 8.912628 8.962713
1368092_at 12.45798 12.398948 12.454609 12.361436 12.468612 12.468964 12.413452 12.4819975 12.480886 12.454199 12.381485 12.534963
1368093_at 3.6528435 3.6179557 3.609448 3.936423 3.7021961 3.741884 3.686251 3.4747238 3.500736 3.6516564 3.7417133 3.9097981
1368094_at 6.696008 6.8259187 6.809767 6.8801646 6.6987815 6.973704 6.8526235 6.6110597 6.7827125 6.655747 6.876674 6.8086977
1368095_at 9.3283615 9.718384 9.890488 10.105444 9.733337 9.9085455 9.672622 9.639936 9.80449 9.6901655 9.851807 10.117194
1368096_at 9.403358 9.452438 9.545667 9.420245 9.643363 9.546877 9.501773 9.556118 9.5062475 9.40148 9.513815 9.487096
1368097_a_at 4.1753006 4.340767 4.4671564 3.87523 4.282682 4.6730127 4.49841 4.3655205 4.452044 4.586835 4.537617 4.7968187
1368098_a_at 7.546382 7.5037317 7.4139795 7.6806936 7.622204 7.6601686 7.591312 7.5806417 7.6275945 7.6266303 7.4417596 7.568928
1368099_at 7.1937513 7.3816514 7.313514 7.3633533 7.2137084 7.2172146 7.197225 7.324752 7.315731 7.1251965 7.22261 7.140549
1368100_at 10.778268 10.67953 10.681058 10.755389 10.982512 10.59106 10.718283 10.853296 10.708752 10.880023 10.712328 10.808367
1368101_at 7.5973096 7.55822 7.6940365 7.4530616 7.581696 7.7579985 7.5012016 7.756488 7.6746345 7.5572257 7.7389755 7.796323
1368102_at 8.513772 8.191805 8.45322 8.469284 8.8689165 8.211273 8.309849 8.2243395 8.401827 8.852982 8.089596 8.691387
1368103_at 7.6873126 7.071363 7.4785438 7.283408 7.212812 7.132912 7.1782413 7.320281 7.223556 7.0071564 6.7808027 7.183068
1368104_at 6.1085873 6.2417874 5.8617554 6.1888094 5.92701 6.0163093 6.035054 6.1510916 5.6462765 6.111024 6.0376167 6.1384063
1368105_at 4.716721 5.003945 4.7673497 5.038297 4.8614817 4.8527274 4.5807943 5.085888 4.7407384 4.7521124 4.8199587 4.5534987
1368106_at 9.277088 9.52812 9.271914 8.874556 8.886094 8.685185 8.915941 8.922148 8.392671 8.685877 8.825357 8.60064
1368107_at 3.5552318 3.353647 3.6555321 3.7622232 3.6155248 3.6368735 3.6695986 3.5169218 3.6755798 3.7338285 3.7603438 3.5177717
1368108_at 4.678694 4.9449997 4.6043663 4.780164 4.95588 4.5681744 4.6851826 4.578281 5.021022 4.662547 4.7349424 4.8809595
1368109_at 6.993087 6.901467 6.8970156 7.291792 7.0836854 6.974445 6.705904 6.843906 7.0949163 7.2930455 6.95128 6.993125
1368110_a_at 4.144491 4.373434 4.0997915 4.022648 4.0862026 4.231096 4.1556244 4.426378 4.1924076 4.065943 4.036253 4.23347
1368111_at 8.015556 7.9890924 7.85003 7.32059 7.806114 8.336493 7.9587255 7.951291 7.810159 7.8659277 7.781998 8.069399
1368112_at 5.2061796 5.4583726 5.183479 5.2598414 5.4097157 5.1360126 5.2798424 5.0022297 5.1652913 5.1887746 5.1559825 5.087553
1368113_at 4.4907894 4.0702763 3.8102298 4.3241096 4.3337092 4.241871 4.063409 4.5334353 4.0694423 4.5042844 4.3846583 4.3331404
1368114_at 3.9858036 4.3610935 4.2061715 4.582097 4.4040194 4.1555986 4.3355455 4.359951 4.1710215 4.3223457 4.1946354 4.2841706
1368115_at 10.391195 10.239114 10.365852 10.600697 10.30773 10.338948 10.606597 10.341234 10.262364 10.424065 10.696038 10.43868
1368116_a_at 7.648658 7.281456 7.4925933 7.3723288 7.6910977 7.5151596 7.5852795 7.550626 7.563491 7.496969 7.751814 7.5427303
1368117_at 9.164292 9.010149 9.165015 8.928953 9.021709 8.997891 9.067748 8.997093 8.920122 8.987345 8.989751 9.072558
1368118_at 8.315756 8.372517 8.536648 8.221312 8.278477 8.487829 8.6422615 8.545042 8.671032 8.425454 8.205983 8.437052
1368119_at 5.566316 5.679588 5.7925963 5.7351704 5.6911716 5.5300627 5.547253 5.81398 5.5946536 5.660804 5.627164 5.750599
1368120_at 4.586418 4.456109 3.8542438 4.2783604 4.5700407 4.4020824 4.4085274 4.3544016 4.1246448 4.4122114 4.056823 4.1928906
1368121_at 9.9562235 10.602949 10.333325 10.467604 10.028518 10.236431 10.832493 10.188392 10.315133 10.746387 11.272062 10.329402
1368122_at 10.06043 10.125303 10.132124 9.807939 9.9212 10.187151 10.03501 9.817132 9.906614 9.802954 9.9911375 9.9468155
1368123_at 5.490489 5.975421 5.524218 5.7813683 5.8995857 5.673861 5.6557455 6.101192 5.628501 6.0848308 5.980498 5.874842
1368124_at 7.9108086 7.4731402 7.469494 7.7628574 7.56211 7.2062225 6.987794 6.9429 7.3062463 7.1042867 7.1800904 7.4084587
1368125_at 6.2737374 6.217696 6.0461445 6.5818696 6.679925 6.194714 6.4052625 6.382944 6.210574 6.3262076 6.4703774 6.3352036
1368126_at 6.3363504 6.170239 6.9182415 5.72149 6.3831005 6.066152 6.8579597 6.511121 6.225983 7.2215934 6.4250126 6.726079
1368127_at 6.105247 5.959526 6.179009 6.567213 6.145379 6.263756 6.2597833 6.453974 6.1986113 6.2584987 6.286874 6.30312
1368128_at 6.733342 6.65886 6.2928247 6.4140234 6.3238597 7.1847897 6.25606 6.2017574 6.969652 7.4477983 7.2806177 6.904295
1368129_at 7.3336864 7.348148 7.3141093 6.8837214 7.087025 7.045648 7.496006 7.0645065 7.4138565 7.1581044 7.2650075 7.423016
1368130_at 4.410233 4.7515345 4.3938675 4.645978 4.6610947 4.7534175 4.676943 4.5429096 4.305993 4.6626205 4.753027 4.508354
1368131_at 4.2095404 4.5100937 4.020762 4.572068 4.2260804 4.29934 4.4219627 4.274554 4.30459 4.441648 4.2917585 4.2751827
1368132_at 10.666417 10.538146 10.797662 10.317049 10.4656515 10.505848 10.250986 9.99601 10.411549 10.130519 10.220776 10.387938
1368133_at 7.249188 7.4583573 7.71032 7.3236623 7.739385 7.1033607 7.4321284 7.5868344 7.535066 7.690989 7.3171706 7.93473
1368134_a_at 8.89338 8.622249 8.824279 8.9998 9.013967 8.690188 8.510755 8.532635 8.626356 8.831288 8.723158 8.598045
1368135_at 5.8576217 6.228524 5.758049 5.8749557 5.8063545 5.5055094 5.6084213 5.800433 6.0601044 5.69106 5.5597563 5.6471043
1368136_at 7.9122505 7.778466 8.301239 7.9750166 7.720896 7.92347 8.081171 7.887507 7.8465414 8.006327 8.21376 8.226186
1368137_at 5.969727 6.1554976 6.2875757 6.2600627 6.166343 6.2979536 6.157969 6.3664236 6.1733193 6.045993 6.165488 6.0519238
1368138_at 5.3975987 5.5105333 5.327798 5.233642 5.286848 5.437395 5.376195 5.541363 5.3610635 5.623529 5.333968 5.693816
1368139_s_at 5.723038 5.41467 5.5429344 6.1434507 5.502074 5.544551 5.26505 5.450789 5.49606 5.7407923 5.6662283 5.536835
1368140_at 7.2632394 6.027333 6.4396825 5.791562 6.2010593 5.8741 6.393293 6.27164 6.24807 6.8283553 6.2223535 5.8382664
1368141_at 11.565506 11.552992 11.596188 11.479084 11.457073 11.468645 11.6575775 11.496989 11.502927 11.649759 11.550459 11.5483265
1368142_at 5.35087 5.3003426 5.404497 5.17836 5.642937 5.517128 5.24852 5.2543864 5.3568068 5.286152 5.6654644 5.6015215
1368143_at 7.331401 7.2370586 7.1306024 7.079714 7.09692 7.119588 7.150857 7.0349855 7.072833 7.3358526 7.6914644 7.9001126
1368144_at 5.4644156 5.3975787 5.6827235 5.454879 5.7541566 5.754057 5.7426553 5.1455183 5.3871546 5.8150263 5.4311724 5.6465077
1368145_at 5.757188 5.61088 5.569249 5.765753 5.341136 5.3161163 6.213844 5.705367 5.860079 6.4469576 5.5323486 6.18519
1368146_at 10.422821 10.390427 9.922621 11.172313 10.793344 9.605614 9.808765 9.856383 10.614226 9.608502 9.934744 9.601932
1368147_at 8.456093 8.289661 7.7501183 9.476036 8.990875 7.3234367 7.469722 7.427106 8.404979 7.327932 7.6169024 7.260101
1368148_at 4.4072933 4.6386795 4.32848 4.379038 4.618325 4.5053945 4.4600997 4.557031 4.2859893 4.666546 4.1501284 4.6666803
1368149_at 5.771064 5.9244547 5.902725 5.9353595 5.9569006 5.9758363 6.047127 5.97073 5.602573 6.037195 6.018034 5.98465
1368150_at 12.791581 12.7277355 12.796933 12.813619 12.876381 12.607341 12.681471 12.573525 12.764966 12.825631 12.826377 12.964667
1368151_at 10.41297 10.29081 10.355446 10.25402 10.250973 10.257837 10.243139 10.321138 10.310646 10.382745 10.215313 10.228587
1368152_at 7.5990343 7.4731402 7.5156074 7.405939 7.4105177 7.4194465 7.5380235 7.427106 7.383889 7.375752 7.5354843 7.4759326
1368153_a_at 7.0338573 6.7986684 6.9542093 7.1035533 7.13558 7.0144444 6.98963 7.324082 7.0942364 7.166005 6.8353143 6.9485526
1368154_at 8.448608 8.147367 8.172998 8.187749 8.113697 8.223058 8.229144 8.035061 8.252487 8.00673 8.254044 7.845901
1368155_at 12.716268 12.426996 12.29372 12.568037 12.041193 12.448436 11.906477 11.9597435 10.53098 9.939131 12.044494 11.133683
1368156_at 5.700981 5.6387815 5.3359437 5.733194 5.333466 5.3256183 5.5866423 5.6552825 5.5426536 5.4270487 5.3392324 5.5718203
1368157_at 5.7477875 5.825327 5.4669137 5.604689 6.011773 5.8701096 5.510436 5.813826 5.747768 5.9286113 5.6890726 5.832152
1368158_at 8.99839 9.364974 9.033893 9.11637 9.127833 9.144978 9.184521 9.297395 9.142732 9.196604 9.622618 9.182481
1368159_at 8.332251 8.463719 8.451801 8.546021 8.456086 8.422542 8.541132 8.214991 8.456596 8.242831 8.690076 8.574686
1368160_at 6.8911405 7.7133255 6.8014197 8.325066 9.618246 8.627539 9.6128645 9.033884 9.214449 8.399569 8.59623 8.803281
1368161_a_at 13.990148 13.981389 14.006252 13.974106 14.00119 13.959331 13.9476385 13.983391 13.954215 13.945736 13.869403 13.9510975
1368162_at 4.9421506 4.835601 4.810069 4.611 4.8782578 4.5892544 4.7972755 4.9534397 4.9408846 4.743099 4.856786 5.0598965
1368163_at 10.480951 10.359116 10.424976 10.28614 10.368926 10.224941 10.358892 10.444677 10.4335165 10.380502 10.287378 10.664782
1368164_at 7.4774013 7.7867875 8.071562 7.710171 7.62562 7.8097816 7.850448 7.8612995 7.78241 7.4466157 7.3912807 7.8803935
1368165_at 7.9273295 7.850103 7.8377247 7.810132 7.7049127 7.7711215 7.8878555 7.9212546 8.220997 7.751154 7.9883313 8.161733
1368166_at 6.304996 6.322435 6.243745 6.15297 6.5534105 6.28253 6.2034473 6.4438543 6.3792405 6.095253 6.3826084 6.4897885
1368167_at 5.5860033 5.5304317 5.848961 5.9882765 5.736726 5.7561855 5.6496253 5.423835 5.6313143 5.393711 5.4446306 5.5061603
1368168_at 10.139405 8.769452 9.263728 8.92428 8.896622 9.299646 8.981859 8.479528 8.698731 8.710185 8.394605 8.826277
1368169_at 6.715885 6.807418 7.055458 6.9853115 6.906545 7.0373387 7.0493274 6.6296215 6.821223 7.0022736 6.850537 6.7539134
1368170_at 4.081001 4.1008306 4.0447206 3.6716347 3.9806926 3.8037977 3.908263 3.9372032 4.1759787 4.1690955 3.9294953 3.8197198
1368171_at 9.429113 9.096346 10.41479 10.211942 9.491227 10.902538 10.13239 9.143633 10.040844 7.686014 8.09605 8.40375
1368172_a_at 7.208291 6.758661 8.269317 7.992149 7.1386256 8.664978 8.165838 6.8959637 7.924087 5.771757 5.9363446 6.1092825
1368173_at 8.038404 7.9685116 8.049961 7.300365 7.4092236 8.5619755 8.038773 7.7623234 7.6251945 7.3192515 7.990093 7.3822956
1368174_at 3.9800963 4.174549 3.6764283 4.561249 3.8077765 3.7257211 3.9216409 3.9235942 3.9182456 4.02469 4.0924425 3.8806622
1368175_at 7.323229 7.59867 7.3946342 7.0367765 7.090044 7.4049697 7.2693996 7.1022263 7.3840456 7.237492 7.5531645 7.3814154
1368176_at 8.079927 7.7432356 7.5523896 7.9603863 7.948679 7.6505527 7.765368 7.7418566 7.612618 7.5778227 7.8684764 7.6618037
1368177_at 8.082676 7.4731393 8.027004 7.6634693 7.5792284 7.9102616 7.757383 7.759989 8.030964 7.653178 7.9853177 8.020838
1368178_at 9.102184 8.897191 9.202339 9.219589 9.064046 8.912217 9.088827 9.073176 9.191383 9.061468 8.836716 9.341007
1368179_at 7.3312993 7.336156 7.371165 7.533088 7.376453 7.1734858 7.4884987 7.6534696 7.1951475 7.3409977 7.0709 7.515254
1368180_s_at 13.463219 13.354339 13.4967 13.207302 13.306328 12.88806 13.165216 13.327405 13.10123 13.509008 13.374221 13.219787
1368181_at 10.899193 10.630842 11.002182 10.836698 10.693049 10.54457 10.741034 10.670661 10.831416 10.558169 11.056882 10.940281
1368182_at 4.12679 4.3915644 4.378371 4.459546 4.180051 4.2264843 4.213773 4.583336 4.240241 4.3090596 4.2139854 4.2337236
1368183_at 7.967689 7.843384 7.8748126 7.861801 7.885886 8.0110445 7.95803 7.9106297 7.8327007 7.7864356 7.7274566 7.988728
1368184_at 8.846543 8.849605 9.129176 8.871956 8.994501 8.735409 8.6990385 8.855105 8.954983 8.88483 8.867829 8.88436
1368185_at 4.9072003 5.1531954 4.630892 5.401687 5.0745587 4.7892747 4.836808 5.167667 4.9570684 5.507512 5.0948496 4.8812532
1368186_a_at 6.3114862 6.3078346 6.004382 6.524058 6.304949 6.0384307 6.327285 6.339169 6.231225 6.269267 6.247593 6.118793
1368187_at 8.217398 8.046809 7.28187 7.7376275 7.779845 7.1307855 8.196436 8.795372 8.353981 7.810265 7.5741587 8.113487
1368188_at 13.662426 13.633349 13.7451725 13.570767 13.674812 13.703721 13.596398 13.657896 13.651659 13.576551 13.765774 13.886709
1368189_at 10.668191 10.375608 10.739922 10.814901 10.837601 10.335983 10.532834 10.841856 10.748684 11.079283 11.047575 11.172564
1368190_at 5.295775 5.0953436 5.1231856 5.6441016 5.537908 5.811955 5.2775626 5.4613748 5.491522 5.499735 5.266462 5.245342
1368191_a_at 10.596983 10.880802 10.74085 10.961454 10.828409 10.68523 10.832226 10.782106 10.75013 10.668048 10.758893 10.682266
1368192_at 4.8657956 4.7108126 4.831418 4.5529966 4.7402353 4.7448764 4.4618444 4.7298017 4.4430704 4.6452665 4.580902 4.4363117
1368193_at 5.1453443 4.825766 4.580669 4.9422436 5.1349993 5.0416512 4.8510365 5.0846863 4.9149127 4.900984 4.9135623 5.109255
1368194_at 4.3542166 4.7843313 4.601356 4.462242 4.397118 4.532609 4.540013 4.6043563 4.499582 4.630844 4.915963 4.7476015
1368195_at 6.1823235 6.153715 6.1473827 6.3276806 6.4784493 6.585913 6.2256103 6.5176272 6.5018053 6.2838216 6.449713 6.233692
1368196_at 4.892468 4.978284 4.649075 5.0666056 4.7010374 4.8388853 4.642991 4.8989882 4.8321424 4.805248 4.7812176 4.9529643
1368197_at 4.0657988 4.0919485 4.0027194 4.1069803 4.1146 4.5276957 3.9283497 4.180196 4.203534 4.2299805 4.1183405 4.1266174
1368198_at 4.6532135 4.9885817 4.737216 4.758293 5.009886 4.5574126 4.9937744 5.2507896 4.8904686 4.964102 4.5698657 4.813984
1368199_at 8.397116 8.467988 8.347444 8.231074 8.202547 8.5631485 8.59532 8.408748 8.305125 8.284177 8.446083 8.234448
1368200_at 5.7866096 5.626908 5.7262716 5.810917 5.9214783 5.6285477 5.7010226 5.9000115 5.5175867 5.7740927 5.4966655 5.205811
1368201_at 5.984299 6.3285975 6.1627445 6.0798926 6.482335 6.125417 6.5845895 6.042672 6.09891 6.4423695 6.393389 6.49374
1368202_a_at 8.681185 8.533212 8.427752 8.508601 8.650944 8.676426 8.705006 8.705297 8.61618 8.581795 8.375238 8.540424
1368203_at 5.103043 5.0040555 5.0953207 5.22626 4.9612722 5.034703 5.0365915 5.282534 5.039874 5.0433416 5.2430115 5.2574034
1368204_at 6.679929 6.5612993 6.693644 6.7889624 6.793433 6.51748 6.423504 6.3389354 6.647044 6.6280584 6.724342 6.8004465
1368205_at 13.418227 13.438626 13.391013 13.383619 13.418956 13.428095 13.414217 13.45897 13.361316 13.3991585 13.266479 13.390979
1368206_at 8.510428 8.719257 8.639952 8.74445 8.765174 8.595568 8.718056 8.718815 8.723548 8.739592 8.740946 8.960009
1368207_at 6.216606 5.8225102 6.1920037 5.6828256 5.9021606 5.8491383 6.2173457 5.979474 6.0767207 5.837265 5.92039 6.131032
1368208_at 5.706749 6.370245 5.9732423 5.918627 5.781832 5.939683 5.798464 5.7513084 5.9297924 6.0347733 6.002855 5.253747
1368209_at 5.681525 5.866838 5.551697 5.919711 5.6217756 5.3399105 5.7649293 5.711458 5.661311 5.715811 5.8173285 5.9240823
1368210_at 4.41885 4.6845083 4.6001816 4.6126966 5.027883 4.6629753 4.3724003 4.699437 4.4405313 4.6117635 4.4422207 4.50192
1368211_at 12.284433 12.300394 12.38297 12.229328 12.327237 12.3818445 12.420322 12.359623 12.32348 12.239155 12.322335 12.409966
1368212_at 8.257311 8.107071 8.278988 7.9613385 8.193141 8.278652 8.248385 8.05112 8.503002 8.238386 8.376808 8.568942
1368213_at 10.130578 9.716513 9.849178 10.236107 9.726307 8.94812 9.830575 10.218634 9.722141 10.138451 10.098319 10.181929
1368214_at 7.80121 7.7560153 7.98451 7.632185 7.766096 7.754002 7.84023 7.694333 7.890707 7.76176 7.815226 7.830065
1368215_at 9.913407 9.942101 9.935241 9.9300995 10.007436 9.884293 9.925451 9.997955 9.884482 9.944684 9.686515 9.964459
1368216_at 9.412242 9.351319 9.4595585 9.244318 9.25509 9.288099 9.312182 9.299509 9.430028 9.468777 9.361946 9.25193
1368217_at 8.6234665 8.5457325 8.56617 8.451714 8.581066 8.628023 8.596135 8.319103 8.653755 8.738665 8.552344 8.705016
1368218_at 5.6715693 5.8615828 5.790535 5.890699 5.6781864 5.8165894 5.9680734 5.9024086 5.797289 5.7254467 5.886008 5.966854
1368219_at 6.80784 6.362778 6.5611253 6.5837264 6.6890774 6.4095917 6.2247877 6.3709145 6.484363 6.489044 6.4516525 6.5906777
1368220_at 8.773399 8.904672 8.912661 8.6997175 8.86091 8.813641 8.879677 8.8579235 8.963358 8.548574 8.852728 8.725312
1368221_at 10.198978 10.397532 10.292183 9.845313 9.861826 10.708555 10.210586 10.209623 9.913323 9.966794 10.004372 9.698065
1368222_at 6.5366263 6.9425163 6.4998064 5.952399 6.3303165 7.43758 6.8656197 6.6703734 6.565572 6.603583 6.598874 6.116886
1368223_at 7.218779 7.3497014 7.271371 7.1669083 7.3349295 7.3645897 7.722938 7.5278325 7.7901535 7.8296723 7.8720117 7.8312917
1368224_at 12.967138 13.113941 12.868108 13.036132 12.877875 13.185212 12.843462 13.045122 13.053165 13.022336 13.15252 12.973578
1368225_at 7.488554 7.6058393 7.545446 7.3796144 7.679909 7.3831944 7.5470395 7.5038567 7.64535 7.694923 7.682551 7.4986134
1368226_at 8.005093 8.162929 8.010914 8.071969 8.019951 8.158646 7.972002 7.852865 8.268593 8.133051 8.097752 8.112095
1368227_at 8.477725 9.131647 9.262608 8.397614 8.346979 8.24003 9.230392 8.442763 9.160304 8.318361 8.145132 9.34361
1368228_at 8.554483 8.495182 8.486557 8.248562 8.2722 8.600517 8.641634 8.43404 8.452172 8.555481 8.581702 8.217285
1368229_at 6.731339 6.7522426 6.563885 6.8197813 6.6892734 6.710172 6.6619515 6.594264 6.802381 6.255804 6.5092044 6.675274
1368230_a_at 9.225688 9.006697 9.100027 8.965799 9.218718 9.120901 9.008278 9.062682 9.053397 9.258922 9.112464 9.198418
1368231_at 7.0312753 7.102913 6.753143 7.132402 7.0422416 6.8238864 6.7849765 6.8174 7.0346265 7.2614217 7.022534 7.0367374
1368232_at 8.2376995 8.09337 8.424792 8.474943 8.362005 8.138096 8.3977785 8.5459 8.444903 8.478411 8.2420435 8.811179
1368233_at 8.108508 8.137599 8.283763 8.093779 8.093344 8.163715 8.138195 8.167308 8.168836 8.039608 8.150196 7.963766
1368234_at 8.826259 8.547802 8.732804 8.5725 8.621238 8.442905 8.375752 8.320954 8.549794 9.028352 8.928375 8.792681
1368235_at 7.456448 7.550607 7.4733934 7.712682 7.6140194 7.5763516 7.812456 7.6846294 7.6514916 7.5958056 7.748002 7.794954
1368236_at 3.7884157 4.0244665 3.8849714 4.3059263 4.147392 4.0088015 3.9283497 3.9823892 3.9602733 3.9044724 3.9897277 3.9948158
1368237_at 4.384392 4.54572 4.4560137 4.4435325 4.462883 4.3611493 4.335365 4.558755 4.616169 4.59135 4.6911764 4.712626
1368238_at 4.8205223 4.7012043 4.707552 5.065312 4.8526297 4.703864 4.8930244 4.709304 4.8174725 4.642442 4.5865936 4.6544647
1368239_at 8.563008 8.544426 8.5789 8.83762 8.692915 8.611099 8.336446 8.249235 8.52759 8.355646 8.27065 8.620011
1368240_a_at 4.9460444 5.1299767 4.7370605 4.744313 4.9885235 4.6158705 4.781029 4.9394536 4.5097594 4.6348476 4.325113 4.8019485
1368241_a_at 8.377917 8.436414 8.31679 8.509399 8.418285 8.214873 8.320928 8.595598 8.481078 8.438134 8.714041 8.782897
1368242_at 4.651189 4.5399485 4.798279 4.7861757 4.6674786 5.035475 4.5968895 4.8140726 4.545739 4.913413 4.529544 4.7930384
1368243_at 5.0238833 5.468415 5.2559633 5.4718647 5.4964433 5.1407685 5.4872456 5.133756 5.3216543 5.3864765 5.0778985 5.2899804
1368244_at 10.135108 10.343453 10.331979 10.250831 10.231597 10.296993 10.224155 10.201186 10.351864 10.191331 10.237955 10.403529
1368245_at 11.664855 12.02946 12.530581 11.964081 12.192765 12.087436 11.959817 12.284873 11.434778 11.117545 11.673124 12.185323
1368246_at 4.971094 5.1917596 5.0614724 5.4352417 5.0071316 5.071199 5.316441 5.2507896 5.3695254 4.973378 5.0572095 5.06583
1368247_at 6.9583306 6.9898725 8.01749 6.8431015 6.1116757 7.5087743 6.560181 7.18719 6.6262302 7.8818316 7.0977197 7.0682473
1368248_at 6.284285 6.391883 6.1728716 6.443283 5.7121496 6.0147953 6.409849 6.65274 6.4265003 6.0985703 6.1508465 6.513736
1368249_at 9.95309 9.84174 10.015436 9.393898 9.659112 10.003945 9.993897 9.700444 9.678221 9.527358 9.941025 10.095561
1368250_at 3.938995 3.8978496 4.041855 4.0605474 3.83194 4.191031 4.047288 3.9445355 4.2597537 4.1404095 4.3897586 3.9316819
1368251_at 5.5064735 5.4662695 5.7113605 5.544979 5.9222183 5.7915645 5.6171722 5.477126 5.4936256 5.7198415 5.838542 5.5252013
1368252_at 3.7548027 3.646943 3.4417388 3.5261168 3.6196682 3.3866076 3.5780857 3.5046346 3.5983827 3.8717966 3.7417133 3.8112955
1368253_at 12.370419 12.243862 12.266794 12.29216 12.421601 12.320529 12.101821 12.305101 12.273712 12.287645 12.3389 12.339277
1368254_a_at 4.6763344 4.992338 4.787663 5.160769 5.144812 4.965116 5.109569 5.117043 4.9384556 5.0310717 4.622503 5.127297
1368255_at 4.300739 4.333024 4.244177 4.4160743 4.4265676 4.431892 4.5239034 4.4469976 4.3480806 4.367706 4.325958 4.114223
1368256_at 3.4601555 3.5685723 3.6690202 3.6707041 3.5594187 3.7513933 3.5615594 3.5169218 3.4588866 3.594228 3.6161463 3.698607
1368257_at 4.248256 4.0636 4.243351 4.0262475 3.9445782 4.0509458 4.1908545 3.9114478 3.9155087 3.9936335 3.8962178 3.8598747
1368258_at 5.1323776 5.471119 5.0633764 5.264069 5.3398423 5.2397118 5.2686157 5.8895326 5.2015753 4.9555655 5.077073 5.1120563
1368259_at 7.6700425 7.505343 7.7922077 7.6729927 7.4019103 7.4690895 7.8861113 7.718627 7.649964 7.562159 7.200427 7.713585
1368260_at 4.844678 4.8351707 5.134941 5.5535345 5.208727 4.9234514 5.6500845 5.3701534 5.313843 4.970497 4.4400864 5.174366
1368261_at 4.5045824 4.5838037 4.1285315 4.330025 4.3773646 4.10824 4.262563 4.257474 4.250155 4.592801 4.256739 4.316304
1368262_at 6.5608077 6.7594914 6.7840123 6.683248 6.543624 6.6720843 6.6084895 6.573573 6.8860126 6.56691 6.8442593 6.6608386
1368263_a_at 4.0209703 4.0874705 4.059249 4.107651 4.400838 4.216919 3.998219 4.0541906 4.1719856 4.190738 4.2494936 3.9970329
1368264_at 7.8620195 7.467973 7.3915315 7.809216 8.0006695 7.509672 7.382868 7.684254 7.5183043 7.731247 7.575595 7.8338118
1368265_at 8.821167 8.917301 8.891787 8.737435 9.011879 8.931409 8.780365 8.730912 8.996332 8.90039 8.815472 9.043921
1368266_at 13.260691 13.235379 13.349872 13.183006 13.205811 13.158527 13.228362 13.1422825 13.176958 13.224197 13.307761 13.262736
1368267_at 7.7148438 7.807839 7.809822 7.9135947 7.9259634 7.6757603 7.9027257 7.9052906 7.7725496 7.8910227 7.759329 7.7840347
1368268_at 7.7915926 7.705498 7.915756 7.527683 7.6485147 7.985865 7.835853 7.534348 7.443214 7.2829814 7.6075625 7.4366174
1368269_at 3.6463616 3.8530395 3.548851 3.5737789 3.8813388 3.8737314 3.5633917 3.9148417 3.7177045 3.6962955 3.561269 3.7926667
1368270_at 7.5774264 7.061986 7.254442 7.287839 7.891245 7.321943 7.4434876 7.6823783 7.6411505 7.5852966 6.9247684 7.534755
1368271_a_at 4.4738 4.5222874 5.260185 4.807041 4.449633 4.892611 4.8830333 4.5570626 4.558605 4.3248014 4.469068 4.381783
1368272_at 10.18094 9.87473 10.360764 9.894691 10.23283 9.770491 9.947132 10.121495 9.976598 9.811436 9.774168 9.962064
1368273_at 9.876935 9.692772 9.880808 9.612075 9.578066 9.951482 9.793463 9.500699 9.689168 9.568699 9.756815 9.441481
1368274_at 8.304948 8.281549 8.3841 8.062786 8.282408 8.41091 8.292783 8.472953 8.200781 8.404598 8.2895975 8.28384
1368275_at 11.039397 10.297113 11.534208 10.960062 11.002339 10.740944 11.078196 11.222471 10.963815 11.313495 10.937515 11.558984
1368276_at 7.32444 7.1608753 7.246584 7.3131194 7.2452817 7.234475 7.157379 7.229141 7.1034656 7.3451843 7.240808 7.1252513
1368277_at 9.044034 8.789213 8.85099 8.744327 8.611407 8.769256 8.866828 8.824986 8.680824 8.687808 8.708947 8.733884
1368278_at 6.287319 6.4535966 6.335332 6.9163203 6.1814456 6.2412815 6.543762 6.258368 6.806316 6.4361176 6.5993714 6.3878884
1368279_at 5.2499743 5.0887027 5.393587 4.876259 4.6991405 5.751339 5.489519 5.204238 4.8490677 4.680103 5.55377 5.0473557
1368280_at 12.366987 12.21108 12.269243 12.310928 12.332901 12.278798 12.267244 12.237138 12.192136 12.005652 12.235522 12.085605
1368281_at 5.887335 5.89499 5.6230345 5.790966 5.96399 5.8321066 5.835011 5.8065376 5.706599 5.8637824 5.739542 5.6007366
1368282_at 4.1886134 4.3308625 4.2667904 4.34897 4.494608 4.069834 4.1290603 4.1909485 4.495462 4.186083 4.318081 4.3825912
1368283_at 11.531985 11.343075 11.569659 11.588247 11.581964 11.449706 11.520108 11.43594 11.583417 11.688769 11.275072 11.924309
1368284_at 7.9587317 7.6950774 8.158503 8.033714 7.9780903 7.7475667 8.189331 8.280071 7.9658227 7.7736125 7.3148136 7.692103
1368285_at 4.575357 4.41432 4.7299595 4.6492825 4.7774677 4.5434523 4.307064 4.917332 4.738524 4.8600755 4.894047 4.5478415
1368286_at 6.887927 6.8948517 7.12597 7.12724 7.2653418 6.9744453 6.9863424 6.9656844 7.0474725 6.9728665 6.7229786 7.084881
1368287_at 4.766536 4.979021 4.82152 4.7208633 4.716154 4.5310373 4.980818 4.727004 4.9669085 4.957166 4.8811073 4.9544554
1368288_at 14.183335 14.218478 14.251553 14.219653 14.178904 14.202039 14.196137 14.20773 14.233626 14.156428 14.153781 14.163156
1368289_at 11.537134 11.551968 11.889399 11.836312 11.897144 11.646697 10.799234 11.560631 10.9113455 11.251034 11.664252 11.315383
1368290_at 4.1093597 3.9548705 3.9587462 4.0552473 3.8172584 4.0926723 3.6726215 3.8082166 3.7573707 3.833278 3.8781624 3.989785
1368291_at 8.996652 8.682588 8.735039 8.953867 8.708656 8.970778 8.764153 8.960433 9.2983 9.042868 8.911316 8.964128
1368292_at 7.11718 7.0555944 6.9242673 7.065396 7.1667824 6.947012 7.1502943 7.260055 6.9988847 7.265129 7.0686464 6.9758496
1368293_at 6.0202665 5.920914 5.742571 6.165401 6.3045173 6.188377 5.936747 6.030843 5.824635 5.8659883 6.255198 5.979079
1368294_at 10.548138 10.48228 10.570572 10.576672 10.6592245 10.661774 10.684799 10.6854515 10.698121 10.521809 10.353795 10.291264
1368295_at 9.45925 9.584854 9.542472 9.722159 9.603078 9.561212 9.376243 9.526958 9.525014 9.586243 9.2424 9.568767
1368296_at 9.09854 9.311039 9.155054 9.107198 9.207576 9.196136 9.112421 8.958063 9.15744 9.391868 8.829693 9.422372
1368297_at 4.4579315 4.595648 4.7048674 5.057437 4.834901 4.8174467 4.655924 4.692458 4.818533 4.7974625 4.598385 4.550065
1368298_at 5.734604 5.570024 5.4436717 5.541514 5.846575 5.638945 5.4319324 5.690253 5.6806974 5.5238914 5.8219533 5.4383507
1368299_at 4.151395 4.118581 3.9559352 4.0233307 4.1571913 4.2620964 4.005414 4.147566 3.9096549 4.1791334 4.1378355 4.2741337
1368300_at 5.623689 5.522645 5.888002 5.772631 5.317156 5.934077 5.520088 5.7501707 5.6646376 5.5330667 5.6375523 5.4829845
1368301_at 5.90054 5.961574 5.7047663 6.333795 5.9447193 6.052468 5.7389326 6.097558 6.1016784 5.99234 6.0764985 5.824182
1368302_at 5.2918267 5.140035 5.0520244 5.1113124 5.1417623 5.2472787 4.9683595 5.2658706 5.209434 5.104099 5.237372 4.935228
1368303_at 8.986789 7.7907534 8.68845 8.359096 8.004599 8.591405 8.130187 7.8981376 8.109475 8.406869 8.301833 8.574245
1368304_at 11.617062 11.802112 11.689488 11.7509365 11.501007 11.857284 11.631078 11.939652 11.840627 11.855632 11.850912 11.71957
1368305_at 8.174576 7.9971604 8.082612 8.054558 8.158436 8.180507 8.248118 8.116103 8.020522 7.849911 7.976855 8.380435
1368306_at 5.814926 5.981127 5.7214284 6.0537324 5.9228444 5.952157 5.8772087 5.9057093 5.80823 5.8925047 5.9557557 5.9399548
1368307_at 6.2594295 6.605156 5.9564066 6.317891 6.5254216 6.0880365 6.3204966 6.5356693 6.1601477 6.430725 6.293972 6.243103
1368308_at 6.1056533 7.221458 6.727673 6.97219 7.62562 7.3148 7.7022343 8.473275 7.85836 7.5397305 7.92019 7.754858
1368309_at 7.480112 7.3752503 7.4767723 7.498586 7.413438 7.2141542 7.598816 7.329042 7.436062 7.3697605 7.6912527 7.2548246
1368310_at 5.358718 5.6309853 5.353548 5.5247746 5.621046 5.48402 5.71278 5.556859 5.456127 5.542449 5.2939425 5.4995136
1368311_at 8.356472 8.205089 8.5128765 8.450191 8.425206 8.619275 8.5236845 8.456032 8.505348 8.597491 8.286947 8.585378
1368312_at 4.8280096 4.930758 4.847985 5.2215967 4.8763685 5.046128 4.781029 5.0915213 4.665022 5.0735025 4.7499714 4.934495
1368313_a_at 4.0527744 4.639145 4.2876763 4.1233096 4.432655 4.3120933 4.458803 4.6418495 4.3287754 4.390312 4.522617 4.492573
1368314_at 9.935406 10.038226 10.088088 10.256876 10.280236 10.108356 10.129939 10.18919 10.195797 9.9436455 10.222841 10.182417
1368315_at 6.709204 6.7088256 6.8714004 6.8731112 6.850289 6.6836553 6.705988 6.9445076 6.5780005 6.957608 6.6607203 6.8379874
1368316_at 11.043597 11.017771 11.267156 11.402994 11.387502 10.950851 11.185483 10.979706 11.362852 11.363217 11.401061 11.484039
1368317_at 4.887476 5.1450033 4.8082633 4.944743 5.1018677 4.8455706 4.900364 5.1371174 5.1092954 4.543133 4.8292084 4.96635
1368318_at 7.4873037 8.141443 7.9615273 8.154636 7.742787 7.406671 8.267138 7.9181952 8.152964 7.7163463 8.10586 7.614942
1368319_a_at 5.001524 5.610061 5.3797164 5.5420494 5.249616 5.0251083 5.4672604 5.4538565 5.6863837 5.2838163 5.752899 5.2289605
1368320_at 4.612414 4.6391497 4.5752964 4.711477 4.595052 4.667726 4.309332 4.7378507 4.1528425 4.246447 4.4624662 4.4516187
1368321_at 7.365156 7.1397862 6.988973 6.9617915 7.5071135 7.1933594 6.646262 9.239147 8.192907 7.2784886 6.4975452 6.924305
1368322_at 8.276661 8.186441 8.057572 8.374725 8.203983 8.1644945 8.368512 8.042798 8.286225 7.808021 8.018303 7.916987
1368323_at 7.2742805 7.5025024 7.2540007 7.2376995 7.4404044 7.414872 7.485678 7.4682674 7.541293 6.985742 7.0828323 7.107007
1368324_at 5.2693977 5.195723 5.1884418 5.405863 5.0445485 5.2017584 5.3493958 5.1278048 5.0034714 5.453771 5.112458 5.4553285
1368325_at 7.845379 8.163903 8.263002 7.948798 8.0762615 7.959525 7.8875217 7.7534084 8.256233 7.885613 7.5825515 7.8243656
1368326_at 7.1133833 7.0301127 6.951084 6.8029785 6.6579294 7.410772 7.143491 7.1158996 6.921105 6.816946 7.002283 6.7503977
1368327_at 6.072247 6.1949563 5.945689 6.423038 6.1785874 6.214768 6.21026 6.1998935 6.194141 6.1476173 6.132758 6.166969
1368328_at 8.543336 8.874758 8.970424 9.052952 8.52935 8.733778 8.871931 8.742613 8.916539 8.536947 8.913673 8.666047
1368329_at 5.820403 5.6960464 5.4787264 5.516096 5.444489 5.677862 5.5900226 5.31942 5.6686554 5.469037 5.3889756 5.314815
1368330_at 7.025303 7.1189094 7.157178 6.599837 6.948744 7.1727176 6.726786 6.760553 7.0097656 7.1083484 7.2063446 6.97293
1368331_at 11.905077 11.798813 11.796853 11.928925 11.658455 11.881351 11.94119 11.882518 12.041874 11.940282 12.051762 12.052562
1368332_at 6.785193 6.623537 7.56075 6.430884 6.4480305 6.5456185 7.2045426 7.1584663 7.2694416 6.2577596 6.0364175 6.525239
1368333_at 4.471291 4.4065466 4.4537144 4.7675486 4.5618854 4.576363 4.6479545 4.7690597 4.499582 4.79567 4.7097955 4.5820622
1368334_at 7.034467 7.3193502 7.2768307 7.0204506 7.197357 7.525165 7.331029 6.9508843 6.878898 7.2383056 7.3667192 7.343668
1368335_at 13.649376 13.6226425 13.65444 13.723683 13.794844 13.721049 13.656817 13.786403 13.815884 13.42545 13.487519 13.721049
1368336_at 11.520301 11.433293 11.327443 11.219659 11.4976015 11.303303 11.518691 11.553065 11.373217 11.835747 11.454551 11.850932
1368337_at 5.73654 5.8836145 5.691759 6.029225 5.9896226 5.405098 5.803091 5.858541 5.6964216 6.177708 6.085746 6.0823054
1368338_at 4.546578 4.6483707 4.2473354 4.342268 4.384452 4.2491646 4.307868 4.511728 4.199904 4.467069 4.3264027 4.381783
1368339_at 4.3053646 4.3179274 4.2567663 4.4071913 4.5985003 4.2993965 4.4832306 4.4916134 4.257887 4.367427 4.3600907 4.2302027
1368340_at 8.1396885 7.8785505 7.9420843 8.011856 8.061302 7.9208827 7.602724 8.008387 7.921376 7.767885 8.093929 7.8422556
1368341_at 7.7327495 7.7907534 7.748746 7.6040955 7.537374 8.000437 7.8636513 7.7870984 7.64237 7.6209583 7.918178 7.6300607
1368342_at 4.2639675 4.3157988 4.060225 4.287567 4.3633404 4.2814465 4.028491 4.069682 4.382283 4.201207 4.021961 4.007592
1368343_at 5.4168525 5.3024535 5.028269 5.087408 5.244866 5.238115 5.263463 5.2458305 5.1104045 5.0812654 5.103653 5.179763
1368344_at 3.7577763 3.4636955 3.3386412 3.603562 3.720908 3.6525304 3.6074748 3.4673538 3.5198493 3.5369775 3.5519445 3.4965625
1368345_at 4.384392 4.68687 4.4260626 4.726896 4.6339 4.5164256 4.297005 4.5404925 4.548723 4.543131 4.432781 4.249301
1368346_at 6.568187 6.72838 6.537689 6.774453 6.7909064 6.772051 6.5955114 6.6039696 6.5729556 6.51845 6.260306 6.87577
1368347_at 4.7052627 5.0670676 4.65027 5.42196 5.065386 4.9997454 5.019972 5.064828 4.443535 5.1829023 5.1440034 5.351055
1368348_at 4.1794415 4.3655677 4.2556067 4.5709352 4.3817244 4.355361 4.0344677 4.3974514 4.391326 4.126384 4.32525 4.22927
1368349_at 5.430379 5.7087584 5.5491295 5.5769935 5.886664 5.6391735 5.9264693 5.743235 5.5984044 5.8036494 5.4205437 5.488343
1368350_at 3.6062565 3.4567442 3.5771632 3.578998 3.6948807 3.5806954 3.463734 3.744798 3.590724 3.5535777 3.3323624 3.7456288
1368351_at 6.237771 6.1961203 6.1891885 6.1045566 6.440905 6.2467523 6.0225406 6.450555 6.195941 6.157436 6.1889353 6.2047524
1368352_at 4.4072385 4.5126524 4.265574 4.951823 4.4282255 4.7935886 4.781029 4.6566424 4.120089 4.897566 4.91306 4.392992
1368353_at 5.229037 5.276314 4.9601226 5.3243318 5.2699237 5.3871903 5.4760785 5.5677514 5.135219 5.351497 5.6174245 5.4450836
1368354_at 10.3768015 10.107057 10.147969 10.203783 10.129072 9.970499 9.933337 10.604292 10.038729 10.320901 10.491706 10.105332
1368355_at 4.822116 5.252473 4.982247 5.209149 4.889924 4.897106 4.7421513 5.082169 5.112883 4.980906 5.085464 5.0848117
1368356_a_at 9.680652 9.547384 9.833179 9.813463 9.623505 9.644676 9.772534 9.595344 10.097347 9.7777195 9.927714 9.961324
1368357_at 5.902062 6.1014376 5.4676642 5.8669634 5.6288586 5.6355615 6.035352 5.650198 5.7654023 6.2798724 6.0426254 5.862332
1368358_a_at 3.5499697 3.743516 4.2049513 3.936423 3.7071955 3.870421 4.0395412 3.5471985 3.8210888 3.6622484 3.568807 3.8935733
1368359_a_at 4.3899846 4.4707913 4.440874 4.4005375 4.4221334 4.141958 4.354478 4.3360877 4.3151054 4.453542 4.256739 4.5366893
1368360_at 13.665166 13.730685 13.646475 13.767012 13.734872 13.727214 13.68402 13.715162 13.630266 13.639718 13.688106 13.630811
1368361_a_at 7.789701 7.752269 7.8721414 7.718321 7.5945115 7.857081 7.868662 7.474236 7.82799 7.5981445 7.8422356 7.9047303
1368362_a_at 10.508919 10.535499 10.542216 10.6787195 10.689486 10.638546 10.545117 10.555583 10.610476 10.529649 10.586927 10.575499
1368363_at 3.783553 3.6613812 3.7540438 3.95867 3.9174504 3.8558688 3.9111047 4.0318804 4.051505 3.8011897 4.0367947 4.032053
1368364_at 4.7155676 4.7250905 4.645791 4.6513658 4.7646112 4.9316993 4.866091 4.764131 4.742188 4.933984 4.729239 4.9387493
1368365_at 12.234965 12.20781 12.20644 12.254527 12.260297 12.115283 12.1694355 12.094108 12.226845 12.384701 12.208498 12.249358
1368366_at 5.0524936 5.1353846 4.9789934 5.026693 5.0150995 5.0755854 4.973859 5.010154 5.140563 4.8615456 5.099871 5.1399546
1368367_at 5.453591 6.0309625 5.5097528 5.6474357 5.8650775 5.401593 5.7029104 6.1337566 5.655753 5.7224774 5.5692215 5.485648
1368368_a_at 10.15465 9.890041 10.007319 9.874343 10.1483345 9.790782 9.942704 9.87287 10.088456 9.987342 9.826583 9.912964
1368369_at 4.640483 4.9047365 4.1981 4.5353775 4.4968987 4.330515 4.3921986 4.6301823 4.616728 4.648843 4.829523 4.560837
1368370_at 5.572851 5.5160956 5.602936 5.454879 5.631368 5.430921 5.3776097 5.652251 5.355116 5.6355114 5.24632 5.4044905
1368371_at 4.845834 5.0543513 4.825413 4.9416075 5.15315 4.8587637 4.9812207 4.8910832 4.685399 4.9867687 4.8843575 4.801148
1368372_at 8.513067 7.6328516 7.357245 8.963303 8.484001 8.472014 7.631311 7.26779 7.4597077 8.200684 7.6290135 7.445636
1368373_at 4.4028664 4.388538 4.487055 4.552805 4.204054 4.603405 4.2725163 4.410988 4.3534694 4.7358723 4.2072144 4.5339975
1368374_a_at 5.889844 5.9217615 6.1592684 6.235539 6.0300894 6.2148075 5.8879814 6.110107 6.193086 6.1581874 5.997238 6.085037
1368375_a_at 5.1109877 4.772055 4.740278 5.158777 5.2255597 4.816841 4.7069674 4.8765182 5.384305 4.9751763 5.123409 5.5120606
1368376_at 9.598796 8.048873 8.195766 7.1418347 7.5473547 8.303005 9.726269 6.948707 8.350643 6.8314066 8.761068 8.815964
1368377_at 4.999317 4.879971 5.3479524 5.108197 4.9312077 5.037812 5.0309324 5.030105 4.979089 5.056343 4.974395 4.9185443
1368378_at 12.10032 11.991437 12.183673 11.8808975 11.995664 11.979895 11.923091 11.945845 11.814211 12.29672 12.017777 12.022613
1368379_at 8.31158 8.167726 8.1177635 8.2285795 7.898614 8.21279 8.313328 8.328158 8.25804 7.9535847 8.057988 8.325462
1368380_at 13.920423 14.019075 13.981777 13.996111 13.9443 14.041499 13.989428 14.04095 13.968647 13.970702 13.971089 13.982497
1368381_at 5.00539 5.0819235 5.069898 5.2410903 4.957883 4.8962317 4.9471197 5.015658 4.898262 4.7114744 5.0373282 4.9310656
1368382_at 5.1471705 5.3727956 5.3621597 5.4549847 5.3993464 5.5597334 5.6912327 5.4939566 5.4154797 5.747422 5.4177847 5.269627
1368383_at 6.1827703 6.1912775 6.0974007 6.414772 6.207562 6.172073 6.1942935 6.3462625 6.219304 6.2691736 6.213545 6.2414036
1368384_at 3.938745 4.044759 4.0127406 4.484533 4.087084 4.103588 4.130656 4.103794 4.157375 4.4577446 4.1379 4.37364
1368385_a_at 9.125358 9.040077 9.015772 8.869553 9.10675 8.992077 8.973454 9.015033 8.949592 8.986634 8.871429 9.08439
1368386_at 9.714563 9.647883 9.7251005 9.635815 9.6393 9.706526 9.607635 9.642371 9.737606 9.673334 9.5799885 9.840259
1368387_at 11.226144 10.934041 11.062428 10.923827 11.092748 11.004313 11.004008 11.194934 11.072858 11.0939245 11.037713 11.153182
1368388_at 5.227528 5.3105364 5.2597604 5.3933334 5.2604012 5.2165446 5.2637825 5.220909 4.9555016 5.3701386 5.2229776 5.1448092
1368389_at 9.333554 8.795021 8.825551 9.41893 9.319984 8.970998 9.118885 9.1518135 9.053698 8.984432 9.049294 8.788206
1368390_at 9.299044 9.23606 8.95263 9.251828 8.940735 9.017017 9.1790085 9.1782 9.091053 9.216175 8.951983 9.149638
1368391_at 4.749015 5.3551307 4.984342 5.248785 4.7420125 5.1682105 4.758757 4.704123 4.8651204 5.0826883 4.817933 4.8831735
1368392_at 6.6155624 6.633712 6.503109 6.569335 6.7505493 6.6480246 6.5595856 7.0409393 6.595108 6.6892457 6.5008926 6.530087
1368393_at 5.5611095 5.7071404 5.835342 5.614708 6.1542954 5.64168 5.818721 5.65001 5.9121766 5.6804214 5.612802 5.6471043
1368394_at 5.898355 5.8353677 5.7338333 5.889678 5.860168 5.914685 5.683338 5.95035 5.817473 6.0036592 5.796192 5.777248
1368395_at 5.254444 5.2382073 5.2671227 5.0716667 5.3067884 5.252689 4.7002544 5.1969953 5.1020465 5.287446 5.8727612 5.3089066
1368396_at 5.623689 5.3757277 5.820022 5.6713996 5.749979 5.25159 5.5977993 5.633665 5.5492773 5.6247816 5.8247533 5.517338
1368397_at 12.847162 12.853237 12.878815 12.842855 12.90302 12.956993 12.730588 12.815227 12.877749 12.9934 13.06856 12.878147
1368398_at 4.4931087 4.429934 4.539485 4.8687787 4.7091627 4.452389 4.557795 4.664362 4.499582 4.7518206 4.4624662 4.665199
1368399_a_at 11.480379 11.627988 11.635332 11.581698 11.63503 11.548788 11.614373 11.526611 11.581204 11.385547 11.312885 11.257066
1368400_at 8.957613 8.9866905 9.180747 8.96838 8.892031 9.06131 8.998263 8.893469 9.174741 8.69317 9.030223 9.223736
1368401_at 4.452613 4.381215 4.4455204 4.635275 4.5956078 4.185946 4.5059423 4.3825502 4.22231 4.4852166 4.445227 4.688706
1368402_at 9.069782 9.079344 9.15955 8.870556 8.957318 9.121459 9.028145 8.91798 9.014705 8.986083 9.078964 8.872003
1368403_at 8.546083 8.871007 8.755374 8.696196 8.683651 8.673811 8.701362 8.786253 8.892543 8.646508 8.703803 8.838869
1368404_at 4.6657863 5.146558 4.9957795 4.75966 4.9780955 4.921999 4.5239034 4.6116 4.674128 4.6712847 4.594473 4.8586464
1368405_at 7.9394126 7.8074865 7.870138 7.8078337 7.879954 7.6788025 7.907445 7.748098 7.764441 7.8307657 8.034283 7.703462
1368406_at 4.302645 4.2484436 4.2648983 4.281947 4.2646003 4.154846 4.3751707 4.452094 4.380395 4.2258177 4.370144 4.2884045
1368407_at 4.714835 6.1511316 5.2853723 6.0467916 5.452218 5.408961 5.457008 5.544062 5.534368 5.615147 5.1555347 5.039653
1368408_at 5.0853786 5.004042 4.582591 4.9625525 4.6777825 4.85357 4.895131 4.676833 4.558605 4.912401 5.256309 4.735319
1368409_at 9.511408 9.735716 9.805929 9.749636 9.847054 9.506062 9.778637 10.181297 9.52224 9.625681 9.916058 9.741098
1368410_at 6.67657 6.6469593 6.7817025 6.4890084 6.6448746 6.650116 6.514222 7.002593 6.7192087 6.29835 6.5047026 6.5391655
1368411_a_at 3.8125486 3.8831258 3.9654055 4.1233096 3.8601468 3.843709 3.9921038 3.9081922 4.002225 4.2403264 3.9146247 3.9714828
1368412_a_at 5.116663 5.031009 4.804588 4.75878 4.7886176 4.680869 4.8934703 5.4223843 4.880956 4.86786 4.562673 4.874089
1368413_at 5.2420406 5.167017 4.976823 5.1806993 5.0053806 4.7237644 4.948985 5.0512886 5.2163954 5.174589 5.196666 5.1940937
1368414_at 5.854515 5.975421 5.6697598 6.2576246 5.8967304 5.9530554 5.972708 5.949248 5.9443765 6.145009 5.922352 5.928316
1368415_at 3.72474 3.940778 3.6742525 3.903155 4.2013392 3.9172335 4.0481434 4.128869 3.9096541 3.8823168 3.9387789 3.9458377
1368416_at 3.6394188 3.8775637 3.5951583 3.6683624 3.7312326 4.0006495 3.812417 4.1703815 3.644328 3.8482115 3.8722036 3.8111362
1368417_at 4.7920923 4.759171 4.85706 5.1620345 4.4996223 4.5893083 4.849777 4.639099 4.826105 4.787367 4.76919 4.978427
1368418_a_at 13.112176 12.922365 12.981088 13.051015 13.079773 12.971272 12.938812 13.133276 13.090551 13.4107685 13.033819 13.1563635
1368419_at 9.062666 9.264323 9.052552 9.18951 9.0736 9.334374 8.979758 8.860065 9.21697 9.06085 9.174534 8.651176
1368420_at 13.335434 13.241954 13.315695 13.280588 13.319701 13.267531 13.266979 13.347748 13.370541 13.519065 13.292418 13.4346
1368421_at 3.8869462 4.0497804 4.0441685 4.050805 4.279477 3.7553368 3.8891516 4.0566325 3.8484275 4.10961 3.9897277 3.9197114
1368422_at 5.330078 5.747617 5.656929 6.4035263 5.959019 6.069311 5.3868585 5.993697 6.062109 5.3659143 5.688143 6.055234
1368423_at 5.592717 5.735425 5.655161 5.502735 5.761513 5.676224 5.6272774 5.8501706 5.622062 5.6975617 5.5885773 5.510021
1368424_at 7.616786 7.5220222 7.5050025 7.2860885 7.5927873 7.7172256 7.517771 7.6477733 7.568902 7.4581165 7.580797 7.5764313
1368425_at 4.9641705 4.8539457 5.0639305 5.2341247 4.7882195 4.9142485 5.0024743 4.8397083 4.9193377 4.7588005 5.1855597 5.132613
1368426_at 10.7076 10.657779 11.290512 10.7288 10.970499 10.959647 11.004997 10.668878 11.365754 11.377836 10.899195 11.288807
1368427_at 8.307839 8.321738 8.207705 8.03883 8.2289295 8.188097 8.1759205 8.216062 8.157538 8.097576 8.138151 8.01534
1368428_at 9.0429735 8.533798 8.942968 8.788563 8.853428 8.622234 8.680384 9.098013 8.813253 8.641044 8.46226 8.674737
1368429_at 4.0000467 3.6857622 3.9098494 3.803888 4.0456104 3.958214 3.8122468 3.7547638 3.8267102 3.7148023 3.8069632 3.7459476
1368430_at 9.481053 9.443284 9.470638 9.655043 9.397843 9.435474 9.547623 9.36272 9.429029 9.51551 9.127509 9.515427
1368431_at 11.341763 11.325592 11.193467 11.457275 11.422536 11.225677 11.250848 11.203442 11.322383 11.377428 11.306923 11.388285
1368432_a_at 4.700898 4.5603404 4.46563 4.83587 4.142748 4.73164 4.78399 4.6835527 4.5820184 4.6433945 4.3968925 4.3962164
1368433_at 10.006056 9.9618225 9.935347 9.8882475 9.959201 9.992369 9.932388 9.914075 9.912239 9.971166 9.882347 9.833239
1368434_at 7.8786 7.494221 7.6813245 7.168866 7.1840777 7.878016 7.5888186 7.5214376 7.3923407 6.8607388 7.6667023 7.0854893
1368435_at 10.559951 11.403485 11.609135 11.502737 11.827059 11.083887 11.131083 11.397312 11.445385 11.080281 10.426975 12.372858
1368436_at 9.51549 9.413861 9.521956 9.593481 9.419322 9.527245 9.508466 9.573701 9.591831 9.60499 9.609218 9.664308
1368437_at 4.9803586 5.0636196 5.0066295 4.9805593 4.798103 5.072043 4.996735 5.200657 5.0590067 4.959625 5.0698295 5.245342
1368438_at 4.554131 4.970173 4.3907347 4.6692047 4.7385178 4.4952917 4.2427745 4.9394536 4.415847 4.714048 4.4624662 4.5154705
1368439_at 5.8868837 5.5384507 5.8811216 5.841178 6.0686646 5.7339673 5.767409 5.911423 5.649833 5.8182783 6.0825443 5.6076913
1368440_at 7.54493 7.1625276 7.0039997 7.710422 7.6014895 7.767436 7.285449 7.2758884 7.341678 7.418952 7.398102 7.3785324
1368441_at 6.679766 6.110825 6.2204475 5.8404016 6.0515623 6.184458 6.0835414 6.523574 6.478604 5.95082 6.875046 6.51656
1368442_at 13.406779 13.4099045 13.413415 13.447465 13.4889765 13.40572 13.373522 13.4302435 13.377903 13.392104 13.304767 13.362092
1368443_at 5.5388064 5.4372296 5.440217 5.7439895 5.5975795 5.6003723 5.659827 5.8628783 5.5112896 5.811549 5.508811 5.4030743
1368444_at 8.499517 8.308882 8.199578 8.531907 8.605983 8.284382 8.228532 8.216921 8.203694 8.38899 8.336805 8.34199
1368445_at 5.831157 6.1438956 5.6108637 5.6515284 5.5685124 5.765833 5.573205 5.974593 5.543911 5.9770727 5.552062 5.818925
1368446_at 7.3855915 7.717476 7.318212 7.235955 7.213078 7.38652 6.83231 7.1963773 7.8720465 6.5098996 7.2520933 7.0984826
1368447_x_at 7.195592 6.133114 6.8487053 7.23761 5.748216 8.089222 5.6020594 5.6005225 7.0955777 5.4002576 6.5039124 5.889762
1368448_at 6.5679913 6.7978053 6.559065 6.737576 6.6067863 6.3502593 6.6120853 6.836669 6.402839 6.6286287 6.5461507 6.507855
1368449_at 4.423379 4.7845316 4.4981537 4.618389 4.5059175 4.741522 4.283517 4.79644 4.6827073 4.562111 4.9052677 4.431242
1368450_at 5.1231375 5.5878124 5.183479 5.4687963 5.415116 5.5549636 5.1685934 5.4630094 5.338739 5.3486757 5.225943 5.482087
1368451_at 6.441774 6.3487473 6.3611803 6.499025 6.5468926 6.457582 6.5099854 6.6691303 6.3609324 6.642733 6.469657 6.3786507
1368452_at 9.505199 9.546272 9.345262 9.555888 9.637978 9.4109335 9.449005 9.542221 9.453195 9.49896 9.268142 9.495103
1368453_at 11.051156 10.671972 11.43446 10.830612 11.437391 10.336903 11.053875 11.021855 10.844 11.155743 10.248766 10.931188
1368454_at 4.2576623 4.2643223 4.298416 4.1897125 4.041464 4.203446 4.0710087 4.5048547 4.2172647 4.317705 4.0476637 4.124044
1368455_at 5.142961 5.0487213 5.2953167 5.2841496 4.9420834 5.060913 5.2628326 5.2677016 5.086236 5.2914467 5.2374544 5.2576847
1368456_at 3.8141596 4.189787 4.0462637 4.1741014 3.9020097 4.2481136 3.9234498 4.21871 3.9332483 4.060683 3.8438804 4.0147953
1368457_at 3.871744 3.6928155 4.0485125 4.0526876 3.7567277 3.5541315 3.9426594 3.8052046 3.8009992 3.8684947 3.8407612 3.9318757
1368458_at 9.819202 10.80832 10.400862 10.360971 10.544557 10.343441 10.765664 10.197637 10.192781 10.746108 10.282105 11.426819
1368459_at 4.4275274 3.9843564 4.357033 4.1550417 4.3806896 4.2868695 4.3141994 4.440851 4.461231 4.3820624 4.246786 4.138552
1368460_at 7.7160335 8.646189 7.8106933 8.02356 7.7466993 7.7700357 7.6777315 7.5419946 7.775379 7.695024 7.327492 6.9564195
1368461_at 11.120888 11.346556 11.277583 11.616188 10.990956 10.8616295 11.273434 11.01589 11.367274 11.098137 11.262397 10.750408
1368462_at 5.3580894 5.2951765 5.285284 5.3450513 5.251562 5.1227965 5.123241 5.2050457 5.1122627 5.6745825 5.667346 5.40435
1368463_at 7.3100853 7.0706 7.0143948 7.0848684 7.0212235 7.071522 7.080371 7.0059605 7.0222964 7.073572 7.248846 7.240362
1368464_at 6.167231 5.912173 5.81789 5.9934115 5.9448557 5.761676 5.7810435 6.112101 5.722251 5.8442516 6.078924 5.836116
1368465_at 3.6558962 3.7457793 3.7465415 3.6807961 3.9491978 3.6995893 3.7635353 4.0577884 3.441999 3.9017897 3.7157216 3.5754168
1368466_a_at 5.7126746 5.3809066 5.711822 5.581636 5.521973 5.256326 5.414387 5.451237 5.510833 5.228534 5.421523 5.4553285
1368467_at 12.757446 12.795194 12.754429 12.779283 12.783308 12.785739 12.841479 12.767354 12.764455 12.784571 12.89141 12.756341
1368468_at 5.0218105 4.833231 4.740244 4.9511757 4.4496 4.7385173 4.395191 4.305409 4.7451925 5.103904 4.687627 4.676753
1368469_at 5.542157 5.399615 5.3949175 5.6796365 5.666032 5.6275773 5.667664 5.528277 5.493883 5.786581 5.777406 5.638245
1368470_at 8.551299 8.544942 8.591145 8.5483055 8.446927 8.478342 8.681045 8.293245 8.480761 8.09072 8.451017 8.310592
1368471_at 5.307386 5.1765394 5.29395 5.4034834 5.090965 5.3809323 5.2772074 5.5276365 5.1881166 5.4430637 5.1499815 5.126959
1368472_at 4.7494907 4.9657564 4.8782544 5.1438165 4.7385178 4.848543 4.936109 5.051571 4.912814 4.725958 4.9192014 4.838799
1368473_at 4.8805785 5.0255156 5.0245357 4.9661202 5.063544 4.799239 4.8038893 5.3622265 5.093479 4.8552966 5.1720786 4.687754
1368474_at 7.0801206 7.0005875 6.881312 6.8059525 7.094136 6.768823 7.0500116 7.334401 7.0401716 6.3001585 6.404755 6.492351
1368475_at 5.0158978 4.8824224 4.658531 4.851023 4.808076 4.937925 4.9428334 4.903365 4.600753 4.6991644 4.72879 5.181543
1368476_at 6.788985 6.5296535 6.6861873 6.469277 6.394247 6.44481 6.314982 6.3746586 6.5367856 6.378052 6.6406283 5.501432
1368477_at 6.781083 7.065438 6.8733273 6.8408527 6.9013824 6.8365617 7.020003 7.190405 6.9037395 7.06421 6.7189083 6.921806
1368478_at 3.6057222 3.7198389 3.7207453 3.786374 3.7053778 3.910426 3.8385634 4.124976 3.8383183 3.6835823 3.6593993 3.9252064
1368479_at 3.5466862 3.6174474 3.33382 3.89726 3.464687 3.7959993 3.5613503 3.7053902 3.6637099 3.768598 3.6220875 3.6820006
1368480_at 6.36753 6.445729 6.0619326 6.5525656 6.4378304 6.052468 6.15126 6.473407 6.0950384 6.3381834 5.938874 6.1628456
1368481_at 5.307337 5.322955 5.280511 5.063879 5.162319 5.08097 5.213458 5.3101096 4.892378 5.0699825 5.3436174 5.1560707
1368482_at 6.5262675 6.851869 6.8228364 6.344376 6.362789 6.3673496 6.7749195 6.796856 6.9936943 6.36733 5.944873 6.4373083
1368483_a_at 4.338779 4.2916546 3.949574 4.472741 4.3274965 4.185946 4.2587132 4.3835115 4.2871475 4.12604 4.390255 4.219548
1368484_at 5.126529 4.879971 4.6874204 5.01652 5.4157343 5.136768 5.10203 4.9562664 4.8641257 4.513679 5.0268016 5.276533
1368485_at 4.9214506 4.594141 4.8968143 4.981821 4.7258644 4.983323 4.8361626 5.1182547 4.7783318 4.6542034 4.9810534 4.8493767
1368486_at 8.135522 6.267495 8.308875 6.266346 7.6080914 6.777916 7.259195 6.926452 6.457571 6.577435 6.4314933 5.7983365
1368487_at 3.2104468 3.4207587 3.107173 3.2614474 3.3340333 3.3725436 3.353879 3.2582583 3.1427073 3.42024 3.3314342 3.5380175
1368488_at 8.988221 9.198798 9.03561 9.406464 9.546641 8.921124 9.1209755 9.034451 9.155189 9.36454 8.376527 9.159436
1368489_at 4.8118734 4.796914 4.9604435 5.0177517 4.8763685 4.9420314 5.0488577 5.041273 4.745364 5.026632 4.6238174 4.907082
1368490_at 9.433195 10.124902 10.468718 9.9063425 9.98166 9.570414 10.16662 10.0350485 10.115068 10.613698 9.855187 10.482668
1368491_at 6.9709296 6.2424693 6.745139 6.8770704 5.8186107 6.0697217 6.2528 6.5450335 6.247042 5.853199 6.8605075 6.167206
1368492_at 7.52863 7.3064446 7.254093 7.1390963 7.0780396 7.3582177 7.6767035 7.405676 7.2399015 6.9029026 6.773141 7.3511915
1368493_at 4.909669 4.8583784 4.535061 4.671448 4.6062355 4.8607645 4.710696 4.8034124 4.8362637 5.0501184 4.510245 4.870196
1368494_at 4.342785 3.937423 4.05245 4.2104664 4.1368876 4.1859465 4.3823256 3.866764 3.9634526 4.4249725 3.9741554 4.1830597
1368495_at 5.344513 5.397084 5.336432 5.3375816 5.436221 5.7011704 5.5393753 5.6954 5.4583545 5.6298966 5.495927 5.611525
1368496_at 4.0302753 4.2603946 4.1981 4.3290415 4.1131573 4.3142805 4.183403 4.4217167 4.259063 4.562439 4.2169905 4.3761215
1368497_at 10.851688 11.112744 10.748554 11.172733 10.8153925 11.178062 11.013936 11.203953 11.108482 11.186088 11.542368 11.025383
1368498_a_at 3.2356074 3.6291234 3.2595224 3.351733 3.2720761 3.211443 3.1993947 3.389891 3.301839 3.2811737 3.254991 3.2511013
1368499_at 3.24111 3.353647 3.2572715 3.604205 3.1869996 3.3814874 3.3126812 3.283424 3.484778 3.2270608 3.3525772 3.2858822
1368500_a_at 6.7170777 6.771742 6.4270267 6.9397464 6.9706597 6.608875 6.6152987 6.930581 6.5753565 6.8406806 6.515381 6.505879
1368501_s_at 6.3832784 6.416033 6.817192 6.3531885 6.550218 6.6358304 6.7062078 6.4738817 6.2752557 5.9280963 5.8559513 6.54347
1368502_at 4.026773 4.108399 3.9851878 4.1233096 4.048504 4.2028036 4.1316032 4.328543 4.0714393 4.077581 4.394041 4.079359
1368503_at 7.903664 8.256502 8.104172 8.092033 8.010403 8.095177 7.902921 8.166681 8.106998 7.867379 8.256239 7.725392
1368504_at 10.870131 10.9916935 10.9028225 10.962661 10.945406 10.751813 10.97966 11.037355 10.888272 10.89927 10.683606 10.806562
1368505_at 4.9980936 5.0421696 5.15976 5.555574 4.970014 5.2534432 4.8290367 5.4236016 4.9354606 5.2414675 5.4003234 5.044861
1368506_at 4.7044954 4.9233522 4.900247 5.113479 4.7293296 4.973012 4.5705023 4.9699764 4.8668747 4.6325583 4.7760596 4.594378
1368507_at 11.398462 11.401533 11.475908 11.286627 11.258537 11.2575035 11.468743 11.359691 11.390857 11.528798 11.679774 11.442588
1368508_at 8.476845 8.214903 8.745674 8.098287 7.8555574 8.480043 8.315444 8.089342 8.288395 8.189814 8.260019 8.015811
1368509_at 5.578991 5.879385 5.704854 6.030995 5.590728 5.9652286 5.9938326 5.7141085 6.104094 5.408788 5.980498 5.921801
1368510_at 4.49346 4.576228 4.3903375 4.7603626 4.675828 4.4544077 4.571886 4.501292 4.465994 4.608739 4.4485416 4.6735983
1368511_at 4.244875 4.507827 4.2056804 4.2131796 4.930341 4.0864615 4.016941 4.5769706 4.1229477 4.431581 4.2625446 4.275924
1368512_a_at 10.40739 10.468586 10.151405 10.456929 10.257239 10.14468 10.375724 10.114243 10.222102 10.195456 9.715936 9.597935
1368513_at 6.583613 6.646485 6.3106084 6.8187537 6.638257 6.6144485 6.4251547 6.5268993 6.461582 6.624064 6.511685 6.5694804
1368514_at 11.313295 11.507273 11.364605 11.45665 11.393823 11.451452 11.49696 11.361683 11.49948 11.460653 11.435063 11.524421
1368515_at 5.0662165 4.7808 5.0887136 5.2453156 4.9614477 4.760359 5.092087 5.066206 4.9401197 4.962524 4.9294004 5.1883974
1368516_at 6.4866076 6.7087417 6.661161 6.5315394 6.4599533 6.516019 6.520035 6.4516606 6.7335715 6.7862062 6.626047 6.72272
1368517_at 6.7403502 6.209656 6.740125 6.8405747 6.3779864 6.3878293 6.3710036 6.5653663 6.654461 6.7243233 6.7202387 6.6466064
1368518_at 8.026638 8.118243 8.136154 7.992149 7.886263 7.6843863 8.167372 8.103509 7.91555 7.6133823 7.2942767 8.001049
1368519_at 5.0918913 5.1047196 5.1531143 5.2396574 5.1215367 5.4025087 5.4438276 5.2281184 5.157302 5.1427155 5.1396737 4.9834404
1368520_at 12.840612 13.181815 12.701205 12.898313 13.122008 13.031468 12.596018 12.931444 12.779564 12.329719 12.340537 10.543998
1368521_at 6.672894 6.549529 6.7051153 6.747018 6.405407 6.3605814 6.6099687 6.4518943 6.5555134 6.1834655 6.01551 6.693203
1368522_at 4.802491 4.5727367 4.4927588 4.7153735 4.6900887 4.5596304 4.7153964 4.40449 4.754201 4.3593984 4.6896005 4.814689
1368523_at 3.949263 4.2683296 4.065907 4.087389 3.9759576 4.059027 4.1281657 4.1674047 4.0410137 4.172067 3.868448 4.1439996
1368524_at 3.6062565 3.8065834 3.5993433 3.7476554 3.7311203 3.6224158 3.6011007 3.8286839 3.4947357 3.6440148 3.8450358 3.7809107
1368525_at 6.7420554 6.6218457 6.784108 6.705001 6.59283 6.836077 6.670445 6.6088586 6.7745576 6.6104584 6.797071 6.4065647
1368526_at 7.224909 7.134871 7.268739 7.103688 7.306456 6.986958 7.279261 7.047816 7.1300373 7.280804 7.0399876 7.216134
1368527_at 3.178146 3.1705039 3.3144805 3.3728108 3.3187785 3.237673 3.2513804 3.2808068 3.1329746 3.181585 3.2764907 3.2607307
1368528_at 9.034414 9.022482 8.900116 8.905352 8.974981 8.755346 8.930313 8.9982395 8.993649 9.056063 8.532455 8.984566
1368529_at 4.765782 4.4006076 4.5519505 4.939675 5.217401 4.7314277 4.6803327 4.7998953 4.850546 5.099431 4.6524987 4.7173257
1368530_at 4.4495745 4.462562 4.3716006 4.482203 4.6279306 4.2543273 4.211624 4.7102275 4.5166025 4.438773 4.220668 4.278475
1368531_at 3.7651482 3.6857622 3.5351336 3.7377794 3.530699 3.5961862 3.5680847 3.4783123 3.543036 3.4984283 3.6433406 3.5185146
1368532_at 3.8262157 3.7871633 3.6119604 3.842272 4.0060396 4.009924 4.14694 3.921047 3.8875747 4.0067596 3.769494 3.9022224
1368533_at 5.2344427 5.2447844 4.917002 5.059931 5.471628 5.390916 5.3619947 5.485654 5.5007515 5.481493 5.0849557 5.1553516
1368534_at 5.598982 5.611188 5.5117254 5.739281 5.6115775 5.879529 5.6031404 5.935355 5.574951 6.021656 5.815383 5.746629
1368535_at 5.3395243 5.301386 5.2486167 5.7016416 5.259649 5.238242 5.6415772 5.037307 5.49606 4.987439 5.696236 5.6156774
1368536_at 10.519268 10.679139 10.468875 10.569217 10.352861 10.46265 10.535822 10.538135 10.70674 10.078274 10.578236 10.396208
1368537_at 6.4419436 6.144198 6.3401895 6.01665 6.0542517 6.3812585 6.3297057 6.2384586 6.4077363 6.116095 6.4427805 6.5899453
1368538_at 7.7692866 7.9492316 8.02051 7.8162937 7.9961753 7.734242 7.892411 8.082437 7.877961 8.031738 8.08154 7.9456306
1368539_at 3.4249701 3.4363127 3.3463104 3.8311126 3.3751569 3.538435 3.4250998 3.364044 3.390223 3.2988818 3.3750515 3.2564392
1368540_at 4.4313235 4.504283 4.336273 4.822449 4.6922016 4.260109 4.506145 4.553325 4.624378 3.8837001 4.1935987 3.9058223
1368541_at 5.9887514 6.0594115 5.7811465 5.8946824 6.040949 5.885229 6.2966733 6.136618 5.74962 5.9371395 5.6631575 6.0698676
1368542_at 4.918677 4.64871 4.6908712 4.7028055 4.6550546 4.919136 4.9427576 4.733768 4.9108267 4.640103 4.5305376 4.765397
1368543_at 6.705898 8.047822 7.4048724 7.9834266 6.9054165 7.676582 7.7699537 7.228465 7.7519045 6.982008 7.562269 6.4898725
1368544_a_at 4.7274156 4.791296 4.807749 5.065312 4.4994316 4.312591 4.4378867 4.856445 4.573934 4.750417 5.018718 4.711517
1368545_at 5.151367 5.3075876 5.202735 5.3818684 5.4740424 5.2351027 5.2211637 5.1947994 5.347014 5.408788 5.200023 5.403543
1368546_at 4.9625916 4.8846684 4.930133 4.9424167 4.778766 5.04458 4.794348 4.8616495 4.8465004 4.783819 5.138029 4.7969007
1368547_at 3.9013553 4.14892 3.8598936 4.0482674 3.8922036 3.9254587 3.6824021 4.0929184 4.2006426 4.309804 4.130924 4.0134773
1368548_at 3.3651674 3.376812 3.2299118 3.2414334 3.0897973 3.2355418 3.3013604 3.3104033 3.4870484 3.3678784 3.1955705 3.415971
1368549_at 8.903286 9.0692 8.846148 8.933614 9.050508 9.059705 9.225127 8.940472 9.059358 9.003511 8.968619 9.194068
1368550_at 4.8919554 4.884331 4.798808 5.0701647 5.0019646 4.8407726 4.87953 4.9684095 5.046218 5.065027 4.9091673 4.7880373
1368551_at 4.612128 4.7749104 4.916276 4.7788315 4.9526043 5.016824 5.3482943 5.079306 5.0041056 4.8674445 4.987397 4.810442
1368552_at 10.873744 10.961622 10.840556 10.857923 10.771798 10.759864 10.797431 10.76409 10.909037 10.853297 10.81634 10.998064
1368553_at 5.4609456 5.204091 5.221842 5.297185 5.0188246 5.439291 5.156747 5.284746 4.9474134 5.0304985 5.196126 5.323243
1368554_at 5.3517056 5.4328184 5.3917727 5.395133 5.4738407 5.510336 5.3714523 5.2496967 5.4193835 5.4567566 5.360193 5.4541016
1368555_at 5.697354 5.348323 5.5817842 5.5592723 5.5514164 5.2331133 5.6425734 5.2394104 5.484462 5.4417896 4.9607677 5.3345156
1368556_at 4.54253 4.482381 4.4944944 4.608715 4.715118 4.2423286 4.4173717 4.5226145 4.2367816 4.547896 4.5980473 4.6267157
1368557_s_at 4.657178 4.7892528 4.373096 4.5307097 4.6078377 4.8348336 4.375899 4.8585625 4.2422194 5.026366 4.72879 4.504596
1368558_s_at 8.346321 7.9737687 8.553286 8.13048 7.9053245 7.9644675 8.278696 8.169269 8.081785 7.6770916 7.111141 7.779743
1368559_at 5.5683203 5.381218 5.503634 5.3379083 5.6038465 5.298975 5.5190954 5.5386605 5.457378 5.36002 5.3522468 5.4397416
1368560_at 4.9207034 5.1257725 5.0486045 5.1462927 4.942264 5.2741547 5.310442 5.1280355 4.843199 5.096054 5.453112 4.9455914
1368561_at 3.884443 4.346587 3.8782508 3.7564907 4.037958 3.9224715 4.0859585 3.9143836 3.8501542 4.218158 4.020047 3.9575775
1368562_at 4.935062 4.8890615 4.7352366 5.04577 4.808076 4.8636484 4.944545 5.048124 4.9769683 5.0570474 4.6679792 4.773281
1368563_at 8.054698 6.8527665 6.394785 8.188204 6.8162007 7.7355485 7.7228093 6.84254 7.7574086 6.1007757 7.280844 7.783804
1368564_at 4.878725 4.963059 4.811806 4.8047934 5.1182647 4.8060284 4.4415927 5.0103254 4.923005 5.0614705 4.891998 4.860668
1368565_at 4.723387 5.7671285 5.137742 4.457364 4.100298 4.2838087 4.719448 4.5435286 4.9635997 4.3448553 3.9131734 4.9882565
1368566_a_at 11.366883 11.477551 11.269495 11.548598 11.644265 11.3414755 11.318852 11.614549 11.599667 11.306304 11.404446 11.310448
1368567_at 8.121047 7.7661633 7.9633617 7.6333823 7.3933 7.6944847 7.8261433 7.5553136 7.206837 7.757141 7.852964 7.790818
1368568_at 5.412673 5.925688 5.779461 6.1183424 5.828848 5.4684725 5.6996484 5.9826846 5.833855 5.8175607 5.672165 5.6213555
1368569_at 3.8935637 3.7772958 4.023853 4.247734 4.552795 4.010153 3.8360689 4.0184035 3.7983778 6.844992 3.6634746 8.757425
1368570_at 7.9614897 7.7810473 7.898077 7.8639083 8.195606 7.9467583 7.704491 7.7353897 8.053211 7.708601 8.199836 7.7358146
1368571_at 4.6754823 4.598272 4.5316515 4.7143307 4.61449 4.489433 4.5365553 4.703369 4.96366 4.7019887 4.3118057 4.6424093
1368572_a_at 5.507057 5.103674 5.1002297 5.21883 5.48061 5.1958423 5.27532 5.0464306 5.2940536 5.273318 5.2420683 5.104598
1368573_at 8.631544 8.16729 8.276119 8.316353 8.382565 8.363227 8.195002 8.100414 8.4187765 8.457551 8.478495 8.328742
1368574_at 10.424952 10.246277 10.368337 10.173418 10.440445 10.229777 10.162647 9.992761 10.288954 10.297906 10.038096 10.279399
1368575_at 5.162835 5.3744206 4.9887543 5.3635635 5.4073405 5.189784 5.121543 5.4946227 5.19192 5.156491 5.1662893 5.478667
1368576_at 4.290887 4.055411 3.921591 4.250948 4.3549995 4.2625165 4.1536384 4.1975985 4.0985513 4.0835037 3.9256392 4.090838
1368577_at 3.2968657 3.4575596 3.1592135 3.4396505 3.3139274 3.3429677 3.5786197 3.4744503 3.2530568 3.4872966 3.3510458 3.4672644
1368578_at 4.690657 4.866957 4.766002 4.7988925 4.8487663 4.8848233 4.7904387 4.79138 4.5804453 4.915029 4.8175526 4.700016
1368579_at 4.310936 4.6168833 4.424837 4.7821035 4.4361553 4.482805 4.394909 4.5382166 4.543247 4.5282536 4.537466 4.3369102
1368580_at 6.4644527 6.199519 6.277496 6.477785 6.4507422 6.330808 6.398669 6.197535 6.2288375 6.193955 6.2360044 6.569098
1368581_at 5.9879766 5.6628823 5.971737 6.123906 6.171719 5.7878475 5.8879814 6.112101 6.032423 5.7775416 5.6850977 5.8817534
1368582_at 4.1062765 3.9941757 3.901918 4.2089796 4.1097965 3.9445572 4.208297 4.170164 3.9805493 4.255706 3.9511483 4.03131
1368583_a_at 13.841642 13.780164 13.78281 13.915067 13.9026 13.770487 13.721994 13.94687 13.818809 13.796049 13.781482 13.845759
1368584_a_at 4.4641666 4.481147 4.430487 4.7320166 4.755437 4.3964653 4.3211145 4.5319524 4.5264654 4.2476163 4.606562 4.8112392
1368585_at 5.821758 5.6540947 5.5491815 5.969145 5.94382 5.8285184 5.9403462 6.0960236 5.7442646 6.2049785 5.6868944 5.7343493
1368586_at 5.0837526 5.1641803 5.1223555 5.0766053 5.325862 4.987732 5.159063 5.183201 4.897488 5.0772734 5.0793624 5.0142117
1368587_at 13.916555 13.910925 13.92997 13.870778 13.899591 13.870295 13.8312435 13.805782 13.90758 13.768484 13.896077 13.846373
1368588_at 6.419154 6.3078346 6.448848 5.535159 6.1307564 6.5033092 6.518519 5.6757717 5.8625603 5.6247816 6.2265353 5.7775307
1368589_at 9.379208 8.29249 8.546262 9.650825 9.324972 9.338135 9.2547 9.271962 9.326414 8.578549 9.282655 9.216773
1368590_at 4.0405703 4.0209074 4.2792597 4.236634 4.3553286 4.39428 4.310286 4.4453616 4.2967405 3.8941584 4.255813 3.687521
1368591_at 9.482992 9.042503 9.221161 9.175216 9.060371 9.154047 9.129888 9.069376 9.147305 9.035168 9.321045 9.153396
1368592_at 7.5201387 7.8393106 7.4753695 7.494552 7.89646 7.425936 7.555654 7.076018 7.3933325 7.368523 6.847045 7.1179366
1368593_at 8.527626 8.627687 8.755335 8.76012 8.789007 8.817593 8.759884 8.631483 8.604088 8.481302 8.279604 8.387322
1368594_at 5.1914353 5.349595 4.925368 5.262975 5.474651 5.5350947 5.205181 5.117151 5.2993793 5.329171 5.150776 5.162344
1368595_at 4.446219 4.3291216 4.7975864 4.5059524 4.430695 4.5310373 4.781029 4.6591063 4.746457 4.2629786 4.6304445 4.715917
1368596_at 7.4181757 7.7971363 7.7414474 7.0504622 7.336425 7.5701556 7.434896 6.5458508 6.8488846 6.7495275 7.179827 7.076836
1368597_at 6.2860365 6.428486 6.18468 6.198304 6.1835923 6.0714445 6.024453 6.3364015 5.995026 5.8817277 5.995657 6.3931446
1368598_at 6.2476215 6.6940174 6.4320784 6.327889 6.3993244 6.37024 6.3209944 6.4118185 6.5089808 6.3927608 6.346496 6.3197923
1368599_at 5.7228756 5.7882338 5.437634 5.72333 5.5888257 5.7491994 5.437869 5.6965237 5.573265 5.659524 5.5419784 5.350888
1368600_at 11.224103 11.290915 11.02631 11.26122 11.325596 11.04242 10.939324 11.016737 11.002666 11.288426 11.280068 11.148204
1368601_at 4.4023075 4.5277195 4.519454 4.7746587 4.507164 4.6758995 4.561233 4.6322656 4.59751 4.718897 4.533987 4.5989375
1368602_at 4.02017 3.808411 4.022298 3.964355 3.9369464 3.910773 3.895591 4.047798 3.6936102 3.8827996 3.944537 4.0859356
1368603_at 4.5821834 4.691147 4.5029454 4.6981225 4.5949073 4.462742 4.637949 4.6714506 4.79595 4.8242893 4.6561446 4.6016197
1368604_at 4.8494473 4.6000395 4.614509 4.6193223 4.601912 4.566189 4.705967 4.48141 4.9617305 5.0372605 4.856507 4.8765893
1368605_at 5.373385 5.1430383 5.2263646 4.903895 4.8927336 5.041447 4.903169 5.174572 5.0015745 4.5479975 4.7721014 5.154745
1368606_at 4.1858883 4.015706 4.308083 4.2479625 3.9965496 4.474018 4.188512 4.1697993 4.163381 4.1186566 4.280116 4.219899
1368607_at 8.504307 8.875164 7.685379 8.77084 7.390109 8.553135 6.9192934 6.6475086 9.164042 9.522372 10.426304 9.278955
1368608_at 9.716588 10.051891 9.989737 9.799314 9.928115 9.96388 9.885055 9.978566 10.013418 10.008638 9.967632 9.879863
1368609_at 12.606931 12.621377 12.686456 12.606108 12.578616 12.541332 12.582381 12.573467 12.665099 12.571482 12.571658 12.554911
1368610_at 3.745583 3.9330988 3.799434 3.8369653 4.0007906 3.8790395 3.9283493 3.8062305 3.8025446 3.66864 4.1890593 4.0568695
1368611_at 3.6288638 4.0411415 3.7380028 3.8096108 3.824205 3.7903264 3.8599534 4.0084333 3.7978516 4.04142 4.110411 3.91148
1368612_at 5.2830105 5.4043283 5.1631746 5.4670234 5.3376584 5.2849503 5.1375346 5.376255 5.2588644 5.4615035 5.5076694 5.5275307
1368613_at 4.079933 4.5296574 4.358857 4.1233096 4.030485 4.473156 4.2552195 4.1288695 4.011487 3.931579 4.271494 3.8326113
1368614_at 7.9238033 7.768755 7.5767756 7.8652782 8.005157 7.5955057 7.901257 8.054154 7.7744546 8.019109 7.8194466 7.906562
1368615_a_at 4.8433223 4.8904305 4.735921 4.9758167 4.8486595 4.863382 4.587057 4.8099 4.592387 4.9078746 4.922375 4.6661344
1368616_at 5.9243207 5.927994 6.0914354 6.341363 6.2256 6.1327553 6.189339 6.0799274 5.9391994 6.1017346 6.127429 6.198978
1368617_at 4.345806 4.300201 4.630803 4.413454 5.1799884 4.0909944 4.277962 4.138301 4.380395 4.4712496 4.1036906 4.2378798
1368618_at 9.304498 9.037548 9.14664 9.547273 9.444531 9.309035 9.314848 8.936119 9.585197 9.007544 9.38734 9.407899
1368619_at 5.24541 5.290289 5.1422396 5.5302896 5.5088463 5.194776 5.333577 5.413983 5.2658095 5.499442 5.121995 5.2505407
1368620_at 5.4741135 5.706711 5.4529104 5.7026663 5.3622932 5.5412645 5.318371 5.6639595 5.538801 5.62073 5.6628227 5.7179704
1368621_at 10.63112 10.695556 10.93523 10.595889 10.901819 10.74206 10.829633 10.991889 10.86149 10.582637 10.0989895 10.7696905
1368622_at 4.20839 4.5376573 4.089364 4.290841 4.367193 4.306909 4.385043 4.3360877 4.380395 4.360875 4.1752987 4.4756346
1368623_at 4.4943132 4.4765224 4.4029474 4.420393 4.3303223 4.438266 4.347314 4.498343 4.1679764 4.480674 4.5821257 4.3542404
1368624_at 3.7846885 3.8864174 3.7337317 3.9935355 4.0901933 3.9215345 3.7435524 3.849185 3.6803901 3.8311083 4.137458 3.7456288
1368625_at 4.775199 5.130379 4.913769 4.997513 4.948887 5.125726 5.067767 5.0612173 4.704817 5.020555 4.71391 5.131786
1368626_at 4.2245 4.3987145 4.258476 4.4630113 4.5270815 4.462742 4.129716 4.4054117 4.115584 4.157944 4.194501 4.371466
1368627_at 12.962192 12.770814 13.030113 12.95332 12.854592 12.910765 12.886059 12.902167 12.894794 12.7828455 12.888289 12.926835
1368628_at 3.8381689 3.8169317 3.7852669 3.9248426 3.8448434 3.9010987 3.517836 3.7072017 3.7230282 3.878969 3.771607 3.6344314
1368629_at 4.4842844 4.562521 4.4304786 4.516797 4.4610057 4.462742 4.471342 4.6691265 4.4405313 4.5685854 4.5461187 4.496349
1368630_at 3.5893342 3.4721699 3.4763308 3.5705993 3.768934 3.414493 3.5874467 3.537302 3.6123319 3.4877446 3.5101001 3.5405042
1368631_at 4.191251 4.246356 4.2499933 4.158735 4.4218135 4.5846577 4.6078334 4.3452225 4.27095 4.437819 4.352706 4.711517
1368632_at 3.1296973 3.2373028 3.0578835 3.1329143 3.3711214 3.4102921 3.141273 3.2772143 3.3816643 3.0906427 3.1709933 3.3172815
1368633_at 3.5067494 3.725042 3.3183677 3.3952422 3.3578918 3.1284792 3.4680142 3.6406498 3.5129657 3.535974 3.349437 3.614219
1368634_at 8.004499 7.9598365 7.702973 8.062786 8.012384 7.906943 7.9185214 8.037039 8.0336075 8.209439 7.983116 8.024858
1368635_at 4.2036066 4.411069 4.069107 4.389163 4.1641293 4.271217 4.2649646 4.2668753 4.1349936 4.4436035 4.661728 4.3171225
1368636_at 5.68003 5.8681817 5.79806 5.56055 5.558194 5.388768 5.608626 5.8358912 5.643192 5.8915257 5.615248 5.777248
1368637_at 4.160412 4.2330103 4.186698 4.03172 4.223731 4.2547054 3.9060652 4.12742 4.1484957 4.208707 3.9433098 4.520135
1368638_at 5.418149 5.644516 5.442857 5.403483 5.3418665 5.1994176 5.562505 5.410287 5.3530054 5.644669 5.5678573 5.4130087
1368639_at 3.9643505 4.208923 4.2002463 3.9489079 3.8867576 3.7933266 4.06245 4.1035714 3.8625135 4.071423 4.179273 3.8271701
1368640_at 4.9871764 5.1255136 4.871826 5.4677167 5.03052 5.0222745 4.9939065 5.1685905 5.1698723 4.9953403 5.305158 5.2582407
1368641_at 4.222361 4.7536573 5.2105002 4.8076863 4.2963033 4.450979 4.3853707 4.670186 4.842751 4.7187304 4.685644 4.5508776
1368642_at 9.836625 9.52418 9.786991 9.644204 9.536254 9.652551 9.428142 9.652803 9.729654 9.602394 9.531457 9.718649
1368643_at 4.2253666 4.27914 4.417306 4.1325226 4.030492 4.3369827 4.137451 3.882275 4.2185183 4.396922 4.193347 4.170482
1368644_at 4.2655997 4.37446 4.394575 4.520731 4.413339 4.137471 4.076526 4.3282275 4.15551 4.3813076 4.5070004 4.4870534
1368645_at 6.2182403 5.9967813 6.4170365 6.0999985 6.136198 6.339626 5.9013386 5.896313 6.098579 6.053968 6.2474337 6.0651603
1368646_at 8.806064 8.375256 8.547757 8.407616 8.182751 8.527278 8.336659 8.322609 8.52071 8.410412 8.399296 8.505926
1368647_at 7.521122 7.5841494 7.4964967 7.733062 7.506262 7.555016 7.486798 7.4772596 7.3991733 7.263504 7.447712 7.5218415
1368648_at 4.7918067 4.537691 4.548024 4.657792 4.600359 4.393485 4.489788 4.3426204 4.5917273 4.525571 4.608574 4.242582
1368649_at 7.9930024 7.6494718 7.754114 7.8706393 8.019217 7.9516997 7.800773 7.784141 7.672295 8.14308 7.961482 7.653467
1368650_at 8.087051 7.659261 7.706116 7.692636 7.1791825 7.133528 6.0106163 6.8428698 6.743927 7.488828 6.365877 6.8895383
1368651_at 11.376659 11.377057 11.134703 10.879216 11.232072 10.963151 10.515792 10.817403 10.709835 10.949925 10.219289 9.4945135
1368652_at 7.0083246 7.1355586 6.835686 6.918441 7.215869 6.9343486 6.9655995 6.927964 7.008056 6.9391966 6.8970356 6.8131795
1368653_a_at 10.910639 10.897563 10.960971 10.827768 10.898921 10.922766 10.791643 10.886485 10.901081 10.895693 10.857387 10.939008
1368654_at 6.6344132 6.425952 6.347375 6.16905 6.531681 6.6044383 6.27668 6.3102183 6.3069553 6.3233523 6.6716933 6.4729724
1368655_at 9.667107 9.478539 9.684187 9.15798 9.258453 9.574795 9.402958 9.340243 9.466841 9.350945 9.25561 9.395263
1368656_at 3.9818325 3.7085261 3.6943145 4.0407224 4.1552553 3.8924975 4.3456774 3.8818173 3.9183688 3.9492774 4.0484705 3.918701
1368657_at 3.6521873 3.8615577 3.8850021 3.726862 3.7573614 3.727712 3.743979 3.7566955 3.6832087 3.8475938 3.7503052 3.6865973
1368658_at 4.973014 5.0560627 5.28596 4.564423 4.5725784 4.6478286 5.265735 4.6562843 4.9715037 5.1572266 5.1531334 4.9445252
1368659_at 10.794164 10.807276 10.649043 10.10028 10.44085 10.461087 10.607672 10.663022 10.861769 10.192828 10.540765 10.516936
1368660_at 4.647077 4.879161 4.71408 4.8392963 4.7382617 4.8897266 4.617655 5.0662065 4.7901773 4.938273 4.981998 4.990574
1368661_at 6.528145 6.8304453 6.920757 6.9447346 7.035354 7.0238886 6.6996555 6.8983164 6.709912 6.7406516 7.057952 6.5667152
1368662_at 7.144302 7.2682896 7.196281 7.450693 7.4073796 7.2271733 7.0880337 7.1783524 7.561169 7.3770766 7.020554 7.6671724
1368663_at 3.8611588 4.119272 3.540598 3.699125 3.6600196 3.565184 3.8212488 3.8216875 3.7269826 3.748814 3.7417133 3.6638937
1368664_at 5.2643433 5.4439907 5.3428993 5.646188 5.433234 5.4515667 5.340731 5.646535 5.3427157 5.4811325 5.5129414 5.467144
1368665_at 8.420675 8.432756 8.370993 8.206278 8.3545265 8.391411 8.271833 8.4069195 8.268717 8.386858 8.57581 8.444569
1368666_a_at 3.9580655 3.9411638 4.2382975 4.0265846 4.0386677 3.9982145 4.1240435 3.9069612 4.127557 4.091289 3.8458698 4.0017767
1368667_at 4.987864 5.373269 5.3005733 5.4672933 5.2417474 5.3386 5.211106 5.56518 5.356703 5.1918154 5.291837 5.348116
1368668_at 9.035329 8.870029 8.773686 8.867812 8.533907 9.063561 8.883503 8.880537 8.705144 8.852584 9.165228 8.802787
1368669_at 7.953721 7.518595 7.83992 7.7252936 7.8324256 7.6484723 7.7804227 7.4584017 7.5457063 7.6743083 7.2037897 7.5642476
1368670_a_at 5.509221 5.603401 5.306255 5.7629485 5.537194 5.3985405 5.667664 5.9954147 5.5325665 5.5845346 5.5758777 5.350888
1368671_at 6.401593 6.488317 6.3401895 6.53414 6.189316 6.0494194 6.381357 6.5478625 6.3436303 6.4558663 6.3170266 6.4089527
1368672_at 4.3259134 4.625875 4.678886 4.6470833 4.705771 4.4985247 4.7227654 4.8272433 4.562025 4.538304 4.332946 4.638063
1368673_at 3.9954844 4.1617384 4.0021605 4.242603 4.1777196 3.856582 4.0412765 3.885164 4.0346127 4.1451783 4.0097876 3.8682497
1368674_at 11.383729 11.56087 11.275628 11.3357935 11.3623085 11.47158 11.039315 11.336764 11.305527 11.1506815 11.305282 11.052835
1368675_at 7.352204 7.3466544 7.5088882 7.4444776 7.248048 7.2769613 7.5238504 7.0307546 7.1396 7.421201 7.238297 7.5198274
1368676_at 4.901412 5.3677673 5.1337695 5.0103884 4.9947724 5.4163938 5.110738 5.2975025 5.1514473 5.125778 5.1644225 5.2303295
1368677_at 4.1683297 4.0120096 3.7553427 3.5504642 3.5927305 4.001287 4.1240435 3.9502237 4.113516 3.912753 3.6704142 3.843406
1368678_at 4.417529 4.493276 4.373096 4.733016 4.595049 4.39428 4.4260235 4.552471 4.4403553 4.5056505 4.471748 4.4481277
1368679_a_at 7.343679 7.3212795 7.366903 7.037732 7.1735587 7.10262 7.4354606 7.2443266 7.264029 7.3202887 7.2318115 7.2141542
1368680_a_at 4.3458757 4.41515 4.451921 4.2639594 4.185235 4.2655272 4.4703226 4.173634 4.290775 4.375499 4.401114 4.4665346
1368681_at 5.8800836 6.371684 6.1470766 5.924091 6.1705437 6.1587157 6.1931634 6.378737 6.129315 6.034614 5.9454937 6.1599884
1368682_at 4.511901 4.559784 4.7177753 4.644364 4.677028 4.5310373 4.479941 4.458028 4.594756 4.616017 4.529544 4.536008
1368683_at 3.365574 3.3260615 3.3933694 3.319927 3.4434814 3.4498403 3.251005 3.1125555 3.3350997 3.4648678 3.346604 3.3812246
1368684_at 5.280939 5.714329 5.384347 5.7492704 5.714196 5.3365507 5.2628326 5.779709 5.425521 5.671833 5.5774584 5.319483
1368685_at 5.0183516 5.007767 4.8673687 5.1821055 5.1019764 4.983323 4.8733783 5.1059365 4.9957075 4.944693 4.8309526 4.6870193
1368686_at 13.966062 14.019527 13.942205 13.968996 14.013224 13.957321 13.992526 13.966826 13.898053 13.951202 13.918799 13.88689
1368687_at 6.4665427 6.272653 6.372565 6.2772293 6.286755 6.6017327 6.2642884 6.0309286 6.1335363 6.221718 6.404264 6.037764
1368688_at 4.845464 4.436357 4.667254 4.6486225 4.666995 4.545899 4.7994156 4.6766787 4.7462797 4.629014 4.4809737 4.818076
1368689_at 4.087342 4.322257 3.9766958 4.1057005 4.0647054 4.185946 4.0170565 4.3368354 3.8441787 4.091289 4.008216 4.139027
1368690_a_at 4.2162447 4.305156 4.3568707 4.15478 4.2258296 4.196912 4.0823355 4.4612584 4.280856 4.346883 4.117082 4.0446568
1368691_at 4.8772764 4.91601 4.7116523 5.00482 5.032232 4.8710375 4.957088 4.6995635 5.0548277 4.973034 4.741271 5.011958
1368692_a_at 9.026442 8.33773 8.6273155 8.452116 8.504119 8.4386215 8.549662 8.494334 8.588709 8.644731 8.551155 8.379664
1368693_at 7.3453026 6.946159 7.102159 7.189311 7.075804 7.1961155 7.1902657 7.0346055 7.130421 6.840519 7.242237 6.813307
1368694_at 4.1828957 4.4158278 4.023553 3.90119 4.3518744 4.090001 4.3443313 4.0970254 4.0761614 4.05958 4.198463 4.038825
1368695_at 12.2891 12.329408 12.3103485 12.342214 12.383312 12.350646 12.180411 12.332831 12.307212 12.388224 12.192563 12.540937
1368696_at 5.1302986 5.19201 4.9451694 4.9773164 5.1314974 4.69944 5.155016 5.0468416 4.784197 5.1624775 5.0399075 5.3046365
1368697_at 3.8873994 3.6857622 3.7656395 4.0275793 3.8505213 3.812091 3.7956781 3.87235 4.059659 3.793627 3.647362 3.8154695
1368698_at 6.49427 6.2061267 6.1498995 6.20235 6.3911767 6.612114 6.5027485 6.0953264 6.095767 5.821388 6.6034727 6.392917
1368699_at 4.2221527 4.0928407 4.2560987 4.377881 4.3972683 4.202874 4.3897896 4.2728205 4.2266893 4.284912 4.1720734 4.1416736
1368700_at 4.7145424 4.6134915 4.64914 4.95442 4.811505 4.717199 4.9758296 4.762474 4.8107834 4.4458184 4.5137453 5.1898885
1368701_at 5.007208 5.003945 4.9755416 5.299958 5.194957 4.928398 5.2674003 5.278297 5.001879 5.032882 5.1150594 5.0060453
1368702_at 9.1166 8.656096 8.905303 8.642906 8.523866 8.80054 8.960409 8.849113 8.9449835 8.917995 8.904352 8.977144
1368703_at 7.477488 7.356075 7.420327 7.226417 7.466936 7.4771404 7.3761706 7.406319 7.4147787 7.4423366 7.6645484 7.652786
1368704_a_at 4.353984 4.4054193 4.4453087 4.398533 4.226081 4.4589453 4.3919163 4.4722586 4.212244 4.4082966 4.5104065 4.3765335
1368705_at 5.143936 5.51349 5.0846777 4.9452662 4.9210925 5.2015076 4.920291 5.23615 4.7163486 5.3068323 4.948824 4.9012985
1368706_at 12.226363 12.102816 12.294472 12.1665125 12.087495 12.169867 12.12757 12.090936 12.247225 12.209337 12.023519 12.486948
1368707_at 13.489846 13.470212 13.4743395 13.443809 13.489705 13.510909 13.464611 13.492749 13.457133 13.52613 13.389369 13.51717
1368708_a_at 4.923796 4.87649 4.560144 4.89986 4.686595 4.582708 4.7904754 4.729361 4.775627 5.0788465 4.918939 4.5252795
1368709_at 3.8761082 4.083048 3.7892992 3.9026825 4.019103 3.8967595 3.8387454 3.9966264 3.9154437 4.102503 4.1831493 3.9200137
1368710_at 6.8666697 6.7779813 6.81028 6.9583416 6.7305484 6.9351687 6.7982545 6.8387656 6.698683 6.7346673 6.8250985 6.6513457
1368711_at 8.807073 8.990767 8.751455 9.635491 9.155301 8.18651 8.077305 9.619724 9.287788 9.354783 8.104924 9.302854
1368712_at 7.570537 7.31055 7.44398 7.227669 7.2255306 7.5178165 7.56135 7.3355064 7.6505737 7.4307456 7.568886 7.3346434
1368713_at 4.256895 4.440778 4.42568 4.3923264 4.472587 4.5998 4.5006394 4.6116667 4.171098 4.4493318 4.45675 4.3019266
1368714_at 3.5683744 3.685574 3.4619238 3.5444593 3.5637677 3.4712975 3.628852 3.4605448 3.579234 3.7081928 3.579002 3.4702892
1368715_s_at 4.321004 4.252817 4.0361967 3.9368875 4.2577944 4.1338754 4.079721 4.0332317 3.902944 4.243021 4.319191 4.1729918
1368716_at 4.36569 4.4689083 4.2713633 4.3859406 4.343817 4.335914 4.1922617 4.1551757 4.3962793 4.2100687 4.20116 4.435212
1368717_at 10.7346325 10.368388 10.400765 10.329712 10.349166 10.288504 10.041005 10.272846 10.333441 10.400002 10.205903 10.257718
1368718_at 7.689979 5.2099867 8.05607 4.440094 8.6277275 5.089983 6.0319505 9.3959675 8.174634 10.423147 10.821099 3.870626
1368719_at 5.178602 5.210458 5.170199 5.2155933 5.036823 5.03714 4.9549227 5.137268 5.099066 5.214945 5.151639 5.1611967
1368720_at 12.920679 12.922449 12.920691 12.94056 12.869092 12.877128 12.906232 12.859657 12.987226 12.71442 13.027243 12.881015
1368721_at 5.98955 6.170233 5.60839 5.9041257 5.9972477 5.924555 6.0527134 6.02493 5.781646 5.8665853 6.025558 5.829105
1368722_at 3.6248248 3.9842353 3.695591 3.7564905 3.807113 3.730695 3.7029972 3.823773 3.616015 3.6475852 3.7710164 3.6449451
1368723_at 4.935062 4.6378446 4.772653 4.9597383 5.1349993 4.9446554 4.875692 4.6769986 4.61724 4.9561315 4.9277115 4.9306364
1368724_a_at 5.921829 5.9520793 5.946265 5.807662 5.918851 5.886328 5.8879814 5.9918075 5.8918347 6.1018414 5.8356795 6.01374
1368725_at 4.950879 4.8225684 5.0565567 4.8216324 4.947711 4.5588284 4.7198925 5.1280355 5.191991 5.284689 5.0516386 5.1490984
1368726_a_at 6.2022104 6.0010223 6.091811 6.0040383 5.9636664 6.2712994 6.1522155 6.193745 6.262814 5.9810205 5.9593964 6.2950106
1368727_at 3.8412395 3.533174 3.7122602 3.705757 3.7961981 3.577441 3.6877472 3.6159315 3.589728 3.6084096 3.5396268 3.8676455
1368728_at 5.452786 5.3197956 5.3376474 5.5455284 5.2299423 5.2376213 5.273745 5.589537 5.252717 5.4793587 5.0139017 5.325101
1368729_a_at 4.248594 4.417982 4.316241 4.462128 4.443856 4.2425303 4.23513 4.224855 4.5490227 4.354829 4.3462048 4.3074245
1368730_a_at 4.2905903 4.610002 4.459502 4.4547763 4.595052 4.2404003 4.5574927 4.425546 4.3818493 4.419793 4.4459605 4.3331137
1368731_at 13.517172 13.4917 13.46958 13.254173 13.362408 13.473191 13.218964 13.21255 13.328983 13.754783 13.696031 13.643174
1368732_at 6.69251 6.45439 6.7896914 6.5922613 6.7113056 6.4101295 6.616995 6.5025954 6.6318088 6.5774484 6.561631 6.7416506
1368733_at 13.389478 12.952653 13.088527 13.28285 13.029611 13.314785 13.0688305 13.329869 13.429246 13.208351 13.120446 13.308875
1368734_at 4.5014133 4.3008833 4.5581007 4.6850643 4.615796 4.342684 4.492346 4.6706743 4.822714 4.514639 4.5916185 4.4120636
1368735_a_at 4.2655835 4.3235073 4.196674 4.04882 4.029808 4.072891 4.0340385 4.353819 4.173547 4.069685 4.0711794 4.1099405
1368736_at 3.9284935 3.4777014 3.7639759 3.616122 3.4773846 3.515377 3.626135 3.7283552 3.7417934 3.5480273 3.6961417 3.8547103
1368737_at 4.8103056 5.319398 5.006616 5.4676456 5.3233147 5.2544336 5.275795 5.0335364 5.2461615 5.081897 4.9498816 4.944948
1368738_at 3.6558962 3.5870216 3.536229 3.9860344 3.4885297 3.510988 3.6000307 3.8101063 3.6499538 3.5736585 3.7682877 3.5263224
1368739_s_at 5.0417643 5.094154 4.667129 4.9692883 4.678519 4.719688 4.806792 5.053069 4.558605 4.7995934 4.88942 4.9040575
1368740_at 4.451594 4.0991135 4.3392453 4.2341433 4.3703227 4.427456 3.96236 4.1926217 4.346088 3.9722042 4.267069 4.2547793
1368741_at 13.333945 13.424406 13.400256 13.466627 13.382721 13.367767 13.4492445 13.441263 13.477366 13.462074 13.363615 13.3185425
1368742_at 6.839129 7.0516114 6.7317023 6.854284 6.9141564 6.921345 6.8875885 6.9505696 6.87869 6.8859816 6.6664786 6.97722
1368743_a_at 3.869494 4.165925 3.7285473 4.08585 4.347349 4.074383 4.0820827 4.411197 3.9447484 4.050825 3.978146 3.940693
1368744_a_at 3.8345757 4.0375743 4.2927876 4.1210318 3.9968982 3.8056245 4.166255 4.053592 3.9265304 4.1666293 4.156521 4.2771864
1368745_at 7.560097 7.191478 7.0752645 7.5004597 7.0666604 6.82839 7.0902987 7.039146 7.250397 6.211507 6.970111 6.240115
1368746_a_at 5.420703 5.3268614 5.4034266 5.303968 5.302473 5.356937 5.3343725 5.462374 5.324973 5.528063 5.2472 5.3755665
1368747_at 4.743408 4.942259 4.677161 4.671077 4.9221873 4.909069 5.039031 5.046245 4.809363 4.9867687 4.9032207 4.713765
1368748_at 5.5018597 5.7326956 5.8985624 5.381274 5.8235607 5.768077 5.8692036 5.7521286 5.402176 5.8100047 5.610201 5.334469
1368749_at 6.0216236 5.8713307 5.901874 6.1238527 6.0292 5.9253473 6.185186 6.068108 5.701504 5.8280344 5.861991 6.0875936
1368750_a_at 4.1922283 4.213649 4.30023 4.320608 4.1747837 3.8606706 3.9657097 4.3179502 4.160196 4.2759027 4.2402697 4.1254697
1368751_at 3.7296302 4.0065765 3.9211779 3.724225 4.046137 4.25288 3.9361646 3.8058565 3.8704789 3.7099059 3.6345932 3.8053768
1368752_at 4.102335 4.0850244 3.914722 4.3677783 4.0841823 4.0771832 3.9510472 4.051196 3.6305873 4.040903 3.889843 4.023981
1368753_at 4.139653 4.1308517 4.139263 4.166929 4.168909 3.9969149 4.009819 4.2671633 4.019452 4.3314686 4.0587664 4.2629232
1368754_at 6.407525 6.1759143 6.494177 6.147687 6.2258267 6.2908597 6.2049265 6.3383217 6.227544 6.17933 5.8606505 6.3551574
1368755_at 10.836362 10.895351 11.084581 11.128287 10.708193 10.844022 11.129054 11.055474 10.915494 10.951713 10.365696 10.68184
1368756_at 5.2340016 5.3614163 4.925368 5.11924 5.248967 5.1725054 5.292047 5.385403 5.2887435 4.879149 5.2816925 4.9606743
1368757_at 4.149316 3.90234 3.816024 3.862771 3.833236 3.7094605 3.8019733 3.7168212 3.5934317 3.7934816 4.0289288 3.9034278
1368758_a_at 4.9939647 5.0418983 4.9663897 5.1527553 5.072032 4.8661613 4.8964276 5.197001 4.759818 4.7511253 5.2633195 4.7655606
1368759_at 4.9923377 5.2851534 4.938661 4.8107686 5.327136 5.3160944 4.9683595 5.129825 5.165452 4.933078 5.207469 4.785713
1368760_at 3.763442 4.0336685 4.0914555 4.2512655 4.2169666 4.0984817 4.139704 4.3360877 3.9235833 3.9993145 4.138526 4.051732
1368761_at 3.8334596 3.9187696 3.815031 3.9779413 3.9423347 3.868257 3.776252 3.7617412 3.7983785 3.8967683 3.664638 3.9252064
1368762_at 10.312649 10.588033 10.90372 8.275674 9.880133 10.413287 10.8862705 10.033157 10.401442 9.854889 9.840575 10.782208
1368763_at 5.096323 4.9577947 4.8090963 4.9157877 5.070028 4.9271774 5.1721606 4.939044 4.987818 5.158388 5.183135 5.0157185
1368764_at 3.557848 3.421124 3.4328177 3.283641 3.2495413 3.4451182 3.2609255 3.383231 3.2262063 3.3896313 3.4707994 3.3989563
1368765_at 4.64633 4.6922584 4.6560426 4.911296 4.692563 4.758405 4.5335913 4.726292 4.863489 4.8485546 4.9243593 4.7259254
1368766_at 4.609774 4.5978913 4.5053005 4.8865423 4.7296715 4.38151 4.571493 4.5411153 4.589564 4.501688 4.843973 4.9164257
1368767_at 5.5196724 5.578165 5.152691 5.527501 5.434964 5.414222 5.270748 5.2728987 5.4696484 5.2447577 5.3384027 5.391905
1368768_at 5.653733 5.7057133 5.686823 6.000387 5.891447 5.660741 5.803091 5.6251106 5.5999084 5.4636393 5.860607 5.7412767
1368769_at 10.949615 10.971237 10.974814 10.920097 11.012788 10.957228 11.022033 10.6546955 11.046419 11.244202 11.064464 11.134758
1368770_at 4.494541 4.1096077 4.325053 4.0613623 3.9726098 4.2208624 4.3537474 4.1343913 4.380395 3.9947875 3.944546 4.135228
1368771_at 4.6096606 4.673572 4.56132 4.73797 4.388921 4.684015 4.836547 4.81543 4.5985847 4.5517726 4.548795 4.7425413
1368772_at 5.08861 5.4809027 5.1391106 5.0614986 5.123511 5.395728 5.268849 5.3360243 5.2165976 5.4136124 5.268971 5.420451
1368773_at 3.7684212 4.020461 3.6928115 3.7273629 3.7366798 3.636929 4.06476 3.8113322 3.5168097 3.822749 3.6834235 3.6312084
1368774_a_at 5.386674 5.5098934 5.4146004 5.4404497 5.5160174 5.4073257 5.45645 5.407132 5.437201 5.5815225 5.3902373 5.3093286
1368775_at 4.5945935 4.327107 4.758662 4.3281517 4.2823687 4.462742 4.606754 3.8849158 4.36831 4.12609 4.3997426 4.497024
1368776_at 4.304827 4.837029 4.7315974 4.378593 4.3097773 4.5985465 4.539898 4.496691 4.3632107 4.815591 4.338981 4.8054805
1368777_at 4.600316 4.241337 4.681392 4.309707 4.405266 4.623657 4.405089 4.5950212 4.499582 4.5456195 4.227854 4.8157287
1368778_at 9.898554 8.840157 9.094913 8.804783 8.925276 9.596601 9.6630745 8.491941 8.654778 6.1904025 9.125835 8.5627775
1368779_a_at 7.880472 7.874494 7.850836 7.938547 7.894585 8.09779 7.694812 7.869884 7.8776307 7.4724035 8.203269 7.6703773
1368780_at 5.110286 5.2988834 5.157907 5.536878 5.456524 5.2834325 5.249393 5.183127 4.9783926 5.2922554 4.912167 5.018507
1368781_at 4.638548 4.7233715 4.7280784 4.8586736 5.0620728 4.9857473 4.855165 5.0662065 4.7596946 4.581667 4.712205 4.6749387
1368782_at 3.8639553 3.7535925 3.6412783 4.0027366 3.8110874 3.6280253 3.7591522 3.9277465 4.024264 3.9797342 3.9270666 3.6482937
1368783_at 4.1849637 4.405559 4.1772413 4.5709352 4.029612 4.032775 4.215073 4.4837584 3.995112 4.363407 4.2850394 4.191671
1368784_at 9.903048 9.783116 9.821454 9.677633 9.9050455 9.93147 9.728547 9.729709 9.958926 10.040192 9.920262 9.900878
1368785_a_at 3.4932082 3.6437373 3.498774 3.4417248 3.3687139 3.795861 3.5049572 3.744798 3.7563531 3.4979107 3.370356 3.6023164
1368786_a_at 4.1106157 4.5240316 4.139263 4.329831 4.172267 4.3288493 4.1087685 4.6027536 4.0820704 4.3083754 3.9888597 4.1143913
1368787_at 5.908409 6.213541 6.086226 6.2165074 6.2467265 6.1342564 6.111186 6.3006864 6.2327332 6.2376537 5.905788 6.190099
1368788_at 4.6606545 4.770092 4.74426 4.57926 4.9540014 4.80756 4.5182924 4.667815 4.516922 4.798362 4.8400383 4.647149
1368789_at 5.151463 5.1479836 4.871826 4.4297113 5.234273 5.308732 4.7961516 5.1663895 4.8102913 4.8366165 4.807663 4.448874
1368790_at 11.729254 11.890063 11.917255 11.973039 11.957484 11.95849 11.93606 11.994869 11.972336 12.031596 11.976573 12.092032
1368791_at 5.1289406 5.124832 5.2677956 5.0747347 5.2126675 5.3173556 5.3207865 5.253937 5.3021145 5.099206 5.2189035 5.145425
1368792_at 6.4171805 6.3797984 6.351959 6.181256 6.352831 6.26293 6.2749534 6.8452415 6.6187177 6.4544716 6.580163 6.666406
1368793_at 4.43812 4.3487253 4.574253 4.991066 4.5541525 4.8607645 4.775878 4.692459 4.3519955 4.7152405 4.683793 4.4747696
1368794_at 11.002787 11.319348 11.23299 11.102441 11.036088 11.093896 10.990258 10.894207 10.965237 10.990431 11.074199 11.068308
1368795_at 6.513295 6.4576645 6.506202 6.5766783 6.440155 6.445833 6.348083 6.3442307 6.5367856 6.4376974 6.4244018 6.455975
1368796_at 6.12913 6.017087 5.980171 6.1219 6.130579 5.921265 6.022216 6.213382 5.9380455 6.197261 6.0813575 6.023488
1368797_at 6.810027 7.1689477 7.486251 7.2773104 6.799457 7.28184 7.539475 7.2793293 7.8986707 7.4000006 7.9149647 7.8958244
1368798_at 3.7819958 3.7800064 3.6789572 3.888619 3.5910032 3.9175804 3.9104474 3.866097 3.8477235 4.0373154 3.9841201 3.9030466
1368799_at 5.215294 5.1674423 5.1690273 5.278197 5.5097613 5.438564 5.362747 5.6741886 5.388733 5.20645 5.133069 5.180955
1368800_at 4.0970325 3.816234 3.9107466 3.8297262 3.8230298 4.0341654 3.8205605 3.97537 3.9792702 3.9437072 3.9897277 4.116557
1368801_at 4.264203 4.118724 4.1460495 4.1904497 4.070882 4.1011305 4.35404 4.4231405 4.1470094 4.0816183 4.076439 3.8637128
1368802_at 4.65137 4.701825 4.555043 4.7139883 5.0092945 4.66028 4.7198415 4.6848054 4.5165005 4.9654408 4.507889 4.721277
1368803_at 4.597258 4.4047594 4.755134 4.7144365 4.6511865 4.5310373 4.77408 4.930032 4.803046 4.5427647 4.361602 4.6833267
1368804_at 4.262827 4.144969 4.176656 4.310561 4.5722694 4.2873926 4.2303514 4.5463285 4.204297 4.296674 4.005209 3.9664288
1368805_at 4.7807856 5.0548916 4.9349165 4.691285 4.7213135 5.0173445 4.9695616 5.0975485 4.7778616 4.9880657 5.0442905 4.732356
1368806_at 13.481217 13.419449 13.520449 13.463017 13.475156 13.4071455 13.465309 13.39597 13.514301 13.472635 13.426654 13.465668
1368807_at 5.6004925 5.536683 5.7572446 5.8346977 5.63877 5.4100895 5.635934 5.613852 5.505204 5.768053 5.7287846 5.5794735
1368808_at 8.415308 8.48752 8.592258 8.601053 8.454012 8.425588 8.589535 8.344416 8.439131 8.528654 8.408045 8.440809
1368809_at 9.118814 9.076846 9.022323 8.935153 8.98198 8.730443 9.176736 8.873631 8.839075 8.977155 8.633363 9.033109
1368810_a_at 4.245202 4.0636 4.306119 3.996607 4.2864704 4.192131 3.8693855 4.2441835 3.8380284 4.201561 4.139383 3.984044
1368811_at 5.378482 5.3938355 5.2673197 5.2732477 5.2879515 5.3780155 5.186817 5.4073286 5.4856815 5.0977197 5.0116806 5.430138
1368812_at 4.5710764 4.369688 4.5436954 4.7532372 4.556166 4.533378 4.866787 4.5170484 4.6249886 4.576762 4.394041 4.578121
1368813_at 5.2957287 4.957946 5.333273 5.4567795 5.2639704 5.3366385 5.621062 5.610474 5.6650043 5.4214745 5.155331 5.5191727
1368814_at 11.111331 11.292568 11.140496 11.115132 11.17948 11.284372 11.358926 11.336786 11.2386675 11.168363 11.086297 11.434633
1368815_at 5.531006 5.4316883 5.2286263 5.6609564 5.381972 5.3643665 5.1892033 5.2126737 5.4338145 5.408788 5.271497 5.230515
1368816_at 4.04105 4.136783 4.045884 4.082115 4.0831203 4.120594 3.8513305 4.3612366 4.0323353 4.1719275 4.3093305 4.1249795
1368817_at 9.648127 9.880936 9.590833 9.671889 9.567861 9.570512 9.751825 9.532073 9.7795725 9.843264 9.989201 9.799211
1368818_at 8.649174 8.473631 8.420054 8.380774 8.428628 8.531585 8.481256 8.274862 8.691156 8.629267 8.86091 8.719608
1368819_at 10.170454 10.289286 10.255031 10.147483 10.138637 10.100886 10.254745 10.122706 10.290307 10.169767 10.187151 10.31383
1368820_at 7.2696576 7.2323027 7.21906 7.110529 7.2048354 7.333629 7.2257752 6.9872136 7.165173 7.2136693 7.299067 7.361434
1368821_at 5.8366637 6.087936 5.775986 5.7517366 6.076702 6.0528893 5.899808 5.9768844 5.9733233 5.6994543 6.0102005 6.196624
1368822_at 7.2127833 7.1818295 7.1184673 7.1071925 7.167358 7.183132 6.9996004 7.0096817 7.0741315 6.9090185 6.9970407 7.0121255
1368823_at 3.6062565 3.815293 3.737743 3.5402615 3.6540844 3.6457963 3.681818 3.6699374 3.8012292 3.7216606 3.7169251 3.4367943
1368824_at 10.384013 10.274246 10.298078 10.2315445 10.323798 10.280796 10.316439 10.223489 10.314243 10.307842 10.202699 10.25873
1368825_at 3.4660861 3.5125854 3.450738 3.588683 3.4927912 3.5941918 3.5981364 3.3876927 3.4362102 3.6177757 3.6115093 3.4977288
1368826_at 13.349646 11.382442 13.443085 12.923655 13.133404 12.9562645 12.894389 12.972072 12.956131 11.376797 13.339885 11.538308
1368827_at 6.8249 6.7540965 7.0570416 6.5689955 6.7802463 7.051724 6.7362137 6.4110646 6.5125594 6.6301346 6.886005 6.5600176
1368828_at 5.9474316 5.694917 5.587071 5.8508973 5.8701687 5.717811 5.600195 5.9796553 5.6435595 5.7945323 5.7348228 5.9274716
1368829_at 6.978084 6.73252 6.6659803 6.702111 6.923962 6.789808 6.6768723 7.1005554 6.8449645 6.727426 6.8883142 6.530501
1368830_at 4.919709 5.092495 4.97408 5.1104755 4.9725475 4.9641924 4.72923 5.144475 5.2163954 5.330167 4.939864 5.0706787
1368831_at 9.319597 9.33996 9.24429 9.206855 9.019108 9.414501 9.391781 8.860245 9.1634035 9.168204 9.221273 9.100004
1368832_at 7.982942 7.9549146 7.8597765 7.8956194 8.245663 7.856276 7.8751683 7.780556 7.8066697 7.994359 8.026121 7.8681407
1368833_at 4.8196807 4.7249413 4.6328673 4.9843035 4.61254 4.5998 4.86053 4.6897607 4.732101 4.572447 4.912027 4.759667
1368834_at 6.17719 5.8964567 6.266053 6.031554 5.6700563 6.296583 6.0089016 6.393704 5.7843533 6.0195255 5.927032 5.9957457
1368835_at 9.503948 9.4346485 9.94809 9.372494 9.420689 9.440819 9.678535 9.595388 9.559612 9.508554 9.254683 9.499851
1368836_a_at 5.31843 5.5183024 5.1807055 5.831703 5.3531957 5.529473 5.506782 5.316359 5.6090555 5.5647836 5.585264 5.1842866
1368837_at 7.4796543 7.1235876 7.8811784 6.6909075 6.830392 7.471163 7.3814683 7.350383 7.4969053 7.2219114 7.739099 7.2081327
1368838_at 7.261926 7.1204896 7.340724 7.082449 7.337112 7.413928 7.35582 7.1821303 7.2471747 7.207364 7.6557126 7.601645
1368839_at 7.370862 7.213457 7.1636457 7.481964 7.4743357 7.485595 7.343635 7.4277744 7.217628 7.349902 7.580445 7.259104
1368840_at 11.850656 12.077736 12.110511 11.991526 12.220317 12.232035 11.691064 12.223289 12.211572 11.877298 12.054923 12.045239
1368841_at 7.0199184 7.1117697 7.174963 7.1231933 7.3137646 7.2445006 7.190383 6.992277 7.123063 7.0667024 7.022312 6.951271
1368842_at 7.7618194 7.7319174 8.029144 7.5778184 7.847031 7.7622237 7.9547133 7.8511505 8.047698 7.59848 7.598115 7.5888085
1368843_at 9.70456 9.633319 9.72291 9.705851 9.432835 9.631631 9.670311 9.671777 9.834418 9.752123 9.7311535 9.752277
1368844_at 8.308055 8.532584 8.191911 8.303973 8.251545 8.533758 8.437115 8.554386 8.282659 8.345328 8.371202 8.293707
1368845_at 4.0393057 3.8886013 3.7426438 4.1909037 3.9859672 3.6704307 3.8534656 3.786742 3.8697953 3.891153 3.9473193 3.827627
1368846_at 4.600629 4.898171 4.76625 4.605567 4.6723523 4.578432 4.7485733 4.8814673 4.714277 4.9794006 4.703636 4.6779814
1368847_at 9.460293 9.118754 9.34325 9.314321 9.127282 9.347266 9.275137 9.314622 9.326037 9.40709 9.357169 9.340359
1368848_at 8.963128 8.896432 8.880814 8.908215 8.941301 8.986639 8.862104 8.955039 8.918585 9.022876 8.902971 8.844285
1368849_at 8.176267 8.1276655 8.096421 8.085085 7.976436 8.225943 8.092992 7.963859 8.026424 7.962767 8.243156 8.076018
1368850_at 5.5287337 5.069068 5.344777 5.4540367 5.297833 5.230129 5.1551456 5.078 5.172211 5.141837 5.271628 5.24308
1368851_at 8.916817 8.769739 8.811209 8.900694 8.765293 8.857714 8.80731 8.853268 8.987503 8.623707 8.607016 8.645222
1368852_at 10.513784 10.660541 10.685497 10.799161 10.638166 10.7758465 10.596457 10.533078 10.62562 10.786071 10.560349 10.516295
1368853_at 3.2990808 3.572888 3.332049 3.3248315 3.6011226 3.2809691 3.1828685 3.7011137 3.451071 3.6033702 3.4954498 3.3030963
1368854_at 3.5166156 3.4173105 3.4137444 3.646398 3.4493842 3.7587214 3.5105646 3.6191638 3.4984329 3.3913093 3.4218822 3.9320586
1368855_at 5.999292 6.1659913 5.902867 6.2781677 6.2617755 6.361268 6.312875 6.2730355 6.0173793 6.0950103 6.1499414 5.938202
1368856_at 6.1028805 6.0146646 5.5672503 5.728804 5.884352 5.9393535 6.5603194 5.5659404 6.043687 5.8926 5.581598 5.813194
1368857_at 3.297077 3.28515 3.305362 3.314244 3.2956579 3.3927886 3.2498693 3.2688491 3.26351 3.1818597 3.2363434 3.3474739
1368858_at 3.7447653 3.5144508 3.490709 3.594125 3.5391235 3.8548326 3.517836 3.7163274 3.6939406 3.6440148 3.3985279 3.4118695
1368859_at 9.0111065 8.733028 8.889002 8.915682 8.697321 8.710846 8.90144 8.815645 8.93239 8.586109 9.011913 8.887
1368860_at 4.7384114 4.4392385 4.5186367 4.67575 4.703763 4.2872686 4.432449 4.1412106 4.583913 4.300498 4.247175 4.3154764
1368861_a_at 4.754553 4.63153 4.487055 4.5147734 4.7578316 4.5553036 4.6687956 4.6266155 4.776227 4.5072865 4.510247 4.5972457
1368862_at 8.463883 8.33423 8.019827 8.273379 8.1230345 8.106153 7.9290023 8.077996 8.139865 8.453207 8.193321 7.8649936
1368863_at 9.443794 9.342905 9.40051 9.374937 9.447607 9.441186 9.355291 9.388857 9.492571 9.4876795 9.336217 9.638539
1368864_at 3.4038396 3.4938705 3.490709 3.6031094 3.8507042 3.737072 3.6252222 3.7729344 3.4780524 3.6890135 3.5440447 3.455123
1368865_at 3.1531823 3.2472699 3.2810106 3.3763437 3.2711468 3.329356 3.2105663 3.4120576 3.4976566 3.6412208 3.2471504 3.3287559
1368866_at 6.96229 6.8384237 6.7769036 6.889991 6.7389007 6.533302 6.66402 6.4847674 6.5361485 6.5965533 6.5945044 6.552329
1368867_at 7.167454 7.296437 7.2595024 7.1487517 6.982168 7.120482 7.0204053 7.0666995 6.948749 7.0010805 7.024744 7.0553174
1368868_at 5.552491 5.553046 5.503215 5.2637568 5.824236 5.359029 5.207015 5.3358784 5.418315 5.149584 5.2862034 5.395609
1368869_at 6.400522 5.82811 5.9650483 6.148495 6.629503 6.031761 6.1955686 6.0020127 6.1268883 6.4538136 5.9839287 6.209368
1368870_at 9.15205 8.806281 9.787428 8.615648 8.438116 9.013491 8.407376 7.8620834 7.778711 7.4228835 7.7602344 8.810152
1368871_at 9.322452 9.080801 9.214394 9.160853 9.153693 8.913399 8.996156 8.917922 8.93051 8.80266 9.053041 8.983155
1368872_a_at 5.7379646 4.948193 5.3239613 5.412055 5.381307 5.0746255 4.9380393 5.1280355 5.3997536 5.488461 5.4312077 5.6430836
1368873_at 4.002206 3.9431746 4.089512 4.109338 4.120887 3.9709046 3.9418414 4.1080413 3.9467525 4.282774 3.953636 4.072569
1368874_a_at 5.8722568 5.540646 5.797919 5.6705217 5.7093544 5.5772367 5.6659236 5.650709 6.0642934 5.550168 6.169755 6.1935987
1368875_a_at 7.368136 7.4882593 7.4552217 7.5935636 7.575435 7.496299 7.5292816 7.3454394 7.3182034 7.52834 7.3486714 7.3791337
1368876_a_at 5.0804915 5.1607084 5.15294 4.8781133 5.150077 5.012271 5.1712914 5.3602266 5.051733 5.180645 5.141077 5.084254
1368877_at 6.832321 7.23991 6.8273134 6.6166306 6.814499 8.171583 9.658916 7.2279096 8.488084 7.832606 9.736064 8.256742
1368878_at 10.253659 9.739637 10.74425 10.349968 10.070196 9.916503 10.69246 10.624288 10.356866 10.818787 10.385034 11.184196
1368879_a_at 4.216886 4.1979685 4.107052 4.3517275 4.127075 3.9784458 4.3492756 4.1240406 4.319759 4.157944 4.2977867 4.356578
1368880_at 4.1474657 4.165983 4.225144 4.635275 4.75884 4.301478 4.6794114 4.510097 4.3479757 4.5281453 4.4202895 4.240755
1368881_at 8.303321 8.597396 8.288893 8.376223 8.5356 8.442452 8.387714 8.517743 8.454028 8.578938 8.767891 8.645737
1368882_at 5.163316 5.5788765 4.488772 6.843129 4.5228033 7.2909946 6.370825 4.241546 6.333641 4.2864704 4.012892 5.4298363
1368883_at 4.837889 4.6171103 4.5342937 4.7567306 4.8483577 4.786873 4.8017488 4.9140587 4.7518725 4.930892 4.4576564 4.7607675
1368884_at 4.7332425 5.117459 4.912252 4.778842 4.8109818 4.8064084 4.6146336 5.030863 4.8053975 4.863658 4.94837 4.5865107
1368885_at 5.6709876 6.016149 5.726945 5.270088 5.376461 5.5534315 5.8240867 5.2527323 5.3633127 5.4849443 5.4561634 5.74755
1368886_at 9.549644 9.603697 9.575339 9.543873 9.614768 9.704737 9.652694 9.59871 9.690163 9.457781 9.785 9.654111
1368887_at 3.651233 4.007083 3.7458327 3.6862578 3.8085265 3.9451523 3.5095255 3.9690826 3.6271076 3.88756 3.6164649 3.7120886
1368888_a_at 8.291358 7.9122577 8.052854 7.598778 7.462339 7.687491 7.9497843 7.574471 7.8535194 8.573755 8.0739565 9.262432
1368889_at 6.8847632 7.037283 7.221066 6.900719 7.0393476 6.895939 7.1541314 7.032092 6.9882007 7.2276936 6.937731 7.0480037
1368890_at 7.699291 7.9897194 7.675337 7.8358097 7.7222447 7.6913958 7.746777 7.5630927 7.845973 7.8888316 7.961623 7.906725
1368891_at 5.862669 5.925803 5.5034447 5.51482 5.6869936 5.921969 5.7189136 5.7113175 5.6032815 5.978463 5.728784 6.072545
1368892_at 3.8191335 4.104044 3.9274983 3.8571496 3.9696357 4.1197734 3.8654807 4.130792 4.024264 4.350363 3.9708834 3.90874
1368893_at 4.3720036 4.3230925 4.45265 4.3678036 4.401752 4.322582 4.343074 4.5608444 4.213147 4.442569 4.1661363 4.3997965
1368894_at 4.8007503 4.7019153 4.726444 4.7558694 4.651321 4.8031635 4.605689 4.941881 4.695772 4.557497 4.882676 4.679022
1368895_at 4.1167107 4.3704786 4.1821804 4.5709352 4.571891 4.122504 4.2516155 4.1606517 4.3229594 4.3066187 4.2141104 4.289114
1368896_at 7.4555874 7.061986 6.9090633 6.3093233 6.2732472 6.7070127 7.0489244 5.99062 6.7670717 6.534033 6.7458386 6.817169
1368897_at 5.311348 4.929495 4.8605213 4.622653 4.621045 4.868293 4.672263 3.9469562 4.6760607 4.312522 4.6379833 5.3446226
1368898_at 4.89693 4.9748235 4.95484 5.014989 4.9146247 5.002838 5.038261 5.0676594 4.8997164 5.1752253 5.081793 4.907994
1368899_at 7.642168 7.6974273 7.433889 7.5917096 7.5969257 7.731862 7.732047 7.62357 7.4374013 7.6800733 7.8326116 7.5151725
1368900_at 4.784541 5.197998 5.0223274 5.0845757 5.2292194 4.795891 4.70098 4.939623 4.9182024 5.1431904 5.1919045 4.8392696
1368901_at 4.920383 4.9658866 4.921774 4.8961706 4.9321465 5.3118515 4.781029 4.958938 4.825403 5.026534 5.1250987 5.4187512
1368902_at 5.8861394 5.8696814 5.7467046 5.9809737 5.9447193 5.8065376 5.8367157 5.9057336 5.783257 6.1477146 5.7597985 5.7155137
1368903_at 7.6374645 7.7225046 7.6878033 7.7480316 7.568376 7.6223226 7.584713 7.5692363 7.939233 7.5418305 7.7205253 7.6622944
1368904_at 6.0409813 5.9428782 5.7668114 6.129421 6.2963586 5.8513274 5.977782 5.9224515 5.885189 6.0194793 6.236707 5.9114785
1368905_at 7.465462 7.940639 7.4823623 7.5538917 7.395384 7.6928196 7.8293204 7.8059907 8.231973 8.780487 10.448645 9.503955
1368906_at 3.357509 3.3038197 3.3872037 3.4969206 3.5480545 3.597885 3.349139 3.5441349 3.212756 3.5177362 3.4695992 3.7266154
1368907_at 4.629169 4.7457166 4.703698 4.8308744 4.6489553 4.654219 4.6619053 5.155986 4.787212 4.7307215 4.6170855 4.7279625
1368908_at 8.310825 8.0801525 8.488962 7.949723 8.329309 8.220788 8.183619 8.096069 8.178285 7.941797 7.9093184 8.3646145
1368909_a_at 6.81405 6.8294406 6.7457533 6.572687 6.747606 6.718741 6.7737174 6.6170826 6.8436813 6.6102734 6.7166147 6.6899643
1368910_at 5.684978 5.620094 5.513411 5.611408 5.380809 5.7875648 5.5226245 5.1361065 5.397753 5.3062134 5.701214 5.4778576
1368911_at 6.2845297 6.442294 6.323006 6.677524 6.1281424 6.504036 6.3751955 6.4707727 6.5932736 5.8868837 6.533711 5.6471043
1368912_at 4.3416142 4.2783985 4.4076715 4.379038 4.1904883 4.1442456 4.4070444 4.10567 3.9137135 4.368078 4.1909366 3.997308
1368913_at 3.7745368 3.635966 3.7655344 3.8007898 3.7814298 3.6766777 3.5905585 3.7826407 3.6487608 4.0463395 3.7956657 3.5129492
1368914_at 4.4372435 4.4306626 4.3489475 4.5250483 4.3220844 4.2987466 4.325716 4.294933 4.37767 4.361417 4.2885776 4.574309
1368915_at 10.801649 10.791354 10.93056 10.798464 10.948919 10.786933 11.005141 10.973438 10.83066 10.717118 10.539599 10.817195
1368916_at 10.542669 10.371993 10.752483 10.461352 10.598981 10.358144 10.557802 10.547722 10.575681 10.325577 10.34327 10.686075
1368917_at 5.2134275 4.9177785 5.3062215 5.1247983 5.1349993 5.2900777 5.190704 4.9932737 5.2405925 5.126715 5.1137166 5.1292214
1368918_at 5.5595236 5.306466 5.3563423 5.293254 5.262759 5.4895773 5.488821 5.357195 5.2204847 5.4190283 5.5173564 5.17591
1368919_at 4.837927 4.9386864 4.766002 4.8666706 4.5674906 4.479121 4.8906217 5.1885624 4.752348 5.0229077 4.643893 4.729536
1368920_at 5.1304317 5.142617 5.1976233 5.256089 5.2586145 5.2349887 4.995384 5.3464284 5.224997 5.3044457 5.3657045 4.9779744
1368921_a_at 5.4933434 5.564051 5.6316767 5.6684513 5.4022036 5.322805 5.5595984 5.8966637 5.744677 5.5137515 5.7663674 5.5199122
1368922_at 4.257822 4.177406 4.314595 4.483742 4.53656 4.5092955 4.2790174 4.5871153 4.335496 4.435256 4.4618797 4.147928
1368923_at 4.5506787 4.381759 4.7190332 4.69548 4.8084817 4.485833 4.594884 4.568041 4.9512777 4.68524 4.4624662 4.832361
1368924_at 10.657982 10.507567 10.649052 10.493162 10.620355 10.602179 10.363529 10.457797 10.601533 10.64961 10.588789 10.57755
1368925_a_at 5.0854564 4.843425 4.819206 4.732352 4.6877136 4.6800804 4.7172785 4.5907435 4.86896 5.135423 4.997257 4.791108
1368926_at 4.2372637 4.652873 4.420156 4.5605664 4.613615 4.3450046 4.3683395 4.693723 4.2037673 4.718897 4.4937773 4.3622813
1368927_at 6.8901424 6.93885 6.518746 6.8907027 6.675752 6.6274586 6.8326373 6.9046764 6.5603867 6.8640227 6.691478 6.7052546
1368928_at 6.2217484 6.167752 6.072206 6.245159 6.079488 6.3018827 6.0953946 6.066471 6.1317554 5.79476 6.3453307 6.19317
1368929_at 7.2279735 7.301584 7.1849008 7.2042427 7.1026316 7.1782985 7.3235807 7.281438 7.157543 7.2014303 7.5173774 7.2396016
1368930_at 4.075565 3.933099 3.8429923 4.0721674 4.2603564 4.1094007 4.1144614 4.07314 3.8829868 4.0756907 4.325113 4.1568904
1368931_at 7.699306 7.5798717 7.7160196 7.72709 7.691885 7.699136 7.702245 7.4900107 7.8448462 8.014143 7.773041 7.7010384
1368932_at 5.669143 5.7386026 5.5301876 5.3273478 5.5040474 5.6044774 5.5344033 5.57255 5.650678 5.6802416 5.894701 5.3779783
1368933_at 7.2114587 7.389381 7.161262 7.542729 7.1726494 7.253995 7.344592 6.964065 7.3610873 7.4026985 7.24434 7.0006585
1368934_at 11.235821 10.895075 11.007802 10.745261 10.943014 10.641576 10.622816 10.727793 10.864276 11.128162 10.464564 11.307893
1368935_at 4.0886736 4.0774035 4.2611294 4.186339 4.1931624 4.2556815 4.0456886 4.283437 4.029841 3.9049923 4.4570704 4.011446
1368936_at 10.833297 10.673995 10.666663 10.72301 10.713705 10.636201 10.750216 10.7457695 10.582338 10.8728695 11.053826 10.640777
1368937_at 5.6409664 5.6552873 5.756267 5.6081347 5.708 5.6547475 5.726473 5.618784 5.4448686 5.570425 5.7034354 5.735504
1368938_at 6.5376024 6.3206043 5.5889826 5.876177 5.6536703 5.5906153 5.464049 5.2129555 5.5422826 5.215035 5.353298 5.3367014
1368939_a_at 4.5761013 4.5341268 4.3824463 4.5790157 4.498768 4.398654 4.531951 4.536753 4.499405 4.445549 4.480254 4.4213896
1368940_at 10.494498 9.847443 10.111188 10.120226 10.278574 10.263704 9.657376 9.981834 9.754263 9.916567 10.284966 9.846199
1368941_at 4.151184 4.157378 3.9358106 4.0541053 3.9608512 4.108633 3.9763308 3.93026 4.4351277 4.204668 4.346557 3.9907112
1368942_at 4.720387 4.619899 4.6739244 4.476136 4.819198 4.482 4.529668 4.8051915 4.5613065 4.8812547 4.6736984 4.7174554
1368943_at 12.966492 13.102702 13.128052 13.054124 13.1547785 12.99432 13.136299 13.14929 13.0872555 12.987633 12.987655 12.861195
1368944_at 7.3992667 7.1533537 7.2032995 7.208593 7.2047276 6.964539 7.335898 6.9798574 7.231963 7.000312 7.451941 6.99432
1368945_at 5.637528 5.8228855 5.7659254 5.8440914 5.831303 5.503478 6.0227175 5.368712 5.4610724 5.518456 5.590595 5.6295533
1368946_at 5.5386333 5.7600403 5.7569914 5.563366 5.4386635 5.645397 5.423377 5.2507896 5.7272058 5.482698 5.6170835 5.1454268
1368947_at 7.661571 8.058853 7.506398 8.274928 7.9628944 7.3738017 7.5156007 8.457848 7.951736 7.7093477 7.632243 7.6899943
1368948_at 6.163204 6.017087 6.0388927 6.05996 6.2319555 5.7582912 6.065669 5.917987 6.0278625 5.99234 5.879026 5.888106
1368949_at 4.564573 4.336325 4.3812375 4.547462 4.3596444 4.451491 4.3923583 4.5130906 4.397329 4.434348 4.131982 4.5113254
1368950_a_at 5.578747 5.898836 5.704911 5.81524 5.75994 5.5403414 5.412055 5.6140776 5.4861894 5.970484 5.6848946 5.8174767
1368951_at 4.215802 4.2686014 4.1987014 4.416372 4.275448 4.1638126 4.273784 4.3240013 4.205941 4.4517884 4.5021987 4.2880473
1368952_at 4.449636 4.908966 4.4093466 4.5709352 4.4496 4.786618 4.626275 4.6707306 4.372282 4.599216 4.656641 4.165112
1368953_at 8.083548 7.872666 7.907538 8.124242 8.14831 8.122115 8.188658 7.991689 8.004051 8.171898 8.39732 8.223528
1368954_at 4.635527 4.690791 4.643154 4.9180193 4.6244044 4.7250657 4.6489544 4.9505744 4.6169558 4.8750334 4.458659 4.8440814
1368955_at 7.158226 7.3922906 7.4709454 7.339494 7.243114 7.207964 7.1470213 7.1666884 7.4925056 6.9600196 7.4235973 7.2161927
1368956_at 5.2222733 5.0717754 5.103446 5.045816 5.060882 5.2832785 5.127827 5.1634183 5.155732 5.359392 5.1012006 5.0489607
1368957_at 4.757714 4.744485 4.7184987 4.7775736 4.8942823 4.598358 4.602729 4.6668 4.5119734 4.828962 4.599149 4.9990416
1368958_at 3.9018633 4.185156 4.0614033 3.956459 3.8160949 3.757812 3.6538112 3.9179199 3.9096544 3.7735443 3.7120442 3.973696
1368959_at 4.5275154 4.4603624 4.6588416 4.847307 4.6079817 4.517655 4.394145 4.512656 4.7225637 4.785227 4.482047 4.6471496
1368960_at 9.184542 9.50194 9.238229 9.366009 9.215353 9.212335 9.49377 9.305075 9.392133 9.603318 9.736521 9.511494
1368961_at 5.604101 5.571403 5.494493 5.5061955 5.7507443 5.3220882 5.461198 5.6283565 5.4024534 5.8718314 5.7193995 5.683613
1368962_at 4.8352475 5.1248326 4.9845324 4.976369 4.8022676 4.921999 4.9683595 5.1708403 4.751692 4.7592063 4.6360416 5.039571
1368963_at 6.07735 6.287829 6.1384025 6.4456825 6.4916515 6.11455 6.317196 6.4418907 6.4477115 6.331582 6.540615 6.54347
1368964_at 4.1937695 4.1728344 4.1212435 4.511965 4.467519 4.3010917 4.3978357 4.277506 3.9528868 4.0253615 4.2366548 3.7470586
1368965_at 5.2864523 5.3404446 5.3029113 5.1622515 5.3262568 5.3372936 5.2174153 5.4827976 5.1897035 5.4625783 5.0842104 5.4820347
1368966_at 3.8810282 3.890504 3.9644787 4.061384 4.166188 4.0564127 3.9651604 4.15611 4.1227093 4.065485 4.1484857 4.1662226
1368967_at 6.608961 6.5672045 6.510792 6.793664 6.64968 6.550059 6.368095 6.547024 6.6599827 6.7648273 6.588099 6.5148067
1368968_at 4.1350346 4.3035526 4.061144 4.237624 4.2457795 4.2867584 4.045566 4.4392343 4.268013 3.9555063 4.2709494 4.136219
1368969_at 4.4958463 4.1513247 4.2261124 4.086421 4.194644 4.2962766 4.1299686 4.175148 4.20979 4.3348484 4.0719376 4.073856
1368970_at 5.134123 5.1293387 4.908987 5.0038595 5.173186 4.8467946 4.8491764 4.79535 4.9512777 5.1972866 4.8203983 5.199172
1368971_a_at 5.2379823 5.1375275 5.0615788 5.1892657 5.2970185 4.9862957 4.7308927 4.998153 4.883625 5.0975127 4.9656687 5.1889114
1368972_at 3.6384406 3.7774384 3.5829659 3.8045382 3.6516752 3.572138 3.7146611 3.744798 3.6811776 3.8268342 3.8631651 3.9452267
1368973_at 7.4792104 7.399544 7.60136 7.416809 7.3998647 7.5367312 7.4986053 7.6011744 7.3982286 7.444922 7.6587257 7.192765
1368974_at 4.659674 4.6304893 4.546034 4.9129696 4.6156816 4.501892 4.829568 4.885639 4.6673274 4.717293 4.530704 4.6416755
1368975_at 6.822527 6.520659 6.7014046 6.587041 6.180277 5.8188605 6.0861735 6.391598 5.9055877 5.8292637 6.0078697 6.640095
1368976_at 5.5478225 4.9631085 4.993048 5.3634434 5.28662 4.9656663 5.0284047 4.9798293 4.8068256 4.7838645 4.9170547 5.3390317
1368977_a_at 8.08315 8.087737 8.0780945 8.101925 7.8612504 8.236761 8.252905 8.0793 8.137775 8.206438 8.328092 8.272556
1368978_at 5.312818 5.280851 5.2540717 5.410564 5.10856 5.247932 5.334384 5.3615828 5.1644664 5.325704 5.3021526 5.4858613
1368979_at 5.7989855 6.040944 5.789809 6.134867 5.9654865 5.8386264 5.803091 6.112101 5.933277 6.2896647 6.2414513 6.0566607
1368980_at 5.5779047 5.949366 5.5805807 5.5742383 5.318451 5.8407917 5.781148 5.3101096 5.5259037 5.395641 5.5529447 5.742635
1368981_at 3.2839077 3.608176 3.591428 3.5432718 3.558306 3.7026627 3.562811 3.6457345 3.6327822 3.833885 3.563909 3.3989103
1368982_at 4.7032623 4.585464 4.775289 4.6173353 4.996897 4.8000474 4.5712786 4.567695 4.830288 4.752368 4.6690774 4.6719294
1368983_at 4.3231587 4.7044344 4.2783937 4.3325872 4.42028 4.39428 4.405769 4.429858 4.143703 4.3222256 4.232958 4.207916
1368984_at 7.6842575 7.418034 7.327673 7.4579024 7.3912253 7.445225 7.5237503 7.2569413 7.497289 7.561014 7.610504 7.470744
1368985_at 4.336645 4.618779 4.148444 4.514577 4.4812593 4.298917 4.412755 4.5588875 4.215081 4.3345323 4.3125377 4.1333466
1368986_at 4.9704447 4.888608 4.6454935 4.814763 4.6533794 4.5610075 4.5864763 4.8151193 4.7370462 4.92845 5.051365 4.7992277
1368987_at 5.6972833 5.273456 5.270463 5.5378857 5.4329815 5.5577846 5.694887 5.4967403 5.6219387 5.606699 5.4539976 5.39187
1368988_at 4.8813143 4.859972 4.6569247 5.068174 4.8447876 4.6807356 4.811328 4.897525 4.85056 4.946433 5.096753 4.7906694
1368989_at 4.6769414 4.762605 4.314595 4.9424167 4.6483574 4.459984 4.8647375 4.661085 4.8462806 4.648976 4.508999 4.786108
1368990_at 5.583572 5.932502 5.59346 5.594912 5.553739 5.5126243 5.573205 5.6700826 5.6951494 5.6237774 5.5526414 5.8504033
1368991_at 5.828946 5.696769 6.3725166 5.781515 6.3632426 6.2435417 5.9995575 6.0562243 6.192937 6.268187 5.8305826 6.3625307
1368992_a_at 9.717584 9.97983 10.012667 9.549942 9.687156 9.845159 9.91119 9.690418 9.8825655 9.99142 9.880073 9.394188
1368993_at 4.697918 5.0922575 4.9057174 5.0623927 5.295031 5.48039 5.6080356 5.211232 5.301467 4.6742315 4.540524 4.472357
1368994_a_at 5.60926 5.654529 5.5021005 5.683725 5.5369873 6.093523 5.5387406 5.658084 5.768828 5.8321114 6.0049443 5.635623
1368995_at 3.527553 3.535805 3.4326286 3.449347 3.662695 3.515399 3.492088 3.5330102 3.4986923 3.5526972 3.5585146 3.547373
1368996_at 4.509976 4.423075 4.5350094 4.3577724 4.465887 4.7436 4.5199013 4.212716 4.4753094 4.5551033 4.461642 4.33026
1368997_at 4.725622 4.6168833 4.291688 4.908957 5.0862355 4.292657 4.3575964 4.516698 4.3829813 4.490014 4.7095037 4.7133565
1368998_at 3.4661345 3.4884698 3.5910184 3.687588 3.5012872 3.511226 3.55304 3.7133822 3.6558888 3.6074958 3.4283056 3.7274432
1368999_a_at 5.181677 5.2071505 5.0574093 5.343459 5.097437 5.1189537 5.247449 5.2507896 4.9114323 5.1675572 5.1927614 5.03246
1369000_at 5.1218953 5.3017845 5.461036 5.4638433 5.490708 5.4239855 5.767369 5.3101096 5.2799716 5.36055 5.314043 5.3114896
1369001_at 3.9024587 4.130852 3.9580572 4.059667 4.0409946 4.0692415 3.8654807 3.8595955 4.126198 3.945715 3.943793 3.9252064
1369002_at 4.5459757 4.462794 4.119074 4.379038 4.1985683 4.207818 4.2259665 4.4459167 4.157339 4.1596713 4.413798 4.363729
1369003_at 6.1551013 6.0660076 5.8363996 5.869989 5.905137 6.168132 5.8166947 5.582685 5.8330646 5.58315 5.76882 5.800805
1369004_at 5.089673 5.077705 5.067577 5.2314353 5.2349997 4.950537 5.0253215 5.528812 4.9037485 5.1660857 4.864748 4.8740425
1369005_at 4.4582033 4.699564 4.476121 4.888048 4.497169 4.39428 4.6112704 4.46215 4.5622587 4.4589148 4.737975 4.5469627
1369006_at 3.746416 4.3345356 4.090869 4.077359 4.3358526 4.231965 4.276183 4.131434 4.159827 4.2721753 4.114752 4.0333605
1369007_at 5.0982447 5.4176073 5.2833824 5.8101444 5.4900665 5.236972 5.3786926 5.29309 5.4253645 5.2336874 5.195266 5.130165
1369008_a_at 4.130253 4.2180567 3.9233696 4.5356245 4.031345 4.2753563 4.1240435 4.1432667 4.109672 4.3663406 4.251989 4.5154705
1369009_at 3.778782 3.9347456 3.770418 3.8350182 3.7383754 3.9126394 4.005619 3.7774932 3.5958545 3.6876361 3.8384345 3.7064881
1369010_at 5.0277224 5.033388 5.1176596 5.114628 4.866105 4.9734764 5.2352915 5.232648 5.0834713 4.9664564 5.0139313 5.018555
1369011_at 12.145277 12.27211 12.303936 12.080681 12.269567 12.267646 12.35187 12.438555 12.255844 12.345564 12.124638 12.564411
1369012_at 6.158108 6.1591735 5.900007 6.3104305 6.27346 5.97388 6.075965 6.166512 6.0257387 5.5601597 6.0415683 5.8774853
1369013_a_at 10.265037 10.154883 10.1523485 10.197223 10.174516 10.146487 10.330419 10.186814 10.2801285 10.235798 10.479791 10.382489
1369014_at 4.7106695 4.573423 4.746438 4.582302 4.497197 4.5612 4.775072 4.455554 4.619806 4.808875 4.394041 4.4840307
1369015_at 4.578639 4.5030947 4.5559316 4.6981225 4.5062065 4.617445 4.4688997 4.540977 4.621506 4.4528394 4.42389 4.7111177
1369016_at 5.2893 5.037312 4.907172 5.300219 5.1828113 5.4018674 5.119249 5.0449533 4.9707174 5.2139726 4.701823 4.7964687
1369017_at 4.5984316 4.5190268 4.342657 4.3558035 4.587529 4.5638666 5.0284047 4.6821856 4.5366774 4.1470175 4.561548 4.5154705
1369018_at 5.283816 5.2547655 5.766144 5.270972 4.863098 5.46053 5.734527 5.345956 5.2915545 5.412787 4.980602 5.3367763
1369019_at 3.4502935 3.7694783 3.7974908 3.5641615 3.7689416 3.5236752 3.4711468 3.738394 3.5108612 3.5377727 3.573221 3.4711607
1369020_at 4.836935 4.7404366 4.416481 4.569893 4.4394484 4.521907 4.3807364 4.336088 4.0592136 4.5993605 4.8118134 4.644454
1369021_at 5.6875653 5.854826 5.6607594 6.093701 5.6462307 5.6856318 5.781257 6.0792866 5.7522807 5.978117 5.3698025 5.8261356
1369022_at 5.9027257 5.95045 5.8579535 5.931577 5.7599397 5.8700542 5.4689736 5.642543 5.761588 5.742237 5.779433 5.7872267
1369023_at 9.792913 9.956803 9.819649 9.885802 9.855112 9.849523 9.854469 9.9462595 9.981422 9.872772 10.138656 10.188214
1369024_at 6.6885014 6.670362 6.720745 6.514806 6.9735484 7.0007105 6.65159 6.7066026 6.363128 6.563688 6.5905128 6.7516403
1369025_at 4.4547415 4.2947125 4.144528 4.514598 4.3397675 4.131665 4.3921986 4.3819766 4.2354774 4.0666165 4.034007 3.9874372
1369026_at 5.8135376 5.7605615 5.8647847 5.800383 5.7320514 6.0248895 6.0609107 5.7490287 5.9554076 5.920638 5.7803726 5.9478507
1369027_at 4.3285074 4.397766 4.123131 4.4687 4.33265 4.2238674 4.1662817 4.3551292 4.415971 4.6040635 4.158763 3.9917793
1369028_at 4.6657863 4.7755165 5.0689487 5.073203 4.7385178 4.5141954 4.807354 5.027893 4.8570213 4.6969676 4.9560266 4.971057
1369029_at 5.7425814 5.241096 5.8794923 5.177277 5.439156 4.94414 5.497693 5.0869575 5.22709 5.1763916 4.819881 5.565765
1369030_at 3.9472423 4.2584467 4.1698856 4.3627768 4.0890923 4.0505476 4.230447 4.004274 4.012263 4.216157 4.064397 4.0558486
1369031_at 8.354692 8.320738 8.370603 8.205745 8.250712 8.15679 8.397742 8.374388 8.439105 8.093256 8.019503 8.30401
1369032_at 7.6421885 7.7245755 7.7606993 7.78826 7.645688 7.6696377 7.58572 7.695469 7.4841943 7.590765 7.6300335 7.618574
1369033_at 3.4914129 3.5609221 3.7407424 3.4393613 3.6775682 3.681453 3.779064 3.6608875 3.5668917 3.4738264 3.5230653 3.4803224
1369034_at 4.6332183 4.848755 4.5436954 4.870955 4.8791103 4.6157355 4.920892 4.8361616 4.495908 4.824376 4.651366 4.6253405
1369035_a_at 3.5421708 3.5159943 3.6537247 3.479075 3.541885 3.635718 3.743073 3.4446905 3.4870484 3.5054045 3.488774 3.348733
1369036_at 3.659606 3.7203152 3.779894 3.612843 3.67475 3.608345 3.8921487 3.7156708 3.6425571 3.7029521 3.8969147 3.743763
1369037_at 4.5104394 4.4741864 4.414595 4.190189 4.4298897 4.2738357 4.4577456 4.5435286 4.6373496 4.042456 4.172798 4.3912587
1369038_at 5.3743896 5.8369527 5.5014257 5.718932 5.513981 5.3978205 5.4257784 5.299815 5.451928 5.3308873 5.5753403 5.430705
1369039_at 7.7253556 7.754617 7.822055 7.7574024 7.6369014 7.813989 7.79036 7.5330315 7.584853 7.73933 7.8539295 7.5700707
1369040_at 5.604098 5.4095984 5.3272986 5.3791494 5.4597907 5.440384 5.324369 5.5493746 5.435146 5.69075 5.318067 5.6471043
1369041_at 3.4405406 3.5446563 3.636821 3.6637018 3.4660282 3.931475 3.58982 3.521444 3.5261571 3.5956209 3.5421522 3.3711326
1369042_at 6.9206753 6.798151 6.794781 6.720598 6.6019435 7.0182424 6.669371 6.7075 6.6981063 6.7561507 6.7064323 6.8394623
1369043_at 3.4208987 3.467921 3.8186653 3.4729042 3.6980498 3.5348706 3.5163245 3.5706089 3.4643304 3.7187963 3.681445 3.5207875
1369044_a_at 6.488842 7.1551485 7.70283 6.5292125 7.3933 7.675317 7.1288323 6.175449 6.676341 6.239722 6.455463 6.8368964
1369045_at 6.6416245 6.752107 6.655501 6.723637 6.6746287 6.720908 6.6798162 6.644399 6.5710416 6.8133698 6.677275 6.510041
1369046_at 3.7570965 3.7560766 3.9654055 3.717033 3.5594187 3.8152723 3.568684 4.3024416 3.8379128 4.055689 3.9442208 4.0830355
1369047_at 3.1889925 3.1365743 3.3582828 3.1167614 3.2411413 3.093676 3.1862438 3.2691677 3.212756 3.1719847 3.057576 3.106976
1369048_at 4.604191 4.4513426 4.4310637 4.7727857 4.6770515 4.711606 4.756732 4.6850185 4.529832 4.7433987 4.689541 4.5210285
1369049_at 4.5069413 4.2203484 4.064789 3.965409 3.8686197 4.182743 4.1188493 3.887002 4.114175 4.0311565 4.203659 3.9463696
1369050_at 7.9615593 7.8519325 8.200904 7.9204044 7.672511 8.229092 7.9129457 8.14871 8.226987 7.3472047 8.012568 8.194929
1369051_at 6.75635 6.551409 6.597698 6.812271 6.9481697 6.6322694 6.8441067 6.95328 6.773298 6.663067 6.5581045 6.8702073
1369052_at 5.026834 4.9221516 4.9664736 5.1410174 5.159444 5.159378 4.9676604 5.2080655 5.161203 5.0501184 5.2297335 5.4021034
1369053_at 4.4767714 4.4487066 4.413102 4.5052843 4.3994327 4.4930267 4.5382795 4.5179043 4.268772 4.894247 4.510949 4.6766176
1369054_at 4.0722637 4.131648 4.0514216 3.8937109 4.113242 4.40793 4.1816964 4.356726 3.972344 3.7276185 4.062447 4.083453
1369055_at 4.0546427 3.7776716 3.6943276 3.8259447 3.769274 3.700471 4.153142 3.80943 3.6796317 4.0684423 3.9638193 3.673043
1369056_at 3.2885923 3.3853323 3.2661672 3.5248704 3.456922 3.5565019 3.2803445 3.4120576 3.6761725 3.5427961 3.3638723 3.429633
1369057_at 7.452569 7.5814543 7.4313903 7.817805 7.6816306 7.3521743 7.4657907 7.5459027 7.4383945 7.524236 7.352089 7.3962274
1369058_at 5.14239 5.12716 5.191419 5.50509 5.3510914 5.2179093 5.373631 5.1548877 5.1539717 5.3161073 5.2559085 5.149995
1369059_at 7.421965 7.5320773 7.6432624 7.4527583 7.540891 7.6682615 7.5776224 7.584631 7.7987695 7.4152203 7.543861 7.7492948
1369060_a_at 7.988453 7.8956814 7.998006 7.928712 7.9392304 7.862627 7.9441338 7.8729672 7.990634 7.894101 7.9295278 7.982408
1369061_at 8.294571 8.334961 8.339052 8.403324 8.135 8.223225 8.31949 8.327095 8.297283 8.476841 8.75021 8.654451
1369062_at 5.0399246 5.1842413 4.9628334 5.3236437 5.2032347 5.116625 5.0142565 5.267027 4.942527 5.430588 5.003234 5.1152887
1369063_at 9.076708 8.893182 9.05075 9.143932 9.299976 8.921852 8.952746 8.942389 9.209751 9.106081 9.150463 9.375552
1369064_a_at 3.7305877 3.840356 4.010434 3.8685467 4.043365 3.9024713 3.819186 3.7417755 4.097556 3.839267 3.7637477 3.7830288
1369065_a_at 9.004106 8.958814 8.835734 9.058673 8.87352 9.137298 8.992101 8.756352 8.7115555 9.029446 9.018217 8.817033
1369066_at 6.079278 5.7520094 5.958949 6.1996207 6.112289 6.093213 5.946517 5.9823465 5.71393 5.8742723 5.946844 5.9306293
1369067_at 3.6099162 3.8156662 3.8736682 3.735898 3.6309135 3.6658213 3.64774 4.0539317 3.8434281 3.61493 3.4389648 3.624255
1369068_at 4.095957 3.9917521 4.056683 3.9727917 3.9816663 4.14307 4.422798 3.8809457 4.2084093 4.168912 4.0709844 3.986427
1369069_at 7.584755 7.7228065 7.413448 7.571252 7.7195334 7.5420194 7.86146 7.3949075 7.46259 7.57764 7.7514195 7.4011583
1369070_at 7.884905 7.787395 7.950104 7.884204 7.6973176 8.029974 7.800773 7.7215066 7.853023 7.7869177 8.086274 7.869898
1369071_at 4.0330515 4.1659403 3.9523876 3.906478 3.9445782 3.912724 4.017125 4.055209 3.9159694 3.9990203 4.239126 3.96883
1369072_at 5.668457 6.891655 6.143033 6.673795 6.877686 6.0085077 5.835132 7.164218 5.9109674 5.7446957 5.3944125 6.1375103
1369073_at 10.059804 10.59048 9.968932 9.847726 9.957377 10.233875 9.985967 9.942721 9.823349 9.793782 10.0787735 9.807804
1369074_at 12.662499 12.676032 12.722916 12.492941 12.628049 12.550328 12.619384 12.662599 12.605829 12.28196 12.359913 12.546883
1369075_a_at 4.3624606 4.7125807 4.5289626 4.377701 4.4254065 4.5256386 4.498543 4.7174597 4.316603 4.3979197 4.4963927 4.4210596
1369076_at 8.802835 8.597005 8.847588 8.926326 8.91739 8.640374 8.823894 8.636013 9.096638 8.665326 8.774961 9.093096
1369077_at 7.237129 7.2299647 7.214142 7.069304 7.275988 7.0001836 6.9991784 6.992929 7.1628795 7.2867723 7.1497097 7.4723763
1369078_at 7.883747 7.8695865 7.9660416 7.88046 7.9015446 7.7673244 8.050489 7.8398623 7.975356 8.161587 7.9858418 7.8989487
1369079_at 4.7632804 4.872244 4.5738945 4.705226 4.530334 4.547141 4.524272 4.754571 4.833422 4.857952 4.5420547 4.966238
1369080_at 4.2469716 4.629231 4.5486937 4.503578 4.577372 4.558889 4.5438046 4.580043 4.537818 4.572725 4.3980074 4.4547377
1369081_at 7.2838526 6.8511696 6.900761 7.1046095 7.096895 7.102662 6.9086323 6.8363833 6.9933953 6.975238 7.2372155 7.372164
1369082_at 5.251892 4.6999874 4.948351 4.788108 4.709977 5.211484 4.567549 4.9215245 4.873615 4.7681866 4.8872547 4.9137487
1369083_at 5.4407387 5.531502 5.746884 4.9419913 5.544462 5.353549 5.116506 5.343058 5.2911887 5.075026 5.192099 5.5054092
1369084_a_at 7.013038 7.082013 6.771346 6.9694057 7.0173807 6.934872 6.9846706 7.254711 7.000626 7.1934624 7.1225996 7.0084205
1369085_s_at 6.067959 5.255582 5.607524 5.717388 5.691271 5.8614025 5.4617195 5.14365 5.9181237 5.8961515 5.240182 5.9634995
1369086_a_at 5.4253035 5.7358947 5.4239454 5.5160465 5.4845343 5.7238913 5.459771 5.3025045 5.778084 5.306919 5.3892975 5.264142
1369087_at 4.896131 5.047165 5.1901283 5.1571913 5.1376696 5.342574 5.163058 5.2530217 5.110375 5.2284255 5.239161 5.5054092
1369088_at 6.978084 7.4371223 7.083297 7.4345818 7.5382185 7.146904 7.223522 7.3440557 7.4836597 7.186724 7.375685 7.5532546
1369089_at 3.9215944 4.0906243 4.137163 4.4044213 4.119759 4.0255804 4.37315 4.4442077 4.236573 4.5504127 3.7979057 4.568911
1369090_at 3.9005709 4.0636 3.9008586 4.036021 3.7322955 4.0509663 3.9283497 4.065436 3.9968042 4.091289 3.9831574 3.7527177
1369091_at 3.654696 3.993205 4.0182457 3.8159637 3.6677957 3.81931 3.7698896 3.9703572 3.936367 3.7046394 3.9082797 4.097473
1369092_at 7.6861205 8.092852 7.998828 7.989817 7.9266644 7.946124 7.971621 8.074396 8.01807 7.703621 7.721034 7.9827623
1369093_at 7.1950994 7.2069893 7.04976 7.4862657 7.3792257 7.107707 7.4445834 7.2903605 7.3599343 7.013414 7.144535 6.939295
1369094_a_at 6.0825233 5.9836664 6.0503683 6.5179524 5.777799 5.89024 5.5626216 5.9811378 6.3196774 5.817957 6.045105 6.03502
1369095_at 4.533801 4.2187543 4.578659 4.5115767 4.635453 4.396842 4.593927 4.76507 4.6755953 4.5117836 4.720399 4.6542253
1369096_at 4.28779 4.1292887 4.0882382 4.0138726 4.288737 4.1185217 4.1538205 4.154631 3.9768128 4.2666597 3.8298583 4.1618385
1369097_s_at 6.4031467 6.131892 6.1583257 6.1074157 6.3656163 6.5532365 6.4915595 6.1689296 6.7479362 6.169049 6.046743 6.007318
1369098_at 4.0160227 4.2765555 3.9876058 4.118597 4.1748323 4.05278 3.7725205 4.1521196 3.931669 4.226501 3.8267856 4.0377645
1369099_at 8.2303505 7.8612595 8.058075 7.6060767 7.545519 7.7542973 7.658001 7.240289 7.8030925 7.7730684 7.859256 7.6524115
1369100_at 4.0680504 3.9250672 3.8096998 4.0358763 3.9649227 4.001889 4.157955 3.8745596 4.000578 4.013771 4.254553 4.2479086
1369101_at 8.2918625 8.165623 8.131394 8.176634 8.217544 8.02917 8.0089245 7.866687 8.054295 8.192018 8.092491 8.194539
1369102_at 3.6218708 3.869234 3.8782692 3.8505137 3.9071057 4.314785 3.7491953 3.744798 3.543284 3.6958222 3.8433769 3.7028573
1369103_at 5.0918913 5.3915486 5.3859057 4.945487 5.185615 4.910371 5.147492 4.9394536 5.090145 4.951001 4.9968214 4.7753363
1369104_at 5.2627087 5.167886 5.376384 5.2866836 5.1999516 5.406247 5.2632484 5.3580265 5.4829073 5.3681164 5.4140573 5.439499
1369105_a_at 3.707085 3.9078774 4.66294 5.1292076 3.5010684 5.7806797 4.8329716 4.3923464 4.444942 3.6104615 3.858609 3.5411541
1369106_at 4.54464 4.403244 4.538742 4.806855 4.299657 4.577747 4.4923368 4.9213786 4.674128 4.5485363 4.190784 4.287652
1369107_at 3.773629 3.859403 3.8209696 3.8199525 3.49963 3.9517703 3.6666925 3.642864 3.6940498 3.9653406 3.751813 3.6239872
1369108_at 3.8733943 3.7459757 3.7845712 4.035056 4.030409 3.7706158 3.847204 3.7456064 3.6667323 4.157944 3.7417133 3.76839
1369109_at 3.5135636 3.612702 3.6996756 3.5377085 3.7511 3.461039 3.4587393 3.6206198 3.648352 3.398302 3.5735543 3.4916646
1369110_x_at 10.284075 10.069839 10.082157 9.267233 10.098374 9.985787 10.193055 9.801382 9.271699 9.052425 7.8735647 8.787784
1369111_at 13.970068 13.958547 14.036161 13.953763 14.006788 13.940406 14.0628605 13.95446 14.026306 13.989231 13.98094 14.04624
1369112_at 4.3546743 4.2665415 4.406266 4.3242426 4.30933 4.355938 4.139871 4.258914 4.3799524 4.220776 4.290496 4.2590866
1369113_at 3.1934006 3.3620882 3.403096 3.2789087 3.352776 3.2544236 3.3183115 3.4120576 3.3522882 3.1433547 3.5567446 3.5748234
1369114_at 3.1754112 3.3261936 3.078277 3.2835853 3.1943617 3.123376 3.148401 3.1658301 3.057307 3.0802608 3.2546756 3.2696643
1369115_at 4.436115 4.8313446 4.79918 4.616741 4.492565 4.7037005 4.558157 4.775504 4.5091004 4.677794 4.597577 4.539522
1369116_a_at 5.6136737 5.40331 5.6251636 5.76433 5.7576766 5.6600456 5.6499457 5.824294 5.6188335 5.948387 5.649702 5.697239
1369117_at 3.7753391 4.0490727 3.880754 3.9966717 3.9570088 4.058871 3.8123002 3.9881294 3.7486796 4.25327 3.9753544 3.9023454
1369118_a_at 4.453932 4.347541 4.3902073 4.4255476 4.5228033 4.239233 4.355482 4.3656483 4.22575 4.295412 4.6829453 4.603838
1369119_a_at 4.8546133 4.7679415 4.483836 4.582672 4.5561876 4.6859436 4.4671774 4.7111416 4.7502174 4.8195143 4.3882036 4.618434
1369120_a_at 7.109553 7.2123656 7.002611 7.2888117 7.010231 6.894163 7.1252384 7.2845135 6.99256 7.189451 7.04989 6.951268
1369121_at 5.2291102 5.087801 4.976552 5.39614 5.0022 5.094426 5.0299463 4.8082795 4.8193502 5.215596 4.794979 4.832252
1369122_at 7.511746 7.392453 7.3414435 7.6029897 7.4427686 7.5037127 7.6357265 7.523839 7.571823 7.4792013 7.61111 7.2182307
1369123_a_at 6.1779313 6.0423856 5.961877 6.1940193 6.056766 5.830412 5.8801327 6.085593 6.1674623 6.089648 5.6929555 6.037419
1369124_at 4.206296 4.4515133 4.122877 4.2493753 4.4943714 4.3243217 4.0499015 4.5669804 4.1129456 4.1307106 3.9694998 4.243285
1369125_at 3.3364365 3.2852583 3.4902442 3.4386227 3.672289 3.3601227 3.4015956 3.3431263 3.3444161 3.4536562 3.2897336 3.3862343
1369126_at 4.024742 3.7461305 3.7844658 3.595268 4.0200768 3.7867987 3.945341 4.0898743 3.8758535 3.9593606 3.9116583 4.3807344
1369127_a_at 6.6621313 6.3365617 6.3046193 6.375484 6.4031844 6.286411 6.679367 6.3671684 6.1022177 6.8333054 6.754858 6.712103
1369128_at 4.1047416 4.3100023 3.861653 4.0677776 4.154833 4.1244 4.325716 3.6581876 4.102848 4.0132647 4.006236 4.1294613
1369129_at 3.9166193 3.8056705 3.9071405 3.9830706 3.8108532 3.9855573 3.9097857 3.9918668 3.8162754 3.8405056 3.8548934 4.1410475
1369130_at 4.9627852 4.6827526 4.7159023 4.80774 4.691293 4.972706 4.8529854 4.8253474 4.898262 4.5732527 4.8177257 4.6587963
1369131_at 3.9840755 3.974753 4.134774 4.110061 4.22326 3.894107 3.9830985 3.9824696 3.9994678 4.0249925 4.2133884 4.118264
1369132_at 5.1803107 5.1075306 5.280511 5.349912 5.1203494 5.0582247 5.201553 5.4911885 5.143482 5.381613 5.4383307 5.3882394
1369133_a_at 3.8972454 3.9148562 3.7922676 3.8603714 3.7565172 3.883779 3.7205293 3.8170972 3.8323314 4.090266 3.7098846 3.7882044
1369134_x_at 3.5017674 3.3038197 3.490709 3.7346272 3.5594187 3.4451182 3.5168638 3.5265682 3.4443977 3.5236962 3.7008278 3.5221934
1369135_at 5.891829 6.2837796 6.06418 6.2417827 6.1557536 5.936075 5.972245 6.227885 6.046683 6.0547357 6.03341 6.010396
1369136_at 4.136223 4.0102 4.263405 4.3549843 4.126112 3.9891076 4.2163815 4.1166363 4.0975533 4.1174126 4.0735464 4.0457926
1369137_at 4.7871165 5.129756 4.994545 5.065312 4.892028 4.7802773 4.7106037 5.1577225 5.1124644 4.920527 4.906557 4.868785
1369138_a_at 3.6728632 3.6813254 3.9807513 3.886365 3.9711168 4.0105953 3.8139749 3.687476 3.76896 4.1102495 4.086931 3.787364
1369139_at 3.811715 3.543197 3.6458297 3.4626293 3.9445782 3.415718 3.7424219 3.91107 3.609249 3.7556143 3.5108669 3.7181475
1369140_at 3.7984707 3.9580941 3.7197726 4.0692415 3.948662 4.040348 3.869816 3.926008 4.0187283 3.877105 3.9582732 4.0601635
1369141_at 3.533867 3.8388515 3.711007 3.6396956 3.5937989 3.5859184 3.7082477 3.6888313 3.6355786 3.8944147 3.9959483 3.753285
1369142_at 3.4066157 3.9006748 3.9350994 3.4798613 3.669317 3.776418 3.6277924 3.738299 3.6407576 3.913874 3.5769157 3.7034621
1369143_at 4.083289 4.1979685 4.080566 4.1092854 3.9445782 3.7905066 4.006451 4.189408 4.0139036 3.9884968 4.2265244 4.2541237
1369144_a_at 3.7429729 3.7461305 3.6086147 3.9082239 3.9504926 3.685664 3.7400348 4.203513 3.9271932 3.7765932 3.9846368 3.4672644
1369145_a_at 4.5268965 4.404922 4.7389464 4.7497697 4.4832435 4.6512823 4.740798 4.7803626 4.6135874 4.701658 4.616074 4.5434155
1369146_a_at 6.981604 7.177253 7.2688527 7.385755 7.585814 6.873008 7.544462 7.268285 7.6842575 7.500655 7.9924088 8.069144
1369147_at 5.006887 4.7236485 4.612523 5.265229 5.090452 4.584232 4.815493 5.15409 4.4217052 4.743531 4.7178173 4.5744348
1369148_at 8.226896 8.054497 7.961802 8.157052 8.175713 7.9881926 8.014238 7.9619136 8.024439 8.036793 8.152901 8.093243
1369149_at 4.805589 4.9567685 4.9789934 4.6918716 4.886939 4.883528 4.889143 4.986786 4.898262 4.7837296 5.011964 4.724879
1369150_at 8.128931 8.10948 8.297577 7.9048448 8.527445 7.8672047 7.780349 8.245442 8.1810875 8.6352825 7.4329042 8.116701
1369151_at 5.1465993 5.0350375 5.015335 5.2670803 5.19743 5.142933 5.0341845 5.078205 5.0290756 4.9366446 4.792769 5.1932716
1369152_at 7.1634803 7.1631227 7.1974444 6.818016 6.9530516 7.263381 7.2150974 6.8653727 7.1463075 7.087058 7.2123275 7.169958
1369153_at 3.7023067 3.5546591 3.5841246 3.7998707 3.5594187 3.8012578 3.684429 3.4932466 3.6083913 3.8313527 3.7980394 3.7854655
1369154_at 4.035367 4.107689 4.022298 3.9903824 3.962096 3.860148 3.9329333 3.8133485 3.9478757 3.7069843 3.7961166 3.9768221
1369155_at 4.630783 4.947207 4.598566 4.6709595 4.670301 4.7348495 4.631583 5.162003 4.551094 4.6198325 5.000347 4.8802004
1369156_at 6.889187 7.0485344 6.7108836 6.8954916 6.6440654 7.102198 6.8572574 6.747484 6.9576783 6.850815 6.961482 6.747652
1369157_at 8.606817 8.517331 8.818499 8.491182 8.404609 8.725416 8.580181 8.421251 8.777851 8.333502 8.732189 8.647276
1369158_at 4.2728252 3.8675768 4.2560987 4.4446936 4.438965 4.39464 4.1733828 4.487732 4.46492 4.1268034 4.3973927 3.6889787
1369159_at 5.048405 5.244785 5.1910295 5.681774 4.9008765 5.0561233 4.986204 5.4286876 5.0176477 5.2613826 5.002323 4.7708454
1369160_a_at 4.7450757 5.018221 5.2926784 4.8144264 5.2885103 4.747117 4.9296784 5.2419796 4.7871447 5.022787 4.72879 5.124401
1369161_at 8.343323 8.741158 8.37163 8.609725 8.531091 8.427083 8.965912 8.63855 8.828136 8.660203 8.69065 9.023116
1369162_at 3.8785958 3.799143 3.8100379 3.9877796 3.7491574 3.910749 3.6533248 3.7747986 3.9362845 3.8359623 3.605594 3.9927762
1369163_at 4.967501 5.158899 4.9789934 5.13612 4.7004895 5.2134132 5.0299125 5.1278157 5.016709 5.11314 5.150242 5.0824227
1369164_a_at 4.1529374 4.4298286 4.1055884 4.3299613 4.2962403 4.3635035 4.1594486 4.2801685 4.347785 4.361827 4.529544 4.310715
1369165_at 4.0302753 4.1013565 4.0436325 4.1957693 3.9822788 4.2302895 3.9607215 4.0627966 4.1368036 4.1416397 4.053838 4.123378
1369166_at 4.1690197 3.8935275 4.1965656 4.2080984 3.9987683 3.7731316 3.6982863 3.8803442 4.0272107 4.2371044 4.1641617 3.838743
1369167_at 5.8535843 5.760918 5.483365 5.623634 5.657169 5.507442 5.638467 5.7753983 5.5021405 5.920301 5.7014523 5.832025
1369168_a_at 5.2046976 5.1248326 5.057535 4.994436 4.9697027 5.0774937 5.0598793 4.7310414 4.9142947 5.081685 5.0923767 5.084281
1369169_at 9.334502 9.407867 9.606402 9.247773 9.683134 9.615423 9.340134 9.606235 9.561369 9.434335 9.438291 9.605436
1369170_at 4.0410013 4.131406 4.2651973 4.027666 4.1822243 4.0058384 3.8356786 3.9089868 3.91799 4.2659063 3.8897853 3.6936758
1369171_at 11.111244 11.2881365 10.387334 11.276925 10.605591 11.285712 11.313336 11.301649 11.176385 11.185919 11.135987 11.25342
1369172_at 4.344494 4.2825117 4.080566 4.057475 4.476616 3.915567 3.9352474 4.3193936 4.0476937 4.207022 4.2520037 4.2019086
1369173_at 5.322039 5.170139 5.450958 5.4074073 5.2808743 5.3772902 5.4256945 5.121147 5.1124644 5.2735286 5.0710015 5.1682425
1369174_at 7.4962335 6.9391346 7.432722 7.079953 7.12969 7.265813 7.271775 6.9540815 7.18018 6.9756026 7.2326064 7.106147
1369175_a_at 3.8588548 4.0656204 3.719396 3.688771 3.5986173 3.7339816 3.6424205 3.7975624 3.966812 3.8327792 3.6744344 3.8211913
1369176_at 6.3894873 6.5120025 6.2720656 6.621421 6.5919223 6.549996 6.629994 6.505645 6.5744143 6.483364 6.66393 6.507527
1369177_at 7.3873277 6.9991713 7.3050065 7.2044077 7.271444 7.4241705 6.891541 7.2246985 7.2530036 7.037736 7.0035434 6.6899457
1369178_a_at 4.383843 4.384758 4.411687 4.315273 4.127967 4.0586767 4.0058947 4.1502953 4.209935 4.3159175 4.0913105 4.1996984
1369179_a_at 6.2044144 6.0118337 6.6129427 5.8125057 6.1667047 6.162177 6.0611696 5.966282 6.401116 5.8715353 6.1188326 6.168325
1369180_at 5.0269713 4.9536242 4.765196 4.858299 4.8848777 4.722212 4.7878675 5.191723 4.9488688 5.0803823 5.0178003 4.969191
1369181_at 5.9578857 6.1886644 6.0512514 5.954212 6.1038547 5.689632 5.9328647 5.8166704 6.5663996 6.148593 6.055006 5.8760376
1369182_at 3.9104638 4.1766715 4.13113 3.846954 3.7146208 4.0508986 3.55236 3.8667636 3.8068619 3.9420528 4.1818347 4.051732
1369183_at 4.935171 5.0983086 4.867302 5.1785507 4.9568195 4.813123 5.067153 5.0627384 4.7179937 5.095604 4.941417 5.2325773
1369184_at 4.269255 4.045607 3.941315 4.150902 4.091689 4.1360135 3.949854 3.7592804 3.7985637 4.033793 4.0216284 4.018804
1369185_a_at 5.1803346 5.095199 4.806347 5.175581 4.9707694 5.032492 5.071981 4.8867674 4.895907 5.186732 4.879463 5.087815
1369186_at 7.4703293 7.204482 7.5366335 7.0927486 7.2847605 7.4163713 7.7379227 7.395048 7.2941823 7.113722 7.0743566 7.3639627
1369187_a_at 7.109051 7.1227508 6.999616 7.243785 7.2617626 6.981148 6.897444 6.989032 7.0466037 7.0372996 6.8598714 7.710053
1369188_at 3.865128 3.8524451 3.864222 4.0768137 3.7434192 4.184095 4.3391447 3.8450882 4.1745462 4.076875 3.6757233 4.1088543
1369189_at 5.3486567 5.373168 5.280511 5.7490516 5.528307 5.3406024 5.291859 5.6995974 5.172126 5.6033688 5.328915 5.4553285
1369190_at 5.238423 5.553107 5.307608 5.5254297 5.3734107 5.3511357 5.3910336 5.874408 5.4819274 5.652529 5.3629622 5.4630566
1369191_at 3.5618463 3.7461305 3.6294844 3.5232022 3.6829119 3.512036 3.5059407 3.558346 3.547817 3.5853546 3.5314815 3.4257905
1369192_at 4.553749 4.5915093 4.3860774 4.8930097 4.52431 4.690532 4.8372664 4.6157284 4.558605 4.5288587 4.449853 4.9384522
1369193_at 5.503461 5.528235 5.643037 5.2389364 5.456032 5.493282 5.311298 5.531772 5.2588105 5.676236 5.397458 5.296196
1369194_a_at 3.8821049 3.8454452 3.7159078 3.775617 3.7882962 4.0560975 3.8867257 3.777158 3.901919 3.6050954 3.8969147 3.8973448
1369195_at 5.99018 5.519909 6.1408157 5.8968253 6.27827 5.7857876 6.064663 6.086369 6.509547 6.0858154 5.728784 6.6657705
1369196_at 5.4923954 5.5646296 5.56999 5.541641 5.0985374 5.321965 5.454976 5.6390696 5.38194 5.6191177 5.246912 5.8144016
1369197_at 5.6146307 5.996869 6.02514 5.803612 5.7306123 5.7055855 5.798852 5.5521774 5.873814 5.531161 5.709745 5.3810387
1369198_at 5.1868153 5.261347 4.9516907 5.222541 5.4833927 5.4470673 5.188326 5.2745867 5.0405536 5.1460686 4.912957 5.266327
1369199_at 4.6268005 4.676098 4.8336964 4.5340376 4.6921186 4.4047394 4.8865175 4.7449737 4.5709043 4.819136 4.6622972 4.67653
1369200_at 9.594161 9.406459 9.590374 9.497301 9.327464 9.457014 9.263369 9.492647 9.246799 9.26262 9.101828 9.222138
1369201_at 5.2401094 5.1358924 5.064766 5.1683636 5.13229 4.990755 5.0887547 5.2889633 5.0983305 5.1671743 4.9742746 5.086355
1369202_at 3.483082 3.5479667 3.2371268 3.5885787 6.4371295 3.511819 3.603168 3.546786 3.4057875 3.3902786 3.519458 3.5223978
1369203_at 3.7570572 3.7766001 3.8273914 3.8683262 3.89625 3.814821 3.9087532 3.7233212 3.7799926 3.8342369 3.79207 3.6538725
1369204_at 7.5300174 6.9591446 7.428688 7.363991 7.1983223 7.089051 7.5955195 7.4632134 7.030911 6.934756 6.617891 7.332501
1369205_at 4.854942 5.1922045 4.9048357 5.3974347 5.259649 5.078822 5.272254 5.087512 5.13151 5.4753337 5.1611447 4.738683
1369206_at 12.559947 12.618771 12.59439 12.536108 12.6920805 12.575886 12.496732 12.570747 12.631485 12.49159 12.670227 12.53159
1369207_at 4.236421 4.2368336 4.493923 4.5418797 4.1482143 4.5998 3.9686458 4.4949636 4.490422 4.2392116 4.2917337 4.1589613
1369208_at 5.544386 5.774029 5.957976 6.059517 5.6322002 6.1047497 5.621016 6.0315714 6.182988 5.782585 5.4025855 5.462698
1369209_at 6.5630236 6.5532966 6.6873584 6.5458255 6.651819 6.6990385 6.400602 6.6296215 6.346201 6.5166607 6.584313 6.5640316
1369210_at 3.2866387 3.330348 3.5158036 3.044929 3.1309118 3.1796353 3.1746144 3.3547475 3.45249 3.3877647 3.3763916 3.4672644
1369211_at 6.085062 6.0966234 6.078836 6.3125544 6.451328 5.9488826 6.172448 6.0351305 5.967115 6.186701 6.0463004 5.9711604
1369212_s_at 6.908741 7.055505 7.3280764 7.2884293 6.7986374 6.7780695 6.846543 7.368254 6.9882007 7.1358995 7.161015 7.3090644
1369213_at 4.722255 5.127921 4.8066425 4.907202 4.765363 4.796347 4.5881085 4.8431273 4.7168 5.0182953 4.959284 4.820257
1369214_a_at 5.505278 6.0286336 5.7040954 5.852753 5.7599397 5.7736745 5.770099 5.8182244 5.6725955 5.731564 5.6430516 5.6257415
1369215_a_at 10.813152 10.6596985 10.660866 10.666539 10.681225 10.644434 10.773133 10.502239 10.687963 10.498175 10.405835 10.508069
1369216_a_at 5.5066175 5.6714373 5.363568 5.5621185 5.627157 5.5373573 5.435693 5.5055246 5.4832954 5.376379 5.327518 5.4498587
1369217_at 4.325387 4.170986 4.3825045 3.9967952 4.2503996 4.202488 4.0578117 4.201595 4.3549414 4.2334566 4.118581 4.1737385
1369218_at 7.4276357 7.5642343 7.2921505 7.482639 7.434187 7.4590216 7.5913115 7.66496 7.5570593 7.994835 7.9057946 7.6740417
1369219_at 6.1585937 5.932502 5.7202854 6.1234903 6.040948 5.976181 6.087877 6.082333 6.045376 6.078186 5.9770184 6.053026
1369220_at 7.186886 7.0514884 6.9982815 7.1316376 6.951958 7.0015197 7.2154446 7.164201 7.079474 7.454913 7.498744 7.2104897
1369221_at 7.2559905 6.6829877 6.752017 7.144921 7.2635765 6.3241935 6.613773 6.7844267 6.6518755 6.9197664 6.95569 7.140584
1369222_at 5.096489 5.184981 5.032419 5.209344 5.2297697 5.1729894 5.123877 5.081905 5.2242556 5.1998982 5.234932 5.207202
1369223_at 6.4370637 6.7340937 6.485811 6.6463842 6.6679206 6.6203876 6.5072255 6.7388115 6.523332 6.594973 6.656118 6.677055
1369224_at 11.165418 9.3386965 11.209126 10.967288 10.733681 9.333935 10.847875 10.646867 10.935771 11.088279 11.745024 10.744977
1369225_at 12.124621 11.934178 11.934069 12.114464 12.12067 11.787475 11.651107 12.411948 12.022378 12.118303 11.7971525 11.888265
1369226_at 8.291146 7.660398 8.102194 7.696564 7.9457345 7.8141994 7.365472 8.22123 8.030844 7.7222686 7.603821 7.397104
1369227_at 5.915185 5.890564 5.9930496 6.1201673 5.946496 5.9904213 6.0371366 5.822499 6.280316 6.012809 6.365214 6.1976633
1369228_at 5.407973 5.4046006 5.500247 5.248432 5.2477736 5.48561 5.4118505 5.6776047 5.2673793 5.6058884 5.2611856 5.5719857
1369229_at 5.4915476 6.0150547 5.630183 5.9353104 5.8704786 5.5447326 5.354297 5.7280655 5.326779 5.973286 5.813651 5.5129247
1369230_at 4.619301 4.512817 4.3916187 4.7252994 5.134864 4.6651297 4.464196 4.7449737 4.7792215 4.6511083 4.547687 4.563229
1369231_at 4.510184 4.8144236 4.5256 4.7291174 4.8637395 4.7476096 4.780149 4.5435286 4.612557 4.583773 4.394041 4.5929723
1369232_at 4.4979305 4.461431 4.6116853 4.7952223 4.7003555 4.330501 4.5449076 4.4163527 4.6283607 4.443627 4.605055 4.4604254
1369233_at 3.7418633 3.773626 3.7894568 3.8528428 3.8639257 3.9463766 3.8604598 3.894259 3.6750216 4.056241 4.0742207 3.8831303
1369234_at 8.026588 7.7440352 7.6549187 7.6774025 8.011024 7.6691203 7.6396275 7.7858834 7.6928053 8.067571 7.6915464 7.559468
1369235_at 4.6749606 4.87708 5.0838428 4.9594154 4.7230587 4.8607645 4.77536 5.0114 4.8324513 4.6661243 4.7255774 4.8286076
1369236_at 5.4700685 5.0851035 5.1571565 5.0552974 5.2260785 5.0218773 5.240246 4.9980063 5.012328 4.952414 5.2264 4.91891
1369237_at 5.2170115 5.062132 5.146519 5.0136085 5.2783437 5.1131673 5.147492 5.1312184 4.986068 5.0273094 5.1408253 5.0286455
1369238_at 10.37353 9.868037 10.387181 9.707469 9.774268 10.158801 9.534329 9.301252 9.008063 9.640065 9.601179 8.875969
1369239_at 3.8743403 3.9585779 3.7994342 3.8780446 3.8149185 3.9291186 3.8087294 4.0375 4.0805273 4.0616703 3.8926542 3.9743574
1369240_a_at 5.4361687 5.60434 5.418539 5.648455 5.7599397 5.6493607 5.525225 5.907404 5.4534287 5.477004 5.5697412 5.744291
1369241_at 5.0365767 5.0908804 5.183479 5.5116067 5.1759887 5.548523 5.221519 5.1606274 5.1930246 5.1973195 5.185233 5.2648926
1369242_at 3.5424027 3.4823985 3.3456523 3.6045394 3.4985387 3.3902376 3.503749 3.4078774 3.3895652 3.6433573 3.432298 3.4045606
1369243_at 3.9841778 4.202621 4.123586 3.8967807 4.0841823 4.1855755 3.6241045 3.6905084 4.0621343 3.9391134 4.1719904 4.001052
1369244_at 6.7682543 6.798099 6.9099765 6.8318253 6.7176847 6.687407 6.395554 6.3617444 6.760858 6.5501227 6.961482 6.67114
1369245_at 4.002557 4.1979637 4.119066 4.1219454 4.230873 4.117305 4.3426104 3.985055 4.0645313 4.157944 4.183086 4.1060987
1369246_a_at 3.3856127 4.0084505 3.464531 3.7337577 3.7546368 3.7946043 3.8168166 3.8191464 3.589728 3.6479979 3.716599 3.4344516
1369247_at 6.942036 6.513196 6.711818 6.599189 6.4101324 6.5571404 6.4788437 6.3494596 6.6971064 6.030481 6.682712 6.960623
1369248_a_at 8.795609 8.670198 9.018142 8.361452 8.84684 8.902943 9.059815 8.639823 8.760752 8.387697 8.830845 8.477967
1369249_at 8.698943 8.601751 8.200043 8.415443 8.335917 8.3263 8.323192 8.300913 8.387527 8.778409 8.784743 8.807855
1369250_at 4.902294 5.316237 4.908988 5.316903 4.6983886 4.755192 4.857973 4.960097 4.9184246 4.9430976 4.9810534 4.806031
1369251_a_at 5.278801 5.5376606 5.1499424 5.324732 5.6832113 5.5031304 5.5233793 5.5826807 5.289665 5.467905 5.573267 5.455746
1369252_a_at 5.341468 5.1248326 5.216003 5.5194373 5.1969867 5.3292255 4.989702 5.24543 5.1185308 5.0501184 4.9694448 5.277255
1369253_at 3.8272576 4.060323 3.7023666 4.1302443 3.8772106 3.8795567 3.7925954 4.004594 3.5496788 4.1010246 3.8602583 3.558595
1369254_a_at 3.7168264 3.5828912 3.9289467 4.0398583 3.8020976 3.840526 3.8654807 3.93026 3.9807558 3.6440148 3.9824739 3.7050116
1369255_at 6.2801366 6.146296 6.436047 6.351262 6.575861 5.968003 6.3260503 6.522039 6.601798 6.1066084 6.0357428 6.2961364
1369256_at 5.664341 5.6891828 5.6136813 5.9533987 5.8491435 5.3983145 5.621016 5.760769 5.5629687 5.7037377 5.781641 5.9760804
1369257_at 4.7680798 4.719598 4.8348722 4.8121276 5.0113254 4.7860193 4.9206085 5.016757 4.749214 4.8714066 4.681603 4.506913
1369258_at 3.2343102 3.1993818 2.9825406 3.2042384 3.391535 3.0873559 3.3121579 3.2519917 3.2128832 2.9589856 3.3855677 3.287718
1369259_at 6.763187 6.7870545 7.569648 7.0538473 6.677346 6.526589 6.59579 7.708918 6.840172 6.5147996 6.424397 6.9637403
1369260_a_at 4.158033 4.4154196 4.1526194 4.477373 4.2444735 4.0900445 4.1249304 4.319328 4.1337967 4.3059254 4.1879144 4.045752
1369261_at 4.9467254 5.0375032 5.1150336 4.9424167 4.6205435 4.983323 4.8463535 5.1732235 4.9260406 4.9128194 4.8182583 5.016286
1369262_at 6.7670035 6.7345614 6.9717712 6.624733 6.935921 6.624764 6.947849 6.844148 6.6853786 6.817386 6.6770306 6.635377
1369263_at 3.2588081 3.7681754 3.490802 3.416727 3.242721 3.3741457 3.3436182 3.439935 3.3073409 3.5841453 3.481919 3.7982066
1369264_at 4.942791 5.162767 5.0118504 5.065312 4.85583 5.0654097 5.022012 5.204576 4.9368405 4.909393 5.12002 4.900129
1369265_at 6.848065 6.741491 6.774641 6.445774 6.475771 6.570209 6.648454 6.5678034 6.628571 6.4775105 6.754766 6.310602
1369266_at 5.596196 6.0625467 5.6858406 5.9823203 5.4964433 5.795155 5.450495 5.8825846 5.7130213 6.2421927 5.778809 5.973217
1369267_at 4.1433353 4.125736 4.168227 4.211811 4.055899 3.7788544 4.04032 4.0435057 3.9619892 4.091289 4.0313044 4.161689
1369268_at 5.0888677 4.076194 4.2859464 4.477805 4.391626 4.376478 4.039772 4.2506723 4.3253574 4.369125 4.1101694 4.0534344
1369269_at 9.085569 9.177012 9.061688 9.267123 9.226467 9.164227 9.349479 9.2334385 9.275717 9.133728 9.30606 9.305604
1369270_at 8.600911 8.701857 8.588422 8.406379 8.722567 8.518085 8.61725 8.599052 8.729971 8.767167 8.685648 8.879508
1369271_at 4.129626 4.0640965 3.9336076 4.106482 4.0284395 4.1464343 4.325716 4.149644 3.9831934 4.5208855 4.0741396 4.0163116
1369272_at 5.3511977 5.430424 5.5753884 5.4319124 5.244535 5.2366667 5.662335 5.3142843 5.400095 4.9986405 4.6642118 5.282578
1369273_a_at 4.5217867 4.311282 4.1111336 4.458646 4.352806 4.5194435 4.150015 4.314269 4.558605 4.321081 4.2562594 4.417239
1369274_a_at 4.447881 4.359638 4.3335495 4.356852 4.5228033 4.2941465 4.458803 4.4148555 4.3256464 4.4574428 4.2273507 4.218628
1369275_s_at 12.670034 12.606209 12.700344 12.542255 12.774032 12.608051 12.4721365 12.628704 12.578742 12.510628 12.395726 12.708315
1369276_at 4.773898 4.6002293 5.0317206 4.8216324 4.5967965 5.0708027 4.946278 4.874492 4.870298 4.9300156 4.967951 4.8520327
1369277_at 5.7039065 5.5385294 5.495343 5.349671 5.7576876 5.7304573 5.841699 5.7167983 5.6789722 5.769587 5.939405 6.1049805
1369278_at 8.080326 8.442688 8.299033 8.4978 8.458119 8.126358 8.182423 8.184738 8.34874 8.274274 8.352464 8.1962805
1369279_at 5.7210298 5.5591226 5.5947156 5.6212997 5.8058968 5.5385733 5.7183146 6.075106 5.6478558 5.938285 5.8265905 5.6319056
1369280_at 4.133483 4.240522 4.279328 4.471355 4.2260804 3.8371346 4.2359214 4.5109715 4.1892967 4.363124 4.4718776 4.2052817
1369281_at 3.5167134 3.587942 3.445331 3.540688 3.4030435 3.77868 3.5954494 3.5453048 3.6431782 3.5214157 3.7200394 3.7379177
1369282_at 3.5132072 3.3508615 3.316643 3.4677746 3.3243926 3.3902376 3.4808834 3.4609246 3.4590852 3.408679 3.3085892 3.6290147
1369283_at 3.7373137 3.7764509 3.868135 3.9253004 3.922789 3.7029831 3.743073 3.5775254 3.7364833 3.971552 3.9087522 3.975831
1369284_at 5.194066 5.132618 5.062276 5.264451 5.265626 5.098625 5.33422 5.2668457 5.170229 5.5649805 5.2733607 5.2302628
1369285_at 6.2062173 6.1544685 5.9980154 5.5140414 6.131031 5.7783713 5.8514037 6.0478034 5.8355556 6.348115 5.3725348 6.214857
1369286_at 12.383947 12.516783 12.508695 12.461384 12.428669 12.618713 12.463581 12.494589 12.4671755 12.411138 12.583659 12.468585
1369287_at 4.4198666 4.233895 4.492453 4.6981225 4.9929585 4.6209936 4.4551353 4.5605416 4.624758 4.987811 4.3487077 4.4719853
1369288_at 4.341489 4.528706 4.318784 4.6576376 4.7934246 4.3413334 4.2870502 4.2752695 4.2597537 4.552007 4.289747 4.5608854
1369289_at 9.807338 9.897315 9.453005 9.593513 9.758447 9.885299 9.827459 9.34881 9.409432 9.704941 9.836506 9.661045
1369290_at 4.8223963 4.683935 4.656042 4.543124 4.568363 4.600689 5.0211926 5.028285 4.446925 4.6358986 4.6335316 4.6005774
1369291_at 10.232492 10.150383 9.873593 10.319283 10.254527 10.165133 10.186576 10.426397 10.232057 10.107421 10.15629 10.121125
1369292_at 4.1429396 4.531382 4.2789974 4.3700714 4.5967436 4.179393 4.0641365 4.446972 4.4091372 4.6590548 4.36456 4.5344934
1369293_at 5.637685 5.7013817 5.8478684 5.888646 5.9526644 5.723572 5.594317 5.7705345 5.686549 5.9965963 5.7877197 5.67177
1369294_at 5.0872664 4.4571934 4.8153996 4.5204053 4.641545 4.4785614 4.454084 4.675445 4.6406565 4.596855 4.7202725 4.7273364
1369295_at 4.6107326 4.782417 4.651312 4.5709352 4.5065837 4.4892616 4.712548 4.7156706 4.6919155 4.850409 4.8262515 4.851312
1369296_at 12.685652 12.636931 12.662686 12.589861 12.581989 12.642321 12.595786 12.732342 12.90702 12.763493 12.649346 12.537602
1369297_at 4.2029753 4.0627747 4.0348005 3.7564905 4.042655 4.144721 3.8862946 3.8865492 4.361166 4.0559916 4.0396843 3.9924655
1369298_at 4.15079 4.1044946 4.022298 4.379083 4.1642303 4.325891 4.2763386 4.329834 4.1886415 3.9390166 4.109137 4.2418437
1369299_at 4.5714216 4.668298 4.5464206 4.676477 4.6013823 4.453312 4.8803 4.52499 4.558605 4.834054 4.405486 4.7753363
1369300_at 4.129482 4.069871 3.9987376 4.156971 4.1022015 3.8952212 3.9952602 3.903983 4.1069746 4.316084 4.0097666 3.999659
1369301_at 4.558505 4.4567866 4.4136014 4.85208 4.732621 4.5600014 4.3707232 4.4815297 4.4484262 4.4590173 4.546422 4.3926487
1369302_at 4.3823385 4.3205843 4.649788 4.379038 4.588393 4.8607645 4.47176 4.5408587 4.3116465 4.353095 4.3684664 4.4882097
1369303_at 3.5443513 3.5244663 3.6708386 3.539094 3.5118756 3.8663242 3.799626 3.6080463 3.618475 3.5640917 3.7302754 3.6509254
1369304_at 6.7199697 6.699117 7.0035977 6.460251 6.8499436 6.6258044 6.6688385 6.7485013 6.6177773 6.4302874 6.5661244 6.941309
1369305_at 4.690419 4.520898 4.7641816 4.6660438 4.522204 4.402919 4.554293 4.6475344 4.4509606 4.5212355 4.5586967 4.66397
1369306_at 4.345879 4.1945333 4.178168 4.171168 4.186221 4.183812 4.135009 4.231895 4.402659 3.9600284 3.7068143 4.3129854
1369307_at 4.7009735 5.1248326 4.832775 4.93248 4.9703846 4.8068266 4.7991457 4.9953012 4.8854065 4.979367 4.8653116 4.98424
1369308_at 5.283816 5.443125 4.8417354 5.0714364 5.1474886 5.1037674 5.271278 5.0960283 5.222885 5.351497 5.271715 5.198389
1369309_a_at 4.7645636 4.845029 4.5922127 4.7149854 4.9489775 4.7637916 4.7114716 5.042926 4.7832794 4.573291 5.014059 4.613382
1369310_at 5.4326468 5.3785076 5.1036663 5.3905506 5.191696 5.3027916 5.3669415 5.0613365 5.1739564 5.4749355 5.355445 5.0998697
1369311_at 3.3668938 3.7765803 3.4360764 3.5248547 3.6253846 3.674012 3.743073 3.6044548 3.4514933 3.7586303 3.6536305 3.479793
1369312_a_at 8.560951 8.685991 8.643423 8.309429 8.6159525 8.649392 8.647652 8.558187 8.673731 8.573197 8.605719 8.507077
1369313_at 4.679084 4.743481 4.4343176 4.5709352 4.817205 4.6278424 4.8026557 4.8145785 4.538945 4.7199473 4.6239953 4.789891
1369314_at 4.157528 4.363647 3.9806204 4.288988 4.2947636 4.2543273 4.398644 4.392056 4.246398 3.881059 4.316604 4.0383763
1369315_at 4.103798 4.291213 4.06439 4.5073586 4.26617 4.015318 3.9704416 4.342575 4.065235 4.2173023 4.2836947 4.2226276
1369316_s_at 6.036321 6.1728234 6.1470766 6.160898 6.1755958 6.1359835 6.2477546 6.0300307 5.825313 6.2305894 6.066163 6.2218633
1369317_at 3.8912601 3.9939754 3.7298026 3.911868 3.9445782 3.7712502 3.7663782 3.9788554 3.6940498 3.6682463 3.9644308 3.4816468
1369318_at 6.1121693 5.7720203 5.9043283 5.7148604 5.773482 6.0720644 6.157984 6.078571 6.1883636 6.0574217 6.0019536 6.2667484
1369319_at 8.854721 8.808645 8.719387 8.885841 8.825697 8.738838 8.808631 8.951913 9.053823 8.820847 8.640064 8.734238
1369320_at 4.1255817 4.1336203 4.025343 4.066349 4.3067074 4.23042 4.2529373 4.2736044 4.092905 4.2256894 4.393754 3.867966
1369321_s_at 3.4411678 3.5176637 3.2208402 3.2052722 3.2640378 3.3371964 3.2886794 3.4089751 3.3405995 3.2730517 3.261682 3.224671
1369322_at 5.2491846 5.480268 5.280511 4.8767548 5.1630416 5.345765 5.3168635 5.210105 5.4651995 5.4446435 5.1703916 5.3088727
1369323_at 6.7161875 6.846654 6.7611036 6.6001835 6.998779 6.974445 6.870376 6.6302567 6.9451184 6.7782 6.475316 6.7630463
1369324_at 3.3402226 3.4436378 3.3463104 3.6213193 3.5593069 3.4866989 3.4486566 3.5169218 3.4506395 3.4163816 3.850074 3.3823576
1369325_at 6.5926857 6.5386972 6.8385353 6.6553254 6.23003 6.357077 6.3833227 6.4331994 6.487917 7.0253735 6.868588 6.532154
1369326_at 3.8021963 4.16197 3.6682673 4.048854 3.7140145 3.6770194 3.638747 4.220443 3.6613817 3.6164725 3.6962488 4.18015
1369327_at 4.315463 4.390897 4.2928486 4.4435325 4.2834234 4.3311777 4.2563767 4.519038 4.247259 4.485695 4.247447 4.381783
1369328_at 6.877082 5.886712 6.8498096 6.16345 6.877137 5.8923664 6.3701816 6.62863 6.535572 6.597277 6.655035 6.4929695
1369329_at 5.283816 5.4315677 5.2984676 5.5165987 5.2949696 5.239034 5.540664 5.6142197 5.258409 5.453541 5.4383307 5.3621116
1369330_at 5.2884626 5.1803994 5.0645103 5.100293 5.193713 5.0120125 5.0546002 5.171351 4.9617367 5.065481 4.9721165 5.3744
1369331_a_at 4.713383 4.98344 4.926691 5.1184397 4.7640324 4.7508235 4.6398277 4.8836055 4.9512777 5.005476 4.7672267 5.0185065
1369332_a_at 3.8714845 4.0319023 3.7278326 3.8771703 3.8024328 3.636436 3.6641276 3.96296 3.7176065 4.1209974 3.740509 3.6817837
1369333_a_at 3.2667108 3.28383 3.152939 3.1404052 3.3344238 3.2613683 3.3281639 3.3219013 3.2270308 3.2812047 3.372078 3.1540782
1369334_at 3.792018 3.8353431 3.7970378 3.9469843 3.7451801 4.2012014 3.8701901 3.9604418 3.8713949 3.6826308 3.7015767 4.116557
1369335_at 3.612526 3.64671 3.712662 3.7110567 3.9093418 4.0162964 3.6859887 3.7518435 3.5185382 3.6483355 3.583325 3.4980733
1369336_at 5.1914353 5.3730583 5.147997 5.4757614 5.423685 5.576871 5.45569 5.72612 4.9730854 5.4177637 5.3390765 5.427098
1369337_at 4.3000927 4.428314 4.11244 4.2450895 4.1914163 4.481263 4.186229 4.2671633 4.1545944 4.3244114 4.0632243 4.4863033
1369338_at 5.7033935 5.8214946 5.6605306 5.8398585 5.8240485 5.605266 5.7692537 5.7108355 5.864587 5.8348393 5.7592354 5.7795796
1369339_at 5.3767405 5.5091887 5.9064527 5.703582 5.861195 5.72865 5.724581 5.513525 5.437517 5.637459 5.7984424 5.47114
1369340_at 4.361404 4.4438567 4.33222 4.637117 4.595052 4.3492136 4.447682 4.604547 4.417717 4.508549 4.2536144 4.549396
1369341_a_at 4.1467013 4.347898 4.12864 4.4314213 4.325597 4.147068 4.2472334 4.0039196 4.200001 4.192667 4.0846567 4.2463455
1369342_at 4.7500176 6.0053177 5.183479 5.396556 5.9896226 5.648697 5.0887547 5.2171445 5.1644664 5.369595 5.7866836 5.578999
1369343_at 3.494833 3.5054014 3.273698 3.281845 3.4534597 3.225365 3.4666052 3.6363482 3.277744 3.41618 3.592135 3.4367077
1369344_at 5.3108425 5.4983892 5.1884823 5.5189004 5.366239 5.167806 5.2356343 5.2554545 5.372052 5.413993 5.265368 5.308488
1369345_at 4.236701 3.7086835 3.8502333 4.074209 3.9219265 3.9818466 4.065383 4.246994 3.7322319 4.108403 3.8453155 4.3079844
1369346_at 3.5582488 3.6940253 3.4538622 3.6444507 3.6315668 3.6846051 3.4422686 3.656451 3.4870484 3.569569 3.5970633 3.4667711
1369347_s_at 5.599105 5.6219254 5.6796746 5.837907 5.657838 5.8168297 5.6175733 5.852485 5.8870173 5.533924 5.571076 5.792927
1369348_at 4.449371 4.314473 3.8585663 4.5316987 4.4623504 4.2581086 4.380127 4.4463816 4.1607738 4.491104 4.1521244 4.2261553
1369349_a_at 3.456621 3.297177 3.5157757 3.675895 3.472032 3.625029 3.6275403 3.7130387 3.480658 3.3987875 3.59246 3.6511803
1369350_at 5.390912 5.663832 5.3041363 5.4512806 5.602727 5.18018 5.1874237 5.548455 5.423 5.5661077 5.3648195 5.23428
1369351_at 4.3564014 4.492702 4.3090754 4.4531336 4.372963 4.450215 4.400285 4.4264746 4.217342 4.4507713 4.2925835 4.722726
1369352_at 5.813288 6.1765594 6.065745 5.718749 5.948803 5.769353 5.841004 6.1512904 6.028194 5.7931304 5.951987 6.4065647
1369353_at 4.1426044 4.5398035 4.228413 4.636613 4.7999988 4.0752425 4.180705 4.672456 4.4659925 4.4526844 4.495485 4.413306
1369354_at 6.4451776 6.5249233 6.4766545 6.4423842 6.4487 6.307004 6.3250113 6.674785 6.3872547 6.498551 6.562159 6.549528
1369355_at 4.802789 4.616533 4.680811 4.907331 4.748238 4.9371305 4.790305 5.0169034 4.687921 4.8162026 4.513215 4.8382134
1369356_at 3.8928242 3.933099 4.109562 4.1491966 4.288501 3.8945312 4.1052055 4.082328 3.9987035 4.06792 4.066941 4.3154764
1369357_at 5.2274284 5.017432 5.044379 5.484677 4.929997 5.0369515 4.9344625 5.00288 5.210358 5.279468 5.043745 5.3997493
1369358_a_at 6.249056 6.1988664 6.2093368 6.417276 6.299068 6.113857 6.235346 6.378744 6.2475505 6.29835 6.3006244 6.443204
1369359_at 4.3860407 4.4200816 4.2730784 4.3438883 4.3400073 3.9540107 4.064994 4.295819 4.241831 4.205106 4.0145497 4.0453296
1369360_at 5.9552035 5.8493886 5.7267923 6.1218543 5.9912004 5.9538455 5.760316 6.1170273 5.948312 6.1988683 5.615519 6.015656
1369361_at 3.517381 3.7404747 3.8541467 3.6488786 3.634843 3.730627 3.682505 3.517115 3.6499834 3.4715393 3.802452 3.4587698
1369362_at 5.182298 5.2448006 5.0780816 5.3052654 5.0713396 5.121213 5.190105 5.136656 4.9813433 5.2222815 5.200836 5.0868597
1369363_at 3.3828168 3.6469758 3.4053562 3.60436 3.7579138 3.303529 3.7319727 3.7803712 3.567875 3.833431 3.7016227 3.5099502
1369364_at 3.3845475 3.5125854 3.4464529 3.4467802 3.5708427 3.4696636 3.76807 3.5633078 3.577894 3.400085 3.6271014 3.4316554
1369365_at 4.6719007 4.405559 4.541482 4.3547196 4.5595384 4.595388 4.213788 4.386423 4.4405313 4.346265 4.383339 4.262325
1369366_at 4.8404913 4.8536468 4.7335157 4.5709352 4.799754 4.827606 4.6124806 4.9660525 4.8911448 4.745657 4.6046767 4.6316667
1369367_at 4.2461576 4.4456587 4.3275514 4.542176 4.708571 4.224465 4.5154495 4.636392 4.4509883 4.34002 4.554492 4.5079656
1369368_at 4.1409435 4.2551703 4.2560987 4.2513094 4.299657 4.1938496 4.156217 4.284567 4.310117 4.42023 4.280998 4.2865047
1369369_at 4.9635057 5.0185256 4.8818274 5.2136807 5.1349993 5.005283 4.9175878 5.073458 4.9558783 4.8191366 5.5108786 4.911508
1369370_s_at 4.785292 5.0053673 4.8303285 4.843374 4.870606 4.6564336 4.9219365 4.784927 4.4417014 4.957724 4.8557577 5.039841
1369371_a_at 4.325387 4.084111 4.0434303 4.1142855 3.9731584 4.361943 4.2535114 4.7164187 4.102402 4.525442 4.1299906 4.4193277
1369372_at 4.6765428 4.942259 4.765748 4.748769 4.94208 4.901534 4.937273 4.9462123 4.8960104 4.9838233 4.917505 4.916861
1369373_at 5.851437 5.615074 5.611446 5.925224 5.5774965 5.4811234 5.352809 5.372254 5.4798045 5.5079465 6.07653 5.43667
1369374_at 4.1474657 3.8691883 3.6404736 3.991654 4.0206547 3.8129294 3.8934093 3.9392726 3.7436974 3.8148408 3.9819663 3.7350373
1369375_a_at 3.739512 3.7355974 3.8635578 3.87523 4.125128 3.568937 3.7471015 3.8338764 3.720551 3.8366253 3.8473423 3.5577886
1369376_a_at 4.2038116 4.369352 3.9323967 4.3430347 4.157555 4.3465085 4.1368937 4.4112234 4.158007 4.438856 4.493846 4.366431
1369377_at 3.3651986 3.393354 3.560393 3.4690235 3.3975122 3.4447694 3.5891397 3.4538581 3.3685956 3.4328527 3.3375056 3.7206166
1369378_at 4.565269 4.9644203 4.6470547 4.5709352 4.6344047 4.8136334 4.484379 4.584669 4.5319376 4.8282332 4.837349 4.7613196
1369379_at 4.8605337 4.7047443 4.6627502 4.756917 4.6424046 4.8460426 4.7172785 4.635192 4.8954706 4.8484817 4.8556757 4.4481277
1369380_at 4.535424 4.714413 4.535264 4.4828386 4.7385178 4.560191 4.761116 4.5341897 4.5218716 4.544258 4.463549 4.6039624
1369381_a_at 3.6158211 3.789115 3.7994342 3.7564905 3.6434374 3.7230866 3.7192757 3.9841075 3.6303806 3.7046394 3.6567078 3.6757023
1369382_at 5.8950963 5.6507807 5.726961 5.9701147 5.540536 5.8042574 5.667664 6.001478 5.7026663 5.941819 5.65188 5.6614313
1369383_a_at 4.6877117 4.4896593 4.665473 4.788582 4.65603 4.7881536 4.7758694 4.831189 4.6292686 4.817257 4.784318 4.900098
1369384_at 3.6695936 3.6857622 3.8689058 3.6607819 3.7772002 3.72637 3.8220918 4.0399046 3.8689787 4.0718985 4.0140104 3.7181728
1369385_at 4.358106 4.685056 4.527396 4.635275 4.5856423 4.69201 4.4256845 4.656985 4.4405313 4.6664257 4.513451 4.807594
1369386_at 4.210985 4.130852 3.987506 4.090302 4.3554907 4.540545 4.0373516 3.9855795 4.2614393 4.012053 4.3468013 4.1251516
1369387_at 6.113686 5.7865887 5.893621 6.0635915 5.6168466 5.6850934 5.7833037 6.0722947 5.7025857 5.6964107 5.415836 5.6849456
1369388_at 4.0755777 3.8496802 3.805133 4.124333 3.9351728 3.9159703 4.043244 4.1057076 3.8467796 4.228811 4.0026193 3.7043886
1369389_at 4.494233 4.4052134 4.221055 4.3480124 4.4915266 4.615594 4.6482077 4.560297 4.489264 4.460909 4.401082 4.3543386
1369390_a_at 4.2062964 5.228316 4.7920613 5.2725625 4.5682244 4.330332 4.458803 4.6728015 4.544703 4.2205067 4.422144 4.2837963
1369391_at 4.073778 4.184639 3.8644333 4.09914 4.0749216 3.9698133 4.0578117 4.2804947 3.9778183 4.362864 4.071776 4.116557
1369392_at 5.0471754 5.177884 4.9208517 5.308269 5.226303 4.9190297 5.0021486 5.09406 4.954804 5.174572 4.9267282 5.1473393
1369393_at 4.0464783 3.976616 4.175397 3.9066942 3.8110874 4.245551 4.2602944 3.9839625 4.315103 3.9214234 3.8053367 4.2372603
1369394_at 4.4086647 4.6666822 4.5432806 4.5709352 4.8488793 4.5611277 4.4675584 4.4612083 4.2840815 4.7127433 4.509994 4.351204
1369395_at 3.5560856 3.5913074 3.7259636 3.5226016 3.5608847 3.529654 3.5787704 3.7250564 3.6224046 3.5161793 3.6714098 3.429687
1369396_at 5.418149 5.421665 5.429845 5.4922256 5.575142 5.5212946 5.461709 5.6289577 5.374083 5.6062603 5.4909563 5.518216
1369397_at 5.153056 5.172886 4.9062567 5.030644 5.097995 4.8839965 4.825044 5.2565575 5.008611 5.251439 4.9191704 5.4097247
1369398_at 5.469462 5.430796 5.377471 5.6514816 5.522509 5.4895773 5.4288063 5.547035 5.484324 5.5260496 5.3722687 5.401723
1369399_at 3.4643226 3.3938153 3.5440285 3.3058724 3.424029 3.3462203 3.4187813 3.714437 3.2871597 3.506561 3.5985384 3.5376182
1369400_a_at 5.2838154 5.4117913 5.203923 5.390483 4.9183817 5.219614 5.2676525 5.2935796 5.1353993 5.4343796 5.2748547 5.151742
1369401_at 3.3117106 3.5864453 3.4883323 3.6579454 3.2820883 3.3195717 3.266938 3.2159836 3.4877849 3.4489324 3.386802 3.5550244
1369402_at 7.100605 7.0604587 6.9433427 7.0351596 7.1313314 6.742068 7.1293716 6.789361 6.959791 6.80079 7.079431 7.098132
1369403_at 4.3890676 4.5790873 4.473074 4.4484844 4.5273027 4.5310373 4.385129 4.6974483 4.561627 4.547985 4.325113 4.315414
1369404_a_at 4.739194 4.883665 4.4804115 4.6603546 4.763866 4.5107565 4.516052 4.766669 4.4735203 4.509276 4.625125 4.4853315
1369405_a_at 4.0306735 4.044821 4.0642695 3.9906943 4.1301603 4.112623 4.1908545 4.1710806 3.9916544 4.2678776 4.038514 3.9115064
1369406_at 3.8942716 3.9685266 3.9639652 4.18841 4.1840343 4.334966 4.061132 4.3032074 4.334503 4.253185 4.45045 3.9905162
1369407_at 6.5747013 5.649555 6.0822616 6.6286 6.591022 6.2189984 6.921707 6.328057 6.6755285 6.5026956 6.6411123 6.4065647
1369408_at 4.3327265 4.188614 4.230334 4.4583235 4.080613 4.313478 4.0578117 4.3265195 4.319759 4.128683 4.258709 4.1832194
1369409_at 8.820298 8.465672 8.624435 8.461554 8.810815 8.427083 8.420477 8.441369 8.42726 8.697878 8.485331 8.601599
1369410_at 7.4936113 7.541491 7.7997494 7.4983773 7.598303 7.476329 7.3991146 7.647512 7.778158 7.235198 7.6613054 7.630478
1369411_at 3.5907474 3.7319283 3.8800988 3.7591355 3.7471902 4.2049007 3.80952 3.7534742 3.6971748 4.0801344 3.8859015 4.0638227
1369412_a_at 6.4237933 6.5655513 6.4875555 6.871417 6.4354544 6.4426365 6.530464 6.643487 6.570451 6.724621 6.6608057 6.665612
1369413_at 4.4562497 4.540112 4.5391026 4.6258903 4.648391 4.423675 4.457247 5.018544 4.5261874 4.8290534 4.5629888 4.754661
1369414_at 8.608612 8.556379 8.665754 8.295729 8.550745 8.65641 8.530823 8.587427 8.665628 8.662331 8.55858 8.585317
1369415_at 8.6653385 7.558935 7.862504 8.646837 7.3757772 8.232647 7.392488 7.748525 8.075222 7.724237 7.9967704 7.508307
1369416_at 6.100016 6.2264304 6.187245 5.99202 6.0785728 6.268383 5.993604 5.961331 6.076453 6.1516833 6.0945816 6.0645638
1369417_a_at 4.4120297 4.6137094 4.1771097 4.166641 4.663044 4.3270845 4.1908545 4.1744294 4.2865343 4.228812 4.394041 4.1072783
1369418_at 4.6131625 4.329917 4.4348965 4.2785068 4.6689854 4.3517847 4.785722 4.5931945 4.220388 4.753558 4.366441 4.6876354
1369419_at 5.3796067 5.424744 5.0838428 5.356115 5.4317126 5.1665926 5.0284047 5.4232106 5.432905 5.2833066 5.345712 5.2335057
1369420_at 4.384177 4.336325 4.807597 4.6922307 4.299657 4.641953 4.566047 4.533299 4.2142572 4.3855195 4.394041 4.5103073
1369421_at 6.5373335 6.288613 6.423201 6.1273227 6.279572 6.8271465 6.55034 6.2986975 6.403148 6.2661324 6.465108 6.3120503
1369422_at 4.9969387 4.9618115 4.950094 5.122378 5.1323056 5.408838 4.889205 5.179844 5.304818 4.7372355 4.9804597 5.106635
1369423_at 4.659398 4.65107 4.518159 4.4435325 4.808076 4.4677873 4.092696 4.1485806 4.497051 4.5002375 4.446173 4.129017
1369424_at 12.686632 12.583309 12.75175 12.628199 12.846993 12.566264 12.587387 12.655082 12.6538315 12.468531 12.405685 12.656919
1369425_at 3.921505 4.171405 4.1319213 4.1142206 3.924144 3.9283676 4.07556 4.4009447 4.100375 4.1544003 3.9256396 4.1444626
1369426_at 4.8182545 5.238633 5.1208034 4.990074 5.0318723 4.735861 4.9076385 4.8341365 5.050151 4.8631697 5.2346344 4.9006004
1369427_at 9.144572 9.318293 9.632938 9.289012 9.266626 8.906304 9.326644 9.374097 9.056341 9.294312 9.28262 9.046694
1369428_a_at 4.5484095 4.075899 4.4887204 4.4294157 4.474699 4.2997427 4.2825694 4.4413586 4.418831 4.7487736 4.5608892 4.533642
1369429_at 3.8401093 3.589802 3.6908488 3.6743853 3.6377273 3.5874841 3.7138858 3.5115566 3.5932562 3.6441355 3.7465878 3.68088
1369430_at 9.538903 8.88945 9.590212 9.648395 9.701216 8.943749 8.790237 9.723731 9.623312 9.587564 7.506785 9.735052
1369431_at 4.676715 4.6739664 4.558401 4.336793 4.7452745 4.4475465 4.438195 4.3411674 4.387324 4.264481 4.424429 4.4089417
1369432_at 4.7063694 5.189974 5.011333 5.0077443 5.240206 4.7013226 5.071536 5.246651 5.075825 4.8886137 4.896675 5.0568533
1369433_at 4.8541865 4.946735 4.8406157 4.744506 5.141106 5.052112 4.794361 4.6406255 4.9708242 4.8239064 4.6211514 4.711517
1369434_at 3.845763 3.8082554 3.7565339 3.873397 3.9351523 3.673646 3.8322327 3.8295898 3.8815906 3.9056227 4.026064 4.1838226
1369435_at 12.24052 12.226838 12.322942 12.1372175 12.32678 12.011377 12.294781 12.318254 12.285907 12.336228 12.337915 12.438074
1369436_at 4.4330397 4.143712 4.175679 4.183324 4.200314 4.222905 4.1378975 4.128869 4.1475925 4.1379423 4.153307 4.0895004
1369437_at 4.646532 4.959633 4.336874 4.6981225 4.7856073 4.4266253 4.653015 4.515626 4.721173 4.617057 4.1776705 4.752151
1369438_at 4.742996 4.7515345 4.785488 4.943874 5.0302677 4.792838 4.767707 5.02241 4.8385463 4.833393 4.771686 4.695239
1369439_at 3.7202911 3.538845 3.545082 3.6124394 3.790637 3.663416 3.636032 3.8157763 3.3922818 3.6943438 3.4949207 3.5919487
1369440_at 5.2678385 6.226168 6.743754 6.2373114 5.3574896 5.558791 7.0311475 6.684565 7.0576096 6.410441 6.0417724 5.9243164
1369441_at 4.3727965 4.418916 4.4165487 4.5396657 4.611096 4.73738 4.6835747 4.624449 4.383625 4.6910734 4.5791583 4.6228848
1369442_at 3.429736 3.6324449 3.3906634 3.2379177 3.5562968 3.7339816 3.6368089 3.4838047 3.364975 3.4817977 3.5974503 3.5303972
1369443_at 7.043704 6.353269 6.3568983 7.0552297 6.639647 6.7842393 6.355756 6.5056863 6.9701996 6.4490523 6.4709444 6.462495
1369444_at 3.8214374 3.8184552 3.5617242 3.6843617 3.9006383 3.9164405 3.9053576 3.71405 3.896645 3.7537098 3.8829875 3.9324353
1369445_at 5.5825944 5.794756 5.707348 5.917987 5.9534755 5.895169 5.6390643 6.061795 5.873214 5.9731874 5.979232 5.754335
1369446_at 6.8916965 7.043397 7.060302 7.3461576 7.3352017 6.767894 6.8567543 7.1333184 6.979232 7.26492 7.0508485 7.165893
1369447_at 5.6351438 5.4025927 5.509384 5.4937253 5.594695 5.7380652 5.522586 5.6080236 5.5239825 5.8637824 5.554657 5.8238015
1369448_at 5.736056 5.9199085 5.869065 6.0073376 6.1495876 5.7820196 5.7318516 6.209617 5.7160764 6.0833883 5.9376416 5.857883
1369449_at 5.0341177 4.942259 4.979615 5.1661243 4.990944 5.2079115 5.0567894 5.103381 4.9314575 5.012401 4.8769293 4.842044
1369450_at 10.809437 11.092252 11.020717 11.062693 10.724202 11.132478 11.071128 11.147508 11.150525 10.466848 11.1695175 10.811676
1369451_a_at 3.6368656 3.7079823 3.483688 3.6228764 3.9078496 3.7708905 4.030118 3.5599384 3.551826 3.5503252 3.6133363 3.6453638
1369452_a_at 8.198793 8.336678 8.368813 8.004673 8.079103 8.416914 8.324861 8.153034 8.178045 8.134159 8.279455 8.158537
1369453_at 7.907735 7.3295565 7.306298 7.967445 7.937332 7.6383777 7.469549 7.5128226 7.6207027 7.6670547 7.6302705 7.4073734
1369454_at 4.2160444 4.0389986 4.142825 4.1279964 4.4522796 4.0755877 4.3581533 4.4418325 4.227146 4.2668943 4.007532 4.0206146
1369455_at 6.542348 7.7299557 7.9472575 7.8395004 6.4760203 7.0675735 8.438375 8.091 8.073862 7.591605 7.501025 7.5988
1369456_at 3.2878263 3.4389837 3.479599 3.6163507 3.4104028 3.1277456 3.517836 3.2575572 3.4648585 3.3953881 3.254991 3.4653437
1369457_a_at 4.2763314 4.1979685 4.365407 4.590475 4.630099 4.6555758 4.5106745 4.3917017 4.2480607 4.30935 4.2390237 4.1034026
1369458_at 4.699777 4.573425 4.620378 4.782845 4.6213903 4.438113 4.5881085 4.6898117 4.435815 4.5351586 4.6288714 4.587961
1369459_at 6.1275315 5.9798417 5.9629493 6.069778 5.9646735 6.1598153 5.973033 5.715753 5.898907 6.16885 6.1057286 5.825809
1369460_at 5.22721 5.1833544 5.280511 4.9424167 5.387297 5.26812 5.318549 5.3609295 5.0883656 5.1094823 5.09507 5.4054174
1369461_at 3.9471095 3.7891898 4.0816183 4.114319 4.259576 3.9269004 4.121262 3.9354239 3.9697528 4.0925345 3.9897277 3.8053768
1369462_at 4.065588 3.98211 4.16937 3.9743097 4.0332723 4.042762 3.7422378 4.0433593 4.023449 4.013596 4.1823235 3.9488707
1369463_at 5.609914 5.649305 5.37927 5.247121 5.497361 5.306846 5.4375386 5.587694 5.348637 5.7265043 5.551692 5.424126
1369464_at 4.2718735 4.464571 4.188607 4.568523 4.4496 4.276828 4.4293833 4.7489433 4.3197584 4.634719 4.7265244 4.2555676
1369465_at 12.892305 13.075358 12.75061 12.864399 12.787311 12.946799 12.852838 12.902223 12.890417 12.863473 13.077606 12.926311
1369466_at 3.5568771 3.5909593 3.6928115 3.6908774 3.7008827 3.8475938 3.561968 3.7669466 3.5374708 3.9409044 3.6482425 3.6566029
1369467_a_at 9.610367 9.588288 9.592075 9.527567 9.576189 9.849535 9.642893 9.832693 9.9191885 9.821423 10.126504 9.63633
1369468_at 7.0635 6.53909 6.593481 6.3787856 6.690159 6.5873904 6.527782 6.325368 6.3482647 6.8613715 6.430004 6.8268623
1369469_s_at 3.542372 3.3121 3.4792922 3.3969042 3.4835534 3.5869823 3.582098 3.4427397 3.4371612 3.4947357 3.4304097 3.2270377
1369470_at 4.507698 4.6274796 4.3199177 4.5517454 4.4534087 4.328412 4.2848268 4.219794 4.4227858 4.341018 4.256625 4.4255605
1369471_at 4.6349163 4.855317 4.7271466 4.7274156 4.7385178 4.616358 4.653015 4.550059 4.3276944 4.892689 4.9720154 4.6597853
1369472_a_at 6.4666777 6.5392947 6.664982 6.3744407 6.430463 6.7734556 6.8174047 6.4513016 6.139943 6.3244376 6.666758 6.7782416
1369473_at 10.014576 10.036176 9.998144 10.072069 10.151512 10.053236 9.902726 9.942582 9.979975 9.983761 9.875628 9.995117
1369474_a_at 3.6031373 3.7461305 3.6478608 3.7111628 3.6465447 3.8412025 3.617957 3.6652336 3.6190832 3.7212522 3.712045 3.610533
1369475_x_at 3.9857936 4.050982 3.9702337 3.85434 4.071892 3.5983014 4.004052 4.053525 3.6077876 4.114808 3.9995732 3.7691815
1369476_at 5.0349865 5.0645337 4.817375 5.0640097 4.980913 5.083385 4.7151017 4.6957903 4.8854103 5.015936 5.0785937 4.814309
1369477_at 4.224757 4.19712 4.1762257 4.275368 4.2532277 4.280795 4.159152 4.076084 4.0332527 4.3562555 4.0680685 4.2598524
1369478_at 4.0792656 4.0194798 4.1737347 4.404887 3.9722307 4.2311306 4.2214985 4.5030894 4.331598 4.2765684 4.4004283 4.2759943
1369479_at 6.364677 6.4189606 6.5270486 6.384127 6.1474752 6.5128927 5.999414 6.1616573 6.3412313 6.450002 6.1277447 6.3191333
1369480_at 3.7346957 3.8476048 3.6928115 3.622735 3.8526847 3.7112703 3.8180811 3.636701 3.5495498 3.9532073 3.324829 3.5462363
1369481_at 3.7255125 3.9155922 3.7349358 3.8011434 3.6860547 3.5754185 3.741873 3.9958706 3.562502 3.5296378 3.6888077 3.6694078
1369482_a_at 3.932093 3.9625304 3.8468559 3.88077 3.785436 3.8909223 4.163767 4.7449737 4.104829 4.056719 3.885313 3.9876862
1369483_at 6.388891 6.3548107 5.90325 6.531185 5.969637 6.1587157 6.2979536 6.3555336 5.8963475 6.5635443 5.8518085 6.224204
1369484_at 4.536349 4.386025 4.2555733 4.465376 4.426861 4.2085257 4.3294725 4.430319 4.3283215 4.3976994 4.4311 4.505209
1369485_at 9.624857 10.040526 9.641091 10.030837 9.704088 9.973029 9.815319 9.8378525 10.0321865 9.618277 9.669754 9.588009
1369486_at 3.5079856 3.7168865 3.8542433 3.9053862 3.469914 3.606207 3.6336672 3.6327636 3.4718242 3.5783994 3.7961626 3.5506117
1369487_a_at 3.9729629 3.880724 3.8164284 4.2621427 4.154833 4.0082026 3.8837652 3.9958704 4.019769 3.9408762 4.012373 4.0291986
1369488_at 4.1813197 4.082683 3.9815733 3.9776468 3.9347064 4.1866055 3.9339938 4.1769857 3.9708946 4.194065 4.2323513 4.440878
1369489_at 6.067956 6.1308284 5.856939 6.074394 6.1317434 5.9556065 5.9196863 6.1307735 6.016057 5.9753585 5.894596 6.0649257
1369490_at 3.9022915 4.0546694 3.5734727 3.8300605 3.9833066 3.9180691 3.893554 3.8096533 3.7983785 3.7975967 3.8653998 4.0615473
1369491_at 8.653351 8.995315 8.39781 8.454835 8.7581835 8.860735 8.767194 8.474567 9.123301 8.410007 8.632432 8.962322
1369492_at 11.144205 10.9681835 11.090136 10.999277 10.993507 11.133798 10.930136 11.068366 11.127586 10.672683 10.8937235 11.218714
1369493_at 8.146376 6.8555956 7.8312106 6.9278398 9.5654745 7.0705323 7.998966 7.676217 7.2871885 9.992033 6.7118163 9.988645
1369494_a_at 5.64803 5.7221513 5.5942326 5.854781 5.90029 5.619657 5.680882 5.8952427 5.708053 5.859698 5.803634 5.732679
1369495_at 5.366315 5.58739 5.636692 5.568777 5.556693 5.5445156 5.79013 5.495838 5.50566 5.735607 5.6829033 5.770733
1369496_at 7.405758 7.347119 7.1992025 7.055453 7.191737 7.184298 7.6675873 7.173377 7.4166803 7.087904 7.590538 7.1971235
1369497_at 4.57508 4.6756744 4.635722 4.6483517 4.4466724 4.319246 4.496881 4.9766793 4.5155287 4.5010056 4.1691914 4.580885
1369498_at 4.2553916 4.3215647 4.3725796 4.2295003 4.7194524 4.273858 4.509919 4.489191 4.2965546 4.527877 4.3847013 4.2627087
1369499_at 5.3692226 5.0243883 5.203908 5.0941525 5.4958377 5.0076237 5.2795687 5.4665995 5.6169095 4.847039 5.1565533 5.4553285
1369500_at 5.1263523 5.239918 5.1815176 5.298113 5.2461305 5.365643 5.2755303 5.1670074 5.138158 5.363254 5.2607007 5.6216664
1369501_at 5.8631444 6.017083 5.704867 5.496614 5.656737 6.030412 5.9969244 5.676262 5.6893415 5.68303 6.055731 5.840473
1369502_a_at 12.31014 12.886788 12.346881 12.778468 12.737911 12.664358 12.720239 12.371571 12.77676 12.74288 12.645562 12.686437
1369503_at 3.245939 3.4659588 3.4078069 3.2546904 3.2116883 3.2277415 3.1464515 3.2649143 3.41469 3.3506467 3.4030957 3.2354074
1369504_at 5.571978 5.4564967 5.1714587 5.2635956 5.232444 5.3254185 5.525225 5.541244 5.3050976 5.140571 5.4244623 5.22441
1369505_at 5.5146623 6.0589266 5.361586 5.551059 5.2089133 6.2361574 5.445942 5.927847 5.826732 5.8164353 5.8220234 5.9489226
1369506_at 4.425302 4.2557077 4.576744 4.317388 4.379674 4.4063053 4.3795047 4.282523 4.274959 4.5696774 4.2090063 4.381783
1369507_at 4.206296 4.242902 4.096586 4.1966677 4.1474934 4.2685595 3.9313283 4.400546 4.2700977 4.543214 4.1314697 4.378258
1369508_at 5.14239 5.333906 4.9789934 5.2088995 4.957192 4.8763437 4.722213 4.9191017 4.950954 5.2074347 5.0977883 4.970336
1369509_a_at 4.791961 4.488035 4.443532 4.4757595 4.6846514 4.6568327 4.9634514 4.8222103 4.785289 5.1459045 4.6484175 5.882313
1369510_at 6.2468586 6.419721 6.4830236 6.666571 6.7113056 6.523212 6.518772 6.509331 6.3950214 6.491875 6.3813376 6.6866612
1369511_at 6.4145794 5.975421 5.7679515 6.058362 6.054145 6.134091 6.3267293 6.2952986 5.9237094 6.1134377 5.328915 6.740225
1369512_at 5.533702 5.2447844 5.4495163 5.1787157 5.323943 5.4751377 5.0455723 5.7847767 5.4750366 5.565736 5.4470596 5.227954
1369513_at 4.7904773 4.886343 4.4726257 4.569553 4.842544 4.978188 4.8985705 4.8105645 4.769021 5.1180153 4.8111296 4.71198
1369514_at 5.8199663 5.912916 5.6283336 6.148764 6.0074935 5.660739 5.6293344 5.8279715 5.6995764 5.93533 5.8088903 5.777248
1369515_s_at 4.399544 4.460428 4.32821 4.5575275 4.3960567 4.1859603 4.37328 4.5741687 4.420785 4.483012 4.4242005 4.3154764
1369516_at 4.0127406 4.0306334 3.7787735 4.14716 3.844967 3.9855573 3.962849 3.8014522 3.966812 4.213348 4.0061135 3.768403
1369517_at 5.542157 5.088042 5.206085 5.243303 5.3211603 5.304413 5.699518 5.41611 5.186743 5.241579 5.250329 5.245342
1369518_at 5.221404 5.5939527 5.212413 5.1703815 5.5212317 5.4229355 4.942818 5.372071 5.2432213 5.4173107 5.0350657 4.8840733
1369519_at 4.43415 4.3248596 4.231991 4.278825 4.236701 4.702711 4.325716 4.25693 4.4458694 4.2853003 4.289719 4.2089205
1369520_a_at 5.5725803 5.331693 5.3594184 5.385674 5.443502 5.6507664 5.3648086 5.4358664 5.3050914 5.4891543 5.4288583 5.539359
1369521_at 3.5568771 3.6141121 3.7018914 3.6939814 3.6732035 3.7890959 3.675668 3.5732563 3.5152667 3.8308718 3.5107036 3.581109
1369522_a_at 3.3525038 3.5767157 3.444311 3.4509032 3.4026444 3.1436985 3.2674825 3.4352386 3.1837697 3.263635 3.1759355 3.3812695
1369523_at 5.581077 5.6406684 5.1637897 5.6382847 5.5687733 5.277464 5.391386 5.570597 5.562254 5.5789123 5.7270937 5.558219
1369524_at 4.364197 4.3801117 4.654094 4.7759776 4.4496 4.5342903 4.344858 4.8099 4.443964 4.813301 4.464895 4.418013
1369525_at 5.086835 5.056729 4.9518766 5.4070864 5.0577884 5.2575865 5.197323 5.4945602 5.069989 5.2490454 5.065138 5.195054
1369526_at 8.055291 8.419315 8.303936 8.419452 8.982095 8.645993 8.519342 8.409261 8.61838 8.523723 8.495425 9.436322
1369527_at 5.2967997 5.1693416 5.4072876 5.594683 5.4551635 5.5906153 5.2384596 5.303829 5.325962 5.352056 5.2521367 5.244248
1369528_at 5.2728577 5.025882 5.1640134 5.028283 5.1557283 5.2196145 5.2320046 5.475889 5.6473026 5.6247816 5.4490833 4.835952
1369529_at 4.178182 4.2959204 4.252443 4.0596676 4.1553545 4.3754587 4.1517954 4.2649436 4.366874 4.1844635 3.9877517 4.216942
1369530_at 4.7948203 4.7409863 4.612224 5.0042353 4.7113867 4.7130227 4.7060494 4.8384247 4.5955253 4.976005 4.670863 4.842808
1369531_at 6.5373335 6.767985 5.819489 6.714348 7.433281 6.614691 5.6496744 6.5455556 6.7878475 6.5485725 6.6387434 5.9157205
1369532_at 4.658172 4.6062675 4.631624 4.7695675 4.760358 4.829955 4.6906314 4.6116667 4.731083 4.68557 4.6456566 4.6090803
1369533_a_at 5.3076525 5.798394 5.2869444 5.7134423 5.5457444 5.5924363 5.5615945 5.516493 5.5346875 5.707378 5.606021 5.6912007
1369534_at 5.3022976 5.2615647 5.083034 5.0453587 5.0506563 5.1761045 5.176339 5.0038004 4.9982224 5.1889315 4.785427 5.014183
1369535_at 4.962481 5.0275683 5.0647745 5.2672386 5.0568676 5.006978 5.140935 5.0360265 5.2425604 5.057927 5.022284 5.0142508
1369536_at 4.7912674 4.879971 4.6001816 4.5829782 4.8001614 4.444513 4.6086817 4.937079 4.610842 4.8551397 4.70844 4.652288
1369537_at 4.886091 5.0865126 4.778725 5.0040245 5.245528 5.0047326 4.944725 5.0172744 4.844281 5.247608 4.913236 4.8060627
1369538_at 4.655439 4.4380474 4.4972663 4.6022515 4.4329977 4.5949364 4.5696034 4.683182 4.5977197 4.5081816 4.6578145 4.5542717
1369539_at 5.1663494 5.333641 5.481511 5.497905 5.808507 5.2604437 5.270815 5.091095 5.483019 5.2524443 5.17869 5.6106634
1369540_at 4.089557 4.1979685 3.9600031 4.203861 4.1583214 4.0156746 4.06957 4.2538395 4.1698523 4.498552 4.325113 4.0271425
1369541_at 3.559072 3.6096506 3.7694585 3.8296719 3.5228915 3.4328952 3.7359753 3.5742617 3.494332 3.8251097 3.448946 3.5391033
1369542_at 5.310341 5.2643805 5.1906037 5.4034834 5.0501833 5.112241 5.25992 5.3670783 4.939747 5.3636827 5.0510306 5.243421
1369543_s_at 6.732481 6.3818107 6.576007 6.2352295 6.26919 6.7070804 6.587089 6.3537045 6.4009438 6.388574 6.465343 6.1025805
1369544_a_at 3.892387 4.294098 3.9923365 4.2512655 4.1822233 4.030511 3.9548473 4.4671783 4.014428 4.269383 4.1309566 4.1473756
1369545_at 4.9391384 4.8882217 5.1124005 5.1707106 5.227277 5.1632237 5.0727525 5.154784 4.968201 5.0690746 4.980599 5.0409737
1369546_at 10.883686 11.084342 11.015699 10.811376 11.0645685 10.955209 10.861122 10.943394 11.165281 11.071403 10.907546 11.142353
1369547_at 4.151765 4.1711836 4.314595 3.936423 4.145364 4.13021 4.1240435 4.2675676 3.8733416 3.9252625 4.2448654 4.1362696
1369548_at 5.429001 5.2734795 5.2362523 5.4497213 5.4695225 5.3686905 5.1810694 5.2997627 5.2497015 5.256253 5.0945253 5.258107
1369549_at 6.6799946 6.7513957 6.9844913 6.4983068 6.60592 6.8392324 6.7821655 7.0207424 6.556438 6.8444176 6.6426373 6.480853
1369550_at 3.5843935 3.6898017 3.7765436 3.5684195 3.7574418 3.816496 3.7755792 3.5250146 3.8836775 3.7092779 3.9280999 3.8313391
1369551_at 4.8236046 4.880039 4.727647 5.1499376 4.9420795 4.8746786 4.862026 4.874669 4.6486745 4.926634 4.9831305 4.903345
1369552_at 4.8341365 4.854295 4.804483 4.7270284 4.567521 4.4521933 5.00086 4.703957 4.7941723 4.5303326 4.5379305 4.656863
1369553_at 4.469248 4.7754674 4.7845335 4.823739 4.7385178 4.6798077 4.7172785 4.865983 4.558605 4.750325 4.4854836 4.6565547
1369554_at 9.651888 9.623778 9.544328 9.584417 9.628274 9.553556 9.501087 9.690961 9.63646 9.711526 9.538737 9.702096
1369555_at 4.1802783 3.8811903 4.0965724 4.0858994 4.175787 4.254042 4.2165065 4.527593 4.2006426 4.1828938 4.2910304 4.185055
1369556_at 5.2790265 5.177784 5.327798 5.1567183 5.34811 5.2925973 5.0272403 5.1280355 5.290799 5.268629 5.504859 5.1370115
1369557_at 6.888789 6.84356 6.98961 6.9694057 6.826555 6.553905 6.751022 6.801208 6.9535923 6.897945 6.6744437 6.980358
1369558_at 8.681261 8.778575 8.691424 8.951344 8.964304 8.867035 8.914995 8.757673 8.679641 8.509319 8.942474 8.690165
1369559_a_at 9.682067 9.546483 9.860926 9.773336 9.748919 9.560841 9.705523 9.728289 9.692475 9.64522 9.653616 9.766131
1369560_at 9.978553 9.897807 9.654437 9.772193 9.919583 9.567178 9.509276 9.557892 9.618432 9.917496 9.556129 9.620788
1369561_at 3.8438423 3.5907652 3.7949984 3.5942106 3.5509398 3.7769914 3.5910149 3.6596732 3.596596 3.875793 3.7900507 3.67978
1369562_at 6.2960796 6.122783 6.2045603 6.4569497 6.046631 5.875321 6.169113 6.0328426 6.177159 5.98175 5.9107914 6.1751595
1369563_at 4.2772794 4.3737087 4.270397 4.1511126 4.2500367 4.439838 4.3295846 4.32503 4.3714843 4.256438 4.287595 4.3725023
1369564_at 4.4606743 4.5008345 4.4326105 4.5688667 4.4496 4.412386 4.1887264 4.309017 4.4040546 4.365001 4.5912666 4.5823674
1369565_at 5.0521283 4.851522 4.9789934 5.060668 4.980588 4.8204603 5.0340157 5.0783734 5.0107884 5.2339563 5.0236626 5.0080724
1369566_at 4.48289 4.624197 4.576174 4.75966 4.6180353 4.7243204 4.680595 4.8099 4.5381765 4.921833 4.412188 4.581525
1369567_at 4.874153 5.0105247 4.6139736 4.914243 4.70664 4.7420864 4.781029 4.8319464 4.604106 4.747023 4.72879 4.7086315
1369568_at 4.8776493 4.7164407 4.930586 4.847838 4.9720397 4.907736 5.0375853 5.021744 4.917881 4.85514 4.818259 5.006402
1369569_at 4.056679 4.337516 3.7811704 4.1858616 4.084182 4.0711164 4.0558705 4.113566 4.0967803 3.9852676 4.27283 4.0517316
1369570_at 3.3750365 3.403193 3.4702005 3.398938 3.3516276 3.3519373 3.5432708 3.5081964 3.4376037 3.4571886 3.4897969 3.570431
1369571_at 8.586956 8.535715 8.554925 8.50932 8.476753 8.457727 8.546218 8.528944 8.361939 8.503099 8.629108 8.599041
1369572_at 3.865128 3.940377 4.0297165 3.921695 4.056139 3.8583345 4.0268297 4.0364923 3.877951 4.099416 3.9836044 4.0094886
1369573_at 4.20719 4.400159 4.1240454 4.493327 4.0841823 4.2435265 4.251061 4.1862783 4.2234945 4.2065167 4.135483 4.309805
1369574_at 3.730068 3.8327277 3.908355 3.8533618 3.8025415 3.696073 3.863498 3.965488 3.7165978 3.7470872 3.8631651 3.6865973
1369575_at 3.3579974 3.4575596 3.2890344 3.6183767 3.4991937 3.5366974 3.4892044 3.6213083 3.4548187 3.8308718 3.6220875 3.5366092
1369576_at 3.7562628 3.740463 3.5246344 3.930896 3.6246712 3.6564713 3.497592 3.443495 3.6785812 3.7046394 3.8081396 3.933492
1369577_at 8.055987 6.5490675 6.9235606 6.8141623 6.527514 7.399194 7.348703 7.5733256 6.8632874 7.1228704 7.0096536 7.046352
1369578_at 4.1600385 4.210812 4.4529505 4.254794 4.1065693 4.067374 4.325286 4.1925316 4.242836 4.5841246 4.0393887 4.1793756
1369579_at 5.9879766 5.957078 5.663731 6.1305814 6.0579815 5.6959515 5.694714 5.818822 6.0345926 5.8286204 5.8048167 6.0201645
1369580_at 3.7627535 3.7461305 3.9582052 3.9912949 3.9685938 4.1508803 4.1774135 3.963755 4.0207872 4.0750103 4.147043 3.9202197
1369581_at 11.666974 11.421463 11.632253 11.586413 11.671801 11.461183 11.645343 11.705496 11.653491 11.551776 11.409162 11.626897
1369582_at 5.796913 6.0295534 5.9956055 5.949335 6.3157163 5.9982986 5.7239285 6.112101 5.7184124 6.0920258 5.820838 6.093974
1369583_at 4.8181086 5.041358 4.706291 5.2346005 4.8291054 5.1470017 5.2591343 5.021107 5.108522 5.0501404 5.167666 5.2532783
1369584_at 6.004645 5.7972207 5.690899 6.0610743 5.854406 5.7736745 5.9495683 5.850115 5.8258715 5.9377875 5.9501863 6.1528463
1369585_at 3.514905 3.8384395 3.6105545 3.6830502 4.1050186 3.5115676 3.5400743 3.6980042 3.6416829 3.8128307 3.6090598 3.8595521
1369586_at 3.4184153 3.529717 3.4673352 3.9141066 3.5528953 3.3969734 3.2546368 3.4493403 3.195671 3.4500058 3.4085908 3.1017845
1369587_at 4.260759 4.0979476 4.2111263 3.9659877 4.340661 4.1958075 4.1964164 4.4363427 4.2501836 4.5993314 4.188926 3.8257165
1369588_a_at 7.8660364 7.893848 8.122164 7.9638653 7.7798524 7.933107 8.152299 8.043334 8.209439 7.763281 7.9769535 8.081202
1369589_x_at 3.8469806 3.8742287 3.6540987 3.9669797 3.7968342 3.7559915 3.971999 3.8434803 4.0499 4.123023 3.8224595 3.9837823
1369590_a_at 6.8545136 6.693169 7.0896072 6.4890084 6.8643513 6.9147515 7.0921063 6.65739 6.8405633 6.6539574 6.8515334 6.875152
1369591_at 3.5725522 3.6031265 3.464244 3.71499 3.7583303 3.3388474 3.6432574 3.5389316 3.4720623 3.6661978 3.4670422 3.6131952
1369592_at 7.136876 6.455638 6.7211585 6.905229 7.1642323 6.894163 6.718707 6.955112 6.8443885 6.833095 6.6537166 6.955812
1369593_at 3.6558692 3.6407032 3.616801 3.721696 3.481501 3.5737152 3.4526541 3.4415174 3.4057252 3.5276937 3.4602094 3.4633496
1369594_at 6.125138 5.8316092 5.809732 5.944764 6.0726504 5.985819 5.803091 5.7728143 5.451807 5.790563 6.271467 5.931814
1369595_at 3.3823051 4.054099 3.7330678 3.617313 3.7471902 3.5005188 3.5938773 3.9720278 3.680637 3.7674842 3.63641 3.872147
1369596_at 4.4194465 4.518693 4.372465 4.5426497 4.732815 4.579138 4.5495195 4.4054117 4.6087255 4.571371 4.636132 4.495943
1369597_at 7.831737 7.5840354 7.6781597 7.783784 7.7824965 7.782368 7.59241 7.6549187 7.783478 7.7394915 7.800001 7.789973
1369598_at 4.5177455 4.2340536 4.2202544 4.3570232 4.5141478 4.349718 4.3615365 4.4243913 4.6206274 4.5858164 4.4811764 4.249301
1369599_at 4.926644 4.5797043 4.659602 5.0798316 5.1493516 4.874386 4.808096 5.1424356 4.96137 4.8115287 5.120978 4.914278
1369600_at 4.2378187 4.2635345 3.8301473 4.0969324 4.3814 4.1501703 4.316183 4.0929995 3.966812 4.233911 4.0615892 4.1349764
1369601_at 5.232081 4.991974 4.8899145 5.159268 5.2354374 4.9246244 5.0943575 5.1634316 4.9999094 5.1662226 4.712568 5.2025175
1369602_at 4.1872997 4.20697 4.373096 4.364539 4.6245246 4.308283 4.452943 4.6550674 4.427651 4.3779154 4.4505672 4.5125713
1369603_at 3.6651793 3.6088948 3.6127524 3.8816137 3.6975172 3.7068856 3.5582461 3.6494093 3.7489314 3.471602 3.7655087 3.7337375
1369604_at 4.6226244 4.538418 4.1763067 4.416664 4.573847 4.5284176 4.3467817 4.744974 4.358367 4.570999 4.597577 4.4387503
1369605_at 5.047625 5.2951317 5.0213885 5.332733 5.1730533 4.956352 5.093084 5.504516 5.1129303 5.3474746 5.138972 4.9386144
1369606_at 3.618832 3.7875028 3.7401652 3.68143 4.0131626 3.7093606 3.7201436 3.780431 3.6527193 3.5136075 3.7618089 3.613806
1369607_at 5.597415 5.670285 5.5850573 5.909645 5.840662 5.7539964 5.796149 6.0891676 5.857272 5.7139697 5.8411226 6.0126166
1369608_at 4.1196184 4.218169 4.0831566 4.470336 4.3853035 4.1626196 4.1179624 4.217357 3.9448416 4.3577366 4.0916176 4.2931495
1369609_at 3.6313775 3.8286777 3.515537 3.7627206 3.8196476 3.7474442 3.684429 3.6237526 3.538133 3.6496644 3.6010566 3.4086013
1369610_at 6.3012085 6.097107 6.2608514 5.869989 5.9872866 6.2612896 6.283727 6.226469 6.337419 6.113419 6.498155 6.1057506
1369611_at 4.813163 5.0687003 5.1195087 5.1944566 4.968679 5.1485085 5.4147835 5.2125506 4.7508125 5.319708 5.4673924 4.9675446
1369612_at 4.7683344 4.9505963 4.671655 4.7459536 4.965308 4.830117 4.577137 4.79389 4.696068 4.8749886 4.7287893 4.72838
1369613_at 3.7819982 3.7764885 3.6867115 3.699125 3.7706707 3.7339816 3.7965283 3.8411353 3.79754 3.7110832 3.4886353 3.8048513
1369614_at 4.1362076 4.217721 3.9777014 4.01732 4.012764 4.0785365 4.0469074 3.9445922 4.080701 4.2264175 4.01549 3.9462633
1369615_at 5.7315288 5.5875225 5.67757 5.6124463 5.776399 5.6915236 5.5829334 5.6419744 5.737971 5.814987 5.905221 5.557843
1369616_at 4.0646353 4.408975 4.318566 4.200335 4.575888 4.5715876 4.7286725 4.486448 4.4004216 4.6614466 4.345107 4.4138575
1369617_at 7.6408544 7.127102 7.204023 7.710735 7.209544 7.1056604 7.32936 7.5045724 7.2953205 7.450439 7.530901 7.31941
1369618_at 4.609852 4.4144096 4.3822613 4.381003 4.280247 4.1514564 4.511458 4.4411855 4.3899927 4.296674 4.5921974 4.5004764
1369619_at 4.618091 5.01823 4.8902245 4.553726 4.9502563 4.777873 4.4544544 4.9081445 4.5932894 4.8691897 4.619343 4.756883
1369620_at 3.8183262 3.9689121 3.8085208 3.969957 3.7105968 3.817261 3.7833366 3.8331802 3.7331817 3.8785393 3.9651859 4.036398
1369621_s_at 9.444365 9.388775 9.452604 9.447352 9.571046 9.385329 9.38027 9.4215555 9.408611 9.39505 9.519182 9.530908
1369622_at 4.534868 4.1153116 4.2456603 4.374599 4.2350917 4.0620284 4.225979 4.465881 4.2338204 4.3065248 4.236829 4.580794
1369623_at 4.6657867 4.875081 4.314595 4.636203 4.688243 4.5377455 4.4664745 4.4434586 4.4994607 4.7008324 4.680705 4.4551916
1369624_at 5.5477033 5.668958 5.7174234 5.6102567 5.4601574 5.824802 5.9758005 5.784753 5.7044425 5.98445 5.729687 5.688433
1369625_at 6.7023125 6.281666 6.412723 6.9589276 6.473162 6.2478323 6.518382 5.9342413 6.518261 5.4636593 6.5469656 6.5937476
1369626_at 8.809096 8.63425 8.595715 8.575158 8.5508 8.586979 8.479268 8.585006 8.663614 8.917577 8.865279 8.703421
1369627_at 3.4832206 3.7570827 3.6130865 3.69503 3.5594187 3.7845612 3.6745903 3.7631736 3.7636645 3.7552187 3.5194952 3.825024
1369628_at 8.867583 9.026419 8.804469 8.962641 9.097282 8.863365 9.171623 9.230707 9.296731 8.781245 8.861638 8.985308
1369629_at 11.475025 11.601993 11.65381 11.4938965 11.496029 11.67214 11.587027 11.589912 11.668537 11.361894 11.57709 11.690309
1369630_at 12.692501 12.866805 12.775691 12.8656025 12.763056 12.839753 12.798294 12.827239 12.799752 12.722489 12.826313 12.844347
1369631_at 8.169701 8.082067 7.8703203 8.019027 8.098089 8.0404215 8.049982 8.03544 8.116789 8.024038 8.20329 8.104497
1369632_a_at 6.401662 6.3632164 6.09809 6.393752 6.343885 6.448918 5.663973 5.420469 5.742376 5.896238 6.1300106 5.6784015
1369633_at 10.671319 10.792775 10.776436 10.904404 11.120218 10.795939 10.760503 10.765905 10.902355 11.095134 10.786305 11.160702
1369634_at 6.638077 6.382681 6.062772 6.766875 6.8094935 6.2486496 6.755612 6.6092067 6.3219514 6.8895006 6.3704453 6.677357
1369635_at 12.094477 12.061985 12.268182 12.129724 12.046846 11.973219 12.011148 12.047597 12.058198 12.205016 12.011685 12.161434
1369636_at 12.610598 12.540548 12.73781 12.599667 12.496067 12.440507 12.54566 12.562929 12.543589 12.642172 12.478929 12.64335
1369637_at 4.808542 4.879841 4.73512 4.6275783 4.622144 4.7484717 4.735093 4.7370844 4.8165665 4.9780874 4.709836 4.5743127
1369638_at 5.744703 5.8875117 5.6785455 5.790209 5.656737 5.7248073 5.621016 5.3898897 5.764395 5.7200675 5.8982983 5.3773713
1369639_at 3.6035295 3.6857622 3.8542433 3.9374459 3.9027941 3.725902 3.7540903 3.8667636 3.6816504 3.683782 3.618631 3.7274103
1369640_at 5.700627 5.422976 5.823551 5.3945637 5.4828 5.8933372 5.511 5.520782 5.5057697 5.666752 5.289939 5.665192
1369641_at 8.054171 7.8526244 7.9166737 7.703217 7.439992 7.9687405 7.9844155 7.8808126 7.739246 7.6062865 7.779365 7.6860094
1369642_at 7.6374645 7.4481077 7.432517 7.1965437 7.2093873 7.7110944 7.3615427 7.489812 7.4355125 7.301901 7.5086813 7.323671
1369643_a_at 7.7858305 7.8485155 7.70494 7.547426 7.5631 7.592516 7.638115 7.3476152 7.39094 7.4139466 7.6814013 7.344494
1369644_at 9.186777 9.254808 9.348069 9.175704 9.065972 9.254746 9.283173 9.326861 9.068268 9.12581 9.156978 9.083768
1369645_at 4.0083437 3.9593198 3.9763496 3.9528527 3.9636075 3.9558449 3.9778259 3.9587386 3.9558303 4.0371466 3.8060524 3.8318279
1369646_at 3.794164 3.4509125 3.650958 3.5722957 3.875565 3.540519 3.784541 3.5995882 3.4552388 3.563394 3.5013037 3.7521489
1369647_at 6.0777044 6.285082 6.1586723 6.5711875 6.5260634 6.2026424 6.241987 6.305745 6.2209845 6.443076 6.3251147 6.102959
1369648_at 6.2042823 6.417383 6.214094 6.5583043 6.58387 6.2691975 6.490023 6.225046 6.5769253 6.478607 6.3153906 6.356478
1369649_at 5.1478624 4.7150545 4.7116523 5.2628264 5.096744 4.982612 4.9683595 5.1280355 4.9143414 5.098018 4.8071513 4.9238443
1369650_at 7.3653564 7.262892 7.1855674 7.1116276 7.1390576 7.316245 7.5281086 7.2246504 7.2938585 7.3294935 7.3385425 7.3830605
1369651_at 5.104467 4.877411 4.875711 5.1055226 5.174314 4.4533715 4.7034087 4.8820734 4.9592953 4.7434287 4.8963957 4.9946456
1369652_at 3.8892972 3.9009395 3.770988 3.9951205 4.0131626 3.8637915 3.79216 3.845014 3.8970177 3.8321772 3.6226065 3.546046
1369653_at 7.338144 7.2395706 7.155965 7.462037 7.587278 7.2602406 7.413414 7.0871215 7.381925 7.2118773 7.524267 7.4746785
1369654_at 11.072285 11.221137 10.941615 10.989723 11.045888 11.297483 11.145486 11.188082 11.192524 11.1470175 11.037098 10.919042
1369655_at 8.880756 8.735235 7.9309525 7.9004755 8.51969 8.322773 8.36775 7.8259196 9.002052 8.396481 8.888735 8.174153
1369656_at 7.0082765 6.8136425 6.951794 6.8442035 6.783317 6.852085 7.0075636 6.855839 6.8974414 7.1027966 6.971894 6.8646946
1369657_at 4.5036893 4.6467166 4.1836658 4.599954 4.3439097 4.4060383 4.2734747 4.444733 4.044889 4.001215 4.29599 4.0496593
1369658_at 8.928548 8.3907385 8.898496 8.492653 8.559037 8.526267 8.511526 8.452278 8.343056 8.424967 8.458625 8.465512
1369659_at 5.5306997 5.605203 5.3954463 5.908363 5.4130197 5.428165 5.267218 5.3868628 5.6567163 5.509798 5.563258 5.7319813
1369660_at 4.209728 4.5186133 4.4292445 4.488298 4.389998 4.356284 4.170866 4.223531 4.2191286 4.48076 4.3001127 4.4285307
1369661_at 8.02727 8.153643 7.9467797 8.145598 8.148625 7.868447 7.8679147 8.001572 7.939233 8.060699 8.080971 7.9253054
1369662_at 3.50509 3.4875994 3.4479926 3.5514135 3.7224777 3.5222402 3.5214508 3.5071383 3.639815 3.4669435 3.703749 3.6089342
1369663_at 8.98195 9.09725 9.818931 9.335296 9.16242 8.676431 9.649302 9.697295 8.685605 9.153642 6.327197 10.370474
1369664_at 10.719955 9.899072 10.824797 10.060903 10.995798 10.445872 10.619009 10.677431 10.529598 10.926609 10.318311 10.983418
1369665_a_at 7.763597 7.4432397 8.096464 7.4463234 7.62562 7.7345433 7.949274 7.4913354 7.6282377 7.4598837 7.328481 7.6174803
1369666_at 5.8848515 6.062047 5.601902 6.1620264 5.9368534 5.9670625 5.847355 6.008059 6.130775 6.020632 5.7350593 5.818925
1369667_at 6.5118036 6.732884 6.7474523 6.1601043 6.8010697 6.549852 6.739892 6.7782907 6.9471107 7.0583515 7.0184813 6.6698375
1369668_x_at 3.8369093 4.015212 3.7039797 3.9446394 3.8772106 3.8296022 3.9784374 3.854185 3.842307 3.9971423 3.8410065 3.7663016
1369669_at 8.120323 8.267788 8.205915 8.167137 7.9523444 8.085163 8.015091 7.929112 8.140919 8.176062 8.30163 8.276493
1369670_at 5.108865 4.801182 5.035238 4.8295116 4.6960177 4.7369213 4.918784 4.9186234 5.096294 4.6785145 5.346779 4.595839
1369671_at 12.30074 12.311116 12.444892 12.168782 12.40283 12.4293995 12.378837 12.490809 12.22597 12.0380945 12.112545 12.178591
1369672_at 6.4628563 6.6646876 6.7576976 6.6801214 6.600764 6.3820214 6.4580255 6.6562023 6.6059017 6.4302874 6.4355135 6.6228848
1369673_at 4.1610928 3.9271302 3.9093218 3.973682 4.1412487 4.3847885 3.9324465 4.348304 3.8960347 4.0902286 4.036723 3.9840167
1369674_at 3.5348957 3.7393734 3.6928115 3.6444507 3.9218493 4.8607645 3.3149498 4.442905 3.5526776 3.8899608 3.8291523 3.6591845
1369675_at 6.501271 6.552431 6.6053753 6.3491955 6.496222 6.676496 6.7515345 6.5889573 6.58109 6.713695 6.415593 6.7616706
1369676_at 6.978084 7.084597 7.4981112 7.5241227 7.341301 7.337564 7.188798 7.4736104 7.309791 7.3255854 7.026476 7.4300294
1369677_at 3.450692 3.6790063 3.5491593 3.5596611 3.5277297 3.5165844 3.5712998 3.4717119 3.4846206 3.63705 3.4291644 3.5577419
1369678_a_at 7.9581733 7.551274 7.6868057 7.623962 7.735681 7.826938 7.547134 7.4911256 7.5909524 7.6770906 7.5529923 7.7876315
1369679_a_at 9.570368 9.363571 9.640608 9.535243 9.431828 9.440701 9.315811 9.385462 9.452165 9.46003 9.357644 9.744799
1369680_at 4.799691 4.9190273 5.1297607 4.8815393 5.176586 5.062498 5.498235 5.1707034 4.9758477 5.1213408 4.944273 5.168644
1369681_at 4.2722754 4.4093556 4.2632384 4.170818 4.443263 4.3739343 4.3805017 4.5904703 4.295621 4.469567 4.424412 4.600536
1369682_at 7.1229467 7.057964 6.9742465 7.0934114 7.191311 7.2048535 6.6454535 6.6632395 6.647789 6.6842337 6.880797 6.5932107
1369683_at 7.1864476 6.8819623 7.4020977 6.956393 6.9713454 6.8138585 6.940949 6.6840334 7.0088587 6.7417274 6.771675 6.8509693
1369684_at 5.291196 4.9205484 5.2035127 5.221569 4.9151874 5.171833 4.946236 5.1050253 4.685645 4.951653 5.423272 4.7503357
1369685_at 3.8811579 4.1851387 4.045656 4.377675 4.2415915 3.735654 4.023347 4.208544 3.7770667 4.011261 3.9203787 4.182752
1369686_at 3.9574556 4.2665415 3.935158 4.3813233 4.015291 4.0345454 4.050932 4.0467396 4.046426 3.9844644 4.060976 4.068776
1369687_at 4.287096 4.463651 4.447213 4.214479 4.3532467 4.1548057 4.142438 4.311507 4.4242687 4.4008455 4.2638717 4.2471356
1369688_s_at 5.12912 4.835212 4.8033967 4.7345915 4.922524 5.1268754 4.703 5.11127 5.08593 4.850029 5.117113 4.8296237
1369689_at 6.536258 6.9504285 6.548022 6.7801747 6.8357086 6.8156276 6.7578373 6.8208995 6.654462 6.538977 6.6819644 6.7236853
1369690_at 6.6871023 7.0870357 6.6505785 7.031912 6.847474 6.80357 6.914987 6.785976 6.8345857 6.7362094 6.8820543 6.7131114
1369691_at 4.249464 4.470358 4.2406044 4.552862 4.4252615 4.5275407 4.323512 4.4818316 4.440256 4.427311 4.199727 4.5905704
1369692_at 3.8046114 3.9002383 3.7728834 3.927359 3.9794126 3.8867536 3.9523323 3.7054932 3.7485297 3.859685 4.002947 3.9598253
1369693_a_at 5.4653177 5.6347523 5.741564 6.104467 5.2837615 5.5460877 5.801819 5.789011 5.695698 5.5885887 5.8298416 6.1948996
1369694_at 3.88073 3.5663562 3.4761655 3.6107168 3.4879174 3.7028944 3.7992604 3.4687443 3.589728 3.619847 3.51005 3.6711106
1369695_at 4.2100477 4.4026446 4.4023128 4.2829757 4.2125893 4.369264 4.091347 4.3360877 4.1913033 4.2527027 4.1128993 4.228587
1369696_at 3.6691496 3.8520226 3.7737916 3.7548168 3.8373315 3.5565019 3.8988411 3.9830675 3.9088907 4.074367 3.6440048 3.8245437
1369697_at 3.7373874 4.185676 3.5722003 4.187854 4.0187006 3.9873133 3.9289365 3.9061534 3.897228 3.9955862 4.056732 4.006004
1369698_at 4.692783 4.7720923 5.0322022 4.8821487 4.696988 4.6943383 4.8414803 5.0719543 4.7085295 6.1134377 5.1886954 7.000942
1369699_at 4.703787 4.8226376 4.558436 4.614476 4.7063284 5.005422 4.5239034 5.0363827 4.5951366 4.83946 4.471401 4.768028
1369700_at 6.171099 5.648681 6.011462 5.9379845 6.0872297 6.010654 5.9541974 6.0059547 6.0130086 6.04482 6.0042677 6.0099144
1369701_at 12.509482 12.308415 12.5693035 12.436953 12.512228 12.3400345 12.486113 12.420298 12.4413 12.296217 12.216942 12.20749
1369702_at 7.0957804 6.953162 7.1312113 6.911723 6.9084578 7.3308735 7.2151213 7.20868 7.0143 6.902999 7.039455 7.069389
1369703_at 7.596195 7.6031003 7.46697 7.6541324 7.9414067 7.353688 7.2226453 7.374129 7.2853765 7.288996 7.536383 7.3130713
1369704_at 5.8838263 6.5271993 6.3384132 6.3924522 6.5507298 6.5264416 6.434578 6.328792 6.292548 6.3080025 6.563764 6.5092783
1369705_at 5.1441216 5.169117 5.007408 5.255117 4.877298 5.0333357 5.366234 5.3177867 5.2316747 5.223316 5.416491 4.939818
1369706_at 3.745594 3.6412075 3.6453784 3.7705948 3.7511241 3.7679844 3.7482429 3.6523774 3.5721474 3.9065707 3.9310746 3.6865973
1369707_at 4.2943406 4.5542045 4.3781376 4.413771 4.4832764 4.46903 4.00448 4.4011607 4.4405313 4.4382873 4.5100436 4.494029
1369708_a_at 5.582201 5.552549 5.933603 5.305452 5.625622 5.533075 5.7474313 5.2957063 5.248722 5.613403 5.5765715 5.5073028
1369709_at 4.1153 4.4017186 4.2799954 4.241479 4.204758 4.4346023 4.190145 4.3777733 4.083284 4.1341386 4.0751157 4.067008
1369710_a_at 3.5854657 3.628057 3.7603784 3.5724573 3.6992743 3.7339816 3.7854447 3.7745795 3.759088 3.7046394 4.025488 3.8217063
1369711_at 4.6036882 4.6168833 4.5754128 4.666679 4.627428 4.7328653 4.4751225 4.554818 4.225608 4.73044 4.6285133 4.464883
1369712_at 7.6147223 7.6000304 7.741789 7.1303663 7.4237027 7.557266 7.7037783 7.387522 7.701222 7.4639587 7.444583 7.553146
1369713_at 5.3124886 5.501219 5.1936855 5.5533895 5.3697505 5.512981 5.3613186 5.472387 5.298082 5.727777 5.411819 5.5202045
1369714_at 7.281193 7.120166 7.1150613 7.227452 7.145255 7.107707 6.9861374 6.937776 7.102282 6.9558353 7.2091417 7.0117025
1369715_at 4.1474657 4.463043 4.1544843 4.5264354 4.259323 4.1144776 3.9918497 4.241063 4.105295 4.033238 3.9636388 4.1122937
1369716_s_at 9.945696 9.946955 10.344773 9.855367 9.9233 9.693509 9.853602 9.809565 9.8190155 9.744959 9.757335 9.515861
1369717_at 4.291911 4.405559 4.2414794 4.2761455 4.359824 4.3504324 4.0650754 4.364649 4.302169 4.3936067 4.251381 4.3390813
1369718_at 8.597554 8.356433 8.382441 8.285806 8.287685 8.581548 8.404593 8.6477375 8.573559 8.449651 8.745951 8.683884
1369719_at 3.063398 3.2546892 3.3465316 3.2522295 3.111468 3.4997392 3.1662023 3.1994538 3.2222345 3.2964334 3.2124884 3.0416098
1369720_at 9.54316 9.51501 9.469904 9.380518 9.360442 9.324752 9.46154 9.477774 9.439089 9.293699 9.483054 9.316109
1369721_at 4.736964 4.879971 4.766002 4.876201 4.8320923 4.909295 4.80596 4.9969606 4.674128 4.8551397 4.8183293 4.6351957
1369722_a_at 8.298325 8.349337 8.310896 8.776632 8.552378 8.342949 8.251365 8.30146 8.438653 8.456361 8.345086 8.424047
1369723_at 7.2896585 7.215963 7.474129 7.748998 7.6314297 7.473324 7.1328874 7.368912 7.3373046 7.1936293 7.2735963 7.6768265
1369724_at 4.935062 5.371352 5.240748 5.194841 5.06256 5.3916664 5.262386 5.198476 5.095795 5.4314833 5.172641 4.9983706
1369725_at 8.789162 8.611241 8.47155 8.27932 7.978011 8.750634 8.64857 8.173973 8.22287 8.517534 8.554295 8.243632
1369726_at 8.514555 8.531915 8.569664 8.537674 8.545737 8.3108425 8.623467 8.711734 8.648237 8.591645 7.889524 8.6511545
1369727_at 13.82794 13.739383 13.941857 13.622106 13.814885 13.900308 13.82095 13.909691 13.798523 13.836617 13.780468 13.729178
1369728_at 5.401762 5.2065125 5.4782157 5.194502 5.2490606 5.4173193 5.008309 5.3166237 5.391615 5.320776 5.043894 5.2106543
1369729_at 8.600096 8.263411 8.089371 8.455362 8.751814 8.013231 8.3271885 8.386011 8.428032 8.551077 8.383126 8.652081
1369730_a_at 4.741523 4.792369 4.98346 4.5612884 4.7385178 4.598609 4.7097983 4.810782 4.466552 4.689419 4.735019 4.6484976
1369731_at 3.5145075 3.3741727 3.40953 3.4029374 3.7119465 3.4314742 3.6113904 3.4584267 3.4914145 3.5827918 3.294784 3.2204676
1369732_a_at 4.7399626 5.067004 4.7902536 5.0708246 4.5989237 4.3242073 4.677043 5.115099 4.923541 4.3542624 4.822012 4.7924366
1369733_at 8.746319 8.755113 8.64008 8.6919365 8.810257 8.665796 8.593611 8.660677 8.700144 8.731027 8.749081 8.852916
1369734_at 9.096834 9.057937 9.194115 8.9997635 9.236597 9.039238 9.005323 9.062879 9.203384 9.037902 9.122614 8.967329
1369735_at 6.204099 6.472014 6.1815753 6.113589 5.9289546 6.081482 6.0252175 5.856949 6.1578283 5.8637824 5.9654155 6.1782284
1369736_at 5.065718 4.8147597 4.6279564 5.155431 5.0071316 5.0777836 4.9756074 4.719304 4.731418 4.718897 5.0548162 4.884647
1369737_at 9.065717 9.048405 9.126996 8.940523 8.89905 9.334569 8.710456 8.67541 9.015526 8.510919 8.738304 8.471402
1369738_s_at 9.683174 9.947092 9.709538 9.687204 9.620502 10.124435 9.662477 9.5548725 9.560474 9.356087 9.640046 9.267569
1369739_at 4.0988145 4.140695 3.9797938 4.2839594 4.4162216 4.2599516 4.114486 4.2341866 4.2885685 4.2352815 3.8884745 4.290714
1369740_at 4.8659086 5.0481367 4.351595 4.878028 4.765534 4.799351 5.230519 4.8099 4.734665 4.946387 4.742812 4.8655
1369741_at 5.3965244 5.494018 5.323937 5.5188065 5.4955378 5.5021 5.4894724 5.4592724 5.507118 5.6640067 5.480459 5.447937
1369742_at 5.078 5.1575165 4.6650887 5.1161475 4.5273314 4.6868362 4.8140955 4.812317 4.57852 4.7081485 4.6895022 4.6668916
1369743_a_at 8.160844 8.72899 8.279653 8.897011 8.851873 8.344911 8.528422 8.435499 8.555943 8.270285 8.279751 8.373009
1369744_at 4.017052 4.4157147 4.125025 4.193667 4.1741676 4.1475544 3.9755194 4.2272043 4.0594263 4.2920074 4.2950687 4.0867305
1369745_at 6.2051587 6.3078346 6.132909 6.269342 6.108883 6.11566 5.899543 6.429248 6.316683 6.3518915 6.316584 6.233801
1369746_a_at 12.240547 12.097157 12.264497 12.092566 12.090477 12.228642 12.144133 12.205705 12.240667 12.273868 12.096803 12.258954
1369747_at 6.3728666 6.3272424 6.5977373 6.9540296 6.405059 6.520494 6.7769136 6.720471 7.0222964 6.467236 6.281271 6.4894514
1369748_at 3.5848749 3.4364026 3.3605292 3.4855473 3.5504313 3.644401 3.4644856 3.471902 3.6061163 3.57084 3.6657584 3.8053768
1369749_a_at 4.0385127 3.8759036 4.022298 3.9262927 4.090039 3.853442 3.9392862 4.0642242 3.9317973 3.9582756 4.2974415 4.3227043
1369750_at 3.5636306 3.7974706 4.0069284 3.7040722 3.769487 3.6088455 3.6404998 3.685761 3.8467345 4.133732 3.8323276 3.8151433
1369751_at 4.150258 4.2966394 4.0193563 3.8380237 3.6813614 4.185946 3.8169045 3.816371 3.9921978 4.0570583 4.420001 3.7170095
1369752_a_at 4.87428 4.697494 4.7198935 4.8626275 5.056207 4.6854277 4.9731913 5.021741 4.7201815 5.09216 4.8328342 4.719896
1369753_at 3.9969976 4.173945 3.889298 4.390851 3.9712267 4.146757 4.0184646 4.096702 3.8529665 3.9882288 4.035831 4.181923
1369754_a_at 8.234099 8.044453 8.120281 7.9969554 8.1093235 8.144743 8.159075 7.974065 8.034767 8.107512 8.100628 8.160936
1369755_at 3.5665758 3.9107995 3.6168568 3.644687 3.7173603 3.692325 3.561401 3.5926034 3.8883512 3.5021863 3.5418072 3.7018905
1369756_a_at 7.7970805 7.5216136 7.584834 7.599601 7.741934 7.391531 7.384915 7.4983563 7.615248 8.014532 7.510188 7.876003
1369757_at 5.728387 5.694224 5.836686 5.7100306 5.8530703 5.6386395 5.8799553 5.698003 5.7311273 5.96664 5.7879014 5.675816
1369758_at 8.783236 8.573531 8.897776 8.453175 8.418049 8.547966 8.17485 8.59523 8.111914 8.870103 8.531639 8.424731
1369759_at 5.2127132 5.3440204 5.2395897 5.4007225 5.359515 5.3938007 5.4498115 5.2670016 5.339786 5.58546 5.527258 5.363201
1369760_a_at 3.73456 3.7462552 3.7210674 3.83824 3.6549873 3.6880088 3.562909 3.9283788 3.9059684 3.7628558 3.9941332 3.6984704
1369761_at 4.101883 3.7681093 3.904834 3.8102698 3.9033668 3.7594879 3.652989 3.8887293 3.8671806 4.063796 3.8932118 3.6886241
1369762_at 4.29123 4.1875424 3.9654055 4.4113483 3.7611036 3.9016936 3.8465595 4.0643616 4.0168276 3.8308718 4.0161104 4.3216724
1369763_at 4.005531 3.994785 4.120743 4.110424 4.1432734 4.015846 3.9279919 4.153413 4.059272 4.296674 4.0129356 4.041742
1369764_at 13.137934 13.253751 13.09515 13.249437 13.065802 13.202386 13.244257 13.211459 13.231085 13.282908 13.089476 13.167706
1369765_at 3.6565468 3.9226716 3.7295067 3.745445 3.6829119 3.5877616 3.684429 3.8476708 3.591566 3.7674842 3.7947576 3.5578315
1369766_at 5.403779 5.461365 4.9901085 5.414889 5.428169 5.289367 5.289515 5.309817 5.1078515 5.2627525 5.4269276 5.4261193
1369767_a_at 3.8589814 3.8917582 3.9098494 4.084033 3.9629264 4.0191307 3.8654807 4.0926027 3.7142575 4.1830063 3.8520274 3.714571
1369768_at 6.2408237 6.3996477 6.3465366 6.5448103 6.3734913 6.3429637 6.028541 6.422665 6.435141 6.282776 6.2410936 6.2095823
1369769_at 4.537817 4.4706125 4.591925 4.62257 4.7277155 4.472905 4.578229 4.9142165 4.216741 4.9102464 4.5299006 4.5154705
1369770_at 4.3394117 4.122222 4.345004 4.1386786 3.805727 4.2486706 3.9768279 4.011436 4.0917826 3.980031 3.8293014 4.187461
1369771_at 5.0496874 4.979514 5.280511 5.092786 5.2596493 5.219615 5.3778725 5.2222986 5.1758776 5.1111307 5.23853 5.2332554
1369772_at 7.221528 7.2391634 7.3639374 7.492456 7.2848735 6.7919135 6.923391 7.1430845 7.1953793 7.1104746 6.844773 6.4676833
1369773_at 4.0302753 3.870128 3.625208 3.8992016 3.931507 3.9373553 3.7186685 3.8052046 3.9293747 3.9052129 4.0275006 3.9231534
1369774_at 4.271514 4.431761 4.2002325 4.392654 4.331673 4.0650916 4.468905 4.461775 4.214281 4.4145837 4.5263386 4.6305375
1369775_at 8.3828535 8.311628 8.426788 8.501432 8.468667 8.412112 8.383358 8.447496 8.548062 8.297219 8.462998 8.543337
1369776_a_at 6.6445932 6.5511613 6.583795 6.677451 6.6880174 6.4962916 6.6471734 6.7671733 6.4950557 6.848956 6.395543 6.557673
1369777_a_at 7.9822736 7.844211 7.885473 7.8096395 7.8704605 7.734242 7.6647778 7.809343 7.829153 7.724306 8.0949955 7.944755
1369778_at 3.8187475 3.6642036 3.799484 3.7417953 4.012889 3.672484 3.7977917 3.6353257 3.8919003 3.9281793 3.7652764 3.8195045
1369779_at 5.880609 6.017087 5.921122 6.037031 6.1606455 5.9056377 5.84473 5.9376397 5.9526567 6.1599813 6.0127172 6.376257
1369780_at 5.859607 6.109738 5.8802958 6.417554 5.885227 6.103561 5.9674816 6.004505 5.7765436 6.143103 6.0541916 6.060228
1369781_at 4.0807295 3.7274425 4.0426884 4.0042386 4.2260804 3.682253 3.694943 3.740798 3.6485763 4.00381 3.793502 3.892087
1369782_a_at 6.0063686 5.6223273 5.812681 5.9064884 6.210929 5.6998005 5.853176 5.8472934 5.857586 5.988895 6.018034 5.723192
1369783_a_at 5.573191 4.878379 5.150486 5.1632214 5.2290907 5.1637383 5.2115784 5.0647264 4.853373 5.266843 5.790015 5.1178007
1369784_at 3.7011192 3.9554155 3.5889874 4.021387 3.7293048 3.5787072 3.746072 3.7263253 3.9448755 3.7692037 3.8583179 3.6865911
1369785_at 8.19073 8.377749 8.344478 7.9520755 7.990638 8.340772 7.8798475 7.6682377 7.914634 7.822118 8.271328 8.008881
1369786_at 5.431303 5.734546 5.6215334 5.5973225 5.7172384 5.4726243 5.789883 6.0636473 5.8927145 5.721847 5.271628 5.6492486
1369787_at 3.646558 3.6978586 3.816871 3.943 3.4462519 3.795861 3.70298 3.5715332 3.9122155 3.7940266 3.7417133 3.7456288
1369788_s_at 8.119653 7.427752 8.691392 8.118434 7.3834443 7.5996513 7.2901335 7.7454224 8.095656 7.8527 7.391208 7.4231634
1369789_at 3.3517313 3.437569 3.4259546 3.3294492 3.394333 3.3371964 3.2704282 3.465085 3.3259144 3.3731363 3.4623244 3.308569
1369790_at 11.607815 11.329246 12.106453 10.427918 11.40793 11.897719 11.846392 11.009478 10.674786 10.865872 11.740842 11.070007
1369791_at 7.959143 8.005842 8.035367 7.96583 8.056883 8.10409 7.98624 8.04409 8.127344 8.136532 8.257584 8.2527485
1369792_at 5.6834726 5.9589553 5.5561366 5.9117103 6.041475 5.677107 5.934431 5.8019295 5.875446 6.06871 5.7401695 5.761059
1369793_a_at 3.995167 4.3437614 4.0900116 3.9815652 4.299657 3.9855576 4.056406 3.9707391 3.8852985 3.996067 3.9702961 3.8039997
1369794_a_at 4.5483484 4.8458624 4.514609 5.203356 4.769663 4.549795 4.710612 4.685666 4.545159 4.6876698 4.3262267 4.4145083
1369795_at 4.2709475 4.522106 4.46902 4.2591443 4.3548207 4.1423016 4.224516 4.43355 4.312559 4.296674 4.328264 4.435227
1369796_at 4.439594 4.751658 4.5436954 4.6379447 4.522209 4.3942227 4.549013 4.85005 4.380395 4.718897 4.792769 4.629973
1369797_at 4.1838713 4.083135 4.170003 4.335513 4.005064 4.1453533 4.1268015 4.1305437 4.249086 4.3598285 4.1183424 4.392497
1369798_at 4.5384665 4.5350065 4.4435616 4.5259686 4.684164 4.343379 4.5979414 4.68023 4.481801 4.487914 4.433017 4.527548
1369799_at 10.344038 10.501061 10.270115 10.23394 10.401933 10.356728 10.328357 10.4626 10.509816 10.2295 10.25087 10.621902
1369800_at 3.819854 3.8744392 3.8054106 4.1600256 3.7529235 3.7939334 3.998708 4.326741 3.7052271 3.8885043 3.9356794 3.8729775
1369801_at 4.2784233 4.3390102 4.1924887 4.6981225 4.154833 4.430193 4.500173 4.279454 4.493524 4.5549254 4.607468 4.212114
1369802_at 3.9615264 3.8461626 3.7839699 3.6365328 3.7376144 3.8661404 3.66666 3.9759314 3.659717 4.1610622 3.6095614 4.2323446
1369803_at 4.5184155 4.631262 4.4484434 4.451091 4.5439425 4.5152884 4.9256225 4.314658 4.4856987 4.6874948 4.726024 4.471655
1369804_a_at 4.958623 4.9649134 4.480507 4.876753 4.749746 4.611821 4.9801817 4.918561 4.989114 4.8527646 4.9040704 4.863993
1369805_at 3.9843946 3.9709363 3.869629 4.1740613 4.0558386 4.075392 3.6557465 4.0033464 4.0575967 4.379842 4.1547613 4.1894903
1369806_at 5.1945724 5.313282 5.353876 5.2191916 5.349445 5.0959034 5.535095 5.2790947 5.307107 5.3269234 5.2253056 5.245342
1369807_at 4.384392 4.4441466 4.3136053 4.379038 4.740199 4.4720106 4.4248075 4.6046543 4.44538 4.509276 4.3547654 4.273751
1369808_at 4.348315 4.578808 4.282689 4.275917 4.099116 4.3678255 4.3921986 4.5904346 4.380395 4.296674 4.3304067 4.50843
1369809_at 4.915432 5.2611465 4.9465756 5.335158 5.119282 4.9542117 4.6484537 5.1144853 4.7181454 4.881872 4.9156723 5.1156425
1369810_at 6.2466598 6.6549478 6.290424 6.4315286 6.587005 6.4804726 6.1689153 6.452646 6.3907804 6.601609 6.3296833 6.563479
1369811_at 4.7794857 4.7411604 4.7579904 5.000269 4.8722515 4.75194 4.8010283 4.9310026 4.864789 4.7461443 4.906561 4.416981
1369812_at 5.670252 5.873209 5.524164 5.9624553 5.853726 5.69555 5.652706 5.7065334 5.670212 5.8932333 5.645871 6.0162563
1369813_at 7.1444316 6.980687 6.8676767 7.0638 6.8798356 6.882247 6.747898 7.025225 6.8543787 7.0970182 6.9446964 6.662699
1369814_at 4.477418 4.429622 4.340616 4.7641335 4.087007 4.667726 4.570816 4.20674 4.262125 4.3775244 4.1459246 4.5322723
1369815_at 5.5294194 5.3595457 5.5247016 5.349671 5.519598 5.163027 5.803091 5.6773243 5.846665 5.52921 5.2455177 5.2400436
1369816_at 5.0302763 4.6954174 4.5619435 4.732087 4.7254033 4.748031 4.499762 4.566406 4.8089395 4.4629474 4.7957067 4.529835
1369817_at 4.331263 4.498193 4.1687527 4.258253 4.0459294 4.1205006 4.5087266 4.1078224 4.2758865 4.330224 4.188166 3.998337
1369818_at 4.7723637 4.7646756 4.6171136 4.581068 4.840732 4.70512 4.542391 4.8454185 4.808322 4.6014867 4.7318287 4.587864
1369819_at 5.04746 4.6241283 4.814044 4.5314865 4.7398868 4.7203074 4.7634096 4.732014 4.6077676 4.9322157 4.6582527 4.8752737
1369820_at 4.151244 4.033795 3.8910542 4.3406587 4.5627112 4.117851 4.3752394 4.3879733 4.3910713 4.4156246 4.256739 4.566624
1369821_a_at 4.5924034 4.738145 4.94656 4.8313456 4.793803 4.90133 4.9643507 5.002921 4.6913843 4.931843 4.6196795 4.9050016
1369822_at 4.2138767 4.272163 4.18789 4.746344 4.4226856 4.418482 4.38251 4.3002834 4.246228 4.238777 4.642327 4.3959737
1369823_at 4.546194 4.5725174 4.4868097 4.915868 4.6072617 4.6321945 4.487364 4.4114647 4.5578413 4.5629377 4.543866 4.40596
1369824_at 4.6984577 4.97493 4.745782 4.676609 4.5585775 4.696519 4.586671 4.6116667 4.723118 4.6243925 4.5563354 4.5876245
1369825_at 4.9090443 4.9727235 4.720271 4.8315687 4.7691107 4.6617036 4.9056296 4.8829694 4.6706586 4.8529935 4.680953 4.561901
1369826_at 6.2022095 6.1421394 5.9422274 5.9776692 5.8087234 6.0078883 5.8724637 5.9331164 5.743542 5.8419175 6.1162114 6.1887927
1369827_at 5.352372 5.2892456 5.2478294 5.675658 5.589098 5.5781727 5.4889507 5.36222 5.2213287 5.4627066 5.39606 5.586445
1369828_at 5.523038 5.511134 5.5039396 5.4975967 5.883664 5.4727707 5.630745 5.92545 5.5725355 5.6741047 5.343543 5.54183
1369829_at 4.8926744 4.625416 4.5436954 5.1941347 4.749441 4.813788 4.9208803 4.7512164 4.9594207 4.7873664 4.707633 4.5240984
1369830_at 4.660112 4.7607617 4.6560426 4.5116234 4.595052 4.932352 4.649604 4.6690516 4.9485784 4.565431 4.610528 4.5197115
1369831_at 5.4230423 5.3493004 5.2749376 5.335764 5.325345 5.4101987 5.253145 5.3966002 5.3747654 5.4859667 5.259055 5.189889
1369832_at 5.2212706 5.343915 5.356328 5.504072 5.259649 5.248986 5.504214 5.351525 5.2449875 5.781973 5.30804 5.4821
1369833_at 4.246076 4.742171 4.3825574 4.613797 4.469177 4.1460576 4.3921986 4.197599 4.4189053 4.4811654 3.9897277 4.1037307
1369834_at 7.5534015 7.469517 7.7018723 7.2564807 7.6845083 8.025792 7.1864414 7.7985606 7.6436486 7.6770906 7.5338736 7.792296
1369835_at 6.267667 6.2311606 5.869042 6.5293064 6.050308 6.3457527 6.2767453 6.47497 6.1499033 6.369599 5.9981604 6.0764537
1369836_at 6.102812 5.983023 8.288118 6.88768 6.691073 5.6147585 6.958751 6.178968 5.7640295 5.7737236 5.561403 6.659345
1369837_at 12.488031 12.250686 12.563887 12.421558 12.370482 12.449279 12.4008 12.507305 12.394685 12.192269 12.3313875 12.15581
1369838_at 4.370374 4.4102163 4.1553283 4.271998 4.1333447 4.162651 4.319883 4.3175735 4.219038 4.638248 4.317731 4.3479757
1369839_at 4.5269527 4.463768 4.4304876 4.404256 4.5675592 4.482215 4.399582 4.5552406 4.4277086 4.371093 4.393857 4.5696154
1369840_at 9.723697 8.286984 9.299193 8.694539 9.892207 9.114389 9.047819 9.677708 9.518151 10.167505 8.60898 10.438573
1369841_at 3.965422 3.877787 3.6985986 3.6245065 3.626519 3.8585126 3.9361298 3.882673 3.5203745 3.6440148 3.6139464 3.617735
1369842_at 3.9249842 3.8525114 3.779322 3.8643064 3.7383614 3.8940845 4.0415497 3.7681625 3.8899689 4.026038 4.061006 3.6892982
1369843_at 4.253069 4.4055595 4.281167 4.3946314 4.110362 4.353566 4.4002485 4.7334547 4.00568 4.2936773 4.291045 4.2624607
1369844_at 4.1231823 4.046575 3.978978 4.2512655 4.3701973 4.212367 3.9663923 4.3512487 4.1429133 4.3792286 4.274765 3.9255295
1369845_at 5.1914353 5.3640904 5.40438 5.3799047 5.3198643 5.355996 5.578148 5.465825 5.2941046 5.538479 5.282057 5.1797905
1369846_at 3.3985372 3.5089562 3.404822 3.4917336 3.4344273 3.4985044 3.4974966 3.582101 3.305961 3.5746295 3.66204 3.522418
1369847_at 5.144796 5.303092 5.3001957 5.115758 5.4470205 5.2615848 5.6891336 5.1822615 5.3664145 5.553574 5.328915 5.238172
1369848_at 3.5996919 3.6280332 3.605632 3.71508 3.7462547 3.691883 3.7024312 3.5489202 3.4695463 3.6615682 3.5915918 3.648499
1369849_at 4.948579 5.2698054 5.1455593 5.045022 5.004774 5.1599197 5.2385216 5.066207 5.094621 5.0569115 5.1002455 5.1369324
1369850_at 5.6938276 5.8959064 5.8314652 5.4475975 5.7368517 5.9270086 5.7832594 5.159479 5.4705334 6.233574 6.2548623 6.308065
1369851_at 7.2665167 7.0390553 7.27683 7.384558 7.1685944 7.0882382 7.2933035 7.4466467 6.8622985 7.0870795 7.1512995 7.209901
1369852_at 12.09933 12.2568445 12.274385 12.308925 12.298815 12.2163925 12.171766 12.299676 12.212558 12.28962 12.088213 12.172665
1369853_at 4.7242126 4.7117705 4.921753 4.8216324 4.84025 4.6175685 4.8447833 5.0034685 4.7220745 4.816398 4.7320037 4.8234186
1369854_a_at 8.720082 8.643257 8.892842 8.73615 8.852889 8.558886 8.756676 8.731655 8.925343 8.889848 8.764137 8.653701
1369855_at 4.0329933 3.8384936 3.9169266 3.7936301 3.6585422 3.6869736 3.5657325 3.6996608 3.5222366 3.5426323 3.802452 3.9013252
1369856_at 4.235419 4.4301987 4.287533 4.438018 4.2348166 4.3003883 4.269954 4.491105 4.1958394 4.693475 4.4424114 4.331402
1369857_a_at 5.3300776 5.7393327 5.5733657 5.6448655 5.9163547 5.50363 5.5894094 5.903975 5.538801 5.833304 5.37158 5.6034265
1369858_at 4.2258816 4.1089134 3.9082 4.337308 4.2094865 4.3675547 4.1017995 4.295036 4.162077 4.696372 3.8500862 4.098913
1369859_at 4.44178 4.538145 4.28352 4.152914 4.106757 4.1843157 4.1908545 4.469046 4.380395 4.4396553 4.0216217 4.2380476
1369860_a_at 4.9423304 4.632183 4.9397817 4.8821487 4.96027 4.5789948 4.7100344 4.8373804 4.9000483 4.6186094 4.709057 4.503397
1369861_at 4.5189033 4.6353254 4.139263 4.379038 4.2907777 4.232426 4.4490995 4.364845 4.4022465 4.605774 4.496764 4.054564
1369862_at 4.634531 4.362596 4.3174977 4.584748 4.470732 4.3494806 4.629897 4.559156 4.671957 4.6420803 4.1096396 4.2815857
1369863_at 8.483839 8.943544 8.967333 9.0896845 9.420314 8.50578 9.312671 9.293286 9.24531 9.430534 8.52994 9.751303
1369864_a_at 9.323402 9.947626 10.538362 9.037926 9.790204 9.539793 9.251949 9.782324 9.595047 7.716276 7.662414 9.028675
1369865_at 4.1940823 4.3080764 4.051703 4.1233096 4.0901537 4.4241495 4.2577868 4.2087383 4.096109 4.2647967 3.9909472 4.1338634
1369866_at 4.615316 4.3883195 4.5954733 4.5673027 4.6765084 4.554602 4.7022038 4.221386 4.3762636 4.6031876 4.44265 4.5477757
1369867_at 5.689943 5.662638 6.8364673 5.897248 5.9447193 5.393877 5.3841248 5.3653216 6.0308976 5.2785263 5.645299 5.4097
1369868_at 9.983834 9.81474 9.974984 10.058937 9.665407 9.741814 10.157073 10.2421255 9.70304 9.579393 9.648813 9.726171
1369869_at 3.9383957 3.8065834 3.9610858 3.7552326 3.8027303 3.795861 3.6596453 3.698472 3.5421004 3.7146888 4.049235 3.6386456
1369870_at 7.238266 7.2137103 6.9988723 7.302924 7.375229 7.1608367 7.257458 7.1100903 7.16058 7.0038595 7.117344 7.141581
1369871_at 3.5489166 3.6408927 3.5991995 3.6978028 3.4655263 3.675979 3.528719 3.746683 3.3700106 3.5582743 3.4956825 3.641281
1369872_a_at 4.246257 4.618177 4.371299 4.379038 4.7578936 4.3928337 4.402978 4.406769 4.248963 4.1931953 4.256739 4.249301
1369873_at 4.320283 4.5728245 4.507136 4.573765 4.5666165 4.3701468 4.673237 4.6548204 4.261873 4.638973 4.308562 4.572626
1369874_at 4.6096606 4.484412 4.411251 4.4354773 4.6154923 4.787964 4.5099583 4.5774794 4.386927 4.5929537 4.701613 4.4461813
1369875_at 4.9059057 5.033083 4.55212 5.016839 4.5196266 4.777755 4.8585153 4.979492 4.542882 4.9739904 4.748624 4.8168993
1369876_at 3.7074978 3.824891 3.7458327 4.014359 3.8874063 3.6144485 4.08558 3.9958706 3.979996 3.8308718 4.0077653 3.8087044
1369877_at 4.5549016 4.4883842 4.694334 4.8697295 4.5549965 4.779024 4.507511 5.001397 4.5739756 4.641674 4.550044 4.6506453
1369878_at 3.932771 4.2449746 4.209985 4.2042136 4.0488696 3.9215345 3.978766 4.0397434 3.8911402 4.122235 4.0268335 3.9876862
1369879_a_at 12.816556 12.843636 12.836886 12.814756 12.8687315 12.7746525 12.83273 12.921102 12.814231 12.823328 12.678126 12.820894
1369880_at 4.463725 4.1172137 3.928322 4.3264008 4.0669904 3.9215345 4.0233326 4.447041 3.888774 4.190361 4.121148 4.041041
1369881_at 4.416828 4.338954 4.525329 4.431773 4.3116407 4.553485 4.6966057 4.300357 4.392314 4.7512565 4.319021 4.237542
1369882_at 4.335828 4.5900235 4.557694 4.354304 4.5594363 4.6802635 4.4485035 4.4986963 4.4405313 4.5758247 4.411432 4.1178827
1369883_at 3.5063446 3.3038197 3.6050622 3.524959 3.4542134 3.511693 3.5363424 3.8789427 3.5010922 3.485583 3.6607034 3.2858808
1369884_at 4.964689 4.650161 4.8198133 4.9843545 4.426425 4.675415 4.9573464 4.6359973 4.835563 4.604418 4.697277 4.793064
1369885_at 4.9480867 5.184981 5.1054306 5.417799 5.0554113 5.0702515 5.189477 5.294947 5.115787 5.231575 5.1064787 5.1551642
1369886_a_at 6.178227 6.095858 6.0881033 6.2863483 6.1570435 5.9028835 6.1109858 5.9390507 6.151932 6.1275144 5.980498 5.896296
1369887_at 4.3753066 4.501843 4.373096 4.649898 4.7345915 4.396681 4.383713 4.6041107 4.477232 4.9044147 4.584838 4.7599616
1369888_at 4.108449 4.327519 4.0834956 4.119568 4.5111737 4.1409683 4.039283 4.1327715 3.9137733 4.4677415 3.9929535 3.9213698
1369889_at 4.0018644 4.144333 3.9654057 4.069133 4.1699047 4.0356636 4.318037 4.0547075 3.989842 4.470579 4.114764 4.175555
1369890_at 3.154845 3.2444146 3.3270047 3.1918008 3.316708 3.19314 3.1697934 3.1207824 3.2943203 3.1615784 3.1767306 3.1738153
1369891_at 5.0151305 5.2087464 4.9657845 5.072607 5.2495975 5.126389 4.8808722 5.1369805 5.0041056 5.244745 4.9954576 4.9616427
1369892_at 3.869273 3.7461305 3.3551924 3.7713466 3.6909769 3.7063498 3.7216341 3.93026 4.0077066 3.7699134 3.6331475 3.4005203
1369893_at 4.553749 4.7198353 4.4881406 4.6505704 4.394265 4.529137 4.6797333 4.5748386 4.677066 4.730221 4.76523 4.7082095
1369894_at 3.3511133 3.4387398 3.2395375 3.4202762 3.4512453 3.4748125 3.1610541 3.29525 3.3605554 3.4918945 3.2405117 3.2965312
1369895_s_at 6.3504925 6.3580074 6.251938 5.970848 5.789241 6.1265907 6.217612 6.065775 6.007941 5.750616 6.465817 6.186292
1369896_s_at 7.6298695 7.403564 7.566501 7.318783 7.3687363 7.645756 7.5163674 7.3758445 7.301011 7.1911592 7.364435 7.4322014
1369897_s_at 12.276449 12.070478 11.8587265 12.3698015 12.226036 12.066091 11.986475 11.973504 11.966145 11.953566 12.048764 11.809572
1369898_a_at 4.7327757 4.7964706 4.7294707 4.762366 4.757575 4.971857 4.956523 4.924849 4.5858374 4.6215677 4.8872905 4.7797875
1369899_s_at 5.9775467 5.890564 6.0958605 5.840857 6.159912 5.9840736 6.1295953 6.081925 6.048596 5.928841 6.0213914 6.4038086
1369900_at 3.9524782 4.406676 3.3728843 4.2313623 3.941715 3.9010494 3.9727924 3.9669719 3.8985612 4.436184 3.8166032 4.0903473
1369901_at 4.398995 4.4603004 4.2293634 4.6416435 4.382374 4.31584 4.4425807 4.450819 4.4332895 4.2950535 4.564556 4.3339577
1369902_at 7.2873783 7.560556 7.221191 7.8963614 7.8202257 7.108083 7.340577 7.3644943 7.4183593 6.835439 7.1099772 7.3422446
1369903_at 3.990266 4.333776 4.1981 4.4926376 4.288963 3.8181672 4.0164204 4.1866217 4.0062013 4.3098707 4.1556816 4.045689
1369904_at 4.4113216 4.616883 4.597665 4.6338773 4.517808 4.543673 4.5618243 4.52792 4.4923825 4.6841025 4.640401 4.434409
1369905_at 3.583587 3.742034 3.6179795 3.7697434 3.6829119 3.6107342 3.7506647 3.6550083 3.6075315 3.7605999 3.8631651 3.7407856
1369906_s_at 11.956844 12.003935 12.071933 12.0918045 11.931532 12.076813 12.106294 12.149135 12.016482 12.048236 12.129506 12.039529
1369907_at 5.6311116 5.67095 5.544323 5.4851823 5.5631123 5.599253 5.7125115 5.666853 5.6233845 5.592031 5.515793 5.776388
1369908_at 3.533445 3.3974285 3.5119412 3.6839845 3.6555073 3.485835 3.4311929 3.698249 3.4005723 3.9585507 3.3932967 3.7006452
1369909_s_at 11.179102 11.198453 10.958361 11.578285 11.1922865 11.102213 11.050711 10.844191 11.101063 11.11033 11.349178 11.009293
1369910_at 3.9697862 4.0151944 3.8313823 3.7700303 3.9498925 4.0885415 4.0117393 3.942176 3.563198 3.8911126 3.72396 3.9824076
1369911_at 5.0744324 5.163742 4.910925 5.110765 4.905327 5.2544594 4.796277 4.6244817 5.128193 4.931477 4.691959 4.949997
1369912_at 6.128301 6.385058 6.16842 6.0755973 5.9896226 6.1256957 6.0663056 5.9654493 5.9597745 6.0359573 6.124795 6.2240157
1369913_at 4.326601 4.379804 4.363983 4.2620516 4.4801097 4.4227633 4.25671 4.123665 4.0832834 4.385759 4.544332 4.3284006
1369914_at 3.7994492 3.8700686 3.8456068 3.8358834 3.7463965 3.698722 3.7479136 4.043217 3.6419976 3.7241967 3.62155 3.7024035
1369915_at 6.601592 6.272588 6.656579 6.6259303 6.243081 6.820212 6.653909 6.758612 6.8498693 6.7693834 6.7160716 6.615589
1369916_at 5.0943785 5.2874126 4.880051 5.228896 5.0948715 4.8342695 5.1666546 5.5057545 5.081417 5.2116404 5.3844533 5.2377605
1369917_at 5.1316295 5.1218934 5.1629777 5.0271673 5.0746236 4.9813795 4.980438 4.833847 5.1560307 5.138694 5.0399075 5.216388
1369918_at 3.889999 3.839573 3.8718493 3.858147 4.1373873 3.8825321 4.0098057 4.0895905 3.8130803 3.8107433 3.8051965 3.8053768
1369919_at 4.665994 4.6839356 4.7816935 4.9487705 4.772589 4.7785616 4.7478533 4.852034 4.8753724 4.952382 4.8268013 5.234189
1369920_at 4.5526285 4.737772 4.403299 4.792822 4.672973 4.656585 4.558889 4.9376783 4.5559006 4.781616 4.542532 4.383219
1369921_at 6.513317 6.2041698 6.578375 6.600512 5.8215055 6.39242 6.96988 6.76249 6.2783575 6.3376646 6.263491 6.498748
1369922_at 8.674021 8.655534 8.530401 8.969684 9.024014 8.57262 8.516293 8.560402 8.715555 8.68244 8.688745 8.821436
1369923_at 5.3638916 5.7843 5.6895556 5.8385687 5.7213054 6.2476277 5.563023 5.726661 5.77868 5.461706 5.5797796 5.431841
1369924_at 5.6218624 5.730893 5.693397 5.6998672 5.78762 5.638945 5.674257 5.701655 5.488489 5.7287993 5.651248 5.8372335
1369925_at 3.9314017 4.070365 4.191804 4.260576 4.2478085 3.823543 4.0858397 4.4560375 4.1509147 4.062686 4.145692 4.3154764
1369926_at 7.723894 7.6403685 7.4964457 8.012943 7.8181477 7.552177 7.239111 7.765241 7.683752 7.6808386 7.686087 7.403738
1369927_at 11.350247 11.3143015 11.474242 11.495166 11.497682 11.230021 11.521425 11.503009 11.475327 11.41812 11.560742 11.634585
1369928_at 3.4475803 3.7400043 3.7497387 3.7174156 3.7613995 3.7834873 3.6674469 3.4637098 3.6416829 3.517159 3.3546448 3.578716
1369929_at 11.041705 11.108888 10.880612 11.127275 11.043563 10.999107 11.137603 11.07922 11.052343 11.0363455 10.846729 11.152276
1369930_at 11.7693615 11.838354 11.782243 11.822112 11.705084 11.681196 11.817705 11.89628 11.742402 11.964039 12.072325 11.94558
1369931_at 7.402394 7.412933 7.245802 7.5946784 7.279746 7.182744 7.4015927 7.39226 7.2088943 7.100627 7.014183 7.1033893
1369932_a_at 9.956558 10.117329 10.112726 10.173023 10.0271435 10.047202 10.116256 10.04588 10.093834 10.114514 10.2044735 10.149959
1369933_at 11.177434 11.17169 11.209272 11.222475 11.236092 11.116656 11.144156 11.256427 11.201052 11.286687 11.244659 11.183515
1369934_at 11.947806 12.147602 11.895335 12.225303 12.128531 12.12401 12.187191 12.109222 12.112419 12.074338 12.130486 12.15306
1369935_at 7.9640417 7.827652 7.8152213 8.032572 7.823508 7.8325152 7.7532716 7.8206606 7.9034443 7.9978275 8.011871 7.8649936
1369936_at 10.834268 10.7652235 10.540696 10.899756 10.811272 10.722342 10.787612 10.774193 10.694842 10.6642885 10.852653 10.729372
1369937_at 10.958514 10.901397 10.788997 10.930404 10.847383 10.911451 11.001942 10.969847 10.957796 10.7814665 10.928928 11.004154
1369938_at 7.1927366 7.19131 7.1064153 7.1487517 7.1691585 7.4036365 7.2053237 7.152545 7.273663 7.2823157 7.1272554 7.3443084
1369939_at 12.054889 12.120492 12.10677 12.224199 11.994992 11.976214 12.135138 11.967304 12.153273 12.108252 12.102932 12.098738
1369940_at 10.300767 10.3942375 10.392716 10.541523 10.530486 10.449634 10.524606 10.386944 10.322321 10.427581 10.4 10.395247
1369941_at 10.8056135 10.649303 10.783717 10.828007 10.740749 10.625529 10.916534 10.718752 10.819531 10.886578 10.737867 11.03062
1369942_at 8.739205 8.792789 8.729397 8.884201 8.884339 8.80711 8.782238 8.811434 8.789194 8.929815 8.845196 8.74687
1369943_at 10.2370825 10.140721 10.247122 10.338043 10.339501 10.295227 10.248434 10.126361 10.259248 10.300341 10.3225765 10.432791
1369944_at 8.988031 8.607089 8.832961 8.927196 8.918686 8.857072 8.903628 8.819075 8.852091 8.652621 8.821304 8.618662
1369945_at 4.66203 4.7198877 4.766002 4.5766563 4.9057417 4.4481964 4.668579 4.6116667 4.6185455 4.5961456 5.0399075 4.6388936
1369946_at 6.331607 6.3432326 6.333984 6.4432 6.2659464 6.3980145 6.4243155 6.6024523 6.5552983 6.4017963 6.5359597 6.5186944
1369947_at 5.51745 5.700616 5.492405 5.8512964 5.831013 5.410039 5.696834 5.8433185 5.5709543 5.8009715 5.7883706 5.401357
1369948_at 7.7313867 7.783274 7.7443194 7.8706393 7.9812374 7.7227015 7.649364 7.828179 7.6095266 7.5487123 7.5578403 7.6692142
1369949_at 6.9984045 7.0346684 6.960038 7.1836886 7.173315 7.0682054 6.9853945 6.972095 6.8403106 7.0803123 6.9374294 6.990056
1369950_at 9.675517 9.407996 9.443713 9.482653 9.530249 9.568012 9.457815 9.486751 9.449037 9.478355 9.622429 9.580508
1369951_at 3.9739935 4.2357416 3.978393 4.2719393 4.0642285 4.117851 4.13228 4.116101 3.952759 4.4795356 3.9507587 3.9756892
1369952_at 11.940565 11.927479 11.743698 11.7443495 11.80735 11.857297 11.947424 11.826128 11.825124 11.755069 11.865892 11.745204
1369953_a_at 4.319004 4.5141196 4.5413175 4.5470304 4.361356 4.3969865 4.2374716 4.386341 4.658497 4.8346486 4.3673553 4.500512
1369954_at 12.772455 12.800983 12.824715 12.748996 12.861731 12.754587 12.839368 12.886488 12.806059 12.92253 12.78258 12.939771
1369955_at 6.583613 6.3145337 6.0948257 6.43041 6.1937976 6.196874 6.395069 6.3534575 6.314925 6.0666604 6.2572284 6.2601357
1369956_at 9.440009 9.215254 9.249057 9.360744 9.19027 9.344294 9.319496 9.26445 9.372551 8.965476 8.997328 9.203225
1369957_at 5.3752522 5.9136343 5.563404 5.815114 5.5028944 5.396396 5.3227468 5.4339433 5.6646376 5.7355247 6.1056213 6.354476
1369958_at 9.307671 8.309835 8.56407 8.008198 8.016993 8.750635 8.4238205 8.146168 8.03212 7.950192 8.630978 7.8858414
1369959_at 12.376466 12.410616 12.191626 12.286649 12.220402 12.190223 11.933872 12.101996 12.313133 12.195691 11.960053 12.16275
1369960_at 9.9093685 9.974987 9.944325 9.998386 10.0201645 9.9768 10.132544 10.003945 10.030802 9.9288 9.858291 9.904183
1369961_at 8.862015 8.790348 8.899669 8.797506 8.889976 9.046915 8.973454 8.892752 8.854616 8.902335 9.083659 9.047227
1369962_at 8.432486 8.546803 8.313436 8.436327 8.313366 8.37527 8.34082 8.496794 8.343546 8.691561 8.719819 8.400696
1369963_at 5.3348045 5.3491306 5.039281 5.0944014 5.4493446 4.9696913 5.15862 5.3944645 5.0783587 4.7407255 5.2183104 5.2976627
1369964_at 7.106037 6.879998 6.97785 6.5740566 6.4936495 6.5736012 6.6830153 6.9577675 6.956643 6.5072575 6.33401 6.427209
1369965_at 7.9963384 7.8499603 7.8305464 7.671703 7.877803 7.9935646 7.704157 8.173966 7.896975 7.839923 7.9893208 8.151614
1369966_a_at 12.188729 12.162221 12.159262 12.155156 12.25163 12.240344 12.229784 12.1380825 12.218575 12.112687 12.28977 12.314859
1369967_at 8.614078 8.524801 8.556784 8.749956 8.589747 8.460873 8.534239 8.43517 8.632582 8.572371 8.532825 8.49993
1369968_at 6.294152 6.5213103 5.7972784 6.3932076 6.017726 6.0872765 6.2094274 5.9738545 5.8365197 5.6483836 6.1479645 5.9533253
1369969_at 9.402377 9.3244705 9.236028 9.098059 9.346574 9.0111885 8.864063 9.340918 9.34787 9.466298 9.335194 9.415851
1369970_at 10.381416 10.53173 10.712753 10.6306715 10.614815 10.607195 10.506936 10.484649 10.589069 10.334036 10.518612 10.510402
1369971_a_at 8.620429 8.530423 8.669709 8.626633 8.517946 8.487291 8.464145 8.271866 8.703102 8.461445 8.527138 8.081802
1369972_at 6.9893246 6.48268 6.924872 6.828733 6.5997777 6.5889273 6.5556555 6.4963837 6.87816 6.538322 6.920823 6.9536986
1369973_at 11.220355 11.026294 11.354048 11.076564 10.997728 11.336964 10.997444 11.194295 11.054323 11.124387 11.041653 11.04629
1369974_at 7.0793815 6.890895 6.7256627 7.208852 7.217343 6.894163 6.6911535 6.672089 6.7643905 6.6999073 6.900742 6.54347
1369975_at 8.684785 8.719257 8.554751 8.586784 8.653582 8.546659 8.428184 8.5441 8.657363 8.471318 8.643469 8.615551
1369976_at 10.068063 10.143845 10.018066 10.335487 10.307453 10.41039 10.464644 10.269041 10.318584 10.470491 10.508735 10.413055
1369977_at 4.0886736 4.203162 4.2267475 4.482729 4.09945 4.1495605 4.3477488 4.1288695 4.295935 4.7873664 4.2709026 4.4481277
1369978_at 7.637414 7.56502 7.7438874 7.5428777 7.5969257 7.603706 7.5492597 7.5511637 7.659464 7.5068526 7.7854185 7.5611367
1369979_at 8.813795 8.753319 8.872862 8.557783 8.546483 8.772171 8.840368 8.698969 8.768171 8.662605 8.711405 8.837844
1369980_s_at 9.323382 9.228038 9.263519 9.278321 9.324283 9.195445 9.234284 9.173155 9.309364 9.4386215 9.258489 9.300459
1369981_at 8.452731 8.530708 8.65324 8.283491 8.321471 8.422561 8.536703 8.410117 8.634986 8.287184 8.347681 8.509752
1369982_at 9.580952 9.515218 9.582717 9.707681 9.677219 9.770552 9.669179 9.701763 9.458519 9.858991 9.7467985 9.869629
1369983_at 8.199653 8.022902 8.314345 7.8235693 7.4877806 7.8056026 8.103959 7.6370153 7.779889 7.728403 7.599181 7.838819
1369984_at 9.69764 9.6433525 9.599941 9.729885 9.752962 9.613627 9.639804 9.522957 9.714437 9.484855 9.743993 9.715699
1369985_at 6.0625644 6.2529554 6.1102695 6.0157256 5.9308424 5.942177 6.18765 6.4244194 6.1872416 6.3378267 5.7541904 5.91189
1369986_at 11.918966 11.861716 11.799862 11.960678 11.895276 11.880183 11.82755 11.769859 11.87541 11.821766 11.884312 11.91071
1369987_at 4.8019743 5.115392 4.8240147 5.0525866 5.076535 4.831731 4.871088 5.0274935 4.786189 5.079664 5.0112753 4.8430977
1369988_at 5.4943256 5.7747555 5.789581 5.944744 5.9319153 5.608303 5.6686153 5.9090977 5.6694393 5.971859 5.6038647 5.777248
1369989_at 9.8011465 9.922412 9.60333 9.337764 9.638704 9.9307 9.723561 9.4478855 9.710787 9.706112 9.7280245 9.977461
1369990_at 10.594397 10.647847 10.620453 10.68688 10.660761 10.580078 10.69357 10.656078 10.694511 10.536904 10.75777 10.755575
1369991_at 10.058005 9.955781 9.908591 10.084569 9.903427 10.063833 10.07851 9.90189 9.914593 10.032805 10.128592 10.001256
1369992_at 8.906929 8.561072 8.648095 8.7898 8.824552 8.786492 8.625638 8.555004 8.604591 8.769331 9.126159 8.777727
1369993_at 6.15435 6.3866196 6.143409 6.360979 6.37076 6.263851 6.180415 6.4302464 6.1974955 6.2630773 6.394049 6.3642483
1369994_at 7.540168 7.5978074 7.861632 7.323822 7.5037546 7.5167513 7.607793 7.4379206 7.5033584 7.269333 7.436169 7.534755
1369995_at 8.638961 8.707193 8.55838 8.717702 8.68776 8.640904 8.718028 8.585015 8.680025 8.563019 8.802567 8.709861
1369996_at 8.54089 8.545741 8.462698 8.520587 8.725232 8.452403 8.473736 8.565003 8.687153 8.452856 8.484265 8.72498
1369997_at 8.944355 8.720875 8.780986 8.940256 8.922757 8.859191 8.906222 8.718603 8.69931 8.85782 8.879668 8.804264
1369998_at 9.021959 8.896342 9.016265 8.769524 8.745126 8.960677 9.135013 8.882154 8.829639 8.891177 9.049138 8.854072
1369999_a_at 4.2442465 4.1197586 4.118522 4.241694 4.435635 3.964632 3.9870687 4.208366 4.2061615 4.1352286 4.1875176 4.36923
1370000_at 9.640775 10.058076 9.339442 9.846311 9.887327 10.000033 9.9914875 9.385596 9.581654 9.92965 10.002022 9.859109
1370001_at 9.384211 9.472164 9.367778 9.310194 9.452898 9.432376 9.421444 9.428823 9.306219 9.356932 9.480229 9.396028
1370002_at 8.4567995 8.204185 8.225093 8.3174715 8.514682 8.314882 8.399359 8.171031 8.011787 8.210381 8.28579 8.124289
1370003_at 12.172767 12.158001 11.906126 12.156704 12.196793 12.038028 12.083239 11.963054 11.96568 12.146151 12.093807 12.078311
1370004_at 9.252983 9.408763 9.291982 9.519816 9.3744955 9.251148 9.5526905 9.314232 9.519547 9.302428 9.347238 9.254752
1370005_at 10.058906 9.515891 10.074443 9.773249 10.245451 9.734882 9.807788 9.742672 9.713942 10.31558 10.129371 10.073374
1370006_at 11.100177 11.165462 11.091843 11.257664 11.212823 11.206488 11.220884 11.115389 11.137488 11.1101055 11.223686 11.130758
1370007_at 11.598687 11.661467 11.157128 11.636281 11.642248 11.462103 11.634024 11.863925 11.595137 11.609214 11.779845 11.509002
1370008_at 5.521336 5.7705636 5.5573716 5.8302255 5.774937 5.5269613 5.691216 5.442941 5.709698 5.464587 5.5423284 5.8135066
1370009_at 14.213484 14.203051 14.198476 14.175887 14.183696 14.178189 14.168031 14.231493 14.188293 14.148819 14.170784 14.067681
1370010_at 12.16187 12.118917 12.193635 12.209738 12.099248 12.044997 12.089411 12.164402 12.236754 12.066273 12.080622 12.158119
1370011_at 5.8122025 5.9019914 5.6465325 5.9774127 5.8402686 5.8915086 6.00397 6.1391335 5.895611 5.956171 5.937846 6.0025125
1370012_at 6.649947 6.642235 6.299428 6.391067 6.6879196 6.231926 6.4023223 6.857455 6.212208 7.087989 6.6664786 6.465207
1370013_at 3.5653255 3.6857622 3.5678477 3.5602021 3.5303419 3.4151936 3.4811172 3.4909604 3.281761 3.527122 3.508707 3.3801367
1370014_at 8.432653 8.211413 8.517496 8.351893 8.211352 8.241104 8.46986 8.344765 8.354244 8.228399 8.291323 8.066629
1370015_at 8.2918625 8.19913 8.229293 8.359096 8.48354 8.288183 8.078457 8.3099165 8.177689 8.228677 8.189021 8.1817875
1370016_at 3.5759234 3.5337262 3.757716 3.9072785 3.6004844 3.9939039 3.8593874 3.5715332 3.5481923 3.7674842 3.9127736 3.9413989
1370017_at 7.991988 8.022901 8.062304 7.908445 8.066253 8.079952 8.119918 7.9626455 7.942894 8.015264 7.9631248 8.018863
1370018_at 4.4391413 4.476523 4.5699205 4.727975 4.563856 4.4996576 4.57097 4.4997764 4.614155 4.3415112 4.4895735 4.5154705
1370019_at 13.128306 13.2793455 13.0999365 13.084542 13.157252 13.216791 13.076466 13.15408 13.166209 13.114631 13.108371 13.179954
1370020_at 10.303324 10.256941 10.560367 10.622313 10.649522 10.092229 10.176905 10.053552 10.474332 10.364251 10.141514 10.275187
1370021_at 3.6988192 3.6048584 3.677562 3.7059379 3.9346468 3.761645 3.8387325 3.6754081 3.7346864 3.8084993 3.729116 3.737572
1370022_at 4.343942 4.1318274 4.012225 4.152526 4.2674236 4.161203 4.2260685 4.247856 4.161192 4.3825617 4.2634964 4.3337884
1370023_at 6.650044 6.472541 6.5525293 6.3459945 6.413127 6.563562 6.60854 6.455886 6.5928154 6.728943 6.8791184 6.4760027
1370024_at 10.40842 10.024484 10.64973 10.987737 11.03054 10.998445 11.233264 11.234855 11.272042 11.013185 10.78362 10.767898
1370025_at 7.7321987 7.7288995 7.6958475 7.6103644 7.759964 7.535611 7.6201534 7.657001 7.457951 7.5149794 7.486774 7.502433
1370026_at 6.732621 7.0272374 6.721639 7.601776 6.990065 7.0705323 7.0881796 7.047616 7.230699 7.410572 7.7101083 7.9051414
1370027_a_at 14.227046 13.96793 14.13773 14.079644 14.239875 14.232484 14.100949 14.190021 14.163799 14.214509 14.108218 14.078938
1370028_at 4.749425 4.5104265 4.266639 4.507359 4.449622 4.287823 4.5908785 4.3887706 4.406657 4.524866 4.6145415 4.836645
1370029_at 9.481361 9.6511 9.499122 9.495811 9.530743 9.551223 9.493252 9.289887 9.49555 9.409993 9.592418 9.401964
1370030_at 10.201929 10.380457 10.540329 10.550155 10.0229025 10.439312 10.530415 10.2908535 10.392918 10.442132 10.84732 10.329256
1370031_at 7.849489 7.9164796 7.817402 7.9375963 7.8422937 8.08981 7.9916673 7.9058623 7.982563 7.938462 7.9562283 8.022856
1370032_at 8.165979 8.233967 8.302945 8.25755 8.089877 8.257862 7.866377 8.107858 7.80915 8.125702 7.5622244 8.139403
1370033_at 4.0749407 3.897909 3.9231746 3.754622 4.1639585 3.9001186 4.0589714 4.219239 3.983235 4.0206175 3.8577068 4.208886
1370034_at 4.9140277 4.887068 4.9853377 4.7893567 5.0923214 5.4603653 5.0887547 5.044158 5.13295 5.0350757 4.70924 5.2182536
1370035_at 9.113473 8.798979 8.919776 8.62988 8.455479 8.971176 8.85995 8.729496 8.909485 8.748014 8.84305 8.577693
1370036_at 10.158341 9.943955 10.200617 9.9695215 10.360669 10.032289 10.065601 9.96978 10.084673 10.06846 9.875002 10.217729
1370037_at 3.9729633 3.6482441 4.0669746 4.322989 3.8772106 4.1827555 4.176821 4.2682743 4.093689 3.9628644 3.913515 3.9252064
1370038_at 6.4395638 6.329849 6.1866016 6.460251 6.3943706 6.34885 6.3807044 6.142517 6.484682 6.34079 6.3950515 6.538475
1370039_at 6.643385 6.5829763 6.5673614 6.7404976 6.6864734 6.468605 6.482955 6.489128 6.4423027 6.8483086 6.479753 6.38449
1370040_at 7.3869 7.2300425 7.0020843 7.2586613 7.240899 7.0530176 7.1929803 6.873045 7.1034017 6.865096 7.3114014 7.342669
1370041_at 3.7848303 3.7380164 3.6551747 3.8426287 3.9840546 3.8006115 3.643008 3.6835515 3.2639754 3.4560199 3.6666849 3.7920895
1370042_at 3.8447144 3.9603896 3.5643928 3.9917498 3.8951318 4.1627264 3.9694865 4.061995 3.804406 4.123747 3.565305 3.7354653
1370043_at 10.29314 9.927655 9.951277 9.984088 10.053054 9.86466 10.042843 10.126334 9.910678 10.199053 9.972417 10.167283
1370044_at 6.8767247 6.913104 6.7885294 6.9515615 6.967378 6.826358 7.1255507 6.8922715 6.9235597 6.87395 6.871396 6.938294
1370045_at 8.902586 8.649964 8.545385 8.796175 8.950071 8.850354 8.649708 8.463001 8.875842 8.711861 9.060621 8.946149
1370046_at 6.242823 6.2969184 5.8482156 6.332021 6.373033 6.2696805 6.054418 6.1403394 6.243405 6.236494 6.543394 6.261603
1370047_at 9.993775 9.696018 10.053209 10.117749 10.035804 10.052287 10.172397 10.173641 10.166359 10.072521 9.978751 10.031162
1370048_at 4.229519 4.526232 4.2805796 4.545523 4.5941744 4.273905 4.4475827 4.4947658 4.4841185 4.333576 4.492013 4.423785
1370049_at 6.2730956 5.9581203 5.8554506 6.1211386 6.3663917 6.191806 5.7367935 5.8751717 5.8576746 5.8549895 6.1655087 5.8590484
1370050_at 8.942434 8.81412 8.899456 8.715615 8.757736 8.916163 8.983149 8.886759 8.820942 8.733578 8.88194 8.9041815
1370051_at 4.9353147 4.8609066 4.838841 4.5613933 4.72803 4.902492 5.187742 5.056677 4.558605 4.883629 4.993263 5.0190053
1370052_at 6.039399 5.449945 5.665514 5.1392827 5.2718296 5.72097 5.6115913 5.570911 5.361948 5.3837714 5.5193 5.885032
1370053_at 3.4875598 3.5685723 3.5124843 3.8975282 3.63389 3.582584 3.6277924 3.7518497 3.5949771 3.7023118 4.075162 3.6989806
1370054_at 7.562494 7.7529488 7.8328323 7.9708633 7.6026897 7.692117 7.933014 7.7638693 8.106762 7.366282 7.4179435 7.8271885
1370055_at 6.4028034 6.225972 6.3401895 6.4510226 6.205785 6.467625 5.9698844 6.2826743 6.3872547 6.432797 6.369005 6.253482
1370056_at 7.2381244 6.6322913 8.4385395 7.645347 6.7699795 7.0342617 7.72401 7.224341 7.3365755 6.9896874 6.795631 6.8673506
1370057_at 10.449898 10.269991 10.288785 10.444733 10.241905 10.671671 10.3237095 10.160907 10.36739 10.322657 10.399058 10.567545
1370058_at 3.6465306 3.6919556 3.4128685 3.5904458 3.5369565 3.5005188 3.5109591 3.5367737 3.444201 3.5575173 3.4532688 3.706923
1370059_at 3.4099073 3.7461305 3.7994342 3.4919732 3.6294 3.466199 3.5913963 3.744798 3.6118057 3.561257 3.5671399 3.8952165
1370060_at 9.829691 9.889794 9.764353 10.033128 9.920862 9.852081 9.835041 9.822068 9.824008 9.852871 9.786124 9.776587
1370061_at 5.851036 5.741628 5.7467074 5.7833266 5.831434 5.8172917 5.8798256 5.8658113 5.7727685 5.830707 5.7252355 5.81212
1370062_at 10.6066675 10.57655 10.716328 10.679236 10.565402 10.570266 10.738621 10.583587 10.7872505 10.563491 10.478879 10.65934
1370063_at 8.093632 8.128462 7.9515367 8.217812 8.362005 8.050383 7.979485 8.0232525 8.034893 8.005312 8.035077 7.8634057
1370064_at 7.7578287 7.859831 8.032465 7.971111 7.9304786 7.9230075 7.70759 7.671856 7.959075 7.645459 7.9432597 7.9668713
1370065_at 13.833707 13.827705 13.861759 13.813639 13.790955 13.7858 13.80266 13.809692 13.781246 13.827735 13.752753 13.787299
1370066_at 8.569295 8.550253 8.413758 8.223531 8.683589 8.484768 8.474844 8.379511 8.357417 8.489678 8.594814 8.422579
1370067_at 9.6278925 9.218794 9.580692 9.222409 9.90612 8.5399475 9.372733 9.618021 9.168042 10.20262 9.688926 9.077717
1370068_at 4.74551 4.2519116 4.18421 4.3602195 4.6399984 4.384194 4.4867287 4.1900864 4.3883624 4.3416204 4.495524 4.227699
1370069_at 4.9261713 4.882205 5.1268663 4.869481 4.8247123 4.9973173 4.895451 5.2676754 4.9749775 5.0682764 4.8973866 4.9578724
1370070_at 7.003192 6.9326386 6.917342 6.662606 6.8582854 6.977948 7.065114 7.1917987 6.81758 6.8276086 6.793047 6.8415194
1370071_at 6.554598 6.5113525 6.7242994 6.483327 6.4775 6.644418 6.4197187 6.5088696 6.6275043 6.5992293 6.703616 6.558266
1370072_at 4.5010448 4.3387303 4.2922707 4.782255 4.2260804 4.2242575 4.5239034 5.0056334 4.0807223 4.5081816 4.4539347 4.2934093
1370073_at 11.229376 11.479906 11.263594 11.508341 11.496375 11.369791 11.422632 11.335955 11.239116 11.261986 11.422437 11.293948
1370074_at 5.977483 5.821985 5.8632083 6.159839 5.7961845 5.7306795 5.979296 5.824098 6.1112895 5.935846 5.9433794 5.954827
1370075_at 9.322799 9.315738 9.482603 9.287506 9.338151 9.709806 9.480849 9.408058 9.244665 9.2496 9.099411 9.686365
1370076_at 3.6997533 3.8633797 3.734498 3.6047363 3.7754924 3.6610978 3.5232198 3.744798 3.8800073 4.1221027 3.6131356 3.8073647
1370077_at 5.705717 6.025688 5.7879744 5.568721 5.6994596 5.8236585 5.6922965 6.0350895 5.556663 5.856455 5.6536813 5.7888556
1370078_at 5.8868837 6.1250863 5.831347 6.0571547 6.1145372 5.593861 6.2534256 5.907404 5.843067 6.1319456 6.011411 6.2580767
1370079_at 4.5630617 4.473445 4.5832386 4.507359 4.747605 4.6252074 4.75006 4.66547 4.616728 4.597406 4.4033537 4.4990883
1370080_at 8.304795 8.023521 8.314987 8.21391 8.376617 8.306183 8.1593075 8.411873 7.9970946 7.8991537 7.8846803 8.089037
1370081_a_at 8.021039 7.65135 7.817963 7.929069 7.926663 7.6673727 7.8231487 7.8089223 7.8543363 7.967227 7.821076 8.164469
1370082_at 6.965608 6.51569 6.37124 6.4853535 6.7878056 6.4031754 6.5421896 6.393862 6.525323 5.8677077 6.3347354 6.3403015
1370083_at 4.634301 4.458379 4.366511 4.331582 4.83716 4.45243 4.259204 4.1713986 4.7145376 4.790343 4.450618 4.446511
1370084_at 5.2828736 5.766466 6.379014 5.4741282 5.870784 5.9274454 5.8879814 5.822208 5.587498 5.5144515 5.328915 5.985516
1370085_at 7.1641407 7.1412196 7.239952 7.0686855 7.1573243 7.125266 7.179635 7.0736036 7.087894 7.049912 6.93028 7.1735215
1370086_at 13.946754 13.908257 13.8773 13.890275 13.916724 13.926382 13.910925 13.94476 13.923417 13.925018 13.931269 13.931873
1370087_at 10.1286955 10.322409 10.248959 10.280692 10.270136 10.249694 10.333675 10.272915 10.333368 10.335846 10.336643 10.3071995
1370088_at 7.1515994 7.135294 7.255472 7.2266765 7.0686016 7.09631 6.8957872 7.0242496 7.5970144 7.0707693 7.109303 7.064157
1370089_at 3.6798346 3.631768 3.8788588 3.87523 3.7627459 3.5378997 3.9250755 3.9342372 3.867867 3.9607959 3.8248577 3.7456288
1370090_at 5.5018597 5.251249 5.5012693 5.152312 5.0580845 5.4801188 5.3540845 5.6138887 5.0048265 5.3820877 5.2869835 5.3262987
1370091_at 5.1753073 4.879971 4.8937974 5.309555 5.1352005 5.1987405 5.0284047 5.151552 4.88885 5.268045 5.17484 5.0730834
1370092_at 4.3265667 4.4452076 4.6560426 4.575047 4.6120825 4.515087 4.29687 4.499647 4.3648076 4.4392996 4.3417625 4.4058228
1370093_at 3.650511 3.9592884 3.7743697 3.936423 3.9519312 4.108829 3.8493025 3.9919887 3.8665607 3.9542034 3.6639524 4.0741787
1370094_at 4.1638618 4.1159506 4.4304876 4.52949 4.2796125 4.0798264 4.127329 4.5435286 4.077433 4.3320246 4.239935 4.116557
1370095_at 6.102582 5.8731675 5.8895044 5.9320936 5.9300613 5.9803553 5.807542 6.0732183 5.608019 5.7943516 6.0935388 5.8407426
1370096_at 4.843219 4.8478184 4.9804883 5.0317483 4.6007786 4.843699 4.9073954 4.641823 4.690858 4.7363324 4.976078 4.849043
1370097_a_at 4.057302 4.196544 4.213444 4.350606 4.4370804 3.9974267 4.057631 3.979091 4.06608 3.9894192 4.187767 4.0394955
1370098_at 10.417889 10.500552 10.325126 10.472942 10.514666 10.514149 10.529115 10.631569 10.309218 10.233775 10.30642 10.282378
1370099_at 7.2116933 7.209042 6.9971933 7.319107 7.207564 7.2216153 7.197225 7.503967 7.2754755 7.3569994 7.2037306 7.369546
1370100_at 6.9553614 6.798598 6.9301834 6.723784 6.734296 6.840542 6.6984534 6.6190033 6.568683 6.6722355 6.657159 6.600096
1370101_at 3.5451922 3.5781834 3.3107138 3.5377085 3.3638847 3.7364566 3.4917812 3.3502076 3.5911615 3.615984 3.6911922 3.579922
1370102_at 6.793517 6.86257 6.825845 6.988272 7.0881186 6.765394 6.695346 6.9887466 6.9627 6.817918 6.6136928 6.898471
1370103_at 4.8340087 4.8626413 4.8495803 4.9290714 4.4996767 5.0323815 4.8959937 4.9890876 4.7269464 4.852467 4.529544 4.8218784
1370104_at 4.7191963 4.470501 4.2566357 4.6593914 4.6376104 4.4181194 4.748496 4.5616474 4.406164 4.7222495 4.8078527 4.4723
1370105_at 4.9625864 4.6438518 5.111723 5.254 5.31982 4.8404818 5.2419167 5.2752295 5.0276704 5.4909263 5.1065297 5.010137
1370106_at 3.939759 4.057529 3.7425532 3.7770166 3.8156333 3.9046483 3.907763 3.8709383 3.6940498 3.7509143 3.8891125 3.842138
1370107_at 5.402378 5.2404304 5.126889 5.2986627 5.2263904 5.23072 5.213958 5.353218 5.2036505 5.3510957 5.155342 5.310541
1370108_a_at 7.990828 7.945162 8.075978 7.9118514 8.048237 8.329051 8.179738 8.151676 8.236074 7.5342255 7.8396173 7.6471233
1370109_s_at 13.015972 12.878236 13.051826 12.906481 13.019625 12.996586 12.974118 12.929829 13.009536 13.004309 13.024425 13.057292
1370110_at 4.418572 4.512169 4.3249025 4.557295 4.2261443 4.5331693 4.5580835 4.8462334 4.3267403 4.367706 4.5968676 4.122329
1370111_at 7.5839453 7.6510344 7.3439207 7.3305216 7.686972 7.3796935 6.8584757 7.2490797 6.931392 7.470191 7.2745695 6.9252563
1370112_at 9.500577 9.470706 9.599827 9.266094 9.35845 9.331669 9.530349 9.513598 9.34356 9.463223 9.50244 9.6148205
1370113_at 6.3398647 6.1120386 6.451945 6.3347554 6.131919 6.2780895 6.309716 6.2526803 6.1409354 6.1134377 6.0991974 5.981303
1370114_a_at 6.986348 8.485298 8.784748 8.2716465 6.4698224 9.498386 9.061834 8.270798 6.9882007 6.791772 8.500018 6.1112046
1370115_at 4.390281 4.699954 4.343662 4.7088337 4.6018257 4.3254333 4.418066 4.6674256 4.4131474 4.5729175 4.4463825 4.408839
1370116_at 3.7548304 3.7554014 4.135845 3.7262921 3.6578953 3.7837782 3.7798386 3.9065752 4.004833 3.7946513 3.9127343 3.7566216
1370117_at 3.6820567 4.0130167 3.7421606 3.7484598 4.0522604 3.6297727 3.7213342 4.01186 3.4015303 3.4542966 3.5654557 3.431295
1370118_at 6.372707 6.4437566 5.9545407 6.4472785 6.344322 6.128391 6.157969 6.3218765 6.1726274 6.2298064 6.111508 5.9501595
1370119_at 7.9914484 7.830242 7.877439 7.9036765 7.822645 7.8746557 7.9395676 8.028048 7.83282 7.6775637 7.176993 7.6902237
1370120_at 4.117078 3.5685723 4.225806 3.7443922 3.7864017 3.9903178 3.8762808 4.1301537 4.070772 3.9606445 3.8114603 3.724709
1370121_at 7.6641803 7.713124 7.483461 7.7501087 7.7010727 7.630509 7.519888 7.6112313 7.6390185 7.799012 7.8084273 7.60195
1370122_at 3.7704644 4.2942333 3.9654055 4.156259 4.2260804 3.9440682 3.9382377 4.0158157 3.8314612 4.050024 3.7935367 3.8740847
1370123_a_at 7.055289 6.89264 7.1597614 7.107106 6.768274 6.98476 7.1480646 6.9674373 7.309389 6.953776 7.0540867 7.105457
1370124_at 6.6556225 6.6821814 6.453025 6.522386 6.6211195 6.549277 6.697988 6.5888915 6.6101255 6.647652 6.6161194 6.6000686
1370125_at 4.661886 4.7241173 4.5679574 4.793804 4.917569 4.8586693 4.2587132 4.5435286 4.564081 4.376391 4.6315384 4.6005116
1370126_at 3.5132575 3.7461305 3.6401181 3.9647772 3.44348 3.7339816 3.9459872 3.5297213 3.589728 3.514852 3.7113159 3.4833095
1370127_at 6.1130667 6.0908318 6.01744 6.2950425 6.219474 5.808853 6.1931634 6.17299 5.994226 6.033468 5.9165435 6.118608
1370128_at 6.8154364 6.6584616 6.615248 6.545942 6.591276 6.664853 6.5470924 6.6781917 6.5408063 6.770272 6.730697 6.646897
1370129_at 7.162668 6.99653 7.100972 7.2363725 7.105974 7.0449204 7.080762 7.186725 6.9536858 7.261097 7.225139 7.3542786
1370130_at 9.078421 9.10621 8.988226 8.949522 9.004475 8.906304 9.002272 9.088599 9.133255 9.104096 8.988505 9.278264
1370131_at 5.3627357 5.2401657 5.183479 5.336084 5.117217 5.321324 5.3698707 5.112381 5.2715044 5.1555443 5.453481 5.4553285
1370132_at 4.1441174 4.1850495 3.9675424 3.9187403 3.977406 3.9826882 4.1206636 4.0407286 3.9651709 4.1579447 4.1105165 3.9666433
1370133_at 5.8104234 6.0010214 5.9928327 6.1146493 5.9474244 5.900237 5.9856424 5.8591256 5.947939 5.9544654 5.998111 6.038217
1370134_at 9.930503 10.029519 9.871747 9.95711 9.993577 10.072572 9.865107 9.86309 9.92289 10.02947 10.037485 9.933502
1370135_at 6.2283435 6.243238 5.640122 5.9836774 6.076702 6.555274 6.1336727 6.086548 6.4518595 6.4870734 5.996926 6.712009
1370136_at 6.7739873 6.4639163 6.678249 6.4216437 6.3656673 6.4755425 6.6068826 6.3494496 6.4915614 6.7056003 6.81283 6.3990445
1370137_at 4.8505015 5.0006437 4.8486695 5.2236905 4.7528515 4.864174 4.9752336 4.8724246 5.029925 5.109401 5.1700854 4.8910418
1370138_at 4.439193 4.648947 4.2240744 4.934973 5.0128574 4.462742 4.6548643 4.514818 4.558605 4.5839043 4.6950836 4.548791
1370139_a_at 4.12117 3.6562867 3.618246 3.744998 3.6012816 4.106679 3.8662643 3.6359403 3.5954106 3.8678203 3.802452 3.6485496
1370140_a_at 4.7247076 4.372631 4.6560426 4.8404884 4.894504 4.802603 4.7140074 4.813609 4.329629 4.835429 4.810337 4.6645317
1370141_at 8.924291 8.587336 8.61213 8.583343 8.517652 8.710846 8.457239 8.507472 8.475021 8.52906 8.432276 8.556301
1370142_at 5.4012203 6.1553864 5.2967267 5.5825796 5.499543 5.7375174 5.4257784 5.6670594 5.4233894 5.346942 5.4467735 5.4844537
1370143_at 5.3543167 5.4498916 5.097592 5.644994 5.4425235 5.2743516 5.0240364 5.1385884 5.362473 5.7970853 5.266458 5.305204
1370144_at 8.144999 8.1455345 8.257534 7.7757635 7.837264 8.408478 8.0665 7.839028 7.9777555 7.785252 7.973151 7.594354
1370145_at 3.9729629 4.2665415 3.983078 4.477013 4.3557615 4.5310373 4.032732 4.128869 4.4453955 4.4507256 4.091756 4.5342264
1370146_at 3.3036678 3.292614 3.572403 3.3648243 3.4652917 3.3213708 3.391655 3.5813687 3.348775 3.2491007 3.3103213 3.2836988
1370147_at 7.6306906 8.267025 7.3192377 7.964174 7.800086 7.7203584 8.037367 7.448555 8.187464 6.959577 7.706548 8.701701
1370148_at 14.195168 14.285164 14.149995 14.226282 14.151458 14.204468 14.159698 14.195 14.21259 14.261955 14.233856 14.203394
1370149_at 10.907607 11.016799 11.026428 10.980231 10.908956 10.949938 11.03683 10.927897 11.091415 10.913651 10.885426 10.933447
1370150_a_at 13.1590395 12.842756 13.186835 12.743646 13.126027 12.830633 12.362194 12.965251 12.779031 13.220879 12.6255 11.632324
1370151_at 13.158321 13.181727 13.214267 13.191971 13.233816 13.208193 13.264598 13.2170515 13.209953 12.940233 13.033729 13.315695
1370152_at 4.5262637 4.4266014 4.5436954 4.4266806 4.6924725 4.559703 4.465989 4.735238 4.209116 4.772928 4.4037094 4.5154705
1370153_at 6.0007625 5.5842524 5.8751764 5.8835526 5.812243 5.7539167 5.5394425 5.6575255 5.702768 5.9870605 5.4763646 5.7022777
1370154_at 10.31439 10.396462 10.306508 10.367765 10.077483 10.245486 9.511637 10.977073 9.445975 10.271718 10.223058 10.564453
1370155_at 7.928648 7.6612377 7.5710416 7.930112 7.727634 7.886318 7.52428 7.5834084 7.7302 7.3902817 7.7750235 7.3693357
1370156_at 7.93264 7.978801 8.864748 8.26635 7.1791825 8.388481 8.165962 7.8801026 8.318649 7.749568 8.350762 7.4630833
1370157_at 3.9413126 3.8551672 3.7536387 3.5909524 3.7301495 3.8327358 3.7085142 3.857128 3.9741492 3.764487 3.8118703 3.8929098
1370158_at 6.2597256 6.2032456 6.1339245 6.5378213 6.42892 6.4805393 6.4928575 6.1622424 6.3078227 6.2806005 6.340292 6.506273
1370159_at 7.344505 7.272063 7.169317 7.1315613 7.2792697 7.4009066 7.162073 7.203378 7.138631 7.169413 7.2840576 7.431319
1370160_at 8.7619095 8.782777 8.95298 8.796729 8.77431 8.807643 8.818609 8.790741 9.100136 8.934432 9.218999 8.82607
1370161_at 9.480623 9.334614 9.425795 9.451008 9.408012 9.5084305 9.562384 9.315073 9.461611 9.19273 9.219599 9.2013645
1370162_at 7.631146 7.3398337 7.4373035 7.0859423 7.270481 7.4321423 7.484251 7.204093 7.4125514 7.1007257 7.2555866 7.413758
1370163_at 9.533631 9.331414 9.333536 9.559915 9.359303 9.36618 9.228433 9.402697 9.521472 9.629606 9.588799 9.301028
1370164_at 10.900606 11.029487 10.943946 11.036488 11.008047 10.893158 10.937687 10.924768 10.918964 11.048543 10.940141 11.160542
1370165_at 3.9373682 3.9406219 3.8678832 3.8393188 3.7860649 3.7109113 3.9670675 4.0545955 3.8274784 3.9593606 3.7417133 3.9634626
1370166_at 12.081967 12.077274 12.054514 12.138411 12.080554 12.109604 12.003847 12.019772 12.2598095 12.046167 11.968365 12.123017
1370167_at 12.368745 12.456453 12.336764 12.505905 12.481877 12.408013 12.383454 12.498371 12.418447 12.418764 12.323574 12.3257475
1370168_at 9.868465 9.894531 9.778038 9.84295 9.693537 9.737438 9.941363 9.649636 9.986589 9.832666 9.937131 9.782034
1370169_at 9.476131 9.421256 9.462343 9.459553 9.504306 9.261026 9.44539 9.33709 9.669731 9.384236 9.46088 9.463865
1370170_at 10.632229 10.5560875 10.574737 10.466957 10.349201 10.521216 10.606939 10.430794 10.438887 10.432802 10.472261 10.302624
1370171_at 8.788659 8.690867 8.800443 8.650721 8.443347 8.807188 8.601549 8.62246 8.742336 8.738761 8.762615 8.831726
1370172_at 10.720297 10.7999525 10.752784 10.781282 10.790991 10.640834 10.731314 10.752943 10.744058 10.8062725 10.964144 10.839222
1370173_at 8.270712 8.298771 8.303988 8.14862 8.123909 8.2273445 8.084321 8.046478 8.267544 8.136024 8.019941 8.406553
1370174_at 6.46505 5.975421 6.038251 6.0863504 6.1051116 6.086068 6.1524687 6.136775 6.299596 5.8398685 5.902068 6.0669847
1370175_a_at 8.318601 8.330745 8.28824 8.211252 8.127043 8.220787 8.39894 8.335818 8.050749 8.025778 8.1412735 8.215967
1370176_at 6.8269863 6.8986254 7.1738887 6.8720984 6.8951993 6.8265853 7.27916 7.84052 6.9560027 7.021505 6.824971 7.177171
1370177_at 5.598448 5.017599 5.4758606 5.504072 5.4791403 5.489067 5.303092 5.2187033 5.1671467 5.088012 5.4843464 5.2595863
1370178_at 4.6605163 4.4443545 4.448955 4.7678876 4.8571644 4.574953 4.5639944 4.6508403 4.9434566 4.4970875 4.634262 4.5498896
1370179_at 10.248244 10.102723 10.201803 10.156646 10.23736 10.060515 10.149776 10.221079 10.200313 10.221687 10.185469 10.259486
1370180_at 11.228631 11.21873 10.99117 11.32921 11.126504 11.092957 11.348698 11.222476 11.291361 11.528941 11.41887 11.520609
1370181_at 7.5258975 7.2528276 7.419169 7.4187818 7.2264633 7.259645 7.2583766 7.130658 7.305175 7.032352 7.2655406 7.116284
1370182_at 4.801444 4.8237267 4.871826 4.989126 5.23269 5.0766106 4.974629 4.865039 4.8427505 4.9903665 5.2458253 5.0126667
1370183_at 7.423111 7.5025024 7.3701653 7.313494 7.242307 7.478533 7.5314593 7.446934 7.1111436 7.2555146 7.505283 7.446965
1370184_at 10.360655 10.110237 10.222946 10.467548 10.356395 10.129181 10.29189 10.200838 10.220076 10.275063 10.331702 10.403861
1370185_at 4.6406193 4.7009645 4.6991367 4.892304 4.7976995 4.6620975 4.9241443 4.699422 4.535409 4.774489 4.7041574 4.5010304
1370186_at 10.334609 9.669001 10.436815 9.675772 9.966434 9.914521 10.07909 9.893499 9.680062 9.54587 9.935574 9.746794
1370187_at 10.710734 10.637989 10.649072 10.652445 10.760607 10.928301 10.715576 10.810199 10.713496 10.678104 10.541271 10.762598
1370188_at 9.892458 10.036988 9.863813 10.009899 9.899387 10.181337 10.093505 9.985755 9.994359 9.773703 10.036124 10.105194
1370189_at 9.988341 10.042572 9.94761 10.104511 9.938716 10.213733 10.112315 10.030972 10.022459 9.893056 10.119548 10.189799
1370190_at 11.850618 11.691284 11.840387 11.570152 11.646915 11.878859 11.537566 11.610782 11.708123 11.566213 11.449011 11.386282
1370191_at 8.302138 8.132934 8.099899 8.345004 8.27112 8.21882 8.177671 8.298586 8.3909855 8.540581 8.267534 8.282431
1370192_at 8.176267 8.170818 8.280249 7.912811 7.937332 8.298792 8.396265 8.28743 8.124903 8.106254 7.98799 7.891471
1370193_at 11.034377 10.927469 10.9609375 10.905892 10.845849 10.805301 11.189641 10.888492 11.141972 11.086227 11.2206745 10.901379
1370194_at 8.086612 7.8788795 8.124828 7.7955394 7.816931 8.26709 8.119957 8.1015415 7.923511 7.721171 7.9788556 7.905164
1370195_at 8.28767 7.889949 7.9004173 7.5645924 7.9234796 7.768322 8.202164 7.9150476 8.10339 8.061186 8.2395315 7.9892316
1370196_at 6.995786 6.729521 6.787833 6.986495 6.8866773 6.5992317 6.4481936 6.812148 7.015048 6.728114 7.009052 6.5114365
1370197_a_at 6.355312 6.414523 6.2944245 6.3043947 6.417493 6.6017327 6.3233056 6.405044 6.2774997 6.3985944 6.5433006 6.22313
1370198_at 3.8125486 3.5182045 3.3037813 3.4073784 3.3474762 3.3380423 3.2065625 3.3257523 3.251926 3.256469 3.2656324 3.1575015
1370199_at 10.300248 10.183913 10.054583 10.232576 10.4015665 10.221355 10.189718 10.119158 10.169986 10.171589 10.002333 10.197649
1370200_at 11.942531 12.03434 11.945918 11.988884 11.871299 11.919605 12.070742 11.93661 11.948105 11.966438 12.074346 11.848665
1370201_at 3.8983476 3.869234 3.6047976 3.6243908 3.928049 3.8339455 3.6277645 3.766833 3.5763898 3.656916 3.6918144 3.6262887
1370202_at 9.859018 9.247591 9.857156 9.355376 10.01513 9.65359 9.727282 9.87666 9.885946 9.8560505 8.876602 10.124396
1370203_at 7.795326 7.8051796 7.6979165 7.783967 7.7788463 7.844362 7.6685033 7.7444134 7.9642 7.7512436 7.7042265 7.934205
1370204_at 8.852418 8.889022 8.828265 8.864022 8.94322 8.897921 8.991054 8.904134 9.060514 8.926994 8.905669 9.085278
1370205_at 3.7706401 3.8423967 3.840323 3.8997643 3.6455503 3.6786332 4.026685 4.129635 3.5048614 4.3520446 3.6570597 3.7021189
1370206_at 4.4884377 4.3592253 4.3270464 4.457438 4.4407063 4.3009644 4.3720083 4.6231375 4.2954807 4.729453 4.3709145 4.3801746
1370207_at 11.36474 11.379486 11.346223 11.426588 11.490504 11.434857 11.49371 11.3051815 11.427515 11.259887 11.379126 11.400125
1370208_at 8.329072 8.327498 8.237906 8.222787 8.171099 8.146402 8.251872 8.195571 8.332844 8.227148 8.527162 8.24641
1370209_at 8.881108 9.024442 8.950529 9.253107 9.322467 8.995863 9.238515 9.616676 9.885134 9.481906 9.010333 9.875643
1370210_at 5.2419577 5.204257 4.983711 5.461403 5.168439 5.2569866 4.9659214 5.3802357 5.2332287 5.1705465 5.321622 5.096388
1370211_at 6.3312125 6.322929 6.2811346 6.4367433 6.413771 6.19911 6.321577 6.4530344 6.3074174 6.567573 6.452728 6.275929
1370212_at 5.2660117 5.356592 5.181301 5.1058936 5.4029818 5.3864737 5.3892684 5.13724 5.0590067 5.2544765 5.2362094 5.18586
1370213_at 12.014514 12.027076 11.990783 12.074801 11.990163 11.876834 11.961123 11.937348 11.955429 11.871899 11.929167 11.860918
1370214_at 4.9828577 4.874524 4.6776657 4.92842 4.913082 4.9368134 5.0357933 4.8099 4.6285353 4.9421597 4.8768234 4.8064375
1370215_at 9.988772 9.902556 9.935045 9.945602 9.710539 9.945781 10.086967 10.054005 9.8403225 9.8360405 9.513821 9.946204
1370216_at 4.470405 4.5930247 4.3472414 4.4698906 4.4165196 4.2875795 4.338405 4.617901 4.3349457 4.403675 4.368865 4.619624
1370217_at 5.542157 5.3830786 5.330521 5.4867754 5.46296 5.312757 5.4159546 5.4451303 5.325175 5.3444495 5.506501 5.1938977
1370218_at 6.555299 6.469489 5.7166476 6.2987647 6.225178 6.159203 5.819779 6.25633 5.909025 6.0088964 5.936838 6.469734
1370219_at 8.2018385 8.200894 8.333985 8.280179 8.024809 7.948966 8.423647 8.403083 8.153501 8.173225 7.7850924 8.215933
1370220_at 10.670973 10.371 10.713157 10.833553 9.457752 9.329533 9.908289 9.625706 10.851028 10.29835 10.318977 9.967949
1370221_at 4.425192 4.7104044 4.39261 4.7100787 4.7823186 4.508857 4.5239034 4.5938973 4.2006426 4.866452 4.4003153 4.4720507
1370222_at 4.6023397 5.0513268 4.6191 4.910178 4.9535594 5.011657 5.0284047 5.1773367 4.651074 5.010149 4.6992035 4.828765
1370223_at 7.544037 7.7405353 7.680411 7.6830063 7.7649975 7.684933 7.704578 7.6017203 7.72627 7.8027143 7.672223 7.7907653
1370224_at 9.959089 9.5368595 10.035913 9.567168 9.875948 9.756197 9.671884 9.76129 9.885191 9.7204 9.8529 9.799609
1370225_at 4.7419333 4.8160357 4.8525066 5.065312 5.0356607 5.206412 5.2977448 4.9930906 4.936991 4.9046955 5.2874374 4.8825855
1370226_at 9.973125 9.889709 10.030066 9.856329 10.108107 10.01531 10.080534 9.997453 10.13485 9.795052 9.810759 10.10704
1370227_at 3.3065236 3.290892 3.3771083 3.3055792 3.2488248 3.5157764 3.3429887 3.7439852 3.390223 3.3501284 3.2872355 3.390354
1370228_at 14.449424 14.426397 14.40748 14.461833 14.446494 14.425764 14.397978 14.433501 14.42469 14.486728 14.446109 14.467235
1370229_at 5.0708256 5.300616 4.9137373 5.182188 4.972811 4.9188395 4.9937057 5.2669635 4.936439 4.9860625 5.184326 5.158846
1370230_at 11.209935 11.171248 11.164862 11.194505 11.261072 11.121952 11.204069 11.179227 11.305011 11.273162 11.1695175 11.25145
1370231_at 7.4674277 7.200474 7.3361235 7.4716716 7.3930135 7.4286947 7.281974 7.292979 7.2338614 7.18261 7.174418 6.9926434
1370232_at 9.950713 10.703739 10.469051 10.200271 10.794452 11.031099 10.862919 10.679631 10.593771 10.07016 10.417578 10.792008
1370233_at 4.91758 5.084873 5.012491 5.094743 5.3490925 4.974759 4.9314113 5.0766487 4.723488 5.2225056 5.143525 4.884411
1370234_at 12.831799 12.809869 12.744895 12.794254 12.836776 12.771314 12.840277 12.79359 12.845569 12.822528 12.789575 12.666972
1370235_at 12.930691 12.647205 13.002059 12.641878 13.031401 12.636188 12.76408 12.686867 12.776555 12.85634 12.56801 12.805493
1370236_at 8.9026 8.957846 8.9425335 8.925758 9.020266 8.624825 8.959162 8.930136 8.728096 8.828229 8.522598 8.6406
1370237_at 12.102438 12.014399 12.054121 12.023013 12.103001 12.046112 12.067539 11.980399 12.084672 12.021236 11.960166 12.130024
1370238_at 11.657997 11.761789 11.635524 11.742298 11.762364 11.663554 11.728093 11.740444 11.743058 11.618633 11.672227 11.711826
1370239_at 12.902484 12.943338 12.787697 12.82594 13.010255 13.343763 12.577924 13.00286 13.001606 13.0276985 12.238786 13.34922
1370240_x_at 12.961225 12.955348 12.835393 12.870499 12.9902115 13.31913 12.563425 13.08178 12.971672 13.0785675 12.25525 13.304989
1370241_at 13.976819 13.880541 13.954717 13.810413 13.989736 13.825948 13.925827 13.801413 13.926368 14.056047 13.793279 14.013716
1370242_at 12.607451 12.690776 12.652018 12.730517 12.797955 12.812587 12.704639 12.6324005 12.654032 12.683967 12.83365 12.6708765
1370243_a_at 10.49802 10.4411745 10.388723 10.147295 10.179907 10.61614 10.346923 10.073717 10.544373 10.50324 10.502273 10.180459
1370244_at 12.180017 11.930034 12.174909 12.156573 12.140707 12.2942 12.265811 12.112243 12.333249 12.193052 12.384813 12.348313
1370245_at 10.275796 10.115942 10.268337 10.208163 10.376472 10.487489 10.325399 10.198365 10.502363 10.292141 10.407328 10.272464
1370246_at 11.849438 11.594725 11.9521885 11.755824 11.7843685 11.717729 11.755855 11.760293 11.788859 11.797422 11.628076 11.6897745
1370247_a_at 6.3367434 6.192722 6.187003 6.125964 6.5243945 6.459119 6.397929 6.270649 6.1291347 6.133095 6.407131 6.2785034
1370248_at 6.3530664 6.061741 6.2075677 6.131813 6.4434695 6.099789 6.3488426 6.0975456 6.3489017 6.0797987 6.307958 6.145755
1370249_at 7.1744776 6.6584616 6.890381 7.1046033 7.5969257 6.851179 6.921439 7.040954 6.752045 6.6946545 6.4717884 6.992345
1370250_at 9.18705 9.489226 9.331944 8.898627 9.080966 9.418711 9.457445 9.197254 9.083189 8.82764 9.271936 9.109413
1370251_at 5.967287 6.042572 6.3245125 6.2714396 6.1122193 6.040942 6.2387056 6.350641 6.0160317 6.2758555 5.980498 6.012534
1370252_at 8.295632 8.255605 8.603276 8.186767 8.210047 8.258943 8.124428 8.3099165 8.151292 8.24672 8.349603 8.218432
1370253_at 11.795209 11.670082 11.626929 11.724806 11.853546 11.760227 11.7253 11.739187 11.665637 11.709764 11.848691 11.805136
1370254_at 3.6525548 3.8100586 3.907421 3.699297 4.0158296 3.6465867 3.630459 3.7352495 3.842309 3.7046394 3.6247544 3.7313523
1370255_at 4.5173454 4.6168833 4.4425163 4.6441994 4.5645037 4.7867184 4.268999 4.6228056 4.638771 4.718897 4.6412888 4.4096823
1370256_at 8.235527 7.848414 8.010853 8.638892 9.596208 8.120028 8.94814 9.058391 9.247017 8.780273 7.6311593 8.787974
1370257_at 4.1701713 4.535096 4.2108917 4.531205 4.1698437 4.3243217 4.4461756 4.4745855 4.4229093 4.3036194 4.3456097 4.1981144
1370258_at 5.21248 5.276201 5.207886 5.447194 4.9770446 5.170846 5.125197 5.2941127 5.0592427 5.337773 5.423997 5.049084
1370259_a_at 7.595294 7.667389 7.5802484 7.981265 7.8925486 7.438826 7.868379 7.5695887 7.8788986 7.400087 7.3727574 7.3483577
1370260_at 6.886196 7.137009 7.0240216 6.978032 6.9706597 6.927484 6.981115 6.897666 6.880163 6.9249063 6.961482 6.847386
1370261_at 8.279615 8.226836 8.187793 8.087017 8.195564 8.132571 8.176318 8.125528 7.94427 7.9487705 8.287569 8.111447
1370262_at 9.414082 9.316664 9.3443985 9.380569 9.41675 9.309174 9.284632 9.175268 9.396866 9.235062 9.278666 9.166716
1370263_at 5.8744907 5.7164607 5.654368 5.5548873 5.9462233 5.5890713 5.9295373 5.8525085 5.58669 5.8381367 5.8301787 5.7617126
1370264_at 7.4974475 7.4731402 7.4777484 7.8077188 7.494209 7.3160486 7.6047792 7.516167 7.8720474 7.577556 7.686683 7.673701
1370265_at 6.537725 5.9692173 6.3401895 5.9523993 6.089316 6.0579443 6.141257 6.129214 5.8938003 5.9028506 5.8992376 5.9963393
1370266_at 6.9558797 7.0403357 6.918495 6.8102303 7.047231 6.865888 7.0747986 6.879327 7.2526875 6.9800754 7.022534 7.0857553
1370267_at 6.6507425 6.516563 6.7159176 6.403063 6.5077596 6.5158453 6.588358 6.5720434 6.5940247 6.514386 6.578573 6.5044026
1370268_at 4.2655835 4.360938 4.1151705 4.3363605 4.3674316 4.39428 4.2587132 4.2699566 4.248122 4.6396804 3.9897277 4.381783
1370269_at 4.7044773 4.9783688 4.7868586 5.164243 4.787757 5.280391 4.855091 5.035086 5.0665016 5.51909 5.7873745 5.2428727
1370270_at 3.9152727 3.932688 3.651268 3.9925113 3.9507852 3.8442092 3.7223847 3.8161418 3.577849 3.8918679 3.8850398 3.834038
1370271_a_at 7.101876 7.1064615 7.2755775 7.1692057 7.2450113 7.0433846 7.290709 7.2532516 6.9302945 7.0882826 7.075131 7.244258
1370272_x_at 5.968615 5.993462 6.0957785 6.100184 6.197609 5.840656 5.897992 5.9583254 5.9927845 5.7923937 5.910121 6.090729
1370273_at 3.5455313 3.401093 3.4649365 3.4738424 3.6172829 3.302747 3.2807844 3.3528996 3.1887586 3.4721007 3.3893454 3.4633949
1370274_at 12.64337 12.7439375 12.754818 12.730675 12.657155 12.834844 12.71086 12.873546 12.864317 12.904557 12.758807 12.854334
1370275_at 12.948581 12.904193 12.837579 12.969526 12.963552 12.828135 12.874313 12.879035 12.90386 12.863708 12.9319725 12.944624
1370276_at 11.678746 11.800988 11.762399 11.753538 11.8061285 11.794606 11.767136 11.861005 11.884013 11.736666 11.862545 11.844983
1370277_at 11.992494 12.06157 11.934273 11.990825 12.023021 11.921625 11.9620905 11.862188 12.05331 12.023172 12.031866 11.99535
1370278_at 11.371593 11.334817 11.27215 11.401274 11.451047 11.282457 11.296372 11.453762 11.310877 11.219438 11.341409 11.368253
1370279_at 5.4253845 5.549563 5.4592566 5.6643877 5.74457 5.479191 5.474378 5.5473194 5.30371 5.5846753 5.5403795 5.3701296
1370280_at 10.492783 10.5412245 10.566932 10.612544 10.512989 10.5026 10.585162 10.651397 10.734917 10.68553 10.750848 10.715117
1370281_at 11.520208 10.820039 10.9361105 11.032658 11.61446 10.808176 10.8481 10.986676 11.122171 10.583797 10.27361 9.446297
1370282_at 6.6284013 6.76055 6.4949255 6.8614087 6.4357085 6.5679474 7.1538167 6.5520587 7.00278 7.1702204 6.686224 6.852778
1370283_at 12.349946 12.465007 12.2586775 12.432951 12.361368 12.684573 12.446709 12.525854 12.323453 12.598157 12.5968485 12.445374
1370284_at 12.052604 12.100833 12.04448 12.095291 12.1729555 12.1368475 12.07722 12.137821 12.105502 11.891061 11.963215 11.99677
1370285_at 6.465449 6.596045 6.296791 6.3944974 6.7254725 6.399624 6.725698 6.3982735 6.5543966 6.3338995 6.3206882 6.7122226
1370286_at 8.714705 8.772223 8.951847 8.5488825 8.128122 8.875864 9.27939 8.765488 8.948671 8.761679 8.886052 8.949945
1370287_a_at 9.41953 9.245291 9.3098955 9.3127575 9.408924 9.158148 9.191646 9.151635 9.405894 9.508807 9.5979595 9.39116
1370288_a_at 8.689283 8.379507 8.5093 8.454378 8.652887 8.193096 8.28922 8.07032 8.634438 8.667498 8.800852 8.518991
1370289_x_at 3.6754897 3.6797543 3.3678312 3.6764143 3.6827922 3.6184633 3.6695683 3.6708329 3.5826437 3.7310429 3.5454457 3.3639033
1370290_at 8.934222 8.678371 8.821365 9.007029 8.819659 8.8251705 8.915189 8.830067 8.836237 8.51532 8.559376 8.922628
1370291_at 5.3195453 5.2945127 5.4199433 5.5800714 5.552144 5.415571 5.153035 5.480975 5.7611227 5.495967 5.572082 5.392804
1370292_a_at 3.760784 4.1672363 3.7076612 4.121817 3.811946 3.8462758 3.698725 4.353664 3.8312273 3.8891664 3.8490143 4.097438
1370293_at 5.498745 5.6024394 5.4235735 5.748839 5.4437394 5.434225 5.4803514 5.6220984 5.343258 5.641475 5.4383307 5.435503
1370294_a_at 6.961731 6.760553 7.0953546 7.070888 6.819475 6.6336384 7.2301965 6.832246 7.2512245 6.852737 6.416965 7.0232415
1370295_at 8.31367 8.523835 8.420748 8.5597515 8.531091 8.552983 8.59532 8.518631 8.647528 8.342647 8.6328335 8.646153
1370296_at 13.438149 13.458952 13.5943165 13.394801 13.4621315 13.428438 13.432137 13.489804 13.450565 13.305635 13.313842 13.436563
1370297_at 6.2985544 6.1591563 6.34448 6.45378 6.166426 6.2120223 6.4884367 6.2491493 6.304172 6.226938 6.0101743 6.295787
1370298_at 10.05824 9.905524 9.992261 9.814855 9.926406 9.68914 9.550981 9.690868 9.897002 9.716132 9.906916 10.10429
1370299_at 13.734825 13.837104 13.65461 13.691812 13.696876 13.674456 13.644348 13.629449 13.645356 13.720432 13.713306 13.7002325
1370300_at 8.330009 8.326599 8.120143 8.141846 8.023549 8.522692 8.457768 8.0828905 8.100705 8.229088 8.549901 8.252851
1370301_at 6.9570265 6.7449255 6.764996 7.2356267 6.6092024 7.013358 7.105441 7.2347603 6.855439 6.7741966 7.207443 6.718143
1370302_at 8.079658 8.335996 7.9552913 8.03969 8.203793 8.164834 8.2543335 8.048636 8.202188 8.20495 8.329385 8.150116
1370303_at 6.6666617 6.784896 6.529346 6.326234 6.5280643 6.885072 6.487032 6.717409 6.4687843 6.5015874 6.4861445 6.5069685
1370304_at 8.881265 8.851172 8.88816 8.738685 8.598333 8.827553 8.735829 8.69266 8.77084 8.8098135 8.853116 8.675901
1370305_at 9.669559 9.623073 9.504761 9.563427 9.60826 9.6417675 9.728729 9.744024 9.711131 9.781996 9.619636 9.729296
1370306_at 8.955879 8.962807 8.975112 9.093067 9.206253 9.013491 8.766919 8.740787 8.799461 8.934508 8.717045 9.083768
1370307_at 7.188152 7.2258744 7.2642837 7.467682 7.1821213 7.1770735 6.990413 7.1582108 7.4043107 7.432943 7.2195854 7.224405
1370308_at 7.648037 7.407303 7.7727103 7.854416 7.62562 7.643262 7.952278 7.684997 7.988271 7.261381 7.420904 7.696672
1370309_a_at 11.209903 10.947903 11.129812 10.937501 11.043745 11.094887 11.078795 10.956681 11.049372 11.029106 11.233327 10.923524
1370310_at 12.841904 13.0118885 12.785098 12.7654085 12.883244 12.882714 12.678183 12.887381 12.868986 12.966838 12.821277 12.860027
1370311_at 7.998142 8.284947 7.9718575 8.05072 7.974819 8.446596 8.250351 8.031653 8.1715355 8.114248 8.230333 7.9495325
1370312_at 4.235584 3.9175591 3.788565 4.302171 4.0131626 4.2290897 3.9264207 3.8667636 3.9821565 4.0253615 4.295184 3.8610814
1370313_at 9.02378 9.170921 9.105599 9.25029 8.977339 8.923059 9.229078 9.172948 9.041615 9.377001 9.0578 9.375988
1370314_at 8.140599 7.759385 8.230167 7.712425 7.7745247 8.022667 7.953372 7.635421 7.8779764 7.6770906 7.9414825 7.4773536
1370315_a_at 5.7971597 5.805456 5.692259 6.0780725 5.7093544 5.7978745 5.9878387 5.7728143 5.596794 5.837733 5.9338226 5.2476406
1370316_at 8.111968 8.037847 7.939828 8.033385 7.900788 8.019708 8.139001 8.024378 8.113712 8.131649 8.056236 8.2854805
1370317_at 6.6681614 6.686649 6.8487177 6.433546 6.6284013 6.7868805 6.8572574 6.5536733 6.5349026 6.7930036 6.8936987 6.7558403
1370318_at 7.3964863 7.4403033 7.194051 7.5054293 7.310396 7.596503 7.2149954 7.4663653 7.4982853 7.5907974 7.604973 7.4617496
1370319_at 9.53682 9.522368 9.791582 9.654236 9.595408 9.495294 9.343784 9.377659 9.765431 9.369701 9.525127 9.574646
1370320_at 10.578006 10.59838 10.602524 10.756513 10.737745 10.692435 10.522737 10.803121 10.626393 10.535232 10.525047 10.963179
1370321_at 10.27828 10.362678 10.321036 10.3433 10.225754 10.261637 10.365712 10.215204 10.449448 10.229229 10.246547 10.219097
1370322_at 9.618473 9.7871685 9.767365 9.803197 9.643022 9.770271 9.84661 9.617119 9.819486 9.594552 9.62634 9.605172
1370323_at 6.4009976 6.1793923 6.2747445 6.414017 6.3232646 6.0396614 6.214666 5.951711 6.2180095 6.3911734 6.5846033 6.552467
1370324_at 7.4720683 7.4579206 7.3408337 7.5924563 7.3761296 7.376041 7.4024262 7.498268 7.426096 7.6165676 7.117344 7.4352174
1370325_at 9.850467 9.804122 9.751085 9.976179 9.82841 9.791605 9.876921 10.012929 9.726499 9.951256 9.998552 9.832101
1370326_at 7.0240936 7.206499 7.106674 7.2946696 7.1592717 7.072205 7.259833 7.163669 7.1872487 7.2075424 7.3610024 7.1514673
1370327_at 7.7901187 7.877568 7.8636494 7.6739445 7.891614 7.858662 7.776025 7.6783934 7.9678693 7.7420487 7.8472896 7.822277
1370328_at 5.778486 5.776675 5.7516437 5.9455986 5.682915 5.5996804 5.589384 5.729799 5.6869035 5.572151 5.8102827 5.453444
1370329_at 9.050414 9.23984 9.200688 9.200095 9.241234 8.970647 9.095414 9.003789 9.176333 8.934461 9.069032 9.024585
1370330_at 7.0887713 7.232724 7.13308 7.0455484 6.929591 7.5494323 7.096147 6.9962482 6.9858756 6.8538303 7.388813 7.159797
1370331_at 8.104346 7.9904943 7.9981513 7.9708643 8.239975 7.8401504 7.715674 7.6318655 7.690328 7.660837 7.6487074 7.6345143
1370332_at 5.1262836 5.1536107 5.143673 5.049287 5.3886566 5.1048937 5.022587 5.2066135 4.8911195 5.2604275 4.9367685 5.094077
1370333_a_at 13.352443 13.261966 13.211815 13.216817 13.255121 13.352443 13.283234 13.2637615 13.339892 13.179997 13.231031 13.202396
1370334_at 8.283142 8.572395 8.65526 8.794601 8.690811 8.755363 9.061911 8.56773 9.11618 8.20224 8.019108 8.379051
1370335_at 8.127592 7.828143 7.911368 8.337307 8.211264 7.7253704 7.8119035 7.970144 7.833151 7.830189 7.7916174 7.922012
1370336_at 10.998218 11.316874 10.771491 11.158426 10.8678875 10.771929 10.683546 10.870661 11.451428 11.491023 10.452381 11.486513
1370337_at 7.869688 8.002585 8.042363 7.8972883 7.7795773 8.055022 8.098736 7.959011 7.8673463 7.7551165 7.914765 8.027273
1370338_at 3.4792087 3.5805929 3.3463104 3.543371 3.5260873 3.6391077 3.5348322 3.3775656 3.3808122 3.4715393 3.464427 3.2232196
1370339_at 10.240278 10.183365 10.212225 10.238084 10.223015 10.198805 10.1526785 10.211434 10.157434 10.182317 10.288708 10.21058
1370340_x_at 9.263687 9.162656 9.184982 9.1926775 9.179984 9.02592 9.077458 9.208622 9.134878 9.285277 9.165293 9.247741
1370341_at 3.652281 3.7613685 3.5392928 3.416655 3.5796885 3.7339816 3.5067172 3.5973175 3.5504017 3.6884203 3.5590658 3.6088054
1370342_at 3.5842423 3.5096235 3.283057 3.5594032 3.5307446 3.426174 3.5764184 3.4564893 3.5705864 3.626906 3.4673817 3.6429458
1370343_at 7.08197 7.224467 6.863632 6.7526903 7.123352 7.1691504 7.1528993 7.004305 7.013506 6.9401984 7.0554223 6.8702073
1370344_at 8.149192 8.266821 8.2022085 8.080069 8.072137 8.1361885 8.185638 8.012743 8.369638 8.318747 8.31701 8.421099
1370345_at 5.66302 5.7560253 6.6884685 6.147887 6.141638 5.71568 6.6604824 6.65739 6.7936625 5.7871404 5.6829033 6.1438947
1370346_at 5.5825944 5.539427 5.8554506 6.0811725 5.7564287 5.5467243 6.0599513 5.904432 6.1058397 5.3614225 5.0655804 5.639106
1370347_at 5.4609466 5.5990562 5.78241 5.713965 5.746417 5.567774 5.8404536 5.3071947 5.5871224 5.2922554 5.743844 5.58788
1370348_at 10.6269245 10.634452 10.479453 11.024841 10.724344 10.357783 10.611226 10.56293 10.669043 10.5265465 10.669114 10.530724
1370349_a_at 14.012288 13.954286 13.997483 14.01986 13.978925 13.948284 14.018522 13.943244 14.032251 13.991721 13.990804 13.990164
1370350_x_at 9.52853 10.187605 10.515485 10.476468 11.086699 9.480386 9.838176 10.91761 11.170614 11.310585 9.530707 11.220511
1370351_at 8.697279 8.73234 8.797733 8.633082 8.768597 8.620188 8.651628 8.732486 8.540358 8.708101 8.739517 8.6123495
1370352_at 11.489311 11.705392 11.690808 11.888632 11.404189 11.447437 11.745324 11.362142 11.925889 11.67179 11.687156 11.415408
1370353_at 7.626492 7.604174 7.7313967 7.846388 7.587835 7.5450926 7.7909613 7.7074566 7.6701636 7.633932 7.587395 7.880395
1370354_at 8.029304 8.197903 8.174206 8.050798 7.925777 7.9653172 7.9816637 8.109993 8.073982 8.26968 8.126385 8.178587
1370355_at 13.392875 12.884349 12.815589 12.135723 13.049675 12.622206 12.224178 12.702949 12.096029 12.3215 11.479845 7.8295584
1370356_at 7.5686793 7.583322 7.4733267 7.3654265 7.488741 7.9529233 7.7498717 7.5600696 7.356721 7.221656 7.8272467 7.355336
1370357_at 8.497334 8.200884 8.243 8.111566 8.276577 8.253476 8.321168 8.194456 8.409124 8.291527 8.435524 8.238314
1370358_at 8.83898 8.94317 8.7462435 8.966978 9.102563 8.797849 8.637546 8.899279 8.690619 8.97913 8.793222 8.902647
1370359_at 12.535975 12.580327 12.668549 12.613811 12.495679 12.509426 12.487689 12.525416 12.5600605 12.476053 12.437422 12.569748
1370360_at 8.899058 8.606679 8.665755 8.642795 8.66539 9.05271 8.864012 8.735963 8.772774 8.858544 8.854346 8.985323
1370361_at 4.8320904 4.6620607 4.6560426 4.804245 4.94208 4.5813885 4.8524237 4.541694 4.731418 4.921833 5.2701974 4.8536844
1370362_at 7.4081445 7.297509 7.25455 7.467682 7.5341587 7.4561515 7.161833 7.55693 7.1342688 7.50796 7.150266 7.6202154
1370363_at 11.451648 12.074558 11.844165 12.7698345 11.906993 11.907321 12.503899 12.403199 12.082594 12.052185 12.513721 12.323608
1370364_at 7.518904 7.552543 7.5023794 7.4434195 7.3912077 7.728393 7.5815086 7.4805946 7.41426 7.4762874 7.477251 7.5797715
1370365_at 8.7309265 8.898969 8.688807 8.757125 8.853447 8.554941 8.5235405 8.845162 8.853719 8.939863 8.823957 8.933926
1370366_at 9.994032 10.087794 10.2273035 10.038882 10.164249 9.992119 9.840807 9.92144 9.992763 9.960754 9.745374 9.986383
1370367_at 4.650378 4.7342453 4.7549114 4.8216324 4.756654 4.5609107 4.273292 4.9394536 4.63317 4.661434 4.451174 4.5820622
1370368_at 7.2252073 7.0706296 7.1333814 7.122659 7.0955315 7.2681293 6.9491463 6.9924884 7.123544 7.4020934 7.2403917 7.007283
1370369_at 6.2544093 6.170167 6.1722126 6.4613147 6.4587665 6.064168 6.3729215 6.454392 6.205689 6.291925 6.279797 6.3640404
1370370_at 7.9461875 7.969614 8.007955 7.935539 8.131079 8.017271 8.066591 8.120037 7.8925095 7.9428325 8.000344 8.197127
1370371_a_at 8.607245 8.211659 8.477941 8.420951 8.5374975 8.372545 8.401708 8.222192 8.611731 8.62201 8.571258 8.430027
1370372_at 4.3747487 4.7308426 4.7577667 4.678171 4.5424485 4.5872154 4.646476 4.5895653 4.4405313 4.709793 4.4105515 4.429214
1370373_at 6.0515995 5.854295 5.9349184 6.1598964 6.14297 5.999579 5.9180207 6.052278 6.0711746 6.1641707 6.1653447 5.9630184
1370374_at 8.569295 8.33852 8.668392 8.576778 9.043576 8.659861 8.437089 8.05158 8.63751 8.257465 8.2037945 8.712904
1370375_at 11.804421 11.759461 11.866058 11.680648 11.959236 11.623472 11.804738 11.750299 11.798038 11.383057 11.445783 11.562036
1370376_a_at 8.644621 8.550177 8.504524 8.638966 8.725231 8.565495 8.508818 8.504074 8.676367 8.614605 8.543423 8.970598
1370377_at 12.602795 13.086356 13.111723 13.014251 12.683746 12.954964 13.066742 12.974034 13.042033 13.026856 12.989454 12.781621
1370378_at 12.085057 12.282197 12.143959 12.267313 12.224476 12.197765 12.173189 12.228517 12.265267 12.204757 12.181348 12.128799
1370379_at 5.6702304 5.8137784 6.02626 5.5276623 5.628605 6.1781287 5.7928147 5.897965 5.70633 5.9836674 5.7183633 5.833992
1370380_s_at 7.7019897 7.476998 7.4522667 7.567866 7.784871 7.461693 7.38195 7.6783934 7.381761 7.336927 7.354078 7.6605067
1370381_at 11.230432 11.010691 11.065794 11.179329 11.185745 11.17663 11.102937 10.729616 10.987754 11.002801 10.909392 11.2118025
1370382_at 3.6267102 3.4877827 3.4466784 3.9702532 3.3417113 3.2298267 3.4435942 3.5056076 4.1971045 4.1197405 3.2701597 3.4015572
1370383_s_at 8.315355 8.370029 8.246592 8.429759 8.215096 8.017585 8.420421 8.2554 8.335887 8.544849 7.652525 8.255906
1370384_a_at 8.354995 4.972345 6.2256837 5.1946774 8.16481 5.1518497 7.119225 6.2207775 5.9037056 9.60027 6.2449217 9.770848
1370385_at 5.9001102 5.620094 5.4361634 5.499112 5.9082522 5.7295218 5.8351917 5.612432 5.9768844 5.8763857 5.824877 6.0371256
1370386_at 7.6459866 7.487799 7.738071 7.554719 7.612252 7.799506 7.5696063 7.5037484 7.7631845 7.6383953 7.9061933 7.6299176
1370387_at 11.18437 10.650913 11.105125 10.741322 10.897067 11.586904 10.991266 10.82138 10.939281 10.61199 11.460143 11.479647
1370388_at 4.246063 4.453165 4.3554997 4.4776297 4.0131626 4.276372 4.4820023 4.2055917 4.2757874 4.4461265 4.2180023 4.0973835
1370389_at 3.8487415 3.8841994 3.8065858 3.8731651 3.5594187 3.8585126 3.5428247 3.7282374 3.7102542 3.4728749 3.8366303 3.8053768
1370390_at 4.821815 4.893717 4.8468943 4.9056187 5.00622 4.885727 4.7958765 5.1156373 4.7929015 5.118422 4.986844 5.1007843
1370391_at 5.0918913 5.2193594 5.1913853 5.1955595 5.032469 5.136075 5.0418406 5.1596146 5.2504845 5.154171 5.056153 5.072298
1370392_at 5.285239 5.2554293 5.1071715 5.2430844 5.5228443 5.2437916 5.278051 5.4475303 5.104707 4.916532 5.004498 5.0966077
1370393_at 5.6636987 5.050358 5.6020384 5.0032682 4.865554 5.031645 5.0620356 5.4003844 5.127365 5.2323933 4.9192014 5.3001194
1370394_at 5.0399246 5.746316 7.0231194 6.2601924 4.9196005 6.0786304 6.2819724 6.7644725 5.157617 5.5886345 6.4070663 6.4086623
1370395_at 6.911525 6.9071636 6.6886215 7.0981936 6.917076 6.8172836 6.907625 6.922238 6.9710045 6.9736233 6.812713 6.9621716
1370396_x_at 14.053313 14.076146 13.956228 14.094204 14.0408125 14.090914 14.04664 14.057988 14.095824 14.0619 14.054608 14.059101
1370397_at 11.618538 11.423894 11.960841 11.721161 11.750552 11.408924 12.093392 11.518275 11.467708 12.328899 11.452534 12.45356
1370398_at 6.1697855 6.065737 5.7408395 5.9609337 5.873391 5.882463 5.852049 6.0214615 5.842468 6.007022 5.8949714 5.886224
1370399_at 7.6401 7.6542954 7.4597745 7.206335 7.551594 7.353688 7.130174 7.2963376 7.301416 7.190185 7.462706 7.236019
1370400_at 5.232831 5.2225103 5.607108 5.405835 5.1833215 5.1098332 5.433901 5.472091 5.151601 5.1017213 4.9810534 5.002573
1370401_at 4.02795 4.0645304 3.72379 3.9493256 3.9491737 3.8693585 3.941252 3.950576 3.8923562 3.9526615 3.86411 3.8432016
1370402_at 7.6147013 7.754323 7.529516 7.4987316 7.7763195 7.5182314 7.5679154 7.7614083 7.5509443 7.583523 7.5118756 7.543213
1370403_at 4.718499 4.797417 4.7095737 4.9986925 4.7306733 4.5725436 4.7222824 5.017563 4.841266 4.9810524 4.6326833 5.0093784
1370404_at 3.8877892 3.7938378 3.8276458 3.8768528 3.9723456 3.7396908 4.0481567 3.9450638 3.5703385 4.243479 3.8270402 3.748329
1370405_at 3.9014401 3.4417236 3.622843 3.5778823 3.837506 3.5565019 3.451606 3.5714924 3.633824 3.886887 3.6484454 3.563506
1370406_a_at 3.6307323 3.6990452 3.7385042 3.5962572 3.9477208 3.6767445 3.7903166 3.7318866 4.020985 3.5399668 3.7387767 3.7595775
1370407_at 8.553601 8.515277 8.678181 8.765838 8.447308 8.401095 8.51807 8.274035 8.799899 8.40256 8.430949 8.559121
1370408_at 4.4424734 4.6455083 4.6485133 4.2990704 4.6414404 4.5759263 4.405183 4.5804224 4.601777 4.143403 4.615424 4.6350503
1370409_at 4.6038947 4.8479214 4.4375196 4.52849 4.5532923 4.6347294 4.5895743 4.750803 4.4737678 4.7784543 4.4624662 4.5706367
1370410_at 4.1551857 3.9274893 4.1981 4.053359 3.9943569 4.0004606 3.9620523 4.258282 4.640814 4.1428847 4.154153 4.187973
1370411_at 5.6641827 5.8215976 5.8823156 5.827731 5.681389 5.9608912 6.1185055 5.692938 5.538801 5.7796674 5.7545805 5.640874
1370412_at 4.103751 4.15447 4.1094856 4.325304 4.1199627 4.2702675 4.1924524 4.219638 3.9852524 4.2051497 3.7997456 4.051732
1370413_at 6.5676494 6.4467616 6.7300587 6.3194356 6.44144 6.527821 6.6451287 6.709793 6.622152 6.3985944 6.4188976 6.6945705
1370414_at 9.304334 8.730099 9.3447695 8.819239 8.990967 9.104308 8.799317 9.21169 9.094564 9.174536 8.936147 9.0053215
1370415_at 5.8267984 5.867616 5.6783466 5.869989 5.919569 5.899914 5.8659387 5.820169 5.83462 5.7938676 5.8406587 5.655895
1370416_at 4.670313 4.8867445 4.777082 4.8400245 4.803195 4.635915 4.7105293 4.743139 4.669322 5.171137 4.5333195 4.6823177
1370417_at 4.0758142 4.3744125 4.395191 4.569398 4.1547155 3.9855573 4.3510795 4.204253 4.241308 4.5278907 4.23704 4.304548
1370418_s_at 5.538178 5.622319 5.624774 5.359375 5.6038465 5.5519137 5.462811 5.528812 5.410976 5.1519175 5.371068 5.402707
1370419_a_at 5.42445 5.689275 5.553441 5.6089563 5.4719877 5.5411825 5.876193 5.780913 5.784214 5.5063353 5.4991484 5.469721
1370420_at 12.636573 12.036157 12.361751 11.810098 12.769632 12.12253 11.976464 12.360364 12.484621 12.686531 12.047144 12.393864
1370421_a_at 6.2832456 6.2039905 6.0161414 6.19663 6.128588 6.1991105 6.0670943 6.414792 6.047268 6.310478 6.2882237 6.3492
1370422_at 6.5793457 6.582106 6.786988 6.586135 6.5519795 6.1319284 6.6892076 6.727149 6.24581 6.392998 6.278596 6.528988
1370423_at 5.5893373 5.8287835 5.810482 5.668509 5.698002 5.7209454 5.9943 6.0596523 5.4947414 5.9635663 5.698613 5.5054092
1370424_at 3.9932342 3.9292767 3.9356294 4.005068 3.7601912 4.0390196 3.7835357 3.7910097 3.8272033 3.8086996 3.8719041 4.112961
1370425_at 12.0967455 12.46975 12.347343 12.415059 12.0316725 12.391635 12.570624 12.330866 12.392652 12.438639 12.407729 12.203432
1370426_a_at 11.216747 11.231932 10.95913 11.049809 10.747674 11.370543 11.207429 10.953733 10.899954 11.011483 11.197766 10.922309
1370427_at 5.5469675 4.931732 5.556156 4.973876 5.052163 5.14696 5.2042 4.965947 5.1097584 4.685071 5.215702 4.7578573
1370428_x_at 12.0177965 11.970482 12.109417 11.061575 11.865992 11.922447 12.148248 11.804295 11.112343 10.932792 11.538488 11.695191
1370429_at 9.550974 9.501734 9.548771 8.907597 9.737173 9.596338 9.4234915 9.422862 8.859532 8.510649 8.485551 9.365428
1370430_at 4.905464 4.7461295 5.0826654 5.0040245 5.0422535 5.071949 5.151055 5.185116 5.0790734 5.2922554 4.907491 4.9733853
1370431_at 4.011508 4.2705374 4.1847715 4.265111 4.2090816 4.194581 4.4804087 4.1788273 4.406146 4.296674 4.05334 4.124883
1370432_at 3.558274 3.658579 3.7166045 3.4422235 3.4534385 3.7764256 3.332059 3.8038177 3.2599113 3.7508416 3.7215955 3.581817
1370433_at 10.020175 9.875055 10.184788 10.3240385 8.873638 9.851743 10.32519 10.274945 9.139364 9.773348 10.273446 8.885434
1370434_a_at 3.4958854 3.5157952 3.3429303 3.4046395 3.7893133 3.673646 3.4415293 3.3086274 3.4593196 3.4163816 3.3116283 3.338528
1370435_a_at 7.0585637 6.9387465 7.2911015 6.863881 7.087263 7.0041294 7.041831 6.875594 7.1423936 7.188147 7.4514832 7.1396914
1370436_at 6.784972 5.539298 7.0774465 5.8986745 5.1089206 5.8172917 6.563609 5.5231953 7.150164 8.480806 6.2046266 6.979648
1370437_at 6.357819 6.189042 6.357562 5.894137 5.7556186 6.3423815 6.202355 6.063642 5.82269 5.6234026 6.391794 6.3176446
1370438_at 5.7410083 5.293437 5.895264 5.8222895 5.780299 5.46577 5.549182 5.7013607 5.49606 5.907869 5.4947658 5.6730213
1370439_a_at 3.4730308 3.4000173 3.521238 3.314581 3.3386114 3.3371964 3.4006507 3.723145 3.4465003 3.1362686 3.5467553 3.5818503
1370440_at 7.660666 7.5647087 7.6627192 7.7042236 7.4652267 7.548185 7.612865 7.58768 7.5953455 7.420878 7.6768045 7.7027755
1370441_at 3.812153 3.9558642 3.765292 3.9513512 3.8700933 3.795861 3.7995102 3.7768803 3.8544123 3.8731422 3.8357632 3.9584897
1370442_at 3.3961785 3.438289 3.2335286 3.2230067 3.2385633 3.204357 3.3155558 3.2894306 3.484117 3.275515 3.3712559 3.32021
1370443_at 7.466126 7.1541514 7.3467116 7.602024 7.4629436 7.307139 7.5295243 7.4034405 7.667655 7.285896 7.3798094 7.411657
1370444_at 4.604352 4.688136 4.6092706 4.921754 4.5764484 4.8607645 4.5952454 4.987213 4.616728 4.982037 4.7315154 4.5120797
1370445_at 6.466219 6.438346 6.136224 6.555942 6.1013055 6.4062624 6.6822047 6.2248716 6.3724513 5.907869 5.97691 6.4386926
1370446_at 6.7463574 6.615068 6.6589713 6.751674 6.8141794 6.72137 6.736983 6.5178385 6.700284 6.5616636 6.7572637 6.689795
1370447_at 4.9074 5.017565 4.7875414 4.922558 4.9348764 4.6140804 4.7828875 5.0058947 4.4995823 4.7683716 4.6433697 4.8620396
1370448_at 4.4979305 4.4130926 4.428801 4.4042697 4.474768 4.2183814 4.3888326 4.312309 4.1981993 4.4459043 4.5640244 4.3999834
1370449_at 8.083587 7.7635894 8.147281 7.78826 7.685743 8.055619 7.962722 7.9444532 8.12034 7.712098 7.705356 7.7023354
1370450_at 4.657815 4.5540857 4.5183554 4.7445183 4.2442703 4.283529 4.3611865 4.354431 4.499582 4.192294 4.1933947 4.3844633
1370451_a_at 5.0918913 4.7424464 4.7956314 4.8640738 4.9803305 4.8709636 4.5239034 4.792248 4.9750824 5.143882 4.849127 5.061892
1370452_at 3.5896904 3.8830087 3.8064635 3.9649723 3.6720247 3.8807387 3.736916 3.7906847 3.7011864 3.5654297 3.842495 3.5947957
1370453_at 4.640083 4.8143578 4.779494 4.997332 5.0344386 4.8768477 5.044332 4.893647 4.9709115 4.783294 5.186754 4.6663194
1370454_at 4.7796764 4.4349327 5.155841 4.6883826 4.5630546 4.899051 4.8447833 4.7797546 4.899148 4.9153028 4.778947 4.6323466
1370455_a_at 3.1590753 3.4081392 3.2282665 3.2672884 3.2516031 3.4639802 3.2659254 3.16098 3.1128812 3.2276444 3.302327 3.0770583
1370456_at 3.6466448 3.729589 3.7957807 3.9933636 3.802303 3.8475294 3.5831208 3.8052046 3.9401436 3.8121526 4.023034 3.8123536
1370457_at 4.205611 4.0897017 3.7727435 3.9359918 3.8630862 3.9554112 4.088171 3.7553802 4.1587777 3.8508701 4.280087 4.0659714
1370458_at 4.0432224 4.362112 4.1759815 4.1623435 4.154833 4.2901797 4.2371197 4.2239776 4.1231747 4.2103114 4.3129573 4.419767
1370459_at 4.0810165 3.974182 3.9671035 3.7403107 4.422177 3.9555573 4.0804143 4.163587 4.1423087 3.9922442 4.091404 3.9876862
1370460_at 7.6849527 7.458142 7.5762315 7.389482 7.218602 7.534402 7.7500114 7.4544997 7.5683103 7.386672 7.598037 7.3992867
1370461_at 4.934495 4.891997 5.416963 5.5265193 5.0252395 5.04458 5.2062263 5.1773467 5.477949 5.285539 5.058136 5.0750175
1370462_at 4.86059 4.476523 5.0854673 5.1460705 5.0024395 4.951507 5.372018 5.085749 5.4246607 4.6050634 4.6794267 5.1884947
1370463_x_at 5.5779605 5.398317 6.0169554 6.967546 5.396186 5.2840557 5.5674067 5.475889 7.1639066 6.9238796 7.3079534 5.999845
1370464_at 4.462722 4.8109236 4.5960145 4.943921 4.79935 4.549876 4.8730807 4.948057 5.1113596 4.9843736 4.880376 4.927
1370465_at 4.5398216 5.052086 4.980609 5.2001996 5.1610327 4.629409 5.430706 4.88513 5.2286286 5.1369457 5.222344 5.1898885
1370466_at 4.1270113 3.928105 4.0726585 3.7744224 3.6500542 4.0620594 3.9231608 3.936967 4.0183487 4.1193995 3.792074 3.9622977
1370467_at 4.553749 4.5210943 4.5436954 4.5974655 4.704705 4.5310373 4.509446 4.048972 4.7158136 4.6116285 4.326359 4.7112494
1370468_at 3.2670903 3.5398684 3.4670591 3.1834638 3.3119693 3.3322365 3.3892438 3.40499 3.4689307 3.3987923 3.4592557 3.3172815
1370469_at 5.533655 5.4372697 5.4556246 5.683867 5.563271 5.163595 5.5049434 5.8770704 5.642721 5.548968 5.5061264 5.688761
1370470_at 4.0060387 3.8767602 4.2876973 3.87523 3.9139085 3.7997677 3.593628 3.7576709 3.7473097 4.051108 3.7071912 3.6770387
1370471_at 3.768111 3.954374 3.8137617 4.097762 3.7779336 3.8923347 4.066513 3.9276607 3.8009484 3.8073137 3.6114228 3.6959212
1370472_a_at 4.918004 4.774777 4.534251 4.847163 4.503692 4.792263 4.6491327 4.6061726 4.3650017 4.8186846 4.483854 4.69541
1370473_a_at 6.6299596 6.6599836 6.288751 6.262019 6.393088 6.412353 6.1955237 6.383339 6.1669126 6.5415354 6.5909195 6.388391
1370474_at 5.629046 5.6159906 5.5741796 5.616868 5.578722 5.341785 5.4210587 5.4484296 5.621134 5.3941293 5.177964 5.478627
1370475_at 13.254898 13.315846 13.256058 13.312462 13.374372 13.37495 13.399568 13.303747 13.37707 13.403922 13.341808 13.412472
1370476_at 7.304102 7.3816514 7.305719 7.0504622 7.3062377 7.241854 7.246182 7.1158996 7.2218237 7.0897245 7.180994 7.3346434
1370477_at 3.8633702 3.6817513 3.9817216 3.7564905 3.7578168 3.6791477 3.5596638 3.7098587 3.7918518 4.1284227 3.6462555 3.6058373
1370478_at 5.2048798 5.751353 5.6294503 5.937455 5.5198874 5.639141 5.7127805 5.7789397 5.255739 5.6726465 5.5236483 5.535691
1370479_x_at 12.773632 13.097869 13.060006 13.1596365 12.736196 12.895397 13.223617 13.000394 13.103319 13.015346 13.126976 12.732951
1370480_at 4.013222 3.9039319 4.167202 3.886199 4.1895394 3.8407881 4.020216 3.985745 3.844823 3.87615 4.040704 3.757495
1370481_at 5.2631893 5.6241755 4.922209 5.496336 5.457088 5.295798 5.370265 5.434323 5.305222 5.1329184 5.392321 5.2331023
1370482_at 5.553789 5.4074497 5.108919 5.4176016 5.1349993 5.3661327 5.26469 5.310545 5.2233973 5.373698 5.52452 5.4927473
1370483_at 3.915262 3.9150887 3.873047 3.863324 3.9445782 3.8883193 3.824593 4.1790066 3.7629824 3.875529 3.6567967 3.8225083
1370484_at 5.318811 5.148246 4.806895 5.065312 5.193849 4.897907 5.004484 5.062084 5.009208 5.2210994 5.145057 5.1029153
1370485_a_at 5.527536 4.689843 5.5404563 5.338159 4.8129396 4.7676806 5.3228664 4.5302143 5.0256996 4.904132 5.043581 4.614932
1370486_a_at 5.677 5.5007424 5.2412024 5.6115794 5.4063206 5.512182 5.310723 5.360596 5.032278 5.307638 5.611652 5.3495317
1370487_a_at 6.24913 6.382497 6.189841 6.33502 6.359136 6.1405506 6.141648 6.1528525 6.023788 6.071522 6.158126 6.246906
1370488_a_at 6.4710417 6.436473 6.1849747 6.2686405 6.470047 6.0477176 6.032875 5.9739337 6.264371 6.3419304 5.9651294 5.995947
1370489_a_at 4.0402327 3.9931724 3.9202414 4.0366077 4.0841823 3.9909744 3.8654807 4.190984 4.271357 3.82199 3.9016783 3.8645725
1370490_at 4.1474657 4.078255 4.1401386 4.432356 4.2423635 3.8791463 4.1004524 4.161557 4.099567 4.1394315 4.115653 3.8820329
1370491_a_at 5.840457 5.3526316 5.459256 5.2524242 5.745325 5.152316 5.3378196 5.407518 5.8145065 5.378012 5.487564 5.962051
1370492_a_at 4.504139 4.4759226 4.3632436 4.341551 4.4160156 4.5032077 4.39511 5.0034685 4.5206532 4.224365 4.5039988 4.5060415
1370493_a_at 3.9049032 3.6083474 3.4901898 3.5620406 3.5408437 3.4744847 4.067725 3.893975 3.390223 3.459861 3.459597 3.4745855
1370494_at 4.5232277 4.477622 4.722539 4.6541586 4.547248 4.5405874 4.4524307 4.368042 4.4158754 4.4572515 4.2761045 4.4952955
1370495_s_at 13.282696 13.40052 13.378335 13.378468 13.184099 13.28974 13.326272 13.281639 13.304274 13.362662 13.232775 13.205144
1370496_at 12.616213 12.749919 12.691009 12.695907 12.623451 12.600921 12.689389 12.599676 12.719731 12.668277 12.658925 12.740873
1370497_at 3.986809 4.14919 4.163167 4.1253366 4.1341124 4.0393257 3.982689 4.194315 4.0971446 4.1579437 4.18474 4.2101617
1370498_at 3.3643882 3.1380544 3.6315188 3.427962 3.389491 3.2768142 3.268621 3.313001 3.3354661 3.3516479 3.4234474 3.3400366
1370499_at 4.2726703 4.340989 4.533488 4.0648556 3.8698335 4.044635 4.036896 4.075276 4.329287 4.0785475 3.958834 3.9094665
1370500_a_at 3.8344417 3.5589578 3.824469 3.557952 3.8918264 3.7954605 3.713414 3.702961 4.3849564 3.6192589 3.7328548 3.8303041
1370501_at 9.495635 9.523494 9.635454 9.391591 9.37193 9.400466 9.565011 9.315695 9.39237 9.382437 9.474611 9.352531
1370502_at 4.170601 3.8576636 3.8727903 3.9682295 3.9557357 3.7301662 3.8613393 4.012187 3.9346957 4.023485 3.942094 3.8263521
1370503_s_at 4.3153396 4.256522 4.5096464 4.471339 4.55128 4.1735234 4.5709314 4.4787903 4.472828 4.3304296 4.4514465 4.557523
1370504_a_at 5.923895 6.0680947 6.006732 5.72154 6.3480034 5.875488 6.0656285 6.072195 5.6647415 6.1656394 6.144898 5.950798
1370505_at 6.488842 6.0766587 6.335871 6.395202 6.4309893 6.449576 6.480264 6.243918 6.412806 6.2753015 6.3412433 6.3511877
1370506_at 6.826155 6.7110243 6.88272 6.65515 6.644888 6.829566 6.887106 6.919801 6.8213487 6.604731 6.842902 6.9977946
1370507_at 5.904128 5.835307 5.6711755 5.647546 5.666227 5.7519107 5.627109 5.732323 5.7049417 5.595588 5.745917 5.9310255
1370508_a_at 4.8887253 4.9093437 5.077982 5.061485 4.909365 4.655954 4.781029 5.2617254 4.939359 5.082159 4.9494963 4.69842
1370509_at 7.0536494 7.5035076 7.491071 7.215657 7.2350383 6.9030347 7.0676055 7.1900506 7.1178503 7.10208 7.3081694 6.9528384
1370510_a_at 7.8871136 7.8957543 7.9318266 7.7046423 7.8614583 7.8866076 7.99495 7.8188667 7.8544316 7.744846 7.9600635 7.7504106
1370511_at 13.809589 13.837763 13.806876 13.797568 13.860253 13.84654 13.857984 13.85398 13.841844 13.848915 13.852716 13.775931
1370512_at 8.194412 7.8218513 7.960199 8.296117 8.182531 7.912002 7.886971 8.05094 8.116848 8.131649 8.261076 8.260164
1370513_at 3.6943374 3.7320566 3.4248292 3.5170133 3.7516296 3.3071668 3.4562085 3.726482 3.3754857 3.621633 3.7417133 3.6100917
1370514_a_at 3.4596093 3.7218804 3.5324762 3.5553527 3.5542011 3.4451182 3.4549913 3.5139668 3.3991866 3.6968598 3.532182 3.630443
1370515_x_at 4.3263555 4.3824863 4.157415 4.196258 4.2171073 4.117851 4.1251783 4.336883 4.2474456 4.531791 4.5450497 4.2876086
1370516_at 6.4888964 6.2394385 6.6511426 6.490365 6.526961 6.497075 6.5360336 6.464471 6.3781734 6.226938 6.0838466 6.7207923
1370517_at 3.5033784 3.5915766 3.8015237 3.8130696 3.7978435 4.197116 3.7463975 3.7986104 3.5844712 3.8944147 3.6112995 3.6051254
1370518_a_at 4.1635375 4.0561647 3.92951 4.0629377 4.262722 4.135594 4.0969434 4.0193496 4.0459137 4.1996546 4.256739 4.047824
1370519_at 4.3580065 4.2903047 4.4540133 4.5272155 4.5273333 4.569275 4.6163435 4.399173 4.239981 4.47875 4.394041 4.6283145
1370520_at 4.26393 4.576846 4.19906 4.1041985 4.1154075 4.5579762 4.0578117 3.9253037 4.5534134 4.0645266 3.9741368 4.1564865
1370521_at 6.466799 6.402463 6.21029 6.459192 6.5617113 6.4794526 6.2907023 6.619946 6.4279175 6.5194273 6.5846205 6.4772725
1370522_at 8.924377 8.982697 8.9639435 8.953343 9.22928 8.902373 8.914094 8.774369 9.001175 9.25956 8.93228 9.102827
1370523_a_at 8.101791 7.937313 8.104023 7.7490273 7.777718 7.868954 7.9655824 7.7965336 7.8662915 7.6951613 7.9156833 7.859137
1370524_at 9.548353 9.166065 9.407072 9.283049 9.189367 9.381611 9.312 9.025611 9.252388 9.150771 9.370854 9.364672
1370525_at 8.385134 8.282801 8.330143 8.490643 8.425432 8.43656 8.240192 8.025574 8.1003475 8.1040535 8.329172 8.140818
1370526_at 6.379864 5.9427023 6.49354 6.0675597 6.1268516 7.681301 6.11034 7.427106 6.1277313 6.093144 5.83044 5.905222
1370527_a_at 8.955249 8.849605 8.710779 8.668677 8.732012 8.857483 8.747723 8.652974 8.475989 8.728909 9.011687 8.768718
1370528_at 6.474985 6.2938833 6.417071 6.5257535 6.655635 6.312412 6.2365155 6.4847674 6.2717733 6.310082 6.4872675 6.382495
1370529_a_at 7.161112 7.480586 7.493815 7.637153 7.5532846 7.881441 7.7500186 7.565769 7.497713 7.28237 7.778085 7.391735
1370530_a_at 8.128857 8.031972 8.108513 8.330526 8.131377 8.497313 8.43186 8.257431 8.227743 7.832836 8.589269 7.823184
1370531_a_at 5.4348783 5.4483433 5.3911963 5.559414 5.428363 5.815403 5.582444 5.577183 5.5629187 5.10914 5.737625 5.538393
1370532_at 5.5560436 5.6692777 5.5231166 5.701682 5.754714 5.581897 5.6717186 5.72909 5.6185126 5.8135843 5.687317 5.681928
1370533_at 4.5816717 4.3372164 4.4453406 4.225087 4.3642297 4.3434505 4.345847 4.4928036 4.0225396 4.425126 4.5629478 4.227608
1370534_at 7.917788 7.509857 7.71032 7.9228444 7.9444833 7.664677 7.6979737 7.7042933 7.89401 8.018317 7.6589556 7.9287477
1370535_at 4.070222 3.909439 3.9066355 3.97487 3.9716415 4.1371403 4.000114 3.8340392 4.0035596 3.9593601 4.0474825 4.111666
1370536_at 5.477709 5.233588 5.3451414 5.4620643 5.1462526 5.639682 5.29031 5.052 5.112465 5.187913 5.268279 5.2172775
1370537_at 7.1148095 7.0310454 7.256809 7.10384 7.183664 7.011905 7.029185 7.014122 7.1313915 7.1537256 7.296945 7.2017403
1370538_at 7.97652 8.0952015 7.8929505 8.265533 7.795981 7.8153634 7.8637958 8.035728 8.181839 8.200684 8.202175 8.207975
1370539_at 7.3780284 7.4242253 7.4986877 7.073641 6.896886 7.382582 7.323196 7.237296 7.41791 6.998904 7.4295835 7.1608224
1370540_at 3.720671 4.128375 3.729872 4.0011983 3.6774497 4.007084 4.002327 3.9142432 4.1427636 3.7638137 3.6868622 4.052015
1370541_at 5.623689 5.620094 5.5351257 5.815446 5.9019203 5.952764 5.9887834 5.7039847 5.4528465 5.722478 5.9792128 5.6439
1370542_a_at 6.6502266 6.584692 6.576335 6.4822283 6.11887 6.466238 6.424865 6.5539436 6.528689 6.4830236 6.5795665 6.4456096
1370543_at 6.831097 6.7832165 6.736834 6.674619 6.8183985 6.81426 6.609222 6.880092 6.9274797 6.768438 6.8756814 6.515497
1370544_at 5.952952 6.093723 5.7926903 5.707172 5.9585633 5.6515884 5.8879814 5.732438 5.743887 5.7209463 5.786486 5.7273183
1370545_at 5.081851 4.9315205 4.83155 4.95313 4.94208 4.7428346 5.3688474 5.1837525 4.7756333 4.8764 4.9604807 4.7882113
1370546_at 3.6530364 3.953846 3.824916 4.097496 4.103883 3.8953166 3.9964414 3.8856664 3.9365854 4.1732817 4.100171 4.0594106
1370547_at 13.944054 13.9935875 13.896664 14.00381 13.938119 14.024625 13.981661 13.968225 13.913834 13.897421 13.947186 13.876127
1370548_at 7.013038 7.429386 7.923697 7.3120756 7.553992 7.396126 7.1206837 7.5003223 7.5489087 6.620372 6.768454 7.7132854
1370549_at 5.9822946 5.5990286 5.829916 5.605788 5.718797 6.17283 5.8264647 5.8248434 5.7858305 5.6984196 5.8361926 5.72449
1370550_at 5.7649283 5.746686 5.809485 5.8785515 5.5251827 5.7288723 5.636583 5.8113675 5.7211494 5.6742387 5.591608 5.382216
1370551_a_at 6.74883 6.8176246 6.677496 6.9578056 6.9287887 6.7868805 6.724713 6.8294673 6.806196 6.9484897 6.92751 6.9265494
1370552_at 5.417245 5.1421556 5.3184967 5.5256395 5.5557556 5.070794 5.17784 5.4815702 5.2343464 5.5076246 5.534213 5.3508873
1370553_at 7.1572022 7.1820087 7.4087987 7.2620454 7.3488364 7.110712 7.0187078 7.046253 7.1819854 7.3044305 7.071344 7.4430594
1370554_at 8.989569 9.063174 9.101436 8.982618 9.180446 9.090006 9.232337 9.096746 9.223792 9.131785 9.255633 9.136035
1370555_at 4.3433275 3.9744966 3.977136 3.916587 4.0127535 4.1540823 3.8866243 4.0342827 4.007736 4.17805 4.177471 3.9689376
1370556_at 4.3996387 4.723353 4.636261 4.7624836 4.614058 4.486505 4.540124 4.7285137 4.590848 4.795269 4.753215 4.607525
1370557_a_at 3.707085 3.5351033 3.6406677 3.869499 4.1494455 3.7208805 4.0003824 3.86867 3.624223 3.8944147 3.947097 3.7456288
1370558_a_at 3.3513262 3.441447 3.295947 3.3582299 3.333543 3.3087323 3.2164602 3.3195486 3.1724594 3.1719847 3.131649 3.366034
1370559_at 3.8891387 3.6970117 3.8863745 3.83665 3.9612665 4.0101137 3.7916355 3.8944528 3.5303106 3.6481392 4.0257864 3.76954
1370560_at 4.203332 4.0270615 4.0982456 4.2747593 4.165056 4.2562437 4.189622 4.169875 4.2186837 4.091289 4.0924406 4.0480957
1370561_at 3.7174094 3.83986 3.8049862 4.0475454 3.7884645 4.049174 4.3592434 4.1305118 3.8666322 4.0149965 3.9142923 3.789899
1370562_at 4.7759533 4.476523 4.419682 4.6981225 4.655473 4.379603 4.5521092 4.41264 4.5327835 4.2087135 4.5190244 4.3370667
1370563_at 11.671173 11.566687 11.545191 11.484123 11.611803 11.342547 11.583502 11.53048 11.74793 11.643553 11.675352 11.619526
1370564_at 4.0608816 4.153485 4.2994647 4.2558217 4.2988815 4.019612 4.1604443 4.211602 4.0005546 4.41149 3.876195 4.139098
1370565_at 4.210999 4.2948723 4.022298 4.037621 4.1452713 4.0420823 3.9827642 4.0787654 4.0743747 4.23793 4.1080604 4.3061323
1370566_at 10.131436 10.705159 10.529598 10.468401 8.906657 10.096054 10.218543 10.3582945 9.832591 9.405045 10.775773 10.248351
1370567_at 6.8754 6.8060427 6.698996 6.980224 6.7362056 6.970097 6.9420757 6.899462 6.7845635 6.8343644 7.0754633 7.0291815
1370568_at 5.4609466 5.563325 5.630681 5.8013806 5.5024705 5.831899 5.621016 5.418823 5.6278987 5.5538774 5.4386854 5.4232564
1370569_at 4.7795143 4.755889 4.8156743 4.9424167 4.871525 4.9466 4.823119 5.2369995 4.776229 4.9895983 4.9069214 4.883442
1370570_at 7.5794706 7.7164965 7.5493965 7.580795 7.833906 7.482506 7.642779 7.7121797 7.7997475 7.425162 7.607042 7.4116087
1370571_at 4.4647994 4.883596 5.085439 5.0370784 5.380809 4.936551 5.068435 4.8857384 4.8554983 4.623278 5.1586204 5.403543
1370572_at 3.7990768 3.7062485 3.5893433 3.8411567 3.7895052 3.6602733 3.5068212 3.87851 3.6918657 3.8078692 3.6731331 3.596268
1370573_at 9.781181 9.86268 9.82583 9.704142 9.860804 9.525718 9.298626 9.552626 9.567059 9.599013 9.375368 9.786783
1370574_a_at 6.7075896 6.393643 6.481058 6.589231 6.5325565 6.6098285 6.646637 6.559152 6.4984 6.6554775 6.5930505 6.6391015
1370575_a_at 8.8314495 8.5512705 8.775097 8.535631 8.567703 8.4733515 8.6027775 8.703675 8.4843645 8.637617 8.79108 8.5792055
1370576_at 5.548186 5.5976467 5.4023 6.0067687 5.6038465 5.5815196 5.5814877 5.1282406 5.3610635 5.5717373 5.363037 5.4844666
1370577_at 5.9979825 6.169985 6.1761694 6.2246866 5.969347 6.150613 6.2597833 6.1639485 6.446621 6.173733 6.226348 6.2134423
1370578_at 6.790403 6.9123006 6.7019362 7.049613 6.8279543 7.022102 6.9933968 6.873735 6.943041 6.9822564 6.863665 7.120676
1370579_at 8.951403 8.972292 8.997715 8.933838 9.04615 8.971644 9.074224 8.888908 9.006126 9.0269985 9.074633 8.838108
1370580_a_at 13.369214 13.105529 13.434023 13.1272 13.294768 13.202103 13.40276 13.380121 13.417856 13.598714 13.619973 13.604673
1370581_at 3.7676218 4.011861 3.7248518 3.9982982 3.8577225 3.710854 3.9364393 3.9710636 3.8422706 4.1254587 3.824227 3.8750308
1370582_a_at 3.2363448 3.4575596 3.2141795 3.340318 3.3959966 3.2621112 3.4745812 3.3034449 3.0206609 3.3436527 3.0896556 3.3187299
1370583_s_at 5.411907 5.599783 5.6451097 5.9633307 6.1127386 5.7896757 6.671499 5.737916 6.1529408 6.0727334 6.133128 6.0095906
1370584_a_at 5.8143263 5.778497 5.2118235 6.298547 5.714813 5.418214 5.883159 5.623504 4.9334507 5.5748143 6.29722 5.5520453
1370585_a_at 6.766748 6.659456 6.583796 6.254382 6.363764 6.308532 6.7405834 6.4255567 6.49425 6.012742 5.8276615 6.775916
1370586_a_at 5.5727577 5.889955 5.63815 5.950736 5.8942327 5.7207756 5.9012613 5.9773917 5.5341806 5.8780036 5.80149 5.790532
1370587_at 4.6455097 5.128001 4.6001816 5.107893 5.092371 4.6866302 4.9561415 4.8202224 4.894645 5.1622677 4.707558 4.821845
1370588_a_at 3.8639803 4.2999506 4.106638 4.0037684 3.9445782 4.043144 3.9680927 4.085042 3.933086 4.157944 4.1423593 4.2411175
1370589_at 5.355877 5.003945 5.417406 5.5063496 5.130506 5.328789 5.061261 5.2572055 5.313959 5.0183115 5.246309 4.9248075
1370590_at 7.3172865 7.318949 7.220417 7.3019314 7.398552 7.163204 7.1252384 7.3585005 7.036531 7.399612 7.2599616 7.173521
1370591_at 7.549519 7.603027 7.6756606 7.723668 7.6587906 7.5133166 7.8087916 7.821688 7.5922947 7.6152716 7.7567773 7.8028073
1370592_at 5.898997 6.721655 5.80024 6.5827293 6.258827 6.9057584 6.5432134 6.3147907 6.971678 6.5129 6.466384 7.2992277
1370593_at 13.06851 13.022907 13.498625 13.552622 13.178787 12.96013 13.447341 13.399167 13.639263 13.301383 13.62565 13.523382
1370594_at 4.695428 4.8416357 4.371174 4.7774134 4.666376 4.5691624 4.6762476 5.0334682 4.7102604 4.868594 4.622364 4.5291233
1370595_a_at 3.5747733 3.7129703 3.5815823 3.7558532 3.7432969 3.810078 3.5866525 3.7031105 3.5610816 3.631127 3.6409569 3.6465137
1370596_a_at 4.206438 4.381175 4.069778 4.1233096 4.632993 4.110524 4.2008185 4.135525 4.2424293 4.2252297 4.207553 4.288041
1370597_at 6.0537434 6.0615697 5.60326 5.7321987 5.680033 5.4585032 6.0842013 5.448645 5.3546314 6.078247 6.156924 5.889272
1370598_a_at 4.3655596 4.4025364 4.139263 4.4466248 4.336166 4.2394586 4.24234 4.3670063 4.2655 4.4265256 4.2810473 4.5266438
1370599_a_at 7.715231 7.536593 7.573338 7.4962544 7.5405035 7.1035748 7.1645985 7.291904 7.3732553 7.5456867 7.1962852 7.252724
1370600_at 5.4076552 5.2793217 5.1337695 5.3090553 5.6768727 5.412931 5.3340287 5.5330477 5.5115385 5.733972 6.018034 5.965633
1370601_a_at 4.248899 4.2721667 4.4315434 4.591376 4.3615336 4.5523195 4.210883 4.5067735 4.4749184 4.6834154 4.5235634 4.5820622
1370602_at 4.385763 4.658148 4.139263 4.4556656 4.7385178 4.354537 4.5661182 4.451009 4.380395 4.592396 4.4934254 4.3154764
1370603_a_at 5.851036 5.950861 6.032527 5.67616 5.7093544 5.8594384 5.99879 5.7577696 5.795766 5.5117664 5.45324 5.729702
1370604_at 3.9567251 3.686825 3.8996148 3.796192 3.7418714 3.7519195 3.709985 3.8367012 3.8529665 3.8496768 3.7059264 3.8282526
1370605_s_at 5.869058 5.586437 5.6684103 5.9822145 5.515831 5.6981163 5.2386904 5.962497 5.8963466 6.0775023 5.832761 5.827215
1370606_at 6.7995763 6.584445 6.296005 5.677152 6.448971 6.146271 6.3824377 5.9319305 6.5421934 6.6958013 6.603664 6.5937843
1370607_a_at 4.807752 4.6168833 4.5436954 4.5001354 4.4582825 4.375915 4.523015 4.6116667 4.7060294 4.961932 4.4068675 4.6093645
1370608_at 3.782102 3.6327689 3.8164876 3.898204 4.0341816 3.7185442 3.662487 3.6889074 3.664339 4.0309772 3.8076508 3.8319523
1370609_a_at 10.12277 10.005208 10.297958 10.08645 10.1640835 10.0756445 10.158716 10.211425 10.272468 10.1764765 10.234073 10.496794
1370610_at 4.5854955 4.52036 4.521348 4.774437 4.805575 4.7483187 4.453171 4.3499093 4.5637813 4.6273036 4.688686 4.6824403
1370611_at 6.0202665 6.0102997 6.0885477 6.24662 6.2314157 5.945932 6.1830297 6.104778 5.8758993 6.1050153 6.21153 6.05488
1370612_at 5.6044707 5.8128934 5.516547 5.6945515 5.62907 5.8718 5.4853435 5.598245 5.6838427 5.8620973 5.68286 5.763315
1370613_s_at 12.506799 12.653946 12.6197 12.663438 12.524503 12.358762 12.624747 12.862735 12.697976 12.864876 12.91448 12.739901
1370614_s_at 5.4051747 5.700292 5.6622996 5.3410983 5.4889855 5.5236454 5.61686 5.4403186 5.4136605 5.3795724 5.721244 5.6015215
1370615_at 4.8276095 4.909788 5.0197744 4.7487974 4.7525854 5.121709 4.8699484 4.785058 4.76145 5.072771 5.0004516 4.92811
1370616_at 4.981079 4.983079 4.9298697 5.1853642 5.016532 4.983323 4.9074173 4.96476 4.8167686 5.0892277 4.8420496 4.981363
1370617_at 5.0524397 4.9084063 4.997327 4.605236 5.0389605 4.874982 4.866886 4.8050237 4.8415937 4.872904 4.707094 4.9204283
1370618_at 7.973128 7.993198 8.039146 7.7354317 7.8832803 7.913401 7.823041 7.672357 7.980775 7.9638243 7.822039 7.9535604
1370619_at 4.881314 5.054169 5.03591 5.1087427 5.092837 5.1824107 4.676542 5.0034685 4.907267 5.005632 4.9894285 5.0109763
1370620_at 4.30176 4.872437 4.4847965 4.6585946 4.250249 4.5813494 4.5135756 4.734646 4.73951 4.6741896 4.643201 4.5401525
1370621_at 4.987864 4.858157 4.9394064 5.125071 4.8067484 4.7348337 4.8644214 5.1623306 4.836323 5.094016 4.988308 4.711517
1370622_at 4.367377 4.2055964 4.327931 4.1850915 4.60904 4.2840605 4.411152 4.5414762 4.2006426 4.3835964 4.288165 4.379741
1370623_at 6.671174 6.7566276 6.7686296 6.606564 6.5682807 6.730733 7.0227876 6.872466 6.841174 6.9024024 6.3057227 6.8259034
1370624_at 4.4851427 4.405559 4.390909 4.4700103 4.5021496 4.5491447 4.5239034 4.369737 4.3888235 4.3397985 4.5522246 4.558709
1370625_at 3.7245946 3.611265 3.625697 3.829427 3.7516103 3.7102067 3.6699064 3.648285 3.7930305 3.8976066 3.7128885 3.678196
1370626_at 3.367905 3.4122803 3.2845533 3.5056167 3.3796308 3.3773155 3.3358884 3.4933343 3.616161 3.3999646 3.508543 3.27709
1370627_at 4.7560816 4.685041 4.5011864 4.6090627 4.808076 4.670166 4.401918 4.6988015 4.527536 4.6986175 4.360593 4.7758975
1370628_at 4.97419 4.809133 4.9172206 4.798287 4.6024933 4.8756914 4.8932724 4.539866 4.8752995 5.003978 5.079771 4.956605
1370629_at 3.6202698 3.7693136 3.621874 3.8002565 3.7471902 3.6784127 3.6917596 3.6173575 3.817674 3.7674842 3.570005 3.955179
1370630_a_at 6.8672557 6.7855663 6.510535 6.8405747 6.7303953 6.5996466 6.8425546 6.6840334 6.8205795 6.8647056 6.736645 6.646835
1370631_at 3.9427202 4.0240498 3.9224288 4.14034 4.092738 4.0106397 3.8900442 4.000967 3.9580255 4.2630033 3.8631651 3.8500795
1370632_at 4.206296 4.2844925 4.469368 4.3807335 4.1108403 4.230028 4.2796144 4.409296 4.089899 4.3088903 4.1253896 4.116557
1370633_at 5.0198298 4.952586 4.9013166 5.072715 4.944701 4.8649726 5.1036787 5.0606403 4.984381 4.986287 4.8948574 4.696684
1370634_x_at 6.5356054 6.6267033 6.2750225 6.8366838 6.59283 6.650096 6.5644026 6.401884 6.3307123 6.8190207 6.484351 6.505931
1370635_at 4.574836 4.726393 4.28343 5.055341 4.8469048 4.735403 4.578159 4.7505713 4.6306567 4.793701 4.5331774 4.7910976
1370636_at 4.5550075 4.597949 4.533016 4.493966 4.685608 4.588029 4.457804 4.531233 4.4162807 4.5569005 4.6516676 4.590601
1370637_at 3.968748 4.2338843 4.147012 4.077197 4.2395325 4.414458 4.1447673 4.046359 3.9736042 4.0440598 4.41166 3.8872192
1370638_at 4.9372873 4.910365 5.2506995 5.068549 5.058483 4.9050064 4.7913737 5.0034685 5.058918 4.969247 4.5583916 4.907142
1370639_at 7.6716695 7.5846686 7.525863 7.8073263 7.760885 7.4814496 7.676502 7.888095 7.662572 7.782528 7.5154505 7.5959563
1370640_a_at 5.209318 5.3686237 5.2198215 5.30797 5.462447 5.5348225 5.2022686 5.2628813 5.2591333 5.0943108 5.301862 5.1501617
1370641_s_at 6.4900723 6.4482355 6.664982 6.6879754 6.7882366 6.5088143 6.43746 6.7746243 6.4987216 6.8192086 6.6074343 6.7131114
1370642_s_at 7.29656 7.0210776 7.248422 7.311064 7.4410634 7.424492 6.8588104 7.1454115 7.2555485 6.978873 7.104689 6.9463654
1370643_a_at 5.1030717 5.117649 5.0801296 5.103814 5.2265234 5.131947 5.087905 5.2137074 5.167655 5.572151 5.066546 5.1808767
1370644_at 3.7909122 3.7888627 3.6135733 3.5210967 4.15274 3.85114 3.6419797 3.800549 3.52191 3.4841187 3.919207 3.697337
1370645_at 4.359179 4.1947203 4.2355537 4.50358 4.4349775 4.3731556 4.2404017 4.4025073 4.22592 4.626858 4.375663 4.080906
1370646_at 6.2970243 6.3073707 6.284542 6.4524994 6.2329125 6.168487 6.238019 6.3624024 6.432197 6.34697 6.269847 6.4504
1370647_at 4.5764136 4.439553 4.250139 4.5864964 4.6685333 4.450726 4.3760448 4.5636926 4.5060444 4.3047733 4.5956154 4.3230615
1370648_a_at 5.009947 5.29473 4.9774694 5.224527 5.1188912 4.83057 5.1222982 5.129322 5.2097015 5.06776 5.118021 4.931965
[truncated: 3,480,040 more chars]
