# Supplementary material for: Transcriptomic point of departure determination: a comparison of distribution-based and gene set-based approaches
Source: Front Genet. 2024 May 9;15:1374791. doi: 10.3389/fgene.2024.1374791 (PMC11112360; doi:10.3389/fgene.2024.1374791)
Supplement: Supplementary file 6 [file DataSheet1.zip › Data Sheet 1/pemoline_29day_Rat_Liver_rma.txt]

ProbesetID V2 V3 V4 V5 V6 V7 V8 V9 V10 V11 V12 V13
Dose 0 0 0 7.5 7.5 7.5 25 25 25 75 75 75
1367452_at 10.1072 9.99048 9.935158 9.815598 10.016713 9.960384 10.126366 9.975032 9.800666 9.836198 10.021316 9.862489
1367453_at 9.954695 9.874447 9.917068 9.941414 9.98677 9.899159 9.923493 10.032862 9.778353 9.8291235 9.899477 9.826652
1367454_at 9.360251 9.238682 9.417962 9.407697 9.325339 9.345982 9.4264345 9.32815 9.445593 9.293216 9.310915 9.250589
1367455_at 11.121737 11.022318 11.113076 11.254118 10.849174 11.255872 11.057478 11.374655 11.146206 10.943627 11.322718 11.200092
1367456_at 11.758489 11.770279 11.602898 11.462285 11.825214 11.594404 11.749697 11.611787 11.543979 11.7173605 11.723231 11.644177
1367457_at 8.753881 8.534888 8.8883095 8.440141 8.757491 8.617347 8.607671 8.541934 8.347973 8.417131 8.733487 8.686944
1367458_at 8.765727 8.809807 8.748571 8.596562 8.712103 8.565762 8.823812 8.8109 8.697882 8.689361 8.849223 8.8275795
1367459_at 12.283587 12.178885 11.957415 12.004927 12.151288 12.032517 12.154973 12.05459 12.028351 11.9827175 12.123132 12.123822
1367460_at 11.388273 11.296532 11.170353 11.056813 11.328714 11.156357 11.357744 11.155698 11.065244 11.185533 11.265718 11.411002
1367461_at 10.041019 9.857547 10.059555 9.941893 9.662961 9.8480625 10.02039 9.967687 9.708903 9.7492695 10.0154295 10.035333
1367462_at 10.627916 10.51557 10.968131 10.670799 10.722587 10.741277 10.917663 11.215352 10.459469 10.511945 10.667625 10.731733
1367463_at 11.091606 10.990699 11.114554 10.785444 10.959947 11.027524 11.2696295 11.097326 10.675268 10.805494 10.818138 10.576122
1367464_at 9.116852 9.166166 9.03986 9.09671 9.193373 9.062763 9.136702 9.190795 8.996397 9.077253 9.248751 9.285654
1367465_at 10.124665 10.209165 10.027435 9.771552 10.186228 10.114041 10.129718 9.963982 9.722168 9.760841 10.117791 9.943077
1367466_at 9.667758 9.295682 9.666591 9.745679 9.094249 9.726088 9.112362 9.684508 9.597538 9.56651 9.588941 9.628835
1367467_at 11.451661 11.520877 11.366289 11.226743 11.480994 11.456877 11.468357 11.34294 11.317945 11.165328 11.507893 11.245898
1367468_at 9.57241 9.635162 9.568025 9.226445 9.955283 9.306483 9.832104 9.531936 9.409383 9.4202175 9.698953 9.573329
1367469_at 11.784848 11.718504 11.820607 11.638906 11.681852 11.679569 11.763883 11.782028 11.447981 11.769124 11.901798 11.945273
1367470_at 10.2928095 10.001173 10.030828 10.129442 9.935349 10.15208 10.0521145 10.066238 10.00097 10.04994 10.245306 10.13115
1367471_at 8.803957 8.869705 8.570806 8.393889 8.907943 8.621537 8.820544 8.681932 8.56847 8.627175 8.749987 8.73209
1367472_at 10.005083 9.767815 10.107587 10.152067 9.681283 10.223242 9.993164 10.162215 9.917975 9.896583 9.975127 9.932101
1367473_at 9.930569 9.843005 9.986106 9.677219 10.096786 9.857834 10.04057 9.898816 9.734206 9.866919 10.000683 9.85314
1367474_at 9.553325 9.402228 9.690946 9.451056 9.335646 9.479673 9.381898 9.776762 9.323726 9.341682 9.597198 9.457335
1367475_at 10.412847 10.420065 10.324105 10.164398 10.445009 10.353037 10.477719 10.402352 10.178972 10.026642 10.413647 10.309877
1367476_at 11.077577 11.160571 10.785514 10.669005 10.887976 10.720201 10.732872 10.887259 10.720822 10.672516 11.013623 10.996564
1367477_at 9.761305 9.843046 9.498128 9.49776 9.759976 9.466303 9.7662325 9.530672 9.39664 9.48636 9.663669 9.683564
1367478_at 7.897144 8.255707 7.9122453 8.114385 8.112417 7.765475 8.300125 8.0685215 8.090471 8.136847 8.076141 8.187977
1367479_at 11.016318 11.048378 10.894093 10.848767 11.205715 11.060227 10.994829 10.856302 10.598171 10.885852 10.969251 10.892638
1367480_at 9.390164 9.242983 9.094854 9.13069 9.297841 9.054518 9.566375 9.1902075 9.085271 9.196584 9.295475 9.251354
1367481_at 8.840874 8.90566 8.75849 8.733831 9.0369835 8.754537 9.09453 8.874621 8.712952 8.761866 8.923291 8.823196
1367482_at 9.9049425 9.760571 9.5967045 9.382577 9.793405 9.610343 9.897016 9.612086 9.51917 9.535873 9.7267065 9.598507
1367483_at 8.547298 8.547474 8.200338 8.13477 8.601109 8.483453 8.634772 8.365927 8.448961 8.363113 8.567514 8.27515
1367484_at 9.142221 9.201409 9.024853 8.763105 9.08926 8.88994 9.133283 9.077737 8.750583 8.901278 9.218661 9.029139
1367485_at 9.506701 9.4649515 9.56566 9.185205 9.35712 9.428527 9.602709 9.590858 9.151548 9.3057785 9.560046 9.58973
1367486_at 9.593634 9.410066 9.451312 9.533501 9.453782 9.5490465 9.623491 9.653491 9.436598 9.295508 9.475047 9.441967
1367487_at 7.8010902 7.7056036 7.7081866 7.61766 8.013107 7.771719 7.8140574 7.6031027 7.7036757 7.8398314 7.7748857 7.734664
1367488_at 7.3353357 7.3271494 7.8127356 7.6018476 6.9735637 7.645489 7.1151123 7.864893 7.6033397 7.526071 7.787538 7.6675925
1367489_at 6.630694 6.417097 6.787438 6.31064 6.6668406 6.733202 6.641271 6.5920773 6.365968 6.502367 6.4007387 6.669187
1367490_at 7.0221767 6.700417 6.7075815 6.714461 7.070937 6.8394203 7.259259 7.0365124 6.9566207 6.796147 7.042605 6.9074755
1367491_at 8.817044 8.769529 8.898112 8.914383 8.646702 8.6157255 8.77008 8.946405 8.764273 8.862249 8.886622 8.911157
1367492_at 8.806345 8.802103 8.771835 8.44469 8.764757 8.681811 8.869147 8.790485 8.596699 8.636932 8.791278 8.711121
1367493_at 9.635924 9.443766 9.398852 9.586275 9.64717 9.507911 9.723992 9.760166 9.563702 9.629045 9.599705 9.492511
1367494_at 9.903743 9.654065 9.492652 9.761622 9.79283 9.616631 9.855691 9.693342 9.757854 9.430161 9.661882 9.662303
1367495_at 7.0529547 6.999298 6.6700797 6.5871153 6.6429377 6.8151746 7.264368 6.9061885 6.817775 6.875408 7.1904087 7.0019174
1367496_at 11.075678 11.023633 11.109628 11.122533 10.96779 11.203321 10.995031 11.02176 11.058107 10.997501 11.009039 11.053213
1367497_at 8.364092 8.791289 8.607441 8.228834 8.522533 8.472153 8.237991 8.537344 8.41668 8.124214 8.453696 8.29263
1367498_at 8.364687 8.376826 8.490036 8.14302 8.7263 8.300766 8.462826 8.236077 8.149759 8.431387 8.630763 8.412555
1367499_at 7.957524 7.8588705 7.977736 8.025585 8.01366 7.85091 7.923405 8.091555 7.9528713 7.978332 8.141661 7.9591684
1367500_at 10.008775 9.979675 9.978324 9.555312 9.978167 9.840245 10.123611 9.778516 9.766844 9.612957 9.9711895 9.9205265
1367501_at 8.5170765 8.248853 8.635739 8.2118225 8.488597 8.55688 8.44257 8.708732 8.132238 8.062183 8.585373 8.652963
1367502_at 8.120171 8.140902 7.943204 7.890236 7.991927 7.710847 7.9245987 7.8312244 7.815237 7.8576136 7.904364 8.05639
1367503_at 10.618529 10.646262 10.563187 10.559616 10.781596 10.552644 10.757971 10.598397 10.521586 10.643473 10.666435 10.632993
1367504_at 7.864113 7.968494 8.142153 7.9038367 8.045885 7.982508 8.012257 8.133312 8.032368 7.983718 8.001396 7.966933
1367505_at 7.7526903 7.5736666 7.6517835 7.405121 7.6000414 7.611505 7.4739256 7.72531 7.4906735 7.5672626 7.60464 7.883384
1367506_at 9.486962 9.502875 9.123887 9.390831 9.721097 9.268516 9.711262 9.320902 9.377739 9.559438 9.502342 9.228934
1367507_at 7.122674 7.165521 6.9563255 6.976231 7.2271056 6.8926086 7.469991 7.1740565 6.738389 7.013686 7.261803 7.0232735
1367508_at 8.663149 8.600566 8.412693 8.521384 8.563113 8.145336 8.663351 8.343769 8.284273 8.413713 8.620099 8.312371
1367509_at 9.7302 9.590289 9.374281 9.2024145 9.558167 9.461433 9.785011 9.512872 9.332641 9.2083435 9.616041 9.403171
1367510_at 9.729684 9.752176 9.534216 9.366641 9.702265 9.728248 9.61504 9.545584 9.373475 9.415238 9.580957 9.711139
1367511_at 8.1694 8.122883 8.136738 7.9055147 8.09959 8.056953 8.282648 8.228986 7.934173 8.031674 8.152666 8.14733
1367512_at 10.832084 10.742193 10.774353 10.297884 10.878245 10.84926 10.770878 10.746548 10.573345 10.603283 10.8882675 10.821989
1367513_at 7.764024 7.5130854 7.962838 7.6336217 7.6043572 7.532492 7.782433 8.130741 7.939692 7.5976486 7.8218093 7.463258
1367514_at 7.3925066 7.4229217 7.2294497 7.4653416 7.437731 7.460403 7.4007 7.5280533 7.2875185 7.3338346 7.4850655 7.5186696
1367515_at 7.047231 7.249953 6.9175143 6.7023873 6.987826 6.752164 7.0529337 7.2687035 7.153419 7.5087886 7.2410493 7.198209
1367516_at 8.6458235 8.530066 8.494577 8.422902 8.732296 8.4229 8.685477 8.734091 8.492013 8.611803 8.700396 8.548627
1367517_at 7.1602993 6.9940605 7.4346275 7.366646 6.85242 7.561242 7.0487556 7.584204 7.4285 7.152022 7.4484487 7.62157
1367518_at 8.269159 8.278013 8.311347 8.110626 8.348135 8.29476 8.322111 8.554978 8.351326 8.073404 8.343598 8.250596
1367519_at 8.342311 8.19783 8.054913 7.841154 8.398061 8.18848 8.258879 8.124864 7.9332376 7.8938503 8.237991 8.128908
1367520_at 9.7272005 10.02889 9.857126 9.642205 10.005484 9.737173 9.989159 9.672957 9.584481 9.642846 9.852231 9.645148
1367521_at 6.884949 6.713415 7.072721 6.8270473 7.0698028 7.1209583 6.984214 7.303116 7.3967276 6.7027273 7.09327 7.088936
1367522_at 9.046997 9.116069 9.363888 9.037095 9.37814 9.271861 9.117007 9.212362 9.110449 9.229699 9.214707 9.212735
1367523_at 7.881256 7.991024 7.7315054 7.5855556 7.9740787 7.7641077 7.975928 7.8888416 7.5938277 7.7718425 7.902212 7.94868
1367524_at 7.463574 7.2975836 7.487428 7.3327246 7.5814314 7.6272373 7.4678 7.237035 7.3946013 7.103331 7.692049 7.623618
1367525_at 9.33105 9.036825 9.264336 9.249387 9.190796 9.285943 9.037308 9.337099 9.213436 9.187243 9.1853695 9.392995
1367526_at 8.710155 8.57617 8.183247 8.384061 8.465556 8.256873 8.801803 8.35438 8.150435 8.221756 8.519691 8.403328
1367527_at 7.6354876 7.7264047 7.926255 7.7120295 7.1763277 7.5599995 7.383404 7.86265 7.5741143 7.7109823 7.721034 7.6827507
1367528_at 8.423386 8.430977 8.588119 8.349849 8.725816 8.739039 8.429264 8.617298 8.224623 8.680616 8.548773 8.657995
1367529_at 9.2120495 9.13236 9.287739 9.265044 9.268179 9.208792 9.377649 9.333333 9.275807 9.135786 9.427625 9.337858
1367530_at 7.266468 7.2984385 7.464221 7.484208 7.389412 7.5220222 7.43848 7.380214 7.331037 7.1893034 7.413635 7.449713
1367531_at 10.686617 10.46616 10.472381 10.427473 10.5943 10.399824 10.57742 10.619333 10.407256 10.459009 10.503599 10.641308
1367532_at 10.96396 11.050799 10.934202 10.926958 10.984412 11.006543 11.058965 11.126476 10.97802 11.019804 10.989682 11.043931
1367533_at 8.083868 7.7973895 7.7906804 7.9539914 7.9387603 7.7906065 7.800315 7.948734 7.886042 7.7406077 7.910652 7.8732557
1367534_at 7.454579 7.2422624 7.6316853 7.1082973 7.387281 7.5351653 7.3398714 7.3593397 7.1161804 7.432253 7.557334 7.4466715
1367535_at 8.934864 8.78162 8.984189 8.633385 9.082271 8.924619 8.975052 9.025723 8.657522 8.665905 8.96022 9.068892
1367536_at 7.728772 7.575248 7.6624894 7.449095 7.4977117 7.4110007 7.784082 7.4687104 7.4480343 7.41034 7.48316 7.368407
1367537_at 7.436426 7.0378013 7.590974 7.308413 7.215415 7.301425 7.210656 7.3532 7.057849 7.4324613 7.3321276 7.4680758
1367538_at 6.184906 5.8711133 6.3706455 6.262214 5.743567 6.4655166 5.729336 6.407837 6.31897 6.2301426 6.2898507 6.2435946
1367539_at 8.449857 8.403367 8.656208 8.500015 8.229883 8.356533 8.379154 8.699478 8.327843 8.531672 8.490914 8.466131
1367540_at 6.630531 6.4371862 6.8423285 7.071206 6.3189955 6.998217 6.5675793 7.117838 6.79254 6.8008223 6.8835897 7.0365753
1367541_at 7.378815 7.55786 7.363117 7.3183246 7.2440605 7.4428906 7.5249867 7.427109 7.3372097 7.2540092 7.6042123 7.417309
1367542_at 7.482413 7.626586 7.7555275 7.479877 7.5152936 7.6792192 7.846034 7.7740664 7.869026 7.5545964 7.865308 7.9885144
1367543_at 8.279649 8.35387 8.396888 8.076494 8.468021 8.351359 8.422058 8.341622 8.185792 8.384115 8.312269 8.328488
1367544_at 5.559805 5.6324377 6.040078 5.588318 5.84316 5.6718683 5.650264 5.7939873 5.317203 5.8793693 6.089405 6.078055
1367545_at 6.868271 6.927046 7.209016 6.7843804 7.083117 6.865612 6.8972316 7.0027432 6.7383313 7.197229 6.7468314 6.965222
1367546_at 10.015277 10.194852 10.119735 9.747327 10.244841 9.958864 10.26561 10.083182 9.619586 9.73337 10.191513 10.09746
1367547_at 7.6053076 7.40453 7.608183 7.544114 7.558618 7.576659 7.7598515 7.486084 7.486995 7.6178436 7.656494 7.567609
1367548_at 8.661403 8.6242 8.787044 8.540256 8.7819395 8.466278 8.763419 8.802744 8.502269 8.665376 8.691887 8.628621
1367549_a_at 10.00044 9.69402 10.044596 9.917155 9.645845 9.935644 9.729898 10.014652 9.558345 9.754929 9.937114 9.960442
1367550_a_at 8.23229 8.4952965 8.423048 8.086792 8.74856 8.170926 8.775548 8.534149 8.46276 8.091103 8.401753 8.597097
1367551_a_at 8.520014 8.644771 8.465864 7.9516435 8.716666 8.3376255 8.500538 8.50868 8.088816 8.2705 8.703219 8.555885
1367552_at 4.655566 4.611504 4.511962 4.6702504 4.6715493 4.546024 4.5515437 4.467445 4.714568 4.4976153 4.545712 4.3764725
1367553_x_at 13.179065 12.859683 12.44005 12.3225 12.941663 13.150743 11.788985 12.104265 12.3130865 11.972561 11.923326 12.267794
1367554_at 3.9940863 4.1530066 3.937693 4.1992927 3.9144173 3.9225314 3.9346604 3.8890302 3.9590068 4.253354 4.001692 4.230438
1367555_at 14.728453 14.670478 14.694537 14.6953 14.694537 14.70575 14.703031 14.721688 14.696177 14.686503 14.691624 14.659454
1367556_s_at 14.457328 14.542209 14.490651 14.595291 14.5110445 14.524895 14.516786 14.548484 14.5412655 14.541562 14.47348 14.494006
1367557_s_at 12.880846 13.077518 13.163317 12.832297 13.198564 13.041756 13.036588 12.98172 12.711567 12.66371 13.006981 13.110118
1367558_x_at 3.1189542 3.0990303 3.0459483 3.0404055 3.048026 3.0771112 3.0327818 3.091756 3.0825634 2.9736145 3.125762 3.0809557
1367559_at 13.145595 13.142478 13.396822 12.90031 13.284449 13.291432 13.130034 13.145002 12.975206 13.106312 13.142307 13.322193
1367560_at 12.057156 11.937072 11.903365 11.6225 11.94284 11.718847 12.014207 11.899788 11.659303 11.638046 11.849048 11.845004
1367561_at 12.259857 12.26343 12.214935 12.120355 12.4169035 12.13277 12.287709 12.124119 12.121737 12.070704 12.225402 12.232306
1367562_at 8.685874 8.312668 8.466116 8.611915 8.824056 8.228209 8.8323965 8.831226 8.085805 8.640617 8.817582 8.751703
1367563_at 8.644678 8.822239 8.665572 8.464031 8.811184 8.922463 8.649211 8.663121 8.328984 8.576149 8.770221 8.675567
1367564_at 6.1669827 6.0367975 6.247216 6.074066 6.2014365 5.927696 6.151266 6.1133976 5.8307633 6.1174884 6.210667 6.022119
1367565_a_at 13.692943 13.829105 13.79557 13.675865 13.849798 13.785043 13.83939 13.847781 13.74101 13.735072 13.8864 13.807091
1367566_at 4.416674 4.241685 4.273747 4.303726 4.2809315 4.25879 4.3418713 4.170226 4.3280506 4.5333443 4.1442423 4.234325
1367567_at 11.810237 11.914808 11.922474 11.589472 11.9310255 11.688758 12.045485 11.839254 11.539433 11.708163 11.830216 11.652378
1367568_a_at 9.026246 9.026558 8.574717 8.168699 8.712713 9.095886 8.604166 8.654428 8.990929 8.738384 8.676742 8.72415
1367569_at 11.667438 11.636144 11.579883 11.640293 11.697866 11.45834 11.748081 11.608359 11.402664 11.610773 11.563786 11.596051
1367570_at 6.2551956 6.2864323 6.441361 6.250665 6.348929 6.197364 6.841987 6.680444 6.5141506 6.574108 6.6312404 6.379318
1367571_a_at 5.680191 5.348242 5.339653 5.851037 5.683655 5.6106853 5.5326376 5.685562 5.519761 5.3855057 5.577937 5.405196
1367572_at 5.1859736 5.098402 5.1825414 5.1775713 5.173334 5.381871 5.233601 5.0618258 5.154674 5.0112877 5.1715584 5.1291847
1367573_at 12.55114 12.407051 12.40275 12.540577 12.557191 12.22387 12.469229 12.314696 12.336324 12.392542 12.343309 12.350276
1367574_at 7.934984 8.316384 8.037533 7.87037 8.027291 8.276346 7.968503 8.1601095 7.755403 7.929119 8.03195 7.957592
1367575_at 11.278241 11.253627 11.4303665 11.318011 11.225659 11.474222 11.247355 11.406643 11.269143 11.251232 11.211362 11.357185
1367576_at 13.82614 13.824226 13.709718 13.643418 13.732603 13.703872 13.748286 13.6885605 13.619979 13.803558 13.701437 13.864924
1367577_at 6.3005323 6.290062 5.031054 6.491059 6.387385 6.667838 6.3675966 5.9602337 5.894904 7.1244364 6.3943915 6.732636
1367578_at 10.329309 10.445057 10.241321 10.272845 10.526165 10.317111 10.380984 10.266738 10.19051 10.313066 10.370564 10.338661
1367579_a_at 11.428023 11.161151 10.963346 11.240748 11.132369 11.077241 11.057516 11.296727 10.807746 11.089374 11.207738 11.283264
1367580_at 10.916687 10.8819895 10.785662 10.942062 11.131398 10.564742 10.918246 10.724267 10.723145 10.833224 10.766757 10.747423
1367581_a_at 6.046863 5.5729527 5.4218054 6.171662 5.939772 5.344947 5.8123946 5.224208 6.020296 6.0942745 6.2369366 5.4827533
1367582_at 11.332149 11.131287 11.172734 11.238083 11.367182 11.271501 11.338763 11.140217 11.117453 11.186515 11.246751 11.132533
1367583_at 13.3349085 13.259756 13.318135 13.2243805 13.41089 13.216689 13.3544235 13.400365 13.270522 13.303434 13.324055 13.349323
1367584_at 7.5728493 7.971048 8.232457 7.7516913 7.999687 8.027263 7.6179104 7.8082542 7.48547 7.4426675 7.718739 7.725052
1367585_a_at 10.711345 10.761331 11.147853 11.126153 10.742434 11.105852 10.860463 11.301247 10.930216 10.75523 11.079373 11.159414
1367586_at 12.868963 12.918359 13.220546 13.222985 13.072754 12.871341 12.833858 12.893683 12.83624 12.900485 12.91037 12.899453
1367587_at 3.5839117 4.1112127 3.7140665 3.7672255 3.953477 3.770609 3.5724053 3.5021462 3.7218754 3.8364239 3.6756933 3.7126045
1367588_a_at 11.260977 11.197074 11.202792 10.992163 11.458569 10.985008 11.31686 11.073589 11.072193 11.207184 11.192045 11.157911
1367589_at 9.2127 9.3128 9.344699 9.231703 9.190457 9.251025 9.301862 9.347063 9.168818 9.245145 9.37136 9.355739
1367590_at 10.93235 10.943321 10.566282 10.7861185 10.782668 10.288009 10.847724 10.649838 10.441356 10.751098 10.570479 10.722417
1367591_at 10.124421 10.065183 10.04275 9.644251 10.185661 9.938062 9.891362 9.914184 9.751685 9.685093 10.044452 9.950702
1367592_at 3.3970025 3.4763384 3.5049167 3.5222914 3.5767922 3.4770517 3.4987926 3.4387894 3.6620188 3.3453815 3.4822724 3.5432062
1367593_at 8.470271 8.467656 7.9889297 7.782256 8.621342 8.101316 8.681106 8.250472 7.9433537 8.113126 8.6048975 8.327422
1367594_at 9.421646 9.313503 9.148323 9.458521 9.224775 9.504595 9.30471 9.456621 9.234257 9.229328 9.5196 9.261629
1367595_s_at 13.706537 13.779473 13.61406 13.536826 13.755015 13.700104 13.748103 13.748604 13.651018 13.583867 13.742068 13.709525
1367596_at 11.999888 12.053562 11.94376 11.738671 12.225371 11.894404 12.027412 11.862394 11.702286 11.804322 11.916014 11.981648
1367597_at 12.074336 11.922009 12.039566 11.95464 12.054598 11.920816 12.024654 11.977839 11.782008 11.793936 12.073637 12.004801
1367598_at 14.244763 14.24462 14.218239 14.325549 14.198373 14.304393 14.267293 14.267239 14.254732 14.322537 14.188233 14.313292
1367599_at 12.053023 12.283026 12.09144 11.879597 12.162348 11.865667 12.294566 11.946804 12.142092 11.955445 12.218001 11.893115
1367600_at 5.5592647 5.2437787 5.2340574 5.4913616 5.712867 5.8013515 5.9938016 5.2578773 5.3433375 5.2551665 5.6010466 5.454834
1367601_at 7.9224515 8.157339 7.270667 7.0960736 7.807293 8.0094 8.24843 8.043021 7.691295 7.5568995 8.047829 6.5872793
1367602_at 8.736516 8.795735 8.173169 8.3729925 8.597558 8.798291 8.946178 8.894826 9.106754 8.7733345 8.999669 7.769582
1367603_at 11.130636 11.274908 11.088962 10.956712 11.214351 11.15374 11.375804 11.031954 10.822381 10.857726 11.064416 10.858078
1367604_at 11.389395 11.462868 10.971276 11.085754 11.448724 11.134775 11.39861 11.099075 10.991647 11.141124 11.335033 11.290704
1367605_at 10.654443 10.852982 10.708949 10.741755 10.834323 10.80152 10.975123 10.808055 10.646105 10.7746315 10.852073 10.630742
1367606_at 12.157857 12.084645 12.034892 12.036477 12.117519 11.870394 12.159946 11.981357 12.010972 11.970693 12.001974 11.930034
1367607_at 12.604627 12.644377 12.48569 12.51522 12.688049 12.566731 12.7188225 12.457617 12.520392 12.562194 12.621534 12.5308895
1367608_at 5.280726 5.220176 5.128889 5.418065 5.327321 5.5133224 5.555682 5.0903196 5.2980957 5.2359276 5.376931 5.491086
1367609_at 12.238465 11.547669 11.981831 10.949654 11.60067 10.861984 11.383591 11.318489 11.490115 11.609766 10.922956 11.707
1367610_at 12.257444 12.2693815 12.294273 12.084786 12.229013 12.12133 12.397677 12.280829 12.129022 12.054746 12.358415 12.283296
1367611_at 5.515216 5.603561 5.452611 5.3574123 5.3330603 5.435261 5.431166 5.461247 5.6208973 5.4699817 5.491389 5.6268563
1367612_at 14.087346 14.089427 14.004531 13.996938 14.078086 14.063076 14.083118 14.0218525 14.049507 14.000942 14.099387 14.032745
1367613_at 12.687488 12.769155 12.744974 12.77373 12.695364 12.7311735 12.750489 12.791227 12.611058 12.733127 12.789163 12.841202
1367614_at 7.010318 6.936675 7.019939 7.0806847 7.204225 7.1730595 7.218178 7.1421313 7.4558744 7.1646743 6.85159 6.887185
1367615_at 4.4613533 4.2480583 4.40562 4.5078845 4.3249874 4.297816 4.2146187 4.334021 4.3284297 4.393821 4.330366 4.4817696
1367616_at 4.635077 4.646385 4.8696356 4.7096534 4.6962543 4.6945877 4.85531 4.6223373 4.8443713 4.72509 4.8007927 4.663451
1367617_at 9.413486 9.4979925 9.557227 9.328181 9.590407 9.581697 9.660149 9.724139 9.4402275 9.431714 9.708738 9.446001
1367618_a_at 11.283293 11.1874695 11.124455 11.05265 10.863121 10.963786 11.274617 11.064041 10.967252 11.077122 11.209612 11.213293
1367619_at 12.5025425 12.543693 12.662835 12.332859 12.589932 12.588248 12.562064 12.594026 12.5726385 12.525152 12.718119 12.671175
1367620_at 13.054669 13.119853 13.036175 12.718871 13.181853 13.014857 13.098293 12.943605 12.654972 12.750284 13.080015 12.95679
1367621_at 8.597889 8.242686 8.201377 8.084374 8.3791065 8.219235 8.486007 8.393377 8.175643 8.329081 8.51198 8.3725195
1367622_at 12.175257 12.196664 12.142057 11.991366 12.264264 12.113541 12.251583 12.02857 12.092703 12.123099 12.169927 12.117332
1367623_at 11.745019 11.769356 11.726426 11.779063 11.867846 11.654623 11.780062 11.578442 11.591103 11.707661 11.665489 11.635709
1367624_at 10.294146 10.22776 10.544411 10.694037 10.636765 10.20744 10.848729 10.253946 10.064705 10.665162 10.744527 10.502019
1367625_at 13.43579 13.391779 13.363963 13.2698345 13.44009 13.332573 13.529079 13.379806 13.221245 13.260302 13.488547 13.420896
1367626_at 5.020887 4.8563685 5.243804 4.980405 5.1460257 5.0196543 4.8668323 4.938686 5.0129437 4.9013247 4.957868 5.16758
1367627_at 7.8446836 8.113112 7.8043094 7.933301 7.8475523 7.6933193 7.5806417 7.492735 7.885879 8.010072 7.592518 7.991996
1367628_at 5.8845735 6.2796993 6.112676 6.1801333 6.0407896 6.2569757 6.3745413 6.2311068 5.762622 6.1822433 6.2233543 6.0930414
1367629_at 12.034926 12.034236 11.999963 11.861732 12.183365 11.999978 12.148126 11.902179 11.86253 11.918596 12.185685 11.96178
1367630_at 12.136428 12.167972 12.039489 12.030116 12.271449 11.976849 12.277482 12.014401 11.974802 12.034072 12.233286 12.091398
1367631_at 5.187828 5.494511 5.6949377 5.774295 5.3789454 5.789962 6.6120462 6.0532155 6.4507694 5.776561 6.884308 5.9893427
1367632_at 10.516972 10.601029 9.607309 10.16109 10.171872 10.842894 10.371389 10.442833 10.43657 9.882225 10.620351 10.447087
1367633_at 9.61113 9.463492 8.031964 9.2071495 9.244766 9.70606 9.207769 9.329208 9.491319 8.835588 9.544754 9.168295
1367634_at 12.251209 12.091719 12.093806 12.165478 12.311572 11.93943 12.214249 12.032987 11.925174 11.916202 12.100542 11.993965
1367635_at 13.220463 13.085641 13.294889 13.010859 13.1817 13.099014 13.060602 13.202103 13.078706 12.984546 13.158922 13.180764
1367636_at 7.863983 7.662812 7.9958715 8.00705 7.507423 8.099032 7.5005217 7.990787 7.7890635 7.8117676 7.792458 7.91712
1367637_a_at 10.641484 10.559809 10.534411 10.210489 10.556532 10.413637 10.688751 10.517576 10.301788 10.4246235 10.547293 10.584464
1367638_at 9.91905 9.593819 9.683345 9.5998955 9.701016 9.667491 9.816176 9.761191 9.5456505 9.56926 9.915387 9.6985035
1367639_a_at 12.637975 12.377055 12.627223 12.253727 12.497379 12.527329 12.694323 12.387632 12.381195 12.438021 12.545166 12.639005
1367640_at 12.576179 12.480758 12.48248 12.48143 12.724002 12.331313 12.495929 12.48814 12.395763 12.424804 12.446332 12.429523
1367641_at 13.556513 13.538066 13.55295 13.521818 13.656858 13.567617 13.591957 13.486703 13.373399 13.547216 13.531965 13.5717745
1367642_at 11.002178 11.04331 10.84048 10.54609 10.948205 10.579665 10.900374 10.773797 10.544748 10.718956 10.966519 10.936321
1367643_at 11.606582 11.705073 11.469845 11.534349 11.91826 11.585965 11.812557 11.486372 11.47507 11.654274 11.649267 11.400871
1367644_at 7.4576945 7.3283486 7.697714 7.6575603 7.4288306 7.726262 7.299798 7.439051 7.6001616 7.283167 7.428077 7.3783336
1367645_at 12.639597 12.659567 12.675422 12.66695 12.696858 12.428275 12.826459 12.502768 12.46482 12.551644 12.65183 12.570284
1367646_at 12.149523 12.12384 12.036623 11.962335 12.118051 12.275063 12.2396145 12.199742 11.857296 11.81015 12.239746 12.322226
1367647_at 14.140631 14.120515 14.185297 14.046908 14.141694 14.152971 14.117779 14.188588 14.118384 14.126592 14.147795 14.15192
1367648_at 6.583543 6.4681606 6.2840924 6.5549617 6.939605 6.4614654 6.50752 6.688886 6.4459987 6.5664797 6.3545613 6.4326386
1367649_at 6.237223 6.2347713 5.8518023 6.292163 6.23331 6.3161893 6.429226 5.991997 6.301221 6.27506 6.2554493 6.0059724
1367650_at 6.180009 6.4191017 6.325976 6.2258267 6.418795 6.236392 6.5308123 6.5064664 6.542313 6.2930026 6.7419 6.3878045
1367651_at 10.391827 10.35813 10.317299 10.161174 10.557056 10.282007 10.254496 10.564529 10.364805 10.267773 10.241379 10.468962
1367652_at 9.0073 9.15119 9.052929 8.455799 9.307646 9.135786 8.965708 9.077947 8.913569 8.741037 9.094407 8.996204
1367653_a_at 12.37692 12.3353815 12.4332075 12.04335 12.240366 12.442997 12.249592 12.222298 12.141084 11.999404 12.418417 12.161947
1367654_at 7.8987374 7.6328783 8.291938 8.335546 7.3729625 8.163931 7.2290816 8.271968 8.000486 7.833315 7.662462 7.641055
1367655_at 7.2417126 7.6071467 7.1925855 7.1928134 7.389085 7.4168735 7.2861853 7.397831 7.2251887 7.386265 7.106574 7.131255
1367656_at 10.434609 10.47729 10.271983 10.450735 10.553569 10.220865 10.557269 10.43983 10.388772 10.344235 10.50959 10.553268
1367657_at 12.485447 12.43722 12.416679 12.240722 12.487291 12.515607 12.158062 12.428571 12.537168 12.299662 12.395067 12.323099
1367658_at 6.2808676 6.481488 6.676939 6.7580004 6.3441963 6.563488 6.514207 6.456844 6.7361984 6.614063 6.381787 6.510655
1367659_s_at 10.520988 10.987924 11.210569 11.268881 10.795545 10.646302 10.53794 10.92785 10.006503 11.502013 10.566867 10.678129
1367660_at 6.0926847 6.0102744 6.144172 6.344863 6.2483606 6.166797 6.255904 6.0617313 6.022702 6.0874953 5.955914 5.890414
1367661_at 6.5660176 6.8109736 6.599579 6.6847258 6.8200736 6.5680966 7.0728173 6.665086 6.728935 6.5475383 6.655582 6.405065
1367662_at 12.291322 12.573824 12.257114 12.227662 12.527737 12.4005375 12.527939 12.298423 12.205704 12.300706 12.594934 12.522399
1367663_at 11.543152 11.72953 11.455174 11.369561 11.70068 11.553152 11.820983 11.585277 11.297115 11.480106 11.520124 11.525131
1367664_at 4.194167 4.234578 4.394731 4.262749 4.185501 4.3314185 4.293792 4.1077023 4.1509066 4.2904263 4.189473 4.218094
1367665_at 4.258603 4.450311 4.332739 4.2154517 4.373721 4.535678 4.405415 4.294304 4.1670084 4.1710463 4.2966876 4.355533
1367666_at 8.927041 8.740788 8.734975 8.684207 8.537126 8.60736 8.702759 8.781987 8.466103 8.629324 8.745577 8.939246
1367667_at 11.941348 11.647965 11.867821 12.277139 12.187682 11.885966 12.118302 12.21389 11.877278 12.38872 12.063763 12.45273
1367668_a_at 5.8919873 6.3495274 6.0231 5.9215775 5.8863525 6.400588 5.6924105 6.3179216 5.759165 6.2483726 5.9778433 6.147838
1367669_a_at 9.472277 9.638356 9.5254755 9.367689 9.8088045 9.805235 9.776261 9.491611 9.569331 9.457491 9.865191 9.559516
1367670_at 10.325106 10.322014 10.031049 10.317563 9.996894 10.192857 10.506643 10.352187 9.855489 10.084807 10.357064 10.045421
1367671_at 9.163102 9.305949 8.956576 9.2618475 8.988734 8.80482 9.054001 9.044572 8.892415 8.966439 9.0309305 9.068833
1367672_at 11.470705 11.515437 11.529651 11.428982 11.462533 11.749243 11.693491 11.591759 11.376612 11.402659 11.682828 11.616339
1367673_at 10.714326 10.876396 10.4835615 10.398103 10.5201435 10.745069 10.78233 10.590421 10.505453 10.3708515 10.670999 10.38935
1367674_at 9.328975 9.285566 9.192474 9.1828375 9.26949 8.942845 9.384773 9.409682 9.099193 9.370255 9.234564 9.4314785
1367675_at 8.853048 8.92008 8.578779 8.805013 8.973804 8.690906 8.933414 8.617678 8.576608 8.747852 8.5549 8.5865345
1367676_at 6.5509334 7.0554795 6.351764 6.5515904 6.584586 6.6118813 5.6460443 6.625827 6.467635 6.7960377 6.305362 6.4356976
1367677_at 11.443394 11.659571 11.560416 11.078413 11.456635 11.6502495 11.372011 11.497839 11.129808 11.100791 11.406088 11.525002
1367678_at 10.732861 10.825853 10.858481 10.467765 10.470063 10.826606 10.623677 10.990118 10.842862 10.49428 10.891937 10.776963
1367679_at 9.386409 11.683175 9.906854 9.655896 10.240037 10.466372 10.145013 10.235869 9.475787 9.6415205 9.207795 9.6880245
1367680_at 12.174209 11.984455 12.172717 12.235839 11.854353 12.344093 12.014117 12.112557 11.972356 12.137977 12.189211 12.206341
1367681_at 9.925722 9.996018 10.196493 9.905476 10.046067 10.073989 9.889572 10.107141 9.844883 9.921744 9.913351 9.857106
1367682_at 6.901264 6.850052 6.5745287 6.83648 6.7563114 6.7110815 6.9506364 6.5807133 6.782636 6.77673 6.578304 6.4894924
1367683_at 9.26288 9.568848 9.494846 9.395079 9.60004 9.890073 9.1936245 9.724175 9.467103 9.773899 9.578696 9.45181
1367684_at 4.3925023 4.4742885 4.323302 4.6700377 4.559913 4.682528 4.6093454 4.424754 4.6421285 4.428045 4.5561996 4.4159675
1367685_at 12.023884 11.913629 11.944958 11.934399 12.059378 11.770284 12.059555 11.968665 11.918884 11.912199 11.9550495 11.98139
1367686_at 11.846473 11.689463 11.800428 11.478823 11.459207 11.4689865 11.472413 11.778284 11.5818 11.525255 11.829298 11.871898
1367687_a_at 8.043625 8.274007 8.003847 8.114801 8.098469 8.132875 8.099595 8.287855 8.249964 8.071049 8.247647 8.165272
1367688_at 8.376034 8.360695 8.34336 7.9353075 8.357014 8.305164 8.306289 8.300367 7.9508824 7.930025 8.261195 8.171445
1367689_a_at 7.8092446 7.5413327 7.254397 7.313908 7.330187 8.2092085 7.0342374 7.457767 7.2505665 7.5186005 7.3404093 7.2092614
1367690_at 11.428609 11.472875 11.239399 11.26787 11.634276 11.360623 11.541998 11.318448 11.156798 11.107126 11.311019 11.383674
1367691_at 10.985183 10.56435 11.333059 10.596709 10.85715 11.149789 11.394054 11.221587 10.699655 10.936959 11.0621395 11.303137
1367692_at 3.8538918 3.7195756 3.8186684 3.862379 3.8285298 3.6928356 3.7659478 3.6556687 3.9384308 3.9638994 3.9475036 3.8879585
1367693_at 9.778288 9.621777 9.752269 9.887465 9.778432 9.816849 9.694795 9.738406 9.411396 9.651536 9.54603 9.675748
1367694_at 10.887548 10.88562 11.207535 10.943952 11.034269 10.825391 10.834389 11.026145 10.546153 10.871842 10.806492 10.954118
1367695_at 12.440849 12.337318 12.182501 12.097286 12.307404 12.270203 12.484755 12.348311 12.265029 12.191102 12.443883 12.237409
1367696_at 7.7600265 8.232901 7.6290216 7.5913024 7.941071 7.93482 7.863875 7.743045 7.6608167 7.7919526 7.8616133 7.5354943
1367697_at 9.801607 9.683445 10.346835 10.0606365 9.941984 9.98736 9.971173 10.116571 9.923643 10.112407 10.348565 10.214069
1367698_a_at 8.740776 8.782471 8.884051 8.491699 8.506378 8.66811 8.472575 8.954914 8.675598 8.577616 8.96052 8.50155
1367699_at 6.5093246 6.566324 6.515073 6.6541634 6.655277 6.6962566 6.7410383 6.6524553 6.5802913 6.770878 6.5709076 6.659793
1367700_at 4.3632274 4.228087 4.310903 4.2202806 4.0542307 4.185378 4.317644 4.2609787 3.9990697 4.1641197 4.204851 4.184572
1367701_at 6.9683785 6.8761077 6.504757 6.7762504 7.0263753 6.912037 7.291212 6.7737603 6.6850624 6.4498053 7.2562227 6.798708
1367702_at 12.628137 12.6125555 12.662857 12.632697 12.591362 12.668406 12.445109 12.707853 12.474412 12.459927 12.633445 12.74421
1367703_at 4.363039 4.339081 4.362344 5.2510166 4.3360047 4.447807 4.844694 4.6888657 5.1874685 5.025676 4.469675 4.2330027
1367704_at 8.551466 8.389139 8.538864 8.829468 8.305379 8.64133 8.232585 8.735941 8.386414 8.620114 8.638494 8.559663
1367705_at 8.309656 8.688645 8.389433 8.388223 8.657764 8.477702 8.453306 8.749818 8.562358 8.652401 8.555429 8.59546
1367706_at 10.951077 10.875395 10.865064 10.81865 10.789372 10.7722225 10.849442 10.728437 10.779787 10.664132 10.760802 10.690411
1367707_at 8.672216 9.501212 9.156753 9.235321 7.808714 9.19375 8.926542 9.371067 9.390389 8.899335 9.271808 9.2741165
1367708_a_at 10.018957 10.481852 10.740522 10.905188 9.417797 10.485571 10.404604 10.992842 10.90374 10.457308 10.501253 10.837097
1367709_at 9.553562 9.789824 8.819117 9.187901 9.635542 9.751499 9.448251 9.074996 9.367732 9.527114 9.147317 9.426403
1367710_at 9.979686 10.115834 9.930356 9.767352 10.201189 10.008095 10.330594 10.1227255 9.739288 10.025447 10.139767 10.162845
1367711_at 11.087309 10.791953 10.588853 10.785921 10.874291 10.666594 11.028514 10.931825 10.600113 10.809301 11.030609 10.887433
1367712_at 6.085926 6.0373974 5.720283 5.586873 5.6519938 5.979067 5.790726 5.955967 5.6918025 5.890458 5.968958 5.7638717
1367713_at 9.021784 8.913799 8.565994 8.65304 8.816999 8.697025 8.845154 8.914913 8.485527 8.680157 8.964015 8.942121
1367714_at 7.4440236 7.51102 7.1762934 7.3210006 7.3865523 7.184315 7.4245543 7.4494314 7.1621575 7.0561585 7.4686213 7.413403
1367715_at 10.436325 10.253227 10.314704 10.36502 10.516735 10.393476 10.473965 10.529824 10.183567 10.026203 10.426237 10.351533
1367716_at 8.124849 7.9274983 8.1266 7.941993 7.9947605 8.227711 7.8371787 8.113277 7.96567 7.9109616 8.190863 8.070612
1367717_at 12.495228 12.404332 12.475455 12.091118 12.593466 12.271197 12.449424 12.39199 12.194909 12.168655 12.481635 12.479652
1367718_at 8.589557 8.509985 8.529867 8.450375 8.548586 8.153406 8.173835 8.383772 8.32872 8.598989 8.333224 8.369902
1367719_at 9.122059 9.066878 9.37719 9.318376 8.905039 9.198757 8.792724 9.340507 9.366816 9.421192 9.16369 9.13801
1367720_at 11.115858 11.32184 11.021828 11.267198 11.220234 10.943457 11.208391 11.212435 11.053979 10.970369 11.342146 11.105596
1367721_at 11.222565 10.774088 11.354327 11.013955 11.330479 11.535625 10.748265 11.297291 11.509313 10.715782 11.098385 11.426239
1367722_at 6.93709 7.24366 6.8265905 7.0180078 7.1474853 7.111273 6.993376 6.9369507 6.774261 7.0937223 6.8996325 6.8326
1367723_a_at 7.6761284 7.665063 7.896554 7.501005 7.8373218 7.474087 7.799636 7.821625 7.7402916 7.488658 7.6627407 7.648058
1367724_a_at 10.129858 10.226129 9.97458 9.902593 10.178003 10.105941 10.202615 10.294398 9.923396 9.858267 10.134095 10.364068
1367725_at 7.645787 7.1041203 7.605972 6.9495707 8.104376 8.24025 7.527878 8.375067 8.364691 7.456438 8.682188 8.2426815
1367726_at 6.767622 7.1731505 7.1640496 6.9664783 7.1745615 7.011467 7.0561028 6.9209375 6.875419 6.776241 7.0783644 6.9308596
1367727_at 7.7493978 7.8111424 7.6030564 7.5192313 7.9796324 7.6371717 7.9257817 7.6705794 7.6662345 7.563194 7.8114004 7.819705
1367728_at 7.463553 7.4096007 7.365752 6.846327 7.342002 7.4127283 7.162288 7.449298 7.074469 6.893364 7.3636107 7.390644
1367729_at 11.9853525 11.614203 11.2532015 11.985601 11.418737 12.586399 12.314822 12.463749 12.114284 11.315536 12.474632 12.337325
1367730_at 9.612297 9.551927 9.64907 9.477041 9.339523 9.328799 9.3949 9.516177 9.60523 9.483558 9.556087 9.553545
1367731_at 7.6133842 7.778227 7.5936704 7.51203 7.3804545 7.6962385 7.5352855 7.790408 7.4713287 7.5629435 7.8086567 7.734185
1367732_at 8.468883 8.5203 8.587574 8.207277 8.498438 8.311859 8.493115 8.414478 8.429184 8.394908 8.348425 8.431564
1367733_at 7.3920507 7.3269157 7.3362427 6.8783746 7.0434923 8.320814 7.9770164 7.61038 7.3848085 6.9384503 8.093512 7.6957264
1367734_at 7.462238 7.728766 7.367383 7.4453754 7.469127 7.504952 7.573007 7.6415296 7.501325 7.4536724 7.5965266 7.268153
1367735_at 11.694706 11.933002 12.007519 11.907949 11.951068 11.869364 12.011809 11.96134 11.637348 12.093941 11.994213 12.047521
1367736_at 9.357881 9.157264 8.962724 9.40486 8.875682 9.057219 9.23822 9.246928 9.025192 9.031086 9.299442 9.148727
1367737_at 10.512732 10.4749155 10.230441 10.487627 10.678906 10.471733 10.482769 10.348796 10.284169 10.274095 10.316311 10.21062
1367738_at 6.895125 7.0948534 6.949824 6.7845745 7.43333 7.325552 7.2116013 6.919484 7.072334 6.813954 7.1131396 6.9658313
1367739_at 4.691784 4.749101 4.525032 4.4310217 4.8465023 4.583116 4.8361583 4.4186487 4.523616 4.3515835 4.39979 4.544057
1367740_at 6.2959895 6.4309025 6.324155 6.1158323 6.1947737 6.3059916 6.413765 6.3414063 6.1584015 6.1065207 6.302796 6.336348
1367741_at 10.0863285 9.890492 10.306255 10.024135 10.736962 10.436721 10.620393 10.756926 10.669477 10.013095 11.010259 10.483465
1367742_at 5.5726275 5.466548 5.7255416 5.553371 5.6963763 5.7217436 5.5148892 5.478244 5.3214283 5.5370727 5.7735634 5.76141
1367743_at 6.9674835 6.8072286 7.0342107 6.248688 6.722136 6.820503 6.6578383 7.2418256 6.6362004 6.5302653 7.2132993 6.8518233
1367744_at 5.856953 5.9667826 5.4598637 6.067886 6.0807962 5.8595567 5.9237347 5.627761 5.5143166 5.742104 5.7205443 5.863924
1367745_at 8.617016 8.625669 8.535204 8.4043455 8.684164 8.749935 8.594336 8.5636425 8.465301 8.470137 8.476756 8.263979
1367746_a_at 8.714699 8.852478 8.749935 8.698303 8.889345 8.770887 8.926495 8.807777 8.594683 8.5780945 8.675331 8.550201
1367747_at 8.130068 8.109474 7.915624 7.838492 8.115873 8.112834 7.9271493 7.7309856 7.8311143 7.7191978 8.103584 7.8673434
1367748_at 9.796606 9.932421 9.375677 9.270117 9.749499 9.602057 9.852673 9.395646 9.39374 9.261923 9.7149105 9.3705845
1367749_at 3.5045478 3.8418186 4.115224 3.438653 3.717099 4.0942364 3.2027042 3.7767248 3.5337627 3.494427 3.1780963 4.0837636
1367750_at 9.002798 8.981274 8.935381 8.783691 9.007335 8.918404 8.9651375 9.015593 8.729817 8.611306 9.0943165 9.101078
1367751_at 7.894491 7.6538796 7.57565 7.3111525 7.715269 7.761857 7.7510924 7.957867 7.4367285 7.5271697 7.713125 7.473248
1367752_at 8.631189 8.546268 8.4627075 8.736679 8.402361 8.231174 8.417682 8.5349655 8.504437 8.605833 8.760517 8.5960865
1367753_at 7.8181777 7.6684055 8.122603 7.5156107 7.4497585 7.957808 7.6471825 8.077714 7.438754 7.3333836 7.943621 7.883208
1367754_s_at 9.972542 9.728439 10.154109 9.936969 10.048383 10.299266 10.665771 10.559954 10.0398655 10.0472555 10.289159 10.229614
1367755_at 13.4615345 13.584795 13.364987 13.318477 13.442737 13.594857 13.64963 13.482602 13.422912 13.121539 13.481099 13.54074
1367756_at 9.246655 8.900308 9.09676 8.9150715 9.087223 8.751369 8.830968 9.033767 8.8568325 8.900356 9.007722 9.285476
1367757_at 12.361364 12.340085 12.334266 12.185446 12.42021 12.39264 12.42627 12.249923 12.313742 12.241475 12.404822 12.256127
1367758_at 7.8258295 8.281419 7.797545 7.52269 8.045023 7.4245076 7.7389755 7.6510515 7.741974 7.3989697 8.037367 7.370497
1367759_at 8.834298 8.4735565 8.931985 8.595982 8.810472 8.576079 8.746457 8.744793 8.494792 8.455759 8.711193 8.466828
1367760_at 8.836824 8.65077 8.642293 8.659833 8.6504 8.750128 8.477737 8.797269 8.442042 8.522067 8.738879 8.504189
1367761_at 7.2874475 6.939716 7.0237446 7.416704 6.8700233 7.4629107 7.5625076 7.418881 7.5420322 7.2261567 7.5325427 7.0761595
1367762_at 5.0613384 5.0212164 5.063118 5.0401387 5.077409 5.0338907 5.0018706 4.9743576 4.8284435 4.926421 5.099597 5.0209103
1367763_at 10.836033 11.245462 11.111098 10.770894 11.187853 10.901146 10.90941 11.155903 10.645609 10.737349 11.084081 10.9077635
1367764_at 7.736088 8.110949 8.211781 7.436882 7.850964 7.968251 7.9761324 8.238933 7.8124757 7.8518753 8.04624 8.235468
1367765_at 9.714302 10.167171 8.548304 9.027915 9.624682 9.974422 9.091645 10.16859 9.59583 9.12917 10.110911 10.018149
1367766_at 10.731353 10.740166 10.643482 10.486529 10.972644 10.627604 10.764118 10.698002 10.605376 10.549959 10.715018 10.680198
1367767_at 10.266312 10.28135 10.223536 10.343939 10.3357725 9.885255 10.262181 10.358845 10.103938 10.222259 10.280008 10.31649
1367768_at 4.9868317 5.141661 5.129631 5.0113926 5.041644 5.34449 5.1719513 4.964819 5.113598 5.1915784 5.0927334 5.099612
1367769_at 8.281715 8.530936 8.102925 7.9220405 8.428733 8.008711 8.366243 8.270969 8.0476055 8.022364 8.230687 8.204834
1367770_at 9.71543 9.758398 9.528587 9.352354 9.769188 9.879232 9.755828 9.577925 9.453472 9.465053 9.394351 9.78019
1367771_at 9.738437 9.9283495 9.825445 8.945118 10.610057 10.594777 9.780672 10.1661005 10.298403 9.732486 10.776556 9.844643
1367772_at 7.5118623 7.667448 7.5056467 7.523424 7.6357636 7.525511 7.5960298 7.717634 7.3194456 7.3516426 7.6326456 7.5339427
1367773_at 11.129558 10.867582 11.290424 11.197145 11.033453 11.135105 11.277317 11.256191 10.918326 10.976694 10.9133835 11.230493
1367774_at 13.091629 13.132269 13.238187 12.965672 13.224156 13.13541 13.197262 13.195154 13.061748 13.185475 13.099324 13.235396
1367775_at 11.962059 11.878078 11.50134 10.911799 11.9737215 12.484886 12.061366 11.819965 12.215071 11.498112 12.608356 12.194208
1367776_at 6.564492 6.890287 6.2638407 6.0101223 6.771255 6.180757 5.4580755 5.793246 5.5030313 6.2581 6.1372504 5.804311
1367777_at 11.236938 11.438782 11.568662 11.20033 11.434226 10.944022 11.107412 11.339251 10.697037 11.246377 10.828468 11.185093
1367778_at 9.833313 9.51486 9.598245 9.480082 9.530821 9.812029 9.492598 9.716629 9.456282 9.358627 9.709501 9.635012
1367779_at 6.724795 6.80851 6.711202 6.714204 6.8501325 6.508507 6.7023244 6.6317544 6.732231 6.710006 6.714721 6.744819
1367780_at 7.3200073 7.634065 7.467327 7.424175 7.5774746 7.462396 7.1053586 7.112973 7.4748454 7.601072 7.5375223 7.248954
1367781_at 4.106242 4.13201 3.9765012 4.2710094 4.069826 4.1153746 4.107726 4.044853 4.3557453 4.2302094 4.00801 4.016898
1367782_at 4.5239716 4.555122 4.5496416 4.4160056 4.616662 4.459696 4.5094895 4.3498306 4.526386 4.4577837 4.6886005 4.5257816
1367783_at 12.011269 11.919206 11.754219 11.674528 11.994766 11.861535 11.920456 11.672713 11.727713 11.628622 11.825906 11.748537
1367784_a_at 12.904928 12.726647 12.690562 12.736441 12.709281 12.76108 12.6242075 12.774548 12.740121 12.829962 12.784317 12.72823
1367785_at 4.3950214 4.512766 4.4320655 4.457782 4.351445 4.32821 4.442259 4.299042 4.499425 4.4451504 4.3719645 4.3633366
1367786_at 10.251162 10.488946 9.825307 9.941459 10.385143 10.012415 10.609847 10.655049 9.9526615 10.382451 10.00538 10.309523
1367787_at 5.8508883 5.7590513 5.6877465 5.509614 5.7846766 5.812591 5.970378 5.698631 5.3597107 5.558118 5.7146606 5.8458405
1367788_at 7.689731 7.913027 7.3617463 7.0742626 7.7435775 7.4774704 7.6866827 7.556316 7.3659077 7.375768 7.6820116 7.5632396
1367789_at 7.445475 7.497277 7.51268 7.3649044 7.4573083 7.493386 7.3083186 7.581734 7.275237 7.2912307 7.560897 7.4183326
1367790_at 9.81041 9.477345 9.718415 9.837416 9.3118925 9.642684 9.34904 9.757099 9.6154785 9.357018 9.718259 9.714066
1367791_at 6.8066688 7.1493793 6.6196632 6.977868 7.095087 7.0347857 7.123579 6.7539616 6.9388995 6.7339063 7.0975385 6.842153
1367792_at 4.684345 4.7171984 4.747087 4.750617 4.850715 4.689573 4.843718 4.627504 4.7659907 4.7780604 4.626181 4.925245
1367793_at 13.048369 13.096484 12.790908 12.740994 12.957316 12.807597 13.008183 12.9060545 12.743306 12.778184 12.923108 12.913885
1367794_at 6.426673 6.3898993 5.9811983 6.4912477 6.685566 5.4084506 6.0573688 6.522671 6.679524 6.4327593 4.956378 6.239049
1367795_at 6.8478923 6.6074395 7.0664306 6.700842 7.1712856 6.7613473 7.2503767 7.3034616 7.0937877 6.846618 7.1043606 7.200179
1367796_at 8.433649 8.196402 8.16873 7.9048996 8.472265 8.252995 8.41921 8.55421 8.282335 8.035631 8.466753 8.3791065
1367797_at 6.3305387 6.3731694 6.3931036 6.1661854 6.4341297 6.337323 6.387006 6.519035 6.4181175 6.2727127 6.4689746 6.5805383
1367798_at 12.585541 12.596011 12.272853 12.133658 12.486627 12.572495 12.336012 12.297095 12.323603 12.259736 12.513695 12.240663
1367799_at 5.7336473 5.7425795 5.6581435 5.3820543 5.5572724 5.507698 5.5660167 5.535996 5.4668894 5.382901 5.6630177 5.5133696
1367800_at 5.9002953 6.15334 6.015218 5.818595 6.042846 6.00934 5.977699 6.4102397 6.035457 6.340567 6.303106 6.4975796
1367801_at 9.040562 9.092745 9.26853 9.085631 8.94256 9.47438 8.893869 9.451625 9.16625 9.061729 9.424907 9.203433
1367802_at 8.69977 8.485365 8.1672325 10.1902895 8.356202 8.341705 8.9547 8.559974 8.72658 8.558279 8.635755 8.081428
1367803_at 5.859376 5.8958306 5.9978833 5.9316835 6.398965 5.712935 5.929554 5.9144344 5.9298 6.0495195 6.2135186 6.2289276
1367804_at 12.986096 12.787507 12.740754 12.795618 12.825336 12.7757845 12.905913 12.718388 12.711735 12.72555 12.837022 12.918876
1367805_at 5.1767464 5.368177 5.3049455 5.3566546 5.199399 5.2292757 5.2500396 5.3410773 5.224439 5.1858363 5.1236095 5.276188
1367806_at 5.825728 5.67638 5.6597233 5.516596 5.980911 5.839957 5.9859138 5.7817993 5.7019606 5.5076327 5.5504317 5.742862
1367807_at 8.927508 8.899031 8.991596 8.8292675 8.84469 9.046097 8.653801 8.933194 8.725536 8.823094 8.792238 8.8061905
1367808_at 10.0222225 10.156279 9.892859 9.796263 10.251423 9.927448 10.320693 9.936938 9.75921 10.116365 10.32296 10.168955
1367809_at 5.3030086 4.973068 5.1800184 4.8312654 5.1795173 5.1551075 5.1628237 5.0386086 5.0732193 5.0121 5.253538 5.1843023
1367810_at 6.5151615 6.214277 6.7395496 6.4483795 6.398313 6.3720007 6.4393625 6.4595027 6.1411524 6.5027122 6.364872 6.5108924
1367811_at 5.416795 5.352326 4.8236923 4.9593925 5.400136 4.849692 5.050927 5.165528 5.1964865 5.0827355 5.0530243 5.128491
1367812_at 7.430317 7.181437 7.468915 7.270834 7.3218985 7.548716 7.0856476 7.482474 7.4443965 7.284592 7.173685 7.469587
1367813_at 7.05444 7.348766 7.3399835 7.168351 7.7787614 6.7076716 7.3892946 7.381233 7.2638164 7.6936502 7.336518 7.4181213
1367814_at 8.384422 8.434355 8.453263 8.387882 8.237605 8.599336 8.5884285 8.711271 8.449361 8.68277 8.456119 8.484739
1367815_at 8.561696 8.650768 8.479344 8.58995 8.592171 8.55428 8.97257 8.759048 8.600233 8.476588 8.642374 8.60506
1367816_at 5.140561 5.583539 5.259454 5.0759177 5.671451 5.3800793 5.293373 5.26543 5.246569 5.3021336 5.0967145 5.130248
1367817_at 7.693208 7.5694547 7.7029467 7.1494613 7.58366 7.4574347 7.799419 7.8204427 7.0852985 7.228123 7.677148 7.607569
1367818_at 8.606008 8.642972 8.439939 8.483843 8.728786 8.464826 8.544703 8.518514 8.565153 8.425901 8.615794 8.455705
1367819_at 11.996397 11.965428 11.87045 11.654452 11.811535 11.859997 11.656796 11.841953 11.742472 11.520698 11.909652 11.833953
1367820_at 9.56797 9.485472 9.149139 8.921107 9.536316 9.286136 9.500681 9.376978 8.886467 9.037451 9.326592 9.226215
1367821_a_at 3.8767843 4.1305475 3.8794963 4.048276 4.048567 3.8858824 4.026801 4.036357 4.072612 3.8601189 4.0591183 3.8776495
1367822_at 5.663718 5.5626817 5.543785 5.520325 5.613522 5.570767 5.730004 5.4606915 5.6334534 5.5619555 5.695508 5.4644957
1367823_at 6.1584086 6.13701 6.0393558 6.4196444 6.2004175 6.2174397 6.222414 6.102261 6.3416185 6.1358156 6.1819496 6.150207
1367824_at 8.843958 8.721905 8.651728 8.529204 8.98174 8.619161 8.829108 8.749007 8.500839 8.593042 8.731809 8.702759
1367825_at 6.738939 6.6344757 6.548532 6.491986 6.5223665 6.554536 6.6503563 6.536273 6.630743 6.6673 6.544025 6.3939643
1367826_at 9.647114 9.298333 9.561223 9.945553 9.650052 9.22086 10.175238 9.4558115 9.153004 10.069318 9.507868 9.3026495
1367827_at 9.599547 9.2657585 9.527881 9.498413 9.453129 9.472041 9.50773 9.571129 9.427254 9.385995 9.434792 9.375954
1367828_at 9.517553 9.496304 9.455589 9.249668 9.444633 9.4389 9.607272 9.477931 9.160365 9.167207 9.539669 9.475961
1367829_at 11.431746 11.527525 11.545836 11.35843 11.599107 11.572927 11.665504 11.549907 11.485829 11.343032 11.627643 11.513409
1367830_a_at 7.5601034 7.2554326 7.2517924 7.6000614 7.4784613 7.511125 7.576788 7.4101944 7.1884866 7.2748456 7.3294735 7.294796
1367831_at 8.83487 8.731384 8.727783 8.776977 8.767994 8.413045 8.824755 8.89032 8.636355 8.452165 8.711062 8.590802
1367832_at 11.266717 11.116879 11.256671 10.741557 11.216852 11.038392 11.040792 11.093205 11.010379 11.107709 11.152976 11.19627
1367833_at 9.218888 9.117001 9.1024685 9.138849 9.084713 8.9309845 9.376351 9.24404 8.9728775 9.36993 9.349815 9.2238455
1367834_at 7.747634 7.737482 7.548971 7.7173734 7.6786675 7.186023 7.628378 7.704042 7.276549 7.601149 7.8327017 7.7894745
1367835_at 5.8111825 5.5696898 5.4651055 5.6290903 5.9284263 5.9763746 5.8867025 5.6241384 5.4608316 5.543211 5.7889833 5.745459
1367836_at 9.241512 8.88314 10.461798 10.13291 10.050637 10.099549 9.377097 9.925274 10.025478 9.344485 9.234469 9.207702
1367837_at 9.563704 9.33211 9.347758 9.3295 9.289029 9.186241 9.533597 9.31605 9.098528 9.203367 9.611104 9.339003
1367838_at 12.656058 12.3429985 12.528954 12.52059 12.830753 12.381472 12.3861 12.654419 12.642305 12.731726 12.849164 12.803321
1367839_at 10.477775 9.998354 9.867329 10.146746 10.2421055 10.144898 10.212184 10.366195 9.937508 10.33482 10.388822 10.20663
1367840_at 7.9569645 7.8302093 8.0523615 7.8118544 7.9809194 8.116223 7.9453 8.184095 7.93991 7.7574925 8.13144 7.8447685
1367841_a_at 3.7005076 3.7448905 3.6301289 3.6965194 3.8040316 3.7484326 3.7551873 3.8093066 3.6059237 3.5796087 3.6025815 3.755067
1367842_at 6.4463925 6.3802185 6.1561236 6.282867 6.4677296 6.3885164 6.2701526 6.1990566 6.1387577 5.963407 6.231065 6.1804695
1367843_at 10.401847 10.650051 10.360301 10.298598 10.521461 10.624205 10.641314 10.582091 10.373183 10.400677 10.610668 10.499343
1367844_at 9.0562935 9.286348 8.960213 8.462425 9.167288 9.01505 9.039012 9.110855 8.475032 8.587256 8.823993 8.911924
1367845_at 3.773934 3.768605 3.723786 3.611425 3.7825878 3.5696251 3.7483938 3.7529426 3.7497625 3.6065543 3.6576734 3.6673982
1367846_at 6.411095 6.1164145 6.136746 5.868478 6.3885837 6.3586974 6.3212795 6.30495 6.0019016 6.129777 6.1580224 6.205942
1367847_at 7.727629 8.395185 7.865907 7.846312 8.355822 7.9508 8.014917 7.7702537 8.217507 8.136935 7.3630095 7.371518
1367848_at 7.3396487 6.9779224 7.385438 7.771866 7.0599155 7.401767 6.844079 7.7729955 7.2334332 7.240631 7.1758738 7.3161345
1367849_at 9.8407755 9.558112 9.967877 9.471389 9.703645 9.675176 9.956268 9.678179 9.533986 9.510077 9.349801 9.391281
1367850_at 7.7734184 8.597658 7.890648 7.3572288 8.104314 8.053783 7.109141 7.312228 7.3830914 7.4083314 7.5505304 7.3001537
1367851_at 3.8718863 4.0077577 4.1187925 4.116826 4.28414 3.95337 4.0403957 3.9952886 4.0785923 4.0786057 3.9857116 3.8356485
1367852_s_at 5.244612 4.935021 4.770113 5.0656137 4.884665 4.9527273 5.2749686 4.848416 4.8187895 4.910968 4.9984436 4.895175
1367853_at 7.927735 7.9650216 7.8093777 7.979847 7.808616 8.057154 7.803997 7.64952 7.666042 7.8117642 7.7315373 7.5851464
1367854_at 11.836269 11.624552 11.895718 12.157524 11.137913 11.474824 11.600798 12.287293 11.461763 11.479367 11.708185 12.073766
1367855_at 9.383187 8.760378 9.163424 9.010145 9.228487 8.830585 9.115666 9.368215 9.421385 9.3204 9.295705 9.013279
1367856_at 8.966062 8.908125 9.51772 9.250285 9.368937 9.028542 9.372093 9.398877 8.913073 9.12469 8.834951 9.764418
1367857_at 12.130192 11.651045 12.267782 12.37073 12.229554 12.134676 11.968534 12.141491 11.918996 12.235845 12.122235 12.441361
1367858_at 4.4000664 4.190878 4.242466 4.674345 4.4450407 4.762047 4.7691355 4.2367883 4.594055 4.6509323 4.4249744 4.3749666
1367859_at 5.2856283 5.6027026 5.573542 5.3414183 5.375137 5.2985744 5.3619947 5.8806157 5.4786315 5.309269 5.578221 5.629128
1367860_a_at 10.19969 9.731683 9.681479 10.024814 9.547629 9.202853 9.256282 9.72566 9.664088 10.007166 9.731901 9.640803
1367861_at 5.408783 5.5631948 5.4070106 5.371139 5.2447605 5.5753016 5.1581893 5.12828 5.365865 5.050159 5.3805046 5.419675
1367862_at 4.165613 3.959984 3.9030921 3.982885 3.9843502 4.204402 4.012932 4.0253444 3.8670113 3.9934876 4.0275335 3.8372648
1367863_at 7.9566507 7.9576845 7.7172885 7.86286 7.986937 7.7423725 7.9768114 7.8662906 8.001934 7.666281 7.6571245 7.846904
1367864_at 6.4170437 6.7370467 6.332962 6.204955 6.5555873 6.5397196 6.0789647 6.39687 6.214527 6.297086 6.339982 6.2915606
1367865_at 6.7927575 6.7497544 7.2604365 6.482261 6.8223376 6.9970665 6.746951 6.8163867 6.9618783 6.6662703 7.298889 6.815366
1367866_at 6.2104874 6.2187033 6.3939557 6.091488 6.0678687 6.2835774 6.231493 6.2847505 6.303924 5.962478 6.0159674 6.2424088
1367867_at 8.65254 8.815919 8.587574 8.268826 8.852061 8.36906 8.30738 8.290962 8.226949 8.702831 8.565199 8.387464
1367868_at 8.319585 8.3918495 8.326704 7.7746572 8.329103 8.291414 8.426963 8.446775 7.6447983 7.7299647 8.591671 8.494303
1367869_at 9.701507 9.489926 9.620582 9.718621 9.474488 9.909546 9.646841 9.651028 9.883715 9.745124 9.918594 9.913692
1367870_at 9.12447 9.24966 8.96862 8.905602 9.181163 8.798506 9.235088 8.858794 8.871422 8.949402 9.084476 8.884566
1367871_at 13.550185 13.365202 12.62478 13.476356 13.2572775 13.564406 13.443228 13.493517 13.279621 12.915013 13.387516 13.187592
1367872_at 8.264067 8.102374 8.476506 8.576813 8.003019 8.39871 8.118609 8.510287 8.250808 8.22409 8.452952 8.415444
1367873_at 9.186598 9.08952 9.222859 9.248539 9.15252 9.326523 9.107827 9.201511 9.050753 9.024387 9.094642 9.20717
1367874_at 6.1589046 6.650176 6.2428465 6.041494 6.319263 6.440107 6.1484284 6.3839664 6.5863757 6.6504602 6.302382 6.3275704
1367875_at 9.101342 8.656062 9.167975 8.878124 8.791615 9.049177 8.904763 9.184701 8.744144 8.923868 9.066602 9.121309
1367876_at 6.654956 6.477145 6.313166 6.781846 6.5906787 6.5744033 6.5433145 6.479732 6.4234824 6.5474334 6.588346 6.545487
1367877_at 7.6586943 7.7695155 7.9174314 7.9128294 7.718886 7.6940236 7.594166 7.912496 7.6575766 7.800311 7.7962976 7.866652
1367878_at 8.801203 8.542388 8.700261 8.681653 8.489079 8.353685 8.766844 8.690721 8.37125 8.652414 8.588618 8.807095
1367879_at 7.2908115 6.9170966 7.1883445 6.8112826 6.79161 6.5968904 6.84803 7.158899 6.8690553 6.612812 7.0880957 6.8846464
1367880_at 5.0355372 4.851859 5.000179 5.235504 5.0800085 4.962588 4.6369658 5.1005425 5.0201797 4.986979 5.172089 5.079547
1367881_at 7.9235344 7.981763 8.16633 8.363876 7.934895 7.8411026 7.9695396 8.199789 8.372887 8.226183 7.7066574 7.8238487
1367882_at 7.2824225 7.2719226 7.198139 8.040951 7.447655 7.4551773 7.588863 7.204208 7.5323477 7.259061 7.266173 7.034896
1367883_at 6.8351493 6.734512 7.030422 6.66276 6.961758 6.946758 7.501145 7.0386596 6.6863627 7.1878552 7.07935 7.204567
1367884_at 10.484436 10.284686 10.338133 10.517909 10.464285 10.54365 10.557958 10.602142 10.322032 10.168043 10.565627 10.646434
1367885_at 11.971904 11.778412 11.705476 11.811496 11.968448 11.882964 12.004672 11.852418 11.733714 11.71392 11.945017 11.728705
1367886_at 7.7344418 7.5918293 7.642196 7.723013 7.6208606 7.77137 7.678116 7.6619744 7.4573336 7.639738 7.4108 7.644903
1367887_at 12.790365 12.834974 12.831901 12.688281 12.898092 12.933103 12.876414 12.732496 12.6210165 12.779127 12.991348 12.814174
1367888_at 4.0699673 4.314889 4.0127525 4.236377 4.136508 4.2934504 4.215734 4.17925 4.2361374 4.2902017 4.314384 4.064901
1367889_at 8.531008 8.53064 8.353582 8.031672 8.845848 8.547701 8.761356 8.26491 8.302834 8.122493 8.581976 8.429131
1367890_at 6.6416306 6.825947 6.5622663 6.699854 6.686108 6.8441195 6.5349536 6.923332 6.70126 6.583128 6.681524 6.5178094
1367891_a_at 5.4813375 5.625264 5.3900466 5.2074857 5.36731 5.6475616 5.5591288 5.6696167 5.3606977 5.5269814 5.423873 5.4764037
1367892_at 10.842086 10.460429 10.616335 10.528817 10.504444 10.555609 10.779772 10.790314 10.69094 10.446449 10.854068 10.545847
1367893_a_at 6.8350997 6.462176 6.651849 6.4921103 6.882987 6.7154436 6.5531116 6.668775 6.762241 6.53947 6.9913845 6.765647
1367894_at 12.39582 11.677625 12.818518 12.760046 12.885171 13.077121 12.404002 12.739286 12.421145 13.02898 13.011296 13.272523
1367895_at 10.404649 10.284813 10.402704 10.557152 10.286776 10.369951 10.4509945 10.530244 10.520469 10.498605 10.431449 10.484646
1367896_at 13.483789 13.792668 13.19975 13.373405 13.465712 13.518175 13.66324 13.510601 13.466598 13.256449 13.633973 13.56196
1367897_at 10.05734 9.994385 10.135911 10.091134 9.885575 9.978002 9.945978 9.932712 9.906179 9.918513 10.096983 10.40173
1367898_at 9.421011 9.50659 9.391919 9.412419 9.519568 9.561933 9.501982 9.406225 9.390851 9.413435 9.43422 9.364799
1367899_at 6.69616 6.8673162 6.9982724 7.0288963 6.779407 6.966439 7.139325 7.2200327 7.115197 7.0362945 7.1005464 6.8800173
1367900_at 8.379864 8.5429535 7.939417 8.209602 8.580204 8.223609 8.656305 8.15643 8.266295 8.193293 8.210459 7.977559
1367901_at 8.657127 8.79296 8.700744 8.339947 8.735195 8.8368845 8.961481 8.760123 8.67362 8.572313 8.700926 8.615905
1367902_at 7.215113 7.523238 7.2269654 6.9178534 7.2772727 6.9475946 6.933991 7.0733705 7.153415 7.247499 6.9348025 7.040886
1367903_at 8.766046 9.215008 8.900875 8.84443 8.957715 8.896889 9.036229 8.752127 8.8021755 8.963716 8.999796 9.20294
1367904_at 5.992762 7.2958193 6.1159244 5.9830747 6.4446073 5.9890404 6.3795886 6.0079784 7.0275083 6.8063684 7.0709333 6.4547772
1367905_at 10.145111 9.785893 9.907211 9.562012 9.720522 9.8109865 9.517709 9.783 9.779627 9.600622 9.795647 9.612239
1367906_at 10.040083 10.167891 10.205826 9.680344 10.152633 10.190598 9.904471 10.0346365 9.706085 9.725023 10.241357 10.208998
1367907_a_at 9.112333 8.932941 8.948969 9.178465 9.136144 9.053096 9.12717 8.92111 9.003991 9.073574 9.285511 9.008334
1367908_at 11.617925 11.571916 11.613139 11.297894 11.589392 11.40656 11.565771 11.476663 11.4263315 11.306598 11.55083 11.6019
1367909_at 11.742599 11.758069 11.524209 11.421247 11.728841 11.657414 11.94416 11.62533 11.624389 11.578933 11.954719 11.666498
1367910_at 7.1573334 6.985087 7.1593304 7.0523095 7.081184 6.997099 7.101857 7.2609453 6.999644 7.149281 7.324706 7.413196
1367911_at 7.4344296 7.8114552 7.4516354 7.6159663 7.598643 7.398653 7.4386954 7.5228505 7.7781267 7.718811 7.6729755 7.5741153
1367912_at 5.7151647 5.581764 5.747498 5.82312 5.8852925 5.526906 5.409671 5.9077916 5.8895884 5.9594665 5.972322 5.9940114
1367913_at 6.683505 6.9948688 6.644395 6.546175 6.577647 7.0137944 6.966773 6.9218187 6.733333 6.6877413 6.646204 6.764078
1367914_at 6.676565 6.5587206 6.353094 6.5897665 6.52169 6.8367753 6.763778 6.522584 6.3641615 6.3502927 6.5958786 6.316984
1367915_at 8.789324 8.804216 8.750196 8.561055 8.861885 8.646295 8.95276 8.813807 8.621369 8.600794 8.63809 8.735613
1367916_at 5.6919208 6.0278335 5.7966003 5.990866 5.7573338 5.898643 5.9638953 5.736158 6.0232415 5.9708805 5.766987 5.785032
1367917_at 13.416233 13.452271 13.340966 13.483205 13.394116 13.47079 13.5042095 13.372922 13.466144 13.51722 13.514314 13.363377
1367918_at 5.323673 5.390675 5.046818 4.977379 5.0173635 5.243134 5.1183295 5.299128 4.862282 4.9574165 4.9998064 5.2126245
1367919_at 5.535852 5.5991435 5.783536 5.6609845 5.63579 5.6233892 5.6441336 5.572566 5.7859063 5.5268545 5.752451 5.883894
1367920_at 5.281551 5.492318 6.285082 5.6961384 5.606749 5.15388 5.6645365 5.33936 4.7362037 5.56474 5.7341223 5.5406237
1367921_at 7.3534393 7.2853823 7.1999197 7.1997366 7.4396625 7.3189907 7.6860423 7.285538 6.9838867 7.1524696 7.46586 7.336216
1367922_at 7.501528 7.6068015 7.5346527 7.416018 7.475077 7.9154973 7.4936733 7.7055902 7.4910526 7.411369 7.4409757 7.633898
1367923_at 5.5342746 5.8049083 5.5067587 5.6996646 5.617017 5.477642 5.7213063 5.5937185 5.5620418 5.496286 5.472516 5.589795
1367924_at 7.154224 7.300693 7.4271383 7.289671 7.3810244 7.4715586 7.4268265 7.449018 7.29315 7.264821 7.2219434 7.412142
1367925_at 6.861953 7.0256095 7.009414 6.867846 6.9006925 7.0705457 6.988595 7.2194877 6.8797245 7.1396976 7.015528 6.854714
1367926_at 8.024763 8.166855 8.161488 8.318658 8.4291115 8.097738 8.162444 8.311045 8.18727 8.238772 8.182465 8.253382
1367927_at 10.0914755 10.142991 9.964321 9.996289 10.28485 9.792378 10.178301 9.976248 9.788114 10.105144 10.065694 10.052947
1367928_at 3.8586252 3.864369 4.0013733 4.115724 4.008215 4.164527 3.8845398 3.9624593 3.95587 3.7458622 4.1149263 3.956493
1367929_at 9.769648 9.84651 9.855093 9.326523 9.774036 9.984274 10.274727 9.861671 9.623346 9.6156845 9.951981 10.058334
1367930_at 4.005907 4.00644 3.8723855 3.9180863 4.0830812 4.041389 4.248253 3.9055917 4.2024174 4.23435 3.826335 3.9390092
1367931_a_at 9.6128 9.392205 9.320482 9.425214 9.506375 9.456136 9.499284 9.594273 9.309823 9.253166 9.539906 9.5842905
1367932_at 11.81805 11.3119335 11.713189 11.9149 11.601217 11.984019 11.363064 12.265274 11.741294 12.51664 12.235847 11.955225
1367933_at 7.6593766 7.482231 7.656953 7.56474 8.081096 7.502346 7.9883914 8.191534 7.985693 8.338219 8.306839 8.153301
1367934_at 5.7535143 5.627046 5.6755753 5.4345174 5.7930727 5.50653 5.6575193 5.7416553 5.5464325 5.5433817 5.655321 5.7025433
1367935_at 8.345958 8.062871 8.22374 8.182385 8.14906 8.145797 8.175999 8.473693 8.047597 8.029332 8.286531 8.318046
1367936_at 6.96577 7.1516294 7.122623 7.1854563 6.800569 7.329623 6.6065245 7.0223346 7.069757 6.8852124 7.0451756 7.080867
1367937_at 7.535638 8.034456 7.788609 7.0277214 8.31533 7.150154 7.968792 8.1231575 7.0460234 7.819731 8.651062 7.8468304
1367938_at 10.79038 10.465128 10.727562 10.719693 10.285462 10.663981 10.398152 10.523136 10.426388 10.330482 10.535902 10.593017
1367939_at 10.855326 10.21725 10.547683 9.817671 10.528752 10.595072 10.824448 10.432747 10.154736 9.924892 10.343421 10.891165
1367940_at 5.58924 5.5974703 5.558984 5.4968 5.552579 5.4188337 5.719875 5.4989147 5.4841504 5.7254086 5.530608 5.3719893
1367941_at 8.965641 9.195062 8.977813 8.652759 9.110765 8.785863 9.126082 8.961362 8.759159 8.915021 9.036568 9.101407
1367942_at 6.834258 7.698003 6.810008 7.2178245 7.700958 7.4832525 7.214225 7.498139 6.760775 7.047101 6.9141946 6.7528353
1367943_at 7.7619486 7.54787 7.386817 7.53922 7.5412674 7.217592 7.7752976 7.5550222 7.418469 7.5348806 7.5961485 7.588361
1367944_at 5.7750435 5.889907 5.6076283 6.1148844 5.8834486 6.1848907 5.8152933 5.796755 6.100303 6.125361 5.837434 6.019825
1367945_at 11.386765 11.453952 11.176416 11.183659 11.494922 11.193062 11.766359 11.115811 11.096008 10.760708 11.665719 11.138546
1367946_at 9.499701 9.660909 9.268909 9.520472 9.547375 9.592434 10.021752 9.793908 9.357612 9.663565 9.917008 9.755186
1367947_at 8.485685 8.582722 8.447189 8.332617 8.585772 8.2776575 8.63505 8.542795 8.398817 8.387265 8.529041 8.451291
1367948_a_at 9.723488 9.511931 9.397612 9.732588 9.532139 9.889732 9.418291 9.891233 9.733653 9.591037 9.809193 9.754078
1367949_at 6.937315 6.8007092 6.9160595 6.9645214 6.738555 7.0358744 6.8382244 6.700268 6.7671742 6.9530373 6.7909856 6.813758
1367950_at 7.6264043 7.7198477 7.2522674 7.4898157 7.7364845 7.4735193 7.567767 7.756724 7.400417 7.98469 7.551424 7.503737
1367951_at 4.6391706 4.6153064 4.774391 4.499181 4.852728 4.6665716 4.7275825 4.517593 4.3070307 4.5568953 4.67566 4.609258
1367952_at 5.9050174 5.887054 6.409212 5.9341607 5.9322367 6.5049295 5.747894 6.3488894 6.0625405 6.017245 6.110836 6.3363404
1367953_at 4.8114624 4.8190827 4.7250547 4.7359867 4.9460864 5.0366907 4.939001 4.6699786 4.5925045 4.6643033 4.780087 4.611285
1367954_at 6.4484067 6.2928915 6.4278674 7.0376167 7.132407 6.8264084 6.1630325 6.3538785 6.579231 6.908082 6.5242305 6.2609534
1367955_at 6.4140797 6.340173 6.384388 6.5386915 6.515291 6.357949 6.424489 6.2406793 6.260377 6.383425 6.5152183 6.391451
1367956_at 5.561675 5.2753344 5.640758 5.8812156 5.572193 5.3692017 5.4953012 5.4414463 5.438875 5.728038 5.529965 5.703112
1367957_at 9.414748 9.55779 9.327736 8.741501 8.237417 7.980599 9.414292 7.6010413 8.37356 8.267776 8.449678 9.338784
1367958_at 8.6362 8.684519 8.706501 8.612258 8.730693 8.771444 8.76347 8.78249 8.41709 8.599951 8.703716 8.852959
1367959_a_at 6.182753 6.576344 6.0908737 6.047053 6.2768245 6.381228 5.999251 6.24141 5.9652243 6.4717603 6.173653 6.1944847
1367960_at 7.9028096 8.053169 7.659332 7.6387477 7.904835 8.197574 7.7205844 8.157085 8.092021 7.6233044 8.041288 8.182784
1367961_at 4.4296465 4.231614 4.1609325 4.4238386 4.4204535 4.4122553 4.250368 4.0690813 4.2919226 4.3883753 4.213134 4.3026047
1367962_at 4.657033 4.6019144 4.5269375 4.51786 4.703582 4.917097 4.742385 4.695877 4.537122 4.53902 4.876031 4.6097393
1367963_at 7.1135807 7.4172506 7.4163556 7.3413124 7.2352233 7.062679 7.302539 7.3843274 7.2641487 7.3016086 7.3507013 7.460608
1367964_at 5.02021 5.100008 5.132495 5.0507784 5.2414665 5.192755 5.270636 5.206608 5.303527 5.118538 5.0505667 5.1242504
1367965_at 6.65189 6.5038805 6.97764 6.7256913 6.465523 6.8058906 6.495525 6.7204638 6.5980062 6.5932846 6.7669888 6.7094564
1367966_at 9.49391 9.552404 9.580191 9.346365 9.533815 9.595339 9.390727 9.572451 9.533815 9.583868 9.697817 9.499298
1367967_at 6.6481814 6.745037 6.518484 6.5967 6.647591 6.6265564 6.770561 6.833231 6.7482104 6.6436896 6.587383 6.6347194
1367968_at 3.8932362 3.7473266 3.9891968 3.8700898 3.6877294 3.792975 3.9123287 3.9103968 3.7749953 3.9406707 3.6976492 3.7543004
1367969_at 10.354185 10.752845 10.614563 10.231074 10.571756 10.717926 10.65628 10.64183 10.158274 10.192506 10.730382 10.43905
1367970_at 4.6136484 4.341023 4.153552 4.6813965 4.4636364 4.4068527 4.4764786 4.3371882 4.328622 4.2260404 4.5169935 4.5892916
1367971_at 10.081924 10.177753 10.030492 9.562641 10.042863 10.078086 9.945758 10.117573 9.737838 9.756562 9.92737 10.072726
1367972_at 9.523439 9.222338 9.424097 9.709047 9.203808 9.531567 9.308157 9.743877 9.374786 9.377272 9.614702 9.671865
1367973_at 4.4135766 4.7834506 4.6639132 4.715224 4.6449275 4.7156057 4.768625 4.82445 4.642488 4.720675 4.377872 4.7538495
1367974_at 8.371711 9.004461 8.533072 7.900839 8.837751 9.152092 8.76779 9.198755 8.279003 8.226022 8.805346 8.438471
1367975_at 4.661021 5.714162 5.8125134 4.3506784 5.6850824 5.7560797 4.7995396 5.9252167 4.889428 5.3291087 5.7656503 5.520406
1367976_at 6.399357 6.225399 6.6252255 6.2721515 5.9751287 6.366662 6.047357 6.6381326 6.147859 6.3060184 6.681687 6.7270794
1367977_at 4.100322 4.204171 4.0803275 4.1303415 4.1170197 4.083778 4.0889635 4.1508126 4.1574845 3.9189417 3.9937289 4.0661902
1367978_at 6.15107 6.193515 5.9480367 6.018186 5.9428854 5.9936547 6.039875 5.832231 5.8030267 5.983244 5.965034 6.144204
1367979_s_at 11.46788 10.732234 11.1058 11.315233 11.55281 11.455645 11.565124 11.586289 11.204851 11.805835 11.669948 11.791439
1367980_at 7.898104 7.626661 7.893067 8.020887 7.7554436 7.8556514 7.579568 8.023293 7.8090405 8.067375 7.750156 7.6984606
1367981_at 7.007896 6.7659965 7.17827 7.0498886 6.707559 7.026955 6.9159327 7.04084 7.028343 7.0390368 7.1432586 6.970858
1367982_at 10.463878 9.814307 9.787814 10.71243 10.50338 10.5699 10.563816 10.726691 10.7705765 10.587064 11.039877 10.618663
1367983_at 5.5174384 5.513047 5.3628182 5.5588446 5.4879117 5.2972775 5.5912313 5.4680967 5.276208 5.27733 5.302964 5.230961
1367984_at 6.391123 6.232075 6.628146 6.4397426 6.0997305 6.314277 6.4258695 6.219761 6.100303 6.071771 6.4278245 6.171916
1367985_at 8.879475 8.319068 7.876211 7.311692 8.390732 8.712187 6.7139735 7.5511413 7.8517284 7.095677 7.3894477 7.797023
1367986_at 6.9179745 6.828904 6.4269867 6.560778 6.8759384 7.1184464 6.9983096 6.987032 6.7193303 6.627339 6.6330447 6.7505555
1367987_at 8.422307 8.599874 8.383581 8.235432 8.67479 8.300907 8.511333 8.677694 8.521519 8.610197 8.4762 8.543202
1367988_at 12.868421 12.804202 12.959074 12.755964 12.810043 12.859027 12.916135 12.898593 12.797887 12.786093 12.94037 12.938539
1367989_at 4.404352 4.474594 4.3681736 4.3048296 4.758847 4.380446 4.457157 4.4360647 4.368458 4.569429 4.4798956 4.419727
1367990_at 5.3810477 5.4191737 5.362273 5.445431 5.1276355 5.5060377 5.6735463 5.512124 5.113863 5.368773 5.341711 5.261284
1367991_at 9.150147 8.854659 9.148105 9.177744 8.88849 8.912592 8.963125 9.227139 9.010189 9.047019 9.205102 9.190264
1367992_at 4.928647 4.615526 4.789853 5.133675 4.912031 4.9481106 4.949009 4.822389 4.7523527 4.9693055 4.7696433 4.9957304
1367993_at 6.6424403 6.8109736 6.9682174 6.498649 6.5778403 6.5492883 6.536404 6.8245597 6.3571153 6.4024787 6.3982067 6.6303015
1367994_at 9.917346 9.926986 10.107157 9.474012 9.490517 10.026086 9.652109 10.089539 9.678014 9.982708 9.999282 9.986468
1367995_at 13.097614 13.071662 13.182117 13.019317 13.008719 13.03549 12.978452 13.170767 13.055562 13.106914 13.046133 13.174119
1367996_a_at 7.375741 7.2687144 7.670615 7.094591 7.2745643 7.4853387 7.054079 7.599781 7.223528 7.1234307 7.4052153 7.470592
1367997_at 7.6662445 7.694787 7.706497 7.4051814 7.348482 7.7675977 7.7057176 7.86712 7.4670534 7.375625 7.619809 7.683659
1367998_at 8.919153 6.919817 8.186296 8.218849 9.378612 8.637823 6.7285104 6.51546 8.497444 8.193358 6.6095443 8.205798
1367999_at 12.389954 12.240465 12.476917 12.44539 12.254999 12.4422035 12.274106 12.554667 12.313007 12.273645 12.623528 12.445736
1368000_at 14.265511 14.281695 14.373545 14.402851 14.249917 14.399949 14.287488 14.386419 14.330981 14.348304 14.358507 14.372686
1368001_at 4.2090907 4.1702404 4.1015706 4.2427077 4.10885 4.354091 4.3308687 4.0845213 4.0352173 4.099106 4.2782183 4.128363
1368002_at 7.192844 6.969932 7.2200046 7.395397 7.1740484 7.3543234 7.3776827 7.3515368 7.2749405 7.080388 7.2654004 7.1744585
1368003_at 5.869952 6.380074 6.2149186 6.1021714 5.929569 5.939796 5.7785945 6.0444417 5.665985 5.9734707 5.6124496 5.72669
1368004_at 9.238952 9.2682495 8.93528 9.055542 9.400847 9.112686 9.353366 9.080923 9.024829 9.224646 9.239692 9.033947
1368005_at 5.676257 5.7859206 5.855597 5.870829 5.654618 5.6785984 5.902096 5.8294935 5.595087 5.749266 5.6710057 5.7110834
1368006_at 7.3026924 7.9798946 7.4724307 7.0874176 7.454325 7.6720757 7.4552093 7.8218293 6.8584127 7.14673 7.3496566 7.3537545
1368007_at 6.963852 6.6373177 6.5424523 6.825897 6.7475324 6.6557417 6.578017 6.7868624 6.597758 7.15511 6.8894095 6.35459
1368008_at 5.531303 5.4448647 5.3951015 5.227669 5.44221 5.569601 5.469763 5.4524894 5.303026 5.2425365 5.5541706 5.5760245
1368009_at 9.093274 9.194863 9.088274 9.366869 8.9585705 9.118005 9.726383 9.105913 8.971239 9.160068 9.649045 9.284181
1368010_at 7.356816 7.4152613 7.1858525 6.8917556 7.2861466 7.2453265 7.255179 7.3336945 7.1070433 6.9922276 7.146378 7.210826
1368011_at 7.6331825 7.946802 7.594498 7.3931766 7.855576 7.7488275 8.0060005 7.7068543 7.5527287 7.7815447 7.945196 7.8846607
1368012_at 6.0373163 6.125876 6.409873 5.7745347 5.733372 6.0228 5.8479652 6.1296496 6.0550385 5.807093 5.9665956 5.5212116
1368013_at 4.730954 4.494647 4.428213 4.5797234 4.5798655 4.4702864 4.6251297 4.6720448 4.673087 4.6377363 4.5245433 4.388933
1368014_at 4.6944246 4.722101 4.7557344 5.0675707 4.7775803 4.8307037 4.7703066 4.739229 4.8443747 4.9165993 4.473981 4.6805353
1368015_at 6.374009 6.102414 6.079333 6.054272 6.4083595 6.13894 6.559356 6.2062063 5.958024 5.973511 6.4589167 6.126328
1368016_at 12.755477 12.561154 12.940899 12.8386345 12.655809 12.754166 12.536325 12.627271 12.527495 12.718363 12.540937 12.644679
1368017_at 4.949893 4.8774004 4.9245086 4.900756 4.8461413 4.9824495 5.0089555 4.9438524 4.748513 4.8496056 5.1150494 4.882864
1368018_at 8.498573 8.533704 8.513954 8.50971 8.355522 8.3373785 8.589558 8.68554 8.435647 8.172469 8.43113 8.438729
1368019_at 7.164516 7.090123 7.4696565 7.246008 6.875941 7.399704 6.904595 7.440529 7.246979 7.410416 7.3616 7.325173
1368020_at 6.808152 6.7164054 6.735376 6.7093406 6.483381 6.6913304 6.7906113 7.322396 6.347702 6.990465 7.1238875 7.2339344
1368021_at 13.809832 14.06599 12.767728 13.682249 13.781742 13.910946 13.566112 13.476968 13.7141 13.789019 13.513701 13.255399
1368022_at 6.5749207 6.5909476 6.752749 6.391547 6.5816617 6.6370955 6.445005 6.6464486 6.293885 6.0808616 6.5028114 6.569493
1368023_at 6.769596 6.8164496 6.906361 6.809742 7.1226234 6.7763495 6.934356 6.770809 6.8142686 7.0305943 7.32746 6.754456
1368024_at 7.0228148 7.0142684 6.5283484 6.5946784 6.6347427 6.6870413 6.8360033 6.7236934 6.8568263 6.7452745 6.7885623 6.500217
1368025_at 6.9521174 6.885111 6.62589 6.507488 7.1172605 6.9896135 6.7485285 7.42268 7.068729 7.0386753 7.4631677 7.004621
1368026_at 7.414302 7.123326 7.269002 7.626409 7.312981 7.30684 7.4136996 7.557266 7.289734 7.2588544 7.3840127 7.3783336
1368027_at 6.6361403 6.973399 6.985032 6.741831 6.927616 6.8328795 6.725846 7.006437 6.82127 6.6045494 6.8145275 6.838921
1368028_at 4.5415626 4.371325 4.192096 4.2989926 4.160238 4.429292 4.6416507 4.445542 4.567248 4.555922 4.4210367 4.2657022
1368029_at 10.445814 10.365783 10.467187 10.142757 10.320194 10.507679 10.415611 10.434853 10.464324 10.407842 10.510359 10.600248
1368030_at 8.520996 8.501145 8.577712 8.517662 8.436969 8.515643 8.5037985 8.654996 8.544438 8.573136 8.419556 8.628663
1368031_at 6.962431 7.0203524 7.0473886 7.272722 6.989002 7.123897 7.1990395 7.2865906 6.909536 7.0402355 7.0962176 7.2813835
1368032_at 5.781174 5.5234885 5.8708763 5.5405912 5.515952 5.511967 5.4788485 6.2831607 5.5532894 5.6485443 5.8115377 5.8185296
1368033_at 6.1406913 5.812567 5.9333315 6.1685505 6.1605206 6.192076 5.996959 6.2695155 6.130669 6.1416035 6.120224 6.065569
1368034_at 4.376836 4.320013 4.294506 4.327222 4.3353524 4.220109 4.2820444 4.3011675 4.385319 4.2782283 4.2671604 4.1928606
1368035_a_at 10.613748 10.156072 10.570544 10.537723 10.041618 10.234956 10.324733 10.670833 10.423596 10.113845 10.217766 9.5728655
1368036_at 10.952299 10.326727 10.910047 10.432361 10.416279 10.659442 10.594509 10.893065 10.429867 10.007368 10.550795 10.163951
1368037_at 6.8187494 7.162739 6.2630253 6.6710496 6.9981627 6.722508 6.746192 6.5965014 6.7019444 6.4482274 6.8611593 6.8073535
1368038_at 7.5455074 7.5085464 7.8657546 7.348894 7.271721 7.652977 7.0773144 7.62676 7.5250883 7.6521626 7.7727423 7.7927513
1368039_at 5.6447735 5.545537 6.0713425 5.468154 5.456253 5.6949224 5.4105144 5.6237974 5.556702 5.6302285 5.843807 5.534095
1368040_at 7.8321743 7.783974 8.155602 7.998385 7.9110484 8.025721 7.725224 7.8796616 7.864219 7.814367 8.062525 8.020517
1368041_at 9.500369 9.361655 9.32906 9.093042 9.494062 9.280368 9.342661 9.109867 9.225478 9.095382 9.273318 9.255759
1368042_a_at 10.861357 10.772845 10.883412 10.644593 10.732691 10.762269 10.86653 10.973571 10.433143 10.65488 10.739819 10.852811
1368043_at 7.7969313 7.772855 7.708555 7.405947 7.951057 7.7326307 7.807457 7.75069 7.6207523 7.6530685 7.8128524 7.6588745
1368044_at 3.3763757 3.3107245 3.4456756 3.3904514 3.454409 3.3323073 3.409824 3.2187207 3.373413 3.38815 3.331144 3.371611
1368045_at 9.05488 9.2823 9.503948 9.384059 9.312757 9.2867985 9.32754 9.386582 9.606701 9.40632 9.276687 9.264199
1368046_at 9.587469 9.550796 9.667174 9.533084 9.680372 9.629631 9.658969 9.802884 9.46279 9.378956 9.693501 9.541959
1368047_at 8.177616 8.182777 6.815077 7.6719136 7.6657085 7.8765855 7.284951 7.753052 7.6885414 7.2979193 7.9499907 7.8041186
1368048_at 13.976298 14.005318 14.028185 13.98525 14.148962 13.987899 14.137255 14.038523 13.9793825 14.075082 13.988247 14.158788
1368049_at 10.952122 10.838176 10.61969 10.815693 10.590476 10.684175 10.892439 10.643272 10.402996 10.504503 10.878025 10.768895
1368050_at 6.8889008 6.6075244 6.426762 6.765156 6.383923 6.4946256 6.7635527 6.5472927 6.4924035 6.185719 6.7026887 7.1458454
1368051_at 11.240814 11.429275 11.168384 10.880934 11.151047 11.138892 10.723741 11.064447 10.892165 11.00043 11.221959 11.244735
1368052_at 4.7997236 5.1064053 4.6978455 4.621069 4.747138 4.748581 4.5778265 4.72062 4.83932 4.815483 4.96488 4.6749783
1368053_at 5.876914 5.8045306 6.227674 5.810659 5.705182 5.7663503 5.9809365 6.090702 5.812628 5.9911466 6.1008816 5.920732
1368054_at 6.9153895 6.641895 6.7675643 6.654751 6.7596474 6.7582726 7.037527 7.1686006 6.7215476 6.923783 7.06569 6.904469
1368055_a_at 7.5212097 7.3576674 7.452906 7.878474 7.5177703 7.5269547 7.8097196 7.816743 7.6517158 7.723241 7.8569202 7.60684
1368056_at 7.1701527 7.230978 7.1585555 6.931623 7.0814915 7.1593738 6.9349065 7.2430663 6.9029727 6.8735547 7.1585946 7.2175984
1368057_at 7.8888006 8.370001 8.445158 8.482344 7.796856 8.037895 7.9309464 8.290501 8.402254 8.353196 8.045148 8.341733
1368058_at 6.647136 6.4854484 6.6234694 6.4884505 6.5722494 6.576572 6.689023 6.558449 6.5649543 6.5103517 6.871412 6.6146827
1368059_at 8.960352 9.196836 7.7573223 8.080674 8.006712 8.244268 7.7335596 8.698171 7.9075646 7.35959 8.601064 8.512141
1368060_at 12.587325 12.681934 12.696416 12.606695 12.596865 12.653237 12.729426 12.640561 12.6482315 12.621869 12.660097 12.592826
1368061_at 5.9350634 6.3113575 5.921948 6.088679 6.1307983 6.101561 5.996947 6.386913 6.656654 6.039589 6.2372537 6.1776686
1368062_at 8.508942 8.445858 8.653407 8.599139 8.568003 8.291774 8.484659 8.520743 8.5661 8.44874 8.643077 8.671686
1368063_a_at 7.9679065 7.996016 8.08919 7.8466415 8.102583 8.10255 8.148189 8.098062 7.8524985 8.224565 8.215172 8.14301
1368064_a_at 10.050352 9.696168 10.332769 10.180483 10.370446 10.137501 9.954223 9.97369 10.277044 9.925473 10.196504 10.222828
1368065_at 7.1169615 7.451552 6.994284 7.017367 7.4901814 7.0932174 7.3665576 7.1421313 6.809186 7.151461 7.1904054 6.724906
1368066_at 6.109352 6.0834446 6.119551 5.8787208 6.075934 6.072685 5.909168 6.2560463 5.9447064 5.6183467 5.79644 6.047591
1368067_at 7.9057474 7.986689 8.246641 8.265624 7.853069 7.79834 7.848003 8.107107 8.178082 8.166211 8.370825 8.0277605
1368068_a_at 6.921231 6.590155 6.994284 7.000635 6.8769 6.731595 6.8800344 7.141754 6.7879477 6.6396 6.943963 6.950061
1368069_at 8.198373 8.106106 7.940377 7.853395 8.228123 8.032956 8.143059 8.123892 7.9703197 7.870216 8.159841 8.032074
1368070_at 8.033561 8.066038 7.8335543 7.782784 8.14636 7.8452773 8.17916 7.888626 7.790699 7.784666 8.202723 7.692184
1368071_at 11.929712 11.927227 11.741866 11.390848 11.883218 11.631773 12.076249 11.765542 11.785427 11.486818 11.728392 11.434382
1368072_at 5.9824057 6.3129053 6.1650057 6.175507 6.315555 6.047195 6.0090237 5.977629 6.055991 5.984494 5.853544 5.8258495
1368073_at 7.9541593 8.106728 7.576349 7.6563606 7.8592873 7.7678556 7.686754 7.917508 7.4184237 8.0654955 7.3611245 7.704204
1368074_at 6.37427 6.2806473 6.409012 6.353663 6.48956 6.1682935 6.175186 6.3516507 6.065914 6.033025 6.5512204 6.5051775
1368075_at 10.453789 10.421387 10.833373 10.37984 10.610243 10.735842 10.446386 10.375911 10.035747 10.392687 10.627571 10.666309
1368076_at 7.240043 7.2389016 7.141664 7.4574647 7.386399 7.096394 7.319807 7.0586996 7.1008577 7.124596 7.1935167 7.231655
1368077_at 13.054924 13.084273 13.035541 12.847152 12.860975 13.007078 13.0796175 12.960407 12.8168745 12.684719 13.163824 12.947592
1368078_at 3.8107903 3.967903 4.6827483 3.9736407 3.8229291 4.095921 4.49117 4.152288 4.1465626 3.8481958 3.8741555 4.0031853
1368079_at 8.962423 9.113592 9.32702 8.288891 8.677141 8.863265 9.082025 9.128609 8.704855 8.482996 8.569571 8.768581
1368080_at 3.7452831 3.667469 3.6958144 3.6316833 3.9810882 3.6536968 3.8559954 3.7143419 3.6434073 3.6581326 3.7726283 3.9117436
1368081_at 7.003218 6.918425 6.9420075 6.8999825 6.9110465 7.1973014 6.916703 6.9573374 6.9823093 6.5192356 6.7666373 6.930065
1368082_at 8.353909 8.250976 8.54269 8.29548 8.474538 8.448135 8.344934 8.4696455 8.180375 8.176652 8.485523 8.569857
1368083_at 8.818035 8.77289 8.634534 8.333356 8.752674 8.419139 8.782076 8.761289 8.4104395 8.550161 8.680746 8.660444
1368084_at 6.479327 6.5328364 6.2164273 6.515693 6.246455 6.453722 6.27758 6.2956944 6.221565 6.237677 6.2976503 6.3420987
1368085_at 10.483407 10.315946 10.290318 10.1037855 10.411645 10.208986 10.477088 10.257618 10.209614 10.149547 10.374193 10.155561
1368086_a_at 8.500984 8.242624 8.692736 8.064646 8.237676 8.7909775 8.6971 8.458475 8.494271 9.216446 7.896411 7.8605776
1368087_a_at 8.253532 7.7476497 7.752979 8.085699 7.8195233 7.922535 8.534402 8.509342 8.173282 8.0729885 8.327109 8.261789
1368088_at 6.7482705 6.9697723 6.638157 6.9479113 6.7740717 6.7285748 6.7502284 6.6642756 6.7268786 6.7551284 6.935783 7.0039124
1368089_at 8.223309 8.167579 8.202708 8.222603 8.3327265 8.442908 8.375364 8.234464 8.361061 8.413855 8.366619 8.187495
1368090_at 7.284964 6.8172336 6.9617667 6.9166684 7.074407 6.893346 7.128761 7.10313 6.9804244 7.0347342 6.945515 6.9793367
1368091_at 8.570149 8.655573 8.767724 8.738634 7.9475584 8.756502 8.231104 8.57433 8.312733 8.700471 8.788422 8.57555
1368092_at 12.198922 12.269611 12.220816 12.08245 12.309135 12.352944 12.30416 12.211973 12.146166 12.111025 12.286478 12.201098
1368093_at 3.7869544 3.8377442 3.8200452 3.7680848 3.885745 3.8053281 3.7678764 3.6525283 3.6407151 3.7730575 3.8619366 3.8647168
1368094_at 6.3975315 6.3499517 6.5149465 6.131557 6.5420437 6.4906354 6.4148855 6.540823 5.9043255 6.56297 6.481181 6.6735363
1368095_at 9.837553 9.630706 9.615668 9.201368 9.852585 9.409509 9.852695 9.543627 9.713098 9.501051 9.755039 9.55274
1368096_at 9.365568 9.234561 8.936412 9.035891 9.284266 9.110239 9.168271 9.023816 9.005593 8.936726 9.231275 8.928976
1368097_a_at 4.4992485 4.7500005 4.828153 4.6423397 5.059542 4.6202927 4.689085 4.61248 5.2605433 5.1928887 4.66298 4.6008883
1368098_a_at 7.638777 8.072029 7.567898 7.530969 7.623053 7.5510635 7.379675 7.3837485 7.506381 7.2219133 7.583079 7.5630517
1368099_at 7.1011395 7.01848 7.054508 6.6701965 7.007597 7.061531 6.670584 7.0747833 6.9062552 6.5738745 6.8524137 7.1018624
1368100_at 10.668908 10.39397 10.606701 10.515405 10.750572 10.644497 10.509106 10.590152 10.414724 10.414724 10.656027 10.592736
1368101_at 7.2457376 7.380523 7.2527847 7.0305405 7.552576 7.1080904 7.4682927 7.3126884 7.216366 7.1483593 7.3483577 7.1081448
1368102_at 8.036234 8.045258 8.188303 7.915591 8.062891 7.8765063 7.6214643 7.559712 7.5886555 8.359705 7.483807 7.822919
1368103_at 6.819207 7.3463836 7.1460876 7.0262833 7.118376 7.5053062 7.042757 7.4372272 7.0994616 7.0402145 7.061332 6.9912233
1368104_at 6.413096 6.643054 6.780572 6.258978 6.51596 6.5762396 6.459261 6.2840123 6.335635 6.3720255 6.651775 6.430225
1368105_at 5.474757 5.4374146 5.464423 5.823134 5.622399 5.510809 5.2671432 5.4290705 5.688249 5.4856105 5.1892943 5.388033
1368106_at 8.365755 8.212519 8.637155 8.748616 8.1528015 8.347868 8.824425 8.161989 8.183248 8.994339 8.901273 8.684219
1368107_at 3.7447674 3.6872437 3.6976278 3.807928 4.1239805 3.84802 3.8674023 3.7300212 3.6307611 3.9858525 3.736355 3.8761952
1368108_at 4.7527537 4.7221007 4.6946826 4.901413 4.913608 4.9888935 5.007918 4.757303 4.654772 4.5323105 4.836687 4.8801603
1368109_at 6.7857094 7.057966 6.70838 6.8678403 6.97356 6.7206388 6.9088774 6.7157717 6.6822324 6.593277 6.75862 6.622974
1368110_a_at 4.3195505 4.3596444 4.3887343 4.2968497 4.575 4.357059 4.336237 4.4428663 4.289898 4.085109 4.422841 4.246478
1368111_at 7.136676 7.0574245 7.6065874 7.359583 7.189625 7.1941156 6.818894 7.0100336 7.028536 7.373066 7.2957354 7.254057
1368112_at 5.3066316 5.133342 5.233959 5.094384 5.1337676 5.201211 4.968054 5.127572 4.915657 4.907857 5.1994333 5.1625195
1368113_at 4.649439 4.5664396 4.3700275 4.72836 4.8007402 4.570888 4.798681 4.5196376 4.526673 4.584316 4.4546366 4.5712285
1368114_at 4.5216894 4.7061443 4.622758 5.150498 4.888486 4.9108973 4.902831 4.743682 4.787953 4.6235657 4.823037 4.7147512
1368115_at 10.374798 10.067239 10.103357 10.110711 10.583366 10.5116625 10.4320545 10.655018 10.874259 10.084559 10.908798 10.151533
1368116_a_at 7.3125796 7.11418 7.277798 6.619106 6.747505 6.8005543 6.943978 7.066503 6.9000845 6.652235 6.9513173 6.968552
1368117_at 8.743996 8.603116 8.859404 8.4943905 8.4721575 8.7539 8.730484 8.925728 8.751394 8.645074 8.923713 8.718027
1368118_at 7.7738247 7.8684664 7.9665723 7.549703 8.05258 7.946966 7.9467797 8.1019535 7.9374456 7.896819 8.041964 7.928185
1368119_at 6.10599 6.0548916 6.2015157 5.6308093 6.104894 6.1636424 6.0291057 5.8661113 5.7281528 5.6216393 6.0858817 6.0737185
1368120_at 4.6056633 4.5170727 4.452013 4.910486 4.5779705 4.5322104 4.6857862 4.3519135 4.692526 4.7010264 4.5047197 4.4884615
1368121_at 9.694686 9.945769 10.171603 10.46043 9.701395 10.030229 9.77396 9.897465 9.6557665 9.758945 9.628211 9.709628
1368122_at 9.547785 9.359916 9.63239 9.500624 9.325395 9.472322 9.539831 9.621889 9.59757 9.379978 9.644595 9.449117
1368123_at 6.657875 6.706489 7.0282016 6.849149 6.7895703 6.854611 6.7942715 6.5720863 6.410368 6.745966 7.0185733 6.6596627
1368124_at 7.054288 7.0691166 6.577545 6.9605765 7.416151 6.7039022 7.4133954 6.800864 6.770037 6.9526215 6.50304 6.860692
1368125_at 6.3509603 6.2876053 6.4506392 6.0064144 6.2672434 6.3984528 6.162719 6.461774 5.8787603 6.0674844 6.0235515 6.4569035
1368126_at 6.2616935 6.3223205 6.474128 6.1763945 6.431263 6.7068033 6.6492887 6.7121387 6.130774 7.3363533 7.020015 6.4902015
1368127_at 6.8494854 6.721013 6.3824487 6.5132265 6.4229145 6.560036 6.5818934 6.425044 6.184216 6.447471 6.6169443 6.4503336
1368128_at 5.948423 7.2466216 5.874538 6.1685095 6.2791266 6.3493485 6.241559 6.2663097 6.482297 6.7209783 6.9727554 6.0447164
1368129_at 6.789183 6.6680155 6.854299 6.7817497 7.031844 7.0792923 6.9559627 7.1131177 7.0955534 7.025292 7.0498514 7.021603
1368130_at 4.728483 4.878768 4.6258507 4.7979403 4.816902 5.0065365 5.1328487 4.88132 4.8473587 4.7264013 4.8075085 4.61106
1368131_at 4.6078815 4.4794397 4.537796 4.696925 4.3616824 4.6308413 4.528004 4.3476734 4.6623487 4.786111 4.272716 4.3272996
1368132_at 9.859984 9.776351 9.280377 9.526644 9.601804 9.8214035 9.984786 10.041823 9.7986145 9.434978 9.491498 10.144009
1368133_at 7.270945 6.532344 6.978453 7.3337755 6.94758 7.255578 7.232163 7.46194 7.214669 7.1432595 7.1600566 7.2336392
1368134_a_at 8.483465 8.458232 8.325341 8.155972 8.513428 8.361828 8.104729 8.504866 8.300991 8.225167 8.501695 7.800499
1368135_at 6.044094 6.0237045 6.428268 6.336414 6.357563 6.721856 6.37796 6.1301894 6.3881345 6.096125 6.0650268 6.0097017
1368136_at 7.546995 7.5148377 7.5129457 7.7271557 7.2870803 7.4593177 7.409194 7.6151395 7.682064 7.916962 7.821744 7.3017435
1368137_at 6.027904 6.5390205 6.177803 6.4657054 6.1473556 5.9984307 6.410957 6.2075157 6.243555 5.9849 6.502762 6.2588754
1368138_at 6.0458527 6.149528 5.843202 5.901379 6.2677774 5.9718313 6.167183 5.931814 5.899508 6.297481 5.9457545 5.8559527
1368139_s_at 5.7785482 5.711785 5.560357 5.7071114 6.03304 5.673262 5.9735174 5.8030944 5.769594 5.5856285 5.591015 5.440198
1368140_at 5.791347 5.1712284 5.166404 5.324903 5.2211766 5.492059 4.870495 5.5802093 5.487102 5.1577234 5.5110793 5.540562
1368141_at 11.085672 11.0428915 10.959657 11.145753 10.933827 10.821528 10.802571 10.921489 11.023774 11.2365465 11.120976 10.958291
1368142_at 5.309665 5.3880663 5.479413 5.493947 5.185166 5.2170634 5.2528715 5.4808717 5.310164 5.511282 5.3727336 5.3970103
1368143_at 6.813909 7.0854473 6.4643455 6.272109 7.120478 6.8517284 6.818894 6.571149 6.6091933 6.6838875 6.505307 6.792341
1368144_at 5.4053955 5.3352084 5.378662 5.324516 5.069288 5.443678 5.538276 5.1995516 5.311691 5.421734 5.443717 5.4338226
1368145_at 6.376565 6.306961 6.31801 6.3233066 6.149152 6.5544977 6.3412967 6.6985073 6.4439383 6.346285 6.3662095 6.817825
1368146_at 10.942637 10.065922 9.7143755 9.506145 9.827562 9.354189 10.546548 9.781065 10.178057 8.335914 9.591688 10.724399
1368147_at 8.760661 7.9142995 7.5718937 7.0675006 7.473471 6.754202 8.314888 7.6217613 8.002563 5.882987 7.284017 8.6959305
1368148_at 4.494651 4.7280855 4.4263215 4.6679354 4.5625553 4.6009073 4.509205 4.5507994 4.754463 4.790718 4.379575 4.7378545
1368149_at 6.203071 6.143252 6.28132 6.1740985 6.1943326 6.1970577 6.2276444 6.24802 6.147923 6.365925 6.109425 6.092054
1368150_at 12.638321 12.589 12.880846 12.716053 12.797436 12.693912 12.65789 12.71408 12.606757 12.802151 12.664989 12.65105
1368151_at 9.924844 9.777258 9.84211 9.86031 9.793529 9.808972 9.928443 9.848621 9.853869 9.824133 9.943666 9.7988825
1368152_at 7.3922906 7.3291206 7.3595695 7.261097 7.41409 7.272537 7.4119086 7.385213 7.0432596 7.3597693 7.301817 7.265003
1368153_a_at 7.40338 7.244558 7.359126 7.08742 7.5486975 7.5693016 7.532547 7.292674 7.194494 7.0934243 7.297272 7.329566
1368154_at 7.021417 7.097707 6.896411 7.13773 6.9811454 7.2840576 7.241559 7.318534 7.2488403 6.9727674 7.2324433 6.7860227
1368155_at 11.712319 8.746319 12.617904 8.592588 11.689822 11.502163 11.468303 11.804862 10.162754 12.022344 9.555737 11.297574
1368156_at 5.624262 5.5744247 5.5969853 5.800715 5.9686875 5.9706755 5.9190803 5.6972923 5.681943 5.674116 5.7869306 5.7769947
1368157_at 6.3355937 6.388667 5.9980574 6.6103306 6.5573745 6.419426 6.637619 6.4706492 6.411343 6.313241 6.645566 6.4013176
1368158_at 8.438205 8.285576 8.385658 8.350389 8.069367 7.8670263 8.189433 8.39743 8.129777 8.221891 8.410071 8.4349985
1368159_at 8.3321 8.279989 8.039569 8.090288 8.24826 8.256052 8.23302 8.279126 7.972271 8.092567 8.360941 8.280586
1368160_at 8.568474 8.5347595 8.061119 8.915457 7.870905 9.920519 7.173332 9.3356085 8.925898 8.063489 8.222489 8.659208
1368161_a_at 14.025982 14.096389 14.13748 13.988503 14.183476 14.074155 14.111901 14.059377 14.098444 14.055635 14.047246 14.123446
1368162_at 4.653408 4.543644 4.740524 4.715805 4.7186155 4.6644325 4.783736 4.9288025 4.8071384 4.859131 4.663128 4.630681
1368163_at 9.87321 9.559241 10.11279 9.759145 9.781757 9.8965845 9.645865 9.905709 9.781611 9.696696 9.599384 9.607799
1368164_at 6.980756 7.397877 6.9668436 7.0881486 7.3294997 7.1852922 7.2408953 7.087219 6.917983 6.9431906 6.905365 7.0311837
1368165_at 7.8616414 7.7129774 7.765157 7.3187346 7.7943583 7.353978 7.6158857 7.648105 7.5344143 7.5401764 7.716225 7.749185
1368166_at 6.135624 6.0999713 5.965575 5.191126 5.931219 5.884998 5.823695 5.9790764 5.602889 5.707102 5.8792496 6.1820946
1368167_at 5.867394 6.031765 5.7129507 5.8747754 5.756174 6.0113964 5.97668 5.7872143 5.709646 5.5031037 5.3522053 5.488743
1368168_at 8.90942 8.346841 8.1074505 8.495403 8.100412 7.6101456 7.2071595 8.285819 8.429184 9.195331 7.3463173 7.61926
1368169_at 6.5081267 6.500697 6.5350213 6.4523225 6.477119 6.5641 6.881176 6.3836966 6.239585 6.329866 6.705832 6.638199
1368170_at 4.1019373 3.8907773 3.796191 3.8614223 3.92671 3.8451426 3.9665308 3.9952257 4.002473 4.083805 4.2836037 4.0591197
1368171_at 9.534516 9.4746 7.762514 8.482584 9.147001 10.321466 9.4093 9.676731 9.553146 8.460368 10.447486 8.09814
1368172_a_at 7.2087064 7.3025017 5.337857 5.976316 6.699302 7.901352 7.327559 7.1513124 7.384757 5.9477205 8.249329 5.7674837
1368173_at 7.222465 7.038326 7.5223293 7.280468 7.3865886 7.2620535 7.5842113 7.271075 6.906319 7.6250925 7.7628465 7.3413525
1368174_at 4.096967 4.187123 4.0836277 4.326351 4.1733723 4.0899086 4.03313 3.9944956 4.2230434 4.0884323 4.0034842 4.1505384
1368175_at 7.3212614 7.0123153 7.373986 6.491034 6.7681336 7.1811295 7.074801 7.438265 6.714219 6.916324 7.4569464 7.19623
1368176_at 8.071222 7.8602705 7.5525665 7.868271 7.8023133 8.006496 8.020113 7.8681545 7.8531585 7.8262544 7.8082056 7.945
1368177_at 7.3765965 7.5190535 7.969496 7.4012384 7.6988025 7.33815 7.0054936 7.3261504 6.9592905 7.8354697 7.2501717 7.9691753
1368178_at 9.183005 8.737879 9.035454 8.524691 8.96451 9.135432 8.97498 9.184804 8.884648 8.956184 9.163727 9.083175
1368179_at 7.254272 7.544921 7.3563275 7.1436563 7.649832 7.3450937 7.3694777 7.356476 7.3074226 7.2793646 7.226943 7.273888
1368180_s_at 12.373314 12.685824 13.127955 13.106344 12.56283 12.579929 13.214626 12.988882 12.751126 13.070951 13.369919 13.355815
1368181_at 10.044104 10.007874 9.7111845 10.31738 9.794385 10.0802 10.084656 10.338517 10.284309 10.304257 10.198069 10.4328785
1368182_at 4.5033493 4.487445 4.584405 4.62049 4.600149 4.6939335 4.6485853 4.5515146 4.428664 4.373645 4.423415 4.5027256
1368183_at 7.920879 7.7957087 8.101318 7.9590096 7.9122715 7.915354 7.8893514 7.9556484 7.9453654 7.962966 7.7878413 7.795943
1368184_at 8.626994 8.574385 8.251358 8.342458 8.245784 8.329029 8.815679 8.471958 8.449074 8.29049 8.898153 8.609177
1368185_at 4.9905143 5.2512593 5.200465 5.5216494 5.3073893 5.381871 5.435231 5.1124206 5.032849 5.227531 5.34097 5.376208
1368186_a_at 6.532649 6.5760884 6.7177086 6.6750493 6.5071254 6.8649564 6.6226954 6.702258 6.3970165 6.5382915 6.5197816 6.6316714
1368187_at 7.7304573 8.617774 7.935736 7.7871227 8.231309 7.8896084 7.713836 8.628169 7.9123383 7.915101 7.774059 8.059824
1368188_at 13.664697 13.607094 13.195419 13.366271 13.456554 13.674812 13.700583 13.650797 13.57763 13.405468 13.827236 13.693765
1368189_at 10.4295 10.016189 10.699599 10.438405 10.427073 10.581559 10.540843 10.79198 10.452263 10.942412 10.719694 10.636233
1368190_at 5.310099 5.4746203 5.3012953 5.001628 5.2064023 5.283809 5.1678567 5.234456 5.138601 5.1652255 5.630808 5.1106815
1368191_a_at 11.015075 11.104556 11.020105 11.161159 11.08873 11.245032 11.065079 10.973135 10.722652 10.710945 10.992662 11.002768
1368192_at 4.9605403 5.609039 5.059803 5.079328 5.1400948 5.364766 5.1433716 5.205051 5.107481 4.83109 4.943 5.076038
1368193_at 5.5289183 5.5254645 5.39794 5.6939926 5.4264193 5.5147 5.4565735 5.3596907 5.265027 5.405689 5.4614058 5.4601593
1368194_at 4.3719425 4.4301786 4.597725 4.462279 4.587756 4.4478006 4.3985534 4.46089 4.4944057 4.3650355 4.463595 4.5378237
1368195_at 6.3139267 6.171083 6.16973 6.259086 6.456671 6.499448 6.3765345 6.1869636 6.2324657 6.0781584 6.3348618 6.2018423
1368196_at 5.0809126 5.002368 4.950943 4.936046 4.9743075 4.987463 4.984073 4.9890223 5.1271343 5.086484 4.955274 4.965873
1368197_at 4.5808735 4.4817314 4.4586906 4.3660994 4.1330614 4.1789865 4.504694 4.5115137 4.3786373 4.541088 4.3536663 4.440365
1368198_at 5.73606 6.0940266 5.8590765 5.890266 5.599121 5.814883 5.973357 5.774786 6.0211587 5.709277 5.927725 5.904696
1368199_at 7.7062583 7.7859874 7.71832 7.510552 7.684745 7.632269 7.705744 7.6773353 7.561824 7.5231724 7.71733 7.719882
1368200_at 6.112333 6.0883274 6.3539777 6.225606 6.193669 6.398271 6.2782035 6.1209574 5.9332323 5.984276 6.1647544 6.15195
1368201_at 5.978238 5.9902334 5.9947114 5.800496 5.9486947 6.3547072 5.884356 5.810059 5.9135427 5.890295 6.186509 5.937358
1368202_a_at 8.091858 8.007201 8.084467 8.393302 7.967082 8.033268 7.661234 8.066984 8.461178 8.242397 8.11404 8.098573
1368203_at 5.1384783 5.128469 5.480668 5.118643 5.458457 5.2108545 5.3872538 5.2227635 5.538991 5.2693386 5.3483825 5.4770975
1368204_at 6.2669506 6.4068017 6.155235 6.3574953 6.5820084 6.3698306 6.155669 6.516997 6.137235 6.2374763 6.1076813 6.2096243
1368205_at 13.48323 13.272774 13.466357 13.214829 13.347568 13.2697935 13.492495 13.419491 13.245548 13.272355 13.295015 13.37816
1368206_at 8.185822 8.264054 8.161287 7.947276 8.242453 7.8533764 8.233295 8.102451 7.947248 8.070835 8.362214 8.123085
1368207_at 5.9946938 6.3439846 5.996316 5.7596436 6.1812086 5.9382653 6.2426724 6.1994815 5.9238906 5.9903355 6.1400847 6.125526
1368208_at 5.9532723 5.7685957 5.652334 5.910926 5.870039 5.7371078 5.523444 5.746474 5.902306 5.8305883 6.1277437 5.828312
1368209_at 5.827785 5.8668337 5.803971 6.5292187 6.109969 6.2501454 6.2528377 5.9003277 6.293116 6.060033 5.6893907 5.9303737
1368210_at 4.872205 4.866317 4.6639156 4.996982 5.001957 4.9272275 4.892662 4.974887 4.807647 4.693387 4.6395483 4.9692955
1368211_at 12.196704 12.211043 12.177314 12.11967 12.244583 12.103435 12.255906 12.139818 12.111197 12.101875 12.091346 12.11459
1368212_at 7.943599 7.701406 7.941983 7.7644677 7.648964 7.587058 7.945196 7.8436933 7.5158267 7.8014836 7.99609 7.903728
1368213_at 8.326548 8.856357 8.427109 8.298235 8.538859 8.571983 8.693613 8.597647 8.740405 8.508898 8.641177 8.72671
1368214_at 7.5866637 7.236307 7.48193 7.3706536 7.589882 7.1466007 7.665147 7.4282203 7.383662 7.216008 7.453474 7.707445
1368215_at 9.657893 9.54875 9.541894 9.573471 9.515695 9.863134 9.5090685 9.70955 9.528769 9.631489 9.573555 9.65286
1368216_at 9.227187 9.153647 9.006801 8.872155 8.987695 8.930488 9.005824 8.895979 8.860658 8.760241 8.840808 8.928144
1368217_at 8.44915 8.39512 8.729099 8.443378 8.403561 8.6347885 8.636452 8.91321 8.549276 8.570013 8.619932 8.935114
1368218_at 5.4044967 5.106017 5.491062 5.169374 5.31293 5.586088 5.537926 5.454913 5.363038 5.141404 5.504487 5.540602
1368219_at 6.476306 6.4717727 6.5622663 6.2401648 6.345186 6.789866 6.8412867 6.578089 6.427863 6.3826547 6.739994 6.388027
1368220_at 8.380305 8.552666 8.401138 8.279933 8.447004 8.549095 8.381334 8.622664 8.530366 8.476158 8.569608 8.511502
1368221_at 9.542205 9.730584 9.910523 9.352085 9.529881 9.667872 9.772556 9.482942 9.412997 9.619613 9.718642 9.500511
1368222_at 6.2281785 6.174413 6.413189 5.8400335 6.259434 6.261012 6.361802 6.1564517 5.950242 5.9838104 6.3291726 6.0839634
1368223_at 6.954876 6.4539185 6.6249194 6.9176545 6.413407 7.0285463 7.185161 6.8796315 6.915242 6.9300847 7.161424 7.2497606
1368224_at 13.317805 13.191257 13.163064 13.166861 13.18368 13.163764 12.831463 13.242574 13.23396 13.063155 13.208921 13.388789
1368225_at 7.098673 7.129465 6.9319773 6.8347964 7.175371 6.9842634 7.007818 7.193529 6.928361 6.714457 7.2039905 6.991344
1368226_at 7.7843013 7.9934006 7.0327144 7.078526 7.7052927 7.3917303 7.245579 7.2304387 7.18915 7.145925 7.575284 7.2501283
1368227_at 8.269679 8.368931 8.480666 8.094164 8.467838 8.629345 8.269535 8.697276 8.259228 8.350263 8.997292 8.2376795
1368228_at 8.094065 8.297041 8.152042 8.055341 7.9779897 8.159903 8.2160425 8.307055 8.329435 8.163619 8.238024 8.429073
1368229_at 6.3637 6.610946 6.5671453 5.9180117 6.678585 6.3280535 6.6512566 6.481975 6.414553 6.1825404 6.719929 6.23851
1368230_a_at 8.830194 8.513372 8.53414 8.45311 8.604336 8.563802 8.750914 8.585995 8.586149 8.489024 8.57565 8.487396
1368231_at 7.2066236 7.048434 7.2005296 6.959408 6.932497 7.413575 6.7336087 7.216426 6.719667 6.731515 7.1000204 6.9019637
1368232_at 8.323557 7.903591 7.989454 8.089995 8.436801 8.008131 8.387933 8.428788 7.746656 7.9392195 8.207614 7.982664
1368233_at 8.134369 8.174908 7.59374 7.788913 8.121643 7.6794486 8.091003 7.818808 7.7287536 7.5899234 7.962157 7.8820934
1368234_at 8.118663 8.115664 8.111877 8.172666 8.066962 8.320121 8.133315 8.277342 8.242365 7.8862195 8.538008 8.187176
1368235_at 7.3507056 7.323185 7.292135 7.1151037 7.4407406 7.1983604 7.300168 7.3251123 7.3003964 7.2372184 7.389427 7.2523947
1368236_at 4.2895517 4.417476 4.2567544 4.443668 4.2259817 4.3009987 4.1856866 4.176897 4.5157223 4.485426 4.36139 4.2776065
1368237_at 5.05496 4.8187513 4.8362446 5.294244 4.8792944 4.9023767 4.733744 4.661031 4.5415635 4.881933 4.674404 5.410926
1368238_at 5.0721183 5.424682 5.318974 4.9253445 5.1842604 4.9315457 4.995515 5.0526977 4.9866686 4.864522 4.963516 5.232639
1368239_at 8.717908 9.111211 9.097891 8.543488 8.81889 8.946143 9.089524 9.08279 8.761597 8.711428 9.015066 8.890106
1368240_a_at 4.4635615 4.8217697 4.517788 4.5093446 4.5697994 4.4728546 4.4379864 4.7007856 4.51334 4.3709755 4.505382 4.460081
1368241_a_at 8.296032 8.39745 8.308027 8.324013 8.831738 8.517151 8.543593 8.42436 8.455718 8.393834 8.301653 8.414635
1368242_at 4.721579 4.6991196 4.768466 4.670072 4.6278267 4.6239076 4.8064604 4.834802 4.706356 4.5903645 4.7051287 4.9940653
1368243_at 5.6249423 5.2188225 5.154408 5.0346394 5.2757063 5.2930627 5.334553 5.13229 5.08026 5.210268 5.430137 5.181655
1368244_at 9.535781 9.849268 9.762418 9.437265 9.647994 9.739001 9.501524 9.599395 9.63546 9.495519 9.863167 9.850527
1368245_at 12.148676 12.007665 12.231963 12.278037 12.037524 12.006613 11.822385 11.993101 11.81725 12.034569 12.547317 12.248192
1368246_at 5.769782 6.122076 5.895279 5.694564 5.5782504 5.5579734 5.456322 5.707898 5.5267005 5.4795494 5.7405357 5.353023
1368247_at 6.124294 6.0079527 6.5569534 6.2928987 6.2769504 6.4549603 6.0505958 6.798315 6.70804 6.3496375 6.7079988 6.3447723
1368248_at 5.6821833 6.007131 5.6576447 6.2078433 5.544096 5.906665 5.7212324 5.4730616 5.5464325 5.7854586 5.287492 5.899762
1368249_at 9.688543 9.596773 9.486295 9.206223 9.812246 10.154235 9.791876 10.493802 10.216078 9.610498 10.30574 9.959575
1368250_at 3.9414897 4.04623 3.8880613 4.0540237 4.069488 4.1326637 4.0512533 3.9289575 3.9272954 3.9439967 3.9967175 4.020695
1368251_at 5.7426376 6.053547 5.9167094 5.7187376 5.923882 5.9032407 5.9725885 5.930852 5.706868 5.8346863 5.833911 5.865798
1368252_at 3.5611136 3.5816715 3.4349234 3.4631803 3.357025 3.5147624 3.46699 3.5565333 3.4359405 3.357102 3.5762527 3.4257913
1368253_at 12.530924 12.550348 12.4727955 12.230172 12.547128 12.458424 12.38296 12.350602 12.186628 12.15374 12.414305 12.161863
1368254_a_at 5.539206 5.38399 5.3023396 5.42363 5.62166 5.5072846 5.5326996 5.580299 5.239285 5.3237844 5.415655 5.503454
1368255_at 4.370609 4.4326906 4.5197153 4.6229157 4.507249 4.41784 4.432828 4.212975 4.5360103 4.498859 4.335226 4.461723
1368256_at 3.4501243 3.5029197 3.3890605 3.5949323 3.6154885 3.4729247 3.7348142 3.4905703 3.8125987 3.4557278 3.560853 3.6067336
1368257_at 4.3101163 4.2651277 4.5018044 4.0256634 4.229684 4.259242 4.142313 4.308163 4.0308475 4.2725387 4.482428 4.2617073
1368258_at 5.6512675 5.618945 5.67756 5.6797996 5.481125 5.479395 5.3921366 5.3791857 5.6990128 6.0524755 5.3243794 5.3981705
1368259_at 6.9235845 7.4045725 7.183883 7.2316914 7.385238 7.6051836 7.3461504 7.432281 6.988766 7.098533 7.457734 7.171781
1368260_at 5.462364 5.3427057 5.0785656 5.132618 5.336898 5.4067917 5.36553 5.3798623 4.9071035 5.3414297 5.1348276 4.9743977
1368261_at 4.703925 4.6398907 4.634857 4.6855664 4.737298 4.7486267 4.702032 4.4849343 4.6451826 4.3216505 4.491868 4.3102427
1368262_at 6.404115 5.877306 6.8314013 6.09134 6.0553913 6.568155 6.0047226 6.3048 5.8194294 6.184718 6.2096615 6.5699086
1368263_a_at 4.431966 4.5696287 4.556553 4.4736857 4.377555 4.394554 4.3985677 4.4872785 4.156532 4.548091 4.2559586 4.1928883
1368264_at 7.224654 7.2379622 7.2847304 6.8816113 7.336552 7.1946597 6.7682567 7.237324 6.9012966 6.8314204 7.4216814 7.175262
1368265_at 8.90449 8.611095 8.548611 8.1029005 8.542732 8.710665 8.710738 8.606137 8.810975 8.426058 8.78982 8.263197
1368266_at 13.152424 13.30497 13.221418 13.1129875 13.158105 13.232242 13.36437 13.3807955 13.271725 13.132858 13.320214 13.416343
1368267_at 7.207023 7.0666304 7.010705 7.0278325 7.0315666 7.3884306 7.031109 7.1730433 6.9727407 7.255179 7.0716147 7.199353
1368268_at 7.3081737 7.3541784 7.458045 7.253523 7.679384 7.3356047 7.6809597 7.4428544 7.133925 7.570005 7.497979 7.3745055
1368269_at 3.9432895 3.7737823 3.8918242 3.7427123 3.9705803 3.7946382 3.7851136 3.9873183 3.9576156 3.7772622 3.791151 3.647143
1368270_at 6.7629123 6.961163 7.118851 6.550483 7.2114534 6.977816 6.825199 6.799917 6.7489114 6.9682574 6.654864 7.0022707
1368271_a_at 4.1653247 4.60472 4.3752823 4.623068 4.6296663 4.454857 4.710246 4.8626213 5.0734534 4.2027144 4.50461 4.2817063
1368272_at 10.099716 9.978835 10.496218 9.94301 9.788083 10.1038475 10.282762 10.571827 10.158775 9.499281 10.134288 10.447303
1368273_at 9.233948 9.043296 9.403363 9.388302 9.242415 9.196389 9.209213 9.287481 9.26864 9.387613 9.277002 9.24804
1368274_at 8.293044 8.333682 8.0801525 8.094786 8.231605 8.250679 8.374707 8.377884 8.022531 7.9953237 8.372216 8.2745905
1368275_at 10.688418 10.382537 10.202324 10.710872 10.652086 10.846226 10.775162 11.253829 10.386134 11.233453 11.180747 10.9833765
1368276_at 8.075901 8.155746 7.957929 8.199276 7.9846225 8.142323 8.057684 7.977733 8.021078 8.262686 7.915022 8.069262
1368277_at 8.456844 8.172838 8.421527 8.022673 7.9108896 8.353555 8.002863 8.402939 8.071746 7.987484 8.198051 8.224136
1368278_at 6.5244255 6.6491237 6.174174 6.786139 6.5991964 6.374493 6.759247 6.827186 6.690471 6.896666 6.764197 6.491629
1368279_at 4.4779325 4.299164 4.6365995 4.5924625 4.2623816 4.381628 4.439127 4.5436244 4.5507097 4.65186 4.7303405 4.2082973
1368280_at 12.12426 12.084729 12.175637 12.367565 12.145498 12.145767 12.164553 12.240115 12.041128 12.1581955 12.031263 12.268866
1368281_at 6.103877 6.018256 5.9863405 6.0862684 6.117343 6.1913133 6.124765 6.236106 6.0918937 6.013397 5.9893937 5.900634
1368282_at 4.349031 4.3029814 4.294834 4.658575 4.360279 4.550051 4.430729 4.4153357 4.5399766 4.516625 4.325345 4.2623067
1368283_at 11.118074 11.0174465 10.9926605 11.206755 10.930959 11.102097 10.662746 11.530811 10.535849 11.255243 11.090081 10.987695
1368284_at 7.547122 8.460194 7.7220016 8.040972 8.004063 8.194447 8.272623 8.198231 7.8506255 7.720164 8.0470295 7.723202
1368285_at 5.2969275 5.0794635 5.234601 5.147129 5.0838475 5.332296 5.1230974 5.1823053 5.161068 5.0122137 5.194175 5.2024946
1368286_at 6.9902873 7.1022277 6.952531 7.021824 7.1280155 7.0435867 7.1105094 7.053556 6.9693575 6.9581523 7.110036 6.9785395
1368287_at 4.8522053 5.080892 5.2301435 5.1038647 4.990983 5.183939 5.0474906 4.989104 4.7339234 4.780679 5.220915 5.2070947
1368288_at 14.183335 14.27944 14.220407 14.17846 14.247573 14.193741 14.24349 14.233777 14.170289 14.20505 14.188477 14.195879
1368289_at 11.572981 11.080819 11.068717 11.378529 11.485737 11.169536 11.610698 11.491096 11.48171 11.268479 11.55104 11.4418545
1368290_at 3.4794693 3.4679224 3.6168141 3.53535 3.481733 3.7171972 3.597388 3.509226 3.3631809 3.4912786 3.4201887 3.6489275
1368291_at 8.825681 8.79777 9.083728 8.704851 8.858315 9.002248 9.160839 8.55768 8.581815 8.798279 9.1121 9.188722
1368292_at 7.8190784 7.6304464 7.2953315 7.4379344 7.6220207 7.68192 7.71362 7.716036 7.7110143 7.138921 7.5078545 7.542035
1368293_at 5.8487735 6.080142 6.1954303 5.518884 6.222989 6.1250305 6.1417146 6.089121 6.095984 5.9602246 6.040749 6.1872525
1368294_at 10.290377 10.394126 10.41774 10.163088 10.566584 10.451378 10.549674 10.332508 10.090914 10.396823 10.298214 9.989195
1368295_at 9.195451 9.134183 9.656839 9.234392 9.184358 9.586342 9.160023 9.215071 9.050304 9.23123 9.333992 9.297267
1368296_at 9.06939 8.763069 9.415407 9.120573 9.059786 9.24125 8.796465 9.232927 9.025461 9.247436 9.039356 9.328289
1368297_at 4.993211 4.979776 4.8931518 5.5528955 5.0183983 5.146641 5.1019983 5.0801935 5.4839745 5.4677486 5.116829 4.990117
1368298_at 6.0866537 5.893451 5.77579 5.8322997 5.928006 5.904408 5.8357606 5.6466913 5.6556067 5.6473746 5.8411646 5.6568246
1368299_at 4.6056156 4.3203907 4.518237 4.4446306 4.401211 4.1436644 4.4670706 4.430355 4.4373817 4.4446454 4.318327 4.2287273
1368300_at 5.8385005 6.1301913 5.7615366 5.78192 5.6842904 5.9366913 5.7996445 6.1512117 5.854458 5.726806 5.972176 5.797022
1368301_at 6.5805383 6.410442 6.280504 6.7756033 6.359895 6.347063 6.7996173 6.4616103 6.5807853 6.5741296 6.6279416 6.2891564
1368302_at 5.1865225 5.153975 5.3776975 5.4759617 5.3287544 5.1590176 5.56579 5.2019053 5.1513987 5.1464515 5.398478 5.266623
1368303_at 7.3099465 7.2655373 6.9811997 7.2332444 6.9221377 6.93778 7.5926247 7.265604 7.2704625 7.373027 6.982703 6.6929154
1368304_at 11.665522 11.5881605 11.396374 10.951543 11.290845 11.489244 11.488038 11.398356 11.315017 11.030058 11.651086 11.747369
1368305_at 8.23227 7.9035025 8.019611 8.003428 8.203462 8.246738 8.359244 8.113239 8.088259 8.147951 7.9997735 8.223018
1368306_at 6.5345707 6.2510734 6.5696225 6.304614 6.382246 6.504542 6.3248243 6.334737 6.322124 6.320196 6.386864 6.449813
1368307_at 6.2299623 6.1025286 6.2609563 6.2138777 6.3406687 6.461985 6.440913 6.359577 6.35103 6.4047847 6.3283224 6.3363156
1368308_at 8.359941 7.3194923 7.386075 7.120682 6.580846 6.4879966 7.520738 6.31016 6.839756 6.927391 6.797303 6.744116
1368309_at 7.160324 7.3351655 7.3295364 7.2597456 7.2304854 7.306481 7.2875304 7.309728 7.209517 6.9878454 7.562235 7.6057014
1368310_at 6.0186696 6.112114 5.9217443 5.983739 6.2651486 5.8658686 5.912359 6.135062 5.873473 5.815304 6.042781 5.9356394
1368311_at 7.6035814 7.9082046 7.451073 7.758129 7.9253116 7.7919726 8.029668 8.0571995 7.756168 7.87305 8.109213 8.202398
1368312_at 5.4613714 5.212018 5.12525 5.295744 5.298807 5.330466 5.247108 5.17699 5.0342317 4.829537 5.5503016 5.215852
1368313_a_at 4.344454 4.3552313 4.568734 4.6598105 4.46465 4.2880235 4.5828733 4.43262 4.261218 4.429844 4.495606 4.5027018
1368314_at 9.592312 9.484937 9.657523 9.565057 9.799873 9.759412 9.104038 9.858928 9.50031 9.7296295 9.445701 9.820122
1368315_at 7.2271156 7.309226 6.9854918 7.2179837 7.047774 7.211119 7.151144 7.4205594 7.229518 7.0581574 7.144486 7.1119733
1368316_at 10.754811 10.949663 10.832793 10.667875 11.290119 11.153563 10.727017 10.868022 10.628869 11.069244 10.9868555 10.832376
1368317_at 5.2890096 5.602105 5.368061 5.018811 5.192957 5.115405 5.2014794 5.0532384 5.2639008 4.812705 5.1492176 5.3820076
1368318_at 7.024634 6.8690042 6.8704467 7.216157 6.319874 6.3891783 6.8123093 7.3554354 7.137388 6.7661705 6.719539 7.09791
1368319_a_at 5.2394524 5.0411196 4.923337 5.26888 4.8024244 4.868514 4.923274 5.175604 5.5191536 5.209715 4.8130045 5.000118
1368320_at 4.700727 4.505321 4.6943927 4.5846734 4.5752397 4.8697743 5.065772 4.4609127 4.774507 4.712827 4.605155 4.4658937
1368321_at 7.114656 7.890598 6.806302 7.0524435 6.8769 7.3685517 6.273641 8.110138 6.377706 5.554084 5.937938 5.756943
1368322_at 8.206213 8.326149 8.001523 8.163507 8.025636 7.9676123 8.349852 8.283514 8.185695 8.140766 8.521877 8.068943
1368323_at 6.9931264 7.048611 6.7955637 6.321222 7.206373 6.3265653 6.4928913 6.878005 6.814266 6.363459 7.008457 6.439786
1368324_at 5.4687567 5.610959 5.468807 5.3562284 5.4403896 5.328397 5.411501 5.488871 5.324242 5.4322367 5.0617857 5.3206167
1368325_at 8.001781 7.6848674 7.1075974 7.119744 7.4415994 7.5909634 7.4171658 7.668514 7.610814 7.098707 7.7158113 7.4518003
1368326_at 6.6311297 6.683256 6.894545 6.37797 6.932853 6.5789204 6.536063 6.8403916 6.1493764 6.3757434 6.731797 7.012063
1368327_at 6.3197 6.461539 6.5738196 6.612469 6.5862427 6.633633 6.758974 6.4879084 6.308132 6.295082 6.5314074 6.646404
1368328_at 8.001915 8.108162 8.364346 7.961599 7.7508297 7.8595996 7.715913 7.996058 7.753254 7.6633453 8.382711 8.081163
1368329_at 5.3523955 5.55868 5.33986 5.3504047 5.4333 5.530568 5.5001154 5.4851294 5.23479 5.366184 5.4973645 5.4062185
1368330_at 6.600477 6.5087514 6.257104 5.946786 6.4152374 5.9687395 6.595851 6.436456 6.581915 6.2516456 6.3600497 6.341433
1368331_at 11.325032 11.355726 11.558141 11.218937 11.59359 11.372132 11.550459 11.314451 11.236653 11.477172 11.348596 11.40318
1368332_at 5.6776333 6.965288 6.3200774 5.596666 6.6880593 6.8437214 6.899414 7.323373 6.116806 6.3988647 6.1432886 6.146642
1368333_at 5.123585 5.0093355 4.9536824 5.048668 5.0421176 5.289687 4.9510255 4.8448443 5.053985 4.7231383 4.735357 4.9370847
1368334_at 6.8641796 6.786758 6.4934807 7.011373 6.981082 6.9474936 6.8584104 7.137604 6.3996677 7.0312195 6.934083 6.807658
1368335_at 13.598785 13.617238 13.618502 13.645504 14.096135 13.239932 13.4987955 13.619765 13.710019 13.745829 13.295827 13.471539
1368336_at 11.816371 11.252917 11.393737 10.929616 11.1476 10.913704 10.811867 10.706375 10.504525 11.177097 10.941974 10.906801
1368337_at 6.021014 5.931129 5.9360604 6.074254 5.8492646 5.9607396 6.011031 5.9127636 5.8237967 5.6411247 5.712094 5.8639994
1368338_at 4.65331 4.7371564 4.6562643 4.777146 4.856139 5.1320605 4.8045897 4.549865 4.6880617 4.7151995 4.7722335 4.877888
1368339_at 4.930894 4.870672 4.67992 4.749174 4.63601 4.8147125 4.9703217 4.6111465 4.844286 4.9038544 4.6112776 4.715273
1368340_at 7.4999857 7.4713173 7.750373 7.286597 7.2544165 7.2006626 7.16653 7.324915 7.2241883 7.2252717 7.316543 7.3872995
1368341_at 7.124437 7.154155 7.2489924 6.89558 7.104275 6.996971 7.1714935 7.092726 6.9832845 7.2808228 7.29566 7.1642065
1368342_at 4.2329903 4.3158913 4.4037743 4.095026 4.273632 4.215312 4.181036 4.327221 4.309884 4.2012634 4.254978 4.3594165
1368343_at 5.538397 5.366332 5.537788 5.580454 5.5203 5.5113897 5.7351265 5.4039106 5.5319343 5.319694 5.3521185 5.4533668
1368344_at 3.6080673 3.6183646 3.404154 3.5284553 3.6938307 3.5872746 3.468304 3.6080616 3.570593 3.5770953 3.499177 3.6090288
1368345_at 4.6239066 4.4794397 4.505686 4.3028793 4.6944504 4.5878983 4.522112 4.45187 4.349236 4.335345 4.4228525 4.5344186
1368346_at 6.7174206 6.7118363 6.6441164 6.5567875 6.9985175 6.364227 6.596778 6.6965227 6.7210536 6.4922886 6.6084614 6.3235936
1368347_at 5.9112825 5.65633 5.902921 5.875156 5.9739637 5.8396378 5.7255497 5.867683 5.73497 5.72892 5.848239 5.7712803
1368348_at 4.732789 4.901712 4.6520033 4.496496 4.757033 4.563416 4.923646 4.398205 4.562608 4.4781637 4.6145673 4.844583
1368349_at 5.5593185 5.5756626 5.7175665 5.5306816 5.6502852 5.5336294 5.577199 5.6975293 5.6545625 5.473368 5.8310094 5.639905
1368350_at 3.691539 3.6971946 3.6125169 3.875103 3.7631748 3.5769057 3.5525427 3.864844 3.6644313 3.6987355 3.5991914 3.5707295
1368351_at 6.6102095 6.5724173 6.575537 6.6173215 6.9127793 6.9374986 6.72401 6.485577 6.44258 6.1839666 6.608833 6.518375
1368352_at 4.5279956 4.558708 4.2849126 4.696438 4.400122 4.5114822 4.567487 4.4533844 4.59408 4.3939953 4.6642847 4.2991214
1368353_at 5.79982 5.7551746 5.6224923 6.080646 5.5502872 5.934524 5.43372 5.8210316 5.7247343 5.627722 5.858266 5.6535177
1368354_at 9.80135 9.742175 9.201043 9.510365 9.644709 9.814661 9.769648 9.431665 9.375361 9.980554 9.146992 9.515887
1368355_at 4.7436295 4.5781727 5.3136086 4.952531 5.001957 4.7760673 5.0177293 5.259282 4.9930773 5.1136875 4.8705864 5.420519
1368356_a_at 9.149395 9.258971 9.309083 9.278043 9.581972 9.323426 9.578247 9.429721 9.069152 9.282843 9.2783575 8.904487
1368357_at 6.2437043 6.27582 6.115503 6.1494923 6.290275 6.351879 6.351666 6.1614537 6.01467 6.2598596 6.07261 6.2276583
1368358_a_at 4.0966606 4.456326 4.0956573 4.263711 4.1854115 4.009148 4.0902257 4.162749 4.4206147 4.389897 4.1131077 4.355356
1368359_a_at 4.793191 4.4933014 4.944214 4.790963 4.7083282 4.5593557 4.436287 4.6769476 4.5772533 4.2169957 4.829137 4.544471
1368360_at 13.668319 13.676257 13.778976 13.690572 13.689127 13.782825 13.60769 13.755785 13.702489 13.718056 13.725273 13.714139
1368361_a_at 7.0514584 7.062003 7.122929 6.703699 7.1130977 7.0298862 7.2563434 6.7353153 6.80375 6.8873205 6.8744926 6.8957195
1368362_a_at 10.762885 10.856958 10.813106 10.749236 10.888003 10.789967 10.882622 10.79453 10.726537 10.711675 10.772401 10.815754
1368363_at 4.112401 4.37205 4.1986904 4.1623087 4.2989645 3.981497 4.123597 4.315311 4.0651035 4.1712904 3.9367175 4.1741767
1368364_at 5.3832235 5.240229 5.1403847 5.5391912 5.3776836 4.963629 5.2426276 5.1575627 5.0752907 5.2353363 5.0065823 5.090711
1368365_at 11.925173 11.986051 12.121964 11.953325 11.912723 11.959096 12.061071 12.005618 11.876891 12.041684 11.965525 11.9171095
1368366_at 4.9657893 5.150468 4.9273367 4.937687 4.969389 5.0871096 4.968322 4.9260225 4.9615326 5.0595107 5.0738325 4.9144363
1368367_at 5.7714043 5.8373327 5.810252 6.085373 5.9555492 5.8961782 6.0686183 5.7651167 5.908487 5.8600564 5.953128 5.667686
1368368_a_at 9.965492 9.582723 9.780121 9.704823 9.579684 9.397565 9.839561 9.8718195 9.350909 9.638342 9.487904 9.823379
1368369_at 4.4128337 4.462777 4.557025 4.61948 4.5579424 4.5845737 4.660804 4.637955 4.5217986 4.3253107 4.5069246 4.5504494
1368370_at 5.137841 4.9138703 5.0770626 5.2753296 5.1686935 5.422177 5.305005 5.328435 5.1061873 5.119591 5.2976837 5.30952
1368371_at 5.623046 5.461423 5.505578 5.4283037 5.4539633 5.705271 5.3504734 5.30105 5.5359125 5.3869963 5.3556833 5.738511
1368372_at 7.552584 6.7580686 7.4799395 7.5174785 7.511494 7.18211 7.4535995 7.0419426 6.635328 6.262511 7.279612 8.066839
1368373_at 4.6450253 4.831422 4.6471977 4.706787 4.786785 4.694358 4.6396704 4.5610714 4.66249 4.846657 4.7516184 4.569319
1368374_a_at 6.3612022 5.962247 5.8812118 5.886224 6.227185 6.2612033 6.036481 5.9898295 6.1709557 6.030692 5.9878616 5.8618965
1368375_a_at 5.1295476 5.5446444 5.4315057 5.2031255 5.691379 5.4534326 5.2669983 5.763682 5.5127025 5.501586 5.511645 5.7012935
1368376_at 6.807059 7.850888 7.59742 8.021054 9.800524 9.251584 8.712505 9.740271 10.070792 8.965875 9.883675 8.631209
1368377_at 4.8759656 5.093938 5.492256 4.8197784 5.111107 5.323418 5.052187 5.124028 5.1035275 4.908096 5.1492176 5.041606
1368378_at 11.84377 11.216696 11.449773 11.543764 11.168619 11.734419 11.3458 11.629658 11.340958 11.1063 11.558566 11.363578
1368379_at 7.8198824 7.8233867 7.982934 8.2001095 7.842421 7.9600387 8.000377 7.898444 7.861937 7.8072605 7.6488748 7.924419
1368380_at 13.905768 13.915991 13.966401 13.972403 13.952613 13.961736 13.967063 14.003865 13.974499 14.001342 14.00096 13.929069
1368381_at 4.9033346 4.6977787 4.869234 4.730629 4.8808837 4.854499 4.89552 4.842656 4.8476315 4.836569 4.847371 4.9082656
1368382_at 6.6636276 6.39124 6.50961 6.512729 6.609313 6.655164 6.1568723 6.3204193 6.3489904 6.5059996 6.2089767 6.2475677
1368383_at 6.522484 6.488475 6.5790987 6.225029 6.700118 6.389867 6.6358094 6.571916 6.102071 6.104504 6.4722357 6.47307
1368384_at 4.4346194 4.436405 4.2175784 4.3392544 4.3529873 4.473003 4.4434886 4.642061 4.220234 4.3534803 4.450143 4.215719
1368385_a_at 8.597165 8.620164 8.582636 8.278376 8.523536 8.375456 8.606106 8.556413 8.543877 8.459686 8.493912 8.5239725
1368386_at 9.610475 9.585909 9.595692 9.362669 9.497022 9.679075 9.5746155 9.499347 9.483727 9.390893 9.6952095 9.576228
1368387_at 11.115126 10.845949 11.190427 10.950455 11.287227 11.01379 10.865249 11.149417 10.901381 11.0796995 10.994427 11.126261
1368388_at 5.21426 5.31413 5.205488 5.182056 5.15165 5.43066 5.066605 5.2125874 5.0407453 4.7505407 5.0869656 5.1975694
1368389_at 9.409699 9.21979 9.290431 9.099255 9.189887 8.98026 9.2039385 9.158574 8.854151 8.79341 9.426427 9.284596
1368390_at 9.05634 8.936994 8.789998 8.436058 8.81153 8.701324 8.860826 8.623951 8.643196 8.5234375 8.786343 8.562521
1368391_at 5.196254 5.107707 5.0058155 5.2148414 5.0503163 5.2831984 5.080017 4.9668455 5.2215395 5.4220023 5.153467 4.9934254
1368392_at 7.339941 7.474791 7.397769 7.371979 7.602133 7.3023434 7.240631 7.3548813 7.2718253 7.270528 7.3185496 7.4608903
1368393_at 5.625434 5.624362 5.4547124 5.191126 5.5572724 5.717775 5.640194 5.5234003 5.132118 5.4220023 5.521043 5.5947447
1368394_at 6.0300193 6.128522 5.819386 6.044846 5.894191 6.0124493 5.8370776 5.9100556 5.8675547 5.913602 5.7762456 6.023702
1368395_at 5.404216 5.518329 5.5261636 5.364975 5.1994987 5.260098 5.4751425 5.4629774 5.1427503 5.509223 5.0301123 5.237019
1368396_at 5.9872074 6.039837 5.8996124 5.6459513 5.9884057 5.8553143 5.9535303 5.8919783 5.845334 6.041048 5.8091516 5.8723845
1368397_at 12.767293 12.730127 12.800868 12.743595 12.630336 12.720533 12.793819 12.829694 12.785561 12.796984 12.8416195 12.874037
1368398_at 4.6198125 4.53366 4.734765 4.4672914 4.621267 4.6680155 4.530771 4.5091105 4.559793 4.3498855 4.5745416 4.4980555
1368399_a_at 11.416265 11.377462 11.647097 11.277189 11.416788 11.636316 11.675715 11.772723 11.455196 11.536306 11.653758 11.499052
1368400_at 8.149368 8.456507 7.9095855 7.895058 8.28512 8.051778 8.208283 8.035459 7.988707 8.085757 8.363945 8.296236
1368401_at 4.816614 4.7284107 4.986113 5.0691514 4.9795656 5.091615 4.964127 4.945788 4.7381244 4.9378715 4.854562 4.647478
1368402_at 8.534262 8.563977 8.74728 8.570506 8.461623 8.707137 8.354134 8.76051 8.548628 8.744431 8.696365 8.677437
1368403_at 8.325164 8.209407 8.094923 8.003181 8.124152 8.459919 8.192303 8.163216 8.178019 8.046919 8.224474 8.145119
1368404_at 5.095892 5.235653 5.4284506 5.090009 4.8377304 5.1975126 5.0103235 5.048298 5.245638 4.974169 5.2518444 5.020975
1368405_at 7.6121564 7.4676023 7.5031185 7.3957987 7.354219 7.107292 7.578378 7.693275 7.457379 7.495659 7.5184584 7.545499
1368406_at 4.742584 4.430054 4.8166404 4.4444704 4.606202 4.8006625 4.4707127 4.6691675 4.3688803 4.314908 4.675555 4.4708085
1368407_at 5.575139 5.485484 5.4689765 5.647343 5.725594 6.2864356 5.9054008 5.439445 5.628108 5.7566333 5.9833436 5.632292
1368408_at 4.511244 4.7183814 4.640566 4.7562685 4.5783362 4.520568 4.4714108 4.464794 4.580332 4.691442 4.469024 4.6707425
1368409_at 9.419804 9.627857 9.351612 9.64068 9.4783325 9.705973 9.368248 9.443155 9.212898 9.276154 9.64402 9.493151
1368410_at 6.53207 6.6320176 6.376612 6.218025 6.6655645 6.610441 6.8926954 6.6020684 6.5525436 6.5159054 6.648879 6.420407
1368411_a_at 4.111652 4.124714 4.056748 4.37628 4.2924995 4.185531 4.273938 4.061433 4.100733 4.1067643 4.324289 4.103756
1368412_a_at 4.5307455 5.185567 5.014876 5.1206303 4.9501743 5.252544 4.667667 5.153324 5.0623283 4.911442 5.064787 4.9950094
1368413_at 5.269436 5.406578 5.2336683 5.104408 4.9735165 5.374707 5.2540684 5.233739 5.1876698 5.1614 5.3151827 5.249217
1368414_at 6.435351 6.087777 6.280611 6.1593575 6.1006985 6.2864356 6.267927 6.3152256 6.3881345 6.382001 6.1449413 6.2767124
1368415_at 4.284405 4.1442504 4.283438 4.2477903 4.2463245 4.2937527 4.3135014 4.263789 4.2823544 4.4873314 4.4200783 4.0830946
1368416_at 4.2186127 4.172882 3.7851982 3.9453573 4.132592 3.8125417 4.021723 3.9231157 3.6793082 3.901519 3.82945 3.9274037
1368417_at 5.092395 5.2399874 5.379424 5.303505 5.3067913 5.490247 5.599636 5.2962437 5.644475 5.031993 5.282277 5.209051
1368418_a_at 13.101771 12.871341 13.344015 13.1158285 13.121677 13.303545 13.011733 13.258369 13.045444 13.14517 12.961634 13.26226
1368419_at 8.435244 8.664602 8.527133 8.543164 8.466164 8.502429 8.534175 8.714815 8.597874 9.108002 8.451931 8.793331
1368420_at 13.080263 12.89276 13.285839 12.981683 13.191976 13.197943 13.098212 13.232664 13.096777 13.161479 13.078597 13.296551
1368421_at 4.0089273 4.1848116 4.1163836 4.1182036 4.1941457 3.993179 4.2315707 4.1933403 4.0321703 4.1121006 4.089419 3.9854913
1368422_at 5.8497615 6.39518 6.4351115 5.4677353 6.0936623 6.490551 6.3360643 5.9338 5.706868 5.190339 5.612703 5.943919
1368423_at 6.0827785 6.222909 6.107959 6.0934796 6.3225927 6.282914 6.1099567 6.193575 6.0561876 5.9411902 6.003983 5.848149
1368424_at 7.1841226 7.1572013 7.461674 6.8116083 7.027893 6.948348 7.1245623 7.304746 6.6626506 6.9148912 7.187662 6.9975986
1368425_at 5.035837 4.837118 4.9774294 4.9702344 4.790371 5.034687 4.961814 4.9048586 4.819217 4.757821 4.763731 4.86252
1368426_at 11.487598 11.008925 11.979715 11.1582985 11.636705 11.441534 10.834429 11.721396 11.039049 11.297074 11.3524065 11.527132
1368427_at 8.133797 8.009849 8.012257 8.146532 7.527437 8.080072 7.808432 8.024824 7.9279075 7.9243155 8.1282215 7.9936786
1368428_at 9.091071 8.889541 8.293873 8.288488 8.356559 9.001962 8.735947 8.7639265 8.547968 8.502591 8.845384 8.777734
1368429_at 3.916552 3.977187 3.45742 3.5781605 3.820872 3.7578547 3.5127223 3.6819181 3.6321533 3.7563043 4.3223047 3.8879585
1368430_at 9.043421 9.407145 9.128941 9.209542 9.262211 9.473569 8.862696 9.366289 8.991881 8.85784 9.030328 8.954931
1368431_at 11.493572 11.333818 11.366224 11.097723 11.4324045 11.363842 11.608081 11.302342 11.223391 11.248115 11.50557 11.361866
1368432_a_at 4.775846 4.914943 4.724944 4.99069 4.9858193 4.7831993 4.954511 4.8009663 5.115286 5.193607 4.9706597 4.8503537
1368433_at 9.327858 9.295731 9.386665 9.330498 9.263307 9.452972 9.318012 9.439971 9.02622 9.110553 9.350299 9.470082
1368434_at 6.4382434 6.7047615 6.769349 6.272109 6.3573437 6.145802 6.44582 6.564669 6.019809 6.30636 6.5962005 6.690663
1368435_at 11.775666 10.94855 11.579886 11.630855 11.620721 12.12942 11.703654 12.124361 11.685718 10.951566 11.636929 11.322205
1368436_at 8.691589 8.698163 8.68689 8.711569 8.858526 8.6764965 8.927799 8.8279 8.732392 8.760232 8.79753 8.843472
1368437_at 5.281352 5.3056607 5.0248814 5.2512455 5.4089127 5.2648726 5.4375114 5.056331 5.140844 5.111839 5.146828 5.264202
1368438_at 4.884318 4.725214 5.0924883 5.019464 4.8699017 4.9293385 4.98559 4.8824816 4.855027 4.7685695 4.8507285 5.020975
1368439_at 6.474308 6.879654 6.419443 6.851531 6.6218977 6.6585035 6.6682687 6.6926627 7.0070786 6.89054 6.810818 6.68693
1368440_at 6.9494843 6.325863 6.502104 6.6626153 6.54078 6.3527923 6.8685765 6.877299 6.304571 6.8833785 6.932372 6.664129
1368441_at 6.168424 6.2407227 6.2606363 6.1469812 6.0383754 6.4249783 6.255025 5.999076 6.1404405 6.116901 6.126186 5.992978
1368442_at 13.364627 13.337342 13.494075 13.2158 13.385891 13.3389015 13.30391 13.508391 13.321404 13.316478 13.383694 13.463838
1368443_at 5.740439 5.7218876 5.906128 5.878808 6.0495405 5.86244 5.6920595 5.6018243 5.4405584 5.275375 5.811921 5.8595734
1368444_at 8.038614 7.9716883 8.0394745 7.9842153 8.133526 7.7957845 8.215684 8.111404 7.9577756 7.973022 8.390504 7.891453
1368445_at 6.505497 6.7435827 6.579631 6.9414573 6.5300093 6.6905565 6.504055 6.4252787 6.494737 6.6754417 6.417373 6.4187136
1368446_at 7.2749023 8.395345 6.854113 7.403891 8.01473 8.055999 7.558728 8.134522 8.032143 7.6141014 8.077442 7.5530767
1368447_x_at 6.284796 6.730451 6.2030573 7.0096817 6.329749 6.3498225 5.726562 6.8057575 7.4582806 6.7000985 6.2613697 6.5595994
1368448_at 7.272146 7.4732637 7.2444415 7.607355 7.201577 7.246673 7.290092 7.3519073 7.6160846 7.6351333 7.136464 7.5593934
1368449_at 4.6128874 4.7766857 4.7132196 4.8429785 4.9750557 5.0236053 4.695779 4.588785 4.663961 4.6397114 4.7312584 4.7232857
1368450_at 4.9965305 5.350489 5.2276936 5.2707505 5.1403656 5.4423614 5.0377603 5.201816 5.0172734 5.258494 4.8968334 5.0570784
1368451_at 6.876 6.811259 6.8598986 6.7247505 6.6390867 6.873418 6.8582273 6.9666376 6.6765924 6.667607 6.608208 6.7264256
1368452_at 8.967353 8.577884 9.189244 9.318555 8.607705 9.417057 8.762176 9.339764 9.357227 9.09983 9.283456 9.128751
1368453_at 11.020258 10.777586 10.957093 11.689333 11.841807 11.036802 11.299422 11.341877 10.999166 11.441361 10.919278 11.407791
1368454_at 4.266011 4.4837127 4.6535873 4.1450057 4.28078 4.2080097 4.341004 4.509839 4.2582054 4.37072 4.466654 4.511437
1368455_at 5.768822 6.2188883 5.9620705 5.935807 5.97971 5.885 5.6582384 5.954468 6.019446 6.3048673 5.8193145 5.915912
1368456_at 4.1928596 3.9531107 4.15912 4.2373533 4.0668263 4.181321 4.2339783 4.28079 4.085269 4.0059175 4.12772 3.8879585
1368457_at 4.2463784 4.085375 4.009303 4.349366 4.1170197 4.1984725 4.3853526 4.0119534 4.114587 4.290386 4.129859 4.0513296
1368458_at 9.841356 9.225287 8.556733 9.201134 9.248156 9.776867 9.631919 11.096719 10.539737 10.385128 11.171982 9.342624
1368459_at 4.1322217 4.315645 4.252305 4.1219025 4.2352924 4.049823 4.1053524 4.27948 3.9421124 4.039696 4.191877 4.151978
1368460_at 7.311314 8.068803 7.9295516 7.7695136 8.109305 7.986341 8.639032 8.016143 8.256171 7.4338326 7.541467 7.676024
1368461_at 10.648613 11.022094 11.201507 11.167847 10.797518 11.192319 10.788135 10.810587 11.427356 9.9282255 11.31322 11.364833
1368462_at 5.517491 5.0580378 5.230421 4.903269 5.462008 5.3072257 5.6181326 5.0062532 5.1498137 5.4060497 5.1471868 5.1624913
1368463_at 7.0020695 7.026814 7.0016966 6.851003 7.013252 6.967028 7.04021 6.9145784 6.9687114 6.555916 6.7357736 6.7673903
1368464_at 5.249987 5.452867 5.4264565 5.164484 5.513552 5.5390816 5.2665005 5.2576075 5.515241 5.291754 5.264684 5.870175
1368465_at 3.8787358 3.829591 3.8273635 3.834782 3.8481362 3.8988175 3.743149 3.9473174 3.6710095 3.7671258 3.8426714 3.7323954
1368466_a_at 5.5138826 5.267521 5.402648 5.337856 5.14066 5.293941 5.3527956 5.396408 5.1311936 5.1587787 5.1315327 5.4252396
1368467_at 12.706723 12.591621 12.514475 12.557518 12.574609 12.664196 12.524811 12.581779 12.619828 12.604474 12.6903 12.678433
1368468_at 5.4990406 5.4746165 5.605529 5.2177935 5.289528 5.328285 5.2393727 5.19378 5.287392 5.322142 5.1300097 5.1446743
1368469_at 5.7594666 5.5986166 5.700934 5.5378757 5.7522554 5.769962 5.7871 5.815189 5.691382 5.6182075 5.9296875 5.93564
1368470_at 7.89865 8.010272 8.016481 7.41365 8.057264 7.6948113 7.869609 7.832858 7.6862216 7.857782 7.8906465 7.993668
1368471_at 5.867394 5.602105 5.887431 5.893296 5.995006 5.9615717 6.2926393 5.9879026 6.0844173 5.896523 5.9990478 6.0422688
1368472_at 5.006463 4.96915 5.1110187 5.057145 5.198056 4.9923444 5.111175 4.9202247 4.4101315 4.865998 4.9475374 5.0960793
1368473_at 5.607075 5.510642 5.529681 5.618921 5.8301306 5.365535 5.7061577 5.511366 5.954589 5.591065 5.3621006 5.430521
1368474_at 6.127863 6.600974 6.421352 6.037821 6.601887 6.5481887 6.4510093 7.066333 6.478616 6.300332 6.6352406 7.0103016
1368475_at 4.978759 5.190654 4.9761186 5.2010174 4.962293 5.367216 5.1701794 4.9744253 4.771717 5.1063194 5.042257 5.1355295
1368476_at 6.0216045 6.1979933 6.3419695 6.5044246 6.3018675 6.351353 6.4835587 6.351153 6.401435 6.724164 6.338788 6.307098
1368477_at 7.326626 7.327855 7.2709317 7.0686526 7.1918893 7.258528 7.312866 6.8355308 6.99927 6.841752 7.1819024 7.0489125
1368478_at 4.2065573 4.0652013 3.93326 4.09037 4.134636 3.9680014 4.063934 3.9788885 3.9014263 3.791562 3.842085 3.947406
1368479_at 4.052057 3.8007884 3.822272 3.7636993 3.7732666 3.8193076 3.9557383 3.913511 3.9748995 3.9034097 3.7887778 3.7526298
1368480_at 6.5688586 6.554817 6.430974 5.9772453 6.9563475 6.646536 6.732967 6.652412 6.4338818 6.370512 6.627677 6.2060003
1368481_at 5.6228895 5.42708 5.302517 5.435978 5.577014 5.379095 5.6027527 5.37159 5.567463 5.2052293 5.3438897 5.254672
1368482_at 6.1430664 6.9063315 6.2038994 6.2956142 6.3353233 6.283856 6.490091 6.2709765 6.1715603 6.4945726 6.0176077 6.0633645
1368483_a_at 4.287383 4.0169 4.256207 4.301981 4.2733107 4.1073666 4.486406 4.2142916 4.1302752 4.0910864 4.2084556 4.3804307
1368484_at 5.3812633 5.825403 5.427916 5.258202 5.3360057 5.279322 4.812339 5.290305 5.243106 5.261178 5.088401 4.761988
1368485_at 5.2799664 5.0049906 5.0001125 5.000924 5.050415 5.042787 5.2304106 4.7271996 4.9388905 5.023181 4.850421 4.9757385
1368486_at 6.429175 6.131498 6.9023013 7.51449 6.911078 7.126192 6.6173134 7.233552 6.433145 8.032622 6.986302 6.7880945
1368487_at 3.300707 3.5355105 3.429197 3.4237185 3.4330041 3.3893466 3.4088395 3.3604817 3.4863718 3.5998662 3.4722135 3.535807
1368488_at 9.028875 8.853969 8.727086 8.600281 7.9321537 8.016787 8.274017 7.4411683 7.4234514 8.730666 7.6961756 8.070074
1368489_at 5.3123403 5.5401487 5.6380625 5.440686 5.6724586 5.4240046 5.6832056 5.430423 5.6889715 5.551603 5.4017763 5.3914
1368490_at 9.384761 9.659361 8.411816 9.68532 8.085686 9.802433 9.442931 9.349021 8.965414 9.137645 8.857335 8.924801
1368491_at 5.7845182 5.6536236 5.838188 5.7420197 6.1353407 5.8189664 5.782268 5.690492 5.981253 5.9390798 5.9140267 5.5785995
1368492_at 7.2968144 7.3614855 7.2169976 7.227606 7.417583 7.2256517 7.0554433 7.3407197 6.9137936 7.123774 6.8522463 7.189104
1368493_at 5.1658554 5.199696 5.2932477 5.0757275 5.2259035 5.272835 5.0271134 5.1295004 4.705591 5.095802 4.9187 5.138419
1368494_at 3.7353382 3.936916 3.8705137 3.8710938 4.1223373 4.1874075 3.5717237 3.9642167 3.7076983 3.7835677 3.7083268 3.803646
1368495_at 6.590328 6.3545985 6.295106 6.222134 6.2410235 6.4067473 6.5791454 6.1454496 6.234017 5.9009633 6.245412 6.629615
1368496_at 4.3659916 4.3967447 4.3608274 4.560807 4.375996 4.5467587 4.4055643 4.3680696 4.4880304 4.386817 4.476227 4.376387
1368497_at 10.658919 9.741002 10.62603 10.246772 10.229552 10.654282 10.616368 10.622391 10.290113 10.077478 10.30066 10.571321
1368498_a_at 3.1960409 3.2078688 3.2181048 3.2000341 3.2156215 3.2154937 3.23476 3.1703472 3.2430425 3.1335406 3.1682613 3.1319292
1368499_at 3.4496703 3.2978292 3.2558131 3.438653 3.3311791 3.4449916 3.6328907 3.197874 3.6073742 3.5367672 3.5137959 3.251654
1368500_a_at 7.043977 7.0922556 7.1242857 7.106363 6.994472 7.1816235 6.950931 6.9590745 6.795743 6.880104 6.9069242 6.8856564
1368501_s_at 6.421085 6.6430774 6.243189 6.006671 6.347276 6.472681 6.343498 6.3927646 6.16478 6.2496 6.2577105 6.2029734
1368502_at 4.314351 4.2684493 4.216139 4.3832264 4.32759 4.445966 4.22117 4.216461 4.2212152 4.2963567 4.218869 4.235158
1368503_at 7.086085 7.1240087 7.016992 7.4026437 7.3185396 7.053667 7.309247 7.5636635 6.882974 6.901101 7.4164968 7.329168
1368504_at 11.266633 11.043316 11.033647 10.885427 11.272762 10.777472 11.214047 10.963047 10.859317 10.709843 11.211759 10.949211
1368505_at 5.5666776 6.1561856 5.708441 5.185403 5.6723413 5.981495 6.232513 5.087928 5.5490265 5.6497035 5.344992 5.160242
1368506_at 5.164765 5.234945 5.396336 5.227607 5.097632 5.205826 5.3868012 5.11627 5.0245914 5.2505693 4.947858 4.878212
1368507_at 10.98021 10.8666315 10.803075 11.0360365 10.919766 10.710758 10.850631 10.89523 10.763023 10.905591 10.821821 11.0107565
1368508_at 7.857335 7.8569317 7.8467984 7.84454 7.9721813 7.5975814 8.132965 7.8355665 7.6052494 7.83655 7.97523 7.9092407
1368509_at 5.093916 5.490349 5.200465 5.3885636 5.3184056 5.338766 5.02551 5.246409 5.165554 4.8267355 4.824306 4.869562
1368510_at 5.0158978 4.935273 4.8686666 4.789936 4.84041 5.1150875 5.0915155 4.8599863 4.816988 4.748021 4.824251 4.9579954
1368511_at 4.502252 4.393676 4.0476646 4.311179 4.340995 4.4811945 4.7343535 4.601 4.1650295 4.1540976 4.2298145 4.2469344
1368512_a_at 10.122465 9.978327 10.323983 9.765919 9.554522 10.309807 9.85418 9.908228 10.032215 9.620033 10.016044 9.999048
1368513_at 6.1148233 6.086166 6.386659 6.036969 5.7308345 6.2177825 5.69529 6.131379 5.9276075 5.86245 6.000277 6.198082
1368514_at 11.461429 11.193664 11.539859 11.381829 11.352724 11.444672 11.4040365 11.443537 11.407355 11.315152 11.430694 11.5392475
1368515_at 5.190363 5.3491983 5.200165 5.110235 5.1715555 5.303398 5.046756 5.17626 5.134699 5.100728 5.0933437 5.1103864
1368516_at 6.1572485 6.145965 6.0289893 5.9072175 6.006882 6.0989237 6.2190723 6.088368 6.217158 6.0729866 6.211766 5.9408956
1368517_at 6.809147 6.476289 6.4525743 6.4187384 6.53027 6.3050017 6.765237 6.8450766 6.5362754 6.600132 6.907839 6.5024033
1368518_at 7.4673924 8.18652 7.5146284 7.2084355 7.719846 7.7882204 7.5553927 7.8633776 7.133649 7.3537655 7.2800856 7.5605793
1368519_at 5.2600393 5.0806313 5.1413703 5.150498 5.093644 5.258504 5.241289 5.3534102 5.02279 4.9692764 5.2926254 5.1481457
1368520_at 12.886788 13.112992 13.114256 12.52066 12.860412 12.699452 12.669459 12.826984 12.926052 12.038319 13.039221 12.6866
1368521_at 6.470295 6.9953074 6.3773828 6.274679 6.665589 6.831433 6.6982064 6.7470856 6.2729955 6.200143 6.5162945 6.5450916
1368522_at 4.467325 4.586447 4.679907 4.214372 4.2582912 4.5598755 4.4839263 4.685843 4.235082 4.132331 4.532365 4.5045485
1368523_at 4.3251143 4.1500854 4.0897675 4.389139 4.214341 4.185835 4.1862535 4.3984437 4.5948734 4.310171 4.146897 4.146394
1368524_at 3.7271302 3.826388 3.7325454 3.9536757 3.739341 3.7922454 3.7303731 3.6209507 3.70317 3.804831 3.6270947 3.8211758
1368525_at 6.332708 6.5922413 6.8551416 6.6541567 6.5082293 6.5342207 6.610713 6.5983667 6.540371 6.5729628 6.6958227 6.8154645
1368526_at 7.2080407 7.1801896 7.153134 7.150349 7.388848 6.8799305 7.0897613 7.165763 6.8412275 6.8783407 7.112531 7.0435905
1368527_at 3.406498 3.2879667 3.322301 3.1846898 3.286916 3.3414516 3.2095478 3.378481 3.2502582 3.3155675 3.3018444 3.3580573
1368528_at 8.419203 8.790813 8.829483 8.211607 8.387806 8.791052 8.603834 8.560274 8.160215 8.34594 8.515308 8.312396
1368529_at 4.8731523 5.0179048 5.2657743 4.4947352 4.971049 5.1917 4.9403615 5.1542587 4.192617 4.6382747 4.883085 4.929901
1368530_at 4.7075543 4.8266025 4.702947 4.6035 5.182388 4.9381084 4.9816585 4.7792645 4.559793 4.7175937 4.70681 4.607352
1368531_at 3.679185 3.4986584 3.4661508 3.6268702 3.6094081 3.5465689 3.4830434 3.4619436 3.6745107 3.6171184 3.5202954 3.578489
1368532_at 3.8979237 4.045893 3.8524725 4.2648125 4.2347393 4.037325 4.058866 4.1726665 4.396645 4.2004986 4.111767 4.1745663
1368533_at 5.4986954 5.6398983 5.700943 5.697275 5.8118076 5.573186 5.436613 5.2431116 5.339324 5.6168914 5.218503 5.47789
1368534_at 6.021191 6.119486 6.297314 5.7908244 6.151716 6.079077 6.062572 6.066617 5.9557133 6.096125 6.296649 6.2961698
1368535_at 5.762077 5.571398 5.6501827 5.8344088 5.9728303 5.9781113 6.0038853 5.9055567 6.130799 5.8828564 5.7380395 6.077359
1368536_at 10.329586 10.605419 10.405554 10.344943 10.891792 10.875831 11.158796 11.070888 10.780464 10.0840435 11.084836 10.892058
1368537_at 5.719394 5.740967 6.0977583 5.7651367 6.051447 5.8411293 5.8969307 6.2452993 5.8951716 5.971406 6.048288 6.045007
1368538_at 7.414239 7.2802367 7.408567 7.4035125 7.623713 7.371299 7.7107944 7.4414897 7.214404 7.323694 7.5246663 7.4365654
1368539_at 3.39332 3.4483325 3.4913251 3.4914541 3.469941 3.385024 3.390375 3.4773667 3.6013145 3.5934815 3.4575977 3.644975
1368540_at 3.979821 3.878771 3.957952 3.9751606 3.8483915 4.2202806 4.111808 4.15347 3.9613652 3.7123013 4.031248 3.9658825
1368541_at 6.4055386 6.34536 6.1345673 6.00659 6.5340424 6.570168 5.8178244 5.9111753 6.324338 6.1169586 5.9702415 6.2565374
1368542_at 4.4671364 4.597036 4.204002 4.5030355 4.37265 4.312008 4.350974 4.3365703 4.7146807 4.399955 4.4453306 4.424232
1368543_at 6.330313 7.1635633 6.8049407 6.812327 6.334542 7.015922 5.8233533 6.7639856 7.0328503 6.050404 7.2606997 6.9797845
1368544_a_at 4.5428896 4.696679 4.7261467 4.8541093 4.6395607 4.729121 4.6391077 4.7843704 4.808281 4.605945 4.53726 4.6644993
1368545_at 5.786483 5.928453 5.626302 5.433564 5.52103 5.6186886 5.6408606 5.647139 5.5889955 5.6385436 5.3322673 5.7223673
1368546_at 5.0959897 4.8949604 4.99984 5.026495 5.152184 4.94348 5.011654 4.936709 5.128254 5.0450764 4.997141 5.1649694
1368547_at 4.5167265 4.1832905 4.185788 4.0318575 4.1517477 4.281635 4.1233654 4.061433 4.457199 4.2597866 4.319278 4.2210517
1368548_at 3.2712805 3.2822676 3.344021 3.3909454 3.3010745 3.2508762 3.3097386 3.2727618 3.2551699 3.2889824 3.301354 3.3145816
1368549_at 8.939915 8.80885 8.994646 8.750608 8.9368725 8.907395 8.960924 9.073166 8.832845 8.547947 8.789737 8.957026
1368550_at 5.291051 5.1598024 5.0675383 5.0317497 4.978301 5.118998 5.4150267 5.0322113 5.2486124 5.0842752 5.130663 5.2128816
1368551_at 4.9141116 4.6770897 4.738892 4.4396033 4.611678 4.8904185 4.834964 4.7725067 4.6714964 4.497138 4.830167 4.558461
1368552_at 10.9345 10.768431 10.382052 10.353421 10.690657 10.42631 10.78551 10.527539 10.355525 10.550069 10.824763 10.614259
1368553_at 5.198964 5.3133736 5.2739196 5.099905 4.9844837 5.1160893 5.2130957 5.576725 5.188507 5.1369553 4.937443 5.0294175
1368554_at 5.45157 5.4924126 5.3228946 5.5509176 5.596487 5.5578446 5.766468 5.543769 5.5958705 5.574936 5.6287937 5.518029
1368555_at 5.5359745 5.9977393 5.6282325 5.4124365 5.6850533 5.863438 6.1144323 5.763205 5.656021 5.674677 5.4853244 5.693214
1368556_at 5.0503755 4.60619 4.7609367 4.8961124 4.6343017 4.6298695 4.7592063 4.556343 4.7821465 4.5136747 4.593023 4.8728495
1368557_s_at 4.853382 4.711668 4.6163445 5.3676815 5.155539 5.2710776 5.128783 4.5857797 4.9909105 5.2030315 4.7945185 4.959808
1368558_s_at 7.622904 8.445858 7.980248 7.5396924 7.7192144 8.146278 7.986549 8.356424 7.3755865 7.7354393 7.5783706 8.001049
1368559_at 6.0926847 5.892129 5.8873405 6.0285726 5.902484 6.111467 6.186789 6.0289583 5.8428993 5.738495 5.9795823 5.712008
1368560_at 5.6594944 5.5195227 5.3965383 5.4621925 5.639571 5.379081 5.7879343 5.4862366 5.296404 5.5211687 5.5854044 5.5947447
1368561_at 4.1424437 4.12762 4.062442 4.3739843 4.0214005 4.1971292 4.135579 4.004855 4.0827856 4.1191254 4.110694 4.0166516
1368562_at 5.1250615 5.3139553 5.8587484 5.116538 5.45115 5.1444845 5.194974 5.238285 5.311755 5.173438 5.100896 5.181094
1368563_at 7.0897293 6.750157 6.4777 6.7434454 7.3308954 7.602138 6.177136 6.111846 6.755629 6.69038 7.488501 7.2250123
1368564_at 5.1614947 5.5218263 5.3266773 5.487254 5.384439 5.2336698 5.20308 5.217941 5.3109546 5.088341 5.0346365 5.029482
1368565_at 4.495547 4.5159507 4.3833585 4.2899294 4.3114986 4.6327763 4.2123184 4.2973967 4.6266418 3.9550617 4.2797937 4.497205
1368566_a_at 10.934641 11.208702 11.013608 10.680982 11.291535 11.081856 11.057741 10.767499 10.977449 10.874089 11.126493 11.105813
1368567_at 6.9490266 6.8755746 6.796256 7.187794 6.8772173 6.797516 7.233908 7.1924987 7.106174 7.2111974 7.1457176 7.0981455
1368568_at 6.095651 5.9445763 6.1089454 6.1129856 6.009693 6.3987865 5.996508 6.0372496 5.74353 5.9515967 5.893431 5.8673396
1368569_at 5.7860475 4.1515713 4.0618463 4.3263507 5.713625 4.842135 8.666226 4.1627483 5.604118 8.385095 4.507581 7.76195
1368570_at 6.7971416 7.36504 7.1649685 6.888032 6.4830847 7.2994766 6.7430763 7.7191095 7.0856137 6.981328 7.13923 7.523828
1368571_at 4.9868617 4.6942353 4.858838 5.1633267 4.9924135 4.980187 4.843321 4.606407 5.4550977 4.892462 4.912438 4.8339396
1368572_a_at 5.8924384 5.591374 5.7074733 5.459691 5.604852 5.79865 5.8123946 5.6486177 5.286144 5.18972 5.720009 5.8611693
1368573_at 7.6499724 7.619586 7.632813 7.506523 7.484676 7.9195175 7.725342 7.7948604 7.934173 7.5387487 8.101798 7.562752
1368574_at 10.504294 10.299061 10.103965 9.883582 10.211939 10.013927 10.498038 10.367051 10.1003685 10.245946 10.6647625 10.503197
1368575_at 5.9584374 5.6795483 5.725056 5.6642485 5.8577676 5.9641995 5.8043456 5.5734606 5.6560903 5.4948587 5.6238537 5.787313
1368576_at 4.562613 4.8828626 4.572872 4.688619 4.57748 4.679508 4.6794033 4.4219074 4.586809 4.425789 4.5639415 4.698063
1368577_at 3.4868736 3.4580996 3.4395123 3.5111125 3.6256425 3.4938056 3.4937408 3.5738401 3.4706612 3.5641172 3.462795 3.490367
1368578_at 5.0695124 5.1438427 5.067434 5.216321 5.157476 5.176718 4.9381456 4.9385605 4.962627 5.2413173 5.163523 5.090744
1368579_at 4.919338 5.1884303 5.0138335 4.914948 4.9378605 4.8494024 4.8770776 4.7634563 5.037498 4.990224 4.7435303 4.784383
1368580_at 6.513116 6.483592 6.43408 6.199384 6.6407404 6.5191655 6.5606647 6.5429525 6.2287164 6.1269746 6.4800186 6.532469
1368581_at 6.1334085 6.240482 6.198999 6.0511193 6.0885186 6.3506026 6.1577377 6.440997 5.967225 5.970489 6.225021 6.156496
1368582_at 4.6007147 4.5130615 4.340707 4.45469 4.472665 4.7780514 4.688753 4.403552 4.4369545 4.331708 4.404133 4.430607
1368583_a_at 13.59326 13.820447 13.659736 13.514018 13.628369 13.815942 13.670156 13.800232 13.62502 13.561755 13.586164 13.551539
1368584_a_at 4.7659287 4.6242867 4.748071 5.0241365 5.025843 5.155489 5.016458 4.8682146 5.1168666 4.698536 4.924893 4.8882346
1368585_at 6.043217 6.130584 5.885627 6.201082 6.2230973 6.2414494 6.1954775 6.175654 6.197087 6.1174574 5.929139 6.0302076
1368586_at 5.46717 5.401787 5.4965677 5.7009463 5.656417 5.381138 5.5473843 5.295923 5.4305353 5.506007 5.3009996 5.438851
1368587_at 13.851761 13.99191 13.9770565 13.799657 13.824147 13.819703 13.8446665 13.909961 13.93337 13.813577 13.876175 13.924382
1368588_at 5.281551 5.4347744 6.1145053 5.3986897 5.5777063 5.2130136 6.124089 5.6828604 5.347342 6.0825086 6.1202006 5.9377127
1368589_at 7.6748357 7.9701157 8.050287 7.708521 7.405828 8.582436 8.027023 7.9723897 7.801916 8.050302 7.7217155 7.925199
1368590_at 3.9254217 4.079418 4.1605377 3.9837193 3.9068015 4.0582647 3.7633774 4.0635796 3.9708717 4.115343 4.1491184 4.1689677
1368591_at 9.337821 9.342648 9.496798 9.160889 9.442146 9.247099 9.432404 9.38241 9.282992 9.286178 9.523607 9.389273
1368592_at 6.932818 6.9797726 6.842287 7.442168 7.265337 6.8155975 7.240925 6.681241 6.785269 7.2226605 6.20482 6.602962
1368593_at 8.401409 8.133236 7.786954 7.8157363 7.9458413 8.358273 8.084732 8.098522 8.490427 8.160553 8.191013 8.278526
1368594_at 5.2675333 5.357774 5.152254 5.177302 5.3216825 5.4219904 5.2795916 5.3315926 5.214604 5.153812 5.3992815 5.287831
1368595_at 4.374437 4.528549 4.63609 4.991721 4.623225 4.5738554 5.260566 4.402459 5.2276883 4.660207 4.504722 4.4374976
1368596_at 6.8065486 6.8634872 6.7728534 7.1709166 6.5022078 6.982767 6.8141837 7.041752 7.237052 7.135597 7.021969 6.8452096
1368597_at 6.5449634 6.297911 6.29791 6.2393312 6.4393244 6.441766 6.445758 6.704313 6.448408 6.3351393 6.489828 6.3663645
1368598_at 6.5660176 6.375563 6.5347805 6.567794 6.612874 6.543066 6.881904 6.591232 6.620531 6.484961 6.530923 6.502826
1368599_at 6.2546377 6.3797956 6.3789515 6.145546 6.3300896 6.610392 6.0688124 5.914994 5.987317 6.094855 6.142643 6.3948827
1368600_at 10.834082 10.511046 10.653863 10.827509 10.388746 10.846202 10.497469 10.963154 10.663473 10.530714 10.848725 10.713046
1368601_at 5.1610265 5.1855345 5.058044 5.078197 5.328503 5.3279004 5.278685 5.03418 5.032849 4.862776 5.142979 5.1912994
1368602_at 4.380561 4.112813 4.220954 4.2458525 3.923303 4.4369745 4.336174 4.162749 4.0397186 4.0474386 4.2172346 4.244535
1368603_at 5.0380297 4.715438 4.944208 4.7417316 4.787349 5.0792503 4.7854304 4.844456 4.713891 4.6680784 4.643052 4.69874
1368604_at 4.967014 5.2782116 5.128418 5.0691514 5.1913705 5.1712885 4.9304075 4.942286 4.959588 4.9813538 4.806526 4.983337
1368605_at 5.148664 4.9517035 5.031785 4.849392 4.932398 5.064426 5.071122 4.989994 5.1642885 5.315006 5.006913 5.1982145
1368606_at 4.4753103 4.407895 4.500268 4.405895 4.5578113 4.5329638 4.397442 4.3309674 4.334082 4.3249407 4.595575 4.6304865
1368607_at 7.2788563 8.235895 7.0936437 6.0700326 7.488533 8.17408 5.8706775 7.8634987 8.899221 6.488674 8.864109 9.730445
1368608_at 9.624805 9.719319 9.7675495 9.533913 9.611506 9.511095 9.754858 9.555345 9.643041 9.526981 9.552123 9.580302
1368609_at 12.435556 12.491711 12.365724 12.404132 12.505746 12.478225 12.4514 12.537775 12.504748 12.560827 12.54308 12.679398
1368610_at 4.0652337 4.210979 4.253993 4.170531 4.1140223 4.0783563 4.2417393 4.1625304 3.9391549 4.1988134 4.0703325 3.8972917
1368611_at 4.175847 4.1240883 4.1486177 3.904279 4.041498 4.0267696 4.0379696 3.8906581 3.7973053 3.9282048 3.9272115 4.0898647
1368612_at 5.5143585 5.42772 5.497162 5.513805 5.642039 5.681909 5.3738713 5.674666 5.410982 5.50137 5.5600624 5.425528
1368613_at 4.921988 4.849358 5.034339 4.877629 5.066814 4.893757 4.8280883 4.77305 4.801548 4.655937 4.6310897 4.595269
1368614_at 7.911482 7.65216 7.686845 7.637871 7.621415 7.8484707 7.4253325 7.6971164 7.688688 7.517517 7.8541875 7.596652
1368615_a_at 4.8003826 4.987198 4.966038 5.211786 4.8893857 4.9723015 5.009107 4.941621 4.984405 4.9549284 4.7686534 4.8130894
1368616_at 6.3682323 6.817899 6.4711246 6.025368 6.549027 6.3225684 6.314565 6.3350444 6.3761735 5.854992 6.271419 6.2985396
1368617_at 4.2387414 4.1090355 4.421908 4.15648 4.440095 4.3447704 4.213377 4.171942 4.334396 4.2385693 4.027418 4.121625
1368618_at 9.189458 8.933624 9.3029785 9.105808 9.3644085 9.343013 9.38403 9.3070135 9.022285 8.9085455 9.2694845 9.446966
1368619_at 5.783689 5.6429424 5.69148 5.9654193 5.908693 5.797682 5.7946763 5.6266303 5.739051 5.6597757 5.7478123 5.895005
1368620_at 5.9705944 5.8962255 6.0791755 6.284678 6.194815 6.08127 5.994396 5.9014926 5.783866 5.882987 5.9770355 5.931317
1368621_at 11.209889 10.828406 10.49171 10.597289 11.01363 11.1053 11.109334 11.010729 10.992877 10.436233 10.879198 10.71669
1368622_at 4.3309965 4.296687 4.2793274 4.25084 4.453017 4.4520044 4.293362 4.31371 4.1826305 4.391793 4.2455254 4.235215
1368623_at 4.6784544 4.8322325 4.7750683 4.6992254 4.6527786 5.0215855 4.9717226 4.6792803 4.816727 4.854884 4.8394756 4.742561
1368624_at 4.117633 3.871173 3.9744503 3.8024342 3.9445362 4.073722 3.8678992 3.8911798 3.648645 3.8099113 4.101985 3.8274093
1368625_at 5.748846 5.2467227 5.5016575 5.4753838 5.4332957 5.4365196 5.4269667 5.265865 5.5014772 5.2197475 5.273665 5.4651055
1368626_at 4.405622 4.297931 4.444285 4.3386297 4.462197 4.3131924 4.457602 4.4763303 4.447617 4.357 4.620898 4.4864078
1368627_at 12.650825 12.670076 12.667191 12.449358 12.445421 12.631984 12.622757 12.664191 12.505708 12.435547 12.787963 12.685445
1368628_at 3.883349 3.9023592 3.8678129 3.9961374 3.89239 3.849586 4.0133314 3.869138 3.8223069 3.744427 3.9229429 3.8568466
1368629_at 4.826329 4.8073506 4.899054 4.863032 4.92058 5.1414394 4.8880625 4.94969 4.83527 4.9790754 4.605364 4.9641037
1368630_at 3.5944169 3.3718145 3.4657276 3.4702027 3.5086682 3.5210292 3.6627827 3.4113643 3.6200924 3.255938 3.525561 3.478962
1368631_at 4.5507374 4.4483585 4.464697 4.2653074 4.4460444 4.368758 4.5454473 4.192871 4.272728 4.3048773 4.4143305 4.246862
1368632_at 3.4318697 3.2850478 3.3397627 3.3882835 3.2666855 3.2783387 3.4147973 3.256002 3.312166 3.1703165 3.1860733 3.265651
1368633_at 3.75438 3.7193356 3.6398253 3.8631332 3.5689762 3.7015185 3.786348 3.4626818 3.8060155 3.904008 3.7291875 3.6787179
1368634_at 8.456017 8.165371 8.21656 8.196692 8.299103 8.161427 8.317944 8.136703 8.20299 8.120871 8.099102 8.207302
1368635_at 4.246768 4.03003 4.345934 4.351406 4.436324 4.360615 4.069641 4.1986294 4.4537897 4.118677 4.3097935 4.335127
1368636_at 6.23942 6.1196427 6.135829 5.91395 6.2586184 6.4315934 6.238033 6.2396536 5.8015738 6.2223573 6.244587 6.347387
1368637_at 4.285499 4.123483 4.1815586 4.309371 4.0533805 4.3103104 4.2670546 3.9562833 4.1574845 4.0997972 4.345425 4.155002
1368638_at 5.3836803 5.341582 5.2684016 5.1896243 5.1788635 5.3485107 5.354247 5.2376995 5.1560736 5.274048 5.4156547 5.3501463
1368639_at 4.060073 3.9964378 4.1673627 3.9510982 4.154111 3.9609666 4.036826 3.8988366 3.9551783 3.9404948 4.088007 4.1400704
1368640_at 5.8875875 5.7529335 5.9919906 5.5405912 5.9329515 5.7713637 5.7650027 5.81541 5.996811 5.8758507 5.8338532 5.998576
1368641_at 3.8359241 4.1313562 4.022285 3.712003 4.001074 3.819869 4.271982 4.0172634 3.7578602 4.106028 4.051923 3.9662867
1368642_at 9.200555 8.959356 9.523479 9.138982 8.917837 9.354119 9.160674 9.53541 9.305058 8.981343 9.301533 9.225851
1368643_at 4.207897 4.5168676 4.5682135 4.2967896 4.417446 4.4488945 4.2145014 4.510488 4.159278 4.392677 4.5226145 4.5015273
1368644_at 4.542687 4.744821 4.5664353 4.552091 4.629704 4.5574126 4.5367517 4.641836 4.4588366 4.3651533 4.53566 4.5382013
1368645_at 6.0659356 6.349831 6.3559427 5.9193435 5.889475 6.1160355 6.013785 6.425794 5.9344225 5.7193985 6.186014 6.0260067
1368646_at 8.6430645 8.614079 8.8383 8.920388 8.614748 8.57974 8.414028 8.70662 8.987086 8.8425455 8.63321 8.69315
1368647_at 7.5694227 7.5624394 7.2099924 7.2121468 7.3385787 7.585074 7.2994533 7.4731994 7.346686 7.04433 7.520609 7.331586
1368648_at 4.619757 4.952306 4.5418963 4.4966555 4.709565 4.8338137 4.758157 4.8098316 4.3945036 4.489051 4.6029105 4.7287006
1368649_at 7.6782184 7.5298123 7.4346275 7.448852 7.5282826 7.4318843 7.4637613 7.582343 6.9131675 7.2352214 7.6929665 7.446837
1368650_at 6.631356 7.0943584 7.4761796 7.134045 7.3907228 7.5579615 7.8709064 7.6710706 7.714427 6.283111 6.871355 8.300388
1368651_at 10.772293 11.028921 11.042382 11.073384 10.582047 10.836473 10.7542305 10.891165 10.686542 10.138228 10.462821 10.3178835
1368652_at 7.1712966 7.064443 7.08942 6.922875 7.2964478 6.9373612 7.165438 7.0962963 6.7830234 6.915059 7.099559 6.8062677
1368653_a_at 10.570143 10.657102 10.304045 10.271898 10.344728 10.364207 10.2543545 10.232583 10.236155 10.31566 10.58983 10.573833
1368654_at 6.031849 6.069568 6.0352373 6.047905 6.0747824 5.9054008 6.2519393 6.2439 5.894652 6.096125 6.4003005 6.3153944
1368655_at 9.300354 9.434608 8.731529 8.869017 9.617463 9.515506 9.571719 9.334459 9.400467 9.183848 9.284271 9.404388
1368656_at 4.070049 4.082072 4.0553412 4.3237023 4.2248883 4.1473145 4.1378393 4.167946 4.194389 4.070504 4.3307505 4.1259885
1368657_at 3.7483602 3.690709 3.723786 3.678669 3.7825878 3.9759698 3.9257417 3.6517808 3.6605334 3.700977 3.8238025 3.773085
1368658_at 4.187298 4.0672607 4.052586 4.158863 3.7528136 4.074139 3.8151479 4.101001 3.891365 4.1978383 3.7421076 4.232561
1368659_at 10.99648 10.39985 10.719781 10.9392805 10.119159 10.588793 9.983511 10.442455 10.681861 10.415242 10.142798 10.548221
1368660_at 5.0141177 5.037303 5.1290703 5.039127 5.0344214 5.066507 5.3638763 5.450097 5.3468175 5.023543 5.1806493 4.833981
1368661_at 7.196842 7.0831995 6.9395514 7.056272 7.071891 7.2434106 7.329729 6.8448343 6.7714763 6.98197 7.138104 7.103457
1368662_at 7.2256284 7.565406 7.497819 7.242547 7.239663 7.269807 7.8004885 7.251748 7.160386 7.0596304 7.09572 7.683058
1368663_at 3.8473768 3.8079383 3.6861806 3.9700854 3.8204303 3.8988175 3.7587454 3.6896956 3.8716135 3.7655363 3.8702445 3.6817677
1368664_at 6.325863 6.116759 6.242642 6.0131493 6.339791 6.139236 6.016394 6.345826 6.3735943 6.3169875 5.873915 6.2641225
1368665_at 7.98369 8.061377 7.9855795 7.9900455 8.126099 8.13418 8.258762 8.015511 7.971457 7.952077 8.085523 8.164107
1368666_a_at 3.969898 4.0007486 3.8896906 4.2360287 4.1151814 4.0236278 4.185508 3.8836722 3.8526316 3.9134912 3.9992073 3.9753454
1368667_at 5.997484 6.3616257 6.68405 6.5293393 6.3754263 5.8824177 6.3768325 6.196693 6.5884557 6.291373 6.333245 6.1776195
1368668_at 8.788437 8.48674 8.536181 8.597007 8.29791 8.516287 8.634277 8.769018 8.467072 8.326433 8.813874 8.7303505
1368669_at 8.3871975 8.567003 8.268827 7.8078265 8.55732 8.584948 8.03064 8.414213 7.756304 7.741258 8.027349 8.209747
1368670_a_at 5.9058824 5.55674 5.674663 6.02494 5.8526936 5.779029 5.9687285 5.5989614 5.5201845 5.3237844 5.774329 5.7113056
1368671_at 6.373645 6.5080895 6.180193 6.6230454 6.210667 6.345815 6.3166595 6.3083606 6.465961 6.386175 6.4077053 6.309824
1368672_at 4.8107815 4.696225 4.8567767 5.0020795 4.8825703 4.937953 4.8685603 4.8511434 4.727062 4.7801123 4.6526957 5.085376
1368673_at 4.4153557 3.8917365 4.0482454 4.1062465 4.5278964 4.3349633 4.1378803 4.1215577 3.928302 4.0284033 4.171465 4.0034094
1368674_at 11.055122 10.735912 11.023845 10.946648 10.901504 11.11548 10.877169 11.038329 10.969349 10.62407 11.103021 11.119448
1368675_at 6.6824903 6.9991565 7.2955184 7.0976644 7.0009356 7.2704425 7.1585526 6.883765 7.144909 7.0911007 7.2639127 7.0398183
1368676_at 5.4877577 5.7098646 5.4522066 5.963843 5.4858255 5.8855753 5.3344135 5.5557866 5.5095367 5.70092 5.1982055 5.5498023
1368677_at 3.6693218 3.7532165 3.8449087 3.8613496 3.940363 3.6772525 3.9656844 3.8371863 3.70317 3.7817488 3.76807 3.5592046
1368678_at 4.430815 4.409336 4.278949 4.6351023 4.518415 4.533554 4.3748665 4.2382436 4.435955 4.4302835 4.457415 4.508157
1368679_a_at 7.091702 7.487109 6.6422057 6.899366 7.1660547 6.9020233 7.319744 7.415303 7.031726 7.0502453 7.2129564 7.0080957
1368680_a_at 4.915903 5.0175786 5.046818 4.8523183 4.733575 5.0231433 4.71172 4.780147 5.184587 4.766117 4.8186936 4.7963133
1368681_at 6.529377 6.575402 6.768171 7.16161 6.9252543 7.162652 6.8391232 6.619445 6.665686 6.9146404 6.6749825 6.7088
1368682_at 4.9984636 4.432636 4.654313 4.656825 4.9631248 5.032976 4.7683315 4.6913385 4.9196157 4.781954 4.6952906 4.683323
1368683_at 3.1680894 3.2755406 3.2339392 3.198651 3.2802873 3.1952083 3.1474957 3.1719604 3.112886 3.2194932 3.1124728 3.1749353
1368684_at 5.47136 5.565255 5.4120555 5.8927917 5.70866 5.700223 5.617999 5.454904 5.621011 5.484519 5.4570637 5.326353
1368685_at 5.210289 5.3585134 5.2295957 5.069768 5.155274 5.378546 5.089739 5.238075 4.9940276 5.0836263 5.168741 5.168797
1368686_at 14.069953 14.1254225 14.066313 14.081466 14.091291 14.075978 14.095161 14.101908 14.021118 14.0924425 14.086572 14.077161
1368687_at 6.2224913 5.9423065 6.164768 5.8122673 5.956906 6.20452 5.9998736 6.10314 6.086883 6.1892657 6.4479747 6.560319
1368688_at 4.7912865 4.6475616 4.977269 4.9063654 4.9033475 4.831427 4.6319265 4.8260136 4.8824925 4.6999283 4.889571 4.972188
1368689_at 4.3935833 4.28691 4.3145885 4.248622 4.373045 4.2300577 4.3391 4.306705 4.277899 4.2025537 4.2254386 4.198806
1368690_a_at 4.9800057 4.8028054 4.787223 4.854844 4.9564114 5.039848 5.002603 4.709337 5.093029 4.6868854 4.620401 5.0850334
1368691_at 4.6731806 4.5113626 4.6786184 4.681471 4.6881857 4.886597 4.682689 4.701608 5.1362123 4.7909627 4.8006406 4.773693
1368692_a_at 8.562526 8.331635 9.158908 8.44469 8.9426365 8.474477 7.5009933 7.6272697 7.677657 8.557088 8.740219 8.99628
1368693_at 6.78212 7.0814753 5.974054 6.024982 6.9050736 6.4829974 6.4766793 6.195586 6.6477857 6.3339853 6.4472423 6.4467206
1368694_at 4.4122996 4.5095596 4.69246 4.380195 4.4589453 4.3822956 4.451112 4.3272524 4.321242 4.4167004 4.3163953 4.447811
1368695_at 12.238487 12.028987 12.318752 12.155164 12.142953 12.096076 12.030799 12.125405 12.012156 11.824272 12.144674 12.029494
1368696_at 5.6578803 5.420023 5.6885486 5.6980133 5.526294 5.513511 5.7281833 5.294364 5.8336077 5.7802052 5.6741114 5.5539036
1368697_at 3.7420676 3.7822754 3.750172 3.9245842 3.8061202 3.8346694 3.9580812 3.7373598 3.7458096 3.7517984 3.711603 3.6993656
1368698_at 6.2206535 5.76321 5.7632136 5.681164 5.9527955 5.8831496 5.350767 5.608019 5.788256 6.023999 6.0219345 5.572892
1368699_at 4.35736 4.1481295 4.301873 4.0885973 4.2745323 4.118395 4.237554 4.091114 4.149971 4.05663 4.1186676 4.2262325
1368700_at 4.1019373 4.1560097 3.980319 4.1194205 4.1550283 4.1936255 4.0735016 4.17925 4.1323323 4.2050405 4.1369715 3.9066584
1368701_at 5.2986574 5.5855002 5.481445 5.3181496 5.4762125 5.189664 5.171074 5.467156 5.5219364 5.379814 5.15787 5.4177294
1368702_at 8.175127 7.9198437 8.5234375 8.111169 8.40815 8.348075 8.398911 7.7542286 7.715283 8.171893 8.348356 8.610308
1368703_at 6.8151093 6.494406 6.913673 6.8733006 6.6140175 6.9879694 6.8437357 7.1673493 6.876605 6.671535 6.767534 6.717733
1368704_a_at 4.765052 4.8554177 4.856228 4.7362504 4.729909 4.894864 4.6173677 4.741297 4.55608 4.6476994 4.6657057 4.7244816
1368705_at 5.091049 4.9336405 4.747983 5.0796595 5.0689573 5.2230473 5.178951 5.0124297 5.0025616 5.0235176 5.020395 4.8980165
1368706_at 11.690293 11.743296 11.551589 11.63383 11.566912 11.478061 11.807061 11.813771 11.659745 11.634494 11.47693 11.343898
1368707_at 13.415092 13.213289 13.592024 13.484568 13.40094 13.562908 13.501565 13.618859 13.585297 13.630825 13.467014 13.475991
1368708_a_at 5.581663 5.2144747 5.5144076 5.576821 5.403626 5.4921193 5.632345 5.1833262 5.4003587 5.356636 5.4436646 5.5980363
1368709_at 4.1332498 4.310677 4.3108473 4.4959545 4.4004583 4.396465 4.353823 4.3177595 4.774194 4.614641 4.2343016 4.1091585
1368710_at 6.833105 6.825947 6.9570985 6.4756236 6.804991 6.659874 6.9141946 7.0526066 6.3077903 6.554979 6.801726 6.9250474
1368711_at 8.615549 8.973238 8.638525 8.9229555 7.9033246 8.258102 9.232735 7.653102 7.977875 8.070902 7.826795 9.171162
1368712_at 6.769366 6.9224544 6.9548516 7.1251626 6.8587375 6.7978 6.895823 6.9580855 6.8595543 6.9555244 6.934218 6.835059
1368713_at 4.579958 4.506518 4.5565977 4.3905888 4.485373 4.4459248 4.522097 4.449253 4.654699 4.4299927 4.4693766 4.3241854
1368714_at 3.8390205 3.6768506 3.7494824 3.711243 3.715625 3.6049452 3.7635307 3.7704844 3.7433088 3.8427153 3.6696367 3.696283
1368715_s_at 4.7133613 4.2956004 4.3396797 5.327109 4.725034 4.6823015 4.7439356 4.606612 4.931443 5.1249485 4.648962 4.620223
1368716_at 4.2743583 4.416695 4.304856 4.2160654 4.3007774 4.112356 4.2670546 4.2587557 4.2514305 4.3362465 4.448204 4.3764725
1368717_at 10.365124 10.308035 10.568833 10.192303 10.317734 10.643755 10.213774 10.232599 10.456154 10.182023 10.260373 10.547316
1368718_at 8.755744 7.6028028 7.510352 8.679672 7.96957 8.747831 7.964108 8.423647 4.3532014 8.783189 7.332004 8.2755785
1368719_at 5.445478 5.6462903 4.9821033 5.260092 5.5849605 5.325601 5.52155 5.6604357 5.5030665 5.2847795 5.2425833 5.1879234
1368720_at 12.771968 12.769264 12.846937 12.556376 12.873378 12.972887 13.045955 13.121618 13.158082 12.554758 13.103922 13.001718
1368721_at 6.344469 6.178155 6.244612 6.2186375 6.237361 6.229526 6.2288895 6.0460186 6.137388 6.047909 6.000945 6.0325146
1368722_at 3.7069225 3.8129382 3.8972123 4.07092 3.8818157 3.6532378 3.8457103 3.769899 4.1162925 3.9033468 4.081214 3.9231918
1368723_at 5.1437297 5.058191 5.0009255 5.0068326 5.0142546 5.042156 5.0009785 5.0839086 4.640901 4.978968 4.920521 5.0133643
1368724_a_at 6.0489035 6.3023453 6.2403917 5.899805 6.246757 6.2589507 6.3210883 6.168849 6.244146 6.361509 5.9264913 5.9654145
1368725_at 4.9443626 5.040691 4.882818 4.882391 4.8307104 4.9215536 4.8604918 4.7705193 4.6391687 5.10824 4.433257 4.8768635
1368726_a_at 5.7829137 5.889312 5.795864 5.5123053 5.832926 5.6650753 5.835179 5.7946615 5.626356 5.2429733 5.8372164 5.8898115
1368727_at 3.7214482 4.234578 3.6736465 3.9493961 3.900253 3.8388746 3.8571348 4.005554 3.9012759 4.139596 3.8235235 3.8081992
1368728_at 5.3517046 5.495851 5.541861 5.14162 5.391148 5.403033 5.5719757 5.2605977 5.07084 5.3247237 5.322356 5.283929
1368729_a_at 4.379854 4.376312 4.446782 4.408531 4.4376163 4.4555144 4.448313 4.4612617 4.426959 4.4638195 4.2676477 4.3083463
1368730_a_at 4.492686 4.379204 4.4849515 4.3654895 4.4786015 4.509145 4.403299 4.4356575 4.2199516 4.3371353 4.372241 4.454274
1368731_at 13.201339 13.279686 12.487365 12.7228155 13.181264 13.313013 13.357581 13.05481 13.093491 13.111945 13.365543 12.960871
1368732_at 6.9158993 6.7802377 6.7034435 6.663809 6.6814427 6.859553 6.8185344 6.8988385 6.6011467 6.8600345 7.093871 6.7917237
1368733_at 13.1804695 13.160573 13.022415 12.9221735 12.916489 13.198262 13.039561 12.967972 12.977387 13.065525 13.063528 13.213712
1368734_at 5.1476793 4.7799826 4.8347616 5.2190104 5.127021 5.2499914 5.186881 4.9040003 4.910366 5.0749598 4.8214903 5.064893
1368735_a_at 4.0413947 4.194087 4.0683136 4.4229317 4.30492 4.135207 4.2600126 4.119567 4.2087255 4.0726976 4.0694714 4.0599203
1368736_at 3.5436382 3.7492628 4.0618467 3.9228933 3.886003 4.446641 3.7993648 4.0287004 3.6952472 3.997434 3.7077348 3.9956076
1368737_at 5.6260605 5.5310755 5.5807076 5.5064907 5.3885937 5.4027805 5.4263697 5.471896 5.445835 5.573739 5.4132996 5.347234
1368738_at 3.7548938 3.7960806 3.9917397 4.2363214 3.7079027 3.9862552 4.002754 3.675532 3.9883087 4.0334654 3.796222 3.9002414
1368739_s_at 4.7211175 4.7698674 4.7881145 4.704568 4.8073626 4.764333 4.789036 4.888164 4.3662176 4.5528545 4.756458 4.918644
1368740_at 4.666566 4.8838024 4.7550993 4.539975 4.724399 4.8045063 4.604513 4.618071 4.33593 4.58653 4.486302 4.576055
1368741_at 13.228795 13.362983 13.395019 13.363836 13.310289 13.449672 13.467887 13.39665 13.352204 13.405053 13.375084 13.376893
1368742_at 6.5806975 7.0060205 6.797981 6.663683 7.124078 7.065775 6.940836 7.029615 6.4701 6.474814 6.5637283 6.892136
1368743_a_at 4.6215296 4.7221003 4.467511 4.5985165 4.5835543 4.606616 4.5542793 4.805767 4.4917326 4.6085606 4.840926 4.697587
1368744_a_at 4.469355 4.6183004 4.330176 4.55653 4.337021 4.4363627 4.45842 4.392784 4.6570396 4.5172434 4.5190673 4.65005
1368745_at 6.0613956 6.752323 6.343643 6.189485 6.5587034 6.3973107 6.2881823 6.660234 5.692778 5.813949 6.658727 6.360112
1368746_a_at 5.536578 5.625411 5.6331415 5.605262 5.5222335 5.5668964 5.444414 5.6261516 5.5311213 5.456949 5.3020077 5.761212
1368747_at 4.5767064 4.6644454 4.6538076 4.658922 4.703533 4.4035254 4.4565406 4.818297 4.727125 4.6854153 4.8153296 4.7997465
1368748_at 5.7323937 5.67441 5.6883745 5.5825696 5.8342543 5.5578446 5.5374994 5.574019 5.5900307 5.749605 5.9340644 5.990665
1368749_at 5.9957438 6.0909095 5.9505777 5.9131737 5.813577 5.840408 6.017358 5.8555503 5.881852 6.0252547 5.8889365 6.137742
1368750_a_at 4.216338 4.067376 4.10174 4.3202205 4.003838 4.1646023 4.1987076 4.0399427 4.1367774 4.042782 4.1933284 4.20191
1368751_at 3.8032243 3.9067793 3.7907205 3.9498663 4.024317 3.807497 3.8441362 3.8415487 3.8261056 3.8117313 4.086741 3.7808723
1368752_at 4.3803897 4.2945137 4.214761 4.326351 4.267516 4.161323 4.318304 4.2144756 4.193941 3.9441886 4.2247906 4.1210318
1368753_at 4.2644095 4.291806 4.1299 4.3120985 4.152546 4.188099 4.0745497 4.05797 4.111284 4.0603685 4.1290455 3.9566948
1368754_at 6.4234734 6.6768 6.6351094 6.517478 6.646789 6.6532154 6.6973276 6.7088876 6.31298 6.2319098 6.579175 6.309252
1368755_at 10.699175 10.953539 10.584982 10.567259 10.89244 11.364499 10.85964 11.067197 10.624993 10.453264 10.686968 10.807481
1368756_at 5.285598 5.3640957 5.589067 5.465125 5.331925 5.10913 5.376947 5.2269983 5.1782846 5.1105275 5.385047 5.5229745
1368757_at 4.033331 4.1393795 4.0181613 3.9683328 4.0830965 4.045534 3.9370546 3.9703102 3.9584558 3.9812064 4.1290174 4.0631914
1368758_a_at 4.8774543 4.844369 4.9997177 5.1078143 4.899337 4.98758 4.9230695 4.93846 4.6579895 4.7692432 5.0362167 4.9070663
1368759_at 5.811371 5.799671 5.6567044 5.7755694 6.007683 5.837149 5.8336926 5.5113373 5.8179064 5.8278475 5.6852975 5.5811267
1368760_at 4.3090243 4.5246577 4.4929304 4.438093 4.4556084 4.207365 4.412138 4.1071405 4.2021456 4.2689295 4.157014 4.3158174
1368761_at 3.9102447 3.8850968 3.9917397 3.8750758 4.127863 3.8697002 3.8292055 3.9823387 3.8876245 3.8372998 4.1831846 4.0279074
1368762_at 6.4068465 11.074113 10.637354 9.910979 10.004127 10.045354 6.7111015 10.389594 6.6827283 11.063137 9.861722 9.825667
1368763_at 5.426099 5.13441 5.109595 5.201476 5.3759336 5.3372097 5.124083 5.3249235 5.11533 5.0798817 5.3225355 5.0522113
1368764_at 3.2969291 3.3240001 3.332619 3.386678 3.3941472 3.3350484 3.3660975 3.363041 3.5015602 3.5346525 3.371478 3.5423048
1368765_at 4.9605403 5.0653505 4.873252 5.110235 4.8194 4.9745216 4.972854 4.816515 4.7814846 5.055131 4.806389 4.901244
1368766_at 5.068009 5.114247 4.949378 5.4652643 4.9629107 5.085186 5.082116 4.925193 4.961038 4.913962 5.0767937 5.004426
1368767_at 6.0298424 6.551707 6.2272973 6.3215895 5.8521013 5.72337 6.2223067 6.5065455 6.9294114 6.687502 5.8908315 6.389269
1368768_at 5.7498584 5.7765765 5.7333217 6.099801 6.000703 5.853766 5.9610124 5.6001663 5.6192675 5.920758 5.617086 5.8752165
1368769_at 10.742783 10.58082 10.6612425 10.806471 10.440231 10.710526 10.259676 10.899309 10.945875 10.813612 10.785955 11.268542
1368770_at 3.918425 4.116474 4.1152806 3.9606462 4.121913 4.129801 4.045896 4.280592 4.0667014 3.9643593 4.0331187 4.066362
1368771_at 4.9959292 4.777273 4.6660943 4.8655944 4.9109 4.735281 4.5917377 4.754136 4.972935 5.0927916 4.8238564 4.673417
1368772_at 5.6194386 5.502242 5.598915 5.202681 5.2177596 5.760883 5.4957557 5.4930224 5.3842287 5.310848 5.54994 5.3627257
1368773_at 4.088748 4.2401214 4.232068 3.876638 4.0920568 4.2392697 4.08108 4.2538667 4.0744233 4.0554953 4.1469474 4.1754622
1368774_a_at 5.617493 5.51 5.40067 5.7172523 5.398165 5.7264967 5.855643 5.6678886 5.513534 5.3511147 5.755584 5.340189
1368775_at 3.9363708 4.3253126 4.162389 3.8640306 4.1817923 3.4650397 4.17134 4.071014 4.3762627 3.8888998 4.1469502 4.315955
1368776_at 4.781558 4.9315667 4.686272 4.765781 4.5835185 4.7764864 4.679636 4.554926 4.4898715 4.8154025 4.713809 4.871758
1368777_at 4.509738 4.4794397 4.4563375 4.4844584 4.3545156 4.4603205 4.5419717 4.2433863 4.4398365 4.664293 4.446993 4.428113
1368778_at 8.24242 6.1475873 6.886387 6.874993 6.3590555 6.4421053 4.814547 7.182928 6.688029 5.016622 7.9210997 8.425822
1368779_a_at 7.4182224 7.347253 7.0413623 7.423527 7.1520166 6.9974184 7.1017747 7.4156847 7.3726387 6.7637734 7.11303 6.790762
1368780_at 5.852299 5.528107 5.810683 5.987999 5.424119 5.445513 5.534231 5.649941 5.9669213 6.004096 5.681988 5.4377203
1368781_at 4.984109 5.0224056 5.057067 4.6205378 5.175862 5.395159 5.0147805 4.992348 5.046785 5.186117 4.994919 5.112275
1368782_at 3.8165066 3.858308 3.9711416 4.1315184 3.9668434 3.8655388 3.910686 3.9759798 3.9353957 3.858014 3.919788 3.886037
1368783_at 4.2793045 4.2197866 4.2715163 4.7205114 4.5454173 4.67853 4.4819264 4.279916 4.418012 4.4959946 4.670929 4.5530643
1368784_at 8.382946 7.922757 8.41397 8.26215 7.9903007 8.667844 7.976119 8.604817 8.431908 8.263575 8.463797 8.21251
1368785_a_at 3.706774 3.7435408 3.9031632 3.5261157 3.6142435 3.4168882 3.5858881 3.4351673 3.467781 3.7678378 3.618976 3.5908113
1368786_a_at 4.4553204 4.370384 4.3962383 4.3986406 4.584958 4.5744395 4.411274 4.4394064 4.411603 4.3751106 4.4229116 4.641227
1368787_at 6.288992 6.162445 5.9237485 6.262357 6.2001066 6.3752804 6.44582 6.2313004 6.205478 6.2335234 6.27985 6.086556
1368788_at 4.884944 4.7444944 4.8551326 5.2368803 4.990942 5.1512933 5.2835293 5.0894685 5.103651 5.1831636 4.933834 5.006529
1368789_at 5.2720814 5.1146007 4.7331 5.2494226 5.099692 4.973737 4.986571 4.931575 5.438584 4.8926945 5.016316 5.1895547
1368790_at 11.997343 12.073938 12.095654 11.82306 12.140354 12.083001 12.191731 11.925005 11.973132 12.000479 11.932258 12.018527
1368791_at 5.206876 4.9923153 5.1188493 5.119238 5.3213053 5.2310867 5.2007065 5.142128 4.9026747 4.8517847 5.225155 5.1910763
1368792_at 6.4517646 6.215186 6.5418577 6.2658906 6.2725244 6.258215 6.332437 6.535189 6.082155 6.082375 6.586963 6.4545836
1368793_at 4.8049583 4.830304 4.9193096 4.5663815 4.7110224 4.7674923 4.731227 4.748412 4.714608 4.604884 4.670066 4.651779
1368794_at 10.986494 11.142249 10.936325 10.832939 10.966159 11.136071 11.238282 11.157935 10.942147 10.774846 11.094136 10.946489
1368795_at 7.0733595 7.2483177 7.2477865 7.429722 6.96465 6.9033 7.2975364 7.1629252 7.02318 6.925724 6.9788556 6.9945865
1368796_at 6.374902 6.537302 6.348342 6.342651 6.4203944 6.4134736 6.223226 6.4075537 6.0666723 6.051024 6.355581 6.354674
1368797_at 6.844547 6.985087 6.015218 6.898719 6.4404593 7.731177 6.3658056 6.422 7.2658386 6.9563107 7.531538 7.0422397
1368798_at 3.8382802 3.6422558 3.7887354 4.0549393 3.8704386 3.9355822 4.1809196 3.6852634 3.9610653 3.9179401 3.948759 3.8942866
1368799_at 5.9581523 6.194197 5.687385 5.7540464 5.81687 5.9531345 5.887427 5.778044 5.781077 5.7087274 5.8399744 5.86514
1368800_at 4.114794 4.1691527 4.1752815 4.0674477 4.1722546 4.1166544 4.283207 4.40907 4.324869 4.213155 4.4112215 4.158902
1368801_at 4.262575 4.139481 4.1815586 4.03179 4.2238064 4.1783257 4.39909 4.057247 4.0110493 4.045891 4.1876965 4.1429234
1368802_at 5.0387664 5.259829 4.9697866 5.144286 5.1825967 5.0338197 5.1410465 4.941274 5.080776 4.940667 5.10993 5.0957694
1368803_at 4.6594753 4.616716 4.583151 4.484631 4.8006563 4.7517076 4.686618 4.766284 4.523246 4.347131 4.786568 4.465638
1368804_at 5.096303 4.941328 4.652421 4.8993616 4.799696 4.7521534 4.8795366 4.525414 4.7704096 4.917636 4.5674357 4.73857
1368805_at 5.7962494 5.38365 5.467658 5.7122593 5.349802 5.8247952 5.6838293 5.6598673 5.581153 5.4832907 5.33775 5.50504
1368806_at 13.373369 13.425047 13.477396 13.355789 13.4385195 13.374154 13.400876 13.49018 13.465668 13.459344 13.37768 13.443372
1368807_at 6.489807 6.621568 6.2395062 6.091284 6.3013306 6.0510316 6.272329 6.1200905 6.4824553 6.2075853 6.210391 6.523176
1368808_at 7.9435 8.046654 8.093277 8.057793 8.170584 8.008196 8.266148 8.214642 8.158842 8.173944 8.0217495 8.139473
1368809_at 8.516005 8.432103 8.603643 8.3999405 8.336701 8.532878 8.803042 8.640964 8.745881 8.829307 8.418562 8.463594
1368810_a_at 4.1111746 4.4077682 4.562092 4.3145084 4.6624823 4.601077 4.2400007 4.51338 4.322373 4.3951206 4.465495 4.666849
1368811_at 5.169763 5.129019 5.1013927 5.468364 5.151203 5.2968044 5.188154 5.2489576 5.175165 5.26465 5.208828 5.1565533
1368812_at 4.570626 4.432744 4.3567295 4.6258254 4.4556084 4.5219927 4.5151267 4.551811 4.556203 4.499177 4.4815073 4.4752398
1368813_at 5.3437357 5.4956822 5.4488716 5.150498 5.670608 5.3874903 5.5210257 5.5253386 5.351036 5.4680505 5.391425 5.526167
1368814_at 11.287243 11.018296 11.299833 11.226703 11.132951 11.290332 11.224706 11.269647 11.42911 11.252591 11.367827 11.224386
1368815_at 5.402336 5.4922056 5.4475064 5.7145224 5.578884 5.7206507 5.595479 5.531434 5.315617 5.369143 5.6463227 5.474963
1368816_at 4.2426324 4.173167 4.2416725 4.1508684 4.3189363 4.4531984 4.33193 4.246792 4.3402567 4.2485094 4.2611074 4.1763253
1368817_at 9.322775 9.453454 9.388512 9.24505 8.9957905 9.400535 9.283738 9.168385 8.989929 9.180225 9.472345 9.301881
1368818_at 8.063306 7.916371 7.9078093 7.779402 7.5087523 7.9689484 7.7767906 7.8661575 7.7265625 7.793859 8.043847 7.879853
1368819_at 9.790759 9.938597 9.9895 10.016146 9.961136 10.02944 9.789022 9.990868 9.854986 10.033415 9.800995 9.808669
1368820_at 7.0112643 6.89478 6.848734 7.018018 6.7664723 6.8735576 6.9506364 7.067776 6.8815293 6.9983296 7.1400943 7.059713
1368821_at 5.756041 5.6354055 5.7499356 6.127313 5.9221416 5.9002852 5.963406 5.785055 5.852526 5.834314 6.004653 5.645391
1368822_at 6.715975 6.7397103 6.767038 6.505237 6.683249 6.560356 6.223374 6.6878 6.547712 6.522279 6.6693096 6.5924306
1368823_at 3.8498716 3.8990378 3.7962942 3.8758647 3.8853855 3.8566842 3.7685082 3.8780532 3.7568192 3.9266746 3.697103 3.8001406
1368824_at 9.515167 9.384338 9.611148 9.653655 9.454391 9.469556 9.28874 9.248921 9.531794 9.8263035 9.25998 9.279746
1368825_at 3.5024943 3.7100048 3.723786 3.798478 3.5517452 3.6424358 3.5846443 3.425371 3.5740118 3.7427661 3.5924957 3.6644363
1368826_at 11.110229 12.51887 13.026477 12.624948 12.692076 13.027412 12.7296095 12.758738 12.920156 10.926066 13.039661 12.636057
1368827_at 6.358348 6.05577 6.0163746 6.12455 6.061299 6.2272944 6.075828 6.282135 5.901045 6.3816056 6.1927986 6.1962733
1368828_at 5.641699 5.5254645 5.625347 5.604787 5.685753 5.6957912 5.613255 5.6390615 5.4711857 5.4051642 5.549215 5.6115513
1368829_at 6.4609632 6.5626054 6.729965 7.1318274 6.2711105 6.7749195 6.1345096 6.9043627 6.6735454 6.8671584 6.5462003 6.179218
1368830_at 5.207617 5.2666407 5.080248 5.102331 5.2399316 5.16374 5.1033688 5.124803 5.3282213 5.0956707 5.2513494 5.1457834
1368831_at 8.531019 8.640518 8.639141 8.306882 8.48325 8.446231 8.648224 8.836524 8.510088 8.259425 8.746796 8.581189
1368832_at 7.810264 7.737354 7.732395 7.6557508 7.767854 7.6643643 7.949293 7.8416276 7.634951 7.822906 7.8483114 7.7956166
1368833_at 5.605199 5.6221375 5.424438 5.1255493 5.3562474 5.4654365 5.1752915 5.387007 5.216973 5.053951 5.400582 5.5216093
1368834_at 5.789378 5.9118423 5.570082 5.587573 5.589453 5.5581136 5.4004183 5.8784566 5.57964 5.4012814 5.555057 5.6136966
1368835_at 9.20052 9.508387 9.498665 8.928131 9.072527 9.505058 9.420441 9.827877 9.172403 9.400564 9.433229 9.58876
1368836_a_at 5.8909216 5.767499 5.701242 5.5007777 5.5986466 5.899372 5.7229166 5.6563034 5.595531 5.2197475 5.654019 5.659182
1368837_at 6.572125 6.383925 6.499733 6.1968355 6.042112 6.356993 6.927786 6.343891 6.240003 6.4647565 6.7376757 7.0697637
1368838_at 7.0705004 6.3784623 6.9477015 6.572094 7.258026 6.375232 6.50914 6.496776 6.68279 6.7499332 6.4605026 6.874445
1368839_at 7.1791635 7.1173882 7.131381 7.2088 7.2858973 7.3349576 7.186139 7.661234 7.3003964 7.3541164 6.9309688 7.3583994
1368840_at 12.038427 12.164884 11.67595 12.071043 12.174114 12.121669 12.199567 12.081691 11.954847 11.934359 12.142572 11.843006
1368841_at 7.3807735 7.29975 7.334978 7.381988 7.2477307 7.0174956 6.8530936 7.0902543 7.336607 7.5138493 7.129516 7.0237308
1368842_at 6.9403157 6.969642 6.8778152 6.8085523 6.3010316 6.9042997 6.4465384 7.217318 6.793691 6.88243 7.126053 6.98678
1368843_at 9.246013 9.224159 9.4577875 9.009069 9.213534 9.239432 9.254538 9.332737 9.276379 9.353232 9.437277 9.4360695
1368844_at 8.138241 8.061397 8.603888 7.744032 8.068306 8.017727 8.017412 8.334739 8.021103 7.926648 8.301031 8.356908
1368845_at 4.5863028 4.070377 4.3967752 4.097313 4.2166348 4.0713596 4.1558743 3.997144 4.5384326 4.4091625 4.1521063 4.0095406
1368846_at 5.242729 5.1208363 5.2498035 5.4915824 5.3252716 5.160372 5.449249 5.1123104 5.3845277 5.610238 5.234972 5.1021295
1368847_at 8.980768 8.883128 8.593276 8.788158 8.697881 8.821865 9.033174 8.625555 8.975552 8.8897705 8.747703 8.962379
1368848_at 8.544698 8.391306 8.514346 8.639905 8.401638 8.42615 8.169455 8.657325 8.3073225 8.27069 8.701387 8.649763
1368849_at 7.561726 7.688917 7.3786774 7.3461943 7.5624185 7.2634053 7.511368 7.53085 7.2371264 7.4047318 7.521312 7.422396
1368850_at 5.0640526 5.2849855 5.139417 4.977845 5.3311496 4.919776 5.022283 5.262619 4.9544706 5.0339174 5.270088 5.3091416
1368851_at 8.144169 8.307613 8.530718 8.431513 7.8805957 8.626806 8.020308 8.348936 8.508276 8.349682 8.261641 8.404295
1368852_at 10.424026 10.317123 10.198997 10.282697 10.267623 10.3545065 10.487302 10.511265 10.341635 10.324049 10.456077 10.215311
1368853_at 3.699635 3.606459 3.5466206 3.798407 3.6783917 3.5604143 3.715852 3.4563172 3.5369818 3.5425668 3.7955549 3.53462
1368854_at 3.611415 3.58289 3.6917238 3.5273705 3.5870593 3.6023028 3.4508767 3.463932 3.5928786 3.6009135 3.4807863 3.5549898
1368855_at 5.9727793 5.9015026 6.252638 5.801502 6.006893 5.8923955 5.8860345 5.9593854 5.743679 5.9152856 6.1204286 6.0582995
1368856_at 5.431564 5.733727 5.8041306 5.5629745 5.540166 5.9710803 5.370909 5.818426 5.5431204 5.377648 5.5639277 5.5246944
1368857_at 3.3590364 3.1644807 3.124565 3.3484101 3.3008373 3.300058 3.28881 3.1958501 3.2356393 3.2566938 3.2274308 3.046054
1368858_at 3.877871 3.9159417 3.9084058 3.916808 3.867308 3.9101741 3.8575485 3.8479075 4.028103 3.859164 3.8850706 3.8413875
1368859_at 8.476864 8.517452 8.604218 8.864454 8.614252 8.487942 8.618557 8.77035 8.641386 8.616589 8.644195 8.784918
1368860_at 4.2923555 4.310793 4.2647696 4.408579 4.1485567 4.2411976 4.3045006 4.1972046 4.1531982 4.3377213 4.2066784 4.259276
1368861_a_at 5.1061797 4.7537932 4.954171 4.968042 4.8334246 5.1468587 4.9998584 4.9695554 5.218597 5.096286 4.849297 4.832754
1368862_at 8.234257 8.1178255 8.193483 7.8374853 7.8881445 8.129721 8.149627 8.044349 7.842432 7.82796 8.112591 7.8883615
1368863_at 9.058567 9.238326 8.853201 9.287779 9.100168 9.211063 9.339451 8.974615 9.170086 9.051559 8.910376 9.031336
1368864_at 3.6095684 3.772144 3.5883374 3.5988123 3.532769 3.6774461 3.6705322 3.702285 3.550788 3.656469 3.5308173 3.5348616
1368865_at 3.6692412 3.9195077 3.6076283 3.4749448 3.682282 3.7300265 3.6092565 3.7445726 3.6848333 3.627125 3.6226432 3.5625868
1368866_at 6.3609776 6.202946 6.383019 6.3091445 5.9425707 6.2959485 5.886716 6.251414 5.930048 6.278544 6.3037305 6.38178
1368867_at 6.1192555 6.1643343 6.3204207 6.4381113 5.821682 6.341773 5.8479652 6.1787834 6.3338394 6.399229 5.8265123 6.207104
1368868_at 5.2586517 5.1814346 5.1072702 5.061286 5.2194123 5.076364 5.2336016 5.08963 4.954647 4.954255 5.271446 5.1151047
1368869_at 5.9044905 5.675176 5.958672 5.7800856 5.6477675 6.013619 5.8693414 6.048512 5.764615 5.8864055 5.8832893 5.9373193
1368870_at 7.4411926 7.8785295 7.547846 7.686719 8.672941 7.489975 8.238392 7.6260786 7.2462997 8.2939205 8.084458 7.518852
1368871_at 7.695518 7.689811 7.810442 8.355026 7.562964 7.7887564 7.7980895 8.074893 7.87871 7.876225 7.6343045 7.760648
1368872_a_at 5.1369267 5.4445443 5.243743 4.9485326 4.8386245 5.206667 5.3489122 4.912835 5.0493503 4.86993 5.433828 5.3321357
1368873_at 4.2259674 4.5095596 4.050803 4.2373533 4.3012857 4.148736 4.28621 4.3201942 4.174593 4.237778 4.149519 4.1586666
1368874_a_at 5.3946166 5.3438888 5.333022 5.471633 5.401194 5.465828 5.500608 5.5629444 5.308917 5.255484 5.3903184 5.785411
1368875_a_at 7.548912 7.5016384 7.385499 7.139894 7.7045283 7.5610757 7.2885118 7.5147166 7.160518 6.9614024 7.4914155 7.363074
1368876_a_at 5.2386355 5.0342226 5.1858263 5.1081724 5.267741 5.1314692 5.0502925 5.153537 5.0752363 5.203879 5.32939 5.172653
1368877_at 8.202991 8.428736 9.058223 7.375678 9.548475 9.899991 8.1142235 8.851188 9.771033 7.7057657 10.0503645 8.711291
1368878_at 9.818407 9.093273 8.755728 9.484827 9.076781 9.538035 9.561606 9.703503 9.239544 10.124757 9.994529 9.640469
1368879_a_at 4.635827 5.3003893 5.195687 4.7474065 4.8286242 4.8038645 4.7797923 4.7470393 4.825644 5.0133386 4.5204887 4.7562184
1368880_at 4.725828 4.6151786 4.641443 4.1428328 4.711729 4.260466 4.484145 4.486457 4.1015854 4.1654778 4.435264 4.654038
1368881_at 8.402591 8.318916 8.197068 7.8863945 8.230243 7.638037 7.9122577 8.219324 8.005196 7.9432545 8.276966 8.3183565
1368882_at 5.121858 6.501709 4.8190174 4.520598 4.489114 6.346948 4.333408 5.3631034 4.459132 4.592671 5.5845046 5.672806
1368883_at 4.626587 4.5280466 4.8626003 5.0691514 4.7902656 4.649072 4.7452655 4.695649 4.880136 4.869943 4.911554 4.8076053
1368884_at 4.8011885 4.802028 4.994587 4.71924 4.913654 4.889549 5.112855 5.1087904 4.793782 4.893787 4.9320736 4.856403
1368885_at 5.4327116 5.807149 5.610694 5.5990143 5.5670843 5.6475616 5.383107 6.0585814 5.3579755 5.368623 5.3509307 5.392888
1368886_at 9.148062 9.061475 9.098191 9.171193 9.188151 9.253456 9.080591 9.282335 9.22896 9.2019825 9.175132 9.217414
1368887_at 3.770054 3.6701531 3.5261304 3.837866 3.7022395 3.6901548 3.7990031 3.7207305 3.571519 3.6379313 3.673996 3.5776367
1368888_a_at 8.321005 7.9233055 7.6508045 7.7470903 7.5938416 7.4469438 8.402126 8.391607 7.8508263 8.595549 7.534855 7.868522
1368889_at 6.943311 6.5702524 6.7175736 6.800388 6.6124706 6.351416 6.905996 6.8403916 6.740761 6.6231785 6.615911 6.7841735
1368890_at 7.6209006 7.668375 7.537247 7.3646917 7.6137037 7.279629 7.351554 7.400899 7.4988866 7.3463435 7.5042443 7.4938016
1368891_at 5.5602355 5.5530033 5.465381 5.2178526 5.5271826 5.4104695 5.4399295 5.527323 5.0367703 5.368207 5.354871 5.564139
1368892_at 4.6022906 4.6273866 4.5844054 4.763513 4.601548 4.5153737 4.3437233 4.5632505 4.6055923 4.68421 4.509049 4.436855
1368893_at 4.775846 4.7453365 4.7275677 4.9155893 4.646485 4.7963963 4.7113905 4.7117643 4.605799 4.6658816 4.597529 4.7080493
1368894_at 5.1611977 5.25384 5.2670956 5.231923 5.0677547 5.2350507 5.2830715 5.276122 5.420291 5.2736073 5.237348 5.1884284
1368895_at 4.9042597 4.632693 4.702947 4.713112 4.8372955 4.916989 4.73109 4.800292 4.583616 4.635391 4.646141 4.8614707
1368896_at 6.303254 6.239392 6.2554054 6.169388 6.6680574 6.564102 6.5193753 6.560829 6.728344 6.4656477 6.8947062 6.7105546
1368897_at 4.728428 5.0382137 5.00193 4.9795246 5.4018545 4.949171 5.068268 5.1597366 5.2787113 5.438655 5.349103 5.5232553
1368898_at 5.4806924 5.572403 5.8786182 5.87618 5.489946 5.7143273 5.8458476 5.873531 5.7236085 5.829658 5.8743644 6.0038605
1368899_at 7.6048603 7.5899706 7.546031 7.4584804 7.596567 7.396949 7.3962045 7.518577 7.5283237 7.491512 7.683374 7.526615
1368900_at 5.1104918 5.150702 5.2119837 4.8884478 5.2117853 5.2625427 4.815178 5.198517 4.926598 4.65114 5.27721 5.068555
1368901_at 5.3554306 5.8326893 5.808157 5.3002243 5.7215967 5.7831306 5.809528 5.7280393 5.327998 5.467778 5.6875386 5.625871
1368902_at 6.7098575 6.8941913 6.8966556 6.8241386 6.7208915 6.482747 6.870511 6.896254 7.3999496 7.072408 6.7864966 6.923359
1368903_at 7.274521 7.1849146 7.3704925 7.558324 7.527296 7.5224395 7.7528095 7.4437475 7.7933607 7.214917 7.673764 7.6102624
1368904_at 6.4084105 6.3230386 6.457862 6.1928134 6.52735 6.2671213 6.3871703 6.5091753 6.2902007 6.386532 6.2677455 6.2356815
1368905_at 7.361987 7.522843 6.6834936 7.334555 7.0963917 7.310172 7.305322 7.4004607 7.125666 7.0279603 7.511376 6.986089
1368906_at 3.2955184 3.294877 3.342182 3.3705254 3.3891242 3.3223193 3.326267 3.4334915 3.382144 3.330025 3.4029255 3.4181597
1368907_at 4.95242 4.7833796 4.6886272 4.700838 4.84179 4.880888 4.8392625 4.945615 4.542166 4.7378254 4.7153563 4.601783
1368908_at 7.747634 7.9949703 7.789324 7.6372514 7.990633 8.019436 8.149434 8.020342 7.9675326 7.7559276 7.7919183 7.8061004
1368909_a_at 6.523778 6.3755674 6.637331 6.753573 6.3891253 6.6213584 6.5971746 6.7480807 6.6849933 6.235369 6.5707793 6.427064
1368910_at 5.2413864 5.301037 5.22869 5.0887547 5.631651 5.5474935 5.4412246 5.2022967 5.271928 5.245196 5.1510296 5.5133934
1368911_at 5.8166046 6.2662506 5.833104 5.9080696 5.9013605 5.905581 5.993878 5.8355165 5.8874354 6.139632 5.910072 5.681793
1368912_at 4.572543 4.6888366 4.5786343 4.7668886 4.530253 4.7604866 4.71167 4.62379 4.5984554 4.592635 4.6095295 4.7350597
1368913_at 3.9975674 4.232962 3.9340909 4.2306137 4.1458106 3.9586322 3.8877203 4.0026517 3.8510838 4.266676 4.0441313 3.9428556
1368914_at 4.5169163 4.493633 4.5419607 4.4087763 4.559881 4.6794796 4.4720964 4.364688 4.5788984 4.40757 4.585105 4.4387255
1368915_at 10.690467 10.500505 10.477069 10.430523 10.441533 10.583651 10.683682 10.489432 10.2998705 10.241673 10.452336 10.33384
1368916_at 10.2838 10.158879 10.304328 10.482529 10.334467 10.483961 10.912405 10.799796 10.451645 10.40647 10.486656 10.499809
1368917_at 5.1284633 5.202703 5.438465 5.141933 5.395098 5.432322 5.352781 5.6096973 4.935391 4.969256 5.2725368 5.043676
1368918_at 5.778801 5.5489607 5.789266 5.747491 5.713625 5.612011 5.5538836 5.425309 5.5649548 5.600134 5.586788 5.6830616
1368919_at 4.991371 5.012256 4.8457785 4.872871 5.323261 4.9371233 4.9882507 4.799906 5.0666227 4.8779597 4.8300734 4.7749896
1368920_at 5.1521497 5.2242813 5.010588 5.0109878 5.04411 5.1476207 4.818176 5.08008 4.9639606 4.9428935 4.9253106 5.198205
1368921_a_at 5.984667 6.3827977 6.069603 6.072068 6.076059 5.90368 5.995647 6.1607714 6.1259437 6.266296 6.0727644 6.1020474
1368922_at 4.749608 4.7270904 4.9451313 4.4920816 4.8989143 4.7861834 4.672819 4.6074915 4.522065 4.810197 5.02005 4.893388
1368923_at 5.171672 4.851859 4.4774704 5.028008 4.746806 4.6659636 4.9933543 4.8858805 4.746938 4.5077996 4.937443 4.97469
1368924_at 10.65135 10.7407255 10.858825 10.502933 10.843059 10.802392 10.540362 10.965912 10.724662 10.753729 10.808687 10.978639
1368925_a_at 4.5001793 4.295563 4.439789 4.699484 4.612789 4.6348953 4.296736 4.5404263 4.411609 4.588449 4.8144717 4.59102
1368926_at 4.578767 4.75888 4.8207536 4.8519187 4.7494974 4.8706603 4.643154 4.670892 4.824995 4.6279106 4.8307037 4.7632494
1368927_at 6.8896394 6.898734 6.828943 6.6441975 6.83638 6.949175 6.7207217 6.8770294 6.4296417 6.1795106 6.8613815 6.7424765
1368928_at 6.167441 6.2840652 6.5323577 6.140538 6.3565407 6.498771 6.3746986 6.066716 6.229044 6.344125 6.1936374 6.368721
1368929_at 7.282605 6.9831514 7.0905433 7.0149837 7.0331864 7.13346 7.1804433 7.441487 6.972033 7.098872 7.4784665 7.23159
1368930_at 4.393611 4.31002 4.3066654 4.1934786 4.595844 4.5782223 4.1856866 4.238498 4.329491 4.3771496 4.3140116 4.2299356
1368931_at 7.3960986 7.3402042 8.065553 7.675998 7.6551633 7.6473694 7.810588 7.840829 7.643751 7.8800983 7.7331543 8.021754
1368932_at 5.476888 5.4882674 5.642676 5.6559286 5.4646316 5.9826174 5.344802 5.7574797 5.4776287 5.487604 5.8388376 5.8323956
1368933_at 6.9756722 6.960727 6.7907176 6.8416 6.7470326 6.746014 7.0466924 6.8740034 6.6338677 6.8802133 6.7238536 6.973634
1368934_at 10.752845 10.42813 10.929495 10.584214 10.758171 11.065966 10.673919 11.2044525 10.324476 11.1952095 10.829371 11.167605
1368935_at 4.0151873 4.170296 3.9511125 3.8997142 4.0465183 3.88208 4.0681667 3.9841855 3.7955763 3.674708 3.8619366 4.010463
1368936_at 10.372366 10.177424 10.210261 10.158199 10.157576 10.071761 10.217568 10.374016 9.95579 10.0018015 10.348062 10.396442
1368937_at 5.4201484 5.373277 5.388171 5.369786 5.4815145 5.6375403 5.5889854 5.485751 5.2494154 5.536634 5.4284554 5.555528
1368938_at 5.2858014 5.3509336 5.1404805 5.344309 5.1969414 5.0750523 5.3370237 5.228116 5.0343904 5.0044913 4.9970913 5.0103745
1368939_a_at 4.4541416 4.423115 4.499704 4.362238 4.691107 4.3192167 4.5225863 4.3781433 4.3932157 4.38348 4.5135045 4.3988338
1368940_at 10.351213 9.890096 10.389956 10.081162 9.853695 9.824229 10.029464 10.499525 10.042414 10.443444 10.377815 9.828822
1368941_at 4.3636804 4.3990917 4.187746 4.33315 4.26128 4.3599296 4.31038 4.315169 4.3736663 4.139179 4.163099 4.1900444
1368942_at 4.645505 4.534177 4.59902 4.732588 4.779161 4.5458517 4.764941 4.5648775 4.535119 4.331433 4.685107 4.555386
1368943_at 13.111566 13.29643 12.900007 13.057588 13.130133 13.19501 13.213434 13.126412 13.136808 13.239873 13.2470875 13.2902155
1368944_at 6.3609653 6.2218404 6.396482 6.501705 6.3747873 6.497422 6.2385488 6.7492223 6.536629 6.5212507 6.377626 6.480573
1368945_at 5.362249 5.2900677 5.2138343 5.2110267 5.1996346 5.3965936 5.1459417 5.305559 5.211366 5.2418127 5.5178704 5.3447485
1368946_at 5.550153 5.837701 5.611228 5.3504663 5.6734176 5.3399734 5.6462193 5.805261 5.4635134 5.4892483 5.632494 5.6335416
1368947_at 7.1959486 6.9940467 7.401247 7.1918406 7.5085864 6.676985 8.208857 6.814796 7.138857 7.292762 7.4494476 7.4932265
1368948_at 5.832177 5.7565517 5.8142147 5.9873567 5.7136254 6.013125 5.777801 5.9148526 5.985004 5.9136143 5.883058 6.048156
1368949_at 4.514229 4.6140027 4.675105 4.419454 4.401518 4.54572 4.25797 4.4140224 4.2798824 4.4118996 4.4008856 4.3906317
1368950_a_at 5.890836 5.3330545 5.710414 5.5512695 5.6626234 5.9615765 6.14564 5.626295 5.660396 5.5806704 5.8619294 5.825806
1368951_at 4.547494 4.5750265 4.5317006 4.4858346 4.480586 4.4223347 4.531255 4.4915476 4.4623375 4.44648 4.372319 4.4776106
1368952_at 5.049901 4.9096556 5.0926337 4.682356 4.734895 4.7611947 4.835941 4.566567 4.7739773 4.757596 4.8333635 4.576638
1368953_at 7.3177333 7.0094757 7.375 7.392904 7.245442 7.3135505 7.0594125 7.6917157 7.21227 7.368637 7.4484487 7.596674
1368954_at 4.7139707 5.1152487 5.182237 5.0258665 5.079646 5.280445 5.1069846 4.9709463 4.9089465 5.031648 5.129633 5.0129943
1368955_at 6.986 7.35595 7.234733 7.011498 6.583676 7.144003 6.8854113 7.240945 7.0886397 6.72943 7.190178 7.0072894
1368956_at 5.2125487 5.051428 5.1339855 5.3817315 5.226797 5.1645155 5.3040032 5.0798655 5.1710286 5.127862 5.305562 5.0538254
1368957_at 5.512672 5.3623137 5.20693 5.2616405 5.1946163 5.409426 5.082229 5.178319 5.011403 4.803433 5.2770696 5.2711315
1368958_at 3.792038 3.917542 3.9173234 3.8757734 3.821718 3.8939803 3.6383164 3.916873 3.7996254 3.6238687 3.9885292 3.7569013
1368959_at 4.646557 4.8245296 4.7155285 4.6959186 4.7508183 4.7834473 4.889339 4.808917 4.9507036 4.756283 4.6737885 4.6574936
1368960_at 8.842404 8.864275 8.781912 9.006207 9.027244 8.903539 8.905579 9.216947 8.9299345 9.151188 8.99908 8.967679
1368961_at 5.894264 5.646352 5.8261776 5.8679805 5.932872 5.9374356 6.045986 5.9673095 5.9300575 5.914416 5.813083 5.7618837
1368962_at 4.6266794 4.6591387 4.5353026 4.728926 4.718629 4.7976108 4.8433285 4.5265913 4.7177243 4.6638107 4.782632 4.4752398
1368963_at 6.224633 6.0273013 6.0971503 6.2196712 6.2562 6.216426 5.9662623 6.433504 6.1607895 6.3570967 6.031792 5.871466
1368964_at 3.9827027 4.1608853 3.9257185 3.8435404 4.202003 4.185531 4.0916553 4.115473 4.059683 4.161038 4.2070246 4.1129227
1368965_at 5.376439 5.3683877 5.466642 5.7067204 5.502277 5.3920097 5.5277247 5.3596907 5.6400433 5.477895 5.2974887 5.396774
1368966_at 4.054371 4.1432066 4.036746 4.0771766 4.0766582 4.0228596 3.9711366 4.186801 3.9568036 3.9787147 4.1213555 4.0149956
1368967_at 6.354908 6.2625256 6.2678614 6.814335 6.2968287 6.3503513 6.5905848 6.4187384 6.561991 6.430933 6.4915304 6.421077
1368968_at 4.274277 4.136893 4.275597 4.397158 4.356765 4.387251 4.211339 4.24895 4.381521 4.2256174 4.3091984 4.2375565
1368969_at 4.2295 4.077744 3.9172802 3.9816291 3.9775398 4.050595 4.076559 3.8927283 3.800313 3.7527828 4.003687 4.0134196
1368970_at 5.3324127 5.278262 5.415313 5.514743 5.3504276 5.1569533 5.549307 5.1426764 5.675975 5.3442364 5.314516 5.130106
1368971_a_at 4.7560744 4.70576 4.712231 4.6646605 4.8905206 4.765586 4.9765534 4.7839603 4.7324 4.654331 4.7350593 4.8307085
1368972_at 3.5751424 3.7787602 3.6822493 3.73884 3.5239816 3.6769571 3.6850073 3.5650046 3.6482966 3.5540214 3.6045024 3.6838105
1368973_at 7.2011304 7.1688437 7.286737 7.325299 7.3465157 7.4344954 7.5015364 7.6409864 7.2702465 7.2298684 7.494391 7.3483005
1368974_at 4.7487545 4.9095592 4.684376 4.6549044 5.012245 4.6505404 4.7311745 4.5684814 4.7855763 4.815785 4.6702414 4.490246
1368975_at 6.240202 6.695135 6.409163 6.102815 6.4022484 6.8795094 6.5410824 6.7376857 6.523833 6.353996 6.3672743 6.269168
1368976_at 5.6369696 5.906357 5.747086 5.248262 5.4745793 5.680233 5.584544 5.8351507 5.914139 5.5124135 5.3659253 5.6666417
1368977_a_at 7.477591 7.4020185 7.491118 7.359183 7.6023326 7.1295424 7.2840433 7.206347 7.2621326 7.6542387 7.38627 7.2263503
1368978_at 5.825278 5.7379937 5.818098 5.8054695 6.1376452 5.711866 5.777374 5.572522 5.667553 5.9085116 5.828943 5.8252635
1368979_at 6.063084 6.210671 6.248677 6.356472 6.0170965 6.48158 5.8949294 6.2389693 5.8886676 5.8053055 6.0153084 6.15714
1368980_at 4.722836 4.560162 5.168397 4.7660666 4.800305 4.6740394 4.649215 5.3801064 4.8361125 4.8874187 4.5534983 4.5619392
1368981_at 3.9426463 4.159705 4.0956573 4.0326834 4.205176 3.914061 3.9523695 3.7218816 4.079197 4.2101173 3.6600628 3.716365
1368982_at 5.068812 5.3737373 5.198507 5.000554 5.191799 5.1527615 5.1412983 5.1163044 4.9362183 4.975043 5.087154 5.1630626
1368983_at 4.455724 4.4665375 4.2589083 4.3119783 4.2814198 4.3581524 4.4277782 4.4064445 4.2199516 4.230983 4.5388136 4.344952
1368984_at 6.945655 6.8964443 6.856796 7.029727 6.7125683 6.6744714 6.8459044 7.0598507 7.1102796 6.823667 6.928263 6.722098
1368985_at 4.1240683 4.231636 4.4549656 4.2930965 4.203698 4.1451383 4.305891 4.4266267 4.3198986 4.17064 4.285666 4.1516767
1368986_at 5.050112 4.8697524 4.9968214 5.0935383 5.1755924 5.042124 5.1402874 5.002411 5.073285 5.1156673 5.0168123 5.036874
1368987_at 5.8711305 5.9716787 6.012358 5.992437 6.157794 6.3527756 5.9690623 5.913824 5.7897043 5.8907967 5.8950615 6.068771
1368988_at 5.620469 5.3135066 5.5027313 5.349881 5.6143575 5.5782967 5.4969277 5.4656353 5.180559 5.04239 5.5243864 5.4697375
1368989_at 4.8315454 5.1217375 4.7440333 5.2128687 4.944562 4.937166 4.9413075 4.942508 4.8954787 5.004728 4.8490233 5.0513535
1368990_at 5.7263393 5.716695 6.1800647 6.062489 5.8081646 5.953032 5.6496186 5.81039 6.001044 6.327174 5.858338 5.6704383
1368991_at 6.1132903 6.092596 5.139417 5.40915 5.4370832 6.2053742 5.355956 5.563982 5.9022913 5.910072 5.909609 5.583861
1368992_a_at 9.64797 9.301082 9.624928 9.4261465 9.006918 8.848276 9.311096 9.300132 9.222601 9.57857 9.395249 9.121323
1368993_at 5.3708024 5.253965 5.1534576 5.286347 5.3690343 5.5948534 5.534993 5.20429 5.400616 5.2914405 5.4299526 4.9240513
1368994_a_at 5.1973796 5.350373 5.7177653 5.441174 5.354139 5.6220613 5.279704 5.617908 5.663203 5.4853044 5.5196505 5.357504
1368995_at 3.6391904 3.643927 3.5813096 3.5761423 3.5945623 3.6697533 3.605209 3.6173456 3.5454314 3.5449443 3.560853 3.7126927
1368996_at 4.7435246 4.6530294 4.870118 4.722814 4.705912 4.6701727 4.7488346 4.4501324 4.502029 4.476142 4.4785557 4.6560774
1368997_at 4.9103208 5.3158355 5.34627 5.116293 4.855786 4.945884 4.866654 5.1917267 4.961269 5.1804256 4.9028883 5.2735353
1368998_at 3.545896 3.5233474 3.6127515 3.4285693 3.6316595 3.4496236 3.6409569 3.6524048 3.5061762 3.5003688 3.4940567 3.6351688
1368999_a_at 5.4144707 5.409328 5.332886 5.527883 5.3576183 5.5502825 5.397786 5.4223757 5.5000687 5.4229317 5.488557 5.4640455
1369000_at 5.3772545 5.166898 5.2148113 5.1699457 5.3814435 5.3709993 5.43618 5.281868 4.952507 5.222356 5.276371 5.3228583
1369001_at 3.9707694 4.194669 3.9648807 4.0884295 3.9732382 3.8827364 3.8813083 4.01451 4.03798 4.0167236 3.8857212 4.2112284
1369002_at 4.796011 5.08526 4.6026344 4.5775604 4.8396893 4.9651117 4.6729007 4.816515 4.8167863 5.005548 4.6874094 4.8503537
1369003_at 5.108655 4.9638543 4.9304247 4.505571 5.4201818 4.9155264 5.5334234 5.0490537 4.6351624 4.701022 5.073689 5.325252
1369004_at 5.0745754 4.911572 5.0636005 5.343601 5.1353073 5.235096 5.374021 5.270258 5.1124043 5.057468 5.1492605 5.28512
1369005_at 4.8283224 4.8925962 4.6863647 5.048879 4.6534443 5.0037575 4.7424254 4.775753 5.339919 5.034697 4.7640357 4.743456
1369006_at 4.4634113 4.353902 4.0374136 4.303502 4.3477645 4.5616508 4.288492 4.4339924 4.2266345 4.3871717 4.4402604 4.1664696
1369007_at 5.3147497 5.3906393 5.1242476 5.622163 5.544468 5.4278417 5.5315933 5.341757 5.399827 5.3031774 5.344927 5.236251
1369008_a_at 4.522622 4.643162 4.061737 4.377719 4.4360785 4.6194825 4.3932023 4.409988 4.3880672 4.3121753 4.3018184 4.40351
1369009_at 3.5928679 3.7852318 3.7730389 3.6405332 3.684128 3.718531 3.6764195 3.6970654 3.6848748 3.7798238 3.7105005 3.9139857
1369010_at 4.878602 5.0722923 4.799678 4.653858 4.963543 4.7607136 4.9145193 4.813858 4.7592983 4.866 4.84404 4.873478
1369011_at 12.526251 12.092126 12.5173235 12.453557 12.309773 12.353723 12.427806 12.112992 12.290674 12.539251 12.240995 12.5999
1369012_at 5.9346943 5.857535 5.6996737 5.626339 5.797081 5.612242 5.5939827 5.5225725 5.6193614 5.4773436 5.5365825 5.5340095
1369013_a_at 10.210417 10.249941 10.142725 9.90432 10.146071 9.920153 10.208754 10.187024 9.979565 10.029507 10.144919 10.082722
1369014_at 5.0640526 5.190363 5.2580366 5.394643 5.288438 5.2630024 5.064316 5.3035364 5.2998123 5.1244965 4.9888277 5.261181
1369015_at 4.8551507 4.5704846 4.7198586 5.072262 4.89003 4.9322352 4.8376427 4.6185884 4.7494364 4.735104 4.7340345 4.5933824
1369016_at 5.4642377 5.6200075 5.4771667 5.276807 5.342879 5.200978 5.366171 5.4378796 5.8478847 5.7586603 5.3732424 5.3741393
1369017_at 4.3952074 4.362376 4.2586517 4.3704815 4.5890636 4.363779 4.265959 4.4068127 4.284897 4.1895847 4.62379 4.3833327
1369018_at 5.5014243 5.2874165 5.588066 5.245553 5.3512692 5.434976 5.4409146 5.229228 5.211805 5.337291 5.2716846 5.3044834
1369019_at 3.5582027 3.6476862 3.551503 3.6568847 3.5922453 3.603343 3.5586498 3.5327551 3.5649285 3.7147653 3.521902 3.5140545
1369020_at 5.3037724 4.9889426 5.2313566 4.956132 5.3847723 5.3764706 5.3049126 5.3652077 4.909378 5.2703104 5.372475 5.3138123
1369021_at 6.063084 6.158621 6.113139 6.072068 6.1202693 6.115405 6.03356 5.9976454 5.8670635 5.9887395 6.029315 6.0156083
1369022_at 6.1109405 5.8959737 5.9709797 5.8290834 5.9884057 6.0567245 5.9842744 6.0737863 6.1384454 5.935842 6.0109015 6.0070176
1369023_at 9.696448 9.722812 9.57268 9.436747 9.453643 9.640161 9.563357 9.598405 9.486413 9.436518 9.606207 9.52367
1369024_at 5.959628 6.2851224 6.1930714 5.7662973 6.219324 5.928244 6.308402 6.407837 5.738779 5.714471 6.2962503 6.1674047
1369025_at 4.22949 4.457588 4.2955685 4.2373533 4.395556 4.2016954 4.4799848 4.378511 4.095459 4.337863 4.318722 4.3363643
1369026_at 6.090048 5.8524065 6.021878 5.747491 5.623402 5.769291 5.7184644 6.1257634 5.598158 5.5196223 5.9523892 5.891652
1369027_at 4.5633507 4.355381 4.48676 4.45459 4.4306517 4.684473 4.421278 4.353745 4.303616 4.42951 4.280939 4.371254
1369028_at 4.9147873 4.4719667 4.6766195 4.8153048 4.5501404 4.8301954 4.9122066 4.6244025 4.6328783 4.74507 4.814934 4.8204126
1369029_at 5.2225175 5.868916 5.3407803 4.9152927 5.440655 5.338766 5.281662 5.160967 5.098895 5.366765 4.937443 5.076903
1369030_at 4.698235 4.495409 4.50015 4.4488916 4.5985885 4.3230634 4.650311 4.6117964 4.5505238 4.6844854 4.4585586 4.251705
1369031_at 8.281707 8.401156 8.102925 7.9147496 8.242872 8.499712 8.4526005 8.227351 8.086306 8.074135 8.204575 8.111729
1369032_at 7.8453417 7.6873846 7.8093085 7.78728 7.6631374 7.737403 7.645995 7.929181 7.614402 7.7532206 8.041621 7.802026
1369033_at 3.9322002 3.8182063 3.9769018 3.9530559 3.9292157 3.874199 3.8243568 3.6553535 3.7993932 3.8718493 3.856724 3.9605067
1369034_at 5.2513924 5.25228 5.1160903 4.9234657 5.2014847 5.2285213 5.2381687 4.9901934 4.9393454 4.9623203 5.150569 5.0266123
1369035_a_at 3.648267 3.728503 3.5208824 3.6006563 3.7166405 3.6574557 3.549326 3.6444998 3.4690022 3.6179354 3.6018395 3.520974
1369036_at 3.5918531 3.5414665 3.698007 3.5399096 3.559478 3.4341705 3.5849504 3.5916955 3.580555 3.72936 3.5255518 3.5492806
1369037_at 4.49909 4.5585556 4.702947 4.4245853 4.571497 4.4237843 4.500291 4.5457864 4.467819 4.453554 4.326626 4.502433
1369038_at 6.1126695 5.9896803 6.0756283 6.0669317 6.346061 5.863754 6.179051 5.83935 5.9383082 5.9749565 6.177987 6.017719
1369039_at 7.711461 7.5860496 7.579088 7.4695024 7.6456037 7.416082 7.5359397 7.709791 7.5891232 7.438117 7.644886 7.612225
1369040_at 4.968993 5.035247 5.2941008 4.838914 5.0376353 5.1743226 5.0962996 5.135675 5.1588697 4.86287 4.9517465 4.939146
1369041_at 3.821017 3.6934674 3.7310345 4.053974 3.6631172 3.79459 3.954015 3.702177 3.917884 4.35349 3.8690584 3.7416713
1369042_at 7.0311418 6.9658656 7.102526 6.882952 6.8838077 6.7620935 7.091133 6.866171 6.6699657 6.598823 6.936241 6.7417784
1369043_at 3.637547 3.762322 3.809692 3.7973168 3.7334726 3.766871 3.8953156 3.630755 3.9684784 3.7003438 3.5901613 3.5986238
1369044_a_at 5.8582015 5.3571057 5.4629574 5.7849603 4.929767 5.5002704 6.18806 6.037701 5.3109736 5.772028 5.011054 5.365722
1369045_at 7.0214853 6.967155 7.1038733 7.0685534 7.0393248 7.187961 7.09847 7.0007334 6.99564 6.9118614 6.91387 7.040283
1369046_at 4.0470924 3.9618893 4.0089197 4.0489264 4.061138 4.079249 4.183139 4.0358768 3.9658508 3.9269087 3.9276376 3.9273205
1369047_at 3.1172838 3.157331 3.1085908 3.1569867 3.134745 3.0736368 3.2682416 3.1954975 3.0512831 3.0729904 3.1691208 3.0856013
1369048_at 4.758884 4.8448944 5.0732393 4.8388166 5.020094 4.8472123 4.843557 4.942286 4.97224 4.810787 4.7458763 5.098319
1369049_at 3.9844804 3.816854 3.9690871 4.0062985 3.8495488 4.083659 3.7097766 3.979626 3.8912013 3.791562 3.8778439 3.825361
1369050_at 7.4524593 7.6534166 7.0856543 6.8977723 7.3345246 7.7254047 7.0607104 7.49806 7.3250966 7.1878242 7.804465 7.2984796
1369051_at 6.8275194 6.4509277 6.97319 6.9940176 6.3780026 6.9415264 6.4530463 6.9759026 6.9052587 6.688267 6.815921 6.7448893
1369052_at 4.9080343 4.889586 5.2362204 4.8205957 4.7516084 4.868935 4.9658074 4.762977 4.8415856 4.5108976 4.784503 5.031928
1369053_at 4.6848955 4.4789343 4.4221945 5.138975 4.5876727 4.7091436 4.619434 4.502673 4.816799 4.8989105 4.873041 4.7063823
1369054_at 4.1653185 4.039007 4.079126 4.221801 4.2419443 4.093878 4.1445007 4.175929 4.0992627 4.10117 4.115362 4.2319
1369055_at 3.6714272 3.8802795 3.7616558 3.831895 3.7583823 3.7370107 3.8520963 3.753919 3.8651931 4.153757 3.8783383 3.7590237
1369056_at 3.5402212 3.6142876 3.6847754 3.4750638 3.6000764 3.4189744 3.517017 3.4934773 3.5469754 3.6170623 3.5304925 3.5417526
1369057_at 7.6146054 7.6579194 7.5399427 7.6094027 7.7785296 7.5327945 7.728074 7.573189 7.3389716 7.3130703 7.5309715 7.5134234
1369058_at 5.4116626 5.46769 5.353628 5.2912264 5.5748787 5.483029 5.786616 5.5130477 5.3708925 5.3025365 5.565636 5.488001
1369059_at 7.6679654 7.749896 7.7876983 7.3458257 7.5480433 7.6913257 7.5896397 7.5664496 7.455348 7.622778 7.7131867 7.6786275
1369060_a_at 7.763346 7.851226 7.924524 7.2412972 7.9977098 7.353995 7.8239164 7.71544 7.307488 7.4777546 7.896374 7.730818
1369061_at 8.132452 8.041929 8.100422 8.005333 8.114971 8.062801 8.043013 8.055515 7.9016237 7.998779 7.964865 8.165356
1369062_at 5.409585 5.39427 5.103364 5.4542646 5.5312634 5.273761 5.249618 5.2166567 5.293702 5.06404 5.318283 5.2878304
1369063_at 9.36968 9.184041 9.391073 8.939193 9.255913 9.133808 9.316647 9.253225 9.028915 9.082374 9.333119 9.056045
1369064_a_at 3.8279364 4.0869627 3.8877156 4.072698 3.951632 4.009148 3.9697664 3.884401 3.827297 3.8982275 3.840673 3.9049382
1369065_a_at 8.229385 8.087673 8.284324 8.224982 7.6259837 8.4543915 7.716575 8.383687 8.0399 8.061527 8.284686 8.413949
1369066_at 6.352031 6.252975 6.4421697 6.6638694 6.2725706 6.2270393 5.868662 6.7534084 6.5587907 6.416141 6.2842274 6.522833
1369067_at 3.7489905 3.8306665 3.7355697 3.842567 3.7677515 3.8828833 3.9027586 3.8870907 4.0091925 3.976474 3.7058692 3.7213593
1369068_at 4.232543 3.9697745 4.0786147 3.6846025 3.6204982 3.7453423 3.829205 3.7946432 4.176007 3.9015186 3.9247155 4.1755877
1369069_at 7.6031384 7.493308 7.4397426 7.5285316 7.4844227 7.222694 7.716586 7.6047225 7.499907 7.274913 7.4718275 7.3858395
1369070_at 7.6472573 7.584051 7.4733925 6.9810095 7.612459 7.312789 7.606526 7.536244 7.3699594 7.3755894 7.716432 7.604265
1369071_at 4.1863804 4.194029 4.287711 4.1522818 4.1675715 4.4700766 4.249138 4.2093782 4.2274356 4.240324 4.1572056 4.5900583
1369072_at 6.2650223 6.8141327 4.8848505 4.781723 6.048054 5.982075 4.5028825 5.4153476 5.969657 6.4792056 5.7869306 5.46493
1369073_at 9.486899 9.254585 9.938401 9.565219 9.604712 9.585696 9.707422 9.394419 9.484698 9.580615 9.622069 9.416206
1369074_at 12.270526 12.177238 12.430991 12.126611 12.199402 12.458591 12.371794 12.42331 12.327456 12.094892 12.1415 12.126961
1369075_a_at 4.7886596 4.6237717 4.7221045 4.778291 4.640917 4.6289988 5.053326 4.6747227 5.065515 5.1023426 4.612553 4.6298428
1369076_at 8.504512 8.532677 8.610518 8.440495 8.5082035 8.6701975 8.732557 8.551636 8.451661 8.811821 8.750002 9.003471
1369077_at 6.8926373 6.921408 6.836553 6.563158 6.9185348 7.071549 6.88252 6.889019 6.721029 6.71597 6.763614 6.9123487
1369078_at 7.7785425 7.6606107 8.1425705 7.7383194 7.717725 7.773986 7.5184064 7.915318 7.4010043 7.5360594 7.7385573 7.96458
1369079_at 5.2539024 5.0788183 5.1016006 5.172127 5.014349 5.219293 5.1166754 4.941183 5.069248 5.0109687 5.0168138 5.050364
1369080_at 4.7943773 4.7330265 5.014804 4.801216 4.8959136 4.9730597 4.821569 4.8876047 4.795942 4.827422 4.9212456 4.9497266
1369081_at 6.6914196 6.7182856 6.5962744 6.921423 7.3309064 6.520459 6.757152 6.9658127 6.7314043 6.6194806 6.6848755 6.820717
1369082_at 5.060497 4.8642306 4.8558893 4.754566 5.066886 4.9443183 5.1272883 4.950666 4.874056 5.021388 5.0958505 4.9019427
1369083_at 5.3505087 5.3249707 4.9510603 4.90816 4.9195895 5.270164 5.1922827 5.2812486 4.997036 5.007221 5.116001 4.992688
1369084_a_at 7.4194293 7.3490386 7.211705 7.1518564 7.0981765 7.287028 7.3327045 7.1661043 7.141518 6.956794 7.2396398 7.0525627
1369085_s_at 5.367934 5.703309 4.6561527 4.905776 5.2139006 5.020436 4.8025613 4.821769 4.9740353 4.830612 5.1985197 4.8450217
1369086_a_at 4.7302227 5.1321726 5.154695 5.0367346 4.9495544 5.2220206 4.809973 5.248043 5.193878 5.0417767 4.9968386 5.075788
1369087_at 5.4002624 5.3942847 5.229771 4.963935 5.067471 5.218774 4.9812613 5.317411 5.21907 4.92787 5.213252 5.3524265
1369088_at 7.490459 7.48454 7.466612 7.436905 7.364986 7.6932564 7.3035254 7.6327467 7.4476614 7.275026 7.246188 7.441797
1369089_at 4.771713 4.7218413 4.620516 4.637989 4.7540965 4.9179854 4.775495 4.6844378 4.675381 4.676004 4.679599 4.5270343
1369090_at 4.5390353 4.851859 4.5317006 4.432332 4.25099 4.4281545 4.7214017 4.1297064 5.045666 4.865095 4.63902 4.1591067
1369091_at 4.0710793 4.15005 4.1748734 4.1032915 4.2016635 4.2918844 3.9762156 4.0791054 4.201642 4.360344 4.13593 4.1657934
1369092_at 8.113903 8.072595 8.0085125 8.14488 8.255794 8.04912 8.284702 8.336176 8.21087 8.310879 8.210434 8.126397
1369093_at 6.419164 6.442759 7.071141 7.0328503 6.442663 6.9698706 6.3428555 7.087824 6.7649574 6.8753066 6.6485047 6.7300787
1369094_a_at 5.609475 5.96269 6.016904 6.0682683 6.17113 6.0878983 6.2250786 6.1668253 6.3584175 6.359768 5.9190073 5.9374905
1369095_at 4.604388 4.2399435 4.4094872 4.4523773 4.6584682 4.3941603 4.5778847 4.645506 4.3897114 4.3896656 4.4444017 4.544898
1369096_at 4.3111653 4.214012 4.280106 4.0943985 4.311648 4.296384 4.1659904 4.128537 4.0343385 4.2196765 4.2189865 4.3100286
1369097_s_at 5.4797006 5.9247756 5.627822 5.8130503 5.8342752 5.797535 5.7340155 6.10646 5.8810105 5.987366 6.0390096 5.897682
1369098_at 4.0968704 4.071368 4.164636 4.0511484 4.212171 4.1976943 4.459089 4.2231846 4.240737 4.1545672 4.116849 4.139369
1369099_at 7.391104 7.3515525 7.587374 7.4197154 7.7013245 7.7445216 7.439988 7.569979 7.487535 7.746482 7.866693 7.870122
1369100_at 4.253895 4.2815356 4.0265303 4.136609 4.2695274 4.157217 4.1636477 4.083251 4.178054 4.407489 4.0322304 4.137429
1369101_at 7.9200144 7.665494 8.226982 8.105766 8.016581 8.175852 8.08567 8.315811 8.228155 8.154343 8.21159 8.477656
1369102_at 3.952172 3.8637493 3.723786 4.0885553 3.9824028 3.9647906 4.086566 4.0029855 4.24655 3.8961256 4.0249853 3.818035
1369103_at 4.3683634 4.732535 4.6770697 4.650339 4.4971814 4.696097 4.537034 4.7134376 4.4491725 4.477309 4.5253315 4.5514674
1369104_at 5.0609117 5.2790265 5.3481665 4.953643 4.8016486 4.8307037 4.7460217 5.198496 5.0239544 4.892944 4.9182773 5.004485
1369105_a_at 3.6189485 4.168048 3.5597491 3.477358 4.782144 3.788159 3.4988418 3.7851155 3.6413383 3.5857372 3.6913755 3.3464234
1369106_at 4.505682 4.3403215 4.3695254 4.3234477 4.460356 4.45659 4.469898 4.4901934 4.2500534 4.1394606 4.3564463 4.3315034
1369107_at 4.055705 3.9468462 4.0121036 4.0769653 3.9370499 4.167913 3.905845 3.9246335 3.961319 3.9389234 3.8498826 3.8820996
1369108_at 3.9073 4.1777644 4.132413 4.135179 4.126239 4.0744963 4.1281376 4.1188602 3.9162152 3.995254 4.0458713 4.1268373
1369109_at 3.8643875 3.8193562 3.6508284 4.037698 3.9382517 3.856818 3.8627152 3.7524135 3.8177376 3.8031678 3.7075663 3.845617
1369110_x_at 10.484603 10.8847275 9.987314 10.003349 8.574749 9.919287 10.73604 10.075775 10.039785 10.570074 9.694939 9.779188
1369111_at 13.882571 13.976516 13.943424 13.959622 14.006605 13.884149 13.973476 14.036297 14.038522 14.071575 13.982954 14.02738
1369112_at 4.4619617 4.372712 4.2617564 4.6058493 4.4720316 4.2339554 4.489831 4.2954664 4.517104 4.311799 4.467325 4.5414276
1369113_at 3.4169967 3.5374146 3.4489534 3.4054701 3.4897764 3.366516 3.5509033 3.329427 3.510655 3.4893887 3.3167965 3.430445
1369114_at 3.220623 3.1722572 3.0905437 3.0343058 3.1937234 3.0337186 3.1225274 3.0994754 3.1860945 3.0560653 3.107916 3.277055
1369115_at 5.1089063 5.484454 5.1287513 5.0594788 5.1217847 4.984271 4.9556575 5.270016 5.0582824 5.151184 4.9713206 5.3583007
1369116_a_at 5.945953 5.8422074 5.856392 5.6307855 5.7660933 5.9246187 5.7652884 5.868881 5.676896 5.7035985 6.0029645 5.9216576
1369117_at 4.218171 4.197997 4.209018 4.556428 4.4825454 4.474302 4.4348526 4.0345063 4.2093983 4.390126 4.3001585 4.0751524
1369118_a_at 5.006401 5.1288443 5.0766277 5.579398 4.875599 5.090912 5.076537 5.1282053 5.313806 5.3174467 4.9818115 4.874731
1369119_a_at 4.890379 4.866317 4.9159164 4.8884573 4.5417337 5.100482 5.179205 4.777801 4.8531466 4.7231545 4.905261 4.705681
1369120_a_at 7.4781237 7.4928894 7.54137 7.4653707 7.5854435 7.4344287 7.3536577 7.482474 7.2648926 6.8966317 7.2745123 7.398607
1369121_at 5.364653 5.2276025 5.3535175 5.1127715 5.331109 5.278254 5.3763094 5.274741 5.103427 5.049979 5.3847876 5.149551
1369122_at 7.170166 7.133074 7.184508 7.1208954 7.2145305 7.0857363 7.221735 7.118051 6.8966637 7.1300473 6.936106 7.0567527
1369123_a_at 6.136181 5.8222485 6.0293965 6.016703 6.071273 6.232678 5.928131 5.9984875 5.877937 5.9477205 5.842669 5.8976903
1369124_at 4.7882957 4.7221003 4.847168 4.9223995 4.9241943 4.708642 4.6588407 4.719921 4.4427595 4.541401 4.7932262 4.699806
1369125_at 3.246775 3.4174178 3.3741305 3.335225 3.266778 3.4227357 3.41094 3.3407152 3.3059952 3.2786717 3.3271608 3.4225
1369126_at 3.7623234 3.8055558 3.7678678 3.7431319 3.7851665 3.7880206 3.751852 3.97085 3.8576272 3.6721168 3.807656 3.7284114
1369127_a_at 6.8269305 6.39478 6.5416346 6.4548383 6.7574754 6.783866 6.5173445 6.5092564 6.478468 6.419562 6.471859 6.595161
1369128_at 4.234253 4.068907 4.0458093 4.022691 4.2312136 4.2915125 4.215558 4.0303144 3.973227 4.200613 4.136236 3.9921818
1369129_at 4.090186 4.351365 4.166669 4.044626 4.210532 4.155857 4.0282683 4.146678 3.9512599 4.0729146 4.1226845 4.0934706
1369130_at 4.882116 5.059113 5.0633945 5.074132 4.8118696 4.750223 4.892662 4.9564238 4.7656965 5.042835 4.8562346 4.815151
1369131_at 4.547718 4.1970987 4.2030897 4.0403743 4.0707784 4.2916684 4.074005 4.0758495 4.4628677 4.262909 4.0450363 3.9701412
1369132_at 6.2901525 6.1488404 6.0131345 5.892486 6.0695634 5.8946853 5.8615828 6.06614 6.122603 6.0995355 5.970904 6.093976
1369133_a_at 3.870979 3.9183388 3.8934972 3.881711 4.001031 4.0998955 3.8391736 3.9142587 3.9249446 3.8209403 4.020361 3.8641627
1369134_x_at 3.7310421 3.3884537 3.669356 3.971356 3.5393693 3.7142031 3.9978383 3.5106578 3.9819887 3.9221191 3.6307192 3.4682868
1369135_at 6.4835005 6.9510536 6.785479 6.6312284 6.8095727 6.8443666 6.684732 6.983708 6.892314 6.592657 6.646994 6.705382
1369136_at 4.8605957 4.556816 4.3752823 4.619664 4.373867 4.8260345 4.73938 4.8053436 4.6995306 4.6902523 4.7080984 4.7053547
1369137_at 5.092214 4.9191256 5.126067 5.1117516 5.0183983 5.108322 5.195327 4.855679 4.8685966 4.86025 5.0785456 4.993277
1369138_a_at 3.792038 3.8416877 4.147467 3.8067524 3.9264805 3.8522167 3.8238275 4.162749 3.9358134 3.84411 3.7128112 4.0632906
1369139_at 3.8967535 3.5515292 3.843586 3.9401324 4.0664845 4.115942 3.9854074 3.7127862 4.035864 4.0537114 3.933381 3.7491307
1369140_at 4.0912523 3.9853363 3.997745 4.165785 4.1884775 3.950473 4.092658 3.860981 4.0668917 4.012948 4.1622086 3.985531
1369141_at 3.5874815 3.6581607 3.6350262 3.5843318 3.7770216 3.8194401 3.7089963 3.7416742 3.7628071 3.869698 3.9129746 3.7424498
1369142_at 3.826607 3.6427715 3.6807907 3.5960636 3.7196443 3.72481 3.703443 3.654063 3.6120458 3.5844135 3.6426427 3.7930415
1369143_at 4.217718 4.1284685 4.143563 4.2075863 4.2021236 4.3580437 4.2939525 4.249076 4.1151276 4.188799 4.1859465 4.182885
1369144_a_at 4.287757 4.1279516 4.054386 4.42152 4.1512594 4.1760325 3.9143708 4.304673 4.4944057 4.3747187 4.1417003 4.2109394
1369145_a_at 4.610759 4.455474 4.5844054 4.697921 4.689396 4.7342563 4.9200864 4.7261186 4.6988926 4.7361493 4.6659546 4.7057524
1369146_a_at 6.963605 6.6182413 6.459436 6.423762 6.796107 7.4681354 6.143071 7.5085616 7.4705873 6.8480153 7.263403 7.2229276
1369147_at 5.4058514 4.992314 5.0287967 5.188665 5.434705 5.119397 5.3076086 4.9969935 5.094327 5.045816 5.226286 5.1821146
1369148_at 7.9017963 7.869259 8.07106 7.407351 8.076199 7.720187 7.838643 7.8591285 7.6590786 7.6501117 7.928811 7.9030604
1369149_at 5.257463 5.257907 5.005603 5.4103227 5.2118354 5.3997383 5.3378315 5.1726365 5.2721667 5.12027 5.277698 5.0930552
1369150_at 8.279122 7.9481883 9.044777 8.953725 7.4341164 7.9151993 7.970209 7.629936 8.259766 8.058959 7.512366 7.6678653
1369151_at 5.359392 5.409294 5.647026 5.350453 5.40422 5.4186497 5.297639 5.4876566 5.4201746 5.31717 5.3111444 5.2653127
1369152_at 6.621959 6.6896534 6.632829 6.566116 6.892216 6.525927 6.7511888 6.975656 6.776837 6.8477254 6.8530345 6.846233
1369153_at 3.600635 3.4864905 3.5665677 3.530018 3.5489714 3.595089 3.5435536 3.6180604 3.522136 3.4511468 3.5514004 3.5311701
1369154_at 3.9045086 3.7685492 3.9289048 4.086685 3.7920032 3.966905 4.144185 4.044853 3.9602017 3.6740787 3.967381 3.8649204
1369155_at 5.10226 5.100605 4.9978085 5.041997 5.1459694 5.0429435 4.8408685 4.905147 5.147826 5.2099915 4.944783 4.8931046
1369156_at 6.2094827 6.5390954 6.3088555 5.9516582 5.750201 6.204015 5.8357606 6.670518 6.4906087 6.071771 6.1670604 6.624817
1369157_at 8.400963 8.289857 8.484444 8.324511 8.275887 8.091855 8.620617 8.603703 8.480783 8.400852 8.613731 8.501173
1369158_at 4.295697 4.440702 4.1449804 4.456274 4.5040264 4.5874395 4.429126 4.341675 4.3547544 4.236191 4.408922 4.2893105
1369159_at 5.657679 5.4999475 5.5511723 5.395913 5.7541437 5.482876 5.5786147 5.8035665 5.520837 5.5691514 5.3514075 5.7132454
1369160_a_at 4.69188 4.7659793 4.6886272 4.5376544 4.7069607 4.6444883 4.5202394 4.7595553 4.545365 4.6987433 4.7246056 4.7950087
1369161_at 8.372099 7.642605 7.9318776 8.3323 8.057436 8.254028 7.8090367 8.220087 8.362515 8.473115 8.25035 8.412788
1369162_at 4.1435766 4.202243 4.340222 4.1699653 3.9406078 4.1742496 4.231208 4.369815 4.143056 4.268542 4.154299 4.2593575
1369163_at 5.255188 5.2093964 5.27506 5.579145 5.7015452 5.496229 5.361204 5.3794746 5.56546 5.3519726 5.420569 5.26779
1369164_a_at 4.384018 4.574794 4.42307 4.637989 4.5189257 4.4796047 4.7472444 4.3492765 4.952195 4.673315 4.427023 4.3932004
1369165_at 4.0629654 4.334631 4.157111 4.1184626 4.0133247 4.0850344 4.117326 4.1750193 4.0141335 3.9650831 3.9864671 4.0999136
1369166_at 4.127455 4.0182066 4.0379157 4.229332 4.103196 4.2959666 4.351594 4.1396246 4.1048346 4.202008 4.187697 4.0632906
1369167_at 5.835639 5.832335 5.837506 6.3160744 5.9884057 5.839957 6.0365224 5.966324 5.8322806 6.1031675 5.7869306 5.8827896
1369168_a_at 5.3398933 5.1160145 5.2529655 5.2687573 5.4165535 5.1122975 5.305499 5.1432686 5.7655497 5.3042297 5.382856 5.1456227
1369169_at 9.265326 9.117004 9.214819 9.127306 9.322916 9.511668 9.35202 9.433786 9.302296 9.442901 9.227984 9.223138
1369170_at 4.119198 3.8015878 3.9755483 3.873687 3.9269948 3.9707966 4.119911 3.8157556 3.938966 3.9774942 3.8432932 3.7634575
1369171_at 10.824964 11.021932 11.207532 9.722026 11.133133 11.361332 11.124856 10.887459 10.78974 10.899029 10.967638 11.00986
1369172_at 4.027069 4.2347875 4.1736193 3.9232035 3.9721217 4.009148 4.106721 4.09143 4.0754986 3.8918512 4.072864 4.0190268
1369173_at 5.609737 5.4073415 5.0308723 5.502272 5.3264117 5.290632 5.2898965 5.2994576 5.435881 5.4633794 5.295092 5.324955
1369174_at 6.453747 6.597566 7.2383227 6.9574304 6.7491894 6.8056793 7.033639 6.7404017 6.510824 6.8206096 6.8700566 7.0844674
1369175_a_at 4.399932 4.632693 4.2540994 4.4160056 4.1854115 4.185531 4.4901066 4.3368034 4.3470116 4.2365217 4.250392 4.3391848
1369176_at 6.384611 6.5632567 6.548988 6.4214563 6.7570353 6.656164 6.5664916 6.5136075 6.4632573 6.4794874 6.313877 6.479563
1369177_at 7.110625 7.2301817 7.14436 6.8109875 6.786453 6.9253793 7.152022 7.317842 6.9878087 6.5819182 7.067041 7.2169175
1369178_a_at 4.2696743 4.4230647 4.4766674 4.349556 4.3661065 4.686761 4.149337 4.4091625 4.5000134 4.2582035 4.2872124 4.4055247
1369179_a_at 6.2555876 6.7171025 6.1821804 5.932171 6.065953 6.096627 5.9332895 5.9727564 5.957047 5.656839 5.539959 5.8630614
1369180_at 5.1217065 4.7245674 4.7419424 4.9666796 5.0750623 4.924965 5.0009785 4.9066386 5.068078 4.9665346 5.0949697 4.8223658
1369181_at 5.910285 6.0368176 5.849667 5.57577 6.101414 5.7975326 5.768116 5.9131713 5.507398 5.843107 5.688943 5.7053456
1369182_at 3.8493402 4.005389 4.0324974 3.8965461 4.022541 3.96894 4.065549 4.3888226 4.331106 3.8930106 4.05822 4.1313524
1369183_at 4.635827 4.674701 4.8951283 4.618433 4.8617234 4.644746 4.703164 4.7256594 4.5802536 4.761608 4.6968594 4.754546
1369184_at 4.5227833 4.3410397 4.465732 4.3316565 4.7919607 4.313203 4.675911 4.5457478 4.0141335 4.373084 4.1866055 4.4752398
1369185_a_at 5.5860023 5.484117 5.299013 5.6350474 5.3566465 5.5090466 5.7800264 5.2687488 5.31494 5.2599397 5.5717554 5.3932347
1369186_at 6.9030123 7.1956263 6.8258324 6.7001443 6.934047 7.1079345 7.027954 6.9603667 6.8671865 6.7326546 6.864454 6.876393
1369187_a_at 7.595125 7.519118 7.8646884 7.5870485 8.065941 7.5378976 8.014431 8.005033 7.7378387 7.444157 7.579085 7.1326466
1369188_at 4.159363 4.0490522 3.864273 4.1288457 3.9672105 3.9181201 4.093224 4.0871077 4.0001287 3.9249792 4.1037416 4.121978
1369189_at 5.8432274 5.849443 5.953474 5.8329167 5.708709 5.6969132 5.8479652 5.6872687 5.735101 5.4364243 5.9766145 5.912653
1369190_at 5.958522 5.9051433 5.743441 5.928126 6.1420455 6.108964 5.9088893 5.824814 5.6233244 6.1562457 5.9138856 5.807202
1369191_at 3.7170594 3.6187534 3.8715134 3.7186487 3.7651227 3.7700837 3.8151479 3.7295249 3.8371723 3.5890024 3.6929374 3.7134926
1369192_at 4.5890565 4.684725 4.646002 4.6026306 4.523438 4.6659636 4.8974433 4.554308 4.664509 4.520149 4.724344 4.641508
1369193_at 5.046445 5.3596754 5.2672205 5.0179276 5.3114424 5.226019 5.3889904 5.4815416 5.0916657 5.001579 5.2825007 5.0356927
1369194_a_at 3.4460452 3.787296 3.6064765 3.5253234 3.6898954 3.678475 3.6352515 3.6301894 3.4923158 3.4431796 3.5890903 3.6872802
1369195_at 5.4064164 5.768897 6.144122 5.6402626 6.558545 5.746745 5.9769936 5.8439417 5.4751325 6.118643 5.6202645 5.795644
1369196_at 5.469593 5.3944464 5.4325256 5.9390206 5.7602825 5.7196302 6.060213 5.3700323 5.7776947 5.739147 5.719034 5.596794
1369197_at 5.652311 5.5457706 5.733805 5.7567215 5.6068306 5.653632 5.362877 5.604868 5.534369 5.7658854 5.5970383 5.499025
1369198_at 5.8036356 5.7225523 5.238739 5.6342793 5.624759 5.647561 5.529932 5.5864115 5.754215 5.772792 5.685258 5.632139
1369199_at 5.5130982 5.513482 5.557562 5.5017424 5.621022 5.5140533 5.441985 5.5354166 5.433422 5.4977694 5.4326816 5.5947447
1369200_at 9.2795725 9.264851 9.187119 8.980157 9.445718 9.327506 9.117519 9.461873 9.21551 8.8976555 9.0921755 8.902812
1369201_at 5.819001 5.450822 5.378312 6.0449185 5.7178 5.734271 6.0904675 5.6855617 5.9723363 5.786648 5.667731 5.645391
1369202_at 3.739869 3.7120824 3.6198182 4.1721773 3.7439666 3.9994001 4.181225 3.6326451 4.4571714 4.57102 3.9842708 4.062826
1369203_at 3.790729 3.9953063 3.8415077 3.7597735 3.784301 3.8233316 3.818851 3.88993 3.9332871 3.7422526 3.8463683 3.7860668
1369204_at 6.828337 7.4708667 6.9539533 6.8541365 7.006492 7.3523455 7.1795526 7.247367 6.8050885 6.737361 6.875937 6.94214
1369205_at 5.5948606 5.2981696 5.515975 5.1726646 5.499593 5.5806046 5.309159 5.319033 5.180627 5.2780647 5.6173263 5.4710946
1369206_at 12.506439 12.444534 12.687025 12.447882 12.737775 12.7206 12.716465 12.626408 12.394684 12.502694 12.697519 12.678853
1369207_at 4.2775087 4.798785 4.0228415 4.3834314 4.3441534 4.598507 4.504116 4.4603806 4.3850727 4.5965643 4.6262536 4.220859
1369208_at 5.664892 6.8505545 6.369847 5.596482 6.0497956 6.52256 6.369543 6.0803776 5.5513268 6.036346 6.097437 5.792463
1369209_at 6.685729 6.6161284 6.6766686 6.518544 6.5715623 6.5121355 6.625123 6.693915 6.216969 6.3207374 6.6462035 6.480074
1369210_at 3.3004 3.3137214 3.4158568 3.5772693 3.4666746 3.3960228 3.3837101 3.2865944 3.439735 3.2629607 3.3487575 3.1846147
1369211_at 6.1402025 6.1440973 6.1813493 6.164036 6.178419 6.289114 6.1793895 6.234651 5.9724736 6.132873 6.0808973 6.156105
1369212_s_at 7.060822 7.4808545 6.2416143 7.5221863 7.0008035 7.349772 7.175933 6.557592 7.2115254 7.2570076 6.587682 7.1737437
1369213_at 5.586032 5.642747 5.569015 5.733267 5.4283314 5.6774 5.682603 5.4688687 5.4427547 5.482607 5.56499 5.3496494
1369214_a_at 6.2107825 6.326583 6.247468 6.202524 5.965413 6.388149 6.284347 6.3410993 6.079574 5.815532 6.3391347 6.359454
1369215_a_at 9.155543 9.198153 9.605827 9.712208 8.971916 9.903429 8.953144 9.498377 9.7136545 9.214597 9.092416 9.344596
1369216_a_at 5.5653048 5.656099 5.6333413 5.6643677 5.7349024 5.4340177 5.8156414 5.681904 5.706568 5.7310934 5.930411 5.7040534
1369217_at 4.4034123 4.4745903 4.389122 4.457076 4.569199 4.3243423 4.648451 4.3024936 4.7633085 4.5478516 4.200829 4.3824396
1369218_at 7.3565955 6.894774 7.197999 7.182364 6.990223 7.26481 6.852121 7.3634157 7.306138 7.1020627 7.0408797 7.200302
1369219_at 6.6547456 6.4264507 6.549022 6.7521243 6.437881 6.455227 6.690571 6.557592 6.634759 6.3509088 6.5359735 6.4829636
1369220_at 6.933488 6.7615724 6.754535 6.6549788 6.5260425 6.6381693 6.689948 6.989784 6.6707363 6.906303 6.889134 6.8495917
1369221_at 6.356601 6.0410686 6.388497 5.8996634 6.146584 5.921242 6.1711674 6.5566535 6.245173 6.052941 6.306205 6.5230947
1369222_at 5.5055623 5.2541676 5.3630285 5.3089232 5.4837046 5.555291 5.7992764 5.4606714 5.5398893 5.4250145 5.159657 5.528277
1369223_at 7.205545 6.9686904 7.1940923 7.3139772 7.372787 7.161028 7.326198 7.1826854 7.0642457 7.087278 7.2050176 7.38915
1369224_at 7.779887 9.641085 6.9149256 9.28619 8.271005 10.9713335 8.790415 9.455638 9.516738 9.671678 10.043176 10.269745
1369225_at 11.637101 11.846161 12.098839 11.478405 12.117635 12.024494 12.090356 11.88441 11.742461 11.719457 11.481993 11.62492
1369226_at 6.8910327 7.165579 7.5120654 6.4727736 7.471461 7.393168 7.1472 7.1004786 7.1667 7.1611934 7.305398 6.8612704
1369227_at 6.071111 5.911493 5.7549996 5.2392993 5.799909 5.671208 5.674508 5.675296 5.6124477 5.463057 5.7788157 5.8288217
1369228_at 5.6907167 6.0362277 5.733553 6.0364437 6.1048455 6.2352157 6.1699367 5.7669163 5.555632 5.7208557 5.9072375 5.8948283
1369229_at 6.3792295 6.016506 6.1630125 6.4022965 6.191295 6.0841455 6.0361104 6.132324 6.1213436 6.2010202 6.023466 6.1035743
1369230_at 4.9322777 5.442646 4.8580713 4.7551017 5.051474 5.185828 4.8722405 5.389053 4.58579 4.7024727 4.919616 5.0126667
1369231_at 5.007354 5.387523 5.068222 5.377926 5.1699643 5.334083 5.5023 4.972582 5.043069 5.2376018 5.1792297 5.161111
1369232_at 4.7155843 4.5780764 4.6386814 4.455575 4.4216986 4.4847784 4.566455 4.6457148 4.4635124 4.4279156 4.6606655 4.6862993
1369233_at 3.8831074 3.742059 3.9174728 4.0861874 3.9023423 4.2758474 4.1468673 3.9575558 4.153036 3.985563 3.996771 3.8385837
1369234_at 8.01887 7.6156073 8.01634 7.813329 7.6244073 7.8081017 8.11687 7.910667 7.9951844 7.5830555 7.9959893 7.6785154
1369235_at 4.728522 4.8281546 4.9665475 4.933832 4.9871726 4.8582063 4.7697005 4.6501837 4.5842876 4.955163 4.9212456 5.0381603
1369236_at 4.8204055 4.733822 5.045955 4.9409385 4.837592 4.8132668 4.927128 4.8501344 4.862246 5.0055118 5.025198 4.880581
1369237_at 5.3847346 5.435681 5.3941875 5.1507034 5.614204 5.3235364 5.4904704 5.1835184 5.2733936 5.3321323 5.232933 5.233101
1369238_at 9.250857 9.04101 10.050141 9.747222 9.677683 8.991902 9.609913 9.215363 9.093149 10.018431 9.404049 9.027493
1369239_at 4.0739384 4.005872 3.9632866 3.9363585 4.000149 4.101116 3.9239063 3.9511487 3.8704586 3.8151007 3.9121578 3.9782166
1369240_a_at 5.9175253 5.846766 5.7548704 5.726384 6.051461 5.960436 6.0695906 5.815254 5.6808853 5.6509204 5.9662375 6.013812
1369241_at 5.7180552 5.339752 5.441475 5.5361423 5.382809 5.400655 5.7164993 5.4453835 5.3710113 5.5436616 5.826928 5.4171066
1369242_at 3.6280508 3.727845 3.5206287 3.607277 3.5529191 3.6130311 3.657223 3.4562933 3.4569073 3.7026331 3.5651057 3.5303879
1369243_at 4.332264 4.46725 3.9619243 4.1854157 4.125262 4.2135887 4.1720133 4.2780275 3.9358134 4.155547 4.1288195 4.0955834
1369244_at 6.690373 6.4981637 6.627133 6.562537 6.462092 6.4490867 6.5144715 6.7601085 6.5850563 6.642387 6.703367 6.570415
1369245_at 4.9401655 4.7624216 4.538722 4.985775 4.8762517 4.789543 4.9254885 4.7243323 4.830338 4.9799523 4.8745255 4.7064285
1369246_a_at 4.027069 3.7363193 3.834891 3.8694463 4.0733433 3.8574436 3.9794683 3.806893 3.7165158 3.8208709 3.8156464 3.8937752
1369247_at 5.5778675 5.3236675 5.694401 5.3609524 5.478964 5.7830434 5.2902927 5.693715 5.3735256 5.2376018 5.589552 5.504972
1369248_a_at 8.28987 7.5684824 7.617671 7.8789573 7.7923765 7.7410126 7.3214974 8.431718 8.076319 7.522771 7.629539 7.3998556
1369249_at 8.594387 8.251339 8.649059 7.98978 7.8343606 8.322772 8.018152 8.118212 8.60051 7.610828 8.301141 8.295944
1369250_at 5.2076473 4.8876333 5.021728 5.209006 5.092555 5.3568296 5.30989 5.01993 5.0625114 5.023056 5.2216 5.081384
1369251_a_at 5.792041 5.7086487 5.742795 5.7313185 5.738123 5.7646074 5.829819 5.5660152 5.9161463 5.7652593 5.5901337 5.5500927
1369252_a_at 5.5948606 5.596513 5.5911703 5.820866 5.5749335 5.5155644 5.8521767 5.4695296 5.4346294 5.4025965 5.657761 5.5332484
1369253_at 3.845848 4.039426 3.77509 3.9505124 4.0668263 4.088538 3.9368944 3.9458835 4.156246 4.210703 3.8581865 3.764997
1369254_a_at 4.009692 3.9243643 3.7891243 3.8242333 3.9697802 3.892665 3.7859325 3.7041476 3.8417506 3.8299596 3.738638 3.9296353
1369255_at 6.246856 6.194244 6.189535 6.1590476 5.950793 5.8756227 6.438117 6.1538496 6.322318 5.953421 6.1774836 6.2211857
1369256_at 6.3239493 5.8847976 6.088152 5.5740085 5.910972 5.7717056 5.737006 5.8922157 5.7360067 5.6235766 5.873776 5.974138
1369257_at 5.156154 5.241364 5.094739 5.323276 5.221122 5.1627097 5.379625 5.292632 5.375799 4.9197826 5.4535203 5.199247
1369258_at 3.26437 3.2379618 3.207539 3.2086082 3.2689962 3.0475054 3.2362938 3.2053273 3.2123432 3.1746318 3.1022792 3.0780306
1369259_at 6.9089694 6.519003 6.018677 7.0915704 6.294448 5.8198886 6.7812815 6.842346 5.890197 6.1529884 6.6376834 6.2562375
1369260_a_at 4.1007752 4.1895976 4.164592 4.0950665 4.1438084 4.15382 4.153697 4.0768614 4.130913 4.1379714 4.192727 4.111493
1369261_at 4.823946 4.683301 4.8430624 4.812339 4.867436 5.128663 4.952118 5.009751 4.5882564 4.930966 4.9241705 4.8184276
1369262_at 6.504175 6.420104 6.3771043 6.2953663 6.655888 6.5870457 6.509783 6.453965 6.5424004 6.5231366 6.5209713 6.647949
1369263_at 3.444661 3.3533893 3.5088584 3.5067642 3.528893 3.5220397 3.4853394 3.5008771 3.5494826 3.4920647 3.6253371 3.472749
1369264_at 5.295202 5.3174295 5.2568526 5.197851 5.397808 5.284112 5.287953 5.165844 5.402196 5.2429457 5.0535765 5.034319
1369265_at 6.0852227 5.81447 6.3864284 6.0893803 6.0164266 5.962153 5.9138775 6.3445787 5.983798 6.2361155 6.129672 6.330069
1369266_at 5.876822 5.8452687 6.033333 6.061313 6.3676467 6.032965 5.5433774 5.9100113 5.9299865 5.8811283 5.4225626 5.941434
1369267_at 4.333685 4.3366528 4.3111496 4.199851 4.4596977 4.3496003 4.3420153 4.4152865 4.4940658 4.409496 4.1529546 4.4555855
1369268_at 4.162986 4.204171 4.1251626 4.2401934 4.03747 3.9573176 4.562016 4.011204 4.0208535 4.143216 3.8243568 4.0632906
1369269_at 8.472528 8.400659 8.541024 8.477575 8.570019 8.449321 8.427067 8.665466 8.599262 8.567594 8.737443 8.567816
1369270_at 8.630987 8.244619 8.465401 7.9006076 8.313866 8.55041 8.55167 8.531093 8.453434 8.301656 8.4836445 8.392416
1369271_at 4.2445145 4.115005 4.201334 4.2707176 4.3541317 4.162434 4.6641726 4.1435447 4.4287043 4.3269625 4.2343254 4.122897
1369272_at 4.608268 5.5431876 4.7198586 4.755227 4.809187 4.946219 4.93587 5.0333867 4.6139035 4.800006 4.6905875 4.8030663
1369273_a_at 4.417033 4.271683 4.441951 4.1297936 4.2930155 4.3641586 4.245434 4.4079785 4.4443564 4.4068747 4.3242044 4.08422
1369274_a_at 4.698583 4.6255403 4.471143 4.9742703 4.7502375 4.530682 4.7601256 4.7182302 4.97788 4.8506627 4.625251 4.408987
1369275_s_at 12.553553 12.536941 12.547704 12.341946 12.543181 12.520792 12.5801935 12.728282 12.579189 12.395902 12.495998 12.515889
1369276_at 4.825856 4.7264767 4.9102583 4.617307 5.0073633 4.736353 4.8316817 4.947258 4.790966 4.805604 4.841769 4.845956
1369277_at 5.6922126 5.38639 5.398097 5.5954657 5.6879435 5.6933775 5.5934944 5.610216 5.4413924 5.521553 5.711141 5.4583654
1369278_at 7.999039 7.7736917 7.9815216 7.779413 7.9280024 8.141757 8.125422 8.121055 7.727558 7.7131248 8.474741 8.024536
1369279_at 5.915361 5.9369555 5.761499 5.7412777 6.1424656 5.8520985 5.9742103 5.887381 5.7831717 5.9836016 5.6770387 5.8156238
1369280_at 4.5354123 4.4732847 4.4869866 4.303502 4.505826 4.3503394 4.6312647 4.4528503 4.7035527 4.398927 4.1583076 4.3228645
1369281_at 3.3947618 3.4645176 3.5682375 3.5465374 3.503418 3.5898557 3.5303836 3.3120623 3.449324 3.4517992 3.47564 3.3599331
1369282_at 3.3231637 3.537914 3.408428 3.40389 3.4090092 3.410342 3.3890085 3.2917383 3.3283 3.3728774 3.2931867 3.3184435
1369283_at 3.8500304 4.0010633 3.780241 3.8808548 3.9479907 4.010914 3.9994504 3.7853196 3.8999274 4.003874 3.9084291 3.7750318
1369284_at 5.4941444 5.879524 5.6764383 5.8742166 5.7641315 5.7920694 5.687406 5.716501 5.703594 5.8050933 5.609391 5.680905
1369285_at 5.2565746 5.7622538 5.4141827 5.694125 5.5851603 5.6094217 5.615133 5.608204 5.2996006 5.3573685 5.862653 5.2384295
1369286_at 12.339715 12.205712 12.344814 12.251887 12.308618 12.378201 12.348257 12.261781 12.33137 12.220065 12.368002 12.329427
1369287_at 4.704906 4.9814463 4.9289074 4.886161 4.893587 5.1910944 5.0740237 4.854171 5.151526 5.0741034 4.8521557 4.97469
1369288_at 4.542687 4.8751974 4.736683 4.823511 4.7577486 4.8090205 4.6820655 4.701322 5.115529 4.716977 4.5213504 4.6084948
1369289_at 9.732346 9.21071 9.807334 9.389665 9.54864 9.5548115 9.479603 9.875983 9.492725 9.484579 9.83423 9.828632
1369290_at 4.4174175 4.9742846 4.6502905 4.438093 4.8501425 4.658239 4.4702225 4.6624866 4.450577 4.808073 4.4344873 4.63867
1369291_at 9.915893 9.474498 9.545997 9.521725 9.91336 9.724502 9.36665 9.42518 9.770615 9.6188545 9.676281 9.67264
1369292_at 4.2451477 4.469031 4.3048553 4.2407913 4.3962264 4.498308 4.580742 4.258645 4.457906 4.169025 4.510664 4.114297
1369293_at 6.206552 6.0639863 6.0877676 6.3781796 6.294865 6.3968844 6.059224 5.880665 5.99096 6.071554 6.23805 5.961104
1369294_at 4.8348446 4.6023345 4.6923146 4.5859404 4.9017067 4.6038456 4.584384 4.669488 4.4594193 4.36395 4.5841556 4.705999
1369295_at 4.92464 5.1787734 4.8979206 4.8999553 4.915849 5.146641 4.7967057 5.138538 5.0050497 4.9013247 4.9538574 4.9095845
1369296_at 12.797068 12.645451 12.7136135 12.689866 12.608317 12.659767 12.683165 12.630576 12.600326 12.378104 12.783236 12.637237
1369297_at 4.072279 3.8661482 3.8493235 4.162755 3.9892383 4.254834 4.0230207 3.9612312 4.16097 4.1090612 4.0431004 4.0851355
1369298_at 4.375224 4.4608374 4.371918 4.3119946 4.5953507 4.7343073 4.239108 4.36408 4.2477036 4.098454 4.1635103 4.3533154
1369299_at 4.872856 5.0359 4.775539 4.9173036 4.9619756 4.947221 4.9076977 4.993294 4.8386197 4.7669606 4.8936715 4.7482076
1369300_at 4.146221 4.261403 4.024111 4.174314 4.1656137 4.0658264 4.0994253 4.0288763 4.0631676 4.1459484 3.8906984 3.9914436
1369301_at 5.4509463 5.1305246 5.1041713 4.9443088 5.2497554 5.065886 5.2718573 5.185677 5.011209 5.140915 5.1406264 5.2024264
1369302_at 4.7476187 4.424903 4.5897865 5.032775 4.722452 4.712392 4.9465756 4.577721 4.99361 4.827531 4.672189 4.684913
1369303_at 3.62381 3.7387397 3.664639 3.8242333 3.7525876 3.7185707 3.6912324 3.5981224 3.6026366 3.7103603 3.579461 3.5412514
1369304_at 6.5122557 7.054257 6.7620907 6.1026845 6.567001 6.479036 6.7551646 6.47268 6.3966937 6.654488 6.6653023 6.6608315
1369305_at 4.8540883 4.9091845 4.7270284 4.7416096 4.741427 4.722939 4.9288673 4.89043 4.7382283 4.634697 4.7945805 4.780433
1369306_at 4.2448425 5.419237 4.083072 3.8535705 4.307663 4.122335 4.224958 4.040734 4.143037 4.2032804 4.1659527 4.100587
1369307_at 5.100753 5.199965 5.116044 5.3899026 5.1912265 5.1854243 5.199643 5.0492916 5.426385 5.0506306 5.0210505 4.8679705
1369308_at 5.3245974 5.2379985 5.2080536 5.264292 5.190285 5.142943 5.032654 5.0542326 5.0010166 5.0930853 5.3242536 5.247494
1369309_a_at 4.709831 5.024143 4.840329 4.5080385 4.7457547 4.7713904 4.8065186 4.6570735 4.5969543 4.2925396 4.755934 4.7575274
1369310_at 4.900601 5.0189896 5.1524105 4.860978 4.969944 4.7354736 5.0331697 5.000949 4.821748 4.8647738 5.0634294 4.944044
1369311_at 3.7269433 3.7817395 3.802946 3.6774733 3.6563432 3.7777228 3.8475997 3.5633924 3.6581364 3.769305 3.7216587 3.8033593
1369312_a_at 7.987767 7.851387 7.8889155 8.122156 7.8243074 7.9578857 7.667609 8.000726 8.09595 8.081479 8.027352 7.8311415
1369313_at 4.597951 4.4326906 4.268566 4.4002504 4.501532 4.645502 4.564504 4.7040358 4.440242 4.5314407 4.4907637 4.4254093
1369314_at 4.206731 4.251233 4.308484 4.189925 4.163251 4.1329794 4.173869 4.2153354 4.164489 4.1427984 4.033107 4.1518993
1369315_at 4.446763 4.572605 4.5008316 4.676613 4.8718634 4.6744003 4.9165754 4.2763367 4.308608 4.4149523 4.5858917 4.560218
1369316_s_at 6.1460557 6.1863794 5.781199 6.028927 5.8689823 5.7826843 5.928131 6.0987496 6.172726 6.1471543 6.0139318 6.1170616
1369317_at 4.0417447 3.9216247 3.8462708 3.8595252 3.8226855 3.9456823 3.9040143 3.9310532 3.806249 3.9239972 3.9301634 3.9293385
1369318_at 5.8358583 6.1839705 5.6070547 5.520461 6.1077666 5.570239 5.5483303 5.595256 5.4207516 5.5961432 5.6441436 5.7499237
1369319_at 8.456844 8.800825 8.192793 8.436778 8.672888 8.464019 8.567901 8.354779 8.464089 8.563492 8.535056 8.481905
1369320_at 4.6298027 4.6545916 4.383108 4.440284 4.1952505 4.3660946 4.4354033 4.519638 4.2261257 4.400074 4.292903 4.353039
1369321_s_at 3.4462976 3.31748 3.3758714 3.505703 3.3866038 3.311468 3.4545918 3.263851 3.572072 3.4857423 3.4547803 3.5983045
1369322_at 5.747113 5.6517663 5.566332 5.648156 5.6630573 5.739919 5.6272864 5.606096 5.3615284 5.446572 5.62332 5.741496
1369323_at 6.647593 6.7755876 6.7732396 6.233554 6.7564473 6.8644466 6.642122 7.0013843 6.620531 6.469254 6.8763323 6.7760777
1369324_at 3.7503083 3.8832686 3.709468 3.746423 3.676832 3.5547645 3.627256 3.700775 3.76522 3.723274 3.7062593 3.6497445
1369325_at 6.36632 6.3317723 6.3157263 6.4757404 6.1129584 6.5019903 6.336394 6.545957 6.4126387 6.384448 6.2757654 6.346566
1369326_at 4.3452244 4.1189756 4.088893 4.5465474 4.168221 4.493472 4.4500093 4.0119534 4.590911 4.339182 4.2968616 4.582628
1369327_at 4.1856947 4.2639904 4.376218 4.6023674 4.2329226 4.5407333 4.531843 4.394891 4.226431 4.1885357 4.446016 4.344863
1369328_at 6.2709036 5.8447714 6.6444416 6.7689466 6.3758435 6.3916287 6.27329 6.648538 6.2325025 6.384568 6.2318187 6.642133
1369329_at 6.1039495 6.3793283 6.290346 6.5965137 6.239411 6.320607 6.294915 6.232006 6.6015153 6.361509 6.177107 6.3509297
1369330_at 5.1517487 5.1139956 4.9925466 5.079195 5.07358 5.137205 5.09748 4.935088 5.1268315 4.970366 5.127951 4.956418
1369331_a_at 5.2392106 5.094166 5.2425604 5.1309495 5.135424 4.952429 5.108878 4.9223604 5.4603486 5.2664185 4.9295173 4.9921465
1369332_a_at 4.1488323 4.2508674 3.982319 4.7079935 4.1516304 4.2272844 4.180026 4.114708 4.528427 4.354188 4.148424 4.2372847
1369333_a_at 3.3956904 3.2457194 3.2111962 3.4794848 3.2663245 3.459211 3.25569 3.2696564 3.3490186 3.2927482 3.2912488 3.2886798
1369334_at 4.6173 5.1660433 4.6663857 4.875455 4.686618 4.718725 4.57512 4.8704767 5.0441246 5.264476 4.493301 5.0677204
1369335_at 3.7028625 3.5577521 3.6687677 3.6119015 3.8189125 3.649727 3.6231344 3.835949 3.4824307 3.8627636 3.7704725 3.4811623
1369336_at 5.9059253 5.80986 5.7441554 6.076242 5.9345083 5.8337646 6.0929565 5.7763 5.9678636 5.6696587 5.7503805 5.9395056
1369337_at 4.5890565 4.6027627 4.514491 4.5924625 4.610389 4.6332192 4.467772 4.651564 4.4518676 4.512122 4.748409 4.6069083
1369338_at 5.946022 5.919148 5.919194 6.355834 5.9224095 6.3954625 6.2444677 6.0187497 5.983798 6.1223545 5.9141464 5.9680867
1369339_at 6.0642223 5.881175 6.029031 5.6467733 5.9802456 5.9611335 5.951461 5.775712 5.7115383 5.8179297 5.780265 5.790483
1369340_at 4.49249 4.4272957 4.6394978 4.4780097 4.741427 4.682786 4.5128613 4.465775 4.445664 4.483034 4.5166464 4.534591
1369341_a_at 4.1865735 4.143547 4.07694 4.35079 4.21661 4.247024 4.203245 4.0160675 4.485368 4.2881794 4.1938114 4.111493
1369342_at 5.792669 5.6168585 5.497767 5.7233047 5.539624 5.550643 5.58256 5.9305763 5.7714095 5.8081493 5.5091677 5.5232735
1369343_at 3.550469 3.5201929 3.4741077 3.6891642 3.5605266 3.5779326 3.657223 3.5153556 3.5884283 3.7430327 3.5895095 3.7514806
1369344_at 5.4009576 5.429386 5.647948 5.503495 5.280756 5.7626634 5.3037615 5.544758 5.3398905 5.156346 5.545921 5.227556
1369345_at 4.045641 4.022458 4.190401 4.1435766 4.1801305 4.1786594 4.4477243 4.160793 4.1182156 4.2006845 4.082095 3.9875863
1369346_at 3.4526832 3.4850562 3.4575653 3.5754776 3.5807743 3.476176 3.7140372 3.4945736 3.490848 3.5469594 3.461033 3.4371417
1369347_s_at 6.206514 6.0891185 5.9089384 5.740775 5.9251175 5.9949374 6.128071 5.798627 5.955089 5.822117 6.0330205 6.027019
1369348_at 5.042246 5.084228 4.5334053 5.6415896 5.329189 4.973702 4.807206 4.9144435 5.601183 5.106588 4.825686 4.9750338
1369349_a_at 3.8912103 3.6841407 3.625414 3.7337236 3.816063 3.868535 3.6842494 3.732185 3.8851058 3.703147 3.630699 3.7690558
1369350_at 5.6069884 5.7057743 5.603893 5.448969 5.501729 5.710223 5.6608505 5.6238 5.592561 5.493331 5.604406 5.87661
1369351_at 5.069602 5.735834 5.366207 5.465333 5.187685 5.3487434 5.391139 5.3584547 5.675273 5.452609 5.361491 5.2489886
1369352_at 5.7542963 5.6845098 5.885452 5.4166965 5.5885053 5.9124136 5.436818 5.7741146 5.73505 5.4822116 6.028253 5.6689763
1369353_at 4.687626 4.5619445 4.7136593 5.029209 4.85455 4.8633404 5.3032985 4.6542096 5.110621 4.7018976 4.5750294 4.763277
1369354_at 7.058723 6.8459735 7.0965185 7.243865 6.982983 7.0191593 7.0938687 6.97801 6.8573904 6.8167186 7.073686 6.870033
1369355_at 4.8701363 4.6475616 4.896926 4.8999553 5.2160926 5.085186 4.977439 4.8168907 4.7712736 4.855106 5.0301204 5.044238
1369356_at 4.206813 4.073819 3.984204 4.310664 4.141699 4.3152475 4.2657695 4.1249676 4.148764 4.077241 4.285042 3.98001
1369357_at 5.4642377 5.3957124 5.2008834 5.1297607 5.2354455 5.438011 5.1746464 5.4425936 5.102471 4.99804 5.6429358 5.491086
1369358_a_at 6.80247 6.7487884 6.7732396 6.8723154 6.79332 6.877764 6.687941 6.7708154 6.6357827 6.7637734 6.726304 6.7599998
1369359_at 5.2226324 5.4765663 5.2585735 5.908043 5.157022 5.399942 5.173946 5.262248 5.7088413 5.7321672 5.022173 5.128191
1369360_at 6.152764 5.8604865 6.4934607 6.224707 5.963429 6.166797 6.3359523 6.3777165 6.2890043 6.3088107 6.160913 6.1487746
1369361_at 3.8289797 3.8238246 3.7946122 4.150869 3.9613307 3.8239963 4.0515223 4.061433 3.8316936 4.3518167 3.8306696 3.856723
1369362_at 5.488753 5.4434857 5.3049684 5.430409 5.0488963 5.3045373 5.429171 5.5187984 5.555627 5.3867335 5.6199284 5.4412293
1369363_at 3.6430256 3.6967192 3.3555796 3.9433591 3.8209672 3.7843602 3.7345183 3.6493576 3.7982082 3.8405266 3.715124 3.826633
1369364_at 3.547626 3.443387 3.709222 3.5412135 3.5424373 3.5555122 3.6140566 3.5253785 3.4929507 3.5321484 3.5712018 3.5673563
1369365_at 5.024182 4.806692 4.859697 5.0355206 4.8011246 5.0366907 4.872687 5.01974 4.8341446 4.8940153 4.9228973 5.0309215
1369366_at 5.130753 4.919378 4.7722287 5.1302476 4.988714 5.2052307 4.951705 4.9129143 4.9865203 4.832546 5.051598 4.8405533
1369367_at 4.737331 4.70679 4.7058086 4.621675 4.7489686 4.879852 4.7259293 4.655957 4.4862566 4.531721 4.682101 4.5841503
1369368_at 4.6970253 4.3683615 4.6360903 4.877104 4.25856 4.468167 4.643788 4.533533 4.9521894 4.6809635 4.4724245 4.6139297
1369369_at 5.3857946 5.3617067 5.5350313 5.781388 5.45115 5.367793 5.669628 5.477179 5.6786804 5.5819845 5.5674577 5.49317
1369370_s_at 4.9321055 4.98371 4.864753 4.7261925 4.725849 4.9272275 4.880226 4.8782477 4.558819 4.5787477 4.7804 5.0495753
1369371_a_at 4.317982 4.2769156 4.226112 4.4011154 4.3931494 4.369935 4.210328 4.272218 4.287957 4.2313247 4.413741 4.1942577
1369372_at 5.222815 4.9694924 5.428869 5.179789 5.158348 5.4622116 5.249823 5.2937512 5.1562943 5.252438 5.321077 5.193375
1369373_at 5.771389 5.9566994 5.8755264 5.484175 6.0852337 5.508942 5.386458 5.086235 5.809292 5.454161 5.606794 5.5081735
1369374_at 4.27896 4.2333794 3.981835 4.1709156 4.2783375 4.1513147 4.338424 3.9309196 4.39242 4.090575 3.9027805 4.382609
1369375_a_at 3.992752 3.8922927 3.7300987 4.1192665 3.9701183 3.9815414 3.8598034 3.7764657 3.871687 3.9711313 3.982672 3.740779
1369376_a_at 4.4066334 4.509383 4.445899 4.4147224 4.2878847 4.387553 4.568473 4.4842362 4.198823 4.356021 4.4906244 4.381525
1369377_at 3.6663532 3.6132874 3.864776 3.7522933 3.6669931 3.6849818 3.6570022 3.5963302 4.218254 4.040745 3.5717454 3.6399312
1369378_at 4.7525945 4.8267922 4.781348 4.549878 4.6358037 4.628346 4.846887 4.863255 4.5683413 4.694422 4.807871 4.9329247
1369379_at 4.852919 4.4514832 4.6628437 4.673086 4.968702 5.0204706 4.6752257 4.741029 4.442068 4.623002 4.7864223 5.20882
1369380_at 4.929938 4.7463136 4.602091 4.809078 4.762521 4.7177486 4.878643 4.467445 4.865656 4.874106 4.7181635 4.5522385
1369381_a_at 3.9329429 3.7564192 3.60127 3.8435404 3.7286034 3.8989692 3.9061275 3.7295115 3.88531 3.8237958 3.7997708 3.7921362
1369382_at 5.7654915 5.854573 5.4534435 5.691835 5.8888106 5.8548207 5.7067084 6.0493217 5.9725814 5.772028 5.6149797 5.957793
1369383_a_at 4.961709 5.2641077 4.775503 5.0569143 5.031973 5.044752 4.7985916 5.0157127 4.815995 4.9247465 5.0880613 5.3655853
1369384_at 3.950703 3.8902762 3.9605627 4.054677 3.9282057 4.101569 3.9966667 3.794216 3.8466015 4.1093235 3.894817 3.9951625
1369385_at 4.8354087 4.8751206 4.717463 4.864003 4.930403 4.8570223 4.776802 4.8688936 4.7155704 4.9256854 4.9318194 4.731482
1369386_at 4.2699814 4.232428 4.216958 4.354864 4.5181713 4.453545 4.5261407 4.467526 4.3125286 4.3996854 4.2507286 4.2876596
1369387_at 5.729807 6.0447435 5.450008 5.6143556 5.6613555 5.5838437 5.6041317 5.8327546 5.283013 5.540913 5.3060856 5.679619
1369388_at 3.9496768 4.0811357 4.3045115 3.8631332 4.079737 4.0439825 3.8928623 4.0953546 3.9282615 3.9977748 3.815399 4.021411
1369389_at 4.447823 4.6045017 4.532447 4.384262 4.68246 4.691877 4.8928533 4.8116045 4.310293 4.297558 4.4156413 4.535339
1369390_a_at 4.1738997 4.5348196 3.972477 4.402758 4.5366197 4.1912556 4.2267714 4.2281666 4.3775206 4.2383194 4.027341 4.398269
1369391_at 4.2472787 4.314704 4.4156 4.1332245 4.3871217 4.4999294 4.2490077 4.2281494 4.3928356 4.202378 4.303774 4.358753
1369392_at 5.1031423 4.786545 4.9693108 5.0540876 4.9276004 4.93602 5.283259 4.8498907 4.968796 4.825721 5.013536 5.118121
1369393_at 3.8540845 4.1691566 3.7135959 3.5242434 3.645012 3.9053278 3.8022463 4.111936 3.8346167 3.74449 3.84361 3.9152584
1369394_at 4.7670527 4.759368 4.7249055 4.9801397 4.9396 4.862088 4.9230957 4.718286 4.6438274 4.49203 4.745532 4.8418927
1369395_at 3.5811262 3.5901167 3.6332264 3.4797769 3.6111627 3.598197 3.6341178 3.5328956 3.5664327 3.4097333 3.6548038 3.486246
1369396_at 5.7462406 5.5380316 5.658827 5.9742007 5.8331904 5.9238453 5.772561 5.685561 5.7622128 5.6411247 5.6651573 5.6334085
1369397_at 5.3829546 5.0588927 5.032959 5.093337 5.211241 5.210243 5.2315907 5.083112 5.080711 5.290985 5.116829 5.2287927
1369398_at 5.9510202 5.7447133 5.6319304 5.603469 6.0423474 5.9725294 6.1865187 6.026162 5.6292 5.9200964 5.930528 5.9001412
1369399_at 3.729186 3.6540365 3.6775467 3.8574562 3.7633479 3.8677185 3.7325165 3.6955335 4.0469594 3.9528153 3.9131591 3.766214
1369400_a_at 5.8978148 5.995585 5.7454767 6.2067466 6.042272 6.1614017 5.8704605 5.8503737 6.171793 5.896949 5.624979 6.0163684
1369401_at 3.4128945 3.316451 3.498784 3.4542453 3.4162881 3.4729247 3.4678035 3.5016909 3.3883975 3.4082131 3.3107088 3.5507104
1369402_at 6.9023457 6.527301 6.668407 6.7814436 6.631415 6.813946 6.818987 6.8231497 6.6730223 6.8663487 6.910374 6.8845263
1369403_at 4.5408826 4.3057613 4.4691696 4.8956304 4.48845 4.5387335 4.609369 4.280038 4.5639973 4.62336 4.4376674 4.396077
1369404_a_at 4.3285294 4.339889 4.276815 4.269436 4.371345 4.3081307 4.3470726 4.2928915 4.244333 4.2750645 4.296833 4.3230734
1369405_a_at 4.7669244 5.16046 4.8583946 4.9313865 4.8307877 4.783219 4.7023335 4.945662 4.9864416 5.107369 4.7841167 4.7870173
1369406_at 4.1175003 4.1507297 4.121111 4.5250077 4.2449965 4.1128263 4.287728 4.1364746 4.1421833 4.225241 4.153282 4.292195
1369407_at 5.8892694 6.0137444 6.312159 6.234258 5.910972 5.6475616 6.4119444 6.2433143 6.3340178 5.944003 6.045142 6.2040787
1369408_at 4.456746 4.4662366 4.594658 4.5208573 4.7232523 4.4030633 4.667485 4.3966985 4.201533 4.422834 4.4460306 4.5037622
1369409_at 8.184962 8.215102 8.460998 8.1618595 8.094072 8.147363 8.379391 8.381617 8.098302 8.392906 8.192933 8.173386
1369410_at 7.494626 7.6230187 7.7530103 7.749015 7.461264 7.4990635 7.5705237 7.5676913 8.524614 8.194454 7.591428 7.7455525
1369411_at 3.70086 3.588843 3.9590788 3.6530273 3.6717896 3.643485 3.671213 3.6159859 3.6482966 3.676675 3.667211 3.7958484
1369412_a_at 6.656725 6.8583446 6.588466 6.5391517 6.6885004 6.6991096 6.474108 6.665086 6.7025895 6.475671 6.543825 6.562276
1369413_at 4.6385064 4.6284127 4.667656 4.9592485 4.7904997 4.8395724 4.6750126 4.4645486 4.6542597 4.5374556 4.667329 4.659041
1369414_at 8.383453 8.301647 8.097473 7.842006 8.071505 8.245621 8.189152 8.127949 7.969804 7.876825 8.232428 8.054848
1369415_at 7.5078406 7.490301 6.691902 6.542693 7.7462525 6.6605124 8.221022 6.4190364 6.921231 6.3028255 6.748725 8.311941
1369416_at 6.448339 6.4272976 6.3466945 6.216131 6.419695 6.49836 6.3868146 6.2913895 6.2736325 6.0514545 6.2109785 6.5457444
1369417_a_at 4.9542103 4.729682 4.4567475 5.2157526 4.848262 4.612099 4.4077725 4.8187604 4.512452 4.587489 4.533823 4.6347656
1369418_at 4.2092743 4.3597946 4.2097263 4.09449 4.3236012 4.316413 4.268818 4.3309674 4.0845222 4.148417 4.339832 4.226049
1369419_at 5.336382 5.400296 5.1248055 5.64199 5.3263984 5.6094217 5.330073 5.141914 5.6894817 5.5001965 5.5278835 5.372613
1369420_at 4.775846 4.5980196 4.3354883 4.5008903 4.844924 4.3944387 4.3855042 4.4548597 4.589866 4.5569925 4.5450635 4.5057564
1369421_at 5.4011073 5.231753 5.5890765 5.4284725 5.217826 5.6015716 5.328953 5.9816294 5.396497 5.6790476 5.8085785 5.716834
1369422_at 5.4862785 5.450072 5.4366307 5.510808 5.715766 5.681437 5.3572917 5.288124 5.349122 5.1969395 5.341196 5.2855515
1369423_at 4.524319 4.443392 4.159071 4.1885138 4.4835906 4.740788 4.4515567 4.433068 4.380212 4.4368916 4.372199 4.2538614
1369424_at 12.326693 12.4209175 12.679613 12.333545 12.601931 12.468427 12.457455 12.6378565 12.400201 12.418481 12.360414 12.597475
1369425_at 4.565881 4.212227 4.2764406 4.360608 4.3590517 4.439884 4.523348 4.3815527 4.3672543 4.230649 4.313156 4.349717
1369426_at 5.037593 5.1128974 5.5857196 5.2865295 5.147795 5.405218 5.3580704 5.142848 5.104473 5.129119 5.318802 5.2341576
1369427_at 8.696441 8.49683 8.477235 8.823217 8.18191 8.854256 8.459671 9.120018 8.907725 8.947575 8.984407 8.911384
1369428_a_at 4.6871667 4.5727973 4.4945593 4.5795107 4.6386547 4.6103563 4.455845 4.347325 4.5100975 4.6535006 4.5349116 4.4718413
1369429_at 3.6442194 3.5478308 3.7561634 3.6520739 3.7822473 3.7211008 3.5757961 3.6595795 3.7570283 3.6528695 3.704125 3.5969033
1369430_at 8.178572 8.29502 8.995628 9.10025 9.030248 7.2593393 8.280152 9.05861 9.065919 9.044724 8.953685 8.991184
1369431_at 4.4464235 4.454018 4.3934603 4.468098 4.5480976 4.646693 4.7797565 4.557132 4.3464594 4.3033533 4.518508 4.591962
1369432_at 5.0990624 4.9157457 5.0200853 5.0454555 5.0647564 5.1693425 5.019928 5.093728 4.986581 4.9771447 4.9868693 5.2110653
1369433_at 5.0111594 4.881758 4.874021 5.1368613 5.2860785 4.9403086 4.8168635 4.8785276 4.970082 4.590405 4.974959 4.842501
1369434_at 4.4162474 4.1881166 3.9053 4.298011 4.3189363 4.37302 4.3808603 3.818032 3.7935557 3.883452 4.0817833 4.252865
1369435_at 12.2974 12.584302 12.704031 12.098977 12.549906 12.253113 12.448435 12.477883 12.54307 12.498286 12.446107 12.622834
1369436_at 4.212103 4.1297007 4.0627813 4.1934786 4.3016543 4.3066754 4.157386 4.2500544 4.3757267 4.208975 4.3424664 4.203969
1369437_at 4.9697123 4.8778687 4.9434676 4.836423 4.858121 5.212632 4.993174 4.932432 4.734129 4.789098 4.85259 5.0109715
1369438_at 5.4061604 5.532444 5.5073347 5.6228952 5.4799137 5.384405 5.4443984 5.310393 5.2747655 5.1782274 5.3956447 5.5970097
1369439_at 3.9298234 4.210762 3.6963613 3.970506 4.1244345 3.792007 4.1305294 4.0377846 3.764742 4.0400724 3.8126695 3.9222872
1369440_at 6.8265467 5.9488564 5.3721976 6.072068 5.406108 7.075024 6.433772 6.9944496 6.819694 5.966747 7.1646237 6.3202443
1369441_at 4.7307467 4.948658 4.724546 4.6911407 4.7910776 4.934155 4.7898145 4.818125 4.7908115 4.6861734 4.712558 4.84578
1369442_at 3.3982694 3.4665627 3.5053473 3.528659 3.4088254 3.4550107 3.5589287 3.412215 3.3830545 3.4335744 3.53686 3.5088823
1369443_at 6.5904827 6.3330717 6.3539777 6.5241523 6.654413 6.482508 6.534412 6.9744563 6.6271143 6.2852883 6.569546 6.5454583
1369444_at 3.9549375 4.0614743 3.8408396 3.8293567 3.8798282 4.108891 3.923514 3.9884365 3.7093205 3.9118013 3.983347 3.9670196
1369445_at 5.826737 5.6585317 5.6771736 5.764738 5.7105637 6.0977206 5.667467 5.777465 5.706868 5.7070117 5.798863 6.037015
1369446_at 7.272213 7.007227 6.8936496 6.747143 6.9877863 7.0425444 7.119279 7.1796145 7.069471 6.89805 7.0904417 6.912846
1369447_at 5.7325 6.0011363 6.07812 5.9074216 5.829403 5.828915 5.7649527 5.8047132 5.8647943 5.7955527 5.8733315 5.685557
1369448_at 6.376862 6.302805 6.5303 6.2607665 6.578083 6.4272213 6.4182777 6.4823318 6.368599 6.185677 6.5072036 6.460268
1369449_at 5.293785 5.0172567 5.085785 5.2707243 5.318194 5.152445 5.067833 5.2031507 4.968008 5.0361967 5.0766206 5.1347895
1369450_at 10.700999 10.955353 11.05374 10.953389 10.74772 11.06697 10.58973 11.008565 10.89846 10.33865 11.020947 11.128054
1369451_a_at 3.6378462 3.6698842 3.6392863 3.6644022 3.6153667 3.6372452 3.6312146 3.6132264 3.707411 3.656595 3.7781284 3.5994136
1369452_a_at 7.87603 7.7718253 7.947621 7.714567 7.663367 8.064299 7.821692 8.024602 7.699178 7.771541 8.063334 7.9471793
1369453_at 8.051517 8.168638 8.272364 7.671656 8.149682 8.222582 8.091392 8.263598 7.7548842 7.5540447 8.306597 8.07452
1369454_at 4.5926847 4.705591 4.3701525 4.6897745 4.438758 4.461611 4.8599453 4.5318775 4.729063 4.624357 4.642747 4.4334846
1369455_at 8.204858 6.833789 5.492225 7.559755 6.106863 8.187218 7.7951846 8.026339 8.047165 6.546906 8.139444 7.425813
1369456_at 3.4905956 3.4551594 3.5212853 3.4738307 3.4375982 3.5518162 3.4459128 3.5155365 3.533964 3.4387298 3.455468 3.4594994
1369457_a_at 4.4864655 4.289711 4.194123 4.4627705 4.408341 4.5793962 4.501235 4.360291 4.4589205 4.357902 4.401534 4.476049
1369458_at 4.660167 4.6770797 4.81237 4.6296887 4.771871 4.794382 4.662658 4.6653714 4.7187834 4.687523 4.744008 4.528754
1369459_at 6.434615 6.1210785 6.259711 6.227842 6.3480606 6.243549 6.26447 6.431825 6.275395 6.257183 6.176039 6.2649283
1369460_at 5.489049 5.354086 5.1734 5.256752 5.0310593 5.421772 5.46808 5.5480213 5.3136253 5.278924 5.2202935 5.418664
1369461_at 4.0535955 4.080659 4.143237 3.960753 3.940484 4.006716 4.131666 3.9755583 4.0169272 3.9504225 3.8519776 3.9814317
1369462_at 4.3465824 4.4507585 4.6398716 4.25264 4.4158754 4.405507 4.3990903 4.6035833 4.3228316 4.3717217 4.212449 4.3167768
1369463_at 5.6621556 5.9339676 5.833193 5.7120867 6.158813 5.631758 6.0348015 5.884305 5.7158027 5.762948 5.9766145 5.8677793
1369464_at 4.796159 4.6383452 4.7495327 4.7301073 4.766034 4.743804 4.762269 4.608966 4.605871 4.6019945 4.648181 4.6804695
1369465_at 12.762221 12.675838 12.522826 12.582183 12.569015 12.758128 12.260867 12.454403 12.518932 12.591334 12.619972 12.543016
1369466_at 3.887529 3.9071507 3.7982213 3.824917 4.2501287 3.9325404 3.786348 3.911902 3.8338313 3.942025 3.7371857 3.8502214
1369467_a_at 8.7860155 9.2067375 8.728351 8.604724 8.79516 9.413288 8.423142 8.818206 8.758948 8.172625 9.091502 9.572602
1369468_at 7.2059608 6.755954 7.4209566 6.926529 6.889118 6.669867 6.6227264 6.820979 6.8994093 6.9662848 6.7977896 6.6028576
1369469_s_at 3.5746078 3.5207028 3.5356512 3.7733376 3.4802206 3.553313 3.6248298 3.3975394 3.6283252 3.512807 3.4924936 3.538291
1369470_at 5.0047545 4.7232285 5.0884686 5.550905 5.2960644 5.149962 4.934999 4.8555446 5.70757 5.433682 4.906373 5.150652
1369471_at 4.7283874 4.7006946 4.7914977 4.6195393 4.74388 4.7020626 4.831782 4.8055015 4.7206154 4.627959 4.80927 4.6300087
1369472_a_at 6.342715 6.3477373 6.412163 6.084138 6.212689 6.5551443 6.3376074 6.7576103 6.449377 6.4126964 6.4071302 6.6080046
1369473_at 9.750997 9.9220295 9.608263 9.643279 9.592253 9.611437 9.586766 9.698282 9.562969 9.626091 9.671434 9.918711
1369474_a_at 3.769189 3.8368227 3.855037 3.7984896 3.608558 3.8059046 3.62331 3.6697881 3.7054026 3.768086 3.6963377 3.7670295
1369475_x_at 4.0464706 3.998958 3.9658465 4.0040116 4.038702 4.0582075 4.0522165 3.8617177 4.086055 3.9134488 3.9294784 4.0937405
1369476_at 4.9714527 5.0349865 4.865189 5.0567765 4.92058 4.8756094 5.1050434 4.817561 4.979567 4.8662286 4.9758925 4.7455072
1369477_at 4.4616456 4.180335 4.2895236 4.349366 4.613423 4.3408847 4.5982575 4.1997113 4.256914 4.043443 4.1137943 4.183731
1369478_at 4.4809866 4.464484 4.524909 4.3392844 4.4509344 4.575044 4.7469673 4.4097996 4.6543627 4.461031 4.640527 4.3706293
1369479_at 6.55629 6.3165727 6.5214334 6.2507086 6.670925 6.7956204 6.4892626 6.3795443 6.1853848 6.2031364 6.4749713 6.4618335
1369480_at 4.2038283 3.993589 3.9666374 3.7451832 4.1377206 4.2074847 4.044649 3.8419461 3.7271361 3.7441933 3.943397 3.932222
1369481_at 4.077719 4.2501206 4.216614 4.326351 4.139242 4.04196 4.0755615 4.111936 4.198823 4.113816 3.908263 4.088106
1369482_a_at 3.8450725 3.742059 3.7784913 3.848431 3.8611186 3.9145503 4.004676 3.78376 3.911522 3.8286557 3.8965666 3.8223033
1369483_at 6.8251686 6.922443 6.7477455 6.8602324 6.7781034 6.8247423 6.641517 6.8363276 6.440068 6.694347 6.6825447 6.658154
1369484_at 4.8775277 4.757283 4.897234 4.649055 4.862355 4.787259 4.7978945 4.7748413 4.668194 4.602544 4.803174 4.910411
1369485_at 9.254186 9.751535 9.23515 8.715195 9.567066 9.730721 9.540552 9.438934 9.519291 9.339753 9.782759 9.467994
1369486_at 3.7615263 3.8889368 3.6880488 3.7453012 3.9610672 3.861348 3.8004024 3.796565 3.6561096 3.8050356 4.01196 3.8673227
1369487_a_at 3.9827023 4.065201 4.0226626 4.0998497 3.9756804 4.122376 4.240569 4.1635604 3.9521954 3.9187891 4.0186567 3.9539971
1369488_at 4.1723914 4.1990833 4.254373 4.269438 4.403472 4.1570506 4.2632165 4.0319796 4.1395216 4.185711 4.117214 4.268733
1369489_at 6.9603605 6.811233 6.9139 7.099951 7.101381 7.008362 6.9195547 6.964793 6.9962893 7.030569 6.881551 6.9533405
1369490_at 3.944571 3.949911 4.083946 4.1011357 4.2965336 4.203312 4.0499954 3.988168 3.9959078 3.8595717 4.047612 4.0955706
1369491_at 9.11218 9.514049 8.973213 8.379775 8.717768 8.909394 8.870116 8.813321 8.948634 8.334511 9.185733 9.239286
1369492_at 11.021478 10.632303 10.906191 10.518856 10.76133 10.769121 10.706834 10.57739 10.716047 10.787908 10.680015 10.64847
1369493_at 9.873819 8.494229 8.664947 8.483646 9.457724 9.266754 10.141497 9.088237 8.54152 9.9117775 8.904354 9.219488
1369494_a_at 6.345004 6.424092 6.368175 6.4048343 6.420924 6.334488 6.3438325 6.135823 6.241973 6.1034894 6.3423533 6.3104725
1369495_at 6.291605 6.4542675 6.33616 6.0455275 6.5388327 6.075283 6.406006 6.536436 6.410353 6.0022326 6.4342756 6.496229
1369496_at 7.5152454 7.170087 6.9131255 7.182364 7.098667 7.218391 7.146089 7.0719504 7.245729 7.1983647 7.5051494 7.2792625
1369497_at 4.4552517 4.5924263 4.3934603 4.8146296 4.852578 4.6744804 4.5982575 4.652298 4.5269833 4.5451994 4.341078 4.6578226
1369498_at 4.535062 4.510373 4.3740234 4.4278107 4.499731 4.5154285 4.4616003 4.6080904 4.2828107 4.3664837 4.323013 4.2666273
1369499_at 5.4598327 5.761874 5.3348036 5.3092847 5.5647964 5.096206 4.9932213 5.4257226 5.4417086 5.830318 5.514027 5.464519
1369500_at 5.4325457 5.389304 5.201293 5.072261 5.149917 5.2512136 5.1629057 5.088608 5.152677 5.088088 5.4247265 5.2661467
1369501_at 5.9192348 5.7033596 5.977569 5.937647 5.8871627 5.6984215 5.8046427 5.852252 5.9330273 5.9542437 5.973544 5.8642206
1369502_a_at 12.420274 12.382343 12.41045 12.030828 12.555647 12.417005 11.82929 12.024845 12.281738 12.271965 12.413646 12.427274
1369503_at 3.3589804 3.3215268 3.3619049 3.1944244 3.27937 3.3177657 3.208123 3.3834927 3.5055237 3.6171184 3.3003733 3.288146
1369504_at 5.548143 5.188219 5.607503 5.116235 5.267767 5.2232456 5.3342643 5.5103865 5.357514 5.323663 5.296283 5.5289154
1369505_at 5.6886287 5.705575 6.167621 5.554658 5.6461477 5.364373 5.9181976 5.889397 5.093303 4.959623 5.483341 5.6286745
1369506_at 4.808106 5.0369625 4.6594543 4.8840485 4.956037 4.601433 4.534437 4.6904287 4.6661916 4.6508517 4.9868693 4.631794
1369507_at 4.4199924 4.5892878 4.441429 4.5790586 4.524189 4.6243916 4.747589 4.4714804 4.9169664 4.728533 4.4329996 4.426236
1369508_at 5.5076604 5.4597545 5.319928 5.4184504 5.4527197 5.4731245 5.434955 5.468789 5.4542384 5.4974895 5.55999 5.361702
1369509_a_at 5.031446 4.493982 4.9997177 4.459578 4.8364415 4.5405293 7.2158203 4.783574 4.7017374 8.074183 5.055031 6.687584
1369510_at 6.968464 7.0236573 6.9877667 6.95023 7.231571 7.149503 7.2322016 7.0223804 6.8554707 6.914165 7.1691985 7.112647
1369511_at 6.738441 6.48537 7.1192713 6.88302 6.730218 6.7575336 6.3363824 5.9537 6.7575397 7.406187 5.964782 6.474207
1369512_at 5.5757523 5.325322 5.4484286 5.194314 5.405113 5.4528894 5.372756 5.44771 5.050774 4.9444838 5.414491 5.22725
1369513_at 4.6276193 4.6734877 4.7953944 4.9072533 4.866124 4.889861 4.709793 4.660446 4.8685966 4.6538215 4.609297 4.6363206
1369514_at 6.575239 6.454899 6.428912 6.9474854 6.6411047 6.8459806 6.6285925 6.459062 6.833885 6.5366373 6.5293846 6.4804974
1369515_s_at 4.5850205 4.355381 4.4373183 4.494586 4.540321 4.651983 4.482367 4.4481497 4.374363 4.1689386 4.6947093 4.49185
1369516_at 4.0214806 3.8496032 3.9934788 4.0986915 4.0109034 4.001635 3.9751263 3.9371557 3.7142532 3.8471813 3.8175387 3.8908212
1369517_at 5.4449105 5.284009 5.598595 5.2028413 5.2451334 5.2050896 5.3654275 5.505756 5.0965796 5.2376018 5.580549 5.0134473
1369518_at 5.0729246 5.2998047 5.2254896 5.114791 5.2557263 5.161635 5.097884 5.1762013 5.033623 5.2456565 5.219867 5.1141033
1369519_at 4.465694 4.453785 4.4691205 4.7666087 4.7060027 4.5628853 4.7935038 4.5151014 4.813375 4.597269 4.4861574 4.512974
1369520_a_at 5.482126 5.2994576 5.3489594 5.5291867 5.4753823 5.599614 5.544765 5.4205947 5.498638 5.2856255 5.5837054 5.6036057
1369521_at 3.769385 3.9676015 3.5256312 3.6834016 3.6105614 3.8061264 3.6108644 3.4829264 3.7152421 3.705356 3.5938742 3.5522377
1369522_a_at 3.5183253 3.7640815 3.5937047 3.8450975 3.5229456 3.5399735 3.5415504 3.5638564 3.6298537 3.5173545 3.422872 3.4567013
1369523_at 6.1675696 5.7975636 5.7929087 5.9724836 5.8892665 6.253726 5.7522745 5.867233 6.0586367 6.129777 5.8338666 5.742536
1369524_at 5.009654 4.746084 4.601425 4.522188 4.8506136 4.961665 4.9406023 4.877174 4.4944057 4.608561 4.8646474 4.8691306
1369525_at 5.2049103 5.2158537 5.1553802 5.175253 5.0255003 5.244664 4.982523 5.1021614 5.1309175 5.438654 5.116829 5.2511835
1369526_at 8.205899 7.953631 7.8130503 8.136108 8.379152 7.8447404 7.4100556 8.296061 8.207104 8.70253 8.309685 8.23006
1369527_at 5.834323 5.650583 5.7653794 5.635583 5.994166 5.8532367 5.969151 5.635744 5.4913826 5.730684 5.749102 5.899232
1369528_at 5.3776836 5.257117 5.4557467 5.382707 5.476656 5.407183 5.546926 5.692546 5.217183 5.3425107 5.560187 5.398493
1369529_at 4.5347815 4.3788652 4.4335046 4.6539493 4.588291 4.498848 4.571333 4.4688063 4.562645 4.6032586 4.3460455 4.4873333
1369530_at 4.923648 4.8597264 4.561489 4.9300094 4.903876 4.8714266 4.781011 4.885976 4.6625204 4.767775 4.8190603 4.8063526
1369531_at 6.935318 6.4875193 5.934974 7.0141244 7.5625224 7.121331 6.759247 6.0903616 7.0311604 5.670847 6.5735197 5.8185225
1369532_at 4.8299127 5.2024965 5.1706805 5.1031404 4.923052 5.002145 4.9664187 5.0258603 5.266933 5.046879 4.9751945 5.113514
1369533_a_at 6.592754 6.286 6.413737 6.669123 6.3640976 6.331918 6.5166535 6.29559 6.3094296 6.2536545 6.471689 6.3547463
1369534_at 5.392763 5.1321716 5.241619 5.284344 5.261119 5.308056 5.109844 5.1658664 5.5298347 5.0813866 5.267437 5.107011
1369535_at 5.075298 5.182021 5.1838937 5.3527884 5.351736 5.2236147 5.6723266 5.1453276 5.2773285 5.2414117 5.140045 5.0390687
1369536_at 5.3869104 5.5494456 5.3401904 5.5208535 5.4145293 5.3814607 5.4735093 5.23868 5.3973155 5.1816 5.3965135 5.5162005
1369537_at 5.4949207 5.6460958 5.3833675 5.6022797 5.7505693 5.534823 6.044732 5.4277325 5.670159 5.781018 5.8139753 5.430173
1369538_at 4.9565988 4.918652 5.1620464 4.7924843 5.0406046 5.2511344 5.2403994 4.8263483 5.005444 4.918922 5.290025 5.0760713
1369539_at 5.645281 5.8365736 5.8335476 5.5063934 5.5992804 5.5390444 5.9285517 5.8388104 5.429473 5.432844 6.0467854 5.726391
1369540_at 4.3371544 4.658751 4.3419 4.5691667 4.142892 4.4980583 4.572385 4.403969 4.342222 4.4217787 4.187697 4.1757483
1369541_at 3.7477477 3.832619 3.6390016 3.7312431 3.815763 3.8628125 4.0577564 3.6511195 4.0301256 3.8167343 3.6210117 3.6816182
1369542_at 5.5133953 5.456086 5.5410633 5.6379457 5.545438 5.3966093 5.494602 5.2788 5.289529 5.3237844 5.4268494 5.3470173
1369543_s_at 6.2052207 6.3173976 6.4892526 5.9614773 5.964938 6.093423 6.2436366 6.4239116 5.660097 6.1846194 6.3594403 6.4752326
1369544_a_at 4.320756 4.338767 4.124502 4.0418377 4.2199144 4.270612 4.2162447 4.1381655 4.0623417 4.1099095 4.2902784 4.1654873
1369545_at 5.0305505 5.0564985 5.0261164 5.475656 5.3793736 5.379558 5.5957017 5.108412 5.131477 5.6015863 5.221068 5.1829057
1369546_at 10.626224 10.661025 10.614462 10.283244 10.6374035 10.640907 10.530011 10.534868 10.59171 10.512182 10.670577 10.594405
1369547_at 4.8142967 4.6225348 4.401949 4.415061 4.3406687 4.3772306 4.6822634 4.5169353 4.80643 4.85645 4.54652 4.3054137
1369548_at 5.302948 5.2043633 5.318359 5.1591344 5.4671702 5.4909086 5.316346 5.6141973 5.18154 5.2189817 5.3524156 5.5132494
1369549_at 7.304935 7.464628 7.2086296 7.013595 7.3907228 7.34897 7.234943 7.5561485 7.1725097 7.501483 7.008318 7.1603737
1369550_at 3.8056936 3.7358634 3.8727455 3.655435 3.89151 3.8278973 3.828232 3.6373966 3.624805 3.7512326 3.6465418 3.7903821
1369551_at 5.1100535 4.9000874 5.020938 5.1635246 5.1438212 5.2356873 5.195656 5.1132574 4.7817316 4.732044 5.071361 4.866393
1369552_at 4.983046 4.758594 4.655958 4.868697 5.183083 5.1755495 5.068242 4.7884707 5.109709 5.110008 5.089231 4.703981
1369553_at 5.157049 5.0997114 4.9825363 5.2562337 5.165511 5.131602 5.0606985 5.014613 4.9687157 5.0607195 5.0793333 5.0955033
1369554_at 9.348776 9.428757 9.277559 9.335542 9.4624405 9.524372 9.388525 9.424805 9.379458 9.399466 9.385986 9.388456
1369555_at 4.395608 4.941966 4.92608 4.2740955 4.792606 4.334658 4.7366934 4.585651 4.8077164 4.6191072 4.402308 4.312392
1369556_at 5.130827 5.201149 4.9773226 4.934532 5.1268272 5.1354547 5.181591 5.081585 5.0108423 4.8039856 5.107013 5.0327177
1369557_at 6.79042 6.5794864 6.331346 6.4195805 6.679293 6.233764 6.5565233 6.7290697 6.6038337 6.6841416 6.396471 6.524113
1369558_at 8.502342 8.449598 8.876518 8.632448 8.78324 8.364557 8.259751 8.472296 8.337217 8.518268 8.383516 8.686132
1369559_a_at 9.464036 9.6568775 9.744359 9.481972 9.715945 9.957796 9.729881 9.740764 9.43989 9.387285 9.588921 9.793923
1369560_at 9.614602 9.842083 9.62706 9.951778 9.54949 9.451347 10.07508 9.829907 9.4684105 9.597155 9.462906 9.458063
1369561_at 4.1019373 4.2409344 3.9676766 4.0078335 4.1619406 4.118685 3.9752822 4.0064344 3.8959663 3.879445 3.7845979 4.126546
1369562_at 5.9611526 6.176735 5.824315 6.1165533 6.0486665 6.1600375 6.104314 6.1685576 5.9640727 5.5499773 5.858548 5.7062874
1369563_at 4.529895 4.707201 4.5148764 4.7327714 4.700676 4.4977922 4.6468396 4.5499206 4.561474 4.462904 4.3738227 4.6512594
1369564_at 4.5407844 4.4893675 4.418291 4.3841715 4.618576 4.5386734 4.6919203 4.3456583 4.720622 4.565733 4.59826 4.447238
1369565_at 5.224279 5.0387173 5.057756 5.184158 5.1622586 5.409106 5.194559 5.022053 5.120698 4.9922442 5.1145687 5.008931
1369566_at 5.3030124 5.473631 5.528104 5.38409 5.541692 5.570062 5.3902516 5.2745404 5.5071554 5.968459 5.34443 5.543662
1369567_at 4.9752617 5.070681 5.0710835 5.0380464 5.07517 5.244425 4.9993243 4.8706822 5.1501994 4.995496 5.051004 4.9944134
1369568_at 4.694616 4.4812107 4.419729 4.7648573 4.523232 4.5834484 4.8386865 4.6545553 4.6530986 4.6012344 4.6987176 4.5997357
1369569_at 4.431538 4.808028 4.7358756 4.592713 4.7084045 4.5798526 4.46707 4.6237893 4.4817896 4.843584 4.7265067 4.6731887
1369570_at 3.6688225 3.3233995 3.6127515 3.655435 3.5832999 3.4514627 3.5451021 3.5698078 3.7087367 3.8099113 3.708326 3.5741568
1369571_at 8.682242 8.496045 8.638009 8.685638 8.691624 8.635877 8.755893 8.765416 8.813895 8.659185 8.7321615 8.626071
1369572_at 4.641941 4.4921875 4.393944 4.6313314 4.459219 4.4218397 4.5269995 4.3312907 4.438366 4.4166546 4.3619547 4.382082
1369573_at 4.573337 4.473725 4.469157 4.7858105 4.6516933 4.490999 4.551057 4.584839 4.750389 4.667493 4.678432 4.5234313
1369574_at 3.8439267 4.3081365 4.0832167 4.1165466 4.0995708 3.801483 4.2266865 4.151517 4.3035707 4.4813247 4.0010977 4.3343196
1369575_at 3.8672278 3.6339796 3.7657757 3.6899664 3.6261578 3.6774461 3.7869732 3.5869086 3.752287 4.0785155 3.6541018 3.7550757
1369576_at 3.9358935 3.874841 3.9142022 3.7737706 4.0394497 3.890489 3.6381931 3.867788 3.8783305 3.9656394 4.0240297 3.8812127
1369577_at 7.358342 6.1984887 7.7594876 6.059508 6.4181414 6.4349723 7.02764 4.9819946 5.1037784 6.054774 6.07942 7.6400733
1369578_at 4.542687 5.0378513 4.871173 4.9622912 4.886873 5.038529 4.802337 4.7569647 4.8912687 4.664069 4.7824445 4.742586
1369579_at 6.054528 6.029691 6.0290313 6.049096 6.395115 5.967455 5.994926 5.955616 5.9117613 5.645827 5.911569 5.833415
1369580_at 4.274085 4.427903 4.423095 4.540483 4.3384233 4.2754064 4.228224 4.3423123 4.612172 4.619526 4.330799 4.220559
1369581_at 11.230414 11.055603 11.11276 11.21895 11.388542 11.057548 11.255722 11.186286 10.956002 11.049107 11.345184 11.414428
1369582_at 6.0771155 6.24701 6.454827 6.010141 6.4681373 6.201807 6.233869 6.337407 6.122527 5.9471984 6.184357 6.280536
1369583_at 5.1702394 5.0891566 5.1338606 5.040222 5.2917013 5.451916 5.265619 5.1983895 4.910898 4.959149 5.2764907 5.338923
1369584_at 5.8599124 5.8333344 5.862858 5.909513 5.8794036 6.0499835 5.9385953 5.9244995 5.95262 5.8597383 5.8675704 5.9887104
1369585_at 3.8483582 3.9792042 3.7650297 3.729278 3.7873023 3.812042 3.9935067 3.9362938 3.664375 3.640785 3.8489618 3.6046786
1369586_at 3.3459961 3.2633271 3.2414064 3.3793938 3.4697337 3.4602456 3.3409858 3.3429434 3.3095078 3.4053142 3.2570734 3.3646526
1369587_at 4.4534974 4.3831244 4.3427134 4.4597826 4.5550866 4.5746045 4.3349676 4.441264 4.1345935 4.0671897 4.4966435 4.39245
1369588_a_at 7.3327694 7.3995466 7.033639 7.310388 7.3801937 7.225101 7.359288 7.138884 7.3324175 7.5526943 7.280241 7.245279
1369589_x_at 3.9578059 3.8586845 3.9581745 3.8803988 3.9000242 3.8502228 3.9110978 3.9952502 3.575506 3.6104174 3.87811 4.0412807
1369590_a_at 6.250753 6.301722 6.1062975 5.985872 6.323172 6.3220205 6.2155685 6.584191 6.495689 6.2432876 6.279565 5.876678
1369591_at 4.312278 4.208557 4.219779 3.7779846 4.0049005 3.7853413 4.0122747 4.262653 4.012719 4.143471 3.9557846 4.0744305
1369592_at 7.5422544 7.309754 7.507172 7.089969 7.4708767 7.4695916 7.492048 7.4469657 6.8584127 6.941936 7.638246 7.538352
1369593_at 3.5430121 3.5003502 3.4379447 3.502728 3.5264506 3.5733306 3.4569778 3.409071 3.4173746 3.4097333 3.637732 3.4734573
1369594_at 6.185993 5.6497703 5.945368 5.858073 5.629078 5.665914 5.4135246 5.918397 5.788026 5.6702013 5.7189713 5.699073
1369595_at 3.82113 3.783897 3.6517055 3.5941532 3.9313629 3.659489 3.7277374 3.7454526 3.7057219 3.6256938 3.6722949 3.6713243
1369596_at 4.9998703 5.01772 4.7269497 5.0027943 4.9074535 5.073556 4.74183 4.6621227 4.8608418 5.1024218 4.697855 4.9721413
1369597_at 7.490202 7.603697 7.684075 7.5427217 7.599087 7.5504327 7.3856463 7.7478547 7.6783757 7.45856 7.8038063 7.5090485
1369598_at 4.452412 4.259187 4.489162 4.4160056 4.4028587 4.3726826 4.3458924 4.4009347 4.406035 4.512122 4.2695947 4.549551
1369599_at 5.3407717 5.2617183 5.3416123 5.4480805 5.357922 5.550654 5.5384383 5.402229 5.4264207 5.301613 5.428818 5.33851
1369600_at 4.394006 4.4047794 4.3515296 4.2908635 4.2309265 4.3168902 4.3234625 4.1926947 4.2218122 4.331433 4.335682 4.211198
1369601_at 5.9152527 5.6904273 5.7212434 5.781224 5.7764616 5.4039717 5.6002812 6.118239 6.0562716 6.050477 5.6036863 5.6834126
1369602_at 4.876397 4.624468 4.4306736 4.7024503 4.535575 4.5957093 4.690539 4.4728127 4.849015 4.438334 4.443927 4.5962114
1369603_at 3.53342 3.4548304 3.4098518 3.5693934 3.7316258 3.6192923 3.555597 3.5441334 3.5200796 3.452218 3.493691 3.5364134
1369604_at 4.7435246 4.6985307 4.641548 4.7693644 4.6508846 4.742154 4.873383 4.609521 4.7674923 4.5954885 4.8188934 4.55503
1369605_at 5.6938176 5.61325 5.481445 5.167062 5.636965 5.5809693 5.6070056 5.2604957 5.3513007 5.393588 5.3875575 5.507522
1369606_at 3.7731106 3.6935117 3.6514778 4.08084 3.9015107 3.868535 3.8151479 3.8634882 4.0817933 3.9587414 3.8169723 3.944686
1369607_at 6.140284 5.84916 5.9922476 5.8366504 5.973354 5.941635 5.9671774 6.0182953 6.018666 5.8459234 5.9924955 6.1409774
1369608_at 4.3939548 4.5545044 4.3752823 4.2288055 4.335969 4.43305 4.4617224 4.3872566 4.366371 4.0736423 4.1964912 4.215019
1369609_at 3.8500304 3.7806633 3.7744784 3.6528757 3.70803 3.9574037 3.846066 3.6220272 3.6407704 3.6158035 3.7071385 3.6488817
1369610_at 5.8001294 5.831836 5.9177384 5.634982 5.8495564 5.851974 6.032601 5.781799 5.937779 5.9487453 5.9563947 5.7549076
1369611_at 5.350801 5.109303 5.517085 5.477706 5.5420465 5.35315 5.523546 5.5143647 5.2785816 5.306516 5.454604 5.4189982
1369612_at 5.340275 5.2828197 5.349867 5.4099317 5.536258 5.342203 5.2336884 5.3108864 5.6891165 5.2952995 5.1999907 5.1214614
1369613_at 3.9850578 4.031784 3.8945503 4.2318726 4.1247807 4.140255 4.1448107 4.0159836 4.0598974 4.084161 3.8777468 4.0362673
1369614_at 4.1233835 3.9606788 4.0772753 3.9482067 4.012622 4.4111156 4.283099 4.606528 3.7116356 3.9822485 3.9385781 4.1761065
1369615_at 5.9215255 5.7539206 5.986611 5.7053943 5.9112315 5.892561 6.1052036 5.852902 5.7499657 5.674878 5.83299 5.9067698
1369616_at 4.6429806 4.5179243 4.3806367 4.9382033 4.5401826 4.8260064 4.9208 4.7071657 4.735087 4.7063227 4.445758 4.6927624
1369617_at 7.5203667 7.233632 7.1577444 6.890024 7.323414 7.4878407 7.2447333 7.24937 6.6777945 6.866552 7.5316396 7.2670274
1369618_at 4.6444936 4.5894 4.5543184 4.3314304 4.5718355 4.4849424 4.359004 4.6743712 4.2523804 4.2579145 4.4737897 4.388008
1369619_at 5.4013476 5.38365 5.4301343 5.157359 5.518292 5.359439 5.593853 5.6815586 5.771154 5.4285746 5.5768 5.273047
1369620_at 4.057137 4.0103087 3.94637 4.498269 3.95102 3.916421 4.0590034 3.976334 4.1574845 4.132331 4.0696573 4.2100754
1369621_s_at 9.352419 9.251317 9.382798 9.113023 9.404199 9.044428 9.56061 9.19828 9.263135 9.274179 9.36531 9.397996
1369622_at 4.737579 4.405282 4.4382696 4.509898 4.3148966 4.7659006 4.529911 4.368254 4.3232136 4.4921274 4.3913226 4.722122
1369623_at 4.7879825 5.0563574 4.9402847 4.966216 4.9966097 5.038383 5.111494 5.125965 5.0724955 4.7032366 5.1577415 5.11489
1369624_at 5.913386 5.7578716 5.8035603 6.4900527 5.9001007 6.4036837 6.1506467 5.8243113 5.9403253 6.2219706 6.0711346 5.9487042
1369625_at 7.0571303 6.1618233 6.440982 6.679898 7.7731776 6.912701 6.517008 6.631767 6.4295564 6.4865294 6.2025013 6.560209
1369626_at 8.516865 8.653353 8.867348 8.5817175 8.734863 8.549948 8.553571 8.721777 8.752429 8.764201 8.690865 8.874643
1369627_at 4.1332498 4.2651277 4.232138 4.1083937 4.3015695 4.101513 4.0527463 4.3058624 4.4216337 4.54235 4.318492 4.1620727
1369628_at 7.9890294 6.887037 7.1050606 7.7668114 6.393492 7.25711 5.5981865 7.0893087 7.965748 7.4525347 7.5497 7.3444
1369629_at 11.335092 11.522723 11.271809 11.035536 11.343898 11.313002 11.333782 11.275839 11.259993 11.301967 11.428818 11.136893
1369630_at 12.590543 12.682199 12.560585 12.458969 12.6037445 12.585758 12.510211 12.502104 12.511729 12.470717 12.582069 12.523011
1369631_at 7.69876 7.685081 7.662129 7.8804927 7.672299 7.8001595 7.609675 7.84115 7.683585 7.510415 7.836377 7.696132
1369632_a_at 6.0958734 6.7095046 6.5195174 5.776638 6.5283494 6.086887 6.5402546 6.520933 6.351694 6.395188 6.69771 6.7720046
1369633_at 10.842999 10.716964 10.565149 10.254153 10.775489 10.3471 10.782214 10.544287 10.415917 10.171188 10.492074 10.027767
1369634_at 6.7779284 6.72785 6.3389597 6.571177 6.838032 6.9131713 6.620008 6.3854866 6.3881345 6.3136945 6.7836223 6.5431004
1369635_at 11.655188 11.786746 11.441788 11.48858 11.506542 11.871274 11.658306 11.525626 11.283768 11.412048 11.727525 11.468496
1369636_at 12.257504 12.514486 12.141404 12.158564 12.074376 12.4680805 12.198711 12.134678 12.010815 12.138511 12.253248 12.027524
1369637_at 5.4971733 5.3338056 5.0624433 5.370343 5.5444674 5.473669 5.5614166 5.279455 5.209855 5.191865 5.3283067 5.200874
1369638_at 5.5224605 5.6706567 5.6509013 5.333892 5.505603 5.870094 5.209571 5.4866023 5.216561 5.461095 5.5600715 5.4449105
1369639_at 3.8956668 3.910488 4.225913 3.8847666 3.883987 3.8591676 3.8256912 4.0466256 3.7905228 3.8099113 3.941505 3.8720894
1369640_at 5.3867245 5.4358945 5.466668 5.4441686 5.475143 5.2071915 5.1234255 5.593369 5.5251293 5.66591 5.6294513 5.6579885
1369641_at 7.2026105 7.1917396 7.5564737 7.2255125 7.4026136 7.103077 7.3802414 7.322621 7.120191 7.266935 7.454167 7.5155
1369642_at 6.8435664 6.512518 6.7527676 6.809579 6.9184184 6.7436295 6.922246 6.6584835 6.5161133 6.8994927 6.9384527 6.9012446
1369643_a_at 6.6527023 6.3121367 6.6701226 6.4712806 6.280988 6.713439 6.628983 6.7953606 6.266674 6.2136493 6.593182 6.514575
1369644_at 8.683481 8.30124 8.749449 8.553073 8.440282 8.675857 8.409938 8.643302 8.498568 8.32616 8.6635895 8.534371
1369645_at 4.093129 4.2321615 4.2730026 4.421714 4.633272 4.5053787 4.2633247 4.4955363 4.157485 4.1995296 4.4116564 4.512891
1369646_at 3.866706 3.7764995 3.8880613 3.9294796 3.9697802 3.8554094 3.914181 3.8913713 3.6670556 3.6238446 3.7462676 3.7716188
1369647_at 6.0139203 6.0579343 5.996325 6.29805 6.159853 6.328987 5.9788213 6.106804 6.2341785 6.322118 6.0102572 6.048877
1369648_at 6.1827235 6.3288336 6.4534206 6.734994 6.3858395 6.3942704 6.277038 6.2627716 6.216586 6.3810477 6.232953 6.1569424
1369649_at 5.0277605 5.3339553 5.2148113 5.022229 5.0952134 5.1405535 5.08052 5.117668 4.9244785 5.159057 5.1330256 5.0874796
1369650_at 6.813707 7.1358757 7.1307063 7.065751 7.075743 7.1349907 6.796549 7.2888217 6.9204345 6.583888 7.065342 7.1737285
1369651_at 5.5948606 5.5758123 5.6546645 5.2426066 5.178825 5.2015204 5.336117 5.568332 5.444101 5.5112486 5.524202 5.3832383
1369652_at 3.9082575 3.9300973 3.916164 3.9397025 3.906618 3.8358834 3.6500425 4.029176 3.8617404 3.8305624 3.9885292 3.7499564
1369653_at 7.2379937 6.910047 7.174783 6.9234166 6.9676266 7.1486087 6.978231 7.2688627 7.1652617 7.014643 7.262471 7.01429
1369654_at 10.375571 10.272835 10.46488 10.130329 10.251221 10.622049 10.336734 10.301303 10.207685 10.053586 10.291369 10.569994
1369655_at 7.6134195 7.485569 7.7987375 7.372456 7.8663397 7.5530596 7.7445664 7.6104646 7.0635877 7.7347245 8.214577 7.702818
1369656_at 6.8005676 6.798662 6.7044992 6.833254 6.853349 7.098436 7.0785594 7.110361 6.703612 6.81771 7.197485 7.12094
1369657_at 4.1651835 4.15879 4.2254996 4.125844 4.0946646 4.243702 4.169504 4.0552263 4.025689 3.9444258 4.0848646 3.9575453
1369658_at 9.229515 8.606318 9.382331 9.155187 9.166674 8.91855 9.673071 8.983753 8.920122 8.818946 9.106719 9.769051
1369659_at 5.8177443 5.7010484 6.1357164 5.777223 6.0092916 5.993919 5.928131 5.854372 5.845334 5.604608 5.7405357 5.5421743
1369660_at 4.9704065 5.280717 5.175497 5.092525 5.132169 5.1202297 5.1634445 4.9273243 4.968947 5.0920224 4.7619014 4.9380126
1369661_at 8.133742 7.9668427 7.9784484 7.9914126 7.880502 8.189429 7.92258 8.22106 7.5654774 7.736526 8.046192 7.9418845
1369662_at 3.6499875 3.583911 3.4267597 3.4525423 3.624975 3.5395725 3.5858748 3.5012372 3.5108426 3.6307874 3.5440161 3.4352555
1369663_at 9.208119 8.982134 5.913693 8.287231 8.415132 9.734544 8.420839 8.647076 9.17312 6.1960917 8.846405 8.830738
1369664_at 10.879889 10.44546 9.940573 10.050886 10.624644 10.506665 9.697287 10.593631 10.392183 10.094114 10.346118 10.778825
1369665_a_at 7.4406686 7.993879 6.9563575 7.0424323 7.222681 7.5924034 7.4110165 7.2967525 7.071447 7.55966 7.428515 7.6814184
1369666_at 6.2043757 6.2553487 6.548164 6.1351995 6.113003 6.318604 6.129038 6.3248196 6.229852 6.096558 6.160718 6.162041
1369667_at 6.7628784 6.353088 6.7621846 6.74822 6.756468 6.721324 6.5565753 6.605079 6.6639266 6.60928 6.888219 6.675853
1369668_x_at 3.764281 3.8907113 3.957746 3.7300792 3.8906674 3.7493293 3.7895029 3.83251 3.7306304 3.8264203 3.7715516 3.823826
1369669_at 7.6996775 7.7193723 8.0189705 7.1390376 7.328778 7.4128733 7.5009084 7.8454156 7.5521216 7.2279034 7.864032 7.6515026
1369670_at 5.4250526 5.357004 4.876582 5.1353436 5.150481 5.129637 5.4447317 5.018319 4.976678 5.2311287 5.169647 4.8240633
1369671_at 12.319175 12.365604 12.136993 12.025304 12.232153 12.292292 12.379493 12.282506 12.228395 12.041114 12.455201 12.2997055
1369672_at 6.375866 6.425752 6.252966 6.311476 6.289668 6.2247925 6.4969425 6.415639 6.12192 6.246618 6.3210096 6.375777
1369673_at 4.28755 3.921146 4.4213624 4.2458687 4.1836243 4.1505437 4.312293 3.948741 4.095459 4.51495 4.844013 4.3895025
1369674_at 4.617893 3.730029 4.311194 3.655435 3.8118472 3.850506 3.6990058 3.7509692 3.7402654 4.741564 5.5955505 4.881959
1369675_at 6.454327 6.264898 6.676939 6.39508 6.4103436 6.6308966 6.640947 6.650333 6.6929517 6.4630566 6.496536 6.58335
1369676_at 6.8110995 6.980089 7.059102 7.4088655 7.1411824 7.1028333 7.055316 7.0213404 7.1109824 6.893658 6.9810266 7.0439672
1369677_at 3.7485487 3.5928638 3.7891796 3.7042892 3.4986598 3.6117058 3.43177 3.649865 3.7511961 3.685214 3.5012803 3.7161756
1369678_a_at 7.4284678 7.200744 7.7117414 7.2710414 7.413443 7.6211214 7.4676843 7.6764007 7.3265653 7.1618805 7.557086 7.475577
1369679_a_at 9.322968 9.07349 9.478515 9.183445 8.804088 9.1445465 9.010123 9.373404 9.307003 9.074836 9.065337 9.186492
1369680_at 5.232879 5.297465 5.0981436 5.4776793 5.2284784 5.0799675 4.979555 5.0884337 4.9944005 5.331628 4.955018 5.094098
1369681_at 4.7730803 4.7790565 4.8536663 4.6687284 4.881484 4.682026 4.7706223 4.729685 4.6904197 4.5519843 4.6691704 4.685332
1369682_at 6.927468 6.8312573 6.9353037 7.1200905 6.889837 6.8525305 7.173668 7.095996 6.5259476 6.7632957 7.1532497 6.8743296
1369683_at 6.0476813 6.17009 6.221046 6.1274424 6.3971663 5.992323 6.241838 6.3538814 6.434477 6.391387 6.227618 5.9654083
1369684_at 4.9389515 4.6952066 5.0912437 5.014873 4.9044785 4.960357 5.205971 4.894234 4.7917275 5.0403996 5.099663 4.889268
1369685_at 3.8411086 3.8349965 3.8080332 3.8582351 3.9857264 3.9243376 3.9248576 3.8839746 3.6506746 3.7289386 3.8778439 3.8869915
1369686_at 4.408351 4.2800655 4.2558575 4.6154957 4.477009 4.7213798 4.6676674 4.2524185 4.521839 4.648467 4.2558484 4.227936
1369687_at 4.415558 4.3554425 4.3915577 4.3144584 4.621101 4.5209146 4.3784366 4.2147346 4.313921 4.2565894 4.4127917 4.361594
1369688_s_at 5.140885 5.442518 5.1447577 5.1323028 5.431881 5.3500886 5.205426 5.275395 5.184519 5.174321 5.026079 5.283329
1369689_at 6.757714 6.371365 6.5389037 6.7076797 6.5006723 6.786839 6.73101 6.677589 6.279017 6.553773 6.678755 6.5570316
1369690_at 6.9836264 6.7174773 6.4844027 6.542503 6.4754066 6.9536543 6.632869 6.736228 6.571516 6.8019185 6.672145 6.719091
1369691_at 4.8560853 5.1881227 5.2791977 5.00362 5.1399136 5.132004 4.9908943 5.055292 4.9254246 5.411972 5.0201726 5.2164783
1369692_at 3.795098 3.76252 3.8516371 3.901985 3.893486 3.8610978 3.9701304 3.7879643 3.8183582 3.8830729 3.9584935 3.9071188
1369693_a_at 5.143638 5.5265045 4.6110845 4.9217577 4.707501 5.449481 5.2528043 4.862704 4.8921766 4.608561 5.0713696 4.7040496
1369694_at 3.569512 3.548629 3.5224278 3.678675 3.643174 3.6676838 3.5359447 3.5297093 3.6398041 3.6524978 3.4655223 3.4900327
1369695_at 4.4315386 4.6013136 4.340222 4.420631 4.403472 4.433743 4.5613885 4.4231367 4.3298903 4.3615656 4.564094 4.6434374
1369696_at 3.7631187 3.702843 3.8023815 3.792978 3.702614 3.6712303 3.5555377 3.803916 3.8676789 3.6640446 3.6760747 3.6271062
1369697_at 4.2134 4.3545685 4.098886 4.6256485 4.285987 4.4790864 4.5817823 4.282546 4.246427 4.466025 4.138727 4.2958226
1369698_at 4.832952 4.7446756 4.967852 5.2309895 4.82965 4.908554 5.0481887 4.949246 5.198994 5.1754208 5.003033 4.9841013
1369699_at 5.0800877 4.9028664 5.2608776 4.862529 5.119808 5.1971097 5.083804 4.90312 5.3668613 4.9572763 5.1044197 4.904543
1369700_at 5.999941 5.8236685 6.15366 6.0132227 6.112347 6.1698747 6.102382 6.173984 5.996811 6.104435 6.0726805 6.1519437
1369701_at 12.360459 12.241729 12.387036 12.177415 12.4260235 12.498395 12.466816 12.408052 12.23292 12.271514 12.47681 12.557594
1369702_at 6.891998 6.670536 6.4819565 6.528283 6.841282 6.60263 6.895049 6.8194847 6.827575 7.045654 7.0251603 6.76737
1369703_at 7.46899 7.2026463 7.6331954 7.6199946 7.4221873 7.722913 7.4836564 7.9837155 7.5935745 6.9944987 7.6952806 7.5943666
1369704_at 6.7754354 6.6648774 6.9453955 6.98869 6.7129707 6.532076 6.9644175 6.7016706 6.75268 7.004365 6.738515 6.805119
1369705_at 5.1822667 5.484725 5.3537745 5.2901077 5.2358704 5.305456 5.2853365 5.356146 5.172223 5.1528015 5.2151427 5.231706
1369706_at 4.0234585 3.9170241 3.9491856 4.0703325 4.050807 4.154475 4.1387343 3.7839744 4.064436 4.127419 3.9444256 3.7812433
1369707_at 4.693098 4.3413706 4.5650845 4.9518895 4.584478 4.612969 4.616637 4.790221 4.578211 4.816411 4.7856736 4.590855
1369708_a_at 5.194089 5.400618 5.3744254 5.1873336 5.602098 5.4870105 5.308534 5.577406 5.315476 5.322183 5.425847 5.3044887
1369709_at 4.5138984 4.5485096 4.554591 4.5791335 4.422252 4.4474373 4.4854813 4.3318796 4.5299854 4.4021053 4.339012 4.2838783
1369710_a_at 3.7321444 3.845897 3.708197 3.6091158 3.5835984 3.5987046 3.6213908 3.7128878 3.6667674 3.5448022 3.7186518 3.613155
1369711_at 5.006401 5.332379 5.0969377 5.4802685 4.9761167 5.1868343 5.011198 5.002349 5.524275 5.300451 5.1563425 5.0193696
1369712_at 6.8366504 7.075462 6.950799 6.845996 6.996501 6.844547 6.8619924 7.0099297 6.8086934 6.85806 6.936553 6.9012547
1369713_at 6.099217 5.987258 6.0248976 6.4108076 6.171519 6.157822 6.143512 6.1244736 6.597698 6.2866144 5.970601 6.117556
1369714_at 6.5660176 6.507371 6.656687 6.661213 6.600096 6.527789 6.3973985 6.7646074 6.3778114 6.4699793 6.672145 6.6655912
1369715_at 4.5270553 4.334938 4.3406434 4.5092707 4.478245 4.645816 4.519567 4.339648 4.242447 4.3589487 4.288766 4.3083687
1369716_s_at 9.894027 9.882957 9.640841 9.38097 9.713588 9.835172 9.737585 9.849185 9.764988 9.409121 9.866946 9.751885
1369717_at 4.490093 4.560524 4.5718985 4.5132384 4.538306 4.5016036 4.5655594 4.5912986 4.3430223 4.3345747 4.346234 4.574946
1369718_at 8.624767 8.042363 8.098354 8.315353 8.207909 7.8122225 8.035691 8.247998 8.212542 7.7217865 8.389517 8.28597
1369719_at 3.3493865 3.3839495 3.263799 3.3499308 3.429952 3.354976 3.456553 3.4829264 3.360367 3.1751797 3.3432305 3.325356
1369720_at 9.256616 9.078403 8.945917 8.864695 9.004452 9.327305 8.838593 9.160379 9.103947 8.789148 9.225266 9.354339
1369721_at 4.992733 4.910224 5.0563135 4.965258 4.856139 5.193585 4.9654408 4.9994936 4.845664 5.099785 4.863464 4.9671926
1369722_a_at 7.980491 8.063271 8.009582 7.853362 7.8968887 7.861522 7.8842263 7.880823 7.766541 7.773882 8.138596 7.889976
1369723_at 7.359632 7.2143745 7.2131596 7.122348 7.3022113 7.39284 7.280856 7.2871475 7.1779094 7.2183847 7.349519 7.119345
1369724_at 5.306804 5.381754 5.3750405 5.517405 5.5074654 5.5851245 5.446493 5.3021054 5.529415 5.554199 5.420232 5.5214505
1369725_at 7.76242 7.3251853 7.676339 7.411664 7.472935 7.7121735 7.9729285 7.5713243 7.4909897 7.6082635 7.619519 7.4556713
1369726_at 8.048552 8.22791 8.211937 7.9814467 8.445251 8.168571 8.388231 8.38596 8.054628 8.028395 8.294197 8.223125
1369727_at 13.6755 13.911681 13.758905 13.7895775 13.883292 13.872104 13.848042 13.779979 13.794039 13.82573 13.849943 13.759542
1369728_at 5.2432685 5.2686534 5.276534 5.0783997 5.3624907 5.298187 5.464812 5.2733917 5.2563415 5.433672 5.3489017 5.3049707
1369729_at 8.288364 8.3568325 8.376486 8.467697 7.9492683 8.054127 8.043455 8.221296 7.7726016 8.247005 7.841173 8.504446
1369730_a_at 5.00207 5.022949 4.7206764 4.9004216 5.0977774 4.9111166 5.044183 4.930167 4.8004055 4.785226 4.854584 4.7012477
1369731_at 3.5973387 3.497867 3.412502 3.6368735 3.5662997 3.5333512 3.5955265 3.5117533 3.573078 3.453734 3.7005906 3.814671
1369732_a_at 4.7969093 4.808028 4.7246656 4.6646957 4.5403204 4.750106 4.7392626 4.8798537 4.820032 4.8540907 4.6836166 4.78249
1369733_at 8.247237 8.040685 8.213417 8.261215 8.21642 8.376173 8.324269 8.529773 8.403371 8.426186 8.562064 8.4613495
1369734_at 8.706312 8.650882 8.81326 8.762914 8.610416 8.806151 8.600294 8.895506 8.7722225 8.828901 8.958454 8.797183
1369735_at 6.0378237 5.961553 6.060666 6.0968695 6.0768576 6.3851476 6.418304 5.9306526 6.1472025 6.140823 5.9932485 5.8087716
1369736_at 5.426026 5.218944 4.9710603 5.5335054 5.1373944 5.347531 5.158203 5.089454 5.1865044 5.1667905 5.194522 5.407118
1369737_at 8.369833 9.000644 8.952423 8.448861 8.125176 8.028638 8.665423 8.433615 8.693147 8.395657 8.703353 8.911517
1369738_s_at 9.405185 9.340956 9.4753275 9.308445 9.224829 9.09204 9.5304785 9.1500845 9.151124 9.276755 9.423084 9.400618
1369739_at 4.337183 4.4527607 4.511838 4.568904 4.3945646 4.260779 4.46234 4.652127 4.431763 4.706439 4.347654 4.379319
1369740_at 5.2632794 5.4750514 5.6176386 5.319582 5.2243543 5.1246204 5.49269 5.352203 5.504105 5.493116 5.15574 5.4617977
1369741_at 5.816515 5.928112 6.0363126 6.081384 5.9169 5.8699102 5.9711275 5.992936 5.936543 5.842685 5.7650385 6.0998855
1369742_at 4.781679 4.8958483 4.613409 4.84647 4.8622656 5.199943 4.8248105 4.9195704 4.65086 4.7766666 4.793315 4.838292
1369743_a_at 7.988216 8.730234 9.032008 7.9919415 8.277889 8.748679 8.566837 8.486718 8.334759 8.704484 8.26488 9.074971
1369744_at 4.6238637 4.5552135 4.6921277 4.702977 4.6210365 4.4486995 4.836693 4.470146 4.7143607 4.653324 4.410529 4.4587755
1369745_at 6.1589046 6.0187793 6.369763 6.202717 6.5491247 6.519303 6.352411 6.355153 6.2106347 6.0167475 6.4469295 6.3546724
1369746_a_at 11.592781 10.883571 11.397347 11.151346 11.229358 11.675386 11.499346 11.778688 11.846423 11.442521 11.789654 11.662598
1369747_at 6.394218 6.5629783 6.672643 6.3291516 6.2485313 6.279628 6.554542 6.2357464 6.105248 6.231298 6.398335 6.552436
1369748_at 3.7699294 3.6049776 3.646968 3.7327733 3.5776265 3.6422606 3.74964 3.7207613 3.784191 3.6527262 3.830683 3.6684167
1369749_a_at 4.7476835 4.7885113 4.737818 4.595095 4.626353 4.4001217 4.94316 4.470085 4.5752225 4.7650557 4.534816 4.664852
1369750_at 4.266653 3.9047377 3.9579294 3.9609623 4.0910816 4.0667458 4.1183424 3.9897075 4.0692167 4.074959 4.1605453 4.0347366
1369751_at 4.3941636 4.365048 4.4114184 4.518782 4.4326 4.2981014 4.448163 4.414109 4.6347733 4.3958807 4.419078 4.4134817
1369752_a_at 5.092618 4.9379625 5.034405 4.9511065 4.9593654 5.068515 5.0132675 5.0854607 4.877101 4.9320087 4.922879 4.99651
1369753_at 4.1228805 4.375877 4.292063 4.150869 4.184247 4.2016954 4.1325264 4.220905 4.2160826 4.0729146 4.118924 4.392371
1369754_a_at 7.8731055 7.5055184 7.786009 7.7825212 7.829328 7.862521 7.9411955 7.881183 7.8617234 7.8156834 7.8440714 7.8284645
1369755_at 3.743194 3.6661668 3.8122303 3.887463 3.711149 3.76384 3.8965957 3.7486987 3.5886078 3.6268575 3.752658 3.689616
1369756_a_at 7.9264174 7.5786905 7.714685 7.4178214 7.4776487 8.003254 7.641474 7.954063 7.5647936 7.45874 7.5380325 7.7370043
1369757_at 6.15468 5.8359256 6.075108 6.321095 5.8479857 6.311866 6.138969 5.913766 6.244802 5.9057117 6.1694784 5.924942
1369758_at 8.296019 7.778269 7.8092465 7.7656536 7.5095563 7.878764 7.3062983 8.017162 8.081768 7.9550505 7.9519687 8.039966
1369759_at 5.4913435 5.3191857 5.279603 5.397551 5.532504 5.4766197 5.2556424 5.338844 5.5765295 5.4540067 5.3613315 5.34794
1369760_a_at 3.8048165 3.9021223 3.9338462 4.2057543 4.164508 4.12103 4.4104137 3.881945 4.0343385 3.951625 4.017848 3.8990421
1369761_at 4.2238274 4.0137215 4.1015086 4.1730065 4.2483587 4.095307 3.9389327 4.1865664 4.3463454 4.1688504 3.9622083 4.0724325
1369762_at 4.1531324 4.1742687 4.004258 4.116792 4.1273904 4.142932 4.092942 4.1378913 3.9581754 4.016998 4.1684074 4.1432257
1369763_at 4.1385713 4.219467 4.2008204 4.126219 4.556058 4.388125 4.1134443 4.1365175 4.059595 4.17064 4.1684694 4.135102
1369764_at 12.996096 13.054667 13.137245 12.98607 13.176311 13.14407 13.318706 13.163655 12.931184 13.083323 13.125708 12.94284
1369765_at 3.664364 3.4675555 3.5891273 3.5184028 3.7288682 3.6684413 3.801096 3.5437698 3.5405037 3.543274 3.697859 3.468025
1369766_at 5.8889737 6.1615653 6.1329193 5.5258756 6.029883 5.939123 5.847717 5.9357233 5.782505 5.481276 6.110605 6.00033
1369767_a_at 4.122903 4.084215 4.1911163 4.3776827 4.3976693 4.2976084 4.2267494 4.081891 4.2611494 4.1500607 4.215042 4.1861343
1369768_at 6.263577 6.36415 6.361725 6.177248 6.2260194 6.1977854 6.1519914 6.208443 6.3059525 6.1820445 6.3013997 6.194296
1369769_at 4.655573 4.5142193 4.4439964 4.6078787 4.948525 4.6659665 4.921486 4.6602583 4.7026434 4.665263 4.8330555 4.7498894
1369770_at 4.6652613 4.52086 4.796163 4.438093 4.491887 4.3701773 4.3913307 4.6762 4.6855416 4.6561975 4.356531 4.7545457
1369771_at 5.481143 5.0719795 4.836604 5.297061 5.035331 4.9688864 5.0693693 5.305045 5.4999714 5.184581 5.110222 5.1610975
1369772_at 6.977552 7.309721 7.7497196 7.6746707 7.487561 7.6966205 7.482613 7.4792976 7.662494 7.50646 7.22279 7.499817
1369773_at 4.2743583 4.507571 4.491745 4.530538 4.3997865 4.600992 4.384626 4.368699 4.473575 4.3436775 4.239337 4.665762
1369774_at 4.3378444 4.353056 4.339074 4.6819096 4.668863 4.802799 4.676925 4.4155874 4.811361 4.3294835 4.4805994 4.345912
1369775_at 7.835659 7.656927 7.8443713 7.85081 7.742411 7.777533 7.5315895 7.874214 7.7527685 7.622966 7.5603685 7.7250266
1369776_a_at 6.9256396 6.801455 6.9998193 6.7181954 6.9027467 6.780645 6.984004 6.8010044 6.801351 6.8458714 6.804692 6.871335
1369777_a_at 6.9112864 6.547695 7.2607484 7.3461227 6.7698526 6.837176 6.5760717 6.8511186 6.878964 7.171777 7.1640015 7.01763
1369778_at 4.012719 4.154233 4.0818768 4.479475 3.9483688 4.1732464 3.971543 3.9458835 4.0542197 4.000984 3.9086986 4.1596336
1369779_at 5.4982557 5.793369 5.877922 5.812582 5.763047 5.7365007 5.7367826 6.037821 5.4483156 5.631622 5.797701 5.86902
1369780_at 6.730108 6.616416 6.854396 6.6061025 6.685777 6.8361645 6.6195498 6.3239727 6.4863744 6.4116716 6.672424 6.3258576
1369781_at 4.16677 4.0273046 3.8413746 3.9367867 3.9235406 3.8993638 3.9819477 3.9281008 3.9135106 3.8286557 3.8464394 3.9513686
1369782_a_at 5.8908362 5.9605865 5.9813747 5.941372 6.1686635 6.25375 6.140654 5.9099507 5.890003 5.925455 5.9737697 5.7179027
1369783_a_at 4.791148 4.5405016 4.93071 4.673749 4.661684 4.6801605 4.634026 4.8320417 4.92645 4.9381056 4.684302 4.636427
1369784_at 3.838941 3.826781 3.8409877 3.8631332 3.985706 3.9950225 3.7669683 3.8760974 3.8530853 3.8141427 3.8034797 3.7216547
1369785_at 7.851047 7.574114 7.620562 7.7441316 7.245818 7.495183 7.353859 8.020419 7.901142 7.775606 7.806773 7.5918837
1369786_at 6.544548 6.6239047 6.3334565 6.997748 6.7532763 6.6793356 6.530399 6.45414 6.6893706 6.724041 6.54322 6.510655
1369787_at 4.058811 3.8571706 3.9425957 3.9821885 3.938363 3.9918725 4.017557 3.9014683 3.8848393 4.0018682 3.8260424 4.021103
1369788_s_at 7.0934477 7.0407143 7.4234343 8.034521 6.9512744 6.7084875 8.161656 7.136859 7.1316266 7.092612 6.7830114 7.093055
1369789_at 3.5256433 3.4742851 3.4866319 3.805493 3.5224519 3.553313 3.657223 3.4267142 3.7366078 3.7205217 3.527945 3.58552
1369790_at 11.382004 10.238616 10.762713 11.618031 11.028594 11.588828 11.276763 11.931947 11.881645 11.574433 11.57138 11.072669
1369791_at 7.6612387 7.6954374 7.959742 7.7506733 7.8542247 7.966982 7.86831 8.07077 7.6521597 7.5948706 7.9656744 7.996706
1369792_at 6.21223 6.0177326 5.8169527 5.98438 5.963386 6.1059337 6.27153 5.9348755 5.889286 6.0691385 5.933898 6.0099645
1369793_a_at 4.330825 4.432754 4.3743114 4.6445885 4.3230944 4.2856007 4.437869 4.601 4.3448753 4.2171392 4.355668 4.330209
1369794_a_at 5.0385756 4.9715424 4.895309 5.1083198 4.9537125 5.074056 4.8531055 5.091659 5.118107 4.9529023 5.0173407 4.796158
1369795_at 4.3187428 4.1850605 4.3386545 4.349366 4.421134 4.3495035 4.36656 4.132094 4.341886 4.2816706 4.462164 4.239214
1369796_at 4.832213 4.701992 5.0496426 5.226394 5.0830193 5.1430216 4.981018 4.978308 5.0129437 4.9742055 4.70681 4.945236
1369797_at 4.3759956 4.265685 4.2336946 4.452739 4.377065 4.432976 4.412249 4.178611 4.375203 4.4328046 4.267061 4.521149
1369798_at 4.6373014 4.70376 4.5412827 4.597278 5.0299244 4.805497 4.601358 4.555951 4.462512 4.5004077 4.677539 4.4359403
1369799_at 10.35432 10.268061 10.494573 10.001268 10.219192 10.184447 10.343513 10.447399 10.257873 10.073942 10.369146 10.35082
1369800_at 4.1152515 4.033586 4.079126 4.164197 4.315356 4.1193585 3.9793193 4.17925 4.063981 4.000638 3.9951634 3.9144702
1369801_at 5.0555573 5.1621356 5.004238 4.668248 4.9168024 4.9511814 4.8969016 5.055727 4.6865788 4.883091 4.8947873 5.1167407
1369802_at 3.9939978 3.901364 3.9227555 4.1789165 3.7972991 4.007148 4.1605415 3.8690329 3.9212093 4.0035563 4.008739 3.9338124
1369803_at 4.890724 4.8830843 4.6195545 4.704519 4.625575 4.615237 4.682689 4.7296247 4.9312363 4.8020344 4.622157 4.7641125
1369804_a_at 4.5890565 4.758569 4.9411793 4.9083357 4.7400737 4.550358 4.7015204 5.110561 4.5328445 4.649315 5.032646 4.867217
1369805_at 4.1015897 4.037771 4.270336 3.9579103 4.178466 4.15382 4.1174355 3.9696016 4.016436 3.9296474 4.070333 3.9638364
1369806_at 5.07703 4.926546 5.029061 4.9062457 4.961961 5.1242085 5.0520825 4.9729295 4.898919 4.976884 4.9978776 5.170358
1369807_at 4.8686404 4.8080287 4.7163644 5.2726316 5.1943283 4.750486 5.1589365 4.700834 5.1189218 4.9305305 4.7483664 4.9052744
1369808_at 5.540748 5.6044536 5.331312 5.933808 5.522507 4.8928666 5.559096 5.2981095 5.5198803 5.2024827 5.5219946 5.158035
1369809_at 5.323471 5.291648 5.3587894 5.1682777 5.222193 5.2707424 5.2136145 5.100024 5.088789 5.0620627 5.0674567 4.943671
1369810_at 6.5207477 6.6705747 6.7126045 6.416036 6.4454937 6.544999 6.6281323 6.7460127 6.8252707 6.658508 6.6304793 6.425084
1369811_at 5.243247 5.1655188 5.1441526 5.041803 5.2726097 5.185232 4.9644566 5.1817884 5.0899763 5.031187 5.0687876 5.1586523
1369812_at 5.9978466 6.0517473 6.074097 5.7557306 6.039586 5.9554973 5.9540577 6.1258564 5.999316 5.9592648 5.967515 5.9779167
1369813_at 6.8032036 6.216328 6.2291813 6.6432376 6.5638046 6.6085625 6.608441 6.3836484 6.4847007 6.364998 6.7083592 6.642995
1369814_at 4.6731377 4.921214 4.724195 4.8963766 4.656961 4.6872916 4.8007336 4.7777853 4.603075 4.8435845 4.667115 4.959808
1369815_at 5.7792897 6.105295 5.9152684 5.7252016 6.051056 5.947097 5.563805 5.833478 6.0044274 5.7220383 5.8231688 5.7873907
1369816_at 4.5777698 4.602635 4.793382 4.494295 4.5167403 4.8339825 4.500291 4.8518305 4.941749 4.8001537 4.688468 4.506469
1369817_at 4.337261 4.2907677 4.4435444 3.8013597 4.478211 4.3942375 4.4271545 4.484353 4.1367774 4.0729146 4.4862037 4.520653
1369818_at 4.715243 4.8532763 4.837675 4.86673 5.11333 4.8105555 5.4028983 4.7243404 5.041548 4.7503743 5.036537 4.7065573
1369819_at 4.681249 4.8706894 4.934369 4.9052887 4.9094305 5.14402 5.003487 5.053337 5.066767 4.8929 5.0301337 4.9185195
1369820_at 4.2480407 4.0459156 4.177215 4.2592945 4.4433947 4.2265635 4.1831913 4.1158123 4.3252025 3.9964645 4.3006744 4.352373
1369821_a_at 4.85623 4.314856 4.5182123 4.8350244 4.700238 4.730694 4.6649694 4.6551104 4.8266006 4.7936487 4.7457542 4.652384
1369822_at 4.3201675 4.448942 4.355624 4.5030403 4.26283 4.281146 4.428342 4.5355206 4.4894257 4.441687 4.376821 4.474826
1369823_at 5.2148247 5.3059273 4.965852 5.4678793 5.055332 5.393648 5.368906 4.982293 5.0527887 5.128747 5.2860956 4.9511013
1369824_at 4.5642896 4.4493666 4.5304394 4.5999165 4.754348 4.883375 4.9300337 4.671383 4.796399 4.6913195 4.819578 4.48583
1369825_at 5.181973 5.134074 5.3566623 4.8161755 5.266116 5.367793 5.0677257 4.9538145 4.6998663 4.8290644 5.1330175 5.145898
1369826_at 6.0926847 6.0852585 6.2551365 6.284678 5.9329515 5.9906855 5.964575 6.1150665 5.940034 6.0588655 5.8097777 6.0694375
1369827_at 5.969952 5.783641 5.760377 5.6281977 5.7779408 5.8229885 5.7246046 5.7538652 5.60588 5.660116 5.8544807 5.824587
1369828_at 6.3163385 6.295739 6.294095 5.714516 6.2001066 6.1285253 5.994855 6.0604067 5.6909122 5.795499 6.0805297 6.0470123
1369829_at 5.2543154 5.491379 5.3220663 5.2401247 5.074623 5.1226196 5.2181187 5.0770736 4.9081984 5.2947907 5.054079 5.2501535
1369830_at 4.3718214 4.33927 4.4489174 4.2300086 4.6060066 4.4661818 4.5202775 4.4828024 4.583107 4.374015 4.515874 4.4759507
1369831_at 6.053982 5.837597 6.08604 5.7232904 5.6755915 5.948614 6.009609 5.8606863 5.83768 5.815836 5.998092 5.732588
1369832_at 6.395457 6.045389 6.0026903 6.172389 6.205536 6.3228116 6.2769356 6.1852636 6.529829 6.461816 6.233462 6.1031623
1369833_at 4.312687 4.5644016 4.511775 4.500777 4.7354774 4.739546 4.744932 4.6102686 4.2996435 4.6457767 5.0137873 4.540747
1369834_at 7.242426 7.26697 7.5399256 6.658421 7.0612607 7.013387 7.3867493 6.548683 6.758019 6.7976294 7.2414446 7.1332283
1369835_at 6.3871455 6.099802 6.3488684 6.167607 6.315673 6.3630443 6.339508 6.11856 6.1374216 5.945575 6.370683 6.040187
1369836_at 7.253801 7.5425005 6.356688 6.604505 7.391592 7.149446 7.500141 8.093435 7.1458 7.0777545 6.5107064 6.5977397
1369837_at 12.303098 12.509871 11.737673 12.253708 12.340211 12.900984 12.305185 12.361699 12.310817 12.002756 12.731771 12.535771
1369838_at 4.105575 4.104952 4.017763 4.191926 4.200488 4.274287 4.143858 4.17925 4.215042 3.9231954 4.088007 4.0540814
1369839_at 4.9585476 4.8801575 4.774688 4.9498196 5.0588894 5.027048 4.993783 4.876952 4.901148 4.9050293 4.748334 4.9077854
1369840_at 10.269701 8.780534 9.305462 9.407999 9.695835 9.443146 9.434122 9.413062 8.865626 9.776393 8.238894 9.347855
1369841_at 3.6306646 3.6127315 3.609377 3.598713 3.7122436 3.54771 3.5580313 3.6929057 3.5164766 3.4185238 3.5782914 3.5566864
1369842_at 3.8909934 3.9454358 3.8772256 3.9197311 3.9149354 4.0480404 3.9234579 3.838896 4.0542197 3.9774947 4.055666 3.84188
1369843_at 4.8762083 4.8224916 4.531701 4.474229 5.09869 4.876443 4.69232 4.998415 4.8353577 5.108919 4.4913664 4.7309475
1369844_at 4.264022 4.228559 4.122136 4.1305027 4.2898636 4.3226023 4.1879034 4.0075808 4.017721 4.068879 4.1866817 4.142337
1369845_at 6.0035214 6.087533 6.3006353 6.211966 6.0413647 6.25546 6.4624863 6.014128 6.1910625 6.3349953 5.994235 5.8614783
1369846_at 3.6331217 3.436627 3.5021026 3.5121188 3.5094962 3.691266 3.6181166 3.474793 3.5268114 3.50918 3.5551968 3.445368
1369847_at 6.118595 6.1792073 6.0927267 5.953057 6.261269 5.896569 5.878477 6.064669 5.6543517 5.8457575 5.985488 5.9134045
1369848_at 3.7779112 3.7054236 3.7131724 3.597361 3.8098953 3.671691 3.7604413 3.663855 3.62558 3.5742686 3.6455503 3.8665957
1369849_at 4.8574305 5.1660337 4.9876738 5.1129923 5.1292524 5.469228 5.2910357 5.110729 4.9193373 5.0741034 5.213423 5.014039
1369850_at 5.6158724 5.19614 4.8670444 5.398389 5.646413 5.0564337 5.7755837 5.6700783 5.744031 5.6841903 6.4089136 5.720357
1369851_at 7.4824524 7.342748 7.4333105 7.240736 7.511365 7.569071 7.7045755 7.170766 7.4833465 7.3476725 7.3119206 7.444817
1369852_at 12.079755 12.04832 12.073193 11.895775 12.100258 12.2612705 11.967302 12.030716 11.919969 12.022593 12.078233 12.147744
1369853_at 5.114101 5.287133 5.1648498 5.282972 5.1578507 5.2455277 4.9312143 5.024394 5.011243 4.8421464 5.1641183 5.239211
1369854_a_at 7.957888 7.3995466 7.772267 7.643961 7.9159746 8.006426 7.8898787 8.037609 7.885515 7.850506 8.095295 8.3703785
1369855_at 3.8242178 3.788828 3.7960699 3.8963149 3.8042257 3.7147667 3.8344607 3.6523068 3.7120168 3.861101 3.7007444 3.672958
1369856_at 5.120122 4.9509535 4.8953667 5.034176 5.293069 5.057382 5.206766 4.8757057 4.9489427 5.032919 5.181582 4.8980165
1369857_a_at 6.112333 6.1576133 6.133787 6.01616 5.8885283 6.06637 6.060715 5.8627133 5.992762 6.0139575 6.201224 5.9371815
1369858_at 4.88044 5.35838 5.234955 4.901955 4.973857 4.9638863 5.0392027 5.2659893 5.076051 5.4296923 4.635766 5.0333505
1369859_at 4.397762 4.2983165 4.323306 4.703559 4.267516 4.5468817 4.5365686 4.4009347 4.4851003 4.311799 4.2966166 4.232543
1369860_a_at 5.082158 5.208493 4.8719187 4.861305 4.9064293 5.1917706 4.953169 4.846484 4.8160076 4.8730145 4.893195 4.8853006
1369861_at 4.8067517 5.0842137 4.7684636 4.726106 4.640408 4.555938 4.543923 4.8303494 4.718872 4.814974 4.7741246 4.6877418
1369862_at 4.3830166 4.228176 4.3446765 4.2245564 4.360744 4.486006 4.1944613 4.145511 4.1162925 4.201152 4.1891403 4.42449
1369863_at 8.698324 9.157946 6.550603 8.783142 8.551369 8.389518 9.096315 8.964036 9.1524315 8.857134 8.400748 8.055016
1369864_a_at 10.254186 10.325035 10.660151 9.943104 9.532152 10.816103 11.79043 11.150432 11.538779 8.593745 11.08651 11.371526
1369865_at 4.330381 4.381599 4.3729143 4.4141846 4.6856065 4.3860164 4.4670706 4.236698 4.458989 4.543315 4.518064 4.247196
1369866_at 4.652315 4.558195 4.519515 4.597568 4.7304535 4.7087297 4.7660413 4.616989 4.730834 4.725357 4.6185293 4.67197
1369867_at 5.9363394 5.541877 5.918414 5.714779 5.7103953 5.57041 5.233601 5.4383793 5.369502 6.2459364 5.5644684 5.344265
1369868_at 9.79074 9.97591 9.939471 9.880309 9.905467 10.201872 9.956566 9.737042 10.014942 9.677506 10.147674 9.88008
1369869_at 4.090244 4.2716312 4.131016 4.0657506 4.2483525 4.0928717 4.1003313 4.053002 4.1373014 4.334505 4.106997 4.32531
1369870_at 7.445869 7.3321204 7.3190546 7.6097784 7.481576 7.5649886 7.523228 7.4107075 7.4605346 7.435988 7.56229 7.474855
1369871_at 3.6660538 3.8182595 3.6917238 3.5637503 3.8086827 3.7456942 3.7277374 3.657639 3.8724346 3.6188703 3.7153306 3.6457088
1369872_a_at 4.4374447 4.482522 4.468131 4.355321 4.4031353 4.2083893 4.264719 4.269665 4.4529586 4.3566165 4.3198786 4.4991198
1369873_at 4.5811872 4.8580484 4.780865 4.9854217 4.9796605 4.990636 4.932231 4.7494006 4.6544857 4.6263275 4.911644 4.803052
1369874_at 5.63151 5.6372085 5.4820514 5.3628025 5.6054425 5.523883 5.570776 5.450919 5.79667 5.801357 5.451967 5.6047406
1369875_at 5.4824877 5.174282 5.0854177 5.2852573 4.8846617 5.1778736 5.194186 4.9984636 5.212262 5.2250566 4.901713 5.0555725
1369876_at 4.003516 3.8531873 3.827304 3.8665946 3.9127197 3.9350104 4.0379944 3.8686523 3.8058965 3.8173242 3.9388998 3.8207424
1369877_at 4.775846 4.99192 4.6151752 4.942632 4.730544 4.6902366 4.8236074 4.724763 4.6921744 4.53979 4.6848116 4.6400685
1369878_at 4.4535475 4.436797 4.476451 4.326351 4.648868 4.615237 4.648451 4.373286 4.4249334 4.392088 4.316081 4.515934
1369879_a_at 12.778831 12.865134 12.800072 12.721464 12.878986 12.816168 12.747127 12.79262 12.822133 12.673155 12.879367 12.85421
1369880_at 4.299179 4.1627235 4.2620993 4.198546 4.161868 4.326378 4.3098254 4.3053617 4.192705 4.186862 4.3984914 4.202651
1369881_at 4.7566156 4.6137924 4.8689156 4.5237117 4.8288603 4.7893867 4.639777 4.940048 4.7123823 4.6028976 4.8617363 4.914315
1369882_at 4.6984873 4.761897 4.55371 4.6375275 4.5474606 4.8148828 4.843693 4.7002926 5.132118 4.640278 4.99308 4.865641
1369883_at 3.662364 3.8669648 3.7600563 3.805493 3.846882 3.5453143 3.701977 3.643514 3.896584 3.8012238 3.5529242 3.603063
1369884_at 4.982357 5.1893253 5.0026484 5.2743983 5.0066843 4.9632363 5.182251 5.0268583 4.9111013 4.9942193 4.9040318 4.918709
1369885_at 5.781056 5.8532467 5.724128 5.711952 5.690188 5.7281003 5.4835443 5.5339127 5.094214 5.261294 5.3876534 5.5042467
1369886_a_at 5.6706896 6.1459756 5.922369 5.53607 5.754696 5.9724503 5.8367066 5.8965206 5.5742645 5.541516 6.155365 5.70718
1369887_at 4.431591 4.3852873 4.4892435 4.4520397 4.487474 4.4261823 4.4974623 4.5313826 4.479395 4.304634 4.4167976 4.3595266
1369888_at 4.2531714 4.2432775 4.336154 4.480359 4.2902107 4.5546703 4.2558136 4.2115645 4.3216934 4.322816 4.3781986 4.4005766
1369889_at 4.4374638 4.6625843 4.570878 4.2418957 4.634553 4.3507795 4.450062 4.284238 4.410082 4.2376375 4.483629 4.4752398
1369890_at 3.2085617 3.3543932 3.193069 3.1436946 3.188071 3.1494584 3.218297 3.2284122 3.2330756 3.1320827 3.1794407 3.1755166
1369891_at 5.3434186 5.480514 5.2646623 4.985748 5.2485476 5.2774363 5.0964155 5.135154 4.8485994 5.0937915 5.180491 5.207409
1369892_at 3.4422283 3.4692378 3.5277956 3.623456 3.608716 3.5111265 3.4660149 3.4750571 3.442255 3.3384337 3.5014617 3.4567182
1369893_at 4.9755163 4.5813923 4.9972606 4.7537303 4.8384023 4.7200003 4.7922697 4.8021336 4.562572 4.7795806 4.868465 4.801041
1369894_at 3.2867265 3.1677704 3.263799 3.1440172 3.2272995 3.200621 3.222961 3.2018864 3.1070452 3.1062884 3.1567411 3.1681828
1369895_s_at 6.413403 6.378593 6.380803 6.556285 6.572109 6.5022993 6.2658844 6.472347 6.707384 6.4894924 6.553202 6.5580034
1369896_s_at 7.1535687 6.7843895 7.243835 7.199479 7.0922008 7.003395 7.2864575 7.2228556 7.0532026 6.7881527 7.327802 7.14898
1369897_s_at 12.30898 12.408984 12.311243 12.137411 12.295371 12.261335 12.265081 12.292375 12.119257 12.127042 12.255811 12.098816
1369898_a_at 4.950955 5.083078 5.046818 4.676305 5.0556717 4.9164886 5.0596404 4.8601327 4.6603475 4.640556 5.1745806 5.2123528
1369899_s_at 5.792949 5.997465 5.9570904 5.8471665 6.02436 5.763968 5.987871 5.938255 5.7041883 5.8456173 5.855054 5.956944
1369900_at 3.9816277 3.9698048 4.102722 3.8557248 4.0286613 3.9954515 3.9393067 3.8798087 3.9679685 4.1487284 4.116297 3.8975868
1369901_at 4.8044224 4.7725334 4.5506854 4.4817758 4.560069 4.661495 4.6369386 4.5333524 4.385304 4.433614 4.6453514 4.541428
1369902_at 7.4369383 7.5058813 7.16608 7.31034 7.712134 6.788043 7.5433893 7.0148377 7.1825466 7.1600685 7.257947 7.1968064
1369903_at 4.6481047 4.378625 4.5574265 4.8769736 4.7148657 4.4926953 4.725344 4.3945866 4.6783123 4.7429857 4.6262536 4.524523
1369904_at 4.984973 5.445366 5.229483 5.2128115 5.6099424 5.1639385 5.307608 5.189828 5.2085447 5.4165688 5.2383556 5.5918326
1369905_at 3.904629 4.1002603 3.9223154 3.7603784 3.8856394 3.8300161 3.9353132 3.9952886 3.7671318 3.8502 3.8388658 3.8652468
1369906_s_at 11.991118 12.125262 11.485817 11.868211 12.020048 11.744466 11.833225 11.60116 11.48106 11.71768 11.9492235 11.74218
1369907_at 5.832656 6.0504613 5.935745 5.998252 5.940534 5.903411 6.0072217 5.9243193 5.6182485 5.795984 5.93588 5.9571786
1369908_at 3.7577257 3.7495458 3.6577015 3.8559701 3.725946 3.6712372 3.7714646 3.8451822 3.8329394 3.7733493 3.7112281 3.815089
1369909_s_at 11.116075 11.321927 11.177668 10.917285 11.155728 11.177946 11.1354065 11.226034 10.849368 10.868798 11.410606 11.110461
1369910_at 3.9641087 3.956519 3.9351401 4.115894 3.995567 4.0658946 3.8830488 4.046217 3.7268407 3.915217 3.8751957 4.014536
1369911_at 5.133049 5.3027935 5.1934557 5.260587 5.297213 5.366252 5.263131 5.155296 5.073948 5.107452 5.1990504 5.1352863
1369912_at 5.9561415 5.7494783 5.8816566 6.0029297 5.771066 5.8738856 5.8060117 6.031587 5.905361 6.0648603 5.974621 5.977815
1369913_at 4.7838354 4.570484 5.1072087 5.049282 4.8444295 4.7204003 4.853353 4.8982005 4.7434716 5.0558233 5.077905 4.8660984
1369914_at 4.038451 3.852702 3.9104626 3.8631332 4.014915 4.032103 4.2474537 3.9700065 3.9492648 4.141657 3.972056 3.958093
1369915_at 7.1624713 6.9094286 7.2892203 7.6500263 7.170329 7.312465 7.4065413 7.1960163 6.9265656 6.9255166 7.0678225 7.169718
1369916_at 5.2245216 5.475282 5.25638 5.143505 5.301987 5.35641 5.177723 5.3219237 5.132118 5.139779 5.209601 5.260575
1369917_at 5.47494 5.2442293 5.3210955 5.2244515 5.38823 5.2563267 5.6324263 5.415822 5.415933 5.3318057 5.4109406 5.279771
1369918_at 4.399932 3.9727724 4.0312934 4.048751 4.4556084 3.9609666 4.080417 3.8803084 4.0379486 3.9483676 4.1533422 4.1033726
1369919_at 5.208406 5.0147 5.312061 5.099567 5.314633 5.242015 5.755544 5.586407 5.119808 5.078075 5.376853 5.386836
1369920_at 4.7031345 4.67647 5.1188354 5.1466537 5.083335 4.99716 5.0175366 4.8502936 4.95702 5.1100187 4.943288 4.879957
1369921_at 6.391124 6.2109923 6.6566877 6.4872 6.678424 6.309205 6.0771523 6.1772413 6.2491026 6.808028 6.367694 6.4142933
1369922_at 9.042984 8.831833 8.968364 8.561246 8.908446 8.716197 8.982786 8.977257 8.702187 8.523567 8.937535 8.960592
1369923_at 5.762711 5.5957613 5.5643983 5.8528323 5.719013 5.5099664 5.726611 5.3321342 5.626615 5.510044 5.576723 5.6468763
1369924_at 6.019699 5.672498 5.639707 5.876926 5.7863455 5.9486094 5.8947997 5.701919 5.689013 5.7339873 5.76984 5.698
1369925_at 4.1520576 3.9501054 4.013397 3.8330402 4.04784 4.0671077 3.9060996 3.8896797 3.8186157 3.83371 4.0337877 3.9045053
1369926_at 8.278198 7.968283 7.866369 7.866471 7.7535043 8.123039 8.1250305 7.8474526 7.8873286 7.7973433 7.891447 7.7435417
1369927_at 11.330692 11.192441 11.124901 11.083634 11.336121 10.892311 11.210337 11.027296 10.975051 11.064865 11.297355 11.213695
1369928_at 3.581244 3.6457505 3.6968992 3.7514513 3.723339 3.6529665 3.6706822 3.6114068 3.6888752 3.7205217 3.6664236 3.7514806
1369929_at 11.251611 11.294773 11.282804 11.241263 11.352011 11.491467 11.349483 11.408784 11.193278 11.217024 11.415263 11.42119
1369930_at 11.170319 11.225865 11.101186 11.214038 11.149866 11.018782 11.110083 11.232219 11.083986 11.20773 11.265721 11.160966
1369931_at 7.24693 7.4435806 7.235496 7.144728 7.388329 7.5311017 7.339882 7.409325 7.2490034 7.110946 7.1750274 7.0473804
1369932_a_at 9.753624 9.651967 9.877952 9.733818 9.611546 9.686655 9.909171 9.929502 9.587093 9.602238 9.834388 9.850662
1369933_at 11.071945 11.128259 10.963167 11.055345 11.21197 10.97229 11.14782 11.143931 10.945081 10.937332 11.2941475 11.216691
1369934_at 11.822027 11.730656 11.825 11.53681 11.691157 11.636575 11.600432 11.529579 11.693352 11.362531 11.699551 11.754158
1369935_at 8.242289 8.088711 7.9340267 7.9687715 8.117342 8.08466 8.142503 8.102522 7.775035 7.9103146 8.01301 8.009649
1369936_at 10.8159685 10.859452 10.621277 10.376269 10.622468 10.512834 10.713084 10.809479 10.397401 10.128273 10.671845 10.471699
1369937_at 10.530224 10.644655 10.3613825 10.160346 10.4196825 10.334357 10.372241 10.480759 10.200723 10.121938 10.403474 10.333554
1369938_at 6.7892365 6.6097217 6.750157 6.824719 6.8363037 6.817643 6.780731 6.642612 6.668638 6.358699 6.874215 6.61532
1369939_at 11.664823 11.814135 11.766998 11.656819 11.824178 11.6777525 11.593816 11.702927 11.524666 11.756889 11.797665 11.927309
1369940_at 10.131469 10.153752 9.906885 9.907153 10.012698 10.014437 10.215644 9.985614 9.793538 9.925118 10.036873 9.884197
1369941_at 11.010883 10.866101 10.835208 10.933248 11.357442 11.037329 11.156207 11.193056 10.832971 10.810092 10.968869 11.111315
1369942_at 9.183083 8.9405155 9.359685 9.01268 9.150072 9.32192 9.031653 9.339377 8.798284 8.762157 9.208146 9.187748
1369943_at 9.86416 9.7482605 9.786052 9.657148 9.559911 9.665705 9.595235 9.574186 9.495755 9.846658 9.557496 9.88188
1369944_at 8.780627 8.946394 8.351599 8.5742655 8.577142 8.735132 8.640148 8.837076 8.717863 8.636932 8.811561 8.210102
1369945_at 4.9380045 4.868456 4.6733503 4.641018 5.137703 4.858019 5.037429 4.782508 4.5021205 4.534789 4.8507404 4.8028603
1369946_at 6.2844195 6.08004 6.220928 6.142682 6.308595 6.128871 6.1977587 6.267494 6.1990356 6.1385436 6.245638 6.4417377
1369947_at 5.7063465 5.6726103 5.4491663 5.99814 5.9655204 5.882291 5.6766276 5.8414383 5.644967 5.800617 5.7648754 5.5978465
1369948_at 7.865071 7.653014 7.329643 8.044415 7.9816847 7.8731475 8.080119 7.580493 7.894289 7.792717 7.585599 7.412079
1369949_at 6.96062 7.3061895 7.097353 7.258198 7.048827 6.9021654 6.9919205 6.9455 7.219038 7.252902 7.026841 7.1629343
1369950_at 9.497249 9.470886 9.323253 9.053903 9.544977 9.071937 9.270585 9.332455 9.230224 9.169717 9.423467 9.2586565
1369951_at 4.1110263 3.8614495 4.052458 3.997973 4.1399865 4.044162 4.008022 4.09649 4.1070633 3.8919997 4.0901036 3.9146404
1369952_at 12.062057 11.904336 11.958272 11.829371 12.066975 12.119426 12.011663 11.971708 11.902446 11.710585 11.995688 11.814128
1369953_a_at 4.542428 4.4353456 4.3463926 4.334189 4.4105296 4.366094 4.7164516 4.6251264 4.513439 4.543751 4.4229116 4.370531
1369954_at 12.752422 12.612375 13.019983 12.821056 12.858097 12.861615 12.877609 12.908096 12.609668 12.707888 12.827897 12.7856455
1369955_at 5.977419 6.393315 6.0792165 6.3415313 5.957266 6.1711893 6.138746 6.181537 6.086181 5.9961386 6.14693 6.1295176
1369956_at 8.84934 9.305927 8.742486 8.787987 9.124058 9.181418 9.152581 9.010064 8.897811 8.866361 9.019147 8.8029
1369957_at 5.5291805 5.7546625 5.317124 5.4397993 5.4227166 5.830213 5.547102 5.082504 5.134701 5.3476 5.0971413 5.2631655
1369958_at 8.29501 8.302559 8.457182 8.222357 9.088619 8.1451 8.851692 8.382172 8.441019 8.440605 8.448193 8.162985
1369959_at 11.7170725 11.487299 11.358219 12.027395 10.982424 11.530592 11.53988 11.470717 11.352863 11.357526 10.819837 11.656687
1369960_at 10.263492 10.2240505 9.875235 9.877046 10.278318 10.006587 10.1214075 10.063163 10.075648 9.9706955 10.144095 10.067791
1369961_at 8.716976 8.46789 8.187171 8.423746 8.594848 8.555892 8.550618 8.3859 8.386532 8.487812 8.580964 8.628138
1369962_at 8.33077 8.2274475 8.324058 8.356997 8.084882 8.122073 8.22291 8.533597 8.204918 8.113398 8.308159 8.193685
1369963_at 4.9022484 5.0195875 4.8906355 4.9426317 5.2566204 4.548992 5.0880337 4.799797 4.8954678 4.928956 4.9880114 4.743722
1369964_at 6.3067 6.8478627 6.3562894 5.9279246 6.7887287 6.33864 6.4845853 6.5732484 6.188113 6.1173134 6.073692 6.3301077
1369965_at 7.5474887 8.102091 8.095494 7.3958306 7.9738746 7.7496986 8.241044 7.2497497 7.2368717 7.954239 8.186259 7.9426374
1369966_a_at 11.7494135 11.707797 11.650194 11.754259 11.750818 11.583712 11.757141 11.7181015 11.827057 11.847734 11.65286 11.575174
1369967_at 8.273911 8.22106 8.1235485 8.450209 8.19355 8.129082 8.113609 8.36883 8.151289 8.223366 8.574793 8.6465845
1369968_at 5.73863 5.754942 5.534864 5.593659 6.079429 5.852173 5.3768497 5.4756627 5.9289603 5.269678 5.1909337 5.1815996
1369969_at 8.742048 8.865302 9.020583 8.7212 8.68618 8.796966 8.513108 8.976637 8.900234 8.821356 8.902481 8.861849
1369970_at 10.193467 10.314708 10.039819 10.06029 10.242114 10.299153 10.21301 10.324774 10.271256 10.324049 10.114119 10.184639
1369971_a_at 8.093864 7.954189 8.330341 8.207317 7.791999 7.566071 8.039169 8.318683 8.07408 8.227404 8.205986 7.9676695
1369972_at 6.2637424 6.0798073 6.2191133 5.8585153 6.3193517 6.3352575 6.3410215 6.3997335 6.0149527 6.334986 6.316922 6.3206406
1369973_at 10.275616 10.496589 10.171476 10.431879 10.060085 10.70283 10.326501 10.529092 10.177695 10.274588 10.1332 10.3244295
1369974_at 7.286923 7.1855216 7.403616 6.9562764 7.428867 7.602997 7.701072 7.3950524 6.9421597 6.948135 7.261803 7.245498
1369975_at 8.088837 8.057064 7.884678 7.9204497 8.14189 7.7921085 8.106603 7.848351 7.698179 7.905686 7.969341 8.003784
1369976_at 9.960442 9.715536 9.195235 9.38322 9.539023 9.446965 9.649646 9.217989 9.298034 9.336298 9.598319 9.455266
1369977_at 4.193119 4.2270184 4.1367188 4.006116 4.3020396 4.22133 4.022503 4.132699 4.152014 3.9918046 4.161981 4.0582285
1369978_at 7.5946403 7.362553 7.3037944 7.1245728 7.514209 7.225702 7.631739 7.425683 7.178772 7.272304 7.410741 7.4352336
1369979_at 8.414293 8.764127 8.796881 8.537596 8.738752 8.642303 8.594023 8.913582 8.6982765 8.56618 8.646779 8.558271
1369980_s_at 8.936008 8.877217 9.086637 8.9468155 8.923099 9.1115055 8.910305 9.162991 8.87336 8.784693 9.128387 8.937155
1369981_at 8.338442 8.353761 7.626839 8.08501 8.190518 7.918614 8.310724 8.246079 7.926373 7.90252 8.100344 7.9000115
1369982_at 9.49062 9.093874 9.473634 9.001825 8.995503 9.116302 9.371818 9.262759 9.262611 9.159059 9.255136 9.151806
1369983_at 7.766309 9.2891655 7.875915 7.528746 8.39951 8.471266 8.332046 7.7717276 7.791068 7.7142935 8.07885 7.9964085
1369984_at 9.031065 9.055686 9.004549 8.777798 9.152866 8.955492 9.021494 8.841099 8.793095 8.820974 9.0941515 9.016938
1369985_at 5.8644314 5.638916 5.535946 6.175842 6.039127 5.8318973 5.9594126 5.636904 5.9230556 5.638462 5.9947963 5.8713155
1369986_at 11.656068 11.755345 11.510412 11.620435 11.705385 11.561531 11.938601 11.623448 11.420037 11.481394 11.862766 11.776288
1369987_at 5.231822 5.3586717 5.283332 5.177265 5.3749876 5.2031317 5.1743393 5.172926 5.6479397 5.6631203 5.1202116 5.249652
1369988_at 6.148386 6.2065477 6.083629 5.989456 6.0607815 6.199067 6.0966434 5.9528637 5.612726 5.753065 5.992009 6.1165295
1369989_at 9.255849 9.267631 8.880066 9.0147505 9.226121 8.994115 9.29196 8.454504 9.068815 9.095544 9.114611 8.97486
1369990_at 10.193811 10.155404 10.011622 9.763443 10.358905 10.000749 10.243581 9.96512 9.821806 9.861932 10.136533 9.913911
1369991_at 9.748952 9.750997 9.686038 9.677949 9.792995 9.476403 9.69627 9.755599 9.514984 9.57443 9.833757 9.676295
1369992_at 8.327318 8.155909 8.505043 8.437843 8.128545 8.237289 8.227486 8.582819 8.107787 8.330815 8.472446 8.560196
1369993_at 6.8251185 6.745174 6.5816503 6.421269 6.8105035 6.7115355 6.7382026 6.7097516 6.3670783 6.244646 6.5768065 6.8294787
1369994_at 7.386259 7.250395 7.479883 7.233064 7.1593328 7.233739 7.547826 7.77577 7.314668 7.3822546 7.429384 7.421338
1369995_at 8.372581 8.37692 8.2754755 7.9361234 8.225127 8.253151 8.218919 8.230678 8.13457 8.1332035 8.357883 8.324411
1369996_at 8.002175 8.2619705 7.9475145 7.9366293 8.077286 7.830427 8.214979 7.942253 7.825591 7.86481 8.088394 7.7359543
1369997_at 8.99358 8.793322 8.751418 8.600476 8.956808 8.616806 8.944458 8.827466 8.55835 8.690661 8.787303 8.809602
1369998_at 8.567511 8.99199 8.953427 8.958288 8.856196 8.728796 8.846834 9.075036 8.729528 9.031044 8.945334 8.994276
1369999_a_at 4.4692774 4.6200066 4.6920147 4.706821 4.5652194 4.597562 4.2898774 4.377299 4.3471403 4.2523894 4.3309836 4.4866333
1370000_at 9.189258 9.139664 8.7088375 9.093502 9.290336 9.078188 8.903635 8.930344 9.105067 8.965852 8.947094 9.251014
1370001_at 9.424713 9.335696 9.3903055 9.37936 9.333519 9.230936 9.439391 9.435043 9.356574 9.3546715 9.45451 9.370445
1370002_at 8.074474 8.015951 7.9964724 8.037151 7.9876146 8.086719 8.049692 8.04863 7.827141 7.911233 8.149083 8.217072
1370003_at 12.089101 11.955755 12.041229 12.050651 12.073971 11.910101 11.899139 12.051495 11.960591 11.955268 12.014818 12.091009
1370004_at 8.645549 8.650829 8.671522 8.364588 8.718878 8.548346 8.603605 8.7647505 8.450853 8.503925 8.463683 8.747177
1370005_at 9.916721 9.781426 9.682085 9.733594 9.858018 9.900456 9.756655 9.759691 9.513511 9.811624 9.990029 9.952602
1370006_at 10.95126 11.123003 11.005379 10.921005 11.103345 10.988365 11.158879 10.987744 10.996073 10.922753 11.09541 10.990206
1370007_at 11.351725 11.021724 11.177381 11.465527 11.008781 10.820583 11.115991 11.121503 10.950927 11.071041 11.017597 11.327749
1370008_at 5.7462406 5.6659994 5.521598 5.838851 5.7468367 5.5730677 5.785237 5.5333834 5.8493285 5.7022004 5.6040974 5.348091
1370009_at 14.192003 14.204115 14.235952 14.225613 14.218491 14.1975355 14.244802 14.225393 14.23586 14.214239 14.239267 14.184897
1370010_at 12.221427 12.26184 12.451207 12.135164 12.422078 12.571713 12.420422 12.406567 12.307677 12.301539 12.447357 12.359408
1370011_at 5.839827 5.9451923 5.8774548 5.82096 5.8511677 5.8591895 5.82233 5.8236017 5.721929 5.8744707 6.0736094 5.863112
1370012_at 6.6226482 6.551406 5.7251706 6.5845513 6.6197805 6.8406415 6.5392046 5.9965644 6.4844365 6.376054 6.3662486 6.156549
1370013_at 3.611162 3.4587126 3.4901981 3.705153 3.6062262 3.6631956 3.614746 3.4767947 3.4424365 3.4266906 3.4792027 3.5298848
1370014_at 8.177643 7.889554 7.87215 8.122107 7.8695936 7.989344 7.952387 7.9986353 8.067892 8.013271 8.179232 7.672933
1370015_at 8.379864 8.194471 8.293825 8.204163 8.255411 8.395273 8.283014 8.134829 7.967076 8.075679 8.268808 8.247304
1370016_at 4.0296583 3.9232597 3.8900495 3.8837752 4.001931 3.8043554 3.9386792 3.903531 4.0177765 3.7750003 3.9055314 3.810071
1370017_at 8.12299 8.280804 7.9548497 7.612379 8.103546 7.8636303 7.977974 7.846983 7.6657834 7.7581882 7.960446 7.906699
1370018_at 4.5270553 4.400543 4.4893713 4.784581 4.644662 4.6763515 4.8186116 4.560049 4.889428 4.687646 4.6905875 4.5236006
1370019_at 13.09303 13.067527 12.697213 12.627029 13.031579 13.212332 12.877136 12.9120035 13.072243 12.5766535 13.141783 12.839363
1370020_at 9.530044 9.71967 9.975792 10.134706 9.62043 9.957709 10.501062 10.4682865 10.182496 9.781605 10.320325 9.938241
1370021_at 3.5841198 3.619481 3.7397356 3.711243 3.7007687 3.6927722 3.7646146 3.691005 3.5780692 3.6685646 3.6470437 3.6762185
1370022_at 4.3792534 4.089018 4.1249695 4.316145 4.218477 4.19156 4.2569513 4.17925 4.361129 4.220236 4.118224 4.391651
1370023_at 6.425809 6.7366686 6.5318627 6.6257772 6.7732844 7.048321 6.7877197 6.8288884 7.1241617 6.82706 7.122221 6.8205466
1370024_at 10.544963 10.616104 9.792401 9.650299 10.367838 10.118677 8.95171 9.9215555 10.569458 10.223715 9.678699 10.488515
1370025_at 7.514606 7.5243483 7.507262 7.4387774 7.7047353 7.382742 7.4994926 7.5160427 7.4725313 7.4173055 7.442988 7.4870653
1370026_at 6.778391 6.7930446 6.7692804 6.8537774 6.9659514 6.5909605 6.9703627 6.7048597 6.725945 6.5796423 7.0014853 6.9393272
1370027_a_at 14.191094 14.163422 14.277591 14.293242 14.169397 14.22928 14.184722 14.243639 14.311153 14.206697 14.13513 14.252412
1370028_at 4.5979733 4.573662 4.3762054 4.597102 4.635615 4.7366676 4.608621 4.5113897 4.198823 4.3606186 4.4757433 4.53477
1370029_at 9.12211 9.039442 9.062211 9.236716 9.053727 9.043857 9.200857 9.144007 9.027028 9.030854 9.126494 9.157827
1370030_at 10.299968 10.662382 10.211355 9.867766 10.347749 10.114725 10.204293 10.629738 10.363554 10.413685 10.414349 10.34464
1370031_at 7.8585005 7.7839375 7.646671 7.513695 7.8857245 7.451948 7.910124 7.7604465 7.50883 7.6986933 7.9430904 7.8673115
1370032_at 7.553996 7.7716923 7.604777 7.198288 7.551071 7.5276484 7.804039 7.804983 7.677534 7.7518654 7.7170506 7.8379107
1370033_at 4.1963873 4.1793146 4.0096436 4.0451255 4.017496 4.091031 4.188152 4.1299686 4.0718613 4.072999 4.001836 4.1390285
1370034_at 6.1966457 5.881292 5.707917 5.3492126 5.829843 5.862433 4.838689 5.4143167 5.302236 4.8045926 5.344745 5.284193
1370035_at 8.1668005 8.184061 8.36586 8.216415 8.097254 8.443205 8.268068 8.085951 8.005537 8.394278 8.26243 8.524419
1370036_at 9.759302 9.803804 9.610481 9.637155 9.65245 9.902923 9.930693 9.857879 9.650188 9.610781 9.75256 9.717297
1370037_at 4.146298 4.3234262 4.1790276 3.9434342 4.050817 4.0651236 4.0756063 4.066345 4.0738707 3.8849633 4.0667734 3.9824479
1370038_at 6.7908 6.919997 6.589849 6.6615114 6.8134155 6.910136 6.905609 6.7557807 6.811828 6.774048 6.8222857 6.8928905
1370039_at 6.693147 6.606867 6.690156 6.716811 6.802151 6.784475 6.6230993 6.609931 6.656646 6.7016096 6.5844464 6.589672
1370040_at 7.239026 7.2574015 7.1570015 6.9567533 7.1699624 6.944642 7.211928 7.238438 7.077514 6.9217196 7.1289988 7.094378
1370041_at 3.8505807 3.6271915 3.6284063 3.945435 3.7227585 3.7104886 3.6838741 3.623202 3.727628 3.9363475 3.696333 3.761235
1370042_at 3.8676233 3.9392376 3.9544132 3.925921 3.8351767 3.8772113 3.784309 3.8229477 3.7588494 3.8228755 3.789921 3.9474432
1370043_at 9.5961485 9.172252 9.576045 9.604613 9.412944 9.445346 9.381933 9.2398405 9.377929 9.534263 9.131006 9.135874
1370044_at 6.5644803 6.640808 6.616428 6.3750405 6.5601187 6.7099032 6.4994287 6.5592313 6.637798 6.2965107 6.5792665 6.473773
1370045_at 8.903096 8.760927 9.021575 8.881713 8.920975 8.832673 8.790658 8.701088 8.903198 8.726646 8.775006 9.303918
1370046_at 6.4141335 6.2822385 6.1659675 6.2733445 6.297058 6.309428 6.174889 6.09619 6.3537736 5.946836 6.1202006 6.549044
1370047_at 9.32652 8.804524 9.008918 9.076065 9.204405 9.588567 9.141361 9.246461 9.261286 9.265895 9.364346 9.42255
1370048_at 4.3758836 4.46375 4.276491 4.6636877 4.500839 4.5547814 4.510062 4.751792 4.284165 4.2523894 4.3130684 4.247383
1370049_at 5.9377356 6.214927 5.849682 4.980055 6.073612 5.860289 5.652856 5.883566 5.6099763 5.376293 6.0087614 5.895879
1370050_at 7.9418387 7.7718415 8.030617 7.871551 7.6550164 8.108149 7.5180535 8.053129 7.869352 8.034908 8.03136 7.8431993
1370051_at 5.279625 4.6698666 4.555533 4.747315 4.9699435 4.785757 5.1903896 4.7576733 4.962146 5.1277924 4.8330884 4.8157663
1370052_at 4.92817 4.662149 4.929327 4.349366 4.741427 4.6659636 4.4446187 5.025483 4.608923 4.565461 4.851345 4.8581853
1370053_at 3.7774076 3.8027115 3.987365 3.6897666 3.6333494 3.7588012 3.662427 3.7138488 3.5224822 3.732674 3.7004137 3.6596196
1370054_at 8.098116 8.375814 8.2895975 8.41708 8.291466 8.288725 8.321072 8.256838 8.454796 8.54775 8.423569 8.379435
1370055_at 6.4697733 6.554689 6.19434 6.577925 6.3954005 6.43138 6.4452257 6.423929 6.5975223 6.6286907 6.183621 6.216533
1370056_at 6.389222 7.3304467 6.4373517 5.8851323 6.95715 7.5563693 7.0892677 7.604279 6.222409 5.9805336 6.613636 6.72956
1370057_at 10.404959 10.299787 10.289268 9.358181 10.05115 9.496547 10.086781 9.794042 9.493546 9.879216 10.301124 9.957242
1370058_at 3.9975674 3.8562057 3.7397356 4.000911 3.7502272 3.6549494 3.921276 3.786841 3.8056672 3.8533769 3.8931763 3.8713784
1370059_at 3.6572034 4.0057936 3.7764237 3.8353403 3.7773657 3.79098 3.7566507 3.8157322 4.0765085 3.8665402 3.7673962 3.8860502
1370060_at 10.05997 10.038673 9.982523 10.0141 10.170993 9.953086 10.150103 10.054277 9.918976 9.990485 9.938562 10.060382
1370061_at 5.7257056 5.685521 5.5050774 5.824705 5.761497 5.77395 5.641789 5.6885376 5.5342174 5.9053254 6.008182 5.6287403
1370062_at 10.14734 10.319982 10.019127 10.24264 10.273962 10.129733 10.456328 10.258899 10.151568 10.125942 10.206817 10.20628
1370063_at 7.818819 7.685334 7.7282405 7.9023976 7.9472566 7.838813 8.022878 7.987623 7.865643 7.6319146 7.8414264 7.983123
1370064_at 8.124189 8.054867 7.730519 7.812912 8.156846 7.943556 8.052313 8.011128 7.882019 7.8495326 8.06189 7.7447367
1370065_at 13.7818775 13.773315 13.894172 13.754635 13.79865 13.82077 13.823713 13.885956 13.783275 13.906996 13.767726 13.872854
1370066_at 8.010748 8.013016 8.259619 8.14962 8.20678 8.139585 8.211704 8.390298 8.267524 8.065436 8.408356 8.19574
1370067_at 9.101256 9.303114 10.495139 10.00503 9.4815035 9.790917 9.134685 9.781459 9.134064 9.582224 9.097343 10.22161
1370068_at 4.8792315 5.1505046 4.672647 4.938264 4.6778736 4.7667212 4.7696443 4.8227654 4.8734274 4.8698206 4.8370624 4.866099
1370069_at 5.520543 5.6864805 5.5981703 5.575698 5.725978 5.724207 5.599372 5.7323112 5.619583 5.917272 5.4332457 5.5998383
1370070_at 7.119232 6.964532 7.0885334 7.1366243 7.3579717 7.2554526 7.3777347 7.129454 6.9874625 7.141434 7.094814 7.1764812
1370071_at 6.007702 6.4033146 6.1429114 5.9421706 6.1131053 6.0646434 6.153057 6.0802135 6.1272683 6.044062 5.9040537 6.331496
1370072_at 4.514209 4.8667083 4.3888316 4.8339257 4.75487 4.5102625 4.438363 4.7875714 4.5665874 4.658128 4.5016203 4.3132896
1370073_at 10.691839 10.609629 10.555855 10.50578 10.686109 10.481203 10.702081 10.530827 10.52599 10.33491 10.650151 10.744237
1370074_at 5.9764595 5.9171066 5.8912005 5.6672854 5.94611 5.7665677 6.058336 5.9762583 5.726618 5.5875287 5.7601275 5.9710565
1370075_at 9.510519 9.437362 9.37658 8.993184 9.532006 9.596488 9.290727 9.322967 8.787849 8.987449 9.610275 9.086779
1370076_at 3.8805215 3.9381206 3.592776 3.7179055 3.873728 3.9397004 3.7111034 3.706271 3.6809013 3.6421962 3.739829 3.7598112
1370077_at 6.228913 6.1816916 6.45214 6.037004 6.3700647 6.001722 5.9499483 6.178811 6.037506 6.1571198 6.175706 5.882842
1370078_at 6.377486 6.1926665 6.145866 6.4942555 6.2876472 6.504061 6.328712 6.3517237 6.45992 6.122389 6.3433113 6.464407
1370079_at 5.665825 5.205553 5.4534435 5.1643806 5.109811 5.4883223 5.272398 5.5061364 5.1390862 4.943284 5.285264 5.0366087
1370080_at 8.294057 8.871201 9.184366 8.598944 8.87883 9.451173 9.3622265 8.911474 8.041009 8.186339 8.629642 8.807572
1370081_a_at 7.7579412 7.545487 7.360388 7.563008 7.421986 7.3924823 7.749048 7.4003396 7.348266 7.444695 7.5692806 7.8980823
1370082_at 6.714826 6.879846 6.6953325 6.3842225 6.7428837 6.928763 6.8909945 6.864829 6.261287 6.060028 6.7548547 6.535998
1370083_at 4.3418784 4.109369 4.268909 4.299905 4.375399 4.449241 4.2850685 4.2934675 4.399988 4.3194237 4.397208 4.2009134
1370084_at 5.889328 5.8698683 5.7549996 6.0823193 5.80358 5.86244 5.691428 5.8396564 6.193717 5.72336 6.009904 5.621328
1370085_at 6.291383 6.3421197 6.7949996 6.668546 6.4486456 6.321702 6.0155673 6.563763 6.301039 6.3402333 6.398647 6.505376
1370086_at 13.941131 13.882884 13.924092 13.960997 13.911259 13.871106 13.909938 13.877768 13.879646 13.891179 13.837304 13.876778
1370087_at 9.871797 9.953758 9.88459 9.869487 9.914037 9.771608 9.777193 9.8913145 9.894996 9.848625 9.962169 9.924588
1370088_at 6.5889826 7.150669 6.691368 6.4537816 7.0250363 6.5403666 6.667217 6.350698 6.7729816 6.595952 6.8992133 6.7272973
1370089_at 3.812603 3.7644365 3.801975 3.7257407 3.842748 3.9770613 3.7956722 3.6740386 3.7810674 3.6375847 3.708326 3.728232
1370090_at 4.8477287 5.447434 5.040669 5.1063447 5.091722 5.7926545 5.214665 5.131953 5.066982 5.125927 5.089082 5.071611
1370091_at 5.5350227 5.5109143 5.3593225 5.5622644 5.5266266 5.4219503 5.4199824 5.5492315 5.2651286 5.2058787 5.239801 5.3447485
1370092_at 4.9974265 4.681198 4.6773033 4.7601395 5.0248933 4.535637 4.7782288 4.5364523 4.7890673 4.9782715 4.9629126 4.798252
1370093_at 4.2977686 4.245542 4.1401 4.2283278 4.1370306 4.373446 4.1953096 4.1212335 3.944394 4.1028852 4.0718927 4.15125
1370094_at 4.5170174 4.56225 4.7266245 4.28604 4.7934103 4.8278627 4.522996 4.663761 4.3361597 4.3872223 4.4704866 4.7467575
1370095_at 5.7755537 5.7673616 5.842135 5.7218843 5.797962 5.9262853 6.0322022 5.588271 5.6001415 5.7070804 6.0028768 5.9076385
1370096_at 4.980637 5.543276 5.0901003 5.319692 5.3384824 5.3392324 4.8685894 5.5298505 5.10326 5.0565267 5.2811227 5.3011084
1370097_a_at 4.142181 4.2660685 4.216958 4.0454416 4.2481823 4.2498612 4.0617056 4.3131504 4.504182 4.0124493 4.167959 4.302412
1370098_at 9.882761 10.085576 9.665195 9.688139 10.130279 9.870824 9.86442 9.730923 9.894263 9.552421 10.096732 9.8677025
1370099_at 7.2087064 7.128471 7.1046844 7.300404 7.142717 7.142287 7.049844 7.0884438 7.1160827 6.720345 7.151749 7.2716956
1370100_at 6.845133 6.772444 6.89073 6.5109644 6.688067 6.90685 6.753048 6.724601 6.6404 6.717921 6.9694853 6.861727
1370101_at 3.6587408 3.5916555 3.678373 3.6650462 3.6595721 3.6710927 3.5884414 3.654111 3.6216567 3.5055647 3.6417093 3.6020281
1370102_at 6.798883 6.9069514 6.493555 6.2865763 6.517676 6.7109804 6.5754128 6.5360312 6.8736153 6.54771 6.559382 6.4803977
1370103_at 4.879298 4.7311273 4.9536414 4.765627 4.8750257 4.9565344 4.7960773 4.6675653 4.8319263 4.7674866 4.874774 4.8011646
1370104_at 5.1757956 5.0165896 4.8908134 4.8168926 4.9466257 4.872139 4.907729 4.853243 4.8057265 4.778428 4.8200617 4.8768587
1370105_at 5.3675404 5.2123084 5.3192277 5.208626 5.2631335 5.4926515 5.334726 5.218939 4.990722 4.878763 5.3806605 5.1873145
1370106_at 3.7531197 3.6742606 3.6709504 3.829385 3.7528136 3.6808925 3.655964 3.757296 3.796715 3.653658 3.7845979 3.7213593
1370107_at 5.7850394 6.2182355 6.078129 5.9077926 6.031979 6.0631886 5.922391 5.9747844 5.806588 5.696454 5.826845 5.9286466
1370108_a_at 7.1343007 7.153255 6.7018156 6.779975 7.2196183 7.2775044 7.286219 7.1238804 6.6510534 6.5474 7.266293 6.9358683
1370109_s_at 13.109061 13.141919 13.044346 13.081997 13.218264 13.004309 13.098265 13.128257 13.131792 13.0559635 13.159199 13.178069
1370110_at 4.947358 4.8331504 4.6381254 4.558661 5.00952 4.8903704 4.919986 4.7009053 4.759671 4.5183954 4.860584 4.618932
1370111_at 7.6109242 7.0258613 7.471727 6.3915796 7.203071 7.436094 7.003569 7.0965743 6.9021125 6.830432 7.4928474 6.749671
1370112_at 8.772523 8.636581 8.656066 8.803276 8.6083975 8.659023 8.892162 8.802257 8.87927 8.791756 8.767834 8.80191
1370113_at 6.1413493 6.159548 6.455592 6.031164 6.4709578 6.270299 6.377747 5.9940376 5.686561 5.945573 5.9027863 6.252035
1370114_a_at 8.379298 7.4881396 5.9573607 5.9892607 8.381544 7.9765134 8.68679 7.7729955 8.119365 7.9178734 8.241108 8.32198
1370115_at 5.115715 4.8878264 5.250868 5.329463 5.219953 5.304813 5.366848 5.0249434 5.2274723 5.3897276 5.1101384 5.03757
1370116_at 4.2789927 4.1327934 4.202235 4.2154517 4.2347546 4.1086235 4.2818537 4.311595 4.248204 4.2315636 4.0706415 4.272175
1370117_at 3.9523375 3.6527514 3.7410867 3.8641207 3.7531796 3.868535 3.8693311 3.5304513 3.5983965 3.664277 3.8228261 3.6868372
1370118_at 6.37481 6.3298416 6.3188343 6.424677 6.321929 6.5285673 6.3521137 6.4284444 6.26365 6.1416035 6.4445224 6.2762356
1370119_at 7.697709 8.159782 7.805912 7.676939 7.953585 7.8183174 8.018299 7.834121 7.173891 7.5294333 7.6073074 7.593392
1370120_at 4.1332498 3.9300973 3.821634 3.7266674 4.01124 3.9219863 4.0354385 3.8802092 3.9442422 4.158141 3.8010552 3.8706748
1370121_at 7.843011 7.55193 7.617692 7.8240356 7.762704 7.670192 7.8991313 7.756304 7.70487 7.667079 7.6830187 7.52281
1370122_at 4.097721 4.156829 4.373267 4.326351 4.4890275 4.0222826 4.321764 4.2140293 4.144911 4.192205 4.1368127 4.181139
1370123_a_at 6.4853826 6.2802944 6.4497786 6.524423 6.34278 6.4873977 6.378901 6.420501 6.1792607 6.2774825 6.551267 6.4261827
1370124_at 6.977072 6.876879 7.2071505 6.9614606 7.003483 7.2295437 7.244575 7.1506195 7.277122 7.047896 7.262545 6.9481096
1370125_at 4.637971 4.935542 4.8986597 4.610501 4.736678 4.9062295 4.7507195 4.696008 4.5226307 4.5765004 4.5536976 4.7518487
1370126_at 3.8582425 3.7672064 3.6529384 3.7259996 3.8139567 3.7428 3.6528163 3.7139292 3.8876479 3.8867278 3.7133076 3.7036076
1370127_at 6.0224333 5.984902 5.7489815 5.8599606 6.0765934 5.920004 5.9975433 5.9624248 6.0395966 5.832534 5.827575 5.81899
1370128_at 6.581351 6.50084 6.3683977 6.3421288 6.775562 6.5493636 6.564022 6.3154416 6.383683 6.4259906 6.6522155 6.4725127
1370129_at 7.1121325 7.1765537 7.0580373 7.0826244 6.7574334 7.070862 6.711666 7.1222157 7.0680547 7.0885324 7.13887 7.1162457
1370130_at 9.844756 9.67327 9.628261 9.705187 9.776063 9.786488 9.850715 9.79815 9.717993 9.803823 9.882725 9.860829
1370131_at 5.197424 4.522751 4.7441044 5.3377438 5.0548615 4.9598274 4.8472857 5.109621 5.2103176 5.190526 5.0401883 4.9008303
1370132_at 3.8972344 3.7227585 3.908142 3.9092152 3.8513367 4.095937 4.1796484 3.8430262 3.881638 3.7293227 3.8557262 3.871877
1370133_at 6.3743773 6.665843 6.4763155 5.8624897 6.42121 6.5538435 6.6908817 6.252051 6.1736193 5.9651823 6.049856 6.525006
1370134_at 9.898407 9.820482 9.960502 9.741147 9.723962 9.675218 9.747144 9.948578 9.74641 9.430376 9.961599 9.817326
1370135_at 5.859642 6.162499 6.7075815 5.782067 6.3304696 5.6820507 5.4553237 6.0334816 5.7726574 6.5050154 5.7636538 6.1644397
1370136_at 7.1257277 6.837606 6.8230224 6.9148993 7.1680627 7.0752997 7.190299 6.7440825 7.345556 7.262298 7.0818543 7.1385827
1370137_at 5.209885 5.129255 5.182793 5.294328 5.1170945 5.039683 5.4987187 5.193882 5.562339 5.385782 5.161855 5.4202595
1370138_at 4.6945515 4.707201 4.62222 4.6702614 4.6914854 4.630728 4.7473974 4.522979 4.595169 4.4482536 4.7222404 4.6358767
1370139_a_at 3.7029512 3.8438594 3.7853167 3.7187438 3.9406629 3.810436 3.714674 3.8197587 3.9453518 3.7350278 3.7170038 3.601862
1370140_a_at 4.6571493 4.5124016 4.5886936 4.5465474 4.895879 4.5302253 4.6139135 4.495472 4.5836134 4.5654016 4.8213067 4.5559125
1370141_at 8.627924 8.494229 8.726191 8.422004 8.851535 8.608935 8.773418 8.549592 8.551733 8.501042 8.893137 8.817912
1370142_at 5.550302 5.7425795 5.430066 5.877117 5.610861 5.782738 5.8383474 5.4891677 5.596238 5.4308805 5.5781155 5.356198
1370143_at 5.583056 5.565504 5.2088566 5.5124354 5.800357 5.4588075 5.819902 5.571674 5.5170097 5.3103685 5.4016237 5.3647656
1370144_at 7.370848 7.423339 7.6912456 7.2880893 7.597617 7.732551 7.575119 7.8745165 7.374445 7.6566834 7.936563 7.575486
1370145_at 4.355563 4.3705406 4.3402214 4.3400087 4.5064774 4.598057 4.4650545 4.266141 4.4058743 4.4223995 4.368347 4.4282055
1370146_at 3.817132 3.6499414 3.6600306 3.711243 3.6451757 3.5369534 3.5794775 3.5907648 3.6848748 3.493893 3.793196 3.646275
1370147_at 7.7739935 7.497853 6.927126 5.968372 7.9225426 7.796433 7.3875637 6.8278556 6.741755 6.89805 8.003611 7.526112
1370148_at 14.200171 14.290532 14.222108 14.206263 14.279518 14.262099 14.308318 14.327616 14.251795 14.218177 14.281469 14.261955
1370149_at 10.828808 10.970793 10.862032 10.665309 10.797006 11.006508 10.85976 10.797799 11.010936 10.866221 11.107694 10.9612465
1370150_a_at 12.356675 12.966434 12.7684 12.799613 12.997956 12.772928 13.379072 13.131718 13.145256 12.839217 13.386928 13.229714
1370151_at 13.059442 12.822455 13.143429 12.965299 12.71747 13.275827 12.919633 13.287624 13.137436 12.961318 13.157717 13.147146
1370152_at 5.007886 4.8386216 4.6198173 4.770604 4.7168217 4.6455564 4.8841963 4.7743254 4.7575912 4.980254 4.689828 4.859107
1370153_at 5.5905495 5.4067073 5.8496227 5.9992785 5.9884057 5.6846995 6.128724 6.160576 5.707741 5.6205244 5.6775484 6.191428
1370154_at 9.284742 10.410913 10.085526 10.04493 9.42256 10.861898 10.067273 10.893989 9.827425 10.426013 10.85505 10.158291
1370155_at 6.745679 6.8158054 7.0659256 7.187196 6.7145348 6.9516177 6.897576 7.2737627 6.9390554 6.962966 6.881919 7.0612946
1370156_at 6.959546 7.8582134 6.3878765 6.5277653 6.604847 6.560036 7.1423664 6.906764 6.184638 6.0387936 6.6176653 6.6746864
1370157_at 3.8803313 3.9812477 3.9743836 3.73254 3.9766185 3.7828183 3.8460023 3.8051872 3.7515607 3.7423503 3.9610057 3.936133
1370158_at 6.4891415 6.548719 6.392243 6.460344 6.5826874 6.2881737 6.232634 6.515258 6.1493764 6.5252337 6.13909 6.3091345
1370159_at 7.246139 7.436543 7.393426 7.2183847 7.3552294 7.2688046 7.4727182 7.559309 7.4999833 7.244486 7.5415306 7.395847
1370160_at 8.458858 8.397113 8.494078 8.39873 8.441259 8.358671 8.37041 8.481359 8.157744 8.146193 8.499024 8.407875
1370161_at 9.0110855 8.879528 8.628666 8.967797 8.703434 8.982578 8.736578 8.933815 8.807402 8.816788 8.860359 8.497465
1370162_at 7.21727 6.971238 7.316505 6.9187136 7.0122037 6.8821907 6.7975955 7.04878 6.6539364 6.978284 7.002187 7.1146455
1370163_at 9.356655 9.1029825 8.860799 9.205366 9.089903 8.840335 9.268779 8.875276 8.745756 8.702671 9.295838 8.863066
1370164_at 10.651137 10.412459 10.935508 10.708687 10.519651 10.627246 10.532501 10.883941 10.528755 10.769134 10.711401 10.832557
1370165_at 3.9654899 3.8550084 3.8630388 3.7847345 4.014253 3.9024959 4.0147586 3.9889302 3.8988178 3.9101183 3.881352 4.0170574
1370166_at 11.995069 11.870766 12.045423 11.715429 11.901087 12.05269 11.890719 11.9447775 11.886818 11.718202 12.07026 12.00791
1370167_at 12.491823 12.342727 12.328165 12.27635 12.500477 12.495509 12.4896555 12.291719 12.280217 12.238846 12.450773 12.299567
1370168_at 9.441889 9.120863 9.009658 9.27803 9.255217 9.534236 9.502203 9.123955 9.309245 9.23746 9.127963 9.420102
1370169_at 9.124771 9.002687 9.095863 8.751726 8.919126 9.189205 9.07194 9.141312 8.909153 8.803447 9.165484 9.191813
1370170_at 9.793429 9.679478 9.879964 9.885253 9.496575 9.826658 9.673562 10.120734 9.921257 9.948669 9.887406 9.990143
1370171_at 8.400021 8.119257 8.270444 8.002091 7.8574734 8.423817 7.485225 8.700138 8.248265 8.07744 8.631151 8.386335
1370172_at 10.666652 10.720664 10.713903 10.520442 10.69849 10.584211 10.556186 10.521094 10.3003435 10.484513 10.737772 10.555581
1370173_at 7.4755926 7.486079 7.5093856 7.212182 7.012983 7.4132633 6.7823443 7.166563 7.2889624 7.525091 7.6063285 7.3680606
1370174_at 5.789626 5.9588466 5.9835963 5.9911985 5.904366 6.1417494 6.193891 5.882308 5.97235 5.785572 5.833748 6.345334
1370175_a_at 7.6981163 7.5084968 7.8584356 7.7844815 7.8903475 7.711476 7.7929006 7.9042554 7.300396 7.971026 7.898845 8.030144
1370176_at 6.492136 6.750511 6.612315 6.526749 7.029168 6.387079 6.494285 6.6695204 6.4906783 6.8791738 7.27462 6.6175427
1370177_at 5.189173 5.261319 5.5644016 5.4677353 5.378976 5.302687 5.477315 5.267314 5.288045 5.21688 5.300228 5.4955006
1370178_at 4.861927 4.828707 4.6685615 4.9484005 4.910272 4.654684 4.679021 4.5492396 4.8670125 4.703193 4.548092 4.5718946
1370179_at 9.858745 10.004134 9.873683 9.707056 9.9314995 9.778594 10.014886 9.907289 9.804089 9.775313 9.911615 9.9224615
1370180_at 11.136011 11.061175 11.159288 10.641921 10.977809 11.078253 10.893026 10.791569 10.772656 10.51941 11.110466 11.314164
1370181_at 7.297503 7.3187914 7.2963324 7.1102996 7.4686885 7.268237 7.3659697 7.0106397 7.1206026 7.0407887 7.4542522 7.2096515
1370182_at 5.712408 5.3566184 5.3755136 5.3503633 5.2529697 5.4382734 5.300942 5.146145 5.3142133 5.1936283 5.2395277 5.215559
1370183_at 6.9505954 6.882463 7.0700955 6.978546 7.1211557 6.870432 6.89754 6.9045653 6.8724737 7.1906743 7.150232 7.1742454
1370184_at 10.046739 10.246874 10.201605 9.9866705 10.1530485 10.073299 10.251909 10.257177 9.661371 10.029532 10.1881485 10.17719
1370185_at 5.3662043 5.1954923 5.238918 5.2755675 5.3640723 5.2081 5.4848094 5.114808 5.433321 5.4006577 5.1784515 5.0905657
1370186_at 9.980368 10.120171 9.423612 9.249475 9.927658 9.538606 10.131935 10.086715 9.451495 10.098516 9.633776 9.718062
1370187_at 10.212721 10.121892 10.274912 10.125841 10.307447 10.352596 10.527495 10.255776 9.977987 10.127096 10.286176 10.182475
1370188_at 9.577757 9.609665 9.664519 9.631048 9.5918865 9.70159 9.516121 9.516988 9.399642 9.503729 9.8034725 9.783353
1370189_at 9.7310915 9.587717 9.525339 9.440187 9.723311 9.661262 9.602848 9.606218 9.287406 9.359501 9.835758 9.863537
1370190_at 11.611242 11.231819 11.384518 11.423008 11.263714 11.303799 11.406203 11.504219 11.398724 11.439594 11.37301 11.169513
1370191_at 7.9553347 7.808088 7.998992 7.994682 7.7232194 7.496047 7.67765 7.925757 7.7226005 7.748795 8.001398 7.960049
1370192_at 7.529309 7.743221 7.857134 7.810883 7.818117 7.7968698 7.878956 7.90376 7.8558064 7.8084016 7.686459 7.718907
1370193_at 10.551092 10.616927 10.5644045 10.608118 10.167529 10.996684 10.34299 11.009461 10.910983 10.17345 10.9210205 10.918465
1370194_at 7.2925963 7.7203555 7.427231 6.850863 7.4850407 7.642371 7.641664 7.615106 7.493904 7.317316 7.553183 7.4809027
1370195_at 7.5344524 7.194017 7.62931 7.1436143 7.260629 7.1972346 7.5356116 7.6813126 6.9166408 7.3052397 7.4396663 7.5584326
1370196_at 6.796246 6.7001724 6.5764947 6.2126784 6.6614723 6.329135 6.458008 6.8668447 6.528557 6.3142095 6.501994 6.350042
1370197_a_at 6.2898965 6.4490075 6.0726104 5.637677 6.3982573 6.159523 6.752634 6.405568 5.8982515 5.9718714 5.837964 5.584681
1370198_at 3.5582027 3.5079842 3.4307075 3.3374808 3.3476312 3.5090606 3.487246 3.3708117 3.3898437 3.410254 3.2300367 3.472126
1370199_at 10.630604 10.262726 10.228747 10.177767 10.294973 10.499005 10.346391 10.400994 10.404782 10.236026 10.446875 10.398403
1370200_at 11.633726 11.590199 11.530054 11.422226 11.637592 11.655823 11.509102 11.670735 11.410131 11.596277 11.7597885 11.814073
1370201_at 4.104762 4.23845 3.9643764 3.9112372 4.1364145 3.9009287 3.9657319 4.045553 3.9932277 4.132331 3.9580114 3.9614322
1370202_at 9.699932 9.231282 7.987562 8.607821 9.265865 9.545864 10.318422 9.286216 9.414908 9.386711 9.725236 9.627616
1370203_at 7.9452753 7.9106503 7.812802 7.959666 8.113353 7.9706817 8.095722 7.929035 8.00356 7.9061303 7.599495 7.895868
1370204_at 8.471696 8.518517 8.60404 8.33808 8.776461 8.627286 8.599538 8.523406 8.662866 8.532219 8.549686 8.49783
1370205_at 4.1174827 4.064764 4.0612783 4.025331 4.0658245 4.1436224 4.048317 4.011102 4.426128 4.4328046 3.9485474 3.958994
1370206_at 4.5908585 4.643367 4.560479 4.8804827 4.7405996 4.7681756 4.847349 4.6032705 4.6797876 4.54099 4.7337646 4.6071463
1370207_at 11.263934 11.249484 11.200574 11.277116 11.459077 11.133491 11.399467 11.203038 11.261621 11.132486 11.19334 11.212848
1370208_at 8.045039 7.900073 7.8119597 7.574302 8.020098 7.92564 8.1626625 7.907344 7.826188 7.8792686 8.173282 7.8829556
1370209_at 9.627254 9.267377 9.915979 8.786208 9.65584 10.157403 9.769014 9.838442 9.884337 8.86187 9.668802 10.434265
1370210_at 5.7781467 5.917524 5.848405 5.782651 5.821682 5.677171 5.9251833 5.558681 5.600152 5.80853 5.7754335 5.744772
1370211_at 6.748851 6.792073 6.768761 6.586445 6.7297335 6.528404 6.731016 6.810237 6.596345 6.731599 6.8285246 6.742057
1370212_at 5.3036375 5.0737524 5.4153266 4.9464455 5.2747474 5.123646 5.0520797 4.951899 5.153423 5.1344357 5.0744557 5.066609
1370213_at 11.749176 11.761286 11.798041 11.495622 11.948246 11.806474 11.762841 11.694396 11.401417 11.463282 11.777983 11.66249
1370214_at 4.9484606 5.0371923 4.892851 5.0222015 5.104969 5.1831207 4.978603 4.90448 4.8715906 5.0554185 5.2341037 5.0849824
1370215_at 9.533598 9.956003 9.422688 9.634002 9.743136 9.948014 9.802367 9.832818 9.505261 9.482901 9.579347 9.58973
1370216_at 4.715999 4.4794397 4.5045753 4.4402637 4.37792 4.749152 4.3511715 4.562046 4.2446003 4.324291 4.3695555 4.3824024
1370217_at 5.7674923 5.8762894 5.5707855 5.974734 5.9723344 5.7965603 5.9621973 5.8139806 5.696165 5.7107053 5.5968513 5.5501366
1370218_at 5.9825377 6.621141 6.0709434 5.986339 6.5494685 6.3845916 6.7880664 6.2604194 6.319833 6.2685013 6.152391 6.0149674
1370219_at 7.702312 8.436609 7.8860188 7.7604604 8.030567 8.269236 8.112832 8.209753 7.7924976 8.093777 7.9131045 7.9514647
1370220_at 10.19178 10.692091 9.834935 9.029213 10.824221 10.35322 9.054529 10.216964 9.029807 10.185963 10.186923 10.5291195
1370221_at 5.2113376 5.6820426 5.414014 5.15863 5.3963175 5.380945 5.310356 5.1649346 5.205742 5.354693 5.152474 5.1947126
1370222_at 5.181973 5.148891 5.12841 5.090009 5.489001 5.1516266 5.3215046 5.223998 5.0801387 5.0741034 5.330161 5.106485
1370223_at 7.5015655 7.7565346 7.580611 7.487626 7.7310004 7.413639 7.7914643 7.7635016 7.5018225 7.446388 7.4736114 7.6131115
1370224_at 9.622232 9.190729 9.737691 9.47335 9.613209 9.893225 9.336389 9.6427555 10.022026 9.290353 9.905206 9.547227
1370225_at 5.2807536 5.2649546 5.170985 5.232173 5.295359 5.0513906 5.277085 5.2629366 5.0394444 4.9633946 5.2263966 5.0643053
1370226_at 9.862918 9.956749 9.797646 9.648424 9.970772 9.87384 9.988501 9.90657 9.756777 9.818411 9.808014 9.626966
1370227_at 3.3747013 3.3522604 3.2725718 3.3210738 3.456358 3.3068473 3.3504167 3.3700197 3.4807665 3.2209203 3.2827356 3.237412
1370228_at 14.404036 14.383681 14.4322 14.424588 14.43846 14.406128 14.381341 14.460441 14.3925295 14.374471 14.404836 14.398301
1370229_at 5.638913 5.482402 5.542076 5.9484525 5.81028 5.793168 5.790909 5.4992933 5.60958 5.6083565 5.7407093 5.6588225
1370230_at 11.112282 11.255999 11.079993 10.93502 11.2003 11.083644 11.041127 10.903638 10.957355 10.971358 11.048306 10.962913
1370231_at 7.17842 7.1386304 7.166689 7.276565 6.953226 7.2454033 7.0647783 7.1228805 7.04909 7.2379217 7.272297 7.1897645
1370232_at 10.568421 10.652297 10.0700865 9.833655 10.372152 9.789452 10.159871 10.462042 10.330523 9.855747 10.889654 10.397279
1370233_at 5.026331 4.8791485 5.0113044 5.070158 5.049529 4.866272 5.1111393 4.832532 4.942531 4.843805 4.9192324 4.95311
1370234_at 12.554392 12.007117 12.814893 12.769054 11.869135 12.836844 12.096367 12.686158 12.68816 12.606602 12.532944 12.792718
1370235_at 12.808071 12.838955 13.038092 12.99905 13.272 12.8662615 12.813502 12.959765 12.8466015 13.080186 12.751182 12.96493
1370236_at 8.128483 8.6059265 8.13431 7.936427 8.227626 8.462532 8.342939 8.100071 8.505185 8.34529 8.094025 8.120298
1370237_at 12.070272 12.068869 12.249494 12.001534 12.124657 12.229637 12.130731 12.206287 12.008338 12.071396 12.158287 12.1534195
1370238_at 11.379093 11.334674 11.266227 11.364026 11.38119 11.161875 11.33033 11.030663 11.31854 11.311084 11.258727 11.065906
1370239_at 13.925894 13.750592 13.366728 13.36573 13.7473545 13.808446 12.760127 13.320426 13.32072 13.09614 13.072593 13.323114
1370240_x_at 13.801058 13.671496 13.399538 13.382926 13.720637 13.968138 12.780524 13.284889 13.257003 13.143018 13.007411 13.307571
1370241_at 13.910827 13.888252 13.947066 13.791431 13.932268 13.951138 13.967783 13.949093 13.916951 13.981834 13.8411875 13.986354
1370242_at 12.564389 12.405886 12.417422 12.495835 12.593031 12.413573 12.569607 12.347931 12.326061 12.289779 12.424011 12.4790325
1370243_a_at 9.7156925 9.300823 10.008847 9.905746 9.866643 9.642757 9.686258 9.718308 9.947438 9.827334 9.782694 9.520894
1370244_at 12.18815 12.047935 11.869432 11.85762 12.238806 12.140393 12.132636 12.215005 12.159558 11.9806185 12.128114 12.225193
1370245_at 10.154618 9.655358 9.796181 9.7742 9.983369 10.236451 9.832047 10.163149 9.9794855 9.710614 10.019983 10.010497
1370246_at 11.537438 11.631745 11.49252 11.620205 11.7489195 11.624508 11.920236 11.67397 11.517807 11.64855 11.577401 11.679789
1370247_a_at 6.6049256 6.249807 6.4803452 6.6393323 6.7655215 6.505279 6.761296 6.156068 6.4585695 6.7121806 6.389613 6.4190135
1370248_at 6.4305196 6.3012695 6.0295615 5.6449194 6.3383775 6.1451707 6.0146155 6.505036 6.132828 6.0720744 6.3360844 6.3177385
1370249_at 7.2415867 7.3825583 6.947325 6.8764634 7.530059 7.3722353 7.6741614 7.1657987 7.146023 7.015106 7.043898 7.2587047
1370250_at 8.799479 8.595004 9.006063 8.847861 8.870329 8.854818 9.150429 8.776583 8.6101675 8.9936905 9.134435 8.854027
1370251_at 6.1005216 6.2453823 6.094655 6.1561337 6.0848684 6.206999 6.344722 6.0880785 6.176922 5.9367356 6.3111444 6.028389
1370252_at 7.4946227 7.8021965 7.262403 7.8686852 7.81299 7.7321424 7.7012205 7.6647964 7.628796 7.263888 7.6712546 7.3001537
1370253_at 11.550781 11.4134655 11.460731 11.274767 11.532565 11.242972 11.600529 11.466217 11.26734 11.312045 11.473368 11.341709
1370254_at 3.707077 3.762861 3.7937162 3.7685323 3.7253718 3.9673946 3.803763 3.7704854 3.7043204 3.5662408 3.621629 3.6835155
1370255_at 4.9217634 4.5597196 4.7060995 4.5551176 4.726573 4.682786 4.8761177 4.5462446 4.5766306 4.767678 4.8139877 4.7767143
1370256_at 8.017227 7.7410135 7.9621797 8.945935 8.602184 8.649422 7.718313 8.090082 8.97715 7.4088497 8.055632 9.370791
1370257_at 4.6693306 4.4122553 4.496171 4.398958 4.80752 4.715686 4.688754 4.486699 4.657737 4.473339 4.6595516 4.543804
1370258_at 5.430213 5.515546 4.8901243 5.130991 5.760935 5.314742 5.428002 5.2711024 5.167249 5.061426 5.5513906 5.2668858
1370259_a_at 7.1609464 7.3817897 7.178339 6.817679 7.1556277 7.401767 7.185708 7.3293715 7.1559954 7.0959506 7.226212 6.9561143
1370260_at 6.670453 6.6714845 6.1313643 6.5015388 6.5623136 6.548791 6.1731925 6.379974 7.121932 6.7962427 6.3789225 6.3409214
1370261_at 8.058569 7.7716937 7.9678745 8.041973 7.94658 7.605415 7.9100485 7.813671 7.6583133 7.6942673 7.794897 7.824431
1370262_at 8.997875 8.962641 9.143116 8.859932 8.845621 8.916973 8.905838 9.078907 8.628479 8.719795 8.844414 8.870794
1370263_at 5.978596 5.9025755 5.952118 6.0680723 5.83432 5.9371123 5.968172 5.9184213 5.802019 5.7669716 5.8564687 5.9593782
1370264_at 6.705649 7.0871363 7.206946 7.1293454 6.963581 7.2617636 6.601403 6.9860334 6.849367 6.932429 6.665658 7.350532
1370265_at 6.3481135 6.1858582 5.875721 6.1338515 6.259609 6.287804 6.2008944 6.1056476 5.9253726 5.804091 6.1476965 6.315159
1370266_at 6.4461136 6.75564 6.532117 6.4857078 6.459534 6.5886755 6.4094853 6.6448216 6.420194 6.456313 6.7373414 6.502798
1370267_at 5.7615094 6.197039 6.2074165 5.8290834 5.964896 6.1196985 6.15164 6.341579 6.0243134 5.8180313 6.1811657 6.125493
1370268_at 4.6210175 4.6852016 4.6896324 4.443986 4.7800837 4.649491 4.6095486 4.5640354 4.6841793 4.679171 4.508035 4.4587755
1370269_at 5.6989985 5.8880014 5.795477 6.150353 5.721628 5.933147 6.285016 6.0045357 6.4767118 6.4738107 5.905179 6.1339297
1370270_at 4.5003905 4.2118735 4.316642 4.1529503 4.200162 4.3790693 4.309615 4.2173085 3.9428914 3.9478166 4.176773 4.2403464
1370271_a_at 7.7432995 7.377185 7.462726 8.249542 7.575529 7.913343 8.038414 7.2812176 8.12397 7.766398 7.5486383 7.506381
1370272_x_at 6.19941 6.1065164 6.0265326 6.910201 6.264403 6.2399716 6.5589476 5.982218 6.997646 6.5721436 6.1757827 6.038843
1370273_at 3.4544916 3.6394312 3.5293553 3.4842966 3.496104 3.6751416 3.4880168 3.504821 3.6307442 3.5018995 3.5012095 3.6285055
1370274_at 13.060304 12.8892145 12.623033 12.883974 12.933283 13.006537 12.900391 12.777839 12.783848 12.816396 13.051434 13.034665
1370275_at 13.0712 12.994122 13.0168495 12.879416 13.040812 13.15725 13.012195 12.99599 12.861547 12.89547 13.0713415 13.026966
1370276_at 11.442562 11.352925 11.086474 10.850694 11.565257 11.237078 11.205811 11.071017 11.102843 11.329689 11.326597 11.28674
1370277_at 11.787871 11.745174 11.659235 11.567447 11.816825 11.648371 11.595253 11.631719 11.554454 11.559113 11.833549 11.713829
1370278_at 11.433003 11.467818 11.169448 11.025509 11.539005 11.340748 11.504464 11.187233 10.966932 10.994285 11.361621 11.104822
1370279_at 6.1847486 5.8472533 5.7448783 5.7894597 6.0484333 6.2525897 6.1964574 5.8163457 5.6897573 5.7815585 6.0926332 5.98963
1370280_at 10.32881 10.61332 9.851383 9.858376 10.272199 10.198835 10.115439 10.030865 9.9111 9.856518 9.997772 9.918883
1370281_at 10.6842375 11.078663 10.8114395 9.784397 11.07596 10.233347 11.495788 10.209822 10.198152 9.676665 10.338062 10.955967
1370282_at 6.464387 6.324936 6.2159224 6.102701 6.7600517 6.368526 6.488696 6.0735254 5.935994 6.765753 6.380866 6.165695
1370283_at 12.208188 11.854922 12.036953 11.948305 11.6382885 11.859501 11.84682 12.083196 11.609083 11.7613325 12.171123 12.2196
1370284_at 12.116485 12.214186 11.748786 11.59688 12.302276 11.901416 12.080042 11.794752 11.76004 11.782415 12.1498165 11.9061
1370285_at 6.590638 6.868795 6.850967 6.7561326 6.718249 6.731171 6.5275507 6.680902 6.441101 6.535234 6.739137 6.9317474
1370286_at 8.481586 8.1580925 8.433241 8.109062 8.328273 8.382324 8.29972 8.749462 8.545111 8.444836 8.363497 8.917867
1370287_a_at 8.920917 9.12905 9.37194 8.85036 9.292495 8.9711895 9.248351 9.165906 8.885878 9.032859 8.931674 9.000551
1370288_a_at 7.66615 7.677893 7.692048 7.7483916 7.9559355 7.356381 7.627155 7.6710706 7.6696215 7.70207 7.64621 7.5900345
1370289_x_at 3.6804278 3.608966 3.5993845 3.5800211 3.651448 3.7435148 3.6953492 3.6047604 3.6593192 3.573186 3.574258 3.6052165
1370290_at 8.522695 8.479017 8.512 8.474241 8.345871 8.382898 8.242514 8.264418 8.232376 8.469421 8.554903 8.439335
1370291_at 5.557058 5.472331 5.385646 5.722032 5.592262 5.592449 5.45509 5.499064 5.7459097 5.709536 5.59995 5.3805137
1370292_a_at 3.8389912 3.882924 3.8952427 3.810427 3.7311172 3.940888 3.863785 3.8043199 3.6923258 3.8281996 3.718424 3.8142955
1370293_at 6.3235564 6.002897 6.042708 6.151224 5.72681 5.9266424 6.108331 5.744005 5.570487 5.8569202 5.9563947 6.1310673
1370294_a_at 6.7507396 6.613476 6.066422 6.4513054 6.728781 5.924361 5.79823 5.9264917 5.5758777 6.3843737 6.3774104 6.347699
1370295_at 8.1661005 8.21139 7.869952 7.7093353 8.240062 7.8522778 8.000642 8.021978 7.8090405 8.066871 8.058137 8.053933
1370296_at 13.535163 13.519889 13.50352 13.456038 13.519945 13.585384 13.599709 13.572014 13.547492 13.414147 13.611529 13.490823
1370297_at 6.9352593 6.7229347 6.785695 6.612494 6.8899093 6.7528796 6.693087 6.6687894 6.301485 6.503994 6.6260114 6.638356
1370298_at 9.4805975 9.47046 9.04491 9.221557 9.603003 9.187982 9.397097 9.054644 9.223651 9.046976 9.515716 9.134755
1370299_at 13.726703 13.788751 13.776802 13.749751 13.696655 13.621202 13.688101 13.655214 13.643276 13.637454 13.68248 13.66538
1370300_at 7.8370132 7.8358593 8.027827 7.6815333 7.834898 7.7848716 7.934555 7.798315 7.377673 7.4310417 7.922745 8.111816
1370301_at 7.383457 6.949212 6.654582 7.2103267 7.2784386 7.296113 7.1546164 7.067303 7.339278 7.147838 7.30908 7.153112
1370302_at 7.9220486 7.9076033 7.998112 8.141471 7.7230225 8.008627 7.7039266 8.159794 8.09114 7.8519187 7.9262867 8.024286
1370303_at 6.5000625 6.4756317 6.4946012 6.180315 6.415689 6.526187 6.5761204 6.484436 6.023181 6.217764 6.5465198 6.641233
1370304_at 8.575711 8.547605 8.519069 8.50654 8.681394 8.326799 8.575462 8.418129 8.521064 8.652266 8.587259 8.537095
1370305_at 9.580101 9.261565 9.31895 9.181399 9.423931 9.237541 9.49998 9.184559 9.235238 9.258311 9.321845 9.37785
1370306_at 9.419216 9.5061 9.367755 9.33803 9.553658 9.222324 9.589975 9.43087 9.288841 9.517951 9.429559 9.350243
1370307_at 6.2903113 6.2071304 6.7494383 6.571533 6.019754 6.6999335 6.160434 6.7708154 6.6290245 6.7193656 6.462547 6.374808
1370308_at 7.501516 7.5568123 7.0223975 7.11864 7.5868993 7.321351 7.465534 7.054597 7.0618196 7.220154 7.314344 6.9071636
1370309_a_at 10.643789 10.6046095 10.4157095 10.633646 10.61264 10.399589 10.660045 10.753138 10.5135765 10.6522455 10.61296 10.703285
1370310_at 12.707979 12.764346 13.029322 12.849554 12.635704 12.793933 12.590506 12.946083 12.80402 12.774837 12.798924 12.682465
1370311_at 7.6238003 7.662562 7.436534 7.401186 7.8851185 7.6263638 7.7877727 7.67212 7.1908937 7.512548 7.9256883 7.774941
1370312_at 4.447823 4.416695 4.7198586 4.277276 4.197554 4.180724 4.0824833 4.623774 4.2996187 4.453626 4.399173 4.098171
1370313_at 8.804721 8.807222 8.790239 9.053136 8.786906 8.796938 9.173054 8.789713 8.556835 9.062818 8.570205 8.819267
1370314_at 7.5264363 7.0269475 7.707483 7.511425 7.3298764 7.244586 7.410614 7.5713706 7.362029 7.326792 7.2996163 7.4852786
1370315_a_at 6.413792 6.253887 6.193204 6.1348743 6.1067038 5.9911594 6.2174087 6.113721 6.2738886 6.2111316 6.2057166 6.203454
1370316_at 7.7286696 7.6338134 7.782879 7.5044146 7.773405 7.653113 7.834272 7.7068157 7.436668 7.4752674 7.6401925 7.5515695
1370317_at 6.528089 6.4230657 6.6558666 6.1807895 6.490489 6.411264 6.2238235 6.4553833 6.3348427 6.225048 6.456791 6.591837
1370318_at 6.569077 6.96192 7.4349794 6.7258196 6.6068926 6.9532814 6.3714848 6.985878 6.7667704 6.781816 6.8619227 6.8858814
1370319_at 9.604244 9.503069 9.219805 9.3588 9.286731 9.339743 10.109228 9.561674 9.314543 8.942966 9.741957 9.5799465
1370320_at 10.633587 10.556447 10.3391485 10.632321 10.899048 10.864886 10.576455 10.87976 10.743232 10.324399 10.484109 10.514121
1370321_at 10.031495 10.025846 10.15012 9.977361 9.977779 9.916013 9.922247 10.055267 10.092631 9.923268 9.996868 10.066505
1370322_at 9.598197 9.629133 9.455032 9.596286 9.774434 9.422181 9.651368 9.451407 9.306611 9.374464 9.5116625 9.474458
1370323_at 6.0440364 5.9901366 6.0740976 5.8564267 6.084173 5.9507103 5.950079 6.017798 5.6102133 5.813949 6.0956054 5.8934617
1370324_at 7.7464385 7.6030426 7.831933 7.4627585 7.7225657 7.755641 7.7004976 7.81592 7.648479 7.533408 7.8717704 7.715117
1370325_at 9.900907 9.691831 9.488764 9.509757 9.614182 9.505291 9.804406 9.678409 9.295475 9.45643 9.697644 9.6796
1370326_at 7.154969 6.9637084 7.231241 7.0505896 6.8826537 7.179649 7.0938435 7.1008673 6.9135814 6.9613495 7.06974 6.9257255
1370327_at 7.6031694 7.5044627 7.4608297 7.3306684 7.6144857 7.3523445 7.7058835 7.672273 7.3736486 7.4277644 7.570961 7.4161487
1370328_at 5.9852405 6.0850687 5.9512553 5.9037814 5.905675 6.0731764 5.981525 5.927404 5.9268117 5.904185 5.9875727 5.892141
1370329_at 8.850208 9.195228 8.5923195 8.965324 9.019551 9.375612 8.994668 9.175132 9.255882 9.100273 9.622714 9.242511
1370330_at 6.5682807 6.7351184 6.834073 6.6865115 6.4513707 7.122581 6.9104314 6.8435073 6.8183923 6.6872888 6.813365 6.7243223
1370331_at 7.763751 8.180881 7.6691685 7.850201 7.5223703 7.7861547 7.8018937 8.035994 7.6076317 7.5054283 7.998814 7.7259393
1370332_at 5.3558216 5.396219 5.225563 5.3441277 5.368076 5.7063417 5.6582384 5.5034294 5.465046 5.4905148 5.6040974 5.3526936
1370333_a_at 13.095652 13.017127 13.184291 12.942866 13.075931 13.071981 13.110778 12.928955 12.979184 13.072576 12.999691 12.985593
1370334_at 8.303064 8.35681 8.026581 8.696102 8.869881 8.0744 8.158546 8.143084 7.888074 8.780869 8.446636 8.90754
1370335_at 8.010065 7.8247843 8.262867 7.970601 7.937722 7.8423057 7.938038 8.14804 7.8685627 7.8756137 7.5360293 8.03701
1370336_at 9.4452715 10.689476 10.137947 10.736693 9.7941885 9.548697 9.78445 9.077487 9.164271 10.796519 9.279425 10.507836
1370337_at 7.2581286 7.12728 7.276207 7.1241198 7.0599155 7.1803927 7.2134924 7.238505 7.033297 7.376372 7.324517 7.225004
1370338_at 3.4394562 3.4968135 3.5449963 3.4178312 3.5341713 3.5202107 3.4400616 3.3959532 3.393099 3.4251144 3.4575737 3.4725301
1370339_at 10.040629 10.058549 9.862871 10.029039 10.168827 10.138456 10.18301 10.168701 9.876165 10.036254 10.144368 9.926552
1370340_x_at 8.948391 8.95301 8.599505 9.202273 8.903852 8.840832 8.876361 8.974208 8.947097 9.010642 8.827597 8.78753
1370341_at 3.6005247 3.6668625 3.77093 3.4922347 3.4707146 3.5392377 3.6238353 3.5775113 3.4615238 3.5648358 3.5341725 3.4518366
1370342_at 4.078717 3.794187 3.8477583 3.7043996 4.0631704 4.126889 4.0590034 3.6994812 4.0675955 3.906419 3.9882507 3.8639467
1370343_at 6.3541303 6.151886 6.3894863 6.3847027 6.3601027 6.5377507 6.5509276 6.4043555 6.226617 6.2835455 6.576768 6.3278613
1370344_at 7.875013 7.8935566 8.081834 7.425829 7.578028 7.8738217 7.5240006 7.996723 7.494194 7.633411 8.063428 7.846652
1370345_at 6.212939 6.1843185 5.406144 5.8263965 6.0300307 5.806445 4.972371 5.2736964 5.162035 5.63838 5.5580606 5.4155684
1370346_at 5.769782 5.630524 5.605391 5.286295 5.645576 5.4426003 4.739496 5.403537 5.1442895 5.5334525 5.679648 5.45146
1370347_at 5.5507226 5.5139246 5.366115 5.5405912 5.5292544 5.617614 5.361966 5.5595093 5.373331 5.444778 5.441794 5.438365
1370348_at 10.452829 10.550822 10.3227 10.236797 10.685428 10.136015 10.646281 10.389456 10.0525875 10.398619 10.444141 10.382315
1370349_a_at 14.029266 13.993523 14.046774 14.021669 13.994461 14.022889 14.049782 13.951537 14.131236 14.069497 14.027085 14.034564
1370350_x_at 10.411627 10.044915 9.520768 10.489556 8.814165 9.027056 9.793142 8.052159 9.18789 8.615147 9.308638 10.323796
1370351_at 8.077222 7.8966107 8.104662 7.956531 7.96092 7.9922724 8.06945 8.263794 7.9635644 7.756804 8.085472 8.121517
1370352_at 10.902443 11.093787 11.100755 10.832302 10.84838 11.339823 10.907511 10.985477 11.138117 11.09397 10.859569 11.569672
1370353_at 7.4661155 7.461186 7.363117 6.793165 7.4985013 7.367188 7.4584723 7.2865906 7.1585555 7.357856 7.5308614 7.392205
1370354_at 7.6981497 7.8691287 7.8350964 7.260901 7.606185 7.699818 7.6865263 8.041664 7.4724517 7.5887647 7.894444 7.7133656
1370355_at 12.766156 13.097854 13.423117 12.531606 12.363321 13.003415 12.792771 12.797919 12.837993 11.596296 12.031016 12.602518
1370356_at 6.9981914 6.9198036 6.7154403 6.479176 6.59891 6.7467017 6.829244 7.1832037 6.492543 6.839474 7.0940213 7.09582
1370357_at 8.005692 8.026917 8.167517 7.914967 7.9235783 8.114152 8.131736 8.105077 7.851752 7.949092 8.005605 7.953313
1370358_at 8.64223 8.472319 8.598552 8.185572 8.21601 8.655963 8.513791 8.317335 8.284273 8.30502 8.666833 8.367933
1370359_at 12.3337965 12.391129 12.503464 12.394561 12.548953 12.41503 12.195304 12.514523 12.356557 12.339628 12.457098 12.484948
1370360_at 8.394747 8.228888 8.212367 7.854259 8.436216 8.320555 8.145775 8.115637 7.795244 8.061834 8.103462 8.041807
1370361_at 4.990711 4.909869 4.608825 4.7723713 4.920592 4.7087407 4.8220143 4.6692724 4.762909 4.6355677 4.8166623 4.683366
1370362_at 8.087868 7.8445277 7.4188766 7.408957 7.8974166 7.855775 7.629526 7.8917236 7.833279 7.2710166 7.8799443 7.6366634
1370363_at 11.187988 11.379626 9.984752 10.776575 10.869726 11.4610195 9.359344 10.497693 10.596485 10.6189375 11.541121 11.468472
1370364_at 7.502467 7.5788016 7.4349756 7.595362 7.3958435 7.265326 7.5866904 7.4995646 7.806717 7.378957 7.6370916 7.386529
1370365_at 8.632187 8.600919 8.812347 8.40621 8.679232 8.560458 8.653192 8.709275 8.254177 8.19705 8.372405 8.39381
1370366_at 9.821205 9.857455 9.810955 9.515614 10.032231 9.672235 10.030793 9.852063 9.69784 9.436297 10.063355 9.598013
1370367_at 4.8997793 5.386584 5.1042223 5.1682425 5.035868 4.977173 5.3740497 5.2009745 5.024042 4.9977074 5.007992 4.9450436
1370368_at 6.836411 6.93109 6.9249287 6.483341 6.6101327 6.7635436 6.5333314 6.9398317 6.5933795 6.689715 6.853316 6.6963153
1370369_at 6.3605313 6.8939857 6.306775 5.9183674 6.4912996 6.554716 6.377748 6.215905 6.1447363 6.0869813 6.0902443 6.3471627
1370370_at 7.881882 7.815452 7.7433634 7.6100674 8.033414 7.943688 7.731815 7.930673 7.8273873 7.744658 7.9213076 8.063396
1370371_a_at 8.326946 7.870274 7.7269344 8.2708845 8.28499 8.334988 8.137548 8.364326 8.20657 8.310045 8.331552 8.438235
1370372_at 4.7353826 4.443079 4.769014 4.442771 4.6096 4.8948636 4.7749376 4.4716997 4.569185 4.238291 4.258423 4.4317007
1370373_at 6.319827 6.4280396 6.4751983 6.4501314 6.5520396 6.7086606 6.33727 6.236333 6.51734 6.122679 6.3626986 6.4303885
1370374_at 8.584709 8.627472 8.167735 7.9280334 8.847688 7.850849 7.998601 8.236956 8.413687 8.370241 8.670796 8.179323
1370375_at 11.586509 11.52545 11.285456 11.05667 11.12989 11.642617 11.93684 11.493292 11.372106 11.221681 11.888603 11.537458
1370376_a_at 8.87636 8.686783 8.189723 7.7594776 8.702316 8.663815 8.028574 8.002586 8.090574 7.744369 8.055564 8.162407
1370377_at 12.875909 12.923224 12.909473 12.872293 12.726762 12.927269 13.007497 12.940192 12.9741125 13.047605 13.059407 12.991188
1370378_at 12.250707 12.1536255 12.1328335 12.153926 12.193623 12.082913 12.128577 12.056702 11.997246 11.981601 12.164977 12.130107
1370379_at 5.787386 6.0850115 6.281236 6.4946303 6.335532 6.4831004 6.309558 6.021645 6.513285 6.5557976 6.3882976 6.3580112
1370380_s_at 7.0895147 6.9091153 7.187644 6.8109174 7.0784373 7.0122147 7.0722976 7.190599 7.051603 7.005558 7.207202 7.2567186
1370381_at 10.860164 10.895822 10.898748 10.158508 10.703542 10.545327 9.838201 10.448921 9.991103 10.518867 10.296257 10.336445
1370382_at 3.3428264 4.016694 3.2577133 4.067252 3.4186838 3.4166667 3.5758307 4.31371 3.4023385 3.3928816 3.3432305 3.9797342
1370383_s_at 7.9634104 9.817245 8.366899 8.200867 8.579931 8.673756 8.369118 8.761416 8.057465 8.184187 7.7407284 8.4174385
1370384_a_at 7.997333 5.883957 6.3012443 6.756957 6.304368 7.437855 7.352319 6.753327 6.43125 7.6222386 6.5007176 6.8967876
1370385_at 4.968422 5.1285076 5.1857433 4.9325995 4.699689 5.235485 5.054723 5.345614 4.916803 5.067686 4.9642525 5.3543577
1370386_at 6.8389983 6.6231074 6.6202474 6.7679186 6.6528587 6.708564 6.8260975 6.790891 6.744563 6.636463 6.8339853 6.6693144
1370387_at 10.6854 10.998097 9.398126 9.885425 10.529927 10.79978 10.59918 10.826846 10.232787 10.368216 11.375962 10.485883
1370388_at 5.019448 4.57111 4.576731 4.7330427 4.8396153 5.149021 4.7226806 4.483311 4.211152 4.3328967 4.6509333 4.5810704
1370389_at 3.6596515 3.8328679 3.8742456 3.8047225 3.8132145 3.5984735 3.7348285 3.6249588 3.8184743 3.9432914 3.8264942 3.6616051
1370390_at 5.420952 5.241085 5.3103423 5.090925 5.121685 5.4697556 5.3489532 5.0750947 5.0581355 5.0997796 5.159062 5.3426967
1370391_at 5.034958 5.317118 5.451196 5.0937233 5.4207363 5.228187 5.1152716 5.189832 5.0982685 5.059271 5.030983 5.153574
1370392_at 4.921548 5.111437 4.901364 5.057819 5.0451107 4.9459696 5.109108 4.964113 4.9427214 4.884968 4.9010487 4.983226
1370393_at 4.715168 4.9986696 4.6398773 4.5924625 5.0860906 4.61246 4.8626575 4.8955936 4.9146447 4.9830165 4.828684 4.597896
1370394_at 6.3478093 6.416118 5.45002 5.944306 7.275938 7.427694 5.695467 6.9473724 7.6719556 6.7973547 6.448808 6.2755556
1370395_at 7.2303095 7.0689077 7.1232715 7.015033 7.211972 7.0846987 6.9643044 6.979884 6.8826375 7.1992536 6.78024 7.0196247
1370396_x_at 14.181534 14.120861 14.1243725 14.18287 14.127045 14.158805 14.181534 14.047955 14.143728 14.110259 14.17818 14.096404
1370397_at 12.42779 11.754491 12.207385 12.331457 11.924176 11.928935 12.1000185 12.139324 11.057395 12.446361 11.881838 11.767129
1370398_at 5.618213 5.7182956 5.566207 5.7856703 6.0814815 5.6883917 5.919379 5.5172443 5.814294 5.713537 5.660889 5.681043
1370399_at 7.3686666 6.9783654 7.103523 7.139484 7.386422 7.599585 7.5254364 7.2413616 7.622657 7.3414783 7.3098383 7.51557
1370400_at 5.268267 5.4879827 4.9804344 5.1646423 5.451786 5.4639997 5.4708767 5.096007 5.3319335 5.0631437 5.390791 5.1935167
1370401_at 4.2507896 4.144928 4.143154 3.9727101 4.1170197 3.99231 4.1342783 3.9917905 3.859518 3.9107296 4.2382803 4.042939
1370402_at 7.7376947 7.3280783 7.379168 7.8704762 7.787866 7.692292 7.532776 7.2959404 7.4518604 7.317479 7.435289 7.478085
1370403_at 4.9613485 5.248242 5.2456236 6.028525 5.405927 5.3214326 5.1282578 5.1432686 5.686201 5.046156 4.9706597 5.4001527
1370404_at 4.1801047 4.176757 4.0106373 4.03338 4.087651 4.120936 3.9735801 4.045802 3.7973125 3.920693 4.113831 4.0926523
1370405_at 3.718294 3.61448 3.411757 3.6540465 3.6522143 3.629904 3.712978 3.5881407 3.476718 3.7414234 3.4869893 3.6024625
1370406_a_at 4.139323 3.798783 3.8345058 4.0112944 3.906618 3.9742467 3.8188624 3.9786174 3.8307457 3.9450176 3.9084291 3.9706848
1370407_at 8.21947 8.468127 8.684933 8.088157 8.459981 8.427022 8.241328 8.42579 8.494407 8.545514 8.512383 8.5811825
1370408_at 4.5820484 4.4142575 4.4068646 4.502091 4.39827 4.4696517 4.4397693 4.480293 4.425149 4.20449 4.486772 4.5057297
1370409_at 4.9886756 4.8743296 4.979697 4.8615203 4.98204 4.945482 4.876339 4.9261065 4.8297024 4.99804 4.9548635 4.9001446
1370410_at 5.0411634 5.1372557 4.7976913 4.982295 5.065829 4.4082847 5.154941 4.739237 5.4729548 5.0377827 4.692295 4.535923
1370411_at 6.299641 6.000344 6.2028527 6.389475 6.212562 6.223219 6.0073047 5.8824954 5.955777 6.108771 6.261713 6.33184
1370412_at 4.123911 3.9324794 3.9862294 3.8363254 3.9554882 3.9022334 4.090349 4.0911727 4.033663 3.9952924 4.0434713 3.9788444
1370413_at 6.2235603 6.016128 6.3812613 5.9012647 6.1440196 5.9602623 6.0997906 6.096011 6.0512652 6.0540004 6.1377015 6.133116
1370414_at 8.98388 9.091659 8.730444 8.766309 8.945726 8.928524 9.011631 8.760849 8.701005 8.7354555 9.089584 8.729062
1370415_at 6.0216084 6.064753 5.9036307 5.8487406 5.956853 6.177409 5.931672 5.9775515 6.2327757 6.002673 5.9808226 5.874208
1370416_at 4.8076887 4.950474 4.842304 4.968051 4.722977 4.9891725 4.8275213 4.7602587 4.7404575 4.8472776 4.8501744 4.887962
1370417_at 4.5404024 4.584203 4.5838604 4.780463 4.5925875 4.7096124 4.517051 4.458042 4.648837 4.6569386 4.7273097 4.397457
1370418_s_at 5.788966 6.0254927 5.753351 5.844503 5.7468796 6.113307 5.77193 5.789988 5.8976145 5.909252 5.7567844 5.9573812
1370419_a_at 6.214916 5.989022 6.072913 6.127238 5.9203224 6.057069 6.2089653 6.05147 6.0528274 6.3236637 5.9813337 6.0570283
1370420_at 12.910185 11.785714 11.69132 11.767696 12.167613 12.320345 12.619443 12.070357 12.240406 12.112145 12.300997 12.337092
1370421_a_at 6.4618864 6.35467 6.137541 6.6019773 6.4068565 6.4991574 6.5841365 6.125059 6.249305 6.2428493 6.1650014 6.2401395
1370422_at 6.159287 6.7829213 6.3305564 6.3122454 6.3646336 6.672215 6.3093934 6.384288 6.299363 6.0968738 6.225926 6.270265
1370423_at 5.5556836 5.562016 5.505111 5.426285 5.704711 5.6624627 5.602217 5.6044397 5.226022 5.1503167 5.451436 5.5708284
1370424_at 3.861512 3.9446096 4.075258 4.3688583 3.9951503 3.9738739 3.8365006 4.0105677 3.8930845 4.131096 3.982294 3.9646497
1370425_at 12.43629 12.473957 12.1636915 12.014086 12.1461 12.569219 12.303436 12.101342 12.259842 11.961209 12.683235 12.384639
1370426_a_at 10.656529 10.527564 10.721697 10.961323 10.232936 10.961897 10.393401 10.949676 10.697093 10.621408 10.807598 11.007634
1370427_at 5.3821373 5.0745325 5.1820803 5.2257547 5.248906 5.1836767 5.5578184 5.1003504 5.1199036 5.014801 5.2000675 5.2097745
1370428_x_at 11.825183 12.176907 11.637481 10.399008 11.794138 11.858856 11.816645 11.124494 11.434292 11.527057 11.72654 10.67326
1370429_at 9.49765 9.664299 9.142655 8.857864 9.596083 9.551291 9.6554985 9.044735 9.494764 9.391596 9.320976 8.767081
1370430_at 5.012705 4.8123093 4.7215676 4.905163 5.206311 4.8424525 4.8792324 4.8660984 4.903658 4.847522 5.018649 4.653887
1370431_at 4.7014565 4.4654503 4.5317006 4.974779 4.5368104 4.5625973 5.12689 4.3195844 4.9764166 4.7285166 4.420493 4.557729
1370432_at 3.9523294 4.417994 3.924618 4.470194 4.0784674 4.0588837 4.3499875 4.0285015 4.182426 4.009513 4.004389 4.1019526
1370433_at 9.801705 10.133967 9.289336 9.7674265 10.4835205 9.201984 9.621392 9.080492 9.935113 9.667463 10.616154 9.466849
1370434_a_at 3.4894736 3.5016837 3.6264153 3.470007 3.6352513 3.615467 3.5078418 3.7062826 3.6379514 3.5590212 3.5379856 3.588425
1370435_a_at 6.6124954 6.869574 6.3853803 6.244952 6.73624 6.451887 6.9520707 6.836958 6.4685373 6.383023 6.801189 6.3489633
1370436_at 5.923523 5.1456084 5.148266 6.6577344 7.4392233 8.635096 7.3975744 5.636105 6.2787266 7.3519607 7.334358 6.110715
1370437_at 6.1193104 6.1305842 6.045057 6.034625 6.0980864 6.2331014 6.131069 6.1826086 6.151 6.3183937 6.1939497 6.193429
1370438_at 5.8193192 6.171667 6.0711865 6.369469 6.0748725 5.835397 5.8270254 6.1223154 6.2911687 6.413918 5.8471193 6.0500455
1370439_a_at 3.4622302 3.398929 3.3628314 3.3634052 3.4103062 3.3801634 3.2620819 3.4398048 3.413137 3.289512 3.3432305 3.4118345
1370440_at 7.497581 7.5498195 7.6860523 7.426105 7.5884175 7.7470536 7.7240953 7.9051123 7.5374618 7.550478 7.555979 7.639484
1370441_at 4.384018 3.9605289 4.0614347 3.9434342 3.8652997 4.0797367 3.9676094 4.016762 4.0904617 4.204075 4.0353336 3.981724
1370442_at 3.3560605 3.4059668 3.2449312 3.373478 3.3453438 3.2915897 3.4365182 3.2673292 3.3105607 3.4410028 3.2952728 3.2688742
1370443_at 7.5364337 7.74776 7.118667 7.272889 7.5759697 7.469293 7.465717 7.4522705 7.183324 7.298161 7.4362507 7.386523
1370444_at 5.8036366 5.969351 5.8267007 5.805564 5.7863455 5.584893 5.6457114 5.4290705 6.114623 6.1077285 5.591015 5.7980533
1370445_at 6.462327 6.476876 6.1823964 6.271427 6.6020403 6.498771 6.2726707 6.5700846 6.138288 6.363402 6.3044143 6.2704253
1370446_at 6.5152984 6.3709106 6.190047 6.371728 6.353064 6.441872 6.638141 6.2682786 6.290467 6.3140197 6.5084414 6.2793307
1370447_at 5.100668 4.944438 5.097548 5.058213 5.188342 4.9602757 5.218108 4.9483304 5.1803007 5.029732 5.0662994 4.998414
1370448_at 4.4595 4.415718 4.511257 4.5272593 4.2989626 4.7281866 4.7002873 4.483578 4.6976185 4.4161444 4.371038 4.39285
1370449_at 7.2036667 7.4510202 7.156886 7.338198 7.0643234 7.2859097 7.3444695 7.384692 7.4311466 7.4249315 7.3545985 7.259138
1370450_at 4.7102895 4.79551 4.3838787 4.5924625 4.707047 4.9597864 4.801552 4.502926 4.60975 4.5423455 4.7237873 4.6655436
1370451_a_at 5.398203 5.191643 5.326456 5.28684 5.388615 5.438632 5.4917693 5.429228 5.0161915 5.2752547 5.3845663 5.465164
1370452_at 4.228917 4.0845814 4.029258 3.9743948 3.798328 4.1673293 4.0256176 3.9406533 3.921584 3.9682598 3.8396823 4.0390606
1370453_at 4.9961157 4.839529 4.821026 4.95862 4.843089 4.9423237 4.809708 4.6688695 4.7159686 4.78706 4.9747906 4.673189
1370454_at 4.418976 4.585017 4.62938 4.452668 4.8089037 5.0068607 4.4751496 4.9971604 4.4144073 4.7013497 4.7733746 4.6268253
1370455_a_at 3.2818847 3.4535398 3.3090508 3.3043535 3.3452885 3.2830071 3.339656 3.3126423 3.3011498 3.3099823 3.2383657 3.2530453
1370456_at 4.043004 3.8027167 3.8152533 4.1579094 4.1404343 3.905282 4.2613406 3.8881545 4.147318 4.2496877 4.070333 4.045025
1370457_at 3.8721666 4.018145 4.1647778 4.2406936 3.949985 3.9832995 4.188974 3.9769626 4.2159214 3.9858344 3.8929782 3.8915396
1370458_at 4.3069477 4.3859673 4.510324 4.2214384 4.286417 4.4271746 4.2382474 4.375165 4.4127316 4.3085966 4.3961005 4.1405816
1370459_at 4.2983193 4.9091225 4.480624 4.349366 4.306395 4.4746857 4.138705 4.4076824 4.3566394 4.1889634 4.280364 4.414948
1370460_at 6.8655634 6.9541655 6.81801 6.8014975 6.8393855 7.1771836 6.9841995 6.9772596 6.8971167 7.050976 7.192612 7.1254725
1370461_at 5.4524484 5.4124565 5.2651796 5.2565303 5.4332104 5.1662836 5.1746464 5.1308002 5.1480494 5.4503937 5.118356 5.2065587
1370462_at 5.350571 5.7138653 5.321896 5.6005497 5.5414915 5.496141 4.9076977 5.1676064 5.164044 5.7851505 5.061962 5.3023286
1370463_x_at 6.265659 5.8771048 5.961998 7.421181 6.412891 6.676985 6.5992026 7.112271 6.4012733 6.3568144 6.5219693 7.0247345
1370464_at 4.4572964 4.5998335 4.094034 4.5978794 4.475272 4.9704356 4.7363153 4.5160747 4.8691063 4.8020124 4.4941936 4.5892577
1370465_at 4.5832787 4.5451894 4.8598356 4.640688 4.638333 5.048828 4.5725946 4.7569275 5.0286837 4.5778074 4.602516 4.5891376
1370466_at 3.9200454 4.1476912 4.0418377 4.0875278 4.0668263 3.9621253 3.9991257 4.019003 4.087577 4.0846825 3.9921737 4.053364
1370467_at 4.573337 4.7646914 4.7526245 4.9674244 5.067264 4.923248 4.9019604 4.7792635 4.78462 4.610715 4.993537 4.6573567
1370468_at 3.1072326 3.1948195 3.2172847 3.294374 3.387783 3.2505639 3.1598125 3.2142932 3.2869887 3.4270563 3.2426112 3.3073308
1370469_at 5.5163865 5.6718416 5.408933 5.620266 5.792743 5.8386006 5.821524 5.513098 5.604957 5.6340227 5.599044 5.7851477
1370470_at 4.529074 4.1635118 4.0035367 4.640473 4.2964687 4.58744 4.483324 4.455005 4.5213294 4.622048 4.133531 4.237689
1370471_at 4.11955 4.153301 4.207841 3.9558105 3.9920082 4.0899086 4.166814 4.050335 4.1441393 4.0769534 4.1533422 4.090869
1370472_a_at 5.151922 5.048563 4.9971085 4.9292936 5.012165 4.9975467 4.892247 5.02246 4.9020624 4.904911 4.8795915 4.8399496
1370473_a_at 6.3519225 5.669437 6.7593913 5.7792664 6.3378453 6.4653845 6.449966 6.311691 6.044379 6.0441585 6.2387443 6.1889396
1370474_at 5.4351854 5.193946 5.5604944 5.6797996 4.9210114 5.6881943 4.954511 5.011595 5.750886 5.1791735 5.246928 5.475982
1370475_at 13.323599 13.020026 13.125912 13.098679 13.126504 13.39723 13.190544 13.167656 13.066862 13.051836 13.288697 13.259164
1370476_at 7.210486 6.977677 7.068634 6.6216164 7.0294924 6.7042084 7.1058702 7.176485 6.995001 6.824056 7.275585 6.9610267
1370477_at 3.817447 3.7221506 3.5198822 3.523329 3.5993168 3.7393217 3.7264826 3.7071078 3.5636287 3.6161 3.6808567 3.7938995
1370478_at 6.3175025 6.2437167 6.022955 6.30326 6.408661 6.193438 6.365718 6.10626 6.071205 6.0218763 5.938065 5.8466215
1370479_x_at 12.651744 12.96471 12.32152 12.314718 12.48368 13.055528 12.74591 12.560973 12.561605 12.362297 12.943291 12.750116
1370480_at 4.066837 4.0942984 4.089265 4.0812836 4.1839314 3.9421537 4.1856184 3.9788885 3.9847348 4.1752515 4.1198616 3.9670196
1370481_at 5.7657566 5.7197604 5.7149196 5.486506 5.8776736 5.872629 6.0036063 5.7486954 5.761763 5.7133923 5.924003 5.6877904
1370482_at 5.712414 6.0291348 5.8255324 6.2099614 5.8003755 6.079094 5.987753 5.9583488 5.9802628 5.8499603 6.053657 5.849612
1370483_at 3.7568302 3.928976 3.9807286 3.851003 3.968806 3.8340166 4.020113 3.8598483 3.8677535 3.8120728 3.9084291 3.916971
1370484_at 5.3692355 5.2144747 5.3258066 5.068697 5.4185452 5.2863846 5.209451 5.2425365 5.152903 5.0679984 5.1673584 5.3414235
1370485_a_at 5.337137 4.5704846 4.560398 4.8678656 4.7307158 4.3773937 5.174892 5.4290705 5.197521 4.5804267 5.13113 4.775434
1370486_a_at 5.7124085 5.749587 5.6531334 5.5405912 5.4635425 5.89737 5.962131 5.4691663 5.8016553 5.8253956 5.520389 5.7262425
1370487_a_at 6.144789 6.4027286 6.237529 6.296893 6.2301817 6.2622476 6.484206 6.3490953 6.1436563 6.026963 6.2547092 6.197748
1370488_a_at 6.1852674 5.830808 6.342749 5.976366 5.930428 6.076738 5.798915 6.32576 6.037241 5.9665246 6.235307 6.0268755
1370489_a_at 4.0437493 3.9213822 4.1682487 4.0736723 3.9030156 4.0891323 4.0050955 3.9573493 3.8206856 3.986675 4.0006857 4.1162786
1370490_at 4.3355155 4.370541 4.410774 4.4391246 4.4718914 4.382377 4.532642 4.4842362 4.3252025 4.3088226 4.4739804 4.342802
1370491_a_at 5.614519 5.3189306 5.583014 5.7012014 5.23331 5.20244 5.5266995 5.994821 5.341329 5.9403496 5.1187897 5.2803144
1370492_a_at 4.2457128 4.1523647 4.165044 4.290452 4.315616 4.272525 4.1856866 4.308287 4.052542 4.3698325 4.3471823 4.2258096
1370493_a_at 3.92581 3.847997 3.5092287 4.0635633 3.680448 3.565396 3.7419453 3.4985259 3.7384322 3.852605 3.6072087 3.808633
1370494_at 5.393734 5.651799 5.4158163 5.758993 5.3467283 5.3280916 5.4604406 5.328617 5.7895145 5.612936 5.489052 5.3591337
1370495_s_at 13.122664 13.2719965 13.15388 13.272544 13.355389 13.194743 13.188927 13.323764 13.32251 13.16157 13.321796 13.307403
1370496_at 12.550274 12.577451 12.381178 12.504158 12.727604 12.675868 12.598414 12.355028 12.453876 12.624009 12.658212 12.611088
1370497_at 4.3099575 4.19386 4.272203 4.209814 4.229003 4.2337866 4.263335 4.184066 4.1101904 4.306365 4.1330595 4.1141577
1370498_at 3.322592 3.4015055 3.2115235 3.5465374 3.343134 3.445826 3.58414 3.339329 3.3626845 3.395363 3.5292308 3.31896
1370499_at 4.2144575 5.049863 4.202863 4.3163347 4.449888 4.379842 4.4134912 4.1249814 4.4365644 4.2484055 4.2420106 4.2130084
1370500_a_at 3.5839117 3.6074896 3.701447 3.6861238 3.7614439 3.7517266 3.829526 3.7706578 3.6105342 3.577196 3.7363968 3.9030952
1370501_at 8.901201 8.823052 8.860802 8.732891 8.896934 8.760424 8.946658 8.89339 8.741042 8.750277 9.01785 8.862965
1370502_at 3.9620972 3.9408083 4.370761 3.924555 3.9336169 4.074976 3.965523 4.038393 3.8892813 3.8387392 4.0404415 4.0105553
1370503_s_at 4.166061 4.225143 4.0379143 4.086536 3.9933636 4.045766 4.23907 4.1425047 4.026015 3.9235039 4.2605724 4.0212984
1370504_a_at 6.500939 5.9338484 5.945016 6.185633 6.154349 6.245574 5.872059 6.0216074 6.38601 6.111427 6.139297 5.89618
1370505_at 6.4097123 6.158959 6.165669 5.7405796 6.0898347 6.1808496 5.919541 6.026004 6.001166 5.8171816 6.1701775 5.9033012
1370506_at 6.454327 6.57723 6.3022504 6.3949084 6.535064 6.278849 6.2784624 6.234847 6.386795 6.443225 6.388403 6.2192826
1370507_at 5.432847 5.5695004 5.6906953 5.588269 5.5065274 5.5326705 5.5058284 5.547594 5.480488 5.277958 5.4325213 5.5250835
1370508_a_at 5.458944 5.053592 5.0931215 5.0600224 5.197513 5.136372 5.2092075 5.1290927 5.1298833 5.1630406 5.0756326 4.9998183
1370509_at 6.7108107 6.7162466 6.8277245 6.73933 6.861059 6.907846 7.0546885 6.885267 6.6878963 7.117354 7.2621436 6.978453
1370510_a_at 7.486457 7.3371167 7.2248063 7.011679 7.220244 6.8653746 5.3500485 6.631752 6.3539224 7.072326 7.1644297 7.074849
1370511_at 13.720751 13.6783495 13.875401 13.71589 13.716044 13.699376 13.72623 13.7551775 13.769678 13.762997 13.684879 13.716159
1370512_at 7.441199 7.0783215 7.758633 7.56474 6.809323 7.7168603 6.8837543 7.9145327 7.5459914 7.31712 7.326894 7.529536
1370513_at 3.8007138 3.8224018 4.1130466 3.8246596 3.8058846 3.695652 3.681964 3.8993392 3.7982082 3.851951 3.9101763 3.7235823
1370514_a_at 4.1720724 4.219242 3.9999924 4.3716426 4.338131 3.917847 4.3999944 4.250372 4.339901 4.475377 4.2308064 3.9975574
1370515_x_at 4.485407 4.2715864 4.4581275 4.6129074 4.523438 4.457587 4.404429 4.4154367 4.2769527 4.4788914 4.3202624 4.362326
1370516_at 6.12035 6.3588805 6.002593 5.644106 5.9322934 6.4713955 6.113556 6.2246323 5.9247837 5.7935658 5.995354 6.1400814
1370517_at 4.0622187 3.8646507 4.0384464 3.8435404 3.7249417 3.9304173 3.7566507 3.7912621 3.8980594 3.6019802 3.739926 3.6912591
1370518_a_at 4.029501 3.8737063 3.8890162 4.0210724 4.1361547 4.0902147 4.4241476 4.011325 4.0153656 3.7277863 4.0812182 3.870278
1370519_at 4.7785306 4.9790006 4.300659 4.784727 4.8117037 4.7542996 4.7199416 5.189832 5.053034 4.4929056 4.722068 4.5675325
1370520_at 4.0342183 3.937624 4.003444 4.018141 4.046728 4.05322 4.113308 4.001789 4.0002213 4.000333 3.9784899 3.9824479
1370521_at 6.504211 6.371518 6.325346 6.051856 6.4311094 6.12104 6.148279 6.318035 5.9535832 6.1010118 6.2039886 6.1938562
1370522_at 8.961331 8.799259 8.973362 8.632058 8.519603 8.587938 8.987204 8.775597 8.819168 8.519804 8.850146 8.607865
1370523_a_at 7.7081223 7.870612 7.8705506 7.1916456 8.02775 7.679319 7.9352264 7.9754634 7.890539 7.8258243 8.04579 7.9629097
1370524_at 9.617073 9.544805 9.630288 8.929508 9.478947 9.231485 9.596453 9.727921 9.329779 9.473299 9.736727 9.706067
1370525_at 8.483052 8.663471 8.750086 8.138195 8.70903 8.503628 8.873787 8.695246 8.339333 8.339064 8.822723 8.688276
1370526_at 6.5745945 5.841743 6.634076 5.435635 5.4918823 5.4239197 5.6141977 5.3528757 5.578441 6.868818 7.423708 6.846967
1370527_a_at 8.397492 8.100279 8.305509 8.148661 8.440214 8.519371 8.16881 8.479671 8.288973 8.242454 8.481947 8.264617
1370528_at 6.644864 6.401195 6.2727575 6.8184714 6.5854173 6.607157 6.902441 6.461821 6.633128 6.3311524 6.608354 6.6358695
1370529_a_at 6.7674456 6.9219675 7.0203185 6.8008866 6.993728 7.024717 6.6383796 7.203055 6.5334387 7.0792117 7.288245 7.147609
1370530_a_at 7.4571204 7.5549173 7.5987034 7.5718265 7.427641 7.6893964 7.143191 7.479583 7.445488 7.609513 7.8155622 7.710074
1370531_a_at 4.9562044 4.8889694 5.0029316 4.7366667 5.168516 4.916107 4.9818373 4.8954744 4.987404 4.9863677 5.118503 5.0965385
1370532_at 6.0765476 5.7649612 5.8862433 6.2854156 5.90278 6.009255 6.0789647 5.7608147 6.103492 6.1235805 5.8746743 5.825201
1370533_at 4.3391705 4.449553 4.5270796 4.250573 4.4371634 4.511669 4.5762587 4.648199 4.362607 4.3827677 4.4759417 4.470677
1370534_at 6.8967266 6.8385158 6.7589827 6.6441975 6.7676034 7.279035 6.4386067 6.650211 6.95517 6.686993 6.6743236 7.0142994
1370535_at 4.266368 4.2893353 4.333829 4.288415 4.5562334 4.4593763 4.4656677 4.4616795 4.5805187 4.594861 4.436302 4.6331873
1370536_at 5.2527447 5.3559923 5.117978 5.1902037 5.0986547 5.1856327 5.332204 5.3940306 5.278558 5.5247536 5.313919 5.372424
1370537_at 6.4672117 6.396045 6.412722 6.220818 6.479201 6.3873687 6.4538093 6.2540684 6.364506 6.0787907 6.682241 6.296222
1370538_at 7.3465586 7.727547 7.2483644 7.2107916 7.4339013 7.253317 7.367852 6.8478994 6.736423 7.0494046 7.1662097 7.1411405
1370539_at 6.734458 6.6499453 6.9376802 6.1624894 6.3519444 6.4279566 6.430494 6.9914055 6.4319096 6.3359404 6.674827 6.790756
1370540_at 4.2010555 4.1540613 4.1815586 4.766309 4.105953 4.4327064 5.136335 5.4564705 5.444325 4.4250846 5.2124 5.350186
1370541_at 5.7698064 5.847213 6.663884 7.109068 6.7627277 7.420928 8.744547 8.650111 8.360051 7.019695 8.318115 8.368316
1370542_a_at 6.6200213 6.7579665 6.6535306 6.6033583 6.7173195 6.6906395 6.853601 6.632164 6.349111 6.4849854 6.4774933 6.787735
1370543_at 6.530364 6.682606 6.865088 6.377654 6.431981 6.754202 6.4851155 6.838073 6.811828 6.4862933 6.470048 6.7104897
1370544_at 6.184603 5.950156 6.1571674 5.801881 6.1995935 5.9012523 6.0436463 6.1072 6.1005845 5.982361 5.881913 5.9944806
1370545_at 5.5600696 5.3023314 5.138186 5.452247 5.663014 5.7713637 5.6738505 5.1982827 5.2077727 5.0291357 5.5110793 5.2761283
1370546_at 4.4252954 4.4832215 4.1990685 4.637989 4.1370773 4.538047 4.4624124 4.3764343 4.7145047 4.4720626 4.2535663 4.080666
1370547_at 13.828459 13.844395 13.981165 13.961163 13.804025 14.018213 13.909718 14.092504 13.921375 13.8911915 13.903781 13.912454
1370548_at 7.341999 7.1297545 6.7075815 6.9774866 6.938685 7.5801554 7.862844 7.519966 7.7296906 7.1391964 7.609898 7.2842555
1370549_at 5.728825 5.8620653 5.701683 6.080464 5.809351 5.573753 5.7156897 6.088983 5.6194763 6.0350666 5.815483 5.83044
1370550_at 5.5505886 5.813992 5.7687435 5.6697593 5.3906918 5.828915 5.4816055 5.6175985 5.751231 5.6244555 5.691674 5.58115
1370551_a_at 7.4830365 7.363334 7.4702654 7.337309 7.166586 7.153093 7.234864 7.146651 7.5465217 7.6088133 7.4791403 7.097111
1370552_at 5.6138916 5.48333 5.6079407 5.8490934 5.7585135 5.3203564 5.515854 5.6609344 5.559161 5.766324 5.7806864 5.6280994
1370553_at 6.944664 6.8300076 6.83392 6.591365 6.811865 6.3858023 6.78401 6.5258713 6.8566694 6.9783845 6.6067986 6.481207
1370554_at 8.381824 8.379594 8.329812 8.1349 8.589377 8.2429085 8.546078 8.29898 8.197721 8.114795 8.2521305 8.3840065
1370555_at 4.64742 4.325079 4.243797 5.055064 4.33966 4.7160625 4.5102453 4.4601035 5.2999954 5.165226 4.3780937 4.070238
1370556_at 5.302528 5.553968 5.418878 5.5779915 5.22734 5.2337246 5.373432 5.0736356 5.6909122 5.4186463 5.4850807 5.375342
1370557_a_at 4.1564803 4.1279297 3.9177933 4.1879377 3.9199479 3.9770613 4.1570234 3.8604677 4.1388855 3.966291 4.002162 3.9268265
1370558_a_at 3.3265135 3.2206922 3.2283008 3.2968416 3.180977 3.2801046 3.2548208 3.3198247 3.119185 3.2220778 3.3186553 3.3116398
1370559_at 3.9888296 3.8151338 3.7091372 3.789521 3.9789689 3.9600704 3.810586 3.8145132 3.6007783 3.7431817 3.8849616 3.9435313
1370560_at 4.6226254 4.5353622 4.2455435 4.390588 4.469474 4.2104053 4.215542 4.332942 4.126668 4.3402815 4.1565213 4.2220197
1370561_at 4.150409 4.2165174 4.24539 4.1720543 4.0270004 4.0181203 4.079285 3.9534645 4.050184 4.054635 4.0944457 4.0380836
1370562_at 5.242942 4.852707 4.919515 5.07555 4.9926457 5.27828 4.715078 4.9005218 4.704011 4.661113 4.6034007 4.5432544
1370563_at 11.526044 11.095098 11.135419 11.27249 11.231536 11.448373 11.425088 11.357491 11.357128 11.380095 11.589853 11.568055
1370564_at 4.531501 4.412269 4.267991 4.437627 4.6906285 4.4155455 4.5981355 4.6359262 4.4796333 4.4272523 4.3590918 4.4163737
1370565_at 4.768344 4.8531203 5.031436 4.7855673 4.831954 5.118753 4.6823177 4.864011 4.3603606 4.6258497 4.563547 4.722122
1370566_at 8.547996 9.492944 9.178564 9.328314 9.774785 10.559592 9.119067 10.261621 9.439909 9.202283 10.349725 9.95309
1370567_at 6.9061847 6.790078 6.8490267 6.649695 6.783609 6.791497 6.7026744 6.5995364 6.5577564 6.490542 6.8813972 6.783626
1370568_at 5.675807 5.6348596 5.630516 5.73004 5.6630573 5.8255167 5.8155174 5.644105 5.7348847 5.659463 5.5995607 5.824718
1370569_at 5.4326878 5.385894 5.369079 5.24059 5.178411 5.5705833 5.5641007 5.295002 5.0286922 5.1200333 5.218774 5.3272314
1370570_at 6.659103 6.3359714 6.546004 6.4815865 6.3949637 6.4897785 6.1886168 6.5075464 6.1939125 6.2078114 6.5012965 6.7225275
1370571_at 5.1388097 5.238892 4.9193597 4.893332 5.158564 4.7418423 5.169716 5.0632734 4.98838 5.2025394 4.9085913 5.173871
1370572_at 3.82113 3.9434314 3.7679386 3.8476903 3.7595844 3.7743442 3.8306744 3.7856507 3.7528107 3.7532723 3.7339723 3.7111368
1370573_at 9.790191 9.750985 9.388732 9.437744 9.770657 9.764929 9.708131 9.847149 9.735299 9.233221 10.044507 9.509503
1370574_a_at 6.9150167 6.874835 6.9907784 6.8923306 6.893246 7.0681524 6.914192 7.3056574 7.0356474 7.124045 6.833482 6.7997394
1370575_a_at 8.214869 8.132034 8.416809 8.122937 7.93329 7.8892183 8.596391 8.530867 8.230692 8.144153 8.275635 8.569541
1370576_at 5.543471 5.6059117 5.3492994 5.4493675 5.4954085 5.604489 5.5971413 5.5989614 5.3423433 5.605405 5.361437 5.526725
1370577_at 5.918888 6.0651608 6.050051 6.114575 6.1258955 5.8522468 6.105243 5.8536763 6.1677704 6.263909 6.154582 6.4660735
1370578_at 6.946158 7.0988097 7.1669745 6.9962296 7.1221223 7.088289 6.858446 7.3982244 7.3161473 6.811236 7.365661 7.1162615
1370579_at 9.2111225 8.999075 9.430257 9.062786 9.1784115 9.267542 9.394033 9.299252 9.072615 9.13443 9.188869 9.475058
1370580_a_at 13.27849 13.303155 13.163367 13.379657 13.347721 13.271661 13.2258415 13.301812 13.394058 13.467583 13.360462 13.338093
1370581_at 4.5921116 4.4214115 4.482666 4.709468 4.555071 4.411912 4.808275 4.603554 4.4993467 4.545438 4.7054358 4.483265
1370582_a_at 3.4191885 3.3068786 3.4841428 3.5779138 3.4142385 3.4463868 3.3301709 3.3809047 3.555376 3.291846 3.3209584 3.4162362
1370583_s_at 5.743048 5.605333 5.7644563 5.581648 5.6668024 5.6724267 5.7835927 5.4928346 6.0359855 5.725445 5.5886064 5.7041955
1370584_a_at 5.858677 6.367325 5.9969616 6.013476 6.6243224 5.353552 6.0996184 5.586412 5.966483 6.002541 5.6895156 6.050104
1370585_a_at 6.0209002 6.347868 6.2936025 6.0979505 5.5970335 6.213174 5.8234534 6.313061 5.9919896 5.9880247 5.832283 6.0317826
1370586_a_at 6.195244 5.823517 6.0164094 5.9946547 6.1418366 6.204015 6.2498255 5.942601 5.997701 6.1080728 6.0455236 5.8392954
1370587_at 4.948104 4.7897177 5.063549 4.877303 4.9854765 5.110648 4.994009 4.923668 4.6299934 4.5830956 5.0077457 4.8503942
1370588_a_at 4.5270553 4.472723 4.5215273 4.480674 4.2653837 4.551774 4.357774 4.4404545 4.236966 4.3717217 4.208168 4.403535
1370589_at 4.8127365 5.1056404 5.2538037 4.96493 4.974453 4.9919744 4.889903 5.116534 5.1184645 5.045747 5.0359955 5.22335
1370590_at 7.4783754 7.4070053 7.725919 7.3017864 7.7291684 7.4937487 7.2682304 7.252292 7.307568 7.1553774 7.3060966 7.4215665
1370591_at 7.2367377 6.9486885 7.4569387 6.7945466 7.1272726 7.3615403 7.172491 7.562799 7.065518 7.0959506 7.319259 7.484715
1370592_at 5.2234693 6.020386 5.0439177 4.849242 6.0216665 6.0922217 4.738426 4.8816123 4.7591333 5.8100986 5.180746 5.806156
1370593_at 13.385335 13.256964 12.635143 13.412198 13.075275 13.15809 12.173764 13.088214 13.211807 13.12132 12.839086 13.375535
1370594_at 4.9965205 5.260995 5.23709 5.3993635 5.152851 5.4920588 5.1582575 5.2162905 5.370758 5.105117 5.3263702 5.187566
1370595_a_at 3.8267238 4.030967 3.7368374 3.973024 3.9782264 3.9858196 4.03643 4.0119534 4.240737 4.0367002 3.9365268 3.8421853
1370596_a_at 4.273592 4.0107074 4.1557655 4.2074003 4.2597504 4.093734 4.1591263 3.9931242 4.1644096 4.09913 4.315263 4.041445
1370597_at 5.7129083 5.9815083 5.929539 6.1761975 6.289358 5.8956823 6.3274074 6.3326426 6.4637256 6.6028266 6.464782 5.6029677
1370598_a_at 4.547246 4.559263 4.70973 4.419818 4.6609335 4.725405 4.6390405 4.5711327 4.454347 4.435777 4.4739804 4.4483232
1370599_a_at 7.673497 7.355212 7.704542 7.595893 7.2467813 7.774203 7.4868593 7.751822 7.622434 7.530699 7.3707814 7.338024
1370600_at 5.6825867 5.410112 5.261573 5.469563 5.699518 5.6932316 5.1565704 5.6003647 5.8705254 5.666141 5.525536 5.7561955
1370601_a_at 4.6395297 5.1884303 5.047961 5.0691514 4.884627 5.100991 5.112855 4.7975836 4.726772 5.214758 4.8565035 4.9466157
1370602_at 4.9320498 4.9247313 4.911586 4.8169937 5.2260695 5.0538588 4.9076977 4.8260965 4.6744823 4.6903105 4.6785574 4.818921
1370603_a_at 5.5573907 5.7269263 5.308813 5.4974937 5.518292 5.9992857 5.569948 5.938169 5.3854694 5.513179 5.4853535 5.6013803
1370604_at 3.9766347 3.789583 3.6336048 3.9512968 3.938724 4.0110197 3.856003 3.805229 3.8200974 3.7002394 3.591837 3.9071786
1370605_s_at 6.047269 5.3635235 5.338662 6.077171 5.7308807 5.666355 5.7373114 5.681821 5.9303875 5.6136827 5.5089984 5.8385096
1370606_at 6.1642523 5.8989697 5.6955714 5.868748 5.727434 5.4857693 5.681141 6.3246737 6.22201 5.899961 5.661248 5.8541665
1370607_a_at 4.4915314 4.5655622 4.442135 4.687266 4.6793156 4.5729494 4.5717716 4.5590854 4.523461 4.613899 4.6977124 4.5750484
1370608_at 3.645505 3.859027 3.7862365 3.7840095 3.8051238 3.6506147 4.072258 3.7672224 3.7745025 3.6761725 3.662931 3.7194076
1370609_a_at 9.800285 9.795268 9.858025 9.418173 9.785043 9.911961 9.785358 9.92069 9.662351 9.397306 9.768562 9.713027
1370610_at 4.8845987 4.6846476 4.7757173 4.4749913 5.0583367 4.7370014 5.0794053 4.914472 4.858066 4.5899916 4.7031393 4.8740926
1370611_at 6.2237163 6.1476545 6.1263256 6.3395104 6.321302 6.3883266 6.150532 6.1311436 5.997343 6.044759 6.178445 6.0383034
1370612_at 6.4571366 6.636266 6.466869 6.5891995 6.418 6.1538577 6.451087 6.4011717 7.0167794 6.8828764 6.186429 6.2861075
1370613_s_at 12.839587 12.912362 12.645935 12.784617 12.524551 12.839475 12.6228895 12.861874 12.341268 12.665687 12.823118 12.77989
1370614_s_at 6.1625023 5.9506307 6.1087513 5.8647685 6.082714 6.101788 6.201176 5.9870887 6.1260552 5.947449 6.113916 6.028389
1370615_at 5.00815 4.8696632 4.9756584 4.8746915 5.1213884 5.021287 5.084159 5.0023003 5.0347815 5.0458746 5.1319423 5.134919
1370616_at 5.2176046 5.3945255 5.4622145 5.2239733 5.1735945 5.090023 5.431845 5.2066107 5.390106 5.2580433 5.0197325 5.166931
1370617_at 4.7705035 4.7795086 4.743377 4.722224 4.909874 4.751663 4.709997 4.8530817 4.6666093 4.783105 4.9627895 4.611245
1370618_at 7.8739696 7.750024 7.864035 7.706087 7.5944223 7.6922507 7.5816364 8.058961 7.9150467 7.7877684 7.8541546 7.5650215
1370619_at 4.7537303 5.005288 5.0071707 4.8854556 4.9368634 4.942932 5.0933275 4.981197 4.8089585 4.66733 4.902412 4.953734
1370620_at 4.891047 4.8415313 4.6634183 5.1164174 5.0516863 5.3301535 5.094353 4.684744 4.7538366 4.8656445 4.8182497 4.8982077
1370621_at 5.3788667 5.5328608 5.120132 5.2400503 5.505603 5.648197 5.4637694 5.319769 5.3283405 5.2843456 5.231364 5.4380984
1370622_at 4.429546 4.5235476 4.252305 4.447944 4.3017507 4.33902 4.374853 4.6263146 4.4669466 4.2765975 4.3040304 4.2192483
1370623_at 7.064217 7.1560235 6.5987306 7.132026 7.3172803 7.3459525 7.4329834 7.3009057 7.28111 7.3029785 7.1446857 7.03135
1370624_at 5.028275 4.8851004 4.763857 4.712467 4.8083577 4.8811927 4.834915 4.60644 4.9661818 5.0210195 4.87698 4.837954
1370625_at 3.8183823 4.0652013 3.9227555 4.0451255 3.9109116 4.0871515 4.111373 4.0787053 3.875732 3.6171184 3.9731784 3.9646661
1370626_at 3.4806702 3.4294465 3.4307075 3.4746377 3.487131 3.5267742 3.3783224 3.3958414 3.4498923 3.4648137 3.4554605 3.51436
1370627_at 5.1258216 4.994226 5.1127076 4.6403694 5.0633464 5.086593 4.8644705 4.891101 4.7947283 4.995383 4.8642807 4.7545457
1370628_at 4.9510355 5.41685 4.9234796 4.8314657 5.356706 5.216175 5.179514 5.232368 5.0325065 5.075309 4.9349365 4.963145
1370629_at 3.6391904 3.8351743 3.6953979 3.7837386 3.6329248 3.9868891 3.918577 3.6359055 3.8336048 3.791562 3.6939528 3.7661257
1370630_a_at 6.8482666 6.402363 6.6617794 6.7887526 6.826466 6.695556 6.8837543 6.939253 6.9614654 6.641585 6.688093 6.886864
1370631_at 4.55811 4.3851247 4.1880307 4.4468665 4.4376593 4.3688745 4.36656 4.267808 4.242895 4.331433 4.221307 4.242762
1370632_at 4.627075 4.5087223 4.526436 4.9289103 4.47676 4.595443 4.7914114 4.5365725 4.390303 4.577691 4.8115425 4.5507727
1370633_at 5.226062 5.2538905 5.0071826 5.3504663 5.399955 5.385168 5.37733 5.067717 5.319959 5.2376018 5.2548623 5.0843306
1370634_x_at 6.808038 6.807872 6.7045746 6.8713784 6.7867546 6.7950625 6.705204 6.6718583 6.790072 6.6299133 6.8644576 6.5472703
1370635_at 5.4300046 5.3653564 5.3188434 5.051506 5.4533515 5.432145 5.4380455 5.2548647 5.4529147 5.0343122 5.4488907 5.3322997
1370636_at 4.9060583 4.7009764 4.58086 4.6492224 4.7122903 4.784089 4.8955326 4.493847 4.450634 4.6653543 4.7881393 4.616681
1370637_at 4.427022 4.8306217 4.463101 4.4486084 4.168064 4.543498 4.5604086 4.324211 4.1725206 4.3031974 4.070333 4.4400043
1370638_at 4.970289 5.0875063 5.076218 4.6228333 4.877444 4.8022685 5.007229 5.178896 4.7265925 4.5693755 4.794197 4.8013153
1370639_at 7.841767 7.8706207 7.8373 7.736796 7.8059683 8.016081 7.828223 7.960253 7.9497905 7.8200684 7.7978315 7.8005447
1370640_a_at 5.488254 5.657055 5.581772 5.6211195 5.795085 5.609466 5.780403 5.434885 5.733716 5.5770884 5.521263 5.778637
1370641_s_at 6.50984 6.2665 6.210385 6.6030154 6.5387197 6.7462945 6.60811 6.306502 6.5912943 6.3852434 6.4152217 6.389539
1370642_s_at 6.6505404 6.581268 6.7647214 6.7260056 6.477119 6.2630277 5.9935794 6.5159245 6.743697 6.4585314 6.587846 6.6100445
1370643_a_at 5.5388107 5.3143826 5.4885006 5.4474993 5.376768 5.750205 5.642953 5.4786196 5.5421286 5.466447 5.415655 5.397873
1370644_at 3.7326646 3.8850968 3.573744 3.6448712 3.8853967 3.5616975 3.6859796 3.8153718 3.5939634 3.8103034 3.6787744 3.6762185
1370645_at 4.474018 4.520139 4.6168003 4.435781 4.5502715 4.494686 4.452596 4.644976 4.516136 4.4183493 4.453172 4.550849
1370646_at 6.5298667 6.4167213 6.3549776 6.6882615 6.5238943 6.3516307 6.704281 6.280504 6.4698 6.510757 6.62437 6.2845273
1370647_at 4.526172 4.5798893 4.3468285 4.5904784 4.4804254 4.4968557 4.478014 4.3828588 4.4152064 4.4632645 4.374633 4.468339
1370648_a_at 5.3166056 5.345386 5.3920603 5.595463 5.2591243 5.221213 5.3419323 5.253602 5.4805427 5.2708592 5.5258765 5.45405
1370649_at 5.987321 5.9602337 5.8292823 6.072068 6.0905538 6.007924 5.6169953 5.6258793 6.113287 5.9856286 6.251955 5.882082
1370650_s_at 3.9961495 3.8295617 4.0168757 4.0994077 4.123019 4.0577984 4.2442684 3.9607906 4.222933 4.0504055 4.0912285 3.9730728
1370651_a_at 6.3323264 6.502236 6.6297426 6.325889 6.3486423 6.364408 6.454374 6.688056 5.9567947 6.3747425 6.5782537 6.637494
[truncated: 3,479,528 more chars]
