# Supplementary material for: Transcriptomic point of departure determination: a comparison of distribution-based and gene set-based approaches
Source: Front Genet. 2024 May 9;15:1374791. doi: 10.3389/fgene.2024.1374791 (PMC11112360; doi:10.3389/fgene.2024.1374791)
Supplement: Supplementary file 6 [file DataSheet1.zip › Data Sheet 1/penicillamine_29day_Rat_Liver_rma.txt]

ProbesetID V2 V3 V4 V5 V6 V7 V8 V9 V10 V11 V12 V13
Dose 0 0 0 100 100 100 300 300 300 1000 1000 1000
1367452_at 10.228415 10.170139 10.193566 10.317617 10.1829195 10.379899 10.351712 10.263021 10.3451805 10.147696 10.158492 10.440371
1367453_at 9.806294 9.992675 9.9477005 9.926713 9.8824835 9.906028 9.982369 9.912928 10.0142975 9.906434 9.964963 9.904174
1367454_at 10.027008 9.901519 9.954635 9.900085 10.01547 9.956217 9.8464775 9.90875 9.878237 10.019221 9.827885 9.988287
1367455_at 11.432481 11.451544 11.29243 11.250263 11.385026 11.3939 11.310506 11.304775 11.169347 11.132883 11.343401 11.274027
1367456_at 11.8828535 11.879373 11.7472725 11.897818 11.736353 11.799281 11.799184 11.814983 11.699033 11.771509 11.775508 11.861101
1367457_at 9.249147 9.020913 9.028734 8.937203 9.045503 9.1307745 9.055448 9.153255 9.191017 9.187574 9.077434 9.241322
1367458_at 8.316752 8.396152 8.450243 8.449679 8.217517 8.335116 8.379206 8.285518 8.44718 8.431222 8.356485 8.394309
1367459_at 11.892047 12.087025 12.067022 12.123997 12.040825 12.019189 11.941222 12.030643 11.993946 12.000158 11.941332 12.121278
1367460_at 11.512668 11.561317 11.470588 11.490359 11.523523 11.414987 11.330984 11.445975 11.354704 11.542426 11.311579 11.470601
1367461_at 10.328604 10.3558445 10.428514 10.348547 10.38405 10.270821 10.31102 10.2794695 10.237319 10.247143 10.344364 10.265733
1367462_at 10.471882 10.33904 10.43825 10.591092 10.582883 10.490887 10.530492 10.289755 10.682598 10.380425 10.523326 10.380939
1367463_at 11.089702 11.292382 10.920556 10.773878 11.055758 11.097237 10.837424 11.438807 11.33146 11.060554 11.203224 11.508907
1367464_at 9.667029 9.595415 9.357445 9.477442 9.530335 9.497654 9.595467 9.498978 9.460071 9.536853 9.645642 9.512218
1367465_at 10.152827 10.185341 10.233085 10.141125 10.261965 10.222236 10.103437 10.200114 10.468227 10.34367 10.194214 10.098468
1367466_at 10.096539 10.146578 10.14573 10.028392 10.135256 10.029373 10.022791 9.90543 9.993126 9.85285 10.105165 9.86059
1367467_at 11.569053 11.542295 11.40598 11.528525 11.488766 11.465171 11.498036 11.616482 11.552578 11.574836 11.561066 11.574177
1367468_at 9.727801 9.764737 9.726877 9.490121 9.757225 9.682763 9.582588 9.604366 9.730068 9.643032 9.573087 9.7312155
1367469_at 11.984191 12.089102 11.759197 11.94274 11.865968 11.924402 11.924062 11.881709 11.726512 11.667065 11.730269 11.932528
1367470_at 10.342798 10.356694 10.28445 10.11818 10.162601 10.134312 10.057839 10.093197 10.004618 9.979671 9.995187 9.984659
1367471_at 8.726093 8.848442 8.842695 8.933667 8.962509 8.858812 8.91968 8.933925 9.178067 9.186424 8.927428 9.044626
1367472_at 10.287383 9.9596815 10.011179 10.021754 10.074417 9.984429 10.069017 9.84091 9.943788 9.977484 9.905524 10.042559
1367473_at 9.9291935 10.018284 9.910199 9.984847 9.789082 9.879084 9.891282 9.860207 10.049338 9.9737625 9.846482 10.080578
1367474_at 9.850412 9.522754 9.606074 9.519892 9.532549 9.444225 9.4840145 9.43454 9.413176 9.308096 9.418726 9.491588
1367475_at 10.686533 10.4641905 10.362711 10.586523 10.515116 10.481228 10.4381895 10.541496 10.444813 10.448676 10.4229145 10.494982
1367476_at 11.029497 11.100791 10.978809 11.135576 10.977014 11.12688 11.12749 11.162183 11.206731 11.047392 10.942529 10.881121
1367477_at 9.997171 10.0732765 10.09482 9.931172 9.961752 9.898545 9.818951 10.006404 10.074929 9.951345 10.005612 9.977179
1367478_at 7.806445 7.7158113 7.934339 7.8881335 7.8732686 7.884154 7.816381 7.806973 7.8121996 7.85109 7.9147964 7.8063226
1367479_at 11.201231 11.155702 11.256252 11.268643 11.312469 11.237054 11.208983 11.243411 11.452897 11.311479 11.298925 11.394412
1367480_at 9.373788 9.332405 9.307696 9.426709 9.35235 9.312127 9.380048 9.457703 9.361075 9.394758 9.351712 9.453876
1367481_at 9.230118 9.215769 9.187996 9.223883 9.167346 9.265334 9.265264 9.33998 9.486176 9.514088 9.324115 9.419211
1367482_at 9.564759 9.488467 9.356881 9.554033 9.45841 9.5452585 9.567057 9.621431 9.776346 9.6533375 9.524434 9.688263
1367483_at 8.766951 8.838234 8.698234 8.69693 8.758461 8.952774 8.853014 8.711676 8.87196 8.982782 8.7243 8.805061
1367484_at 9.380568 9.210638 8.919387 9.242066 9.3152 9.202819 9.409637 9.475261 9.523809 9.426902 9.219272 9.507678
1367485_at 9.8138685 9.936092 9.786979 9.90868 9.9916725 10.116533 9.980878 10.035512 9.98777 9.906388 9.974707 9.994455
1367486_at 9.960501 9.510817 9.532657 9.640563 9.556956 9.474157 9.573183 9.772622 9.50047 9.523241 9.607798 9.79273
1367487_at 7.290598 7.620315 7.679592 7.659664 7.5666156 7.577414 7.6364427 7.5341153 7.594088 7.704482 7.4474287 7.6107407
1367488_at 8.3491125 7.890438 8.331157 7.8544745 8.072597 8.144758 8.047245 7.8644185 8.002182 7.899429 8.077698 7.914172
1367489_at 7.042237 6.601375 6.7512503 6.6494107 6.645852 6.612041 6.6905346 6.511424 6.385398 6.7687306 6.6475053 6.624506
1367490_at 7.2710733 7.163169 7.2966475 7.187355 7.2357874 7.1670914 7.2836175 7.127941 7.2086782 7.2016525 7.2525973 7.168487
1367491_at 9.021298 9.217541 9.019547 9.177321 9.239347 9.18326 9.189123 9.130771 8.956789 9.223469 9.283409 9.248819
1367492_at 8.83939 9.076157 8.948487 9.217605 9.091396 9.1617985 9.059967 9.073848 9.160761 9.19413 9.154518 9.01495
1367493_at 9.513576 9.389437 9.416092 9.492909 9.306109 9.35919 9.549303 9.444136 9.380395 9.312577 9.323064 9.351011
1367494_at 9.737922 9.789953 9.754452 9.833376 9.852005 9.869317 9.870029 9.932726 10.130212 9.996567 9.93655 10.129032
1367495_at 7.3868866 7.386822 7.295253 7.4449406 7.5278583 7.5808964 7.6073318 7.608616 7.658769 7.695982 7.446994 7.7046943
1367496_at 11.383032 11.365623 11.549081 11.377667 11.472372 11.499473 11.293909 11.305232 11.181496 11.2655735 11.402537 11.280912
1367497_at 8.819439 8.783592 8.689118 8.884152 8.721039 8.63757 8.753545 8.611901 8.648094 8.686444 8.564253 8.483109
1367498_at 9.076363 8.691089 8.984274 8.842221 8.874078 8.943316 8.818396 8.721869 8.734744 8.76479 8.658695 8.791976
1367499_at 8.168678 8.177971 8.290062 8.351519 8.189846 8.344332 8.288435 8.287989 8.343475 8.088432 8.418779 8.332327
1367500_at 10.24894 10.23276 10.150638 10.265985 10.274416 10.324076 10.423465 10.438924 10.581291 10.453117 10.201569 10.580293
1367501_at 8.727658 8.768957 8.775776 8.584947 8.662708 8.430301 8.415298 8.339292 8.4156685 8.368619 8.41909 8.354575
1367502_at 8.510839 8.353026 8.222687 8.1495695 8.391607 8.345501 8.499599 8.623204 8.692249 8.71987 8.622446 8.634029
1367503_at 10.931313 10.864501 11.010038 10.931323 10.870363 10.885825 10.948025 10.959404 10.962757 11.066522 11.003396 10.996178
1367504_at 7.849887 8.215199 8.151486 8.266306 8.215524 8.137068 8.219839 8.233813 8.297707 8.339727 8.30373 8.399151
1367505_at 8.107462 8.209699 8.117645 8.004414 8.168769 8.144646 8.133118 8.03022 8.101946 7.9686413 8.0731945 8.009159
1367506_at 9.956301 10.015462 9.954098 9.881381 10.007701 10.008611 9.784567 9.97618 10.045942 10.157516 9.964201 10.111183
1367507_at 7.0796766 7.2818522 7.0747876 7.356365 7.2089624 7.086014 7.12427 7.258455 7.5144086 7.38158 7.229461 7.4885087
1367508_at 9.036065 8.870405 8.712059 8.654528 8.647072 8.509814 8.723778 8.64098 8.777956 8.68274 8.609678 8.629023
1367509_at 9.441973 9.67472 9.557491 9.533047 9.640174 9.599525 9.794073 9.588163 9.806689 9.694483 9.630941 9.672144
1367510_at 10.116594 9.682522 9.75982 9.750868 9.811951 9.688048 9.691063 9.839208 9.749091 9.833914 9.703342 9.630575
1367511_at 8.748378 8.497396 8.368352 8.395144 8.446569 8.457522 8.424593 8.485556 8.319993 8.496301 8.4264145 8.371571
1367512_at 11.059225 10.967196 10.997206 10.944573 11.002369 11.129325 11.073928 11.029298 11.080187 11.040133 10.98081 11.063886
1367513_at 7.6297235 7.7377377 7.7199783 7.889628 7.862277 7.7797694 7.964637 7.9095936 7.688645 7.8079844 7.730941 7.6253514
1367514_at 7.840678 7.709731 7.761399 7.7139893 7.9245877 7.4977207 7.799903 7.7880697 7.649221 7.8659225 7.797064 7.848309
1367515_at 7.5724087 8.0258465 7.5993066 7.9969277 8.207491 7.977815 7.9731417 7.964762 8.00477 8.115158 7.6420712 8.001724
1367516_at 9.061964 8.944584 8.744617 8.94133 8.818654 8.908564 8.82201 8.92668 9.033703 8.8586645 8.879545 8.811392
1367517_at 7.898544 7.7252226 7.777325 7.8990917 7.986451 7.533916 7.473086 7.473043 7.5592823 7.528637 7.54515 7.4056892
1367518_at 8.487017 8.620022 8.573426 8.647638 8.621303 8.570459 8.593849 8.505241 8.474463 8.608129 8.41403 8.505401
1367519_at 8.624367 8.489244 8.528807 8.552902 8.42697 8.513428 8.448044 8.403418 8.439765 8.527253 8.503151 8.467371
1367520_at 9.920094 9.817888 9.862267 9.743773 9.767548 9.962246 9.864031 9.818137 9.963044 9.99309 9.876926 9.88163
1367521_at 6.8841643 6.779323 7.2691007 6.6964493 7.176476 6.981165 6.7839355 7.209761 7.022271 7.038417 7.2671595 7.0925527
1367522_at 9.263154 9.325712 9.232846 9.296569 9.301892 9.202628 9.302481 9.090458 9.257542 9.238924 9.26955 9.196002
1367523_at 8.599192 8.478518 8.303079 8.425782 8.372398 8.4221945 8.552193 8.784809 8.911053 8.977661 8.707808 8.984157
1367524_at 7.50936 7.474236 7.323491 7.3441305 7.593467 7.3312907 7.4240227 7.4263773 7.3588142 7.3280954 7.379086 7.3513393
1367525_at 9.088721 9.186506 9.351815 9.196235 9.316477 9.215574 9.253031 9.329481 9.401796 9.208252 9.21347 9.325446
1367526_at 9.013865 9.06264 8.8670225 8.86283 8.795153 8.7347355 8.940211 8.918655 9.050916 9.194337 9.04928 9.065656
1367527_at 8.507528 8.577953 8.290245 8.281957 8.436479 8.263777 8.147827 8.205446 8.026558 8.191188 8.279761 8.013278
1367528_at 8.710559 8.956573 8.906145 8.954832 8.89319 8.849423 8.834883 8.7388315 8.890259 8.914884 8.96945 8.738148
1367529_at 9.237617 9.260681 9.147887 9.341135 9.197835 8.980972 9.086418 9.283155 9.294939 9.269142 9.291715 9.182937
1367530_at 7.477078 7.35073 7.1638203 7.3594494 7.4338655 7.287702 7.1889906 7.216642 7.3588767 7.2810993 7.472332 7.427363
1367531_at 10.609297 10.634509 10.597906 10.669513 10.686702 10.618971 10.712156 10.661399 10.535808 10.558275 10.592657 10.714456
1367532_at 11.256267 11.107011 11.201621 11.227836 11.263624 11.308346 11.163106 11.180637 11.226222 11.112859 11.149933 11.170503
1367533_at 8.510454 8.353507 8.450618 8.129459 8.466467 8.454416 8.465886 8.4931135 8.340309 8.496529 8.519171 8.326749
1367534_at 7.552451 7.202408 7.1305037 7.18779 7.357945 7.4013367 7.375866 7.294012 7.3033714 7.3283787 7.4432735 7.22014
1367535_at 9.044545 9.007434 8.956814 8.91761 8.844311 8.920972 9.020752 8.992587 8.932957 8.932027 8.809568 8.956022
1367536_at 7.779375 8.014227 7.5032067 7.7482753 7.6760764 7.7162404 7.9034863 7.75009 7.825091 7.9466033 7.7371197 7.9754195
1367537_at 8.272591 7.5069356 7.533035 7.4106436 7.6430135 7.606683 7.988779 7.7669835 7.5803914 7.7248435 7.567298 7.621136
1367538_at 7.116887 6.976106 7.0416007 7.0702176 7.2040563 7.2903104 6.9528694 7.0801497 7.1643853 6.7045517 7.109639 6.595788
1367539_at 8.625658 8.65339 8.554306 8.446702 8.551673 8.399413 8.545295 8.579062 8.4369545 8.116434 8.2190695 8.226486
1367540_at 7.9934387 7.3670387 7.714847 7.306324 7.692866 7.678952 7.4299073 7.7579384 7.718718 7.790307 8.059499 7.7549577
1367541_at 7.974603 7.8191767 7.2884955 7.630962 7.712867 7.6079454 7.997197 7.6068406 8.056042 8.004889 7.993573 8.07279
1367542_at 8.491659 7.969006 7.884343 8.099176 8.06783 8.217163 8.242933 8.145058 8.017529 8.15824 8.111971 8.05884
1367543_at 9.203687 8.647234 8.621788 8.435196 8.399969 8.497883 8.500754 8.625757 8.560818 8.548656 8.367073 8.272493
1367544_at 7.186393 7.0540495 6.7201724 6.8621435 6.9811454 6.8725624 6.7336726 7.096773 6.954896 6.923597 6.831004 6.9145894
1367545_at 7.324836 6.7437987 6.7160435 6.548955 6.9903736 7.3269253 7.0394626 7.2050204 6.9544377 7.149314 6.918527 6.9594493
1367546_at 10.435573 10.031865 10.095279 10.1138315 10.2545395 10.297267 10.37219 10.433623 10.36077 10.406723 10.294313 10.33083
1367547_at 8.093096 7.8204985 7.6327925 7.946081 7.813487 7.674037 7.8179183 7.689377 7.7087555 7.70379 7.609155 7.6256537
1367548_at 8.318099 8.4785185 8.461592 8.556222 8.494965 8.510784 8.485491 8.430023 8.534539 8.440143 8.518407 8.29933
1367549_a_at 10.756854 10.741747 10.839033 10.759927 10.729889 10.671038 10.659881 10.576701 10.509813 10.475107 10.482038 10.646492
1367550_a_at 8.894693 8.805686 8.218205 8.312135 8.473567 8.472856 8.792256 8.656547 8.773386 8.643219 8.476228 8.501812
1367551_a_at 9.468984 9.106526 8.799573 8.867209 9.158287 9.00655 8.995369 9.19135 9.270665 9.315819 9.1333275 9.264157
1367552_at 4.664695 4.419991 4.4637833 4.5432496 4.4454746 4.6006584 4.4096336 4.467661 4.4782023 4.5007296 4.4112453 4.51266
1367553_x_at 12.868152 12.041388 12.828012 13.120196 12.288987 12.829579 13.101941 12.775806 12.891492 13.114149 12.736578 12.443183
1367554_at 3.8942287 3.877352 3.951128 4.163945 4.077335 4.03828 4.0782547 4.1191893 3.8604984 4.07176 4.025172 4.072961
1367555_at 14.6967125 14.728162 14.696714 14.72809 14.72809 14.728162 14.706564 14.66963 14.684751 14.711564 14.701849 14.6708145
1367556_s_at 14.615129 14.608707 14.593051 14.59626 14.55304 14.569642 14.570789 14.54803 14.552146 14.519113 14.54803 14.485598
1367557_s_at 13.151495 12.777567 13.088061 12.944602 12.917029 12.914814 12.818085 13.084315 12.901503 13.024612 13.052041 13.1272955
1367558_x_at 3.2712133 3.2249866 3.2635791 3.1189082 3.238513 3.1296031 3.2365875 3.111044 3.213684 3.2093685 3.202238 3.0167484
1367559_at 12.906423 12.9719305 12.898746 12.883023 12.789953 12.902034 12.685069 12.782019 12.806859 13.009105 12.919985 12.965246
1367560_at 12.083348 12.305663 12.167949 12.121998 12.168869 12.093748 12.269604 12.249301 12.194563 12.403984 12.334032 12.448914
1367561_at 12.485543 12.6226635 12.583677 12.645707 12.603555 12.748163 12.728039 12.704202 12.789454 12.758507 12.727678 12.808326
1367562_at 9.393642 8.58658 8.534115 8.97509 8.510503 8.603178 9.029962 8.503364 8.568632 8.453957 8.559573 8.592396
1367563_at 8.817782 8.93888 9.219847 9.146514 8.971889 9.173968 9.24881 9.035291 9.006696 9.117311 9.118071 8.954504
1367564_at 6.0342746 6.025076 6.1906533 6.003989 5.876291 5.9198494 6.092851 5.8619676 5.981912 6.096599 5.9360814 5.982677
1367565_a_at 13.868349 13.8894415 13.771679 13.847873 13.84196 13.75747 13.834927 13.834717 13.845532 13.766079 13.779176 13.783228
1367566_at 4.2311983 4.174382 4.3173695 4.119049 4.011114 4.1349106 4.177951 4.1397467 4.104043 4.239231 4.16675 4.1956496
1367567_at 11.948156 11.882464 11.86497 11.912468 11.860486 11.893125 11.977347 12.108053 12.027728 12.198261 11.98492 12.443445
1367568_a_at 8.885122 8.505971 9.064057 9.06873 9.296097 9.142483 9.068834 9.416446 9.212784 9.262248 9.324342 9.374482
1367569_at 11.926506 12.027121 11.784385 11.77917 11.863355 11.802882 11.93252 12.000949 11.996908 12.137149 11.985894 12.049092
1367570_at 7.903553 6.8036923 6.6054263 7.5771284 7.2784514 7.3272343 7.3476834 7.0911303 6.8987985 7.5343337 7.38936 7.906535
1367571_a_at 5.0420685 5.368576 5.5511885 5.35896 5.2435036 5.222786 5.4776897 5.321816 5.4011784 5.4323845 5.255124 5.396348
1367572_at 4.9993668 5.093484 5.1818604 5.167717 5.007702 5.264859 5.213011 5.2762938 5.1976027 5.1749005 4.911753 5.194475
1367573_at 12.31658 12.375009 12.407976 12.316207 12.290806 12.321535 12.509796 12.489456 12.436112 12.563562 12.557016 12.597008
1367574_at 8.907287 7.9362297 8.478474 8.791122 8.535672 8.605358 8.933936 8.645042 8.608687 8.750835 8.667573 8.801498
1367575_at 11.152593 11.4333935 11.670092 11.564319 11.448146 11.418675 11.382276 11.429628 11.379068 11.362562 11.396958 11.306688
1367576_at 13.668825 13.785366 13.804496 13.575769 13.4401865 13.769761 13.487814 13.654235 13.588029 13.532161 13.672509 13.635254
1367577_at 6.9659734 6.89084 6.750446 7.29628 6.5350657 7.090684 7.5462375 7.1275353 7.1012783 7.9950147 6.0516105 6.951731
1367578_at 10.448609 10.306051 10.5294285 10.558487 10.343332 10.398308 10.511017 10.433725 10.650978 10.709723 10.48439 10.634639
1367579_a_at 11.465543 11.310231 10.966315 11.259004 11.111518 11.155126 11.373163 11.439761 11.279211 11.190268 11.569827 11.585381
1367580_at 11.528021 11.496645 11.589456 11.437377 11.354471 11.409766 11.455471 11.540274 11.467708 11.516056 11.546544 11.702041
1367581_a_at 5.789221 5.9719863 5.5981607 6.2734957 6.3513446 5.656228 5.914907 5.94907 5.900338 6.19436 6.0964513 5.761097
1367582_at 11.64525 11.7389345 11.722117 11.6613 11.667611 11.67633 11.805252 11.77668 11.899315 11.786341 11.760792 11.913255
1367583_at 13.549462 13.530131 13.393651 13.343801 13.363763 13.370592 13.486175 13.452896 13.439209 13.399997 13.423634 13.420219
1367584_at 8.011152 7.6413803 7.9861746 8.316645 8.050934 7.9895267 8.335894 8.238738 8.1615505 8.15654 8.266419 8.206035
1367585_a_at 11.218664 10.764724 11.061743 10.873982 11.229197 10.711769 10.994445 10.9964 10.89341 10.631715 10.642105 10.588823
1367586_at 13.038073 12.924272 13.094828 13.039799 12.97152 12.785409 12.755471 12.982646 12.821187 12.968839 12.908066 13.042074
1367587_at 3.4369543 3.7798805 3.733501 3.7377791 3.563205 3.6629443 3.4904797 3.5910707 3.5299187 3.738816 3.6669438 3.6375852
1367588_a_at 11.691418 11.731218 11.649828 11.725313 11.689375 11.727342 11.707301 11.87574 11.8600445 11.935996 11.798513 11.970855
1367589_at 9.541367 9.239999 9.29633 9.194891 9.360036 9.093165 9.228568 9.181354 9.032218 9.383827 9.3029585 9.319224
1367590_at 10.851166 11.101648 10.978981 11.039503 10.90263 11.117366 10.972437 11.134452 11.054057 11.269222 11.127156 11.437195
1367591_at 10.249314 10.105702 10.03898 9.935862 9.942054 9.920511 10.022215 10.051163 9.935855 10.078667 9.987422 9.925066
1367592_at 3.2845838 3.5573304 3.4492583 3.50162 3.4290113 3.5760949 3.463291 3.4953403 3.3812363 3.5030117 3.5039344 3.583695
1367593_at 8.958286 8.641204 8.372523 8.054206 8.738675 8.69562 8.606478 8.502885 8.6823635 8.221142 7.3228374 8.171347
1367594_at 9.166935 9.203222 9.342872 9.336683 9.161581 9.225697 9.435558 9.2736435 9.210058 9.145008 9.294865 9.082714
1367595_s_at 13.677087 13.663939 13.650228 13.742725 13.685849 13.7370825 13.718141 13.720457 13.808745 13.737316 13.677947 13.765238
1367596_at 12.320443 12.48565 12.38606 12.327619 12.354278 12.377208 12.455527 12.4795 12.479701 12.518543 12.513594 12.588436
1367597_at 12.159781 12.024965 12.005498 12.017713 11.934791 11.937121 12.11284 12.081963 12.096464 12.183051 12.126948 12.225944
1367598_at 14.141625 14.208946 14.208473 14.178205 14.185615 14.177428 14.083949 14.072448 14.101572 14.074177 14.053073 14.005461
1367599_at 11.97007 12.111824 12.183888 12.188548 12.246007 12.201234 12.210167 12.336241 12.273453 12.348895 12.378462 12.421985
1367600_at 5.3094773 5.55309 5.5902624 5.864709 5.648097 5.588262 5.5422993 5.6461163 5.7058535 5.412925 5.664014 5.797371
1367601_at 8.568781 8.208748 8.117979 8.17585 8.101112 8.441261 8.436582 7.639742 8.612221 7.8718204 8.569138 7.756154
1367602_at 9.355753 9.017532 9.117057 9.303777 9.003095 9.244604 9.349061 8.578804 9.564244 8.778136 9.544688 8.70099
1367603_at 11.311794 11.4832735 11.386697 11.383806 11.37246 11.297226 11.369036 11.552788 11.565504 11.69501 11.413468 11.742558
1367604_at 11.271077 11.195486 11.090393 11.277412 11.25888 11.209713 11.444439 11.638587 11.380003 11.55678 11.675476 11.802235
1367605_at 11.226113 10.900727 10.86234 11.081532 10.871966 11.042979 11.0424185 11.019776 11.115631 11.067691 11.057606 11.124489
1367606_at 12.279787 12.341262 12.291203 12.245868 12.230975 12.238498 12.356978 12.366627 12.333664 12.396459 12.343869 12.549387
1367607_at 12.585701 12.624263 12.594415 12.6289835 12.597132 12.659786 12.6916485 12.647872 12.678583 12.619546 12.710271 12.671075
1367608_at 5.0509434 5.3596687 5.2866263 5.2923307 5.0686855 5.1797295 5.260827 5.162348 5.2911034 5.3131876 5.291026 5.4006643
1367609_at 12.289601 11.919702 11.431483 12.0423975 11.731497 11.212932 11.82934 11.5197525 12.094021 11.4252205 11.7296915 11.234529
1367610_at 12.648595 12.471686 12.357846 12.376292 12.332964 12.418594 12.541114 12.605202 12.476725 12.573384 12.593654 12.590599
1367611_at 5.0124707 5.374091 5.4098377 5.2196465 5.2646904 5.4649916 5.2840924 5.3133507 5.1202173 5.256972 5.3907743 5.3007817
1367612_at 13.924 14.1557665 14.036707 14.136637 14.065556 14.074897 14.001172 14.035828 14.131345 14.082412 14.056065 14.112225
1367613_at 13.089995 12.955929 12.8427105 12.942442 12.889662 12.878632 12.820309 12.938408 12.936747 12.94716 12.918304 12.981249
1367614_at 7.895872 6.78385 7.140529 7.6297026 7.608531 7.639609 7.397502 7.724954 7.36744 7.50304 7.6288347 7.8114843
1367615_at 4.227164 4.374898 4.265719 4.228656 4.2572427 4.3043146 4.162483 4.2142124 4.101718 4.240143 4.4254446 4.199561
1367616_at 4.4751396 4.455364 4.571252 4.6100206 4.578825 4.5674314 4.56019 4.7407885 4.3956995 4.5103264 4.689604 4.579833
1367617_at 9.902337 9.236363 9.465335 9.601786 9.499805 9.526114 9.773602 9.648779 9.720807 9.930311 9.879456 10.048825
1367618_a_at 11.189002 11.10829 10.991134 11.110142 11.095622 11.032557 11.28679 11.2847185 11.202032 11.413594 11.288912 11.426158
1367619_at 12.855474 13.00504 12.757777 12.986873 12.988757 12.870741 12.860424 12.834144 12.899334 12.922753 12.876355 12.972602
1367620_at 12.861098 12.653968 12.819413 12.756396 12.74816 12.742589 12.7712965 12.789232 12.758463 12.749988 12.813396 12.764377
1367621_at 8.34801 8.574425 8.510811 8.457074 8.442604 8.404651 8.4918585 8.339907 8.413852 8.479902 8.474533 8.488609
1367622_at 12.492633 12.405692 12.409404 12.400772 12.390878 12.435424 12.287668 12.45336 12.474725 12.49396 12.473976 12.486712
1367623_at 12.050671 12.216278 12.162961 12.14202 12.113511 12.182343 12.144732 12.227161 12.322211 12.415494 12.298111 12.373273
1367624_at 11.320617 10.895521 10.681937 10.719654 10.772424 10.769771 10.860174 11.05731 10.64643 11.139851 10.733177 11.104263
1367625_at 13.238771 13.245669 13.244944 13.178412 13.23434 13.286811 13.252688 13.289827 13.218515 13.313006 13.283066 13.35831
1367626_at 4.92747 4.998785 5.0635395 5.0581527 5.020832 5.1712284 5.038818 5.052852 4.999913 5.0492983 4.9484196 5.22503
1367627_at 7.9452133 8.11676 8.191648 8.47223 8.464098 8.477025 8.760246 8.392178 8.473258 8.374804 8.062642 8.545776
1367628_at 6.0157046 6.4095693 6.4262543 6.6775894 5.99212 6.923097 6.9016213 6.8290753 6.8469834 6.697737 6.7742534 6.58503
1367629_at 11.997755 12.259336 12.307443 12.291754 12.354474 12.218377 12.175532 12.266348 12.274702 12.300444 12.343364 12.371354
1367630_at 12.260721 12.4293785 12.351754 12.348054 12.412406 12.341058 12.451844 12.540073 12.556211 12.590056 12.515138 12.587683
1367631_at 6.5375237 6.178542 5.5212374 7.345208 7.1525683 6.2723904 5.8072424 5.9117613 6.284302 6.0038586 6.301242 5.7674694
1367632_at 10.629801 10.055765 10.256831 10.485247 10.752333 10.315948 10.546569 10.884947 10.473387 10.334841 10.363242 10.479105
1367633_at 9.435185 9.448486 9.620716 9.863285 9.97542 9.500358 9.638771 10.107886 9.484777 9.822307 9.703637 9.839279
1367634_at 12.599335 12.471975 12.4838295 12.452772 12.445927 12.471858 12.518153 12.554432 12.576115 12.522168 12.512006 12.610342
1367635_at 12.72302 13.023839 13.030912 12.992655 12.96556 12.896194 12.874368 12.851104 12.932525 12.912562 12.956438 12.958491
1367636_at 8.288736 7.6696415 7.759737 7.8266044 7.6676564 7.6836452 7.835678 7.7438307 7.6960883 7.7177296 7.9127502 7.6729198
1367637_a_at 11.175718 11.055397 10.917018 10.992948 11.075289 10.998142 11.024715 11.047583 10.933523 11.035282 10.874447 11.004848
1367638_at 9.668088 9.393613 9.554315 9.458129 9.499041 9.319002 9.466428 9.47795 9.399131 9.459482 9.596797 9.59578
1367639_a_at 12.457692 12.779952 12.609624 12.606429 12.72125 12.6865 12.634267 12.80594 12.715528 12.740542 12.670671 12.819235
1367640_at 12.489515 12.706862 12.605211 12.547161 12.505647 12.546863 12.537602 12.638939 12.640271 12.6326885 12.670067 12.705696
1367641_at 13.481753 13.540989 13.537496 13.4505205 13.439428 13.543331 13.491081 13.57543 13.534144 13.612547 13.558449 13.686772
1367642_at 11.050512 10.990803 11.053238 10.901285 10.949329 11.048068 10.97366 11.140864 10.926371 11.127734 11.071952 11.110708
1367643_at 11.650274 11.484709 11.69413 11.653553 11.61622 11.78775 11.773914 11.8625965 11.861997 11.985187 11.955899 11.963122
1367644_at 7.599865 6.96003 7.2483444 7.145774 7.2413554 6.821756 7.1676936 7.0432944 7.0913234 7.110583 7.256913 7.190174
1367645_at 12.850741 12.780869 12.719707 12.708133 12.718635 12.727869 12.852766 12.878974 12.84849 12.918061 12.861212 12.946568
1367646_at 12.479121 12.291014 12.277033 12.421579 12.547315 12.25674 12.292576 12.601795 12.11156 12.346817 12.501859 12.535279
1367647_at 14.075146 14.208554 14.157944 14.2275505 14.230919 14.190295 14.185895 14.186919 14.225647 14.188812 14.152558 14.222544
1367648_at 6.07485 5.8600693 6.476336 6.309864 6.174236 6.4353704 6.5583873 5.9679337 6.3267717 6.5922546 6.8140635 6.6568866
1367649_at 6.7559276 6.1553864 6.1897407 6.5121336 6.3677545 6.405381 6.2134194 6.1999493 6.386237 6.3739176 6.125881 6.461512
1367650_at 6.8116775 6.5419292 6.461384 6.6075363 6.424787 6.5856924 6.3507814 6.4603624 6.4516306 6.366215 6.389979 6.315177
1367651_at 10.261068 10.208838 10.255477 10.325194 10.327589 10.363166 10.537029 10.580257 10.302052 10.602582 10.670409 10.737426
1367652_at 9.314072 9.391759 9.616402 9.5175 9.989515 10.21663 9.8196945 9.726368 9.760027 9.319691 9.387447 9.527203
1367653_a_at 12.307749 12.227625 12.337455 12.464961 12.367652 12.291186 12.232632 12.366468 12.306858 12.245811 12.24014 12.243405
1367654_at 8.737144 8.600256 8.566069 8.566735 8.533132 8.580842 8.427343 8.447163 8.292362 7.771291 8.448351 7.7136984
1367655_at 8.249359 7.8312798 8.005683 8.184477 8.1361475 8.372974 8.1746235 8.271167 8.420358 8.190691 8.144104 8.400917
1367656_at 10.895101 10.763986 10.765187 10.748269 10.771701 10.85737 10.77774 10.842656 10.861853 10.97872 10.904903 10.956829
1367657_at 12.22739 12.479795 12.462185 12.645549 12.561737 12.521297 12.542624 12.572713 12.602041 12.418382 12.466219 12.813673
1367658_at 6.5687695 6.518701 6.583308 6.352579 6.464855 6.33853 6.359392 6.290493 6.4139786 6.364071 6.509214 6.180831
1367659_s_at 10.738404 11.089803 10.863206 10.932073 11.099202 10.705192 10.749082 11.066157 10.871686 11.586689 11.213086 11.793401
1367660_at 6.3340178 6.215379 6.16771 6.2394323 6.1031036 6.4750314 6.3302007 6.5259595 6.397596 6.481764 6.5877876 6.504632
1367661_at 7.1193724 6.2943244 6.8135076 7.251174 7.1440535 7.2627673 7.5505886 7.3752384 7.255167 7.0337353 7.3875356 7.370326
1367662_at 12.555184 12.4696245 12.513348 12.6555195 12.592142 12.422357 12.469096 12.485351 12.581905 12.513012 12.418311 12.403588
1367663_at 11.673759 11.67768 11.652891 11.626033 11.50778 11.688074 11.783282 11.802032 11.818001 11.850942 11.777342 11.996691
1367664_at 4.5713935 4.313853 4.5563593 4.2964535 4.3792663 4.466239 4.404213 4.441062 4.2668996 4.380071 4.3161006 4.337556
1367665_at 3.9663584 4.4666724 4.5219812 4.3621726 4.570073 4.476129 4.5054054 4.611682 4.305468 4.400834 4.4678597 4.2449903
1367666_at 9.870028 9.594507 9.276324 9.372416 9.443699 9.42856 9.254675 9.471527 9.51516 9.29231 9.344908 9.271337
1367667_at 11.900084 11.8992605 11.813808 11.837346 11.870559 11.859302 12.178526 12.35399 12.090676 12.632983 12.062932 12.59994
1367668_a_at 6.7656655 6.6861143 6.5954943 7.02485 7.0509353 6.8878465 7.395106 6.8230205 7.1247416 6.9098063 6.9273233 6.966378
1367669_a_at 9.867993 9.844343 9.795574 9.979748 10.099502 9.809655 9.751887 9.897264 9.935054 9.852661 9.811452 9.951331
1367670_at 10.830977 10.536707 10.341312 10.519012 10.485644 10.372773 10.471854 10.5287895 10.41875 10.559601 10.473895 10.574273
1367671_at 9.445153 9.119807 9.350365 9.337502 9.203656 9.297345 9.36588 9.304082 9.381419 9.382087 9.397163 9.379305
1367672_at 11.980923 11.800878 11.67435 11.746858 11.704791 11.602899 11.707028 11.764467 11.688671 11.88527 11.771914 11.869137
1367673_at 11.00484 10.757557 10.446522 10.729229 10.533228 10.610879 10.591556 10.405559 10.515383 10.541096 10.495955 10.200063
1367674_at 9.403012 9.209806 9.250537 9.427932 9.309557 9.293685 9.342619 9.205973 9.166869 9.329229 9.309779 9.440897
1367675_at 8.944586 8.987036 9.088032 9.092581 9.046949 8.935174 9.021225 9.081115 9.182439 9.128546 9.103992 9.186773
1367676_at 8.509298 6.9687853 7.2166667 7.012589 6.7432714 7.3816338 7.0694933 7.2861123 7.0783305 6.714056 6.7777863 6.4412217
1367677_at 11.694517 11.548995 11.643115 11.906529 11.620027 11.674639 11.703735 11.551788 11.7698765 11.723745 11.696729 11.609989
1367678_at 10.966494 11.048077 11.3288965 11.143891 11.26039 11.049398 10.907002 10.898916 10.932727 11.189004 10.9965725 11.056495
1367679_at 10.071093 9.620179 10.4364605 10.270502 10.404643 10.159504 10.558083 10.396689 10.682236 10.232858 10.115312 10.170791
1367680_at 12.14832 12.1712475 12.090453 12.121485 12.085391 12.053645 12.100802 12.072717 11.942408 12.078062 12.1814785 12.165426
1367681_at 10.10668 10.028683 10.073212 10.217471 10.053042 10.100019 10.275172 9.997734 10.19318 10.1879425 10.200005 9.978775
1367682_at 6.596404 6.504632 6.780045 6.6585455 6.659775 6.8639145 6.793975 6.9154735 6.854112 6.523538 6.839706 6.728765
1367683_at 9.916454 9.966271 9.745466 10.135262 10.088415 9.9714985 9.814755 9.83104 10.029964 9.975528 9.994557 9.862997
1367684_at 4.1594224 4.159644 4.197016 4.2154446 4.4437103 4.3184304 4.0914245 4.3801785 4.3305783 4.3875375 4.4676127 4.293784
1367685_at 12.286607 12.304453 12.150396 12.135868 12.200515 12.165078 12.270762 12.334893 12.318882 12.306152 12.178064 12.376453
1367686_at 11.802191 12.0624485 12.083649 12.00326 12.045922 12.064598 11.695105 11.952537 11.827243 11.704251 11.715944 11.96939
1367687_a_at 8.8097315 8.345222 8.258452 8.593674 8.511208 8.447684 8.632027 8.394874 8.229115 8.37303 8.468396 8.510069
1367688_at 8.356255 8.213926 8.106433 8.223696 8.286991 8.119733 8.404697 8.362162 8.298335 8.531435 8.2927475 8.670008
1367689_a_at 7.222926 7.262856 7.247318 7.429617 7.5454187 7.416741 8.812721 9.908798 8.091435 10.264524 10.3161125 10.656054
1367690_at 11.575213 11.639359 11.591318 11.535394 11.596688 11.399545 11.627254 11.558945 11.712416 11.723109 11.594774 11.716442
1367691_at 11.007552 11.384825 11.352103 11.033589 11.33105 11.395567 11.225262 11.602232 11.400354 11.618549 11.413603 11.939333
1367692_at 3.751428 3.7159967 3.8009262 3.817357 3.7617383 3.660245 3.727687 3.786479 3.7344463 3.741922 3.92339 3.960124
1367693_at 10.005754 9.986888 10.063344 10.095685 9.972161 10.177813 10.102375 10.070869 10.055785 10.030777 10.000866 10.287353
1367694_at 11.124913 11.190798 11.230675 11.048665 11.173201 11.07369 11.117364 11.275323 11.007325 11.342012 11.217952 11.517479
1367695_at 12.086217 12.313493 12.297261 12.411544 12.287912 12.225 12.1929245 12.239364 12.341984 12.051592 12.143296 12.194789
1367696_at 8.275381 7.9900885 8.220509 8.534614 8.296747 8.558564 8.521249 8.670325 8.721172 8.691255 8.581737 8.910315
1367697_at 10.689774 10.261853 10.323943 10.128145 10.226386 10.350222 10.295565 10.252685 10.13851 10.214656 10.174223 10.35228
1367698_a_at 9.136441 9.002213 8.628498 8.958433 9.046574 8.679582 9.035048 9.05861 8.9920225 8.955294 8.820609 9.14576
1367699_at 6.8535047 6.1036444 6.205951 6.271107 6.4492884 6.5550966 6.6496725 6.511769 6.758963 6.5597167 6.6441355 6.532513
1367700_at 4.032427 4.1489 4.0776677 4.0323973 4.149361 4.4086313 4.3999434 4.33821 4.2191644 4.048478 4.187017 4.2300243
1367701_at 7.065961 6.482003 6.3305354 6.750784 6.7042274 6.9576774 7.0217824 6.910816 6.8189435 6.7620587 7.198847 6.7797956
1367702_at 12.477117 12.562817 12.602185 12.398627 12.452842 12.400633 12.186093 12.224206 12.172727 12.212067 12.155013 11.970443
1367703_at 3.8853152 3.7982097 3.9889445 4.124648 3.9018292 4.0834513 3.994144 4.0211973 3.886916 4.0742683 3.9158027 4.0497017
1367704_at 8.847268 8.831676 8.697624 8.6728525 8.674722 8.573935 8.63059 8.680558 8.56704 8.482574 8.760574 8.647224
1367705_at 8.741314 8.586191 8.398556 8.3280525 8.595603 8.4724245 8.465125 8.505424 8.650542 8.582696 8.38226 8.280197
1367706_at 11.039735 10.8475 10.764909 10.7948885 10.618009 10.795594 10.745403 10.671935 10.684456 11.006675 10.774113 10.721458
1367707_at 10.008126 9.473127 9.524957 9.210003 9.306109 9.333068 9.266197 9.563876 9.485836 8.8202 10.05558 9.618844
1367708_a_at 11.012972 11.015764 10.935329 10.525 10.786188 10.746291 10.647779 11.0796795 11.146389 10.69738 11.5276985 11.206413
1367709_at 9.383773 9.437179 9.368587 10.301321 9.87731 9.662785 10.11433 9.815554 10.331697 9.726153 9.54372 9.612813
1367710_at 10.07553 10.311748 10.330969 10.447086 10.292363 10.369167 10.486546 10.650674 10.650345 10.660649 10.668362 10.80456
1367711_at 11.1107435 11.260045 11.040923 11.122496 11.167318 11.09941 11.122651 11.191359 11.145174 11.19158 11.232378 11.339958
1367712_at 6.638939 5.9549975 6.095124 6.3739734 6.2999 6.476942 6.848672 6.43326 6.454622 6.9709845 6.819884 7.082459
1367713_at 9.24162 9.044664 9.059884 9.094526 9.220145 9.109524 9.249709 9.281924 9.260197 9.35989 9.304419 9.405093
1367714_at 7.321274 7.386333 7.5729084 7.443695 7.475652 7.2365036 7.5142097 7.1181154 7.61125 7.398164 7.6006527 7.412558
1367715_at 10.340691 10.225634 10.099162 10.2493 10.121412 9.995966 10.580031 10.86641 10.335863 10.749508 10.739953 10.969904
1367716_at 8.329521 8.452002 8.398489 8.359455 8.276747 8.391518 8.22072 8.321634 8.149401 8.262913 8.170219 8.108612
1367717_at 12.773466 12.6899 12.706449 12.65492 12.712681 12.81909 12.826259 12.872589 12.85515 12.935821 12.785391 12.875719
1367718_at 9.099833 8.357729 8.273617 8.37817 8.302706 8.3811655 8.318835 8.1975975 8.3449335 8.245223 8.504268 8.2094
1367719_at 9.676425 9.784119 9.768279 9.679178 9.808228 9.8949 9.836165 9.752092 9.632608 9.634697 9.688639 9.710198
1367720_at 11.343603 11.25845 11.23187 11.4056635 11.237957 11.154406 11.211397 11.162975 11.174195 11.418925 11.500516 11.060775
1367721_at 11.466981 10.759129 10.974485 11.081161 11.159384 11.29625 11.292114 10.99968 11.341959 10.892733 10.882739 11.020178
1367722_at 7.2639837 6.886743 7.2529535 7.081158 7.0223722 7.0853944 7.3223524 7.157822 7.0439076 7.348121 7.3706527 7.6569133
1367723_a_at 8.061304 7.7936997 7.8380723 7.9767423 7.984676 8.018818 8.037604 8.023041 8.007987 7.7758446 7.8570247 8.2139225
1367724_a_at 10.240191 10.282676 10.370554 10.420414 10.452356 10.359223 10.427112 10.494009 10.552833 10.456571 10.26192 10.528955
1367725_at 8.000208 8.035301 8.045849 7.4640355 8.307914 7.988463 7.392959 7.7431393 7.9114113 7.9553294 8.007771 7.6253715
1367726_at 6.693875 6.807851 6.672541 6.7759156 6.738765 6.739536 6.998569 6.668666 6.7354274 6.530517 6.622798 6.6497974
1367727_at 8.165176 7.893562 7.9957986 8.023533 8.026575 8.002058 7.851179 7.9928174 7.862622 8.144293 8.095091 8.13711
1367728_at 7.7321916 8.187229 7.7578015 8.086391 8.169278 8.2163105 7.898122 8.127354 7.9597974 7.9923906 7.9784884 7.8006563
1367729_at 11.608799 11.757184 11.485172 11.826209 11.8061285 11.825407 11.551978 11.354436 11.5698395 10.647845 10.738977 10.6006155
1367730_at 9.731966 9.940287 9.806483 9.810608 9.828736 9.711247 9.564234 9.660924 9.52642 9.585675 9.422663 9.63317
1367731_at 8.398363 8.012139 7.867868 8.186281 8.047566 8.142476 7.8028464 8.19102 7.8636737 8.166445 7.819327 8.108269
1367732_at 9.194564 8.912269 8.583693 8.953224 8.826138 8.764828 8.911124 8.844954 8.919809 8.90963 8.72122 8.789246
1367733_at 7.050703 7.4370136 7.1777143 7.2869415 6.95971 7.375198 7.2098317 7.400098 6.499169 7.1945944 7.7080574 7.2032223
1367734_at 7.69732 7.7612677 7.8634872 7.8638573 7.9849954 7.9972777 8.2051525 8.082376 8.241308 8.265792 7.8833227 8.236609
1367735_at 12.093284 11.860196 12.013535 11.40815 11.832683 11.680704 11.770962 11.953766 11.692121 12.0198555 11.949334 11.96536
1367736_at 9.57746 9.660163 9.366814 9.343549 9.380942 9.414932 9.308167 9.474591 9.384322 9.161967 9.249018 9.249238
1367737_at 10.728056 10.566557 10.811608 10.791003 10.737627 10.678096 10.872205 10.890177 10.788377 10.88658 10.983557 11.058933
1367738_at 7.2542377 6.7504683 6.617566 7.0607953 6.868748 6.801911 6.9335065 6.8498693 6.968768 6.7636003 6.738369 6.8720503
1367739_at 4.6133404 4.509371 4.6036034 4.3940096 4.4996414 4.467132 4.599304 4.475868 4.4713287 4.459133 4.5341167 4.442885
1367740_at 6.50406 6.3746862 6.3084197 6.7171507 6.5093822 6.732807 6.537058 6.588663 6.734274 6.5597167 6.601983 6.73194
1367741_at 10.6195545 10.41249 11.05545 9.943478 10.663397 10.83141 10.484838 9.997853 10.340655 10.267376 10.11811 9.9569435
1367742_at 5.589834 5.6206455 5.375148 5.422372 5.2813087 5.532248 5.5697184 5.6244144 5.594276 5.3944597 5.3132057 5.235919
1367743_at 6.862432 6.6475296 6.341129 6.474517 6.283174 6.649242 7.0629063 6.649995 6.853438 6.682941 6.4860163 7.0579967
1367744_at 6.243689 6.364351 6.3315806 6.3391986 6.3375993 6.262246 6.396039 5.920474 6.0036707 6.0460753 6.2436953 5.8406053
1367745_at 8.625037 8.53445 8.501772 8.5942135 8.399698 8.473591 8.489707 8.256145 8.508378 8.464368 8.579198 8.227653
1367746_a_at 8.66185 8.1127205 8.566235 8.472783 8.424709 8.568754 8.5452585 8.798651 8.383242 8.6217785 8.510157 9.237144
1367747_at 8.330967 8.453184 8.280939 8.461945 8.382074 8.491177 8.502995 8.407032 8.472402 8.47468 8.124691 7.868518
1367748_at 9.816274 9.577359 9.275358 9.758819 9.401748 9.472758 9.563734 9.574823 9.612064 9.362722 9.441706 9.329259
1367749_at 4.1926107 3.4530554 3.4346611 3.455841 3.501888 3.3486722 4.087103 4.209093 4.0815268 3.297462 4.0444098 3.3202105
1367750_at 9.294129 9.226725 8.918673 9.083147 9.245441 8.935316 9.074593 8.769022 8.895258 8.872588 8.789494 8.789074
1367751_at 7.7991085 8.219993 7.8453674 7.8394246 8.028858 7.937885 7.9190283 7.9128666 8.097064 8.059122 7.780588 8.165465
1367752_at 9.071859 8.7388525 8.516316 8.670735 8.544705 8.656187 8.702648 8.6753435 8.7030115 8.734578 8.723943 8.89162
1367753_at 7.9672065 7.2942843 7.4139132 7.296488 7.2578015 7.252093 7.507923 7.4061556 7.3455205 7.0979824 7.185896 7.1855617
1367754_s_at 10.525647 10.465753 10.499675 10.49895 10.279746 10.472434 10.564719 10.26683 10.507537 10.740278 10.5995245 10.747916
1367755_at 13.59929 13.472393 13.541105 13.60016 13.565924 13.469908 13.401719 13.261049 13.466141 13.289567 13.192857 13.280495
1367756_at 9.6326885 9.586979 9.571037 9.299618 9.479393 9.230925 9.306521 9.359138 9.289279 9.441906 9.421929 9.147026
1367757_at 12.37819 12.320892 12.374712 12.248177 12.435943 12.41103 12.429275 12.447255 12.441707 12.431351 12.464341 12.389992
1367758_at 8.188229 8.359376 8.266315 8.335744 8.590242 8.247452 7.7933545 7.818749 8.539578 7.9661784 7.7060065 7.6930513
1367759_at 9.20684 8.696993 8.807263 8.521878 8.657791 8.504847 9.127777 8.896247 8.652461 8.37723 8.450728 8.390032
1367760_at 8.549733 8.572424 8.652374 8.620405 8.714845 8.553917 8.537801 8.500887 8.539233 8.662745 8.434639 8.734069
1367761_at 8.018496 7.282089 7.235912 7.4581604 7.4869075 7.146497 7.464616 7.2401648 7.350735 7.2785816 7.2759 7.1849527
1367762_at 5.3607407 5.0846434 5.116681 5.1806126 5.072548 4.9984484 5.147497 5.177062 5.3423414 5.142688 5.445528 5.325061
1367763_at 11.522576 11.126231 11.5714 11.336395 11.338 11.209159 10.948686 11.110341 11.0146055 10.858727 11.135191 10.598427
1367764_at 8.359057 8.498466 8.080392 8.254198 8.428295 8.060189 8.407709 9.047371 8.4175625 8.995177 8.68121 8.825571
1367765_at 10.079947 10.197298 9.882554 10.22375 10.644657 10.040915 9.360439 9.965772 10.09444 9.717974 10.183416 9.617627
1367766_at 10.872196 10.85962 10.777242 10.974902 10.848402 10.774867 11.101855 11.245695 11.240561 11.400869 11.278574 11.566037
1367767_at 10.121233 10.482923 10.434903 10.243221 10.381682 10.207517 10.202031 10.309605 10.170691 10.509347 10.56421 10.513834
1367768_at 4.964946 5.258095 5.2025833 5.2266507 5.113583 5.371166 5.2355494 5.1168423 5.3114247 5.273952 5.177338 5.341721
1367769_at 8.779167 8.482307 8.573302 8.653637 8.65276 8.555996 8.571442 8.5987425 8.73476 8.870575 8.607274 8.843983
1367770_at 10.187411 10.010982 9.966844 9.888838 10.021257 10.026527 9.984827 9.969252 10.013798 10.028312 9.921732 10.005187
1367771_at 10.27101 9.729321 10.061262 9.974775 10.605181 10.1339245 9.797222 9.531691 10.10325 9.613837 9.399868 9.337327
1367772_at 7.6154947 8.156087 7.973628 8.137283 8.068018 8.007803 8.1530905 8.076687 8.150074 8.091823 7.9858727 8.093857
1367773_at 10.740243 10.556355 10.587801 10.574494 10.551084 10.569553 10.899923 10.788756 10.783291 10.787134 10.817041 10.896633
1367774_at 13.118454 13.314664 13.204317 13.210558 13.173494 13.395709 13.222405 13.235803 13.306843 13.301577 13.231502 13.356315
1367775_at 12.508692 12.161068 12.149212 12.547682 12.469325 12.3043375 12.321197 12.25902 12.5078335 12.53079 12.498672 11.9605665
1367776_at 6.672657 5.841346 6.38247 6.1751237 5.4415803 5.8289995 5.9515285 5.916015 6.1373014 5.2499094 5.47783 5.7299175
1367777_at 11.284336 11.456611 11.517333 11.050109 11.356433 11.070477 11.2816725 11.229498 10.872857 11.357865 11.376926 11.443563
1367778_at 9.738985 9.303671 9.312399 9.205782 9.272823 9.3256645 9.382742 9.131714 9.211809 9.187281 9.280846 9.041622
1367779_at 6.7540317 6.4222713 6.756424 6.768561 6.591658 6.5906157 6.6908445 6.5845375 6.6484704 6.567224 6.492961 6.5630026
1367780_at 7.3657713 7.2503414 7.515738 7.09626 6.8996234 7.378621 6.9127793 7.2412558 7.223668 7.042779 7.140992 6.917493
1367781_at 3.7901142 3.9207067 3.9755104 3.9585564 3.9235842 3.9606166 3.8759334 3.9658875 3.8724165 3.9280262 4.088153 4.0330267
1367782_at 4.4263334 4.342812 4.3347845 4.629431 4.5163565 4.532074 4.6798263 4.433496 4.451444 4.6221657 4.410723 4.4540806
1367783_at 11.898392 11.952871 11.939407 12.055778 12.072336 11.924909 11.988759 11.936358 11.965632 11.984267 11.886529 11.741431
1367784_a_at 12.606648 12.81651 12.624817 12.811021 12.737254 12.592078 12.939163 12.932293 12.893847 13.086063 13.077682 13.188566
1367785_at 4.4941144 4.542978 4.4442997 4.780581 4.3742313 4.4651732 4.5420556 4.7367578 4.5126457 4.4135942 4.478048 4.4778357
1367786_at 10.225139 10.333775 10.496783 10.810671 10.286365 10.577329 10.6587925 11.086335 10.969865 10.7839 10.880758 10.968547
1367787_at 5.1332226 5.650121 5.9555626 5.692971 5.684428 5.6862464 5.601245 5.6051154 5.3672023 5.929776 5.8884044 5.7262597
1367788_at 7.6773243 7.6055 7.5690784 7.758632 7.621151 7.5575356 7.576843 7.6652727 7.705598 7.8507285 7.719565 7.7166524
1367789_at 7.451983 7.3590965 7.5277653 7.357283 7.4192924 7.4139395 7.4089546 7.270156 7.3052444 6.8116627 7.149879 7.097398
1367790_at 9.962897 9.853249 9.777298 9.803308 9.654998 9.667927 9.579125 9.709294 9.585207 9.598981 9.775041 9.830468
1367791_at 6.8953886 7.2250295 7.2479734 7.3617506 7.2568693 7.339559 7.4113936 7.4481096 7.435515 7.705296 7.524054 7.4794836
1367792_at 4.1902146 4.2941704 4.8460727 4.4333057 4.453215 4.2019916 4.226122 4.562067 4.628601 4.626127 4.4014583 4.4068575
1367793_at 13.04644 13.069606 13.053569 13.292404 13.09374 12.99756 12.955179 13.116296 13.075658 13.201619 13.235525 13.085824
1367794_at 6.574272 6.1401706 6.1029735 6.732135 5.5821033 6.328843 5.607457 5.2641487 5.2358656 4.83031 4.9796095 5.0973086
1367795_at 8.293127 7.295496 7.08041 7.3678694 7.5315886 7.283038 6.9862547 6.9147425 7.080331 6.994641 6.5410237 6.659722
1367796_at 8.358699 8.469878 8.280417 8.355293 8.21968 8.34431 8.411144 8.343812 8.347418 8.379343 8.337118 8.40123
1367797_at 6.783759 6.3899426 6.4250574 6.408219 6.392596 6.3175197 6.4113564 6.293228 6.2623754 6.350542 6.444162 6.6063304
1367798_at 12.360569 12.342408 12.3413315 12.432594 12.528772 12.385142 12.232076 12.150844 12.242617 12.054799 12.130316 11.951982
1367799_at 5.8003707 5.7074137 5.758118 5.782222 5.6143756 5.603735 5.7568417 5.479389 5.74227 5.5921593 5.5458565 5.6272097
1367800_at 5.7511253 6.4219356 6.6693215 6.728423 6.9988327 6.744586 6.5438795 6.6862683 6.5830507 6.53491 6.430443 6.5584593
1367801_at 9.517345 9.095697 9.036675 9.232942 9.328531 9.105088 9.291273 9.305634 9.139832 9.149474 8.980158 9.278444
1367802_at 8.979436 9.072001 8.720649 9.1587925 9.225142 8.820318 9.274604 9.625372 8.862065 9.831323 9.328407 8.704154
1367803_at 6.296115 6.4465466 6.2671456 6.1748886 6.4868693 6.2721252 6.449337 6.1805754 6.262354 6.372429 6.3526373 6.215028
1367804_at 12.894036 12.901129 12.847952 12.793794 12.82114 13.00061 12.923848 12.952139 12.869492 12.946488 12.913032 12.96118
1367805_at 4.8057632 5.122411 4.829555 4.7895403 4.85885 4.811959 4.881459 4.9852347 4.943087 4.9588447 5.045461 4.6778555
1367806_at 5.5237803 5.279464 5.372512 5.2967863 5.710003 5.470396 5.491536 5.504593 5.3648977 5.3040357 5.3208847 5.429369
1367807_at 9.123095 8.915563 8.943839 8.959375 8.9303665 8.069868 8.907368 8.897813 8.870354 9.031173 8.801223 8.874949
1367808_at 10.385056 10.528998 10.284656 10.459685 10.507698 10.38956 10.440411 10.594593 10.6530075 10.844637 10.64253 10.667468
1367809_at 4.9703116 5.119281 5.3174014 5.169823 5.322326 5.191961 4.783577 4.823253 4.9621434 4.9808083 5.097827 5.047435
1367810_at 6.27382 6.048445 6.3506236 6.228892 6.3188477 6.39261 6.4235992 6.104855 6.268253 6.1778708 6.3054485 6.218465
1367811_at 5.479496 5.38883 5.4920735 5.4607306 5.3843393 5.2086935 5.2074833 5.228498 5.374612 5.5168433 4.9989634 5.469963
1367812_at 7.52703 7.197699 7.8015876 7.3015776 7.3041625 7.362135 7.1983113 7.070775 7.1304283 6.956554 7.482391 6.842986
1367813_at 8.464807 8.2272 7.8095617 8.393932 8.0603075 7.937817 8.217417 8.279244 8.241131 8.177138 8.1954155 8.164151
1367814_at 8.851696 8.21573 8.479235 8.770984 8.368085 8.694926 8.6752405 8.306087 8.742624 8.70995 8.776626 9.05729
1367815_at 8.494523 8.791365 8.283069 8.665014 8.636392 8.339271 8.677439 8.400389 8.707815 8.906369 8.952288 9.018268
1367816_at 5.317113 4.61668 5.757861 5.5387354 5.573567 5.747608 5.259009 5.527359 6.00237 5.532228 5.1193714 5.9377766
1367817_at 7.2664223 6.7437987 6.1753983 7.0937376 7.060898 6.7526145 6.928707 6.6944633 6.9275756 6.812297 6.6179895 6.8098726
1367818_at 8.986031 9.25801 9.075266 9.087914 9.12324 9.024229 9.1271925 9.12423 9.144394 9.087292 9.267679 9.156941
1367819_at 11.953021 12.099217 12.115404 12.11335 12.031671 11.922538 11.955107 11.917919 11.906948 11.830068 11.890007 11.660758
1367820_at 9.405707 9.258724 9.215591 9.345695 9.287387 9.313154 9.468375 9.237239 9.592463 9.552784 9.374381 9.431524
1367821_a_at 3.649363 3.981909 4.121005 4.1268635 4.0056496 4.1537766 3.8464167 4.2297697 4.105774 3.7339969 4.1907544 4.076452
1367822_at 5.889473 5.45158 5.7016234 5.6340065 5.672881 5.6375713 5.628738 5.6717424 5.6904507 5.598732 5.5790143 5.5654736
1367823_at 5.1990895 5.385763 5.595639 5.4458985 5.4514117 5.5359178 5.3037877 5.2764444 5.3115544 5.3886127 5.503721 5.4613624
1367824_at 8.940056 8.773581 8.886748 8.751838 8.73888 8.717466 8.73455 8.725621 8.65904 8.664574 8.616839 8.642041
1367825_at 6.3097763 6.4989443 6.404426 6.4976015 6.4084644 6.2767572 6.5494146 6.430412 6.2177486 6.61691 6.23436 6.4855103
1367826_at 10.134432 10.511854 9.726695 9.7882805 9.459936 9.78718 10.554168 9.833097 9.808922 10.127158 10.167633 9.698612
1367827_at 10.050611 10.047903 9.8543825 10.041158 9.929594 9.959732 9.991147 9.863754 9.984007 9.909989 10.008036 9.857932
1367828_at 9.868931 9.470729 9.51527 9.320457 9.358248 9.328706 9.313642 9.317443 9.383029 9.293897 9.452928 9.266685
1367829_at 11.53175 11.436487 11.396247 11.374843 11.397818 11.35044 11.445127 11.2682905 11.374432 11.421564 11.341286 11.393281
1367830_a_at 8.172413 7.598311 7.634313 7.671284 7.5195465 7.5426106 7.753087 7.7637053 7.6398573 7.680655 7.74545 7.8382907
1367831_at 9.049881 8.820367 8.833457 8.850197 8.756157 8.719162 8.9911 8.910852 8.822804 8.953688 9.093514 8.989325
1367832_at 11.029689 11.449693 11.291038 11.342795 11.25305 11.329539 11.241694 11.340074 11.323504 11.302804 11.201185 11.206168
1367833_at 9.6140995 9.77907 9.550616 9.625515 9.709508 9.694708 9.580505 9.7718115 9.795342 9.771686 9.849567 9.937699
1367834_at 7.8364367 7.768087 7.599181 7.671177 7.7058754 7.34015 7.6251354 7.6760974 7.7931776 7.9954205 7.930233 8.139669
1367835_at 5.6738033 5.5740466 5.574031 5.7691603 5.5114627 5.3652115 5.3491745 5.6891227 5.3502975 5.408967 5.624879 5.6560764
1367836_at 10.113679 8.608714 9.846128 8.948401 10.133171 9.466531 8.919373 9.410387 8.831445 9.181481 8.986918 8.796702
1367837_at 9.705301 10.256716 9.869634 10.03496 10.047358 10.066142 10.018989 10.07856 10.121177 10.233436 10.094908 10.235076
1367838_at 12.611604 12.609019 12.140984 12.514107 12.605222 12.606965 12.513428 11.968908 12.59725 12.5390415 12.51227 12.562587
1367839_at 10.665508 10.477659 10.210979 10.54373 10.56378 10.361539 10.818083 10.94501 10.570691 11.223424 11.089656 11.025869
1367840_at 8.115655 8.075222 8.190092 7.9942565 8.03623 7.994313 8.069961 8.104223 7.96189 8.142805 8.35291 8.227606
1367841_a_at 3.632891 3.4320028 3.662887 3.6227484 3.5451999 3.5423625 3.4648757 3.6411192 3.6314433 3.5777874 3.497753 3.7672424
1367842_at 6.405059 6.135027 6.372729 6.3012056 6.208594 6.0767007 6.4076633 6.296721 6.145041 6.207754 6.328195 6.388046
1367843_at 10.631264 10.403658 10.3353815 10.489139 10.580297 10.360361 10.547162 10.406627 10.5484705 10.6385765 10.586281 10.444301
1367844_at 8.988771 8.807244 8.939459 9.089186 8.733194 8.965399 9.090383 8.969571 8.781508 8.958852 8.797377 8.931222
1367845_at 3.5095828 3.4462032 3.765014 3.7605815 3.7268598 3.4060633 3.4385922 3.498234 3.4796464 3.5128744 3.549561 3.5390434
1367846_at 5.83432 5.8761015 5.9673276 6.304323 6.326686 6.324737 6.098043 6.4128 6.5135517 6.439696 6.3457236 6.693196
1367847_at 8.657426 7.705406 8.952348 8.1389475 6.6946883 8.19894 8.654211 8.65786 8.285987 8.751048 8.580537 9.842604
1367848_at 7.8086505 7.504837 7.408727 7.7211227 7.623928 7.4804873 7.5509906 7.3092117 7.692715 7.6419506 7.85327 7.9495797
1367849_at 9.534179 9.934467 9.321208 9.658123 9.397802 9.565097 9.522586 9.589018 9.421935 9.46195 9.514579 9.500473
1367850_at 8.258732 7.7143645 8.050231 8.192292 8.121161 7.966898 8.458279 8.702197 8.52874 8.925142 8.5536785 8.9500475
1367851_at 4.129612 4.043602 4.3579025 4.185607 3.9937525 4.049241 4.1292295 4.1115336 4.0621 4.1667833 4.274022 4.051968
1367852_s_at 4.6762953 4.9136367 5.032916 4.943138 4.7335024 5.058027 4.5818686 4.820882 4.772029 4.786085 4.655698 5.0065775
1367853_at 8.03504 8.032743 7.847188 7.88051 7.9604363 8.104317 7.8806033 7.8715825 7.796813 7.7846665 7.7885857 7.710935
1367854_at 11.991891 11.709806 11.850241 11.889916 11.842767 11.846039 11.891955 11.733894 11.753973 11.490136 11.715886 11.7329855
1367855_at 8.752257 8.734508 8.870263 8.930418 9.075519 9.131181 9.201182 8.968777 8.828451 9.21519 8.747541 9.043159
1367856_at 9.408244 8.805628 9.512097 9.118716 9.286984 9.173616 9.074917 9.731264 9.400686 9.263753 9.356233 9.812777
1367857_at 12.179231 12.26832 12.522613 12.205894 12.418953 12.414712 12.2022915 12.506816 12.285009 12.326564 12.190882 12.495449
1367858_at 3.7344415 3.7719884 3.9779165 3.9160767 3.8651304 3.7980483 3.9067197 3.9937577 3.9138112 3.8564205 4.004122 4.00789
1367859_at 4.936941 5.1354322 5.553365 5.6910086 5.538001 5.25659 5.6842265 5.4191236 5.408957 5.273952 5.2658453 5.0975375
1367860_a_at 10.677346 10.4415 10.166418 9.867914 10.464814 10.27033 10.286985 10.437137 10.316661 9.82272 9.744038 10.705375
1367861_at 5.4191356 5.342469 5.672494 5.8887167 5.896976 6.246629 5.9183927 5.6856904 6.070909 5.7116776 5.4980845 5.878249
1367862_at 4.5822334 4.13608 4.069353 4.051904 3.94878 3.901121 4.162304 4.139221 4.0991955 4.2110105 4.1484165 4.142811
1367863_at 7.7365723 8.100225 8.095675 8.031313 7.8912354 8.036731 8.126141 8.040512 8.130079 8.111119 8.0650625 8.112662
1367864_at 5.6847987 5.838966 6.1085763 6.047665 5.9968176 5.772334 6.1563582 5.64446 5.773931 5.8402867 5.9624186 5.568507
1367865_at 7.694243 7.104802 6.6319027 7.0175457 7.1246505 6.9243894 6.99047 6.9071016 6.9214053 7.396143 6.972616 7.0222387
1367866_at 6.507539 6.3247066 6.485098 6.237737 6.4951086 6.66967 6.324439 6.1103153 6.3859916 5.916673 6.17981 6.3140106
1367867_at 9.339081 8.921297 8.827237 8.752903 8.765111 8.863673 8.891956 8.842663 9.053768 9.011882 8.8899765 9.075682
1367868_at 8.240728 7.551077 7.3245287 7.660012 7.5989246 7.560673 7.924135 7.8066936 7.757459 7.729535 7.72654 7.7375884
1367869_at 10.337159 10.126168 10.097162 10.092645 10.04521 9.945549 9.906543 9.93652 9.914913 9.979502 9.996177 10.017331
1367870_at 9.650157 9.567536 9.238514 9.498991 9.395175 9.515401 9.592229 9.686122 9.638158 9.777147 9.494923 9.804916
1367871_at 13.256951 13.352266 13.390665 13.233223 12.992528 13.310521 13.3112135 13.166831 13.134488 13.101746 13.364788 12.746275
1367872_at 8.693255 8.439209 8.400005 8.490117 8.543798 8.567421 8.543572 8.596648 8.325727 8.409173 8.641151 8.539383
1367873_at 9.571899 9.297677 9.307403 9.355388 9.393124 9.363818 9.47714 9.35136 9.30938 9.491261 9.316533 9.52092
1367874_at 6.2193213 6.2313805 5.9062724 6.0332994 6.2660103 6.0347934 6.1271663 6.1027536 6.1853004 5.8669286 5.888687 5.7613893
1367875_at 9.20808 9.0377 9.068769 9.100296 9.071749 9.061362 9.040443 9.016265 8.938799 9.000061 9.052889 9.103833
1367876_at 6.69996 6.7120166 6.368898 6.4223466 6.786153 6.4977703 6.793528 6.7558656 6.714004 6.8659596 6.7630725 6.709795
1367877_at 7.9929833 7.8399363 7.7741847 7.557412 7.758423 7.7939916 7.7301674 7.957633 7.817074 7.8592205 7.7982497 7.693791
1367878_at 8.682913 8.379501 9.096642 8.513495 8.552729 8.765477 8.520716 8.705403 8.660572 8.60335 8.7059145 8.765355
1367879_at 7.5311766 7.5400577 7.3731885 7.3193 7.2807865 7.1201243 7.477485 7.3383765 7.535435 7.841185 7.433824 7.8625035
1367880_at 5.428705 5.2269373 5.3947 5.4411826 5.390095 5.405173 5.599513 5.371806 5.284014 5.0545373 5.264525 5.455329
1367881_at 7.5874643 7.625338 7.818221 7.5658946 7.588751 7.6553965 8.390135 8.821449 7.8770595 8.56686 8.315922 9.14901
1367882_at 6.711245 7.1324763 7.014836 7.1444035 6.916267 7.066223 7.0508614 6.962689 6.8670335 6.812913 6.9684753 7.0013847
1367883_at 7.042307 7.067642 7.195234 6.84542 6.9595313 7.208817 6.866924 6.9948444 7.3151784 7.2118473 7.0302925 7.0486155
1367884_at 11.006283 11.077449 11.15863 11.222153 11.199316 11.2560215 11.13155 11.074737 11.173603 11.115633 11.253513 10.967646
1367885_at 11.918043 12.073166 11.946686 11.981167 11.945251 12.032434 11.942364 11.962592 11.960266 11.896347 11.996674 11.873578
1367886_at 7.5057654 7.510456 7.5833163 7.4737525 7.481865 7.7262616 7.4050426 7.4364824 7.5298758 7.490991 7.585066 7.6020327
1367887_at 12.955865 12.910276 12.916241 12.7754755 12.858365 12.851896 12.916194 12.911301 12.824059 12.98428 12.958345 12.870169
1367888_at 4.1905193 4.3317127 4.308643 4.2297707 4.269414 4.3302526 4.1694994 4.0272026 4.103279 4.341036 4.0526743 4.2609854
1367889_at 8.733452 8.841875 8.99011 8.881922 8.737181 8.855587 8.882324 9.094888 8.970745 8.917376 8.86898 8.88541
1367890_at 6.864055 6.557364 6.4681263 6.6788955 6.842131 6.657036 6.853777 6.6528563 6.6579 6.723895 6.583792 6.753634
1367891_a_at 5.21869 5.0724354 5.223048 5.41255 5.135638 5.1140747 5.5205755 5.598263 5.124034 5.6139746 5.606228 5.509012
1367892_at 10.747001 10.502978 10.472776 10.4952755 10.411428 10.227957 10.53141 10.262609 10.42638 10.517458 10.388251 10.280578
1367893_a_at 6.6394258 7.0673766 6.877027 6.803744 6.945357 6.9754643 6.9516287 7.0333776 7.0208507 7.1869273 7.094067 6.9897094
1367894_at 12.443619 11.373958 11.769642 12.157714 12.353107 12.021477 12.099238 11.925064 12.253215 12.202639 11.806328 12.555414
1367895_at 11.213877 11.011269 10.925989 11.119265 11.119137 11.139942 11.180678 11.031749 11.09408 11.063707 10.891968 11.001054
1367896_at 13.602501 13.35371 13.127228 13.486286 13.524904 12.651856 13.454258 13.280598 13.634444 11.787113 13.12677 11.209907
1367897_at 10.696287 10.623327 10.661901 10.479102 10.674091 10.515204 10.537708 10.597911 10.492468 10.682352 10.709511 10.74662
1367898_at 10.178528 9.450137 9.640431 9.607473 9.420635 9.522414 9.420924 9.470322 9.31837 9.4226 9.3396015 9.085359
1367899_at 7.058565 6.879557 6.9063644 7.435745 7.3936853 7.5572734 7.229634 7.455421 7.157657 7.3466525 7.0469 7.433721
1367900_at 8.363571 8.447884 8.426697 8.135209 8.206413 8.387415 8.5919285 8.725643 8.352467 8.610628 8.745328 8.388548
1367901_at 8.861459 8.766425 8.90874 8.686627 8.868361 8.987457 8.819338 8.723438 8.584122 8.838359 8.873685 8.492184
1367902_at 7.492846 7.6572456 7.6733212 7.7957664 7.6977606 7.984502 7.7969093 7.83231 7.9468265 7.74922 7.7874494 7.5688276
1367903_at 9.646138 9.3801155 9.346592 9.437431 9.360279 9.061572 9.191317 9.451681 9.221618 9.418931 9.391943 9.392803
1367904_at 5.3703985 5.872303 5.9999523 6.191412 5.714405 6.297063 6.455562 6.6199327 6.26755 6.4362245 7.372924 7.4537935
1367905_at 10.66558 10.507976 10.399668 10.561538 10.628307 10.484523 10.643982 10.29723 10.538634 10.117073 10.343616 10.222877
1367906_at 9.811587 9.674738 9.724073 9.949397 9.830756 9.518181 9.865635 9.745143 9.753967 9.677709 9.721894 9.71085
1367907_a_at 9.305676 8.717542 8.901062 8.880727 8.983926 9.053631 9.039037 9.253149 9.170877 9.3215685 9.286454 9.463818
1367908_at 11.720611 11.816236 11.647228 11.633405 11.705108 11.684628 11.816891 11.747313 11.848992 11.82966 11.783994 11.719414
1367909_at 11.901549 11.896243 11.6044 11.7303915 11.601948 11.791695 11.708871 11.460864 11.807548 11.552665 11.499259 11.556064
1367910_at 7.651859 7.2109327 7.4000483 7.2711635 7.3284283 7.322372 7.240662 7.098373 7.0254426 7.2539654 7.2681937 7.2000504
1367911_at 7.7665987 7.7412453 7.435052 7.3960843 7.7781687 7.531347 7.542872 7.555063 7.5062647 7.34627 7.464103 7.4375124
1367912_at 6.0156145 6.017609 5.9428673 5.9878235 6.638487 6.2581086 6.4625382 6.343141 6.2220993 6.1114063 6.4247694 6.101332
1367913_at 6.4762154 6.6932254 6.592507 6.762244 6.5485888 6.854496 6.79862 6.9202137 6.927797 6.979881 6.9688263 6.7817264
1367914_at 6.5203743 6.5088573 6.890415 6.723569 6.708754 6.921632 6.9177322 6.910657 6.907367 6.957827 6.8504252 7.080215
1367915_at 9.11838 8.861112 8.863132 9.048978 8.8360615 8.844754 8.999053 8.889988 8.851428 8.994437 9.044115 9.143375
1367916_at 5.7777047 5.7987885 5.8652363 5.603905 5.7648296 5.938626 5.733182 5.580195 5.813002 5.880496 5.737933 5.5553727
1367917_at 13.406291 13.496719 13.439251 13.38434 13.437545 13.391258 13.422414 13.402313 13.431794 13.3518095 13.404495 13.36213
1367918_at 4.6923623 4.955789 5.2158585 4.991012 4.859439 4.9335904 5.1486845 5.438981 5.1214733 5.334733 5.4979258 5.2731676
1367919_at 5.6272373 5.5388064 5.7683043 5.8652153 5.973331 5.5863214 5.841119 5.518698 5.617427 5.6470184 5.535009 5.520815
1367920_at 5.6320195 5.262372 5.2908697 5.696876 5.205557 5.715605 5.8169236 5.525679 5.475896 5.7846007 5.213821 5.496716
1367921_at 7.768222 7.337959 7.045673 7.3707113 7.189836 7.275005 7.345024 7.349151 7.450155 7.4453745 7.1117964 7.3565154
1367922_at 7.8501177 7.7100563 7.7099295 7.574833 7.7081347 7.6958537 7.9689903 7.820336 7.7385287 7.8567314 7.8195267 7.869316
1367923_at 5.370907 5.5676775 5.448143 5.1469913 5.677114 5.232169 5.4451027 5.263351 5.4941463 5.7262154 5.8633404 5.934556
1367924_at 7.1694536 7.410962 7.3957715 7.3778844 7.4197407 7.538642 7.375167 7.357903 7.467104 7.3575225 7.437855 7.329118
1367925_at 7.7123485 7.464285 7.7553415 7.814095 7.8244195 7.9392266 7.994184 7.9718065 7.904613 8.068453 8.018103 8.343645
1367926_at 8.248813 8.400307 8.263334 8.312998 8.321447 8.452406 8.269422 8.220239 8.188932 8.512247 8.151123 8.349885
1367927_at 10.0180855 10.607614 10.6189375 10.51748 10.536421 10.616069 10.469582 10.5590515 10.491731 10.61539 10.651513 10.673702
1367928_at 4.06379 3.7947462 3.9607384 3.810754 3.749121 3.982322 3.800638 3.68963 3.9336853 3.8688133 4.011592 3.8692663
1367929_at 10.175989 9.399027 9.491108 9.304884 9.406939 9.4966545 9.701574 9.522708 9.800314 10.055103 9.527941 9.81012
1367930_at 3.8369174 3.7243865 3.7945175 3.7972286 3.8596096 3.6741087 3.9048493 3.9313147 3.8566418 4.011266 3.7015173 3.9876132
1367931_a_at 9.517079 9.366983 9.459892 9.535837 9.4500885 9.3948555 9.4333105 9.606447 9.406072 9.424572 9.42003 9.530745
1367932_at 12.05488 11.963767 11.629532 11.613495 11.998781 11.864205 12.03039 11.8499565 11.684628 12.461344 11.446353 12.292189
1367933_at 7.582186 8.112656 7.762735 7.6425467 7.848699 7.7176404 7.983133 7.601808 7.7962832 8.317158 8.026161 8.170124
1367934_at 5.960006 6.058438 5.705467 5.7791743 5.8101587 5.8599 5.9037495 5.934606 5.9344816 5.826437 5.674545 5.8923154
1367935_at 8.7318325 8.698617 8.534124 8.61342 8.688889 8.515222 8.5262 8.753705 8.585717 8.707578 8.641151 8.775166
1367936_at 6.9890294 7.1394396 7.3956585 7.596347 7.4416475 7.348498 7.3542504 7.409646 7.504315 7.527869 7.5985436 7.651723
1367937_at 7.543576 8.634887 7.6988564 7.971376 8.160389 7.637741 7.8281355 8.099541 8.213493 8.092889 8.072726 8.525087
1367938_at 11.033333 11.1197405 10.772041 10.903033 10.970318 10.591472 10.593387 10.531526 10.667577 10.790679 11.028091 10.522646
1367939_at 11.089596 11.1286545 11.137093 11.032172 10.574692 11.616894 10.768128 11.395339 11.125616 10.408921 11.334046 10.735243
1367940_at 5.851592 6.23578 5.596946 6.393109 6.0435934 6.4980354 6.2946887 6.870906 6.055947 6.2349205 6.4605174 6.354999
1367941_at 8.956297 9.047348 8.792427 8.870151 8.827622 8.671972 8.917811 8.801621 8.862834 8.878791 8.739021 8.7623
1367942_at 7.8438735 7.6544766 7.5277314 7.6961513 7.4637666 7.3586483 7.7862515 7.75141 7.7370267 7.629024 8.172184 7.6522255
1367943_at 7.6216435 7.4231315 7.600902 7.740302 7.5877595 7.7472606 7.504405 7.64678 7.9275446 7.7601676 7.7157764 7.968753
1367944_at 5.509938 5.5951176 5.691612 5.6873913 5.524892 5.4803333 5.7963576 5.941399 5.66635 5.7639523 5.6891766 5.6560717
1367945_at 11.591128 11.274036 10.976726 11.19882 11.085377 11.079319 11.322306 11.21842 11.285616 11.381451 11.029891 11.317439
1367946_at 9.095383 9.523536 9.161979 9.598479 9.333358 9.191124 9.445776 9.26129 9.590655 9.444454 9.570386 9.467964
1367947_at 8.528745 8.674545 8.398628 8.470418 8.607473 8.427182 8.520953 8.523145 8.559396 8.634567 8.379874 8.494788
1367948_a_at 10.33292 10.536472 10.303942 10.64854 10.557321 10.539118 10.549804 10.398578 10.415966 10.432702 10.656395 10.282284
1367949_at 6.141991 6.3439026 6.329566 6.4844503 6.309654 6.071432 6.271533 6.1770773 6.2056046 6.203588 6.2013316 6.3878703
1367950_at 6.5480523 7.7754602 7.74347 7.3495746 7.4130406 7.4603744 7.4027433 7.8036823 7.284881 7.6342115 7.689346 7.7445316
1367951_at 4.8312955 4.7560697 4.539272 4.4334574 4.7396545 4.620119 4.6896086 4.5453877 4.4638014 4.5078382 4.4860945 4.488564
1367952_at 6.319462 6.617823 6.5532103 6.5013757 6.50461 6.3579254 6.78043 6.2205954 6.555839 6.15617 6.6755037 6.40586
1367953_at 4.701923 4.8028936 5.110561 4.9878197 5.32377 4.757555 4.815635 4.6018333 4.7848525 4.598336 4.956539 4.6800594
1367954_at 6.689268 6.2064934 6.5891557 7.3505607 6.7606244 6.747979 6.760834 6.211086 6.281623 6.3519907 6.1160135 6.3441434
1367955_at 6.331218 6.2427444 6.2625556 6.3600326 6.2809944 6.4368405 6.43016 6.458995 6.4616923 6.756825 6.2051954 6.728299
1367956_at 5.247159 5.1021857 5.48617 5.248458 5.2984686 5.186688 5.287848 5.3053775 5.2242975 5.0107946 4.853827 5.1837063
1367957_at 8.662807 9.285551 8.46658 8.543779 9.050623 8.541455 7.7157993 9.175928 8.278473 7.96326 7.5071735 8.394451
1367958_at 9.53491 9.635667 9.458711 9.482214 9.324759 9.3553915 9.390622 9.338348 9.352276 9.386513 9.343244 9.212505
1367959_a_at 6.1761694 5.645109 6.0053177 6.0373693 6.1076455 6.1816444 6.1875057 6.207506 6.2872095 6.303325 6.3056574 6.3409286
1367960_at 8.293302 8.132791 8.437988 8.660292 8.709103 8.630478 8.366737 8.232519 8.589951 8.086332 8.216384 8.265088
1367961_at 4.6219664 4.0616317 4.161484 4.2591 4.5249424 4.156961 4.3875885 4.2811904 4.1313763 4.3155546 4.2012854 4.4314528
1367962_at 4.5178304 4.646863 5.0637207 4.6375065 4.594398 4.697421 4.911604 4.5669365 4.724528 4.576447 4.901528 4.6358504
1367963_at 7.1656446 7.1620173 7.088026 7.032311 7.148232 6.98281 7.2687197 7.253798 7.0668435 7.113568 7.319396 7.136846
1367964_at 5.0359225 5.157835 5.0792294 5.092936 4.9299946 5.156579 5.1760173 4.733242 4.9986353 4.9099307 5.007017 4.9463463
1367965_at 6.250179 6.397328 6.3064227 6.402632 6.063419 6.0710645 6.478032 6.216395 6.403828 6.498206 6.6129866 6.36644
1367966_at 9.805977 9.565443 9.642033 9.526861 9.607908 9.524027 9.558271 9.574263 9.534395 9.405104 9.485882 9.349203
1367967_at 6.9846992 6.8199997 7.0984154 6.9334054 7.106075 6.772287 6.877536 7.1152883 6.8044095 7.0046496 6.803087 7.122884
1367968_at 3.4852252 3.6223505 3.6479774 3.570682 3.6941807 3.647063 3.6620572 3.7954388 3.7112134 3.7276907 3.777587 3.6079686
1367969_at 11.130541 10.678801 10.344882 10.6322775 10.531599 10.530687 10.681454 10.769628 10.696879 10.948537 10.794577 10.999958
1367970_at 4.287998 4.1896033 4.0283794 4.2374935 4.2955422 4.411058 4.4873786 4.398565 4.3297186 4.4293375 4.204288 4.2607617
1367971_at 10.449244 10.064787 10.086731 10.17249 10.1435 9.975864 10.068065 10.11119 9.9586935 9.992088 9.940292 10.056622
1367972_at 10.012594 10.098776 9.847475 9.92083 10.02153 9.848833 9.937228 9.841211 9.77706 9.721522 9.93058 9.764899
1367973_at 4.020904 4.1244135 4.253623 4.2939687 4.140837 4.355225 4.699129 4.127283 4.284115 4.3080425 4.1012692 4.5449924
1367974_at 9.1420355 9.0013075 9.347896 9.534003 9.106117 9.3141 9.608918 9.847744 9.81584 9.850757 9.584738 9.763816
1367975_at 5.4513936 5.704075 5.8492723 6.43939 5.6913514 5.7369776 5.6441956 6.3952394 6.4149637 6.353127 6.307401 6.2024713
1367976_at 7.6356626 6.885569 7.227233 6.9156857 7.135477 7.1344457 6.952473 6.834048 7.1061273 7.038721 6.8459888 6.625593
1367977_at 3.6925955 3.9225442 4.1733093 4.085473 4.006884 3.718153 3.9009187 4.020568 3.979765 4.393094 3.907549 3.7925594
1367978_at 5.5960608 5.9460726 5.9818687 5.900762 5.808757 5.90084 5.8863854 6.0708623 5.7121115 5.8532767 5.8849707 6.006486
1367979_s_at 11.3853655 11.437245 11.184544 11.273642 11.572142 11.572546 11.899506 11.763865 11.4554615 12.016481 11.50249 12.00763
1367980_at 8.31591 8.21036 8.024456 8.142294 8.090635 8.213831 8.26531 8.003443 8.051939 7.8978896 8.010893 8.063812
1367981_at 7.6093183 7.3920684 7.218596 7.204486 7.1720347 7.1268077 7.303182 7.177971 7.0726085 7.0219245 7.2149577 7.0017867
1367982_at 11.226467 10.663392 9.853107 10.100534 11.215933 10.17444 10.327064 9.920659 10.533558 10.701885 10.55188 10.82208
1367983_at 5.6231804 5.502451 5.8421206 5.3400345 5.4665546 5.3483167 5.469572 5.6147523 5.6240044 5.4059424 5.6309514 5.616131
1367984_at 6.868447 5.8794284 5.9645677 5.8265247 5.83977 5.889165 6.2381697 6.03477 6.012325 5.929776 6.0693316 6.033993
1367985_at 8.13296 6.9921646 8.101118 8.533779 7.311367 7.9402537 8.260002 7.9300294 7.937002 8.9163065 7.9638643 7.513038
1367986_at 6.9992056 6.9987993 6.7191625 6.6797175 6.577661 7.1513267 7.0457754 7.000618 6.847545 7.23894 6.9464765 6.972316
1367987_at 8.772608 8.539185 8.488298 8.5648365 8.746329 8.524614 9.002647 8.778303 8.847929 8.927136 8.851591 8.905678
1367988_at 13.101784 13.161961 13.0358925 13.058277 12.819511 13.056131 13.032424 13.013088 12.889326 13.045837 13.002322 13.02739
1367989_at 4.455171 4.3303843 4.151247 4.4695206 3.9987164 4.060572 4.3074255 4.102795 4.3873982 4.158681 4.2174377 4.1478596
1367990_at 5.221302 5.103092 5.2464066 5.1173716 4.9475913 5.237541 5.190868 5.083784 5.113799 4.8521376 5.0936522 5.072681
1367991_at 9.289299 8.944165 8.9304905 8.888174 8.886686 8.720408 9.141045 8.863197 8.827275 9.042495 9.178841 9.1309185
1367992_at 4.2438626 4.751584 4.714202 4.8072314 4.6078205 4.786247 4.644491 4.7611103 4.7150187 4.5837426 4.69654 4.7710257
1367993_at 7.138915 7.1121 7.0628514 7.427028 7.342718 7.1866894 7.0762963 7.1610413 7.233859 7.402591 7.349735 7.015219
1367994_at 10.604854 10.6027565 10.028182 10.297886 10.339853 10.298996 10.450217 10.137345 10.241031 10.095593 10.158892 9.81185
1367995_at 13.042608 13.167263 13.217655 13.115432 13.239999 13.131573 13.108813 13.127528 13.201709 13.086383 13.060094 13.119374
1367996_a_at 7.222684 6.704452 6.6641655 6.6702137 6.6901546 6.608489 6.572181 6.3167596 6.5775185 6.1952276 6.4665303 6.13742
1367997_at 8.046894 7.927352 7.9154673 7.871441 7.9424424 7.716166 7.9376097 7.8202705 7.8737125 8.0363865 7.8579817 7.783002
1367998_at 9.201731 8.1313095 8.583332 8.488836 6.1618834 8.811458 9.893113 9.056768 9.8803425 8.40699 8.253528 6.421739
1367999_at 12.53301 12.399669 12.352036 12.185418 12.249629 12.2645235 12.276028 12.028864 12.1466875 12.0272875 12.223577 11.989331
1368000_at 14.301289 14.311699 14.253749 14.234372 14.25097 14.246669 14.355807 14.337322 14.250017 14.296242 14.378269 14.345828
1368001_at 4.11122 3.981909 4.0046563 4.1352453 4.102414 4.1325216 4.0193977 4.01541 4.1024723 3.9570012 3.852873 4.1528153
1368002_at 7.375529 7.3707566 7.3449626 7.2318583 7.040184 7.4063673 7.4362335 7.3042545 7.093681 7.257978 7.4314685 7.565138
1368003_at 5.52946 5.5951176 5.82104 5.725076 5.8057585 6.0219626 5.88946 5.8061166 5.7328024 5.803722 5.735024 5.6975513
1368004_at 9.8544035 9.468223 9.369253 9.457004 9.416125 9.630173 9.495082 9.607435 9.797003 9.620181 9.50288 9.595005
1368005_at 6.00577 5.5715027 5.8946404 5.7503867 5.7371387 5.6642146 5.876003 5.695789 5.7308254 5.6196103 5.6827197 5.7216816
1368006_at 7.6707044 7.4132056 7.5460243 7.698357 7.7368712 7.7083 7.9672008 8.113646 8.204012 7.9796853 7.8154798 8.261135
1368007_at 6.7875586 6.7375364 6.1026115 7.1406507 6.98592 7.113992 7.2482457 6.910099 6.687352 7.277113 7.3559732 7.8736877
1368008_at 5.467474 5.2981563 5.278416 5.413908 5.318006 5.1828523 5.280768 5.3710403 5.2381053 5.5707774 5.328409 5.7515836
1368009_at 9.668246 9.611932 9.413946 8.664066 9.229155 9.441279 9.256349 9.328095 9.23733 9.230709 9.6763315 9.486176
1368010_at 7.647531 7.4991713 7.338697 7.5526223 7.620915 7.687727 7.904279 7.8009987 7.8042216 7.8591976 7.7059407 7.999817
1368011_at 7.702421 7.79715 7.824806 7.6445923 7.5345235 7.6566124 7.5397787 7.58512 7.6463103 7.6054187 7.4292455 7.4724517
1368012_at 6.8395386 6.1495924 6.5406084 6.434702 6.671631 6.4609547 6.308828 6.5393615 6.2996507 6.291378 6.6835675 6.241242
1368013_at 4.1304016 4.5357027 4.2601185 4.4536285 4.39501 4.319318 4.38305 4.3074703 4.1756907 4.2234707 4.2835665 4.333193
1368014_at 4.659291 4.318123 4.288067 4.244274 4.1696644 4.152565 4.3205795 4.049985 4.2087946 4.323592 4.287916 4.134635
1368015_at 6.1968126 6.0865526 6.248509 5.910977 5.8822365 6.1809506 6.148636 6.1190376 6.1919913 6.383004 5.967299 6.4600816
1368016_at 12.922674 12.905862 12.871758 12.776067 12.794487 12.753009 12.727056 12.807316 12.774473 12.783833 12.712037 12.752049
1368017_at 4.8017654 5.076595 5.135172 5.079125 5.076196 5.0674834 5.047124 5.2404413 5.102787 5.1779957 5.137399 5.1066
1368018_at 8.779163 8.751211 8.655515 8.740052 8.504305 8.833177 8.82824 8.673125 8.7227545 8.707174 8.707635 8.700008
1368019_at 7.621202 7.473586 7.4521947 7.325107 7.3333993 7.366088 7.4408803 7.2987475 7.3360786 7.2061315 7.4469194 7.3410497
1368020_at 6.5562654 6.740397 6.5322723 6.7236767 6.8236866 6.9556108 7.008671 6.8799095 7.013436 7.3690085 6.918398 7.0522146
1368021_at 13.906482 13.832127 13.77341 13.890943 13.832989 13.772921 13.726727 13.985837 13.998667 14.066088 13.993973 14.035474
1368022_at 6.797999 6.822635 6.58844 6.759612 6.8139734 7.0390677 6.831335 6.762244 6.742059 6.4025455 6.389979 6.516889
1368023_at 6.8895597 7.0562243 6.965945 6.727302 6.6956367 6.6451697 6.6230516 6.7070975 6.6322927 6.5002685 6.636331 6.84432
1368024_at 6.157834 6.6762614 6.624633 6.515596 6.4309254 6.6789284 6.593559 6.5863853 6.1402974 6.364165 6.500714 6.415347
1368025_at 6.798684 7.1393814 6.8904877 7.281778 7.228053 7.34541 7.368941 7.024257 7.204405 7.216016 6.702154 7.200414
1368026_at 7.6791077 7.3186393 7.291018 7.40334 7.216372 7.28573 7.373578 7.267019 7.4205947 7.162886 7.5393777 7.3861876
1368027_at 6.464786 6.518313 6.7847233 6.6486034 6.6110497 6.6605997 6.793146 6.6447845 6.9556184 6.813581 6.7998624 7.0114512
1368028_at 4.402581 4.0209465 4.509206 4.318195 4.2209554 4.3610215 4.1123786 4.2677994 4.315568 4.3297887 4.335867 4.5824103
1368029_at 10.373675 10.688024 10.540424 10.47141 10.5260105 10.494364 10.4719515 10.413811 10.300192 10.486419 10.409489 10.360483
1368030_at 8.58144 8.962708 8.545585 8.527306 8.5613985 8.671282 8.567819 8.476379 8.330838 8.72216 8.500083 8.596404
1368031_at 7.311735 7.438972 7.384082 7.2429543 7.2316165 7.1990824 7.449985 7.22541 7.2628684 7.3187737 7.30503 7.270189
1368032_at 6.220665 6.07001 5.983209 6.1457005 6.28996 6.0028253 5.908866 5.863752 6.2502046 5.9772267 6.3284073 5.9562316
1368033_at 6.401811 5.951478 6.1059346 5.9380093 6.0422616 6.03582 5.9031086 6.128783 5.90817 6.1762147 6.1191893 6.0799384
1368034_at 4.34577 4.3033776 4.235901 4.2210135 4.3107977 4.340248 4.350589 4.2833366 4.3060007 4.232111 4.081956 4.325071
1368035_a_at 10.694242 10.759983 10.265278 10.34685 10.261017 10.451625 10.00953 9.935876 10.050251 9.660572 9.628653 9.552731
1368036_at 10.603632 10.656625 10.489878 10.265757 10.057443 10.20625 9.95505 9.729894 9.875615 9.362757 9.670741 9.356526
1368037_at 6.7847643 6.98501 6.996549 6.816536 7.235866 6.7735424 7.043008 6.8745832 7.006855 7.1578665 6.673525 7.021465
1368038_at 8.000292 8.086756 7.9666815 8.294672 8.410305 8.252545 8.329747 8.217504 8.228433 8.32476 8.139162 7.9432755
1368039_at 4.9943175 5.1958795 5.0589375 5.040058 5.1622095 4.968453 5.355404 5.209362 4.846896 5.0435615 5.181527 5.0210505
1368040_at 8.01317 8.031271 7.9050794 8.052708 8.099819 7.857235 7.6995025 7.781313 7.926555 7.8199873 8.101421 7.678218
1368041_at 9.87455 9.703886 9.526867 9.496722 9.596183 9.512022 9.594001 9.571283 9.717274 9.560838 9.62617 9.449292
1368042_a_at 11.065961 10.675253 10.470817 10.814241 10.893649 10.980136 11.0128975 11.055065 11.095407 10.9952965 10.615244 11.099366
1368043_at 8.110004 7.896371 7.997742 7.9614987 7.970947 7.8894978 8.156196 8.120652 8.128933 8.089673 8.024477 8.113014
1368044_at 3.302801 3.451908 3.5392551 3.2851582 3.3398132 3.313625 3.300887 3.5728471 3.2383509 3.426907 3.4051123 3.5797937
1368045_at 9.509544 9.958841 9.706848 9.875986 10.056852 9.689491 9.630684 9.787487 9.712992 9.883286 9.453862 9.69016
1368046_at 9.515093 9.908443 9.39249 9.515134 9.775937 9.342651 9.534732 9.581241 9.405514 9.673923 9.3960495 9.467565
1368047_at 7.262868 7.2738 7.3850665 6.9876347 7.288968 7.1790533 8.338464 7.916894 7.6217875 8.078121 7.972716 7.452415
1368048_at 14.011898 14.084091 14.099165 13.976177 14.135606 14.132481 13.989212 14.00419 13.916245 13.778448 13.7100115 13.763698
1368049_at 11.23301 11.372969 11.086572 11.270676 10.999938 10.875763 11.1522875 11.070937 11.103132 11.152328 11.095696 11.005693
1368050_at 8.4009495 7.4045653 6.974849 7.210182 7.22805 7.201325 7.068745 7.1539435 7.3087196 7.158143 7.2142015 7.2596445
1368051_at 11.3112335 11.330166 11.330079 11.415338 11.582193 11.340465 11.331981 11.539052 11.481591 11.484995 11.434834 11.349731
1368052_at 4.9392533 4.45753 4.5865145 5.314581 5.4000735 5.0348234 5.031814 4.9304194 5.141996 5.024536 5.3794403 5.223604
1368053_at 6.0806556 5.4287815 5.553027 5.470412 5.53378 5.780513 5.4117875 5.793409 5.3785715 5.4048996 5.5701575 5.2578773
1368054_at 7.263434 7.157184 6.699278 6.7430935 6.883091 6.6165743 6.784122 6.4771338 6.8505545 6.7253356 6.423025 6.708365
1368055_a_at 8.391724 8.09234 7.9108853 8.250755 8.057433 7.831893 8.219017 7.856166 7.9007297 8.060251 7.969952 8.036453
1368056_at 7.308943 7.0482006 7.131773 7.1274166 6.9460616 7.1048903 7.0373306 6.9898143 7.1674156 7.2644997 7.3090343 7.0599117
1368057_at 8.216317 8.578459 8.423901 8.996795 8.637991 8.613161 8.819241 8.778865 8.623645 8.874903 8.774649 9.013995
1368058_at 7.924291 7.3506103 7.361275 7.2771006 7.2865562 7.6103635 7.3625727 7.369216 7.265436 7.3070374 7.4473934 7.0579305
1368059_at 8.854474 9.045539 8.214445 8.216321 9.041671 8.097116 8.648291 8.136822 8.941313 5.6302 6.8909845 6.0342054
1368060_at 12.87475 13.0644045 12.903936 12.857108 12.976049 12.921324 12.919519 12.930427 12.919764 12.988934 12.972657 12.9298935
1368061_at 5.1805167 5.4971757 5.602692 5.4871235 5.8209743 5.3813653 5.5043244 5.3809757 5.709277 5.4591 5.48796 5.531766
1368062_at 9.058854 9.16356 8.98036 9.010399 9.05608 8.924506 8.862224 8.840148 8.837775 8.938449 8.797716 8.899478
1368063_a_at 8.901584 8.663905 8.642985 8.481365 8.5754385 8.702346 8.470727 8.31279 8.461012 8.275093 8.462493 8.16573
1368064_a_at 10.782759 10.940733 10.803966 10.485499 10.549784 10.532961 10.167074 10.176091 9.927226 9.83129 10.060707 10.001754
1368065_at 7.2468 7.3103557 7.0317082 7.5163293 7.302932 7.268653 7.5531964 7.405275 7.347568 7.398527 7.4469504 7.008733
1368066_at 5.781009 5.608797 5.544381 5.700438 5.588845 5.5032516 5.867638 5.788542 5.855043 5.7705855 5.5683594 5.901669
1368067_at 8.916721 8.924273 9.019547 8.949955 9.011026 8.964151 9.005359 8.87414 8.768344 8.953149 8.971912 8.959985
1368068_a_at 7.064796 7.2952137 6.98024 7.1896424 7.201587 7.0987773 7.1856937 7.01969 7.0414515 7.050045 7.298382 7.160748
1368069_at 8.01888 7.846037 7.989312 7.9082894 8.083002 8.122185 8.120128 8.005497 8.051666 8.223719 8.144048 8.121105
1368070_at 8.163723 8.12535 7.908142 8.110492 7.9894 8.225478 8.085962 8.102465 8.333012 8.266189 8.250305 8.2284355
1368071_at 12.085048 11.95637 11.994959 11.821511 11.790032 11.704495 11.924807 11.844933 11.9237385 11.878175 11.944704 11.798224
1368072_at 6.507408 5.9841957 6.5600634 6.2204156 6.2431736 6.32884 6.024189 6.249185 6.0623856 6.084243 6.0859118 6.3957596
1368073_at 7.7886624 8.023121 8.430255 8.096165 7.565359 8.111466 8.72692 8.785107 8.727805 9.006936 9.027667 9.395809
1368074_at 6.743611 6.7088504 6.4842114 6.59799 6.8052893 6.434477 6.63924 6.658754 6.6206846 6.676193 6.6872115 6.7853904
1368075_at 10.682902 10.888528 10.717478 10.632729 10.935716 10.769587 10.910389 10.964956 10.645464 10.8056 10.925842 10.919916
1368076_at 7.4813285 7.1717844 7.0500193 7.2752705 7.238513 6.911105 7.206192 6.7717204 6.9370284 7.29827 6.958836 7.1311917
1368077_at 13.057843 13.130322 13.087592 13.210628 13.072287 13.055426 13.031871 13.0258665 13.0241995 12.954107 12.992275 12.952467
1368078_at 4.132461 4.056791 4.16893 4.9729643 4.6995454 4.642951 4.5926833 4.4967966 4.1670246 5.1041336 4.840457 4.600316
1368079_at 9.424763 8.961103 8.947382 8.896703 8.864241 8.730637 8.871685 9.069434 8.895644 9.068611 9.095714 9.08634
1368080_at 3.6330569 3.617849 3.5977783 3.8072982 3.7526042 3.7162874 3.759788 3.4775221 3.787317 3.7967317 3.7760532 3.7321894
1368081_at 7.24374 7.349069 7.372694 7.2109437 7.2067776 7.0888786 7.3839593 7.109164 7.221397 7.1486707 6.9381394 7.0607166
1368082_at 8.669579 7.8478746 8.194177 7.9104486 8.090124 8.043112 8.208668 8.187055 8.0623045 8.110797 8.213044 7.9642763
1368083_at 8.851243 8.985896 8.631297 8.707668 9.017341 8.982979 9.085517 9.143587 9.115159 9.206184 9.037384 9.18705
1368084_at 6.0490675 6.0535274 6.228606 6.1587605 5.998805 6.1438003 5.898738 5.82765 6.1624537 6.093813 6.2353086 6.0808697
1368085_at 10.398343 10.518683 10.244852 10.599378 10.2997055 10.556341 10.405438 10.382884 10.597934 10.428832 10.336547 10.397193
1368086_a_at 7.7330136 7.7230716 7.597647 7.936165 8.246969 7.4464607 8.431923 8.09947 7.8808546 7.749599 8.139923 8.406417
1368087_a_at 8.41844 8.124933 7.9389544 7.922799 8.053792 7.591627 8.009207 7.775179 7.787554 7.747505 8.056833 7.762472
1368088_at 7.1921253 6.8360257 6.8497186 6.957989 7.0106077 6.6249948 6.736436 6.8696938 6.9978156 7.1554785 7.004323 6.98937
1368089_at 8.221238 8.42791 8.3696995 8.631686 8.487718 8.257875 8.474727 8.336561 8.280256 8.365318 8.580995 8.506053
1368090_at 6.8686113 6.895285 7.1528955 7.204615 7.2668643 7.1221924 7.0558653 7.2707634 7.255599 7.18761 7.050316 7.3160663
1368091_at 8.96471 8.605621 8.2065 8.395962 8.670444 8.044254 8.546217 8.408682 8.270895 8.6443405 8.576674 8.408906
1368092_at 12.377211 12.394821 12.380778 12.3536625 12.359586 12.497689 12.492643 12.388659 12.458685 12.435424 12.4288025 12.491843
1368093_at 3.7032948 3.8718836 3.6857035 3.6186836 3.8116934 3.7110214 3.4169083 3.5801256 3.619218 3.6349475 3.670225 3.754332
1368094_at 6.655805 6.7280636 6.6019263 6.726443 6.8106203 6.6925774 6.6195326 6.6958404 6.607885 6.6453857 6.8895583 6.5936146
1368095_at 9.849656 9.558903 9.55508 9.666492 9.581018 9.631191 9.778859 9.337536 9.927516 9.270109 9.7633505 9.558507
1368096_at 9.612914 9.475558 9.275793 9.268668 9.338303 9.445285 9.293825 9.176872 9.423729 9.129589 9.1651 9.034667
1368097_a_at 4.5594635 4.7033844 4.6895437 4.87117 4.815323 4.7127175 4.630205 5.0249248 4.4362917 4.624256 4.8347855 4.827006
1368098_a_at 7.344073 7.5949264 7.781752 7.217966 7.484447 7.51508 7.5005713 7.764509 7.4124703 7.373282 7.4161534 6.762855
1368099_at 7.259393 7.278456 7.4296207 7.4092994 7.577398 7.379455 7.4199085 7.393317 7.3051996 7.3730593 7.2645645 7.3283134
1368100_at 10.74906 10.652102 10.729215 10.486006 10.620922 10.67925 10.748338 10.768663 10.645423 10.823293 10.82415 10.811222
1368101_at 7.5458384 7.457452 7.323786 7.444768 7.3337607 7.37522 7.415171 7.602577 7.505252 7.5381446 7.060861 7.4183645
1368102_at 8.306042 8.6970215 8.503548 8.159174 7.954833 8.693588 8.233622 8.187397 8.230942 8.0417795 7.9109755 8.249981
1368103_at 6.775936 6.7016306 7.2351565 7.172452 7.4299283 7.2531214 7.5676 7.3256264 7.427661 7.7429543 7.411316 8.142912
1368104_at 6.105473 6.111435 6.3896747 6.2373395 6.151196 6.2268143 6.148301 5.8823833 6.2548647 6.2073703 6.4928684 6.1038446
1368105_at 4.6701684 4.620584 5.1156673 5.335364 4.8463798 4.7028456 4.981065 4.7491927 4.7368813 4.82797 4.9221454 5.0689917
1368106_at 8.970718 8.769827 8.653513 8.02203 7.9601645 8.589154 8.584301 8.5395975 8.56848 8.496675 8.547155 8.332982
1368107_at 3.801371 3.6482496 3.790571 3.6822748 3.58954 3.5565891 3.7063086 3.666154 3.6638374 3.7118504 3.8188317 3.8597777
1368108_at 4.7010427 4.8376293 4.8887653 4.8529825 4.796628 5.0445204 4.765322 5.0248327 4.924901 4.876305 5.166213 4.9224534
1368109_at 6.9885826 6.800932 6.5654736 6.9722714 6.871139 6.8447566 6.808288 6.7964673 6.9056497 6.945516 6.701989 7.3299975
1368110_a_at 4.048919 4.3988943 4.2578115 4.3300276 4.0474815 4.426385 4.279945 4.3801756 4.3131175 4.184023 4.195201 4.196054
1368111_at 8.2342205 8.211351 7.737086 7.7259455 7.8254347 8.123686 7.905755 7.275189 7.3147955 7.5567403 7.707462 7.222146
1368112_at 5.4978633 5.3138037 5.3132668 5.2715507 5.3203154 5.110341 5.3650694 5.3459587 5.229855 5.34555 5.475973 5.3298955
1368113_at 4.533107 4.4943533 4.5057435 4.2836313 4.580281 4.443994 4.4846506 4.3294287 4.3195114 4.4386325 4.317287 4.598717
1368114_at 4.0106745 4.1835084 4.702244 4.253442 4.3768916 4.4351974 4.491434 4.426111 4.209067 4.1780224 4.180196 4.141619
1368115_at 9.766514 10.297498 10.121273 10.521714 10.741597 10.102368 10.27343 10.196084 10.432542 10.316737 9.91353 10.273912
1368116_a_at 7.816525 7.431516 7.0527573 7.0644417 7.435184 7.124253 7.1662245 7.348288 7.1747665 7.028377 7.0817084 7.027541
1368117_at 9.053981 9.0361 8.900781 9.130756 9.076349 9.0718355 8.855952 8.933133 8.903707 9.027171 9.056258 9.110203
1368118_at 8.43969 8.484625 8.33218 8.596724 8.388021 8.313826 8.378443 8.514916 8.398164 8.280894 8.4353695 8.658855
1368119_at 5.6362762 5.646596 5.784927 5.665625 5.7537117 5.887332 5.881967 5.678382 5.762803 5.873641 5.7958174 5.791584
1368120_at 4.24512 4.3219757 4.2697983 4.4951134 4.2525554 4.431864 4.27351 4.2734847 4.2962613 4.346079 4.404155 4.349513
1368121_at 10.467945 10.036071 9.741264 10.500491 9.739853 9.484143 10.081705 9.485149 10.121032 10.969973 11.010546 10.379767
1368122_at 10.21128 10.005657 10.01641 9.819812 9.848196 9.826798 9.928736 9.712434 9.89378 10.038844 10.004529 9.941719
1368123_at 5.88036 6.1166773 6.122468 6.293553 5.9988003 5.9086304 6.11054 6.2111874 6.1215243 5.9118223 6.109783 6.316114
1368124_at 7.146052 6.872925 7.1463075 7.304053 7.124676 7.3480873 7.1794696 6.9523196 7.102341 6.9828525 7.131352 7.330784
1368125_at 6.2366304 6.27939 6.4132433 6.2652764 6.009175 6.429602 6.615542 6.506049 6.373975 6.3254123 6.6050606 6.31887
1368126_at 5.978322 6.153449 5.9172645 5.948549 5.99107 6.63148 6.237929 6.653431 6.3685994 6.8443813 6.767201 7.0792937
1368127_at 6.0645666 6.122946 6.2743 5.933819 6.1365623 6.0407786 5.8191442 6.0806537 6.1402974 6.3064847 6.196003 6.231072
1368128_at 6.5662556 5.93593 6.1465836 6.1133866 6.608954 6.799793 7.2176228 6.5821395 6.8935385 6.48425 7.165432 7.2916803
1368129_at 7.763574 7.344297 7.277655 7.0959 7.385278 7.4039116 7.2653213 7.3153496 7.3850856 7.435836 7.1976004 7.0660133
1368130_at 4.3640757 4.697367 4.625497 4.5031753 4.5706787 4.6851025 4.403325 4.7898827 4.3954606 4.6253376 4.6450653 4.701399
1368131_at 4.1416135 4.2374105 4.4679503 4.591098 4.5969267 4.337257 4.420716 4.5533876 4.315568 4.443451 4.3105726 4.2240953
1368132_at 10.485313 10.17297 10.063797 10.311664 10.486122 10.127043 10.300621 10.000405 10.115788 10.271962 9.79182 9.955233
1368133_at 7.359036 8.102145 7.3677025 7.423192 7.772113 7.3593497 7.4266667 7.695909 7.6158185 7.4396787 7.5943093 7.746798
1368134_a_at 8.555309 8.410814 8.568279 8.308547 8.338294 8.199747 8.54995 8.252111 8.270936 8.298702 8.518322 8.285236
1368135_at 6.1773453 6.198997 6.0415673 6.2423553 6.1025944 6.0444546 5.934598 5.635865 5.9063773 5.8256087 5.873652 5.7071924
1368136_at 7.863098 7.556597 7.170535 7.473677 7.561936 7.436469 7.5941696 7.2569146 7.413471 7.5163302 7.431956 7.2246323
1368137_at 5.779597 6.4460416 6.510271 6.4279866 6.2796745 6.2139974 6.2422986 6.4826846 6.4483957 6.3999786 6.1570888 6.228846
1368138_at 5.8238897 5.591929 5.7465596 5.7723107 5.6167655 5.727915 5.499886 5.6400957 5.6017413 5.4831657 5.7229943 5.317824
1368139_s_at 5.6632094 5.4922643 5.482525 5.5568576 5.3608336 5.1450844 5.500213 5.3421082 5.558626 5.4499702 5.5117006 5.767418
1368140_at 5.483 6.123217 7.0116544 5.888997 6.1565804 6.5394044 5.9717164 6.0748167 6.1389213 6.029023 6.0140977 6.1998544
1368141_at 11.8576565 11.718156 11.35322 11.714431 11.516952 11.5177355 11.617237 11.600551 11.59454 11.571921 11.540385 11.712459
1368142_at 5.148624 5.3999524 5.5464144 5.489143 5.5628724 5.408416 5.513512 5.3133507 5.5113583 5.3028507 5.388106 5.510887
1368143_at 7.270459 6.8525023 6.929829 7.535346 7.1675525 6.9202337 6.8586164 6.9712863 6.670814 7.200354 7.391282 7.544414
1368144_at 5.5597095 5.8052206 5.852831 5.8738327 5.847644 5.9015064 5.996032 5.607917 5.719717 5.7013516 5.8552365 6.195044
1368145_at 5.502878 5.4596996 6.16433 5.3888597 5.743925 5.6066685 5.8075094 5.8187876 5.5962176 5.7232027 5.876058 5.653702
1368146_at 10.132859 10.566046 8.879968 10.672374 10.832239 9.566491 8.45296 8.980387 8.667978 8.730764 7.9429173 8.253992
1368147_at 7.884341 8.15085 6.2292686 8.272162 8.481725 7.2754955 5.799893 6.7415123 6.2191043 6.3678584 5.955282 5.990176
1368148_at 4.620064 4.331542 4.662316 4.778289 4.4727874 4.264041 4.7909374 4.460863 4.311459 4.654146 4.462517 4.5160747
1368149_at 5.84361 5.908316 6.1354957 5.9076967 5.880275 5.89844 6.2104144 5.867647 5.953026 5.789445 5.8403816 5.958753
1368150_at 12.896796 12.772567 12.6761055 12.565635 12.621394 12.6867695 12.6489935 12.5009575 12.402619 12.6092615 12.728507 12.613635
1368151_at 10.376623 10.409142 10.251165 10.413971 10.299429 10.466984 10.367096 10.436056 10.33648 10.203712 10.142328 10.25763
1368152_at 7.552094 7.2305326 7.425591 7.4199433 7.354931 7.4007373 7.61652 7.4546194 7.3989315 7.7814965 7.4966516 7.575365
1368153_a_at 7.1075773 7.172172 7.0274324 7.085799 7.030674 7.12761 7.177874 6.993797 7.1249022 7.2594504 6.9159026 7.0109215
1368154_at 8.135894 7.816232 7.926836 8.1774845 8.052706 7.996145 8.113057 7.8736057 7.659186 7.6542573 7.5342064 7.7985053
1368155_at 12.187124 12.623056 10.214475 11.680087 12.075183 11.780638 11.837383 8.3686075 11.834305 12.716956 12.53164 13.3520565
1368156_at 5.729993 5.6508803 5.763681 5.552726 5.5203447 5.5200634 5.604779 5.6323595 5.707992 5.870628 5.681969 5.5110893
1368157_at 6.0138025 6.1368384 5.824221 6.015123 5.9959908 5.63971 6.05233 6.15298 6.208649 6.244952 6.251896 6.156184
1368158_at 9.041308 9.188517 8.987594 8.997419 9.029023 8.850117 8.905178 8.960364 9.106349 9.0723095 8.855772 9.192046
1368159_at 8.593529 8.234367 8.1453905 8.265753 8.182641 7.981634 8.28232 8.011876 8.013469 8.245916 8.138522 8.059045
1368160_at 10.0760975 7.8946958 8.980458 10.222874 9.076026 9.366578 10.363445 9.279625 8.217088 10.567666 10.135903 9.749379
1368161_a_at 13.970689 14.016394 14.056867 13.986099 13.992006 14.006329 13.901013 13.876622 13.892848 13.804963 13.806529 13.769296
1368162_at 4.6910405 4.937787 5.1237507 4.7939415 4.81907 4.738818 4.9388475 5.16084 4.7524614 4.656044 5.334876 4.998248
1368163_at 10.325342 10.243397 10.139155 9.981034 10.06596 10.211934 10.14618 10.031601 9.848834 9.947495 10.090176 10.141087
1368164_at 7.7656407 7.6262445 7.653845 7.786559 7.6029735 7.458881 7.786534 7.8671813 8.06761 7.8306203 7.788183 8.123908
1368165_at 7.504882 8.081623 7.7067966 7.9993944 7.90256 8.110582 7.745049 7.8917155 7.957485 8.026751 7.9066534 7.9114113
1368166_at 6.466003 5.91458 6.190996 6.0875206 6.049494 6.5482373 6.3314414 6.09546 6.4691095 6.3483806 6.116409 6.033993
1368167_at 5.6501155 5.402419 5.7066574 5.8449893 6.3017654 5.955386 6.0791087 5.936138 6.0510397 5.5756397 5.773777 6.0372624
1368168_at 8.568516 9.254853 8.837579 9.119446 8.520467 9.093607 9.262865 8.673179 8.645939 8.412445 8.357565 8.251106
1368169_at 6.8276286 6.806002 6.6195164 6.8851595 6.709638 6.5501394 6.7390323 6.823411 6.958163 7.018645 7.038922 7.049158
1368170_at 3.8397276 4.032217 3.739718 3.9186702 3.9667757 4.122104 3.8811693 3.7716076 3.9538546 3.9609785 3.8032389 3.8711765
1368171_at 9.389443 6.8872404 9.172973 9.9989195 10.23956 9.152248 7.423544 9.02529 8.24469 5.2905946 6.025311 5.3029695
1368172_a_at 6.9297466 5.087512 7.139367 8.328253 8.480565 7.306155 5.116616 6.890093 6.117015 4.19712 4.0322924 4.1727705
1368173_at 8.723892 7.4693584 7.7019033 7.1229715 7.4473124 7.9853125 7.950614 7.8850803 8.106995 7.866119 7.8616 7.671631
1368174_at 3.7061481 3.8878164 4.0172877 3.7745855 3.984299 3.9338353 4.0176516 3.9170136 3.8859797 4.0888357 4.064391 4.091998
1368175_at 7.0026164 7.13124 7.1511574 7.23671 7.26589 7.2197566 7.253449 7.0603995 6.984651 7.1799874 7.132833 7.0263896
1368176_at 8.067053 7.8057017 7.769569 7.718408 7.759023 7.72572 7.8633947 7.6947494 7.726258 7.5987444 7.9354453 7.879455
1368177_at 7.4022675 7.775543 7.619651 7.844705 7.576967 7.8336983 7.48792 7.455901 7.584915 7.526575 7.00619 7.5993032
1368178_at 8.796962 9.242724 9.1593275 8.665593 9.148292 8.953192 8.927541 9.253149 9.020442 9.100737 8.925444 9.067933
1368179_at 7.520976 7.206109 7.3993216 7.374267 7.2225018 7.5221133 7.593588 7.5226655 7.471357 7.560177 7.3788834 7.55903
1368180_s_at 13.045806 13.057368 13.232309 13.328129 13.2364435 13.198681 12.764132 13.33021 13.236281 13.308302 12.896421 12.699112
1368181_at 10.572041 10.500141 10.723973 10.57279 10.51739 10.459668 10.726182 11.069788 10.576937 11.0547085 10.851256 10.77185
1368182_at 4.366916 4.631712 4.646353 4.8038073 4.1269608 4.537243 4.424342 4.4452734 4.5443773 4.176028 4.4088 4.653577
1368183_at 8.266248 7.7491546 7.855001 7.83895 7.6963067 7.9101 7.785757 7.893237 8.000078 7.9008293 7.747407 7.8783045
1368184_at 8.809149 9.07337 8.696031 8.885181 8.718348 8.747305 8.682914 8.827555 9.00008 8.627169 8.731163 8.526284
1368185_at 4.756398 4.87193 5.375214 5.092936 5.098115 5.04246 5.1804886 5.3205714 5.179852 5.150035 5.350195 5.4519544
1368186_a_at 6.192774 6.144556 6.4379034 6.4670277 6.472285 6.3319426 6.4486647 6.505973 6.580769 6.427734 6.5244503 6.4884663
1368187_at 7.7742114 7.4224243 8.012201 8.449432 8.621866 8.162104 8.402672 8.554613 7.713025 9.113483 8.391622 9.129645
1368188_at 13.421815 13.755839 13.44601 13.60855 13.59984 13.620262 13.618235 13.567889 13.591673 13.54482 13.500067 13.6144085
1368189_at 10.765087 10.207037 9.912621 10.432436 10.506638 10.275174 10.17096 10.502467 10.282687 10.637576 10.230435 10.797969
1368190_at 5.191575 5.7310824 5.5879593 5.290121 5.076073 5.314771 5.003677 5.2362037 5.2783203 5.052964 5.0032864 5.227494
1368191_a_at 11.103541 10.706677 10.789061 10.68454 10.664479 10.332225 10.611289 10.626321 10.548728 10.753217 10.698744 10.574093
1368192_at 4.668359 4.7972727 5.135648 4.949705 4.987683 5.01509 4.9381714 5.0062237 4.9761257 4.8654904 4.990731 4.9560175
1368193_at 5.006942 5.0432324 5.1712427 5.2436347 5.066038 5.006386 5.03909 5.257212 5.0286393 5.2350526 5.118564 5.221415
1368194_at 4.5547476 4.5408278 4.5318933 4.6380696 4.541274 4.903458 4.7780404 4.540511 4.529369 4.556721 4.667093 4.5384893
1368195_at 6.268033 6.249863 6.3358865 6.4999576 6.332909 6.215367 6.3358245 6.5779195 6.4281225 6.622465 6.4335103 6.431202
1368196_at 5.1180634 5.173285 4.85137 4.7479496 5.030121 4.902397 4.8441734 4.847512 5.008376 4.9034934 4.9260993 4.9035454
1368197_at 3.8024838 4.0436115 4.139102 4.0939016 4.0562963 4.0993958 4.25095 4.065362 4.1440897 4.2424564 4.257951 4.0687313
1368198_at 5.0103827 5.2132354 5.198273 5.2436347 5.0219374 5.2204494 5.0093575 5.1218257 4.937729 4.9167776 4.9383945 5.1436796
1368199_at 8.48832 8.330983 8.364937 8.263195 8.239902 8.343323 8.247058 8.2372265 8.214502 8.188402 8.242964 8.105693
1368200_at 5.5811543 5.9319973 5.913622 6.1375017 5.970246 5.868703 5.7450304 6.0435915 5.9487243 5.8040094 5.87125 5.8883653
1368201_at 6.1295643 6.4681134 6.1802583 6.178982 6.017666 6.043565 6.2418036 6.235857 6.1185737 6.086162 6.2767987 6.1776485
1368202_a_at 8.823018 8.338976 8.277686 8.394358 8.173815 8.388811 8.297251 8.196366 8.158828 8.260793 8.542474 8.221773
1368203_at 4.937229 5.1032486 5.4097295 5.1796308 5.2345285 5.1991467 5.286525 5.209362 4.9999485 5.067009 5.501052 5.210655
1368204_at 6.4290037 6.4749846 6.529706 6.3850126 6.4006743 6.50518 6.5608783 6.4314895 6.4158497 6.6038723 6.3986363 6.3929777
1368205_at 13.538732 13.434706 13.461166 13.432578 13.4469185 13.428929 13.624096 13.580731 13.509142 13.67549 13.67731 13.688669
1368206_at 8.6593895 8.766309 8.671165 8.747882 8.697784 8.589754 8.643383 8.812206 8.696859 8.799509 8.872011 8.787402
1368207_at 5.9051504 6.147303 6.056737 6.4067583 6.2469068 6.2881794 6.2337456 6.4245234 6.471953 6.451638 6.3103194 6.6937175
1368208_at 5.7398167 5.878675 5.2984223 5.7867827 5.965519 5.582577 5.5907164 5.497959 5.959868 5.83544 5.517992 5.7458315
1368209_at 5.677335 5.957387 5.9946766 5.702196 5.9216776 6.2445545 6.060456 6.0099936 5.813133 5.7386923 5.7237663 5.8741293
1368210_at 4.571757 4.8324227 4.841268 4.706745 4.7641973 4.7683845 4.991973 4.756823 4.8166757 4.6896124 4.739794 4.7799373
1368211_at 12.166093 12.290912 12.334757 12.383323 12.267824 12.360618 12.388348 12.420271 12.4455385 12.445782 12.411556 12.519004
1368212_at 8.727503 8.347647 8.19733 8.090507 8.146545 8.262712 8.32411 8.216084 8.4641 8.370415 8.375753 8.357781
1368213_at 8.358155 8.746494 9.088523 9.064828 9.532991 9.192192 8.820725 9.02231 8.890245 9.2129135 9.180766 9.143389
1368214_at 7.5841055 7.7518897 7.3185825 7.8050666 7.6343994 7.5458846 7.803439 7.6368256 7.702264 7.7671924 7.5657816 7.679998
1368215_at 9.728249 9.80834 9.903978 9.807184 9.983799 9.989479 9.879192 9.73701 9.676956 9.735595 9.834333 9.613774
1368216_at 9.531761 9.335941 9.134248 9.352661 9.423248 9.325453 9.207843 9.401807 9.486998 9.423976 9.277931 9.540475
1368217_at 8.896486 8.537926 8.451403 8.485573 8.591965 8.299496 8.38703 8.41754 8.380188 8.321123 8.195097 8.344013
1368218_at 5.825331 5.804513 5.827823 5.818813 5.584731 5.7119555 5.526244 5.604909 5.6927958 5.3052826 5.479711 5.4852953
1368219_at 6.9384103 6.3088417 6.26425 6.2202845 6.2070932 6.2040067 6.4295564 6.4691176 6.468872 6.4084644 6.1409316 6.275603
1368220_at 8.97369 8.910801 8.646355 8.661667 8.7300415 8.846659 8.92473 9.209337 8.694733 9.0484295 9.16168 9.322977
1368221_at 10.404918 10.237246 10.395105 10.110149 10.16389 10.350936 10.050258 9.891482 10.173001 9.629473 9.430487 9.567727
1368222_at 6.588309 6.8233314 6.405707 6.318132 6.4199314 6.534241 6.2399206 5.915993 5.942413 5.851996 5.7226305 5.6617117
1368223_at 7.828651 7.481907 7.628951 7.6029987 7.675548 7.6313386 7.085235 7.541896 7.4561667 7.2300587 7.4092402 6.9902253
1368224_at 13.178465 13.031765 13.285408 13.415749 13.424662 13.24243 13.237792 13.543036 13.407192 13.678731 13.403293 13.731672
1368225_at 7.479493 7.524962 7.4424953 7.241942 7.397917 7.3999953 7.458772 7.1640606 7.3140883 7.4324226 7.376074 7.315389
1368226_at 8.246527 8.025675 8.012453 7.991233 7.9105444 7.882797 7.8787446 7.836844 8.052989 7.897917 7.8397202 7.6903706
1368227_at 8.210661 8.126087 8.22761 8.956597 8.631173 8.13564 8.634329 8.865243 8.668075 8.140197 8.549294 8.09732
1368228_at 8.848637 8.46435 8.272762 8.332072 8.315883 8.149262 8.087496 8.114611 8.298851 8.121891 8.38085 7.999338
1368229_at 6.763893 6.535761 6.6550784 6.718812 6.8349257 6.4645877 6.501331 6.594035 6.7794976 6.872951 6.6576653 6.7326818
1368230_a_at 8.99323 9.095068 8.841691 8.923957 8.827479 8.895388 9.010547 9.105904 9.106349 9.1967945 8.974647 9.063247
1368231_at 6.6190763 6.946717 6.9164233 6.8661385 6.905772 6.8315005 6.86663 6.818949 6.753909 6.896542 6.936813 6.7623124
1368232_at 8.077486 8.234928 7.883878 7.955367 8.174936 7.920664 8.280464 8.040582 8.305513 8.711539 8.196073 8.482957
1368233_at 8.239163 8.063271 7.921258 8.0725565 7.9728217 8.156921 8.002331 8.028847 8.291786 8.301865 8.14496 8.384564
1368234_at 8.735386 8.650171 8.407044 8.289398 8.633961 8.505816 8.425279 8.418868 8.519058 7.9509807 8.316783 7.961072
1368235_at 7.8937807 7.5208592 7.497909 7.5331626 7.451488 7.594688 7.1585584 7.3957825 7.4628425 7.4486527 7.268865 7.4437423
1368236_at 4.1528635 4.034732 4.26997 4.348727 3.9149573 4.038805 4.1874695 4.120742 3.9857776 4.015867 4.1210847 4.1831093
1368237_at 4.303853 4.608907 4.5637784 4.8024435 4.436022 4.7275467 4.5301385 4.569492 4.6202464 4.625337 4.769632 4.7125444
1368238_at 4.9328947 4.7095327 4.8823557 4.773602 4.9003353 4.876993 4.8024383 4.685081 4.93001 4.6907043 4.609089 4.926653
1368239_at 8.856618 8.422258 8.291275 8.442606 8.437291 8.404893 8.389244 8.46492 8.403004 8.405711 8.3164215 8.584591
1368240_a_at 4.672284 4.700229 4.5896416 4.8898573 4.683577 4.4905386 4.6857243 5.3648806 4.802616 4.8887954 4.793057 4.877007
1368241_a_at 8.451054 8.639919 8.447227 8.497115 8.387375 8.447858 8.511349 9.024598 8.608533 8.753951 8.799818 9.06764
1368242_at 4.8530903 4.7744846 4.761853 4.762805 4.800271 4.6254945 4.8102465 4.733675 4.618926 4.592809 4.8362017 5.161584
1368243_at 4.931499 5.5928273 5.367416 5.45261 5.4970546 5.2160645 5.657103 5.414337 5.484467 5.2039776 5.5959897 5.883583
1368244_at 10.337434 10.098034 10.0194 10.059173 10.299508 9.975084 9.917535 9.937614 10.139353 10.155225 10.106494 10.034772
1368245_at 12.148849 12.539032 12.434173 11.194392 11.951041 11.911742 12.405779 12.050085 12.376075 12.161279 11.287223 12.239452
1368246_at 5.1434374 5.1104164 4.940998 5.1653457 5.0437803 5.191792 5.2139297 5.2067657 5.2250834 5.176065 5.2301917 5.1256447
1368247_at 6.5360594 6.8179173 6.9643564 6.73219 7.4818816 7.127176 7.099122 6.6798263 6.5830517 7.012133 6.7576103 6.2572856
1368248_at 6.2726216 5.7903337 5.598499 6.2258277 5.905249 5.6773105 5.9053144 5.564648 5.8845954 6.059782 5.8746448 5.4837303
1368249_at 9.969529 9.6732235 9.731561 9.541943 9.765918 9.930199 9.630445 9.28616 9.990401 9.633048 9.752912 9.718899
1368250_at 4.3541746 4.152147 3.8813107 4.063552 3.9613209 3.8884544 4.0120134 4.073928 3.8532097 4.1308517 4.122982 4.0137157
1368251_at 5.81278 5.6326423 5.6984787 5.924662 5.93906 5.3371925 6.368682 6.43112 6.192355 6.8744335 6.6540136 6.775595
1368252_at 3.6370156 3.6468432 3.564324 3.4583669 3.486037 3.4885871 3.4833937 3.4409587 3.7815053 3.6477273 3.4801111 3.443961
1368253_at 12.505352 12.326082 12.329894 12.296978 12.182984 12.273541 12.162678 12.212896 12.278887 12.179526 12.144508 12.055951
1368254_a_at 4.8263 5.05433 5.362229 5.2522364 5.202778 5.3809886 5.3144703 5.2589564 5.3249874 4.957305 5.3172264 5.153029
1368255_at 4.2517285 4.2675405 4.322674 4.412583 4.297107 4.548827 4.4883547 4.242 4.4288673 4.2734556 4.4014583 4.2394714
1368256_at 3.38723 3.3775904 3.4744627 3.6822748 3.5978737 3.4308486 3.5504377 3.4902918 3.5417151 3.6328287 3.5358212 3.4262652
1368257_at 3.8900034 4.164425 4.16696 4.1105733 4.177189 4.415331 4.1990514 4.141266 4.204912 4.265671 4.1428547 4.2447844
1368258_at 5.0117188 5.425134 5.6734385 5.443904 5.4055824 5.2929745 5.4986477 5.2452135 5.25397 5.6319585 5.459151 5.35165
1368259_at 7.2937517 7.4993496 7.7670493 7.874097 7.857663 7.6708055 8.121259 8.097511 8.006073 8.214514 8.087232 8.216961
1368260_at 5.4463453 5.3403616 5.100705 5.0324335 4.8159003 5.04089 5.018015 4.8317604 5.2236156 4.915945 5.252412 4.890982
1368261_at 4.361281 4.370926 4.8357825 4.519788 4.390482 4.565061 4.570034 4.5201616 4.2103786 4.308858 4.548527 4.3196282
1368262_at 6.8254375 6.5566926 6.620256 6.3850126 6.8387237 6.7260456 6.54388 6.4217296 6.5167437 6.3403053 6.6120434 6.510536
1368263_a_at 3.999515 4.2060647 4.326039 4.247682 4.130796 4.277481 4.320479 4.227341 4.0391617 4.181313 4.356659 4.307183
1368264_at 7.5605907 7.4291587 7.6969967 7.4528246 7.258842 7.639996 7.618497 7.213799 7.295234 7.489947 7.6873264 7.4340706
1368265_at 8.726888 9.042729 8.5135355 8.568258 8.7929535 8.680988 8.382434 8.107755 8.791339 8.073697 7.9213214 7.8031287
1368266_at 13.173697 13.263202 13.120306 13.320802 13.291574 13.164501 13.066041 12.908259 13.293806 13.18639 13.223235 13.395708
1368267_at 7.8096876 7.6636767 7.6909604 7.4986563 7.6862926 7.6984415 7.6972914 7.436705 7.7791157 7.709779 7.7134547 7.7642474
1368268_at 7.8703513 7.6697226 7.2937307 7.7087245 7.4901395 7.2806573 7.5427756 7.5828094 7.4889755 7.598632 7.494072 7.4173474
1368269_at 3.5901525 3.9272933 3.7293293 3.9742105 3.7616432 3.821613 3.8314896 4.0396643 3.9463816 4.0314627 3.7114844 3.9419105
1368270_at 7.764311 7.122733 7.460173 7.4687037 7.6730404 7.5830145 7.6949234 7.963253 7.578821 7.9119344 7.8572817 8.227322
1368271_a_at 4.6294007 4.178215 4.1080475 5.618325 4.4989514 4.445733 4.400169 5.110227 4.6573052 4.9078054 4.7069917 4.3767347
1368272_at 11.276126 10.080513 10.754044 10.563994 10.391995 10.529084 10.222697 9.517877 10.185355 9.824621 9.519291 9.657592
1368273_at 9.722701 9.440218 9.43971 9.530147 9.615172 9.411228 9.353357 9.324955 9.415801 9.4711485 9.432603 9.475279
1368274_at 8.018827 8.206634 8.227661 8.36505 8.12097 8.283488 8.415298 8.416885 8.420038 8.50699 8.272956 8.299481
1368275_at 9.999509 10.627135 9.652577 10.135515 10.482656 10.453423 10.820273 10.693377 10.501662 11.099934 10.089406 10.763044
1368276_at 7.307624 7.4864964 7.547759 7.365459 7.372176 7.4460177 7.361304 7.435825 7.5007977 7.6859317 7.393722 7.5729
1368277_at 8.419111 8.88302 8.912478 8.734775 8.696144 8.8020315 8.825554 8.826158 8.816202 8.733171 8.586215 8.603349
1368278_at 6.12606 6.509705 6.4861035 6.7116427 6.7604814 6.436595 6.7834964 6.391341 6.5563955 6.6155224 6.5703025 6.768938
1368279_at 5.7186437 5.0507603 5.2350597 4.6527767 4.5658817 5.481819 5.217594 4.6710844 4.8631673 4.681121 4.631322 4.333944
1368280_at 12.426046 12.306154 12.427293 12.320825 12.244027 12.264153 12.310067 12.250322 12.150601 12.288537 12.303194 12.259689
1368281_at 5.6639967 5.867672 6.0139184 5.9519706 6.0849547 6.027547 5.9754066 5.811334 6.114517 5.75904 5.9077387 5.884199
1368282_at 4.433223 4.5205116 4.2782974 4.4534154 4.4236608 4.445235 4.3432913 4.292662 4.200065 4.5308433 4.347551 4.261087
1368283_at 11.685512 11.27773 11.34708 10.9803705 11.18794 11.390963 11.48436 11.2572 11.221075 11.447111 11.535384 11.507808
1368284_at 7.721404 8.026733 8.351855 8.522179 8.173679 8.3189945 8.375872 8.657244 8.551853 8.264019 8.33633 8.666859
1368285_at 4.8113346 4.5927825 4.774349 4.755439 4.670704 4.768373 4.645576 4.821673 4.581765 4.7870193 4.6403675 4.4570937
1368286_at 7.2230816 6.801172 6.881751 7.1796265 6.8160486 6.538232 6.7478766 6.879402 6.932782 7.0180497 7.0130396 6.554124
1368287_at 4.6524553 4.787675 4.7817745 4.849412 4.7137685 4.784909 4.928082 4.804203 5.008876 4.8905616 4.969737 4.827721
1368288_at 14.14008 14.245492 14.168031 14.219254 14.216006 14.187581 14.177301 14.209057 14.21936 14.220407 14.177504 14.241974
1368289_at 11.805097 11.894035 11.40232 11.438522 11.860399 11.793303 11.492635 11.575036 11.5296955 11.97574 11.541883 10.863412
1368290_at 3.8305926 3.6403763 3.6588705 3.871777 3.6947525 3.692695 3.7216055 3.6750674 3.677532 3.7818654 3.8349204 3.7322536
1368291_at 9.488689 9.148279 8.963842 9.422541 9.302138 8.955997 8.974268 9.202205 8.639772 8.827029 8.523951 8.5900345
1368292_at 6.9954963 7.344327 7.669114 7.3998156 7.393743 7.501883 7.487417 7.434552 7.326385 7.39394 7.3396316 7.673343
1368293_at 5.827141 5.8150487 6.3617105 5.8070245 5.9666486 6.0980787 6.011837 6.043762 6.2639537 6.2492914 6.0567355 6.0509267
1368294_at 10.460361 10.521518 10.246542 10.575991 10.508397 10.699611 10.479845 10.740435 10.673762 10.500256 10.606919 10.469292
1368295_at 9.628012 9.340956 9.406297 9.444327 9.595534 9.258802 9.380048 9.367092 9.096048 9.336176 9.324743 9.270922
1368296_at 8.572868 8.862941 8.699572 8.981533 9.039201 8.671834 9.000282 8.982736 8.498388 8.917516 9.06862 8.8209095
1368297_at 4.6091943 4.8068666 4.8512774 4.9543295 4.8137665 4.7435656 4.6287756 4.8952465 4.584858 4.7728777 4.8000135 4.6260166
1368298_at 5.88767 5.8350935 5.9710803 5.732508 5.595179 5.7916017 5.935811 5.6615353 5.426265 5.580677 5.650313 5.8233695
1368299_at 4.1518297 4.0209465 4.1208353 4.211375 4.2169666 4.2070627 4.0751114 4.1793075 4.3808174 4.23851 4.2060585 4.2133384
1368300_at 5.529374 5.772154 5.8178024 5.550856 5.834965 5.89112 5.9871206 5.7851815 5.9173265 6.3822837 6.0620294 6.1496716
1368301_at 6.1783385 6.231795 6.1862144 6.187082 5.970246 6.118841 6.134476 5.9710555 6.1656446 6.139609 6.137325 6.0170007
1368302_at 5.1889625 5.2540684 5.332152 5.2331 5.24938 5.1837234 5.32524 5.099024 5.4174967 5.221651 5.300664 5.1413975
1368303_at 6.898339 7.385129 6.657663 7.290567 6.6757507 6.990036 6.338091 5.982537 6.6462297 6.7031326 6.02833 5.599787
1368304_at 12.030402 11.949009 11.74034 12.280624 12.262239 11.924661 11.435507 11.395876 11.706556 11.360888 11.151032 11.010533
1368305_at 8.249324 8.16974 8.250165 8.026663 8.232278 8.219906 8.162014 8.22926 8.1343155 8.260763 8.252009 8.379469
1368306_at 5.8518925 6.0354958 5.900236 6.1530623 6.2136707 6.0103126 5.9966745 6.398118 6.0941625 5.9547625 6.0108223 6.240921
1368307_at 6.5133815 6.2552457 6.489744 6.5113916 6.3818846 6.4592276 6.4723897 6.5264907 6.353531 6.5400777 6.409372 6.3401732
1368308_at 7.7140493 7.0592523 6.495392 7.2446694 6.9550457 7.0243225 7.227551 6.513743 6.5464053 7.096032 7.591207 6.9578276
1368309_at 7.572617 7.2650204 7.09031 7.1896424 7.337251 7.1115794 7.3667865 7.236139 7.2955117 7.3633094 7.126074 7.3505607
1368310_at 5.8939853 5.8129783 5.5837183 5.7889447 5.5664506 5.6712456 5.6504364 5.542461 5.724717 5.7363853 5.7193766 5.8201604
1368311_at 8.698928 8.469957 8.49169 8.511443 8.232166 8.5191345 8.421593 8.526986 8.2306 9.343316 7.9784203 9.175453
1368312_at 4.927987 4.9306464 5.2025833 5.078224 4.8968554 5.0269833 4.972969 5.111447 5.05515 4.950339 5.0996685 5.2399063
1368313_a_at 4.195619 4.3756933 4.5036154 4.6260633 4.3507495 4.26954 4.5664086 4.21939 4.373183 4.4752493 4.3869305 4.274753
1368314_at 9.887217 9.649483 10.000015 9.809701 9.845164 9.997131 9.98337 9.761714 10.012979 9.721427 9.999246 9.737038
1368315_at 6.8211985 6.8342013 6.7685986 6.947552 6.8573885 6.9426594 6.863687 6.9422846 6.903337 6.945569 6.9683022 6.966566
1368316_at 11.027601 11.47324 10.877495 11.598345 11.309972 11.336133 11.171551 10.71399 10.941351 11.140066 11.140216 10.973432
1368317_at 4.912833 4.9425097 4.915103 5.02417 5.0426207 4.915729 4.9005084 5.0517054 5.0924935 4.9113097 5.7047462 5.340518
1368318_at 7.2308764 7.14267 6.919486 7.801604 7.913564 6.8133144 7.611899 7.190077 7.824152 7.587252 7.348779 7.4020295
1368319_a_at 5.095502 5.1619916 4.9582977 5.39816 5.5371985 4.8975983 5.170929 4.8106766 5.232525 5.273952 4.680746 5.095288
1368320_at 4.5229583 4.4685187 4.7372 4.6997805 4.650627 4.9774466 4.8054123 4.76375 4.544378 4.618932 4.7438254 4.6975527
1368321_at 6.899288 6.596186 8.205553 7.9527855 6.858175 8.349628 8.392033 9.166734 8.157822 8.096894 9.911959 8.323849
1368322_at 8.230509 7.807708 7.948611 8.087468 8.087903 8.191191 8.213649 8.21004 8.082805 8.088186 8.124691 8.365932
1368323_at 7.374783 6.6330404 7.0475507 6.8960094 7.160482 7.2585244 7.3002906 7.5098825 7.309073 7.360496 7.4739704 7.2634673
1368324_at 5.344693 5.199317 5.4717083 5.6482344 5.189905 5.3313513 5.49572 5.2676334 5.5457544 5.414811 5.633149 5.5705376
1368325_at 8.024416 8.397196 7.6194367 7.875114 8.126125 7.630683 7.9292197 7.5275474 8.001362 7.338219 7.778464 6.7712026
1368326_at 6.925402 6.975161 7.8474493 6.9168816 6.8808713 7.5856457 7.165099 7.0429473 6.869568 7.1545005 7.0911226 7.275911
1368327_at 6.142856 6.2705727 6.396641 6.378838 6.2546005 6.2617507 6.2518997 6.298572 6.0726256 6.312401 6.2715106 6.600719
1368328_at 8.723199 8.814142 8.344498 8.687521 8.487528 8.425995 8.525689 8.728259 8.313784 8.824868 8.40353 9.036047
1368329_at 5.658877 5.480092 5.505354 5.661941 5.5691 5.5808 5.5586967 5.5528855 5.5433784 5.609356 5.1241827 5.2834826
1368330_at 6.6906033 6.9776587 6.658769 6.788469 6.761809 6.7974725 6.7246356 6.5483365 6.771766 6.5922546 6.8065314 6.5611014
1368331_at 11.862073 11.957489 11.915635 11.93666 11.949379 11.8551035 11.787037 12.051268 11.977024 12.094973 11.822741 12.086942
1368332_at 6.4547415 6.2166486 7.030829 7.1659775 6.981545 6.834536 7.296853 6.70911 7.430334 6.8092265 6.6795816 7.346191
1368333_at 4.401199 4.7507977 4.9707723 4.832153 4.682499 4.776603 4.7023315 4.6411033 4.806845 4.649245 4.8582582 4.6136837
1368334_at 7.0284963 7.1756477 7.1602974 7.054398 7.1134114 7.224799 7.1182575 6.9104357 6.9108057 7.0021067 6.994738 6.790319
1368335_at 13.856242 13.544816 13.851082 13.706102 13.735203 13.889328 13.608695 13.536857 13.506954 13.508059 13.403773 13.361065
1368336_at 11.263188 12.019537 11.613555 11.302975 11.255469 11.679306 11.4914665 11.471336 11.478024 11.527098 11.542381 11.511694
1368337_at 5.8356533 5.899947 5.9567466 5.923489 6.01466 6.0355954 5.8706393 6.0100474 5.9630375 5.7896028 6.0582647 5.9377766
1368338_at 4.7103987 4.2893286 4.646154 4.512914 4.3353405 4.71763 4.606231 4.5408816 4.5640764 4.769383 4.471514 4.6372633
1368339_at 4.6049795 4.5274935 4.584058 4.5392327 4.563385 4.7330556 4.4348354 4.525922 4.4825754 4.418872 4.376651 4.3057323
1368340_at 8.335046 8.063271 7.552035 7.7287674 7.650438 7.7191687 7.9321475 7.844315 7.6999817 7.778717 7.8885098 7.8225856
1368341_at 7.6707044 7.8785267 7.6930776 7.5148625 7.5577455 7.5619817 7.459877 7.4364824 7.723795 7.648353 7.855994 7.372585
1368342_at 4.453788 4.314411 4.4262857 4.516757 4.224923 4.3606014 4.4718237 4.633772 4.2554207 4.3424625 4.436783 4.136604
1368343_at 5.427575 5.5821505 5.6775637 5.590747 5.42679 5.5593867 5.4929247 5.6148124 5.5805883 5.5761375 5.5590277 5.434387
1368344_at 3.5779717 3.7266612 3.5894835 3.7322574 3.657824 3.798429 3.6108541 3.6923416 3.4618003 3.5628688 3.5440845 3.6115015
1368345_at 4.3986683 4.627082 4.663789 4.3621726 4.742996 4.3841124 4.485857 4.772875 4.8144693 4.474759 4.76989 4.8335757
1368346_at 6.634084 6.6773314 6.377429 6.4282765 6.5048494 6.4489303 6.633396 6.349997 6.5496736 6.766183 6.619171 6.621067
1368347_at 4.953949 5.1281586 5.192014 5.04457 5.109267 5.1887984 5.3147287 4.906371 5.3973618 5.1149054 5.183081 5.3582187
1368348_at 4.3926983 4.3564687 4.3694105 4.401266 4.369004 4.5741735 4.3843384 4.6110244 4.389603 4.384856 4.3765793 4.539291
1368349_at 5.46559 5.8007975 5.5922728 5.549286 5.622962 5.7550025 5.716132 5.5278826 5.862012 5.626644 5.6129227 5.752333
1368350_at 3.5503027 3.6609707 3.7109315 3.5657225 3.6799464 3.6118479 3.62859 3.443859 3.503311 3.628553 3.7557137 3.5055373
1368351_at 6.2041707 6.2228613 6.469849 6.387733 6.457477 6.4738665 6.544578 6.533764 6.4136133 6.474061 6.520247 6.54977
1368352_at 4.665671 4.603022 4.586808 4.8377275 4.6684246 4.535467 4.4835873 4.5292106 4.5868006 4.416534 4.853827 4.562244
1368353_at 5.114091 5.1652813 5.271208 5.601308 5.223626 5.3512115 5.6495857 5.568551 5.268406 5.634396 5.488263 5.6483593
1368354_at 10.5448475 9.992682 9.680268 10.117949 9.740193 9.734566 9.69884 9.896041 10.0873785 10.2489 10.476887 10.305277
1368355_at 4.9870443 5.0637145 4.785272 4.7411156 4.952046 4.8509984 5.0105367 4.997813 5.0855794 4.674278 5.020503 5.289499
1368356_a_at 10.071509 9.659288 9.924107 9.989603 9.798691 10.157095 10.477783 10.1248 10.348384 10.276906 10.15868 10.14697
1368357_at 6.0336375 6.106903 6.2330275 6.0235653 5.840499 5.889259 6.1301484 5.975329 5.940271 6.020637 5.9667315 6.0852094
1368358_a_at 3.477969 3.8868434 3.7437215 3.8296096 3.8775525 3.5588312 3.93597 3.9051962 4.0612936 4.214484 4.232276 4.4052706
1368359_a_at 4.223173 4.536419 4.462816 4.3689775 4.483588 4.48983 4.6917124 4.511371 4.429537 4.4650517 4.444027 4.484537
1368360_at 13.642276 13.64493 13.716964 13.680767 13.676828 13.683974 13.655825 13.549806 13.585559 13.580845 13.612305 13.548717
1368361_a_at 7.768648 7.49036 7.4966283 7.6221175 7.732989 7.733616 7.5731406 8.245766 7.678528 7.855202 7.8855257 8.224431
1368362_a_at 11.117303 10.638141 10.60578 10.465198 10.491814 10.442906 10.457411 10.444457 10.481974 10.460106 10.41317 10.277786
1368363_at 3.6905391 3.9684901 4.0100436 4.030797 4.0209746 3.9000385 3.872311 3.8335369 3.8968015 3.9124334 4.1484165 4.1259995
1368364_at 4.510763 4.89765 4.952948 5.0471473 4.876943 4.726735 4.895891 4.910845 4.6846294 4.873368 4.993254 5.286951
1368365_at 12.188905 12.22013 12.161474 12.059729 12.023578 11.964693 11.829701 11.983363 11.859616 12.050183 12.018011 11.791447
1368366_at 4.93754 4.9497004 4.857689 5.037361 4.9790487 4.9608583 5.0145617 4.962236 5.1105695 5.380554 5.1699877 5.0835633
1368367_at 5.8246107 5.7887516 5.8909893 5.8539495 5.71985 5.820301 5.518699 5.6225886 5.7386475 5.692636 5.846655 5.656781
1368368_a_at 10.095438 9.876065 9.978311 10.012239 9.653948 9.861567 10.23941 9.8820505 9.937634 10.107781 10.02807 9.90895
1368369_at 4.825349 4.9584227 4.5859814 5.080325 4.433794 4.69812 4.563595 4.7137485 4.5832577 4.6899405 4.693555 4.68629
1368370_at 5.758575 5.295691 5.2218456 5.2448673 5.586349 5.254977 5.4940987 5.4638243 5.386405 5.4963307 5.422404 5.57736
1368371_at 5.1935706 5.1616263 5.009779 5.0589085 5.1173553 4.7631526 4.921368 4.993752 5.0300493 4.8293943 5.076211 4.9582396
1368372_at 7.7387853 6.8188133 6.921186 7.1265807 7.2672567 6.556628 7.2049127 6.534977 7.8453298 6.970737 6.78926 7.5058565
1368373_at 4.2429543 4.555175 4.770433 4.520669 4.444278 4.5695734 4.6642523 4.5637455 4.6144466 4.495843 4.5466022 4.6703596
1368374_a_at 5.8930283 6.149333 6.186135 6.166513 5.935636 6.183069 5.91505 5.9521914 6.144989 6.1170416 6.081246 6.0852165
1368375_a_at 5.193328 5.4941535 5.1588564 5.2602715 5.192896 4.847083 5.228235 5.090037 5.389215 5.0765314 5.2084155 5.281064
1368376_at 7.550512 7.7264066 8.021532 7.852108 8.915917 9.168886 8.113019 7.547749 9.804354 8.532612 8.970893 9.752953
1368377_at 5.26809 5.007037 5.129805 5.325406 5.133173 5.2895308 5.031814 5.227525 5.240799 4.933258 4.9559126 5.0672674
1368378_at 12.074494 11.980071 11.6376295 11.942975 11.654753 11.708619 11.801262 11.57326 11.638175 11.781556 12.010624 11.597049
1368379_at 8.152173 7.788694 8.22912 8.0901 8.091273 8.006151 8.20812 8.494667 8.155796 8.527204 8.077752 8.367906
1368380_at 14.033538 14.053798 13.949976 14.059629 14.02237 13.980609 14.040116 14.003511 14.03351 13.99849 13.993293 14.032014
1368381_at 4.8717775 5.100488 5.2111654 4.9389963 5.0793595 5.049464 5.015531 4.890253 4.901195 5.058471 4.9444475 5.3075085
1368382_at 5.079564 5.276989 5.5557227 5.5667257 5.696262 5.5532026 5.538422 5.5743704 5.540348 5.341913 5.5971003 5.676526
1368383_at 6.15421 6.50679 6.411169 6.377289 6.2049522 6.390372 6.622078 6.496697 6.372845 6.4902716 6.5786695 6.488441
1368384_at 4.1233344 4.3708606 4.3656707 4.2419667 4.161439 4.208175 4.216406 4.207743 4.1980395 4.24691 4.2309656 4.1887684
1368385_a_at 9.17917 8.924641 8.882562 8.876668 8.966428 8.945919 8.750677 8.976709 9.032524 8.98958 8.780807 8.927185
1368386_at 9.49332 9.6207285 9.716709 9.763682 9.734514 9.662343 9.640648 9.689497 9.7455225 9.737315 9.746357 9.812989
1368387_at 11.2304325 11.154759 11.268755 11.030606 10.995635 11.0359125 11.111067 10.977102 10.893501 11.059858 11.083001 10.880393
1368388_at 5.287524 5.2240434 4.961356 5.089288 5.089995 5.2855563 5.1554136 5.0314507 4.9487348 5.191857 5.175478 5.281959
1368389_at 8.927621 8.716797 8.756588 8.770601 8.809887 8.558859 8.7533655 8.69212 8.787828 8.713188 8.870969 8.688023
1368390_at 9.16605 9.212034 9.040953 9.253874 9.039053 9.160911 9.041271 8.887144 9.098917 9.192762 9.011439 8.941467
1368391_at 4.7764597 5.1231565 5.1927643 5.03325 4.9049153 5.158741 5.155876 4.8990965 5.1047554 5.203964 5.0895433 5.1615834
1368392_at 6.5649147 6.792031 6.8840437 6.838404 6.668775 6.6413736 6.7417517 6.749727 6.688463 6.8687186 6.9587436 6.6087365
1368393_at 4.9506793 5.463821 5.506594 5.632245 5.925402 6.15543 6.129293 5.749012 5.7844157 6.0696754 6.2630887 5.7635
1368394_at 5.665162 5.9882174 5.9787126 5.9650364 5.8319116 6.0313625 6.049683 5.9933105 5.899677 6.1510696 6.421526 6.1099563
1368395_at 5.572556 5.2391405 5.5833015 6.019303 5.7589903 5.57265 5.1960793 5.4792957 5.4252214 5.745158 5.3325806 5.6366405
1368396_at 5.5588727 5.452855 5.8436813 5.5631633 5.355439 5.696665 5.8375883 5.6649942 5.718984 5.6131644 5.599241 5.776491
1368397_at 12.948994 13.019835 12.75456 12.804558 12.952268 12.9186945 12.987322 12.823575 12.940343 12.956599 12.874968 12.846159
1368398_at 4.6939616 4.5895095 4.6627107 4.586694 4.641358 4.535677 4.606231 4.4873953 4.4502125 4.543314 4.414396 4.519214
1368399_a_at 11.611046 11.598808 11.633563 11.666662 11.610338 11.503964 11.444404 11.464838 11.5982275 11.2814045 11.200091 10.966758
1368400_at 8.552285 8.883147 8.677155 8.7947 8.872914 8.766072 8.687218 8.900952 9.058788 8.989486 8.884815 9.0942335
1368401_at 4.4729676 4.540612 4.85155 4.7142615 4.5080047 4.518106 4.9534826 4.8352423 4.808541 4.6024704 4.67001 4.774409
1368402_at 9.269058 9.009858 8.685687 8.941331 9.061604 8.938149 8.868505 8.863471 8.8520565 8.909821 8.849567 8.960779
1368403_at 8.863607 8.615949 8.582189 8.580451 8.718078 8.596907 8.600693 8.5973625 8.704415 8.727385 8.829248 8.805284
1368404_at 5.1681805 5.0279436 4.972353 5.047622 4.9932423 4.9540234 4.807733 4.926208 4.7934246 4.692107 4.8346343 4.9113526
1368405_at 7.931644 7.9982715 7.6931834 7.8798466 7.8601656 7.9466634 7.571416 7.7177343 7.9068685 7.7255282 7.4876566 7.820444
1368406_at 4.103753 4.517923 4.301099 4.404351 4.196045 4.7667227 4.4862022 4.6214895 4.3974485 4.440033 4.533022 4.588071
1368407_at 5.8194394 5.5721073 5.2068915 5.3443666 5.396879 5.2799153 5.264041 5.3764825 5.574984 5.381406 5.4974546 4.9139695
1368408_at 4.425914 4.711364 4.3502607 4.985178 4.575781 4.7020206 4.55353 4.465386 4.525602 4.45926 4.7744493 4.6800632
1368409_at 10.207014 9.506062 9.711056 9.236975 9.642439 9.925991 9.704481 9.256588 9.387667 9.979963 9.249245 9.779787
1368410_at 6.43719 6.6065445 6.6332574 6.331912 6.4059196 6.4831047 6.40943 6.700733 6.739314 6.6567073 6.738363 6.752432
1368411_a_at 3.806268 4.122873 4.1271005 3.9269967 3.8881211 4.051077 4.079731 4.2342005 4.237091 4.121576 4.1347675 4.205189
1368412_a_at 4.8356175 4.884926 4.9431915 4.9675007 4.9804416 5.0707884 5.198852 5.3133507 5.0904007 5.4889464 5.25922 5.800194
1368413_at 4.92317 5.107682 5.1378107 5.381481 5.191473 5.3299484 5.5896187 5.353979 5.1990957 5.353799 5.08191 5.3291626
1368414_at 6.056832 5.8393226 6.2832484 5.7650824 5.9257007 5.9150577 6.1942887 6.0367346 6.010206 5.7195597 6.03027 5.912941
1368415_at 3.8870957 3.9970553 3.92624 4.0983114 4.036481 4.114906 4.1284304 4.1329536 3.9942505 3.9922986 4.1790752 4.078334
1368416_at 4.062454 3.6995883 4.0010996 3.8469875 3.680348 3.753504 3.728391 3.9177713 3.640858 3.5541165 3.940317 3.7568953
1368417_at 4.8771954 5.0919085 5.1453075 5.160164 4.875734 5.1068745 4.981988 5.0562887 4.948427 4.9673853 4.979577 4.932002
1368418_a_at 13.176044 13.086218 13.059969 13.064305 13.039035 13.151283 13.294933 13.378159 13.134355 13.417715 13.430425 13.598162
1368419_at 9.226561 9.30684 9.394868 9.222258 9.074847 9.1082945 8.585727 8.577108 8.698104 8.739563 8.576447 8.370736
1368420_at 13.323152 13.311642 13.340517 13.349276 13.366896 13.528324 13.555769 13.673076 13.550504 13.630024 13.621577 13.708691
1368421_at 3.6542935 4.116515 4.1787415 4.2546177 4.059355 4.0362625 3.926438 4.1647553 4.1945944 4.200332 4.2520533 4.28653
1368422_at 6.68766 6.416354 5.0327787 7.1896424 6.745805 6.0090275 6.6262755 5.667597 5.9019966 5.2311745 6.2352195 5.638301
1368423_at 5.588648 5.905723 5.8336864 6.017661 5.7869534 5.9127297 5.9683867 5.9748178 5.861506 6.0762215 5.8029776 6.0158825
1368424_at 7.360929 7.337286 7.0855675 7.068912 7.6742024 7.29556 7.34172 7.3360257 7.24623 7.371993 7.4734516 7.819972
1368425_at 5.0425 5.101677 4.920576 5.155697 4.7460823 5.0394306 5.246966 5.138626 4.9867067 5.0447435 4.9941597 5.263959
1368426_at 11.63406 11.591208 11.491537 10.932328 11.594071 11.379854 11.172835 10.545187 10.67574 10.117243 10.979734 10.721653
1368427_at 8.18426 8.315987 8.464437 8.116929 8.272644 8.3887615 8.171679 8.212429 8.277644 8.002377 8.268383 8.090456
1368428_at 8.950018 9.022769 8.478846 8.468306 8.359144 8.945912 8.676754 8.585859 8.784848 8.4557 8.754251 8.537377
1368429_at 3.6009157 3.99384 3.7506723 3.761527 3.8807418 3.7597296 4.0122557 4.0299854 3.6302369 3.7539582 3.681985 3.6622133
1368430_at 9.604058 9.356484 9.522993 9.709418 9.597552 9.562515 9.815884 9.762074 9.863918 10.126709 9.902866 10.057653
1368431_at 11.192439 11.010719 11.000066 11.015499 11.142469 11.083501 11.214078 11.0695305 11.109106 11.135286 11.185085 11.1095495
1368432_a_at 4.576193 4.646901 4.625265 4.714017 4.723663 4.932543 4.662227 4.936575 4.660656 4.751514 4.719693 4.698149
1368433_at 9.807774 9.762132 9.759886 9.736761 9.837738 9.619963 9.776937 9.649604 9.646585 9.740126 9.783377 9.776528
1368434_at 7.525173 7.1287923 6.9781384 7.455045 7.415607 7.2234025 6.9496007 7.236931 7.3973255 7.0678105 7.139892 7.3487816
1368435_at 11.897803 11.954958 11.529706 11.032271 11.287113 11.139695 11.331971 10.950112 11.27117 11.466371 10.537596 10.976005
1368436_at 9.359307 9.309003 9.130075 9.346369 9.128814 9.2165785 9.478499 9.440182 9.424071 9.573672 9.316245 9.641432
1368437_at 5.4159656 5.198213 5.455614 5.1178246 5.1043158 5.191009 5.26854 5.182108 5.150566 5.193112 5.187161 5.288931
1368438_at 4.7838326 4.6059246 4.7945743 4.643238 4.6042438 4.580786 4.8051953 4.593298 4.766553 4.825142 4.7339067 4.8453436
1368439_at 5.9823256 6.062753 5.933823 6.1994133 5.952982 6.045585 5.914907 5.846101 6.1422467 5.7898808 6.0058336 6.117145
1368440_at 7.635977 7.473416 7.030215 7.182712 6.7518563 6.8112044 7.2897115 6.9817586 6.7507353 6.9347434 6.8776937 6.510016
1368441_at 6.4020076 5.8609333 6.266529 6.2513795 6.0649743 6.647793 6.471733 6.325774 6.2442093 6.368715 6.587689 6.471125
1368442_at 13.459601 13.414694 13.48455 13.416504 13.423631 13.464396 13.459949 13.440389 13.369232 13.464637 13.459905 13.442791
1368443_at 5.6482244 5.9621906 5.8412375 5.994456 5.6782475 6.0150537 5.9315853 5.909434 5.6753616 5.746702 5.9623923 5.769101
1368444_at 8.346632 7.9156446 7.791859 7.9841175 7.994268 7.961426 8.376673 8.397624 8.071201 8.186713 8.157266 8.3853035
1368445_at 5.777027 6.038942 6.039443 6.002293 5.959073 5.7688246 6.149848 6.066345 6.109597 5.7145944 6.103668 5.9851856
1368446_at 7.479084 6.843171 6.912827 7.45095 7.106404 6.6513996 7.839792 8.198832 7.8880258 7.965397 8.123495 7.8466377
1368447_x_at 6.6922665 7.0864563 6.689722 6.8361692 6.058507 7.542819 7.095862 9.179668 6.763867 9.190289 7.783178 9.969189
1368448_at 6.7631006 6.6727886 6.7645955 6.8730326 6.903047 6.933428 6.626023 6.740545 6.912938 6.782079 6.9832563 6.5741467
1368449_at 4.91381 4.758891 4.857807 4.819724 4.613263 4.684149 4.810095 4.8714027 4.7797403 4.86162 4.6572227 4.889204
1368450_at 5.112705 5.235211 5.3714523 5.4147105 5.4968414 5.3059483 5.199437 5.4622293 5.6034007 5.2969713 5.2601304 5.4293356
1368451_at 6.2025123 6.5125117 6.821814 6.758162 6.731476 6.712199 6.533203 6.55316 6.9170775 6.539059 6.4978504 6.3845043
1368452_at 9.812613 9.480091 9.191478 8.940781 9.3028 9.08587 8.94185 8.787462 9.054337 8.743415 9.137359 8.488235
1368453_at 11.26336 10.553163 11.310277 10.827151 10.747813 11.110508 11.09768 11.588054 10.912354 11.556813 11.681621 11.9331
1368454_at 4.0949273 4.3301506 4.380286 4.055559 4.430746 4.531405 4.308867 4.527981 4.090054 4.2971973 4.271367 4.181303
1368455_at 5.211674 5.0574484 5.467793 5.1116285 5.2753043 5.5551724 5.6205907 5.670562 5.6407046 5.1387644 5.40131 5.71382
1368456_at 4.253896 4.0209465 4.000619 4.0529275 4.0845256 4.1239204 4.132086 4.0809216 4.126184 4.1666102 3.853278 4.0007343
1368457_at 3.7897217 3.689938 3.7493377 3.7582664 3.736997 3.89271 3.6261263 3.8866224 3.8617637 4.177371 3.7832596 3.869419
1368458_at 10.328206 9.929876 9.972249 10.047918 9.936867 9.66944 10.445211 10.203529 10.635862 10.39551 9.70699 10.161771
1368459_at 4.4089856 4.0805144 4.4417725 4.4334574 4.3068104 4.45786 4.4489655 4.13733 4.218465 4.2299714 4.064391 4.1412935
1368460_at 7.6707044 7.986168 7.781752 7.9254384 7.70303 7.5898824 7.9730797 7.4771075 7.8852544 7.923003 7.9512153 7.5485263
1368461_at 11.477913 10.637967 10.545935 11.292911 11.405526 9.634527 11.179647 11.040773 11.2789 11.3544445 11.144189 9.388295
1368462_at 5.406823 5.3397484 5.3643374 5.21913 5.200122 5.27344 5.137119 5.1083837 5.399517 5.398319 5.358831 5.6192565
1368463_at 7.212226 7.023606 6.9814057 6.8865876 6.860229 6.946632 6.9553366 6.964165 6.8371887 7.0266366 7.1357675 6.9899945
1368464_at 6.3038874 5.677354 5.912506 5.6238008 6.129972 5.914839 5.617445 5.8252325 6.405071 5.8213487 6.0580997 6.351142
1368465_at 3.798223 3.8923655 3.9164205 3.7653883 3.6306455 3.8667974 4.0242567 3.698767 3.9387815 3.7728863 3.8221478 3.8331265
1368466_a_at 5.6284137 5.2939925 5.3466225 5.4107842 5.5733814 5.582577 5.447013 5.47564 5.090512 5.4185686 5.249413 5.495004
1368467_at 12.777568 12.808256 12.79929 12.658241 12.664774 12.696295 12.614978 12.551716 12.656604 12.670748 12.550931 12.49691
1368468_at 4.692865 5.002451 4.961343 4.9911084 4.670365 4.9042597 5.06027 4.969752 4.9023046 4.9357977 5.192561 4.935519
1368469_at 5.6878753 5.612107 5.7543077 5.686516 5.703853 5.892281 5.6832976 5.6262374 5.7018046 5.748125 5.699623 5.574912
1368470_at 8.377585 8.412746 8.228573 8.431316 8.100641 8.595603 8.396479 8.483334 8.489363 8.351313 8.296553 8.351112
1368471_at 5.5906353 5.4181924 5.921157 5.863197 5.3477626 5.7000446 5.843379 5.4176435 5.545908 5.557145 5.7782664 5.5547156
1368472_at 5.1514435 5.0503316 5.109841 5.109888 5.0744257 5.1508613 5.053484 5.1142936 4.9865885 5.0064793 4.9877234 4.9755735
1368473_at 5.320982 5.15397 5.4556994 5.176202 4.915004 4.968453 4.9195137 5.3798223 5.0874753 5.2793164 5.3414116 5.2922764
1368474_at 6.588884 6.5710645 6.8618345 7.2293353 7.4620576 7.4276247 7.487965 7.5439277 7.3800864 7.446317 7.1174736 7.8022294
1368475_at 4.5471263 4.794573 5.016489 4.809007 5.0414224 5.063894 4.950713 4.911768 4.689543 4.7376285 5.0667477 5.2387323
1368476_at 6.43169 6.5796905 6.2889075 6.3980994 6.542825 6.570645 6.490507 6.50774 6.33469 6.222824 5.624712 6.4100075
1368477_at 6.862564 7.1798854 7.0247264 7.093319 7.1573987 6.990665 7.2067437 7.1788917 7.197046 7.4234834 7.189897 7.1492567
1368478_at 3.498255 3.7695808 3.9771907 3.994694 3.9232028 3.880727 4.0619974 3.940624 3.6975496 3.8494484 3.8812618 3.938199
1368479_at 4.034087 3.8540277 3.7244735 3.5425127 3.5096135 3.6023164 3.782549 3.579732 3.677559 3.7731926 3.7049193 3.613409
1368480_at 5.9064045 6.4776926 6.4420133 6.225626 6.2563987 6.5245266 6.2479954 6.46972 6.3426714 6.190057 6.593728 6.543934
1368481_at 5.296207 5.0891294 5.2815757 5.3191557 5.1583924 5.151906 5.1568894 5.273558 5.216745 5.239581 5.2385015 4.947119
1368482_at 5.993865 6.1010356 6.6110077 6.6778064 6.4769278 6.9143033 6.7390323 6.97275 6.9118 6.9103394 6.804125 7.1053653
1368483_a_at 4.0409784 4.341013 4.3660517 4.1680202 4.3776174 4.3724647 4.574245 4.2846055 4.276054 4.4248323 4.378917 4.49459
1368484_at 4.819696 5.01204 5.5405393 4.914786 4.810115 5.423818 5.2113914 5.1882005 4.772001 5.195105 5.252191 5.1074467
1368485_at 4.8996735 4.803299 4.922084 4.869693 4.8455744 5.1948223 4.9943857 4.9039197 4.9920053 5.22686 4.8912344 4.8297977
1368486_at 6.525946 6.445755 6.6755733 6.1668234 6.424511 6.94122 8.017077 7.2001295 7.4900155 7.7531376 7.438238 7.840989
1368487_at 3.190133 3.165043 3.40213 3.2968664 3.3132238 3.2959254 3.3482938 3.5619721 3.3071537 3.3291655 3.274643 3.3910697
1368488_at 9.415219 9.165243 8.823259 9.118567 8.719005 9.052317 9.063487 9.44787 8.700319 9.58879 9.437953 9.299732
1368489_at 4.698578 5.1411557 5.3607197 4.8731074 5.0666637 4.870805 5.0108304 5.347785 5.0260773 5.1245136 5.222829 5.0571766
1368490_at 9.74408 8.786435 9.024719 9.475697 9.7283325 9.242644 9.116598 9.158129 9.830757 10.034293 10.170405 9.388353
1368491_at 6.2173815 6.474688 7.0601974 6.3738437 6.472285 5.822984 5.602446 5.769797 6.3579397 5.724851 6.1142406 6.142671
1368492_at 7.1968045 7.2126575 7.557585 7.7071204 7.5995836 7.655826 7.930302 7.9650426 7.904537 8.161162 7.723063 8.046689
1368493_at 4.95003 5.065847 5.0774283 4.874185 4.796051 4.887056 5.0103164 4.563628 4.972765 4.8233194 4.876427 4.8933797
1368494_at 4.0005746 4.0912867 4.210692 4.318778 4.0111146 4.33241 4.4046874 5.335683 4.3006077 5.096692 4.378106 5.697883
1368495_at 5.327961 5.682328 5.7059307 5.684504 5.534779 5.714881 5.8056536 5.584135 5.8256974 5.5127077 5.5390873 5.635583
1368496_at 4.660246 4.38361 4.560503 4.2859125 4.354719 4.3206086 4.2278733 4.279497 4.466333 4.2077694 4.4901237 4.4264193
1368497_at 10.650085 10.684069 10.761725 10.409307 11.008127 10.704748 10.49036 10.083677 10.833947 10.061541 10.492317 9.633452
1368498_a_at 3.3479335 3.075901 3.2530239 3.220672 3.1522064 3.313685 3.3186576 3.2656145 3.2099042 3.1509252 3.1961513 3.1045141
1368499_at 3.056707 3.2908416 3.4915395 3.474926 3.3036437 3.4125059 3.27593 3.2986255 3.2838743 3.2062283 3.4399874 3.2579837
1368500_a_at 6.765652 6.741393 6.781219 6.739808 6.7549386 6.7030168 6.942211 6.8639736 6.7293954 6.923522 6.898076 6.9179807
1368501_s_at 6.748383 7.0200152 6.4721565 6.5985813 6.3844233 6.8723884 6.7180567 6.9118176 6.865018 6.6947117 6.4259963 7.001873
1368502_at 4.125063 4.282097 4.4825754 4.21387 4.146013 4.37222 4.3262267 4.244795 4.0801272 4.3330374 4.3877945 4.2607617
1368503_at 8.007931 8.060585 8.04562 8.250153 8.130127 7.66335 7.6682243 7.9519467 7.7178564 7.8482637 7.768354 7.774089
1368504_at 11.191775 10.80025 10.7746315 10.969511 10.656789 10.893149 10.793402 10.766312 10.742616 10.843603 10.968664 10.942465
1368505_at 5.053591 5.287651 5.926162 5.4096045 5.3408957 6.0456333 5.204591 5.299626 5.410183 5.4828215 5.401558 5.8149633
1368506_at 5.5819144 5.126333 5.268551 4.9536867 5.0747786 5.3267674 5.0598316 4.9975843 4.8814197 4.9810967 5.2433004 5.409021
1368507_at 11.169085 11.382256 11.399359 11.546921 11.439655 11.37699 11.411232 11.529408 11.552965 11.573615 11.644588 11.75293
1368508_at 8.659531 8.436592 8.470063 8.584649 8.484854 8.441488 8.402661 8.596371 8.450536 8.391478 8.247044 8.290201
1368509_at 5.269039 5.3022413 5.837872 5.331911 5.5194817 5.1396394 4.996937 5.2795258 5.03856 5.4293985 5.2385564 4.758129
1368510_at 4.8013563 4.733022 4.8456316 4.6591125 4.638854 4.917961 4.8336306 4.6389856 4.6600018 4.6897736 4.792925 4.822871
1368511_at 4.0364594 4.385418 4.446615 4.337817 4.4313593 4.3776226 4.4560475 4.4959016 4.326066 4.5060477 4.328203 4.220396
1368512_a_at 10.378916 10.600148 10.037809 10.0289545 10.3537655 10.075521 9.6829 9.79857 9.991996 9.3432455 9.385974 8.848599
1368513_at 5.860179 6.329926 6.2963977 6.4707866 6.28996 6.0748057 6.1173754 5.833953 5.8070555 5.9806886 6.094834 5.6409507
1368514_at 11.404395 11.703484 11.4687 11.453562 11.343563 11.431958 11.3769245 11.197886 11.30025 11.248372 11.209361 11.109917
1368515_at 4.984471 4.8726225 5.3009653 5.3495665 4.9912596 4.8753366 5.046281 5.2506485 5.193736 5.4732046 5.2621393 5.3227005
1368516_at 6.70012 6.478063 6.4252496 6.4831233 6.562886 6.300303 6.4240203 6.3873467 6.359542 6.568493 6.40641 6.3360124
1368517_at 6.5047884 6.2568336 6.227043 6.272939 6.300912 6.4766116 6.614178 6.750046 6.500045 7.028341 6.6353974 6.8193874
1368518_at 7.8861666 7.410822 7.8499756 7.881223 8.001116 8.20258 8.353846 8.693512 8.377505 8.35335 8.342691 8.819432
1368519_at 5.1823277 5.413685 5.1363487 5.2569456 5.2581544 5.1153574 5.341445 5.131385 5.075404 5.269002 5.40131 5.2145486
1368520_at 13.101838 13.240734 13.162909 13.105529 13.199619 12.883076 12.445877 12.631366 12.685482 11.538608 11.910803 10.3244915
1368521_at 6.7444654 6.2639747 6.6328416 6.722865 6.733943 6.532937 7.23574 7.254135 7.232026 7.4796505 6.9040823 7.481179
1368522_at 4.637606 4.067377 3.7629948 4.002328 3.8089218 3.9453785 4.4007277 4.176853 4.4460635 4.395741 4.140566 4.521328
1368523_at 3.843479 4.13663 4.3325596 4.034873 4.28864 4.1101356 4.0339055 4.344077 3.9783955 4.1087675 4.106725 4.286551
1368524_at 3.7209442 3.5882018 3.5770655 3.6901171 3.521528 3.5800345 3.7491248 3.8062334 3.617395 3.6526945 3.5574198 3.98828
1368525_at 7.027412 6.488575 6.6490397 6.6240926 6.562886 6.511419 6.5503893 6.742684 6.6889544 6.8653307 6.585372 7.059451
1368526_at 7.1506395 7.3434086 7.3295436 7.1139755 7.403839 7.1855526 7.145323 7.206605 7.2432 7.2291594 7.106268 7.0097747
1368527_at 3.393315 3.2378747 3.2217922 3.3106 3.2442338 3.280598 3.3349159 3.2665503 3.3022656 3.3378465 3.2953045 3.3515325
1368528_at 8.580822 9.0985985 8.940962 8.593134 8.749439 8.9366 8.77157 8.43742 8.720697 8.307453 8.470942 7.841941
1368529_at 4.6164646 4.8045096 4.60928 4.535991 4.698389 4.542571 4.3850355 4.726006 4.521393 4.562145 4.3819265 4.6582375
1368530_at 4.561238 4.4192176 4.7561836 4.6112037 4.4329495 4.429245 4.6226377 4.4105654 4.255656 4.3571653 4.4860945 4.8734927
1368531_at 3.7066574 3.553945 3.5356648 3.6383314 3.5917227 3.496492 3.4525785 3.5478737 3.4709966 3.6295729 3.661925 3.4982069
1368532_at 3.6429956 3.9822462 4.0399675 4.044951 3.7535102 3.826943 3.7491941 4.088933 3.8726516 4.0853386 3.8805158 4.0291243
1368533_at 5.389084 5.3619366 5.302804 5.3329363 5.6157246 5.5825768 5.558735 5.564188 5.5563583 5.4016466 5.3920245 5.616089
1368534_at 6.0890594 5.877307 6.232936 6.063498 5.904285 6.0085406 6.159899 6.182716 5.9347963 6.0036845 6.0374446 6.004553
1368535_at 5.1621675 5.5942173 5.5845003 5.640135 5.460018 5.4944477 5.3204994 5.32973 5.3464537 5.4875193 5.3520923 5.134458
1368536_at 10.572813 9.655359 10.035479 10.015884 10.581373 10.15219 10.339131 9.935488 10.5743885 10.059332 10.2951765 9.335787
1368537_at 6.5633855 6.035709 6.2592344 6.266421 6.2501054 6.210882 6.313897 6.3281593 6.0634546 6.169772 6.105815 6.2887697
1368538_at 8.045443 8.004118 7.9697037 7.8189135 7.7474966 7.8588486 7.9079013 7.706826 7.806966 7.9815836 7.8805127 7.7485986
1368539_at 3.2518413 3.4763587 3.356164 3.4078937 3.5553188 3.3628356 3.5394545 3.2968633 3.317634 3.5725927 3.4384692 3.2754343
1368540_at 4.0066257 4.0277286 4.1325936 4.2561274 4.363806 4.3012333 4.6994905 4.0482254 4.2952747 4.3359013 4.2683544 4.141619
1368541_at 6.184188 5.977484 6.4392614 6.417945 6.261514 6.623105 6.9857917 6.9242487 6.7636304 7.130398 6.6302347 6.8200436
1368542_at 4.380938 4.8793406 4.3896055 4.84884 4.809186 4.882199 4.705454 4.8714023 4.509439 4.650274 4.7250395 4.49459
1368543_at 7.5402985 7.158864 6.8967814 7.5573235 7.543311 5.2584147 6.3010488 5.9774556 6.1697564 5.4533677 4.960816 4.3502035
1368544_a_at 4.5612726 4.6522217 4.6404676 4.7364163 4.573039 4.601461 4.806118 4.6710844 4.6710186 4.718935 4.706067 4.696849
1368545_at 5.471067 5.494351 5.549891 5.179637 5.3918147 5.3010373 5.2022624 5.2666492 5.3954644 5.442124 4.966569 5.243252
1368546_at 4.776131 4.9734287 5.064839 4.8397627 5.0336356 4.8605194 4.910193 5.0044966 5.0669236 4.9808593 5.0448446 5.0278034
1368547_at 4.027791 3.9981253 4.006502 4.0683994 4.0429134 4.169676 4.079731 4.23388 4.0256815 4.1091204 4.034425 4.2459383
1368548_at 3.219327 3.2436981 3.4181018 3.2775073 3.1080375 3.2751007 3.1707852 3.2834566 3.274982 3.249834 3.3464882 3.2780716
1368549_at 8.9502535 8.777327 9.111543 8.892182 8.892375 9.060549 8.85692 9.07109 8.733177 8.926811 8.968378 9.036294
1368550_at 4.8674736 4.931995 4.913662 4.9440675 4.91101 5.0247593 5.1201677 4.882674 4.964714 4.937419 5.210373 5.1284733
1368551_at 4.582744 4.8601027 4.961404 5.1972437 4.9103174 4.6416388 4.9739175 4.9612637 4.600727 4.727782 4.993156 4.7963405
1368552_at 10.818033 10.842773 10.614309 10.817107 10.663868 10.612067 10.643143 10.67754 10.8808565 10.754951 10.672316 10.831596
1368553_at 5.010045 5.0594535 5.2025833 5.331447 5.07865 5.4563046 5.495695 5.257106 5.3186283 5.5921545 4.951728 5.266058
1368554_at 5.7904935 5.6418724 5.7123837 5.4136724 5.3728 5.512096 5.6670227 5.616838 5.3247128 5.4935255 5.7786183 5.7181463
1368555_at 5.7750645 5.450477 5.6202846 5.4908214 5.6385183 5.6526628 5.975145 5.614024 5.706755 5.793395 5.8513403 5.7072706
1368556_at 4.6669884 4.2298727 4.5859814 4.746431 4.674837 4.639737 4.765047 4.473789 4.641057 4.628197 4.4533587 4.653387
1368557_s_at 4.501991 4.8282056 4.9032445 4.665606 4.769442 4.8166904 4.5976596 4.867425 4.967387 4.562104 4.8046436 4.685084
1368558_s_at 8.221125 7.786287 8.500465 8.57567 8.538941 8.602285 8.896078 8.940896 9.009821 8.623074 8.518629 9.217699
1368559_at 5.9607644 5.608482 5.5981884 5.516174 5.458374 5.5346274 5.4495573 5.593591 5.750187 5.64773 5.8731503 5.9061675
1368560_at 4.971795 5.259964 5.3003883 5.042147 5.1295342 5.2863607 5.094634 5.1157484 5.0353203 5.099322 5.1583323 5.2212424
1368561_at 3.8112025 4.1276207 4.176423 3.9124532 4.0569677 4.03405 4.05747 4.0974264 3.9216702 3.9934475 4.0953937 3.8366141
1368562_at 4.869549 5.0608954 5.148494 4.9889793 4.880272 5.112447 5.1007867 5.196332 4.946761 4.9840226 4.9642634 5.230754
1368563_at 7.4761615 6.6678896 6.0100894 7.159075 7.6495695 6.4672956 7.25869 6.391289 6.31174 7.929024 6.6002984 6.793547
1368564_at 4.497712 4.9021053 5.3196177 5.1212516 5.0223646 4.8569293 4.8478613 4.9262576 5.1243668 4.892651 4.9878316 4.9959307
1368565_at 4.547091 5.0426364 4.1962605 4.952676 4.210476 4.7407227 4.313125 4.2907805 4.093967 4.323887 4.333461 4.298768
1368566_a_at 11.59638 11.246988 11.341943 11.406394 11.300201 11.373508 11.333637 11.352288 11.628838 11.607737 11.617338 11.553389
1368567_at 7.864202 7.2546945 7.200957 7.295489 7.3501062 7.0348673 7.363509 7.5909605 7.224069 7.3709044 7.132564 7.296211
1368568_at 5.3150716 6.2153373 6.0332594 6.1910114 5.739224 5.8042274 5.811407 5.7949734 5.8746715 5.976473 5.801791 5.9973383
1368569_at 3.7590265 8.057735 4.0461144 3.748838 3.9284935 8.305084 4.014713 5.4729195 3.834727 5.401976 7.529147 9.253307
1368570_at 7.8796344 7.769944 7.49946 7.6569223 7.728116 7.7675333 7.754246 7.5542326 7.6622252 7.475256 7.8618574 7.3202972
1368571_at 4.6263 4.564849 4.3816614 4.9276977 4.88862 4.6379476 4.5261903 4.4776435 4.8038874 4.5843606 4.814907 4.6012764
1368572_a_at 5.488365 5.4017987 5.5812993 5.3249207 5.4244 5.285181 5.299553 5.3214145 5.5570493 5.387129 5.375547 5.4942265
1368573_at 8.239815 8.210647 7.9742823 8.211159 8.151128 8.0976925 8.223521 7.799994 7.951779 7.968478 8.030806 8.050645
1368574_at 10.371212 10.415431 10.0600605 10.021212 10.030601 10.335574 10.243815 10.189268 10.482691 10.018617 10.223595 10.055012
1368575_at 5.252012 5.3767295 5.3614845 5.6958046 5.5239244 5.39166 5.4121823 5.7649817 5.610108 5.299297 5.5339627 5.421481
1368576_at 4.3524 4.1551685 4.360506 4.3247285 4.235854 4.511087 4.338691 4.2775483 4.4562845 4.1943793 4.5808153 4.265946
1368577_at 3.5030005 3.5257318 3.5061 3.5080478 3.33047 3.4356856 3.3878043 3.4700038 3.450721 3.3959749 3.4000242 3.4851222
1368578_at 4.770704 4.820978 4.7000647 4.934472 5.071145 4.7253103 4.8355565 4.7037754 4.845492 4.6744547 4.722111 4.8233614
1368579_at 4.46153 4.71316 4.7745776 4.708377 4.721218 4.5837 4.418698 4.85188 4.7200007 4.662107 4.6306686 4.6084943
1368580_at 6.3078384 6.3403435 6.4821587 6.5537176 6.1935334 6.4851484 6.3158083 6.494571 6.3735538 6.1335764 6.697595 6.4919405
1368581_at 5.5754204 5.8689976 5.789062 6.100687 5.7726326 6.10538 6.018582 6.135765 5.9536924 5.888416 5.822593 6.0575776
1368582_at 3.9525392 4.19121 4.19893 4.372774 4.1699533 4.2551966 4.1882324 4.213627 4.147071 3.9640784 4.078457 4.3108883
1368583_a_at 13.751961 13.919191 13.939974 13.901001 13.912283 13.891904 13.737607 13.658903 13.720491 13.814633 13.853772 13.744135
1368584_a_at 4.979993 4.508371 4.653465 4.814271 4.7126837 4.737532 4.56037 4.549553 4.6140003 4.3278008 4.4439254 4.676427
1368585_at 5.779027 6.1116743 6.169839 5.9265695 5.7434645 5.9862013 5.7510595 5.8447857 5.857115 6.0545793 6.0225544 6.0348473
1368586_at 5.408123 5.291662 5.4324484 5.1808376 5.256476 5.1201825 5.2506304 5.135895 5.173517 5.3821344 5.2653656 5.1207943
1368587_at 13.895085 13.923953 13.848793 13.915328 13.870707 13.888565 13.795396 13.878152 13.925404 13.810735 13.786234 13.851436
1368588_at 6.7037697 6.1281686 6.092365 6.4947233 6.440585 6.350999 6.123369 6.292731 6.3002543 6.3294897 6.121153 6.033993
1368589_at 8.3775625 8.779544 8.0481825 9.261574 8.603781 8.46346 9.223175 9.296532 9.615221 9.193509 8.397781 9.360171
1368590_at 4.0755935 4.113066 4.2701554 4.477061 4.1213546 4.300515 4.4021826 4.1336865 3.9313586 4.3882685 4.6925783 4.391402
1368591_at 9.320713 9.016759 9.148193 9.210754 9.016007 9.053602 9.173945 9.085707 9.09024 9.086542 9.160486 9.237395
1368592_at 7.434439 6.8305387 6.713003 7.520069 6.72709 6.9461455 7.0862994 6.9560957 6.961396 7.128328 7.058878 7.0917563
1368593_at 8.925386 8.692179 8.459969 8.466866 8.71427 8.80488 8.530048 8.969606 8.615463 8.62723 8.562441 8.187412
1368594_at 5.349231 4.991095 5.3635263 5.2717953 5.197007 5.2186995 5.3364525 5.2801976 5.331041 5.3342037 5.3442216 5.2531986
1368595_at 4.675576 4.3808236 4.8303466 4.6604576 4.9188046 4.460246 4.592708 4.5899363 4.563368 4.574425 4.518753 4.694156
1368596_at 7.646773 7.0982604 7.1241493 7.439448 7.200612 7.1310024 7.724047 7.1153784 6.9211364 7.6048656 7.199744 7.0980062
1368597_at 6.3423223 6.338223 6.036164 6.237281 6.4570227 6.3036823 6.4756374 6.334986 6.1417956 6.562015 6.1266427 6.383721
1368598_at 6.435398 6.484592 6.372877 6.516814 6.459929 6.6340737 6.2986183 6.5646143 6.5446544 6.4849906 6.480663 6.4343953
1368599_at 5.63992 6.0988054 6.0898404 6.109623 5.9037304 5.7563934 6.108098 6.0687423 6.008026 6.1041274 5.9547863 6.079368
1368600_at 11.102884 11.003563 10.81654 10.733773 10.731669 10.794231 10.845429 10.58954 10.540734 10.4377985 10.669559 10.270165
1368601_at 4.5940638 4.9259887 4.825706 4.6532316 4.740636 4.668572 4.9726725 4.6638885 4.6362557 4.8645387 4.9143953 4.7766743
1368602_at 3.718785 4.2537775 4.1847525 4.0747547 3.9592588 4.1864195 4.015229 4.115143 4.1404405 4.3860426 4.167116 4.0817785
1368603_at 4.6728773 4.661736 4.9010506 4.70477 4.8668065 5.006605 5.0037436 4.568799 4.9889355 4.913641 4.8483057 4.626897
1368604_at 4.9856863 4.75146 4.845459 4.8943624 4.7932496 4.641349 5.005493 4.8714023 5.051948 4.820722 4.8903856 4.9102063
1368605_at 4.975782 4.8976417 4.9695535 5.114776 5.128845 5.1326017 5.227878 4.9947658 5.222709 5.180546 5.0540724 5.1355615
1368606_at 4.024923 4.2512426 4.370569 4.1487265 4.069132 4.2504563 4.439003 4.2990184 3.9811707 4.333478 4.6119814 4.223341
1368607_at 8.955254 7.6893435 6.3466716 7.4627357 9.438726 7.5879803 9.036135 7.389231 7.6921244 6.8161087 8.176384 7.17621
1368608_at 10.17769 9.926412 9.845651 9.662836 9.798814 9.756064 9.465077 9.400124 9.729805 9.46706 9.45569 9.091015
1368609_at 12.653247 12.4988365 12.521824 12.561086 12.68792 12.640407 12.569676 12.519302 12.571402 12.60316 12.57834 12.618583
1368610_at 3.5899673 3.981909 4.044966 4.1827593 4.0257177 4.0012217 4.023956 4.094654 3.7437458 3.9431927 4.193816 3.9392388
1368611_at 3.6767302 4.1347136 3.9763296 3.9070024 3.7061198 4.069743 4.1428847 4.063676 3.9909942 3.8215046 3.9253125 3.9057178
1368612_at 5.204179 5.36194 5.4812055 5.4207325 5.4448147 5.349972 5.6013165 5.614009 5.1460295 5.6440663 5.2616587 5.6124063
1368613_at 4.1700993 4.0786166 4.464973 4.4325595 4.2377863 4.5969424 4.320479 4.549553 4.2756376 4.2509007 4.25082 4.3257604
1368614_at 8.261673 7.6873956 7.3115005 7.2036557 7.0346174 7.4603767 7.4588857 7.128853 7.283373 7.1973557 7.3042455 6.9114223
1368615_a_at 4.69757 4.8464446 4.7022405 4.6615276 4.7628317 4.7927604 4.689344 4.616293 4.549281 4.7715907 4.636867 4.9920735
1368616_at 6.2727656 6.022787 6.125408 6.163519 6.1583314 6.1317987 6.156768 6.051493 6.183502 6.083403 6.124006 6.073199
1368617_at 4.0589848 4.609236 4.4274693 4.5527678 4.0763755 4.2267375 4.2739677 4.1980076 4.304886 4.183084 3.9462187 4.1843452
1368618_at 9.2906065 8.718652 8.846845 9.017049 9.012615 8.992761 8.837523 9.089137 8.980172 9.122911 8.879237 9.055787
1368619_at 4.961403 5.7452517 5.670328 5.523989 5.3066998 5.490417 5.59138 5.473383 5.4963036 5.4957914 5.459593 5.687228
1368620_at 5.7944202 5.789344 5.7794724 5.476901 5.584237 5.704565 5.620179 5.6644244 5.513782 5.685483 5.7676935 5.8553686
1368621_at 10.780011 11.06121 10.862251 10.843317 10.860921 10.850558 10.827431 10.969672 10.858893 10.938307 11.159065 10.944005
1368622_at 4.21716 4.1442156 4.381337 4.4070683 4.366247 4.352223 4.318124 4.317176 4.4447756 4.403368 4.4576693 4.179691
1368623_at 4.354457 4.4354734 4.6730437 4.380434 4.4559994 4.4702477 4.4930706 4.496091 4.5354176 4.72859 4.5710382 4.613819
1368624_at 3.4702783 3.8682716 3.7146034 3.768623 3.9252396 3.7067876 3.744441 3.9267275 3.7836142 4.1439495 3.6786983 3.79502
1368625_at 5.2026033 5.2729435 5.349985 5.2381964 5.0293565 5.1321154 5.0102324 4.9662776 5.1860285 5.256098 5.1101546 5.166274
1368626_at 4.534942 4.3950396 4.4137692 4.4334574 4.149904 4.558586 4.526289 4.403381 4.455317 4.5383368 4.301068 4.5709605
1368627_at 12.868505 12.927081 12.859523 12.768795 12.842983 12.898746 12.987741 13.033045 12.986395 12.959121 12.849491 12.696908
1368628_at 3.5711677 3.7671466 3.9027314 3.8783891 3.6566398 3.7072353 3.8041155 3.7781012 3.7520657 3.8351755 4.004965 3.714132
1368629_at 4.785823 4.949569 4.9468117 4.7641373 4.6235037 4.91197 4.679508 4.7001905 4.7388167 4.315599 4.6765575 4.5557737
1368630_at 3.4515748 3.2505715 3.3970203 3.4052417 3.506429 3.4222274 3.418073 3.4655123 3.437914 3.5190043 3.6217937 3.4146783
1368631_at 4.3322506 4.4719067 4.0418205 4.373476 4.608048 4.656569 4.3215547 4.549553 4.3492584 4.426989 4.4507217 4.500022
1368632_at 3.3851266 3.2774568 3.195455 3.318689 3.2800362 3.3399746 3.2272646 3.323153 3.4027252 3.2755811 3.1314309 3.3470597
1368633_at 3.4034786 3.462035 3.477495 3.6177251 3.5194056 3.5167491 3.417243 3.5352204 3.515447 3.3196993 3.6000488 3.5930355
1368634_at 7.9679418 8.006155 8.298462 8.082996 7.9226766 8.141878 8.109233 8.127163 8.07271 8.186642 8.351673 8.02072
1368635_at 4.6434526 4.3987923 4.5091906 4.2012405 4.2914248 4.289487 4.1883144 4.3809795 4.161209 4.205409 4.3277683 3.9964805
1368636_at 5.8924313 5.869439 6.2435822 5.989494 5.9117346 5.488711 5.8649535 5.993065 5.8178887 5.8990784 5.7394066 5.8070374
1368637_at 4.054885 4.3290415 4.296207 4.3193736 4.0549984 4.3156705 4.341606 4.2566776 4.234807 4.3297887 4.3615828 4.363062
1368638_at 5.4084578 5.529452 5.359864 5.4268837 5.3889813 5.414175 5.425415 5.701483 5.4320316 5.372631 5.4119034 5.0788565
1368639_at 4.4460196 3.987527 3.9501083 3.9873283 3.8362212 4.2505226 4.0147743 3.8078706 4.004346 4.034734 4.1460333 3.8530347
1368640_at 5.471067 5.3708797 5.657556 5.3706174 5.339624 5.3645 5.2955365 5.30311 5.287678 5.5872746 5.024749 5.230669
1368641_at 4.3930473 4.2604656 4.325587 4.2568526 4.120678 4.4869657 4.4670525 4.299909 4.3670526 4.7736616 4.582211 4.580322
1368642_at 9.805468 9.931888 9.787637 9.94863 9.986249 9.970771 10.045307 9.947333 9.853478 9.737911 9.630471 9.614633
1368643_at 3.7945516 4.174018 4.223645 4.280843 4.032955 4.0760202 4.135398 4.1450205 4.050391 4.398426 4.1361027 4.068698
1368644_at 4.510763 4.633134 4.482205 4.5374346 4.657466 4.728413 4.498639 4.24134 4.496847 4.3798904 4.57471 4.624696
1368645_at 6.005282 5.838037 5.8511057 6.098471 5.7601743 5.8195214 6.203877 6.5701685 6.063613 6.0305634 6.246481 6.350828
1368646_at 8.270574 8.41518 7.9545035 8.256976 8.201068 8.369541 8.347264 8.63412 8.353154 8.555792 8.719831 8.491671
1368647_at 7.1973343 7.3925247 7.3554964 7.482951 7.3945384 7.24366 7.5569754 7.33449 7.450498 7.381834 7.47198 7.615876
1368648_at 4.826719 4.6648436 4.6742697 4.6789064 4.880014 4.5403976 4.4957933 4.6902657 4.506264 4.5837426 4.689744 4.491087
1368649_at 7.9415774 7.960259 7.97539 7.884336 7.85755 7.581849 7.693051 7.7696266 7.668722 7.6299977 7.668518 7.7930293
1368650_at 7.408527 7.8039994 8.216155 7.081511 7.572235 7.4488983 7.258211 8.67872 7.794922 7.847056 7.7488136 8.372391
1368651_at 11.1964 10.905722 11.220034 11.141807 10.991224 11.048359 10.899211 10.894074 10.7182045 10.504396 10.909539 10.208024
1368652_at 6.5888333 6.804548 7.00619 7.0530257 6.912002 6.748656 6.9356914 6.815509 6.953295 7.139573 7.1333575 6.8517356
1368653_a_at 10.936169 10.836353 10.81088 10.772482 10.821947 10.779405 10.621611 10.864681 10.855709 10.796625 10.793309 10.714293
1368654_at 6.418052 6.244618 6.2517333 5.9997783 6.324393 6.4528613 6.3658133 6.389486 6.034902 6.4174533 6.600474 6.3652906
1368655_at 9.454642 9.383559 9.389946 9.6152315 9.687471 9.821215 9.809598 9.898356 9.983088 9.805537 9.669238 9.995517
1368656_at 4.002969 3.9827542 4.2707834 4.076638 4.225475 3.9915972 4.1102304 4.2711134 4.1207094 3.8968358 4.096529 3.854731
1368657_at 3.5261803 3.5998607 3.8633628 3.5720584 3.6573157 3.6086757 4.0602794 3.929863 3.6821265 3.6024046 3.87945 3.725963
1368658_at 5.035231 4.6573677 4.795084 4.776399 4.471084 4.3660975 4.4056644 4.6378064 4.505584 4.3297887 4.329522 4.774621
1368659_at 10.775488 11.0039015 11.1226 10.130141 9.204224 10.919343 9.562317 10.216367 10.580865 10.476559 10.910951 10.6280775
1368660_at 5.149894 4.94251 4.834296 4.9427004 4.826576 4.7793126 4.8441133 4.905366 4.811575 4.8834906 4.945524 4.588408
1368661_at 6.80697 7.307809 6.7818565 6.753699 6.636059 6.787977 6.528041 6.6848803 6.808895 6.7460093 6.72315 6.2183194
1368662_at 7.350472 7.358446 7.0008426 7.1207285 7.416124 7.2073326 7.073296 7.0755796 7.017203 7.3323436 6.89283 7.034702
1368663_at 3.7036774 3.7868357 3.7757547 3.8460484 3.5805082 3.8257465 3.6534805 3.5249405 3.7804756 3.8158998 3.69944 3.7151382
1368664_at 5.2696147 5.453418 5.4618216 5.572804 5.6141243 5.7661366 5.768443 5.8696356 5.843581 5.732796 5.5582514 5.592215
1368665_at 8.226906 8.311073 8.286335 8.240852 8.397745 8.197453 8.157309 8.442253 8.325888 8.595661 8.445427 8.550945
1368666_a_at 4.038644 4.022086 3.9821584 4.075732 4.033469 3.8745086 3.9536645 3.9268942 4.0787477 3.9265234 3.8738155 4.049226
1368667_at 5.67314 5.3140416 5.528461 5.7152247 5.4727345 5.337241 5.2711296 5.3493204 5.4340186 5.5425477 5.6204987 5.6570225
1368668_at 9.170498 8.607994 8.860804 8.673516 8.709425 8.607076 8.608788 8.789397 8.650048 8.762641 8.815008 8.712267
1368669_at 8.031864 7.239711 7.714709 7.957768 7.5947027 7.723864 8.5610695 8.110528 8.108339 8.341193 7.927986 8.126341
1368670_a_at 5.8227477 5.46732 6.0858064 5.4818473 5.6204066 5.783277 5.5062747 5.819646 5.555046 5.4626393 5.6858025 5.3380017
1368671_at 5.6808357 6.183335 6.5035014 6.5942407 6.806425 6.5372543 6.4120765 6.4686904 6.374762 6.3365803 6.4564047 6.1795187
1368672_at 4.1729355 4.606333 4.4879065 4.739446 4.613346 4.689908 4.7118998 4.8995857 4.7923303 4.7624836 4.5767508 4.889146
1368673_at 4.1502314 3.8961327 4.2806606 4.1037583 4.160134 4.21968 4.080203 4.196957 4.2499084 4.1606326 4.1987596 4.1096935
1368674_at 11.357713 11.49132 11.585632 11.543702 11.467024 11.322938 11.188619 11.27431 11.271818 10.9597025 11.390776 11.074464
1368675_at 7.3980794 7.1174636 6.9667187 7.0859895 7.141623 6.8558893 6.9112196 6.6381435 6.5652366 7.001251 6.704804 6.7324014
1368676_at 5.26975 5.533383 5.274923 5.197136 5.1660113 5.334239 5.129812 4.9738007 5.0233674 5.34283 5.4169855 5.290727
1368677_at 3.843479 3.7902417 3.8848906 3.9571986 3.8565946 3.8680208 3.920124 4.00061 3.8970833 3.7682946 3.8815374 3.7616425
1368678_at 4.500005 4.4752674 4.312019 4.341374 4.2771506 4.427256 4.423481 4.447658 4.2299294 4.4047947 4.3358884 4.4869184
1368679_a_at 7.2141275 7.0325885 6.993355 7.2065525 6.906286 7.0670786 7.2576346 7.3674917 7.184384 7.321626 7.026332 7.5600677
1368680_a_at 4.511555 4.4712543 4.431715 4.5320225 4.3437686 4.6097617 4.4821496 4.4516916 4.695047 4.67491 4.478769 4.5027394
1368681_at 6.310902 6.5505652 6.5982738 6.514496 6.387283 6.4772353 6.3056545 6.5168285 6.211517 6.3592243 6.254149 6.4934545
1368682_at 4.6095247 4.7652974 4.983329 5.051677 4.7516723 4.8917146 4.791565 4.5149612 4.806843 4.8472924 4.9190164 4.7727027
1368683_at 3.1694174 3.2562401 3.2530239 3.2176802 3.3027606 3.0458894 3.339903 3.2804582 3.2600615 3.368852 3.3501506 3.0989606
1368684_at 5.341839 5.649954 5.562793 5.622759 5.4694996 5.4271927 5.588586 5.414771 5.736854 5.504283 5.6317472 5.520916
1368685_at 4.814971 5.0629153 5.168705 5.26928 5.135638 5.1003976 5.1061587 5.081406 4.7338185 5.105049 5.0573263 4.9414835
1368686_at 13.978239 13.937916 13.970408 13.926393 13.961947 13.93907 13.974657 13.9606 13.948552 13.93134 13.928337 13.896288
1368687_at 6.3365817 6.118355 6.216227 6.2170935 6.230376 6.4097652 6.2963104 6.4986587 6.418893 6.546777 6.399704 6.467074
1368688_at 4.8559647 4.7600384 4.6354003 4.7976484 4.6240296 4.8111396 4.5635366 5.027382 4.882717 4.8115344 4.683645 5.0150647
1368689_at 4.0612497 4.5317764 4.0693665 4.426507 4.161093 4.19329 4.251894 4.2442207 4.3365827 4.4000225 4.481579 4.294257
1368690_a_at 4.3272257 4.598633 4.5859814 4.4333706 4.362695 4.4471555 4.4038706 4.465788 4.465773 4.477194 4.647825 4.4564075
1368691_at 4.620796 4.888484 5.4917216 4.687726 4.993869 5.172482 4.587646 4.7360487 4.6454196 4.60104 4.8059855 4.4943647
1368692_a_at 9.519998 8.668277 8.668493 8.851101 8.967078 8.958481 8.897882 8.551895 8.605835 8.588817 8.627804 8.385727
1368693_at 6.800421 7.0761933 7.0540605 7.081387 7.101185 6.990112 7.4750676 7.549662 7.4947314 7.6406126 7.425833 7.7697716
1368694_at 4.043173 4.1468387 4.3620577 4.2919297 4.280633 4.1932907 4.2541857 4.149708 4.1812296 4.265423 4.400635 4.53353
1368695_at 12.31097 12.445517 12.364301 12.27409 12.341234 12.349744 12.67892 12.865384 12.736886 12.774857 12.71352 12.853807
1368696_at 5.451912 5.4392304 5.4727664 5.5466566 5.238892 5.351963 5.311485 4.9665794 5.370951 5.106902 5.456333 5.166052
1368697_at 3.8325648 4.0159216 3.971024 3.8796046 3.832381 3.7955873 3.8811693 3.7794065 3.8669071 3.9169822 3.806358 3.8969154
1368698_at 6.0931697 6.4097853 6.1666813 6.113716 6.1941524 6.3045316 5.7729955 6.16984 5.9364347 5.9858184 5.659182 5.133979
1368699_at 4.276125 4.0181646 4.0827713 4.2675056 3.926674 4.05937 4.2769814 4.369869 4.095482 4.126359 4.3124266 4.1969438
1368700_at 4.3520937 4.5477 4.6246824 4.60021 4.741916 4.6121073 4.135844 4.8321624 4.5410867 4.63213 4.535113 4.4853044
1368701_at 5.341234 5.250247 5.378678 5.251626 5.2024083 5.1601677 5.332477 5.177369 5.2724404 5.1423473 5.185732 5.235467
1368702_at 9.32152 9.142664 8.60839 9.223426 9.340644 8.943413 9.077568 8.961306 8.739021 8.995128 8.626312 8.764531
1368703_at 7.28246 7.2320457 7.0505934 7.173726 7.325947 7.50963 7.2569876 7.10641 7.1977224 7.3195305 7.374578 7.136108
1368704_a_at 4.580765 4.2156515 4.4729776 4.459222 4.443119 4.481908 4.4755535 4.4176607 4.3934174 4.494218 4.5746355 4.5680118
1368705_at 5.1955924 5.0664077 5.555127 5.3569503 5.1292195 5.1399603 5.1018972 5.072852 5.3487864 5.221532 5.039303 5.2413225
1368706_at 12.090087 11.934112 12.027344 12.314112 12.036216 12.104401 12.360432 12.128703 12.174184 12.270409 12.08773 12.352548
1368707_at 13.454343 13.47322 13.531965 13.452673 13.49182 13.487908 13.834764 13.7868395 13.691681 13.889849 13.92416 14.005626
1368708_a_at 4.7624598 4.9303627 5.058871 4.830883 4.530778 5.201305 4.9589095 4.910845 4.858464 4.9611106 5.0594563 5.121487
1368709_at 3.9511678 3.9366503 4.034685 4.03883 4.002241 3.9631996 3.9022746 3.8974307 4.012663 4.0935564 4.173419 4.0818295
1368710_at 6.631868 6.5702167 6.6033278 6.6436033 6.638473 6.6078286 6.6482315 6.6768565 6.4603696 6.583491 6.402463 6.6573124
1368711_at 9.136276 8.605557 8.237472 8.583453 8.25613 8.773249 8.243283 8.651933 8.404762 8.160843 8.564839 8.979852
1368712_at 8.614431 7.1468754 7.090172 6.78742 7.0482755 6.9479175 6.792066 6.9652166 7.197251 6.853748 7.169561 6.924519
1368713_at 4.64956 4.490055 4.7941313 4.7806797 4.4242096 4.6138535 4.651622 4.5794168 4.5059977 4.698423 4.3927193 4.615717
1368714_at 3.3194199 3.4321961 3.6811998 3.6492329 3.4313023 3.5700302 3.5702395 3.557306 3.5939138 3.5538893 3.554319 3.6287913
1368715_s_at 4.826719 4.2839484 4.25918 4.15261 4.012685 4.446165 4.111864 4.146822 3.9973907 4.198791 4.371733 4.264992
1368716_at 4.380938 4.3522444 4.3122797 4.3513675 4.290209 4.2392383 4.2940607 4.2658644 4.2702684 4.2244415 4.203777 4.2641125
1368717_at 10.373632 10.435977 10.189419 10.262657 10.546768 10.345008 10.269886 10.200951 10.105825 9.828858 10.052534 9.81227
1368718_at 7.425377 8.693802 8.843118 6.1154327 4.3380103 4.4850936 8.877025 6.7748885 4.2875237 6.855519 9.314005 10.073566
1368719_at 5.225908 5.150801 5.1269255 5.1849318 5.288604 5.0964303 5.1035037 5.5492163 5.420745 5.316559 5.066629 5.4106846
1368720_at 12.869177 12.792787 12.781856 13.0519905 13.01918 12.868665 12.896256 12.984219 13.02682 12.961108 12.982871 13.140263
1368721_at 5.923509 6.04301 6.365221 6.180889 5.951095 5.822597 6.22316 6.0908523 6.188356 5.8943224 6.0386615 6.1968374
1368722_at 3.7470462 3.980051 3.9854074 3.8391361 3.991707 4.0495105 3.843352 3.964074 3.8753326 3.8476837 3.710666 3.8858435
1368723_at 4.8522134 4.993382 5.064839 4.89336 4.79422 4.9683332 5.095498 4.922884 4.959864 4.8396482 4.8656063 5.018947
1368724_a_at 5.7049556 6.0395827 5.9433966 6.0929165 6.063619 6.1984396 6.088901 6.2611504 6.060887 6.101734 6.2366204 6.012788
1368725_at 4.981702 5.1329975 4.994257 5.4325666 5.2965593 5.241147 4.8566113 5.2452135 4.9779825 4.9854374 4.985696 4.808634
1368726_a_at 6.0621386 6.1317606 6.163233 5.9474 6.097737 5.9490676 6.030194 6.0895443 5.988824 6.0477047 5.929756 5.8408732
1368727_at 3.569806 3.562299 3.7999394 3.6154835 3.8239605 3.7141845 3.6564374 3.6962686 3.7861485 3.7042978 3.6191282 3.616005
1368728_at 5.3459787 5.492714 5.630521 5.6742797 5.537244 5.5190506 5.6278715 5.528542 5.6207123 5.421879 5.459748 5.6948223
1368729_a_at 4.646261 4.3182216 4.5452266 4.3479824 4.4685583 4.283089 4.693566 4.456911 4.461482 4.6038046 4.444732 4.5541086
1368730_a_at 4.154335 4.6038013 4.709729 4.8047624 4.354718 4.635673 4.687454 4.7244406 4.6983857 4.461757 4.743519 4.5098777
1368731_at 13.404621 13.391044 13.080612 13.627239 13.543999 13.362307 13.636136 13.877206 13.794769 13.948462 13.850875 14.1847105
1368732_at 7.0086465 6.531917 6.153029 6.657941 6.7914557 6.7733274 6.7598343 6.8944173 6.6931343 6.9498672 6.9274316 6.915614
1368733_at 13.0361185 13.097261 12.97813 13.175364 13.419562 13.182803 13.243982 13.264259 13.143313 13.17117 13.163358 13.032675
1368734_at 4.707573 4.7684727 5.0189514 4.63441 4.6599903 4.7454443 4.8939695 5.059369 4.6679487 4.854845 4.625806 5.0700827
1368735_a_at 4.2187986 4.3708606 4.297102 4.331628 4.276463 4.2800217 4.1704693 4.1903296 4.468106 4.216529 4.347661 4.142327
1368736_at 3.884637 3.6281054 4.025877 3.8413649 3.5653565 4.068722 3.629203 3.8005085 3.5035067 3.677027 3.6309595 3.706212
1368737_at 5.395606 5.532335 5.5879154 5.1131563 5.3120728 5.24557 5.290677 5.241581 5.226103 5.2691755 5.3837047 5.1643295
1368738_at 4.03634 3.7231963 3.6698787 3.6822748 3.5955927 3.5686703 3.6187155 3.3981388 3.7880974 3.9190207 4.0867434 3.6819937
1368739_s_at 4.5207844 5.002169 5.0336714 5.033824 4.839643 5.221666 5.0680323 5.0034595 4.9076767 5.05692 5.3006845 4.938321
1368740_at 4.0937357 4.2993937 4.554071 4.3360257 4.44879 4.3370724 4.4521313 4.200971 4.373994 4.416776 4.4699755 4.481338
1368741_at 13.381785 13.310432 13.455053 13.522767 13.4770355 13.471387 13.722235 13.736978 13.770701 13.771968 13.718541 13.8553505
1368742_at 6.701672 6.905808 7.0259094 6.985456 6.799799 7.030026 7.1906776 7.33669 7.158739 7.3874755 7.189897 7.4525185
1368743_a_at 3.895949 4.1118107 4.4247227 4.153067 4.1844845 4.340103 4.318682 4.1805143 4.182066 4.3107834 4.337302 4.237962
1368744_a_at 3.9328656 4.0261497 3.974505 4.048893 4.0474815 4.0033712 3.9027445 4.1668034 4.250002 4.2620697 4.358922 3.9821699
1368745_at 6.883852 6.4185753 6.1234026 7.1846886 6.7289276 5.9988365 7.0273933 6.946538 6.393747 6.510783 6.2539015 6.270035
1368746_a_at 5.220742 5.7458463 5.5157213 5.4565487 5.3758497 5.623739 5.7058315 5.6649942 5.3353972 5.549299 5.5756173 5.6105113
1368747_at 4.510763 4.754073 4.7944574 4.756672 4.801379 4.764269 4.754546 4.8149023 4.7037406 4.694111 4.6804285 4.6473475
1368748_at 5.920162 5.6617837 5.297538 5.331288 5.7223673 5.624912 5.5613627 5.8095865 5.6302457 5.988732 5.5027776 6.0094686
1368749_at 5.8628817 6.0003905 6.132474 6.160125 5.852557 5.989996 6.059492 5.8604717 6.262419 5.9150996 5.9370646 5.998218
1368750_a_at 4.273945 4.41216 4.1235347 4.0647497 4.225212 4.2379436 4.556285 3.8824227 4.2710915 4.162263 4.232613 4.337556
1368751_at 3.70993 3.8668778 4.0633516 3.6838105 3.7628646 4.1744843 3.8682988 3.7649238 3.9748144 3.9138982 3.9394855 3.892247
1368752_at 4.174024 4.298368 4.147265 4.122277 4.072527 4.320052 3.9935744 4.055758 4.0116854 4.1199284 3.9641268 3.9785342
1368753_at 4.4676886 4.1237555 4.0932646 4.1597643 4.2298574 4.244575 3.9389052 3.8431163 4.171323 3.9124334 3.9536238 3.9292192
1368754_at 5.997348 6.3216343 6.458749 6.6396112 6.441065 6.4174824 6.5823674 6.576755 6.660351 6.835619 6.7888722 6.764671
1368755_at 10.753281 10.541765 10.945262 11.076679 10.92702 10.93102 11.309675 10.960005 11.034538 11.330026 11.18022 11.582378
1368756_at 5.28739 4.953733 5.6300573 5.315645 5.2379985 5.4922695 5.291381 5.091468 5.112196 5.5231824 5.2858124 5.2928467
1368757_at 3.8961604 3.981909 4.2255836 4.144627 3.952919 4.0837703 4.01942 3.6863651 3.7340786 4.130129 3.935629 4.036349
1368758_a_at 5.0290565 5.0440164 5.2377443 4.977257 4.730094 4.8639293 4.9754353 5.121943 4.990623 4.885097 4.8736362 5.1736274
1368759_at 5.2791266 5.3446856 5.3989778 5.345036 5.411742 5.170108 5.42917 5.4733887 5.2619925 5.366337 5.12679 5.2354045
1368760_at 4.0898595 4.0979266 4.0729246 4.235334 4.050623 4.3789625 4.057025 4.256252 4.00524 4.1824827 4.3302417 4.141619
1368761_at 3.7350972 3.7875307 3.9730194 3.8113673 3.8455203 3.9280593 3.8547165 4.0482254 4.0294647 3.877241 4.064391 3.9851
1368762_at 6.0371723 10.090872 9.812109 9.979711 9.689013 10.627701 5.9062214 10.731465 6.565408 11.378898 11.774049 11.72645
1368763_at 4.8794904 5.1091413 4.9940233 4.94388 5.1024437 4.876766 4.920461 5.120066 4.9958725 4.8711195 4.9383063 5.129561
1368764_at 3.4543335 3.3020513 3.3149972 3.2695642 3.2570148 3.609646 3.234247 3.2892354 3.360448 3.4174 3.3619485 3.5764828
1368765_at 4.8281975 4.903465 4.9866247 4.992736 4.878134 4.936836 5.0825195 4.792689 4.7752857 4.735368 4.7481 5.02284
1368766_at 4.3933306 4.706956 4.644919 4.79789 4.7743707 4.861151 4.738104 4.7956724 4.8012075 4.54027 4.8573756 4.657922
1368767_at 5.8394217 5.677354 5.6497526 5.3847 5.658394 5.5017385 5.576968 5.5354996 5.6529703 5.615283 5.5490003 5.400243
1368768_at 5.83314 5.8098097 5.951004 5.8641095 5.8878193 6.024838 5.6452208 6.0425215 5.6853266 5.954522 5.8117685 5.7979093
1368769_at 11.01158 11.195037 11.149909 10.882477 11.156605 10.737893 10.841321 10.926858 10.808159 10.911345 11.252868 10.896599
1368770_at 4.0800896 3.9952726 4.2021675 4.4694147 4.8353558 4.376526 4.4867067 4.3287487 4.696059 4.9911623 4.3441315 5.0199575
1368771_at 4.4414606 4.647204 4.5680747 4.7384143 4.6260695 4.565366 4.6323543 4.5774317 4.8168197 4.9350414 4.799512 4.7061777
1368772_at 5.0810504 5.3056045 5.4731455 5.4021893 5.195067 5.3163476 5.189389 5.302816 5.290048 5.3876505 5.5370336 5.3340697
1368773_at 3.7507613 3.7611809 3.8158753 3.7866342 3.8137527 3.703986 3.7603197 3.9785166 3.8002238 3.7413485 3.7550397 3.8387022
1368774_a_at 5.3782825 5.6396728 5.7548637 5.597597 5.3952646 5.5234003 5.6967626 5.685406 5.4620976 5.63773 5.693932 5.7109356
1368775_at 4.1772375 4.7246146 4.451116 4.3621726 4.284128 3.9346933 4.246545 4.5114202 4.1685514 4.414149 4.2165813 4.142507
1368776_at 4.4725394 4.500134 4.609335 4.5431056 4.427611 4.3569126 4.526289 4.4848824 4.662968 4.4553123 4.5871925 4.551954
1368777_at 4.3404126 4.3999853 4.3516254 4.49508 4.2623587 4.441731 4.3671956 4.3667426 4.2790394 4.2643986 4.1154947 4.4737825
1368778_at 8.508337 8.643551 8.436499 9.917734 9.295774 9.034246 8.519485 9.070482 8.785723 7.8197255 8.205273 8.778458
1368779_a_at 7.783498 7.743507 7.146733 7.6235433 7.523671 7.2401247 7.3639674 7.4620023 7.2579827 7.2948112 6.892898 7.0993576
1368780_at 4.9358206 5.274586 5.5214534 5.2039437 5.1301165 5.150235 5.2093005 5.2684417 5.259435 5.124086 5.317702 5.143482
1368781_at 5.0118847 4.83162 4.9384656 5.0035105 5.0003624 4.968453 4.8574147 4.7519965 4.966467 4.9613476 4.697162 4.9863954
1368782_at 3.9650288 3.8533506 3.999066 3.812518 4.0413046 4.0186872 3.8493018 3.8508806 3.7780752 3.6024392 3.9394855 3.9666188
1368783_at 4.4508324 4.179114 4.5303807 4.416661 4.327288 4.160088 4.408421 4.513177 4.3985133 4.163871 4.147865 4.423882
1368784_at 8.837625 9.484195 9.260767 9.273137 9.763277 9.827162 9.20595 9.205947 9.065452 9.169957 9.359346 9.116917
1368785_a_at 3.5042324 3.6205685 3.6439176 3.53408 3.6563787 3.611213 3.5492568 3.6169658 3.7134445 3.601135 3.5487983 3.705063
1368786_a_at 3.936846 4.4316363 4.3327684 4.3281403 4.630335 4.3941727 4.4453363 4.3705893 4.468106 4.283428 4.3637233 4.2809935
1368787_at 6.181474 6.2222424 6.2052593 6.1152396 6.2484026 6.088669 6.415136 6.24908 6.360199 6.2853346 6.334926 6.255034
1368788_at 4.445813 4.7131596 4.9369717 4.872549 4.7195997 4.9317007 4.910305 4.936768 4.910371 4.861058 5.0448446 4.5571346
1368789_at 5.3094773 5.2222075 5.099915 5.6492963 5.356777 4.816912 5.454791 5.5084295 5.2888155 4.6011195 5.1057444 5.0843782
1368790_at 11.841552 11.767724 12.009619 11.759485 11.792377 11.833915 12.225597 12.221507 12.096522 12.542978 12.395996 12.711085
1368791_at 5.3132954 5.110059 5.3836374 5.312705 5.543374 5.3096404 5.328821 5.112928 5.3218117 5.3674526 5.4848814 5.261587
1368792_at 5.77031 6.2177067 6.2701006 6.2111053 6.3680153 6.264944 6.5260053 6.4515076 6.1924777 6.5651274 6.5033336 6.479068
1368793_at 4.3183928 4.866914 4.664756 4.574333 4.7592688 4.8637733 4.7814746 4.6893597 4.4100857 4.6771336 4.630849 4.590847
1368794_at 11.167145 11.012371 11.034356 11.156554 10.944795 10.984543 10.924456 10.807131 10.9133 10.971039 10.930688 11.05831
1368795_at 6.6059074 6.6714215 6.9202704 6.8484893 6.831311 6.8169656 6.5608783 6.7447414 6.5716357 6.5335116 6.5419564 6.913133
1368796_at 5.908836 6.1739397 6.250411 5.9739947 5.9685955 6.1091547 6.069331 6.2587233 6.1606894 6.028155 6.1240687 6.038462
1368797_at 7.516066 6.5667553 5.6340365 7.290547 7.2487054 6.539675 6.7587633 6.1326556 5.6652374 6.498985 6.9815545 5.4362235
1368798_at 3.7211373 3.620898 3.7944958 3.574473 3.8292942 3.7931097 3.843096 3.5536544 3.9480042 3.728385 3.6857998 3.9262753
1368799_at 5.457211 5.3904867 5.4478483 5.5286 5.4730144 5.503048 5.5157514 5.1111107 5.1818247 5.123212 5.356289 5.477251
1368800_at 3.9633167 4.086727 4.0808773 4.0671673 3.8791604 3.9313042 3.923963 4.088681 3.9617646 4.0085373 3.99548 3.777705
1368801_at 4.308232 4.1420307 4.431632 4.176985 4.107443 4.2268734 4.3149214 4.261358 4.176446 4.4790287 4.259534 4.2357435
1368802_at 4.682645 4.7427597 4.9078054 4.6813426 4.728111 4.650995 4.8441133 4.597771 4.776713 4.724622 4.710372 4.690342
1368803_at 4.38018 4.742267 4.7217245 4.6801443 4.7646527 4.65543 4.5261955 4.5440035 4.773511 4.5580707 4.6333084 4.7098694
1368804_at 4.0584917 4.6100473 4.547366 4.4707155 4.40114 4.497727 4.368185 4.216404 4.3003826 4.190427 4.402624 4.3466225
1368805_at 5.139037 5.010538 5.0740223 5.1633644 4.881798 4.9608192 4.9110947 5.171488 5.039071 5.03858 5.271017 5.1035213
1368806_at 13.568263 13.624624 13.5618725 13.651845 13.638155 13.557134 13.604648 13.6132555 13.57608 13.594601 13.579487 13.618934
1368807_at 5.5974045 5.7906303 5.961352 5.848914 5.608377 5.64186 5.8369293 5.944124 5.6426125 5.6532364 5.7635717 5.9461284
1368808_at 8.564762 8.393848 8.3675375 8.316433 8.481746 8.434538 8.422562 8.556412 8.472488 8.5035095 8.538572 8.565968
1368809_at 9.150692 8.511957 8.700634 8.601015 8.737146 8.906776 8.7478075 8.890873 8.883633 8.878207 8.842406 8.755151
1368810_a_at 3.9865386 4.2254953 4.2053385 4.268712 4.160469 4.5666156 4.157259 4.1832905 4.2715583 4.325326 4.064391 4.089919
1368811_at 5.5391293 5.36541 5.413007 5.358843 5.310688 5.122981 5.3645654 5.63651 5.1919994 5.222198 5.466912 5.385639
1368812_at 5.025036 4.586406 4.791332 4.8696914 4.764001 4.6145253 4.58532 4.765902 4.7815704 4.753125 4.541284 4.7451735
1368813_at 5.6529346 5.5008945 5.3352118 5.850531 5.707695 5.547456 5.733182 6.0665627 5.660714 6.165567 5.9242725 5.957619
1368814_at 10.851458 11.175679 10.939347 10.63291 11.006476 10.835644 10.6365 10.686785 10.667175 10.661731 10.604631 10.822872
1368815_at 5.418764 5.2981563 5.4729795 5.4236526 5.279456 5.392048 5.309574 5.4879475 5.4075193 5.3969517 5.2444954 5.4056053
1368816_at 4.474425 4.274122 4.4968524 4.553705 4.3068924 4.269642 4.3619537 4.166644 4.3686104 4.192873 4.211985 4.1660852
1368817_at 9.45539 9.445782 9.378215 9.429977 9.461201 9.367167 9.200468 9.239075 9.134979 9.3396 9.372136 9.384271
1368818_at 7.926655 8.234363 7.8816085 8.101421 8.325479 8.33547 8.18377 8.177171 8.191723 8.276248 8.1368265 8.215737
1368819_at 10.304427 10.159059 10.296603 10.294803 10.269957 10.312705 10.309714 10.3654 10.130703 10.204094 10.196896 10.22029
1368820_at 7.5265374 6.8502593 6.6072116 6.8415236 6.9922414 6.754281 6.9345098 6.8342843 6.8109665 6.835512 6.757982 6.9471416
1368821_at 5.8777046 5.664676 5.606989 6.0344415 5.672516 5.756787 5.939996 5.6588135 5.4779577 6.003737 5.745536 6.0378604
1368822_at 6.7375145 6.5056343 6.4902463 6.7256355 6.8055606 6.573749 6.555431 6.342398 6.333525 6.715641 6.4451475 6.291072
1368823_at 4.147753 3.7396092 3.7755647 3.7861447 3.705893 3.8263786 3.8033655 3.561566 3.6451778 3.7551594 3.5722423 3.7616425
1368824_at 10.180071 10.572334 10.353357 10.213888 10.364217 10.565155 10.16904 10.325456 10.327255 10.207388 10.112421 10.302378
1368825_at 3.338598 3.5580366 3.6794112 3.6172144 3.5553188 3.5986974 3.5096495 3.7499187 3.674625 3.5982218 3.540974 3.6296618
1368826_at 13.436249 13.289188 12.991539 12.875078 13.258947 12.780251 13.344173 13.380262 13.322619 13.029153 11.539656 13.042965
1368827_at 6.7083297 6.748773 6.289964 6.169556 6.3245087 6.221206 6.6831284 6.5797963 6.287323 6.648451 6.5461507 6.599661
1368828_at 5.7621593 5.8844385 5.917519 5.617242 5.7973866 5.9232044 5.9437237 5.5622954 5.896401 5.880406 5.858622 5.868799
1368829_at 7.1018734 6.94441 7.000684 6.8638825 7.078596 6.6820965 7.460059 6.4929385 6.714941 6.5642867 6.996712 6.388186
1368830_at 5.114259 5.165269 5.2970724 5.317724 5.2602453 5.1600866 5.5506935 5.135895 5.1330395 5.127556 4.9884653 5.281885
1368831_at 9.463654 8.8943 8.970518 9.033888 9.228841 8.972234 8.978388 8.775732 8.933921 9.036678 8.789948 8.743192
1368832_at 7.8116646 7.625533 7.4992595 7.5226936 7.866904 7.5406356 7.7714896 7.7731633 7.4962873 7.691528 7.7716126 7.7612824
1368833_at 4.4605927 4.834576 5.0057654 4.762605 4.9444604 4.9708323 4.7788787 5.070067 4.9560313 4.6694255 4.733016 4.801284
1368834_at 6.180619 5.96262 5.5811443 5.996131 6.1642423 6.199431 6.1410084 6.3130627 6.386691 6.355718 6.123442 6.415235
1368835_at 9.152298 9.177006 9.325409 9.584608 9.560505 9.554121 9.681124 9.721548 9.6099415 9.533506 9.370201 9.739201
1368836_a_at 5.342778 5.266641 5.7319136 5.6029735 5.598488 5.479202 5.5525384 5.374588 5.5740466 5.473276 5.7228 5.6287246
1368837_at 7.4482074 7.016903 6.9164233 7.0386434 7.299631 6.9241524 7.5425634 7.0121408 7.2872915 7.300303 7.04017 6.75989
1368838_at 6.647646 7.0427127 6.764292 7.087563 7.117656 6.926019 6.936132 7.0270047 6.896143 6.9238906 6.8839927 7.0821195
1368839_at 7.613542 7.4199767 7.6222835 7.327848 7.4974866 7.2431145 7.431045 7.4834313 7.4773693 7.509368 7.390139 7.673163
1368840_at 12.073842 12.06074 11.630937 12.357475 11.943483 12.116713 12.343369 12.406205 12.352027 12.595873 12.639928 12.555249
1368841_at 7.0573874 7.087965 7.1968017 7.367753 7.077946 7.116686 7.0518785 7.0560246 6.9898195 7.1016192 7.045379 6.614827
1368842_at 7.9400296 7.431849 7.5323462 7.696368 7.5337834 7.6653504 7.416853 7.4293594 7.544912 7.4142795 7.484613 7.364781
1368843_at 9.5976305 9.912593 9.680342 9.74626 9.935055 9.786359 9.74519 9.651573 9.881775 9.750054 9.656591 9.829221
1368844_at 8.027713 8.431374 8.687175 8.512364 8.433684 8.426403 8.265533 8.457497 8.29487 8.359821 8.298099 8.413011
1368845_at 4.4898176 3.8715737 3.9442806 3.851644 3.961373 4.0567727 3.8049679 4.0865583 3.7559853 3.986509 4.0052357 3.7616425
1368846_at 4.739088 4.753358 5.0919847 5.0806437 4.856907 4.82892 4.8495407 4.9625216 5.044764 4.8808045 4.9279914 5.0700445
1368847_at 8.934166 9.2348385 9.079758 9.317902 9.208643 9.070819 8.876847 9.351107 9.037577 9.124607 9.072418 9.253313
1368848_at 8.576348 9.024973 8.555194 8.561092 8.687583 8.480303 8.197634 8.33071 8.05733 8.529163 8.296831 8.424371
1368849_at 7.4766016 7.7817225 7.873986 7.963933 7.638504 7.905967 7.5961304 7.541869 7.752159 7.8517957 7.5256553 7.521289
1368850_at 5.3652005 5.2823267 5.147991 4.9863596 5.2142725 5.3511033 4.829916 5.090963 5.025816 5.1636744 5.089256 5.104328
1368851_at 9.141617 8.725248 8.725481 9.038122 8.966888 9.0448 8.900616 8.878878 8.87977 8.492178 8.745722 8.690523
1368852_at 10.504534 10.571533 10.67264 10.3844385 10.498667 10.581151 10.493922 10.386838 10.438491 10.41816 10.402205 10.046405
1368853_at 3.280538 3.3258293 3.3615885 3.581015 3.3995457 3.5101786 3.5787036 3.465495 3.4714756 3.2198102 3.345145 3.3446257
1368854_at 3.4227035 3.474038 3.7647042 3.493067 3.5054464 3.6733627 3.7922556 3.5322778 3.5082836 3.7592804 3.6852412 3.5133073
1368855_at 6.20626 5.9156585 6.124501 5.837676 5.894298 5.947475 5.847071 6.096742 5.842156 5.9681535 6.2085023 6.2765837
1368856_at 5.6673036 5.7558427 5.773862 5.984084 5.8855863 5.728976 5.795996 6.050696 5.5769725 6.1266427 5.839683 6.1976113
1368857_at 3.3603556 3.2580707 3.0735667 3.2836034 3.2759268 3.2535331 3.251948 3.134514 3.1745565 3.0385623 3.182768 3.270085
1368858_at 3.8620772 3.7852504 4.135998 3.6744978 3.7138815 3.705771 3.6320057 3.5829635 3.6121237 3.7450309 3.7119448 3.7763422
1368859_at 9.215767 8.450998 8.283907 8.574757 8.451869 8.718692 8.620943 8.589 8.392216 8.668182 8.54677 8.578305
1368860_at 4.3789062 4.3398304 4.1084614 4.395112 4.3877125 4.2132053 4.4035234 4.2428083 4.341549 4.427614 4.287217 4.2534
1368861_a_at 4.6617594 4.8730803 4.7502213 4.706694 4.7598014 5.0121293 4.790468 4.8274775 4.505584 4.6815763 4.8143525 4.766866
1368862_at 7.7018213 7.9285283 7.7423186 8.068441 7.7753067 7.871276 8.082756 7.967109 7.9091535 7.96163 7.9762607 8.141943
1368863_at 9.516602 9.388936 9.344249 9.383504 9.372043 9.455753 9.569302 9.284206 9.61933 9.532986 9.3146515 9.369488
1368864_at 3.6921425 3.568468 3.772333 3.6399553 3.737865 3.6810837 3.6884675 3.6347907 3.4589732 3.4027631 3.6434944 3.5371215
1368865_at 3.4227035 3.620898 3.4699264 3.3484755 3.3226295 3.3912451 3.412424 3.4710855 3.5272458 3.4116497 3.414978 3.479613
1368866_at 6.64265 6.3566756 6.749809 6.668705 6.5962853 6.8163977 6.693407 6.540304 6.646478 6.6605253 6.8144445 6.7943444
1368867_at 7.263726 7.0733485 6.7504773 6.956638 7.203061 7.2090826 7.234106 7.1391163 7.1928144 6.985491 7.3210673 6.964107
1368868_at 5.0622478 5.190178 5.387067 5.5710936 5.4715967 5.419339 5.0869236 5.3927593 5.3191624 5.2586775 5.5620546 5.419198
1368869_at 6.0132384 6.210612 6.184549 6.3913445 6.004042 6.2422333 5.919447 5.8633785 5.8811045 5.706924 6.2054462 5.683223
1368870_at 8.596438 8.393385 8.02789 8.138693 8.163777 8.166315 8.937847 8.342157 8.331177 8.274017 8.686806 8.821549
1368871_at 8.856617 8.162126 8.115252 8.509532 8.169988 8.34547 8.871243 8.355591 8.433313 8.406983 8.591128 8.810964
1368872_a_at 5.0138116 5.276865 5.485745 5.056928 5.086987 4.8187428 5.2731233 5.2077913 5.4691863 5.2008853 5.134309 4.8080635
1368873_at 3.920354 3.938554 3.9982061 3.949898 4.195571 4.1101003 4.0243483 3.9083545 4.088513 3.9712718 4.039336 4.0620823
1368874_a_at 5.3621264 5.2214003 5.137972 5.064982 5.429799 5.3233805 5.476133 5.449112 5.2155476 5.571604 5.5349245 5.811185
1368875_a_at 7.71662 7.473315 7.666374 7.5617175 7.4276466 7.6796093 7.750395 7.622599 7.6337996 7.5081058 7.5647445 7.535203
1368876_a_at 5.200165 5.147876 5.332597 5.2844276 5.165741 5.069682 5.2197943 5.173017 5.157612 5.3320723 5.232687 5.0132523
1368877_at 9.430977 7.877848 9.257038 8.501696 10.003205 8.711939 7.416652 6.93362 9.148265 7.0922728 7.301296 6.29154
1368878_at 9.413583 10.155636 9.042498 9.592524 9.880416 9.901004 10.082684 10.098552 10.000019 10.593393 9.35554 10.236337
1368879_a_at 4.277667 4.326848 4.451333 4.2714453 4.2092953 4.331485 4.3491106 4.4226294 4.4425926 4.401129 4.36235 4.397833
1368880_at 4.3697066 4.341747 4.470514 4.532557 4.356953 4.645746 4.5194173 4.3763714 4.446943 4.5791297 4.5894685 4.6176414
1368881_at 8.626394 8.912801 8.642694 8.395097 8.453926 8.330229 8.17671 8.468699 8.375574 8.375199 8.135127 8.328007
1368882_at 4.0338 5.657633 5.627362 4.6984825 4.868598 4.2730055 4.403324 4.332876 5.011927 5.1058607 4.3567247 4.4551897
1368883_at 4.868695 4.880291 4.7002916 5.0200667 4.725574 4.8503537 4.923771 4.836469 4.8586884 4.694971 4.7339067 4.8051667
1368884_at 4.765241 5.076706 4.955508 5.0627365 5.022571 5.0365005 4.8501034 4.788465 4.885454 5.2257676 5.046314 5.150237
1368885_at 5.5367146 5.2732224 5.5557504 5.4772463 5.675091 5.7429686 5.487432 5.456112 5.7731686 5.577407 5.506612 5.6280594
1368886_at 9.649099 9.506065 9.485096 9.586348 9.442863 9.445146 9.449194 9.45189 9.598826 9.556801 9.441929 9.772827
1368887_at 3.9672256 3.9694078 3.6936 3.868914 3.7167206 3.756028 3.9126155 3.7825522 3.5123658 3.4539678 3.5604737 3.763588
1368888_a_at 7.628072 8.319159 7.6820908 7.7139893 7.4758735 8.86952 8.690834 8.911391 8.142741 8.647759 7.5393777 8.918243
1368889_at 6.880038 7.084009 6.6725383 6.6349874 7.060898 6.875391 6.7789807 7.026894 6.829527 6.9701777 6.9195642 7.2132387
1368890_at 7.734106 7.6927433 7.3862014 7.5723658 7.582574 7.3017435 7.5271654 7.3967366 7.4720035 7.5054564 7.396055 7.2314053
1368891_at 6.028668 5.817932 5.7018137 5.860172 5.7598577 5.601825 5.7498474 5.551988 5.7489066 5.713503 5.380087 5.1284733
1368892_at 3.920817 4.219836 4.160178 4.3402967 3.9970045 4.116545 3.9982138 4.2857165 4.2728915 4.1035566 4.0582485 4.0033836
1368893_at 4.4468775 4.439907 4.722536 4.577301 4.400421 4.5015254 4.2795053 4.53675 4.491756 4.50322 4.6416426 4.6891823
1368894_at 4.3912964 4.961574 4.6582623 4.809266 4.7868176 4.811447 4.800388 4.7838974 4.736261 4.7565155 5.004119 4.9765315
1368895_at 4.2246866 4.4831533 4.3554945 4.32774 4.613323 4.379203 4.320479 4.552003 4.394418 4.376666 4.559566 4.5670595
1368896_at 6.7825856 6.7242074 6.486389 6.2205005 6.689374 7.073167 6.496155 6.76976 6.4385495 6.2105665 6.2785873 6.237159
1368897_at 4.8404675 4.6115627 4.690654 4.258888 4.620285 5.024151 4.651758 4.6867867 4.8281417 4.505603 4.377261 4.6167164
1368898_at 5.178226 5.1912985 5.3803515 5.189634 5.144464 5.093744 5.2704005 5.267576 5.3043914 5.2141995 5.1791472 5.3554654
1368899_at 7.495334 7.558092 7.6053853 7.5043974 7.5652328 7.5772586 7.7240815 7.454246 7.532706 7.8318863 7.6775117 7.7162457
1368900_at 5.503722 4.8604183 4.887768 4.8137207 5.0718775 4.865547 5.103503 5.009492 4.961814 4.9548597 5.1652794 5.0228395
1368901_at 5.305692 4.8671374 4.751827 4.7939396 5.124862 4.996594 4.9533334 5.1423807 5.0286393 5.6395245 5.3387074 5.2650795
1368902_at 6.1894827 6.041941 6.2283487 6.0826464 5.943394 6.0752277 5.8662477 6.161371 5.8822055 5.9973245 6.068282 6.1391406
1368903_at 7.7170196 7.475301 7.1460524 7.3190985 7.613948 7.619959 7.5606375 7.3846903 7.4929833 7.5758686 7.517888 7.7143683
1368904_at 6.253294 6.026863 6.140463 6.082853 6.0779524 6.083277 6.279615 6.4867196 6.1549225 6.252238 6.307401 6.3183393
1368905_at 7.5302296 7.68164 6.896564 7.01734 7.2742434 7.3515215 7.6086984 7.3359222 7.381151 7.9192853 7.8739333 8.240517
1368906_at 3.344441 3.4788272 3.4949098 3.256745 3.3589203 3.2697814 3.5104225 3.4425347 3.3839834 3.4279516 3.3303614 3.3360002
1368907_at 5.342419 4.81729 5.103707 4.7242785 4.617275 4.511163 5.2020473 4.8866467 4.6308856 4.863658 4.79195 4.7830734
1368908_at 7.9054446 8.014751 7.9574375 8.0695 8.145746 7.889196 8.114101 7.914809 8.102001 8.129032 7.9741206 8.445745
1368909_a_at 6.737457 6.5561767 6.5469875 6.6342144 6.6198297 6.5474463 6.555886 6.6111636 6.5349374 6.5586686 6.5625176 6.8022814
1368910_at 5.138664 5.283817 5.4556994 5.20206 5.5280433 5.6286006 5.462674 5.726153 5.6372 5.187157 5.2125297 5.540613
1368911_at 6.6458473 5.8725033 6.2346516 6.303828 6.1932006 5.9854817 6.5976315 6.2059546 6.079407 6.2979794 6.445508 6.4060516
1368912_at 4.265163 4.4036217 4.427454 4.40411 4.311376 4.3620396 4.486947 4.4671855 4.3980255 4.3010254 4.385028 4.330122
1368913_at 3.6243107 3.755528 3.9357176 3.8275235 3.7556508 3.849126 3.8968666 4.1252413 3.6810794 3.9687092 3.769138 3.664131
1368914_at 4.510763 4.341381 4.402746 4.457999 4.5129433 4.5002193 4.3755918 4.4947076 4.309536 4.416776 4.371769 4.706565
1368915_at 10.951779 11.025177 10.876259 10.848969 10.7011 10.930417 10.777562 10.665822 10.887019 10.797791 10.871739 10.566814
1368916_at 10.59349 10.436646 10.474548 10.410688 10.250856 10.293077 10.4962845 10.247607 10.394491 10.660299 10.562198 10.619378
1368917_at 5.050354 5.3305993 5.083468 4.8478403 5.1780734 5.120523 4.8722095 4.9272842 5.2962484 5.109923 4.9298515 4.954995
1368918_at 5.16018 5.571352 5.5480156 5.4213142 5.448921 5.5048676 5.4630966 5.459461 5.614661 5.2972574 5.4865294 5.5950594
1368919_at 4.8078904 5.0123873 4.916928 4.76036 4.6859517 4.702462 4.7198315 4.6762257 4.9329953 4.658031 5.01343 4.746157
1368920_at 5.1564393 5.4575152 5.438705 5.567178 5.4482903 5.5565667 5.453149 5.4090257 5.296106 5.419295 5.372547 5.537886
1368921_a_at 5.4689875 5.556842 5.6954675 5.9216847 5.579671 5.9638305 5.915798 5.836289 5.6990123 5.997155 5.8816566 5.880183
1368922_at 4.586603 4.727624 4.511072 4.682974 4.7685328 4.445235 4.738883 4.748811 4.3519225 4.734248 4.5283413 4.591394
1368923_at 4.8566365 4.811739 4.888155 4.8620596 4.7977448 4.970089 4.556307 4.7021103 4.9092607 4.7573276 4.83462 4.945122
1368924_at 10.344618 10.829503 10.410782 10.517188 10.594623 10.324344 10.582153 10.586349 10.395953 10.544924 10.38808 10.264488
1368925_a_at 4.0726376 4.563147 4.4436755 4.596093 4.549746 4.4633274 4.56014 4.5899363 4.4398937 4.303159 4.69773 4.5343003
1368926_at 4.533192 4.648426 4.510541 4.5164356 4.5821056 4.68265 4.6766577 4.5949736 4.486518 4.625648 4.627592 4.5523534
1368927_at 6.8823524 6.4786224 6.7499146 6.6582313 6.6823626 6.746044 6.8583784 6.939824 6.6698647 6.843291 6.697517 6.6156936
1368928_at 6.6431923 5.979469 5.9492674 6.0597157 6.2374897 6.069656 6.235581 5.950449 6.026392 6.048933 6.3211894 6.016335
1368929_at 6.5957346 7.038767 6.829417 7.137609 7.1996446 6.9268446 7.1018095 7.1987543 6.9695272 7.2191453 7.2142015 7.0488815
1368930_at 3.9942007 4.237057 4.353098 4.197892 4.099101 4.2518725 4.3869743 4.3376718 4.028149 4.254148 4.0970883 4.1484103
1368931_at 7.8961706 7.8382564 7.832301 7.7313743 7.6781282 7.656611 7.8250546 7.8837767 7.6411986 7.928654 7.8249717 7.666739
1368932_at 5.1041675 6.215768 6.0372667 5.951681 5.652057 5.5578065 5.4144473 5.504891 5.4544 5.490077 5.49791 5.596058
1368933_at 6.8397527 7.1904583 7.2515974 7.2887487 7.4206023 7.177496 6.9083695 7.2626033 7.211081 7.2272267 7.351669 7.2123938
1368934_at 11.041043 11.293276 11.211113 10.542235 10.934232 10.950546 10.990576 11.388206 10.750375 11.253909 11.167596 11.411537
1368935_at 4.369764 4.1305633 4.210509 4.084068 4.0376997 4.0280385 4.1592226 4.12994 4.1412745 4.0564766 4.003374 4.401279
1368936_at 10.750786 10.713827 10.609471 10.781487 10.629877 10.622272 10.617641 10.648536 10.595803 10.671792 10.686081 10.835012
1368937_at 5.417932 5.3117113 5.51449 5.349232 5.3155403 5.4129243 5.637868 5.48935 5.5216074 5.7196846 5.4281588 5.293002
1368938_at 5.42101 5.181725 5.64839 5.1794434 5.4020543 5.2482033 5.5624666 5.2956953 5.6243777 5.331096 5.5155454 5.3766003
1368939_a_at 4.413669 4.4460344 4.5304537 4.4458275 4.45157 4.2995844 4.446555 4.2495522 4.5804653 4.5122857 4.4478183 4.558775
1368940_at 10.695716 9.741875 9.884216 9.536387 9.645159 9.959379 9.800446 9.796985 10.082447 9.911843 9.2585745 10.123467
1368941_at 4.4263387 4.3518314 4.19131 4.260889 4.03764 4.214195 3.87869 4.365219 4.363283 4.203685 4.1090603 4.2432604
1368942_at 4.9162536 5.0758924 4.509191 4.8043776 4.64838 4.752777 4.7520356 4.773122 4.8024874 4.742319 4.762815 4.9946594
1368943_at 13.009076 12.944955 13.001974 12.8285055 12.916834 12.846324 12.892652 12.566183 12.929648 12.642542 12.798362 12.840249
1368944_at 6.2696047 6.879277 6.8057623 6.759654 6.723827 6.696602 6.495333 6.4322186 6.437236 6.6735964 6.5752573 6.5857964
1368945_at 5.207808 5.2679973 5.0991564 5.67995 5.70682 5.4122715 5.7377753 5.6073794 5.157019 5.6594276 5.617859 5.3561254
1368946_at 5.510295 5.4303064 5.4372525 5.5183263 5.634225 5.515094 5.4781446 5.5046496 5.5337906 5.520887 5.466912 5.481307
1368947_at 7.3571424 7.0630693 7.1284785 7.1214404 7.1010494 6.8634973 6.659032 7.030558 7.167741 7.632338 7.5399194 7.907472
1368948_at 5.3650494 5.7012734 5.410919 5.792438 6.133805 5.869088 5.980055 6.1198893 5.9434757 6.233905 6.044379 6.4401293
1368949_at 4.3272743 4.3639803 4.432617 4.336504 4.2676525 4.4363317 4.589055 4.5513453 4.2566385 4.284996 4.408145 4.454509
1368950_a_at 5.586405 5.770706 5.611065 5.703889 5.6315465 5.6746893 5.4343033 5.513427 5.6082306 5.770586 5.786888 5.7960525
1368951_at 4.286267 4.2482014 4.2920885 4.1448574 4.33767 4.281572 4.311631 4.2632213 4.188273 4.2622986 4.4152546 4.380924
1368952_at 4.817074 4.5862 4.9936566 4.645178 4.9042363 4.5129247 4.64707 4.7964153 4.607973 4.5665817 5.0666046 4.4890175
1368953_at 7.2400837 7.62555 7.597241 7.5902953 7.78252 7.5463605 7.802444 7.523776 7.6136827 7.609112 7.785379 7.572696
1368954_at 4.9587975 4.788078 4.8079123 4.764298 4.778568 4.755018 4.6272545 4.8139386 4.672584 4.796272 4.679402 4.6685166
1368955_at 7.0018945 7.335802 7.4191184 7.3033404 7.4610567 7.3315063 7.1561766 7.3421793 7.104928 7.0359507 7.225432 6.849947
1368956_at 5.087941 5.257805 5.3819437 5.39678 5.273447 5.4382944 5.218903 5.3779325 5.3956876 5.3087883 5.442601 5.329095
1368957_at 4.6163683 5.087191 5.0803695 4.8747187 4.8014607 4.8887177 4.7737813 4.690655 4.6727395 5.018797 4.949701 4.7286024
1368958_at 3.718713 3.8412647 3.980894 3.9352303 3.9031947 4.0681915 4.0158043 4.050973 3.8489513 3.9523535 3.8008275 4.0107346
1368959_at 4.433621 4.6794243 4.9222336 4.815508 4.6599655 4.8338885 4.8463216 4.821019 4.7372303 4.739173 4.8350677 4.843443
1368960_at 9.312118 9.308379 8.894226 9.250479 9.173116 8.996962 9.1228285 8.948422 9.020442 9.146008 9.458529 9.099649
1368961_at 5.8965826 5.6078987 5.922608 5.7797194 5.711589 5.5868707 5.769323 5.6807537 5.586184 5.7927923 5.626889 5.9231305
1368962_at 4.892693 4.849029 4.9227314 5.15967 5.0250683 5.1100645 4.908306 4.9923673 5.145211 5.1252494 5.06808 5.194475
1368963_at 6.1961575 6.0045013 6.2649164 6.110059 6.232348 5.889064 6.159242 5.828503 6.220577 6.2052817 6.015401 6.0048127
1368964_at 4.339497 4.099356 4.0827713 4.2130175 4.265417 4.3207474 4.6678 4.4276586 4.163 4.4231043 4.442984 4.149311
1368965_at 5.0710793 5.342608 5.626883 5.2916007 5.5310154 5.4355993 5.423821 5.478504 5.2777166 5.40841 5.336286 5.3505917
1368966_at 4.0666475 4.12718 4.298152 3.9668279 4.075228 4.183274 4.1586733 4.092003 4.0229588 4.023486 4.111745 4.1077147
1368967_at 6.497872 6.7096596 6.5803704 6.222962 6.383746 6.2982755 6.606216 6.4015 6.6044474 6.6841455 6.680562 6.6347995
1368968_at 4.482385 4.2123246 4.46082 4.1684823 4.180857 4.128144 4.4017644 4.268117 4.2901955 4.34836 4.0919023 4.2672606
1368969_at 4.304407 4.2315083 4.3151865 4.2470846 4.0464115 3.978443 4.2239723 4.2040496 4.0961895 4.4222207 4.4014583 4.304461
1368970_at 4.637606 4.869194 5.1106343 4.8981075 5.120739 5.0408735 4.9676933 4.8719487 5.155237 5.1466827 4.990421 5.231982
1368971_a_at 4.7010427 5.015092 4.8646975 4.690917 4.978357 5.119131 4.893938 4.811593 4.884714 4.980194 5.109008 5.0695243
1368972_at 3.4751747 3.6433527 3.934733 3.706146 3.7048836 3.5928104 3.6569002 3.616049 3.6764395 3.569717 3.640202 3.697676
1368973_at 7.1936884 7.0187597 7.29726 7.4101057 7.3661833 7.5131617 7.5926275 7.3760767 7.38389 7.211043 7.411613 7.3599935
1368974_at 4.5017586 4.465259 4.5669084 4.6666355 4.702235 5.025849 4.5694056 4.6610384 4.6071787 4.6497374 4.741417 4.718299
1368975_at 6.207348 5.8852787 6.3859305 6.5548754 6.6495676 6.652606 7.0854335 7.127941 7.0503254 6.7388697 6.6632757 7.568413
1368976_at 5.2743964 5.0062737 4.920269 5.1253395 4.5829616 5.069735 5.3711286 5.00448 5.2874465 5.4575934 5.004039 5.3173943
1368977_a_at 7.8257294 7.9773135 7.688841 7.9766254 7.9999475 7.937091 7.8483634 8.062084 8.198356 8.087232 7.9035726 8.10463
1368978_at 5.378918 5.4681993 5.766353 5.428594 5.3648324 5.638842 5.439172 5.6453905 5.4297276 5.273952 5.463175 5.4322333
1368979_at 6.0392976 6.159789 6.1917467 6.238357 6.138201 6.1348825 6.187459 6.1888337 6.005077 5.9524446 6.2573385 6.0810747
1368980_at 5.371505 5.6366735 5.5197906 5.50653 5.6237645 5.3460894 5.6763864 5.1064835 5.44564 5.918025 5.6792645 5.494777
1368981_at 3.6102595 3.6438282 3.6793242 3.7301946 3.5967793 3.7302353 3.5910568 3.6601942 3.6530058 3.7936156 3.5864646 3.3043027
1368982_at 4.514791 4.7530193 4.9233346 5.190064 4.7396545 5.0160933 4.911873 5.0542364 5.082207 5.006756 5.0076475 4.990836
1368983_at 4.260951 4.390077 4.1989293 4.2935886 4.1637793 4.32259 4.4237247 4.320192 4.3816223 4.2809777 4.4144707 4.488518
1368984_at 7.309892 7.1803665 6.6738224 7.1311865 7.1217756 7.0304904 7.149081 6.986795 6.9507937 6.9349756 6.9708433 7.0288124
1368985_at 4.56946 4.262205 4.307693 4.228056 4.21115 4.1414447 4.0678782 4.4521475 4.3259983 4.4086037 4.1477604 4.6946754
1368986_at 5.301523 4.6196384 4.923334 4.939365 4.7715254 5.0113883 4.8300447 4.899102 4.662193 4.927417 4.7504787 4.750473
1368987_at 5.668796 5.7443047 5.7191744 5.747139 5.7051663 5.767903 5.376355 5.631404 5.611236 5.693039 5.6194453 5.6693187
1368988_at 5.1459975 5.186478 5.4602065 5.4588413 5.199443 4.984051 5.09634 5.069971 5.0280437 5.2628927 5.230192 5.2840195
1368989_at 4.5879097 4.973548 4.810142 4.6375065 4.7722287 4.760225 4.7326894 4.6959195 4.956107 4.6948442 4.527784 4.851636
1368990_at 5.4398155 5.7310824 5.763681 5.7231507 5.7856092 5.701841 5.6348624 5.6757326 5.7185473 5.5510387 5.752899 5.805899
1368991_at 5.961451 6.185653 6.1744776 5.6518946 6.0142035 5.7130203 5.9418364 6.1626124 5.8334637 5.669114 5.99009 5.3532925
1368992_a_at 10.479958 9.412152 9.012998 9.515407 9.509333 9.449067 9.355734 9.73178 9.61322 9.66049 9.594537 9.246436
1368993_at 4.8891225 4.8291845 5.427005 4.9854164 5.170272 5.0357356 4.9696283 4.8278894 4.9172883 4.717587 4.6885557 4.8409705
1368994_a_at 6.056825 5.450477 5.7348824 5.3512573 5.551885 5.629789 5.7960105 5.4962287 5.2788167 5.4657855 5.4190135 5.5766687
1368995_at 3.7152622 3.4992678 3.6365588 3.562269 3.521528 3.6564257 3.4996362 3.4473393 3.59314 3.4216719 3.4766898 3.5273833
1368996_at 4.5952606 4.731183 4.732432 4.5380325 4.504043 4.7020783 4.695341 4.53283 4.8292136 4.4655633 4.70591 4.6042075
1368997_at 4.519 4.3301506 4.388241 4.2935886 4.45157 4.115161 4.326303 4.465788 4.2376943 4.096315 4.3181286 4.299143
1368998_at 3.5763984 3.690358 3.7607734 3.6592925 3.5603542 3.5318487 3.6470542 3.5428028 3.6249857 3.7539582 3.5137107 3.6340914
1368999_a_at 5.170306 5.4477134 5.5090322 5.347475 5.3010845 5.3621435 5.530762 5.6991234 5.473295 5.4009886 5.402377 5.5067463
1369000_at 5.128839 5.5317273 5.4300194 5.1751924 5.1492844 5.480177 5.0912437 4.9869747 5.3264513 5.4387875 5.1280603 5.323838
1369001_at 4.2281857 3.923838 3.9770277 3.8675146 3.6097257 3.8948996 3.7649803 3.8866224 3.8278804 3.8967414 3.7339435 3.6542637
1369002_at 4.4665294 4.347917 4.3750734 4.476387 4.5295653 4.422675 4.703516 4.6493235 4.6732717 4.7401733 4.7896786 4.703179
1369003_at 6.3989806 5.562024 5.4042835 5.5005646 5.9103365 5.956843 5.878174 6.0614686 6.062784 5.972359 5.4539022 5.7934213
1369004_at 5.079452 5.2064543 5.363932 5.2389565 4.9454026 5.3603873 5.4565935 5.3599586 5.1234965 5.2711897 5.2465343 5.171259
1369005_at 4.445736 4.554146 4.958838 4.7153974 4.873682 4.445235 4.6430054 4.637213 4.6893067 4.668123 4.513309 4.7829
1369006_at 4.1420574 4.385149 4.242117 4.5328417 4.181208 4.349475 4.244552 4.4234595 4.1935415 4.154623 4.1047935 4.337556
1369007_at 5.209201 5.725109 5.723282 5.4699554 5.44335 5.657773 5.3521843 5.4461117 5.2619905 5.523501 5.335088 5.2820807
1369008_a_at 4.130401 4.448154 4.215457 4.2700143 4.3074145 4.4292855 4.1586733 4.302696 4.360013 4.4835057 4.724797 4.6131644
1369009_at 3.7992864 3.6191416 3.573524 3.6736572 3.6453373 3.6585171 3.589699 3.753727 3.7657604 3.9713995 3.7002587 3.909812
1369010_at 5.251996 5.0894985 5.0067616 5.0204782 5.0421085 5.00686 4.9313383 5.001648 4.999151 5.146197 5.0859585 5.260434
1369011_at 12.329032 12.341769 12.520151 12.327901 12.299067 12.604774 12.379047 12.454143 12.213079 12.418644 12.422749 12.6134
1369012_at 6.2773585 6.0885057 6.1951523 6.1160264 6.0409737 6.162968 5.8581185 5.995509 5.6842794 5.908368 5.819959 5.7240915
1369013_a_at 10.187595 10.155907 10.019206 10.014049 10.046573 10.064084 10.051306 10.137316 10.251855 10.302907 10.194017 10.151818
1369014_at 4.4436607 4.4232063 4.9229403 4.880642 4.778492 4.859129 5.173868 4.5388317 4.6857367 4.956231 5.1728706 4.8480825
1369015_at 4.974256 4.71316 4.9043007 4.6090183 4.6601405 4.832529 4.5854573 4.67507 4.5873322 4.6661777 4.67705 4.6131196
1369016_at 5.188606 5.2078786 5.2646537 5.261574 5.395575 5.2287736 5.301404 5.285876 4.964123 5.167372 5.327554 5.494942
1369017_at 4.6525135 4.363985 4.539314 4.4635625 4.571476 4.661145 4.5049925 4.305871 4.3560987 4.3998737 4.5726585 4.299143
1369018_at 5.3999195 5.4097466 5.448579 5.5379767 5.1868587 5.5153613 5.2045965 5.4283857 5.2811313 5.094957 5.1346035 5.024637
1369019_at 3.8023217 3.6629725 3.6534917 3.5726616 3.7001965 3.7833085 3.5190501 3.5856292 3.5198338 3.865228 3.6835148 3.6379583
1369020_at 4.3430934 4.857658 4.713256 4.814559 4.6262817 4.571067 4.558037 4.7916107 4.725238 4.7850294 4.726409 4.657527
1369021_at 6.131937 6.0901637 6.180093 6.181451 6.1462293 5.981724 5.9086304 6.108558 5.6569953 5.9605217 6.125482 6.000496
1369022_at 5.6055107 5.685525 5.681515 6.0865307 5.8517294 6.095576 5.946555 6.1092777 5.8983665 6.020704 6.038523 5.9886603
1369023_at 9.6782875 9.664171 9.675542 9.699961 9.685743 9.585137 9.844952 9.64678 9.630038 9.80761 9.541048 9.655281
1369024_at 6.476682 6.5839095 6.309016 6.6771755 6.413725 6.4936595 6.40919 6.4714375 6.5671134 6.398307 6.5590105 6.663319
1369025_at 4.240682 4.368543 4.6783376 4.4825873 4.5135636 4.429372 4.445014 4.5584707 4.30053 4.4202833 4.4439254 4.46609
1369026_at 5.8304586 5.6088157 5.9910564 5.878289 6.040302 5.8098726 5.7245827 5.7478466 5.623672 5.642498 5.9051337 5.785564
1369027_at 4.2776647 4.568918 4.5310254 4.4252033 4.4091506 4.5548515 4.3799224 4.7239122 4.549637 4.5892715 4.3031855 4.598155
1369028_at 5.101419 5.030758 5.060585 5.0178556 4.963436 4.982231 5.0380564 4.8988476 4.9730225 4.864593 4.8229237 4.914523
1369029_at 5.311466 5.3885517 5.5869594 5.6238008 5.9330273 5.934201 5.8947554 5.8309436 5.7653236 6.374514 5.8741584 6.4995995
1369030_at 4.403295 4.251141 4.2573094 4.1783447 4.1788206 4.154499 4.0822334 4.196473 3.8769336 4.2301145 4.3576903 4.0188246
1369031_at 7.890006 8.370207 8.582863 8.286742 8.157142 8.607447 8.663864 8.9914 8.822287 8.80814 8.838198 9.090329
1369032_at 7.6866703 7.5420046 7.5920205 7.540368 7.6995764 7.7800803 7.87157 7.653063 7.5256863 7.711096 7.7562337 7.485229
1369033_at 3.4199884 3.7445903 3.4520564 3.6476085 3.6060393 3.4677377 3.5663807 3.5761182 3.6848247 3.7435646 3.8288157 3.6263144
1369034_at 4.4973183 4.7971516 4.8777637 4.781413 4.5313625 4.7184553 4.734764 4.775421 4.8132343 4.782813 4.899934 4.4476995
1369035_a_at 3.4813356 3.5561848 3.5158792 3.664741 3.528715 3.6768026 3.4740918 3.5096612 3.516751 3.5489573 3.379362 3.530312
1369036_at 3.8410938 3.588331 3.5533972 3.6620235 3.767223 3.724854 3.4801614 3.769653 3.638604 3.709805 3.7340083 3.8555143
1369037_at 4.161315 4.47502 4.6200724 4.675255 4.4429374 4.4466796 4.526289 4.5811872 4.693796 4.5832043 4.8037167 4.5101643
1369038_at 5.341816 5.6628065 5.6471834 5.6499934 5.4897275 5.446292 5.515595 5.7439747 5.5879436 5.6311445 5.5346212 5.7362976
1369039_at 7.7543564 7.461821 7.419206 7.422881 7.6977234 7.4733987 7.5941696 7.428876 7.3436613 7.5177083 7.4161534 7.503454
1369040_at 5.3447537 5.5951176 5.594698 5.4748893 5.418541 5.4257827 5.3555346 5.5893545 5.4082904 5.4047613 5.3625245 5.102087
1369041_at 3.5972757 3.6276095 3.787864 3.7233086 3.7962198 3.8124819 3.8079662 3.6408706 3.4433296 3.7405906 3.6210907 3.6254666
1369042_at 6.542203 6.940365 6.915477 6.9614925 6.956163 6.9757504 6.772438 6.9485426 6.7690444 6.8601456 6.8871975 6.7893996
1369043_at 3.6373975 3.6383474 3.6004846 3.6496913 3.7361257 3.7077985 3.6649032 3.7387435 3.7029567 3.5200043 3.7968175 3.6083994
1369044_a_at 6.773889 6.1921887 6.657663 6.3800197 5.672249 6.3673015 7.0036025 5.7139935 6.1971087 5.882225 5.8486238 5.7014313
1369045_at 6.701672 6.688526 6.9630837 6.919268 6.7361374 6.7649617 6.9329734 6.902605 6.8062415 6.9753995 6.9090867 7.0210767
1369046_at 4.1262994 3.9771252 3.8463995 3.927284 4.1991158 3.8603132 3.9597661 3.809518 4.0768013 4.049944 3.9224603 4.058175
1369047_at 3.2034922 3.0906255 3.1451125 3.1896498 3.0854385 3.09339 3.1999907 3.1534085 3.119435 2.94316 3.205487 3.0847108
1369048_at 4.484006 4.925889 4.85404 4.8383255 4.6869144 4.959436 4.871395 4.8322177 4.867029 4.8884225 4.821944 5.0080614
1369049_at 3.6458902 3.8138337 3.940673 4.211315 4.056114 3.7700512 3.8695023 3.953198 3.8026168 3.9942307 4.1584125 4.1487837
1369050_at 7.93414 7.6702404 7.6381044 7.898686 8.064724 8.3516445 7.688305 7.2757607 7.765231 6.985146 7.081505 6.0449953
1369051_at 7.207279 6.543025 6.704751 6.7321815 6.8659277 6.7069163 6.7466474 6.7749195 6.477534 6.8211427 6.7427635 6.488201
1369052_at 5.1332226 5.0721116 5.220827 5.0482464 5.072548 5.0164475 5.198151 5.156954 5.134687 5.338246 5.0924 5.0444393
1369053_at 4.302781 4.5109143 4.740291 4.5737867 4.6594524 4.634568 4.679343 4.52186 4.796954 4.578907 4.786768 4.6518435
1369054_at 4.175338 4.0842934 4.0423403 4.1885448 4.20912 4.1526012 4.3619537 4.12994 4.1658006 4.0543623 4.4218674 4.1730747
1369055_at 4.0976143 4.038763 3.9247293 3.80413 3.8158767 3.9295669 3.5686805 3.8470418 3.8032506 4.089224 4.1013823 3.827058
1369056_at 3.4328663 3.4496589 3.4723055 3.4542718 3.5301113 3.5003288 3.3864527 3.3554008 3.402288 3.5035965 3.5441747 3.4458904
1369057_at 7.8740106 7.4849977 7.555103 7.505875 7.4946275 7.6067133 7.608275 7.5068088 7.6223335 7.449314 7.475935 7.62463
1369058_at 5.3722754 5.131847 5.1571393 4.893096 5.3010073 5.197391 5.092193 5.230209 5.2718997 5.050292 5.031495 4.969539
1369059_at 7.582428 7.379463 7.1351275 7.2763553 7.4574537 6.9556108 7.2698035 7.1596365 7.1261625 7.243475 7.36393 7.2329397
1369060_a_at 7.5887666 7.91052 7.6653237 7.7983384 7.9016633 7.946884 8.119919 8.045572 8.157026 8.110715 7.7878647 8.172777
1369061_at 8.648601 8.021654 7.8623085 8.203472 8.17668 8.021422 8.199188 8.052046 8.058502 8.307062 8.15548 8.310432
1369062_at 5.056267 5.1316204 5.16905 5.3003397 5.064002 5.091932 5.2849474 5.29336 5.166642 5.1992655 5.158614 5.220771
1369063_at 9.905615 10.500802 8.776995 8.963506 8.961615 9.098646 9.127309 9.137671 9.276481 9.047305 9.178848 9.096902
1369064_a_at 3.7147365 3.8492372 3.770727 3.844005 3.9638538 4.0521946 3.7433186 3.845352 3.8809762 3.913535 3.7228053 3.8523312
1369065_a_at 9.318361 8.828151 8.780489 8.542046 8.53868 8.491135 8.384736 8.356106 8.397826 8.35 8.55174 8.396182
1369066_at 5.7339706 5.933478 5.958955 6.06213 5.9967346 6.1152935 5.9018865 5.888343 5.773015 5.671667 6.0405955 5.8993363
1369067_at 3.8696282 3.7724738 3.7596529 3.9326162 3.8485742 3.861824 3.6980467 3.7436044 3.7710278 3.5358346 3.7853966 3.718182
1369068_at 4.354666 4.2902718 4.1796217 3.9192057 4.0010753 4.1053762 4.183469 4.220437 3.8866575 3.9279745 3.9646428 4.094329
1369069_at 7.5162635 7.382215 7.267305 7.4344296 7.5284677 7.234974 7.3931317 7.1978707 6.7673483 7.4116335 7.5884743 7.4264646
1369070_at 7.5799065 7.610411 8.057572 7.666516 7.6529326 7.8097553 7.7510715 7.725964 7.697323 7.8448763 7.6548543 7.535203
1369071_at 3.9119062 4.2282286 4.3871346 4.326432 4.1958213 4.353242 4.1339426 4.107646 4.3697796 4.2052765 4.365775 4.2031026
1369072_at 6.187434 6.4829044 5.915994 6.7057915 6.0853057 6.116305 6.1882563 6.6020975 6.993256 6.9621677 6.7789364 7.6315994
1369073_at 10.468154 10.109223 9.931502 9.700454 9.695165 9.984089 9.919505 9.732003 9.942241 9.6121025 9.745572 9.262477
1369074_at 12.42741 12.474325 12.499548 12.615435 12.729669 12.588708 12.502402 12.492698 12.61313 12.508885 12.420201 12.648142
1369075_a_at 4.36852 4.530606 4.6466446 4.643494 4.6206093 4.5347033 4.579178 4.7268014 4.468176 4.6249614 4.538102 4.486427
1369076_at 8.697929 8.752451 8.587887 8.691339 8.9634905 8.801534 8.628229 8.973026 8.811596 8.8482485 8.765907 8.957958
1369077_at 7.435399 6.768368 6.9211287 6.875767 6.997458 6.894063 7.216481 7.1264067 6.850487 7.425473 7.098512 7.390223
1369078_at 7.881593 7.9191594 7.5687184 7.669923 7.717038 7.614913 7.777958 7.645967 7.580041 7.7092013 7.630103 7.6716237
1369079_at 4.600682 4.8212633 4.772949 4.671358 4.894324 4.81439 4.958635 4.881922 5.0182676 5.073056 4.6780777 4.989416
1369080_at 4.857015 4.65493 4.369356 4.6399508 4.5718694 4.534251 4.589888 4.6256084 4.566753 4.755033 4.364413 4.6166997
1369081_at 6.729257 7.315179 6.930019 6.8459635 6.9244213 6.9564705 6.794928 6.964918 7.0445194 6.634349 6.7729263 6.992378
1369082_at 4.652335 5.056909 5.0737634 4.988682 4.815608 5.035204 4.8446374 4.6652017 4.743165 5.054636 5.0467124 4.934813
1369083_at 6.3340178 5.012767 5.3946824 5.5296984 5.604558 5.6284385 5.876996 5.7071795 5.52547 5.885511 5.570601 5.705684
1369084_a_at 7.048902 7.2230787 7.1242194 7.152872 7.157718 7.2881336 7.0755563 7.225589 7.1869993 7.1378345 7.0832663 7.0819407
1369085_s_at 5.106399 5.6981077 5.7819943 4.943825 5.521282 5.303403 5.923932 5.8520384 5.2191887 5.2007103 4.683075 4.7819166
1369086_a_at 5.008974 5.039159 5.114173 5.1236897 5.5055027 5.268836 5.2434993 5.406947 5.446966 5.418252 5.2357697 5.152623
1369087_at 5.131305 5.2259316 5.0079474 5.2564793 5.3761783 5.351567 5.1811805 5.149819 5.394797 5.0342093 5.1558876 4.8084183
1369088_at 7.0610456 7.1199007 7.1990557 7.061214 7.162425 7.201325 7.116444 7.224062 6.889887 7.3026085 7.5346713 7.242938
1369089_at 3.9548545 4.5032725 4.482664 4.503883 4.378406 4.5025334 4.4530926 4.3166027 4.4745226 4.5124726 4.016879 4.2624087
1369090_at 4.1110845 3.9758112 4.178999 4.0944004 4.3437686 4.308961 4.2652493 4.2294703 4.0018196 4.058261 4.104511 4.175701
1369091_at 3.9677563 3.6673157 3.9297533 4.0772104 3.800936 3.826943 4.0425653 4.190423 3.9292767 4.176219 4.123944 3.9550457
1369092_at 7.9281545 8.437826 8.0435705 7.993778 8.369064 7.9709606 8.164853 7.8393564 8.245326 8.111624 7.81334 7.972075
1369093_at 7.562939 7.083715 7.278877 7.208986 7.109223 7.180362 7.1075306 6.9018273 6.8843327 6.715773 7.282109 6.9256363
1369094_a_at 6.124443 5.555299 5.5249195 5.558325 5.6594553 5.763648 5.778013 6.004451 5.4277973 5.7581196 5.7699156 6.189979
1369095_at 4.7578697 4.4217606 4.3953047 4.5089226 4.6105785 4.4938154 4.542857 4.4207377 4.5751705 4.487859 4.518896 4.514654
1369096_at 4.27617 4.1740174 4.1596193 4.0434155 4.309068 3.9449298 4.193487 3.9500272 4.239075 4.0974865 4.2667546 4.2607617
1369097_s_at 6.332293 5.922154 6.0520563 6.3931704 6.1252413 6.154341 6.4647303 6.1429996 6.014578 6.388294 6.136656 6.159022
1369098_at 3.9749827 4.093351 4.295549 4.2240777 4.085666 4.091753 4.121336 4.1037416 3.932169 4.1863155 4.0137653 4.015184
1369099_at 7.8205504 7.312596 6.9363627 7.1777387 7.510841 6.9686384 7.1258707 7.634693 7.2447767 7.635609 7.3494115 7.7013054
1369100_at 4.201455 3.9155066 4.261224 4.011188 3.9703255 4.1939945 3.955724 3.9752638 4.1140203 4.0867567 4.018201 4.029566
1369101_at 7.706162 7.7259603 7.663474 7.734391 8.039721 7.8290334 8.126976 7.90105 7.951779 7.9696217 8.106771 8.063691
1369102_at 4.011362 3.4778724 3.9610841 3.7673614 3.6068785 3.8922405 3.8670664 3.8470418 3.7145963 3.6834347 3.685783 3.8474693
1369103_at 4.8424177 5.2544427 5.218231 4.9691973 5.223898 4.963281 4.870602 5.1795335 4.883239 5.057815 4.9106617 4.8770084
1369104_at 5.552293 5.555292 5.2468667 5.446206 5.260851 5.2867517 5.1519165 4.969129 5.576812 5.178383 5.079627 5.2462816
1369105_a_at 3.8157117 3.6350596 4.062748 3.8711548 3.571828 4.0204773 4.591515 4.2387333 3.8904023 3.8732705 3.875885 4.3348656
1369106_at 4.2146416 4.4294696 4.3440275 4.5135274 4.45157 4.538552 4.609437 4.717794 4.543174 4.6161256 4.468533 4.516214
1369107_at 3.8914635 3.9915464 3.957005 3.8100638 3.7431288 3.8377137 3.6355724 3.9573445 3.9311066 3.7815404 3.7088897 3.7062936
1369108_at 4.5014124 4.295704 4.2491264 4.1534963 3.8541756 3.9174325 4.144552 4.2190914 3.9490132 4.013385 3.8618858 4.1654997
1369109_at 3.5293028 3.5376346 3.8449109 3.7908325 3.7373674 3.8459265 3.6588216 3.6044822 3.5506725 3.6217792 3.6004226 3.611
1369110_x_at 9.546527 9.654647 9.849444 9.754639 10.269745 10.663528 10.472337 10.599503 10.658026 10.576397 9.861796 10.509393
1369111_at 14.042445 14.064427 14.029678 13.959244 14.038509 14.060299 13.963829 14.062646 14.071575 14.046738 14.034678 14.085606
1369112_at 4.1326017 4.3377085 4.4873595 4.30187 4.4057093 4.4030914 4.175295 4.2424574 4.304185 4.3870068 4.244792 4.268034
1369113_at 3.652296 3.3046408 3.288996 3.6131709 3.4953077 3.5719304 3.4089427 3.4680228 3.2892106 3.3709278 3.492505 3.3551567
1369114_at 3.1669958 3.316865 3.3226922 3.2576149 3.3391294 3.1752636 3.3688824 3.161064 3.1848528 3.1281855 3.2214828 3.384704
1369115_at 4.6632566 4.4868793 4.9826994 4.946773 5.257199 5.152219 4.8054123 5.308273 5.069444 5.2109356 4.845047 5.0400877
1369116_a_at 5.3782463 5.8174953 5.746522 5.781254 5.8520026 5.8249 5.792548 5.688681 6.009809 5.7904606 5.916105 5.8414435
1369117_at 4.2719774 4.1295543 4.0079 4.081036 4.1008987 4.105936 4.4138193 4.2040734 4.192671 4.2063427 3.875895 3.9237683
1369118_a_at 4.3903303 4.4498134 4.572106 4.2104235 4.681443 4.561349 4.550539 4.617137 4.6025157 4.452341 4.5906496 4.5460186
1369119_a_at 4.587758 4.8440285 4.6651716 4.632896 4.6211805 4.6120377 4.715104 4.4709816 4.753313 4.5542483 4.7921658 4.6760283
1369120_a_at 6.9603305 7.370444 7.4318643 7.390787 7.2226853 7.19417 7.279733 7.2653694 7.060504 7.0195236 7.2269077 7.335294
1369121_at 4.8278456 5.2904277 5.33827 5.11282 5.2605615 4.999934 5.0921383 4.9503717 5.1384583 5.1302185 5.385971 5.0821977
1369122_at 7.7564964 7.513543 7.370719 7.3762655 7.381692 7.3352036 7.471048 7.722072 7.6466227 7.62822 7.6421933 7.756793
1369123_a_at 5.831635 6.0319414 6.0396876 6.1024857 6.1823063 5.9287 6.165869 6.0452757 6.1153593 5.6059165 6.0653443 6.215892
1369124_at 4.101696 4.3688035 4.5846195 4.4490547 4.2686844 4.5435276 4.282112 4.4834585 4.3552775 4.517434 4.322008 4.4545813
1369125_at 3.381126 3.248621 3.4838235 3.4070058 3.3512409 3.6170728 3.3760202 3.481904 3.3842683 3.3629026 3.376169 3.3973615
1369126_at 3.7200441 3.7446356 3.7720323 3.8017976 3.7149615 3.6946478 3.6208637 3.6996546 3.6979032 3.8291419 3.773735 3.7988594
1369127_a_at 5.9393516 6.5291595 6.830842 6.3851447 6.6257505 6.52156 6.6586185 6.525882 6.6098566 6.6690145 6.4049206 6.575254
1369128_at 3.7970505 4.097927 4.1825933 4.458823 4.15477 3.966728 3.912855 4.2365484 4.0557337 3.9430954 4.1682568 4.311159
1369129_at 3.7497706 4.090831 3.974051 3.8543782 3.8682597 3.9900649 3.7307382 3.9429 3.7750645 4.034734 3.880311 4.025077
1369130_at 4.4003205 4.6629276 4.9300528 4.9884663 4.6668205 4.7747846 4.9150867 4.739538 4.9027524 4.934955 4.761012 4.9199314
1369131_at 4.326013 4.3748126 4.19679 4.2490444 3.9687784 4.317955 4.3140283 4.1805887 4.0164733 4.086543 4.0219893 4.0516496
1369132_at 5.2309356 5.761454 5.6051555 5.413364 5.422064 5.5934863 5.4917555 5.411697 5.526097 5.421989 5.4980845 5.639098
1369133_a_at 3.8149033 3.9391103 3.9378197 3.82409 3.884083 3.9183457 3.8872976 3.7804668 3.836201 3.9337378 3.852122 3.9585075
1369134_x_at 3.9990456 3.5412812 3.6214006 3.3918009 3.642872 3.4670255 3.4999485 3.5136633 3.5481322 3.5254393 3.6477022 3.5486994
1369135_at 6.4232616 6.4956074 6.5465174 6.6085916 6.297005 6.450577 6.129293 6.3096704 6.2755246 6.306427 6.4972663 6.284975
1369136_at 4.1905193 4.1758995 4.6246824 4.1171427 4.032833 4.231969 4.218691 4.3503323 4.166148 4.0344095 4.3354855 4.2186003
1369137_at 5.1364856 4.9623694 4.841284 4.775302 4.9523606 4.9548144 4.8763847 5.0170946 4.958376 4.776306 5.102367 5.1006517
1369138_a_at 4.014371 3.9496102 3.88077 3.7772944 3.8473196 3.9466455 3.8758698 3.7129478 3.898952 3.9764483 3.7733266 3.796865
1369139_at 3.676665 3.7224717 3.8406653 3.8685021 3.719783 3.6673908 3.8749654 3.8221164 3.6252677 3.7331288 3.6154583 3.7870507
1369140_at 4.0495453 4.0276937 4.2549853 4.0861125 3.94171 3.929392 4.093286 4.03354 4.0885124 4.1194153 4.1892834 4.21593
1369141_at 3.559903 3.6869435 3.6021392 3.6807187 3.6577334 3.4791086 3.6621728 3.579732 3.4742079 3.4676535 3.6456 3.7386384
1369142_at 3.7816315 3.6937363 3.7735345 3.783999 3.7893443 3.8300257 3.6442935 3.885709 3.4743822 3.6793358 3.7513144 3.8723025
1369143_at 3.7384481 4.2102737 4.0257382 4.2405567 4.099574 4.0768003 4.0341816 4.033886 4.264804 4.191263 4.2121706 4.1194916
1369144_a_at 3.9836187 4.2273283 3.9238784 3.9262927 3.908931 4.023355 4.079731 3.6706195 3.9239404 3.9183478 3.9864233 3.9755013
1369145_a_at 4.416074 4.806584 4.7538786 4.8187103 4.5689297 4.6054473 4.7490487 4.5224595 4.9286003 4.891448 4.888369 4.949126
1369146_a_at 6.9203 6.8204513 7.388865 6.7978215 7.473459 7.103973 6.959908 6.768078 7.0305185 6.937696 7.6150126 7.270671
1369147_at 4.673505 5.109559 4.7375474 4.7490487 4.943947 5.0910716 5.0895367 4.9353 4.9079924 4.8037915 4.599345 5.0010405
1369148_at 8.229622 8.257366 8.153172 7.953686 7.9988637 7.823635 8.124464 8.119359 8.0043335 8.020589 7.963259 8.100254
1369149_at 4.8021355 5.0827994 5.235856 5.0830894 5.262122 5.154609 4.9003887 4.7511625 4.9819107 4.626686 4.864378 4.903806
1369150_at 8.365344 8.493291 8.360169 8.066885 8.213738 8.183225 8.467753 9.053982 8.012255 8.646425 8.575729 8.707251
1369151_at 5.2597914 5.2263412 5.4458838 5.365732 5.0416045 5.319142 5.2600584 5.255639 5.202555 5.147936 5.3172555 5.449552
1369152_at 6.905397 6.991233 6.6792808 6.6683464 6.6887884 6.5392084 6.546051 6.5024285 6.5678716 6.829149 6.2070436 6.498374
1369153_at 3.854321 3.7605815 3.6908894 3.743178 3.820919 3.9070187 3.6737382 3.6158247 3.6059093 3.5312223 3.6830924 3.5656579
1369154_at 4.128045 4.0123005 4.046107 3.7961786 3.9837155 4.1319857 4.143812 3.9806864 3.916014 4.1404476 4.064391 3.9851
1369155_at 4.880735 4.77081 4.9273367 4.8120117 4.9083557 4.9404306 4.863776 4.7698255 4.950052 4.6715894 4.8190327 4.6131644
1369156_at 6.449634 6.714733 6.774127 6.781552 7.212524 6.766993 7.0949225 7.1042304 6.891662 7.220223 6.965918 7.04274
1369157_at 8.181049 8.653915 8.38006 8.723633 8.431105 8.513098 8.418652 8.26271 8.5840435 8.351416 8.542622 8.240782
1369158_at 4.0239725 4.152937 4.2241993 4.418667 4.087598 4.1315804 4.193932 4.3525295 4.219858 4.2205677 4.1563454 4.335614
1369159_at 5.137479 5.3791065 5.238922 5.3421044 5.256476 5.108123 5.2281733 5.397484 5.083898 5.056893 5.320955 5.3369684
1369160_a_at 4.3786726 5.0503564 4.9550543 4.9373827 5.0717297 4.8509984 4.836603 4.880362 4.907406 4.966815 4.9700756 5.157224
1369161_at 8.654004 8.409327 8.476179 7.8001237 8.4825 8.536974 8.286078 8.153811 7.9886727 8.308632 8.687923 8.387172
1369162_at 3.8983948 3.826659 4.080328 3.9300172 4.06344 3.8959315 3.9986475 3.9661767 3.8045733 4.1233864 4.037159 4.165849
1369163_at 5.0731306 5.299427 5.3616533 5.2976027 5.170901 5.1711473 5.1072016 5.238022 5.4703903 5.2565813 5.242899 5.062395
1369164_a_at 4.380938 4.41954 4.455832 4.57056 4.2919464 4.472105 4.226342 4.2102017 4.2026625 4.2052984 4.305563 4.425724
1369165_at 4.1493893 4.2511406 4.177109 4.3416333 4.144804 4.1932898 4.14764 4.330243 4.0588565 4.1558886 4.141814 4.1469316
1369166_at 4.2790103 4.143955 3.8516512 4.3991327 3.885757 3.9765065 4.1489224 4.09809 4.124237 4.155826 4.0128517 4.221273
1369167_at 5.756769 5.9714613 5.840299 5.7588286 5.666461 5.8171916 5.8776255 6.0542865 5.837266 5.883393 5.8525076 5.8969455
1369168_a_at 5.0457034 5.0915375 4.888155 4.5758395 4.724048 4.782823 4.9810476 4.8928957 4.607958 4.7843943 4.668345 5.019168
1369169_at 9.46444 9.250204 9.20622 9.025268 9.186943 8.951176 9.096601 9.048874 8.978585 8.61117 8.927914 8.512469
1369170_at 4.208562 4.0173454 3.7239032 3.9617913 4.143116 3.9715662 4.1583743 3.8866222 3.8124733 3.7930675 4.1441813 3.86643
1369171_at 10.969724 11.150287 10.446817 10.087676 11.245841 11.241223 11.184165 11.198563 11.096524 11.193189 11.286093 11.264462
1369172_at 4.3172092 4.224634 4.2880373 4.1098285 4.1943035 4.26575 4.089267 4.32693 4.0232296 4.074567 4.1979465 3.917258
1369173_at 5.652424 5.2503133 5.2175827 5.350758 5.251358 5.5287356 5.4843097 5.3812866 5.5731177 5.473276 5.372488 5.782662
1369174_at 7.7817636 7.1549177 6.442672 7.0276694 7.1711955 6.843041 7.011125 7.1781635 6.862611 7.0002856 6.857046 6.9962935
1369175_a_at 3.9361658 3.7742481 3.8679848 3.8645139 3.852252 3.8697877 3.8811693 3.9424648 3.9377668 3.9077451 3.7828035 3.8703969
1369176_at 6.441575 6.6248364 6.7067385 6.7385197 6.5182743 6.693969 6.464337 6.481369 6.44413 6.3869963 6.6095943 6.6348314
1369177_at 6.9629183 6.8429666 7.3383045 7.3789663 7.0777397 7.2345133 7.193518 7.2756777 6.9132857 7.266254 7.2342787 7.118564
1369178_a_at 4.1905193 4.202958 4.3396463 4.3106017 4.405997 4.2802114 4.265041 4.1444736 4.0911674 4.0792456 4.1511664 4.157427
1369179_a_at 6.0419135 6.1026964 5.7577977 6.4296665 6.0035534 6.0591774 6.2290893 5.7056274 6.1027546 5.74001 5.6012907 5.6992884
1369180_at 5.2892256 4.9565096 4.962014 5.0787716 5.1188326 5.0603867 4.854025 5.293983 5.1299353 4.907696 4.914914 4.9194465
1369181_at 5.419886 5.9019322 6.286629 6.1768355 5.913044 5.9065785 6.4118695 6.266126 6.1302214 6.6223187 6.283523 6.8612714
1369182_at 3.7623293 3.880278 3.9337795 4.2653127 4.1572237 4.147936 3.9019368 3.898451 4.163 4.060518 3.9661102 3.9605153
1369183_at 4.7485332 4.9938297 4.924819 4.896634 4.8568735 5.07621 5.1330876 5.0117807 4.789626 4.6970916 5.068264 4.932167
1369184_at 3.9872038 4.052383 3.995061 4.16253 4.012157 3.849379 4.133551 4.1580944 4.12601 4.2647915 4.13488 4.037098
1369185_a_at 5.161866 5.3592854 5.2835197 5.032433 5.2670913 4.883932 4.9870634 5.108356 5.022937 4.9714594 5.2261786 5.083576
1369186_at 6.7817335 7.1617393 7.3834486 7.693035 7.5753946 7.5952697 7.541363 7.6689196 7.8438625 7.6477876 7.3503766 7.906444
1369187_a_at 7.165607 7.3683877 6.992041 7.366116 7.250831 7.0805655 7.064137 6.773627 7.056089 6.901016 7.029261 6.9976563
1369188_at 4.216119 4.076341 4.228823 4.0267954 4.0632415 3.9472692 4.155038 3.9516811 4.098463 3.8680873 3.9942021 4.151463
1369189_at 5.3716793 5.446386 5.816179 5.5769553 5.4717326 5.4395623 5.4848084 5.51811 5.4579015 5.3982434 5.576799 5.501941
1369190_at 5.581079 5.7204027 5.7043157 5.761124 5.3978643 5.807172 5.5607305 5.9440713 5.6791167 5.5532994 5.783387 5.6049395
1369191_at 3.6820548 3.4106567 3.8634312 3.5982788 3.7565925 3.7804081 3.7051928 3.769653 3.701443 3.6513953 3.8213327 3.785526
1369192_at 5.1109247 4.509662 4.6380615 4.767105 4.560634 4.653104 4.7261963 4.6399503 4.736446 4.7653646 4.539975 4.7873526
1369193_at 5.3556967 5.537386 5.5866237 5.4673843 5.463562 5.4959016 5.3443255 5.587426 5.756258 5.583655 5.719793 5.4982247
1369194_a_at 3.95018 3.787764 3.785854 3.7215114 3.7171614 3.5415356 3.6364472 3.6978548 3.6614547 3.9143417 3.8213184 3.9028718
1369195_at 5.334306 5.8618813 6.4176025 5.491374 5.8915076 6.673936 6.2803893 6.4955816 6.438121 6.2068324 6.2663026 6.428091
1369196_at 5.4848013 5.4495955 5.604727 5.4050937 5.6140156 5.6081038 5.5376053 5.6692963 5.812929 5.8306465 5.818559 5.819059
1369197_at 5.6990776 5.6632376 5.688817 5.794206 6.027328 5.8147917 5.8848295 5.72333 5.7679987 5.43172 5.5941687 5.6505113
1369198_at 4.991732 5.2754602 5.5308514 5.5319633 5.3044205 5.4486256 5.289962 5.408345 5.3185797 5.408887 5.2813025 5.5021033
1369199_at 4.9304833 4.95016 5.0263176 5.0218997 5.0378194 5.0255094 4.8054123 4.7961216 4.619496 4.9034934 4.787277 4.7774663
1369200_at 9.225455 9.258724 9.189472 9.551488 9.384418 9.342651 9.09742 9.067604 8.902703 9.083182 8.667224 8.589968
1369201_at 5.3134184 5.18796 5.1362042 5.3731565 5.1847835 5.0316296 5.1409807 5.4461117 5.2878294 5.1631055 5.1784472 5.2978387
1369202_at 3.382918 3.6590524 3.7675555 3.5262792 3.4997413 3.5962412 3.6107163 3.4166458 3.7049913 3.4432135 3.6590865 3.7123883
1369203_at 3.7139251 3.823624 3.767812 3.7000952 3.926045 3.8251781 4.0045404 4.0156813 4.007268 4.0416574 3.6400194 3.905862
1369204_at 7.4758534 6.777235 7.273093 7.243089 7.171574 7.2873673 7.3775034 7.6421514 7.5968914 7.752179 7.4301596 8.052312
1369205_at 4.932385 5.2653594 5.368011 5.311828 5.3901315 5.355483 5.2700233 5.1753516 5.235622 5.2093534 5.194022 5.2390237
1369206_at 12.4792 12.6228895 12.493391 12.429157 12.44185 12.412852 12.4811 12.559882 12.508076 12.630268 12.563324 12.516615
1369207_at 4.53988 4.360937 4.589494 4.570072 4.45157 4.4679046 5.092291 5.7289357 4.9604583 5.391022 5.206641 5.3290524
1369208_at 5.8175592 6.0295343 6.0911245 6.591987 6.1303062 5.830213 6.996907 7.802733 7.0198145 7.7475047 7.12684 7.9700847
1369209_at 6.582115 6.6860156 6.6233897 6.429384 6.471006 6.5230207 6.501082 6.558113 6.665958 6.452663 6.5458255 6.4770126
1369210_at 3.251608 3.3222291 3.2511458 3.3789737 3.226044 3.254743 3.276552 3.286918 3.3490467 3.3075683 3.1692543 3.1459303
1369211_at 6.1443057 6.174647 6.0453897 6.2741766 6.2325583 6.2840037 6.1255713 6.4322186 5.9364653 6.3977365 6.0877304 6.2369227
1369212_s_at 7.859825 7.247467 6.7549186 7.29104 7.420043 6.8459315 7.071337 7.2481894 7.153949 7.0169106 7.016497 6.304068
1369213_at 4.981641 5.0126295 5.037675 5.033882 4.7452335 5.064909 4.9908457 5.084445 5.3344884 4.952427 4.95434 5.39099
1369214_a_at 5.5685244 5.746918 5.9251337 5.986917 6.0058455 5.990355 5.913782 5.9349747 5.681318 5.877954 6.0723286 6.1183157
1369215_a_at 10.514384 10.2774515 10.565414 10.177952 10.348077 10.411716 10.351521 10.220603 10.118296 9.80133 9.982975 9.508104
1369216_a_at 5.5785637 5.345883 5.5424814 5.470249 5.5019054 5.6544857 5.5676374 5.492464 5.416837 5.725503 5.4608645 5.7367344
1369217_at 4.446398 4.2465897 4.3685126 4.4144406 4.503143 4.3983097 4.37111 4.421978 4.392082 4.253325 4.4284277 4.2451887
1369218_at 7.3783703 7.211959 7.0183277 6.7365155 7.5039573 7.278846 7.5005045 7.1420817 6.957233 7.0708213 7.198781 7.0742493
1369219_at 6.257716 6.119436 5.9786 6.037262 6.009761 6.334516 6.037499 6.2211633 6.166965 6.1562395 5.9775805 6.2058983
1369220_at 6.8823957 7.2129683 6.778026 6.838076 6.9637604 6.7976832 6.977983 6.8905764 6.5656085 6.9817753 6.9044046 6.816333
1369221_at 6.0314555 5.6536984 5.993991 6.357245 6.2876697 6.5941133 6.8146687 6.804628 6.1200385 6.8000546 7.00075 6.3066463
1369222_at 5.0940075 5.2668285 5.374002 5.4081383 5.197007 5.328821 5.1552763 5.338205 5.2859154 5.221608 5.2342052 5.3542485
1369223_at 6.5699525 6.886116 7.0244513 6.6452646 6.636298 6.5450406 6.775142 6.6413307 6.7930765 6.6851454 6.743655 6.705848
1369224_at 9.94564 10.356543 8.502536 8.992192 10.765057 9.191067 8.956387 7.8861322 9.93528 5.9891973 8.997795 5.9538627
1369225_at 12.299074 12.3485775 12.00152 12.213304 12.1247835 12.189434 12.038178 12.044931 12.028259 12.269663 12.505962 12.477085
1369226_at 8.069086 7.9653277 7.478968 7.8619123 7.8906364 7.931038 7.9628663 8.520388 7.82127 8.809696 9.760685 9.211224
1369227_at 5.6670156 5.764021 5.594879 5.436108 5.996295 5.462354 5.3779063 5.504474 5.5069003 5.631338 4.938135 5.357626
1369228_at 5.5997405 5.6487255 5.8485484 5.776506 5.593928 5.7570286 5.7031336 5.7117314 5.696373 5.6970854 5.6504774 5.7919173
1369229_at 5.7717166 5.6075916 5.8890195 5.629264 5.592164 5.934056 5.9475055 5.725552 5.700076 5.880787 6.0669417 6.021511
1369230_at 4.364869 4.358353 4.7614617 4.618688 4.6970663 4.552266 4.7790723 4.8433957 4.7668114 4.8943844 4.586882 4.6518435
1369231_at 4.67064 4.854922 4.8084145 4.6074734 4.531349 4.6894946 4.741187 4.6683626 4.682038 4.6039658 4.855459 4.663752
1369232_at 4.522744 4.602096 4.6657357 4.5038295 4.9831004 4.6698346 4.5198755 4.8649416 4.7818756 4.6230497 4.6513147 4.3861628
1369233_at 3.8267963 3.8723524 3.875577 4.033881 3.810752 3.787967 3.9747753 3.6287262 3.6832447 3.7197812 3.765868 3.9778812
1369234_at 7.4377565 7.8497167 7.5222864 7.5797987 7.625376 7.5341563 7.744708 7.5099945 7.402375 7.6478553 7.6948614 7.528679
1369235_at 5.050397 4.864275 4.958838 4.884154 4.7864485 4.88461 4.7700777 4.736371 4.761364 4.650894 4.948998 4.8556504
1369236_at 5.1653905 5.136136 4.9270573 4.831915 5.0537987 5.045166 5.2101846 5.347785 4.824289 5.178734 5.48128 5.5024023
1369237_at 4.8392267 5.0374627 5.3371716 5.2809296 5.168284 5.234069 5.0680323 5.1915946 5.1192236 5.125392 5.1122403 5.441705
1369238_at 10.185619 10.133303 9.96935 9.714732 9.668957 9.601396 9.631028 10.041793 9.856344 9.747984 8.805835 9.611603
1369239_at 3.9515803 4.146192 4.0527735 3.8676202 3.872548 3.908718 3.920124 3.933354 4.1260104 4.077135 4.1147423 4.086539
1369240_a_at 5.528932 5.7554464 6.038165 5.8285418 5.6145887 5.912611 5.856998 5.843396 5.6128745 5.5140443 5.832061 5.5486975
1369241_at 5.0847006 5.199193 5.34976 5.4572396 5.214201 5.3639812 5.1738434 5.2326756 5.002342 5.282719 5.4810534 5.2984276
1369242_at 3.3065965 3.505247 3.4119155 3.520462 3.314737 3.5617962 3.6327796 3.5523942 3.8584123 3.5253124 3.5296757 3.4603233
1369243_at 4.0935483 4.0595894 3.931182 3.9204674 4.0293236 4.1653514 3.930598 4.256251 3.9688134 4.2688684 4.2046814 4.2345963
1369244_at 6.153993 6.581776 6.2257404 6.2285576 6.4938955 6.241637 6.2577324 6.269872 6.217188 6.0937943 6.182448 6.1463695
1369245_at 4.128771 4.1993656 4.3403006 4.271455 4.271027 4.313976 4.4375496 4.34153 4.564498 4.2798605 4.4843144 4.286477
1369246_a_at 3.861417 3.7624207 4.0197716 3.9017053 3.9096785 4.02155 3.843096 3.7707372 3.7912078 3.863074 3.7634637 3.5305429
1369247_at 6.188235 5.768514 6.107343 5.9129663 6.195689 6.1416097 6.066924 6.0180078 5.8468895 6.011941 6.0828915 5.681052
1369248_a_at 7.5817127 8.499706 7.97254 8.35561 8.590412 8.155767 8.263245 8.036427 7.953869 8.315023 7.9002666 7.4897466
1369249_at 8.100528 8.437889 8.142719 8.2529545 8.396341 8.206187 8.387991 7.95402 7.8551292 8.094925 8.079244 7.6601353
1369250_at 4.927446 5.119352 5.2801037 5.185742 5.0909624 5.1772513 5.25018 4.955229 5.050277 4.8652077 5.125847 5.1065927
1369251_a_at 5.2755547 5.5303297 5.657568 5.437216 5.435093 5.485798 5.6317177 5.6081963 5.5964036 5.5622163 5.9389935 5.694395
1369252_a_at 5.720953 5.107407 5.4458027 5.1983347 5.331715 5.3621435 5.368501 5.4175677 5.3828955 5.5448856 5.2775755 5.388707
1369253_at 4.1041355 3.8736322 4.128109 4.0748873 3.8640566 4.0280385 4.1021852 3.8736563 3.7880974 3.6860745 3.794774 3.8723025
1369254_a_at 4.3173494 3.8536544 3.7745066 3.9943514 3.7214978 3.8133152 3.8828027 3.952029 3.82941 3.7660084 3.792994 4.117361
1369255_at 5.9214764 6.342501 5.840299 6.1662445 6.4341893 5.8095655 5.7984867 6.6892643 5.9584093 6.3348866 5.940019 6.8878875
1369256_at 5.7944613 5.7310824 5.6638885 5.585261 5.6293497 5.613701 5.7377553 5.31914 5.5147347 5.099189 5.410427 5.1284733
1369257_at 4.9861674 4.8509316 4.981242 4.901339 4.945042 4.897624 4.8223257 5.1171975 5.051551 4.8841248 4.793523 4.930968
1369258_at 3.2042563 3.2517605 3.2301974 3.139831 3.3601298 3.2697246 3.3893387 3.2032418 3.1724389 3.1939163 3.1243494 3.3273878
1369259_at 6.6150355 6.425904 6.584883 6.2383695 7.3529344 5.756996 6.323629 6.386228 5.6816773 6.6157246 5.4033546 5.56951
1369260_a_at 3.9147289 4.2205806 4.412056 4.083749 4.1597004 4.346745 4.312516 4.072207 4.376507 4.093796 4.280854 4.2456055
1369261_at 5.469616 5.042466 4.999222 4.8910446 5.0622854 4.811959 5.227361 5.0189304 4.920312 5.033384 4.8802295 5.066943
1369262_at 6.8182983 6.786627 6.6213126 6.4567995 6.8286467 6.560757 6.8518434 6.8830595 6.686203 6.922401 6.6291847 6.924078
1369263_at 3.3690493 3.3867729 3.4520586 3.3981168 3.4806743 3.4912782 3.4025688 3.3616438 3.4447596 3.4498723 3.5867038 3.4837787
1369264_at 5.193328 5.2780533 5.278235 5.1236897 4.857152 4.988426 5.03135 5.0248327 5.104965 5.2573586 5.07431 5.3941917
1369265_at 6.4020076 6.3934393 6.404426 6.264999 6.51716 6.4932895 6.465298 6.272047 6.241931 6.3905077 6.3247447 6.5071254
1369266_at 5.386369 5.8578696 5.5427713 5.6190486 5.5008793 5.917556 5.370863 5.754538 5.988709 5.870738 5.9035645 5.7657766
1369267_at 3.946163 4.107436 4.235693 4.1021056 4.0983334 4.1420975 4.048127 3.980491 4.176387 4.0379605 4.1176167 4.111468
1369268_at 4.130401 4.247241 4.1314096 4.649426 4.322694 4.271073 3.9655604 4.304231 4.3529434 4.0867243 3.8727975 4.2687035
1369269_at 8.972906 9.017925 8.827299 8.761012 8.942045 8.895287 8.721495 8.910096 8.544013 8.978596 8.72922 8.8561945
1369270_at 8.804778 8.406154 8.622305 8.368279 8.661339 8.355229 8.314033 8.064703 8.630933 8.454691 8.586526 8.310789
1369271_at 4.140089 4.1720133 4.2534595 4.384735 4.0444098 4.2149744 4.00108 4.338286 4.4966893 4.312981 4.5175133 4.4168577
1369272_at 5.014056 5.1268106 5.5337424 5.6866903 5.4148617 5.470286 5.7802253 5.8741436 5.661906 5.6737933 5.501847 5.9036794
1369273_a_at 4.4199915 4.2834034 4.3571053 4.589619 4.3149157 4.5555882 4.4753604 4.489586 4.3247833 4.2640524 4.520214 4.250432
1369274_a_at 4.576657 4.342608 4.398159 4.4754324 4.2581425 4.440191 4.18851 4.154167 4.330054 4.270027 4.29068 4.525053
1369275_s_at 12.433175 12.748783 12.720812 12.606898 12.585889 12.567162 12.468718 12.577917 12.535383 12.638015 12.661391 12.549409
1369276_at 4.6770983 4.9157343 4.6819243 4.760634 5.1035542 4.439438 5.0665536 4.7656755 4.926121 4.491596 4.7317524 4.9166408
1369277_at 5.991976 5.842913 5.9451747 5.7513356 5.447469 5.486515 5.984119 5.7794476 5.8835015 5.591798 5.8906403 5.795386
1369278_at 7.9181705 7.5514264 7.626193 7.884471 7.941167 7.6630373 8.036978 8.034537 7.8552675 8.194578 8.299665 7.9808617
1369279_at 5.989147 5.9181495 5.9694057 5.9726677 5.9367433 5.9529233 5.840851 6.0062356 5.9445596 5.906873 6.081758 6.2078876
1369280_at 4.6026955 4.208438 4.4838543 4.485672 4.2978854 4.3836107 4.726037 4.472188 4.2003136 4.289959 4.0514374 4.3262954
1369281_at 3.456612 3.7766259 3.5308704 3.5644069 3.5682096 3.609082 3.8460233 3.6576703 3.665469 3.667903 3.6658058 3.5131676
1369282_at 3.2395666 3.4082544 3.4644237 3.5391095 3.4555755 3.474736 3.4740918 3.6012135 3.3183534 3.3861458 3.271307 3.3685412
1369283_at 4.195794 3.846057 3.8267705 3.715554 3.752559 3.8852293 3.8849702 3.7377694 3.898952 3.8331373 3.7592459 3.9038458
1369284_at 5.1286826 5.5291805 5.440346 5.2568626 5.272464 5.389509 5.351036 5.7263174 5.282155 5.338784 5.354126 5.3974366
1369285_at 5.910837 5.9912825 5.796466 6.311944 6.2434998 5.500454 5.661268 5.9757204 5.7223983 5.7016606 5.5913625 5.5452323
1369286_at 12.395411 12.424762 12.532563 12.4523115 12.412256 12.461038 12.328737 12.218977 12.271196 12.305363 12.278809 12.107167
1369287_at 4.10775 4.8535204 5.0921717 4.8945107 4.7124543 4.7552114 4.855642 4.9869747 4.6539717 4.915179 4.653394 4.8662453
1369288_at 4.526476 4.439597 4.662316 4.4091353 4.2290077 4.3524194 4.5767627 4.563829 4.4486594 4.4469533 4.621912 4.603765
1369289_at 9.542874 9.159788 8.983191 9.149149 9.104647 9.328304 9.305674 8.968491 9.051465 9.006162 9.238843 9.111546
1369290_at 4.734131 4.488493 5.152564 4.84813 5.018696 4.793167 5.02505 5.1531515 5.1875486 5.083283 5.016798 4.7949653
1369291_at 10.110132 10.22496 10.027582 9.880959 10.186596 10.232887 10.022293 10.06323 9.947787 9.906042 9.914098 9.868446
1369292_at 4.3845043 4.3960514 4.142947 4.5223722 4.6043663 4.4244857 4.308628 4.491395 4.4750404 4.1983795 4.191331 4.4720106
1369293_at 6.098019 5.821754 6.056737 6.015243 5.854496 5.928056 5.9995255 5.913718 6.043539 6.038394 5.919432 6.055801
1369294_at 4.4615555 4.715063 4.888155 4.4866266 4.4300823 4.8269978 4.7300887 5.021249 4.8530183 4.91571 4.775238 5.2559223
1369295_at 4.6882153 4.987178 4.783548 4.791766 4.6246862 4.7140203 4.5138154 4.7305727 4.755897 4.6268406 4.561024 4.861923
1369296_at 12.617916 12.764509 12.775345 12.76194 12.95918 12.690661 12.83132 12.983586 12.879586 12.793967 12.874034 12.212148
1369297_at 3.9732618 3.9268084 4.1161385 4.0574703 4.208381 4.023287 4.184096 4.1451244 4.137555 4.2104044 4.0094233 4.321518
1369298_at 4.0701227 4.248025 4.162835 4.1938696 4.0998526 4.2032413 4.2477226 4.1043205 4.4101048 4.293784 4.354416 4.275125
1369299_at 4.2211003 4.3746204 4.7748604 4.4230924 4.8371463 4.792446 4.9364796 4.7797575 4.5573826 5.013749 4.5194926 4.690342
1369300_at 4.103096 3.9568918 4.264215 4.228767 4.0944376 4.2203584 3.9757056 4.176428 4.2287483 4.1136847 3.8515089 4.2906713
1369301_at 4.8127594 4.7624607 4.796085 4.7854548 4.6586323 4.772287 4.735888 5.032016 4.8473225 4.6748095 4.703366 4.88064
1369302_at 5.0637565 4.71316 4.4597063 4.705432 4.7093234 4.571067 4.526414 4.712256 4.3468776 4.5796337 4.395178 4.7599716
1369303_at 3.789905 3.521125 3.6265762 3.8028147 3.6076505 3.6187212 3.5953481 3.6169658 3.699526 3.5936885 3.7289536 3.544917
1369304_at 6.323614 6.4288945 6.451792 6.401641 6.376204 6.3993464 6.680593 6.7072043 6.660412 6.7581215 6.855738 6.260352
1369305_at 4.56029 4.5689936 4.917136 4.8070393 4.530248 4.7641306 4.6912003 4.823888 4.795186 4.7219334 4.8424187 4.8792157
1369306_at 3.9614472 4.2695494 4.148468 4.1772003 4.317073 4.52434 4.5177045 4.5508575 4.827251 4.073344 4.024743 4.389287
1369307_at 4.9928703 4.8767242 5.135157 4.9128685 4.940566 5.015937 4.977814 4.98906 5.0613894 5.0188317 4.8231373 5.05915
1369308_at 4.975404 5.324683 5.146559 5.5212812 5.2589855 5.2488956 5.194464 5.4669943 5.2048254 5.180062 5.1067195 5.386058
1369309_a_at 4.8466926 4.6246505 4.84952 4.8559113 4.7832384 4.889314 4.943665 4.981601 5.335378 4.9616594 4.9255643 4.9119587
1369310_at 5.0474243 5.1906857 5.069032 5.1934614 5.257881 5.437438 5.273238 5.3533187 5.3263483 5.2447314 5.2103863 5.254917
1369311_at 3.6650844 3.6332242 3.8491907 3.8783891 3.5539072 3.6580021 3.749759 3.7851837 3.7261174 3.5834079 3.6456892 3.9852164
1369312_a_at 8.79655 8.605023 8.5753145 8.580223 8.584498 8.504571 8.453814 8.618046 8.380188 8.607145 8.468128 8.467303
1369313_at 4.5483627 4.5894785 4.3966756 4.907558 4.624643 4.434842 4.5676656 4.791446 4.697589 4.830663 4.899765 4.8686614
1369314_at 4.063878 4.1678057 4.1855736 4.319175 4.2763395 4.2070847 4.346627 3.9926002 4.2541914 4.50511 4.2528524 4.3721466
1369315_at 4.613468 4.3790016 4.3335953 4.367651 4.3319383 4.331817 4.241143 4.3809795 4.2515826 4.160632 4.4501505 4.2929735
1369316_s_at 6.0735893 6.123905 5.7288465 5.6139874 5.893787 5.9220343 5.8296223 5.764972 5.917884 5.892045 5.7524366 5.918552
1369317_at 4.0602865 3.936855 4.0756707 3.859797 3.8865407 3.7784011 3.9437037 3.9140847 3.9496493 4.0141087 4.1275253 3.947062
1369318_at 5.8700767 5.9217396 5.953251 5.9755735 5.815728 6.1130586 6.0636625 5.816573 6.0429654 6.1591783 6.0319977 6.119214
1369319_at 8.868024 8.883735 8.719804 8.92074 8.92042 8.935197 8.928072 9.010191 8.9756365 8.894711 8.7844515 8.81769
1369320_at 4.1304016 4.2411366 4.43675 4.1469107 4.2359705 4.3213606 4.1567645 4.369447 4.397537 4.2681 4.416075 4.473075
1369321_s_at 3.502351 3.2302797 3.380848 3.3817892 3.2478821 3.4868844 3.3197136 3.4991157 3.2625759 3.28357 3.2326949 3.4433646
1369322_at 5.597482 5.5817685 5.581451 5.446181 5.35647 5.2945127 5.3767037 5.410385 5.5176897 5.4816985 5.4499884 5.6091003
1369323_at 6.8791847 6.9339757 6.7180986 6.780741 6.728071 6.7015386 6.7413588 6.544261 6.7293954 6.6091204 6.8773074 6.8191156
1369324_at 3.3434336 3.492467 3.9003482 3.8174677 3.5811336 3.858014 3.5541859 3.6137927 3.635896 3.5947773 3.5120318 3.5340638
1369325_at 6.1637607 6.413277 5.799174 5.989876 6.1583157 5.759327 6.110024 6.0176115 6.0653234 5.8186717 6.127998 5.5728617
1369326_at 3.9548545 3.9261363 3.9665022 3.9935772 3.8787017 4.035437 4.06241 3.8809085 3.9368181 3.9021354 4.08033 3.9165678
1369327_at 4.50101 4.600561 4.330407 4.398657 4.3903313 4.43596 4.492773 4.659506 4.3758345 4.45926 4.3363814 4.3759365
1369328_at 6.213793 5.640506 6.4961348 6.271572 6.5750713 6.553616 6.7135677 6.508352 6.3751855 6.408873 6.920223 6.700822
1369329_at 5.5439076 5.6221743 5.6513567 5.4528656 5.600485 5.6518755 5.583396 5.557441 5.6926746 5.518172 5.7110987 5.413244
1369330_at 4.959468 5.1286373 5.0282006 5.138889 5.186799 5.2236323 5.083383 5.1382036 5.1820683 5.104467 5.0816255 5.058466
1369331_a_at 5.050688 4.9598722 5.1377964 4.854624 4.849821 4.908236 5.0162005 4.953089 4.9550824 5.051846 4.931564 4.8741593
1369332_a_at 3.793907 3.8565483 3.9919298 3.7150393 3.954138 4.0209103 4.175372 3.9534206 4.033017 3.7740152 3.807234 3.8344584
1369333_a_at 3.3518984 3.2227407 3.411254 3.2770007 3.2421055 3.3604121 3.2448492 3.338457 3.356119 3.3705204 3.235415 3.3652396
1369334_at 3.9951866 4.0595894 3.9744515 4.119049 3.990516 4.0032215 3.9993584 4.0912666 4.1942415 3.993447 4.2297554 4.018892
1369335_at 3.5979886 3.7627404 3.7057452 3.608319 3.8671777 3.5520437 3.9015133 3.5825262 3.8086727 3.7661307 3.8213327 3.6900394
1369336_at 5.7839217 5.671835 5.7062664 5.4594336 5.608821 5.4320908 5.6488557 5.562277 5.6514196 5.6553698 5.487781 5.701908
1369337_at 4.524498 4.5021496 4.3423533 4.3474236 4.4446344 4.4876494 4.26762 4.3167977 4.4834948 4.2441607 4.396292 4.3569255
1369338_at 6.0976777 5.751933 5.996774 5.8281455 5.8370676 6.0925245 5.8827586 5.7036967 5.9023848 5.8710146 5.7394066 5.8026285
1369339_at 5.592819 5.8871207 5.9574747 5.845139 5.7451878 5.7572947 5.694378 5.8669744 5.78498 5.7505302 5.8214293 5.95765
1369340_at 4.7162967 4.5321827 4.871267 4.631492 4.619632 4.4663515 4.7074385 4.6902666 4.5571623 4.6361704 4.527784 4.5251846
1369341_a_at 3.9577534 4.1495686 4.3513722 4.1737747 4.366824 4.314204 4.185772 4.1881557 4.2947493 4.286493 4.2061205 4.2259417
1369342_at 5.631705 5.6978903 5.551564 5.355904 5.7106724 5.3924503 5.199708 5.3842387 5.54055 5.408314 5.37299 5.4411426
1369343_at 3.7874622 3.4316754 3.4577138 3.624313 3.531492 3.381133 3.5221548 3.5062213 3.6048543 3.436714 3.418728 3.5990396
1369344_at 5.1337605 5.2883387 5.133258 5.409253 4.9654813 5.5336223 5.173995 5.202487 4.8755136 5.035992 5.336399 4.985425
1369345_at 4.2326317 4.108795 4.1098957 4.1622486 4.2113523 4.1518793 4.125909 4.295026 4.003189 4.0970316 4.142518 4.2369466
1369346_at 3.9478872 3.4729278 3.593386 3.7067103 3.5199869 3.5357215 3.412325 3.5411837 3.633679 3.577283 3.697166 3.6165736
1369347_s_at 5.5687785 5.8275585 5.958473 5.773274 5.777324 5.9860435 5.8431764 5.840253 5.6555967 5.722659 5.9058685 5.721622
1369348_at 4.2027574 4.37086 4.5332823 4.3745847 4.461837 4.53458 4.5390606 4.6326504 4.4356093 4.428711 4.3677783 4.360323
1369349_a_at 3.2930138 3.3392336 3.7146034 3.7079718 3.5252972 3.608614 3.718444 3.7287524 3.5365374 3.5635207 3.4815776 3.725963
1369350_at 5.9332013 5.534805 5.7374144 5.7708263 5.672371 5.519159 5.856977 5.7251186 5.630639 5.57354 5.7810006 5.75874
1369351_at 4.410222 4.4888735 4.6022825 4.4506483 4.375354 4.485075 4.6063833 4.6796436 4.589513 4.5563307 4.6987214 4.4551907
1369352_at 5.514836 5.4521008 5.747267 5.4523892 5.563766 5.72408 5.7728906 5.770129 5.4811115 5.4105186 5.4776235 5.834561
1369353_at 4.8384686 4.638112 4.630322 4.41772 4.5405416 4.5893745 4.397734 4.30186 4.4096103 4.469816 4.4685674 4.6203847
1369354_at 6.3064833 6.5478296 6.474671 6.627345 6.4457583 6.6635227 6.6898265 6.4650455 6.6182895 6.601924 6.3909006 6.599564
1369355_at 4.7722936 4.85242 4.7976894 4.8696914 4.6409645 4.8619027 5.073289 4.7820935 4.845492 4.9859524 4.83024 5.0051804
1369356_at 4.1997523 4.136658 4.1596193 4.0133457 4.004008 4.0403757 4.2974033 4.208341 4.2003136 4.1530204 3.9748888 4.3767347
1369357_at 4.8103037 5.052658 5.168705 5.1201906 5.1542172 5.0480757 5.2101846 5.06231 5.2480164 5.2329493 5.1745152 5.1821017
1369358_a_at 6.24076 6.551734 6.625649 6.6246715 6.403505 6.5002522 6.461868 6.5994205 6.3701367 6.4227953 6.491435 6.3403983
1369359_at 4.445736 4.4044256 4.0970006 4.312043 4.592602 4.334387 4.526289 4.6610613 4.4250917 4.33778 4.4952717 4.4124146
1369360_at 5.8244534 5.7802534 6.036563 5.8245683 5.953798 5.9485354 5.89546 6.1262994 5.900213 6.093917 6.0061517 6.039481
1369361_at 3.6010683 3.573363 3.912349 3.6110928 3.8509324 3.5966616 3.8359222 3.597515 3.7357187 3.5270216 3.7480357 3.8225875
1369362_at 5.1788445 5.169061 5.168705 5.2199063 5.1043057 5.191408 5.368562 5.3133507 5.1528316 5.1677804 5.1586146 5.416976
1369363_at 3.2967737 3.7092507 3.3843217 3.668585 3.678285 3.708889 3.5161517 3.76778 3.5299373 3.5474088 3.4889972 3.5042102
1369364_at 3.548461 3.452814 3.5990021 3.4488022 3.5584645 3.632194 3.653425 3.3640828 3.39591 3.52597 3.7364023 3.723435
1369365_at 4.6808343 4.437841 4.509191 4.7714224 4.426716 4.4709163 4.582622 4.61772 4.6162987 4.4683146 4.5698237 4.602849
1369366_at 4.912075 4.7005854 5.0149446 5.0164676 4.9103174 4.8584604 5.145117 4.9622197 5.083884 5.1478386 4.892013 4.9637265
1369367_at 4.33746 4.6778655 4.805164 4.6576324 4.4927855 4.617557 4.6923323 4.5706534 4.6530156 4.505003 4.6432424 4.6350884
1369368_at 4.336025 4.2991543 4.57771 4.5579925 4.4466248 4.6204777 4.510203 4.3878098 4.6358404 4.3733454 4.5000763 4.4551907
1369369_at 5.043408 5.140025 5.2105637 5.146994 5.0861287 5.2627096 5.4495053 5.06231 5.1326017 5.206098 5.19089 5.3614974
1369370_s_at 4.9772363 4.9974732 5.050893 5.0900416 4.9845805 5.039672 5.0454173 4.977084 5.075971 4.926952 4.9827366 5.0290704
1369371_a_at 4.185037 4.2380667 4.3254137 4.2050424 4.1692314 4.1343927 4.2797875 4.331241 4.276054 4.2804704 4.3471165 4.2441535
1369372_at 4.910003 4.9006066 5.1472 5.2401195 4.9645844 4.968453 4.939765 5.1455817 5.035705 5.0717516 4.9743342 5.21073
1369373_at 5.908792 5.2672477 5.042331 5.4634786 5.3883753 5.299857 5.3803515 5.216415 5.293914 5.0645885 5.3979154 5.2886457
1369374_at 3.9261882 3.9659798 4.1596193 4.0031304 4.0170913 4.009541 4.224029 4.0776453 3.999205 3.9791374 3.9323275 3.9059272
1369375_a_at 3.9312103 3.9128456 3.8213763 3.803772 3.9390538 3.826943 3.7776048 3.8547926 3.753663 3.8046603 3.5312371 3.8345761
1369376_a_at 4.3297067 4.3543887 4.3346314 4.4585752 4.134055 4.299736 4.423384 4.3112626 4.331379 4.468789 4.3876615 4.2378073
1369377_at 3.774119 3.5909457 3.7108152 3.5090249 3.4268875 3.5012152 3.529738 3.571832 3.546908 3.5208302 3.5100815 3.456416
1369378_at 3.890219 4.677292 4.9684553 4.8503947 4.7857795 4.809589 4.989803 4.7045584 4.5791917 4.5238714 4.7257385 4.8695993
1369379_at 4.5143285 4.660168 4.956691 4.957515 5.0078325 4.7010727 4.511574 4.918675 4.839635 4.786563 4.8300757 4.653481
1369380_at 4.9236183 4.4122224 4.9031043 4.49319 4.2823615 4.3370614 4.54014 4.441514 4.584476 4.290669 4.3549957 4.6020327
1369381_a_at 3.7797103 3.7502437 3.7832208 3.8172522 4.022832 3.826943 3.7647693 3.5734656 3.620739 3.8222423 3.8888943 3.756143
1369382_at 6.3005605 5.777586 5.8926616 5.66273 5.8573127 5.931719 5.9141064 5.646197 5.5193176 5.658819 5.787414 6.0727396
1369383_a_at 4.988907 4.7413645 4.861461 4.814872 4.794626 4.9606504 4.739461 4.8760834 4.717561 4.773794 4.794451 4.6461377
1369384_at 4.0060368 3.866434 3.8025382 3.7899644 3.9692268 3.9612486 3.6945038 3.8660123 3.7402346 3.8121874 3.933596 3.8344584
1369385_at 4.760618 4.6440644 4.8024135 4.6552076 4.7272134 4.5177 4.8401155 4.795943 4.72189 4.7195487 4.748968 4.6203823
1369386_at 4.4745917 4.354959 4.2302284 4.2445965 4.11011 4.02219 4.158146 3.9287624 3.968102 4.1903753 4.011632 4.5097914
1369387_at 5.580028 5.6447697 5.8184786 6.0352235 5.764793 5.9128823 6.1934476 6.174771 5.84633 6.456712 5.752873 6.3391857
1369388_at 3.849401 4.0431094 4.2657366 4.1546936 3.8723764 4.00082 3.9804153 4.1021748 4.1501207 3.9294057 4.1907544 3.9364126
1369389_at 4.505835 4.3203945 4.2762966 4.5156727 4.6333346 4.6277084 4.4854074 4.5758686 4.553421 4.64126 4.6609488 4.6518435
1369390_a_at 4.5765486 4.3501415 4.662692 4.903819 4.312515 4.3256116 4.324078 4.352851 4.3657184 4.4840813 4.402729 4.471755
1369391_at 4.1183367 4.1328216 4.2275066 4.02228 4.0607643 4.1945043 4.1340303 4.0329266 4.1125126 4.2448034 3.8677714 4.0243483
1369392_at 4.9364696 5.2141104 5.1888895 5.2852745 5.008829 4.9328866 5.1397414 5.227399 5.1202364 4.960805 4.940757 5.135832
1369393_at 3.8416305 4.086707 3.8599226 3.8207016 3.9282522 3.9830337 4.066204 4.455112 4.1383057 4.6818314 4.484891 4.586422
1369394_at 4.419951 4.5271363 4.888155 4.7667894 4.488525 4.6243906 4.7573853 4.468199 4.423552 4.7055955 4.6506033 4.526376
1369395_at 3.5164435 3.5936456 3.546078 3.592969 3.578545 3.5160263 3.488439 3.6235273 3.6667273 3.452311 3.59185 3.5812466
1369396_at 5.324769 5.7020955 5.5572495 5.7312393 5.6757565 5.460676 5.544958 5.681265 5.6543074 5.6997466 5.4693565 5.488308
1369397_at 5.2752986 5.1231146 5.124069 4.9092617 5.192379 5.2189593 5.0757055 5.053663 5.0833373 5.111814 4.900771 4.799161
1369398_at 5.4714546 5.715506 5.6689806 5.648263 5.561635 5.724677 5.530762 5.4249935 5.4921727 5.493106 5.4828186 5.596314
1369399_at 3.5538592 3.4760668 3.5061 3.3917 3.6102884 3.5030293 3.4106257 3.6438422 3.6156435 3.454964 3.583259 3.588794
1369400_a_at 5.0722837 5.4761524 5.6578145 5.639213 5.529213 5.264987 5.569772 5.4921737 5.520779 5.5207705 5.365654 5.507496
1369401_at 3.2733812 3.4124582 3.3883634 3.4386678 3.4379861 3.4885871 3.4385922 3.317026 3.3722286 3.3695636 3.4737682 3.294402
1369402_at 7.1507945 6.6965265 6.6424813 6.909479 6.766872 6.5990047 6.7855773 6.5447707 6.6721125 6.606119 6.622128 6.6778316
1369403_at 4.775842 4.5135036 4.730738 4.6363134 4.573162 4.5521183 4.5257263 4.5899363 4.583257 4.624033 4.8448267 4.6722374
1369404_a_at 4.578066 4.5852056 4.656822 4.7516766 4.604826 4.6680994 4.5158324 4.4150934 4.6024227 4.5377383 4.7186403 4.754889
1369405_a_at 4.3649178 4.4498134 4.5311537 4.319353 4.2153554 4.3327856 4.2252693 4.248596 4.3018036 4.45926 4.141025 4.4812193
1369406_at 4.021011 4.169386 4.3698945 4.0738783 4.139672 4.0473585 4.337355 4.056069 4.2139764 4.109863 4.3964877 4.2988157
1369407_at 6.2957315 6.5781837 5.8760014 6.9842906 6.2030983 6.5173473 6.8156505 6.4179645 6.0320086 7.0536065 6.7987185 6.861811
1369408_at 4.435738 4.4412208 4.3076 4.442984 4.7088265 4.565791 4.2629156 4.297167 4.3762054 4.4728613 4.421816 4.4119205
1369409_at 8.493027 8.367697 8.151743 8.456093 8.297715 8.4349 8.360803 8.259356 8.174635 8.568546 8.317402 8.436197
1369410_at 7.4722404 7.6261654 7.5721016 7.6986127 7.6259084 7.488534 7.179635 7.3448367 7.3387375 7.4791937 7.406522 7.6961403
1369411_at 3.7533693 4.063287 3.9192533 3.8783891 3.9462032 3.890531 3.9125674 3.8049073 3.7880974 3.8453584 3.822101 3.7955127
1369412_a_at 6.592693 6.678092 6.5009007 6.7857037 6.7950664 6.4944706 6.5623 6.4826183 6.5981007 6.571356 6.6641955 6.815806
1369413_at 4.5746346 4.758037 4.8489594 4.7231627 4.7513175 4.8058486 4.789221 4.7053113 4.6724916 4.7937913 4.610929 4.638434
1369414_at 8.623241 8.560461 8.368061 8.6382885 8.5051365 8.393713 8.590784 8.429209 8.279591 8.384967 8.403423 8.312365
1369415_at 7.918858 7.145051 6.829074 7.844273 8.455765 7.355454 7.167418 8.881481 7.229403 8.1926155 7.2763796 7.7422986
1369416_at 6.278171 6.329343 6.364328 6.309409 6.3093333 6.2387457 6.3111725 6.3977304 6.3140774 6.2519174 6.4640293 6.3724422
1369417_a_at 4.3931165 4.4836593 4.373687 4.5284996 4.254121 4.410536 4.188598 4.297453 4.3952284 4.625337 4.3259845 4.26939
1369418_at 4.3960867 4.4611645 4.6201878 4.3382773 4.488525 4.464857 4.5044775 4.5032663 4.2784038 4.4451275 4.395298 4.397999
1369419_at 5.373459 5.519597 5.4035993 5.747139 5.2511673 5.3078895 5.0393467 5.3282614 5.3106737 5.1302185 5.5596356 5.194475
1369420_at 4.4961405 4.551885 4.66463 4.3721766 4.3811407 4.4705887 4.4239264 4.4265037 4.3114295 4.5027323 4.42854 4.3449516
1369421_at 6.220196 6.6103897 6.473994 6.384743 6.4725947 5.929105 5.9402685 5.9099765 5.863861 6.096016 5.795043 5.8262544
1369422_at 5.628338 5.0113125 5.187476 5.2148914 5.330336 5.2265806 5.323173 5.3736486 5.2478747 5.41001 5.16643 5.332886
1369423_at 4.362466 4.5891814 4.6181355 4.5252357 4.2474055 4.5228815 4.34524 4.613416 4.4313273 4.5007296 4.497407 4.1164637
1369424_at 12.752049 12.581143 12.637486 12.61441 12.56267 12.391978 12.549613 12.591407 12.528645 12.536987 12.50758 12.582815
1369425_at 4.1652613 4.2372923 4.3895006 4.2108765 4.2334814 4.194745 4.189039 4.223426 4.1108932 4.118699 4.1491227 4.3664227
1369426_at 5.208763 4.900161 5.0740366 4.9497743 5.08802 5.169207 4.898817 5.0656433 5.1346016 4.950293 5.071492 5.278828
1369427_at 8.868322 8.5709305 8.691538 8.805047 9.345104 8.778663 9.20662 9.228309 9.145268 9.236552 9.003211 9.265527
1369428_a_at 4.5869336 4.600067 4.800861 4.6714096 4.479468 4.501684 4.6063285 4.3626995 4.4231405 4.344723 4.5019326 4.213096
1369429_at 3.6885247 3.6243603 3.573524 3.5526707 3.7367864 3.7249002 3.6336555 3.6790476 3.7508934 3.7958202 3.7131777 3.7454436
1369430_at 8.442142 9.695986 9.122145 8.996783 9.564029 9.610474 9.6528635 8.836595 7.4479575 9.648449 9.752978 8.92382
1369431_at 4.5079613 4.7820606 4.7719316 4.834065 4.6993465 4.417673 4.44635 4.5860195 4.6188235 4.7185144 4.502065 4.627452
1369432_at 5.343404 5.069354 5.249485 5.387582 5.0407004 5.174462 5.2063484 5.117217 5.293914 5.185728 5.1986175 4.9292197
1369433_at 4.866433 5.2758536 5.0490394 4.832994 5.0560164 4.9285307 4.659044 5.0248327 4.732764 4.9116516 4.8605647 4.8178425
1369434_at 3.7686586 3.9525363 3.949045 3.8746724 3.9121199 3.9416106 4.0332804 3.9131267 4.0661116 3.675607 3.8002143 3.9136968
1369435_at 12.424847 12.529783 12.3130245 12.322151 12.255421 12.302589 12.221125 12.029137 12.122853 12.134058 11.931925 12.069628
1369436_at 3.9712057 4.288802 4.0877056 4.2294436 4.375165 4.110135 4.415146 4.093848 4.109334 4.3129244 4.272768 4.1698284
1369437_at 4.619989 4.8402796 4.9972258 4.8676634 4.611216 4.3740287 4.583788 4.739597 4.4515815 4.875354 4.9939327 4.7289863
1369438_at 4.797411 5.099299 5.125807 4.9301147 5.118321 5.051701 5.0449553 5.03902 4.9703465 5.1274624 5.0705504 4.9477196
1369439_at 3.6774874 3.5322216 3.688684 3.7488382 3.8421504 3.697444 3.8055563 3.8002257 3.6733472 3.7609715 3.5486279 3.7186804
1369440_at 5.6637206 6.309358 5.622229 5.2717247 5.948455 6.4020505 5.408573 4.870211 5.771886 5.1772647 5.643 5.21479
1369441_at 4.387748 4.765529 4.7686267 4.6834936 4.5382156 4.813495 4.6868176 4.7641726 4.490306 4.5007296 4.5049133 4.6173553
1369442_at 3.5681922 3.4229639 3.3848467 3.5168302 3.3829455 3.575966 3.376188 3.3657866 3.470216 3.4221637 3.498304 3.4480944
1369443_at 6.521396 6.487686 6.258602 6.5497246 6.438943 6.4583144 6.7490063 6.4883146 6.5522118 6.3948708 6.4920025 6.7036023
1369444_at 3.9099813 3.9117088 3.9737344 3.85063 3.7954555 3.9890168 3.5372374 3.6432202 3.7145963 3.9055524 3.8871398 3.795588
1369445_at 5.7458277 5.9019938 5.6943254 5.7715697 5.691248 5.6390705 5.7243013 5.641292 5.657027 5.505735 5.6919866 5.786401
1369446_at 6.5447955 6.676769 6.831712 7.007281 6.7353797 6.8459315 7.0535045 6.843903 6.7599616 6.867841 7.0225973 6.824172
1369447_at 5.509452 5.793068 5.923338 5.8174095 5.816553 5.941219 5.6659627 5.8133183 5.7426286 5.694519 5.7361593 5.574237
1369448_at 6.2290354 6.1195803 6.108754 6.0425563 6.0733047 6.045626 6.105763 6.168518 5.9317536 6.03279 5.991991 6.0889397
1369449_at 5.1891403 5.023779 5.047851 4.9386787 4.9878798 4.944224 4.9982986 5.0995436 4.839383 5.129051 4.9657316 5.2093835
1369450_at 11.179221 10.84723 10.878051 11.376645 11.149264 10.22053 10.90213 10.736889 11.097519 10.775948 10.822902 9.491582
1369451_a_at 3.7653186 3.8320568 3.675964 3.6497605 3.5478277 3.729949 3.7479055 3.8573284 3.5035067 3.7268198 3.636374 3.84335
1369452_a_at 7.9212604 8.094446 8.189426 8.150498 8.0400505 7.90378 7.8772 7.6758084 7.6983094 7.8964477 7.75416 7.8210044
1369453_at 7.8128905 7.2672396 7.3774304 7.2779245 7.2676444 7.212285 7.7295337 7.3582687 7.512125 7.44967 7.5162945 7.511006
1369454_at 4.0697527 4.1750793 4.1403046 4.443552 4.258347 4.1743 4.2816935 4.2294493 4.233445 4.4684925 4.514699 4.325782
1369455_at 6.2194943 7.7505074 6.66063 6.07493 6.9018064 7.741106 5.9813323 5.647548 7.0821767 6.0154366 6.3708477 6.5841713
1369456_at 3.46297 3.2987468 3.5395443 3.4445689 3.6242564 3.3745446 3.5538228 3.406453 3.4349957 3.3185496 3.4170778 3.4120607
1369457_a_at 4.750786 4.7102094 4.50622 4.4790263 4.349761 4.4876494 4.3937263 4.3805923 4.4215403 4.368004 4.5829806 4.200631
1369458_at 4.693477 4.728028 4.649364 4.765077 4.518839 4.6000085 4.7516584 4.664891 4.4603667 4.655296 4.7219434 4.539632
1369459_at 5.801952 5.7537947 5.724855 5.8030634 6.0121307 5.9687066 5.9683127 6.179789 5.7107534 5.719429 5.9123173 5.827001
1369460_at 5.1903043 5.0040264 5.2737007 5.195573 5.1554623 5.256188 4.9801693 5.0993958 5.217366 4.803752 4.93799 5.047208
1369461_at 4.343253 4.180755 4.081413 3.8783891 3.9079525 3.8370512 4.0682406 4.103988 4.0297284 3.8570354 3.8064272 4.0365343
1369462_at 3.9424555 4.1613865 4.213747 4.135483 4.0554314 4.045295 4.132164 3.9805872 4.014734 4.135661 4.124271 4.0452356
1369463_at 5.533765 5.680971 5.7380147 5.3908916 5.5114627 5.518312 5.4674745 5.510658 5.636944 5.490516 5.7906437 5.6467113
1369464_at 4.2729225 4.372101 4.614234 4.606347 4.494918 4.541507 4.5116553 4.503804 4.565196 4.6004324 4.53607 4.659096
1369465_at 12.956944 12.866271 12.648129 12.7997265 12.797448 12.533885 12.817213 12.709041 12.907787 12.9351425 12.804144 12.562587
1369466_at 3.8717914 3.8296986 3.633347 3.8487475 3.729559 3.7902768 3.8067927 3.6724443 3.565313 3.6879218 3.7080014 3.700357
1369467_a_at 9.9751005 9.088752 9.804276 9.419853 9.910546 9.367416 8.72761 8.6155 9.333728 8.510622 8.528742 8.424666
1369468_at 6.6039114 6.99809 6.6814213 6.3467155 6.6278377 6.9597497 6.5383787 6.3565164 6.0520015 6.5047073 6.3353815 6.3535933
1369469_s_at 3.696416 3.6149597 3.523987 3.6673412 3.5111327 3.5452573 3.4698374 3.3854609 3.5400302 3.65255 3.4480932 3.583695
1369470_at 4.444125 4.7860427 4.651792 4.8618436 4.4349995 4.439757 4.632777 4.549553 4.45794 4.577266 4.725258 4.641216
1369471_at 5.404825 4.6378527 4.878475 4.5550146 4.7031293 4.640678 4.7987795 4.6969595 4.9729977 4.8154244 4.9147143 5.1737933
1369472_a_at 6.2276225 6.501651 6.4836473 6.2750664 6.1244664 6.352611 6.2528 6.47852 6.394479 6.398871 6.4833007 6.4855556
1369473_at 9.969706 9.849445 9.812109 9.921679 9.828688 9.640728 9.853004 9.9086685 9.889932 9.913236 9.976867 9.993752
1369474_a_at 3.9365656 3.762501 3.7501454 3.6063287 3.626938 3.6771848 3.640073 3.5261974 3.7145963 3.850576 3.6132843 3.7874105
1369475_x_at 3.9526765 3.9763927 4.028846 3.770807 3.7377825 3.9248502 3.9714212 4.07132 4.0131683 3.9938974 4.073072 3.8985364
1369476_at 4.6832323 5.0529103 4.8771467 4.961539 4.838367 4.9738197 5.1502714 4.898375 4.6975946 4.826161 4.8430824 4.771939
1369477_at 4.534866 4.3391395 4.5493217 4.351843 4.2063923 4.1056843 4.21652 4.1254907 4.3918877 4.323688 4.274022 4.280644
1369478_at 4.1823845 4.3402243 4.5553374 4.418498 4.3676276 4.2467184 4.418772 4.4839315 4.544378 4.6868796 4.718897 4.7700877
1369479_at 6.291097 6.6807866 6.6678567 6.6691184 6.617677 6.622043 6.668134 6.501629 6.5344324 6.56219 6.381313 6.6980577
1369480_at 3.68548 3.8357458 3.9473474 3.8756871 3.8599238 3.696399 3.671544 3.932691 3.9291735 3.7993314 3.7069993 3.7019978
1369481_at 3.7535164 3.9923866 3.7929668 3.9534774 3.9209156 3.912476 3.7762377 3.8172402 3.7844174 3.860918 3.8506224 3.6961155
1369482_a_at 4.1519136 3.8940315 4.2312937 4.2240777 3.9308956 3.8391023 3.8081 3.8580813 3.8783422 4.0409784 4.0108366 3.7171354
1369483_at 6.119356 5.934053 6.0100894 5.9443507 6.229001 6.2703934 6.6868944 6.443331 6.5221925 6.388739 6.6273694 6.454889
1369484_at 4.0225363 4.4794617 4.5859814 4.442752 4.3662467 4.1973963 4.6380825 4.297167 4.655938 4.599696 4.403596 4.466523
1369485_at 9.605023 9.572143 9.623261 9.375092 9.544097 9.325174 9.211887 9.329355 9.347529 9.456901 9.689066 9.320046
1369486_at 3.641777 3.7352962 3.599958 3.700521 3.5900483 3.615119 3.8057349 3.9010653 3.752745 3.600539 3.4525146 3.8153539
1369487_a_at 4.154436 4.171323 4.18727 4.020054 3.9098961 4.061042 3.8728633 3.9666545 3.8933673 4.0185995 4.064391 4.164264
1369488_at 4.371866 4.1127043 4.2761827 4.004563 4.183161 3.9724371 4.1416903 4.2654953 4.0630856 4.1936817 3.956672 4.0729327
1369489_at 5.968315 6.2685466 6.382226 6.214481 6.1944933 6.124859 6.292184 6.1693416 6.282532 6.260506 6.1014004 6.3075085
1369490_at 3.9274378 3.8290832 4.0896387 4.286387 4.0697412 4.1930857 3.9916337 4.023034 4.2922688 4.0340037 3.8843014 3.9971817
1369491_at 9.575736 8.961923 8.137221 8.37817 8.536951 7.846013 8.032842 7.816516 8.752207 8.146599 8.134856 8.079592
1369492_at 11.091228 11.346527 11.165665 10.905597 10.921284 11.146991 11.043676 11.101652 11.130058 10.678625 10.973292 10.695762
1369493_at 8.024416 9.491715 9.269263 6.9842906 7.7341623 10.088362 9.446939 9.570817 8.646704 9.210676 9.933973 10.562741
1369494_a_at 5.953488 5.9542747 6.036793 5.9302287 5.842245 6.029693 5.8182817 5.7805905 5.9583178 5.8067775 5.826363 5.9039207
1369495_at 5.6906843 5.7431707 5.8391647 5.9076595 5.6981373 5.84873 5.8422546 5.611592 5.8576603 5.885879 5.5848064 5.910553
1369496_at 7.4432645 7.0340586 7.009555 7.1692605 7.1375337 6.95002 7.034815 6.832141 6.9534516 6.9819736 7.2040215 7.0399566
1369497_at 4.421344 4.248397 4.7007923 4.535991 4.428072 4.4493628 5.028383 4.709495 4.7395325 4.7945986 4.6170435 5.2916727
1369498_at 4.4973087 4.4759297 4.503971 4.5155873 4.444169 4.4876494 4.3906198 4.6383314 4.6286707 4.3671565 4.61016 4.5804863
1369499_at 5.3310204 5.255061 5.2057905 4.9813504 5.2012157 5.3502526 5.410631 4.9849286 5.0928445 5.273952 4.9842753 4.8452244
1369500_at 5.1830406 5.3201017 5.479125 5.2296424 5.1354036 5.570809 5.513918 5.294747 5.0489626 5.3569283 5.4264455 5.489471
1369501_at 5.5687604 5.7838306 5.750016 5.70781 5.6867595 5.6758647 5.470378 5.5594177 5.431035 5.5746436 5.353812 5.513295
1369502_a_at 12.750956 12.399395 12.625758 12.561655 12.536832 12.752303 12.348355 12.121079 12.001473 12.367996 11.970107 11.950473
1369503_at 3.2761319 3.3867729 3.469802 3.4808483 3.4697452 3.4286911 3.2986362 3.2796175 3.2750003 3.2539558 3.215233 3.2774816
1369504_at 5.506524 5.4892254 5.339978 5.2970934 5.374861 5.3621435 5.3731527 5.231824 5.144931 5.4502134 5.111211 5.038626
1369505_at 5.498348 4.9723167 5.3212056 6.021549 5.5168505 5.4337482 5.2400546 5.3384333 5.685288 5.8038883 5.4149823 5.992303
1369506_at 4.7010336 4.7064257 4.5473657 4.8366103 4.656704 4.8036456 4.6522217 4.5833845 4.46412 4.7330327 4.476114 4.6518435
1369507_at 4.1418953 4.3732896 4.338208 4.339922 4.321704 4.465399 4.381074 4.3123837 4.1622066 4.3446198 4.190754 4.297288
1369508_at 5.1224027 5.2979145 4.9939137 5.1236897 5.109331 5.0070734 5.1280804 5.2174025 5.0446143 5.1272435 5.259807 5.305319
1369509_a_at 4.8162746 7.9293365 4.881013 4.630954 4.421612 6.297357 4.6212945 5.7612133 4.6771502 5.0131464 4.892719 5.7317295
1369510_at 6.594795 6.6861143 6.8014836 6.8635936 6.6927342 6.5219274 6.490507 6.7053723 6.690429 6.6912065 6.828474 6.6086526
1369511_at 6.3719363 5.792626 5.965654 5.7662163 6.3062263 6.331394 6.4879265 7.179442 6.010552 6.364165 6.4827895 5.9450645
1369512_at 5.4549484 5.3025875 5.648958 5.393985 5.4479456 5.4692945 5.617818 5.5467205 5.5488853 5.5674906 5.4186296 5.560668
1369513_at 4.9823427 4.6186395 4.9369974 4.6673336 4.7750664 4.7870955 4.736746 5.1040998 4.778568 4.78456 5.2001305 4.8099113
1369514_at 5.7942576 6.076328 6.056737 6.1647296 6.1884756 6.0418 6.1393595 6.1866975 6.0726604 6.0565677 5.969289 6.2350693
1369515_s_at 4.3193808 4.3767853 4.4830093 4.3300157 4.335537 4.571067 4.4099445 4.2469273 4.4945908 4.498097 4.512637 4.661572
1369516_at 4.273643 4.122083 3.9629138 3.9038043 3.9758787 3.8912694 3.8737187 3.973314 4.2019057 3.915553 3.9534163 4.0564876
1369517_at 5.1905956 5.1236124 4.9033246 4.936743 5.3814526 5.016319 5.1835375 4.93226 5.3323116 5.1221156 5.095061 5.28089
1369518_at 4.9180984 5.1629977 5.0296335 5.156619 5.046856 5.26315 5.3277473 5.1702557 5.145428 5.141899 5.241994 5.094736
1369519_at 4.3143425 4.173123 4.3024917 4.130447 4.160858 4.480253 4.07888 4.371746 4.296726 4.4746904 4.3676405 4.5343323
1369520_a_at 5.244341 5.475015 5.6449137 5.460493 5.441982 5.6233916 5.68781 5.6184363 5.6029587 5.5225644 5.577314 5.4448795
1369521_at 3.444851 3.6172423 3.6390839 3.7732735 3.6489627 3.733463 3.6852746 3.6379907 3.4709966 3.4856129 3.4385781 3.4425735
1369522_a_at 3.2224224 3.4255247 3.6316159 3.293841 3.2957685 3.661731 3.3688824 3.404692 3.3071537 3.318512 3.3807888 3.4367654
1369523_at 5.634979 5.8850718 5.711747 5.8179345 5.7408886 5.844296 5.6421566 5.7993526 5.59523 5.6717396 5.730773 5.7291584
1369524_at 4.636011 4.582412 4.6246824 4.535991 4.492322 4.610856 4.8516226 4.726119 4.631248 4.706926 4.6624527 4.4802275
1369525_at 5.4281 5.172024 5.2041893 5.000902 5.0962286 5.2736917 5.372308 5.160262 4.9881573 5.180444 5.2722034 5.2699804
1369526_at 8.345126 8.477827 7.9208913 7.932829 8.080717 8.326284 8.4560175 7.6049848 7.4865546 7.8270416 7.812002 7.733957
1369527_at 4.871265 5.490685 5.367692 5.432537 5.755972 5.4999423 5.52143 5.5429883 5.5990057 5.742051 5.621013 5.5471606
1369528_at 5.2325954 5.2358894 5.454917 5.425786 5.4157457 5.3800936 5.516777 5.542944 5.291394 5.2520456 5.6526985 5.443434
1369529_at 4.5168195 4.4614515 4.6260867 4.388365 4.493365 4.6006246 4.2509646 4.323056 4.5368624 4.2278376 4.613238 4.170373
1369530_at 4.7544537 4.895763 4.9574633 4.8543773 4.8302817 4.919923 4.818037 4.9263854 5.076845 4.891539 4.8920336 4.7289863
1369531_at 5.928595 6.047017 5.877026 7.4119306 7.3310723 5.5081816 7.24772 6.1666517 5.313551 5.116688 6.588796 7.3688097
1369532_at 4.646435 4.7843266 4.720693 4.8278775 4.6253743 4.790972 4.799202 4.7730875 4.642231 4.792988 4.813451 4.728607
1369533_a_at 5.990937 5.7184296 6.0100894 5.9302287 5.819079 5.825273 5.823699 5.9808474 5.8422885 5.6593485 5.8145103 5.995414
1369534_at 4.970212 5.0835495 5.116647 5.193332 5.0642757 5.42446 5.24183 5.2286806 5.1329165 5.198601 5.30264 4.7793083
1369535_at 5.1862235 5.0280724 5.259212 5.0523043 4.9940486 5.1732655 5.2759748 5.4581537 5.204899 4.9547377 5.1831813 5.3308673
1369536_at 5.215585 4.6991024 4.6693497 4.9587255 4.856539 4.73221 4.951519 4.8229027 5.0528946 4.810307 4.8760843 4.9691343
1369537_at 5.0262623 5.2023363 5.4065943 5.1022434 5.168796 5.217078 5.139083 5.412301 5.205311 5.163395 5.3010387 5.0123324
1369538_at 4.781521 4.6759706 4.8855405 4.580865 4.608786 4.7294674 4.612489 4.708781 4.5715795 4.5856795 4.629053 4.7289863
1369539_at 6.04294 5.3872433 4.9466114 5.0037622 5.258029 5.330083 5.278393 5.2044964 5.1199303 5.4514647 4.9700756 5.546953
1369540_at 4.0730066 4.1254187 4.276897 4.164189 4.228039 4.187956 4.312462 4.219624 4.2640076 4.244232 4.1661763 4.2454166
1369541_at 3.634396 3.425416 3.7003124 3.5397544 3.692559 3.4403017 3.6875885 3.6067338 3.7762926 3.5086608 3.4766898 3.886836
1369542_at 5.538956 5.4661937 5.521137 5.5303445 5.166305 5.2921333 5.25253 5.4461117 5.5160403 5.376154 5.482464 5.31091
1369543_s_at 6.614856 6.5365014 6.404681 6.488816 6.4874554 6.4250374 6.2117767 6.3460793 6.401222 6.402243 6.200706 6.326506
1369544_a_at 3.793945 4.2477293 4.422183 4.347644 3.827205 4.299576 4.249071 4.229048 4.1398163 4.202298 4.059329 4.2291775
1369545_at 5.225404 5.105687 5.1567483 5.2168717 5.0340633 5.1533756 5.01805 5.027931 5.1983914 5.3207564 5.2547383 4.893346
1369546_at 10.59247 11.013941 10.611264 10.600128 10.832522 10.687097 10.436083 10.5613575 10.500789 10.445932 10.45272 10.275232
1369547_at 4.220194 4.1395435 4.568983 4.022579 4.177826 3.9827185 4.3112335 4.333073 4.043478 4.035823 4.112981 4.3285437
1369548_at 5.3590384 5.1075344 5.39537 5.308843 5.4540215 5.2901726 5.1458077 5.2176747 5.2080774 5.1786733 5.227806 5.255396
1369549_at 6.88103 6.8319573 7.026096 6.965482 7.0097857 7.02023 7.062326 7.040098 7.257714 7.1354995 6.9719405 7.091005
1369550_at 4.059049 3.830975 3.9172475 3.6974802 3.7472594 3.6774974 3.5687108 3.6968124 3.7755218 3.7583985 3.812187 3.6676157
1369551_at 4.665244 5.0728264 5.1342964 5.3572836 5.251005 4.778657 5.285775 4.800294 5.035001 5.1451797 5.078692 4.983764
1369552_at 4.655777 4.7331185 4.7445107 4.5798135 4.639936 4.6006756 4.8146486 4.9093275 4.8881416 4.788352 4.745246 4.939936
1369553_at 4.775504 4.715437 4.9663963 4.789839 4.794212 4.8573556 4.8055563 4.5899363 4.634218 4.716049 4.853827 4.8700705
1369554_at 9.206521 9.45998 9.50804 9.513024 9.550493 9.514016 9.515859 9.403549 9.513735 9.512245 9.268823 9.477123
1369555_at 4.1386414 4.3614755 4.3173695 4.218946 4.3368826 4.319318 4.2036915 4.4234595 4.186821 4.143681 4.170768 4.083878
1369556_at 5.189558 5.251792 5.068326 5.13171 5.1371098 5.213969 5.2862806 5.151677 5.379795 5.271118 4.886059 5.376338
1369557_at 6.617258 7.036331 6.6755395 6.644376 6.7770405 6.623252 7.060578 7.033614 6.910815 7.039053 6.9076734 6.8984675
1369558_at 8.293415 8.743445 8.825545 8.6297865 8.57209 8.868984 8.686848 8.885091 8.696836 8.851339 8.564378 8.731794
1369559_a_at 9.748858 9.473006 9.728888 9.66759 9.593922 9.6240015 9.811457 9.879851 9.7547035 9.714283 9.735099 9.859062
1369560_at 8.644231 9.728037 9.760658 9.55097 9.533495 9.581352 9.467926 9.48428 9.364484 9.5768385 9.605279 9.353777
1369561_at 3.5064056 3.7339754 3.8164463 3.772805 3.6539755 3.7847261 3.8873835 3.6883376 4.0048037 3.7876294 3.6958501 3.9496517
1369562_at 6.383778 5.880331 6.16771 6.061372 5.9327435 6.132913 6.174169 5.873267 6.093872 6.1258082 6.2114754 6.506108
1369563_at 4.4817863 4.608425 4.5396733 4.6529512 4.3580666 4.6194715 4.463877 4.4011602 4.6401806 4.4270897 4.5696316 4.4277053
1369564_at 4.2857156 4.4283953 4.263197 4.4269824 4.480583 4.3230996 4.435261 4.6820683 4.3846803 4.478196 4.334342 4.495655
1369565_at 4.666437 5.2618256 5.2441273 5.09892 5.0492067 5.296226 5.2894583 5.2452135 5.193674 4.9724317 5.355985 5.1882663
1369566_at 4.6032057 4.6721005 4.8472414 5.033001 4.8993163 5.0429173 4.766679 5.06231 4.861883 4.758693 4.8155146 4.7999105
1369567_at 4.9664054 4.978735 5.006961 4.8329864 4.7552266 5.0169563 4.9362245 5.0836916 4.9849877 4.978652 4.9143286 5.0342855
1369568_at 4.8353243 4.6513295 4.692228 4.8545313 5.0512776 4.7788544 4.7180347 4.955424 4.5277715 4.917889 4.6126556 4.792804
1369569_at 4.531314 4.2142057 4.278297 4.057251 4.0224075 4.2352543 4.396353 4.3610377 4.2975464 4.244087 4.3724203 4.329253
1369570_at 3.368694 3.4380608 3.4034276 3.363566 3.3485606 3.3840764 3.300887 3.4345489 3.3313844 3.5139198 3.3426204 3.5094645
1369571_at 8.974995 8.373298 8.212204 8.264967 8.452007 8.448033 8.288455 8.366428 8.158372 8.305888 8.2411585 8.415881
1369572_at 3.9262848 4.1382103 4.1989293 4.054545 4.0877166 4.1465325 4.0209107 4.0073314 4.0707645 4.0502763 3.9558744 4.0219707
1369573_at 4.107585 4.116143 4.2661614 4.1809044 4.285375 4.331609 4.320479 4.4475694 4.4123054 4.3510933 4.2196417 4.35992
1369574_at 4.003938 3.8195527 3.875195 3.6800854 3.8069828 3.6087894 3.8358686 3.8508713 3.5950506 4.01465 3.9805088 3.8422933
1369575_at 3.5630794 3.614483 3.785854 3.5042453 3.7198277 3.664088 3.4926538 3.4294877 3.4210603 3.5837388 3.530273 3.6815524
1369576_at 3.5991316 3.712918 4.070158 3.694056 3.6360533 3.6338086 3.791353 3.6420443 3.598402 3.7539582 3.6601036 3.650631
1369577_at 8.815788 7.274335 7.381771 7.094731 7.4371886 7.9303007 7.8290453 7.641106 6.527414 7.2519407 6.6376877 6.165093
1369578_at 4.184472 4.230762 4.2513666 4.1534963 4.060042 4.285225 4.163581 4.4234595 4.309347 4.196251 4.5217366 4.239752
1369579_at 5.8618736 5.901605 5.9839773 5.995762 5.963226 6.151064 6.0395494 6.0519896 6.0255265 5.980243 5.8890395 6.065534
1369580_at 3.9002807 4.1262083 4.2031007 4.1885448 4.001007 4.0719743 4.1459923 3.8820539 3.9660726 4.246431 4.0768986 4.036189
1369581_at 11.560705 11.333908 11.583435 11.485503 11.657661 11.549958 11.55433 11.7688055 11.741056 11.814571 11.782275 11.831174
1369582_at 5.721285 6.0923176 6.225417 6.24417 5.8961425 6.0633144 5.987088 6.0128493 6.0518665 6.0775375 6.1836405 6.0526114
1369583_at 4.9282393 5.009201 5.341923 5.1700034 5.2211905 5.293658 5.1522264 5.273838 5.2187815 5.079174 5.105388 5.4894247
1369584_at 5.794812 5.889358 6.1242604 5.895047 6.185586 5.817942 6.1520395 7.0431843 6.2947516 6.8567486 7.5567355 7.5749307
1369585_at 3.7891648 3.5418608 3.7360227 3.5998068 3.7186153 3.755089 3.641704 3.8277044 3.7736697 3.7143888 3.779022 3.470857
1369586_at 3.588864 3.3836386 3.4252827 3.2031102 3.341287 3.432879 3.4385922 3.4809747 3.564131 3.343419 3.3476095 3.547207
1369587_at 4.331169 4.2863345 4.3732867 4.5587473 4.1847806 4.392273 4.526661 4.482602 4.2053113 4.282051 4.365814 4.3739557
1369588_a_at 8.049892 7.81087 7.871379 8.150657 7.8521814 7.9087114 7.869077 8.082851 8.25812 8.391195 8.130613 8.090583
1369589_x_at 3.878323 3.857513 3.9183154 4.084101 3.8212917 3.7379935 3.654624 3.9586093 3.8078623 3.8228724 3.9165125 3.7860377
1369590_a_at 6.737126 6.8862967 6.864255 6.693024 6.591658 6.9422755 6.700674 6.8644204 6.909757 6.709262 6.3746905 6.6490364
1369591_at 3.854619 3.5721114 3.8161356 3.7256536 3.6160474 3.7530506 3.7053583 3.8466978 3.8400593 3.709684 3.6128213 3.7011795
1369592_at 6.7288604 6.7045646 7.0309124 6.9247775 6.703217 6.808156 7.0140038 6.867693 6.9545617 7.04648 6.890541 6.9336333
1369593_at 3.3923962 3.561835 3.4912035 3.5551226 3.4135752 3.6081865 3.407881 3.4011443 3.5424843 3.3846045 3.5648685 3.6017666
1369594_at 6.2039623 5.5647826 5.711747 5.3865843 5.4134893 5.720916 5.6302285 5.4584713 5.6714354 5.6266603 5.5561476 5.17993
1369595_at 3.5981507 3.5343535 3.7919374 4.0173044 3.648938 3.945973 3.6898932 3.8375406 3.9337244 3.7549849 3.8323908 3.8359227
1369596_at 4.546096 4.83284 4.8823233 4.5998173 4.8769426 4.725339 4.7436237 4.6643043 4.650984 4.7548647 4.6925783 4.665022
1369597_at 8.072458 7.8521876 7.526703 7.6754084 7.59115 7.603766 7.8098445 7.656833 7.4873395 7.6779723 7.2616296 7.7187505
1369598_at 4.2889338 4.2362437 4.470514 4.3497486 4.38403 4.511194 4.283505 4.240089 4.493928 4.349236 4.353038 4.424446
1369599_at 4.761683 5.0096793 5.192962 5.000902 5.0416045 5.045166 5.0979133 5.244354 4.891033 5.1575747 5.026928 5.094736
1369600_at 4.017823 4.3333354 4.0864973 4.315997 4.0738955 4.4942164 4.3136854 4.227702 4.225235 4.3550797 4.1741962 4.4759593
1369601_at 5.009532 4.978676 5.086972 4.9365287 5.110483 5.0077424 4.9383435 5.0694904 4.9930067 4.9284387 4.876775 5.056398
1369602_at 4.8612595 4.521475 4.5715604 4.5057154 4.468616 4.4649878 4.5767384 4.489262 4.571217 4.5256095 4.5275435 4.511764
1369603_at 3.6856449 3.6608126 3.4385161 3.6756697 3.4784381 3.9414341 3.4922519 3.610228 3.6411235 3.636158 3.620619 3.731142
1369604_at 4.6841784 4.567408 4.7741613 4.9245434 4.499484 4.6766844 4.6062317 4.7031646 4.8105555 4.7169037 4.6761494 4.842942
1369605_at 5.608548 5.260088 5.3664784 5.5018086 5.651629 5.5212636 5.634945 5.68862 5.318129 5.4113154 5.304242 5.331109
1369606_at 3.9512987 3.736251 3.4811988 3.6822748 3.7873812 3.8079655 3.920124 4.0482254 3.8324487 3.7572653 3.5341039 3.7912524
1369607_at 5.9919305 6.1154504 6.197205 5.9363422 5.921997 5.642222 5.9382024 5.6332617 5.9118986 6.0595355 5.9154553 5.904807
1369608_at 4.1950855 4.4100738 4.3726077 4.2914743 4.298528 4.2417097 4.289628 4.1722236 4.189684 4.2804513 4.359186 4.2957425
1369609_at 3.6025224 3.6553924 3.75861 3.60489 3.5648382 3.7489796 3.7265956 3.7579522 3.5513434 3.8536575 3.8336935 3.7606359
1369610_at 6.2824893 6.0883956 5.8664484 5.8087964 6.138201 6.0493937 5.900237 5.902685 5.8514667 6.036957 5.866851 5.6464553
1369611_at 4.9492106 4.988413 5.3748636 5.1263933 5.0368843 5.200613 5.061587 4.826279 4.9737782 5.142463 5.0072966 5.0279317
1369612_at 5.33033 5.069504 5.235856 4.9759026 5.0102835 5.095661 5.0854273 4.993991 5.1533856 4.944892 5.0824842 5.041622
1369613_at 3.73204 3.9640477 3.8213763 4.012415 3.8671777 3.8073165 4.058264 3.848241 4.057699 3.8585546 3.8698416 3.8933423
1369614_at 4.011362 3.9745288 4.2538176 4.16673 4.1045322 4.0280385 4.0115147 4.0482254 4.349661 4.0383 4.0523715 4.080858
1369615_at 5.965794 5.8136864 5.8947606 5.881587 5.805455 5.772467 5.731267 5.88422 5.67089 5.95657 5.7394066 5.83739
1369616_at 5.1906614 4.687632 4.5471616 4.633164 4.5599008 4.608447 4.579102 4.537412 4.2858534 4.393444 4.6491942 4.360821
1369617_at 7.370329 7.184938 6.7645955 7.019651 7.40766 7.4292765 7.3115726 7.396195 7.686495 7.169807 7.187061 7.4657016
1369618_at 4.4488955 4.479409 4.6927166 4.6852837 4.349014 4.5023394 4.445014 4.630623 4.4735875 4.6084337 4.48463 4.6131644
1369619_at 4.66693 5.0351233 5.3687196 4.8800817 4.936984 5.0538125 5.0978518 5.084248 5.1656575 5.1373425 5.0413456 4.716234
1369620_at 3.8737693 3.9834852 3.8991153 3.9118726 3.8974137 3.8456647 3.9967313 4.018588 3.968969 3.910362 4.0096045 4.0272713
1369621_s_at 9.7180605 9.629747 9.34639 9.348624 9.2791 9.426034 9.451728 9.536813 9.529701 9.612386 9.614263 9.652841
1369622_at 4.510763 4.1526384 4.395732 4.5116463 4.543367 4.532506 4.540168 4.6509376 4.5475965 4.416776 4.7267175 4.393832
1369623_at 4.5735254 4.6021194 4.923335 4.832779 4.560997 4.697115 4.823144 4.6905565 4.671546 4.7304673 4.978241 4.736396
1369624_at 5.918025 5.847312 5.731121 5.7727795 5.617528 5.8288317 5.8488903 5.923524 6.0113335 5.9701514 5.8781147 5.9322305
1369625_at 6.136924 6.453442 6.557086 6.1461744 6.5251737 6.6074786 6.9340076 6.0512853 5.987215 6.672198 5.9620256 6.379553
1369626_at 8.427164 8.634836 8.480487 8.364551 8.589834 8.342752 8.394215 8.298956 8.25855 8.501249 8.566698 8.462869
1369627_at 3.886025 3.9519367 3.871956 3.7994177 3.810804 4.0666704 3.9037788 3.8078706 3.987398 3.9610746 3.9644036 3.8883061
1369628_at 9.595663 8.528833 8.400124 7.863485 8.277897 8.572456 8.595584 8.232004 8.840972 8.388978 9.013614 8.162555
1369629_at 11.43414 11.404893 11.208735 11.437364 11.438001 11.383614 11.223363 11.267993 11.248138 11.22282 11.065391 11.243458
1369630_at 12.695956 12.63544 12.656086 12.707484 12.704173 12.66954 12.582042 12.48289 12.563407 12.572098 12.517397 12.524138
1369631_at 8.272781 7.750773 7.7043095 7.961707 7.9111395 7.803081 7.8187037 7.8493657 7.6632004 7.980122 7.9980984 7.9683504
1369632_a_at 6.6205583 6.5290318 6.4546156 6.2827535 6.201577 6.3397794 5.81637 5.8879423 6.0743465 6.0808244 5.4986277 5.39032
1369633_at 11.12618 11.245907 10.8379965 10.842654 10.914641 10.92613 10.963338 10.782177 10.7706585 10.709082 10.475649 10.614036
1369634_at 6.286322 6.3185015 6.987362 6.835048 6.3595634 6.4396353 6.929069 6.5965915 6.522254 6.7566915 6.3393583 6.444896
1369635_at 11.7519655 11.864483 11.624471 11.693661 11.658221 11.771274 11.649667 11.661818 11.530684 11.861468 11.774057 11.544528
1369636_at 12.58112 12.412672 12.201589 12.280186 12.271019 12.303226 12.254281 12.164795 12.102651 12.409398 12.30838 12.022743
1369637_at 4.687918 4.982082 5.269391 4.869672 4.984784 4.972022 5.04574 5.042759 4.943678 4.9175835 4.9700756 5.0881367
1369638_at 5.5359073 5.866131 5.5549064 5.6653275 5.8790455 5.5793996 5.5085406 5.464414 5.474336 5.616193 5.877927 5.5021305
1369639_at 3.68351 3.8734865 4.07543 3.8299322 3.8355014 3.8092003 3.7136674 4.0482254 3.8156981 4.0140924 3.742999 3.8723025
1369640_at 5.35437 5.468833 5.064839 5.186696 5.159505 5.4949694 5.5033374 5.594014 5.56635 6.0189323 5.8230953 5.5923367
1369641_at 7.8140216 7.844128 7.809533 7.821843 7.8242273 7.818962 7.728365 7.5694795 7.900703 7.681963 7.6589293 7.619527
1369642_at 7.5859814 7.2959127 7.012475 7.1189895 7.349385 7.2203903 7.255439 7.142021 7.1818595 7.1019645 7.0877666 6.7531576
1369643_a_at 7.642536 7.4678183 7.2054596 7.257064 7.410789 7.3586483 7.4453816 7.141786 7.0814714 6.9716187 6.954376 6.8327456
1369644_at 9.4133415 9.189779 9.034775 9.142277 9.132221 9.263781 9.049822 9.001388 8.985411 8.796163 8.9470215 8.617037
1369645_at 4.0568585 4.158835 4.1822824 4.164071 4.011114 4.242755 4.0396996 3.9284601 4.0676613 4.1854057 4.0422974 4.113453
1369646_at 3.5497165 3.5961356 3.7256663 3.707517 3.8394098 3.6783295 3.7134938 3.4376144 3.6875205 3.6827188 3.8400612 3.680923
1369647_at 5.805371 6.286802 5.8460426 6.084117 5.964237 5.8804564 6.1520395 5.856966 5.754833 5.8889256 6.080372 6.0441465
1369648_at 6.0602474 6.5041046 6.0240426 6.353273 6.309244 6.237775 6.2438364 6.1364636 6.077518 6.355934 6.156874 6.1297417
1369649_at 5.019065 4.9351215 5.0600195 4.8475385 4.9009476 5.110648 5.3298793 5.370001 5.289282 5.2216983 5.2440405 5.082058
1369650_at 6.9468517 7.1105056 7.0849085 7.0812454 7.1745405 7.097025 7.081679 6.8502593 6.787884 7.0132427 6.7499604 6.891403
1369651_at 4.868161 4.98822 5.168705 5.403958 5.0769725 5.022024 4.998062 5.0066686 4.844054 5.0523148 4.97043 5.275661
1369652_at 3.8158636 3.6618552 3.9601068 3.7488382 3.9634173 3.9432416 4.0646644 3.905739 3.9368014 3.9342303 3.9137025 3.9723203
1369653_at 6.9403796 6.808703 6.8624563 6.8875575 7.0964966 7.0533967 7.0735774 7.2144556 6.9417315 7.087931 7.0109506 7.088958
1369654_at 11.182159 10.8767 11.000327 10.985662 11.100162 10.902432 10.771563 10.666169 10.468325 10.60175 10.679446 10.419985
1369655_at 8.6554 8.531307 9.302621 8.651277 8.646297 7.660129 8.659043 8.736635 8.343639 9.952555 8.728415 7.491741
1369656_at 6.6741796 6.6466346 6.8469663 6.828583 6.99138 6.829728 6.682712 6.8607655 6.880668 7.025177 6.841152 7.1737595
1369657_at 4.0143948 4.3031416 4.16359 4.1314297 4.3792663 4.3749533 4.364608 4.4146204 4.1572084 4.430807 4.300738 4.36203
1369658_at 9.336321 8.531763 8.248243 8.203968 8.676403 8.717454 8.958713 8.338259 8.302001 8.245223 7.853163 8.109629
1369659_at 5.5057273 5.8305535 5.740943 5.705107 5.76205 5.749495 5.8545413 5.711024 5.793253 5.7738147 5.9416695 5.913779
1369660_at 4.416195 4.6270723 4.419764 4.77054 4.5584507 4.6994553 4.645576 4.582938 4.3042736 4.6124725 4.7006283 4.4115477
1369661_at 8.136941 7.8984942 8.062451 7.9615865 7.896337 7.8919683 7.809915 8.013631 7.953975 7.928698 7.8928704 7.8630257
1369662_at 3.5712297 3.4634056 3.7963908 3.5013907 3.3930233 3.5546336 3.505124 3.6360576 3.6014078 3.48949 3.6881466 3.6751125
1369663_at 10.052434 9.049183 9.94388 9.090414 9.901223 8.796082 8.570162 8.709484 8.503737 9.457739 8.751912 5.7193003
1369664_at 10.793524 10.828126 10.8124075 10.511354 10.418699 11.232804 10.575436 10.579403 10.950858 10.430934 10.832589 10.372526
1369665_a_at 7.4603434 7.21831 7.38893 7.9199395 7.7444654 7.741884 7.3378787 7.80221 7.587829 7.9200444 7.55787 8.469395
1369666_at 6.5796137 5.8607445 6.0536556 5.737364 5.923412 5.9056773 6.100454 6.1978927 6.282532 5.9541073 6.039935 5.9942555
1369667_at 6.562798 6.580063 6.5859227 6.692058 6.670815 6.5987406 6.6064086 6.427086 6.5714912 6.6033607 6.7957067 6.5357747
1369668_x_at 3.999422 4.0540123 3.9956598 3.9825366 3.8623765 3.759359 3.7932928 3.7695858 3.924323 3.8361962 3.9928424 4.033863
1369669_at 7.8816705 8.030117 7.7386055 8.109474 8.214783 7.710871 8.067518 8.340267 8.034544 8.177523 8.245029 8.348846
1369670_at 5.10493 4.636106 4.8782263 5.2221203 4.9153566 4.5716267 5.209094 4.980022 4.974535 5.053028 4.982507 5.017766
1369671_at 12.19667 12.414091 12.294714 12.310351 12.20263 12.336301 12.144471 12.065059 12.207218 12.0956 12.092005 12.133305
1369672_at 6.536362 6.5653863 6.558195 6.673479 6.6166577 6.8120995 6.824156 6.6213336 6.710188 6.978399 7.04564 7.0766425
1369673_at 3.820073 4.0595894 4.006732 4.6423078 3.9746706 3.9403007 4.343389 3.957799 3.8312361 3.9516554 3.9266903 4.045686
1369674_at 3.8230038 3.622664 3.5977435 5.128421 3.500175 3.6797402 4.2300854 3.488901 3.6651702 3.7312388 3.7983565 4.17385
1369675_at 6.1484456 6.7092834 6.5197434 6.570434 6.4550743 6.592117 6.406204 6.3207936 6.3368516 6.432466 6.7136326 6.4240513
1369676_at 7.219074 7.33771 6.967456 7.1193223 7.2735953 7.2435603 7.0854335 6.8085475 7.239358 6.901863 7.0988493 7.2304907
1369677_at 3.3996801 3.4686704 3.5392551 3.4085982 3.4968822 3.5165336 3.6898932 3.656923 3.459778 3.5785549 3.583285 3.5608902
1369678_a_at 7.252074 7.5146036 7.1001043 7.52852 7.430982 7.224445 7.258979 6.9967666 7.210159 6.798259 6.909936 7.0131087
1369679_a_at 9.433583 9.7566185 9.166915 9.37966 9.662661 9.448338 9.315855 9.348312 9.543323 9.00326 8.934989 9.167503
1369680_at 5.087829 5.165626 5.188808 5.0555115 5.2200174 5.211436 5.1308765 5.209045 5.1986437 5.2243333 5.128026 5.044994
1369681_at 4.346871 4.593901 4.5780954 4.495623 4.4229326 4.2861333 4.443753 4.4165845 4.633525 4.543075 4.3492637 4.5371656
1369682_at 7.0676394 6.734071 6.769855 6.6193266 6.532185 6.6417727 6.8975115 6.537492 6.7147036 6.6155443 6.641322 6.5105352
1369683_at 6.591413 6.7491164 6.6943965 6.8315253 6.6703005 6.452182 6.642343 6.640372 6.9167213 6.838059 6.591987 6.766255
1369684_at 5.290815 5.008922 4.7443266 4.798078 4.8975 5.004433 5.102442 4.888222 5.0566826 4.936659 4.8654523 4.990316
1369685_at 3.8748267 4.298523 4.1073103 4.1266994 4.1970797 4.071851 4.1572247 4.0845933 3.978152 4.348913 4.2946844 4.1814127
1369686_at 4.0929246 4.2832594 4.388879 4.2522616 4.3067656 4.192174 4.0811753 4.2803946 4.2307196 4.459603 4.4630117 4.195218
1369687_at 4.0699816 4.214531 4.374137 4.3050666 4.3959937 4.3289165 4.4641576 4.146072 4.459763 4.4242935 4.435188 4.4807224
1369688_s_at 5.211734 4.78055 5.352909 5.000902 4.944358 5.3158402 5.1142826 5.4568224 5.2236633 5.5112524 5.149374 5.319136
1369689_at 6.556057 6.6281476 6.61181 6.5086083 6.597468 6.324737 6.4723887 6.3945146 6.322635 6.471077 6.4032803 6.4734406
1369690_at 6.7030363 6.693529 6.641752 6.6217213 6.7509265 6.662182 6.7817063 6.63362 6.3229284 6.663397 6.689267 6.7163076
1369691_at 4.3980713 4.5205517 4.7827826 4.5678244 4.505183 4.558922 4.707054 4.2772665 4.51317 4.756691 4.6992483 4.7083855
1369692_at 3.7165132 3.8673122 3.9414027 3.8764608 3.9024491 4.035537 3.8999581 4.046479 3.9179418 3.8517754 4.0920315 3.7974694
1369693_a_at 5.6949215 5.0970926 4.9264812 5.545309 5.310973 5.045166 5.187773 5.5018516 5.1155767 5.069987 4.892216 5.077127
1369694_at 3.7573662 3.5526254 3.8182914 3.532084 3.712504 3.667352 3.6401675 3.6556275 3.677559 3.7010334 3.4206903 3.5267563
1369695_at 4.2062144 4.2255716 4.581562 4.39147 4.2902117 4.106122 4.449347 4.4797254 4.408827 4.3287773 4.3740306 4.2610545
1369696_at 3.7550344 3.758791 3.8892748 3.7662556 3.6706057 4.03679 3.7467022 3.629984 3.637319 3.7966418 3.761439 3.5911746
1369697_at 4.1845913 3.9825504 4.120835 4.085824 4.085505 4.069023 4.134275 4.336152 4.134346 4.074939 3.95094 3.9960468
1369698_at 5.1339498 4.8880997 4.7759857 4.7436237 4.925778 5.0285063 5.3424907 5.225784 5.4113183 5.018117 5.2454476 5.2647433
1369699_at 4.8468614 4.8369513 4.922988 4.671008 4.7770786 4.6354966 4.7209396 4.8738317 4.617906 4.7474484 4.55442 4.7735233
1369700_at 5.5363274 5.704075 5.814328 5.778797 5.794834 5.7246194 5.673725 5.9165006 5.5836024 5.8519964 5.8768983 5.8325386
1369701_at 12.475005 12.411966 12.50775 12.352303 12.353283 12.628593 12.371093 12.425208 12.280407 12.203256 12.137441 12.2797165
1369702_at 6.858732 7.120811 7.089334 7.2549214 7.2624116 7.189052 7.3006287 7.2264085 7.3148956 7.311927 7.1125793 7.2282104
1369703_at 6.856349 7.023606 6.9847856 7.0971074 7.287108 7.2592473 7.2582555 7.277326 7.0804825 6.974576 7.1992283 7.2422657
1369704_at 6.418374 6.50376 6.561236 6.59533 6.6067533 6.4789014 6.364202 6.446739 6.4954705 6.5270867 6.4681273 6.463046
1369705_at 5.088851 5.373561 5.2579565 5.4277296 5.275632 5.202726 5.325369 5.1814995 5.218212 5.0718374 5.188319 5.153471
1369706_at 3.8384316 3.9156823 3.8098867 3.8743377 3.8127806 4.0280385 3.8601608 4.037263 3.7538319 3.8143606 3.8009765 3.6892483
1369707_at 3.9313655 4.644131 4.689571 4.4256854 4.809186 4.7053685 4.6254334 4.7198133 4.431138 4.6485133 4.7891197 4.7354116
1369708_a_at 5.270798 5.514474 5.4089284 5.3283615 5.236928 5.327469 5.4144716 5.110493 5.506049 5.283812 5.274563 5.2837806
1369709_at 4.3161316 4.2084684 4.3896146 4.231305 4.2495165 4.239049 4.0204453 4.182411 4.318571 4.1664886 4.2546105 4.2531366
1369710_a_at 3.7856555 3.803116 3.823578 3.803535 3.6287174 3.8169692 3.7428164 3.900517 3.6391873 3.81923 3.6841729 3.7885308
1369711_at 4.535123 4.7293677 4.876442 4.663359 4.693125 4.605357 4.742636 4.8983583 4.925985 4.6460843 4.5994997 4.6417823
1369712_at 7.3432436 7.53782 7.4821267 7.2375016 7.586685 7.5559793 7.546803 7.5440435 7.51789 7.5388384 7.428665 7.7144966
1369713_at 5.655681 5.5559373 5.7670474 5.6974893 5.641366 5.7947736 5.8097596 5.852473 5.73527 5.6606197 5.654025 5.5246763
1369714_at 7.024186 6.8411064 6.8904724 6.7128735 6.7720537 6.924389 7.032997 6.8098497 6.6881437 6.9098063 7.035887 7.0369925
1369715_at 4.180043 4.295932 4.3510523 4.2294693 4.2762904 4.0268555 4.2160616 4.207118 4.437187 4.103028 4.0743127 4.2539787
1369716_s_at 9.860367 8.950377 9.701332 9.873503 9.82326 9.724315 9.671051 9.699052 9.7655325 9.544944 9.561285 9.895316
1369717_at 4.3308597 4.366417 4.447544 4.6124315 4.4248066 4.573816 4.5472302 4.2475276 4.2739735 4.438511 4.55963 4.6284785
1369718_at 9.263349 8.34282 8.503606 8.493771 8.527898 8.3024025 8.343681 8.628424 8.533464 8.480507 8.00458 8.30344
1369719_at 3.4244947 3.0942347 3.280577 3.2666185 3.205344 3.368306 3.1185262 3.229572 3.1430714 3.2422173 3.280083 3.3568716
1369720_at 9.293642 9.12538 8.970219 8.947021 9.250347 9.0980835 9.059525 9.001104 8.92123 8.80227 9.081658 8.988713
1369721_at 4.8444214 4.7216234 5.3979445 5.1651525 5.244436 5.0699215 5.099311 4.9869747 4.9928093 4.9702015 4.992301 4.7618694
1369722_a_at 8.394307 8.1883135 8.097853 8.141428 8.167793 8.109566 8.076578 7.9215345 7.7820835 8.0425625 8.034594 7.989501
1369723_at 6.9384146 7.290904 7.1527724 7.2083664 7.1748266 7.1113944 7.012152 6.969145 6.9902196 7.4355626 7.0813174 7.0522346
1369724_at 5.2584076 5.333227 5.3402686 5.3520107 4.9236765 5.17987 5.4152637 5.1200523 5.346611 5.232164 5.2091713 5.554779
1369725_at 8.292787 8.113196 8.188444 8.017551 8.151126 8.030647 8.035218 8.15456 8.01231 8.021765 7.9553604 7.91222
1369726_at 8.233 8.455883 8.619343 8.83465 8.693048 8.877206 8.962732 8.960616 9.059065 8.95668 8.986674 9.214603
1369727_at 13.707573 13.721955 13.802258 13.968762 13.919761 13.928488 13.875401 13.837608 13.9559555 14.001948 13.828145 13.806427
1369728_at 5.2326117 5.6087065 5.323736 5.348728 5.341462 5.7406936 5.1400943 5.4764085 5.648257 5.46508 5.344964 5.400943
1369729_at 8.4251175 8.5810375 8.067413 7.987863 8.524823 8.162108 8.38059 7.903644 8.083561 8.490929 8.470543 8.042341
1369730_a_at 4.8848767 4.927082 4.949236 4.9972143 4.8377686 5.0835986 4.9381785 5.0013933 4.697589 4.8048034 4.91894 4.8792157
1369731_at 3.546415 3.3884637 3.4452386 3.774454 3.4768574 3.2308352 3.4270203 3.39525 3.7245665 3.3482032 3.635382 3.342141
1369732_a_at 4.856572 4.612816 4.2922134 5.104432 5.0576463 4.8247404 4.6959105 4.6919584 4.746188 4.7348185 4.5696316 4.7086782
1369733_at 9.099886 8.422445 8.3501425 8.526387 8.687487 8.754239 8.661951 8.773119 8.361777 8.70995 8.545517 8.61156
1369734_at 8.990978 8.921717 8.891085 8.982432 9.178222 8.907163 8.8629265 8.916324 8.795502 8.93713 8.873936 8.753337
1369735_at 5.867422 5.8107305 6.116278 6.2996874 6.103224 5.9158697 6.4945498 6.548136 6.488362 6.11929 6.105779 6.467842
1369736_at 4.9383764 5.076927 4.943706 4.9842267 5.1224413 4.6887984 5.077306 4.8530326 5.1949396 4.4647255 5.1720324 4.903124
1369737_at 9.489601 9.117731 9.192721 9.482356 9.150907 9.297099 8.785925 8.687823 9.11966 8.411368 8.3777485 8.000813
1369738_s_at 9.975537 9.753801 9.8096485 9.881524 9.645009 9.775237 9.422818 9.320174 9.492946 9.306192 9.297481 9.002988
1369739_at 4.164555 4.4498134 4.343439 4.3422694 4.17002 4.2720633 4.310705 4.3243794 4.3156843 4.4380174 4.2253146 4.505786
1369740_at 5.0226445 5.1076818 5.1883063 5.0914397 5.1895466 4.942668 5.084179 5.209362 5.1876454 5.016558 5.049195 5.259735
1369741_at 5.4821634 5.6000414 5.5451927 5.584909 5.661334 5.5869646 5.43291 5.6480727 5.703349 5.648135 5.5078063 5.571108
1369742_at 5.1481953 4.926468 5.2117734 4.760769 4.7183 5.230671 4.968847 4.577178 4.905989 4.7012486 4.7529016 4.7199945
1369743_a_at 8.48832 8.069326 8.16806 8.515743 8.170369 8.241251 8.429918 8.745751 8.083318 9.015741 8.711126 8.698627
1369744_at 4.1470814 4.3650637 4.146396 4.351424 4.462043 4.2688856 4.4179816 4.4234595 4.3117495 4.532697 4.497013 4.5279927
1369745_at 6.168808 6.185684 6.2073555 6.4939113 6.303118 6.2453613 6.4193344 6.2274513 6.3169594 6.3572783 6.166027 6.3457675
1369746_a_at 11.644503 12.767472 12.28027 12.415758 12.394815 12.368854 12.101036 12.017179 12.114977 12.069273 12.0667925 11.415179
1369747_at 6.3251224 6.0414624 6.1109176 6.391342 6.61112 6.395586 6.4534225 6.568071 6.1660037 6.293675 6.286002 6.1849384
1369748_at 3.5294826 3.451908 3.6439176 3.5847125 3.4856544 3.6722424 3.7780943 3.4660132 3.6747482 3.5915895 3.5782194 3.6907756
1369749_a_at 3.9766717 4.0401325 4.4648476 4.1099834 4.2469053 4.2262206 4.160905 4.2054987 4.297764 4.1341195 4.0573797 4.181303
1369750_at 3.7643409 4.078967 3.9385388 3.9728944 3.845244 3.6339166 3.8845618 4.038071 3.9047506 3.8670735 3.9547362 3.909812
1369751_at 4.1762896 3.9863536 4.276908 4.127547 4.0577245 4.080982 4.2061033 4.181101 4.0992165 4.1325545 4.1755476 4.004968
1369752_a_at 4.9590216 4.859217 5.099253 5.0341706 5.1720138 5.135504 5.058612 5.038211 4.881423 5.0907617 5.0302076 5.1483984
1369753_at 4.130401 3.985527 4.1990857 3.9651585 3.905025 3.9955103 3.920124 3.984123 3.844434 3.9877672 3.99656 3.9378946
1369754_a_at 8.152182 8.071497 7.9707074 7.748872 7.728597 7.863003 7.8103704 7.82598 7.5411777 7.900355 7.8410687 7.9126725
1369755_at 3.7243924 3.8864636 4.0286713 3.6326578 3.7610846 3.935751 3.9738808 3.8194344 3.786514 3.8331373 3.9155712 3.7957473
1369756_a_at 7.366231 7.700495 7.508899 7.518724 7.8534355 8.032406 8.189925 8.220239 7.671088 8.034247 8.100277 8.573871
1369757_at 5.71261 5.8566813 5.9457927 5.78803 5.8223414 5.861777 5.963473 6.065333 5.6602793 5.5845494 5.7579403 5.808827
1369758_at 7.599865 8.233264 7.1729217 7.3845716 7.5630484 7.755155 7.638302 7.704117 7.3859506 7.5418577 7.784728 7.538484
1369759_at 5.537101 5.1203976 5.527924 5.2489443 5.512074 5.5562763 5.4436474 5.572867 5.2933445 5.5291066 5.4368715 5.4533057
1369760_a_at 3.6588364 3.9009554 3.8213763 3.8409429 3.6489317 3.8889835 3.8811693 3.747703 3.7711186 4.0115604 3.9394855 3.865967
1369761_at 3.8816996 4.1740174 4.059408 4.0097027 3.9419303 3.9219563 3.9993584 3.8181634 3.9687827 3.7748842 4.015774 3.8045
1369762_at 4.1905193 4.1587553 4.0666485 4.047179 4.043992 3.9403367 4.0279427 4.0440497 4.1779895 4.035145 4.1943817 4.252775
1369763_at 4.0075145 3.9796805 4.31346 4.160137 4.1694098 4.093265 3.9989498 4.1809516 3.9148054 4.0869055 4.1067934 4.255603
1369764_at 13.100893 13.206665 13.231841 13.384632 13.298688 13.116244 13.611613 13.633723 13.544122 13.698363 13.680887 13.705969
1369765_at 3.7453244 3.759452 3.8067534 4.044203 3.741678 3.5868475 3.7732575 3.7223167 3.828916 3.805477 4.0547 3.7655227
1369766_at 5.478755 5.757523 5.426633 5.5621886 5.540607 5.495743 5.5046034 5.3962345 5.4920764 5.3971663 5.4406157 5.293002
1369767_a_at 4.134347 4.086069 4.109251 3.891515 3.8792565 4.0952015 3.873907 4.1420774 4.0016103 3.9448273 3.794792 4.1090364
1369768_at 6.54126 6.399387 6.642117 6.3656 6.2025914 6.368173 6.3673644 6.576397 6.3352 6.3467045 6.3281374 6.3849134
1369769_at 4.725193 4.839049 4.7757077 4.584432 4.560634 4.631065 4.644736 4.498906 4.414554 4.595886 4.4439254 4.49879
1369770_at 3.8983948 4.0825734 4.1989293 4.2028823 4.1968665 4.2646704 3.9597661 3.977779 4.0151443 3.993447 4.0592904 4.256732
1369771_at 5.0865574 4.94331 4.99932 5.268664 4.9126596 5.288681 5.252625 4.843526 4.8522835 5.0400524 4.9551916 4.59745
1369772_at 7.2597823 6.5538454 7.334268 7.562405 7.2128897 7.0524855 7.2065916 6.9470925 7.1013927 6.896718 6.976342 7.0776362
1369773_at 4.2694564 4.01078 3.8727226 4.029517 3.8653052 3.7901425 3.9454863 4.1094265 4.1260104 3.9041512 4.071385 3.930993
1369774_at 4.467675 4.3643174 4.431632 4.509222 4.677943 4.5315714 4.70271 4.831569 4.544378 4.629812 4.7729692 4.5469985
1369775_at 8.40666 8.520953 8.383985 8.209572 8.514213 8.497859 8.344015 8.46664 8.475567 8.318773 8.294354 8.661356
1369776_a_at 6.850531 6.7821097 6.773622 6.6527414 6.6659465 6.8489804 6.771175 6.7588997 6.7336636 6.708301 6.637355 6.9114223
1369777_a_at 8.018316 7.9324613 7.400035 7.3721375 7.768152 8.128067 7.601897 7.4939237 7.8286676 7.446263 7.509791 7.349756
1369778_at 3.9111633 3.9009426 3.8587308 4.097372 3.889804 3.9859295 3.9946933 3.8306236 3.9639685 3.8288453 3.8235989 4.11119
1369779_at 5.5038085 5.806414 5.86555 5.70965 5.7564497 5.876205 5.839993 5.4614816 5.635361 5.7878747 5.466912 5.538133
1369780_at 6.0208397 6.10116 6.21291 6.2141805 5.989202 6.1821675 6.051059 6.2469077 6.1487813 6.240284 6.226034 6.235511
1369781_at 4.0148163 3.7611809 3.9680684 3.8076797 4.1395903 3.8883564 3.976612 3.961659 3.952808 3.8732705 3.599268 3.9323647
1369782_a_at 6.2011933 6.023735 6.2602887 5.944768 6.1054764 5.998075 6.032428 6.0136986 6.164983 5.9862065 5.9759026 5.996612
1369783_a_at 5.471067 5.4201403 4.9690638 4.824112 5.072548 5.313346 5.3552938 5.4015236 5.2576265 5.4514685 5.4848065 5.367441
1369784_at 3.4858937 3.7611809 3.7296422 3.9037626 3.7772539 4.130599 3.9181294 3.9620998 3.634816 3.926762 3.9672008 3.822066
1369785_at 8.15255 7.721179 7.809191 7.9889135 7.988552 7.5302887 7.7014546 7.38067 7.510361 7.8209543 7.631584 7.4942436
1369786_at 5.8633366 5.8668456 6.0897236 6.1481175 5.6826806 5.829719 6.1997 6.031412 5.952047 5.7728176 6.081246 6.0282793
1369787_at 4.093478 3.8147385 3.884836 3.804509 3.7794595 3.8513153 3.7348304 3.6034558 3.8324149 3.9007618 3.686549 3.6769035
1369788_s_at 7.3616 7.5095825 7.07359 8.200417 7.5071583 7.2939777 7.3795047 7.770915 7.3785763 7.834833 7.4444466 7.9381022
1369789_at 3.3727276 3.4277291 3.4622855 3.3709211 3.3958724 3.288071 3.367898 3.372751 3.274982 3.3103228 3.281706 3.290682
1369790_at 11.908706 11.069751 11.685178 11.85836 12.042032 11.610297 11.647633 10.561325 11.186343 11.334987 10.881834 10.628299
1369791_at 8.0590725 7.7684774 7.5148196 7.712486 7.606529 7.7950463 7.490551 7.3279777 7.3700414 7.5453224 7.437601 7.313982
1369792_at 6.1669073 5.861556 5.974112 5.7450886 5.786376 5.926045 6.1520395 5.911147 5.943409 5.754797 5.876177 5.920565
1369793_a_at 3.9901884 4.1366005 4.238803 4.064643 4.0030856 4.0235286 4.176158 4.0482254 4.056185 4.1182966 4.4249816 4.2142277
1369794_a_at 5.208584 4.8354826 4.7994785 4.688047 4.719076 4.7720714 4.904901 4.629304 4.6440477 4.89717 4.753109 4.78013
1369795_at 4.5034676 4.471473 4.1486387 4.2608156 4.1378813 4.3610916 4.499148 4.3727775 4.3365593 4.4015884 4.2326136 4.410175
1369796_at 4.3455324 4.79722 4.7692943 4.8366103 4.562919 4.73221 4.882785 4.7345295 4.781708 4.5557528 4.6401167 4.7522407
1369797_at 4.25535 4.3581095 4.305262 4.154998 4.264926 4.25707 4.1768837 4.477657 4.2397137 4.21647 4.232759 4.374687
1369798_at 4.6095667 4.665496 4.5859814 4.8684363 4.4885244 4.649832 4.804673 4.775355 4.618401 4.541354 4.7444563 4.6451807
1369799_at 10.407022 10.38798 10.271575 10.219553 10.239542 10.161422 10.252028 10.16131 10.350966 10.282999 10.182654 10.189779
1369800_at 4.03584 4.1575046 3.9401078 3.8369734 3.8970437 4.119196 3.8906317 3.879207 3.7741745 4.0376873 3.597375 3.9571364
1369801_at 4.5424304 4.6691914 4.664912 4.6282406 4.479435 4.4134617 4.646962 4.777193 4.632201 4.5647955 4.670227 4.755538
1369802_at 4.0979204 3.6761556 3.8944745 3.7760053 3.9381588 3.97511 3.9009118 3.9967465 3.9368181 3.9523535 3.9635482 4.0889006
1369803_at 4.6012535 4.5520883 4.5564356 4.62486 4.6738973 4.5889955 4.5571184 4.667352 4.7818384 4.600002 4.4761524 4.6537266
1369804_a_at 4.5957055 4.710225 4.7834787 4.703618 4.643424 5.085369 4.8387136 4.95774 4.6843786 4.869355 4.8143525 4.640718
1369805_at 3.9047925 4.024305 4.2817235 3.7928586 4.1338854 4.1261916 4.0433364 4.0123916 4.0290728 3.9266663 4.22596 3.8975372
1369806_at 5.0722837 5.234108 5.2986646 5.3318453 5.286498 5.238632 5.224605 5.2903795 5.1829567 5.3589554 5.253504 5.3149605
1369807_at 4.299657 4.481214 4.5539856 4.67321 4.3874054 4.3895535 4.4746675 4.5987267 4.5103974 4.6459455 4.6906457 4.5524983
1369808_at 4.493348 4.7256436 4.888155 4.5750933 4.5872254 4.789722 4.7990355 4.5304337 4.5562286 4.7941976 4.678292 4.687141
1369809_at 5.095891 5.0887995 5.3325644 4.9018693 5.0252805 5.047442 5.019348 5.2341995 5.133879 5.144993 4.9408026 4.951856
1369810_at 6.475433 6.5685573 6.166375 6.394247 6.343653 6.4897895 6.071416 6.2741485 6.3710465 6.470506 6.524786 6.406078
1369811_at 4.656542 4.772753 4.846077 4.780945 4.7278705 4.8536963 4.8059783 4.7704344 4.7846985 4.7760973 4.640994 4.948145
1369812_at 5.769273 5.7990804 5.9875903 5.90565 5.822198 5.8902016 5.643963 5.963591 5.915234 6.0613804 5.849919 5.9499407
1369813_at 6.8777394 6.8134995 6.7793317 6.556595 6.74061 6.6798263 6.5090685 6.449104 6.7662444 6.496138 6.493199 6.4336696
1369814_at 4.803941 4.602096 4.5227523 4.571387 4.611966 4.5900946 4.542068 4.8714023 4.6398892 4.4641905 4.70606 4.334373
1369815_at 5.136267 5.628305 5.5182805 5.9528003 5.891119 5.783277 5.660278 5.8378935 6.075732 5.5668764 5.7394066 6.0094686
1369816_at 4.3876686 4.674937 4.511316 4.6613946 4.8013535 4.6491394 4.578894 4.465788 4.657646 4.6554456 4.803938 4.529367
1369817_at 4.4967165 4.4060845 4.15322 4.437332 4.326248 4.3731537 4.308943 4.6223664 4.1819024 4.251487 4.271845 4.4249816
1369818_at 4.5786066 4.7694077 4.8951044 4.7574444 4.836177 4.8912497 4.9195137 4.6026664 4.641094 4.5837426 4.9790626 4.650829
1369819_at 4.9743867 4.827647 4.8901324 4.6829915 4.6891665 4.723731 4.799039 4.5638022 4.6919184 4.7658195 4.9925714 4.818882
1369820_at 4.1134677 4.247054 4.14895 4.158724 4.3032403 4.2701893 3.924652 4.09521 3.9342008 3.9815273 4.261322 4.2877226
1369821_a_at 5.2802954 4.942233 5.1270685 5.1214957 4.949812 4.806738 4.980688 4.9407215 4.972123 4.5917606 4.7886577 5.0225277
1369822_at 4.4779525 4.410522 4.334361 4.4241247 4.5061927 4.546829 4.616432 4.548365 4.3693867 4.427665 4.3953896 4.50913
1369823_at 4.4309697 4.6380568 5.1205225 4.8314886 4.75214 5.0603437 4.7520123 4.802038 4.6264133 4.873272 4.805417 4.8374147
1369824_at 4.9459944 4.6357703 4.80056 4.913808 4.869813 4.661001 4.7360315 4.6462183 4.836096 4.7690086 4.7339067 4.9003887
1369825_at 4.818553 4.660681 4.9890203 4.9358006 4.929492 4.7209487 4.7285357 4.851468 4.9392133 4.8018126 5.118943 4.9201107
1369826_at 5.766326 5.5827303 5.8209624 5.68258 5.756356 5.4155555 5.600118 5.923652 5.4463596 5.589581 5.6321473 5.597191
1369827_at 5.5754204 5.6222477 5.665848 5.3602676 5.5576897 5.4882812 5.488639 5.394479 5.545556 5.295802 5.7323647 5.6429157
1369828_at 5.4710665 5.6509724 5.6644325 5.6646748 5.7371387 5.8617764 5.7566566 5.754201 5.5611176 5.7939568 5.7749977 5.741769
1369829_at 4.948779 4.8392763 4.9943466 4.8696914 4.817814 4.882127 4.73594 4.657747 4.9244084 4.7417717 5.0448446 4.813957
1369830_at 4.786793 4.5208273 4.3950477 4.5142736 4.4633775 4.9132743 4.5259595 4.466737 4.583257 4.740655 4.4021745 4.698286
1369831_at 5.448406 5.60544 5.374529 5.4320087 5.418886 5.6444798 5.423135 5.4347134 5.3755293 5.270831 5.4763536 5.3626423
1369832_at 5.296058 5.9057727 5.9669304 5.747139 5.5913672 5.8215847 5.820469 5.571012 5.619745 5.8189774 5.646688 5.778941
1369833_at 4.3154774 4.504347 4.0939455 4.2935886 4.124309 4.466369 4.8194456 4.594252 4.561137 4.4096107 4.362834 4.220997
1369834_at 7.626725 7.5376024 7.067246 7.4846416 7.375807 7.2521677 7.4870124 7.6556983 7.6165404 7.6113267 7.349177 7.516412
1369835_at 6.3867564 6.3823533 6.391641 6.2991357 6.195989 6.3038554 6.370094 6.369805 6.3562856 6.1878476 6.32817 6.2390676
1369836_at 5.9044147 6.6077123 7.1711125 7.783872 6.576858 8.059873 6.228111 7.1325617 7.3119216 7.2192106 7.1086006 7.2672687
1369837_at 12.418723 12.313837 12.376998 12.332402 12.498261 12.347833 12.210899 12.169712 11.9928 11.845091 11.790883 10.88515
1369838_at 4.055526 4.2914643 4.1282544 4.253215 4.1309743 4.2346272 4.1149225 4.046243 4.2201643 4.2390943 4.220719 4.4360795
1369839_at 4.5226736 4.574547 5.0040035 4.7313623 4.633335 4.607031 4.750924 4.5810843 4.655032 4.612458 4.6207447 4.757617
1369840_at 9.112979 10.443945 9.699978 7.9556665 8.263889 10.024944 9.576159 9.881071 9.136056 9.944076 10.046039 10.314475
1369841_at 3.7581065 3.702867 3.6374347 3.6350408 3.65688 3.6236765 3.7613504 3.7041273 3.569588 3.6162884 3.5883737 3.5478456
1369842_at 3.7713552 3.7877386 3.8811016 3.8277137 3.6124332 3.987532 3.9537263 3.9173145 3.8391163 3.9523535 3.744783 3.8779953
1369843_at 4.3967123 4.5193214 4.5859675 4.620202 4.3636217 4.6137867 4.4000273 4.4474974 4.4891815 4.397334 4.373521 4.3968077
1369844_at 4.000306 4.3301506 4.2649508 4.5026217 4.307414 4.216894 4.287533 4.055899 4.240691 4.2237597 4.172327 4.2589374
1369845_at 5.358524 5.5523376 5.823918 5.7708263 5.6245914 5.764309 5.660698 5.6919727 5.4745426 5.4807816 5.8273096 5.6515193
1369846_at 3.6690001 3.4338772 3.658634 3.616876 3.393085 3.6892962 3.4610572 3.4075594 3.4048092 3.529451 3.576019 3.5346198
1369847_at 5.136031 5.481259 5.424961 5.600411 5.4968033 5.31119 5.5176477 5.5144973 5.394773 5.581979 5.5390744 5.523953
1369848_at 3.7954893 3.5681596 3.7124577 3.488633 3.6702082 3.5250096 3.6893308 3.7472038 3.6154242 3.737429 3.7582257 3.6358666
1369849_at 5.1691294 5.334257 5.5778856 5.1364765 5.0990467 5.240176 5.245077 5.159567 5.1863613 5.0679264 5.271668 5.077836
1369850_at 5.496144 5.7298217 5.522483 5.5959854 5.272559 5.7066765 5.771465 5.1295366 5.620327 5.7498426 5.5417147 5.271653
1369851_at 7.0885396 6.8724713 7.2978387 7.274496 7.1845884 7.4020176 7.250296 7.171783 7.2545424 7.4086585 7.1183577 7.301527
1369852_at 12.297888 12.1758175 12.324853 12.148081 12.185194 12.234818 12.29487 12.322345 12.192004 12.377404 12.288754 12.330515
1369853_at 4.795268 4.6947937 4.785206 5.0543227 4.861433 4.8506093 4.8117785 4.9455733 5.050114 4.9354334 4.8893495 4.993723
1369854_a_at 8.035274 8.274027 8.19774 8.087695 8.584689 8.608309 8.246619 7.8511868 8.015385 8.131746 8.479319 7.887018
1369855_at 3.8493736 3.6631994 3.6254277 3.7934613 3.8160338 3.8275044 3.707436 3.715807 3.772528 3.7539582 3.7002587 3.5681255
1369856_at 4.4774904 4.5335407 4.7120743 4.349795 4.4504476 4.5548067 4.6273794 4.753093 4.505584 4.625337 4.5111523 4.5736604
1369857_a_at 5.6490893 5.856587 5.9559216 5.8628464 5.666351 5.8864837 5.721976 5.7897944 5.8478985 5.763353 5.9952946 5.839339
1369858_at 4.047629 4.4779058 4.5932302 4.613305 4.4151273 4.5409484 4.3167286 4.3146567 4.544378 4.416578 4.2485437 4.5328593
1369859_at 4.4204845 4.528147 4.470514 4.5287213 4.460889 4.4920554 4.4890833 4.398669 4.466187 4.332247 4.500175 4.5243816
1369860_a_at 4.6923733 4.726941 4.923334 4.9930773 4.8762712 5.060322 4.8738523 4.6766376 4.803671 5.056019 4.8299484 4.740204
1369861_at 4.4973693 4.5271363 4.4421277 4.5063887 4.67002 4.620429 4.5354133 4.4802303 4.454656 4.335757 4.3987293 4.371425
1369862_at 4.45829 4.6087847 4.6593714 4.4504952 4.6362386 4.445235 4.6090965 4.634869 4.5904784 4.5816274 4.7177243 4.6477284
1369863_at 8.999098 8.731426 8.114282 8.263038 8.501295 8.736797 8.062733 8.432583 8.341668 8.976926 9.276142 8.475153
1369864_a_at 10.520316 8.651961 9.9288435 10.935945 10.702467 10.410405 9.449215 8.296088 10.620142 8.201927 9.297877 7.9490933
1369865_at 4.381627 4.141733 4.4069023 4.1402054 4.2138305 4.310568 4.2025633 4.1846604 4.1263027 4.0921693 4.20432 4.3663855
1369866_at 4.932753 4.4799156 4.427697 4.3854647 4.368994 4.5709634 4.399371 4.3408837 4.5614614 4.499222 4.57122 4.5454707
1369867_at 5.7855396 5.96695 5.52009 6.419249 5.6142793 4.969336 5.131281 5.088761 5.263131 4.659317 4.739856 5.291941
1369868_at 9.878098 9.718414 10.027662 9.858317 9.551987 9.977978 9.800465 9.776697 9.476924 9.79016 9.698722 9.86142
1369869_at 3.4572685 3.7025378 3.708732 3.7268085 3.6284804 3.8157728 3.8967807 3.6169658 3.5566046 3.7323802 3.7031226 3.6635005
1369870_at 7.2889495 7.1206055 7.1828494 7.1445312 7.1114917 7.079619 7.202181 7.153249 7.023126 7.069203 7.2553215 7.2285943
1369871_at 3.800414 3.8040688 3.6493661 3.7488382 3.6959329 3.743005 3.5446167 3.6906617 3.6023433 3.701564 3.58074 3.7676935
1369872_a_at 4.2077684 4.339931 4.6933436 4.2971296 4.488525 4.47835 4.320479 4.5080805 4.3294992 4.3108478 4.3519 4.49459
1369873_at 4.631977 4.8994555 4.7263703 4.6608224 4.4590816 4.638896 4.5585437 4.8083744 4.604265 4.7981443 4.724629 4.7275205
1369874_at 4.525668 4.71316 4.7063503 4.9419236 4.7469196 4.6650085 4.645576 4.753093 4.7771187 4.7808566 4.984619 4.7618284
1369875_at 4.9123745 5.0107527 5.1609 5.003463 4.971322 4.869488 5.3796673 5.115201 5.0898542 5.1055813 5.1798105 5.0764055
1369876_at 4.143457 3.9801111 4.0336037 4.048893 3.9074044 4.1113753 4.094741 3.8173003 3.8861349 4.0284605 3.9185297 4.221273
1369877_at 4.9347563 4.979417 4.8545384 4.7775674 4.6403685 4.973129 5.0169806 4.942334 5.1462126 4.6581616 5.018852 4.991158
1369878_at 4.1724625 4.2005463 4.1054683 4.4130516 4.1981907 4.1441274 4.2827573 4.090797 4.157505 4.130831 4.329067 4.2808414
1369879_a_at 12.636498 12.745476 12.881041 12.770456 12.807669 12.7937565 12.745718 12.666677 12.691882 12.593596 12.741811 12.524609
1369880_at 4.0588846 4.334629 4.535108 4.5702195 4.2473903 4.4876494 4.5704937 4.3713646 4.0211983 4.3704257 4.067616 4.54819
1369881_at 3.9801562 4.5000124 4.506933 4.3711286 4.5057487 4.4092693 4.402784 4.507349 4.7053957 4.6383286 4.445777 4.759865
1369882_at 4.734012 4.352256 4.72439 4.8418503 4.723483 4.6777515 4.526289 4.6928906 4.7570786 4.8074007 4.648036 4.8730707
1369883_at 3.4733164 3.374339 3.5936935 3.7733567 3.470969 3.7228215 3.4436882 3.509392 3.5809608 3.6307983 3.5047522 3.428168
1369884_at 4.6583996 4.931482 5.171991 4.929065 4.944414 5.0209703 4.9047604 5.18681 4.889612 4.791502 4.6755266 4.854505
1369885_at 5.2513304 5.087487 5.3428745 5.3562603 5.2164683 5.2350116 5.1580267 5.396309 5.3528767 5.6668754 5.2504916 5.296066
1369886_a_at 6.4055557 5.947718 5.6868563 5.8805327 5.8299823 5.6385837 5.938939 6.006402 5.760823 5.9073005 5.6936736 6.0225787
1369887_at 5.1143827 4.522449 4.6915913 4.6325226 4.397502 4.639344 4.6456213 4.707246 4.468106 4.6665897 4.651803 4.72843
1369888_at 4.237465 4.3321147 4.1162195 4.2845345 4.177536 4.277709 4.2396665 4.250929 4.314378 4.139832 4.1662655 3.9773216
1369889_at 4.382146 4.0185375 4.404913 4.1971197 4.0807295 4.363648 4.1821327 4.434327 4.284525 4.290924 4.2421684 4.3515644
1369890_at 3.3852146 3.075456 3.1913168 3.1800623 3.1182966 3.252332 3.2677224 3.1619656 3.0772748 3.066021 3.107945 3.1867628
1369891_at 4.9122424 5.0728264 5.4684296 5.1675644 5.4014997 5.3600082 5.3049846 5.2835054 5.3758163 5.400495 5.3061857 5.4507055
1369892_at 3.8168948 3.7964392 4.1365023 3.754934 3.7284052 3.8629024 3.6832464 3.7382348 3.7398071 3.6543415 3.7863352 3.8344584
1369893_at 4.9017344 4.6942286 4.5279155 4.535991 4.4191494 4.51516 4.82591 4.709847 4.6570735 4.64948 4.704237 4.577927
1369894_at 3.2383883 3.198519 3.2700012 3.4929008 3.3261497 3.2820709 3.3200428 3.4196763 3.2363832 3.4994116 3.4584193 3.2360535
1369895_s_at 5.8501163 6.1920466 6.308418 6.416651 6.244245 6.5355916 6.1549892 6.29341 6.1253314 6.1362276 6.1614575 6.0666847
1369896_s_at 7.7120466 7.2756543 7.2526937 7.294375 7.2619743 7.4335756 7.385311 7.3321867 7.445847 7.1687555 7.3416147 7.2297487
1369897_s_at 12.497307 12.075009 12.145882 12.066599 12.004868 11.9398985 12.182802 11.978172 11.975911 11.865744 11.771691 11.900584
1369898_a_at 5.1959543 5.002451 5.3036823 4.960895 4.8259788 4.9681253 5.0533495 5.0779843 5.0901804 4.716508 4.979051 4.960939
1369899_s_at 5.9220953 5.9458537 5.3643684 5.863197 6.122561 5.56142 5.689332 5.83347 5.981045 5.9343953 5.765177 5.934229
1369900_at 4.259074 3.958542 3.8768263 3.9736073 4.1220455 4.1350865 4.1079817 3.9670143 4.0503907 3.9663103 3.9795763 3.9691913
1369901_at 4.0535793 4.4090853 4.6244745 4.579151 4.4660234 4.544126 4.506359 4.5092616 4.6600013 4.47337 4.4640055 4.427354
1369902_at 7.450913 6.790186 6.8824477 6.892441 6.9028807 7.1160665 6.997975 6.821335 6.8826747 6.5650134 6.332381 6.228145
1369903_at 4.040927 4.084337 4.284343 4.275526 4.267187 4.239785 4.3238115 4.12994 4.295697 4.0755005 4.431619 4.2697234
1369904_at 4.744723 4.899417 4.6879063 4.780283 4.671432 4.792301 4.765576 4.754285 4.6216125 4.8645926 4.647601 5.010406
1369905_at 3.492102 3.769413 3.7415648 3.574779 3.581742 3.5944848 3.4958584 3.640137 3.677559 3.5628688 3.8409777 3.9045975
1369906_s_at 12.008081 12.136996 12.120337 12.164089 12.14151 11.96096 12.074096 12.017554 11.97527 12.062748 12.048187 12.092287
1369907_at 5.546215 5.816442 6.1336207 5.7974443 5.9221945 5.912611 5.8637958 6.141981 5.804697 6.0545793 5.9823613 5.8679533
1369908_at 3.808263 3.552014 3.6799302 3.709645 3.614297 3.581356 3.6920137 3.740382 3.5708992 3.6472983 3.6941454 3.423822
1369909_s_at 11.388547 10.722234 10.711713 10.835653 10.811976 10.397432 10.838213 10.667492 10.817503 10.776461 10.799346 10.61934
1369910_at 4.313196 3.7748992 3.8927128 4.0700536 3.9375713 3.8471658 4.031053 3.9935455 4.0030365 3.9234707 4.03326 3.8347583
1369911_at 4.948742 5.1501727 5.1643314 5.2826824 5.072874 5.223649 4.9563613 5.4453883 5.10685 5.155748 5.225835 5.0383224
1369912_at 6.087044 6.2059712 5.9590697 5.7816124 6.0045505 5.9299364 5.6479692 6.122197 5.7660003 5.905086 5.8523507 6.0284038
1369913_at 4.241667 4.4656014 4.4708033 4.320361 4.3461328 4.169244 4.4059434 4.5392103 4.098793 4.4237924 4.3161 4.4296827
1369914_at 3.8983948 3.7790928 3.9924273 3.7816195 3.8014157 3.784786 4.0289807 3.8540254 3.7938523 3.9223819 3.6572342 3.7177486
1369915_at 6.9144588 7.0076575 7.0303254 6.8536444 6.8101764 6.9591055 6.8155646 6.88699 6.846815 6.917298 6.854813 6.7171636
1369916_at 5.418764 5.422199 5.2395554 5.4670715 5.29554 5.386823 5.3774805 5.470215 5.2989526 5.0469484 5.3141904 5.1852326
1369917_at 4.8426466 5.4941173 5.310836 5.3902597 5.0209527 5.3562565 5.291008 5.265192 5.170574 5.3933344 5.344137 5.380304
1369918_at 3.7676423 4.0193076 4.0176373 4.150234 4.015621 3.9070187 3.9597661 3.9816735 3.979296 3.9237077 3.996586 3.9121482
1369919_at 4.708867 4.8561664 4.4544196 4.980036 4.657705 4.832094 4.67725 4.5822043 4.5380726 4.705279 5.0279408 4.7210517
1369920_at 4.6638575 4.7921114 4.935356 4.7040963 4.538576 4.859142 4.7097864 4.828903 4.713958 4.7697773 4.748456 4.9761434
1369921_at 6.0324154 5.977484 6.2636647 6.4067316 6.07829 6.0260115 6.034514 5.9761295 6.029831 6.4834247 5.8684015 6.0618496
1369922_at 8.8244915 8.354002 8.370711 8.279718 8.336675 8.48078 8.5956745 8.455521 8.346135 8.661762 8.479467 8.512218
1369923_at 5.2755313 5.9000072 5.458812 6.287082 5.9611444 5.8229966 5.561166 5.862912 5.4883714 5.586144 5.538935 5.36293
1369924_at 6.652118 5.751609 5.650563 5.7178497 5.407862 5.554102 5.6488557 5.635327 5.831478 5.808975 5.5247707 5.6885376
1369925_at 3.813294 3.981909 4.301423 4.076971 4.1483803 4.1635942 4.224983 4.12994 4.0684032 3.9748533 4.1146364 3.9853423
1369926_at 8.193732 7.6294117 7.476552 7.71344 7.577688 7.4928904 7.9587793 7.6783643 7.6601624 7.875773 7.504626 7.7595296
1369927_at 11.049517 11.374869 11.296934 11.253499 11.301953 11.092373 11.263382 11.324725 11.077931 11.463728 11.43354 11.409418
1369928_at 3.7389324 3.6756284 3.5061 3.5846794 3.617092 3.6561935 3.6763463 3.4821548 3.791766 3.713229 3.7469509 3.620716
1369929_at 11.338492 11.209667 11.067561 10.960551 10.909388 10.940512 11.104217 11.022511 10.9297 11.082969 10.99317 11.101309
1369930_at 11.720402 11.759329 11.607125 11.774949 11.764252 11.759893 11.724239 11.813807 11.763581 11.86926 11.889306 12.003686
1369931_at 7.444195 6.9099464 7.091374 7.2620687 7.2620707 7.4497414 7.644536 7.5994167 7.4627395 7.615165 7.3117566 7.7970414
1369932_a_at 10.0881605 9.8223 9.780985 10.087715 9.863284 9.816432 9.847498 10.038823 9.775778 10.041324 10.057897 10.090053
1369933_at 11.088331 11.17583 11.20912 11.19669 11.225346 11.136517 11.226453 11.124346 11.137066 11.272508 11.218394 11.210539
1369934_at 12.140696 11.965646 12.002937 11.879051 11.939443 11.8931875 11.926363 11.966241 12.107133 12.071734 11.962165 12.118571
1369935_at 7.883188 7.666057 7.8127193 7.739035 7.88504 7.822246 7.787918 7.9755125 7.9731674 7.954766 7.7880588 7.9274893
1369936_at 10.969005 11.01648 10.916753 10.825413 11.037618 10.561555 10.894222 10.726956 10.982146 10.663784 10.943944 10.856235
1369937_at 10.995795 11.086084 11.081174 10.873709 11.089355 10.645304 11.005588 10.951347 11.137609 10.883824 11.053994 11.095808
1369938_at 7.102827 7.164036 7.357777 7.2780023 7.3102617 7.30498 7.1218524 7.1142116 7.060026 7.310472 7.268912 7.291541
1369939_at 12.136275 11.988458 11.958296 12.019216 12.034043 12.004498 12.01708 12.052515 12.059088 11.992429 11.980306 11.974208
1369940_at 9.914179 10.310755 10.315474 10.393148 10.22515 10.303255 10.236063 10.211691 10.155621 10.224269 10.209977 10.230303
1369941_at 10.772026 10.601295 10.527441 10.354889 10.473764 10.599793 10.940393 10.624524 10.740371 10.790904 10.710453 10.799775
1369942_at 8.714414 8.478804 8.5447645 8.687396 8.707707 8.635164 8.761138 8.705828 8.696746 8.602312 8.648426 8.589175
1369943_at 9.764256 10.06956 9.831779 9.901562 9.96695 10.039229 9.89743 10.301733 9.770102 10.093406 10.110661 10.616296
1369944_at 8.391293 8.546408 8.728534 8.897063 8.587633 8.774073 8.809447 8.615224 8.780008 8.524461 8.557287 8.716042
1369945_at 4.571833 4.6759167 4.825982 4.930414 4.9446664 4.943791 4.7506914 4.637882 4.680419 4.6981077 4.6506405 4.8934784
1369946_at 5.9775634 6.2681975 6.358811 6.3564286 6.492086 6.2944784 6.430259 6.3539834 6.2892137 6.6398587 6.242121 6.3967896
1369947_at 5.62864 5.650235 5.6585946 5.5595317 5.7533703 5.5669775 5.7179084 5.898057 5.7198553 5.7188296 5.875896 5.8024993
1369948_at 7.8438025 7.5949264 7.733901 7.711835 7.485366 7.7189674 7.6827803 7.669798 7.7547417 7.724121 7.724076 7.6798363
1369949_at 7.367182 7.0894146 7.1747346 7.264531 7.1529474 7.18169 7.178608 7.1956005 7.1673055 7.162267 7.328195 7.173062
1369950_at 9.43798 9.419621 9.411801 9.359205 9.37314 9.356977 9.603736 9.557823 9.5163965 9.521385 9.4772 9.609579
1369951_at 3.9371045 4.0979266 4.153925 4.0414524 4.02123 4.0778193 4.069083 4.240608 4.0744605 4.4452076 4.328881 4.1207905
1369952_at 12.079279 11.938632 12.019661 11.833862 11.824981 11.816211 12.031807 11.752543 11.680043 11.746606 11.808637 11.830582
1369953_a_at 4.599939 4.5282464 4.4108305 4.8633437 4.4577656 4.2952433 4.3239875 4.4234595 4.386289 4.5028005 4.4614086 4.3311405
1369954_at 12.783423 12.874531 12.947334 12.634087 12.867785 12.9155245 12.840571 12.945797 12.796478 12.927926 12.961459 13.111092
1369955_at 6.4746795 6.0288057 6.3439198 6.43951 6.2551017 6.372722 6.4723887 6.2124686 6.5605884 5.8477244 6.376463 6.0775533
1369956_at 9.323128 9.074119 9.24247 9.387044 9.3725195 9.200242 9.290668 9.384882 9.396898 9.445476 9.346058 9.679902
1369957_at 5.79775 5.478289 5.853574 5.4295974 5.5045657 5.635512 5.7800674 5.3235292 5.674422 6.2008333 5.9784093 5.8256483
1369958_at 8.107285 7.8345876 7.9541163 8.282841 8.158094 8.001539 8.073984 8.26618 8.322195 8.139273 8.219994 8.444061
1369959_at 12.261243 12.103289 11.962157 12.182602 11.898116 12.334725 12.199461 12.09577 11.953661 12.021581 12.248873 12.169497
1369960_at 10.136545 9.86011 9.5769 9.78717 9.701081 9.904562 9.76265 9.792651 9.944671 9.724454 9.46298 9.48788
1369961_at 9.225098 8.703495 8.669434 8.867059 8.909765 8.884014 8.820548 8.845498 8.855878 8.975903 9.09654 9.080934
1369962_at 8.221238 8.442417 8.182158 8.308485 8.200871 7.945796 8.3714285 8.429657 8.288729 8.4950485 8.441248 8.381572
1369963_at 5.0233135 5.140025 5.124425 5.05171 5.0224752 5.045166 5.0731363 4.964487 5.197026 5.0784073 5.3247433 5.362094
1369964_at 6.617258 6.561067 6.693302 6.8298354 6.8489285 7.0115004 6.932887 7.212172 7.0300274 6.9419203 6.8609505 7.378256
1369965_at 8.120472 8.135898 7.1908493 7.4083796 7.7213345 7.3062077 8.083771 7.779561 7.856773 7.8230104 7.379317 7.484083
1369966_a_at 12.228683 12.265545 12.1558695 12.113927 12.138185 12.235238 12.363981 12.270414 12.345399 12.2671 12.267844 12.383467
1369967_at 8.567067 8.310148 8.318688 8.482373 8.385279 8.267116 8.161907 8.375518 8.196655 8.143826 8.187511 8.1197195
1369968_at 5.9663005 5.40071 6.164417 6.183395 6.045157 6.3646154 6.404487 6.6194243 6.513607 6.1068068 5.9217796 6.6008773
1369969_at 9.08054 9.145339 8.907803 9.196936 9.28851 9.057621 9.205059 9.10539 9.196142 9.015889 9.187252 9.084384
1369970_at 10.506318 10.343439 10.285826 10.4112215 10.392817 10.621332 10.586238 10.445027 10.733505 10.539327 10.552837 10.478853
1369971_a_at 8.8507805 8.490521 7.7785034 8.362423 8.34132 8.291153 8.501509 8.563327 8.5499115 8.461812 8.398925 8.511652
1369972_at 6.5641217 6.138501 6.258184 6.549692 6.424511 6.314741 6.188506 6.258615 6.4119973 6.50189 6.5071836 6.090562
1369973_at 11.36213 11.256524 10.798156 11.296347 11.147907 10.865937 11.03371 10.947944 10.959697 10.86784 10.924569 10.9724245
1369974_at 7.2086725 7.023606 6.863881 6.731383 6.8834853 6.7598 7.017815 6.893353 7.0653377 6.6178193 6.644396 6.8581667
1369975_at 8.6502695 8.444803 8.395252 8.326307 8.309454 8.372919 8.535304 8.30868 8.551222 8.526108 8.264115 8.538789
1369976_at 10.146724 10.175733 10.000303 9.819816 9.861155 9.911244 10.224697 10.059373 10.177888 10.244409 10.187123 10.151661
1369977_at 4.2328434 4.420484 4.302556 4.3361454 4.3074145 4.231004 4.224344 4.18557 4.2225485 4.093133 4.214123 4.2705164
1369978_at 7.489993 7.492867 7.518309 7.453185 7.5523734 7.4273224 7.463413 7.6309447 7.564864 7.7496433 7.30839 7.639991
1369979_at 8.514463 8.720858 8.670593 8.92676 8.650703 8.801689 8.817987 8.8241005 8.875053 8.912565 8.629452 9.0848255
1369980_s_at 9.40977 9.232701 9.179424 9.131067 9.171634 9.157493 9.273398 9.075642 9.113341 9.138715 9.090908 9.155486
1369981_at 8.4075575 8.267756 8.158001 8.272397 8.47947 8.424227 8.432911 8.428006 8.43589 8.333124 8.434641 8.541006
1369982_at 9.612284 9.344214 9.306319 9.615622 9.303158 9.500948 9.307964 9.417434 9.144145 9.618817 9.302318 9.438581
1369983_at 7.965157 7.544936 7.8999314 7.728588 8.208483 8.225478 8.308256 8.1613 8.726297 7.9147387 7.9301515 8.4977865
1369984_at 9.686207 9.230232 9.221899 9.3088665 9.506747 9.468109 9.525293 9.613705 9.657559 9.881793 9.647585 9.747439
1369985_at 6.0197597 6.256985 6.222066 6.345804 6.1570544 6.3125944 6.626793 6.1166577 6.1220884 6.0570836 6.086234 6.289548
1369986_at 11.555126 11.838906 11.641535 11.742959 11.690681 11.609231 11.679221 11.585782 11.725352 11.726434 11.633948 11.308665
1369987_at 4.8129997 5.04568 5.223151 5.0599566 4.943385 5.0478077 5.1695414 4.9869747 5.0155582 5.025735 5.1319284 4.9991794
1369988_at 6.0128603 6.0987935 6.027878 6.0468955 6.0073643 5.9378567 5.9240007 5.9994674 5.993677 6.111603 6.1447268 5.954202
1369989_at 9.634017 9.849362 9.526088 9.556033 9.703325 9.524154 9.262346 9.479678 9.589472 9.821359 9.208202 9.68762
1369990_at 10.661224 10.616203 10.528139 10.4685955 10.511683 10.519728 10.5582075 10.587699 10.593772 10.630086 10.517032 10.528179
1369991_at 9.866811 9.885405 9.96945 10.055064 9.99235 9.847581 9.970299 10.111432 10.054977 10.167774 9.973111 10.284179
1369992_at 9.031237 9.000797 8.559264 8.830897 8.667322 8.50651 8.610245 8.514505 8.617756 8.512405 8.614399 8.639946
1369993_at 5.9155517 6.2858443 6.0801554 6.2499566 6.3053427 6.336164 6.2503185 6.1706076 6.376837 6.2443957 6.409067 6.4493637
1369994_at 7.570677 7.631076 7.43891 7.3978186 7.5126247 7.5458846 7.5023274 7.665211 7.671088 7.5549316 7.5441027 7.8545575
1369995_at 8.530564 8.462686 8.434353 8.737622 8.64393 8.348166 8.525689 8.304166 8.561019 8.531097 8.375187 8.449957
1369996_at 8.523913 8.3711195 8.157332 8.299202 8.230731 8.483055 8.647933 8.405075 8.699246 8.654964 8.220001 8.500051
1369997_at 8.5034275 8.63046 8.693916 8.500107 8.598195 8.60696 8.759248 8.380337 8.503585 8.62308 8.65459 8.63069
1369998_at 8.936861 8.953682 8.833645 9.037025 9.004989 9.043167 9.075492 8.797769 9.008616 8.855259 8.805835 8.900342
1369999_a_at 3.97757 4.2027116 4.2384706 4.3704295 4.16127 4.306507 4.4363856 4.3388734 4.243583 4.445783 4.4860945 4.3832154
1370000_at 10.062976 9.982922 9.421687 9.815914 9.660418 9.241966 9.648968 9.507707 9.685502 9.689992 9.59976 9.5427
1370001_at 9.558704 9.323746 9.337067 9.350607 9.441612 9.280045 9.3394575 9.26107 9.371791 9.36048 9.2865925 9.485433
1370002_at 8.44118 7.801694 7.8834496 7.9993944 7.980405 7.935437 8.066614 7.8819785 7.882474 7.802925 7.895176 7.9682536
1370003_at 12.027005 11.825047 11.8636265 11.7100315 11.890965 11.739293 12.105606 11.929229 11.690172 11.985448 12.088271 12.015291
1370004_at 9.560407 8.935069 9.6007 9.4980135 9.541029 9.451693 9.169375 9.129945 9.346815 9.169795 9.3021965 9.210001
1370005_at 9.429735 10.060809 9.837707 9.420047 9.822068 9.862493 9.8142395 9.972298 9.926354 9.999718 9.444029 9.383087
1370006_at 11.215433 11.2088995 11.160562 11.15122 11.192034 11.24759 11.242713 11.15512 11.250975 11.187398 11.1272135 11.222332
1370007_at 12.020324 11.528742 11.661725 11.568825 11.6913595 11.663244 11.491757 11.57501 11.445594 11.625979 11.411003 11.695255
1370008_at 5.6771665 5.5715013 5.668908 5.683187 5.5371647 5.5699377 5.4238906 5.5418673 5.716691 5.409684 5.368359 5.645612
1370009_at 14.199607 14.250582 14.229279 14.199651 14.235241 14.1975355 14.230869 14.170125 14.222108 14.155678 14.183696 14.100626
1370010_at 12.306914 11.983948 12.02103 11.993728 12.212561 12.22933 12.114859 12.246366 12.23119 12.12899 12.0595255 12.391588
1370011_at 5.864386 6.0189385 5.842048 6.027747 5.9826527 5.7119684 5.881919 5.9933105 5.959868 6.0055695 6.0624485 6.019694
1370012_at 6.077008 6.3171015 6.7268357 6.7480397 6.493163 6.4607134 6.8129797 6.73567 6.9403515 6.2836537 7.20595 7.0965443
1370013_at 3.610941 3.5255609 3.615875 3.4599469 3.5156064 3.5717773 3.4826975 3.6220582 3.5800164 3.5959377 3.539274 3.5990105
1370014_at 8.5690975 8.012409 8.093451 7.9544864 8.077121 8.03614 7.9665384 8.018545 8.07271 8.0179205 8.062187 7.977648
1370015_at 8.488314 8.142364 8.207794 8.267827 8.194337 8.207242 8.200766 8.169481 8.129906 8.15032 8.3475275 8.16944
1370016_at 4.0564456 3.7856495 3.8769853 3.8651526 3.9508512 3.7494116 3.7724347 3.719088 3.838597 3.7511063 3.8567061 3.8344584
1370017_at 8.211346 8.017226 8.098938 8.110929 7.963532 8.133138 8.10574 7.8922005 8.12634 7.9409733 8.050869 8.048422
1370018_at 4.810907 4.585174 4.569196 4.8257837 4.747611 4.6257515 4.4573865 4.5068192 4.7149525 4.542177 4.566142 4.743968
1370019_at 13.094551 13.099792 12.8495 13.190992 13.174514 12.976323 12.949442 13.107483 13.133717 13.158347 13.045906 13.135908
1370020_at 10.478228 10.175094 10.121688 10.028628 10.205503 9.915211 10.309122 10.283262 9.871089 10.576442 10.313124 10.124226
1370021_at 3.7907896 3.9189858 3.8202124 3.8496933 3.9135942 3.9270368 3.789173 3.6844225 3.7085252 3.764202 3.7796059 3.6089487
1370022_at 4.0406485 4.15431 4.3177714 4.231047 4.1075563 4.319318 4.1774373 4.1081448 4.299693 4.1348495 4.1850204 4.310811
1370023_at 6.5191584 6.501457 6.706305 6.9223304 6.941224 6.93541 6.826984 6.9217005 6.8321133 7.0089884 6.9482613 7.1731076
1370024_at 10.782431 10.544537 11.167711 10.574575 11.410362 11.3241 10.848008 10.867114 10.790815 10.303868 10.367785 9.773181
1370025_at 7.765157 7.7004557 7.6709228 7.551107 7.635544 7.4085846 7.5807357 7.4847918 7.366764 7.594498 7.361015 7.5575004
1370026_at 6.9228845 6.987865 6.736298 7.0899754 6.9093623 7.108864 6.99237 6.8636975 6.685074 6.829517 6.9328365 6.91869
1370027_a_at 14.22408 14.190021 14.249829 14.217822 14.151057 14.263037 14.144861 14.103631 14.148236 14.036651 14.109022 13.925153
1370028_at 4.1436415 4.742633 4.4401884 4.728093 4.673643 4.4894714 4.4466753 4.7347956 4.6158967 4.713077 4.7406588 4.591382
1370029_at 9.787477 9.465279 9.404979 9.566459 9.490011 9.423614 9.579615 9.501616 9.392711 9.500326 9.575655 9.392663
1370030_at 10.130738 10.216207 9.898006 10.647903 10.135511 9.999882 10.150746 9.735264 10.069098 10.0021105 9.675899 9.538929
1370031_at 8.044064 7.931507 7.665295 7.783322 7.632459 7.724327 7.7161765 7.783752 7.9881506 8.125147 7.9374394 8.012455
1370032_at 8.148456 7.4404035 7.615702 8.092275 7.5957685 7.7602663 7.886721 8.590597 8.140339 8.05981 7.981085 8.537057
1370033_at 3.9548545 4.0139914 3.9826188 3.7742443 3.7510638 3.9915357 3.9982233 4.1055117 3.799431 4.0622263 3.9507434 4.0595284
1370034_at 6.042872 4.7943726 5.71995 6.1464143 5.3690963 5.5413465 6.164153 5.440816 5.422075 5.81365 5.25366 5.0273776
1370035_at 8.667235 8.764627 8.849077 9.123228 9.166534 8.776226 8.71761 8.783069 8.893624 8.584471 8.5361185 8.594168
1370036_at 9.946237 9.911528 9.829346 9.833571 9.812935 9.903408 10.002918 9.869964 9.954587 9.839901 9.967812 9.765881
1370037_at 4.2014933 3.8560202 3.910496 4.2042427 3.7591143 4.0924745 3.6750498 3.9726698 3.8982244 3.9206967 3.882168 4.090936
1370038_at 6.415387 6.4278126 6.569895 6.431937 6.4136176 6.593281 6.3856697 6.3740807 6.6148086 6.395384 6.311274 6.4314413
1370039_at 6.7559743 6.7213907 6.6624064 6.550242 6.435087 6.5629373 6.515003 6.613115 6.565437 6.4802327 6.719834 6.580238
1370040_at 6.7739706 7.2076917 7.1743975 7.169449 7.1881895 7.055906 7.147754 6.917831 7.390371 7.094056 6.894906 7.248138
1370041_at 3.342638 3.6553924 3.72221 3.648234 3.5732958 3.622396 3.5952742 3.7464914 3.6078262 3.4535372 3.7559087 3.5928462
1370042_at 4.223922 4.177495 4.079793 4.048893 3.9024491 3.850211 3.981614 3.8859806 3.941338 3.7969923 4.1134768 3.8973951
1370043_at 10.002014 10.44438 10.418211 9.931502 9.991783 10.243555 9.924852 9.662691 9.689405 9.605563 9.48519 9.606799
1370044_at 7.395118 6.664183 6.632149 6.819438 6.865193 6.642543 7.0925527 6.9855294 6.6683445 6.9040775 6.878191 6.89781
1370045_at 8.837059 8.4308405 8.799361 8.738515 8.720595 8.553271 8.785098 8.525235 8.634508 8.509302 8.575366 8.417346
1370046_at 6.0121126 6.2116303 6.3098936 6.261471 6.359196 6.2944083 6.153253 6.22385 6.0898705 6.132959 6.0480714 6.2005653
1370047_at 10.085803 10.001975 9.553226 9.8676405 10.08156 9.975618 9.308988 9.66076 9.648843 9.296115 9.793586 9.655327
1370048_at 4.4555445 4.7330456 4.7947407 4.690089 4.774087 4.639166 4.8054028 4.407849 4.551325 4.6419144 4.8691254 4.52404
1370049_at 6.567419 5.920116 5.7628884 6.0140104 5.7093186 5.647939 6.001646 6.055943 5.9364653 5.913154 5.6507597 5.8369465
1370050_at 8.342169 8.840551 8.821514 8.8318205 8.706009 8.593817 8.560421 8.759966 8.627968 8.535385 8.685336 8.813071
1370051_at 4.699064 4.749588 5.155413 4.9320903 4.843811 4.961247 4.994386 4.8963685 4.7030115 4.987369 4.782844 4.8918095
1370052_at 4.760561 5.033089 5.2772326 5.6019845 5.3473473 5.233741 5.2445264 5.17377 5.2974596 5.4727254 5.2493286 5.1990213
1370053_at 3.7279196 3.8250208 3.7723153 3.829923 3.7829049 3.760906 3.8494415 3.8390121 3.7975414 3.7539582 3.642237 3.7740881
1370054_at 8.167612 7.6983347 7.865757 7.8006444 7.3037453 7.611325 7.4697 7.4468617 7.564036 7.190461 7.2849216 7.2574
1370055_at 6.534225 6.538 6.1006784 6.3988934 6.2941847 6.4387097 6.451362 6.2754164 6.1942844 6.1389666 6.4490137 6.0826707
1370056_at 6.52301 6.3609753 6.894049 7.407667 7.207825 7.6003165 7.2713275 7.4263773 7.6910567 7.1610947 7.022605 7.8977623
1370057_at 10.336753 10.632857 10.253752 10.73374 10.375638 10.28977 10.545446 10.6553135 10.760736 10.656227 10.176158 10.641023
1370058_at 3.4051092 3.4891198 3.8651211 3.4825459 3.7540102 3.4710557 3.653041 3.5983121 3.6917052 3.6433504 3.6315355 3.636984
1370059_at 3.4611492 3.6829827 3.7184327 3.7742531 3.7103944 3.8360803 3.6095614 3.491056 3.5287364 3.550837 3.6505568 3.7793627
1370060_at 9.685793 9.857171 9.769063 9.790233 9.74128 9.637716 9.756023 9.685707 9.769945 9.901037 9.750943 9.816933
1370061_at 5.3560457 5.6773405 5.764729 5.705874 5.6889277 5.907245 5.7523165 5.5999126 5.7611217 5.838597 5.5716386 5.9640813
1370062_at 10.283561 10.380915 10.233172 10.530265 10.360016 10.280512 10.483871 10.520461 10.61858 10.680712 10.410714 10.690785
1370063_at 8.180685 8.263542 8.317909 8.318527 8.253437 8.20673 8.286776 8.171398 7.9974394 7.9760375 8.223627 7.7315483
1370064_at 7.59739 7.7843714 7.5787125 7.952191 7.875751 7.848183 7.849424 7.953989 7.9578757 8.10798 7.8203325 8.043626
1370065_at 13.799623 13.853884 13.835718 13.918635 13.914803 13.894284 13.943222 13.960067 13.942942 14.002749 13.96144 14.0258665
1370066_at 8.67568 8.338556 8.362805 8.250153 8.318371 8.177195 8.260412 8.192186 8.169701 8.489855 8.373872 8.298532
1370067_at 9.235155 8.623719 9.603272 9.065871 9.098285 8.982199 8.964753 9.001887 8.653127 9.246578 9.395203 9.277889
1370068_at 4.1875763 4.5311112 4.7537875 4.5308876 4.572111 4.585723 4.6113553 4.825113 4.44958 4.461723 4.64053 4.690342
1370069_at 4.82248 4.942587 5.3123617 5.130782 4.9586124 5.156579 5.1740026 5.2452135 5.3777285 4.925411 5.4711876 4.9846067
1370070_at 6.865439 6.9082894 7.0546603 6.8946147 6.8954806 6.8910656 7.0585985 6.7823644 6.822302 6.9000773 6.9406247 7.1124663
1370071_at 6.4429708 6.495141 6.181206 6.515949 6.3138022 6.3045316 6.5726347 6.7300153 6.693503 6.964809 6.8495016 6.458016
1370072_at 4.683356 4.739237 4.401961 4.535991 4.7806005 4.4936843 4.565461 4.1886516 4.257432 3.7426682 4.266543 4.263391
1370073_at 11.288934 11.400313 11.199749 11.082954 11.040634 11.095112 11.036203 10.900212 11.163464 11.069777 11.027284 10.862602
1370074_at 5.8101063 6.0664086 5.884904 5.649031 5.7790995 5.6538076 5.82381 5.9599495 6.094157 5.891703 6.0478234 6.059388
1370075_at 9.713696 9.453349 9.616851 9.4326315 9.047959 9.615842 9.109224 9.606293 9.533099 9.640019 9.835462 9.610389
1370076_at 3.4638636 4.015153 3.790674 3.7816195 3.5759583 3.7964768 3.766936 3.9199626 3.8288994 3.750849 3.8539808 3.7340052
1370077_at 5.574215 5.9696913 5.9076376 5.9229574 5.913836 5.6666694 5.805593 5.8935237 5.8092747 5.938458 5.747307 5.6447763
1370078_at 6.262856 6.1174006 6.0963893 6.0827093 6.0639024 6.1164846 5.915113 6.226785 6.204697 6.1672134 5.950926 6.1149483
1370079_at 5.2268143 4.6774225 5.011508 5.0858736 4.9195147 4.944653 5.3282986 4.8724937 5.073428 5.4182796 5.030565 4.766866
1370080_at 8.323006 7.881903 8.438339 8.330348 8.241907 8.279276 9.401463 10.072531 8.747226 9.538987 9.636334 10.355206
1370081_a_at 8.077057 7.7017612 7.438545 7.6189513 7.5329556 7.5547657 7.4748964 7.553605 7.2313313 7.501204 7.5763 7.3644366
1370082_at 6.8316984 6.310026 6.5380573 6.3454733 6.2125497 6.506464 6.726237 6.713488 6.3812957 6.6221356 6.312324 6.7343197
1370083_at 4.619599 4.495017 4.5685678 4.4905925 4.7969365 4.79071 4.701817 4.876808 4.743766 4.3361607 4.823723 5.0763497
1370084_at 5.61088 5.715354 6.3440022 6.5635333 6.080042 5.6872573 6.072059 6.456673 5.9711943 6.8727307 6.3284073 5.6493387
1370085_at 7.11479 6.9119086 6.9301972 6.8082085 7.0158515 6.8193774 6.8749447 6.682593 6.628799 6.6443477 6.7425785 6.6613646
1370086_at 13.88805 13.969277 13.96927 13.996938 14.006179 13.970631 14.029607 14.143033 14.008025 14.096377 14.043861 14.173351
1370087_at 10.26553 10.201338 10.083768 10.217714 10.113285 10.0913 10.009387 10.160932 10.2459135 10.271086 10.090262 10.209992
1370088_at 7.3886056 6.9072366 7.066296 7.191679 7.106048 7.059471 7.406235 7.127941 7.1318345 7.0600824 6.8180637 6.8376613
1370089_at 4.000456 3.8434992 4.074526 3.7694995 3.868088 3.8051746 3.8521125 3.8903673 3.8088987 3.865876 3.7680233 3.8339386
1370090_at 4.764592 5.337952 5.274006 5.595304 5.48514 5.894778 5.8402247 5.8044105 5.6016946 5.7083507 5.7110987 5.7559657
1370091_at 4.7642226 4.982426 5.0850964 4.918448 5.130714 5.188143 5.1328692 5.197953 5.0864787 4.994832 5.2931 5.2107053
1370092_at 4.37714 4.611091 4.4918385 4.484672 4.508481 4.5554924 4.367015 4.6058483 4.6189246 4.557064 4.59959 4.606138
1370093_at 3.80459 3.86087 4.091444 4.1127253 4.0201597 3.9125586 3.6396406 3.8949158 4.0357933 4.0212507 3.9585223 4.0335836
1370094_at 4.1602917 3.9989827 4.318101 4.277707 4.26987 4.2841463 4.0994825 4.4074802 4.329376 4.402568 4.1007767 4.4160986
1370095_at 5.8137145 6.2498546 6.1263585 6.079211 6.197151 6.247063 6.244329 6.0425215 6.190004 6.127029 5.981873 5.9138823
1370096_at 4.9506793 4.5804467 4.9947815 4.9520774 5.027792 5.272251 5.3803267 4.7352676 5.333725 5.0052533 4.843031 4.9974375
1370097_a_at 4.2518544 4.1849546 4.041328 4.1418343 4.150488 4.19329 4.4079156 4.3917985 4.0155106 4.450337 4.132079 4.2862277
1370098_at 10.3848505 10.559054 10.678412 10.740273 10.547866 10.536191 10.158817 10.45213 10.456849 10.462113 10.327566 10.297155
1370099_at 7.251945 7.2873206 7.3661737 6.9835596 7.181697 7.377297 7.2369847 7.1464396 6.999734 7.0289583 7.2207756 7.2007813
1370100_at 6.945759 6.297277 6.262946 6.3594966 6.507494 6.6675024 6.6423435 6.544261 6.50756 6.5630493 6.252143 6.6035676
1370101_at 3.8301365 3.5538936 3.6558573 3.5348904 3.633165 3.7370565 3.4696038 3.2993197 3.518695 3.3846045 3.3545914 3.5797338
1370102_at 6.716237 6.870493 6.74762 6.8625956 7.0177836 6.837908 6.741705 6.852145 6.920369 6.852594 6.9969926 6.828417
1370103_at 5.0184164 4.6276245 4.888155 4.9062724 4.734915 4.7000594 5.0226426 4.9595394 4.810251 4.786255 5.0448446 4.728385
1370104_at 4.602272 4.7330694 4.8382626 4.761635 4.517091 4.653633 4.7403307 4.65915 4.5171037 4.499221 4.7921896 4.6933193
1370105_at 5.0901318 5.130534 5.232925 5.1895905 5.1711264 5.14631 5.4624276 5.3575 5.239208 5.4090614 5.5570474 5.203906
1370106_at 4.1287127 3.8276649 3.8573477 3.793146 3.8106198 4.057583 3.747872 3.8293598 3.6919994 4.0953655 3.9018822 3.985055
1370107_at 5.358962 5.4830885 5.5505934 5.461043 5.3583426 5.524804 5.403206 5.509919 5.443015 5.3660975 5.403072 5.4586835
1370108_a_at 8.160276 8.257128 7.6683145 7.982529 8.211859 7.891241 8.070702 8.555838 8.190534 8.226603 7.7885118 8.09952
1370109_s_at 13.024052 13.129944 13.048818 13.060002 13.157519 13.081817 13.14061 13.033567 13.019629 13.079498 13.111135 13.185744
1370110_at 4.8850045 4.2998486 4.6789374 4.5234556 4.7595034 4.3507795 4.7278147 4.5365443 4.461312 4.488256 4.318279 4.359032
1370111_at 8.212828 8.868059 7.3319054 6.7321906 7.662877 7.734183 7.248252 7.1353297 7.2502446 6.1391864 6.8634424 6.3656178
1370112_at 9.437872 9.116254 9.143453 9.186361 9.295554 9.244092 9.370457 9.373745 9.222022 9.3743515 9.207233 9.397006
1370113_at 6.7559743 6.297014 5.888407 6.202643 6.079446 6.067504 6.1309075 6.188814 6.318369 6.0992346 6.3081207 6.313598
1370114_a_at 7.1390004 7.7800303 6.226894 8.21261 7.2671976 7.991602 7.983582 7.944796 6.3316374 6.4124136 6.2743053 6.2938056
1370115_at 4.3746457 4.854493 4.7990375 4.7384143 4.73108 4.7493796 4.3619537 4.6085315 4.6466327 4.697236 4.590358 4.327739
1370116_at 4.0218086 4.0467844 4.044136 3.9859567 4.0034647 4.0108967 3.8137336 3.9086869 3.9223468 4.161278 3.9922411 4.023555
1370117_at 3.4834447 3.7207859 3.6427376 3.7124674 3.6684813 3.73248 3.8733313 3.5815022 3.6016762 3.7504368 3.7708964 3.8729165
1370118_at 6.4034967 6.443222 6.2013254 6.264356 6.135102 6.382128 6.178 6.392678 6.406835 6.3520975 6.2606835 6.322023
1370119_at 7.9442124 7.770575 8.164852 8.169718 8.0842705 8.119291 8.266999 8.400503 8.390907 8.5569315 8.316122 8.675613
1370120_at 4.724745 3.9641309 4.106002 4.1219854 4.160985 4.0637627 3.8439963 3.954598 4.1272945 3.8316457 4.2023764 3.983925
1370121_at 7.495693 7.371049 7.426338 7.42809 7.488144 7.5022597 7.465633 7.416194 7.2752438 7.3430057 7.4003844 7.2097797
1370122_at 4.488361 3.8987725 4.0826674 4.1885448 4.2216024 4.2700386 4.1163073 4.189926 4.039706 4.17065 4.017185 4.337556
1370123_a_at 6.4285455 6.577874 6.61788 6.726202 6.8683853 6.71599 6.835282 6.745778 6.583554 6.701248 6.6727066 6.723342
1370124_at 6.422808 6.823877 6.898398 6.8459635 6.6378326 7.0042925 6.730703 6.9151206 6.8349395 6.8817115 6.784933 6.704088
1370125_at 4.2678037 4.6319814 4.7000647 4.8181314 4.6176033 4.6818256 4.881459 4.585718 4.7538347 4.608841 4.782872 4.57714
1370126_at 3.5121715 3.6219206 3.6370401 3.9418726 3.5537696 3.7149055 3.4611237 3.741327 3.599036 3.582162 3.7940748 3.5498323
1370127_at 6.1205573 5.794469 5.933402 5.9519715 6.223316 5.876533 6.198783 6.188167 5.959868 6.027788 6.177191 6.112272
1370128_at 6.8923807 6.7744737 6.815898 6.7471957 6.591658 6.7638464 6.5957227 6.5355883 6.6118584 6.672198 6.5590105 6.761855
1370129_at 6.971706 6.8718653 7.026435 6.779139 6.9777617 6.879922 6.857771 6.876057 6.679472 6.5426216 6.694424 6.4838924
1370130_at 10.123179 9.6957245 8.960451 8.951866 8.832679 8.952708 9.0095 8.924398 9.159838 8.990183 9.05867 8.891117
1370131_at 5.08055 4.7466803 4.7000647 5.139471 5.246073 5.183285 5.1202664 4.9869747 4.922716 5.167372 5.0824847 5.1681914
1370132_at 4.001672 4.020152 4.1790423 4.1534967 3.9865324 4.0454197 4.239667 4.1974325 4.0125113 4.1967087 4.1067257 4.103678
1370133_at 6.048985 5.850831 6.410884 5.9661393 5.962053 5.9471126 6.0927253 6.108493 6.1445427 6.2349515 5.7859564 6.1495986
1370134_at 10.138112 10.084569 9.899828 9.82585 9.849842 9.835481 9.636582 9.669488 9.614871 9.703236 9.501013 9.6260395
1370135_at 6.204483 6.6832123 6.408329 6.530691 5.9366527 6.184878 6.5950456 6.896065 5.9698844 7.0655975 6.9293985 6.9639034
1370136_at 6.247305 6.230713 6.4983897 6.231902 6.5104446 6.453568 6.372797 6.4587116 6.518937 6.6387014 6.7217546 6.8265915
1370137_at 4.96961 5.0992 5.000341 4.5996966 4.9586425 4.9947605 4.965427 4.884338 4.9889946 5.026695 4.950998 4.979504
1370138_at 4.7488513 4.745137 4.7251787 4.6208105 4.4767094 4.671912 4.6356144 4.6714535 4.69806 4.7463503 4.4205713 4.6661015
1370139_a_at 3.5903504 3.9510758 3.8912241 3.807165 3.6757524 3.7230253 3.6803591 3.7773492 3.6331685 3.8813713 3.7889614 3.619171
1370140_a_at 4.5843916 4.785801 4.664288 4.570072 4.6866927 4.98136 4.7165794 4.7231917 4.9322495 4.6693506 4.7343473 4.830454
1370141_at 8.990296 8.6957035 8.470945 8.713287 8.7085285 8.477685 8.93098 9.102184 8.624431 8.944235 8.837185 8.944284
1370142_at 5.770253 5.6118574 5.899201 5.7082167 5.4292336 5.3496037 5.6311316 5.651561 5.5269885 5.591676 5.8061323 5.728916
1370143_at 5.6933894 5.1990023 5.3077073 5.278478 5.563766 5.3443027 5.3454638 5.1819425 5.083166 5.165363 5.175444 5.4030986
1370144_at 8.165645 7.7768083 8.015488 7.545884 7.8052697 7.85873 7.8980193 7.723567 7.7648153 7.734616 7.868908 7.4284225
1370145_at 4.274249 4.2902718 4.4093504 4.224077 4.3934784 4.4995136 4.3619537 4.3579674 4.2746296 4.323757 4.336504 4.509863
1370146_at 3.5388772 3.2592435 3.4299328 3.3894763 3.439109 3.4962194 3.4173324 3.4678574 3.4314246 3.4711149 3.3480682 3.3470597
1370147_at 7.4461765 7.324599 6.794995 7.309843 7.4391956 7.170325 8.082299 7.340645 7.5541596 7.8978515 7.61502 7.959219
1370148_at 14.233337 14.222108 14.233616 14.258098 14.277167 14.152972 14.351994 14.393729 14.339926 14.405448 14.439947 14.372401
1370149_at 11.23579 11.011293 10.86361 10.994896 10.975836 10.820253 11.030923 11.190772 11.168493 11.222869 10.928743 11.133185
1370150_a_at 13.241794 13.056905 12.856988 12.745249 12.911762 12.417943 13.127895 13.213279 13.071089 13.314521 13.548635 13.557665
1370151_at 12.892572 12.954628 13.021951 12.888499 13.062498 13.093842 12.87422 12.630183 12.770223 12.499318 12.697762 12.644238
1370152_at 4.8928537 4.7913218 4.468821 4.617257 4.734908 4.54757 4.5405617 4.6678696 4.6972923 4.5694957 4.6758823 4.491576
1370153_at 5.8053727 6.499915 5.606906 5.597597 5.9852934 6.1879063 5.7591476 5.9424076 6.0471787 6.091368 5.8370132 6.1572995
1370154_at 10.153663 10.370324 10.626799 10.712193 10.445588 10.496008 10.252554 10.216093 10.324304 10.6921215 10.608402 10.618023
1370155_at 8.18581 7.094044 7.2891054 7.376695 7.462811 7.4791017 7.4215293 7.079807 7.2253013 7.0811367 7.1335144 6.8138366
1370156_at 6.8600297 6.788441 6.3285384 8.4634285 7.2215905 6.8550897 7.0379357 7.794955 7.623852 7.6827197 7.2476845 7.0147333
1370157_at 3.719957 3.94303 4.1384673 4.0085583 3.7843997 3.8876657 3.8200116 3.9229925 3.7755866 3.965551 3.7514231 4.0607686
1370158_at 6.185094 6.3664117 6.337463 6.8034177 6.4389877 6.412117 6.444234 6.1366615 6.3662734 6.2983313 6.4548826 6.307784
1370159_at 7.068677 6.897841 7.0373263 7.1560516 7.15282 7.19022 7.0241814 7.105922 7.257303 7.0608845 7.016497 7.2860456
1370160_at 8.994428 8.704197 8.424566 8.728763 8.68334 8.641036 8.672914 8.44599 8.529312 8.589949 8.671636 8.632178
1370161_at 9.586998 9.1581135 9.261414 9.533627 9.306341 9.567099 9.589537 9.441097 9.467083 9.463939 9.662544 9.187679
1370162_at 7.389555 7.0338597 7.019304 7.0855265 7.3759074 7.140237 7.378305 7.2405124 7.33005 7.301353 7.274234 7.195058
1370163_at 9.366752 9.381452 9.069088 9.058479 9.318896 8.851275 9.132187 9.174547 9.045086 9.093793 9.221468 9.04326
1370164_at 11.077456 10.840099 11.016594 10.779029 10.883342 10.886573 10.809739 10.959824 10.659881 10.912388 10.989084 10.859873
1370165_at 3.792276 3.959998 3.9069448 3.854229 3.90523 3.8659718 3.8267145 3.7828481 3.8655133 3.8331373 3.9088728 3.90867
1370166_at 12.024995 12.05135 11.907661 11.953877 12.080252 12.003463 11.956218 12.020488 12.007919 11.919277 11.842431 11.797396
1370167_at 12.589476 12.430524 12.290433 12.25713 12.314743 12.31007 12.240674 12.245329 12.269863 12.277751 12.246967 12.189062
1370168_at 9.597604 9.633566 9.537461 9.137589 9.048277 9.446279 9.361921 9.667488 9.640077 9.736435 9.269412 9.63702
1370169_at 9.150983 8.744429 8.975062 9.074913 9.171022 9.230181 9.281885 9.170537 9.338237 9.290647 9.180399 9.276082
1370170_at 10.766981 10.396832 10.238151 10.219716 10.341494 10.247585 10.404184 10.271202 10.301824 10.131202 10.350761 10.2327585
1370171_at 8.359215 8.802113 8.6538315 8.612385 8.812885 8.6610565 8.663424 8.696313 8.687074 8.539686 8.708297 8.502249
1370172_at 11.040714 10.745629 10.719792 10.666862 10.694987 10.571463 10.646551 10.68222 10.682527 10.760822 10.741302 10.962902
1370173_at 7.9467444 8.247261 7.6860256 7.9051514 8.01102 7.933178 7.7437086 7.879907 7.785656 7.867895 7.821268 8.04749
1370174_at 6.370307 6.379709 5.9345646 6.385169 6.421154 6.1615634 5.9906735 6.1526217 6.2360964 6.063532 5.9935374 5.881299
1370175_a_at 8.478661 7.8912616 8.076 7.78469 8.131571 8.130543 8.11422 7.9999156 8.164563 8.152893 8.109597 8.190102
1370176_at 6.7350254 7.011544 6.9367986 7.0388427 7.240631 7.0672193 7.9471765 6.823989 6.965491 7.2387004 7.5255537 6.852095
1370177_at 4.987651 5.337532 5.168705 5.3094797 5.403406 5.315506 5.1161394 5.280734 5.3574734 5.40954 5.1881742 5.521328
1370178_at 4.4587946 4.585827 4.588914 4.6375065 4.689467 4.6625285 4.677084 4.559395 4.505584 4.620543 4.7547503 4.3413706
1370179_at 10.06829 10.086807 10.092411 10.105204 10.082293 10.111036 10.03139 10.093901 10.297316 10.177667 10.091911 10.143001
1370180_at 11.38328 11.196134 11.2422 11.324208 11.379079 11.212905 11.016494 11.074279 11.103735 11.142589 11.298675 11.204436
1370181_at 7.370616 6.613699 6.8205957 6.9264708 7.041996 6.878343 6.9968905 6.8387094 6.973205 7.04195 6.7872787 6.576538
1370182_at 4.9459076 5.109638 5.4705544 5.0600004 5.0380154 5.13808 5.1378746 4.944789 5.239477 5.0313845 5.230191 5.2430935
1370183_at 7.69562 7.2921543 7.320125 6.984527 7.261386 7.2961464 7.4755316 7.0590243 7.199674 7.320897 7.295429 7.1084385
1370184_at 10.545396 9.707198 9.832702 10.023792 9.978238 9.924445 10.180136 10.293427 10.170165 10.310025 10.29552 10.396823
1370185_at 4.9425025 4.817169 4.8964443 5.042798 5.0255876 4.711391 4.933573 4.867332 4.9372816 4.7240667 4.845641 4.770951
1370186_at 10.217949 10.332115 9.928841 10.51068 10.253137 10.398485 10.50823 10.673047 10.8916855 10.474349 10.376302 10.636381
1370187_at 10.741701 10.893766 10.760831 10.709618 10.443143 10.730313 10.74269 10.57838 10.671925 10.596399 10.357519 10.616122
1370188_at 10.387514 10.203605 10.583028 10.069426 10.173495 10.032308 10.101879 10.059373 9.95882 10.013624 10.049668 9.573599
1370189_at 10.273927 9.816429 10.309895 9.855892 9.858351 10.018835 9.933613 10.048971 9.914325 9.9816 9.950835 9.771662
1370190_at 11.803803 11.714388 11.699292 11.786558 11.692602 11.762862 11.643473 11.78182 11.742214 11.44786 11.657817 11.557423
1370191_at 8.046509 8.323685 8.059456 8.162731 8.16228 8.033121 8.131209 8.053438 8.009216 8.236959 7.9971986 8.156028
1370192_at 8.092966 7.9250917 8.200892 8.107434 8.0955105 8.162067 7.991976 8.012799 8.085608 8.134982 8.132924 7.9933105
1370193_at 11.486685 11.147282 11.11768 10.907986 11.289431 10.894826 10.534266 10.731813 10.596186 10.519375 10.333025 10.528679
1370194_at 7.633596 7.7012935 8.0462265 7.8205314 8.080031 7.9237943 7.8878465 7.8314342 7.871219 8.184192 7.948379 7.904218
1370195_at 8.036536 7.962885 7.2909174 7.9732437 7.6115413 7.8723283 7.989265 7.597299 7.898692 7.754909 7.6602206 7.883251
1370196_at 6.7712116 6.646371 6.37602 6.660186 6.586235 6.3645897 6.660831 6.6480904 6.7916284 6.77076 6.828684 7.0144315
1370197_a_at 6.7061276 6.2827053 6.3530197 6.3581877 5.9816275 6.1459966 6.7201896 6.4985995 6.613863 6.877885 7.1133127 7.2989554
1370198_at 3.1912286 3.2085376 3.361829 3.367935 3.4536467 3.313685 3.3890004 3.3176916 3.2737613 3.3653936 3.4606993 3.4403472
1370199_at 10.153515 10.193576 10.228664 10.000871 10.126898 10.110936 10.119271 9.989578 10.001819 10.071162 10.17726 9.969598
1370200_at 11.544606 11.65364 11.660033 11.767297 11.842611 11.745952 11.68698 11.364006 11.495075 11.350227 11.588937 11.538827
1370201_at 3.9548545 3.8183057 3.8144526 3.912363 3.7975755 4.202634 3.9535034 3.9303987 3.9540892 3.8878667 3.688347 3.7002902
1370202_at 9.378856 10.442471 10.139859 9.123485 9.603636 10.602861 10.056324 10.578948 10.4693 10.010923 10.252683 10.438178
1370203_at 8.1686945 7.7853603 7.530861 7.612499 7.774204 7.877774 8.083622 7.91278 8.15468 8.0017395 8.053524 8.077805
1370204_at 8.919022 9.23033 9.220779 8.932903 8.894813 8.888676 9.073559 9.004409 9.141703 9.103668 8.974132 8.995795
1370205_at 3.8901434 3.9941876 4.018433 3.9509013 3.809859 3.7663918 3.6715143 3.877457 3.8738575 3.9043686 3.7726371 3.8528402
1370206_at 4.283442 4.7375126 4.4832845 4.422645 4.560634 4.433299 4.5650415 4.65649 4.446705 4.5559206 4.6940327 4.316834
1370207_at 11.467553 11.28846 11.395969 11.304027 11.348069 11.391409 11.486082 11.50094 11.48363 11.445593 11.462165 11.501901
1370208_at 8.176516 7.8406434 7.830648 7.830569 7.980701 8.020439 8.168768 8.208562 8.029717 8.274518 8.098732 8.174708
1370209_at 9.924911 9.666329 9.689994 10.096738 10.59733 9.825908 9.266491 9.798517 9.793758 9.111639 9.097791 9.524489
1370210_at 5.3649216 5.5117207 5.6706448 5.459273 5.372446 5.6051693 5.560818 5.580521 5.4534583 5.3467126 5.334876 5.6257153
1370211_at 6.263974 6.2285414 6.20543 6.466282 6.188753 6.326426 6.3284483 6.462336 6.557982 6.434783 6.500998 6.6711993
1370212_at 5.3209653 5.06237 5.3325644 5.199598 5.0673866 5.081922 5.226419 5.339807 5.5069003 5.456059 5.1586146 5.1607957
1370213_at 12.077888 11.862801 12.0326395 11.947288 11.942677 11.912323 11.969302 11.854455 11.839531 11.885393 11.871844 11.790156
1370214_at 4.741403 4.9134197 4.8641477 4.8231316 4.840745 4.8498325 4.6985655 4.757885 4.629173 4.873105 4.871134 4.7572656
1370215_at 10.043852 9.689435 10.192257 10.19107 10.188063 10.200628 10.503786 10.665046 10.673932 10.619913 10.547383 11.057935
1370216_at 4.288606 4.4613476 4.4796977 4.361117 4.2759776 4.594376 4.515456 4.4432693 4.3163185 4.522486 4.5813394 4.4673767
1370217_at 5.370914 5.515183 5.3990736 5.7221746 5.579283 5.8092856 5.6667395 5.6821156 5.495787 5.49126 5.669928 5.8655486
1370218_at 6.358973 5.912198 6.1247616 6.5501947 6.579208 6.1568537 6.4748945 6.5445232 6.6582217 6.5944877 6.57006 6.605168
1370219_at 8.175535 8.013668 8.436459 8.47872 8.32198 8.33449 8.59449 8.678931 8.739376 9.06621 8.665426 9.147675
1370220_at 10.357877 10.683155 10.061216 9.286695 8.968957 10.156704 10.041774 10.142058 10.4818535 9.291264 9.956944 10.19486
1370221_at 4.795735 4.83339 5.0305777 4.859735 4.537395 4.4171557 4.572008 4.6702785 4.9300694 4.787819 5.0461583 4.836059
1370222_at 5.0552545 5.1695437 5.235856 5.0697174 4.8650713 4.7787113 4.9686723 4.8627744 5.2499537 5.0355945 5.09045 5.014952
1370223_at 7.686552 7.749767 7.65929 7.5760193 7.483939 7.65759 7.8196335 7.7271147 7.823498 7.81104 7.7923985 7.843872
1370224_at 10.202778 9.941949 10.044221 10.270598 10.382059 10.128947 10.754624 11.198829 10.634497 10.507882 11.030566 11.182598
1370225_at 4.7447157 5.046223 5.002901 5.092936 4.9934325 5.0100985 5.131657 4.9046006 4.931857 4.9688644 4.8748374 4.8739467
1370226_at 9.753098 9.867088 10.032973 9.960342 10.018114 10.201531 10.116835 10.058424 10.309874 10.227655 10.001041 10.302282
1370227_at 3.1220615 3.2275436 3.4129457 3.2077239 3.1768837 3.296889 3.3395464 3.312121 3.3906336 3.328571 3.2105796 3.2649837
1370228_at 14.414459 14.498309 14.449565 14.45748 14.452728 14.434042 14.482266 14.406117 14.4200735 14.440093 14.443015 14.449013
1370229_at 5.282063 5.2823296 5.4706483 5.593033 5.101667 5.3245173 5.2229114 5.5445566 5.161058 5.142583 5.4265785 5.2143946
1370230_at 11.309416 11.037448 11.187267 11.017517 11.182597 11.153092 11.204939 11.288419 11.335422 11.17312 11.195729 11.265137
1370231_at 7.297061 6.9943266 7.317636 7.096627 7.268041 7.2888393 7.0503936 6.9330354 6.976704 6.929882 7.366704 7.125139
1370232_at 9.908592 10.554022 10.39752 10.55525 10.808268 10.05815 10.31177 10.048214 10.411313 10.511324 10.227641 9.7834635
1370233_at 5.2189503 5.1180887 5.0197306 5.0004215 5.0085344 5.069618 5.111483 4.9282827 4.927272 4.958282 5.143263 4.989133
1370234_at 13.033599 12.765565 12.906859 12.693549 12.954788 12.74593 12.845383 12.934717 12.814127 12.803492 12.998012 12.901071
1370235_at 13.035361 12.748736 13.065296 12.9362335 13.021185 13.170663 13.001496 13.17798 13.123028 13.155993 13.15357 13.2014065
1370236_at 8.783334 8.470083 8.617819 8.627115 8.95534 8.879122 8.684579 8.798652 8.747093 8.787501 8.669954 8.442895
1370237_at 12.013137 12.100478 12.068442 11.978811 12.001728 12.025153 11.814475 11.865129 11.80836 11.650223 11.785442 11.54702
1370238_at 11.7906685 11.678156 11.9010725 11.76111 11.792034 11.756713 11.856676 11.841222 11.828471 11.882987 11.804794 11.852677
1370239_at 13.579433 12.998063 13.729725 13.907772 13.232629 13.72214 13.915708 13.611584 13.757622 13.941092 13.722437 13.33693
1370240_x_at 13.713576 12.949693 13.755002 13.876373 13.201619 13.700595 13.926595 13.600595 13.749066 13.933876 13.734867 13.303858
1370241_at 13.871529 14.077702 14.096669 13.892901 13.927128 14.128632 14.011077 14.073735 14.003819 13.96533 14.05606 14.067034
1370242_at 12.699068 12.663458 12.510626 12.565097 12.595742 12.623913 12.725999 12.614985 12.672815 12.678389 12.665658 12.743098
1370243_a_at 10.995248 10.552151 10.526016 10.3473425 10.458325 10.353403 9.826378 10.5091915 10.312626 10.143468 9.896504 10.479017
1370244_at 12.205592 12.2884655 12.149512 12.302989 12.260289 12.378951 12.190608 12.256998 12.180067 12.330565 12.284531 12.561191
1370245_at 10.598053 10.398371 10.395229 10.527909 10.391015 10.727933 10.50254 10.603535 10.33422 10.545706 10.609966 10.668528
1370246_at 11.797933 11.702687 11.792214 11.803973 11.723155 11.856324 11.824744 11.860038 11.878964 11.764206 11.61958 11.870588
1370247_a_at 6.272633 6.159875 6.326321 6.5266967 6.154105 6.42124 6.1430526 6.269962 6.1962996 6.4052415 6.5590105 6.129905
1370248_at 6.358451 6.414468 6.3038316 6.163783 6.027504 6.068829 6.383567 6.1877103 6.2297053 6.3248544 6.029093 5.846922
1370249_at 7.061629 6.6517763 7.024009 7.3865337 7.3173394 7.7059035 7.368923 7.1811323 7.395427 7.0866323 7.3684134 7.6767244
1370250_at 9.235099 9.017523 9.355772 8.9227705 8.978318 9.348125 9.209644 9.386865 9.267652 9.39331 9.423856 9.244267
1370251_at 5.9483366 6.366272 6.2889075 6.439386 6.2038794 6.0790534 6.238183 6.392678 6.108943 5.9782176 6.0343475 6.4787307
1370252_at 8.461908 8.499828 8.43964 8.584286 7.935464 8.127675 8.667162 8.284922 8.262363 8.126773 8.15716 8.3874855
1370253_at 11.819079 11.568291 11.632791 11.538736 11.498582 11.681092 11.7218075 11.77309 11.771179 11.701709 11.79784 11.853931
1370254_at 3.625452 3.7991061 3.9723556 3.9752793 3.913318 3.7474651 3.766936 3.6587844 3.770125 3.7149105 3.9873836 3.5478456
1370255_at 5.0722837 4.637602 4.6063843 4.5359907 4.633334 4.730983 4.6004133 4.735285 4.720498 4.6311398 4.5549507 4.611779
1370256_at 8.814237 8.140365 7.772579 7.6041436 9.419172 7.8242083 8.721886 7.9371886 7.6274533 7.8139634 8.473539 7.782138
1370257_at 4.56274 4.2902718 4.3451777 4.3976507 4.53395 4.3206673 4.103503 4.388732 4.211939 4.286216 4.289365 4.277971
1370258_at 5.2411876 5.4217305 5.4556994 5.3483696 5.3039665 5.183301 5.3779726 5.3822823 5.0286393 5.0482492 5.228222 5.5130143
1370259_a_at 7.388139 6.8725166 7.566327 7.353922 7.2861495 7.4607477 7.512606 7.2907643 7.212181 7.6680775 7.3416395 7.535203
1370260_at 6.6889706 6.8037887 6.763448 6.8342404 7.1373076 6.9079537 6.7867084 6.710159 6.7874227 6.747163 6.619708 6.7475696
1370261_at 8.229233 8.071699 8.228601 7.947207 8.268219 8.145287 8.005507 7.904674 7.9898477 7.960599 7.9746437 8.189863
1370262_at 9.133795 9.477327 9.464103 9.39287 9.342381 9.431023 9.172386 9.106882 9.2444935 9.084259 9.002237 9.146633
1370263_at 5.8759546 5.9078655 5.94462 5.9046845 5.837487 5.7337847 5.8127265 6.002457 5.8358183 5.876848 5.943785 5.784623
1370264_at 7.4323974 7.129529 7.015356 7.318174 7.5457063 7.2179456 6.905313 6.948914 7.1072235 6.6296806 7.0944657 7.100246
1370265_at 6.1304197 5.6858544 6.012721 6.015123 5.834833 6.0730968 6.257932 6.0795283 6.2207017 6.2473497 6.0668607 6.4260354
1370266_at 6.874227 7.1615324 6.793953 6.795019 6.7591877 6.8419046 6.8458548 6.6666827 6.67281 6.7747965 6.6662374 6.517818
1370267_at 6.156801 6.1775465 6.1883373 6.3850126 6.6114774 6.4747314 6.3290033 6.372546 6.4571033 6.5004377 6.119076 6.4813194
1370268_at 4.4718924 4.2822366 4.3825793 4.2749977 4.5972433 4.4891133 4.4033246 4.182719 4.273424 4.2853107 4.558158 4.303789
1370269_at 5.2970805 5.085975 5.2232137 5.3685946 4.9810796 4.9979777 5.245077 5.3377934 4.956107 5.3223267 5.396464 5.269931
1370270_at 3.9008944 4.13608 4.2477303 4.017286 4.2746034 4.1748934 4.1990514 3.9832084 3.9062657 4.0235577 3.8074596 4.075897
1370271_a_at 7.418764 7.2187653 7.3677025 7.24538 7.059761 7.2834597 7.336648 7.407881 7.32875 7.2237916 7.3102813 7.3508744
1370272_x_at 6.246609 6.0272164 6.0242214 6.114416 6.0961337 6.299848 6.1339965 6.0408883 6.002354 6.015222 6.0951757 6.257903
1370273_at 3.6106756 3.5940871 3.5009284 3.6876936 3.558791 3.2560484 3.3826408 3.4995022 3.6141624 3.509828 3.4833984 3.6183822
1370274_at 12.711788 13.000894 13.0320635 12.931314 12.877878 12.919591 12.904153 12.916362 12.869924 12.904877 12.913217 12.910047
1370275_at 12.876309 12.864385 12.984456 12.837736 12.83307 12.8003435 12.865765 12.780379 12.673669 12.793745 12.83223 12.723301
1370276_at 11.915641 11.681243 11.714883 11.753523 11.708306 11.678204 11.683399 11.812518 11.81508 11.94748 11.881445 11.897296
1370277_at 11.796727 11.818321 11.872734 11.81525 11.876473 11.809765 11.929463 11.918966 11.80994 11.927056 12.037125 11.945584
1370278_at 11.446371 11.262217 11.316596 11.300111 11.262415 11.263114 11.124116 11.319898 11.219 11.243242 11.305561 11.347781
1370279_at 5.812886 5.5484805 5.9634824 5.7219706 5.545964 5.638307 5.500213 5.615997 5.660525 5.556395 5.683357 5.8084397
1370280_at 10.631409 10.395818 10.279941 10.548291 10.392785 10.492796 10.497262 10.446747 10.435854 10.47838 10.365244 10.435062
1370281_at 10.802912 10.274885 11.541555 10.940131 10.604322 11.06844 10.887351 11.086678 11.393726 10.338513 10.40811 10.4923935
1370282_at 7.1306214 5.8341675 6.657663 6.114497 6.6307964 6.477184 6.9747515 7.256497 6.8098826 7.128753 6.9113746 7.1641126
1370283_at 12.433846 12.607969 12.58622 12.349104 12.46974 12.439876 12.274694 12.352394 12.249846 12.311097 12.250933 12.285811
1370284_at 11.902185 12.029076 12.014869 11.927371 11.9840555 11.992706 11.938329 12.043856 12.052903 12.010853 12.002253 12.037613
1370285_at 6.530321 6.1925135 6.327412 6.4036193 6.363383 6.353485 6.550002 6.6668034 6.340208 6.426857 6.582912 6.283251
1370286_at 9.593682 8.755704 8.57619 9.549608 9.7183695 8.89654 8.585205 8.874695 8.807549 9.14949 8.804819 9.06624
1370287_a_at 9.157989 9.398004 8.649757 9.293762 9.037291 9.096485 9.372673 9.376225 9.197969 9.588234 9.418308 9.620241
1370288_a_at 8.339685 8.314949 7.8440585 8.283888 8.020573 8.075275 8.30538 8.299184 8.331718 8.48089 8.374964 8.466074
1370289_x_at 3.8066125 3.8006666 3.6530256 3.647139 3.518542 3.6925802 3.6557548 3.798372 3.7344704 3.7541885 3.702251 3.6558356
1370290_at 9.162735 8.29776 8.293534 8.3269205 8.534795 8.717432 8.7279005 8.600489 8.560278 8.610858 8.403765 8.663107
1370291_at 5.60356 5.6698694 5.657556 5.4666133 5.3749256 5.7741485 5.6109858 5.4501915 5.4840956 5.586639 5.5066066 5.7331295
1370292_a_at 4.0592227 3.8674917 3.922263 4.122654 3.9385138 4.0240407 3.9993584 4.167229 4.0382304 3.9523535 3.9815476 4.0562634
1370293_at 5.1010413 5.644631 5.60774 5.656027 5.272295 5.4932275 5.8275247 5.6905837 5.6668787 5.4799747 5.3707275 5.408811
1370294_a_at 6.897967 6.5415883 7.0382357 6.516783 6.430474 6.590632 6.509143 6.333956 6.787884 6.243185 6.286002 5.8706827
1370295_at 8.25739 8.56115 8.369351 8.481042 8.330879 8.282188 8.410484 8.562104 8.672461 8.663671 8.730006 8.654676
1370296_at 13.524051 13.447844 13.404305 13.408572 13.429127 13.4266405 13.382118 13.472136 13.500729 13.370811 13.4232855 13.476853
1370297_at 6.691063 6.339418 6.704751 6.4025397 6.381403 6.4944706 6.4530816 6.397986 6.179856 6.224826 6.467898 6.2016697
1370298_at 10.020474 9.788135 9.5769 9.909298 9.86872 9.774761 9.718888 9.722841 9.996636 9.6782875 9.806529 9.3164
1370299_at 13.781127 13.711043 13.659718 13.678384 13.641595 13.606985 13.572224 13.57915 13.531057 13.586237 13.60837 13.536837
1370300_at 8.455675 7.98509 8.504015 7.9662523 8.043595 8.074666 7.9403477 7.9087462 7.9690757 8.047139 8.159526 8.187337
1370301_at 7.343437 6.984466 6.999893 7.082192 7.1070824 6.9647255 7.2267365 6.843376 6.787884 6.91487 6.959584 6.640065
1370302_at 7.9557085 8.063271 8.099969 8.0388775 8.072906 8.148682 7.945978 7.7236247 7.9367943 8.020126 8.201168 7.9440546
1370303_at 6.597464 6.620475 6.2424583 6.606226 6.637405 6.536457 6.489139 6.523739 6.498712 6.5377827 6.459919 6.5523596
1370304_at 8.723691 8.9124565 8.50118 8.660459 8.795783 8.593595 8.757721 8.960879 8.831701 8.99625 8.837818 8.997987
1370305_at 9.494978 9.490773 9.481487 9.427118 9.516396 9.327352 9.555702 9.508854 9.659837 9.680599 9.683517 9.789671
1370306_at 8.611097 8.899226 8.897391 8.992672 8.759306 8.702738 8.697889 8.697149 8.860342 8.928494 8.849753 8.884304
1370307_at 7.708659 6.8003545 6.664341 6.5231147 6.95473 6.786262 6.9679356 6.5056615 6.8478456 6.3608627 6.937337 6.4637666
1370308_at 7.7387853 7.535077 7.713408 7.6337295 7.3651667 7.673664 7.5812974 7.523997 7.7300415 7.704104 7.616072 7.515146
1370309_a_at 10.979066 11.009819 10.794812 11.0454855 10.924229 10.901148 11.012855 10.956878 10.924972 10.961165 10.9208555 11.161232
1370310_at 12.996511 12.848949 12.844864 12.834164 12.888511 12.854242 12.73065 12.686146 12.73475 12.716391 12.756341 12.703204
1370311_at 7.8305655 8.1069145 8.274145 7.836827 8.018862 8.087683 7.946795 8.024513 8.062729 8.193191 8.010892 7.9303513
1370312_at 3.9217637 3.9045808 4.1242046 4.29535 4.17055 4.0286484 4.077694 4.2701 4.024601 4.098552 4.506499 4.2190127
1370313_at 9.093036 9.034891 8.8546 9.065416 8.830422 9.006503 8.9777155 8.876375 9.0684395 9.2117605 9.027071 9.155684
1370314_at 7.7397857 7.5281277 7.696366 7.377785 7.6599045 7.6537414 7.9179635 7.6947494 7.4973464 7.8827977 7.510456 7.9623146
1370315_a_at 5.7157993 5.835448 6.0454593 5.8745723 5.910817 5.989002 5.7934246 5.906759 5.9279256 5.909892 5.7642746 6.0486355
1370316_at 7.91673 7.9131246 7.85226 7.816684 7.7577395 7.8611197 7.842985 7.9456186 8.08684 8.079113 7.821666 7.9547567
1370317_at 7.041798 6.5552616 6.587394 6.481928 6.3935356 6.5872955 6.30092 6.1710315 6.432671 6.4627333 6.191338 6.2186737
1370318_at 7.620913 7.359712 7.160812 7.1912723 7.2078176 7.220656 7.218972 7.1982965 7.155847 7.3586297 7.611653 7.3387427
1370319_at 9.334147 9.641213 9.407266 9.77861 9.67092 9.379776 9.383299 8.995071 9.552551 9.090481 9.098276 8.796362
1370320_at 10.606713 10.577732 10.250357 10.45151 10.689667 10.537739 10.477161 10.517129 10.437431 10.436122 10.38779 10.260583
1370321_at 10.218711 10.177374 10.125244 10.002221 10.177598 9.950277 10.040113 10.04201 9.986637 10.037936 10.125422 9.9779215
1370322_at 9.837075 9.831141 9.65115 9.701461 9.6726465 9.464161 9.689021 9.633033 9.657667 9.834412 9.679714 9.491214
1370323_at 5.950354 5.950325 6.0845685 5.937859 5.99212 6.1245995 5.9660883 6.306154 5.962834 6.2386584 5.999927 6.005207
1370324_at 7.2736187 7.3883047 7.4833345 7.4945445 7.6223392 7.4457664 7.700625 7.601336 7.5382204 7.203406 7.5504193 7.4280286
1370325_at 9.884019 9.929626 9.783363 9.760497 9.756112 9.711468 9.808454 9.69948 9.718418 9.703229 9.645737 9.643661
1370326_at 7.436818 7.141512 7.239587 7.072836 7.033039 7.1509986 7.219009 7.000966 7.0377383 7.1428246 7.1649837 7.043154
1370327_at 8.088915 7.645243 7.8087754 7.715942 7.765405 7.6719584 7.755693 7.8575053 7.894511 7.80297 7.946903 7.9209085
1370328_at 5.6074862 5.565495 5.968504 5.7599816 5.7747006 5.95282 5.8665276 5.9218736 5.967371 5.9783907 6.105248 6.035072
1370329_at 9.017217 8.876165 8.891838 9.269501 9.303158 8.650965 8.88409 8.899199 9.01968 8.867342 8.579815 8.737048
1370330_at 7.417033 7.0635247 6.990665 6.7071705 7.054379 7.1739936 6.9227977 6.6611414 7.0235143 6.9420943 6.8818007 6.8914123
1370331_at 7.878191 8.026065 7.479817 7.509691 7.9555874 7.865819 7.7820635 7.558223 7.6006637 7.6043115 7.8481855 7.351674
1370332_at 5.1135793 5.1260266 5.393443 5.310593 5.286913 5.2213554 5.1515527 5.1799874 5.40274 5.1424074 5.279009 5.2797823
1370333_a_at 12.980138 13.374917 13.119601 13.118759 13.117965 13.359043 13.144084 13.266087 13.178434 13.023286 12.996345 13.133402
1370334_at 8.552174 7.9394712 8.458115 8.726484 9.136013 8.090256 8.880442 9.348969 8.45294 8.94697 9.06563 9.336155
1370335_at 7.823762 8.001951 7.8254976 7.927863 7.9686236 7.8960943 7.9232793 7.764942 7.8881774 7.590732 7.8100863 7.78311
1370336_at 10.539063 10.900863 10.5516 10.194919 9.954912 10.650145 10.672649 10.840641 10.119387 11.003229 11.206688 11.28765
1370337_at 7.9355855 7.8645806 7.706087 7.7984114 7.8054037 7.64256 7.8290896 7.6752334 7.8297563 7.7958674 7.7315903 7.731689
1370338_at 3.5053093 3.6788008 3.6490657 3.6254838 3.408308 3.6099412 3.630935 3.731157 3.521778 3.5814013 3.6600122 3.482615
1370339_at 10.599798 10.334798 10.224658 10.426377 10.244301 10.193988 10.336063 10.322366 10.337703 10.187427 10.4108715 10.267264
1370340_x_at 9.486571 9.3854885 9.2304 9.365893 9.224911 9.180313 9.260601 9.295326 9.147212 9.260849 9.270454 9.298267
1370341_at 3.5978973 3.8157568 3.6439176 3.813691 3.6520238 3.713772 3.630744 3.7068596 3.6042814 3.6149552 3.795471 3.589146
1370342_at 3.6589234 3.6505103 3.8316455 3.616876 3.7529871 3.684463 3.5646243 3.4700038 3.5264971 3.7664528 3.5651033 3.5863395
1370343_at 6.909489 6.5982246 6.776659 6.6786485 6.716172 6.721145 6.869269 6.7903137 6.710331 6.916655 6.7287 6.8720503
1370344_at 8.402521 7.9539967 7.424114 7.942004 7.5117397 7.4276247 7.8761706 7.815986 7.6506743 7.907888 7.371717 7.8280935
1370345_at 6.306217 5.480092 6.1465836 5.657154 5.5781507 5.775423 5.8705864 5.852378 5.7589874 5.0978737 5.746361 5.2444897
1370346_at 6.0336375 5.1867104 5.89976 5.470085 5.3890476 5.5930176 5.5509305 5.548637 5.54266 5.2183332 5.1040955 5.3815746
1370347_at 5.5005164 5.333248 5.3720083 5.6870766 5.6412687 5.5930843 5.7453294 5.5658064 5.5696554 5.6420302 5.604159 5.553629
1370348_at 10.652512 10.6112175 10.331256 10.520548 10.217583 10.559575 10.690793 10.694941 10.61925 10.990901 10.707463 11.19818
1370349_a_at 14.075902 14.07906 14.017289 14.068955 14.058115 14.061822 14.098392 14.114533 14.107822 14.033457 14.0689125 14.055702
1370350_x_at 11.26494 10.111108 8.899145 8.558947 9.431932 8.016634 8.946288 9.397645 9.984579 9.812568 10.4591875 8.938678
1370351_at 8.638629 8.642381 8.380594 8.625843 8.560975 8.523652 8.559523 8.547832 8.399363 8.637375 8.632239 8.829657
1370352_at 11.688901 11.609742 11.209145 11.541389 11.757094 11.25435 11.353998 10.922474 11.440939 11.329415 11.069458 10.98161
1370353_at 7.8975725 8.045049 7.6040063 7.6783547 7.5862374 7.3622527 7.519146 7.4703507 7.836806 7.669861 7.391402 7.7329564
1370354_at 7.928384 8.104532 7.899083 8.03595 8.054717 8.089956 8.108778 7.9721985 7.942919 7.9380198 8.063593 8.146356
1370355_at 13.140063 12.376445 13.021679 12.834428 12.241457 12.919579 12.767651 12.6180725 12.62394 12.515403 13.040526 12.564138
1370356_at 7.515332 7.1844444 7.4576697 7.155161 7.338797 7.1526284 7.133348 7.2624884 7.1351585 7.220341 7.32043 7.271918
1370357_at 8.412829 7.975941 8.007749 7.8142104 8.079092 8.060591 8.040343 8.079101 8.007611 7.918055 7.95767 8.065628
1370358_at 9.248303 8.65831 8.572614 8.549877 8.652628 8.630325 8.662196 8.56247 8.685678 8.8179655 8.691917 8.244941
1370359_at 12.628829 12.579242 12.393174 12.384322 12.480092 12.493659 12.276435 12.43535 12.28096 12.312936 12.180035 11.973515
1370360_at 8.722573 8.797352 8.6206455 8.655937 8.730142 8.693118 8.929907 8.750144 8.797125 8.845487 8.778632 8.745648
1370361_at 4.488636 4.6779966 4.869752 4.7349367 4.978357 4.772287 4.8419776 4.703436 4.4925833 4.87403 4.661903 4.6954203
1370362_at 7.1992426 7.830039 7.5933537 7.409246 7.4659104 7.5320244 7.5454707 7.6433754 7.494433 7.8235855 7.768338 7.5309806
1370363_at 11.969374 11.9074745 11.781697 12.093465 12.190678 10.810087 11.435324 11.43106 10.787601 11.120235 11.268933 10.232102
1370364_at 7.365805 7.4488626 7.540374 7.522274 7.4962153 7.6003995 7.5231657 7.5123873 7.4427605 7.463906 7.4151115 7.4633837
1370365_at 8.626449 8.838234 8.787864 8.780625 8.429445 8.575784 8.63382 8.6296625 8.622004 8.711173 9.0818405 8.94547
1370366_at 9.976618 9.993919 9.889022 10.071514 10.002317 9.949169 9.972303 10.2632065 10.117103 10.181092 10.1576395 10.038509
1370367_at 4.5281734 4.6472864 4.7454004 4.833282 4.7700977 4.570087 4.682055 4.6624775 4.7424655 4.565073 4.711636 4.5376277
1370368_at 6.8236957 7.0633955 6.8916287 6.9303436 6.796622 6.9208384 6.9680786 6.8333535 6.9334903 6.9392343 6.973646 6.807262
1370369_at 6.2652793 6.397328 6.433507 6.198084 6.492927 6.684392 6.4723887 6.6022906 6.696582 6.339292 6.3873467 6.636624
1370370_at 7.738819 7.9356174 7.964264 7.898787 8.018029 7.9336023 7.785757 7.9410167 8.105823 8.067175 8.163969 8.287919
1370371_a_at 8.0018835 8.286787 8.052751 8.114485 8.370088 8.597004 8.303364 8.031517 8.027218 8.141894 8.396238 8.317688
1370372_at 4.6673293 4.7925215 4.538866 4.573115 4.523145 4.406081 4.220984 4.5875244 4.5369334 4.8469625 4.504017 4.8429418
1370373_at 5.6762376 6.1235213 6.248509 5.978854 6.0554047 6.1205826 6.1520395 6.2368684 6.368435 6.1913066 6.1375213 6.065857
1370374_at 8.368213 8.572016 8.352066 8.531258 8.364874 8.759283 8.261008 8.36967 8.293917 7.9688535 7.9239388 7.5990047
1370375_at 11.415723 11.381648 11.291892 11.653768 11.511654 11.18375 11.536302 11.225043 11.423138 11.280345 11.469933 11.319991
1370376_a_at 9.023172 8.374187 8.398815 8.646217 8.181887 8.510244 8.756072 8.121864 8.402044 8.774948 8.147587 8.300846
1370377_at 13.047398 13.041274 13.045471 12.74179 12.985433 12.915963 12.94914 12.849044 12.96807 12.362235 13.005684 12.591715
1370378_at 12.120769 12.210435 12.281765 12.09271 12.125237 12.065261 12.1389265 12.138346 12.017131 12.003602 12.185055 12.1237755
1370379_at 5.9099336 6.1537695 6.0541506 6.2392817 5.8148546 5.7563934 6.0310965 5.902062 5.9760866 5.993488 6.2384553 5.9307933
1370380_s_at 7.3858967 7.1922183 7.015539 7.1895924 7.188604 7.0737247 6.8419137 7.074571 7.069238 7.111251 7.2814064 7.1317496
1370381_at 11.44458 11.199255 11.04684 11.231321 10.881718 11.200051 11.210038 10.952695 11.044671 11.162654 10.952464 11.090832
1370382_at 3.1331835 3.3736987 4.4422674 4.678307 3.5523927 3.6158876 3.4919887 3.5566921 3.7641451 3.480087 4.114915 3.4128585
1370383_s_at 8.316539 7.9216585 8.876082 8.7698765 8.62423 8.367271 8.490534 8.545459 8.713567 8.255495 8.407927 8.362918
1370384_a_at 6.457687 9.237006 8.603846 5.362138 5.8507805 9.089829 8.115508 8.256479 7.8105564 8.313475 9.219452 9.634757
1370385_at 5.345188 5.485243 5.3260894 5.3847003 5.6272073 5.4637537 5.48979 5.638425 5.436592 5.829619 5.36485 5.5544744
1370386_at 7.3273854 7.500187 7.2691045 7.379774 7.458092 7.29556 7.5149837 7.3079376 7.430049 7.409626 7.4962716 7.4350967
1370387_at 10.741082 11.649616 10.461313 11.705065 10.757263 11.268065 10.867352 10.734246 10.623417 11.895021 11.162062 11.060754
1370388_at 4.373933 3.9932852 4.4622993 4.5069594 4.5020647 4.396944 4.4667277 4.6831255 4.540221 4.289209 4.3603106 4.30062
1370389_at 3.6311417 3.8600078 3.6935942 3.8783891 3.7352426 3.765097 4.003573 3.6958094 3.8025253 3.618819 3.7658992 3.7139382
1370390_at 4.9903345 5.2301087 5.1448336 5.0627365 4.85017 5.025756 5.18322 4.880483 4.8607254 5.0560193 4.985741 4.8205185
1370391_at 5.6170015 5.2783046 5.174036 5.203458 5.18826 5.2042503 5.336046 5.210168 5.311297 5.28898 5.346504 5.3279123
1370392_at 5.4500237 5.454781 5.2127633 5.1209364 5.131221 4.9844923 5.2957077 5.1542206 5.325564 5.2608523 4.952786 5.256613
1370393_at 5.0656195 4.772648 5.0323057 5.1849318 5.1510835 5.155037 5.2089076 4.8323827 5.2329774 5.0188317 4.892719 5.072045
1370394_at 6.0250235 7.1401973 6.9176116 5.6543155 5.7795644 5.996107 6.3881607 7.000075 6.426078 5.54694 5.4994116 5.1101313
1370395_at 6.9248953 7.023606 7.009041 7.0171046 6.976399 6.8153243 7.0501018 6.8972144 6.8795567 6.891576 7.0768886 7.0214505
1370396_x_at 14.067051 14.147587 14.106919 14.178149 14.163293 14.130241 14.141001 14.123304 14.133264 14.0619 14.090817 14.091139
1370397_at 11.751389 11.956543 12.280034 11.370715 11.614752 11.624357 11.454286 12.047707 11.828224 12.548657 12.264903 12.372165
1370398_at 5.9714766 6.123842 6.0741267 5.855966 5.935671 6.0176573 6.007793 6.0350413 6.0426464 6.0962806 6.241349 5.7675896
1370399_at 7.349078 7.358339 7.180371 7.445168 7.3682237 7.598827 7.200675 7.3363085 7.3071136 7.016418 7.290856 7.3201003
1370400_at 5.136661 5.010046 5.201034 5.453737 5.5114627 5.2605534 5.5187087 5.4281006 5.6231217 5.408967 5.209601 5.622345
1370401_at 4.0150495 4.210549 4.207102 4.021287 4.072955 3.987532 4.182352 4.104988 4.1145506 3.9328284 3.9582052 3.9249446
1370402_at 7.5505576 7.4843187 7.5784492 7.737651 7.552062 7.667912 7.657812 7.6727753 7.616881 7.768855 7.6447864 7.6064034
1370403_at 4.7642226 4.984245 5.2886624 5.1151032 4.969619 5.018056 5.2447386 5.1824055 5.291425 5.130191 5.2957144 5.1615834
1370404_at 3.9023354 3.917675 3.9820943 3.9329538 4.0474815 3.9790108 4.117326 4.139652 4.058106 3.8025432 4.267388 4.029194
1370405_at 3.5962157 3.678867 3.8344147 3.5777729 3.6758716 3.6224751 3.6574366 3.565408 3.6787279 3.6775472 3.8028986 3.583695
1370406_a_at 3.976879 3.7367861 3.6832025 3.9102955 3.8205197 3.7537992 3.8519962 3.8016503 3.784872 3.7930675 3.7341151 3.9458027
1370407_at 8.655712 8.470848 8.358585 8.752971 8.707226 8.650007 8.7406845 8.819728 8.843031 8.59719 8.438625 8.634269
1370408_at 4.6396766 4.5004025 4.1846952 4.744188 4.5737934 4.890924 4.6048393 4.5132523 4.676115 4.4774194 4.52661 4.479975
1370409_at 4.744896 4.737896 4.7375474 4.8953943 4.8587103 4.635911 5.0199375 4.811766 4.763564 4.6886206 4.623884 4.9800234
1370410_at 4.1580195 4.390834 4.4151664 4.300847 4.1858377 4.301333 4.1586733 4.4153028 4.276054 4.2898064 4.4966154 4.2243485
1370411_at 5.6359434 6.024977 5.677944 5.9685793 6.100723 5.744486 5.982748 5.921301 5.953844 5.8674207 5.947708 5.9219813
1370412_at 3.8234127 4.048691 4.1762133 4.1815367 4.069207 4.0897465 4.0395365 4.355551 4.315568 4.235208 4.130186 4.202527
1370413_at 6.705879 6.5991898 6.5912232 6.4002347 6.3795676 6.535225 6.374023 6.2903075 6.468346 6.1428275 6.3053317 5.985329
1370414_at 9.055744 9.398092 8.6857 9.277398 9.080992 8.989612 9.499531 9.490085 9.394466 9.624694 9.511028 9.535383
1370415_at 5.686285 5.857662 6.0763574 6.2040133 6.1117268 6.109076 6.3094172 6.205204 6.071348 5.96583 6.2099915 6.2264123
1370416_at 5.152342 4.8675447 4.8574266 4.643833 4.610807 4.7853165 4.8555717 4.799239 4.956107 4.938684 4.7540064 4.8365483
1370417_at 4.166279 4.3294973 4.484574 4.509987 4.5205135 4.235255 4.670231 4.3388734 4.5686483 4.467172 4.51048 4.3767347
1370418_s_at 5.312493 5.7175975 5.814328 5.768165 5.608444 5.736449 5.8130145 5.6490517 5.576688 5.381173 5.5826697 5.5799885
1370419_a_at 6.101292 5.7521086 5.824482 5.6714373 5.768078 5.7854757 5.739101 5.575615 5.828838 5.9795146 5.9181623 5.9629364
1370420_at 11.989168 12.963671 12.529326 11.726858 11.908242 13.049767 12.662174 13.221875 12.834048 12.721181 12.988934 13.106753
1370421_a_at 6.216613 6.1097713 6.330722 6.09629 6.284458 6.4164143 6.2343388 6.498381 6.2611995 6.460746 6.330467 6.251564
1370422_at 5.959868 6.284923 6.5466084 6.7679734 6.3979797 6.436842 6.5664325 6.8745227 6.6977754 7.114643 6.667658 7.0953956
1370423_at 5.9943657 5.8886204 5.8454165 5.8821507 5.7190733 6.139586 6.1102376 5.8818803 5.9335546 6.1410494 5.987324 5.8022833
1370424_at 4.0169287 3.999043 3.853359 3.8870735 3.8904326 3.806763 3.7930954 3.9383426 3.9535146 3.926966 3.8191907 3.855535
1370425_at 12.429409 12.202565 12.099794 12.293463 12.359087 11.813626 11.865631 11.9201565 12.251918 11.746276 11.515424 10.404719
1370426_a_at 11.076961 10.99026 11.289592 11.130287 11.182442 11.063839 10.802357 10.781305 10.884513 10.8780985 10.996831 10.872055
1370427_at 5.098152 5.1076813 4.99407 5.079748 4.991399 4.9833803 5.1110916 4.943471 5.028639 5.172683 4.8405666 4.773673
1370428_x_at 12.017191 12.126762 11.552779 11.5955105 12.21119 12.399877 12.378374 12.445128 12.379341 12.408907 11.536682 12.372341
1370429_at 9.293287 9.48506 9.26682 8.853138 9.455554 9.528813 9.60748 9.71291 9.687436 9.455073 8.584211 9.400934
1370430_at 4.5912437 4.9179964 5.2166915 5.2294855 4.69938 4.847945 4.6346498 5.1082864 4.8808036 5.05754 5.2253666 5.20879
1370431_at 4.308383 4.4026957 4.3257484 4.379363 4.5047917 4.5391893 4.4224534 4.450472 4.4023247 4.2071886 4.3193636 4.670187
1370432_at 3.272965 3.4529064 3.5229414 3.6158864 3.5688646 3.6279297 3.5047257 3.5530903 3.5764656 3.4194903 3.4472835 3.3325007
1370433_at 10.827951 10.061842 10.28073 9.924889 10.017785 8.856394 9.0798025 8.825511 9.818993 9.202762 9.906849 9.507147
1370434_a_at 3.4435694 3.3328056 3.7215872 3.3123133 3.5501316 3.5239487 3.5413477 3.5548503 3.5365374 3.5628688 3.6575348 3.5181682
1370435_a_at 7.152854 6.8107133 6.790253 6.686181 6.8357553 6.8599615 6.7623253 6.743785 6.9176636 6.8380194 6.7442493 6.8835807
1370436_at 6.4918203 7.075451 7.281672 5.004713 6.115111 6.412636 7.4215293 7.352056 4.845492 8.222312 9.288477 8.141251
1370437_at 6.207789 6.3930583 6.4677596 6.1719346 6.272041 6.3178654 6.3055367 6.0886126 6.273999 6.069763 6.0624237 6.186181
1370438_at 5.6180134 5.7403345 5.564843 5.431574 5.646301 5.743396 5.774463 5.873877 5.480646 5.6776037 6.0054517 5.965252
1370439_a_at 3.336497 3.408346 3.3305461 3.2781737 3.290332 3.298194 3.268752 3.5196908 3.269167 3.3986788 3.3034406 3.3963532
1370440_at 7.4121046 7.419917 7.491704 7.5380063 7.232462 7.4127617 7.6737742 7.3575597 7.4793086 7.3893104 7.4432645 7.3727612
1370441_at 3.762084 3.8320568 3.9071312 3.9245353 3.9899187 3.777874 3.787932 4.0555544 3.9775956 3.9035707 4.0315104 3.866905
1370442_at 3.3681028 3.3389366 3.4548218 3.220672 3.2757614 3.2917035 3.2152746 3.3660297 3.5169623 3.4283476 3.3093517 3.1826725
1370443_at 7.7200727 7.2505813 7.392238 7.545884 7.374691 7.266789 7.558849 7.4651704 7.391293 7.674463 7.6111445 7.675034
1370444_at 4.532224 4.9864163 5.113493 4.8417544 4.705798 5.216746 5.044158 5.0231533 4.706569 4.700224 4.857149 5.1981964
1370445_at 6.03484 6.1521697 6.5706015 6.4659266 6.354169 6.562743 6.79862 6.809059 6.358632 6.799155 7.4577265 6.757702
1370446_at 6.226247 6.6009192 6.543011 6.369641 6.4749794 6.532783 6.5690713 6.3136096 6.569839 6.5006065 6.4013634 6.609812
1370447_at 4.9752626 4.9973764 5.005967 4.849503 4.9165287 4.970195 4.8993387 5.0413275 4.9583483 5.2796774 4.8326154 4.9425774
1370448_at 4.4352036 4.310114 4.425414 4.369546 4.378493 4.708166 4.1303024 4.4410686 4.2838063 4.2935686 4.5354857 4.691385
1370449_at 7.492846 7.4835105 7.628635 8.216166 7.6891193 7.673431 7.88094 7.7260084 7.760482 7.828812 7.666366 8.173155
1370450_at 4.2554817 4.5821877 4.5425215 4.4384384 4.560634 4.529474 4.508486 4.6006937 4.582606 4.471221 4.538061 4.4571123
1370451_a_at 4.9381924 4.9555902 5.076024 5.110558 5.1494665 5.191792 4.862714 5.0411377 5.027243 5.146261 5.150614 5.0099726
1370452_at 3.9217036 3.8805616 3.9395263 3.8793724 3.9699793 3.5764675 3.880278 3.746863 3.958838 4.0327396 4.027365 3.8058145
1370453_at 4.8471746 4.875094 5.118024 5.2274365 5.010913 4.7849274 5.237328 5.332401 4.8901873 4.9218874 5.059164 5.1716223
1370454_at 4.826719 4.7399817 4.898636 4.43764 4.7362833 4.4418015 4.6823897 4.5808682 4.663475 4.45926 4.7197866 4.651982
1370455_a_at 3.3215547 3.1207542 3.2851892 3.3632889 3.1058397 3.2728257 3.176266 3.1209013 3.2236738 3.2303329 3.4133122 3.2383893
1370456_at 3.7851727 3.7539103 3.814391 3.933584 3.7400875 3.937421 3.6800377 3.877531 3.8456311 3.8154042 3.825233 3.820996
1370457_at 3.9949183 4.0084686 3.9741387 4.1005445 4.233455 4.017159 4.2434797 4.04854 4.1986346 3.943769 4.057733 4.0342054
1370458_at 4.288985 4.459014 4.41882 4.2946854 4.465673 4.117444 4.3859673 4.3129015 4.294899 4.338017 4.476555 4.241023
1370459_at 3.7842777 3.890702 4.249974 4.0824385 4.2234597 4.277481 4.061406 4.2531724 4.0125217 4.2852817 4.285967 3.9475384
1370460_at 7.4303155 7.1900897 7.176454 7.249212 7.266195 7.4241333 7.1652994 7.1027904 7.0458965 7.1725893 7.1415334 7.1697044
1370461_at 5.422661 5.086957 5.4255295 4.9861135 5.1358113 5.083094 5.245077 5.0417404 5.0862827 5.1196747 5.1586146 4.9915204
1370462_at 5.092819 4.458887 5.0444465 4.741557 4.3332815 4.6251984 5.075076 4.565801 4.7944975 4.1885996 4.3779225 4.4529133
1370463_x_at 7.260671 5.7060843 7.3489122 7.4603004 5.466409 5.757686 5.71031 5.8716307 6.0359817 5.839095 7.2451167 5.6964226
1370464_at 4.3013988 4.549262 4.4042716 4.0190353 4.9832587 4.5920715 4.645576 4.497539 4.25784 4.29941 4.7218366 4.8435116
1370465_at 4.846243 4.732058 4.9314766 3.8307812 5.256476 4.7064323 5.016904 4.720064 4.6918087 4.6783676 4.6861115 5.0501556
1370466_at 4.3617654 4.096434 3.8831174 4.4680405 4.0222707 3.9573796 3.9407227 3.865702 3.9789755 3.711801 3.7403471 3.8215268
1370467_at 4.5746346 4.676239 4.960824 4.9117937 4.5439715 4.705636 4.562938 4.804407 4.7999144 4.680355 4.74364 4.799627
1370468_at 3.1964803 3.2712011 3.331491 3.270459 3.1775725 3.4840634 3.2071035 3.1727622 3.2115924 3.2585638 3.3764937 3.3362458
1370469_at 5.1886783 5.6929584 5.532599 5.7535386 5.6829934 5.770446 5.7120094 5.8300376 5.680993 5.795991 5.678323 6.0800104
1370470_at 4.122656 3.8372715 3.9867787 4.0676794 3.8621402 3.8946645 4.1265464 4.2825403 3.9946077 4.163876 4.1484165 4.0620823
1370471_at 3.7807906 3.9904084 4.028515 3.8837407 4.108529 4.0133095 4.004447 3.8761594 3.8466892 3.9973989 3.9797404 3.9990215
1370472_a_at 4.7688313 4.7161245 4.9130907 4.671008 4.668483 4.6929026 4.696328 4.6789403 4.785527 4.7868834 4.903791 4.754108
1370473_a_at 6.7134185 6.4462247 6.439715 6.405295 6.4797654 6.4153957 6.2989793 6.0668044 6.3618674 6.2332244 6.467898 6.281772
1370474_at 5.5689096 5.0598526 5.32424 5.7231507 5.971068 5.564777 5.15893 5.294474 5.019225 5.1389785 5.2980294 5.318581
1370475_at 13.207159 13.227255 13.223395 13.178672 13.380545 13.412262 13.321226 13.211215 13.339883 13.196112 13.2387 13.006919
1370476_at 7.565712 6.964262 6.863881 7.021062 7.0084643 7.094714 7.322093 7.2477617 7.17914 7.2993956 7.177887 7.4486456
1370477_at 3.7726667 3.7258441 3.7967038 3.571799 3.6132908 3.8477194 3.8006403 3.7680006 3.86551 3.7407382 3.8288958 3.6124413
1370478_at 5.561788 6.066392 5.8376465 5.873145 5.834833 5.90971 6.0018024 5.8076963 5.6573195 5.816883 5.5785456 5.6874785
1370479_x_at 13.138791 12.737751 12.706328 13.250891 13.267377 12.530346 12.88841 12.871045 13.100149 12.364149 12.414407 9.125009
1370480_at 4.4881754 4.063325 4.1537485 4.197652 3.926003 4.0942926 4.1142464 4.2546606 4.145872 4.0533743 4.106725 3.934716
1370481_at 5.5209146 5.390015 5.5527816 5.6146846 5.4227414 5.528125 5.4442215 5.509979 5.4806294 5.466002 5.5481305 5.7521954
1370482_at 5.3650494 5.748603 5.698745 5.3210087 5.6223955 5.3711195 5.612954 5.5241127 5.287143 5.3944445 5.630554 5.734129
1370483_at 3.7580996 3.6289392 3.935519 3.9363127 3.748709 3.97249 4.0352707 4.1131926 4.072981 3.9107053 3.9989169 4.337556
1370484_at 5.345885 5.2972965 5.1181245 5.2436347 5.117725 5.1542506 5.230567 5.097067 5.261474 5.3224792 5.180336 5.1615834
1370485_a_at 4.204823 4.470815 4.4270153 4.5424623 4.489549 4.351903 4.879834 4.410868 4.1133127 4.6665897 4.7095513 4.4017606
1370486_a_at 5.4125395 5.641594 5.918136 5.6166086 5.5849395 5.614667 5.516795 5.6841373 5.3511043 5.837714 5.5114613 5.77038
1370487_a_at 6.3387194 6.3793674 6.397002 6.06354 6.280869 6.2161236 6.1304407 6.178803 6.1326036 6.101734 6.1321654 6.3321233
1370488_a_at 6.3123183 5.717833 5.9738126 6.323499 6.2770452 6.411469 5.978214 5.918784 5.891307 5.5986624 5.9532743 5.7750607
1370489_a_at 3.8166668 4.0595894 4.0827713 4.383015 4.0804243 4.0250034 4.1581645 3.9263787 3.9394982 3.9366775 4.1619453 4.0033646
1370490_at 4.0699816 4.311549 4.074667 4.356537 4.3464284 4.24727 4.4135504 4.299242 4.2358885 4.3297887 4.1646996 4.197769
1370491_a_at 5.51039 6.3443856 5.567807 5.4473 5.4926844 5.712735 5.5307617 5.48155 5.541441 5.505438 5.599272 5.586092
1370492_a_at 4.239979 4.649602 4.5097494 4.633117 4.7061086 4.546029 4.5664086 4.4810295 4.490989 4.381184 4.6524315 4.45519
1370493_a_at 3.9140215 3.419148 3.4580717 3.5114489 3.835995 3.679523 3.6749861 4.1567764 3.7053716 3.6282408 3.7324944 3.5193882
1370494_at 4.3633537 4.8705044 4.62255 4.5897098 4.753191 4.403179 4.689356 4.6230965 4.833826 4.7069263 4.794945 4.8283653
1370495_s_at 13.267632 13.309561 13.32841 13.452882 13.300355 13.257083 13.330716 13.366269 13.268372 13.043249 13.22563 12.871763
1370496_at 12.58858 12.756309 12.84849 12.729362 12.7461195 12.515355 12.496332 12.480422 12.504962 12.585985 12.528014 12.330808
1370497_at 4.1219316 4.101282 4.1208344 4.2515144 4.066578 4.2352543 4.198485 4.084284 4.159402 4.1951623 4.105215 4.282218
1370498_at 3.2772422 3.1604636 3.2405126 3.1936297 3.2808948 3.2698634 3.3986626 3.3993416 3.2857702 3.319392 3.4134188 3.1884143
1370499_at 3.7808886 3.9397714 4.0827713 4.2935886 4.218784 4.5377617 4.243889 4.3575907 4.559068 4.202298 4.1418533 4.253858
1370500_a_at 3.6899438 4.050699 3.997391 3.8264923 4.1471186 3.9472692 3.9664967 3.8033516 3.7520657 3.8270533 3.8839052 4.0621376
1370501_at 9.4270735 9.455683 9.336722 9.4136715 9.17916 9.352019 9.261685 9.255225 9.246144 9.207688 9.237825 9.073081
1370502_at 3.7325332 4.02798 4.0848775 3.9628644 3.8286152 4.046129 3.8102891 4.177503 4.0758905 3.904155 4.036107 3.8913531
1370503_s_at 4.4579377 4.2717896 4.442915 4.3279715 4.5372186 4.4829717 4.2584915 4.465149 4.4115515 4.618049 4.3269005 4.2400355
1370504_a_at 6.054094 6.0864015 6.2320905 5.946833 6.005712 6.104047 6.0953655 5.938572 5.993274 5.989896 6.105779 6.241131
1370505_at 6.141942 6.129736 5.8991966 6.2884645 6.1124077 6.153408 6.3502126 6.2669606 6.370464 6.220411 6.2157874 6.37108
1370506_at 6.9727745 6.704073 6.5816665 6.570434 6.5126333 6.5710816 6.6778173 6.9065785 6.5753403 6.681764 6.728855 6.470546
1370507_at 5.5582542 5.613066 5.625134 5.657943 5.6849356 5.8260345 5.596434 5.5321345 5.8574743 5.790792 5.6832013 5.8149633
1370508_a_at 5.2145176 5.265241 5.07442 5.209837 5.08835 5.191792 5.139083 5.2456903 5.211064 5.2526855 5.1976 5.39099
1370509_at 7.113397 7.0322847 7.016845 6.589033 7.0674686 6.817763 7.036743 7.136487 7.465512 7.419145 7.4287925 7.7069826
1370510_a_at 7.636109 7.8192916 7.5543056 7.7049994 7.605414 7.8128753 7.6525717 7.5646396 7.563737 7.5323563 7.433821 7.6244655
1370511_at 13.860829 13.749085 13.7511015 13.836091 13.887087 13.86892 13.949219 14.091232 13.912978 14.1029005 14.000478 14.181817
1370512_at 7.849852 7.6770377 7.557585 7.7873573 7.875373 7.733107 7.798476 7.75554 7.7410836 7.440507 7.7899375 7.6532245
1370513_at 3.6073217 3.7749548 3.7037964 3.6672976 3.5856442 3.520606 3.5433977 3.4622972 3.5812552 3.7886667 3.80744 3.6486845
1370514_a_at 3.6248784 3.7488995 3.9633725 3.8923838 3.6750531 3.6741157 3.6953468 3.6169658 3.7699432 3.8064964 3.892853 3.7640483
1370515_x_at 4.7106104 4.36516 4.47725 4.513528 4.2836614 4.368644 4.366119 4.450022 4.333388 4.4606614 4.32543 4.27764
1370516_at 6.1733627 6.252717 6.101982 6.4660068 6.290768 6.4191446 6.415136 6.734406 6.5710554 6.828673 6.4821224 6.9817133
1370517_at 4.0127707 3.633147 3.8355582 3.7560897 3.8456483 3.7891612 3.798536 3.7195404 3.890479 3.5575702 3.7641218 3.704431
1370518_a_at 4.1892343 4.1673 4.2512074 4.1006346 4.140444 4.301215 4.0374336 4.1725216 4.1352453 4.0611186 3.96644 4.1144423
1370519_at 3.9646373 4.6805816 4.509191 4.483404 4.670555 4.4544864 4.59414 4.461766 4.6120377 4.4516687 4.57772 4.3373804
1370520_at 4.1120667 4.365656 4.1435046 3.9115775 4.1723948 4.389431 4.0939665 4.2644806 4.37501 4.0921745 4.1046057 4.050234
1370521_at 6.4422 6.3793674 6.528837 6.3512216 6.3595634 6.2473516 6.471795 6.4261866 6.4144845 6.449508 6.3873076 6.3964696
1370522_at 9.535352 9.058905 8.931115 8.60788 8.999963 8.770511 9.044103 8.929284 8.839025 9.036006 9.17206 8.758615
1370523_a_at 8.079045 8.172625 7.7890434 8.295406 8.183002 8.005753 8.0863 8.132021 8.254208 8.118343 7.8860826 8.050181
1370524_at 9.363648 9.287795 9.019547 9.055556 9.195062 9.150887 9.314877 9.180164 9.34502 9.174798 8.877696 9.262651
1370525_at 8.433432 8.262386 8.146282 8.204481 8.233273 8.174657 8.434849 8.125444 8.278978 8.354248 8.082243 8.018978
1370526_at 6.07485 5.9153214 5.5357356 7.372881 5.972302 5.7495356 6.8438716 5.8077345 6.1213903 6.0501738 5.7394066 6.633637
1370527_a_at 8.692077 8.329105 8.6001835 8.708406 8.494191 8.657643 8.416858 8.285657 8.740786 8.380302 8.594906 8.529022
1370528_at 6.367789 6.575508 6.5040817 6.4470563 6.404543 6.4816723 6.339122 6.4984207 6.525466 6.577205 6.422208 6.5555544
1370529_a_at 7.3251324 7.1620655 7.2166667 7.5233183 7.4418745 7.0579267 7.0501437 6.9300356 6.879821 6.7652307 7.187223 6.602924
1370530_a_at 7.987004 7.847869 7.749051 8.108848 8.141144 7.6607304 7.7879405 7.5489035 7.7696886 7.387511 7.7739816 7.1249723
1370531_a_at 5.2786913 5.314249 5.3015423 5.8656893 5.5792303 5.190315 5.3122683 5.2229924 5.1791534 4.8572016 5.269763 4.614711
1370532_at 5.9484725 5.6675267 5.795981 5.8932395 5.7402515 5.7920246 5.657215 5.7428894 5.828628 5.7079296 5.6937885 5.885842
1370533_at 4.349757 4.3625846 4.3965893 4.33358 4.3670945 4.4166565 4.3150377 4.430499 4.440485 4.3955345 4.2758384 4.404888
1370534_at 7.5812216 7.7319655 7.261244 7.8294687 7.774437 7.029754 7.676358 7.366402 7.11223 7.6967463 7.5816445 7.48319
1370535_at 3.99053 4.0597067 3.9701703 4.151019 3.949515 4.1576 4.1080904 4.174652 4.257655 4.2221584 3.8986712 4.116573
1370536_at 5.0315366 5.130421 5.130575 5.1155577 5.1640205 4.8988247 5.213091 5.0930557 5.152587 5.3008976 5.2781315 5.265993
1370537_at 6.9797473 6.9090285 6.8454785 6.4851165 6.761184 6.722199 6.5420322 6.6552567 6.7441993 6.9446764 6.8703237 6.4751167
1370538_at 7.4152474 7.504163 7.2555966 7.2774205 7.54886 7.056665 7.432355 6.691805 7.27157 7.575828 7.090326 6.5729294
1370539_at 6.5969954 7.012767 7.108114 6.955885 7.1564655 7.070615 7.0917563 7.100453 7.272977 7.0794525 6.9219837 6.8133287
1370540_at 3.8777328 4.007805 4.0340137 4.1885448 4.1249127 4.1784506 3.907871 4.1722236 4.025324 3.9893699 4.417079 4.093379
1370541_at 5.885151 5.960267 5.945301 6.077446 6.5260963 6.2146144 6.083454 6.0539002 6.1989694 5.7086987 6.283901 6.2358046
1370542_a_at 6.4800987 6.5968466 6.6440015 6.718812 6.9296565 6.549007 6.3887663 6.762044 6.32033 6.530179 6.615822 6.6962857
1370543_at 6.7539535 6.693432 6.3136477 6.5554943 6.712308 6.6916046 6.54388 6.6261578 6.327307 6.5174394 6.5790133 6.3536053
1370544_at 5.918704 5.8754935 5.6819973 5.6238008 5.199724 5.3657427 5.776954 5.6833253 5.334657 5.613709 5.517776 5.546764
1370545_at 5.00473 4.9206867 5.2782683 4.966447 5.1285906 5.017674 5.277374 5.1202164 4.897551 5.018627 5.1527214 4.99143
1370546_at 3.91966 4.097128 4.2751102 4.035602 4.033924 3.9517186 4.071333 3.9974911 4.088513 3.9482532 3.9762073 4.018254
1370547_at 13.914468 14.000696 13.973141 13.935859 13.952809 13.923098 13.984812 13.947783 13.9523 13.948523 14.001479 13.951065
1370548_at 7.072856 7.4574637 6.8730893 7.4618726 7.2893424 7.6748896 7.4310083 7.8812385 7.8865705 7.662531 7.6230197 7.8991647
1370549_at 5.908294 5.4268003 5.763681 5.8581767 5.7689486 5.764738 5.7437882 5.7595267 6.013784 6.0305166 5.852684 6.033993
1370550_at 5.6936965 5.758042 5.9635468 5.827569 5.8590508 5.7626257 5.8186464 5.629625 5.5664763 5.8381286 5.637221 5.4227586
1370551_a_at 7.136787 7.043965 7.035051 7.0039434 6.9514484 7.18887 7.014202 7.198422 7.068151 7.048681 7.273967 7.134195
1370552_at 5.0031605 5.4667645 5.19899 5.40547 5.303447 5.3498354 5.4300337 5.2452135 5.178523 5.449148 5.083784 5.3383913
1370553_at 7.252626 7.1881027 6.6784 6.94177 6.9371777 6.9361167 6.719443 6.487858 7.006033 6.5597167 6.4449844 6.690409
1370554_at 9.151792 9.078355 8.862632 8.873023 8.965981 8.978395 8.955558 8.883088 9.029872 9.029658 8.894652 8.984869
1370555_at 4.028924 4.108184 4.3426247 4.178851 4.119876 4.171537 4.449026 3.9811857 4.341672 4.1744967 4.2660475 4.334961
1370556_at 4.4623704 4.7696114 4.8328114 4.722907 4.699293 4.6737547 4.7261963 4.824177 4.7069597 4.755959 4.782352 4.8204904
1370557_a_at 3.858995 3.9567804 3.9963355 3.8608341 3.9069831 3.7829454 3.8685615 3.8037746 3.7781208 3.8690135 3.948211 3.9811962
1370558_a_at 3.3508818 3.2129712 3.3424842 3.2155163 3.2704158 3.306365 3.4037564 3.2373464 3.226744 3.2936156 3.136988 3.1835024
1370559_at 3.9546223 3.692072 3.906394 3.844829 3.7169766 3.7742944 3.9356184 3.975397 3.8460171 3.9216359 3.9676926 3.8528025
1370560_at 4.350879 4.1791325 4.344828 4.51999 4.316066 4.3951726 4.4431133 4.373569 4.397651 4.086379 4.3414497 4.250454
1370561_at 3.9779935 4.167236 4.006835 4.1907573 3.9948206 4.0013123 4.0808105 4.204919 4.221586 4.092814 3.9829595 4.337556
1370562_at 4.826719 4.6107974 4.9336286 4.824605 4.8726873 4.8394027 4.527047 4.6304607 4.7986884 4.6717973 5.006767 4.605047
1370563_at 11.432712 11.464886 11.463531 11.378389 11.607098 11.578011 11.511929 11.515911 11.409305 11.5321665 11.414863 11.547307
1370564_at 4.2644377 4.556403 4.4157987 4.3241425 4.3969183 4.3857884 4.453637 4.3431892 4.51039 4.4631543 4.358922 4.391274
1370565_at 4.3615084 4.506234 4.6247754 4.3621726 4.24352 4.055438 4.498979 4.393698 4.315568 4.513455 4.318727 4.2057257
1370566_at 9.016812 9.062585 8.947579 10.549787 10.50742 8.176161 9.263856 8.204603 10.041618 9.202843 8.338946 6.3578324
1370567_at 6.709054 6.92137 7.04322 6.9915957 6.847455 7.009624 6.9394364 6.8900523 7.0554595 6.8587594 6.831382 6.937699
1370568_at 5.8387823 5.6118355 5.7722845 5.7741566 5.6162543 5.6006413 5.831565 5.693816 5.807273 5.859817 5.927032 5.7367344
1370569_at 4.4745646 5.3136353 5.0574636 5.1140914 5.1527147 5.245191 5.2740192 5.19467 5.16899 4.993113 4.8380694 5.155738
1370570_at 7.5058293 7.3227215 7.178619 7.397453 7.582543 7.5703297 7.299282 7.360135 7.1845093 7.122839 7.175649 6.8848567
1370571_at 4.759319 5.172932 5.287102 5.045303 5.3239713 5.3220496 5.3523936 5.937779 5.2199764 5.0682344 5.752435 5.90862
1370572_at 3.8110118 3.8321328 3.9759445 3.7351842 3.6716197 3.7524278 3.9597661 3.7352736 3.6883361 3.675607 3.6638994 3.7974694
1370573_at 9.436604 9.3020935 9.10249 9.162683 9.351843 9.249774 9.455059 9.312115 9.178091 9.26066 9.553521 9.312621
1370574_a_at 6.502333 6.594914 6.6912208 6.4944854 6.632459 6.816606 7.000897 7.427905 6.628214 7.121267 7.137235 7.617005
1370575_a_at 8.229905 8.649899 8.268043 8.457233 8.621587 8.328706 8.673687 8.546521 8.481424 8.775218 8.6239805 8.818944
1370576_at 5.8707743 5.5325394 5.685411 5.6591797 5.7547636 5.8279877 5.61637 5.787216 5.6286583 5.7547007 5.4246197 5.578028
1370577_at 6.2609344 6.1109695 6.1669555 5.9861 6.110482 6.4092693 6.146944 6.224537 6.2480154 6.388978 6.3284073 6.3916
1370578_at 6.8765693 6.729131 7.043014 6.8513927 6.8593903 7.005492 6.850329 6.8777556 6.7148747 6.931354 7.012739 7.009378
1370579_at 8.846672 8.942184 9.120466 8.928406 8.927893 9.051889 8.928741 8.93704 8.969574 8.9471855 8.957991 8.909918
1370580_a_at 13.350024 13.34729 13.439238 13.30776 13.365533 13.453881 13.428111 13.571579 13.36025 13.483672 13.454143 13.482888
1370581_at 4.1522036 3.8706086 4.15452 4.169657 4.176072 3.8341606 4.147442 3.823283 3.9735851 4.097111 4.0505233 4.141619
1370582_a_at 3.497263 3.2585478 3.2808723 3.393891 3.3860574 3.1438525 3.3166606 3.2686706 3.2576122 3.3313446 3.2211735 3.229151
1370583_s_at 5.548514 5.5676775 5.777395 4.9065156 5.8196907 5.5569725 5.551508 5.1376543 5.042072 5.627905 5.4653378 5.7427716
1370584_a_at 5.1962576 5.2913694 5.5221586 5.9388814 5.997232 6.1684165 5.9614654 5.379033 5.348209 5.6180816 5.0679965 4.9298873
1370585_a_at 6.3957677 6.2391286 6.440336 6.6226935 6.40262 6.7253184 6.859646 6.925244 6.8874373 6.946507 7.016497 7.13741
1370586_a_at 6.107769 5.954274 6.0526953 5.873646 5.7467194 5.8118515 5.781383 5.7225657 5.906103 5.8509316 5.8003755 5.704568
1370587_at 4.999508 4.9585075 4.974474 4.9526615 5.00445 4.868615 5.139083 5.1343737 5.046483 5.229783 5.222769 5.0591497
1370588_a_at 3.84665 4.1481566 4.191603 4.1754074 4.112458 4.2035465 4.3364735 4.116624 4.067268 4.015851 3.8980105 4.450123
1370589_at 5.272942 4.9735203 5.0921736 4.975522 5.0085845 5.010086 4.8448744 4.8992724 4.8048916 4.942038 5.026026 4.972629
1370590_at 7.220944 7.312685 7.4104185 7.407783 7.3845234 7.504796 7.3534603 7.361286 7.442788 7.3571606 7.213167 7.242005
1370591_at 7.4564514 7.5257235 7.658318 7.5185065 7.588945 7.570947 7.4167423 7.2256503 7.3242583 7.4385166 7.4411597 7.260144
1370592_at 4.981118 6.450271 5.579465 5.5988894 5.96571 6.46106 6.319302 5.445278 5.133597 6.3420177 6.2172565 6.2963724
1370593_at 13.329599 13.231901 13.064243 13.389272 12.822955 13.093635 13.159035 13.311552 13.4135685 13.291457 13.598638 13.192477
1370594_at 4.260953 4.7489185 5.0346403 4.8035126 4.957 4.858034 5.2341003 4.465788 4.890065 4.833024 5.1031036 4.8919525
1370595_a_at 3.9065976 4.1283054 3.7669969 3.7544732 3.8178391 3.9812715 3.728391 3.6482701 3.6686544 3.6362133 3.775033 3.875148
1370596_a_at 4.130401 4.251141 4.3203993 4.2240777 4.18011 4.284688 4.3071766 4.1832137 4.2281933 4.244232 4.0790434 4.211863
1370597_at 5.89307 5.2352104 6.0643044 5.329594 6.008803 5.6719217 5.85131 6.007788 5.784415 6.010228 5.9652114 5.719292
1370598_a_at 4.560505 4.5198174 4.7456217 4.32774 4.4844017 4.675191 4.655397 4.6710844 4.52116 4.4703445 4.4435406 4.8003263
1370599_a_at 7.520235 6.9169707 7.055605 7.3893046 7.492621 7.4167867 7.106533 7.3474636 7.131273 7.0396476 7.1483316 7.0771165
1370600_at 5.2972026 5.5081625 5.359475 5.199318 5.276385 5.3336587 5.1017914 5.021795 5.1045594 5.365248 5.1582866 4.9877625
1370601_a_at 4.3063393 4.5271363 4.653766 4.6150947 4.5654144 4.787905 4.6858106 4.6822143 4.498306 4.4796853 4.617004 4.722068
1370602_at 4.6824226 4.8422904 4.8052673 4.4473314 4.5286407 4.6645412 4.864884 4.638587 4.5974255 4.754451 4.5832953 4.470256
1370603_a_at 5.565913 5.5964217 5.7607517 5.5687523 5.503919 5.7716513 5.833412 5.844727 5.6790705 5.7770753 5.763513 5.8679643
1370604_at 3.801773 3.8753624 4.0269175 4.03275 3.8751485 3.8678067 3.9827347 4.0326004 4.1004086 3.7837121 3.822012 3.7858617
1370605_s_at 6.48948 6.00039 6.621747 6.1982965 5.9970837 5.9127307 6.5075994 6.5042295 6.218143 5.700407 6.213724 6.078848
1370606_at 5.2693186 6.275979 5.851797 6.425718 6.106623 5.954384 6.057033 5.7512307 6.1352935 5.9297223 6.0696115 6.180648
1370607_a_at 4.470543 5.0679326 4.7710037 4.9790993 4.6627207 4.5672154 4.2390323 5.122758 5.0651884 4.8356724 4.9700756 5.094736
1370608_at 3.7005317 3.809694 3.9563477 3.931612 3.8061354 3.6811166 3.8182225 3.9340765 3.736997 3.7267451 3.875468 3.8065317
1370609_a_at 9.901059 9.815994 9.711131 9.76346 9.837185 9.958863 10.035573 9.792187 9.893678 9.795831 9.861783 9.813333
1370610_at 4.510763 4.610269 4.7106757 4.4381065 4.513739 4.6469865 4.619975 4.4114156 4.6398273 4.561957 4.4696107 4.5353417
1370611_at 6.0604525 6.1977496 6.3254337 6.1899 6.22818 6.3415327 6.3914633 6.437188 6.2859945 6.3477883 6.1843553 6.623
1370612_at 5.5417304 5.7556906 6.067196 5.7345085 5.6889277 5.8502336 5.915963 6.0152946 5.914643 6.1175923 6.0409827 5.961477
1370613_s_at 12.709903 12.498172 12.46679 12.59883 12.565591 12.541174 12.81995 12.362309 12.351027 12.700416 12.843757 12.634514
1370614_s_at 5.5591545 5.520535 5.946175 5.650555 5.833293 5.520591 5.4634833 5.540908 5.5689616 5.8336816 5.8213863 5.7592697
1370615_at 4.8611436 5.0372534 4.934856 5.057181 4.9410458 5.068872 5.214874 4.8686137 4.768434 5.06339 4.905121 4.8497906
1370616_at 4.7411375 5.194565 5.1570663 5.1820354 5.010913 5.209544 5.009989 4.992733 4.8720503 4.8069587 5.2589374 5.02284
1370617_at 4.623331 4.7739544 4.9317713 5.004678 4.8405533 4.9348927 4.7918835 4.8988514 4.8645706 4.813984 4.9196396 4.8723316
1370618_at 8.138844 7.791443 7.653692 7.5387974 7.6091046 7.7800803 7.4027433 7.4991574 7.5228395 7.268703 7.623595 7.498813
1370619_at 5.14916 5.106244 5.1315165 5.302025 4.972776 5.1209464 5.0439897 5.1129346 5.0510488 5.154298 5.127144 5.161596
1370620_at 5.122895 4.920825 4.936708 4.961158 4.6180696 4.6817107 4.7950845 4.549101 4.5734205 5.008504 4.696458 4.885125
1370621_at 5.0372 5.0624957 4.8905125 5.04384 5.2154493 5.4253607 5.2740383 5.198987 5.222168 4.945822 5.280386 4.9921913
1370622_at 4.54829 4.228769 4.3701286 4.1795654 4.166812 4.516089 4.4292746 4.394968 4.635887 4.323773 4.2047424 4.334383
1370623_at 6.4168544 6.5667553 6.849762 6.9056873 7.0056295 6.6590047 6.9387774 7.1872897 7.0861855 7.0727377 6.355409 6.918694
1370624_at 4.400298 4.403562 4.6128116 4.687567 4.5419445 4.517668 4.3668585 4.4358625 4.4130363 4.487975 4.4799457 4.491768
1370625_at 4.002799 3.9857624 4.016226 4.168117 3.7824209 4.112439 3.9584336 4.0281897 3.999575 3.822657 4.144906 4.028969
1370626_at 3.5925903 3.539306 3.2919269 3.2938378 3.4367175 3.403841 3.652798 3.5338578 3.4417853 3.410321 3.525256 3.5478456
1370627_at 4.7786455 4.791875 5.121439 4.7365437 4.7396545 5.1001267 4.873947 4.9664407 4.505347 5.0546427 4.979199 5.2180753
1370628_at 4.8118114 4.958445 4.9738955 5.1641793 5.3027825 5.3810134 5.152318 4.800422 5.190072 4.981267 4.5772786 5.156499
1370629_at 3.623982 3.9004388 3.7922578 3.6728308 3.6485977 3.9114935 3.8535805 3.7168334 4.1041355 3.7143888 3.6349695 3.8185525
1370630_a_at 6.5619044 6.3652105 6.367359 6.565891 6.5704103 6.748621 6.6528215 6.708141 6.5598645 6.76117 6.8735447 6.785495
1370631_at 3.8063588 4.0366707 4.1635103 4.265665 4.1551895 4.090427 4.077075 3.931075 4.0020375 4.230108 4.3790812 4.276494
1370632_at 4.316654 4.3824224 4.406372 4.572956 4.350461 4.378278 4.4612513 4.5314064 4.438132 4.5199747 4.5062323 4.6431227
1370633_at 5.2195463 5.0062437 5.1157866 5.1818166 4.961307 5.033704 5.087416 5.068799 5.0625257 5.0735183 5.0203514 5.3627343
1370634_x_at 6.588695 6.71296 6.770528 6.8192124 6.7555213 6.905297 6.86576 6.7897677 6.7718587 6.8785577 6.8553205 6.676054
1370635_at 4.5667424 5.0503917 5.19951 5.019399 4.948915 4.734126 5.225478 5.233556 4.859764 5.117825 5.466912 5.0719094
1370636_at 4.4719744 4.628236 4.5709257 4.711195 4.6654606 4.6517067 4.6106844 4.6286507 4.4891796 4.531976 4.826355 4.5208044
1370637_at 3.826857 4.290015 4.288146 4.2566395 4.231499 3.9181204 4.1193233 4.137375 3.9911504 4.064316 4.268826 4.1122165
1370638_at 4.956887 4.866105 5.00785 4.943767 5.002709 5.1156626 4.7669587 4.8347154 4.9914393 4.8765035 5.1601906 4.962048
1370639_at 7.614097 7.7808805 7.974055 7.7930417 7.6615257 7.7093863 7.831419 7.9301047 7.821862 7.777827 7.8127646 7.8812857
1370640_a_at 5.344904 5.2142124 5.457306 5.452389 5.236477 5.4579 5.5694304 5.4756956 5.348296 5.4232683 5.477952 5.5616674
1370641_s_at 6.836119 6.477812 6.6164193 6.6437254 6.554545 6.808836 6.7254853 6.69398 6.848598 6.644064 6.278619 6.720587
1370642_s_at 7.2099977 6.9484224 6.3533688 7.106785 7.290289 6.6415277 7.068649 6.9337993 6.9656363 6.5301723 6.4814377 6.612832
1370643_a_at 5.3094773 5.046862 5.2736206 5.378577 5.379921 5.2218857 5.297498 5.1157904 5.48897 5.1761284 5.0605817 5.4463115
1370644_at 3.6413574 3.772619 3.906191 3.6988728 4.0023894 4.0000105 3.8787096 3.6131034 3.89209 3.675607 3.742094 3.8360603
1370645_at 4.1905193 4.404722 4.2613115 4.306713 4.488525 4.36115 4.156966 4.266315 4.445184 4.389962 4.539581 4.2087555
1370646_at 6.57406 6.4226675 6.5422955 6.448639 6.4638367 6.649593 6.6569395 6.2414966 6.6112065 6.4520164 6.5406933 6.6102
1370647_at 4.130693 4.5841303 4.767751 4.5983825 4.5070033 4.5561204 4.5039845 4.6241217 4.896517 4.5892143 4.477339 4.6554627
1370648_a_at 5.053517 5.0244627 5.2249455 4.979265 4.844134 5.1488905 5.226066 5.0565586 5.155192 4.9577603 5.089382 5.014376
1370649_at 5.8772864 5.642173 5.9044485 5.6927123 5.8045588 5.7727103 5.778909 5.520369 5.7728043 5.687431 5.552697 5.840475
[truncated: 3,479,317 more chars]
