# Supplementary material for: Transcriptomic point of departure determination: a comparison of distribution-based and gene set-based approaches
Source: Front Genet. 2024 May 9;15:1374791. doi: 10.3389/fgene.2024.1374791 (PMC11112360; doi:10.3389/fgene.2024.1374791)
Supplement: Supplementary file 6 [file DataSheet1.zip › Data Sheet 1/phenacetin_29day_Rat_Liver_rma.txt]

ProbesetID V2 V3 V4 V5 V6 V7 V8 V9 V10 V11 V12 V13
Dose 0 0 0 100 100 100 300 300 300 1000 1000 1000
1367452_at 10.363671 10.488285 10.38311 10.472101 10.430061 10.266824 10.235632 10.393458 10.348113 10.311347 10.345443 10.1548395
1367453_at 10.205838 10.245387 10.113297 10.259144 10.180267 10.148393 10.20831 10.217224 10.187322 10.311286 10.415115 10.39188
1367454_at 10.227093 10.198467 10.362086 10.22113 10.263615 10.132964 10.364833 10.343353 10.157124 10.397711 10.492593 10.371675
1367455_at 11.635587 11.65734 11.673921 11.637013 11.575806 11.67591 11.648444 11.592644 11.456132 11.785432 11.710221 11.879626
1367456_at 11.933549 12.008982 11.94591 11.996135 12.11375 11.919499 11.989198 11.943775 11.922872 12.079495 12.023819 12.013843
1367457_at 9.26344 9.239018 9.375482 9.198819 9.22538 9.242111 9.285991 9.136195 9.179469 9.289194 9.353577 9.098068
1367458_at 8.08126 8.005138 8.185812 8.151013 8.1010475 8.159288 8.050125 8.206456 8.212398 7.968235 8.035885 8.124181
1367459_at 12.141203 12.249434 12.235824 12.293057 12.283502 12.253526 12.259319 12.206553 12.210953 12.336119 12.280879 12.377694
1367460_at 11.683775 11.640606 11.693487 11.724333 11.714787 11.4641075 11.610574 11.632622 11.594447 11.757188 11.755446 11.543854
1367461_at 10.595031 10.602895 10.703778 10.774046 10.654612 10.631329 10.48008 10.683414 10.604501 10.775409 10.737716 10.729316
1367462_at 10.015155 10.43103 10.26973 10.375915 10.167103 10.419239 10.323894 10.1578865 10.684771 10.610821 10.387314 10.788223
1367463_at 11.485651 11.456252 11.298872 11.461881 11.359416 11.479546 11.364115 11.215853 11.027108 11.277686 11.294923 11.178052
1367464_at 9.549523 9.73687 9.687478 9.722138 9.646032 9.635117 9.643337 9.586823 9.593363 9.585635 9.558341 9.499167
1367465_at 10.171472 10.252579 10.147004 10.243172 10.270023 10.092372 10.17692 10.147002 10.271571 10.080553 10.273123 10.131141
1367466_at 10.2300005 10.219706 10.229794 10.29007 10.373025 10.2569475 10.346164 10.132274 10.127242 10.21911 10.267042 10.238756
1367467_at 11.551526 11.676351 11.5716505 11.731396 11.586677 11.606618 11.509777 11.619807 11.632181 11.534031 11.567415 11.66424
1367468_at 9.928304 10.171724 9.985409 10.1159315 10.047498 9.946997 10.120421 10.154975 10.072702 10.161145 10.0228815 10.049783
1367469_at 11.938883 11.803296 11.874618 11.984483 12.078767 11.797245 11.836544 11.727091 11.719936 11.784986 11.805047 11.748475
1367470_at 10.290138 10.399494 10.394319 10.248897 10.336308 10.38365 10.357059 10.303051 10.390141 10.373435 10.35491 10.304991
1367471_at 9.215017 9.261753 9.313545 9.324009 9.28028 9.203192 9.289499 9.256649 9.445224 9.419674 9.40529 9.332597
1367472_at 10.179859 10.0812235 10.302644 10.097247 10.179526 9.961211 10.188905 10.121495 10.154804 10.094125 10.29563 10.228092
1367473_at 10.062506 9.9456 9.884543 9.9804735 10.1226635 9.927693 9.935589 9.984812 10.012672 9.833933 10.001284 9.786358
1367474_at 9.4713125 9.774854 9.661267 9.787219 9.674166 9.573754 9.859675 9.771487 9.690053 9.575826 9.749247 9.574131
1367475_at 10.612439 10.560909 10.615571 10.637761 10.672939 10.690196 10.584199 10.607508 10.512243 10.420945 10.526156 10.604147
1367476_at 11.276177 11.350067 11.254783 11.421614 11.423836 11.347978 11.3176 11.438378 11.139878 11.49875 11.561756 11.490391
1367477_at 10.5018835 10.385751 10.28185 10.383754 10.2935915 10.371439 10.410721 10.331217 10.579724 10.311958 10.380208 10.248665
1367478_at 7.8048844 7.8309836 7.6933513 7.7897434 7.76885 7.795845 7.965965 7.8407645 7.6692677 7.784215 7.856232 7.8694715
1367479_at 11.229688 11.313828 11.260885 11.310822 11.332913 11.246615 11.282318 11.1101 11.261582 11.19869 11.244671 11.2259245
1367480_at 9.853332 9.955144 9.963819 10.014452 9.989883 9.823533 9.836319 9.8867445 9.910039 9.8803425 9.9566765 9.930705
1367481_at 9.651739 9.726234 9.586843 9.795168 9.718567 9.595785 9.701814 9.703274 9.755575 9.744365 9.743063 9.652951
1367482_at 9.656519 9.77228 9.585204 9.738883 9.722888 9.742083 9.662071 9.748564 9.722927 9.765282 9.6922655 9.486964
1367483_at 9.084118 9.096378 8.987477 9.20237 9.01405 8.993929 9.21223 9.138235 9.049658 9.193318 8.956082 8.957243
1367484_at 9.35198 9.503429 9.353059 9.441712 9.538206 9.469564 9.454442 9.243957 9.219186 9.374328 9.098061 9.313542
1367485_at 10.126004 10.213086 10.185306 10.235789 10.21238 10.131292 10.190997 10.103063 9.738184 10.264546 10.211283 10.135471
1367486_at 9.583062 9.697676 9.528454 9.732911 9.677266 9.591566 9.631671 9.632938 9.639426 9.607896 9.677644 9.64506
1367487_at 7.6149282 7.308 7.3374376 7.369764 7.3849063 7.2847195 7.4881425 7.2916803 7.224729 7.404839 7.378437 7.468959
1367488_at 7.7734766 8.01053 8.090454 8.210466 7.9286394 8.265522 8.143533 7.763658 7.944347 8.013754 7.70101 7.9058547
1367489_at 6.4969583 6.4644527 6.2734027 6.408799 6.71099 6.285269 6.1540785 6.577903 6.5896964 6.7081447 6.532823 6.594683
1367490_at 7.5482187 7.52087 7.444105 7.553389 7.449485 7.1971865 7.5535126 7.3664856 7.477489 7.5196595 7.616308 7.43451
1367491_at 9.513694 9.53634 9.69272 9.545404 9.636152 9.470301 9.534696 9.551152 9.453455 9.787833 9.616547 9.722832
1367492_at 9.125191 9.156401 9.07773 8.983793 9.161806 9.088251 9.0585575 9.080613 9.0530405 9.100828 9.283014 9.260267
1367493_at 9.494223 9.663654 9.642383 9.734074 9.496079 9.576937 9.537321 9.461893 9.600146 9.721405 9.51099 9.6772995
1367494_at 10.24986 10.281436 10.273176 10.213451 10.38691 10.224608 10.294923 10.254228 10.304669 10.3708935 10.25051 10.3251705
1367495_at 7.6885242 8.070503 7.996278 8.005135 8.0061455 7.847234 8.162137 8.022787 7.7843723 8.168854 8.009089 8.008233
1367496_at 11.298825 11.2208395 11.285537 11.352679 11.284568 11.195794 11.308874 11.242218 11.08166 11.408088 11.331059 11.312662
1367497_at 8.985483 8.897574 9.045197 8.907494 8.929578 8.733304 8.716419 8.975259 8.829934 8.920018 8.723841 8.724349
1367498_at 8.983194 8.92429 9.273894 9.084741 9.109815 9.221127 9.241895 8.815285 9.170469 9.106055 9.050683 8.998686
1367499_at 8.167807 8.154533 7.93529 7.9169426 7.8250546 8.179329 8.268644 7.92377 7.8552146 8.051029 7.926701 8.118895
1367500_at 10.159987 10.310174 10.2975445 10.28092 10.252466 10.138029 10.236896 10.23821 10.190762 10.141919 10.188545 10.089355
1367501_at 8.445055 8.544567 8.584118 8.685137 8.690936 8.848883 8.503089 8.532668 8.827354 8.613335 8.646273 8.652308
1367502_at 8.786297 8.801751 8.789918 8.982758 8.869167 8.860546 8.863751 8.826307 8.844595 8.950788 9.034251 9.060123
1367503_at 11.307137 11.239399 11.270172 11.31656 11.414396 11.43336 11.238716 11.368882 11.353594 11.41779 11.463971 11.347023
1367504_at 8.498163 8.029518 8.122345 8.067053 7.9212174 7.880445 8.376936 7.9728885 7.9823303 8.374006 8.291313 8.48503
1367505_at 8.3164625 8.579829 8.421543 8.844734 8.6375475 8.179328 8.251837 8.436989 8.337238 8.374117 7.970622 8.11324
1367506_at 10.193351 10.137648 10.138349 10.19745 10.215488 10.201646 10.189004 10.072531 10.300152 10.160068 10.211629 10.1152315
1367507_at 7.5866156 7.709897 7.5725555 7.607212 7.4773383 7.4598045 7.5098214 7.375821 7.520321 7.4208355 7.2547846 7.603519
1367508_at 9.07438 9.252104 9.024222 9.24215 9.140422 9.094421 9.014316 9.02022 9.15378 9.113274 9.060191 8.888542
1367509_at 9.777804 9.7635355 9.683327 9.832029 9.669517 9.674295 9.760556 9.72509 9.712962 9.695847 9.687702 9.655151
1367510_at 9.893829 10.011678 10.080631 10.087034 9.909626 9.764526 9.822886 9.950856 9.865865 10.071025 10.000329 9.885858
1367511_at 8.630039 8.536563 8.603553 8.731478 8.819881 8.444225 8.600723 8.6224 8.636212 8.581532 8.713592 8.694213
1367512_at 11.1310835 11.034158 11.0552225 11.101012 11.129911 11.160237 11.090148 11.100254 11.073462 11.146851 11.129771 11.082418
1367513_at 8.455963 8.568752 8.289381 8.426768 7.986519 7.801258 8.616164 8.51912 7.954743 8.326181 8.398332 8.490239
1367514_at 8.131775 8.142075 8.048563 8.110361 8.155624 7.7849503 8.274346 8.178962 8.239854 8.159657 8.315252 8.249475
1367515_at 7.5807867 7.646747 7.7403693 7.922213 7.946545 7.3592496 7.5364194 7.503389 7.372898 7.462488 7.636533 7.444235
1367516_at 8.992644 9.193961 9.057726 9.144387 8.975616 8.917794 9.069818 9.083723 9.086879 9.185523 8.854076 8.978178
1367517_at 7.901284 8.03332 8.091848 7.9583464 7.702792 7.9577417 7.881573 7.9325266 8.003077 8.199536 7.7453303 7.895907
1367518_at 8.738607 8.714504 8.71723 8.666965 8.651647 8.463583 8.804883 8.646689 8.645873 8.728179 8.821753 8.7506
1367519_at 8.915146 8.985104 8.969835 9.044905 8.892316 8.793573 8.92611 9.063681 8.883162 9.061063 8.8672905 8.82916
1367520_at 10.059941 9.989353 10.054298 10.2689295 10.153317 10.162569 10.075935 10.226773 10.039009 10.266905 10.152209 10.182649
1367521_at 6.721905 7.101791 7.053688 6.690257 7.17035 7.188524 6.90833 7.287023 6.956753 6.5643725 6.958661 6.9238057
1367522_at 9.131035 9.28193 9.299658 9.411497 9.249076 9.385313 9.133752 9.183866 9.176225 9.323879 9.11037 9.229261
1367523_at 9.034685 9.140969 8.988191 9.149398 9.210059 8.9611225 9.076008 8.989782 9.18487 9.389014 9.353102 9.272003
1367524_at 7.3883824 7.380102 7.4848933 7.1804914 7.257859 7.420649 7.525651 7.697251 7.393353 7.3509164 7.5056157 7.4265885
1367525_at 9.359045 9.351105 9.277241 9.626034 9.55403 9.391432 9.283617 9.341585 9.308556 9.332817 9.239421 9.294254
1367526_at 9.23788 9.188284 9.161158 9.122352 9.035254 9.256094 9.123581 9.184252 9.18057 9.188951 9.215351 9.099497
1367527_at 8.597501 8.510273 8.66332 8.465844 8.476847 8.219951 8.491885 8.506215 8.262899 8.584741 8.602883 8.415378
1367528_at 9.0743685 9.067008 9.187607 8.894175 9.004779 9.114443 9.306948 8.819431 9.074888 9.138931 8.734515 9.171366
1367529_at 9.29896 9.389353 9.450477 9.475562 9.430297 9.265712 9.315737 9.3424835 9.121087 9.303209 9.338413 9.193337
1367530_at 7.7999754 7.7206264 7.7152185 7.9224734 7.8585176 7.946285 7.6725683 7.5369883 7.6093254 7.835603 7.886701 7.607938
1367531_at 10.780905 10.691264 10.667486 10.745384 10.723092 10.657317 10.767853 10.715317 10.678951 10.73327 10.73381 10.689229
1367532_at 11.3465605 11.342092 11.338865 11.35572 11.245951 11.311316 11.310375 11.209719 11.263744 11.153781 11.101437 11.314611
1367533_at 9.029975 8.969617 8.787425 8.961661 9.1029 8.767059 8.976083 8.769966 8.991612 9.049934 9.219097 9.05617
1367534_at 7.454739 7.5100765 7.8063955 7.7504296 7.5605683 7.5060034 7.821256 7.4836097 7.820339 7.624681 7.6660614 7.6023526
1367535_at 8.444493 8.391149 8.471265 8.507219 8.450193 8.667396 8.564307 8.387037 8.602039 8.387292 8.216257 8.668482
1367536_at 8.106592 8.231352 8.025259 8.317778 8.202574 8.104991 8.257685 8.419622 8.168819 8.47481 8.593454 8.330502
1367537_at 7.585898 7.7075887 7.773879 7.9023604 7.773479 7.3632054 7.772062 7.8417063 7.8465824 7.589402 7.4226832 7.5248375
1367538_at 7.461579 7.708232 7.755883 7.7221694 7.5553813 7.554252 7.4772615 7.5339723 7.4956064 7.6290793 7.4177766 7.398076
1367539_at 8.85225 8.665531 8.37612 8.884186 8.89547 8.630103 8.8652 8.71708 8.5034075 8.823411 8.617314 8.456318
1367540_at 8.080246 7.8229623 7.8154163 8.055634 7.838934 7.7681937 8.312054 8.110511 8.112333 8.167596 8.129837 8.025174
1367541_at 8.211781 8.227387 8.289719 8.098686 7.9545984 8.201624 7.9459233 8.141972 7.8708835 8.153763 8.062187 8.173695
1367542_at 8.189293 8.116138 8.1946125 8.368038 8.255503 8.135384 8.107577 8.030621 7.9453974 8.317961 7.8592744 8.008236
1367543_at 8.724035 8.740941 8.6928215 8.574327 8.630871 8.725808 8.654433 8.518625 8.575047 8.63587 8.660204 8.554793
1367544_at 7.3445873 7.0867214 7.00575 7.2249494 7.0503416 6.2480335 7.3165197 6.888834 6.721007 7.155471 6.8182983 7.196568
1367545_at 6.8016915 6.724384 6.8516154 6.7817545 6.7951045 7.013168 7.203399 6.8207273 7.1155357 6.702912 7.121588 6.7925773
1367546_at 10.216241 10.454123 10.332213 10.324946 10.400218 10.4855795 10.350427 10.312848 10.436176 10.450589 10.283576 10.424697
1367547_at 8.209118 7.9398994 7.82105 8.139328 8.164055 7.3837953 8.030832 8.141165 7.8558745 8.035151 7.901794 7.864111
1367548_at 8.333057 8.462147 8.07641 8.393986 8.479023 8.18052 8.343473 8.002256 8.255381 8.254135 8.121728 8.149247
1367549_a_at 10.728343 10.703159 10.8698 10.853053 10.741617 10.803627 10.939378 10.752513 10.667473 10.861004 10.951518 10.965649
1367550_a_at 8.687283 8.640857 8.555768 8.607595 8.588263 8.494633 8.817693 8.876316 8.730916 8.767562 8.370723 8.581074
1367551_a_at 9.357037 9.514402 9.523089 9.606464 9.527831 9.385347 9.533694 9.5322075 9.553748 9.455848 9.644968 9.305544
1367552_at 4.228446 4.005865 4.216037 4.365824 3.9707923 4.3252683 4.2541323 4.320718 4.2107553 4.1379843 4.046624 4.4652467
1367553_x_at 12.323652 12.694391 12.489189 12.663606 12.820935 12.713307 12.627347 12.949606 13.541296 13.409608 13.342801 13.569789
1367554_at 3.9105318 4.0959196 4.1485977 3.9200144 4.118124 3.9985352 4.079547 3.9485703 4.1168947 4.1265135 4.2281246 4.002982
1367555_at 14.765634 14.709088 14.761286 14.755784 14.739185 14.743664 14.718243 14.74988 14.763247 14.732339 14.729549 14.73272
1367556_s_at 14.523743 14.505325 14.557026 14.570789 14.527423 14.524895 14.543697 14.538676 14.56485 14.541562 14.505357 14.524895
1367557_s_at 13.080562 12.89966 13.024514 12.9916725 12.960922 12.968171 13.197365 13.008094 13.03555 13.233136 13.262861 13.289917
1367558_x_at 3.1540859 3.20416 3.3330123 3.160594 3.1256347 3.1930704 3.1333501 3.0403223 3.3108475 3.2981198 3.1832843 3.2250767
1367559_at 13.004314 12.978331 12.732532 12.982244 12.943214 12.732218 13.044469 12.952914 12.995528 13.222478 13.225677 13.077518
1367560_at 12.329204 12.345064 12.2422495 12.358151 12.262264 12.282957 12.373293 12.375584 12.430437 12.440324 12.553923 12.477536
1367561_at 12.635311 12.648571 12.528727 12.692019 12.623742 12.566 12.67936 12.6208 12.758358 12.726952 12.935444 12.760931
1367562_at 8.398277 8.014919 7.9641366 8.14531 8.024422 8.016653 8.152084 8.078232 8.197511 8.012908 8.00834 8.167364
1367563_at 9.479609 9.504368 9.160092 9.423663 9.315082 9.254564 9.210117 9.232416 9.254895 9.170645 8.980471 9.167264
1367564_at 6.126438 5.77222 6.0459347 5.700383 5.817947 5.8831077 5.7694244 5.9453483 5.9402366 6.0455217 5.93481 6.107649
1367565_a_at 13.847907 13.832869 13.755395 13.832978 13.874949 13.863432 13.875417 13.788487 13.842594 13.830068 13.838916 13.856414
1367566_at 4.1212826 3.8648806 3.6624625 4.056838 4.1713295 4.043766 3.8931186 4.129714 4.0068045 4.1124334 4.1867514 3.9984455
1367567_at 12.349878 12.289261 12.299528 12.345523 12.199374 12.086907 12.331319 12.357492 12.274768 12.437235 12.525239 12.312386
1367568_a_at 9.267409 9.218399 9.546246 9.5695095 9.556379 9.494473 9.087195 9.6932 9.325549 9.273076 9.475438 8.961312
1367569_at 11.966835 11.978022 11.928034 12.152298 11.904454 11.961431 12.202415 12.162627 12.029995 12.104307 12.316818 12.189811
1367570_at 7.095586 7.364815 6.92166 7.4403863 6.9955583 6.7267776 7.2720675 6.814566 6.9968023 7.3810015 6.8637767 7.554941
1367571_a_at 4.9491596 5.2437887 5.001272 5.3039627 4.942191 5.5669174 5.0467606 5.2992477 5.2101345 5.0659733 5.358428 5.1225324
1367572_at 5.090074 4.993736 4.951459 4.9862065 4.953684 5.410554 5.1143665 5.0599976 4.988546 4.886936 5.087763 5.0656977
1367573_at 12.515865 12.467168 12.474944 12.612208 12.473961 12.407463 12.529823 12.624325 12.47137 12.645322 12.733703 12.635106
1367574_at 8.243689 8.701248 8.447114 8.358354 8.543847 8.277196 8.588853 8.613027 8.438593 8.600495 8.486563 8.663574
1367575_at 11.923508 11.674785 11.825856 11.865811 11.773688 11.730858 11.858234 11.705453 11.814275 11.776333 11.986001 11.835035
1367576_at 13.820336 13.729144 13.68386 13.790262 13.816761 13.743616 13.777124 13.723852 13.663785 13.545267 13.541594 13.632052
1367577_at 6.5865607 6.693534 6.6183934 7.3233423 6.7936625 7.3015866 7.0146775 6.3980055 7.657325 6.9388533 7.4905605 8.3113785
1367578_at 10.69401 10.589844 10.563439 10.669506 10.693736 10.589795 10.660665 10.602486 10.85405 10.829582 10.849695 10.930953
1367579_a_at 10.951561 11.313199 11.093431 11.198966 11.230284 10.923162 11.360556 11.11585 11.174717 11.43904 11.414379 11.514435
1367580_at 11.828846 11.8102045 11.829478 11.81843 11.725272 11.712692 11.819257 11.838708 11.828119 11.987885 12.171763 11.992437
1367581_a_at 6.5151024 6.6484194 6.5413566 6.1684747 6.6065927 5.880025 6.0067415 6.638136 6.249941 5.6777945 6.4905944 6.389039
1367582_at 11.98939 12.051179 11.88948 11.911938 11.995249 11.880868 12.012689 11.96888 12.095052 12.09463 12.257971 12.143765
1367583_at 12.983694 13.290394 12.965787 13.296635 13.151461 13.06729 13.150513 13.070201 13.1873865 12.974679 12.979409 12.96471
1367584_at 8.056568 8.517206 8.180643 8.404732 8.137933 8.127771 8.443214 8.44917 8.459569 8.9703865 8.876947 9.241598
1367585_a_at 11.114647 11.15928 11.328121 11.021868 10.993679 10.801607 11.104121 10.829414 10.785835 10.996831 10.878859 10.849765
1367586_at 13.026385 13.032589 13.085349 13.081666 13.001496 13.030987 13.000784 12.8006935 13.032735 12.825426 12.778655 12.963693
1367587_at 3.3040333 3.1890504 3.3776093 3.3895497 3.2316222 3.4779618 3.3024817 3.3658278 3.4932113 3.1959054 3.4415681 3.6856587
1367588_a_at 11.622236 11.534722 11.447694 11.5384445 11.58583 11.486864 11.639488 11.6605425 11.55609 11.557999 11.829744 11.606857
1367589_at 9.764288 9.769976 9.68912 9.657536 9.773514 9.704581 9.823259 9.665378 9.803686 10.032779 10.005078 10.025173
1367590_at 11.072704 11.156644 11.052627 11.233499 11.2503 11.030224 11.227591 11.156092 11.103527 11.664364 11.581563 11.571249
1367591_at 10.407246 10.340378 10.226992 10.498493 10.437154 10.251214 10.384824 10.364431 10.339245 10.465972 10.431858 10.484294
1367592_at 3.5215077 3.3439298 3.267293 3.5733392 3.2611444 3.5139766 3.4004805 3.3617759 3.5320766 3.4818645 3.5242147 3.4319017
1367593_at 8.834745 8.518475 8.8104725 8.355621 8.870966 8.466626 8.7440605 8.692189 8.645068 8.596191 8.825596 8.904264
1367594_at 9.10339 9.150291 8.97179 8.997108 8.827854 8.981209 9.056358 9.099958 8.959827 8.855425 8.802019 8.93434
1367595_s_at 13.722145 13.73964 13.601032 13.700038 13.674384 13.719113 13.641095 13.7125025 13.728597 13.628542 13.576441 13.634739
1367596_at 12.397602 12.431293 12.319947 12.463804 12.4866295 12.357542 12.443301 12.439083 12.47486 12.519521 12.716625 12.535572
1367597_at 12.158536 12.243516 12.0792465 12.204135 12.1505375 12.107143 12.186554 12.26706 12.190854 12.258044 12.405401 12.291673
1367598_at 14.087065 14.027045 14.02972 14.074936 14.022106 14.014072 14.047745 14.00966 14.071267 14.027045 13.98474 14.072448
1367599_at 12.320166 12.090348 12.160874 12.337041 12.308067 12.220641 12.418545 12.368249 12.289058 12.444041 12.494312 12.331839
1367600_at 5.2315416 5.1888523 5.564279 5.634655 5.193718 5.4929323 5.278183 5.3220587 5.279971 5.423777 5.420633 5.9118667
1367601_at 8.438463 8.504854 8.953533 8.396446 8.043228 8.36871 8.760496 8.192013 8.455198 7.5706096 8.193329 7.9850698
1367602_at 9.543267 9.382933 9.836549 9.461254 9.154792 9.565828 9.628911 9.251917 9.345266 8.884384 9.295139 9.226202
1367603_at 11.400034 11.370033 11.352652 11.429337 11.410532 11.421839 11.588597 11.466357 11.395215 11.53972 11.599641 11.434375
1367604_at 11.114647 11.167255 11.327645 11.199431 11.215583 11.264511 11.30442 11.377937 11.488424 11.216377 11.179361 11.260926
1367605_at 10.725574 10.772945 10.681148 10.857972 10.823582 10.770382 10.689436 10.734869 10.723933 10.801863 10.847592 10.946434
1367606_at 12.634874 12.546327 12.524972 12.647603 12.585747 12.479435 12.611293 12.714552 12.531004 12.754057 12.898187 12.65302
1367607_at 12.757995 12.750839 12.699847 12.680053 12.671706 12.689886 12.765038 12.747055 12.72991 12.683941 12.74253 12.687339
1367608_at 5.1265807 5.2299805 5.2088585 5.3965025 5.1395645 5.2564344 4.960597 5.2997394 5.8795166 4.8539343 5.1817102 5.008689
1367609_at 11.916712 11.769077 11.805814 12.165718 12.250679 12.053568 12.5177765 12.11004 12.270885 12.601957 12.570602 12.121766
1367610_at 12.543242 12.571883 12.48221 12.558782 12.446497 12.486617 12.594764 12.606797 12.5512085 12.600183 12.707987 12.6167555
1367611_at 4.99574 4.890448 5.0627403 4.9666996 5.272684 5.41668 4.967889 4.755964 5.0951667 5.3424034 6.0017967 5.3064227
1367612_at 14.074897 14.002605 14.05856 14.034636 14.116619 14.042912 14.091149 14.059141 14.002446 14.025479 14.032745 13.975982
1367613_at 12.892652 12.939415 12.906835 13.022659 13.115291 13.121217 13.008736 13.005798 13.08014 13.135498 13.264706 13.139551
1367614_at 7.65167 7.9627266 7.671757 7.93242 7.5466385 7.485415 7.984536 8.050327 7.3630133 7.8389196 7.6396112 7.8337374
1367615_at 4.372644 4.141362 3.9957054 4.1785145 4.210639 4.150881 4.2080574 4.2695107 4.2640786 4.1813374 4.0816245 4.0713654
1367616_at 4.2612247 4.1410294 4.3463435 4.083646 4.12403 4.3455677 4.26626 4.3615294 4.265085 4.382695 4.336917 4.3538237
1367617_at 9.089235 9.140737 9.268683 9.1089115 9.130986 9.282102 9.453488 9.26805 9.633422 9.66192 9.443482 9.719875
1367618_a_at 11.19057 11.225895 11.172127 11.349764 11.301602 11.139359 11.330386 11.31592 11.226869 11.391023 11.524697 11.445693
1367619_at 12.889008 12.937386 12.774992 12.917912 12.990282 12.886272 12.919184 12.937138 12.877283 12.988941 13.062765 13.060951
1367620_at 12.745145 12.8008175 12.796727 12.74518 12.755516 12.850581 12.810633 12.781478 12.770665 12.777606 12.7739 12.802826
1367621_at 8.44705 8.729137 8.754796 8.717983 8.613316 8.7332325 8.888316 8.794571 8.70213 8.830782 8.814087 8.738509
1367622_at 12.590276 12.4896965 12.427332 12.515657 12.485585 12.53773 12.537306 12.546443 12.600481 12.574894 12.599319 12.574935
1367623_at 12.470453 12.400004 12.333165 12.440215 12.436445 12.368926 12.357764 12.376961 12.3742895 12.52679 12.658195 12.474008
1367624_at 10.886311 10.796549 10.764857 10.829059 10.820752 10.881833 10.973628 11.075412 10.986676 10.976723 10.857136 10.877134
1367625_at 13.283313 13.334348 13.162733 13.2962055 13.362307 13.197833 13.308356 13.296812 13.159027 13.264163 13.312316 13.267377
1367626_at 4.8080635 4.537076 4.4487414 4.6070747 4.686085 4.7960997 4.886994 4.7401905 5.21163 4.7224493 5.0536704 4.86025
1367627_at 8.486253 8.084921 8.080644 8.158698 8.629001 7.8850236 8.4477415 8.274693 7.9518003 8.314116 7.7790427 7.63534
1367628_at 6.805875 6.922964 6.5430055 7.1123285 7.144124 6.570603 6.7104673 6.959958 6.9470663 6.817801 6.543123 7.4477353
1367629_at 12.427936 12.326592 12.311096 12.31036 12.333246 12.430829 12.398521 12.2615595 12.430751 12.3665285 12.363259 12.353379
1367630_at 12.553624 12.732123 12.6404085 12.633143 12.699143 12.5523405 12.718904 12.711085 12.734132 12.75459 12.912135 12.702529
1367631_at 6.489933 6.993018 6.4207664 6.8429365 6.2694774 6.227952 6.950608 6.2848544 6.8565793 6.0940785 6.211502 6.3751187
1367632_at 9.931734 9.834671 9.863053 9.71187 9.878232 9.98449 9.465071 9.836751 9.937379 9.285386 9.573945 9.572723
1367633_at 10.043468 9.862406 9.872998 9.603554 9.863589 10.166262 9.563568 10.021149 10.3577585 9.629021 10.024973 9.95412
1367634_at 12.526302 12.540501 12.426485 12.513467 12.4899645 12.508221 12.590283 12.590402 12.611961 12.583899 12.732168 12.689686
1367635_at 12.754126 12.627414 12.695757 12.742219 12.718512 12.4138155 12.678671 12.734119 12.76427 12.568373 12.799092 12.737003
1367636_at 8.063397 7.9636354 8.009328 8.027878 8.149719 7.924056 8.152749 7.894927 8.118336 8.405379 8.327492 8.039679
1367637_a_at 11.27731 11.277207 11.354839 11.293843 11.268777 11.1741495 11.247524 11.23012 11.027183 11.297807 11.104588 11.1354
1367638_at 9.666766 9.808687 9.765252 9.688592 9.680215 9.716458 9.730797 9.741315 9.738935 9.753713 9.706318 9.776694
1367639_a_at 12.6779 12.794369 12.735713 12.748397 12.861401 12.669156 12.752282 12.819146 12.5904045 12.739627 12.762004 12.683616
1367640_at 12.7536335 12.820284 12.608177 12.767072 12.772091 12.6491785 12.731529 12.8273535 12.8512745 12.756977 13.1107855 12.883293
1367641_at 13.527018 13.479563 13.487096 13.4893465 13.518034 13.504765 13.510671 13.57746 13.489115 13.536111 13.589437 13.553635
1367642_at 11.139751 11.073249 10.925011 11.150815 11.091812 11.068467 11.209483 11.220985 11.07151 11.118127 11.147238 11.162361
1367643_at 11.931912 11.845679 11.674636 11.859018 11.802674 11.803625 11.768109 11.788602 11.780616 11.707933 11.731916 12.026012
1367644_at 7.4731736 7.467804 7.3878 7.5561504 7.3436937 7.256217 7.607827 7.594219 7.434054 7.554759 7.398503 7.2537823
1367645_at 12.916212 12.941483 12.915036 12.946657 12.878239 12.826063 12.968169 13.027822 13.086549 13.155935 13.238184 13.081379
1367646_at 12.167336 12.27333 12.103443 12.33057 12.140665 12.307184 12.301751 12.163387 12.336901 12.222363 11.958413 12.285359
1367647_at 14.089374 14.125301 14.154553 14.087591 14.117577 14.152558 14.158094 14.070339 14.092093 14.068969 14.077703 14.051579
1367648_at 6.3238053 6.0778375 5.9698496 6.186013 5.8471413 6.086452 5.548697 6.2442846 6.324021 5.984532 6.1386704 6.282112
1367649_at 6.715778 5.9931207 6.1724434 5.8798304 5.9402304 6.1974382 6.0344353 6.3597765 6.0886736 6.1292725 6.296401 6.1266427
1367650_at 6.3054013 6.3674154 6.378179 6.479326 6.207374 6.2497387 6.388195 6.2774425 6.267076 6.3443327 6.114589 6.5711813
1367651_at 10.203433 10.3201065 10.294558 10.35651 10.30549 10.169279 10.575288 10.516528 10.231332 10.771131 10.815416 10.883131
1367652_at 9.971752 10.236668 9.775511 9.938684 9.973993 9.390646 9.560333 9.826389 9.642666 9.500477 9.817913 9.505133
1367653_a_at 12.572913 12.310097 12.4480295 12.39015 12.331022 12.4348545 12.495185 12.417232 12.380474 12.491785 12.597323 12.470122
1367654_at 8.595213 8.786827 8.748243 8.83417 8.515631 8.295317 8.785043 8.640015 8.321409 8.862818 8.65183 8.704424
1367655_at 8.158997 8.31725 8.147432 8.317455 8.368715 8.09477 8.27946 8.6144705 8.588291 8.488777 8.325916 8.537571
1367656_at 10.799032 10.74577 10.703118 10.867661 10.801142 10.805322 10.870034 10.913398 10.929439 11.17885 11.10126 11.220046
1367657_at 12.37155 12.738755 12.753897 12.588389 12.618946 12.522431 12.41089 12.496158 12.442962 12.301231 12.400444 12.417999
1367658_at 6.4909935 6.3208785 6.359016 6.376761 6.346459 6.226638 6.4557724 6.362506 6.473623 6.6366153 6.423844 6.3819137
1367659_s_at 11.162177 11.233547 10.913225 11.048087 11.289112 11.181148 11.240681 11.006121 11.621045 11.444012 11.483346 11.625421
1367660_at 6.347503 6.6328835 6.2988358 6.4107876 6.1426907 6.342573 6.444374 6.522863 6.364626 6.7618637 6.6334763 6.444644
1367661_at 6.930039 7.539847 6.872741 7.4424276 7.350862 6.9344745 7.292806 7.1926928 7.169108 7.1215153 7.1342044 7.840762
1367662_at 12.478021 12.545393 12.563758 12.550391 12.562388 12.600675 12.606405 12.530824 12.652405 12.53763 12.500452 12.547153
1367663_at 11.748621 11.675671 11.628414 11.78065 11.856016 11.777208 11.762843 11.838835 11.705567 11.90704 11.915527 11.836061
1367664_at 4.424612 4.4131002 4.2096076 4.604996 4.1890554 4.0546646 4.261583 4.4606667 4.43968 4.3305387 3.9641619 4.286891
1367665_at 4.3072557 4.628756 4.163186 4.197241 4.1868095 4.2334633 4.1941104 4.2870417 4.44509 4.342213 4.3501487 4.4023037
1367666_at 9.550596 9.65935 9.664833 9.503092 9.771607 9.6532135 9.486478 9.541734 9.345988 9.469763 9.491769 9.236213
1367667_at 11.87149 11.777436 12.083256 11.730522 11.994629 11.751375 12.023988 11.987807 12.058896 12.259083 12.397877 12.322357
1367668_a_at 7.3128805 7.074243 6.801811 6.656256 7.581551 6.2510614 7.1167097 6.7592874 6.3784194 7.097673 7.0768104 7.13053
1367669_a_at 10.366704 10.424054 10.539228 10.475164 10.575756 10.367579 10.57149 10.373476 10.668653 10.524556 10.596233 10.489999
1367670_at 10.923498 10.794725 10.9531 10.842384 10.903037 10.642354 10.790815 10.815918 10.678773 10.723834 10.80257 10.784371
1367671_at 9.679502 9.869653 9.695389 9.678713 9.789976 9.7189045 9.622556 9.745115 9.506369 9.84427 9.797137 9.720779
1367672_at 11.941721 11.950048 11.886495 12.008223 11.997979 11.9168415 11.894815 11.958997 11.895579 11.958464 11.956548 12.087843
1367673_at 10.898863 11.000034 10.754689 11.045057 10.919237 10.902193 11.1538925 11.061398 10.953937 11.221789 11.082623 11.193653
1367674_at 9.277966 9.445076 9.465945 9.4734335 9.384842 9.395769 9.4723215 9.342596 9.306532 9.658042 9.433259 9.553266
1367675_at 9.396379 9.490276 9.540388 9.458852 9.517229 9.441368 9.4889145 9.250853 9.502178 9.376751 9.293329 9.405712
1367676_at 7.7508025 7.997848 7.3531013 7.6635165 7.967954 7.40178 7.8220763 7.954059 7.0453954 7.3040867 7.2963376 7.6514773
1367677_at 11.259771 11.769906 11.466496 11.711252 11.618503 11.550965 11.697818 11.589559 11.60364 11.506539 11.381681 11.5684395
1367678_at 11.53503 11.267763 11.477693 11.293454 11.342553 11.290833 11.527283 11.342694 11.351684 11.423813 11.371896 11.457866
1367679_at 9.921495 10.126002 10.005442 9.765189 10.221278 9.864955 9.981113 10.433662 10.340172 9.994017 9.630259 9.898153
1367680_at 12.238366 12.1946745 12.213428 12.191366 12.141334 12.220647 12.266023 12.138532 12.124415 12.223428 12.183718 12.003851
1367681_at 10.112031 10.042347 9.777843 10.078656 9.953364 9.7708435 9.851784 9.933714 10.013194 10.064311 9.848053 10.050107
1367682_at 6.7582393 6.643787 6.5366263 6.6862736 6.80178 6.095688 6.5585823 6.688213 6.798663 6.4067845 6.408337 6.650234
1367683_at 10.304557 10.496434 10.094943 10.350334 10.295382 10.104663 10.197275 9.984045 9.986097 10.315293 9.796088 10.464489
1367684_at 4.0082884 4.1924596 4.2426023 4.2108746 4.0854273 4.122236 4.337783 4.277564 4.4020734 3.8761983 4.230284 4.0178084
1367685_at 12.179926 12.279506 12.178939 12.245466 12.157578 12.166203 12.286001 12.313146 12.256157 12.329331 12.448433 12.30982
1367686_at 12.013725 11.893301 12.186816 12.085636 12.088581 12.096185 11.939256 12.064513 12.019028 11.990852 12.1827545 11.9802885
1367687_a_at 8.658722 8.670056 8.547303 8.779973 8.670606 8.587283 8.573171 8.910931 8.580275 8.568549 8.662342 8.389948
1367688_at 8.061485 8.034927 8.119282 8.179481 7.99193 7.845087 8.216556 8.094895 8.140157 8.25403 8.164682 8.272134
1367689_a_at 7.8009076 8.430222 8.109585 7.7119155 9.169585 7.830796 7.928526 9.313158 8.548542 9.105652 9.3166895 9.361105
1367690_at 11.561795 11.603464 11.673408 11.623939 11.7161045 11.682917 11.621741 11.575412 11.873539 11.735342 11.84724 11.717628
1367691_at 11.603597 11.254269 11.226171 11.151458 11.378093 11.384556 11.736726 11.2168665 11.138123 12.054942 11.7151 12.103174
1367692_at 3.8260357 3.7292466 3.6963391 3.7843878 3.7796288 3.9342525 3.8585432 3.8000698 3.8850727 3.601947 4.0114603 3.6832259
1367693_at 9.968188 10.186388 10.128428 10.146123 10.066317 9.957029 10.038987 9.918584 9.827492 10.248506 9.926333 10.155544
1367694_at 11.336903 11.173157 11.164746 11.398901 11.320111 11.363096 11.377798 11.253413 11.573794 11.386245 11.359334 11.443644
1367695_at 12.104377 12.231567 12.172319 12.230747 12.266866 12.241597 12.3249 12.257554 12.186976 12.117987 12.030473 12.152382
1367696_at 8.454546 8.573663 8.348539 8.354008 8.636254 8.384187 8.4314 8.86603 8.675709 8.443394 8.434281 8.538664
1367697_at 9.816235 10.148009 10.176159 9.916814 10.117813 10.256669 10.323213 10.145613 10.373083 10.146066 10.062135 10.112696
1367698_a_at 8.960508 9.073894 8.911699 9.023739 9.047783 8.698775 9.148943 9.076703 8.895369 8.947245 9.069706 9.211343
1367699_at 6.4197187 6.2748923 6.2036314 6.237748 6.2481174 6.3099794 6.4274526 6.2109404 6.4225154 6.223704 6.178971 6.081361
1367700_at 4.5686207 3.9238114 4.2285395 4.279911 4.098074 3.883571 4.277502 4.115341 4.176848 3.9854937 3.808553 4.0590296
1367701_at 6.8286943 6.9700875 6.9911532 7.0745687 6.66973 6.940229 6.626551 6.9016533 7.0874305 6.6171026 6.5052485 6.6385455
1367702_at 12.763766 12.759337 12.576694 12.728816 12.503843 12.629006 12.60302 12.558244 12.717685 12.403656 12.173884 12.461432
1367703_at 3.5332708 3.5938046 3.8073814 3.690854 3.753804 4.1216125 3.6053715 3.520819 3.8276668 3.7716136 3.9065912 3.6862016
1367704_at 8.766824 8.875155 8.790952 8.680115 8.878783 8.736081 8.727639 8.716068 8.890799 8.920817 9.02422 8.876623
1367705_at 9.152995 9.09724 9.069978 9.469545 9.036376 9.093335 9.239669 9.266696 9.316687 9.342115 9.617931 9.74573
1367706_at 10.947599 10.934674 10.861673 11.083621 11.081097 10.9802065 10.989575 10.8228445 11.071411 11.055131 11.293834 11.10604
1367707_at 10.560968 9.751644 10.109386 10.195361 9.914261 10.206343 10.784306 9.505285 9.388014 10.031404 10.5238905 9.459124
1367708_a_at 11.718718 11.019045 11.384411 11.421553 11.322252 11.342333 11.839327 10.845823 10.6364765 11.230562 11.737085 10.98992
1367709_at 9.4275 9.482194 8.936668 9.719327 9.370623 9.96035 9.61688 9.603783 9.813722 9.971209 9.73305 10.063821
1367710_at 10.713259 10.544233 10.650917 10.777132 10.806019 10.7466135 10.576976 10.833117 10.76655 11.00807 10.837411 10.975812
1367711_at 11.254593 11.466963 11.339757 11.392245 11.370472 11.416108 11.43389 11.364763 11.240454 11.779764 11.616015 11.648085
1367712_at 6.6021056 6.8479433 6.587025 6.668617 6.8055 6.317622 6.58583 6.8765273 6.6957345 6.7024093 6.646667 7.192159
1367713_at 9.353474 9.604866 9.533374 9.52553 9.628682 9.467402 9.546301 9.332489 9.319987 9.726133 9.582081 9.414872
1367714_at 7.738034 7.918251 7.6190352 7.831838 7.875736 7.8326116 7.646779 7.5662413 7.5732 7.700038 7.9880714 7.923875
1367715_at 10.084971 10.440601 10.341231 10.176206 10.183464 9.967256 10.311145 10.2984 10.198189 10.422322 10.524928 10.282288
1367716_at 8.590872 8.500069 8.73036 8.665007 8.474167 8.2959 8.701534 8.505295 8.477818 8.634459 8.626634 8.508652
1367717_at 12.524735 12.443767 12.414437 12.512378 12.463151 12.394764 12.624725 12.517149 12.598079 12.502451 12.622545 12.554345
1367718_at 8.695639 8.740686 8.601579 8.910147 8.722887 8.604206 8.556583 8.592173 8.625506 8.754535 8.375826 8.81964
1367719_at 10.112018 9.983663 9.950711 10.143357 10.06985 9.923188 10.087654 10.116868 9.912462 10.169215 10.084369 9.93639
1367720_at 11.304409 11.339227 11.153748 11.45686 11.432506 11.341622 11.357475 11.424115 11.571443 11.3914795 11.4715395 11.328483
1367721_at 10.859905 11.099981 11.337097 10.868675 11.201443 11.416632 10.968333 11.034267 11.487574 10.778269 10.950184 10.691873
1367722_at 7.3354244 7.3900943 7.352474 7.1047235 7.483188 7.0275283 7.154618 7.616322 7.458578 7.521006 7.9125757 7.676786
1367723_a_at 8.041644 8.034927 7.9292297 8.117306 8.123781 7.7696877 8.143133 7.95287 7.7846594 8.071928 7.8498673 8.099374
1367724_a_at 10.687664 10.826784 10.9065895 10.693633 10.777046 10.7436905 10.602366 10.616582 10.79106 10.830944 10.7736225 10.932799
1367725_at 7.3706293 8.238922 8.562639 7.7748456 8.093826 8.605907 7.209174 7.8587384 8.481681 7.833061 7.7080135 8.084935
1367726_at 6.508893 6.3401794 6.297855 6.621071 6.6212654 6.569059 6.5945277 6.4769444 6.761871 6.4961686 6.784869 6.7245746
1367727_at 8.166246 7.980048 8.140702 7.966777 8.115025 8.164495 8.257007 8.095161 8.292263 8.199057 8.013512 8.259197
1367728_at 7.9337187 7.990591 7.971016 8.401592 8.238074 8.110934 7.8723874 7.871054 8.040855 7.974074 7.859552 7.8195033
1367729_at 12.132417 12.250429 12.248178 12.109662 12.11799 11.915334 12.02819 12.165841 11.53518 10.64464 10.16518 11.1136675
1367730_at 9.871678 9.945183 10.221891 10.042636 9.97385 9.893116 10.059658 10.001397 9.969953 10.08353 10.13527 9.907362
1367731_at 8.230103 8.340867 8.428774 8.101857 8.320584 8.2913685 8.409613 8.352409 8.180252 8.553892 8.625837 8.25045
1367732_at 8.800505 8.921719 8.778059 8.919167 9.025131 8.499306 8.865225 8.911758 8.797129 8.822182 8.854076 8.940465
1367733_at 7.704919 7.60514 7.6737914 7.7860427 7.3327866 7.00846 8.401545 8.434439 7.8795085 9.2077465 9.041056 9.452347
1367734_at 8.191689 8.186251 8.317999 8.20957 8.54077 8.268514 7.983334 8.12757 8.147604 8.21104 8.192137 8.022198
1367735_at 12.169934 12.016945 11.994587 12.124105 12.002068 11.982861 12.093069 12.137937 12.089431 11.914081 11.984576 12.026381
1367736_at 9.619736 9.927109 10.058015 9.767816 9.903823 9.801145 9.783722 9.606614 9.703872 9.608266 9.690767 9.62961
1367737_at 11.055457 11.029989 10.9542465 11.034193 10.984502 11.046815 11.014027 11.012791 10.950911 10.936905 10.874191 10.807345
1367738_at 7.2471185 6.989585 6.9627233 7.213945 7.1798573 7.07605 7.1249943 6.9529853 7.363098 7.0667205 7.0874705 7.007032
1367739_at 4.331675 4.2377176 4.211565 4.1975374 4.262428 4.6927285 4.474038 4.4327908 4.312427 4.2710505 4.428339 4.104002
1367740_at 6.3085594 6.5575886 6.430066 6.785127 6.5689635 6.083169 6.2880173 6.3722486 6.5505095 6.466103 6.526718 6.6687045
1367741_at 10.177581 10.985918 11.485201 10.578139 10.835476 11.139535 10.12622 10.45899 11.272647 10.334754 10.386308 10.688498
1367742_at 5.256446 5.3784924 5.345529 5.4553022 5.247371 5.4805145 5.7096086 5.303527 5.349868 5.433303 5.2124934 5.211017
1367743_at 6.024565 6.346836 5.9618554 6.11942 6.236886 6.083169 6.208007 6.032701 6.013342 6.267379 6.5476656 6.1994047
1367744_at 6.5415335 6.459313 6.5689 6.6667995 6.7973385 6.695059 6.377808 6.8772545 6.7720537 6.5884013 6.460153 6.337081
1367745_at 8.725427 8.729616 8.701728 8.794196 8.634768 8.389694 8.87444 8.671097 8.759779 8.4259815 8.578805 8.633499
1367746_a_at 8.255995 8.203503 8.085749 8.3262005 8.21814 8.252497 8.205519 8.309298 8.152427 8.203267 8.092043 8.33358
1367747_at 8.287903 8.405539 8.482584 8.38921 8.361163 8.284969 8.338522 8.537552 8.348188 8.38526 8.473951 8.346034
1367748_at 9.333691 9.610594 9.422283 9.454233 9.549914 9.405345 9.6496525 9.535483 9.347651 9.226285 9.0529585 9.238713
1367749_at 3.4528809 3.9073694 3.9959202 3.4828873 4.3960266 3.4129586 3.52301 4.029772 3.6086876 4.151411 3.715554 5.602294
1367750_at 9.486899 9.579315 9.650503 9.513173 9.531416 9.375942 9.431331 9.40566 9.543378 9.44502 9.440486 9.299004
1367751_at 8.301182 8.261718 8.287388 8.399796 8.2855 8.501253 8.251467 8.478358 8.465258 8.32453 8.502875 8.353966
1367752_at 8.842967 8.463235 8.757393 8.669615 8.466398 8.369354 8.85121 8.5985 8.592584 8.522826 8.690675 8.43746
1367753_at 6.9594603 6.854729 7.1902246 6.86244 6.779359 7.107943 7.423402 7.0398035 6.9262133 7.0394025 7.0074143 7.145872
1367754_s_at 10.624542 10.83879 10.668077 10.764312 10.687967 10.740332 10.704447 10.570893 10.568681 10.564554 10.312908 10.679379
1367755_at 13.574197 13.639718 13.701741 13.545911 13.585625 13.63755 13.531696 13.548633 13.6719475 13.464666 13.361073 13.56664
1367756_at 9.913858 9.922614 10.025156 10.149252 10.056366 9.93064 10.068328 9.9490185 9.999966 10.101764 10.215832 10.278866
1367757_at 12.386057 12.399721 12.3489895 12.347916 12.343704 12.373332 12.299725 12.34923 12.385293 12.242579 12.286098 12.288868
1367758_at 9.025559 9.008997 9.0224495 8.890521 8.59684 8.341515 8.51607 8.604978 8.885391 8.662312 8.726116 8.518713
1367759_at 9.102995 8.918501 8.377075 8.863599 8.8267565 8.585934 8.970652 8.880503 8.779986 8.11859 8.181831 7.9744587
1367760_at 8.600029 8.625866 8.852614 8.617731 8.63493 8.753257 8.774737 8.74607 8.50747 8.824325 8.641478 8.80597
1367761_at 7.8479056 7.711803 7.771333 8.0887165 7.876272 8.02077 7.8063393 7.731388 7.8519864 7.833572 7.794702 7.9132004
1367762_at 4.733535 4.7585797 4.8002806 4.9230194 4.881795 4.981367 4.6902847 5.2470436 5.075391 4.857771 5.1082115 5.129114
1367763_at 11.300829 11.558814 11.545964 11.707765 11.45862 11.592258 11.533835 11.537683 11.7248535 11.539076 11.307092 11.579191
1367764_at 8.434513 8.398016 8.647764 8.450447 8.273757 8.405865 8.230651 8.229689 8.392049 8.461721 8.41766 8.548176
1367765_at 10.249256 10.500713 10.731625 9.468508 10.5623255 10.417486 10.260393 10.709128 9.589385 9.878177 10.394776 10.426162
1367766_at 11.048365 10.908238 10.867359 10.974086 10.999187 10.93346 11.021991 11.00084 11.060567 11.077368 11.322885 11.13407
1367767_at 10.953985 11.049411 10.878248 10.956816 10.864305 10.940918 10.956446 10.936735 11.161443 10.927704 10.871939 11.0073595
1367768_at 5.278744 5.101515 5.227656 5.545712 5.3209105 5.3374853 5.466669 5.2430186 5.119703 5.165986 5.248081 5.4758635
1367769_at 9.024231 9.006058 9.00415 8.940882 9.005455 9.087682 8.943746 8.942894 8.923876 8.860913 8.946539 8.999668
1367770_at 10.292602 10.2344055 10.406054 10.334153 10.419525 10.323439 10.35906 10.396922 10.542132 10.7209 10.66333 10.684385
1367771_at 9.679926 10.683723 10.776685 9.851574 10.616305 10.736357 9.9965515 10.41772 10.798474 9.970284 10.229758 10.211553
1367772_at 8.509909 8.495787 8.499986 8.650137 8.58152 8.435415 8.50354 8.581505 8.34123 8.745877 8.593273 8.616906
1367773_at 10.3233385 10.236334 10.240103 10.167891 10.192393 10.235834 10.321015 10.113523 10.227899 10.221205 10.291259 10.2792
1367774_at 13.173393 13.000909 12.935295 13.160926 13.12158 13.06634 13.237258 13.2154455 13.048347 13.288544 13.275053 13.207229
1367775_at 12.564104 12.705625 12.608777 12.662375 12.769684 12.566983 11.704563 12.295067 12.797078 11.843743 11.895391 11.844851
1367776_at 6.6434293 7.154512 5.958707 6.4053664 6.8797936 6.528608 7.0070343 6.745332 6.805157 5.720014 5.456623 6.624259
1367777_at 11.285861 11.417808 11.006477 11.5873995 11.381336 11.4244585 11.746472 11.647144 11.793987 11.693686 11.469464 11.871684
1367778_at 8.960522 9.1147 8.954018 8.94677 9.031786 9.12142 9.142893 9.027771 9.067663 8.875599 8.928621 9.00296
1367779_at 6.5826173 6.647038 6.512931 6.80254 6.6100316 6.5889087 6.6125374 6.398062 6.5948844 6.876511 6.610724 6.720452
1367780_at 6.9883347 7.217543 7.0257983 7.08199 7.36207 7.3606544 7.3106494 7.119484 7.579885 7.014879 6.880982 7.20455
1367781_at 3.76089 3.7364132 3.5462856 3.5159981 3.5491574 3.6416495 3.5150127 3.4679804 3.8136928 3.437369 3.692761 3.7242122
1367782_at 4.69562 4.628756 4.206542 4.0574574 4.1245527 4.3547707 4.1507874 4.63502 4.364313 4.4267125 4.4024553 4.4142756
1367783_at 11.883739 12.027452 11.961477 12.090801 12.065606 12.085574 11.99161 12.060514 12.012472 11.956951 11.689459 11.917578
1367784_a_at 12.725716 12.79812 12.874635 12.941672 12.944423 12.89488 12.874536 12.894362 13.15367 13.022911 13.072316 13.10738
1367785_at 4.422092 4.6938853 4.28709 4.760671 4.837715 4.4397492 4.2988844 4.4512844 4.779534 4.2773027 4.504624 4.528135
1367786_at 10.709356 10.41761 10.388473 10.374762 10.558495 10.505769 10.038117 10.821635 10.3363695 10.468317 10.150597 10.253226
1367787_at 5.888503 5.657728 5.6953654 5.3600736 5.6818304 5.977784 5.7536335 5.9323773 5.625244 5.936548 6.166967 5.9028373
1367788_at 7.8774686 7.9214983 8.128742 8.132232 8.116342 7.9172854 7.989065 7.9877763 8.126234 7.9742556 7.9204903 7.741115
1367789_at 7.530368 7.5580883 7.435645 7.240947 7.4778385 7.311204 7.184375 7.505326 7.377056 7.2287054 7.1985593 7.391813
1367790_at 9.899134 9.861392 9.879455 9.969499 9.997972 9.729262 9.995284 9.971771 9.825957 10.025279 10.15672 9.972446
1367791_at 7.1276655 7.3907557 7.333607 7.4294863 7.368637 7.224244 7.169885 7.4872246 7.129478 7.26638 7.3314695 7.35961
1367792_at 3.9441025 3.691664 4.292644 4.0488043 4.241186 4.08157 3.95256 4.114768 4.325398 4.0524244 4.127169 4.14422
1367793_at 13.127042 13.161415 13.048348 13.025494 13.043497 13.17916 13.122285 13.014019 13.045272 12.98905 13.151327 13.21137
1367794_at 5.904635 5.979359 7.1300173 6.709092 6.360629 6.4632616 6.099787 6.893683 7.288342 6.7181168 6.9370866 6.0474567
1367795_at 8.130041 8.436612 8.273929 8.0157175 8.4561615 8.059315 8.083768 8.450816 8.249268 8.317192 7.906933 8.024703
1367796_at 8.262065 8.667359 8.255732 8.595368 8.402687 8.141123 8.409818 8.378027 8.208385 8.160219 8.304988 8.090186
1367797_at 6.639654 6.732192 6.6583724 6.680342 6.6668024 6.3744216 6.7083077 6.7100043 6.695812 6.533629 6.543706 6.6359897
1367798_at 12.080443 12.196858 12.351878 12.1930895 12.138455 12.281724 12.496351 12.275465 12.223957 12.22143 12.056378 12.180063
1367799_at 5.3143535 5.087787 5.820574 5.3217597 5.121557 5.531421 5.1072474 5.2602353 5.23053 5.3687744 5.515849 5.094693
1367800_at 6.713667 6.5547557 6.428237 6.6603804 6.3884826 6.298103 6.44261 6.4281034 6.173721 6.4623857 6.064443 6.4253206
1367801_at 9.153946 9.321234 9.361273 9.10737 9.102402 9.114122 9.288243 9.161152 9.158642 9.07234 9.115715 9.1721525
1367802_at 9.536556 9.837731 9.885368 10.537285 9.110893 8.7418 10.43801 8.599759 9.34184 9.039362 9.382203 8.59378
1367803_at 6.7717667 6.6449723 6.6671276 6.756024 6.9734783 6.755394 6.5496182 6.5326405 6.7757998 6.503053 6.68688 6.0543137
1367804_at 12.932194 13.087741 12.960599 13.008122 13.085171 12.886052 12.893022 13.043163 12.819183 12.891699 12.809083 12.938852
1367805_at 5.035145 5.037067 4.7184772 4.85919 5.1596975 4.7760034 4.7637525 4.895312 4.9568806 4.6502056 4.908679 4.9182534
1367806_at 5.158189 5.229541 5.4979267 5.129146 5.122598 5.198986 5.284734 5.2271085 5.536919 5.267971 5.3137326 5.6033278
1367807_at 9.408314 9.220426 9.246438 9.316544 9.223988 8.978304 9.260017 9.256019 9.009471 9.363325 9.376104 9.197102
1367808_at 10.574069 10.764268 10.639334 10.509085 10.708891 10.526301 10.588098 10.496024 10.651957 10.711338 10.737152 10.5411625
1367809_at 4.8934946 4.678735 4.705475 4.5542307 4.674768 5.100351 4.8735943 5.0710397 4.7254515 5.1282187 4.879468 4.9972277
1367810_at 6.085376 6.101013 6.0725985 6.45578 6.209295 6.4642057 6.140899 5.8929224 5.9812455 5.8905005 5.949582 6.3927336
1367811_at 5.571534 5.2367845 5.6244535 5.4034758 5.339744 5.334009 6.0181694 5.3038874 5.9589767 8.456061 8.351366 6.794809
1367812_at 7.737687 7.9774766 7.523076 8.028131 7.568776 7.641187 7.9749794 7.548146 7.719906 7.633718 7.6593485 7.8711934
1367813_at 8.560639 8.674458 7.996544 8.273819 8.67955 8.134184 8.401059 7.9428487 8.085856 8.28654 8.103078 8.228846
1367814_at 9.133719 9.017529 8.9876995 8.826617 9.045898 9.143391 9.01479 8.793151 8.647018 8.999958 8.6719475 8.913302
1367815_at 8.672712 8.472045 8.407028 8.597543 8.454881 8.524646 8.69741 8.360332 8.474286 8.8224 8.664408 8.673856
1367816_at 5.2540913 5.598358 5.6837544 5.086539 5.8044744 5.387224 5.2641935 6.025112 5.631401 5.7315245 4.910854 5.668038
1367817_at 7.6547427 8.005732 7.65146 7.9111605 7.750916 7.457046 7.8296313 7.812156 7.541223 8.105551 7.8359203 7.7531996
1367818_at 9.478012 9.457457 9.333565 9.607188 9.475152 9.396727 9.525034 9.426129 9.275333 9.467206 9.312832 9.511329
1367819_at 12.0813675 12.043033 12.008522 12.121342 12.012103 12.005831 12.134232 11.983146 12.120636 11.948057 11.931431 11.991845
1367820_at 8.875479 9.090754 8.960641 9.000009 9.254745 9.057354 9.233018 9.020515 9.050922 8.927036 9.081492 9.30649
1367821_a_at 3.861692 3.997455 3.8918777 3.4201512 3.7958827 3.7214632 3.9923077 3.6904306 4.0739245 3.9253118 3.937991 4.0054426
1367822_at 5.4269795 5.3027506 5.546685 5.693209 5.490318 5.6909957 5.501853 5.5269804 5.626953 5.5614696 5.6775727 5.5851145
1367823_at 5.0356164 5.702673 5.460388 5.1485386 4.9654827 5.3879514 5.081944 4.961493 5.192182 5.5682526 5.181121 5.0767827
1367824_at 9.056554 9.216595 9.242835 9.138076 9.084143 8.990926 9.093241 9.059028 9.201018 9.242659 9.0433235 9.168139
1367825_at 6.3495274 6.309954 6.06827 6.136696 6.222931 6.2602153 6.094261 6.120609 6.4483175 6.386096 6.2112083 6.489476
1367826_at 10.2099 10.115531 9.380176 10.488742 9.964374 9.32302 10.375783 9.989666 9.635528 10.213928 9.653493 9.954189
1367827_at 9.934705 10.038115 10.025582 10.082938 9.973261 10.091391 10.070137 9.915016 9.947786 10.15321 9.89247 10.081717
1367828_at 9.887304 9.81953 9.748293 9.948525 9.786302 9.887665 9.893289 9.841096 9.970179 9.743188 9.74463 9.874409
1367829_at 11.670281 11.742611 11.671782 11.737694 11.586646 11.710266 11.60062 11.7661 11.588477 11.43424 11.489436 11.5405245
1367830_a_at 7.5397997 7.595373 7.5575824 7.447968 7.5615635 7.6234097 7.593081 7.608921 7.77257 7.6468544 7.56165 7.714678
1367831_at 8.440198 8.53117 8.248014 8.539129 8.471809 8.40506 8.459908 8.318327 8.519715 8.408182 8.345238 8.534924
1367832_at 11.2444 11.090149 11.088506 11.381686 11.22566 10.990638 11.177141 11.0001545 10.89463 10.822375 10.762689 10.979887
1367833_at 9.773831 9.858303 9.827962 9.906456 9.731214 9.798844 9.981061 9.853341 9.70297 10.274389 10.046119 10.208558
1367834_at 7.4490833 7.8033566 8.233791 7.9526916 7.9045105 7.9607863 7.7921853 7.61103 7.796417 8.293457 8.372665 7.955097
1367835_at 5.548968 5.5397067 5.6446085 5.6374784 5.8303 5.8974385 5.6163645 5.673358 5.631401 5.662174 5.743545 5.9900675
1367836_at 9.236273 9.106372 9.69388 9.13303 8.929928 9.465564 8.896425 8.607807 9.906371 8.880168 8.976064 9.020592
1367837_at 9.959707 10.088492 10.026122 9.950616 9.946653 10.052119 9.993784 10.025691 9.996501 10.474955 10.330024 10.357733
1367838_at 12.329961 12.325939 12.010187 12.413384 12.180077 12.1418085 12.230508 12.4252825 12.245422 12.218767 11.968638 12.532743
1367839_at 10.873902 10.646147 10.717091 10.68106 10.682882 10.612709 10.925172 10.985145 10.997694 11.053398 11.287924 10.981307
1367840_at 8.132334 7.974834 8.388271 8.347017 8.046888 8.167221 8.202713 7.847939 8.2500925 8.08029 8.510171 8.280085
1367841_a_at 3.5303364 3.4409268 3.5712252 3.5061643 3.5286102 3.413557 3.341751 3.2870672 3.541566 3.5869248 3.7286227 3.735237
1367842_at 6.277991 6.237076 6.1201434 5.987521 6.0171957 6.4403696 5.9737034 6.3231177 6.394727 6.193146 6.091126 6.158866
1367843_at 10.448387 10.299354 10.414444 10.505155 10.354007 10.406463 10.730339 10.523592 10.72704 10.804226 10.890621 10.853787
1367844_at 8.390872 8.389894 8.447692 8.385877 8.426905 8.316504 8.359394 8.602907 8.440079 8.453632 8.230729 8.521141
1367845_at 3.579704 3.4839375 3.5836723 3.6165993 3.2657418 3.6405828 3.4648511 3.654549 3.5665505 3.233668 3.820029 3.654944
1367846_at 6.235479 6.3932962 6.0982227 6.2588105 6.4182625 6.03958 6.2480063 6.428863 6.536447 6.1216226 5.913249 7.3536887
1367847_at 8.434041 9.1571045 8.69373 8.967324 8.640119 8.700397 9.196513 9.481568 9.295675 9.639686 9.312722 9.010084
1367848_at 7.7979264 7.7944765 7.7317843 7.8180904 7.6586576 7.777165 8.18326 7.8314157 7.748742 7.94766 7.7993417 7.8310633
1367849_at 9.48138 9.69196 9.228082 9.711847 9.533758 9.101298 9.02821 9.364984 8.993919 9.266742 9.021006 9.030129
1367850_at 8.516307 8.832969 8.742128 8.635332 8.920967 8.517968 8.450004 8.894546 8.966753 8.838287 8.929504 8.828394
1367851_at 4.3553405 4.577015 4.2987895 4.0648518 4.084569 4.485393 4.2013617 4.374693 4.483515 4.054084 4.0999403 4.3915243
1367852_s_at 4.876016 4.778126 4.81746 4.3294616 4.6076617 4.906373 4.8862076 4.9165993 4.7177715 4.668771 4.528211 4.86775
1367853_at 8.088482 8.201363 8.29171 7.9964604 8.275775 7.957075 7.951955 7.982112 7.759843 8.311535 8.295327 8.0384445
1367854_at 11.821894 11.7135515 12.092721 11.967399 11.976284 11.874141 12.331801 11.632509 11.624671 11.821727 12.228755 11.828266
1367855_at 9.164963 9.231077 9.137164 9.4432125 8.802736 8.878487 9.218366 9.313375 9.152585 9.274352 9.169871 9.532986
1367856_at 10.02282 8.927995 9.2503195 9.205145 9.412859 9.208685 10.430312 9.387415 9.212112 11.097202 10.364293 10.530393
1367857_at 12.43594 12.139912 12.105449 12.322026 12.301488 11.84221 12.258409 12.172614 12.275601 12.313725 12.368269 12.242361
1367858_at 3.7154162 3.883843 3.7313957 3.6227744 3.801829 3.7139819 4.0359716 3.8234258 3.6380074 4.1670847 3.8434687 3.6926284
1367859_at 5.195099 5.2694583 5.4337573 5.199367 5.5530787 5.4197993 5.3943996 5.1686444 5.023346 5.0362606 5.3220534 5.808659
1367860_a_at 10.241419 10.306491 10.118836 9.805495 9.723601 9.425067 9.956432 10.124323 9.986994 10.094858 10.099986 9.947064
1367861_at 5.911953 5.7166166 5.419157 5.702463 5.930658 5.52782 5.4065194 5.7329435 5.6492934 5.5838084 5.403649 5.6466675
1367862_at 4.385966 3.9092379 4.276559 4.383192 4.215228 4.26309 4.6541066 4.352068 4.2639437 4.071396 4.364113 4.86025
1367863_at 8.172534 8.351524 8.311688 8.288712 8.21449 8.261462 8.177798 8.132191 8.212004 8.242172 8.190458 8.116978
1367864_at 6.110944 6.0345883 5.8389163 5.6040716 5.925292 6.3297157 6.143608 5.9054055 5.7899103 6.3085036 7.2212424 6.452132
1367865_at 7.474217 7.463803 7.3325243 7.5805984 7.3167777 7.099116 7.359313 7.6009736 7.3421926 7.3441935 7.363644 7.2244816
1367866_at 6.0678864 6.545673 6.3712506 6.7381344 6.184179 6.019689 6.220923 5.894071 5.7710648 5.6445966 5.452476 5.8740487
1367867_at 9.184041 9.271243 9.206825 9.2523155 9.240309 9.210912 9.256815 9.219254 9.238088 9.265527 9.217881 9.189432
1367868_at 6.674209 6.614716 6.7385745 6.8507915 6.336802 6.855054 6.9958167 6.812739 7.0165324 6.989079 6.9833746 7.0237823
1367869_at 10.593684 10.595693 10.76565 10.581063 10.62632 10.539874 10.635371 10.542411 10.536178 10.527762 10.527466 10.386974
1367870_at 9.664823 9.793604 9.74864 9.70235 9.792081 9.653256 9.874244 9.670513 9.654246 9.938829 9.97513 9.870856
1367871_at 13.335262 13.417392 13.599603 13.386679 13.267718 13.561159 13.580492 13.536376 13.124487 13.400817 13.340152 13.356045
1367872_at 8.51584 8.520282 8.603802 8.59524 8.501971 8.401232 8.457398 8.32574 8.317763 8.537834 8.500008 8.343697
1367873_at 9.475344 9.574341 9.607283 9.513573 9.727418 9.456433 9.499113 9.543005 9.493457 9.558528 9.723559 9.365392
1367874_at 7.0665216 6.8400087 6.6612477 6.890715 6.785369 6.454681 6.735965 6.6897564 6.3911533 6.7320185 6.897107 6.526808
1367875_at 9.222387 9.2589655 9.244859 9.391884 9.363787 9.303369 9.335828 9.231188 9.224415 9.282055 9.219476 9.310075
1367876_at 6.6042285 6.8097615 6.7128887 6.6010857 6.584931 6.303552 6.484714 6.435299 6.5951047 6.6501713 6.7399325 6.3849483
1367877_at 8.159321 8.225281 8.0589695 8.283581 8.138266 8.080837 8.168411 7.900088 8.17152 8.186773 8.291216 8.097195
1367878_at 8.690833 8.8828945 9.072615 9.125877 8.646939 9.270338 8.83869 8.618456 9.181382 8.835115 8.89918 8.744028
1367879_at 7.4679503 7.4767957 7.1822023 7.763571 7.641659 7.350541 7.3154373 7.9810505 7.6491065 7.7116303 8.034014 7.736586
1367880_at 5.603652 5.691085 5.498403 5.693527 5.419482 5.497564 5.687755 5.3241096 4.9346304 4.9009423 5.2732015 5.2870445
1367881_at 7.61409 7.8143706 7.6037188 7.626808 7.711711 7.534509 7.3078494 7.685278 7.627746 7.685049 7.6189737 7.656791
1367882_at 6.55114 6.503011 6.412954 6.433241 6.398365 6.960374 6.7026806 6.4840436 6.6696415 6.488225 6.7043743 6.8837967
1367883_at 7.070808 7.5161405 7.327917 7.300663 7.603729 7.2682886 7.602014 7.052445 7.110395 7.4289846 7.1972585 7.3750224
1367884_at 10.388461 10.695626 10.462259 10.568163 10.559342 10.617782 10.636885 10.370208 10.481615 10.532696 10.552242 10.665913
1367885_at 12.230444 12.187735 12.1812935 12.147293 12.120608 12.014796 11.986875 12.16794 12.185875 12.009188 11.890104 11.938914
1367886_at 7.8537517 7.76604 7.927927 7.6765203 7.7520924 7.7827086 7.5764093 7.4996376 7.6853366 7.9504657 7.814229 7.7284155
1367887_at 12.6756735 12.76707 12.821721 12.759148 12.682329 12.732191 12.757096 12.703034 12.662804 12.375831 12.347881 12.460436
1367888_at 3.7593522 4.272089 3.8196425 3.8423839 3.8350253 4.1586294 3.839047 4.23934 3.9580338 4.134765 4.0191836 4.3175683
1367889_at 9.168125 9.079691 9.212517 9.124223 9.309818 8.80633 9.178543 9.108847 9.283852 9.133366 9.110409 9.069733
1367890_at 6.953554 6.9473886 6.775241 7.1077986 7.2013593 6.7924733 7.038958 7.1187463 6.8781023 6.7957106 6.934098 7.1150985
1367891_a_at 5.4072185 5.4142127 5.5788226 5.8479486 5.4671707 5.247958 5.41109 5.456449 5.405074 5.1149735 5.3077297 5.322604
1367892_at 10.355657 10.389609 10.245548 10.485652 10.325305 10.337814 10.432568 10.367472 10.46046 10.119138 10.412064 10.445945
1367893_a_at 7.719055 7.582101 7.323809 7.5520744 7.6819463 7.2558484 7.3075566 7.3991036 7.1695795 7.26851 7.388007 6.8948927
1367894_at 11.848225 11.925187 12.60251 11.837878 12.166124 12.186908 12.378462 12.019341 12.221936 11.905012 12.197139 11.885242
1367895_at 10.844328 11.0113735 10.905661 10.978173 11.015806 10.934247 10.922528 10.805085 10.8445835 10.977702 10.904979 10.911207
1367896_at 13.344131 13.59355 13.665428 13.573493 13.660278 13.56951 13.291562 13.400548 13.696251 12.648215 13.295518 12.543764
1367897_at 10.907729 10.811141 10.805187 10.91544 10.809121 10.8286085 10.876358 10.8266325 10.810963 10.815313 10.875225 10.83803
1367898_at 9.866531 10.021652 10.032623 9.963556 9.926126 10.081406 9.809671 10.008045 10.266182 10.221818 10.067985 10.181434
1367899_at 7.5640182 7.575495 7.1770396 7.8185177 7.641875 7.1626606 7.380949 7.8182764 7.7117143 7.7144213 7.169069 7.62813
1367900_at 8.922829 8.897658 8.957127 8.936595 8.78284 8.668742 8.7710705 9.126035 8.526672 8.924837 9.082987 8.971422
1367901_at 9.180093 9.020344 9.127548 9.210927 8.96448 8.949877 9.108115 9.203216 8.841316 9.123799 8.887344 9.095053
1367902_at 7.457808 7.809477 7.658038 8.070684 7.6220756 7.531374 7.45646 7.5875077 7.381334 7.355128 7.3591533 7.137642
1367903_at 9.464862 9.481411 9.70562 9.521432 9.535865 9.498255 9.531602 9.574031 9.693115 9.550093 9.3488655 9.53037
1367904_at 7.164801 6.638767 5.9543724 5.5600715 4.9423966 5.958008 6.228518 6.6322603 6.819335 6.0473948 6.5039415 6.476494
1367905_at 10.895089 10.881428 10.749878 10.982876 10.943508 10.764992 11.056881 10.930422 10.545442 11.099822 10.945859 10.871333
1367906_at 10.097519 9.872077 9.834609 9.831048 9.831071 9.519571 9.941555 9.795405 10.003535 9.811616 9.679978 9.829691
1367907_a_at 8.80909 8.873786 8.923691 8.873747 8.789851 8.762308 9.091891 8.817461 8.815068 9.561228 9.429367 9.52836
1367908_at 11.769532 11.651161 11.558866 11.758123 11.632492 11.549016 11.686868 11.764099 11.516887 11.542343 11.592712 11.509154
1367909_at 11.302123 11.499782 11.335998 11.406324 11.41851 11.488882 11.462212 11.366784 11.451855 11.278379 11.078489 11.350113
1367910_at 7.7431307 7.7786674 7.85791 7.9047356 7.7399244 7.352243 7.7936554 7.727908 7.59984 7.56626 7.442488 7.5374517
1367911_at 7.7846346 7.5456123 7.555247 7.7464743 7.5060205 7.589042 7.8230796 7.595793 7.488789 7.6781473 7.6738825 7.678076
1367912_at 6.0063825 6.3225756 5.6660347 6.2336397 6.2762294 5.87423 6.100603 5.969795 5.791563 6.065459 6.1286135 5.9005694
1367913_at 6.8029294 6.7909074 6.704504 6.644553 6.7909427 6.4214125 6.951425 6.7392955 6.7491026 6.7806425 6.987017 6.71116
1367914_at 6.5865607 6.6106625 6.7762327 6.605872 6.79102 6.494668 6.573587 6.5269933 6.954503 6.7108083 6.6685414 6.6358714
1367915_at 8.980592 9.071768 9.016315 9.008021 8.85492 8.890792 9.069518 8.927192 9.071678 9.070888 8.974076 9.190296
1367916_at 5.8615947 5.684402 5.7246695 5.436265 5.6891356 6.303667 5.835259 5.270117 6.0918922 5.7469845 5.8013096 6.025768
1367917_at 13.354938 13.286411 13.325289 13.360281 13.341344 13.387434 13.40006 13.35354 13.354125 13.339788 13.450324 13.327978
1367918_at 5.0040045 4.7394133 4.749253 4.8723307 5.198376 5.2210207 4.5530567 5.249417 5.2432947 4.9666934 5.464736 4.823498
1367919_at 5.7433043 5.783568 5.3271465 5.8725224 5.725914 5.2665405 5.76214 5.869954 5.5200286 6.006976 6.187546 5.988707
1367920_at 4.8397665 5.018955 5.5401945 5.255992 5.1687136 4.6661015 5.2680435 5.3595357 5.307761 4.802496 4.8930874 4.8927703
1367921_at 7.4099407 7.653386 7.622373 7.5768995 7.587067 7.405744 7.58902 7.372414 7.6890483 7.4682765 7.537938 7.3061857
1367922_at 7.9923115 7.9639144 7.9843707 7.96597 8.109175 7.8217006 7.816178 8.116621 8.145939 8.12845 7.834659 8.129002
1367923_at 5.377707 5.449186 5.6296186 5.332188 5.2824054 5.5345097 5.132018 5.569864 5.289377 5.005127 5.347396 5.317889
1367924_at 7.113838 6.71868 6.987664 7.185849 6.781351 6.774398 7.307141 7.0407133 7.026235 6.6987677 7.132724 7.430105
1367925_at 8.20904 8.076344 8.280361 8.000626 8.197978 7.9310417 8.149971 8.395906 8.025273 8.373693 8.339729 8.495949
1367926_at 8.723308 8.698275 8.765565 9.020538 8.681088 8.62569 8.922028 8.729412 8.733319 9.07117 9.07173 8.778132
1367927_at 11.002723 10.953315 10.846966 11.062271 11.040638 10.9311 10.9775505 10.992748 10.946289 11.17522 11.244121 11.248586
1367928_at 3.7621343 3.8572261 3.8879244 3.8373082 3.6109288 4.0050015 4.254981 4.0271516 3.7756345 3.8073215 3.7473803 3.812967
1367929_at 10.7416115 10.607164 10.418861 10.880108 10.520832 10.56423 10.513748 10.659077 10.505409 10.829041 10.5177765 10.635487
1367930_at 3.6937075 3.7126184 3.6613383 3.9693449 3.5667698 3.9398859 3.7977057 3.701418 3.7822864 3.7212825 3.821954 3.7872272
1367931_a_at 9.26344 9.413338 9.250106 9.379856 9.439578 9.309624 9.497877 9.232138 9.425785 9.4818735 9.421281 9.377662
1367932_at 11.871168 11.838771 11.778024 11.548562 11.834813 11.842933 11.724585 11.906738 12.067101 11.856449 12.037744 12.063222
1367933_at 7.8268976 8.138685 8.114161 8.297123 8.312178 8.135557 7.6526823 7.922492 7.849353 8.240814 7.7879243 8.1403885
1367934_at 5.7186003 5.514966 5.5338545 5.715321 5.3794737 5.5700626 5.7096086 5.7529793 5.71764 5.7131586 5.2483473 5.5568576
1367935_at 9.006941 9.225674 8.977849 9.264089 9.3386755 9.160107 9.062195 9.065157 8.996919 9.246044 8.940878 8.99756
1367936_at 7.4752464 7.387494 7.278776 7.4914713 7.704288 7.2919555 7.498032 7.6192956 7.7359304 7.566336 7.475038 7.776526
1367937_at 9.163874 7.876052 8.626087 8.796049 7.8462625 8.371372 8.111729 8.964359 8.600977 8.444419 7.598421 8.423719
1367938_at 10.724169 10.884219 11.057326 11.140697 10.9832 11.1095085 11.223486 11.226921 11.207766 11.958126 12.074247 11.745561
1367939_at 10.766032 11.129814 10.865392 11.030249 11.120173 10.465868 10.5487385 11.062885 11.35282 10.818596 10.210146 10.951904
1367940_at 6.5151024 6.726237 5.7539964 6.8544326 6.518608 5.925498 5.947155 6.1017513 5.9454637 6.2892513 5.9049525 6.2098737
1367941_at 9.197708 9.366119 9.305838 9.331945 9.372725 9.0562105 9.277083 9.37362 9.272893 9.289367 9.316573 9.196966
1367942_at 8.101233 7.7912855 7.5734377 7.932431 7.6954517 7.8217006 7.9337792 7.853191 7.9433064 8.2720375 7.7868257 8.0776005
1367943_at 7.4806385 7.5916147 7.67907 7.527069 7.6766205 7.571236 7.7410555 7.699554 7.7490296 7.695127 7.7166386 7.590909
1367944_at 5.428651 5.272512 5.836627 5.1785626 5.334334 5.6756496 5.452155 5.39759 5.4624057 5.390422 5.562397 5.5847025
1367945_at 11.012126 11.545934 11.32079 11.362904 11.240284 11.40357 11.441905 11.250006 11.367936 10.948359 11.282082 11.215542
1367946_at 9.877295 9.785975 9.595588 10.032028 10.013835 9.641676 9.8382845 9.452718 9.657055 9.85853 9.702237 9.950083
1367947_at 8.752593 8.619098 8.758225 8.7503605 8.733706 8.51925 8.6849575 8.657867 8.660522 8.43666 8.464847 8.505899
1367948_a_at 10.488724 10.4341345 10.288449 10.50676 10.683908 10.366476 10.423357 10.429929 10.321967 10.369214 10.199124 10.229674
1367949_at 5.9433765 5.6825714 6.0505304 5.621854 5.48507 6.2186437 5.3967104 5.8249187 6.3311057 5.7968044 6.2800016 6.21521
1367950_at 7.856788 7.4436135 7.5597754 7.2768073 7.459655 7.511432 7.243447 7.1277742 7.263253 7.8261743 7.302345 7.1941724
1367951_at 4.801472 4.4064584 4.547635 4.180167 4.461144 4.872373 4.461663 4.7162037 4.4366875 4.529052 4.763328 4.608178
1367952_at 7.0915194 6.956501 6.972534 6.9542656 7.1059175 6.8079557 7.0104547 6.8092384 6.6761813 7.093482 7.1159925 7.0097213
1367953_at 4.651838 5.087949 5.3323874 5.033411 4.6536093 4.844282 5.2208676 5.0968056 4.5972896 4.7580295 4.9850593 5.26286
1367954_at 6.6931677 6.516154 6.7948294 7.0982614 6.395694 6.712513 7.4395003 6.6649594 6.9403625 6.271787 6.0654144 6.81712
1367955_at 6.153872 6.376124 6.505506 6.0597982 6.4402685 6.0663185 6.520745 6.1977615 6.223323 6.387791 6.023137 6.2770762
1367956_at 5.1980124 5.4252405 5.417508 5.3588314 4.9555187 5.227589 5.274486 5.049142 5.591994 5.278671 5.088618 5.2882833
1367957_at 8.653695 9.090312 8.44514 8.682416 8.63895 8.039365 9.114905 9.045374 7.940044 8.32383 8.781358 8.219567
1367958_at 8.837754 9.085992 8.92697 8.956109 9.0149765 9.035095 9.031528 8.884634 8.797392 8.864799 8.8451395 8.863977
1367959_a_at 5.73899 5.560151 5.502196 5.6936755 5.68205 5.819352 5.2537603 5.735412 5.85635 6.0448256 5.792311 6.1071844
1367960_at 8.20781 8.554369 8.859301 8.198715 8.603696 8.596678 8.330322 8.347742 8.974076 8.641141 8.620115 8.797455
1367961_at 4.5898085 4.308023 4.6744537 4.2351236 4.517564 4.458103 4.2357655 4.596614 4.5426245 4.636943 4.8958435 4.5098324
1367962_at 4.6300063 4.2892814 4.5801387 4.059161 4.1718774 4.4763703 4.4114094 4.4248567 4.540982 4.6389246 4.376301 4.5145555
1367963_at 6.998003 7.1408677 6.9988875 7.045463 7.184258 6.984151 7.21993 7.2492595 6.766821 7.041818 7.1596494 7.239103
1367964_at 4.8527384 4.70191 4.831423 4.7728224 4.900897 5.3258157 4.60068 4.864793 4.781356 4.73211 4.807108 4.940582
1367965_at 5.964857 6.014489 5.990218 6.1587267 5.7533135 5.9046826 6.32758 6.246744 6.2264047 5.9301434 6.136725 6.331008
1367966_at 9.687492 9.724264 9.765619 9.753108 9.6719265 9.661238 9.657247 9.63821 9.621527 9.582846 9.72728 9.626289
1367967_at 7.2324963 7.1027327 7.1324506 7.1536365 6.9636292 7.0911674 7.153698 7.1200595 7.190752 7.3783803 7.337203 7.124543
1367968_at 3.599766 3.5610101 3.7445745 3.5390563 3.6558511 3.6592345 3.7587688 3.5442908 3.7559133 3.61651 3.4042413 3.6727312
1367969_at 10.555505 10.777254 10.749553 10.706782 10.659411 10.606943 10.822849 10.796763 10.639009 11.055439 10.962306 11.042664
1367970_at 4.337415 4.308567 4.4546103 4.3042684 4.347114 4.2192225 4.2073755 4.184928 4.3036523 4.6148615 4.3931284 4.3788743
1367971_at 10.052759 10.224542 10.131695 10.251678 10.104937 9.986185 10.090494 10.14084 10.209736 10.085369 10.092533 10.154769
1367972_at 10.105963 10.318325 10.348946 10.379892 10.290249 10.186029 10.174498 10.184685 10.240639 10.376026 10.27326 10.207052
1367973_at 4.0885463 4.200293 4.132463 3.997168 4.2301292 4.284319 4.238044 4.4363546 4.175718 4.6068597 3.552162 5.622342
1367974_at 9.57569 9.729616 9.530144 9.202225 9.772388 9.346495 9.406408 9.811578 9.571487 9.640223 9.440888 9.569821
1367975_at 6.4185033 6.3598237 6.0494018 5.3015676 6.298732 5.9485703 5.8423357 6.237338 5.8961625 6.23093 5.574651 5.744481
1367976_at 7.6314926 7.5631957 7.8993216 7.7141533 7.8900537 7.88937 7.824407 7.5527005 7.7796063 8.012936 7.950419 7.5462766
1367977_at 3.852603 3.8104994 3.449707 3.8528953 3.5764256 4.0609255 3.8122456 3.927337 4.0113387 3.851783 4.116077 4.0277247
1367978_at 5.7107224 5.5397444 5.4691057 5.8964286 5.7249184 5.8946877 5.450924 5.482949 5.631401 5.5738916 5.343091 5.894537
1367979_s_at 11.604272 11.374754 11.792294 11.498176 11.652618 11.642067 11.464431 11.7890835 11.943523 12.001606 12.018164 11.995197
1367980_at 8.561283 8.401621 8.245806 8.709887 8.448959 7.950851 8.611856 8.660925 8.2314 8.417793 8.571398 8.420761
1367981_at 7.954489 7.7841964 7.838665 8.022142 7.7016983 7.539516 7.9153757 8.162991 7.760131 7.7881613 8.057034 7.706262
1367982_at 11.044261 11.057149 11.311749 10.43044 11.107184 11.175807 10.870691 11.077287 11.284559 10.966 10.839168 10.901633
1367983_at 5.6817355 5.7336516 5.5167165 5.4604764 5.410467 5.922405 5.590512 5.759221 5.776848 5.7908087 5.99609 5.688399
1367984_at 6.032713 5.984095 5.860866 5.7328796 5.724677 5.9059496 6.0067415 5.507136 5.739107 6.1474752 6.0102286 5.914601
1367985_at 7.549471 7.9893637 7.6364303 7.7699747 8.052786 7.7205744 7.7993298 8.460426 9.574403 9.58575 9.047018 9.605426
1367986_at 6.774687 6.89945 6.8361163 7.2152386 6.7951045 6.6785264 6.9019237 7.1463904 6.7347775 7.0299344 6.9754624 7.067714
1367987_at 9.089633 8.754722 8.871839 8.9928875 8.874299 8.6692095 8.880884 9.166489 8.867461 8.856557 8.62323 9.119059
1367988_at 13.124457 13.172754 13.081709 13.171782 13.132898 13.117451 13.07815 13.154878 12.904089 13.171556 12.923484 12.954448
1367989_at 4.1885204 4.3048205 4.1181345 4.00376 3.911349 4.436221 3.9526453 4.0832872 4.455545 4.193288 4.3892365 3.9533997
1367990_at 5.151453 4.755604 5.110361 5.056398 5.029341 5.581871 4.960618 5.221521 5.4172463 4.869852 5.571361 5.437698
1367991_at 9.053236 9.095584 9.194148 9.112025 9.172082 9.004346 9.243463 9.238134 9.183171 9.345737 9.091262 9.204871
1367992_at 4.875833 4.628756 4.597599 4.417184 4.4573593 4.9942923 4.3507705 4.7155104 4.471778 4.5435705 4.7147017 4.625879
1367993_at 7.2504997 7.4160886 7.19834 7.385946 7.3415275 7.2556796 7.2232885 7.1833296 7.10816 7.6549306 7.4540086 7.412979
1367994_at 10.820862 10.884155 10.902044 10.934141 10.674788 10.538138 10.671346 11.02838 10.738692 10.752511 10.406992 10.73319
1367995_at 13.052009 12.862683 12.941877 13.061249 12.957094 12.909878 12.984362 12.939087 12.880279 12.94019 12.9384 12.914228
1367996_a_at 6.7136674 6.64564 6.5813184 6.6247864 6.512673 6.4962835 6.7885556 6.439097 6.34371 6.608258 6.3610344 6.4638104
1367997_at 8.250002 8.250752 8.199144 8.49234 8.393181 8.061006 8.405955 8.387794 8.315042 8.526055 8.407042 8.258209
1367998_at 8.539658 6.1029067 6.197909 8.330154 8.956285 6.675583 9.65374 9.8688755 9.097077 9.4544 9.344586 6.6596737
1367999_at 12.328942 12.495566 12.390362 12.434054 12.327877 12.381904 12.43255 12.45209 12.447383 12.388152 12.193904 12.312027
1368000_at 14.27749 14.300599 14.323588 14.24349 14.289137 14.214172 14.323023 14.3202715 14.203784 14.260972 14.300751 14.324211
1368001_at 4.1085978 4.208822 4.0021772 4.0781603 4.0273895 4.1564302 4.0707426 4.063839 4.0715566 4.1577535 4.0030146 4.159608
1368002_at 7.700682 7.599632 7.721335 7.614428 7.935915 7.6989865 7.8478436 7.9372334 7.575281 7.784899 7.8557897 7.7249503
1368003_at 5.360207 5.193541 5.123319 5.327494 5.2327313 5.6432343 5.074371 5.2207484 5.351277 5.4552655 5.302529 5.5251493
1368004_at 9.545069 9.739427 9.610557 9.748236 9.663606 9.70196 9.728074 9.83695 9.746984 9.604958 9.897391 9.790423
1368005_at 5.781465 5.340488 5.654186 5.6479053 5.374802 5.8212404 5.2643957 5.626287 5.541812 6.1813335 5.557488 5.80619
1368006_at 7.395286 7.776226 7.7020307 7.4748206 8.034346 7.5506725 7.7973905 8.0731735 8.078457 7.801865 7.724329 7.9258904
1368007_at 6.441551 6.466624 6.7973537 6.2315617 6.5465064 6.474245 6.383427 6.8207245 7.1199684 7.2252407 6.8363814 6.815636
1368008_at 5.6545596 5.2232723 5.1276894 5.1100764 5.1163316 5.338371 4.854165 5.281898 5.145965 5.0525136 5.293589 5.035628
1368009_at 9.830964 9.885935 9.343506 9.753945 9.798026 9.658918 9.404752 9.428891 9.303796 9.492215 9.671134 9.155154
1368010_at 7.886231 7.8028517 7.757537 7.9006834 7.8000054 7.485394 7.608136 7.7105107 7.5512476 7.772575 7.9406576 8.009523
1368011_at 8.008999 7.9714117 7.8118663 7.890314 7.6798472 8.094456 7.98251 7.875963 7.9441953 7.829815 8.1730175 7.727955
1368012_at 6.540943 6.8935227 6.728703 6.3940005 6.3962045 5.8671136 6.86838 6.636739 6.5314455 7.010422 6.310901 6.6161366
1368013_at 4.219805 4.1382265 4.3218412 4.215848 4.3585863 4.4067707 4.0890493 4.1532583 3.9929218 5.209467 4.6806736 4.9337215
1368014_at 4.0997944 3.9211624 4.075227 4.041562 3.8704193 4.4172072 4.156962 4.116025 4.2269917 4.025196 4.1208553 4.0474215
1368015_at 5.7600856 5.6620483 5.9085226 5.9662747 5.6455474 5.762222 5.9450545 5.9456987 6.000123 5.4936333 5.9833474 6.001413
1368016_at 12.9207535 12.9718275 12.931367 12.922393 12.941771 12.927064 12.951549 12.915948 12.988682 13.057608 13.1003895 13.025275
1368017_at 5.023058 5.0313025 5.1655293 4.996223 5.057452 4.9302287 5.078499 5.045261 5.023346 5.185083 5.2045617 5.1427
1368018_at 9.190218 9.42937 9.097396 9.336412 9.210904 8.833229 9.302147 9.184063 8.90124 9.34735 9.174381 9.104312
1368019_at 7.911241 7.8625712 7.696031 8.0331955 7.8831906 7.730466 7.954362 7.757682 7.681337 7.9519143 8.077282 7.746854
1368020_at 6.544584 6.449387 6.975714 6.499037 6.5992074 6.575901 6.8953905 6.644791 6.697605 7.427992 7.4727364 7.3536887
1368021_at 13.973299 13.845226 13.739232 13.948365 14.153841 14.080518 13.842372 13.985837 13.70758 13.982226 14.003544 13.850149
1368022_at 6.9685016 6.907505 6.736597 7.0017047 6.9516377 6.7716722 6.9323454 6.78546 6.7890186 7.0216446 7.0439177 6.970161
1368023_at 6.881677 6.687118 6.7768564 6.714042 6.5619373 6.8924227 6.6921387 6.515303 6.881543 6.6291847 6.773119 6.465988
1368024_at 6.533054 6.2089577 6.6160526 6.6165133 6.1875663 6.2178903 6.4691777 6.427356 6.5314345 6.1227903 6.2093387 6.0205216
1368025_at 7.1556125 7.5467777 7.363066 7.030764 7.298025 7.2223907 7.055148 7.1683908 7.508081 7.2344255 7.1478653 7.650701
1368026_at 7.291811 7.4708343 7.3240957 7.2838106 7.2617426 7.3450184 7.2786546 7.3357096 7.2019916 7.3745494 7.5265956 7.376521
1368027_at 6.408788 6.7318015 6.519541 6.4136467 6.761413 6.8119936 6.5557604 6.5274053 6.871853 6.8540463 7.108173 6.8009963
1368028_at 3.8097758 4.1247745 4.210478 3.6589012 4.4695873 4.131381 4.063839 4.2881393 3.9968822 3.9746614 3.9418778 4.042085
1368029_at 10.8248005 10.857632 10.908984 10.958276 10.844818 10.688875 10.862095 10.911612 10.804127 10.961721 10.802524 10.937094
1368030_at 9.462541 9.333558 9.3103695 9.32477 9.3431015 9.042526 9.295775 9.246075 9.007226 9.296204 9.36787 9.1946945
1368031_at 7.349967 7.766556 7.7784514 7.4157825 7.7488914 7.6984057 7.554192 7.427752 7.4058537 7.9043036 7.6357636 7.5707607
1368032_at 6.3021345 6.806296 6.771426 6.8365855 6.719682 6.746812 6.8283143 6.1717396 6.2146235 7.075365 6.2591295 6.4529767
1368033_at 6.027255 6.127209 6.2557645 6.00834 6.156257 6.511889 6.286746 6.092281 5.8954415 6.12389 6.076941 6.2832212
1368034_at 4.2408752 4.441674 4.2337294 4.207776 4.316594 4.4880695 4.300043 4.5736265 4.5048304 4.209701 4.613549 4.1644125
1368035_a_at 10.641474 10.701446 10.51165 10.424897 10.03632 9.915589 10.627634 10.447255 10.248181 10.160349 9.842154 9.997795
1368036_at 10.319796 10.223178 9.951396 10.340048 9.943458 9.679416 10.01121 10.063477 9.752822 9.476195 9.418769 9.374981
1368037_at 7.171777 7.4119616 7.0204887 7.176824 7.0490823 6.9753003 7.380949 7.3841395 7.1684923 7.8911595 7.7879634 7.332417
1368038_at 8.657784 8.727069 8.647472 8.867757 8.718216 8.54961 8.670042 8.513523 8.609319 8.738968 8.790391 8.612983
1368039_at 5.9213614 5.508965 5.8765287 5.962157 5.728745 5.411267 6.0067415 5.6272974 5.5071273 5.509823 5.5150633 5.502073
1368040_at 8.49398 8.488723 8.321245 8.531788 8.407461 8.262323 8.552725 8.42466 8.624931 8.690872 8.290503 8.426603
1368041_at 9.953371 9.985365 10.003605 10.114805 10.027362 9.951326 9.959071 10.099775 10.172492 9.902991 10.009518 9.880254
1368042_a_at 10.370264 10.475231 10.405898 10.5327 10.561146 10.502622 10.457715 10.485245 10.347212 10.416298 10.329674 10.414681
1368043_at 8.162527 8.1966 7.9302425 8.278787 8.3352 8.159542 8.339463 8.333106 8.170646 8.271656 8.111026 8.168922
1368044_at 3.3702893 3.376437 3.5224013 3.0725203 3.2982483 3.4052136 3.4251113 3.4734063 3.4761574 3.352755 3.2215052 3.45698
1368045_at 10.343834 10.27229 10.436151 10.305001 10.3726845 10.191187 10.266048 10.425628 10.419795 10.369526 10.3767605 10.366067
1368046_at 10.3212185 10.2323885 10.478646 10.287017 10.254052 10.020564 10.403076 10.317252 10.201471 10.243824 10.391672 10.307573
1368047_at 7.223107 6.8473353 6.9332004 6.9046416 6.8304214 7.2226434 6.799277 6.633943 7.1905355 6.8750744 6.953163 6.351251
1368048_at 13.992888 13.962876 13.976429 14.025494 14.019268 13.985368 14.0406885 13.987232 14.045857 14.041963 14.086043 13.970447
1368049_at 10.964253 11.333062 11.384565 11.136823 11.281241 11.366506 11.164295 10.991941 11.224734 11.514254 11.392452 11.32216
1368050_at 8.202275 8.296932 8.252409 8.088366 8.219048 7.890439 8.137401 8.105179 7.527004 7.6135793 7.8700314 7.520154
1368051_at 11.202706 11.384711 11.530287 11.3667755 11.478458 11.41019 11.346931 11.385946 11.508682 11.331884 11.660557 11.306082
1368052_at 4.91745 5.272171 5.121602 5.502971 5.4184957 4.5697594 5.012513 5.290838 5.909947 5.066761 4.851777 4.8217773
1368053_at 6.0172253 6.101994 5.952398 6.2396755 5.944252 5.7447243 6.320472 6.1193104 6.3477316 5.841252 6.112899 5.9604163
1368054_at 6.2926855 6.494532 6.232225 6.5781417 6.485232 6.3355403 6.568909 6.4326024 6.551254 6.685182 6.603104 6.9807663
1368055_a_at 8.04694 8.267796 7.798366 7.9169426 8.064775 7.7002754 8.194209 8.021231 8.237788 8.188534 8.21301 8.329901
1368056_at 7.486921 7.2979918 7.3643756 7.6001787 7.465207 7.413402 7.4992194 7.532712 7.564759 7.4377184 7.4300504 7.3371353
1368057_at 8.136132 8.4407835 7.9910183 8.281076 7.9993935 8.301858 8.83869 8.459318 8.946593 8.434572 9.176841 8.009569
1368058_at 6.9862833 7.20907 7.241033 7.0142436 7.2826123 7.2142167 7.0615554 6.9573846 7.10816 7.1239123 7.1435146 6.7865715
1368059_at 7.465646 9.158609 9.089406 9.510491 8.994988 8.875755 8.48987 8.517424 8.447918 7.4732294 8.954725 6.770708
1368060_at 13.041346 13.067468 13.098864 12.964298 12.994068 13.081703 12.952058 13.18924 13.145323 12.96571 12.835694 13.009494
1368061_at 5.63296 5.773273 5.434084 5.1685863 5.3722467 5.5505385 5.3731704 4.83625 5.767185 5.7176113 5.2063875 5.311331
1368062_at 9.40757 9.340864 9.462524 9.4190855 9.576172 9.395012 9.398398 9.616502 9.484955 9.648032 9.617384 9.610173
1368063_a_at 8.646228 8.77265 8.852701 8.728136 8.786081 8.585766 8.602051 8.378893 8.534928 8.455239 8.471057 8.437406
1368064_a_at 11.066512 10.862994 10.813653 10.728869 10.950521 10.738785 11.213493 11.158864 11.148204 11.186716 11.151152 11.214462
1368065_at 7.5165944 7.335795 7.511974 7.154148 7.3126845 7.1239905 7.4636555 7.2805367 7.2962394 7.504647 7.48978 7.370133
1368066_at 5.483945 5.5011086 5.7930603 5.79131 5.279108 5.8770165 5.568525 5.8688974 5.8484917 5.452728 5.1115932 5.5495815
1368067_at 9.008817 9.071468 9.087957 9.198806 8.968534 8.8843 9.035291 9.0252695 8.849342 8.949427 9.00896 8.990742
1368068_a_at 7.4218307 7.4600015 7.4417553 7.4072413 7.3289614 7.3141537 7.4602594 7.3397627 7.380166 7.8394017 7.174541 7.517471
1368069_at 7.867603 8.005886 7.8621216 7.855469 7.924557 7.955475 7.817626 7.9964356 7.8498855 8.178614 8.193484 8.037856
1368070_at 8.246933 8.367915 8.280361 8.34267 8.241214 8.2444 8.331596 8.471722 8.327563 8.223323 8.244839 8.263323
1368071_at 11.831436 11.919794 11.959222 11.910631 11.813718 11.818818 11.697041 11.954958 12.024978 11.818184 11.72876 11.843859
1368072_at 6.2186146 6.4195123 6.1787863 6.078867 6.4231725 6.272946 6.1107383 6.2613697 6.5137396 6.6619177 6.666933 6.3253946
1368073_at 8.39889 7.9613533 8.022093 8.252327 7.8972178 7.774618 7.800635 8.33327 8.033983 8.531837 7.5466413 8.089006
1368074_at 6.654468 6.624619 7.0211 6.7516084 6.7110686 6.7939024 6.9128714 6.9087934 6.4342694 6.8532376 7.0360804 6.884984
1368075_at 10.9043 10.861351 10.94839 10.9051285 10.853396 10.427979 10.848239 10.84869 10.455905 11.061627 11.044572 10.890678
1368076_at 7.0643787 7.153925 7.2953587 7.3836713 7.462519 7.35507 7.031569 7.3758235 7.260402 7.225791 7.3124466 7.390261
1368077_at 13.278629 13.302117 13.32228 13.253404 13.152743 13.1947975 13.261212 13.12263 13.119393 13.008701 12.948681 13.049199
1368078_at 4.3116074 4.277403 4.4411893 4.594513 4.1484804 4.6203523 4.5234027 3.9023898 4.3171325 4.698633 4.463422 5.041135
1368079_at 9.6717615 9.413993 9.419036 9.564822 9.446876 9.57461 9.572159 9.560298 9.350506 9.568553 9.642105 9.361914
1368080_at 3.5925992 3.5225496 3.5840955 3.7164342 3.9159448 3.7262352 4.0891857 4.1007957 3.865723 3.930082 4.0886316 4.036049
1368081_at 7.216049 7.0359545 7.199712 7.1353474 6.9201555 7.375094 6.8515654 7.091053 7.2487144 7.1021433 7.3604493 7.0142083
1368082_at 7.943684 7.975685 8.103159 8.284376 7.9786916 7.7223816 8.19116 7.803172 7.9788866 8.26354 8.216104 8.22959
1368083_at 9.032672 9.1491165 9.165224 9.223435 9.119587 9.20241 9.282488 9.1839905 9.031767 9.443754 9.320218 9.070761
1368084_at 5.8531184 5.4190845 5.850778 6.081569 5.870945 6.0515585 5.86613 5.916057 5.904658 5.801237 6.002429 6.0267005
1368085_at 10.693544 10.8076935 10.725171 10.584317 10.493757 10.498388 10.598315 10.5517235 10.402869 10.163793 10.029813 10.046717
1368086_a_at 8.57796 8.300125 8.564264 7.9862804 8.631878 8.387858 8.385888 8.5038395 8.187972 8.367222 8.769364 8.34102
1368087_a_at 8.433303 8.697021 8.445714 8.715862 8.44919 8.497902 8.525975 8.21543 8.362843 9.017069 8.590328 8.484957
1368088_at 7.4228997 7.3568707 7.253655 7.4078865 7.4628797 7.1206055 7.297383 7.2165766 7.3774652 7.5265036 7.420063 7.626852
1368089_at 8.299683 8.230009 8.260976 8.111721 8.265562 8.120397 8.167362 8.152446 8.222465 8.046249 8.110724 8.15676
1368090_at 7.1092525 6.8854237 6.8673134 6.9811287 6.943629 7.2146077 6.9804826 7.1492715 7.067206 7.0047817 7.1582913 7.1671405
1368091_at 8.780189 8.565105 8.625325 8.511332 8.812458 8.422574 8.542471 8.697226 8.6683445 8.595541 8.597378 8.464799
1368092_at 12.356181 12.359533 12.326758 12.384562 12.242097 12.329775 12.393623 12.445296 12.295381 12.27402 12.310109 12.440057
1368093_at 3.6887558 3.849607 3.5272481 3.7224905 3.5090582 3.501557 3.2759101 3.5172038 3.721677 3.3690674 3.755078 3.8079147
1368094_at 6.641365 6.8735557 7.075348 6.5428267 6.6471014 6.827821 6.6003776 6.775532 6.9121575 6.903704 7.0511794 7.0988708
1368095_at 10.116878 9.9988785 9.991032 10.059519 10.095604 10.103579 10.212065 10.250582 10.219533 10.301913 10.3343525 10.179506
1368096_at 9.5794325 9.782294 9.538838 9.72414 9.559551 9.683349 9.56801 9.611184 9.570613 9.517604 9.483903 9.362639
1368097_a_at 4.2977858 4.4497695 4.2887297 5.1792006 4.27865 4.822038 4.0396314 4.6886773 4.7170143 4.5866723 4.578975 4.5390673
1368098_a_at 7.569092 8.19972 7.710395 7.6393657 7.931553 7.563605 7.4209886 8.064852 8.091604 8.197922 8.620115 8.032651
1368099_at 7.4318376 7.4600015 7.1815124 7.4112616 7.3597655 7.0885186 7.1818643 7.5471764 7.0426297 7.4514503 7.203452 7.2749467
1368100_at 10.564751 10.571393 10.731016 10.661996 10.650301 10.67876 10.682511 10.725515 10.699961 10.556212 10.693612 10.74085
1368101_at 7.9102774 7.7051954 7.574258 7.7544775 7.7254877 7.6304927 7.7657213 7.9019394 7.9938993 7.7486076 7.676675 7.967288
1368102_at 9.078058 8.299641 8.268116 8.484835 8.83127 8.177515 8.032322 8.58074 7.8475537 8.375843 8.007872 7.965156
1368103_at 6.9491806 7.063694 6.786198 6.626949 7.0876856 6.376335 6.7494445 7.4533887 6.7924266 7.071712 6.7784815 6.9369526
1368104_at 5.9663143 6.06075 5.9833007 5.9555874 5.965113 6.2944303 6.0981827 5.967269 5.940212 5.9427433 5.943524 6.06205
1368105_at 5.087451 4.6936407 4.8065796 4.6129327 4.739396 4.965845 4.7797527 4.755722 4.7754316 4.4721975 4.668422 4.7594976
1368106_at 8.301985 8.439874 8.747171 8.65891 8.639594 8.610716 8.64735 8.435599 8.61235 8.548828 8.111441 8.17331
1368107_at 3.700507 3.4851513 3.5772755 3.734074 3.7444685 3.6991456 3.6570039 3.6440027 3.6354725 3.7629952 3.5895002 3.764665
1368108_at 4.4993014 4.4813933 4.239415 4.3884854 4.894683 4.6803865 4.6649513 4.6179404 4.683294 4.321764 4.878693 4.621374
1368109_at 7.1737137 7.2278724 7.747878 7.001098 7.3205404 6.7011366 7.0104547 7.236465 7.19252 7.4223957 7.516942 7.1604133
1368110_a_at 4.20907 4.0351377 3.858347 3.92832 3.9300036 4.30386 4.193815 4.050736 4.238739 4.227631 4.208636 4.091935
1368111_at 7.5137997 7.7091684 7.7585096 7.6468325 8.066298 7.5473886 8.243366 7.6750855 8.376814 8.104118 7.98186 7.921901
1368112_at 5.1098366 5.156061 4.993911 5.245032 5.10151 5.1785088 5.334226 5.122309 5.043748 5.0536613 4.985159 5.3883715
1368113_at 4.223959 4.2402377 4.3333907 4.3588076 4.2486434 4.5873084 4.3172836 4.233472 4.390018 4.6541753 4.6236477 4.3123837
1368114_at 4.242198 4.0372567 4.587861 4.2434177 4.0530777 4.4235644 4.227028 4.019707 4.358828 3.9882977 4.114296 4.152621
1368115_at 10.462012 10.918573 11.243137 10.275949 10.717044 10.866916 10.430701 10.684187 11.212951 10.552967 10.555204 10.612517
1368116_a_at 7.9612904 8.090657 7.9839497 7.9151144 7.878159 7.5291777 7.9175363 8.030112 7.617323 8.118664 8.023381 7.666551
1368117_at 9.230664 9.213172 9.162939 9.209666 9.182472 9.276437 9.188883 9.335183 9.104298 9.120679 8.977275 9.11633
1368118_at 8.832195 8.428448 8.638315 8.637474 8.755032 8.598182 8.932751 8.571695 8.498171 8.715574 8.212492 8.683153
1368119_at 5.4381523 5.413962 5.1940193 5.059294 5.384801 5.796363 5.5875087 5.280582 5.63013 5.6615562 5.7470226 5.808659
1368120_at 4.300805 4.302353 4.2446527 3.9355392 4.2424154 4.6034627 4.188641 4.5231776 4.1985683 4.214027 4.073976 4.5888166
1368121_at 10.509526 9.877232 9.83198 10.284403 10.484494 10.764853 11.517186 10.740734 11.323692 12.856615 12.6103325 12.591092
1368122_at 10.198552 10.118826 10.311411 10.148864 10.068264 9.936291 10.130591 10.154938 10.255113 10.035729 10.097507 9.984094
1368123_at 5.681477 5.5616226 5.3661246 5.4587617 5.4439683 5.874256 5.83894 5.646705 5.8184648 5.494297 5.73665 5.7447677
1368124_at 7.127181 6.6867557 6.817747 7.0884457 6.813453 6.883691 6.7827396 7.0756545 6.991945 6.667129 6.4905686 6.9745913
1368125_at 6.3008685 6.3323407 5.9896417 6.219255 6.221978 5.9397664 6.3902707 6.224326 5.826113 6.4268494 6.187596 6.433477
1368126_at 5.951501 5.792456 6.160387 5.706527 6.0639086 6.495542 6.340731 5.8738685 6.183492 5.9937115 6.694375 6.1835446
1368127_at 6.345864 5.9845276 6.569171 6.404733 6.597478 6.707036 6.825386 6.5913515 6.2727113 6.3014865 6.7376437 6.723187
1368128_at 6.306973 6.092866 6.400902 5.712874 5.732625 6.648996 6.115142 6.6735196 8.022094 6.0468335 6.993588 7.322504
1368129_at 7.609614 7.6466594 7.3051376 7.906623 7.4080215 7.395278 7.242261 7.5057726 7.5400324 7.412232 7.129372 7.7327704
1368130_at 4.5119915 4.619008 4.550991 4.294962 4.929782 4.711743 4.353549 4.63824 4.472552 4.495964 4.595975 4.813815
1368131_at 4.2581344 4.257411 4.5868225 3.8834062 4.1456966 4.376587 4.085361 3.959634 4.4623 4.109218 4.2012434 4.4129367
1368132_at 10.308886 10.108442 9.866814 10.0632715 10.176262 9.863161 10.273835 9.970449 9.780042 9.953171 9.764264 9.665204
1368133_at 8.374817 8.386492 7.9395013 8.340023 8.45209 7.9270535 8.303036 8.369643 7.2122264 8.377874 8.241447 8.311275
1368134_a_at 8.459702 8.852489 8.335442 8.386236 8.337273 8.0055685 8.365274 8.6177 8.685669 8.255869 8.3512125 7.9687405
1368135_at 6.0371876 5.9839616 5.73594 5.310327 5.6825747 5.7237473 6.0067415 6.154742 6.0497932 5.3761125 5.8820744 6.009694
1368136_at 7.8257213 7.584371 7.582122 7.782963 8.036946 7.625166 7.710154 7.7356853 7.7651157 7.6678476 7.610652 7.5424094
1368137_at 5.903985 5.7805834 6.320826 5.9469357 5.9917116 5.987509 6.0722885 5.8425107 6.2079787 6.103087 6.3006825 5.8287354
1368138_at 5.3937635 5.4968777 5.4396033 5.3170867 5.2446465 5.6024504 5.484307 5.171826 5.666863 5.357836 5.0583205 5.718057
1368139_s_at 5.608197 5.221819 5.4200435 5.2485228 5.4729123 5.482384 5.253771 5.5782523 5.2828865 5.2997656 5.570858 5.781667
1368140_at 6.08858 6.5652285 6.2405796 6.1698794 6.221356 6.777522 5.808304 6.1683626 5.579133 5.9315715 5.860363 5.9778314
1368141_at 11.756438 11.799989 11.577589 11.785262 11.773386 11.6551285 11.718223 11.732724 11.618867 11.812993 11.74452 11.703976
1368142_at 5.167518 5.0910554 5.250738 4.964662 5.129068 5.0952563 5.3236856 4.953274 5.1353436 5.492893 5.5377407 5.5313544
1368143_at 7.2668495 7.106467 7.122942 6.977127 7.322915 7.4428916 7.6493297 7.660414 6.9645762 8.976687 8.777796 8.673655
1368144_at 5.778279 5.86594 5.492472 6.0298233 6.070342 5.216123 5.6100163 6.272342 5.9328957 5.739705 5.786658 5.286439
1368145_at 5.2247267 5.1369553 5.704137 5.1012907 5.1320076 5.664401 5.463394 5.5846977 5.544472 7.744442 8.56819 5.7727194
1368146_at 10.57131 10.615847 9.683244 8.815237 10.407647 9.13365 10.840004 10.385631 9.650444 10.161372 9.547969 9.703314
1368147_at 8.586837 8.711311 7.6562204 6.604772 8.537536 7.2600193 8.970193 8.520719 7.667431 8.242077 7.3377705 7.8493605
1368148_at 4.367578 4.6533036 4.568493 4.722906 4.242032 4.6293244 5.078499 4.8347716 4.9097795 4.2906237 4.492139 4.733893
1368149_at 5.9660115 6.1098404 6.1221604 6.0002155 5.8899636 6.2100058 5.976675 6.0676217 6.334512 6.244902 6.3387203 6.096742
1368150_at 12.713231 12.641747 12.56053 12.6052065 12.6607065 12.570823 12.603751 12.76544 12.679851 12.648882 12.846918 12.898556
1368151_at 10.383948 10.439559 10.384898 10.4158745 10.586665 10.321784 10.413813 10.355178 10.267706 10.418774 10.223192 10.313699
1368152_at 7.3903155 7.5520678 7.6921773 7.493267 7.5888376 7.7136 7.5287642 7.66541 7.5922356 7.8943214 7.927755 7.7621746
1368153_a_at 6.9643803 7.1061482 6.964866 6.6512046 6.440532 6.875305 6.824483 6.9361525 7.050529 6.769244 6.871112 6.8123193
1368154_at 8.239413 8.344049 8.261299 8.457143 8.498697 8.087256 8.365643 8.465668 8.017141 8.188633 7.963268 8.110033
1368155_at 11.233284 9.118704 10.706501 11.466989 11.721069 11.741574 10.961243 10.919094 11.745675 11.591482 8.741204 10.902687
1368156_at 5.57213 5.571668 5.580712 5.560882 5.405585 5.632941 5.683889 5.5861464 5.399491 5.391456 5.521531 5.5695486
1368157_at 5.6945715 5.6948614 5.5503983 5.9069996 5.7029195 5.8525567 5.5261564 5.9311876 5.348652 5.612009 5.76588 5.5208
1368158_at 9.481712 9.63543 9.869968 9.810194 9.931404 9.645457 9.808765 9.855718 9.486314 9.891422 10.069115 9.833907
1368159_at 8.556305 8.562295 8.527087 8.539768 8.416071 8.346499 8.667146 8.609146 8.614138 8.976356 8.985066 8.840667
1368160_at 9.46847 9.491191 9.11411 8.958845 8.688317 9.927913 9.635976 9.144058 9.506347 10.179005 9.566336 9.976344
1368161_a_at 13.928898 13.88918 13.855742 13.916552 13.84025 13.83844 13.91413 13.834008 13.7632675 13.855742 13.851004 13.808189
1368162_at 4.7495775 4.780019 4.7952404 4.355278 4.82823 4.8070707 4.9398108 4.781931 4.908228 4.799202 4.4668074 4.7755136
1368163_at 10.62628 10.619659 10.403715 10.635376 10.584103 10.445113 10.548253 10.697214 10.30324 10.618697 10.768749 10.629288
1368164_at 8.13171 8.00319 8.227081 8.195573 8.408989 7.968646 7.8221006 8.410809 8.290655 8.190646 8.223136 8.12302
1368165_at 7.642545 7.850055 7.80067 8.118097 8.006615 7.609808 7.786425 7.9325266 7.593122 8.181782 8.194469 8.007755
1368166_at 5.8101506 6.4231296 5.6253934 6.307356 6.1375456 6.1351275 6.421285 6.5423245 6.1255875 6.27858 6.019883 6.842926
1368167_at 5.4769654 5.91802 5.9355397 5.8532243 5.825018 5.7569633 5.3364706 5.7487617 6.4332633 6.219676 5.6367803 6.3104663
1368168_at 9.112829 9.629535 7.7803736 9.398838 9.090708 8.035971 7.885416 8.716068 7.0414414 8.425265 6.48988 7.269865
1368169_at 6.881677 6.782222 7.2251654 6.9513955 6.919991 6.845601 6.7742286 6.6468263 6.9891987 6.987279 7.0587006 6.6789613
1368170_at 3.953559 3.9378154 3.8588486 3.8594515 3.7600687 3.898235 3.735581 3.9425602 3.911724 3.7457182 4.065739 4.101914
1368171_at 9.018015 10.88688 10.598268 9.605189 9.514531 9.973984 8.793025 5.52357 9.450732 5.7926 5.3139243 6.2721696
1368172_a_at 6.769923 8.676268 8.341787 7.759879 7.6290774 7.878053 6.8226433 4.8269916 7.206489 4.051526 3.955579 4.278242
1368173_at 8.048643 8.1584215 8.395004 8.3352375 8.195914 8.496802 8.413065 8.035404 8.606698 8.262316 8.334581 8.137514
1368174_at 3.6803722 4.1088076 3.9463665 3.7822487 4.18371 3.8034585 3.780371 3.9977326 3.8477669 3.9128165 3.9168057 4.0084896
1368175_at 6.761588 7.252898 7.2640724 7.2447176 7.3961563 6.8471885 7.0810146 6.982518 6.684226 7.3085904 6.9166327 6.769491
1368176_at 7.4569263 7.2905583 7.1811814 7.37936 7.266761 7.4826994 7.2382817 7.2612615 7.6645684 7.266352 7.281783 7.4557724
1368177_at 8.002863 7.954231 7.773073 7.9308467 8.130764 7.5375223 7.744238 7.8919206 7.572168 7.613184 7.6244555 7.4517694
1368178_at 9.276555 9.413027 9.320908 9.248012 9.172082 9.0025835 9.037434 9.218497 8.880475 9.007994 8.854612 9.001085
1368179_at 7.309575 7.035582 7.1073294 7.1486244 7.0175486 7.526071 7.434009 7.0969024 7.575626 7.406803 7.5158715 7.507096
1368180_s_at 13.343208 13.082646 12.775171 13.420485 13.622392 13.543991 13.674903 13.439293 13.372004 13.720201 13.873425 13.758026
1368181_at 10.954475 10.707449 10.676072 11.025919 10.94946 11.066078 11.185216 10.757952 10.367545 10.862013 10.835512 10.699589
1368182_at 4.2502966 4.302725 4.630184 4.082765 3.8948162 4.596034 4.3444605 4.1883926 4.553134 4.3792667 4.215984 4.0822983
1368183_at 8.063496 8.088051 8.039298 7.900091 8.1793995 7.953511 7.9117293 8.1052265 7.7429605 7.87247 7.947131 7.842131
1368184_at 9.196661 9.187739 9.163153 9.166822 9.241365 9.235911 9.184587 8.989775 9.225595 9.1034155 8.9354105 9.125749
1368185_at 4.5701165 4.7092085 4.9898458 4.722106 4.829947 4.667364 4.8827887 4.7501183 5.0321627 4.9277406 4.851777 4.7765656
1368186_a_at 6.0363894 6.0425267 6.2168207 5.6284714 6.025842 6.126694 6.0275483 5.916277 6.34546 6.0115533 6.1294045 6.438475
1368187_at 8.486103 8.670296 8.442835 8.158899 9.01656 7.2571864 8.061247 8.35483 8.341855 8.665984 9.356514 9.738269
1368188_at 13.645371 13.61943 13.548504 13.627216 13.624828 13.481161 13.658051 13.72674 13.503903 13.523836 13.515697 13.563815
1368189_at 10.53653 10.305788 10.4201145 10.275147 10.136883 10.134723 10.817442 10.321293 10.188008 11.232458 10.88038 10.918746
1368190_at 5.475964 5.375149 5.275408 5.086539 5.0326123 5.1907935 5.420044 5.4029803 5.8901944 5.208229 5.4616323 5.486382
1368191_a_at 10.861091 10.736191 10.753345 10.857521 10.8178005 10.826329 10.9607525 10.832429 10.964267 11.0187645 10.9913 11.015511
1368192_at 4.5927467 4.440252 4.738481 4.6734657 4.5532455 4.951871 4.6505575 4.577824 4.757522 4.2587233 4.6117954 4.8014336
1368193_at 4.913483 5.026641 4.941908 5.00087 4.844081 5.1898584 5.0827103 5.196204 5.1678925 4.629096 5.115565 5.005993
1368194_at 4.39588 4.734078 4.5656576 4.845434 4.3386474 4.6814117 4.274266 4.5816836 4.362853 4.6477566 4.530534 4.5921154
1368195_at 6.2514358 6.555301 6.092032 6.9077005 6.627539 6.25269 6.569098 6.7392955 6.612024 6.2614627 6.6536436 6.7018785
1368196_at 4.9576597 4.876583 4.8939104 4.873608 4.805195 4.832661 4.778653 5.03405 4.9255795 4.911817 4.9417553 4.7269254
1368197_at 4.114068 3.8305283 3.8248148 4.016819 4.019751 4.1302423 4.1038446 3.829787 3.908131 4.0440254 3.9273534 4.1942806
1368198_at 4.4613504 4.9186044 4.831423 4.373783 4.8383827 5.233621 5.1491776 4.413062 5.081691 4.857771 4.8646636 4.928748
1368199_at 9.026276 9.044049 9.118966 9.282368 9.156452 8.925746 9.153179 9.196865 9.099311 9.01346 9.021843 8.943836
1368200_at 6.0507865 5.279322 5.593261 5.6323204 5.732625 5.514301 5.334788 5.751952 5.631401 5.541946 5.488376 5.4834037
1368201_at 6.2525325 6.2459393 6.198999 6.297509 6.2151055 6.302586 6.3222795 6.153835 6.3115845 6.3470335 6.213061 6.122016
1368202_a_at 8.532771 8.2734165 8.100552 8.569637 8.064449 8.1386385 8.349726 8.248153 8.18496 8.20416 8.127608 7.9785786
1368203_at 5.0460563 4.9394603 4.9899015 4.509662 4.7429295 5.0945854 4.8355484 4.886176 5.0178967 5.242773 4.977786 5.00144
1368204_at 6.6619406 6.828132 6.7010922 6.609919 6.75848 6.5927024 6.6386557 6.9807234 6.4728837 6.6316357 6.5522733 6.575023
1368205_at 13.625878 13.61267 13.666798 13.555276 13.532049 13.548679 13.420234 13.6685 13.522896 13.50549 13.442881 13.434206
1368206_at 8.950688 9.056534 8.885427 9.022432 8.956642 8.996469 8.952396 9.036614 9.117368 9.221296 9.209007 9.268145
1368207_at 6.108591 5.9219394 6.0439305 6.102724 6.0350866 6.079383 5.9438024 6.0105095 5.9757695 6.4231305 6.066423 6.419552
1368208_at 5.8571744 6.5595326 6.400902 6.288836 6.0373087 5.9841166 6.377353 6.090231 5.975954 6.122204 6.0404744 6.151242
1368209_at 6.0076485 6.0937104 5.710086 5.6692905 5.5555716 6.047675 5.5981293 5.9040785 5.787122 5.842652 6.0609436 6.092698
1368210_at 4.3215566 4.596213 4.572624 4.1902623 4.569402 4.6960545 4.2951846 4.432449 4.631512 4.4013834 4.835438 4.678833
1368211_at 12.364019 12.439663 12.331252 12.473143 12.437145 12.330953 12.434121 12.508379 12.395366 12.477619 12.6024275 12.459301
1368212_at 8.575804 8.538294 8.505604 8.673338 8.442533 7.8658204 8.615749 8.567648 7.9494014 8.055074 8.143375 7.858732
1368213_at 9.023354 9.137733 9.532956 8.87304 9.342433 9.050529 9.192955 8.958337 9.244774 9.787252 9.64772 9.640485
1368214_at 7.9430275 7.999315 8.026618 8.060553 7.8664594 7.8744125 8.137965 7.873778 7.9157906 7.8233423 7.9495525 8.050768
1368215_at 10.028436 10.074446 9.947816 10.036765 9.939153 10.001462 9.989114 10.062315 9.926896 9.979263 10.00529 9.918705
1368216_at 9.178152 9.442465 9.23387 9.289974 9.363792 9.422834 9.505143 9.229927 9.260934 9.284966 9.099416 9.392053
1368217_at 8.500904 8.640665 8.503981 8.63876 8.477976 8.409967 8.5911255 8.419891 8.397909 8.736137 8.607571 8.659243
1368218_at 5.5112767 5.807508 5.873483 5.651593 6.096364 5.561545 5.9295516 5.7386193 5.47598 5.9981093 5.920005 5.815697
1368219_at 6.4323525 6.3634934 6.630578 6.454025 6.440922 6.3376245 6.5551834 6.675025 5.9796524 6.381444 6.632001 6.5400996
1368220_at 9.253667 9.323154 9.196888 9.227156 9.125185 9.333505 9.167002 9.357662 9.336524 9.314714 9.387266 9.361217
1368221_at 10.22575 9.986989 10.212879 10.067686 10.104179 9.900618 10.450384 10.165424 10.168603 9.711191 9.883694 9.357999
1368222_at 7.151062 6.743611 6.7918425 6.8155384 6.973481 6.1622725 7.4069157 6.8376637 6.8712063 6.214203 6.6365695 6.2785773
1368223_at 7.8779655 8.3327675 8.11381 8.181872 8.202015 7.6299076 8.085737 8.056292 7.879105 8.275705 7.8936653 7.9142885
1368224_at 12.851947 13.240294 13.247955 12.923348 12.966732 12.963633 13.027168 12.926655 13.039721 13.061122 13.126376 13.305814
1368225_at 7.4864874 7.5569997 7.7437825 7.3574495 7.6959586 7.643425 7.626366 7.5975657 7.4721885 7.729563 7.785464 7.5898914
1368226_at 8.378142 8.019697 7.9186363 8.234748 8.379461 7.873182 7.97138 8.091332 7.950176 8.133213 8.418745 8.130232
1368227_at 8.475147 8.728048 8.757014 9.191852 9.275471 8.583906 8.366673 8.574423 8.02811 9.326147 8.559376 8.908979
1368228_at 8.413454 8.690888 8.735807 8.665143 8.834703 8.559089 8.639614 8.483477 8.161488 8.734442 8.704258 8.341041
1368229_at 7.0783634 7.1026983 6.963881 7.107422 7.112827 6.776522 6.709495 6.812739 6.5984936 6.920886 6.967002 6.872951
1368230_a_at 9.326576 9.211699 9.082136 9.251404 9.2547865 9.222518 9.257713 9.261046 9.274392 9.362749 9.397652 9.368786
1368231_at 6.7725186 6.685645 6.6305175 6.3370748 6.471296 6.6258235 6.702485 6.455327 6.4031134 6.6872888 6.593465 6.8715997
1368232_at 8.264046 8.234539 8.329622 8.223095 8.411711 8.086339 8.531379 8.415722 8.609482 8.368437 8.36063 8.561316
1368233_at 8.335223 8.439747 8.132215 8.442779 8.354277 8.275555 8.1119 8.097142 8.039481 8.448994 8.2996 8.122503
1368234_at 8.535482 8.839016 8.653808 8.741902 8.674353 8.423569 8.6688175 8.703445 8.376203 8.697622 8.565028 8.505001
1368235_at 7.8408647 8.088441 8.0940485 7.8816056 7.8543167 7.7733016 7.773675 7.6993566 8.05467 7.7249103 7.96374 7.752235
1368236_at 3.8284924 3.8838394 3.9305544 4.026606 3.7307365 4.1211457 4.2083263 4.0496583 4.390378 4.0159893 4.0905323 3.9212186
1368237_at 4.4041324 4.3652086 4.396142 4.6130843 3.925918 4.188262 4.4766927 4.409997 4.3243055 4.500425 4.493379 4.2523417
1368238_at 4.2206078 4.412406 4.7014117 4.5890617 4.5637264 4.753071 4.515641 4.4973116 4.7389793 4.667198 5.076989 4.729171
1368239_at 8.346623 8.25906 8.446238 7.945807 8.224884 8.261721 8.301632 8.131723 7.9856105 8.112467 7.8712883 7.8559427
1368240_a_at 4.7585073 5.12063 4.5387354 4.670432 4.7762027 4.517204 4.6534214 5.050799 4.493993 4.513987 4.509208 4.3807697
1368241_a_at 8.639823 8.411858 8.228465 8.327077 8.556268 8.537861 8.708842 8.640521 8.982294 8.72333 8.769199 8.720043
1368242_at 4.839636 5.231181 4.9155083 4.9066057 4.7118444 4.660659 4.7023134 4.649473 4.753212 4.807543 4.874564 4.8450804
1368243_at 5.090708 5.0378585 5.2216425 5.0275207 5.0831785 5.214906 5.029441 5.5234375 5.4962163 5.141349 5.1086345 5.1629095
1368244_at 10.408891 10.476931 10.535761 10.59436 10.433212 10.588736 10.710737 10.450235 10.873001 10.525753 10.624865 10.474896
1368245_at 12.432134 12.495226 12.65248 12.497976 12.513322 12.43887 12.17365 12.551988 12.8977 12.416136 12.430709 11.779505
1368246_at 5.594669 5.2104917 5.0026693 5.1203203 5.3463855 5.4789324 5.3784637 5.2368474 5.686082 5.247302 4.7614856 5.039277
1368247_at 6.7758074 6.78011 6.8048797 6.617966 6.7791185 6.651447 6.2925224 6.93768 6.4814544 7.0185103 6.519576 8.183033
1368248_at 6.135523 5.5866623 5.978283 5.9814997 6.201442 5.9485703 6.4206057 6.05639 6.3852863 6.82844 6.830983 6.1978784
1368249_at 9.618961 10.261419 10.547275 10.012783 10.160231 10.235004 9.736584 9.764664 9.969753 9.746708 9.652848 9.88406
1368250_at 4.239891 4.1686034 4.091136 4.0063066 3.9113693 4.0050015 4.261583 3.9312522 4.045705 4.1616116 4.3966284 3.8955767
1368251_at 5.502654 5.430671 5.5341964 5.4517584 5.7350526 5.675431 5.942286 5.759161 5.742509 5.679415 5.891783 5.894537
1368252_at 3.510148 3.5349221 3.7412436 3.7283258 3.5760875 3.597791 3.5789943 3.3781188 3.7732725 3.565966 3.7537258 3.6571715
1368253_at 12.137547 12.207297 11.969672 12.062725 12.03871 12.112427 12.127728 12.104467 12.108789 12.009256 11.906106 12.10754
1368254_a_at 4.7587404 4.628156 4.622981 4.5338964 4.483611 4.606504 4.9193587 4.517217 4.888516 4.8785133 4.8922806 5.2667327
1368255_at 4.3542786 4.568395 4.2519298 4.2939253 4.746633 4.2268806 4.369707 4.372054 4.347748 4.0292006 4.373232 4.4353123
1368256_at 3.5112329 3.54187 3.5326035 3.6198304 3.6501594 3.5096788 3.566866 3.431824 3.7100534 3.6956892 3.5425978 3.6012723
1368257_at 3.8817973 3.7363513 3.8404248 3.8445847 3.7111015 4.1575475 3.6165981 3.6679304 3.8023865 3.9324245 3.920606 3.7389703
1368258_at 5.0949893 5.2216086 4.886552 5.312859 4.9820313 5.607239 5.13905 5.1179066 5.4129214 5.2989655 4.836791 5.195223
1368259_at 7.893863 7.9469366 8.103613 7.8772264 8.251781 7.716583 7.7213316 8.414413 8.018614 8.253834 8.055416 8.281813
1368260_at 5.272874 5.6690235 4.685629 4.971238 4.9449873 5.388712 5.558443 4.83099 5.3624134 4.9166355 4.860487 5.378607
1368261_at 4.0822325 4.134971 4.095894 3.9326065 3.9123063 4.2881784 4.032995 4.246862 4.2650857 4.374236 4.1540465 4.5332947
1368262_at 6.59977 6.5013537 6.6375422 6.6669908 6.552034 6.5102463 6.8615093 6.4061847 6.2909384 6.475882 6.3879576 6.4413967
1368263_a_at 3.987974 4.1770062 4.0361032 3.9713225 3.9572997 3.9498062 4.089867 3.858908 4.0072074 4.014987 4.0579247 4.149725
1368264_at 7.5076995 7.4719143 7.4771113 7.4692025 7.319507 7.5169773 7.6275587 7.5099864 7.307793 7.316829 7.238792 7.4869356
1368265_at 9.383646 9.276628 9.051472 9.444926 9.206396 8.851665 8.87726 9.246542 9.068741 8.665843 8.809782 8.704979
1368266_at 13.225477 13.356751 13.275213 13.2453165 13.30594 13.409212 13.339069 13.227692 13.168742 13.317495 13.274255 13.334868
1368267_at 8.141983 7.887083 8.048836 8.319475 8.071005 8.132565 8.122293 8.315914 7.9675984 8.057224 8.208591 7.985997
1368268_at 7.5909095 7.490375 7.6109524 7.8824916 7.61944 7.500744 7.5239096 7.512384 7.7493777 7.3486423 7.3831058 7.4270816
1368269_at 3.626583 3.7207966 3.6840892 3.4935334 3.5114374 3.572436 3.5900273 3.866851 3.7479365 3.543247 3.625874 3.634724
1368270_at 8.19132 7.917936 7.9189963 8.275362 8.334659 7.7691736 7.881484 8.206276 8.12806 7.9942174 8.487483 8.163064
1368271_a_at 4.7611575 4.7018766 4.194558 5.592177 4.744127 4.5729394 5.328651 4.91329 5.109774 4.768268 4.9769535 5.685651
1368272_at 10.740041 10.933158 11.8104105 10.422754 11.052742 11.286448 11.244968 10.88117 11.012502 10.60448 10.159372 10.513613
1368273_at 9.741648 9.713886 9.829778 9.649158 9.617478 9.67597 9.731178 9.609863 9.613226 9.562118 9.486035 9.507625
1368274_at 8.274672 8.372572 8.428181 8.344367 8.401459 8.170724 8.437338 8.300947 8.354787 8.564568 8.299226 8.450359
1368275_at 10.76422 10.577863 10.899171 10.472749 11.02517 10.368266 10.558323 10.981669 10.79912 11.106803 11.559468 11.187317
1368276_at 7.057665 6.715625 6.926362 6.7610736 6.896544 7.062566 6.928695 6.773799 7.188365 6.7782393 7.074971 7.1530895
1368277_at 8.734148 9.043311 8.724608 9.100929 9.03967 8.812959 8.743846 8.8165 8.564241 9.015037 8.748546 8.671865
1368278_at 6.583718 6.5330987 6.096441 6.228572 6.9198546 6.2467747 6.3865676 6.608344 6.4813204 6.5317073 6.8952827 6.9968667
1368279_at 4.644088 4.9543424 5.377247 5.3494277 4.549395 5.327297 4.728994 4.576885 4.9970217 5.07487 4.804859 4.3415174
1368280_at 12.39765 12.431312 12.435873 12.580849 12.496973 12.463445 12.389553 12.429826 12.401762 12.382371 12.249994 12.497891
1368281_at 5.4607735 5.4201765 5.594599 5.670822 5.6570024 5.9000044 5.3786154 5.8797483 5.5807486 5.5056496 5.5107 5.732381
1368282_at 4.246945 4.5753326 4.3320613 4.1921144 4.517564 4.33628 4.3055873 4.351868 4.540982 4.184327 4.4875402 4.3357124
1368283_at 11.585795 11.62629 11.368078 11.562741 11.753657 11.721968 11.614912 11.867867 11.550111 11.704044 11.233829 11.546633
1368284_at 8.075678 7.831184 7.679291 7.352922 8.28233 7.795609 7.323155 7.8144603 7.862592 7.5727787 7.2592564 7.676786
1368285_at 4.768032 4.4992704 4.960419 4.717265 4.720354 4.6921377 4.5759478 4.671263 4.924903 4.5514383 4.6026583 4.733893
1368286_at 7.0376654 6.8088307 6.868617 6.838966 7.059771 7.0334644 7.1754417 6.786648 6.9363794 6.8578873 7.151959 6.793154
1368287_at 4.5885987 4.8130507 4.813382 4.867693 4.825782 5.13148 4.645444 4.926709 4.884243 4.9893913 4.6697974 4.739236
1368288_at 14.233834 14.200224 14.273279 14.2248 14.283454 14.188221 14.280963 14.220677 14.233777 14.20773 14.20743 14.116509
1368289_at 11.769685 12.298978 12.317615 12.148438 12.145602 11.783788 12.026364 12.180244 12.201409 11.43689 11.962076 11.84471
1368290_at 3.6632226 3.606277 3.6722412 3.7484682 3.6281195 3.7192266 3.6407404 3.6144693 3.7748187 3.5077431 3.85616 4.063881
1368291_at 9.108282 9.071959 8.972221 8.650903 9.046662 8.641077 9.642145 9.178254 8.714301 8.813214 8.976808 8.849712
1368292_at 6.892941 6.7259016 7.0572157 6.5908175 6.5855427 7.1116323 6.756616 6.960719 6.8902464 7.0275273 6.8985314 6.8244386
1368293_at 5.6250815 5.9351234 5.4062347 5.81176 5.687082 5.8391213 5.622196 5.4998016 5.806956 5.410261 5.662463 5.6969504
1368294_at 10.802159 10.746915 10.687096 10.611698 10.849396 10.601383 10.707688 10.520012 10.528564 10.879057 10.630902 10.827506
1368295_at 9.782596 9.836856 9.506786 9.661243 9.429021 9.601371 9.833886 9.658252 9.630391 9.502993 9.3911495 9.42499
1368296_at 9.452384 9.552081 9.276539 9.376914 9.022826 9.450459 9.503166 9.374022 9.312541 9.075465 9.200147 9.130547
1368297_at 4.6492605 4.915656 4.78349 4.529789 4.6254406 5.00334 4.5196 4.806123 4.511613 4.9478273 4.937722 4.666029
1368298_at 5.4064684 5.613766 5.666296 5.4519997 5.3199725 5.5626183 5.467512 5.483839 5.739107 5.268421 5.4881124 5.587589
1368299_at 4.093668 3.9669206 3.9946349 4.2235327 3.9737005 4.1616087 4.33144 4.109312 4.069682 4.120427 4.385501 4.219784
1368300_at 5.197174 5.2724924 5.4428687 5.6732535 5.3808 5.4359417 5.466669 5.4029803 5.542769 5.5053086 5.4648457 5.5930514
1368301_at 6.024766 5.707399 5.9765043 5.904281 5.8737736 6.1775665 5.9682326 6.0607347 6.4673705 5.9040294 5.9714494 6.1897273
1368302_at 5.0255365 4.9922504 5.054444 4.7902484 5.001542 5.0422716 4.870646 4.890191 5.198719 4.7881083 4.9864407 5.064765
1368303_at 8.234835 8.191867 7.5776496 8.044311 7.829439 6.7986054 7.513376 7.7816997 6.555063 7.5747504 7.821786 6.7815065
1368304_at 11.760911 11.848754 12.045336 12.17323 11.985712 12.015105 11.906252 11.912142 11.956746 11.663949 11.869468 11.816354
1368305_at 8.505275 8.851045 8.532565 8.507707 8.662239 8.556229 8.436645 8.830503 8.620999 8.496349 8.405338 8.532972
1368306_at 5.498949 5.782853 5.6519647 5.4998326 5.3704123 5.607014 5.6838255 5.401397 5.7642965 6.068887 6.420286 6.387666
1368307_at 5.993393 6.2448826 6.288306 6.112357 5.8755264 6.2253356 6.435218 5.9693108 6.3097334 6.2672925 6.136441 6.4880643
1368308_at 7.1899953 8.061651 7.139515 7.282939 6.951728 6.858146 9.032002 7.376594 7.6434917 8.67954 7.6240935 7.7722473
1368309_at 7.3706985 7.482272 7.5863385 7.5445514 7.695156 7.4755416 8.027675 7.580416 7.59266 7.832224 7.541097 7.8820295
1368310_at 5.368146 5.661701 5.6298285 5.19154 5.6712184 5.6446295 5.3998995 5.7991457 5.7146645 5.6291113 5.583741 5.6534815
1368311_at 8.784405 8.221043 8.395165 8.360495 8.760929 8.091011 8.6763735 8.684692 8.652924 8.470495 8.461358 8.633566
1368312_at 4.5771017 4.7573867 4.934046 4.87885 4.676781 5.1547494 4.962151 4.55572 5.3547287 4.8791704 5.070299 4.9158792
1368313_a_at 4.4304466 4.2460585 4.4573107 4.14688 4.321478 4.379468 4.7266417 4.470741 4.4541454 4.5008745 4.4006844 4.3695855
1368314_at 10.256604 9.879141 10.094213 10.245859 10.377262 10.163465 10.060573 10.301746 9.957592 10.1443615 10.1626835 10.462195
1368315_at 6.791368 6.3914895 6.58839 6.5553184 6.864102 6.7040462 6.888875 6.510351 6.6802683 6.706352 6.934866 6.81137
1368316_at 11.20354 11.012758 10.912692 10.841477 11.221578 10.888326 11.01149 10.737414 11.058668 11.36649 10.903545 11.043597
1368317_at 4.45868 4.6226416 4.836615 4.924761 4.7156606 4.923127 4.841808 4.9797163 4.8137226 4.771155 4.9165077 5.1411347
1368318_at 7.7496357 8.193524 7.6675735 7.662466 7.6537657 7.853109 7.942594 7.7457733 7.62876 8.021812 7.7571926 7.883677
1368319_a_at 5.133954 5.928456 4.8173122 5.1000886 5.3936663 5.159939 5.634035 4.981653 5.027277 5.3381996 5.1964645 5.463261
1368320_at 4.67932 4.8484607 4.565073 4.441015 4.408372 4.673909 4.7072086 4.8823066 4.8446426 4.587148 4.8314238 4.308956
1368321_at 6.2126164 9.102222 8.229181 7.0632496 6.407554 6.990263 7.175004 7.573107 7.0947857 6.5358253 5.889405 6.7869477
1368322_at 7.642889 7.696378 7.6763883 7.976157 7.721989 7.7978964 7.775506 8.08314 7.78925 7.4059134 7.408065 7.720461
1368323_at 7.9710975 8.305593 7.9041686 7.831838 8.037973 7.5195513 7.753855 8.35161 8.024576 8.433575 8.552086 8.023808
1368324_at 5.437669 5.43028 5.5274863 5.0969257 5.1827526 5.2008004 5.195605 5.409417 5.383229 5.162552 5.316134 5.334683
1368325_at 8.551954 8.363115 7.7547073 8.488647 8.636534 7.7017255 8.283125 8.253712 7.6467104 7.385604 7.688547 7.189826
1368326_at 6.995664 7.171366 7.350988 7.0068774 7.0649676 7.3694158 6.926636 6.8235683 7.3490105 7.127061 7.1999717 7.2535353
1368327_at 5.922961 5.6327767 5.987509 5.6821427 5.66717 6.0353975 5.4722767 5.7951164 5.784383 5.9271126 5.6633496 5.863754
1368328_at 9.102514 9.066009 9.097922 8.896173 9.04022 8.787745 9.184947 8.848763 9.336315 9.047944 9.232309 8.753978
1368329_at 5.3319483 5.3047757 5.047633 5.416729 5.732625 5.293458 5.467078 5.3628397 5.5281353 5.5264416 5.674563 5.720892
1368330_at 7.262249 7.8092556 7.2461834 7.812365 7.3917007 7.3401446 7.472998 7.116089 7.1243896 7.324908 7.130873 7.2912025
1368331_at 11.812105 11.841835 11.810076 11.692612 11.734465 11.591937 11.737245 11.634866 11.475867 11.69488 11.551971 11.586773
1368332_at 7.0523934 7.051944 7.703845 6.8895535 7.730357 6.9572773 6.7401123 7.826657 6.9990525 7.668606 6.299238 7.424051
1368333_at 4.7381115 4.779987 4.3487234 4.1446056 4.265926 4.7180386 4.40134 4.3700776 4.338957 4.441574 4.599512 4.429588
1368334_at 7.030998 7.0095077 6.900484 7.0132813 7.0992317 6.8234425 6.586816 6.8374243 6.7589803 7.2779913 6.8897 6.9226966
1368335_at 13.624794 13.735854 13.724682 13.840309 13.604257 13.620784 13.895257 13.51185 13.636849 13.668297 13.549768 13.928385
1368336_at 11.592134 11.517769 11.278287 11.360689 11.483694 11.5582905 11.334411 11.527771 11.267313 11.794558 11.400282 11.485392
1368337_at 5.837732 5.749522 5.874498 5.6049623 5.325467 6.2368293 5.583147 5.847302 5.955353 5.8211985 5.752423 6.0545177
1368338_at 4.470314 4.396398 4.3486943 4.3191056 4.6715736 4.679198 4.564185 4.656683 6.2007966 5.7594485 4.839238 5.32164
1368339_at 4.8348236 4.387062 4.1695156 4.3806095 4.217727 4.6139245 4.4710484 4.560614 4.5252233 4.159314 4.4551973 4.414275
1368340_at 8.35195 8.296267 8.042553 8.235746 8.056717 7.6024547 8.329897 8.143152 8.181644 7.9840035 7.9375396 7.768924
1368341_at 8.282299 7.985325 7.8953876 8.403809 8.210867 7.86398 8.162214 7.9148784 8.183507 8.2543545 8.212086 8.029413
1368342_at 4.336824 3.9290912 4.2966137 4.2074804 4.0080757 4.1956754 4.1610985 4.245846 4.315465 4.2121773 4.508892 4.3475704
1368343_at 5.1751432 5.0835085 5.1267715 4.9715567 5.224259 5.2526903 5.0347056 5.2325063 5.669377 4.995917 5.010952 5.2401085
1368344_at 3.4311314 3.4452405 3.3316526 3.6970196 3.7763293 3.4191484 3.5666037 3.5715234 3.629047 3.464885 3.7155209 3.5609224
1368345_at 4.4074364 4.190811 4.707075 4.0053887 4.349283 4.4073315 4.364183 4.072836 4.1181426 4.345092 4.3937035 4.3395967
1368346_at 6.3176937 6.493424 6.379645 6.6159987 6.549782 6.221535 6.872142 6.5008535 6.186828 6.544625 6.51764 6.590639
1368347_at 4.86561 4.839269 4.613463 4.726091 4.734765 5.5377812 4.7997565 4.5901136 4.7617846 4.7639074 5.0374064 5.2182536
1368348_at 4.4792604 4.185908 4.1119194 4.5133767 4.1274624 4.389175 4.006883 4.1829076 4.1575236 4.2348037 4.663588 4.3026934
1368349_at 5.399848 5.6197715 5.519069 5.2487173 5.4671516 5.4774537 5.7353344 5.4582815 5.639832 5.5501523 5.493009 5.5373363
1368350_at 3.437282 3.6476696 3.349902 3.8509147 3.3920174 3.463571 3.2346807 3.5336726 3.2882066 3.4284782 3.661242 3.4219515
1368351_at 6.265326 6.1210833 5.9519 5.828924 6.0070353 5.9426417 6.523147 5.889274 6.099849 5.9908724 6.5612717 5.975039
1368352_at 4.4681916 4.54404 4.4591703 4.6129327 4.627036 5.1090636 4.1108894 4.485921 4.6591387 4.9669285 4.4903107 4.7907925
1368353_at 5.0127378 5.0926795 5.170896 5.0310183 5.3358865 5.475983 5.1259537 5.5578146 5.077236 5.034255 5.653942 5.1573224
1368354_at 10.35257 10.066087 10.12138 10.7764635 10.769327 10.451443 10.644348 10.406286 10.5216255 10.528268 10.744814 10.661016
1368355_at 5.4684615 5.550671 4.8641887 4.664267 5.2541966 5.0900264 5.2866635 4.870337 4.52558 5.246177 4.6252623 4.7166123
1368356_a_at 10.294919 10.130901 10.115884 10.39368 10.139927 9.95233 9.846643 10.35491 9.943629 10.418025 10.11661 10.22644
1368357_at 5.5923457 5.811348 5.8537865 5.584538 5.3770127 5.7231574 5.534971 5.495981 6.108052 5.7237744 5.7027984 5.449034
1368358_a_at 3.6553495 3.84905 3.5509238 3.4121819 3.683911 4.1264014 3.6984005 3.606085 3.8413913 3.7125268 3.695026 3.66746
1368359_a_at 4.2950163 4.05469 3.9498653 4.3756166 4.4284844 4.1274033 4.2113304 4.27801 4.3333287 4.106776 4.317791 4.4644566
1368360_at 13.667601 13.65791 13.640529 13.626934 13.650779 13.535718 13.652432 13.630674 13.59601 13.534206 13.568896 13.596529
1368361_a_at 7.993288 7.9846697 8.129711 8.048792 8.105942 7.8963046 8.294588 8.261053 7.7300434 8.06398 8.105963 7.9939756
1368362_a_at 10.771026 10.869944 10.909355 10.767563 10.69948 10.733484 10.724383 10.752102 10.792026 10.530172 10.543137 10.565419
1368363_at 3.7054904 3.606277 3.7919552 3.642792 3.6761594 3.9630637 3.68983 3.9066231 3.804483 3.7360978 3.5506492 4.0442677
1368364_at 4.6979713 4.4867163 4.6847425 4.40298 4.2144556 4.7395597 4.759364 4.7364154 5.0951004 4.564551 5.0571027 4.6708164
1368365_at 12.164253 12.008344 12.070046 12.070742 12.171846 12.014974 12.075997 12.034463 12.023396 12.163557 12.079706 12.088618
1368366_at 4.7781057 5.1597705 5.1661735 5.0001082 5.265151 5.2303133 4.9219146 4.960218 4.912811 5.2704287 5.3465676 5.0512185
1368367_at 5.5433154 5.427123 5.446327 5.412731 5.4529076 5.9384165 5.4234505 5.715591 5.696609 5.608949 5.730234 5.973508
1368368_a_at 10.036764 9.953428 9.819286 9.976983 9.974502 9.487746 9.787342 9.949657 9.821608 9.4612 9.57215 9.689545
1368369_at 4.512706 4.4403496 4.4125957 3.9995074 4.5723925 4.33628 4.4079857 4.746065 5.186615 4.68919 5.0442715 4.4286585
1368370_at 5.3414297 5.752166 5.675619 5.3517036 5.691841 5.6171193 5.500877 5.8764014 5.7332807 5.957299 5.7931213 5.5232625
1368371_at 4.821926 5.2703695 4.9476914 4.9150968 4.6722374 5.2445793 4.767466 4.571121 5.012784 4.9528933 4.7159557 4.8984346
1368372_at 7.4270267 8.379267 7.8436236 8.538056 8.238518 7.264093 8.461139 8.411648 7.895131 7.960242 8.104052 8.720753
1368373_at 4.2476597 4.097627 4.2146273 4.206995 4.3877096 4.094595 4.1150455 4.3264065 4.34274 4.399294 3.9754589 4.494361
1368374_a_at 5.834809 5.8112526 5.6514964 5.257101 5.9509954 6.0020885 6.2558165 6.15378 6.053413 6.3041134 6.106339 6.4375973
1368375_a_at 5.5385547 5.47765 4.917546 5.2276483 5.070067 5.094577 5.3615003 5.780834 4.917759 5.4196353 5.133727 4.62718
1368376_at 8.078429 8.807444 9.756113 8.520852 9.011789 9.387047 7.692094 8.501826 9.748827 8.485648 7.8413706 8.435464
1368377_at 5.192489 4.8610897 5.207663 4.928467 5.0533075 4.6556816 5.062533 5.4029803 5.373557 5.2249002 5.2792406 5.177398
1368378_at 12.239999 11.950176 11.913655 12.051333 12.001039 12.234821 12.309988 12.4046755 12.226832 12.747914 12.612993 12.52115
1368379_at 8.254036 8.405655 8.411939 8.395582 8.101095 8.088928 8.473615 8.398819 8.443424 8.555701 8.069263 8.661756
1368380_at 13.957035 14.025546 14.034068 14.040937 14.028276 14.020463 13.9774275 13.983643 13.989252 13.931266 13.863293 13.9819565
1368381_at 4.892524 4.8939433 5.0503645 4.953907 4.9120874 5.3128185 5.445342 5.517338 5.0659323 4.694213 5.118578 4.916684
1368382_at 5.3742833 5.014336 5.1669555 4.9521594 5.015458 5.3623395 5.195605 5.173012 5.1310296 5.3617806 5.215182 5.6067343
1368383_at 6.160144 6.200538 5.735397 5.804428 5.883476 5.835574 6.0729036 6.05195 5.966566 5.9414263 6.1418886 6.2588124
1368384_at 4.321719 3.8821552 4.1433816 3.9832516 3.9926045 3.868675 4.1980433 4.2143764 3.962172 4.2120247 4.2415924 4.197194
1368385_a_at 9.122374 9.408372 9.231271 9.27152 9.120482 9.171051 9.219532 9.333063 9.337933 9.126612 9.202237 9.290894
1368386_at 9.758143 9.6822815 9.62628 9.466063 9.675291 9.775016 9.626048 9.717322 9.635528 9.543242 9.665691 9.672864
1368387_at 11.509089 11.501363 11.389511 11.66171 11.520371 11.411666 11.342101 11.5499735 11.630596 11.226633 11.154956 11.292496
1368388_at 5.4171615 5.4162593 5.2143416 5.1970844 5.067526 5.11347 5.408084 5.4483933 5.219581 5.0235467 5.140428 5.4186325
1368389_at 8.72293 8.844276 8.934 8.672874 8.599391 8.5014715 8.89835 8.594347 8.915375 8.950921 8.986935 8.65147
1368390_at 9.097686 8.834463 9.0523815 8.911387 9.17903 9.094117 9.074781 9.023157 9.111258 8.963094 9.126436 8.795263
1368391_at 4.707475 4.7088256 4.837816 4.787651 4.3782573 4.836596 4.396086 4.6533585 4.7011967 5.1899447 5.037689 4.7445927
1368392_at 6.3147473 6.1004305 6.134023 6.2268653 6.2961864 6.406876 6.276159 6.338869 6.60167 6.5199246 6.4441743 6.612793
1368393_at 6.3041954 6.370654 6.295403 6.384293 6.1001854 5.949994 6.3831477 6.3558683 6.230668 6.2950344 6.603104 6.269007
1368394_at 5.683897 5.5780516 5.975004 5.8050804 5.5308065 6.1288013 5.8576307 5.7521305 6.141574 5.9282007 6.062036 6.060051
1368395_at 5.0297174 4.7679605 5.058893 5.252076 4.661847 4.8536744 4.9467635 5.1565204 5.188212 5.1393843 4.842516 4.817694
1368396_at 5.4171615 5.1059465 5.086935 5.0560284 5.1371584 5.293458 5.6157207 5.036462 5.5346937 5.246177 5.3039846 5.374941
1368397_at 12.808783 12.924968 12.712252 12.924321 12.914782 12.842905 13.029968 13.002043 12.777096 13.148912 13.159597 13.039513
1368398_at 4.5157924 4.4373083 4.8920636 4.642515 4.2396164 4.705429 4.562947 4.461858 4.8268127 4.5588984 4.6239185 4.8110633
1368399_a_at 11.681422 11.636386 11.727655 11.792876 11.623577 11.764784 11.672476 11.59823 11.4343195 11.461374 11.355624 11.376738
1368400_at 9.15663 9.365016 8.986563 9.23959 9.067429 8.928278 9.144631 9.041755 9.047014 9.251475 9.048193 9.164448
1368401_at 4.3179626 4.349755 4.436847 4.5118723 4.1165705 4.87183 4.3615994 4.3338876 4.5236683 4.37226 4.503519 4.267935
1368402_at 9.267889 9.350292 9.248691 9.366227 9.355412 9.144038 9.349732 9.142345 8.984723 9.284678 9.038771 9.170747
1368403_at 9.163874 9.134799 9.174361 9.006223 9.048596 8.898739 9.094278 8.94006 8.9614725 8.806161 9.0913315 8.946905
1368404_at 4.7609887 4.9198637 4.531058 4.604377 4.6689487 4.942328 4.769574 4.7235336 5.1046815 4.75155 4.979876 4.7726564
1368405_at 7.679093 7.8874555 7.8942146 7.9846473 7.970363 7.7264347 7.9364247 7.9409833 7.699048 8.065376 7.865972 7.7501516
1368406_at 4.4683666 4.2253313 4.2153854 4.0223722 3.93492 4.3841906 4.132147 4.0072174 4.166751 4.2653804 4.3259706 4.549119
1368407_at 5.6024857 5.5011086 5.332549 5.5245757 5.691378 5.475983 5.120586 5.4801054 5.482587 5.7740436 5.0898037 4.86025
1368408_at 4.6712575 5.1696177 4.716043 4.5862374 4.8230696 4.878943 4.994216 4.590745 4.9975486 5.17868 4.5549717 4.8682404
1368409_at 9.90027 10.1070385 9.639883 10.193539 10.022112 10.134853 9.853607 10.339567 10.47983 10.115181 10.086664 10.292936
1368410_at 6.9824266 6.9982023 6.93938 7.1151 6.7353578 6.7161565 7.029751 6.9943933 6.723767 6.733789 6.573944 6.8591766
1368411_a_at 3.8353527 3.745796 3.846287 3.7314363 3.837801 3.7176747 3.7793112 3.9046586 3.98667 3.6738238 4.078105 3.8115327
1368412_a_at 4.7331667 5.155428 5.2216425 4.9927783 5.122284 5.2546654 4.959652 5.1044555 5.2600007 5.126477 4.798642 5.04899
1368413_at 5.0957747 5.024049 5.115933 4.8367367 5.083642 5.2066703 5.244485 5.2418833 5.061346 5.4090586 5.615903 5.266227
1368414_at 5.9694495 5.895885 5.765004 5.435627 5.504541 5.9612455 5.733029 5.6537647 5.7493486 5.855558 5.9540415 5.7362895
1368415_at 3.9643118 3.6916702 3.5401063 3.705418 3.8509233 3.9520352 3.5163288 3.966693 4.0256615 3.8805215 4.081048 3.8416185
1368416_at 3.8306036 3.7267337 3.998351 3.7474992 3.7525961 3.883571 3.6768835 3.7680032 3.802246 3.982325 3.8043735 3.7904308
1368417_at 4.9336643 4.805388 4.6914816 4.604582 4.8324175 4.8583937 4.6977224 4.661893 5.1184716 4.700077 4.832415 4.931406
1368418_a_at 13.316885 13.268634 13.226803 13.156744 13.331344 13.165342 13.103115 13.331564 13.226803 13.274329 13.2990885 13.339063
1368419_at 9.684832 9.602926 9.546841 9.433881 9.594765 9.551508 9.28715 9.48884 9.211923 9.335615 9.2328205 9.130667
1368420_at 13.423713 13.411598 13.325801 13.275361 13.413548 13.284805 13.315977 13.362381 13.264551 13.334121 13.361086 13.355896
1368421_at 4.01768 3.7422662 4.2164917 3.8672757 3.8255806 4.2681413 3.6327822 3.8535454 4.1656523 3.8914895 4.1009293 4.052618
1368422_at 7.179882 6.0559006 5.7090206 7.328471 6.7393336 6.092528 6.596347 7.080927 6.1918707 5.696395 6.7024775 5.898456
1368423_at 5.340762 5.479723 5.498254 5.4682865 5.4206123 5.6839666 5.6972246 5.5189576 5.8594112 5.444555 5.729024 5.713385
1368424_at 7.661072 7.5829935 7.6073666 7.655647 7.574908 7.3406434 7.7017345 7.436094 7.5904703 7.6653247 7.8799925 7.4412932
1368425_at 5.076373 4.854187 4.951633 4.8586874 4.8842087 5.361205 5.1357813 5.1142044 5.1941934 5.0105696 4.6609187 4.81256
1368426_at 11.975479 11.917823 11.304181 11.819069 11.386539 11.632926 11.448567 11.584803 11.532155 10.905304 10.42247 10.964165
1368427_at 8.304021 8.6393175 8.783149 8.524456 8.525263 8.56201 8.327589 8.318289 8.435468 8.45479 8.501473 8.33736
1368428_at 9.155266 9.104981 9.202618 9.12004 9.249453 8.830799 9.003965 9.396611 8.366363 9.104442 8.815882 8.755493
1368429_at 3.830762 3.9579709 3.6859734 3.5982287 3.9090436 3.4636512 3.5127873 3.4831712 3.4294672 3.3259788 3.7381835 3.523555
1368430_at 10.083163 10.040121 9.916875 9.902279 10.128549 9.839321 9.922116 10.279223 10.24284 10.304459 10.257392 10.368081
1368431_at 11.007771 11.089317 11.051269 10.966658 11.022556 10.998355 11.145113 11.037481 10.986761 10.9703 10.990848 11.0522375
1368432_a_at 4.5227003 4.098176 4.362476 4.1688094 4.418919 4.2588263 4.5819554 4.491118 4.3767385 4.3210616 4.334194 4.6135726
1368433_at 10.1349125 10.0739155 10.145717 9.953724 9.947525 9.895147 10.128495 10.003595 10.083928 10.007625 10.074547 10.040328
1368434_at 7.8301525 8.204201 8.207983 8.306762 7.964511 7.6697116 8.030434 7.6435914 7.846139 7.9147625 8.041366 8.093008
1368435_at 11.459907 11.623255 10.9976225 10.921782 10.843434 11.190456 11.201453 11.380336 11.658557 11.300887 10.633039 11.406694
1368436_at 9.450398 9.527026 9.493836 9.380816 9.4560585 9.429945 9.464176 9.4342375 9.497322 9.673076 9.423042 9.524734
1368437_at 5.13157 5.140326 5.1691885 4.8332205 5.13596 5.2143416 5.126572 5.2080517 5.2330008 5.2972236 5.2543225 5.270434
1368438_at 4.2994137 4.1017923 4.5966177 4.2887735 4.4717355 4.6218762 4.238757 4.453761 4.3509903 4.4151344 4.6560445 4.3656015
1368439_at 5.6241236 5.921796 5.8319635 5.7386627 5.695505 6.162145 6.154139 5.4244614 6.087404 5.9311175 5.8882637 6.505274
1368440_at 7.0179563 5.0900764 6.9712954 7.0888324 6.9992256 6.768901 6.8428245 7.037096 6.3830423 6.777991 7.10435 6.5400524
1368441_at 6.366245 6.1743836 6.0558014 6.4885283 6.1339083 6.1276083 5.6680884 6.2888894 6.589515 6.2107654 6.058154 6.474157
1368442_at 13.304283 13.343413 13.288585 13.287589 13.273995 13.237702 13.297558 13.270689 13.2078285 13.144859 13.176366 13.19819
1368443_at 5.4298444 5.39931 5.4721217 5.006452 5.4149637 5.5784483 5.7923284 5.508422 5.588062 5.8855715 5.6573644 5.7543993
1368444_at 8.450703 8.573525 8.534289 8.502811 8.519751 8.398178 8.580502 8.548453 8.520746 8.568581 8.425234 8.611265
1368445_at 5.6530933 5.3592663 5.7887015 5.1215396 5.4329805 5.85151 5.677578 5.558137 5.715025 5.3431807 5.6943617 5.5734043
1368446_at 8.186264 7.708286 7.198764 8.025839 7.0249815 7.404114 7.269675 7.702981 7.9022546 6.8896475 7.3001165 7.593722
1368447_x_at 6.6931686 7.1038437 6.6208215 7.508588 5.57978 6.358732 6.4357586 6.164984 6.35459 5.924049 6.059982 6.654246
1368448_at 6.5183945 6.3071175 6.502332 6.3672504 6.3417373 6.7553005 6.6164675 6.521104 6.6459594 6.414124 6.7244873 6.70108
1368449_at 4.6602683 4.6100726 4.5677786 4.2701807 4.437731 4.656624 4.316984 4.783907 4.5240955 4.7672176 4.6306086 4.537718
1368450_at 5.2329116 5.026729 5.05786 4.6664414 4.957616 4.9083962 4.963654 5.006654 5.1779375 5.108692 5.1338377 5.2917023
1368451_at 6.219865 6.1120906 6.132817 6.1690006 6.159239 6.415249 5.9497094 5.9697843 6.2142444 6.4063215 6.146329 6.238875
1368452_at 9.609228 9.743478 9.573583 9.521788 9.557421 9.335185 9.557896 9.481535 9.50375 9.103548 9.173357 8.907009
1368453_at 11.360217 10.744396 11.03843 11.044576 10.705596 10.965506 10.912473 10.933574 10.65027 10.745779 10.731286 10.866905
1368454_at 3.987974 4.259465 4.1761236 4.0559783 3.74666 4.5304036 4.1042886 3.97045 4.0776463 4.164099 4.1920586 4.411227
1368455_at 4.679549 5.5163355 5.1130548 5.043927 5.5113416 5.8923917 5.170236 5.430504 5.617723 5.1030307 4.738061 4.999916
1368456_at 3.7584157 3.7397554 3.8852978 3.7657435 3.7686539 3.9438827 3.6194925 3.7797542 3.7704093 3.8670704 3.9946241 3.7340856
1368457_at 4.022708 3.5735803 3.6870706 3.8998954 3.7584589 4.1129885 3.6973865 4.092639 4.1661215 3.9162004 3.9432406 3.8726337
1368458_at 10.511564 10.799641 10.156058 9.107645 10.350315 11.021514 9.04759 9.501724 10.257466 9.961489 10.155788 10.272125
1368459_at 4.0998883 4.0442777 4.19888 4.4489512 3.7733839 4.1429753 4.324812 4.207358 4.2629995 4.170147 4.3818254 4.141547
1368460_at 8.407166 8.022978 7.7984447 8.360834 7.8369384 7.9358916 7.92296 8.029826 8.067463 7.8064322 7.7159963 7.196052
1368461_at 10.786034 11.308219 11.35047 11.27265 11.090135 11.196597 11.165943 11.145021 11.507045 10.927572 11.128723 10.880675
1368462_at 5.341974 5.1157336 5.3911777 5.3015394 5.1296053 5.252722 5.305043 5.885468 5.3985972 5.3056774 5.9498067 5.53461
1368463_at 7.594209 7.906924 7.462962 7.703231 7.588051 7.304481 7.6086307 7.5838356 7.458255 7.833394 7.361543 7.7129908
1368464_at 5.9572635 6.1470866 5.8577065 6.1725655 6.2428737 6.1237917 6.1977 5.9577646 5.585618 6.0529375 5.9202323 6.2260346
1368465_at 3.505598 3.7207665 3.662124 3.73267 3.505582 3.4849787 3.555357 3.6971135 3.4650276 3.6249518 3.9394226 3.668014
1368466_a_at 5.6813188 5.630755 5.747098 5.8445687 5.3820424 5.342908 5.7096086 5.8141947 5.3698792 5.4648767 5.581775 5.28742
1368467_at 12.817477 12.834045 12.845493 12.8019285 12.809272 12.760952 12.817962 12.929278 12.78603 12.687571 12.778202 12.674811
1368468_at 4.6482897 4.691302 4.4727793 4.1806374 4.5723925 4.6927285 4.7713337 4.37383 4.644707 4.498353 4.895664 4.6730895
1368469_at 5.7443347 5.661701 5.3894625 5.3529053 5.6451664 5.625145 5.6543775 5.611845 5.5767307 5.3709817 6.0031123 5.369772
1368470_at 8.895545 8.960091 8.884026 8.899348 9.051496 8.745233 8.818602 8.869709 8.628905 8.775208 8.450336 8.671583
1368471_at 5.505821 5.5810223 5.529772 4.973926 5.4634776 5.4365373 5.472181 5.294411 5.693096 5.416291 5.4716563 5.4665556
1368472_at 4.5141335 4.906366 4.7688565 4.498089 4.6992764 4.775507 4.5154777 4.350271 4.620676 4.857771 4.395983 4.541399
1368473_at 4.8759055 4.678602 4.933788 5.2872148 5.229991 5.0390196 4.836276 4.998823 4.888516 4.8696556 5.145251 4.8639746
1368474_at 6.611367 7.293236 7.4323153 6.875767 7.1768265 6.962974 6.8960214 7.30273 7.1004257 7.5109215 6.7955365 7.350504
1368475_at 4.455829 4.2972665 4.29384 4.3505416 4.4862957 4.859975 4.3173885 4.742021 4.45735 4.855182 4.6831217 4.9269385
1368476_at 6.7465744 6.271799 6.4840007 6.6725917 7.088364 6.3996053 6.991186 6.479949 6.2431407 6.677691 6.400097 7.038326
1368477_at 6.7571125 7.0938454 6.6280484 6.7179823 6.7908597 6.960935 6.6756206 7.1773577 7.149207 6.7480874 6.6361527 6.800432
1368478_at 3.7967083 3.879339 3.9135485 3.6755087 3.5160336 3.9006994 3.3641546 3.6888318 3.980513 3.826306 3.788251 3.8088584
1368479_at 3.8377023 3.7527573 3.8622963 3.728303 3.7953973 3.8002934 3.831476 3.784083 3.7481012 3.6116154 3.7524629 3.8430681
1368480_at 6.719665 6.729724 6.2928505 6.0972657 6.1423674 6.7033367 6.427721 6.717206 6.2633967 6.093923 5.927684 6.3699713
1368481_at 5.165651 4.758332 5.2110963 4.868573 4.9700427 5.41668 5.376696 5.157842 5.2486115 4.8590393 5.031781 5.0918036
1368482_at 6.56172 6.448422 6.6846886 6.749693 7.069765 6.3297157 6.5551834 7.431114 6.6701317 7.0511765 6.857698 7.3784657
1368483_a_at 3.9433537 4.0147862 4.0766797 4.183393 4.1608067 4.1879897 4.114664 4.3099265 4.3084497 4.2403555 4.2401724 4.281996
1368484_at 4.9231644 4.785595 4.772062 5.1020994 4.790165 5.251569 4.4147105 4.300819 4.7490783 4.3205504 4.5094724 4.5854983
1368485_at 4.83202 4.7094197 4.917386 4.771516 4.9627323 4.9847746 4.684244 5.18487 4.718177 4.8528395 5.003932 4.6088543
1368486_at 7.211348 6.1057534 5.764857 7.727943 7.0008516 5.5356703 6.5457125 7.0247364 6.0754538 5.8803525 6.0326047 6.2513566
1368487_at 3.2383428 3.1720796 3.3893394 3.4575603 3.4632921 3.251371 3.4109504 3.2988427 3.4722836 3.2588868 3.4446278 3.5027153
1368488_at 9.299408 8.736099 8.312927 9.057183 8.667116 8.414737 9.106292 9.0513 8.028988 8.793344 8.22389 8.281203
1368489_at 4.9330993 4.671904 4.8005567 4.540045 4.901378 4.7897363 4.8570504 4.5532293 4.8961267 5.0278234 4.990962 4.899865
1368490_at 10.430813 9.451098 9.558588 10.741528 10.117699 10.512944 10.802409 10.723644 10.496448 10.418195 10.60626 10.151433
1368491_at 7.030236 7.2547565 6.801496 6.368329 6.619668 6.471341 6.4741206 6.707756 6.587026 6.2825212 6.130989 6.329396
1368492_at 7.535479 7.6229196 7.7463684 7.403953 7.9280443 7.289543 7.460829 7.9309797 7.7574496 7.862708 7.805374 7.6889377
1368493_at 4.7987747 4.515223 4.814455 4.420885 4.48798 5.0345635 4.8441997 4.807034 4.9176135 4.7414107 5.0476875 4.864061
1368494_at 4.1185455 4.4725237 4.746897 4.0108967 4.0666027 4.30313 4.0828686 5.0060096 4.6899233 4.666453 4.3115315 4.620066
1368495_at 5.169345 4.8887444 5.288975 5.3529053 5.2910686 5.4641876 5.5653543 5.1322827 5.480896 5.275812 5.1851068 5.4485416
1368496_at 4.3772397 4.2642345 4.200942 4.1959686 4.290596 4.6898546 4.239382 4.469968 4.7776327 4.3034925 4.6529117 4.477029
1368497_at 11.073904 10.834354 10.951261 11.081187 11.062283 10.57339 11.201951 10.706378 10.944803 11.154261 11.1854925 11.210313
1368498_a_at 3.4613469 3.290026 3.3449798 3.425396 3.3471787 3.3335173 3.3292634 3.444624 3.3538945 3.2120535 3.2232761 3.2783546
1368499_at 3.1608188 3.0629852 3.3745532 3.4766176 3.1912506 3.3757937 3.2794042 3.2162416 3.185388 3.3605196 3.1725678 3.3846617
1368500_a_at 6.628493 6.514092 6.6420126 6.288836 6.438232 6.6998963 6.44481 6.492304 6.871069 6.422986 6.552253 6.520316
1368501_s_at 6.7184057 7.0363765 6.687345 6.8207045 6.764235 6.1000113 6.491118 7.452188 7.0021815 6.372492 6.008239 6.389081
1368502_at 3.9444723 4.060035 4.121316 4.1582828 4.050544 4.2821436 3.8919897 4.1059895 4.2895308 3.9150178 4.3659534 4.464673
1368503_at 8.489313 8.528278 8.711596 8.599819 8.251051 8.664736 8.641575 8.278744 8.825253 8.514118 8.266315 8.586258
1368504_at 11.110275 11.083544 11.054121 11.011124 10.858331 10.941428 11.040983 11.042763 11.086413 10.966023 11.000318 11.098937
1368505_at 4.8272142 5.0392504 4.807698 5.4937444 4.772698 5.2739472 4.8353796 5.01762 4.679656 5.4371185 5.9280963 5.877433
1368506_at 4.8178525 4.804207 4.674342 5.405627 4.9932756 5.047911 5.156473 4.4886303 4.903875 5.3095846 5.773678 5.6614804
1368507_at 11.356503 11.420723 11.46815 11.519513 11.455318 11.357967 11.579092 11.582876 11.448837 11.862817 11.660661 11.805018
1368508_at 8.765699 8.74495 8.744997 8.78632 8.928818 8.648004 8.669603 8.628445 8.80307 8.915081 8.5529 8.724213
1368509_at 6.023835 6.456678 5.778969 6.0679455 6.024472 5.876126 5.503498 5.7190223 6.3543167 5.610479 5.9602385 5.760856
1368510_at 4.6011877 4.4449215 4.5277877 4.479698 4.349143 4.5989137 4.5417604 4.667388 4.4653683 4.7956142 4.776845 4.440323
1368511_at 4.4759755 4.075466 4.3473024 4.2324023 4.034273 4.1992598 3.9405138 4.3931093 4.5267744 4.0821166 4.0476184 4.047177
1368512_a_at 10.815309 10.550503 10.625351 10.537532 10.821579 10.39975 10.57017 10.393777 10.110945 10.425243 10.357582 10.049447
1368513_at 6.27231 6.624619 6.1369348 6.7101216 6.5818233 6.53267 6.416581 6.349344 6.283094 6.4888964 6.4424515 6.6716647
1368514_at 11.552681 11.69792 11.556204 11.570057 11.617933 11.500169 11.477108 11.619346 11.601531 11.520788 11.427041 11.532396
1368515_at 4.989805 5.0632124 4.6981297 4.74226 5.2724514 5.1003504 5.1513367 4.7814045 4.6496267 5.1202307 5.435378 5.098002
1368516_at 6.778952 6.85259 6.825357 6.9374003 6.967456 6.498332 6.6357875 6.8799257 6.7620244 7.0266623 6.963365 6.5827417
1368517_at 6.4943495 6.7365613 6.293559 6.2467747 6.449051 6.4302325 6.3416924 6.700359 6.258047 6.2979484 6.33292 6.3283477
1368518_at 8.155152 8.414743 8.358431 8.155611 8.522314 8.038715 8.140634 8.846577 8.542918 8.445674 8.222136 8.418599
1368519_at 5.1177926 4.9662 5.1259604 4.855562 5.0968156 4.9070992 5.0582323 5.173012 5.0562625 4.960506 5.0434246 4.982061
1368520_at 13.252777 13.305651 13.1504135 13.172228 13.019065 13.041483 13.248962 12.731893 12.927528 12.553433 12.844216 12.218696
1368521_at 6.6303983 6.9190702 6.7143655 5.923396 7.012788 6.773272 6.5925746 7.1865387 6.935856 6.5392494 6.584138 6.7631235
1368522_at 4.653381 4.318879 4.3173227 4.702059 4.6156034 4.3624845 4.4739466 4.745909 3.9828963 4.700685 4.247223 4.37494
1368523_at 3.9951627 4.3473167 4.0319896 4.229281 4.0315647 4.4662294 4.1331706 4.0583925 3.9050057 4.224386 4.36691 4.2946925
1368524_at 3.5068243 3.538088 3.6375628 3.592558 3.6399794 3.6622126 3.7954862 3.7130427 3.742239 3.4667695 3.872767 3.4448361
1368525_at 6.90257 6.8455195 6.9358325 7.2040396 7.0394073 6.6356206 7.0714602 6.8738823 7.1768527 7.1140485 7.09707 7.248941
1368526_at 7.692553 7.730139 7.6115055 7.6234393 7.648496 7.6032066 7.819706 7.611151 7.273214 7.766365 7.4813566 7.5394096
1368527_at 3.1906679 3.2916107 3.3324254 3.2501793 3.2484858 3.4484375 3.2276769 3.2554922 3.3680408 3.3713486 3.3362274 3.3685117
1368528_at 8.820948 9.106064 8.816858 9.146292 8.7205715 8.685217 9.000124 8.834358 8.700182 8.3951435 8.590881 8.7021885
1368529_at 4.5157924 4.8391285 4.831423 4.658885 4.517564 4.7522573 4.8499084 5.0688696 4.4104548 4.3251867 4.420875 4.7061863
1368530_at 4.2455544 4.053817 4.3487234 4.304283 4.086311 4.3147616 4.2679605 4.3218412 4.63553 4.4360437 4.694509 5.6135974
1368531_at 3.4181955 3.4897153 3.6999013 3.3219867 3.5429585 3.6410823 3.7400432 3.7278962 3.5884538 3.740011 3.4345067 3.7028332
1368532_at 4.0488424 3.7717187 4.022406 3.8328652 3.7926226 4.36362 3.734749 3.6158564 3.742254 3.8189988 4.0132113 3.966015
1368533_at 5.4619684 5.598789 5.5513916 5.5700502 5.154152 4.8271494 5.286949 5.304998 5.250989 5.7596693 5.161621 5.303084
1368534_at 5.625371 5.466257 5.634398 5.445666 5.481185 5.5521913 5.461888 5.9375443 5.70264 5.50769 5.583738 5.5460105
1368535_at 5.2684784 4.9189343 5.78162 5.4143443 5.09478 5.2303133 5.1343393 4.9942946 5.289272 5.381482 5.064541 5.6718984
1368536_at 11.131204 11.181083 11.141072 11.137891 10.9382715 10.987298 10.919207 10.651929 11.255278 10.901245 10.787933 10.997655
1368537_at 6.3581176 6.2620687 5.8877683 6.477252 6.396647 6.2213216 6.239998 5.9991536 6.0289707 6.158906 6.288732 6.1787553
1368538_at 8.640001 8.633274 8.329857 8.695028 8.542583 8.380844 8.532579 8.567944 8.644768 8.713392 8.503518 8.449703
1368539_at 3.1186776 3.4789672 3.5422745 3.5680337 3.6756532 3.4678895 3.43648 3.4350462 3.578354 3.5250418 3.5343373 3.5971482
1368540_at 4.047566 4.446602 4.2394266 3.9468975 3.9011967 4.075959 4.518233 4.219545 4.3789473 3.6825867 4.350809 3.94187
1368541_at 6.147847 6.6274967 6.44357 6.5626397 6.800225 5.8299656 6.1540785 6.745186 7.3184204 7.4420037 6.6342225 7.4621058
1368542_at 4.6428204 4.747805 4.5924563 4.980211 4.4469757 4.5705214 4.601052 4.462517 4.517456 4.0811105 4.6386333 4.409522
1368543_at 7.7030215 8.247813 8.0191345 8.18185 7.9237657 7.690233 7.407489 7.397813 8.654661 6.547679 6.6920776 6.6990285
1368544_a_at 4.8262444 4.549381 4.712137 4.772888 4.4235783 4.631258 4.6056285 4.5701323 5.003028 5.0300455 4.930451 5.4911966
1368545_at 5.407146 5.5218515 5.4611263 5.2370167 5.5318265 5.6608543 5.058902 5.7843285 5.373389 4.857771 5.0343246 5.086383
1368546_at 4.8058968 4.7816014 4.635849 4.7740397 5.078657 4.568446 5.0610886 5.0171146 5.046339 5.184957 4.618637 4.8302917
1368547_at 4.077046 4.22995 4.1150956 4.0063066 4.1868095 4.1107073 3.8797326 3.8634324 4.1877995 3.882153 4.0578756 4.0441084
1368548_at 3.285893 3.291938 3.5394835 3.3881938 3.2195628 3.5581164 3.5501075 3.1185048 3.6685998 3.32449 3.4490838 3.3199716
1368549_at 9.350994 9.320021 9.293687 9.487337 9.271608 9.369278 9.394273 9.307353 9.4178505 9.215166 9.325152 9.400989
1368550_at 4.8312254 4.8779945 4.712826 4.8702765 5.194935 4.7988667 4.7401905 4.9300632 5.1910486 4.8334856 4.7136393 4.8602495
1368551_at 5.374403 5.5011086 4.8830056 4.7256966 4.9487815 5.1680107 5.182719 5.084617 4.819189 5.2076 4.9725833 5.007632
1368552_at 10.827305 11.042633 10.746245 10.918003 10.861783 10.8591585 10.900399 10.838278 10.847032 10.950424 10.771555 10.887868
1368553_at 4.94485 5.1532316 5.0535517 5.338825 5.2299585 5.3309517 4.959652 5.247594 5.040863 4.977145 4.735609 5.125905
1368554_at 5.6360645 5.184952 5.4378877 5.29018 5.4389944 5.7494345 5.112468 5.3527174 5.459607 5.7818065 5.5705595 5.6736517
1368555_at 5.562668 5.8638725 5.847915 5.805612 5.734008 5.5043545 5.6032844 6.106187 6.270585 5.828966 5.6779747 5.773956
1368556_at 4.6745186 4.6811123 4.5763826 4.4999056 4.404621 4.744171 4.80501 4.6434937 4.7507915 4.5158987 4.236377 5.01539
1368557_s_at 4.6089673 4.4186473 4.155731 4.516246 4.765968 3.9771068 4.4174414 4.4455914 4.526497 4.517348 5.038831 4.8487086
1368558_s_at 8.101233 8.417873 8.394543 8.314274 8.533564 8.027639 8.266397 8.760044 8.363073 8.653288 8.306779 8.328839
1368559_at 5.291594 5.390255 5.2534184 5.30488 5.399799 5.519962 5.4362144 5.4164453 5.690138 5.4469223 5.3397284 5.530546
1368560_at 4.8989387 4.635376 4.9476914 4.8467655 5.1879168 5.1096992 4.8355484 4.688032 4.9007444 5.185254 4.8938813 5.1543922
1368561_at 4.195277 3.7629495 4.269314 3.7006464 3.961903 4.15355 3.7558177 4.002721 4.4612675 4.3802423 3.7461584 4.3226805
1368562_at 4.938243 4.470798 4.8859262 4.562356 4.636904 5.09618 4.9388742 4.63496 5.075607 4.680458 4.8338666 5.1243596
1368563_at 7.8146143 6.667889 6.430865 8.104405 6.8063498 7.9250493 7.551688 7.03819 6.950839 7.1058397 8.076256 6.8078914
1368564_at 4.4545164 4.6727934 4.7853203 4.6129327 4.3081975 4.739813 4.5802937 4.3185306 4.581573 4.6848106 4.7069674 4.602957
1368565_at 6.2814007 5.3554 4.45164 5.1952543 4.620261 4.387833 5.2356477 5.324506 5.4865313 4.6761923 4.7339673 4.7353907
1368566_a_at 11.406681 11.475903 11.659789 11.413802 11.360562 11.259051 11.576673 11.317065 11.599224 11.296682 11.4127655 11.545404
1368567_at 7.857396 7.981938 7.510192 7.89236 7.6773734 7.514448 7.623169 7.730667 7.429869 7.9274855 7.804818 7.2299795
1368568_at 5.4970427 5.56302 5.488206 5.375805 5.445629 6.056727 5.6797304 5.827043 5.7164917 5.7066555 5.624914 5.9220843
1368569_at 3.8569725 4.157081 3.7485697 5.2786303 5.6190343 3.8897715 5.7127514 8.6068945 3.741888 5.583808 8.721361 6.490567
1368570_at 8.084749 7.9127407 7.610233 8.366335 8.294799 7.599644 7.7423687 8.0252495 7.803819 7.1824913 7.525707 7.395979
1368571_at 4.99788 4.734078 4.96336 4.730912 4.9987636 4.849803 4.729729 4.7756786 4.613089 4.42217 4.4237857 4.921517
1368572_a_at 5.2051625 5.461996 5.0049644 4.9565816 5.3409615 5.2477584 5.273534 4.965268 5.3993526 5.3002596 5.595152 5.4025993
1368573_at 8.480273 8.486402 8.536073 8.761051 8.529176 8.155229 8.662544 8.462314 8.17276 8.4561825 8.345461 8.404449
1368574_at 10.049185 10.412045 9.895079 10.237316 10.264637 9.984299 10.133234 10.513168 9.995214 10.212997 9.801647 10.032314
1368575_at 5.183759 5.2434363 5.469189 4.761098 5.0432796 5.3294954 5.1480083 5.30986 5.5057354 5.072503 5.0414724 5.094015
1368576_at 4.008935 4.319422 4.224126 3.7843878 3.9652467 4.0948267 3.7269583 4.157732 4.3838024 4.561055 4.1971188 4.0074086
1368577_at 3.568458 3.3258293 3.720862 3.4977427 3.3772707 3.7673242 3.4449613 3.2017412 3.4297454 3.62465 3.8118284 3.569939
1368578_at 4.788311 4.2475834 4.5879736 4.9488554 4.425464 4.88323 4.5768256 4.9153295 4.7770934 4.351022 4.595447 4.5438876
1368579_at 4.253073 4.4254627 4.325514 4.278449 4.3399224 4.4193435 4.3574104 4.38218 4.4414105 4.762014 4.504624 4.4423747
1368580_at 6.167195 6.130359 6.1616945 6.510075 6.0093145 6.5747776 6.31565 6.05195 6.245854 6.0296903 6.199601 6.4041257
1368581_at 5.5864835 5.728174 5.5971184 5.7821608 5.1463947 5.5348377 5.900366 5.6372604 5.5655217 5.851592 5.651205 5.862444
1368582_at 4.084672 3.8737242 4.1205015 3.6182706 3.664534 4.389123 3.794405 3.9075878 3.9718416 3.8041887 4.3046145 4.05453
1368583_a_at 13.785343 13.857378 14.0164995 13.779241 13.942643 13.903854 13.958608 14.010725 13.8711605 13.795004 13.968968 13.850631
1368584_a_at 4.6129446 4.4686537 4.369176 4.3556385 4.382491 4.3536425 4.518233 4.4761467 4.218243 4.1693993 4.9964104 4.7070203
1368585_at 5.902094 5.8812613 5.7783055 5.7352653 5.7347436 6.091242 5.793479 5.650598 6.0416737 5.776057 5.754211 5.860875
1368586_at 5.1119413 4.734078 5.1130548 4.734021 4.8346157 5.1334043 5.259451 4.7458215 5.1046104 4.845125 5.041706 5.224733
1368587_at 13.774627 13.735512 13.756474 13.746495 13.73037 13.777311 13.743736 13.704443 13.780146 13.502814 13.6081295 13.680102
1368588_at 6.5865607 6.6427946 6.546963 6.3138623 6.6208086 5.924724 6.698749 6.468619 6.217179 6.140131 6.2530236 5.915719
1368589_at 7.827388 8.109322 8.154191 8.612573 9.148693 8.599033 8.6973915 8.251871 7.817393 8.061702 8.087431 8.695854
1368590_at 4.0230627 4.1317782 4.051861 4.102951 4.279628 4.09731 3.9259539 4.1738486 3.815735 4.076287 3.964311 4.1435575
1368591_at 8.654993 8.421192 8.606466 8.692559 8.420469 8.772545 8.59628 8.579261 8.460132 8.625656 8.525208 8.659157
1368592_at 7.8964677 7.507092 7.379601 7.719597 7.728082 7.2393064 7.5188227 7.862768 7.3586645 7.6409564 7.601221 6.8595643
1368593_at 9.353394 9.0730915 9.436514 9.164488 8.97497 9.250103 9.034834 9.414013 8.725065 8.659313 8.571573 8.795263
1368594_at 5.1366158 5.102662 5.0862474 4.7961373 4.908214 5.355962 5.126131 4.9592066 5.421584 5.1091976 5.2763596 5.005958
1368595_at 4.5125976 4.5982294 4.547318 4.297365 4.695931 4.396548 4.583808 5.0350566 4.8647723 4.100828 4.7432613 4.6370883
1368596_at 7.4450874 6.97059 6.3181505 6.7455363 6.9048653 6.9944 6.5159054 6.8964987 6.799121 6.9298415 6.4936914 6.495146
1368597_at 5.791252 5.7583146 5.842789 6.0648932 5.944894 6.1056113 6.0155463 5.9426794 6.008855 6.311715 6.2798967 6.232805
1368598_at 6.4572043 6.2187586 6.335878 6.1301594 6.136729 6.576494 6.28548 6.322441 6.409184 6.287215 6.3844805 6.3670855
1368599_at 5.7008843 5.5947714 5.3749723 5.292255 5.554347 5.755148 5.5176377 5.520581 5.6642365 5.236993 5.7034135 5.404083
1368600_at 10.658936 10.832274 10.894128 10.747479 10.645331 10.7515545 10.758658 10.429571 10.721398 10.637602 10.638369 10.379514
1368601_at 4.2840824 4.019116 4.4886694 4.567519 4.5172844 4.480718 4.235914 4.557217 4.3416033 4.309684 4.341897 4.4894876
1368602_at 3.7890964 3.407903 3.8350582 3.7845976 3.8687966 3.6273766 3.8775961 3.7823827 3.5732505 3.5620766 3.9101448 3.7339249
1368603_at 4.7269287 4.644267 4.905705 4.7696743 4.229866 4.6262627 4.5046344 5.042727 4.509245 4.7520957 4.9388356 5.2265763
1368604_at 4.8621583 4.606805 4.7459884 4.9788475 4.8900766 4.9683766 4.5086017 4.706773 5.1218777 5.0739217 5.1014624 5.230542
1368605_at 4.6041007 4.6554255 4.6067057 4.7365913 4.960674 4.6218762 5.0063767 4.6838183 4.471151 4.857771 4.6639776 4.7492914
1368606_at 4.2274976 4.4674783 4.242079 3.8374412 4.211349 4.075428 4.4098315 4.0807114 4.554563 4.0027056 4.199421 4.2371187
1368607_at 7.849507 7.263444 7.0959506 8.383526 7.39639 8.39604 6.8903427 7.336927 8.896588 6.6765265 7.9419694 7.083432
1368608_at 10.330009 10.429078 10.254256 10.324864 10.276593 10.173045 10.183379 10.20314 10.395271 9.959552 10.08713 10.233786
1368609_at 12.689052 12.520345 12.479965 12.709685 12.55598 12.526242 12.5752735 12.575589 12.636071 12.55781 12.552669 12.492707
1368610_at 4.036709 3.7666214 3.9767048 4.033431 3.8042886 3.9052968 3.9531696 4.1118145 3.985323 4.0468545 3.976285 3.7917838
1368611_at 3.875701 3.8068304 3.7325454 3.8009052 3.8613908 3.8126936 4.091795 3.7299933 3.8584883 3.8397026 4.0463667 3.9021182
1368612_at 5.457289 5.0432334 4.9476914 5.169191 5.3992624 4.8756847 5.135457 5.223224 5.2832246 5.102839 5.462105 5.255843
1368613_at 4.1128683 3.8417192 4.160761 4.162018 4.138571 4.2669725 4.0102615 4.133011 3.9597223 4.203169 3.8141284 4.0137577
1368614_at 8.041618 8.1775 8.0047 7.843369 8.112631 8.057097 7.980961 7.589686 7.705788 7.344759 7.6744504 7.309779
1368615_a_at 4.856102 4.5939693 4.9063396 4.476317 4.238002 4.961175 4.5766597 4.7206926 4.8527246 4.9510894 4.6989026 4.733893
1368616_at 5.7730827 5.8180137 5.74082 5.5981636 5.938791 6.050523 6.0728025 6.020599 6.141956 5.7727284 6.2281446 6.221517
1368617_at 4.7751036 4.5378428 3.9683056 3.9016783 4.603126 4.6514 4.4756527 4.6191635 4.749284 4.1050305 4.245494 4.0287585
1368618_at 9.432876 9.26271 9.167282 9.328293 9.238677 9.142956 9.3801155 9.2097435 9.074246 9.352152 9.184727 9.120127
1368619_at 5.0448627 5.3119917 5.066301 5.015721 5.1660047 5.100351 4.9200454 5.407433 4.9907227 5.06993 5.1884527 5.252289
1368620_at 5.5897465 5.653895 5.470371 5.67405 5.591968 5.765221 5.676874 5.7225733 5.8685503 5.3980956 5.603731 5.7839904
1368621_at 10.92986 10.935061 11.027933 11.16121 11.019842 10.821921 10.823235 11.336482 10.864711 10.895172 11.054315 10.8626585
1368622_at 4.363323 4.508754 4.0881886 4.252185 4.058542 4.5634437 4.576403 4.0162187 4.086265 4.1904774 4.2950506 4.6087537
1368623_at 4.200083 4.2709923 4.769574 4.0480723 4.3630333 4.476383 4.4850264 4.4398994 4.4237165 4.342046 4.451188 4.5169277
1368624_at 3.462152 3.3702848 3.7108834 3.4059055 3.7080824 3.80549 3.4106338 3.4666514 3.562745 3.8074665 3.766769 3.7480025
1368625_at 4.8710804 4.831509 5.059494 5.118779 5.202258 5.3810654 5.092521 5.1178703 5.3404922 5.127785 5.3074627 5.195187
1368626_at 4.291063 4.1926646 4.004769 4.3080735 4.0919733 4.458979 4.372828 4.034846 4.3027067 4.173741 4.1436496 4.6423125
1368627_at 12.818291 12.938744 12.947282 12.836739 12.802668 12.710089 12.7739 13.027019 12.873721 12.77992 12.748053 12.647174
1368628_at 3.528432 3.8905094 3.564162 3.9186208 3.5716586 3.7311487 3.6472044 3.6793056 3.668105 3.7870839 4.0629845 3.7999477
1368629_at 4.3532796 4.1492896 4.1787863 4.04093 4.4158764 4.2022057 4.3439527 4.652649 4.500206 4.4581633 4.290968 4.3376374
1368630_at 3.4869475 3.5224974 3.6236372 3.650426 3.2964427 3.678328 3.557703 3.6277766 3.6513705 3.5206497 3.779538 3.6935759
1368631_at 4.3483477 4.519594 4.3568873 4.4405613 4.331705 4.4480314 4.270303 4.928445 4.6038265 4.54568 4.2253885 4.406902
1368632_at 3.3641157 3.2694407 3.4729385 3.238275 3.2900305 3.2809575 3.3287249 3.3391008 3.5602686 3.3715472 3.7288291 3.4835963
1368633_at 3.4653842 3.3037548 3.3071525 3.535265 3.4854372 3.5965102 3.3451056 3.48459 3.548626 3.2961445 3.364968 3.783993
1368634_at 7.7352057 7.4336534 7.4972577 7.4763513 7.480213 7.9405227 7.51302 7.643365 8.01511 7.6475987 7.7959104 7.895484
1368635_at 4.324589 3.9783676 4.01511 4.0058117 4.1112404 4.0130353 4.15339 4.088559 4.1516275 4.439168 4.207014 4.275665
1368636_at 5.801688 5.484406 5.8496065 5.1885433 5.5273724 5.825172 5.4381857 5.606641 5.507688 5.753544 5.808362 5.719285
1368637_at 4.3002286 4.045002 4.676862 3.9408782 4.117874 4.157148 4.167186 4.067838 4.0343876 4.0852017 4.1285963 4.3209023
1368638_at 5.1563497 5.123151 4.986329 5.1633368 5.326224 5.256425 5.0784984 5.4747534 5.2103186 5.2154493 5.0988793 5.116998
1368639_at 3.9573832 3.866612 3.7739797 3.746713 3.67494 4.0390506 3.8886263 4.0256524 3.6793852 3.9115748 4.073772 3.9600537
1368640_at 5.472167 5.1851783 5.176168 4.922756 5.5615 5.5329804 4.9393654 5.08929 5.043781 5.2201743 5.3236675 5.182248
1368641_at 4.7514453 4.2721357 4.884955 4.3770423 4.388341 4.400791 4.4514694 4.216609 4.260151 4.3693805 4.508539 4.3519893
1368642_at 9.260955 9.359556 9.060273 9.279335 9.199765 9.071964 9.334616 9.310896 9.071066 9.258887 8.819568 9.154503
1368643_at 4.4387913 3.9698617 4.0181284 4.235754 4.271203 4.167074 4.1339884 4.44777 4.305917 4.440302 4.348727 4.2200327
1368644_at 4.3674498 4.4380655 4.6251087 4.3698907 4.3219633 4.147072 4.155654 4.18657 4.625688 4.4131327 4.484835 4.2140675
1368645_at 5.9604034 6.14493 6.2799478 6.0087004 5.970999 6.2290864 6.2046566 6.0274487 6.462552 6.0083117 6.171272 5.8715525
1368646_at 8.94483 9.01476 8.905877 8.930542 8.987156 8.70419 8.690453 8.729827 8.750964 8.588188 8.363396 8.588571
1368647_at 7.451157 7.4497485 7.503173 7.4571686 7.4390874 7.536637 7.6096478 7.664138 7.2675076 7.4133763 7.47733 7.401304
1368648_at 4.2872887 4.4173784 4.673171 4.075986 4.2396107 4.316617 4.165209 4.5884676 4.6453514 4.4862185 4.5033627 4.3823857
1368649_at 7.8279243 8.174098 8.074613 7.87787 7.9896073 7.9745927 7.9934225 7.952237 7.9735713 7.891902 8.363346 7.938064
1368650_at 7.7894435 7.3037214 8.01723 7.3988338 8.40656 7.4481206 7.3730187 7.8662696 7.2738843 6.960167 7.0241995 7.1016307
1368651_at 11.277195 10.968765 10.981034 11.114612 10.896063 11.100137 11.177533 10.730614 10.685351 10.488426 10.633926 10.073499
1368652_at 6.940382 6.937611 6.890756 6.9506183 6.7708783 6.794901 6.9101114 7.105648 6.455107 6.753413 6.697537 6.8112574
1368653_a_at 11.137756 10.960765 10.914994 11.020567 11.059166 10.96424 10.910584 11.0322 10.990011 11.018536 11.093875 11.038287
1368654_at 6.5106854 6.741256 7.171363 6.713265 6.7776175 6.893305 6.657889 6.8821707 6.577993 6.8023405 6.6327014 6.523655
1368655_at 9.401556 9.555774 9.472382 9.300745 9.583229 9.310078 9.349637 9.675332 9.602779 9.451226 9.412111 9.517397
1368656_at 4.0839434 4.46044 3.764523 3.9121485 3.9263568 4.203635 4.098681 3.9781003 4.1399217 4.09187 4.1851816 4.2336197
1368657_at 3.4928665 3.4923606 3.7325454 3.487326 3.9242148 3.5340247 3.5719817 3.8104458 3.631926 3.3807693 3.6742928 3.6920214
1368658_at 4.719483 5.077658 5.3119507 5.08085 5.5135384 4.702266 4.781153 4.7934413 4.8554745 4.837242 5.112705 4.489838
1368659_at 11.174424 10.690368 10.443484 11.260287 10.57338 10.81621 11.396347 11.424143 10.744033 9.897534 10.694431 10.753711
1368660_at 4.7331667 4.564726 4.380167 4.730379 4.848523 4.896357 4.845581 5.1167846 4.7851257 5.121494 5.1858163 4.7465343
1368661_at 6.7755985 6.4507422 6.4264393 6.376761 6.6913443 6.5197854 6.251641 6.527584 6.2778254 6.083254 6.2931504 6.387674
1368662_at 7.291772 6.861158 6.6803255 6.7510295 6.6279464 6.2648077 7.352075 6.789077 6.822547 6.962948 6.6294174 6.5614967
1368663_at 3.6702335 3.8964074 3.494342 3.5321338 3.8099127 3.7251139 3.543713 4.0262055 3.4961095 3.6108057 3.731553 4.055927
1368664_at 5.6070004 5.688767 5.3155394 5.190777 5.5499353 5.5069747 5.421463 5.404269 5.6091313 5.431184 5.2838345 5.3428307
1368665_at 8.385944 8.490845 8.657028 8.688709 8.612141 8.350466 8.687586 8.348189 8.54077 8.895879 8.922059 8.879753
1368666_a_at 3.9228296 4.1965914 4.0124416 3.8191624 3.8279197 3.9569776 3.9686184 4.0123796 3.7858915 3.7160552 4.2443743 3.7195919
1368667_at 5.147094 5.1808186 5.424763 4.9391584 5.026956 5.310714 5.6163645 5.1291037 5.2352104 5.2217093 5.4743443 5.4237742
1368668_at 8.903977 8.955186 9.238631 9.008338 8.9887085 9.185708 8.8808565 8.860314 8.884857 9.120751 9.027878 9.087925
1368669_at 7.2230973 7.576714 7.336762 6.899307 7.301865 7.208764 7.3630652 7.616923 7.963078 7.8199315 7.448069 7.77347
1368670_a_at 5.7760878 5.7357836 5.819449 5.574528 5.4318304 5.685924 5.7530036 5.568962 5.5811157 5.2548127 6.1250706 5.4372115
1368671_at 6.1922097 5.908752 6.5953846 6.17759 6.2331 6.4623547 6.1344056 6.279694 6.295077 6.223052 6.654566 6.4943333
1368672_at 4.4263444 4.8012977 4.4171615 4.206606 4.390727 4.4913635 4.433508 4.428446 4.7498593 4.38466 4.5694942 4.4637656
1368673_at 4.00513 4.1385193 3.8442297 3.5565896 3.7825902 4.100068 3.8439806 3.9640667 4.0479903 3.950181 3.9851665 4.227044
1368674_at 11.522525 11.274117 11.312544 11.5387745 11.382353 11.518118 11.548208 11.35374 11.495939 11.217148 11.268033 11.22564
1368675_at 7.758577 7.885548 7.8198757 7.8080125 7.667595 7.581211 7.876383 7.9084992 8.045594 7.8202534 7.7254 7.807668
1368676_at 5.5093174 5.405194 5.3196225 5.355603 5.4323564 5.43681 5.4152284 5.0434275 5.322041 5.6655545 5.6667643 5.5752525
1368677_at 3.656877 4.035954 3.8357582 3.7976909 3.9679894 4.0052276 4.022173 3.7951288 3.689876 3.8494594 4.099941 3.5369494
1368678_at 4.399621 4.3135185 4.3487234 4.290959 4.3407135 4.4964957 4.5820065 4.3490567 4.303611 4.3736763 4.230284 4.604774
1368679_a_at 7.2919827 7.7090764 7.0186644 7.4443927 7.5958953 7.31588 7.621991 7.7177196 7.39944 7.679541 7.5957994 7.543782
1368680_a_at 4.501108 4.07041 4.4274325 4.390312 4.1462474 4.4998384 4.299134 4.6584 4.6107607 4.131077 4.744412 4.536036
1368681_at 6.1607747 6.0322556 6.130012 5.8859444 6.2183685 6.3303404 6.217663 6.073997 6.340339 6.2018366 6.175194 5.969623
1368682_at 4.444649 4.053436 4.2661443 4.2781906 4.2868767 4.713471 4.4476833 4.4018397 4.3183436 4.965536 4.5253663 4.467471
1368683_at 3.2233763 3.5025718 3.4835262 3.1343296 3.3939562 3.2782307 3.435653 3.4883 3.3220768 3.2414443 3.640844 3.2491
1368684_at 5.5038843 5.148 5.518507 5.848409 5.7297316 5.6286373 5.526414 5.3707323 5.7073474 5.2791204 5.840462 5.575616
1368685_at 5.346485 5.099838 4.894733 4.4931664 5.209454 4.990632 5.068449 4.906731 4.9980907 5.200008 4.911324 4.6239386
1368686_at 14.060502 14.029125 14.018107 14.045686 14.028827 14.002204 14.052354 13.995179 13.9700575 13.916192 13.979019 13.869448
1368687_at 6.092096 6.063412 5.972802 5.9540157 5.976557 5.965269 6.2257333 6.0656505 6.038259 6.196102 6.10596 6.0131507
1368688_at 4.6895533 4.6206055 4.7621317 4.530681 4.5875645 4.766155 4.4736347 4.787862 4.5450788 4.716916 4.7245398 4.5849257
1368689_at 4.168051 3.8593671 4.0749187 3.5049849 4.118184 4.3472633 4.229614 3.7366178 4.2255087 3.9815981 4.081871 4.2944865
1368690_a_at 4.0890436 3.953812 4.4453945 4.024371 4.037069 3.9438827 4.3550534 4.329979 3.8693187 4.396563 4.062931 4.056721
1368691_at 4.6282597 4.9394603 4.552434 5.0144258 4.694255 4.751774 5.077311 4.588956 4.540982 4.9500246 4.9995875 4.5439186
1368692_a_at 8.653844 8.992114 8.951852 8.644127 8.897975 8.781587 8.65543 8.591276 8.858389 8.703522 8.4447155 8.233156
1368693_at 7.0017 7.066775 7.1822643 6.8904796 7.4267373 6.966054 6.9458895 7.3424106 7.2478228 6.712403 6.772325 6.5929856
1368694_at 4.0183477 4.0981503 3.9377248 4.166246 4.0479717 4.1774044 4.259387 4.0811586 4.2626696 4.175305 4.0999413 4.4293685
1368695_at 12.3881855 12.624004 12.594871 12.510355 12.604808 12.414896 12.142269 12.5992565 12.251549 12.46884 12.647054 12.386314
1368696_at 5.3382072 5.0505195 4.9980607 4.9912996 4.9182997 5.4668264 4.906456 5.0072274 5.125545 5.013594 5.277082 5.5163975
1368697_at 3.8480272 3.6363287 4.1233773 3.7582226 3.79278 3.7545137 3.8076794 3.9516852 3.871019 3.836424 3.9138331 3.9769895
1368698_at 6.667195 6.687209 6.7231464 6.8774877 7.172584 6.2323203 6.2055783 6.450098 6.257894 6.3164163 6.2760906 5.929084
1368699_at 4.128286 4.145996 4.3487234 4.1381702 4.225313 4.2247205 4.379239 4.3076963 4.2361927 4.279338 4.1280923 4.2554655
1368700_at 4.8290663 4.8394923 4.655468 4.888662 4.832367 4.9011226 4.3998766 4.721641 4.9200125 4.9400005 4.513404 4.6446605
1368701_at 5.1184673 4.9889402 4.8323245 5.4025416 4.9979568 5.286049 4.8988194 5.0469165 5.070096 5.075802 5.052217 5.286412
1368702_at 9.352413 9.301023 9.512038 9.185996 9.478465 9.083746 9.597308 9.345921 9.378272 9.334704 9.101233 9.481024
1368703_at 6.934525 7.3850827 6.9955864 7.4394784 7.287517 7.267999 7.2214684 7.1592126 6.853638 7.0794754 7.1573863 6.9041424
1368704_a_at 4.3334274 4.37527 4.14443 4.232958 4.212448 4.5453167 4.2938337 4.264907 4.2300453 4.4404535 4.140933 4.318571
1368705_at 5.65633 5.213795 5.271234 4.9150968 5.0231333 5.475983 5.07208 5.3712206 5.2964215 5.1536236 5.266753 5.06905
1368706_at 11.865132 11.9799795 11.823812 11.889521 11.859422 11.838706 11.804193 12.041681 11.638459 11.866124 11.7457695 11.856172
1368707_at 13.622558 13.655984 13.682974 13.5723915 13.633168 13.549864 13.624423 13.609192 13.448082 13.55697 13.597581 13.633168
1368708_a_at 4.996039 4.4251943 4.7337503 4.433573 4.7629004 5.04304 4.9201474 4.648073 4.8565917 4.630846 4.719962 4.921517
1368709_at 4.000574 4.1782618 3.84135 3.9639084 3.7778616 4.115987 3.9320786 3.944751 3.9489958 3.9577115 4.229431 3.9598951
1368710_at 7.2286897 7.098722 6.95392 7.265556 7.307885 6.986322 7.356598 7.181277 7.171346 7.3894477 6.8597674 6.9779525
1368711_at 9.0769415 8.456796 8.198769 8.467032 8.214135 8.014434 9.881846 8.642756 7.8637033 8.534288 8.207214 8.566804
1368712_at 8.169342 8.058469 8.139072 8.361866 8.127846 8.0685 7.9528456 8.18582 7.725608 7.9065213 8.205574 7.840441
1368713_at 4.33799 3.9834638 4.4059877 4.0836716 4.2342243 4.547433 4.3750353 4.409997 4.2258935 4.621758 4.455804 4.434797
1368714_at 3.4607542 3.499192 3.5152895 3.2690618 3.2946055 3.4632215 3.5850472 3.3366299 3.4105535 3.549314 3.3879142 3.5525982
1368715_s_at 4.162902 4.195174 4.13873 4.18449 3.9981499 4.384697 4.4302397 4.274316 4.19913 4.4525585 4.2286754 4.225332
1368716_at 4.375904 4.4093103 4.1604586 4.4214377 4.420183 4.6628337 4.3196406 4.339471 4.3030915 4.2020283 4.39837 4.214809
1368717_at 10.438681 10.194376 10.235175 10.308412 10.48282 10.471777 10.015345 10.227905 10.11048 9.834639 9.763971 9.762829
1368718_at 8.321058 6.7410917 3.9250765 8.829496 9.595787 7.6383634 9.768007 9.849041 9.049034 12.146421 11.52792 12.019051
1368719_at 4.9523954 4.923979 5.0962048 4.995517 4.7504354 4.9239006 5.0393257 5.096999 4.7570415 4.8466735 5.120176 5.1748257
1368720_at 12.726328 13.127388 13.311166 12.861303 12.865616 13.101695 13.039536 12.893165 13.1154785 12.843041 12.790079 13.027252
1368721_at 5.362989 5.696895 5.960256 5.804428 5.7687144 5.884973 5.8909864 5.6587157 5.8911734 6.0737247 5.5346527 6.2907596
1368722_at 3.45347 3.6078994 3.9716008 3.650427 3.420644 3.4817898 3.565889 3.6606228 3.830689 3.7374809 3.5752497 3.8143058
1368723_at 4.7914786 5.0058885 4.9331775 4.7847834 4.9424534 5.1697454 4.694094 4.5418673 4.8434744 4.681345 4.9069414 4.669748
1368724_a_at 5.694777 5.600555 5.6575685 5.6380243 5.909654 6.03958 5.8476562 5.8686295 5.884147 5.9258857 5.931562 5.8124948
1368725_at 5.118664 5.037607 4.622015 5.1161213 4.725111 4.620881 5.02264 4.8839865 4.9163218 5.072876 4.7598257 4.9985647
1368726_a_at 6.441551 6.2276955 6.2665186 6.5814047 6.5097446 5.991592 6.368624 6.087822 6.1589847 6.1335874 6.264176 5.9416876
1368727_at 3.5612037 3.6775239 3.7903554 3.7388222 3.7681632 4.000231 3.4993 3.4844544 3.2977512 3.842451 3.647514 3.6449378
1368728_at 5.432282 5.3752317 5.3489246 5.582981 5.580515 5.4467406 4.945547 5.2667837 5.4213705 5.276295 5.538882 5.589984
1368729_a_at 4.4742165 4.256261 4.439772 4.0686994 4.5259957 4.461766 4.5615387 4.4720697 4.878595 4.4916773 4.3105693 4.288419
1368730_a_at 4.449204 4.205531 4.57655 4.4590273 4.3886576 4.33628 4.5245075 4.423766 4.5669856 4.3927546 4.8411374 4.757736
1368731_at 13.222651 13.320969 13.280302 13.239216 13.369711 13.2466 13.396402 13.442381 13.465202 13.278239 13.346741 13.551229
1368732_at 6.8638425 6.7498903 6.398808 6.732051 7.0024304 6.443814 6.4506993 6.8702273 6.608218 6.6322227 6.203372 6.2533455
1368733_at 13.203397 13.224584 13.153325 12.88679 13.237157 13.137999 13.01475 13.016603 12.795246 12.409223 12.516172 12.818105
1368734_at 4.316249 4.796514 4.467268 4.211377 4.3839064 4.4331264 4.445207 4.2833986 4.7442694 4.5084486 4.9020157 4.5562677
1368735_a_at 3.9553382 4.1391883 4.169836 4.388131 3.9247303 4.2491713 3.8566415 4.1160674 4.314701 4.2367992 4.1679173 4.194809
1368736_at 3.6008544 3.4843907 3.527736 3.775658 3.5991426 3.9299204 3.6000254 3.8716166 3.5487711 3.7360437 3.8649182 3.693323
1368737_at 5.1157637 5.1357813 4.945448 5.13391 5.0729876 5.7208705 4.9761696 5.2297225 5.1443825 5.3752785 5.343157 5.2754154
1368738_at 3.3981419 3.8731425 3.7105882 3.6911287 3.8281136 3.68025 3.8872733 3.6888318 3.5318222 3.6354308 3.6533186 3.7800255
1368739_s_at 4.6906557 4.1604853 4.822876 4.1776114 4.8454394 4.53779 4.546019 4.5610294 4.69031 4.5426927 4.9621873 4.638445
1368740_at 4.0745745 4.0326934 4.0461636 4.1088376 4.2903705 4.2293763 4.1640267 4.031576 4.1781836 4.120801 4.384835 4.360756
1368741_at 13.4492445 13.461627 13.5183525 13.391695 13.472428 13.442008 13.376779 13.378852 13.321972 13.28553 13.33956 13.316345
1368742_at 6.7084417 6.880219 7.0426674 6.511226 7.188252 7.052732 6.6575227 7.2502294 7.1543736 7.1458077 7.152566 6.987316
1368743_a_at 3.932633 3.7382243 3.684089 3.709382 3.8255804 4.187233 3.8462293 3.9596536 4.284928 3.9718347 4.116143 3.9992387
1368744_a_at 4.199795 4.046504 4.0131664 4.1785145 3.9655104 4.280437 4.2235274 3.9895735 4.1334934 4.1320534 4.0176344 4.109049
1368745_at 5.381413 6.794813 6.2348986 6.6401124 5.8755264 6.333823 6.925993 6.3957934 6.2538524 6.5466595 6.458286 6.6465964
1368746_a_at 5.149187 5.1669893 5.1621375 5.3015676 5.025568 5.1295347 5.2041774 5.09085 5.134599 5.2929106 5.295412 5.4395833
1368747_at 4.6195173 4.8371167 4.7153115 4.9088783 4.967265 4.677738 4.8731766 4.7677116 4.8914013 4.4548383 4.797829 4.8631544
1368748_at 5.70231 5.6985435 6.479364 6.355502 5.502247 5.736659 6.0847206 6.0527067 5.958377 5.8331656 5.9549294 6.0481095
1368749_at 5.8989367 5.855278 5.563509 5.390627 5.7874784 5.7795634 5.778344 6.091854 5.9758906 5.9025965 5.912316 5.7424827
1368750_a_at 4.4369354 4.1926646 4.712826 4.9350476 4.119324 4.358261 4.6536236 4.4671507 4.270732 4.279768 3.9334168 4.663345
1368751_at 3.619818 3.9575622 4.2897286 4.0301466 3.9590385 3.8905802 3.7295434 4.0978355 3.942861 3.8275678 4.4080935 3.9949079
1368752_at 3.8431473 3.5230792 4.072333 4.04488 4.0845966 4.333987 3.8838093 4.208446 4.616743 4.1538715 4.038853 4.467663
1368753_at 4.4078026 4.102088 4.107911 4.1766477 4.094389 4.2049904 4.120721 4.1992865 4.155038 4.421382 4.280852 4.0183983
1368754_at 5.9219565 6.2523084 6.189098 6.1327133 5.7968316 6.3738327 6.007703 5.92198 5.959635 6.105873 5.8006372 6.339884
1368755_at 10.913544 11.039296 11.313816 10.679251 11.1491585 10.979351 11.004212 11.5551405 11.460728 11.394254 11.31692 11.351245
1368756_at 5.141659 5.016568 5.318688 4.758141 4.9679413 5.2079506 5.1830378 5.263424 5.458412 5.4232645 5.1342535 5.2553754
1368757_at 3.73359 3.666865 3.7735908 3.9303794 3.7507977 4.195362 3.632631 3.8369873 4.029012 3.9147964 3.75528 3.814165
1368758_a_at 4.9555874 4.781373 4.8244 4.61621 4.6637874 5.0235634 4.9359307 4.7941327 4.676621 5.0479956 4.571679 4.980637
1368759_at 5.295657 5.020122 5.103863 5.198281 5.0546365 5.307257 5.376574 5.195054 5.3957486 4.982031 5.1817107 5.486517
1368760_at 3.5706952 3.7745824 3.8664572 3.7162344 4.0262203 4.342754 3.964463 3.7990055 3.9752958 3.8637226 3.759378 4.3547535
1368761_at 3.9041586 3.6692808 3.588673 3.7912447 3.805512 3.7554636 3.969503 3.7056482 3.895821 3.7929738 3.692761 3.948464
1368762_at 10.724039 10.404673 10.28082 11.0239315 10.790743 10.196473 10.365784 11.259876 10.029716 9.720068 9.502113 10.025556
1368763_at 5.1229243 5.0020704 5.0554485 5.01755 4.6229277 5.0614324 4.9160786 4.917328 4.8349357 5.0761538 5.161395 4.7388263
1368764_at 3.384495 3.5622244 3.2857437 3.5306199 3.410565 3.6372054 3.3326378 3.678044 3.1681323 3.5563693 3.4613268 3.3023422
1368765_at 4.4867167 4.657568 4.782281 4.66556 4.3150544 5.2329926 4.7132235 4.7213664 4.7280574 4.674183 4.4176836 4.1897497
1368766_at 4.485462 4.169185 4.379682 4.225897 4.491605 4.5089912 4.3897934 4.545897 4.7517204 4.025196 4.2362204 4.666761
1368767_at 5.502654 5.3254614 5.2334003 5.400739 5.6051073 5.487611 5.162856 5.754637 5.63338 5.397171 5.3392544 5.0018387
1368768_at 5.502654 5.613662 5.9865556 6.089713 5.5998273 6.019814 5.6274757 5.7979374 6.010198 5.648053 5.73426 5.7942443
1368769_at 11.200745 11.079416 10.88996 11.191576 11.057928 11.206249 11.2520275 11.132835 11.349996 11.0549965 10.997884 11.251927
1368770_at 4.052985 4.227865 4.049506 4.0729628 4.491143 4.123 4.090116 4.209032 4.291643 4.229724 4.059969 4.16121
1368771_at 4.6171575 4.681698 4.6891603 4.697116 4.689735 4.8238873 4.5798416 4.598397 4.604216 4.7414107 4.727917 4.750679
1368772_at 5.188291 4.8887444 5.4608955 5.0100536 5.1539106 5.2341623 5.0162463 5.1059556 5.2162275 5.320005 4.947886 5.253082
1368773_at 3.6233656 3.6882484 3.3802228 3.5398622 3.4621725 3.8710377 3.4295676 3.667911 3.6278865 3.5250418 3.4093792 3.7370424
1368774_a_at 5.427967 5.293359 5.275408 5.4744744 5.2839365 5.6336765 5.279605 5.654857 5.351106 5.186443 5.160339 5.5059247
1368775_at 4.317204 4.350522 4.3487234 5.040161 4.697546 4.169963 4.7713337 4.239251 4.3138094 4.446194 4.3079586 4.127795
1368776_at 4.5205364 4.3133187 4.712826 4.426458 4.35139 4.7553506 4.2795095 4.44334 4.499296 4.4403014 4.461436 4.4217744
1368777_at 4.295188 4.375125 4.1427145 3.9743528 4.506006 4.1793647 4.1826553 3.8899205 4.368618 4.1403127 4.3753586 4.415786
1368778_at 7.9534173 8.945271 7.1856313 8.251861 7.504848 7.626829 8.096647 8.1611185 7.720661 7.1274405 5.288287 7.724027
1368779_a_at 8.263229 8.332344 7.6130204 8.215872 8.073346 7.6633425 7.8734503 7.8046036 8.05086 7.7446713 7.8830485 7.746854
1368780_at 5.0740223 4.8887444 4.9359913 4.930583 4.832472 5.247021 5.112507 5.075935 5.352798 4.949358 4.906365 5.1232395
1368781_at 4.747587 4.6034446 4.7079535 4.5519667 4.5624247 4.8081236 4.466004 4.8369064 4.2805657 4.487913 4.1176205 4.493103
1368782_at 3.8938391 3.845589 3.8357582 3.586059 3.866226 3.9258413 4.1904335 3.8373475 4.235897 3.8225434 3.7256298 4.0005407
1368783_at 4.0444202 4.1382265 4.1556125 4.362859 4.1883187 4.791315 4.3936415 4.2449093 4.110178 3.7077708 4.5097203 4.1926146
1368784_at 8.839925 9.115273 8.908152 9.079391 9.089056 8.867403 8.740221 8.974645 8.647714 8.504041 8.566279 8.738377
1368785_a_at 3.2359838 3.5102801 3.7098827 3.4578867 3.6382053 3.4777114 3.4544027 3.7951288 3.398977 3.5162709 3.3821416 3.663834
1368786_a_at 4.344841 4.2475834 4.2836494 3.9071765 3.9272053 4.4314394 4.016298 4.214535 4.331955 4.0527787 4.3154197 4.477994
1368787_at 5.8982797 5.981318 6.048554 5.994773 5.7660575 6.241869 5.981418 5.9245043 5.974577 6.297024 6.096088 6.251664
1368788_at 4.85386 4.5931 4.6351166 4.1098557 4.3709574 4.3952255 4.4527817 4.6976404 4.502308 4.6245794 4.414193 4.8470774
1368789_at 5.573733 5.6177053 5.3005157 5.3529053 5.3754745 5.469969 5.712717 5.251885 5.490177 4.799202 4.6446643 5.00039
1368790_at 12.163541 12.244156 12.258714 12.160991 12.356925 12.119257 12.207248 12.205445 12.193096 12.254296 12.455527 12.291293
1368791_at 5.5115232 5.115999 5.3335905 5.19489 4.877617 5.3016415 5.148341 5.2364874 5.343216 5.3326797 5.103587 5.5641327
1368792_at 6.0133986 6.539549 6.3525395 6.499475 6.4199347 6.471341 5.953293 5.974928 6.2654448 6.4183016 5.928932 6.199027
1368793_at 4.370388 4.456826 4.720298 4.6862803 4.5768776 4.2908764 4.507147 4.268029 4.8692946 4.4522967 4.6034136 4.7338924
1368794_at 11.417232 11.242986 11.069316 11.166033 11.142649 11.4566145 11.345444 11.271096 11.298736 11.393931 11.133711 11.335711
1368795_at 6.4178424 6.2787247 6.45746 6.21909 6.1875663 6.547269 6.0620704 6.2179446 6.8208427 6.5335155 6.4040594 6.3461823
1368796_at 6.0481615 5.8228626 5.852327 5.784654 5.5797796 6.138446 5.981333 5.8083563 6.1716805 5.8636622 6.0597067 6.0434833
1368797_at 7.2392693 7.249624 7.307153 7.552071 7.8888736 8.029129 7.080622 7.9063554 8.141169 8.0689335 7.6013637 8.166247
1368798_at 3.987974 3.7337554 3.9735024 3.8983288 3.7778616 3.9907079 3.911955 4.314415 4.380518 3.6657572 3.958191 3.620501
1368799_at 5.1646743 5.389545 5.178193 4.8289986 5.326661 5.4020185 5.661658 5.1034565 5.451183 4.944373 5.0181184 5.441654
1368800_at 3.8708389 4.055806 3.8400545 4.41751 3.8163543 3.964841 4.541607 3.669868 3.9675722 3.9458327 3.9356394 3.7432253
1368801_at 4.174854 4.1489344 4.182406 4.3185964 4.181074 3.8336895 4.13317 4.2692385 4.086273 4.0546637 4.161496 4.1644115
1368802_at 4.3534746 4.2025156 4.4656124 4.466005 4.458578 5.1529074 4.6411037 4.812078 4.575416 4.2999887 4.802518 4.698835
1368803_at 4.6740093 4.3988614 4.831423 4.5589895 4.4488873 4.6123004 4.517395 4.818606 4.6788526 4.480459 4.559793 4.565194
1368804_at 3.9255233 4.0905104 4.4195414 3.6705658 4.0662956 3.8436089 3.9225395 3.6537886 4.2620726 3.7700436 3.787179 3.835611
1368805_at 5.031435 4.7340784 4.7720623 4.654331 4.892722 4.805258 4.58987 4.38898 4.9129143 5.085454 4.862958 5.005661
1368806_at 13.309407 13.358444 13.297205 13.389225 13.441606 13.34329 13.415976 13.327437 13.36438 13.285754 13.309581 13.303898
1368807_at 5.184394 5.393408 5.5995016 5.4554224 5.232645 5.7340994 5.292141 5.417547 5.5690465 5.404585 5.422266 5.318569
1368808_at 8.6095705 8.688842 8.631723 8.705527 8.715933 8.44776 8.729012 8.653666 8.6118965 8.730735 8.559778 8.528677
1368809_at 8.954239 9.160469 9.058553 9.127642 9.298339 8.966838 9.214236 9.113265 8.991769 9.342606 8.9354315 8.90618
1368810_a_at 3.7964256 3.9228313 4.232028 3.9157774 4.241186 4.0679374 3.980615 3.8339016 4.056737 4.009549 3.7343652 4.04186
1368811_at 5.3730173 5.310647 5.1048865 5.4623375 5.2488575 5.115801 5.308665 5.2969284 5.0263886 5.078769 5.448696 5.5044475
1368812_at 4.575405 4.6037097 5.1464176 4.4042444 4.7505126 4.927828 4.8355484 4.619924 4.6327596 4.9509277 4.6926613 4.641541
1368813_at 5.631385 5.672754 5.427724 5.3767443 5.6718717 5.057239 5.3406887 5.809947 5.274834 5.617761 5.651478 5.719285
1368814_at 11.711533 11.777318 11.640759 11.8438015 11.576801 11.306893 11.46758 11.651794 11.573904 11.509153 11.43665 11.371966
1368815_at 5.5413275 5.418288 5.4172673 5.314252 5.361479 5.78448 5.308665 5.4127464 5.366203 5.5673347 5.5637426 5.453746
1368816_at 3.8052447 4.1333036 4.060481 3.8030555 4.2256575 4.3192234 3.991202 4.4273605 4.4472437 4.082116 3.809588 3.9701476
1368817_at 9.770875 10.010332 9.832958 9.929169 9.868403 9.724098 10.052017 9.7383375 9.7717085 10.29789 10.152899 10.260954
1368818_at 8.441896 8.453512 8.387736 8.447471 8.403577 8.3111515 8.449643 8.162846 8.163141 8.831744 8.653133 8.422059
1368819_at 10.120081 10.241678 10.055992 10.228499 10.198092 9.976092 10.0808935 10.296761 9.998565 10.335825 10.286917 10.321598
1368820_at 7.228025 7.4335866 7.2761507 7.4267116 7.3859015 7.3099246 7.302143 7.2341695 7.3678927 7.0694437 7.085553 7.1023083
1368821_at 6.3109713 6.360147 5.792161 6.1002984 6.337801 5.9485703 5.8247843 6.008836 5.922139 5.8788776 5.8118677 5.964592
1368822_at 7.284969 7.316085 7.2542763 7.326248 7.411658 6.858146 7.2497463 7.4275026 7.3950815 7.2743125 7.338226 7.124353
1368823_at 3.6671088 3.3818898 3.5963461 3.9018342 3.4945705 3.8263645 3.6058416 3.5146804 3.592051 3.63488 3.6445804 3.6422386
1368824_at 10.179863 10.506239 10.1867075 10.3235 10.25177 10.291428 10.273275 10.27481 10.167752 10.242838 10.132958 10.223511
1368825_at 3.6672304 3.6149917 3.667951 3.4458995 3.571876 3.402211 3.5344024 3.7063382 3.695197 3.5050948 3.9408138 3.4107745
1368826_at 11.171407 11.095036 12.969852 12.876322 12.872145 10.948105 13.530991 12.915423 10.931419 12.905018 11.929278 13.002333
1368827_at 6.542239 6.3044524 6.5309095 7.0264435 6.2129645 6.2150903 6.415958 6.385906 6.2760224 6.42405 5.6622047 5.8659263
1368828_at 5.778833 5.7325954 5.7247043 5.818184 5.7611623 5.6395936 5.663699 5.634842 5.615981 5.7614546 5.9156785 5.779571
1368829_at 7.1232815 7.3498373 6.813087 7.199744 7.1361833 6.946194 7.181979 6.7891893 6.998685 7.1382103 7.269463 6.962106
1368830_at 4.669717 4.9762697 4.9454956 5.32652 5.046336 4.9752398 4.9982643 4.864539 5.213875 4.9754553 5.1817102 4.8200884
1368831_at 9.38036 9.241304 9.13246 9.350322 9.104099 9.305012 9.281852 9.018784 9.234193 9.278947 9.086069 9.070969
1368832_at 7.6842403 7.7900004 8.050129 7.858172 7.7499175 7.6928515 7.701074 7.846333 7.69673 7.854647 7.7991395 7.874378
1368833_at 4.587743 4.6510644 4.544951 4.6876874 4.392344 4.752911 4.9148297 4.696918 4.630674 4.502368 4.689046 4.753642
1368834_at 6.0027213 6.47868 6.400902 6.333648 6.4677978 6.1153703 5.956006 6.337513 6.1608353 6.378648 6.1232915 6.209881
1368835_at 9.445723 9.411554 9.678961 9.411537 9.712856 9.234745 9.421608 9.660433 9.231962 9.748648 9.467531 9.519646
1368836_a_at 5.6241236 5.1544676 5.3672504 5.3878665 5.3889403 5.6064076 5.3699713 5.493424 5.545706 5.4789205 5.5575175 5.5750275
1368837_at 7.151695 7.348646 7.308863 7.4793987 7.575262 6.920649 7.0131836 7.3004975 7.436941 7.6006947 7.2061825 6.7399397
1368838_at 7.052684 7.673889 7.6468854 7.458525 7.314967 7.328753 7.9604516 7.1257477 7.1370535 7.2188926 7.1716495 7.258282
1368839_at 7.2466264 7.4000893 7.457596 7.3177357 7.3010983 7.6004505 7.6219482 7.162395 7.5242906 7.447976 7.3861146 7.5764756
1368840_at 12.132202 12.306395 12.0843935 12.2658415 12.357184 12.099212 12.13695 12.512855 12.494184 12.025394 12.036006 12.273298
1368841_at 7.3216906 7.2157073 7.0972776 7.27568 7.3264084 7.2777996 7.207158 7.3160114 7.201356 7.2972307 7.550694 7.2254734
1368842_at 7.829305 8.033165 7.696882 7.899961 8.014599 7.5877695 7.721492 7.7229037 7.5902205 7.737967 7.809111 7.530365
1368843_at 9.630626 9.539673 9.688678 9.860305 9.7939625 9.626551 9.743978 9.670461 9.460543 9.647217 9.593217 9.695447
1368844_at 9.22756 9.319309 9.82784 9.314096 9.487095 9.524618 9.11842 9.314371 9.251717 9.309423 9.272303 8.9757595
1368845_at 4.018729 3.9268506 3.8357582 3.7941828 3.6471508 4.264723 3.8303893 3.9075875 4.1016245 3.750241 3.6371613 4.148075
1368846_at 4.818273 4.6448917 4.8300223 4.6767235 4.7454925 4.9733725 4.5299487 4.864793 4.9020157 4.653205 4.760766 4.5431166
1368847_at 9.390493 9.379988 9.629349 9.548909 9.559363 9.304355 9.243353 9.561318 9.404217 9.415667 9.312682 9.395085
1368848_at 9.142372 9.057709 9.289928 9.127333 9.064083 9.012042 9.0619755 9.235097 8.861858 8.78628 9.429869 8.898558
1368849_at 8.174966 8.293455 8.324313 8.338002 8.118314 8.154744 8.0773 8.061882 8.187491 8.170322 8.164682 8.044638
1368850_at 5.141629 5.6683264 5.1909323 5.4261513 5.2842607 5.1128497 5.7984824 5.3457108 5.2044334 5.3593817 5.4157333 5.475114
1368851_at 8.927244 8.856962 8.723898 8.742277 8.8906 8.606448 8.886595 8.776033 8.443344 8.633066 8.406908 8.304026
1368852_at 10.691813 10.601648 10.619786 10.468381 10.625261 10.655654 10.480243 10.391324 10.209476 10.469828 10.318919 10.506583
1368853_at 3.3259268 3.2045882 3.3504152 3.426548 3.225505 3.494168 3.5197568 3.3950582 3.4718637 3.4172904 3.3703501 3.7054944
1368854_at 3.2116299 3.4216619 3.4601166 3.3229852 3.5263686 3.724364 3.2995982 3.4472322 3.498029 3.4818645 3.4468787 3.5326324
1368855_at 6.130363 6.0680046 6.125318 6.012808 6.0888987 6.0070453 6.1977324 6.2673607 6.195011 5.909785 6.6674185 6.1753445
1368856_at 6.029288 6.201113 6.224094 6.4236894 6.18542 5.8811626 5.689878 6.5614877 5.7260003 6.1698203 5.983287 6.209752
1368857_at 3.2121599 3.1106842 3.3105347 3.3201673 3.3649588 3.203667 3.1267238 3.1027167 3.4042013 3.3050652 3.0592322 3.5479655
1368858_at 3.6973166 3.853229 3.9791481 3.638622 3.5674584 3.9367847 3.6012437 3.4274824 3.869274 3.7430751 3.8935149 3.7941272
1368859_at 8.754498 9.082472 8.811197 8.995223 8.877235 8.772188 8.73784 8.604801 9.042341 8.855697 8.627637 8.976202
1368860_at 4.312287 4.4146776 4.4100456 4.677655 4.5804005 4.347538 4.472075 4.478838 4.456669 4.440301 4.46739 4.317272
1368861_a_at 4.6191683 4.7203536 4.5454297 4.512299 4.4683905 5.209354 4.13569 4.6698866 4.7232428 4.6751156 4.3532286 4.6541753
1368862_at 7.9281235 7.8408027 7.761251 7.918287 7.700939 7.754965 7.8465314 7.622026 7.6145077 7.733806 7.784727 7.6716375
1368863_at 9.716026 9.787349 9.439779 9.592307 9.6469145 9.620543 9.501076 9.454288 9.410987 9.384511 9.266224 9.52636
1368864_at 3.6717346 3.4676323 3.5765176 3.443116 3.520673 3.5581164 3.6696928 3.5677044 3.4281478 3.6603694 3.3990161 3.6693716
1368865_at 3.1464484 3.3172843 3.495249 3.5326574 3.6342363 3.530686 3.4537668 3.596094 3.418386 3.4845653 3.5023355 3.396684
1368866_at 6.2034183 6.2420044 6.2445574 6.4035506 6.341085 6.2457957 6.320472 6.209707 6.2510123 6.3923006 6.3207316 6.3920965
1368867_at 6.418395 6.7031813 6.4840007 6.1100326 6.672239 6.252028 6.45747 6.378806 6.4507594 6.780909 6.5969367 6.4711876
1368868_at 5.386648 5.257155 5.377247 5.298352 5.177825 5.34917 5.5106306 5.252366 5.272852 5.1794853 5.677169 5.2411146
1368869_at 6.479721 6.297566 6.3041334 6.7310596 6.3561287 6.0108123 6.2255173 6.42307 6.2890806 6.2126656 5.6485324 6.013376
1368870_at 8.430609 7.5319457 8.111725 8.383526 7.621611 7.959024 8.123836 8.082097 7.278597 7.4656205 7.330349 7.365676
1368871_at 8.017067 7.795726 7.3707905 8.339015 7.814699 7.360859 7.9114723 7.9829407 7.634656 7.635944 7.6741076 7.6212845
1368872_a_at 5.0410156 5.082891 4.8285313 5.081878 5.3716135 4.9948897 5.3152423 5.134636 4.9678783 5.0949717 4.8603144 5.101607
1368873_at 3.8416061 4.169417 3.5991192 4.183393 4.1325846 3.7918103 3.8900435 4.256771 3.979929 4.046962 4.165454 3.576779
1368874_a_at 5.524792 6.0175276 5.565811 5.4682302 5.3996277 5.8303027 5.521896 5.4547086 5.5816813 5.536143 5.4773073 5.4810076
1368875_a_at 7.483719 7.1707907 6.8264112 7.221556 7.4034286 7.1870685 7.1868525 7.6000504 7.571379 7.503162 7.185586 7.340424
1368876_a_at 4.94298 4.987458 5.1564484 4.922533 5.059438 5.163458 4.982394 5.2418137 5.290967 4.970516 5.207392 5.105346
1368877_at 8.439052 10.255797 11.411184 8.615452 10.186201 11.200314 9.197765 9.032193 11.201397 8.608565 9.313331 9.3589115
1368878_at 9.999018 10.164399 10.53454 10.0285225 10.378372 10.388592 10.048931 10.561377 10.941623 11.014512 11.027068 10.736472
1368879_a_at 4.329404 4.144237 4.2887297 4.1035357 4.079334 4.431926 4.1776824 4.233462 4.3256474 4.1431684 4.2340584 4.188083
1368880_at 4.1764507 4.17739 3.8818197 4.3042684 4.081886 4.2598686 4.163636 4.486714 4.4042354 4.142299 4.4522862 4.476261
1368881_at 8.854383 9.0925 8.929324 9.192562 9.245487 8.939765 9.043617 9.139852 8.854439 9.235253 9.026788 9.005699
1368882_at 6.1749344 5.671891 6.013686 5.499832 4.1859703 5.14711 6.5551834 5.1571174 5.1532836 4.3406253 4.258638 4.616136
1368883_at 4.765669 4.883034 5.033917 4.352402 4.7330317 4.9709234 4.5822334 4.8516316 5.1112475 4.995174 4.596865 4.746921
1368884_at 4.6850934 4.637487 4.64169 4.8551316 4.7868333 4.729372 4.841362 4.406596 4.9293528 4.779942 4.7213974 4.6708164
1368885_at 5.5027018 5.2942023 5.6621614 5.214471 5.412789 5.3556566 5.570963 5.9049044 5.5721784 5.446713 5.3658314 5.38067
1368886_at 9.040733 9.036641 9.224169 9.066598 9.027692 8.767287 9.213818 9.043663 9.168623 9.146475 9.0445175 9.148697
1368887_at 3.7459912 3.8586597 4.0041347 3.5406246 3.5860662 4.103066 3.737804 3.9552143 4.2214065 3.7950583 4.1254544 3.8386486
1368888_a_at 8.443676 7.817696 8.05875 8.624504 8.598836 8.188825 7.768253 8.362116 7.8826246 8.253834 8.341793 8.4552965
1368889_at 7.353117 7.311588 7.4076104 7.410674 7.1012993 7.3962913 7.335592 7.442739 7.2015862 7.047417 7.3779807 7.1503005
1368890_at 7.921025 7.913769 8.0033 8.138725 7.943357 8.052115 7.955024 8.031738 7.8815365 8.009097 8.067523 7.874487
1368891_at 6.0957446 5.820102 6.197121 5.7985134 6.17123 5.972448 6.0897913 5.969847 5.989265 5.8051953 6.322744 5.598701
1368892_at 3.8235693 3.929091 3.9002895 3.8100786 3.9700887 3.9249194 4.036825 3.853976 3.8298862 3.9522264 3.9530487 4.0742164
1368893_at 4.355143 4.226506 4.134326 4.065607 4.0011463 4.4427676 4.1625414 4.233576 4.3032064 4.319469 4.4128485 4.5231905
1368894_at 4.735096 4.6287556 4.8865185 4.7664137 4.7350903 4.548666 4.774591 4.599884 4.515089 4.517931 4.583885 4.5754843
1368895_at 4.1232653 3.9234774 3.9708273 3.7600553 3.9008992 4.046505 3.8768053 3.9165711 4.1334934 3.9372478 3.9690173 4.173683
1368896_at 6.4966626 6.3430433 6.3892612 6.358762 6.1313 6.14978 6.3315125 6.233981 6.286771 6.190265 6.346648 5.7599087
1368897_at 3.9725966 4.6562357 4.3094206 4.7309036 4.2133646 4.3483386 4.388545 4.440461 4.2234664 4.229398 4.160226 4.1782904
1368898_at 4.830527 4.754238 4.832146 4.973926 5.007578 5.1247344 4.7567496 4.8238173 5.164142 4.98973 4.9283266 4.7305984
1368899_at 7.433988 7.7787375 7.830518 7.578409 7.5487366 7.379859 7.1870165 7.702223 7.3777246 7.657073 7.5146403 7.496748
1368900_at 4.7630634 4.8528423 4.6929674 4.566164 4.82561 5.269303 4.7713337 4.7027063 5.3093767 4.669037 5.0660305 4.7392817
1368901_at 4.533547 4.5217104 4.9292884 4.7160482 4.517564 4.8944173 5.055381 4.8828816 4.7763777 4.5291634 4.6188946 4.7162185
1368902_at 5.656804 5.706803 5.6019955 5.5775642 5.5402784 6.2600875 5.814233 5.8425107 6.01033 5.9313736 5.9236994 5.750629
1368903_at 7.4276423 7.17807 7.383468 7.382187 7.6459084 7.6697745 7.8966107 7.759559 7.4399834 7.76879 7.813734 7.3677545
1368904_at 6.3391795 5.9424596 6.1544657 6.0331626 6.090153 6.025403 5.924424 6.180162 5.968066 5.778961 6.252567 6.0560126
1368905_at 7.7394104 7.833799 7.6392837 7.8912926 7.7066655 7.7856936 8.008681 8.087866 7.9648213 9.447523 8.829876 9.577928
1368906_at 3.5386755 3.709262 3.4722438 3.4094036 3.5176313 3.4623497 3.4570425 3.5264275 3.4114072 3.6951144 3.3933423 3.6576686
1368907_at 5.030914 4.7535863 4.8087926 4.933405 4.70879 4.9457464 5.1449633 5.0384364 5.317695 4.821713 5.1341853 4.886978
1368908_at 8.047571 7.946127 7.762891 8.394947 7.9331217 7.9901342 8.028315 8.422543 7.7100663 8.152906 7.567745 8.059521
1368909_a_at 6.7136674 7.0121813 6.728682 6.8818684 6.932935 6.46735 6.428348 6.8436594 6.68329 6.736038 6.6804495 6.317135
1368910_at 5.373161 5.8048215 5.999273 5.7315164 5.903841 5.5329804 5.7281303 5.674923 5.5837955 5.4671435 5.9090114 5.5912614
1368911_at 6.460017 6.3859916 6.205288 6.0757604 6.4279437 6.1185994 6.8470416 6.6330924 6.269604 6.841895 6.916573 6.7925773
1368912_at 4.3029976 4.306763 4.281804 4.383868 4.2306976 4.540958 4.135228 4.054419 4.567013 4.250948 4.1509066 4.225413
1368913_at 3.6140172 3.6631715 3.6372411 3.5970733 3.4765866 3.5302804 3.6533816 3.492356 4.1683474 3.5045688 3.392634 3.5987298
1368914_at 4.378972 4.493856 4.6534705 4.559829 4.6440988 4.415026 4.4912996 4.9100213 4.6481557 4.1879396 4.4471526 4.3768296
1368915_at 11.242922 11.276806 11.314732 11.210294 11.314273 11.016588 11.122016 11.400957 10.843428 11.089505 10.859426 10.936656
1368916_at 10.6712 10.81769 10.731976 10.766066 10.620772 10.752368 10.781024 10.6123 10.600866 10.627702 10.296901 10.722519
1368917_at 5.0756264 5.5061836 5.2201657 5.235044 5.301031 5.1566257 4.8820553 5.1817966 5.257176 5.593016 5.3443837 5.1543922
1368918_at 5.1209917 5.0990105 5.219289 5.0607014 5.045001 5.3782206 5.489588 5.394943 5.444046 5.0874825 5.2330236 5.2650976
1368919_at 4.6443343 4.557491 4.7220726 4.7341743 4.786717 5.0216465 4.8175235 4.668437 4.891886 4.573308 4.557724 4.9268494
1368920_at 5.377986 4.8853626 4.8968434 4.762961 5.4580517 5.2092357 4.7766194 4.936923 4.888516 4.9193525 4.919021 5.186047
1368921_a_at 5.5469623 5.458195 5.6128163 5.0497 5.4204373 5.7819285 5.4121156 5.8425107 5.6944294 5.525118 5.47812 5.709376
1368922_at 4.3401556 4.234705 4.462062 4.3547754 4.2425213 4.5565295 4.1973 4.3682594 4.5169387 4.486855 4.493685 4.338068
1368923_at 4.8095946 4.6988244 4.5705214 4.270061 4.6627054 4.8843985 4.833753 4.581022 4.758295 4.4618053 4.470007 5.01074
1368924_at 10.733419 10.735432 10.737844 10.728404 10.6918 10.308527 10.63604 10.45083 10.405534 10.208833 10.36051 10.168477
1368925_a_at 4.8392835 4.3445597 4.8739753 4.4072213 4.350968 4.502374 4.5057807 4.5763526 4.3333287 4.682877 4.13629 4.479098
1368926_at 4.4760447 4.1774745 4.6548204 4.446253 4.503373 4.667517 4.636546 4.409997 4.9241486 4.301025 4.617716 4.6524153
1368927_at 6.40447 6.1628547 6.4116926 6.471015 6.63805 6.765145 6.5485353 6.4478827 6.545003 6.542286 6.6830306 6.641359
1368928_at 6.062559 5.8670077 5.9080424 6.1667213 5.9958 6.096711 5.7097697 5.962005 6.12528 5.9102044 5.743545 5.47498
1368929_at 7.0602756 7.09201 7.2917204 7.2287025 7.042614 6.9369903 7.3434815 6.9199777 7.0171585 7.181913 7.4675016 7.207073
1368930_at 4.0789027 3.6705875 4.231737 4.549087 4.176816 4.0171504 3.8846369 4.160175 4.0299344 4.2937827 4.4293995 4.2003765
1368931_at 8.037243 8.245144 7.841989 8.167397 8.197978 8.142511 7.9833217 8.076841 8.105942 8.253993 7.841398 8.079824
1368932_at 5.906717 5.5783644 5.737687 5.2739882 5.6577754 5.4036117 5.768119 5.9419017 5.3403254 5.29428 5.6760607 5.478953
1368933_at 7.2598786 7.099927 7.1964693 7.2691197 6.956965 7.2323155 7.244227 6.6490345 7.3125167 7.3836403 7.292353 7.4886928
1368934_at 11.224596 10.992614 11.01092 11.126466 11.038609 10.992299 11.176243 11.17049 11.171249 11.152711 10.854538 11.102646
1368935_at 4.127146 4.00201 3.8891647 4.2464223 4.055178 4.0635767 4.324812 3.9522753 4.2650857 3.9758458 4.065494 3.7499447
1368936_at 10.720971 10.79586 10.877375 10.883331 10.815615 10.8594675 10.869972 10.90142 10.75799 11.218292 11.102705 11.192595
1368937_at 5.59856 5.591347 5.590905 5.71774 5.587098 5.4077783 5.6460032 5.521477 5.812738 5.741954 5.6778307 5.593006
1368938_at 5.1593385 5.184306 5.424789 5.3630176 4.9932756 5.40121 4.8816953 5.3816843 5.2943254 5.306084 5.44451 5.142237
1368939_a_at 4.3440275 4.4971623 4.2314005 4.332126 4.726657 4.6182604 4.169801 4.452384 4.5760293 4.4526634 4.6642914 4.660539
1368940_at 10.123142 10.077616 9.676786 9.892757 10.244543 9.338169 9.83162 9.797129 9.497128 9.471953 9.7530365 9.8894005
1368941_at 4.102509 4.248802 3.9962003 4.0132284 4.35139 4.3577013 3.8847187 4.1249475 4.181632 4.2234077 4.436338 4.2357697
1368942_at 4.89986 5.169289 4.992824 4.662263 4.679737 5.0345635 4.6360774 5.0154133 5.023346 5.0205445 5.0882163 4.7789865
1368943_at 13.300432 13.3126955 13.327605 13.176495 13.341456 13.261781 13.21852 13.191825 13.269897 13.084002 12.841457 12.996535
1368944_at 7.0689616 7.2225447 6.89708 7.3408213 7.374797 6.8104153 7.364133 6.93878 6.83954 7.2142844 6.595311 6.87017
1368945_at 5.892791 5.4795876 5.3906703 5.7615347 5.4509788 4.809585 5.8207774 5.454362 5.1845784 5.540446 5.4312377 5.2885284
1368946_at 5.6594076 5.4009495 5.7256083 5.5794697 5.4490833 5.62503 5.4645047 5.381819 5.1749105 5.2988687 5.3567886 5.579813
1368947_at 7.6225743 7.796371 7.841989 7.453574 7.670872 7.4481206 8.270673 7.6330276 8.308241 8.14492 7.744462 8.120378
1368948_at 5.742565 5.529878 5.950071 5.8262 6.0522027 5.644977 5.695089 6.173829 6.041165 5.801237 5.6641326 5.8075004
1368949_at 4.4969826 4.555169 4.253092 4.0420384 4.2249966 4.463501 4.2519236 3.9949534 4.090975 4.128336 4.160465 4.5254784
1368950_a_at 5.502654 5.909988 5.8402743 5.773062 5.6673145 5.706773 5.7768207 6.3073335 5.8397665 5.869871 5.7432423 6.114011
1368951_at 4.355259 4.064494 4.1234884 4.0911684 4.1576333 4.4357862 4.006567 4.0540733 4.4598665 4.26861 4.504624 4.326651
1368952_at 4.7291393 4.2827764 4.7292027 4.4593034 4.682793 4.6618876 4.657097 4.8480587 4.8245287 4.819913 4.43401 4.9787464
1368953_at 7.878776 8.178354 8.313373 8.223588 8.331394 7.8850236 8.483865 8.087241 8.28895 8.556267 8.96241 8.883173
1368954_at 4.5701165 4.308303 4.4529433 4.391539 4.3979673 4.7535744 4.6969094 4.48289 4.84755 4.7414107 4.4751368 4.7017994
1368955_at 7.2575297 7.43165 7.355012 7.70659 7.568672 7.2188897 7.551341 7.236345 7.237614 7.1737127 7.0685782 6.952927
1368956_at 5.388091 5.022643 5.0213003 5.157772 5.0424438 5.0868707 5.539498 5.387611 5.262174 4.937544 5.1321473 5.2920766
1368957_at 4.5701165 4.6871367 4.5576563 4.1181774 4.539871 5.018498 4.6633577 4.4447584 4.4480886 4.5810056 4.4839735 4.4634304
1368958_at 4.1437383 4.1382265 4.0191708 3.8246288 3.847708 4.007742 4.0006747 4.2096367 4.202029 4.277689 4.1821246 4.2740784
1368959_at 4.5498924 4.628756 4.560974 4.7133875 4.6894455 5.355624 4.598623 4.7364154 5.1725926 4.650527 4.7558255 4.649743
1368960_at 9.754932 9.660951 9.589874 9.872131 9.754998 9.824089 9.779012 9.61851 9.844196 10.136322 9.851472 10.057602
1368961_at 5.8311152 5.5695615 5.875273 5.6697693 5.5816684 5.580592 5.5176377 5.8562326 5.8236103 5.8310366 5.806885 5.8848705
1368962_at 5.032363 4.996437 4.9803863 5.064637 4.844573 4.897525 4.822596 4.8652716 5.118943 4.9662533 4.8956547 5.0168076
1368963_at 6.2245765 6.33023 6.2822447 6.028876 6.2401853 6.213155 6.208611 6.2441773 6.4662895 6.3821673 6.377052 6.4088683
1368964_at 4.0851564 4.4596643 4.219157 4.428653 4.730112 4.400078 4.1060467 4.344677 4.263052 4.406457 4.1717024 4.286891
1368965_at 5.380401 5.3453474 5.390727 5.206538 5.274096 5.2750463 5.226917 5.4756675 5.3800116 5.353911 5.273884 5.50237
1368966_at 3.8406785 3.8153203 3.6828732 3.6570966 3.8421135 3.9294574 3.9954143 4.048396 4.02726 4.0392265 4.2254205 4.077914
1368967_at 6.5857525 7.1546907 6.955569 6.9566464 6.827347 6.738473 6.5804653 6.8028345 6.8300867 7.3143053 7.186806 7.1445723
1368968_at 4.3193765 4.2302923 4.409584 4.0907545 4.2204733 4.6218762 4.4527206 4.267894 4.6441135 4.380632 4.6546364 4.316372
1368969_at 4.470937 4.0822067 4.5512877 4.413877 4.517564 4.0651073 3.9170785 4.4808655 4.518381 4.479181 4.6623435 4.186487
1368970_at 4.4663568 4.6826725 4.988497 4.8726983 4.859495 4.888999 4.9890833 4.9291773 4.8825893 4.965812 4.8777046 4.7764072
1368971_a_at 5.088282 4.93866 4.6921606 5.3958015 4.905249 5.303843 4.723438 5.2325063 5.0089226 5.0818744 4.859838 5.161707
1368972_at 3.4001558 3.6236916 3.6834612 3.7999146 3.7544522 3.4645045 3.8240106 3.6402996 3.8146594 3.798802 3.8575554 3.7219896
1368973_at 7.3517528 7.4632435 7.280025 7.5744586 7.4948287 7.3183827 7.439521 7.497519 7.133611 7.6008368 7.2669654 7.310042
1368974_at 4.4602513 4.301509 4.5154743 4.4931087 4.303043 4.2997646 4.57908 4.473367 4.535226 4.682877 4.487442 4.327711
1368975_at 6.14665 6.6295543 6.5874324 6.1164627 6.858341 6.374719 5.8968496 6.406424 6.0674424 6.084066 6.1522646 6.483341
1368976_at 5.6156845 5.210556 5.68666 4.8650837 5.6712627 5.507172 4.881104 5.8249617 4.853976 5.123876 5.0132437 5.004737
1368977_a_at 8.286175 8.644417 8.548793 8.526545 8.50889 8.472221 8.379548 8.478216 8.564592 8.962007 8.803539 8.645275
1368978_at 5.2401724 5.3817034 5.082294 4.9036484 5.020937 5.5485883 5.19668 5.1872687 5.3746753 5.4445777 5.4239626 5.6347775
1368979_at 5.8151364 5.7719 5.714423 5.8015404 5.7671933 6.0633383 5.8029733 6.0115557 6.022637 5.6881027 5.6932096 5.9417715
1368980_at 6.246623 6.071998 5.920114 6.3525877 5.757032 5.7577524 5.6163645 5.268038 6.055868 5.273012 5.361331 5.6329026
1368981_at 3.5680466 3.583029 3.4480164 3.4681964 3.854884 3.627615 3.5843453 3.4534767 3.7197196 3.4348536 3.5029633 3.9279733
1368982_at 4.7055845 4.5078177 4.3094463 4.5964 4.4077425 4.934679 4.4877815 4.329995 4.562362 4.579259 4.426055 4.614967
1368983_at 4.2620654 4.2044806 4.276198 4.462326 4.516946 4.3735456 4.3326693 4.2600207 4.567113 4.4148874 4.596801 4.3693595
1368984_at 7.739642 7.877679 7.743486 7.909567 7.847654 7.4754376 7.8368917 7.914472 7.718381 7.6989865 7.669783 7.768924
1368985_at 4.450178 3.9252458 4.420474 4.431364 4.3883395 4.401498 4.426386 4.4791565 4.776722 4.2737665 4.501382 4.525362
1368986_at 4.863447 4.621204 4.8976946 4.6448126 4.504464 5.188342 4.8355484 4.9126425 4.8232403 5.1102104 4.792679 4.816288
1368987_at 5.4083576 5.458195 5.3067875 5.2231345 5.205342 5.780222 5.411269 5.1156993 5.5637684 5.5437984 5.5958977 5.7237997
1368988_at 4.7949514 4.6997433 4.760808 4.8780446 4.930177 5.165595 4.922498 4.739771 5.3172836 4.659823 4.893118 5.404917
1368989_at 4.650046 4.698172 4.818733 4.3092175 5.0187387 4.80318 4.6124873 4.800793 4.795303 4.915183 4.851777 4.8131957
1368990_at 5.641833 5.5738707 5.378133 5.507454 5.5083704 5.6238666 5.3612695 5.658464 5.7249084 5.7780824 5.827143 5.841605
1368991_at 5.7722154 5.500876 5.833007 5.992891 5.9103117 5.8730707 5.960526 6.151121 6.021031 5.3334074 6.07646 5.5568666
1368992_a_at 10.250362 10.194173 9.993069 10.270576 10.151835 9.809825 10.393464 10.384273 9.996226 10.2962675 10.397074 9.91151
1368993_at 5.185487 5.0046954 5.184093 5.1779523 4.6055512 5.2270956 4.930811 5.2834554 4.986825 4.9717684 4.9998226 4.4517922
1368994_a_at 5.8236866 5.8376374 5.6119366 5.9053917 5.9124317 5.741323 5.435012 5.8367305 5.5623016 6.139176 5.7982783 5.4758635
1368995_at 3.4393005 3.407903 3.4383163 3.4501598 3.4574122 3.4013937 3.3182526 3.3135183 3.4871726 3.4233408 3.2602136 3.4865203
1368996_at 4.5155263 4.534709 4.4078555 4.449139 4.546615 4.505855 4.29009 4.4860306 4.376094 4.5356774 4.2451267 4.529018
1368997_at 4.778315 4.8892164 4.603302 4.603273 4.609938 4.4979057 5.028509 4.40876 4.554649 4.7548237 4.928841 4.6553264
1368998_at 3.6276345 3.579308 3.2982035 3.7712524 3.4172475 3.494132 3.6907053 3.293498 3.5445316 3.7568839 3.3701186 3.7168677
1368999_a_at 4.9448504 5.0983887 4.8459597 4.8713455 4.703556 4.894451 4.7588663 4.716074 4.8948665 5.027488 5.0531044 4.8543024
1369000_at 5.374015 5.2885203 5.3974113 5.297646 5.24284 5.1828814 5.431567 5.373723 5.151074 5.4830775 5.337176 5.055869
1369001_at 4.3179493 3.631341 3.7563188 3.7633932 3.6665199 3.9293284 4.0155315 3.7882318 3.9171896 3.8073215 3.988963 3.9854143
1369002_at 4.1293383 4.0978165 4.3049855 4.011777 4.341237 4.3030014 4.22626 4.281047 4.2338715 4.2167726 4.3202987 4.2544265
1369003_at 5.4904175 5.4148526 5.090179 5.7606044 5.1591544 5.776715 5.862744 5.2323775 5.6707454 5.0096283 4.9864407 5.3841243
1369004_at 5.054059 5.0696793 4.969884 4.6209364 4.9932756 5.376398 5.184719 5.4027452 5.1889105 5.259859 4.9173055 5.5598936
1369005_at 4.202795 4.1797543 4.2381663 4.4935336 4.0487375 4.4272623 4.243938 4.1496954 4.2868977 4.346258 4.3011293 4.4192934
1369006_at 3.8377023 3.8735466 3.8943841 3.992168 3.7306254 3.9077399 3.5880888 3.8247056 3.9447362 4.185987 4.4795485 4.1845274
1369007_at 5.3730173 5.583785 5.7015753 5.1970844 5.3289533 5.616687 5.3901386 5.3745584 5.217506 5.5599957 5.47812 5.140033
1369008_a_at 4.1335683 4.3543386 4.3548126 4.498212 4.1728125 4.4769278 4.370498 4.348837 4.6681128 4.0238543 4.539073 4.386932
1369009_at 3.8502524 3.7275944 3.6186967 3.737648 3.8255806 3.961754 3.9823232 3.8697586 3.8155339 3.733012 3.5771668 4.0231237
1369010_at 4.819799 4.8792033 4.9349566 5.112833 5.0741415 4.929943 4.928298 4.938586 5.0272655 4.999078 5.061388 5.2511864
1369011_at 12.635156 12.550652 12.68439 12.534165 12.597295 12.6046715 12.686503 12.722352 12.521068 12.430874 12.309497 12.393408
1369012_at 6.169735 5.854538 5.697987 5.7970014 5.6311307 5.685997 5.5619407 5.9648585 5.783681 5.6291113 5.41772 5.894537
1369013_a_at 10.599037 10.653857 10.65684 10.678733 10.770673 10.618181 10.636075 10.7540865 10.77278 10.767323 10.9333315 10.950432
1369014_at 4.2293596 4.4649916 4.831423 4.4386053 4.459688 4.6649675 4.3994703 4.315832 4.6519117 4.6025214 4.936569 4.603038
1369015_at 4.638869 4.6280775 4.8081408 4.8767657 4.6026974 4.698554 4.8103642 4.842304 4.705278 4.656557 4.4753175 4.7391586
1369016_at 5.0184007 5.5368752 4.9699388 5.0092945 5.1525397 5.2001295 5.1561065 4.899027 5.1050406 4.980831 5.129112 5.1652174
1369017_at 4.4959817 4.1926646 4.5224457 3.9818032 4.037859 4.3335376 4.4940805 4.4185724 4.2650857 4.2289724 4.5746684 4.188691
1369018_at 5.4164495 5.281764 5.1886086 5.537854 5.499629 5.1181626 5.3685937 5.359292 5.3505144 5.4587407 4.667756 5.451727
1369019_at 3.7919762 3.5666313 3.5281432 3.70745 3.6296024 3.498501 3.5337489 3.586365 4.009845 3.4816763 3.65716 3.928521
1369020_at 4.193346 4.8279 4.458769 4.334166 4.585038 4.6860714 4.551897 4.3854594 4.4788237 4.4918604 4.4951773 4.571685
1369021_at 5.6670055 5.602402 5.5511255 5.425528 5.7182355 5.9023275 5.7261863 5.560236 5.6855006 5.3211603 5.4183187 6.05844
1369022_at 5.938462 5.6142793 6.009071 5.526353 5.480463 5.885616 5.899493 5.5758896 5.89369 5.807208 6.2680955 5.853289
1369023_at 10.140995 10.135128 10.026459 10.281658 10.277318 10.204373 10.314712 10.307757 10.257808 10.492516 10.580626 10.476528
1369024_at 6.835103 6.790946 6.997612 7.0074406 6.544945 6.4425077 6.819304 6.9281416 6.9168215 6.825093 6.880818 6.899316
1369025_at 4.3064313 4.3312206 4.146422 4.0456915 4.5348263 4.5091276 4.100351 4.426347 4.0261183 4.4769125 4.29957 4.0001326
1369026_at 5.823641 6.134125 5.9130974 5.905241 6.256139 6.184828 5.9054556 5.901016 5.9479885 6.148679 5.938476 6.0309453
1369027_at 4.357974 4.2943945 4.2979593 4.056358 4.2363987 4.5179396 4.153645 4.4402876 4.385827 4.380632 4.4350333 4.2324457
1369028_at 4.952862 5.0055146 4.9933877 5.1282096 4.9512334 4.7351074 4.651897 5.0540576 5.056394 5.091928 4.8823733 4.9315553
1369029_at 6.0642037 5.439183 5.7261925 5.146009 6.2468953 5.1778564 5.742685 6.3247466 6.128499 6.068355 5.8263383 6.3135095
1369030_at 4.1128416 3.7678182 4.2590613 4.1349635 4.00004 4.3210344 4.110219 4.1605835 4.405625 4.32551 4.5565352 4.268786
1369031_at 8.472248 8.40707 8.414823 8.4289055 8.650788 8.339728 8.102856 8.4744835 8.342259 8.140247 7.986057 8.095685
1369032_at 7.67143 7.7826915 7.7663593 7.515876 7.8022366 7.6231284 7.6740847 7.7083697 7.5856814 7.4526396 7.547974 7.878351
1369033_at 3.3815577 3.4367416 3.339322 3.277985 3.6016886 3.7140555 3.4942431 3.878872 3.8871524 3.5834002 3.7258687 3.9475722
1369034_at 4.550185 4.3743668 4.548897 4.4584627 4.0385695 5.1003504 4.5266485 4.7072897 4.4531894 4.6231775 4.386711 4.6960635
1369035_a_at 3.6805696 3.6560278 3.517141 3.6641543 3.434013 3.5752864 3.517239 3.6927526 3.9630039 3.6025367 3.7286243 3.5269225
1369036_at 3.7899418 3.6825833 3.8052144 3.9613762 3.4366095 3.8806894 3.5651453 3.5679805 3.6155841 3.4677157 3.6023526 3.5407536
1369037_at 4.603508 4.4409294 4.674667 4.425724 4.132652 4.7416215 4.667948 4.606223 4.502019 4.372775 4.4358187 4.6389017
1369038_at 5.4038353 5.132002 5.238287 5.334113 5.3509855 5.543108 5.2238665 5.4640017 5.572938 5.537468 5.308196 5.4075923
1369039_at 7.364915 7.891215 7.4967623 7.872726 7.9408894 7.5231423 7.5627346 7.4813704 7.2903695 7.7419367 7.5353546 7.6680636
1369040_at 5.3330975 5.7858934 5.6801434 5.2046227 5.4272904 5.6330132 5.309283 5.74767 5.199283 5.7162447 5.4879427 5.2667613
1369041_at 3.4441538 3.625234 3.766759 3.7843878 3.7278697 3.6485035 3.284483 3.7434623 3.6692076 3.5149488 3.6420474 3.954154
1369042_at 7.039195 7.151429 6.7820044 7.133248 7.3045835 7.220585 7.012642 6.498987 6.887405 6.8350716 6.724268 6.8197193
1369043_at 3.6517303 3.648833 3.6596086 3.5681138 3.7989993 3.7614925 3.6205142 3.5467045 3.4191725 3.8271878 3.6175213 3.42902
1369044_a_at 6.4352317 6.7079506 6.177134 7.2090297 6.8511667 6.538489 6.3811417 6.4360633 5.937167 6.814536 5.913684 5.7755356
1369045_at 6.3711543 6.125621 6.318612 6.3733563 6.162604 6.4894986 6.3842244 6.4646883 6.517399 6.459997 6.3499613 6.695619
1369046_at 4.039727 3.6536365 3.8251135 3.9929593 3.8018577 4.1723423 4.068309 3.745706 4.0211525 3.8074555 3.954355 3.7383907
1369047_at 3.144871 3.036237 3.193134 3.0893013 3.1450853 3.2457807 3.1920187 3.1907835 3.1051488 3.128699 3.1480973 3.2823048
1369048_at 4.2165403 4.6787434 4.4641933 4.2179985 4.316347 4.555951 4.1165276 4.281047 4.4870872 4.4732113 4.482843 4.717932
1369049_at 4.0553803 4.14681 3.9988296 3.9227495 4.0870743 4.092703 4.2729664 4.007724 3.5353441 3.9337995 3.9867659 3.691166
1369050_at 8.049571 8.330422 8.299746 8.561776 8.067908 8.259237 8.23687 8.187671 7.9389453 7.9557495 8.148544 8.121995
1369051_at 6.620082 6.795608 6.556654 6.8077707 6.867398 6.7405114 6.8678527 6.744442 6.7854257 6.438016 6.56844 6.745553
1369052_at 5.4757304 5.7181087 5.5971217 5.602267 5.3795347 5.2352676 5.3276625 5.2343407 5.5929465 5.3137226 5.1495123 4.9524355
1369053_at 4.66853 4.654577 4.3916993 4.2434177 4.1971426 4.3500643 4.183411 4.44273 4.861112 4.264306 4.259487 4.5324707
1369054_at 4.2907104 4.1382265 3.9072423 4.221582 3.9918284 4.217362 4.011668 4.2167664 4.179421 4.3225546 4.4214115 4.201733
1369055_at 3.6024837 3.947574 3.5260472 4.016154 3.9554431 3.450542 3.6232817 3.4353302 3.636468 3.7527444 3.9418988 3.6896176
1369056_at 3.451926 3.589009 3.512593 3.6333168 3.1747687 3.4344468 3.5489764 3.5274427 3.7202334 3.444687 3.4360468 3.3609283
1369057_at 7.174744 7.1705985 7.538648 7.352586 7.122295 7.5749984 7.380949 7.42409 7.407506 7.5155435 7.2503834 7.7040353
1369058_at 5.639006 5.451167 5.600904 5.28635 5.0521774 5.083718 5.5176377 5.4981437 5.5030556 5.777984 5.0981684 5.110635
1369059_at 7.788698 7.7705045 7.9163566 7.985879 8.028995 7.6181254 7.7182813 7.982112 7.665975 7.8829947 7.9132986 7.711708
1369060_a_at 7.9881043 8.251495 8.047295 8.236601 8.292591 8.009705 8.154961 8.130678 7.8444986 8.073765 7.898306 8.111734
1369061_at 7.773681 8.06992 7.838306 8.343182 8.143198 8.338589 8.252036 8.084817 8.167643 8.942318 8.766918 8.7424965
1369062_at 5.191619 5.0376873 5.027608 4.9020805 5.1155663 4.9948263 5.1284385 5.2015457 5.0935555 4.9390154 5.0707045 4.930153
1369063_at 9.097633 8.940033 8.81745 9.111852 9.167003 9.023447 9.180835 9.208399 8.788622 8.7595215 8.981015 8.66162
1369064_a_at 3.9964345 3.6866255 4.0486536 4.02396 3.8142872 3.989688 3.8449452 3.8576066 3.8134682 4.2284737 4.005555 4.008667
1369065_a_at 8.687644 8.636993 9.1157 8.639503 8.92185 9.061929 8.539774 8.639061 8.763688 8.682855 8.991636 8.539356
1369066_at 5.914787 5.7931213 5.803483 5.851431 5.654904 5.727976 6.171759 5.964284 5.6855006 5.9663906 5.7739735 5.9031343
1369067_at 3.856201 4.0852523 3.6362538 4.03652 3.8167233 3.9099536 4.0145826 4.0334864 3.7999072 3.9311502 3.7208335 4.2339063
1369068_at 4.2585206 3.9475875 3.9045396 4.1516566 4.350705 4.0771074 4.062188 4.269388 3.8019834 3.8675497 4.0783443 4.190895
1369069_at 7.316984 7.642622 7.526771 7.459413 7.514745 7.4328485 7.4034376 7.291343 7.231441 7.56238 7.544408 7.2036824
1369070_at 8.149713 8.030273 7.939286 8.23563 8.116042 7.833496 8.11351 7.9918127 7.9267993 8.457708 8.106096 8.205402
1369071_at 4.22501 4.0137854 3.9980242 3.78886 3.535941 4.017212 4.1166363 3.9773 4.1653852 3.7010171 3.9310863 3.8720071
1369072_at 6.3528576 6.193846 5.7288904 6.766752 7.7401237 6.863318 5.930341 6.59613 5.918984 6.08882 5.466094 5.6547003
1369073_at 9.9732 10.319075 10.358462 10.444914 10.355995 10.260993 10.24686 10.233982 10.373059 10.13608 10.082119 9.839432
1369074_at 12.424551 12.590192 12.558419 12.501852 12.413923 12.432592 12.422325 12.400713 12.15397 12.163383 12.001263 12.190294
1369075_a_at 4.6638074 4.497421 4.7621384 4.6270547 4.5684786 4.6440344 4.392422 4.671263 4.3733172 4.537607 4.648821 4.434638
1369076_at 8.126696 8.28342 8.272317 8.6424675 8.365658 8.248781 8.590588 8.516996 8.383295 8.479337 8.398911 8.319124
1369077_at 7.3593907 7.1961765 6.9128823 6.9731936 7.223285 7.182685 7.2163177 7.3708663 7.077866 7.6418357 7.815523 7.612882
1369078_at 8.166246 8.225894 8.1785345 8.3010845 8.087818 8.090291 8.075209 8.200627 8.086771 8.377289 8.026212 8.077261
1369079_at 4.5467033 4.5597076 4.5831223 4.436079 4.6983 4.6218762 4.597962 4.805682 4.7522993 4.813801 4.4838686 4.776871
1369080_at 4.7068806 4.475943 4.549286 4.4892054 4.1226497 4.7227783 4.8523064 4.480426 4.396145 4.55569 4.4653764 4.6757536
1369081_at 7.6235123 7.285922 6.8191667 6.8987007 6.852332 6.9207616 6.8735933 6.9340005 7.509687 7.087889 6.955501 6.856788
1369082_at 5.0134788 5.2188106 5.231209 5.0888515 4.992687 4.943315 5.169351 4.8832436 5.2244406 5.170811 4.960919 4.9006944
1369083_at 5.8416853 5.669611 5.4867435 6.113036 5.9474134 5.787648 5.667953 6.1453137 5.5415874 5.6291113 5.485744 5.4782567
1369084_a_at 6.9125566 6.8616753 6.9423413 6.735458 6.8856606 6.9110327 6.9387517 6.924594 6.941818 6.934466 6.998822 6.929879
1369085_s_at 6.3038626 6.9058924 5.918844 5.8761234 6.6915417 5.8980474 5.2767773 6.445468 6.444701 6.416031 7.44687 6.2468414
1369086_a_at 5.6594505 5.347288 5.764149 5.8004756 5.694295 5.3446836 5.4520607 5.7492285 5.333028 5.572253 5.2009697 5.3744617
1369087_at 5.1170225 5.0537343 5.452176 4.9805484 5.4166603 5.0808926 5.549535 5.1716413 4.735747 4.993232 4.6403294 5.0279527
1369088_at 7.362412 7.131923 6.6561227 7.308508 7.0569625 7.1164403 7.2193832 7.287023 7.3055973 6.8318863 6.935397 7.3533864
1369089_at 4.2025537 4.343057 4.2192135 3.9132476 3.7808318 4.2222266 4.158905 4.3701954 4.161296 4.1143446 3.8848498 4.13149
1369090_at 3.9456792 3.8619432 3.7829506 3.9944336 3.8700366 4.044067 4.0256925 3.8258252 4.057022 3.998369 4.0531864 3.9130976
1369091_at 4.0599904 3.714654 3.741483 4.474201 4.054657 3.8309727 3.7410078 3.6460586 4.154153 3.859031 3.7947154 3.932847
1369092_at 8.502377 8.407107 7.934467 8.616762 8.492131 8.145494 8.203953 8.333859 8.248345 8.267742 8.078165 8.217288
1369093_at 7.2676196 7.2301917 7.1291227 7.3870463 7.275912 7.0655503 7.175152 7.202299 7.0117435 7.011507 7.247645 6.9608164
1369094_a_at 4.958653 5.1306925 5.179038 5.883695 5.3644114 5.31549 5.5236955 5.394677 5.570183 5.095665 5.7289734 5.3496366
1369095_at 4.5256424 4.464016 4.656577 4.266297 4.544591 4.5439854 4.4677105 4.4393225 4.5444736 4.4587007 4.3952236 4.578766
1369096_at 4.216201 4.298977 4.112259 3.9744232 4.0612364 4.2432156 4.107872 3.879795 4.2172823 3.7568839 4.259391 3.8981035
1369097_s_at 6.2582026 6.7374268 6.430043 6.811159 6.5839286 5.9656963 6.320472 6.6813545 6.2623587 6.2450657 6.241675 6.41163
1369098_at 3.9061298 4.0561543 4.096952 3.8561053 4.1380577 4.194573 4.226395 3.8193822 4.175059 4.085632 4.2278757 4.297205
1369099_at 8.085596 7.880566 7.6252637 7.926574 7.9932857 7.4324102 7.807508 7.8186216 7.79853 7.4401326 7.8218136 7.2099123
1369100_at 4.1191387 3.8071816 3.7076516 4.417156 4.461565 4.1236205 4.063382 3.8659112 4.1149206 4.037813 4.0999403 4.3702507
1369101_at 7.767364 7.9217196 8.307769 7.962797 8.024422 7.9816885 8.104647 7.9716063 7.8303103 7.7544513 7.8712873 7.723582
1369102_at 4.165515 3.889941 3.9338458 3.7991376 3.8170528 3.9383924 3.9276683 4.140367 3.9359078 3.901232 4.2982507 4.21518
1369103_at 5.1030855 4.886032 4.7248616 4.7931786 5.2190995 4.474134 5.1964264 4.882932 4.5931773 4.5020475 5.2507024 4.3005233
1369104_at 5.7686324 6.0534596 5.424789 6.056692 6.6624336 5.9157867 5.80359 5.592469 5.8708344 5.4883432 6.4547024 5.6002393
1369105_a_at 3.603998 3.4990666 4.3631916 4.264596 3.7131038 3.8001795 4.011758 4.125965 4.0319114 3.9355898 3.6536329 3.6951323
1369106_at 4.294776 4.580093 4.3323812 4.6021037 4.175309 4.6118135 4.647778 4.7743115 4.9568806 4.793539 4.8511314 4.844098
1369107_at 3.8009229 4.0059614 3.8608835 3.7631135 3.9434376 3.9501343 3.813037 3.9355588 3.74608 4.0408792 3.9856296 3.8720071
1369108_at 4.0314713 3.879339 4.0452814 3.7843878 3.737965 4.3792286 3.9517906 3.9922867 3.8413715 3.8020556 3.9381309 3.8614342
1369109_at 3.625913 3.6754546 3.541068 3.6311822 3.6138697 3.8066347 3.4720373 3.6369553 3.505048 3.6865008 4.1128035 3.5269687
1369110_x_at 8.075682 9.55393 10.00971 10.113753 10.05593 9.383473 9.697166 10.410012 9.396129 9.748272 8.762043 9.607996
1369111_at 14.070736 14.01185 13.976726 14.043306 14.099624 13.982954 14.028602 14.089482 14.023526 13.994245 14.06654 13.947368
1369112_at 4.584942 4.284238 4.307484 4.3306565 4.126347 4.1915007 4.3245335 4.1062603 4.1920424 4.2019024 4.2809644 4.624775
1369113_at 3.3609133 3.467776 3.4502144 3.68377 3.4130893 3.3259554 3.6820564 3.5082088 3.4722836 3.3610299 3.5426812 3.5249264
1369114_at 3.141713 3.0858269 3.0227513 3.4204247 3.032006 3.3133879 3.0756521 3.2870672 3.3660998 3.148394 3.2096338 3.143735
1369115_at 4.60248 4.7407165 4.7634335 4.511117 4.8586426 4.667385 5.078499 4.8951526 5.152904 5.028976 4.8134985 5.0831094
1369116_a_at 5.5542903 5.393858 5.41756 5.610924 5.4390454 5.8525567 5.5884147 5.490554 5.751881 5.488231 5.6177897 5.8947124
1369117_at 3.9791281 4.1053376 4.179396 3.9642932 4.129127 4.118743 4.219701 4.1445665 4.4607286 4.2697616 3.9762852 4.5644054
1369118_a_at 4.4906554 4.289084 4.3739033 4.427311 3.800317 4.5816035 4.221098 4.2200933 4.7388506 4.346292 4.5293756 4.468746
1369119_a_at 4.6247873 4.5466347 4.257597 4.347101 4.672802 4.5937004 4.5323734 4.1831937 4.6992426 4.647407 4.4079013 4.74004
1369120_a_at 6.989828 6.9895515 7.1046643 7.085107 6.869864 7.079589 6.95018 7.1697965 7.153982 6.7881327 7.0875363 7.1693697
1369121_at 4.830458 4.8126764 5.0049644 4.7288423 4.9046974 5.094178 4.9272165 5.3911333 4.709295 5.0440383 4.7811556 4.8530226
1369122_at 7.515412 7.6858 7.568167 7.6205087 7.6490364 7.5193954 7.3171883 7.526086 7.4882264 7.712026 7.563129 7.726525
1369123_a_at 5.739402 6.0234632 5.73594 5.96536 5.780567 5.9889145 5.75896 6.29223 5.5842047 5.673796 6.186544 6.0507755
1369124_at 4.1210194 3.9436696 4.0431223 4.093005 4.1381407 4.3117437 4.0912914 3.8775828 4.2555466 4.023552 4.234562 3.9805267
1369125_at 3.1814942 3.283748 3.5332184 3.412403 3.1902318 3.5688047 3.3728735 3.3574562 3.292729 3.1716468 3.4727893 3.4574168
1369126_at 3.740084 4.168377 3.9427445 3.818817 3.8839674 3.6076834 3.6531472 3.8812037 3.485577 3.4351752 3.5936837 4.322649
1369127_a_at 6.3029184 6.5506353 6.4258337 6.571306 6.385274 6.2946997 6.2226114 6.6393 6.354781 6.5233135 6.6229906 6.94017
1369128_at 3.9494774 4.3344584 4.064987 4.110142 4.042306 4.071581 4.266957 4.273899 4.363347 4.317705 4.216258 4.1187544
1369129_at 4.1279864 3.6427603 4.0369873 3.6453323 4.090022 3.8851838 3.9450667 3.8794994 3.7780588 3.835713 3.8724701 4.016744
1369130_at 4.6918073 4.2722363 4.3110113 4.424953 4.54291 4.5977106 4.4200287 4.618884 4.7018414 4.796981 4.825191 4.819089
1369131_at 3.93121 3.929091 4.1434813 3.8435645 4.0428934 4.1992598 3.95256 3.9115398 3.9947276 4.358307 3.9119391 4.1540127
1369132_at 5.0590515 5.1460533 5.4201083 4.999185 5.1287656 5.3564997 5.4689555 5.1226983 5.2856193 5.4566517 5.070815 5.5492544
1369133_a_at 3.9467382 3.5740547 3.6653929 3.8769832 3.6464002 3.7652822 3.6232495 3.6219003 3.7642217 3.739992 3.7420886 3.711082
1369134_x_at 3.7981217 3.5010848 3.802063 3.5406246 3.7128437 3.624294 3.660013 3.663085 3.7228253 3.5538344 3.5909297 3.4104707
1369135_at 6.086896 5.9806185 6.013686 5.960781 6.134229 6.7508817 6.0067415 6.0124507 6.284114 6.3013864 6.569606 6.2423997
1369136_at 4.310418 4.137422 4.3124323 4.1971607 4.0438304 4.26486 4.308277 4.074954 4.0551395 4.23993 4.293893 3.9376996
1369137_at 4.9495516 5.256244 4.8278637 4.7162666 4.9095006 5.2690277 4.8702164 4.8182907 4.883026 4.9029417 4.7706594 4.9039397
1369138_a_at 4.018564 3.6925273 3.9301648 3.8924847 3.7804422 3.985748 4.0398808 4.1232767 3.966249 4.1340303 4.0305605 4.0774946
1369139_at 3.9859104 3.7945385 3.8950827 3.8678005 3.7525263 3.9383821 3.7479105 3.7502177 3.9398837 3.9342854 3.9043071 3.663834
1369140_at 3.9097042 3.8410594 3.9591093 4.0665827 3.8181071 4.235594 4.197075 4.082898 3.852662 3.816058 3.857555 3.869149
1369141_at 3.4788146 3.3070629 3.4017422 3.5057993 3.4008362 3.5102785 3.5902822 3.3078356 3.6664143 3.5847497 3.5909297 3.591804
1369142_at 3.8027766 3.6101818 3.722382 3.6550984 3.726043 3.7699325 3.87288 3.606807 3.8092458 3.7139463 3.6731308 3.857745
1369143_at 3.843576 3.7774444 4.1695156 4.046538 3.921165 3.9267585 3.9581604 3.839922 3.9376063 4.23696 4.3698387 4.256541
1369144_a_at 4.035652 4.2213707 3.882213 3.851478 3.8810868 4.0950866 4.195281 3.9075875 4.103521 3.9183338 3.8634698 3.6406713
1369145_a_at 4.371294 4.36684 4.2838845 4.8244205 4.372121 4.362938 4.2943783 4.3440113 4.7277527 4.5546985 4.511065 4.428413
1369146_a_at 7.1664762 7.3436594 7.470916 6.922568 7.1324596 7.224092 6.549187 7.1707053 7.050418 7.22966 7.2135115 7.26513
1369147_at 4.831049 4.814246 4.895667 4.45129 4.466465 4.734509 5.089681 4.461738 4.687088 4.901406 4.429876 4.6240864
1369148_at 7.6539807 7.7355466 7.571405 7.946417 7.707406 7.8228636 7.893868 7.8763113 7.663693 7.7419367 7.519531 7.5731173
1369149_at 4.80962 4.5064497 4.5285597 5.1084137 4.903128 5.0840797 5.157092 4.897053 4.819189 4.9553614 4.851777 5.3427143
1369150_at 8.755169 8.4325485 8.23746 8.764395 8.636183 8.048183 9.242668 8.528725 7.762323 8.045866 8.331429 7.8982015
1369151_at 5.017435 5.1136465 5.0607786 5.2453203 5.0616236 5.068186 5.1910963 5.220728 5.1795883 5.2673593 5.303623 5.2073607
1369152_at 7.210905 7.598063 7.518183 7.2889185 7.0845714 7.246443 7.3422976 7.1448355 6.9612913 7.241936 7.3706737 7.193039
1369153_at 3.7190888 3.7732735 3.770814 3.992075 3.6068704 3.569128 3.7334578 3.6459713 3.9323473 4.0320725 3.8363667 3.9080577
1369154_at 3.8537524 3.8683906 4.2329693 3.6850784 3.9248872 4.212391 4.18713 4.177681 4.3679714 3.8864236 4.1815615 4.44654
1369155_at 4.9447627 4.726741 4.6855803 4.267705 4.819094 5.200145 4.6164284 4.6444025 4.950102 4.4780765 4.9864407 4.800893
1369156_at 7.252086 7.2258506 7.1192946 7.3912153 6.9136276 6.8382854 7.11522 6.844031 7.0112915 7.047417 7.0894356 7.43089
1369157_at 8.665962 8.731056 8.483643 8.84556 8.913214 8.298427 8.873146 8.528622 8.329168 8.857468 8.3274 8.550587
1369158_at 4.2026005 4.0536995 4.183379 4.326414 4.1476355 4.4498415 4.3223343 4.0211496 4.2998333 4.152728 4.136462 4.1452103
1369159_at 4.8601007 5.256098 5.2950945 4.7126822 4.9685297 5.2727785 4.9679585 4.9751167 5.175006 5.0429726 4.776763 4.9512243
1369160_a_at 4.5724783 5.119388 4.6085153 4.634569 4.434239 4.602849 4.8739834 4.870802 4.4103694 4.8767786 4.7852616 4.4704227
1369161_at 8.757346 8.701434 8.797764 8.982758 8.554387 8.816114 8.6343565 8.838206 9.107129 8.792996 8.622183 8.853173
1369162_at 4.044241 3.7808568 3.9229243 3.3538392 3.525129 3.7178607 3.620185 3.698869 3.7278078 3.8161767 3.808069 3.8175921
1369163_at 5.2047334 4.939825 4.9670463 4.8445263 4.760414 4.9767528 5.024841 4.9752183 5.0451574 4.8304896 5.1750736 4.9077077
1369164_a_at 4.3585067 4.33853 4.5254555 4.349119 4.2895174 4.425104 4.5287437 4.3785286 4.6107607 4.4677844 4.3028154 4.668206
1369165_at 4.30031 4.410301 4.0189314 4.413107 4.136791 4.3048487 4.0655556 4.073511 4.814539 4.2149057 4.031769 4.334201
1369166_at 4.2030687 4.018388 4.1695156 4.040404 3.9757993 4.385716 4.1216803 4.3193645 3.9424694 3.9971206 4.296854 4.0049505
1369167_at 5.49217 5.6548576 5.793696 5.463886 5.5895457 5.8130417 5.931392 5.379768 5.6870823 5.397451 5.377539 5.845364
1369168_a_at 4.884851 5.128456 5.0049644 4.8807144 4.934518 4.9184256 5.5726795 4.6899743 5.4457936 5.562885 4.872226 5.380977
1369169_at 9.897601 9.4356365 9.5841 9.711797 9.649871 9.410052 9.7926655 9.653419 9.395978 9.533788 9.333725 9.090043
1369170_at 3.8554585 3.782799 3.9063725 3.6650887 3.689227 4.0634356 3.78492 3.9130754 4.0160246 3.8342469 3.856243 4.061123
1369171_at 11.341861 10.725793 11.439556 11.321897 10.638182 11.287603 10.6536255 11.408127 11.23185 11.118308 11.269279 10.384862
1369172_at 4.2347097 3.8541765 4.016075 4.202203 4.210583 4.021861 3.8205268 3.9525936 4.3667893 4.2306466 4.1485057 3.9831038
1369173_at 5.592824 5.0982027 5.1669555 5.0535555 5.15243 5.1495447 5.04371 5.365585 5.40897 5.1930537 5.3197393 5.270507
1369174_at 7.1364923 7.1820745 6.9358788 7.312693 7.3665977 6.512931 7.2704215 7.0862184 6.845934 6.956516 7.1596494 6.9245524
1369175_a_at 3.6738608 3.5809639 3.631151 3.7767582 3.7925704 3.8065112 3.5473404 3.8565228 3.8958435 3.7478738 3.861695 3.7020838
1369176_at 6.235343 6.2287197 6.333051 6.0648932 6.1751466 6.283837 6.0915933 6.512154 6.3480945 6.274319 6.307057 6.4436307
1369177_at 6.935635 7.265319 7.152925 7.1504874 7.21736 6.834568 7.3466787 7.296 6.9540296 7.053973 7.0189347 7.1022696
1369178_a_at 4.0552554 4.1272917 3.8448396 4.1192493 4.2804503 4.6492605 3.8524802 4.4194107 4.290696 3.975328 4.2651258 4.2913413
1369179_a_at 6.324931 6.2726154 5.73594 6.348326 6.2732635 6.648162 6.1913576 6.4058895 6.508766 6.6552835 6.500551 6.2433395
1369180_at 4.7331667 4.5750217 4.9672656 4.9783673 5.1296697 5.260652 5.2597466 5.122892 5.2808466 4.32909 4.996352 4.8321133
1369181_at 6.500445 6.944162 6.7789836 6.1242623 6.777297 6.5569425 6.2730484 7.181827 6.52697 6.9200134 6.837874 6.5840883
1369182_at 4.0755806 4.069838 4.380479 4.3414564 4.0022993 4.184947 4.080383 4.1983023 4.29748 4.047905 4.0683937 3.9851758
1369183_at 4.7669206 4.4240093 4.7356224 4.6910915 4.4129515 4.7871537 4.485743 4.86757 4.808678 5.031021 4.933874 4.7727003
1369184_at 3.991243 3.750865 3.7755792 3.7105992 3.9033267 4.09742 3.9227853 3.7028356 3.7092803 4.1262436 4.0608883 3.8307257
1369185_a_at 5.151947 4.616692 4.712826 4.6707287 4.771756 5.021616 5.0749073 5.064094 5.4140105 5.1414332 5.142199 5.230853
1369186_at 7.601844 7.4290023 7.606391 7.435067 7.9847307 7.5870547 7.496585 7.7123556 7.6994557 7.7645063 7.4633517 7.4621353
1369187_a_at 7.3661103 7.4448113 7.0022964 7.0949645 6.867733 6.8781667 7.397861 7.304122 7.147009 7.356015 6.6609683 7.4025273
1369188_at 4.1283693 4.0756016 4.580311 3.9123917 3.996984 4.15808 3.8697064 4.0740724 4.078902 4.0821166 4.374872 4.129442
1369189_at 5.3175383 5.2677865 5.5735235 5.0580373 4.799532 5.446387 5.1378174 5.2099266 5.3195505 5.243499 5.197893 5.3030972
1369190_at 5.320406 5.3179803 5.309092 5.5222406 5.338966 5.8525567 5.7537155 5.4656777 5.4306808 5.3581285 5.3800335 5.5334287
1369191_at 3.5026984 3.487278 3.5738816 3.65708 3.3418357 3.6226614 3.4942431 3.6435046 3.3401668 3.5489252 3.3141923 3.726462
1369192_at 4.4989624 4.625171 4.595415 4.6281195 4.359552 4.882119 4.6569743 4.857659 5.043543 5.0150394 4.8131638 4.691249
1369193_at 5.157165 5.4449453 5.5861864 5.756528 5.335129 5.3631105 5.252638 5.7543125 5.4934196 5.4659743 5.56554 5.7859716
1369194_a_at 3.6786718 3.7885306 3.6840892 3.625546 3.5865602 3.8248332 3.9461558 3.9663806 3.8062859 3.5974133 3.4965246 3.6374981
1369195_at 6.221989 5.781007 6.0476627 6.555068 6.1128283 5.209536 6.1517835 6.235568 5.787919 6.1438303 6.090053 6.2731924
1369196_at 5.4487143 5.680319 5.1789865 4.907546 5.3330297 5.4451694 5.163272 5.584469 5.544629 5.251793 5.7435455 5.4365597
1369197_at 6.208579 6.1845145 6.1981544 6.414555 6.1798325 6.2164555 6.073063 6.216736 5.699834 5.8563766 5.9610767 5.9116173
1369198_at 5.071665 5.2912755 5.032634 4.8208246 5.043279 5.261692 4.898236 5.1132236 5.3428197 4.8357863 5.301899 4.990921
1369199_at 4.503765 4.9587517 4.9031 4.698161 4.7098737 4.5185933 4.6199074 4.6528993 4.8856864 4.4641776 4.5746684 4.4704423
1369200_at 10.101577 10.258495 10.119311 10.268584 10.268454 9.947213 9.719862 9.869387 9.9161005 9.942193 9.77262 9.545063
1369201_at 5.450451 5.28806 5.2259755 5.006541 5.6347995 4.9026895 5.4565587 5.2924614 5.36125 5.0331287 5.230125 5.125658
1369202_at 3.382497 3.5898976 6.107743 3.3553424 3.3780982 3.7141104 3.4436069 3.323293 3.6902792 3.5612605 3.5651925 3.7290592
1369203_at 3.9379652 3.8643665 4.0273666 3.9056196 4.079334 3.7977395 3.6580865 3.849874 3.7717676 3.8348584 3.7171612 3.930253
1369204_at 7.4376435 7.514212 7.618681 7.2004247 8.052248 7.393959 7.229901 7.912176 7.611838 7.9455647 7.5658836 7.6519594
1369205_at 4.9451528 4.7642627 5.328551 4.7468314 5.044817 5.2746224 5.377433 5.099976 5.2505317 4.725111 5.3738785 4.9917035
1369206_at 12.50882 12.761938 12.547317 12.876776 12.7206 12.495447 12.619191 12.631498 12.610979 12.596052 12.61053 12.589735
1369207_at 4.772953 5.105214 4.714818 4.7581015 4.8159585 4.5133047 4.619829 5.1345177 4.9568806 4.9717684 4.894471 5.2089057
1369208_at 6.5865607 6.704033 6.648528 5.957101 6.414743 6.232749 5.9627542 6.43473 6.57369 5.7483172 6.0611963 6.2224746
1369209_at 7.0806727 7.1972275 7.348299 7.311065 7.079446 7.0644007 7.2297254 7.218212 6.886365 7.064174 7.0920224 7.0867043
1369210_at 3.407287 3.2465162 3.50309 3.412403 3.6439188 3.4975433 3.2537208 3.4645042 3.5140305 3.5250418 3.368183 3.3961682
1369211_at 6.0480685 5.9548864 5.6068325 5.9681406 5.976557 6.111198 6.032125 6.527584 6.346181 5.946764 5.9728255 5.954665
1369212_s_at 7.019044 6.554431 7.117145 6.7316732 7.03328 7.5148897 6.520024 6.4902825 7.4047627 6.7243123 6.677065 6.745897
1369213_at 4.765271 5.0590167 4.403952 4.6842785 4.8166485 4.9031777 5.2389374 4.7607517 4.6319103 4.769748 4.873946 4.9315324
1369214_a_at 5.347608 5.247323 5.6592155 5.39166 5.298005 5.8525567 5.5247126 5.682552 5.5140395 5.2127824 5.9018335 5.7049136
1369215_a_at 10.348578 10.404885 10.398863 10.246681 10.206074 10.010169 10.265256 9.984447 10.080661 10.008597 10.198761 9.781356
1369216_a_at 5.743533 5.3885765 5.3786325 5.4519997 5.4765735 5.2276983 5.5181 5.521655 5.1385202 5.5838084 5.746745 5.475265
1369217_at 4.24582 4.397089 3.985284 3.7404234 4.132652 4.194286 4.459788 3.951538 4.3411264 3.8928652 4.01008 4.5981655
1369218_at 7.880823 7.7660513 7.529832 7.750467 7.713049 7.32348 7.6980486 7.361826 7.314954 7.5576277 7.974064 7.771195
1369219_at 5.805707 5.4841833 5.8948264 5.720256 5.961815 6.097015 6.058406 6.0543027 5.8418674 6.185052 6.195117 5.954386
1369220_at 7.453273 7.753866 7.9445863 7.694102 7.779251 7.2652516 7.719345 7.4867206 7.316018 8.119326 8.086847 7.905409
1369221_at 5.3326097 5.056177 5.1828547 5.508741 5.466822 5.2303133 6.0124545 5.423514 5.1422997 5.710606 6.1246076 5.871097
1369222_at 5.0460563 5.255202 5.36964 5.0985794 5.3450966 5.2457485 5.1654587 5.418394 5.068611 5.3781996 5.0623198 5.30142
1369223_at 6.6384215 6.607512 6.636181 6.380232 6.3786416 6.5390444 6.633996 6.88145 6.608386 6.679 6.6115203 6.408773
1369224_at 8.381138 9.758192 11.3618765 8.484795 9.873476 10.296534 9.784713 9.807327 10.656033 6.478157 9.537915 9.949559
1369225_at 12.376506 12.180301 12.441991 12.4605465 12.52278 12.086863 12.3194685 12.598593 12.290712 12.239531 12.478398 12.05805
1369226_at 8.610346 8.222204 8.495438 8.630924 8.328669 7.5634727 8.207481 8.668404 7.9959364 8.170137 8.369408 7.6734853
1369227_at 6.1579165 6.4467554 6.341613 6.5572553 6.1790857 5.752726 5.809805 6.038778 6.0787077 6.171526 6.3917165 5.9776855
1369228_at 5.407439 5.0419793 5.1919794 4.855562 5.4152637 5.5677013 5.4370027 5.4844375 5.2558417 5.2079287 5.302529 5.5715
1369229_at 5.4556475 5.407258 5.462362 5.4579163 5.613067 5.5893183 5.3502235 5.586304 5.520029 5.677626 5.5508604 5.6918106
1369230_at 4.329078 4.1694846 4.3533115 4.1976094 4.535183 4.384199 4.477583 4.0835395 4.5836287 3.8868835 4.1193957 4.2546105
1369231_at 4.6387053 4.4761267 4.4445868 4.286379 4.512348 4.9683766 4.741479 4.6597185 4.965918 4.321012 4.6361513 4.8783517
1369232_at 4.3532796 4.5811934 4.786128 4.370607 4.6283083 4.6238337 4.317247 4.7741137 4.580251 4.3730803 4.2432103 4.546976
1369233_at 3.9301598 3.623025 3.949981 3.6284885 3.672284 4.1532297 3.868058 3.7833009 3.7696998 3.946895 4.166603 3.888613
1369234_at 7.9729133 8.2790165 7.9961386 8.2350445 8.102894 7.720034 7.897618 8.029053 7.9579473 7.829844 7.8350706 7.632684
1369235_at 4.5801516 4.3811474 4.5614223 4.254705 4.5560536 4.651316 4.636277 4.676184 4.6977015 4.5090704 4.6301885 4.9189262
1369236_at 4.701973 5.5155425 5.564207 5.4128237 5.4283943 5.3479156 5.1699686 5.125791 5.133732 5.2212286 5.1950016 5.3717017
1369237_at 4.892524 4.78244 5.1345615 4.5519667 4.678427 5.105895 4.832058 4.826509 5.082677 4.6803474 4.8153973 4.896659
1369238_at 10.365261 10.339104 10.103657 10.46866 10.377038 9.765512 9.893882 10.236413 10.076018 9.58632 9.590997 9.460572
1369239_at 4.0787067 3.7427475 3.9782677 4.0233197 3.8584647 3.9937754 3.7628338 3.9248435 4.1063833 3.7785094 4.0546656 3.7915146
1369240_a_at 5.2746396 5.4148526 5.5010786 5.086673 5.3459625 5.5174313 5.354599 5.365224 5.4603577 5.3986425 5.5915117 5.5722923
1369241_at 4.9965286 5.123915 5.1669555 5.4324136 5.0047956 5.291066 5.1751037 5.173012 5.1414175 5.419626 4.9264865 5.420463
1369242_at 3.1774552 3.407903 3.4466705 3.356896 3.4214535 3.6051831 3.9980721 3.367396 3.5047243 3.4387 3.4958665 3.2851534
1369243_at 3.9326978 4.0852523 3.8314328 3.9560168 4.1793914 4.145292 4.099375 3.678582 4.0654 3.9285293 4.0509515 4.186462
1369244_at 6.641264 6.684733 6.7211123 6.7980065 6.8083034 6.319085 6.7573004 6.7888784 6.636029 6.2988715 6.864356 6.4796023
1369245_at 4.219762 3.9430833 3.9766798 3.9850655 4.0728903 4.2301702 3.934352 4.18371 3.878726 3.8190947 3.9765244 4.075174
1369246_a_at 3.763644 3.822076 3.5874593 3.5406206 3.7983568 3.5663075 3.7418811 3.768626 3.9164612 3.6029017 3.604464 3.8730469
1369247_at 5.9829636 5.6526155 6.0168514 6.2523108 5.9435472 5.894304 6.021188 5.833563 5.896477 5.4532595 5.6322727 5.8628454
1369248_a_at 7.750075 8.961521 7.890019 8.653723 8.258369 7.520773 7.7961545 8.06299 7.6807966 7.8279133 7.58425 7.848466
1369249_at 8.361762 8.5486355 8.343653 8.493159 8.398081 8.387858 8.127569 8.709426 8.968531 8.5726795 8.529085 7.994447
1369250_at 5.1049976 4.4889426 4.7790036 4.8589287 5.1371408 4.935609 5.0165977 4.7036476 5.1204476 5.1245813 5.118578 4.8443904
1369251_a_at 5.456067 5.056942 5.5033607 5.2407722 5.2383375 5.4759836 5.237193 5.507099 5.336569 5.2958565 5.1307764 5.442545
1369252_a_at 5.306849 5.2038193 5.452979 5.360114 5.0833282 5.610544 5.108021 5.311247 5.5284815 5.519904 5.700923 5.4910793
1369253_at 3.7828283 3.6244419 3.671843 3.9280496 3.8404922 4.0679374 3.890062 3.7341192 4.0694356 3.9754472 3.9794364 3.9707901
1369254_a_at 3.8872156 3.7551517 4.176823 3.9239874 3.8255806 4.105903 3.9130452 4.1324677 4.271228 3.8073215 3.9704554 3.531793
1369255_at 6.5865607 6.5068426 6.0699487 6.418124 6.693172 5.914181 6.2451997 6.776269 6.098206 6.0599394 6.613323 6.250135
1369256_at 5.5232267 5.470058 5.877804 5.637785 5.8735633 5.60769 5.1469326 5.5021763 5.4133897 5.606972 5.666193 5.439272
1369257_at 4.6945887 4.6444693 5.0322924 4.738186 4.4309583 5.005983 4.511031 4.563368 4.976795 4.6879516 4.714931 4.76003
1369258_at 3.2424872 3.2459414 3.2673194 3.223311 3.2964427 3.3550456 3.3365972 3.2851386 3.2793431 3.22592 3.2181945 3.534628
1369259_at 7.0086846 6.594671 7.072298 6.816681 6.752713 6.8351393 7.0957956 6.958351 6.821374 7.2138944 7.3509345 7.466715
1369260_a_at 3.952211 4.0331163 4.1619177 4.054053 4.1868095 4.1674304 3.8946307 4.200202 4.4020734 3.9865723 4.017308 4.032063
1369261_at 5.1604652 4.719786 4.9889574 4.944652 4.839163 5.0551815 5.129876 5.0934205 5.0261245 4.854985 4.7510195 5.1207
1369262_at 6.996215 6.9729414 6.93835 7.308508 7.2909293 6.604156 6.9583726 7.353564 6.431269 7.121931 6.867129 6.9458
1369263_at 3.1885202 3.264224 3.2562914 3.5419545 3.3993857 3.4930792 3.5077548 3.2533863 3.3658817 3.4334025 3.585052 3.4317942
1369264_at 5.4206295 5.0522575 5.401458 5.0787706 4.6108427 5.494238 4.8757834 5.096985 5.3611975 4.915183 4.9652796 5.029335
1369265_at 6.534056 6.990367 7.0862155 6.988541 6.837001 6.4052615 7.0288973 6.733842 6.330423 6.784706 6.52929 6.7683544
1369266_at 5.812338 5.5205317 5.9101715 5.5839453 5.93642 5.938701 5.690884 6.0049496 6.259356 5.720173 5.995589 5.755186
1369267_at 4.096858 3.655211 3.9398503 3.7489843 3.8047385 3.9442647 4.156397 3.9598155 4.3650866 4.0821166 4.0397696 4.2085886
1369268_at 4.162265 4.168707 4.172642 4.1047964 4.2430797 4.1490912 4.4030857 4.1478815 4.1221285 4.2982883 3.9127018 4.4142756
1369269_at 9.23035 9.251634 9.299838 9.360969 9.532186 9.12733 9.202808 9.122315 9.334228 9.201804 9.294265 9.144864
1369270_at 8.828617 8.77684 9.1028595 8.922783 8.853918 8.984428 8.69607 8.697175 9.032217 8.499421 8.720043 8.612692
1369271_at 4.4364195 4.203271 4.0829797 4.072809 4.004383 4.227072 4.514718 4.055735 4.6940923 4.15508 4.260232 4.3140554
1369272_at 5.659112 5.490773 5.2536006 5.4730105 5.5924373 5.1444535 5.5066175 5.1745396 5.47823 5.338309 5.1890125 5.300476
1369273_a_at 4.224244 4.2070155 4.2490067 4.156411 4.1427107 4.6927285 4.0509067 4.2636623 4.2430134 4.17073 4.034053 4.441142
1369274_a_at 4.5942783 4.4709373 4.389294 4.2155933 4.222344 4.1992598 4.4925246 4.281047 4.198307 4.0815873 4.396618 4.5121655
1369275_s_at 12.906975 12.7628765 12.531628 12.677138 12.573543 12.677964 12.749954 12.6155615 12.484832 12.515001 12.199795 12.531488
1369276_at 4.784267 5.091823 4.954409 5.422601 5.110786 4.4800444 4.888949 4.651763 4.552966 4.019039 4.5746684 4.5855236
1369277_at 5.540991 5.532154 5.796149 5.572659 5.8797364 5.7362814 5.9657335 5.733161 5.762668 5.9820175 6.0439906 5.9661827
1369278_at 8.034414 7.8047743 8.18903 7.8885922 7.8596187 8.1783 8.376482 7.829092 8.176563 8.244776 8.410202 8.548977
1369279_at 5.798576 5.4438224 5.73594 5.4151006 5.631753 5.733237 5.35218 6.0472283 5.971951 5.615467 5.453024 5.848963
1369280_at 4.560292 4.266696 4.157435 4.2719398 4.115467 4.350355 4.4707756 4.280529 4.27366 4.21288 4.4350333 4.155197
1369281_at 3.375032 3.3583653 3.7295163 3.5094879 3.5951786 3.4107978 3.4660003 3.7139063 3.2917857 3.6502082 3.4241915 3.616247
1369282_at 3.2628717 3.172349 3.6577597 3.1634603 3.2852204 3.656431 3.3316946 3.4892442 3.4821892 3.5129912 3.554232 3.4677007
1369283_at 3.7998521 4.1632643 3.789536 3.7234774 4.079334 3.8814187 3.823408 3.9100313 3.9318054 3.695075 4.1638694 3.7427962
1369284_at 5.259918 5.269188 5.288086 5.086072 5.0814705 5.543583 5.2831717 5.3059454 5.4225607 5.126862 5.426632 5.3002853
1369285_at 6.0837817 5.796389 6.562084 6.549058 6.935995 6.464986 6.14897 6.084237 5.8827276 6.1651654 5.9177938 6.056937
1369286_at 12.660577 12.733926 12.651449 12.610137 12.626265 12.646584 12.551627 12.643806 12.718472 12.462795 12.520696 12.531259
1369287_at 4.5248356 4.529452 4.325285 4.4906945 4.6667833 4.4471207 4.360064 4.7642045 4.6971617 4.7010646 4.6591864 4.574157
1369288_at 4.511219 4.521525 4.3855314 4.3964186 4.5359077 4.749907 4.3376846 4.5019817 4.621359 4.617236 4.242361 4.4210634
1369289_at 9.496964 9.863559 9.747492 9.793406 9.67737 9.797823 9.667046 9.7255535 9.824391 9.542559 9.501462 9.606295
1369290_at 4.5369205 4.6334314 4.69252 4.540308 4.6719623 5.0637627 4.8170776 5.2717614 5.061551 4.765626 4.514305 5.040941
1369291_at 10.618363 10.5468445 10.440853 10.487917 10.663865 10.15384 10.367229 10.587295 10.068113 10.042632 10.170212 10.199087
1369292_at 4.8577785 4.196192 4.5315685 4.4249544 4.2077713 4.3291426 4.4050274 4.357543 4.6107607 4.3267965 4.442005 4.4445324
1369293_at 6.0094104 6.0254955 5.8318167 5.9031305 5.7054768 6.0988927 6.0334177 6.1280966 6.410317 5.909709 6.023343 6.122881
1369294_at 4.581499 4.785595 4.598779 4.7341743 5.4071617 5.1119986 4.7734575 4.7949095 4.8281546 4.730288 4.926414 4.630111
1369295_at 4.79015 4.4674783 4.592982 4.447034 4.425206 4.883586 4.645444 4.7239327 4.778576 4.621984 4.813982 4.71516
1369296_at 12.915388 12.874713 13.014111 12.99062 12.898338 12.837623 12.760194 13.02579 12.9191265 12.854091 12.968643 12.746121
1369297_at 4.2101617 4.18673 4.178292 3.9282026 4.132652 4.026477 4.3474827 4.264664 4.5638847 3.850725 4.209238 4.1431813
1369298_at 4.381006 3.863877 4.228623 3.9559336 3.982458 4.1267376 4.038777 3.9457538 4.265251 4.2129407 4.311612 4.3249135
1369299_at 4.3215213 4.5737543 4.4984117 4.629613 4.6223373 4.4490733 4.620693 4.622519 4.8498783 4.3566003 4.3602543 4.3515763
1369300_at 4.1437383 4.184089 4.317714 4.180936 4.4072056 4.2559657 4.142543 4.585887 4.1797094 4.4660425 4.24965 4.0749226
1369301_at 4.5699196 4.751303 4.204988 4.266671 4.4077425 4.911799 4.33739 4.6731873 4.5150766 4.3282256 4.2093663 4.4764905
1369302_at 4.5187163 4.6724973 4.564127 4.464987 4.425861 4.6882997 4.421376 4.608585 4.531965 4.542382 4.743041 4.745571
1369303_at 3.8708797 3.6028402 3.9739912 3.5549307 3.7402658 3.832266 3.6826532 3.7523155 3.8017848 3.5635989 3.578381 3.8166194
1369304_at 6.6495814 7.032015 6.700702 7.0163527 6.827288 6.8461986 6.9597077 6.6393 6.583359 6.8552823 6.69969 6.699174
1369305_at 4.2729807 4.2475834 4.763583 4.406563 4.511629 4.1148853 4.37272 4.5397177 4.5976114 4.9717684 4.2466593 4.5341825
1369306_at 4.123334 4.33557 4.504956 4.1096873 4.692989 4.0106606 4.757147 4.4417434 4.2125874 4.3655357 4.2421055 3.956542
1369307_at 5.027655 4.888734 4.816371 5.099458 4.832412 4.7806854 4.860511 4.78644 4.890315 4.923753 4.662593 4.771618
1369308_at 5.146467 5.0036726 5.325831 4.7525682 5.172054 5.0604434 5.199401 5.715066 5.1298127 5.444555 5.12224 5.2337694
1369309_a_at 4.7925744 4.8371167 4.989995 4.771663 4.6341877 5.0680256 4.5980625 4.4749713 4.6369166 4.3877316 4.669754 5.0335712
1369310_at 5.0266533 5.0021496 5.1926785 5.009552 5.148594 4.950385 4.930309 4.9930353 5.0753226 5.160472 5.3127937 5.31995
1369311_at 3.6048913 3.6795475 3.5476015 3.795669 3.4756489 3.8718505 3.6327798 3.600277 3.8735955 3.8291094 3.7721915 3.8123195
1369312_a_at 8.621459 9.083448 8.638825 9.018119 8.947846 8.617426 8.734009 8.736122 8.614489 8.6241665 8.660834 8.551765
1369313_at 5.0957747 5.404287 5.187564 4.8576097 4.768102 4.561014 4.3933578 4.7579865 4.4672656 4.5064535 5.029085 4.7151346
1369314_at 4.039324 3.8323154 4.4855614 4.3901877 4.6062174 4.253617 4.216094 4.2406383 4.328042 4.1010146 4.2736635 4.3652625
1369315_at 4.2324715 4.0154405 4.0165377 3.9345767 4.088792 4.282971 3.994652 4.0615535 4.3333282 4.277971 4.1611295 4.3031816
1369316_s_at 6.111918 5.996874 6.047947 6.2583594 6.053425 6.2511826 6.111472 6.0157094 6.106428 6.168107 6.2873073 6.076831
1369317_at 3.8465838 3.6704133 3.9071763 4.0770407 3.8777528 3.7847633 3.7591107 3.808745 4.0298643 3.7136927 3.8693871 3.9539328
1369318_at 6.514936 6.296441 6.139345 6.647015 6.377291 6.0265474 6.204866 6.6053333 6.520842 6.590417 6.5875597 6.5778017
1369319_at 9.223825 9.307292 9.217031 9.325688 9.401924 9.154972 9.125888 9.297769 9.195362 9.158796 9.220652 9.228195
1369320_at 4.195277 4.2990713 4.159772 3.9564764 4.472816 4.081581 3.996576 3.9666932 4.14186 3.9038544 4.325343 4.455611
1369321_s_at 3.3030083 3.215722 3.3298042 3.536208 3.4609332 3.4911363 3.1961002 3.3641117 3.4372005 3.3607676 3.3917155 3.399036
1369322_at 5.4048443 5.1949997 5.1710405 4.7969193 5.127864 5.2007847 5.602297 5.2298245 5.4761996 5.0392475 5.3105507 5.272582
1369323_at 7.5204883 7.5838675 7.297008 7.308508 7.2935443 7.4481206 7.308637 7.6939626 7.4387064 7.379215 7.0153217 7.0084095
1369324_at 3.3580723 3.5693827 3.6626842 3.4924397 3.6918116 3.5996969 3.4815676 3.446477 3.4271402 3.4809382 3.3859942 3.6016953
1369325_at 6.88559 6.6568074 6.7150164 7.142238 7.184496 6.506834 7.1495204 7.010308 7.102041 7.1794596 6.7706213 6.9735036
1369326_at 4.0190916 4.0038214 3.9661958 3.9618967 4.250953 4.0990553 3.8115852 3.8048956 3.998296 3.8943515 3.8673725 4.273818
1369327_at 4.6371527 4.1907206 4.3067703 4.3042684 4.2142076 4.3521395 4.2569695 4.377116 4.3950706 4.447116 4.504624 4.3842654
1369328_at 7.1151547 6.4718585 6.178688 6.4291553 6.4862456 5.8706703 6.815072 6.7590837 5.8294764 7.1473827 6.971705 7.074765
1369329_at 5.2069383 5.071543 5.036557 5.00888 5.089604 5.388516 5.0723205 4.8441634 5.327984 5.1120443 5.2352815 5.2038026
1369330_at 5.2304716 4.947147 5.1457305 5.105567 4.874325 5.2303133 4.8028994 4.915748 4.8058248 5.018629 5.4905777 4.8969116
1369331_a_at 5.0732903 4.7781086 4.939312 4.7734427 5.073182 5.164773 5.0829415 4.8268623 5.0949297 5.1160626 5.1278896 4.8946433
1369332_a_at 3.7321026 3.8210504 3.8178291 3.662926 3.5329907 3.8248332 3.888498 3.975568 3.5548267 4.127858 3.7691488 4.087537
1369333_a_at 3.44403 3.4877725 3.2865698 3.4364245 3.333387 3.2471216 3.33448 3.3151417 3.383689 3.3760724 3.268345 3.3831112
1369334_at 3.761136 3.6979458 3.9603364 3.7707102 4.2607775 3.788033 3.8541913 3.7240531 4.101611 4.004743 3.6079075 4.012524
1369335_at 3.5708296 3.550688 4.0698833 3.6292803 3.8528118 3.6476552 3.4901145 4.434294 3.4646401 4.0903087 4.3423038 3.616247
1369336_at 5.2901993 5.095511 5.366802 5.147863 5.2116747 5.7568016 5.4128804 5.187951 5.0466604 5.208787 5.1077003 5.32151
1369337_at 4.327891 4.307763 4.470834 4.3544006 4.5466185 4.306175 4.324981 4.285686 4.5068035 4.190526 4.445337 4.2087593
1369338_at 5.697047 5.709251 5.688633 6.0594573 5.8312597 6.2067385 5.6321716 5.861126 5.7140656 5.6638584 6.0111637 5.8633637
1369339_at 5.516877 5.6742 5.350301 5.1139116 5.2662973 5.630475 5.257592 5.4427834 5.5043077 5.4553456 5.398921 5.5480957
1369340_at 4.512102 4.5684996 4.378201 4.2838526 4.3162556 5.0345635 4.4785357 4.4888353 4.524482 4.449232 4.9537745 4.4354763
1369341_a_at 3.9707527 4.237178 4.018629 3.9895895 4.28201 4.3601775 4.0105286 4.2114058 4.2091155 4.328132 4.0708394 4.1160917
1369342_at 5.576723 5.6806316 5.256547 4.727114 5.1862845 5.2500324 4.7596507 5.2127385 5.631401 5.4766097 5.4583673 5.2979746
1369343_at 3.4740398 3.5156763 3.4042785 3.5280974 3.4186246 3.6775424 3.33448 3.370542 3.5576224 3.3168442 3.5426812 3.7139058
1369344_at 5.107348 5.2929406 5.143034 5.5684175 5.0302453 5.412361 5.260339 5.3065653 5.205827 5.604265 5.5792117 5.980384
1369345_at 4.081124 3.8347023 3.8683074 3.9773495 4.088758 3.8343108 3.9057393 3.975281 4.022891 3.9211178 4.2846622 3.9149578
1369346_at 3.70605 3.6989233 3.6430933 3.5120852 3.3815434 3.8035998 3.5036385 3.5580697 3.53316 3.4785702 3.8468215 3.693875
1369347_s_at 5.6039 5.739703 5.3614817 5.423853 5.5518904 5.660372 5.4036818 5.671193 5.45364 5.593122 5.4350677 5.690858
1369348_at 4.3404646 3.9804108 4.077981 3.8136163 4.1411633 4.3943934 4.1953793 4.1565504 4.406667 4.4193463 4.3084917 4.201751
1369349_a_at 3.2732308 3.4220238 3.380502 3.5691755 3.4420161 3.5992963 3.363031 3.6145775 3.5665505 3.4461644 3.4813056 3.607433
1369350_at 5.3668556 5.608469 5.617956 5.551505 5.5894527 5.486886 5.459689 5.774216 5.498874 5.749523 5.3252473 5.5741005
1369351_at 4.321689 4.0456076 4.1631517 4.297536 4.203287 4.604988 4.7225895 4.151824 4.402074 4.254078 4.494176 4.309393
1369352_at 5.948739 6.0186486 6.250988 6.167407 6.3153954 5.8917155 6.0269985 6.0115557 5.9241867 6.0016546 5.9284196 5.7738166
1369353_at 4.6253242 4.4460015 4.556461 4.0822515 4.325163 4.16115 4.520588 4.563616 4.7332444 4.7490444 4.4271574 5.1104283
1369354_at 6.2209377 6.2048125 6.0695014 5.98533 6.2160025 6.4936733 6.065301 6.193475 6.695812 6.116988 6.3792253 6.3809953
1369355_at 4.930813 4.4674783 4.8862033 4.7567434 4.6824627 4.887432 4.8091645 4.4080405 4.744697 4.804234 4.7455173 5.119292
1369356_at 3.9739683 3.7561128 4.1579413 3.6924322 4.0273895 4.085097 3.8365731 4.217703 4.4287333 4.0893745 4.2225285 3.7513034
1369357_at 4.9243298 4.9961824 5.0122957 5.2494793 5.134027 5.355624 5.267318 4.9486656 4.7339735 4.857771 4.77168 5.176202
1369358_a_at 5.8435507 6.1181464 5.8361907 5.892822 5.944421 6.1827493 6.0439854 5.9389577 5.714053 5.8692093 6.053512 6.1891584
1369359_at 4.1994205 4.2261944 4.1516724 4.133825 4.148209 4.5122833 4.0238624 4.088559 4.069682 3.8287196 4.1560297 4.224984
1369360_at 5.595091 5.596698 5.8662906 5.676416 5.811196 5.752726 5.777672 5.982387 5.838517 5.709163 5.771418 5.7621746
1369361_at 3.496784 3.4088705 3.5046442 3.3978434 3.4678006 3.9744582 3.7633417 3.6381392 3.9447362 3.4801226 3.4086194 3.532835
1369362_at 5.1157417 4.929636 5.140423 5.0723634 5.1013865 5.59765 4.8651257 5.325759 5.3167048 5.2170854 5.2329397 5.0847974
1369363_at 3.7490058 3.6507692 3.7329721 3.5799077 3.7217994 3.6526377 3.33448 3.9075875 3.5842369 3.5298665 3.7603674 3.5761564
1369364_at 3.520274 3.6190653 3.8797607 3.5734727 3.7451367 3.4540012 3.6698663 3.4920297 3.5354803 3.5849109 3.3787873 3.50615
1369365_at 4.8354206 4.759467 4.5557723 4.274822 4.470946 4.388629 4.097557 4.5592833 4.383397 4.500425 4.4469457 4.2740517
1369366_at 4.892524 4.8484035 5.395779 4.5519667 4.517564 4.623806 4.456658 4.559114 4.819189 4.9485126 4.771889 4.733893
1369367_at 4.167684 4.286985 4.323963 4.141392 4.252305 4.734497 4.230017 4.036913 4.3108516 4.26698 4.3660135 4.4121385
1369368_at 4.383953 4.115616 4.439576 4.1674547 4.3384724 4.3008904 4.2664456 4.212164 4.1855316 4.2764463 4.14295 4.6384144
1369369_at 4.8465295 4.938012 4.789253 4.8779507 5.3216605 5.1766176 5.3544245 4.606 5.291348 5.4237485 5.1580267 4.9371557
1369370_s_at 4.961646 4.4751973 4.808596 4.669099 4.736276 5.300964 4.7713337 4.933438 5.196879 4.633986 4.7617846 4.604494
1369371_a_at 4.364356 3.879339 4.0261984 4.419355 4.3428345 4.2798347 4.2414103 4.5292883 4.452573 4.2486653 4.2213125 4.285436
1369372_at 4.632338 4.594572 4.6095424 4.5137305 4.540075 4.8213305 4.692392 4.743301 4.734206 4.786712 4.783425 4.7415934
1369373_at 5.820502 5.8710804 5.73594 5.7767615 5.9524274 5.2700267 5.6803575 5.904229 5.8164754 5.931214 6.085876 5.7963066
1369374_at 3.8531544 4.0365677 3.8895802 3.8184261 3.9248872 3.8889005 3.9000883 3.931769 4.0837173 4.0016356 3.9811242 3.7540734
1369375_a_at 3.8203995 3.7827992 3.9652758 3.568244 3.936456 3.6940844 3.6448324 3.7710218 3.6791384 4.0986843 3.8681846 3.6693437
1369376_a_at 4.337766 4.0525312 4.072813 4.130355 4.132652 4.4067707 4.184346 4.379339 4.119063 4.4099174 4.1630244 4.354333
1369377_at 3.6186106 3.315303 3.6608887 3.2998085 3.6283407 3.6043937 3.3306324 3.4920297 3.4160519 3.4818645 3.4342728 3.6673555
1369378_at 4.194396 4.684186 4.790484 5.375503 4.6090198 4.832661 4.326732 4.4911637 4.6149173 4.3667097 4.9475613 4.8078284
1369379_at 4.981341 4.9315805 5.4553204 4.5002866 4.9595504 4.977891 5.091075 4.8328547 5.055944 5.215744 5.6056714 5.3101377
1369380_at 4.542598 4.6518292 4.2887297 4.624828 4.652536 4.730726 4.6440434 4.804099 4.707941 4.424408 4.3939857 4.5111094
1369381_a_at 3.8535104 3.935733 3.830322 3.6481318 3.7778616 3.7326715 3.5345886 3.7524197 3.632351 3.6023848 3.427444 3.7667162
1369382_at 5.851177 6.0972114 5.885468 5.9074736 6.100043 5.9625034 6.6953316 6.212888 5.932261 6.022953 5.8891244 6.036086
1369383_a_at 4.344632 4.7559175 4.736633 4.841319 4.6618304 4.897807 4.8162136 4.6349854 4.1368704 4.450281 4.962639 4.5441313
1369384_at 3.7384694 3.9920058 3.6525338 3.9936721 3.8406477 4.372884 4.0781364 3.8719153 3.9661121 3.840215 3.8441026 4.069132
1369385_at 4.569501 4.2118216 4.3662877 4.36291 4.3667 4.461415 4.5747576 4.329896 4.42553 4.418329 4.5222244 4.592614
1369386_at 3.8226862 4.019554 4.1695156 3.73267 4.264629 4.456436 4.462429 4.088559 4.2910805 4.0647926 4.1891565 4.2367
1369387_at 5.70231 5.7481575 6.013686 5.6460648 6.254526 5.72341 5.9033713 5.9165435 5.9009943 6.0012965 6.248584 5.9652863
1369388_at 4.01259 3.8937984 3.8945384 3.812042 4.186249 4.423765 4.0421114 3.9128711 3.8877351 4.221237 4.0328937 3.7890785
1369389_at 4.4697866 4.408188 4.1763225 4.182248 4.871223 4.133078 4.239855 4.579484 4.4560275 4.491595 4.5863824 4.7844415
1369390_a_at 4.176285 5.0241575 4.8502336 4.7595267 5.1617556 4.619956 4.388178 4.510661 4.810227 4.380632 4.7855635 4.1730046
1369391_at 3.8897607 3.9623485 3.8458765 4.06297 3.926874 4.26632 4.151265 3.8920438 4.178108 4.2774324 4.3386827 4.3448896
1369392_at 5.0487723 5.4058943 4.84085 5.132843 4.764895 5.1672363 5.1707506 5.0008516 4.858793 4.579291 4.8884916 4.8755074
1369393_at 3.9162786 4.151843 3.8895802 4.171601 4.517564 3.9395802 4.177519 3.959409 3.9801118 3.9597747 4.2245016 4.138472
1369394_at 4.4445066 4.393566 4.3970165 4.3580427 4.5281844 4.7128415 4.29893 4.4862795 4.575795 4.604985 4.7157316 4.367387
1369395_at 3.697385 3.7254224 3.8418791 3.6541376 3.6693609 3.6540372 3.656857 3.7131379 3.6155841 3.7139406 3.692761 3.6366725
1369396_at 5.2846127 5.2710114 5.4781647 5.2578335 5.2639 5.642456 5.574607 5.508422 5.3653593 5.598672 5.7138577 5.3657894
1369397_at 4.8655076 5.0739884 5.1462297 4.79362 4.87593 4.9697304 4.868303 4.9829082 4.9321914 4.799774 5.2435822 4.9954906
1369398_at 5.354682 5.214796 5.4327617 5.2467127 5.1733346 5.4978967 5.44384 5.277272 5.2057657 5.3281336 5.7954354 5.3446436
1369399_at 3.758633 3.318038 3.579339 3.700635 3.311824 3.570292 3.4244754 3.49606 3.5181434 3.864317 3.2625945 3.3631895
1369400_a_at 5.234897 4.781204 5.1080155 4.984913 4.960816 5.136745 5.163041 4.6258183 5.13816 4.7687254 4.9865727 5.4348555
1369401_at 3.4883873 3.520878 3.1801882 3.3042297 3.5814798 3.515482 3.3670306 3.3971527 3.2777565 3.5144148 3.2745795 3.439874
1369402_at 6.732756 6.818123 6.614161 7.1764503 6.716705 6.69199 6.7843447 6.9788666 6.7705436 6.7329626 6.7750545 6.7488585
1369403_at 4.559326 4.604514 4.837095 4.06648 4.622637 5.0032315 4.32102 4.671263 4.851069 4.432946 4.7162547 4.6645646
1369404_a_at 4.641529 4.694162 4.385928 4.7260385 4.616995 4.46001 4.556099 4.394012 4.5573483 4.46879 4.531894 4.5441313
1369405_a_at 4.0932064 3.978599 3.8229897 4.005073 3.9460402 4.301802 3.9188313 4.1004086 4.22495 3.9859788 4.169009 4.0441084
1369406_at 4.490078 4.3098097 4.154485 3.9925737 3.9515796 4.133078 4.2332597 3.7226577 4.1819425 4.032503 4.076374 4.44486
1369407_at 6.163041 6.3960676 6.0849624 6.4681416 6.951728 6.028167 6.237282 6.9385924 6.004792 6.682164 6.3629985 6.4851093
1369408_at 4.370999 4.3134604 4.2215905 4.3057027 4.299176 4.181057 4.252563 4.2818074 4.247413 4.6397033 4.3659534 4.431995
1369409_at 8.343863 8.528617 8.480954 8.563893 8.412098 8.074677 8.490333 8.2093725 7.9835463 8.50013 8.526213 8.563659
1369410_at 7.6211395 7.095977 7.702034 8.005006 7.676248 7.5512533 7.6112375 7.7207146 7.8757815 7.6526327 7.761828 7.5112815
1369411_at 3.6981578 4.0033455 3.7275226 3.837327 3.5933292 3.7966306 3.9158623 3.6788385 3.647491 3.8326228 3.7201977 3.6803124
1369412_a_at 6.4965916 6.935349 6.562663 6.669451 6.736444 6.69199 6.78112 6.507423 6.2885056 6.9709406 6.220095 6.823176
1369413_at 4.300805 4.2238827 4.163151 4.128556 4.1258974 4.5749826 4.2361693 4.353127 4.6068993 4.3069134 4.352766 4.499932
1369414_at 9.192772 9.297699 9.091856 9.39049 9.216648 8.924936 9.246893 9.2475815 9.024654 9.219345 9.027412 9.122583
1369415_at 7.74884 7.6208243 8.642557 7.548964 8.819717 6.6582084 8.360254 8.24025 7.0660944 6.4699802 7.2188625 6.8733153
1369416_at 6.0691185 5.929887 6.143493 6.0880694 5.6577754 6.471341 5.976621 6.237338 6.1558805 6.0274725 5.9944587 6.087788
1369417_a_at 4.0670414 4.2889624 4.217513 4.268887 4.3011875 4.265325 4.014385 4.2746906 4.598641 4.0960984 4.093898 4.0934024
1369418_at 4.1756086 4.10216 4.040619 4.0782766 4.145999 4.449295 4.1106834 4.5626354 4.8137407 3.9897826 4.395453 4.556012
1369419_at 4.8596687 5.0616074 5.0477576 5.3666677 5.136168 5.061364 4.9690065 5.273578 5.058877 5.321352 5.048724 5.4172034
1369420_at 4.1673746 4.2088065 4.335764 4.2105966 4.6001534 4.3725405 4.324812 4.266573 4.4514327 3.9812555 4.690815 4.4822803
1369421_at 6.367948 6.754128 6.652449 6.669451 6.7346773 6.7637825 6.5415416 6.3429933 6.212712 6.38204 6.503067 6.502499
1369422_at 5.0460563 4.9250154 5.165528 5.3983808 5.107085 5.100598 5.1582904 5.2198477 5.3856826 4.946403 5.146416 5.1554685
1369423_at 4.502999 4.3656335 4.592982 4.196741 4.4077425 4.440617 4.668131 4.264965 4.7864304 4.764619 4.210229 4.508179
1369424_at 13.002504 12.711962 12.618795 12.705809 12.618346 12.716295 12.840528 12.665387 12.472702 12.620182 12.463936 12.643189
1369425_at 4.1018047 4.052293 4.269045 4.5472345 4.200506 3.9548638 4.113219 4.2112093 4.23546 3.9609487 4.7142477 3.8912013
1369426_at 5.0764356 4.9577894 4.933277 4.8273163 5.0191126 5.611449 5.5091944 5.4029803 5.317783 4.8505106 4.954294 4.87055
1369427_at 9.254128 9.509401 9.362963 9.356086 9.846026 9.264426 9.482781 10.049812 9.292959 9.879483 9.453718 9.372988
1369428_a_at 4.2349544 4.168293 4.5967946 4.3758 4.4507866 4.427422 4.335289 4.313269 4.3906937 4.320062 4.59179 4.4874725
1369429_at 3.7336745 3.5698779 3.7505374 3.7929034 4.010358 3.6295707 3.784089 3.8506572 3.5624406 3.5373898 3.7755058 3.6603158
1369430_at 9.578262 9.45417 9.388602 9.368816 9.372725 9.388931 9.454155 9.461974 9.22665 8.716025 9.428763 9.460963
1369431_at 4.1564345 4.388912 4.5032 4.2375193 4.405964 4.7202783 4.9734592 4.6651006 4.665766 4.5869656 4.644883 4.55023
1369432_at 5.3360195 5.1218185 5.0603533 5.198588 5.1535625 5.0860243 5.325452 5.3653297 5.422585 5.487231 5.474408 5.2962832
1369433_at 4.9682245 5.18913 4.9177575 4.850528 5.247193 5.1060486 4.9290023 5.331054 5.0029306 4.7526326 5.474834 4.738433
1369434_at 3.6960125 3.934726 3.9635315 4.142457 3.905857 3.688538 3.6826532 3.4766152 3.728506 3.4679816 3.9085248 3.7744496
1369435_at 12.447988 12.421971 12.504009 12.432821 12.511322 12.176707 12.50855 12.4987755 12.260092 12.311691 12.17827 12.271991
1369436_at 4.007971 3.980357 4.0562325 3.9445724 4.097903 4.2740865 4.2291093 4.047194 4.0521517 4.213559 4.220381 4.321005
1369437_at 4.5815797 4.6711483 4.5653834 4.1873875 4.4251795 4.763015 4.614889 4.281047 4.9203343 4.682877 4.5738072 4.797608
1369438_at 4.536299 4.5058613 4.5886006 4.5987515 4.4820642 4.7960815 4.624219 4.649753 4.711867 4.5643373 5.1442976 4.8547397
1369439_at 3.6198976 3.562021 3.7741046 3.7998593 3.5906951 3.7907696 3.6508353 3.6341248 3.6479216 3.7568839 3.4384086 3.521861
1369440_at 5.4381633 6.707503 6.5102086 5.575248 6.992713 7.053257 5.997887 5.13898 6.910582 5.1800494 5.309938 5.7465215
1369441_at 4.4213653 4.464943 4.4823112 4.447501 4.615307 4.3658 4.4462967 4.4307632 4.6107607 4.547231 4.4801707 4.5623884
1369442_at 3.3549469 3.5239606 3.3323743 3.330789 3.4990966 3.7247875 3.4122698 3.5448668 3.34968 3.5512357 3.473269 3.439874
1369443_at 6.25433 6.243332 6.1544657 6.345443 6.095072 6.342199 6.456697 6.5399566 6.2720275 6.4326944 6.466566 6.552267
1369444_at 3.7373853 3.6295993 3.80218 3.691392 3.5657752 3.7750735 3.8613422 3.9501402 4.0493574 3.9271424 4.152882 4.0276604
1369445_at 6.026528 6.354981 6.3189135 6.2181077 6.2162333 5.897976 6.0489187 5.9266267 6.106338 6.4133353 6.2202153 6.253411
1369446_at 6.8212776 6.8064218 6.45746 6.8351655 6.6836586 6.6625853 6.824483 6.9931264 6.341773 7.0662723 6.647889 6.8139944
1369447_at 5.331334 5.671501 5.622432 5.5712814 5.5898466 5.648341 5.476308 5.5918736 5.7591944 5.4434986 5.1014423 5.580147
1369448_at 5.777055 5.841519 5.6915627 5.8961983 5.65531 5.9343095 5.828075 5.604307 5.576643 5.581465 6.068028 6.02323
1369449_at 5.0957747 4.9998527 5.2145348 4.880496 5.0811872 5.0276213 5.1355104 5.0146093 5.306677 4.9487677 5.010866 5.227845
1369450_at 10.613574 11.183549 11.164473 11.113479 11.123822 11.136824 11.050631 10.848937 11.22872 10.931636 10.842216 11.066127
1369451_a_at 3.585324 3.5585477 3.6292188 3.642028 3.9203224 3.6009264 3.9640284 3.6822774 3.4091172 3.6517863 3.7859404 3.8529766
1369452_a_at 8.427504 8.474209 8.57303 8.439726 8.510298 8.315546 8.380539 8.269005 8.448711 8.361862 8.421974 8.205221
1369453_at 6.733625 6.917789 6.7099843 7.0091114 6.8524528 7.049674 7.0490413 6.873996 7.190605 6.908552 6.91805 6.911196
1369454_at 4.22093 4.1645937 4.0122747 4.123021 3.9099517 4.1992598 4.034345 4.01313 4.0189705 3.9352543 3.9844482 4.076389
1369455_at 5.9912066 8.055295 7.604314 6.674857 8.305021 8.156719 7.139295 6.3846717 8.005891 7.2751226 7.195044 7.630353
1369456_at 3.3579035 3.2344935 3.2764347 3.142637 3.3649588 3.4417584 3.2512662 3.6566565 3.485947 3.3284576 3.2603705 3.0947964
1369457_a_at 4.5456696 4.229764 4.219259 4.3042684 4.128872 4.43331 4.3861213 4.5920453 4.526612 4.561055 4.3791785 4.608178
1369458_at 4.4854183 4.1532316 4.296441 4.2900724 4.335436 4.3547225 4.259163 4.181753 4.4557357 4.5011225 4.636018 4.608178
1369459_at 5.752338 5.6225467 6.0368104 6.2453203 5.8816056 6.209018 5.950805 5.8024096 6.0062065 5.365473 5.746917 6.323746
1369460_at 5.2308807 5.806551 5.841119 5.58198 5.5931816 5.748446 5.6164527 5.3993273 5.4356523 5.2460623 5.205423 5.127748
1369461_at 4.021803 3.9077148 3.8996687 3.8871396 3.8702939 4.3064713 4.2241983 3.9642558 4.1417227 3.7129111 3.8997748 4.0836635
1369462_at 3.9534466 3.7829425 3.9627502 4.0223417 3.9165204 3.8829892 3.78492 3.9736493 4.7760134 4.1031237 3.900044 4.271151
1369463_at 5.2771626 5.3094883 5.075403 5.1120625 5.146285 5.4348316 5.4026213 5.12901 5.7062173 5.5321164 5.4091635 5.7536755
1369464_at 4.4443464 4.3202033 4.5345697 4.2010236 4.179434 4.7222867 4.2323985 4.720005 4.66045 4.288041 4.572609 4.9415617
1369465_at 12.789627 12.850995 12.874712 12.775407 12.800662 12.783752 12.876153 12.866 12.876414 12.785111 12.773696 12.954038
1369466_at 3.7953043 3.5690985 3.567291 3.6821475 3.5716026 3.71547 3.8618507 3.7433877 3.796431 3.7335792 3.5601552 3.5910017
1369467_a_at 9.488828 9.982905 10.76695 9.531968 9.858734 10.705057 10.177456 9.899166 10.531597 9.827594 10.613884 10.179052
1369468_at 6.694671 7.0673003 6.4078865 6.9986377 6.9085646 6.4101543 6.7899218 6.68191 6.2864747 6.8934197 6.831868 7.1433125
1369469_s_at 3.438801 3.530015 3.5367613 3.6020033 3.3901887 3.4431894 3.4565303 3.3011675 3.659316 3.7733045 3.4324286 3.630855
1369470_at 4.4613504 4.3153496 4.681211 4.165666 4.241186 4.673102 4.0943 4.134599 4.3667746 4.263175 4.255194 4.28904
1369471_at 4.983589 5.120514 5.055348 4.815098 4.990373 5.1882577 5.4178114 4.947557 5.128879 4.809252 5.1622734 5.3042297
1369472_a_at 6.6902833 6.4273963 6.492329 6.7265444 6.8536716 6.584426 6.7215624 6.090231 6.211702 6.513558 6.5296493 6.682837
1369473_at 10.110107 10.183131 10.302341 10.234502 10.131973 9.880611 10.238483 10.165569 10.027018 9.771822 10.200108 9.965846
1369474_a_at 3.6272066 3.535798 3.6558259 3.6155503 3.8624167 3.7819839 3.810386 3.7581048 3.672825 3.612188 4.1209335 3.7270918
1369475_x_at 3.8328 3.9834728 3.9693403 3.8050246 3.8166246 4.0124454 3.7414079 4.0729766 3.8149142 3.7559924 3.981679 3.9100695
1369476_at 5.155579 5.116364 4.85509 4.969452 4.8087735 5.198767 4.679307 4.8594527 5.1689034 4.8018975 4.5815544 4.893836
1369477_at 4.406859 4.272901 4.557858 4.0778093 4.4631124 3.9808452 4.2253475 4.1376877 4.439036 4.6721087 4.723236 4.2232113
1369478_at 4.065374 4.234518 3.977775 3.7588036 4.127892 4.3040504 3.9913948 3.9882808 4.3743286 3.9855537 4.060642 4.3578143
1369479_at 6.1340427 6.3130593 6.0749025 6.188581 5.959183 6.5244913 6.171425 6.29613 6.2666955 6.530081 6.3558865 6.2250876
1369480_at 3.5463927 3.7062364 3.7702794 3.4534209 3.506692 3.7148337 3.9947326 3.7167308 3.7401009 3.859031 3.6112256 3.7495894
1369481_at 3.6568687 3.879339 4.018717 3.6537144 3.599522 4.08442 3.7532337 3.5723476 3.8419256 3.6327868 4.099941 3.5505214
1369482_a_at 3.8139884 3.879339 4.122118 3.9278371 3.896476 4.350746 3.8958566 4.109826 4.1482983 3.9171982 4.2021675 3.9304044
1369483_at 6.028337 5.841519 6.600373 5.9237533 5.9835205 6.073897 6.20349 6.272342 6.204239 6.1997714 5.850834 6.290971
1369484_at 4.427598 4.0994654 4.15025 4.179601 4.0258603 4.192754 4.2247086 4.088559 4.755147 4.1205883 4.0446715 4.1433034
1369485_at 10.26991 10.0953865 10.3450775 10.305205 10.05002 10.160262 10.255325 10.083608 10.314144 9.982943 10.021572 10.068594
1369486_at 3.8435457 3.5268779 3.4177957 3.5692625 3.4458547 3.32972 3.5925195 3.58269 3.5439897 3.4938068 3.5825384 3.7242482
1369487_a_at 4.0633206 3.6757 3.61443 3.814502 3.94443 3.9665277 4.297153 3.737571 3.6890593 3.7650769 4.0717487 3.7416975
1369488_at 4.0142407 3.9817252 4.2887297 4.188381 3.9789107 4.177287 4.110458 3.995439 4.1615496 4.1974964 4.194107 4.1742067
1369489_at 5.8927126 5.5418916 5.8803673 5.7714105 5.866658 5.932756 4.9783387 5.516882 5.9047422 5.814274 5.6082487 6.030633
1369490_at 3.7988408 3.645397 3.6919281 3.7770946 3.8237927 4.0000215 3.5957868 3.907833 3.9136276 3.833806 3.6417143 3.8447218
1369491_at 8.913253 8.744515 8.599281 8.815778 8.56083 8.827131 9.31514 8.755632 8.669989 8.627247 8.743669 8.970872
1369492_at 11.513685 11.402737 11.420374 11.528451 11.435675 11.084828 11.406767 11.433296 11.192214 11.140641 11.132188 11.139597
1369493_at 9.027947 7.646056 6.9463444 9.398253 9.2192135 7.635393 9.386406 9.933044 6.025796 9.818972 8.893762 8.988918
1369494_a_at 5.4262614 5.5794044 5.77382 5.33831 5.5327387 5.8143053 5.5024824 5.361853 5.860997 5.4898424 5.743545 5.589724
1369495_at 5.62091 5.477789 5.6576824 5.4541616 5.3340483 5.625897 5.571431 5.4482393 5.616325 5.678441 6.216848 5.6675673
1369496_at 7.4394207 7.3733964 7.723563 7.59692 7.246152 7.4552155 7.46148 7.712553 7.780368 7.3930297 7.5199814 7.184295
1369497_at 4.3971186 4.6646385 4.4612236 4.234764 4.6814723 4.505286 4.5820065 4.8597217 4.742605 4.314151 4.4350333 4.431123
1369498_at 4.347051 4.393612 4.192381 4.3042684 4.263245 4.345919 4.3199997 4.4381814 4.315686 4.199476 4.412669 4.3365564
1369499_at 5.5609837 5.735472 5.111337 5.4025416 5.4228525 5.6285276 5.2256203 5.088784 5.0867634 5.6001186 5.5973496 5.0610495
1369500_at 5.2818108 5.3405366 5.4721217 5.2138224 5.2696886 5.180727 5.6338444 5.105532 5.376392 5.1930537 5.2844634 5.3156624
1369501_at 6.203761 6.603502 6.4548173 6.861038 6.377687 6.4242525 6.616318 6.4791026 5.9416943 6.0910964 6.4568205 6.0696673
1369502_a_at 12.952843 12.832621 12.961782 12.444196 12.8767 12.779567 12.86919 12.867855 12.825924 12.739356 12.951174 12.765817
1369503_at 3.4067078 3.272473 3.2206602 3.3848298 3.3593385 3.2835238 3.33448 3.2391648 3.5243335 3.2654257 3.345735 3.399036
1369504_at 5.225813 5.5507116 5.6092424 5.8382673 5.5797796 5.355624 5.5176377 5.5933237 5.485672 5.2785816 5.2353806 5.649279
1369505_at 5.105343 5.530415 4.876511 5.1425314 4.880379 5.964503 5.018114 5.6424074 5.5806785 5.347265 4.8820343 5.4890366
1369506_at 4.3275604 4.321721 4.3340034 4.2269397 4.252004 4.5215955 4.6047273 4.2714977 4.043708 4.419595 4.190335 4.3805294
1369507_at 4.240711 4.076361 4.606725 4.21574 3.6849337 4.258628 4.504059 4.230774 4.766041 4.053648 3.976285 4.328669
1369508_at 5.160536 4.829955 4.7857246 4.869978 4.8634825 5.1509476 4.7449517 5.1735744 4.8038044 4.7286086 4.6113644 4.886676
1369509_a_at 5.059989 4.6706715 4.3702803 4.5405855 5.155299 4.955905 4.2613525 4.616268 4.106241 4.209424 4.705515 4.6613274
1369510_at 6.4979563 6.2044573 6.143512 6.0952578 6.21135 6.2233386 6.5983105 6.3366785 6.4250917 6.4274297 6.3645573 6.5946016
1369511_at 5.2825747 5.7204146 6.6826096 4.9514933 6.697125 6.3919535 6.909359 6.383867 7.138087 5.4029655 7.658168 6.458212
1369512_at 5.2688303 5.127911 5.1799774 5.1247807 5.144515 5.468255 5.2163067 5.076088 5.4795427 5.2383957 5.2145977 5.429221
1369513_at 4.5899444 4.5544252 4.4840097 4.4963512 4.5388627 4.932338 4.497833 4.7854333 4.8250256 4.3915944 4.617257 4.560561
1369514_at 5.7157907 5.447578 5.611391 5.504263 5.615146 6.2109833 5.6925445 5.77667 5.8163953 5.61111 5.630216 6.065091
1369515_s_at 4.206306 4.087255 4.086484 4.365824 4.1427813 4.301575 4.1471143 4.206186 4.642805 4.33742 4.3957877 4.5617476
1369516_at 4.08653 3.8750243 3.9062471 3.6342683 3.970809 4.3367395 3.9275715 3.8525631 4.231509 3.9866152 4.2407694 3.643535
1369517_at 5.238347 5.3495407 5.420648 5.447693 5.0849876 5.307811 5.3833346 5.417419 5.248859 5.1998334 5.191553 5.090536
1369518_at 5.2846127 5.304411 5.1321993 4.835776 5.0690937 5.084219 4.977804 4.9074273 4.9615655 5.1544614 5.121828 5.1046214
1369519_at 4.1370096 4.2384605 4.5137215 4.52589 4.2593656 4.5101976 4.187929 4.3836684 4.1699057 4.268902 4.1633444 4.550567
1369520_a_at 5.2005463 5.476126 5.390312 5.17198 5.2638845 5.4768596 5.252864 5.716994 5.4831243 5.275832 5.439952 5.571447
1369521_at 3.4875677 3.5439699 3.78621 3.6822324 3.4788935 3.6303308 3.7826092 3.5127714 3.5029325 3.5882502 3.7510579 3.7431304
1369522_a_at 3.2600608 3.1472151 3.2873442 3.4738553 3.3835204 3.5354316 3.169822 3.4277349 3.2721472 3.326066 3.3913636 3.3372796
1369523_at 5.4579954 5.4624686 5.632077 5.5619984 5.357295 5.552744 5.864456 5.4004126 5.188069 5.49155 5.9037676 5.663545
1369524_at 4.556872 4.4008007 4.3968863 4.0696487 4.35421 4.520341 4.513158 4.2036123 4.519068 4.5180864 4.52042 4.6468444
1369525_at 5.3629513 4.8728876 5.3271685 5.281225 5.0479975 5.039772 5.0733395 5.3714695 5.5915327 5.334796 5.330641 4.94987
1369526_at 9.209701 9.295724 9.085414 9.551004 9.15491 8.909412 9.314558 9.545591 9.084344 9.154167 9.200252 9.339446
1369527_at 5.2622094 5.041424 5.2907906 5.1219554 5.083324 5.089379 4.8988194 5.043437 5.1694317 5.022585 5.073034 5.003499
1369528_at 5.196172 5.468374 5.294092 5.051285 5.1099086 5.2599487 5.2530117 5.2264605 5.432648 5.3735704 4.9177012 5.4168787
1369529_at 4.2872243 4.2430673 4.3412685 3.9995384 4.147351 4.024205 4.100688 4.128105 4.369566 4.1074986 4.324311 4.1040025
1369530_at 4.8874173 5.0197196 4.5132103 4.7345695 4.7487316 5.014504 4.4441857 4.6658134 4.8965473 4.4962406 4.9169936 4.920803
1369531_at 8.530465 6.432724 5.9603786 8.502918 8.013295 6.471341 7.1951294 8.110118 7.223054 7.3342175 5.921673 6.75511
1369532_at 4.703753 4.5026045 4.640602 4.4479094 4.7173758 4.60246 4.506404 4.637635 4.6933503 4.3704147 4.4248476 4.7149143
1369533_a_at 5.4607735 5.4841576 5.6290483 5.2804728 5.6300898 5.662236 5.4117785 5.737568 5.686227 5.4572554 5.7723894 5.5148983
1369534_at 5.0260706 4.861129 4.908453 5.021984 5.032604 5.19442 5.068366 5.042004 5.183898 4.9800224 4.9940653 5.163601
1369535_at 5.12927 4.824253 4.9279747 5.2340455 4.7738037 5.0471473 4.93178 5.2930684 4.9646277 5.085454 4.7069826 4.922166
1369536_at 4.699537 4.646368 5.1309743 5.0856624 4.639741 5.136535 4.900822 4.6373734 4.740245 4.81108 4.991221 4.9811745
1369537_at 4.9468474 4.561404 4.900611 4.754896 5.0923247 4.9710207 5.0160503 4.9132156 5.043521 4.682877 4.5675745 4.8603444
1369538_at 4.320676 4.378788 4.2046328 4.170143 4.636305 4.3749895 4.3770685 4.25883 4.561246 4.4623523 4.782116 4.610662
1369539_at 5.576456 5.4430275 5.936853 5.797926 5.7364893 5.166132 5.818354 5.6253796 5.2944984 5.3992863 5.471114 5.6447983
1369540_at 3.9877634 4.185592 4.3198586 3.8604589 4.097208 4.2784944 3.9048805 4.083624 4.0151854 4.247063 4.234358 4.050653
1369541_at 3.8377023 3.5577908 3.6840892 3.7280164 3.4241436 3.665749 3.3395934 3.6772826 3.8565056 3.803194 3.9726427 3.654176
1369542_at 5.2104473 5.106405 5.345437 5.1666045 5.0962157 5.1547613 5.3666153 5.521178 5.4832306 5.172624 5.0538635 5.1689687
1369543_s_at 6.419131 6.630478 6.8279676 6.5873165 6.4113765 6.4437137 6.6184115 6.0821686 6.0980177 6.687503 6.4064355 6.4653215
1369544_a_at 3.9232059 3.9907324 3.9464705 4.3178062 3.9187288 4.420293 3.8946311 4.216609 4.1629915 3.8690464 4.2307715 4.1089344
1369545_at 4.8144403 4.808737 4.8794913 4.3342648 4.706815 4.924751 4.9676986 4.838956 5.0443296 4.6502857 4.773874 4.904056
1369546_at 11.289323 11.182365 11.308201 11.319117 11.239612 11.004787 11.315805 11.127405 11.010699 10.894442 11.115452 11.093883
1369547_at 4.001771 4.1399584 3.8236206 3.8989341 4.1444025 3.897951 3.9525597 4.350442 4.155238 4.153776 4.7834244 4.088347
1369548_at 5.100746 5.1341343 4.7800446 4.952671 5.13162 5.286801 5.128597 4.944402 4.9568806 4.8591337 4.784617 5.3719673
1369549_at 6.5785313 6.949874 6.824382 6.652873 6.5992074 7.215009 6.699809 6.884936 7.14089 7.0262103 6.5863185 7.113594
1369550_at 3.7409596 3.7769988 3.8138416 3.7274673 3.867388 3.7634137 3.5687811 3.7371466 3.7271104 3.835073 3.856486 3.8175921
1369551_at 4.68944 4.9590774 4.703212 4.6930094 4.5331163 5.365155 4.5068665 4.9072227 4.9090567 4.7592535 4.4687033 4.862848
1369552_at 4.9778504 4.664554 4.834816 4.520666 4.902881 4.8261013 4.712682 4.66033 5.1513243 4.857771 4.6992846 4.79991
1369553_at 4.4924173 4.7165456 4.4704714 4.568962 4.1366825 4.995847 4.3607016 4.760289 4.8214293 4.767946 4.7198105 4.8740983
1369554_at 9.566037 9.651818 9.547283 9.695592 9.6566725 9.582235 9.610597 9.547858 9.639426 9.60219 9.505048 9.677655
1369555_at 4.0132127 4.0369196 4.0049276 4.3846827 3.896737 4.159542 4.1836433 4.0352936 4.226391 4.2577543 3.8537996 4.0241213
1369556_at 5.0403137 4.827018 4.975676 5.198759 5.2681837 5.475031 4.913352 5.40528 5.3740826 5.2339935 5.28891 5.4517813
1369557_at 7.217794 7.0627036 7.093161 7.5317388 7.42372 7.1106205 7.167685 7.180413 6.8300867 7.2180653 7.15738 7.3786182
1369558_at 8.867147 9.254272 9.219708 9.236019 9.308339 8.978411 8.884832 9.122015 9.259153 8.805147 9.032739 8.711142
1369559_a_at 9.796294 9.891748 9.940601 9.798759 9.785262 9.67657 9.743564 9.943499 9.79594 9.774332 9.412668 9.718116
1369560_at 10.22757 9.973963 9.983881 9.91224 10.007254 10.082719 10.113796 9.952781 9.939692 9.824108 9.825409 9.733318
1369561_at 3.8123524 3.5147383 3.7774665 3.4814785 3.62297 3.89971 3.5611508 3.5382917 3.8830397 3.7802746 3.7910795 3.4580164
1369562_at 6.26824 6.280052 5.9813247 5.9697037 6.4348917 6.376958 5.8972797 6.3933334 6.6480465 6.1576357 6.424444 6.127973
1369563_at 4.409736 4.3388605 4.233133 4.170724 3.9658446 4.201998 4.352045 4.171475 4.5272517 4.2343025 4.411666 4.2428503
1369564_at 4.1255302 4.234789 4.2887297 3.973285 4.1177144 4.3892746 4.124833 4.154522 4.1546407 4.136752 4.2464857 4.034311
1369565_at 5.1713185 4.842363 5.076566 4.8326254 4.880531 5.109849 4.9983354 4.889691 4.8027225 4.899111 5.018197 4.7025123
1369566_at 4.4613504 4.6956387 4.9411182 4.192672 4.6926246 4.884779 4.7650595 4.407288 5.086128 4.5855684 4.5188274 4.6906776
1369567_at 4.6639423 4.807274 4.3615994 4.558457 4.1447015 5.293458 4.5503273 4.709774 4.522397 4.6107655 4.9317427 4.800524
1369568_at 4.903745 4.875038 5.004965 4.9747157 5.103687 5.0203047 5.1393194 4.993036 5.2255325 4.656857 4.967458 4.9875298
1369569_at 4.1767597 3.6921859 4.2204957 3.9368243 4.1241636 4.792255 4.348725 4.345256 4.4309444 4.017585 3.8409157 4.334616
1369570_at 3.2922225 3.2841756 3.2036939 2.9813728 3.179842 3.3540611 3.2824695 3.5230365 3.3836439 3.3689644 3.368183 3.2715342
1369571_at 8.446064 8.687358 8.6606045 8.569824 8.672903 8.681564 8.586676 8.550611 8.4243965 8.507064 8.655863 8.392219
1369572_at 4.0320535 3.7031376 3.8357582 3.81274 3.7022014 4.2393103 3.784457 3.8471184 3.9963343 4.088815 4.018922 3.8720071
1369573_at 4.455863 4.6236477 4.144552 4.223233 4.349349 4.482583 4.125041 4.406559 4.2435646 4.276067 4.1718907 4.2057137
1369574_at 3.8462954 3.7938673 3.8739877 3.7024055 3.5274642 4.1558027 3.6940596 4.027931 3.8705025 3.6027446 3.7960396 3.7701998
1369575_at 3.4729178 3.4452405 3.535897 3.6414766 3.6694405 3.6695411 3.459869 3.7158365 3.819889 3.556926 3.392693 3.549103
1369576_at 3.803951 3.8492439 3.4468381 3.677111 3.645526 3.6073124 3.7418492 3.591999 3.371412 3.8300464 3.6969352 3.5966954
1369577_at 7.4295316 7.5564947 7.310996 7.4341006 7.59843 6.911263 8.407533 7.579021 7.964874 7.2067347 7.295943 6.866162
1369578_at 4.085436 4.027974 4.299538 4.0956526 3.9848747 4.0050015 4.2292457 4.204141 4.3688364 4.2537694 4.099941 3.9793668
1369579_at 5.8389106 5.831523 5.785816 5.623613 5.8755264 5.869268 5.814665 5.969847 5.7544866 5.7717824 5.9350944 5.906116
1369580_at 3.8872156 4.14569 4.04416 4.06457 4.0586033 4.464932 3.9730754 3.9787354 4.2082562 3.963778 3.957306 4.050685
1369581_at 11.34893 11.315449 11.292717 11.305806 11.178798 11.237206 11.305383 11.224971 11.333583 11.146953 11.23367 11.198605
1369582_at 5.7321014 5.6104474 5.564205 5.549761 5.323599 5.7076063 5.579959 5.5938354 5.7748375 5.5908136 5.842306 5.7342787
1369583_at 5.0460563 5.176912 4.9328322 5.0103297 4.987862 5.1966505 4.989433 4.9883523 5.342925 5.0861845 5.0951147 4.9719787
1369584_at 5.628213 5.6124363 5.7782254 5.5495567 5.651132 5.9027534 5.810331 5.831001 5.8115616 5.8803525 5.744813 5.9153047
1369585_at 3.7409596 3.6650293 3.627931 3.6053343 3.6417649 3.5759196 3.4904733 3.5756295 3.7188191 3.5818563 3.7760687 3.6145935
1369586_at 3.4191942 3.5710316 3.6353734 3.2403905 3.4960775 3.4556937 3.2996912 3.5890296 3.4215763 3.6040802 3.3837166 3.4146597
1369587_at 4.139579 4.00236 4.348298 4.3737254 4.18942 4.5030317 4.258386 4.2707143 4.540982 4.158572 4.5360174 4.0668373
1369588_a_at 8.358124 8.38939 8.071111 8.262064 8.466212 8.278877 8.572535 8.7200365 8.652836 9.297466 9.410272 8.994922
1369589_x_at 3.7738907 3.3712063 3.778005 3.685592 3.6417649 3.7866273 3.5599744 3.6873858 4.071148 3.4880438 3.7349114 3.5817842
1369590_a_at 7.3769827 7.4294553 7.572748 7.385956 7.5306 7.3127656 6.7012854 7.4289804 7.363358 7.4125133 7.1860743 7.275045
1369591_at 3.4542656 3.4513059 3.450944 3.3968704 3.454893 3.6703749 3.3674047 3.4472322 3.556126 3.599132 3.6550019 3.3704813
1369592_at 6.6804175 6.544963 6.5108547 6.5647683 6.5656567 6.5324144 6.6929455 6.5779943 6.5727296 6.6786146 6.8140454 6.7212224
1369593_at 3.4095137 3.342545 3.4411218 3.3670325 3.6245148 3.5891182 3.7467206 3.437457 3.3170345 3.2581534 3.5426812 3.3882875
1369594_at 5.627138 5.9678564 5.9835205 5.605815 5.8732634 5.637652 5.256427 5.4357004 5.8550797 5.2482653 5.241973 5.180923
1369595_at 3.699576 3.386909 3.5515876 3.7121205 3.9915023 3.7397752 3.6078792 4.0790586 3.7003164 3.7978206 3.8575554 3.975913
1369596_at 4.570116 4.2929335 4.3395233 4.2946 4.6769905 4.8959866 4.919405 4.431606 4.72258 4.4535856 4.6049347 4.4858522
1369597_at 7.9038777 7.912891 7.6476383 7.8134847 7.734454 7.724014 7.7543516 7.8724613 7.435651 7.744649 7.753 7.8819833
1369598_at 4.2063456 4.0572715 4.284916 4.3920093 4.2036185 4.058308 4.144235 4.25532 4.1975455 3.9961681 4.1144443 4.2655215
1369599_at 4.952869 4.8458724 4.7438846 4.7549543 4.7365265 4.7033443 4.719458 4.624828 4.6421423 4.689779 4.9156194 4.4142756
1369600_at 4.096471 4.131918 4.082036 4.2785482 3.8770862 4.3937125 4.2069683 4.565135 4.4569955 4.3668485 4.3023505 4.4269547
1369601_at 4.938808 5.1231737 4.6128693 5.0433865 4.8608575 5.095482 4.747075 5.12819 5.1475854 4.7973185 4.797106 4.7183743
1369602_at 4.5537605 4.593813 4.944685 4.6787705 4.3854055 4.7458296 4.48014 4.7501793 4.710961 4.607429 4.2488303 4.715916
1369603_at 3.7023187 3.584467 3.5358343 3.603483 3.5135365 3.8409734 3.5153842 3.7690575 3.5606353 3.5783794 3.640844 3.978334
1369604_at 4.470617 4.4732056 4.3445396 4.2939596 4.355072 4.7702055 4.674079 4.3731775 4.752494 4.465472 4.6743107 4.5179996
1369605_at 5.169515 4.700567 4.7301645 4.6767235 4.999491 5.22264 5.024555 5.2663736 5.3456964 5.1930537 5.0707994 5.2671785
1369606_at 4.02176 3.9150536 3.7684197 3.8249862 3.6732621 3.7214527 3.7210717 3.9069636 3.7539294 4.0932274 4.0728226 3.955471
1369607_at 5.549076 5.542731 5.4350934 5.8579993 5.305228 5.9368887 5.495859 5.6417336 5.5089383 5.6138363 5.5992875 6.0212874
1369608_at 4.0903597 4.2869234 4.3796816 4.1987576 4.1265583 4.050375 3.9347258 4.1279554 4.3370676 4.002515 4.3150635 4.176509
1369609_at 3.8200173 3.72309 3.8036377 3.6144226 3.787686 3.8672535 3.7564511 3.9805396 3.711604 3.631942 4.2637377 3.718437
1369610_at 6.6074777 6.2965 6.8260884 6.5606103 6.733911 6.3590717 6.698216 6.6121283 6.6639705 6.5240245 6.5762973 6.3523507
1369611_at 4.9008822 4.8730464 4.7701817 5.118502 4.8425016 4.4938555 5.097379 4.688637 4.980508 4.9076953 5.2329307 5.177316
1369612_at 4.9052725 4.783901 4.765321 4.646467 4.797804 5.052012 4.8930492 4.9215593 4.8596125 4.649725 4.602974 4.925721
1369613_at 3.8954613 3.8264205 3.6714346 3.9376116 4.0474634 3.7512612 3.9181995 3.8033617 3.784425 3.981441 3.930669 3.9483595
1369614_at 4.0375357 3.9219956 3.934611 3.5059447 3.9116793 4.133078 3.8946307 3.8360806 3.8892615 4.2894373 3.9172049 4.2015257
1369615_at 5.646489 5.7856374 5.56817 5.5093474 5.5485497 5.7538157 5.5014567 5.6021323 5.727147 5.557363 5.7152033 5.7739744
1369616_at 4.8070583 4.7743435 4.701319 5.033136 4.9040527 4.832661 4.6351614 4.803458 4.759971 5.028252 4.9719343 4.733893
1369617_at 6.6592355 6.852949 6.8539896 7.0555325 6.874603 6.9246426 7.076403 6.910403 6.615479 6.756568 6.980806 6.9275866
1369618_at 4.3517613 4.4332266 4.495624 4.1653576 4.1859612 4.393027 4.488243 4.394123 4.716581 3.963276 4.4005876 4.3329415
1369619_at 4.8707967 4.897895 4.799621 4.9042006 4.5344 5.086637 4.603419 4.64481 4.953023 4.6952558 4.887932 4.7744193
1369620_at 3.7921731 3.7929816 3.8949106 3.9484787 3.7968187 3.7213416 3.9435956 3.8943083 3.913645 3.9516852 3.9317353 3.9815807
1369621_s_at 9.808063 9.82395 9.746742 9.857418 9.85486 9.75862 9.625061 9.857889 9.799978 9.8014 9.862889 9.83805
1369622_at 4.4089284 4.149849 4.5159864 4.3555408 4.345152 4.116831 4.3881645 4.3409486 4.447711 4.682877 4.5299373 4.361001
1369623_at 4.361368 4.374237 4.3048835 4.4815683 4.371373 4.7017736 4.738619 4.388739 4.244833 4.429797 4.550849 4.366325
1369624_at 5.6607175 6.116569 5.5136275 5.883695 5.6708975 5.9029717 5.799735 5.850319 5.8872104 6.083424 5.743545 5.873733
1369625_at 6.04524 6.721592 7.4194345 7.2405934 7.6186485 7.057869 6.8906446 6.590331 7.7849407 7.2564797 7.0559115 6.3009257
1369626_at 8.965922 8.853851 9.124553 9.037137 9.156353 8.88074 9.020738 8.847202 9.065598 9.409454 9.215099 9.218611
1369627_at 3.6475115 3.8595738 4.0825496 3.7372587 4.033735 4.0997005 3.905583 3.881825 3.718564 3.7071393 3.7115655 3.8224516
1369628_at 8.585953 9.093108 8.457251 8.766914 8.881424 8.851628 8.650836 8.689749 8.124124 8.082038 8.303999 8.629586
1369629_at 11.856118 11.992609 11.776131 11.986938 11.918944 11.752958 11.895331 11.974611 11.698404 11.646299 11.831383 11.641591
1369630_at 12.761421 12.906844 12.873854 12.956477 12.889121 12.915932 12.838961 12.961292 12.80425 12.933356 12.89747 12.8867235
1369631_at 7.704667 7.7876306 7.7644835 7.7727804 7.669485 7.8217545 7.6930146 7.8354874 7.7606325 7.7162952 7.816825 7.926613
1369632_a_at 7.1829567 6.9353256 6.0704517 6.855527 7.1120954 6.790883 6.889413 6.196773 7.0724998 5.8142214 6.214316 5.830126
1369633_at 10.93392 10.922734 10.204129 10.808222 10.762494 10.54516 10.323218 10.685834 10.435249 10.187603 10.067372 10.261839
1369634_at 6.3690996 6.7671857 6.1753616 6.650688 6.4570723 6.5249376 6.650017 6.6059394 7.302273 6.99414 6.5725727 6.7096534
1369635_at 11.960866 11.939007 11.948527 11.894347 11.91685 11.890061 11.924479 12.125149 11.999804 12.22956 12.188784 12.110217
1369636_at 12.623884 12.602368 12.585393 12.531909 12.582484 12.581117 12.553469 12.713358 12.613988 12.791365 12.759819 12.624593
1369637_at 4.8273153 4.727263 4.712826 4.5113306 4.655993 4.6105146 4.5573206 5.0490704 4.7839947 4.7952046 4.728592 5.019681
1369638_at 5.191619 5.051883 5.32719 4.7592463 4.987682 5.3919206 5.0913014 5.0346923 5.2352395 5.654046 5.536415 5.25217
1369639_at 3.6482491 3.5005639 3.9468303 3.4524183 3.8094292 3.7686625 3.5488117 3.7737808 4.005371 3.897156 3.7299926 3.890552
1369640_at 5.09917 5.4443483 5.191912 5.344417 5.0693793 5.475983 5.0643654 5.2179046 4.888516 4.9820247 5.2623076 5.2810593
1369641_at 7.7597127 7.915022 7.8053265 7.825852 7.8833227 7.7738323 8.001575 7.6345944 7.994488 7.8128533 7.63891 7.806181
1369642_at 7.628349 7.946367 7.9016743 7.972149 7.7718377 7.5423775 7.896366 7.7177467 7.7444715 8.055074 7.6423936 7.962335
1369643_a_at 7.7988067 8.0480995 7.8674383 7.943434 7.990828 7.705891 7.831215 7.8444967 7.8985834 7.714036 7.4955125 7.437326
1369644_at 9.291511 9.307807 9.222504 9.362544 9.34147 9.119476 9.2871895 9.105879 9.196251 9.080115 9.012965 8.855827
1369645_at 3.9912782 3.6100848 4.1119194 3.7756348 4.0793343 3.7047358 4.40728 3.9601302 3.9203966 3.9952598 4.1194983 3.7347398
1369646_at 3.5067518 3.5882318 3.3776093 3.6937594 3.4835026 3.6470702 3.5843453 3.1894932 3.4553797 3.5310445 3.4725027 3.6624482
1369647_at 6.2495484 6.586251 6.518485 7.0453568 6.7085247 6.1633434 6.557603 6.427145 6.3934755 6.4169993 6.474793 6.4093366
1369648_at 6.589024 6.5591736 6.233234 6.5936894 6.6306977 6.2868094 6.414738 6.441245 6.0611887 6.437956 6.4133143 6.1305323
1369649_at 4.887852 5.1220827 5.3175077 4.798564 4.5413322 5.0939693 4.808424 5.1435566 5.061041 4.764284 4.778364 5.015255
1369650_at 7.2119355 7.3517113 7.4690723 7.34024 7.3797674 7.051609 7.591253 7.0913615 7.2584147 7.4354978 7.4575267 7.632554
1369651_at 4.8251743 4.6920643 4.6323233 4.49891 4.5742984 4.9139633 5.110017 4.3967843 4.701174 4.511349 4.7619257 4.6434846
1369652_at 3.719029 3.4812794 3.8944557 3.7095647 3.5854163 3.665915 3.5195014 3.7993193 3.7717676 3.4791093 3.8828137 4.1644583
1369653_at 7.2185526 7.234485 6.9911532 7.334025 7.10214 6.800106 7.4699206 7.3348184 7.2599554 7.3013334 7.2549524 7.311257
1369654_at 10.85242 10.635624 10.889086 10.692504 10.67805 10.8586035 10.931597 10.758394 10.883024 10.634653 10.828005 10.597577
1369655_at 8.415176 8.976404 9.040869 8.350932 8.162347 8.363662 8.36582 8.462852 8.087375 7.7493134 8.404356 7.520639
1369656_at 6.6845503 7.1384807 7.5118732 6.9296875 7.2880607 7.2466755 6.9819946 6.993452 6.95476 7.0188584 6.9371886 7.0402465
1369657_at 4.330168 4.1156693 4.491392 3.8382838 4.1216884 4.490976 4.396261 4.4840727 4.669564 4.428941 4.44855 4.4128356
1369658_at 8.917127 8.645177 9.062587 8.818706 9.037323 8.482281 8.624458 9.094009 9.105965 8.567198 8.724162 8.595716
1369659_at 5.6121683 5.57213 5.500138 5.070451 5.298654 5.7780046 5.474731 5.4836454 5.8583083 5.034123 5.1134906 5.567535
1369660_at 4.3847685 4.4058027 4.1407566 4.4258995 4.2360725 4.454158 4.4724827 4.213659 4.5802946 4.2905464 4.1992483 4.591836
1369661_at 7.656718 7.947217 7.8181667 7.8012776 7.6862907 7.820048 7.7840242 7.593019 7.9995437 7.710463 7.7639747 7.8536997
1369662_at 3.5737293 3.5392692 3.7067096 3.4035885 3.4387846 3.6815956 3.411868 3.3874981 3.5981607 3.5438092 3.471539 3.6778035
1369663_at 9.481717 9.167615 9.735356 8.930685 9.949677 9.362456 9.469842 9.338833 9.205331 9.122499 9.770167 9.363619
1369664_at 11.075163 11.133472 11.103625 10.975506 11.101217 11.1665325 10.498866 11.036828 10.72887 10.608267 10.837409 10.603426
1369665_a_at 7.8459787 8.1722145 8.320526 7.7759485 8.569195 7.8864727 7.9067597 8.399331 8.047451 8.2 8.174575 8.171638
1369666_at 6.0626802 5.8067374 5.9384775 6.3577166 6.3150115 6.6929317 6.352357 5.9286766 6.033366 6.185156 5.8259754 6.179285
1369667_at 7.1347814 6.993372 6.9518967 6.9281416 6.723693 6.812145 6.9043694 6.8256116 6.891846 6.781863 6.904344 6.86297
1369668_x_at 3.8925614 3.6980011 3.8895802 3.7198293 3.8912063 4.007327 3.8652792 3.897546 3.6890674 3.9128165 3.8274815 4.032398
1369669_at 8.277451 8.504854 8.420116 8.457817 8.374498 8.133168 8.205519 8.391131 8.280062 8.403614 8.506966 8.4537945
1369670_at 4.966803 4.89808 4.832442 5.0439997 4.8909454 5.2745404 5.048952 5.0448575 4.9900384 4.8732367 4.7753773 5.056468
1369671_at 12.51248 12.575014 12.543139 12.642708 12.674634 12.458378 12.598867 12.639436 12.444902 12.294173 12.300765 12.330082
1369672_at 6.347577 6.927272 6.564548 6.546902 6.52704 6.5039296 6.550767 7.0524225 6.956648 6.5541515 6.606348 6.8188295
1369673_at 3.9084685 4.0326934 3.998351 3.73267 3.949086 4.673709 3.8946307 3.7589676 4.114064 3.8317804 4.3423157 4.0362864
1369674_at 3.6915329 3.3777483 3.4955742 3.4095635 3.418132 4.1992598 3.5591881 3.7088945 3.7454457 3.345162 4.5599127 3.5116708
1369675_at 6.453784 6.4886303 6.5118213 6.5378895 6.5618467 6.537139 6.4692583 6.309729 6.4538713 6.3273787 6.2461133 6.351674
1369676_at 7.6053753 7.426051 7.562019 7.423378 7.59651 7.5473886 7.438708 7.362495 7.2772737 7.3485007 6.9276505 7.119156
1369677_at 3.740128 3.9689667 3.5591757 3.9829621 3.7428064 3.3335173 3.580427 3.47097 3.631942 3.5218217 3.536482 3.4647055
1369678_a_at 7.556441 7.853082 7.642086 7.9398265 7.938609 7.4855075 7.595732 7.859929 7.208052 7.5927734 7.3134375 7.31806
1369679_a_at 10.3207655 10.787699 10.300885 10.318195 10.378932 10.34856 10.227156 10.417772 10.069414 10.086457 10.120716 9.909562
1369680_at 5.012414 5.0441365 4.9476914 4.7181005 5.0038633 5.136961 5.0194726 5.0644917 5.2162275 5.0291076 4.8669868 4.9644165
1369681_at 4.2956 4.1152244 4.2722907 4.1999345 4.358411 4.303756 4.3981233 4.3661613 4.364068 4.318142 4.3562775 4.6214585
1369682_at 6.7044477 6.5351796 6.311583 6.848246 6.595014 6.660323 6.768112 6.721962 6.815096 6.480696 6.3740015 6.6040483
1369683_at 7.447892 7.10892 7.0443754 7.3382874 7.3314285 6.7201147 7.059214 7.195449 6.9122386 7.0602674 6.919388 7.0055676
1369684_at 5.06307 5.05519 4.720247 5.002795 5.0489693 4.946476 5.245271 5.441799 5.1709027 5.5707893 5.097536 5.1722116
1369685_at 4.0073285 3.65726 4.1412077 3.9121315 3.8862922 3.9258409 3.8658333 4.1054025 3.8208554 4.025196 4.3480387 4.090691
1369686_at 4.389077 4.1134343 4.02178 4.02503 4.056772 4.33628 4.2857094 4.3452563 4.2202997 4.3389244 4.155694 4.077461
1369687_at 4.2746634 4.138122 4.2651834 4.0080686 4.18758 4.4802637 4.19725 4.1928782 4.5391135 4.320542 4.371063 4.254305
1369688_s_at 4.869252 4.5744767 5.165456 4.625682 4.579443 4.9379244 4.5031805 4.666288 4.5928135 4.986844 4.8206277 5.078409
1369689_at 7.1961265 7.2017255 7.0111313 7.0561333 7.0435386 7.2207885 7.368265 7.052647 6.994592 7.4734235 7.0768104 7.391475
1369690_at 7.0368743 7.1397715 7.155551 7.2331824 7.417941 7.108724 7.0880456 7.3653812 7.038983 7.531048 7.2868514 7.4549203
1369691_at 4.091483 4.2829885 4.4135222 3.9303784 4.1646976 4.217722 4.349633 4.1533585 4.397026 4.390827 4.1348443 4.3548546
1369692_at 3.7820299 3.7931545 3.835838 3.8514411 3.8255289 3.8111355 3.794042 3.9001224 3.8671856 3.9167087 3.7781713 4.218362
1369693_a_at 5.9476657 5.801688 5.77432 5.4744697 5.799936 5.6916776 5.6098785 6.0271277 6.113515 5.5562005 5.621514 5.518207
1369694_at 3.5149872 3.4408016 3.5524487 3.4397943 3.4803364 3.8271415 3.7346685 3.3306122 3.580775 3.4025412 3.8004577 3.424163
1369695_at 4.1734443 4.2903223 4.187001 4.183393 4.063596 4.516506 4.492217 4.503827 4.5570135 4.390666 4.2041044 4.349804
1369696_at 3.5334787 3.8841918 3.50309 3.7145505 3.5425324 3.967352 3.6925514 3.7663953 3.6924548 3.888174 3.7098608 3.9742498
1369697_at 3.9850247 3.680415 3.998351 3.8034067 3.9837308 4.0598755 3.634387 3.9503012 3.9091585 4.083873 3.7983541 3.8461564
1369698_at 4.7331667 4.6359634 4.531058 4.47353 4.8071766 4.6927285 4.9156346 5.254801 5.3049197 8.046903 7.6955996 7.4277973
1369699_at 4.8122306 4.619892 4.712826 4.8806396 4.717016 5.3102703 4.649583 4.7332745 4.9890018 4.815091 4.99143 4.8421
1369700_at 6.0341873 5.911716 6.0097322 6.2858157 6.040666 6.0115695 6.0937204 5.6953616 5.8076324 6.138594 6.049397 5.8715267
1369701_at 12.760836 12.712579 12.845662 12.60775 12.610236 12.575838 12.493914 12.572713 12.32924 12.249281 12.213568 12.01768
1369702_at 6.9370294 7.157971 7.1764026 7.0082703 7.1136765 6.852653 7.161637 6.8752265 6.7368784 7.167733 6.874229 6.8811884
1369703_at 7.0078154 7.4080176 7.2690134 7.257498 6.8290095 7.075255 7.2792697 7.1637287 7.131747 7.1856956 7.372116 7.101105
1369704_at 6.282403 6.26938 6.111577 6.659049 6.460884 6.6619 6.53235 6.5303764 6.377674 6.35287 6.4436917 6.7782364
1369705_at 4.8799086 5.0212173 5.15966 5.2472353 5.090626 5.0858536 5.155887 4.927622 5.02713 5.0684443 5.1441164 5.233945
1369706_at 3.558112 3.7823572 3.796969 3.7535825 3.605209 3.649143 3.7141504 3.566116 3.9245625 3.536848 3.8169246 4.0416965
1369707_at 4.25921 4.175497 4.0733852 4.2418942 4.366138 4.351033 4.332292 4.6584916 4.4289455 4.67109 4.777227 4.455382
1369708_a_at 5.1828437 5.1967473 5.587017 5.7679806 5.7138076 5.0163417 5.2942185 5.2673206 5.4746346 5.556499 5.302529 5.457479
1369709_at 4.0988417 4.1389027 4.2944865 4.054679 4.125781 3.9559395 4.0900497 4.420822 4.926911 4.148939 4.162177 4.3495417
1369710_a_at 3.7683766 3.9012713 3.5366066 3.8323216 3.722184 3.7306297 3.7756238 3.6984596 3.7182148 3.8562927 3.9168057 3.632538
1369711_at 4.5541244 4.4674783 4.267067 4.365809 4.132652 4.9016175 4.314047 4.550353 4.414492 4.4463305 4.423236 4.321246
1369712_at 7.3761334 7.50421 7.4855413 7.407929 7.371217 7.357446 7.6400924 7.252508 7.4110675 7.272582 7.416692 7.143859
1369713_at 5.276815 5.408112 5.4626546 5.5586314 5.290275 5.931855 5.661046 5.5939026 5.431096 5.4480414 5.633773 5.6728516
1369714_at 7.161655 7.1681075 7.0646353 7.1920466 7.116254 6.9277987 7.006244 7.036055 7.1296186 7.0790844 7.077608 7.2247725
1369715_at 4.353553 3.9830282 4.079911 3.9748974 4.2767115 4.490052 4.3596897 4.051424 4.3906765 3.9334161 4.3071685 4.091359
1369716_s_at 10.132174 9.863858 9.93208 9.852657 9.860052 10.010099 10.10265 10.180242 10.3147 10.399563 10.048432 10.273456
1369717_at 4.297493 4.068035 4.3871913 4.066809 4.0792456 4.366597 4.063708 4.1681943 4.3176575 4.2272396 4.466055 4.3226933
1369718_at 7.708768 8.213377 8.21883 8.341966 8.3145485 8.550973 7.951677 8.234979 8.209838 7.705924 8.31329 7.76877
1369719_at 3.1905131 3.3712063 3.2765427 3.2846754 3.1744163 3.1727128 3.1997461 3.1504586 3.2905586 3.2938218 3.1326144 3.243267
1369720_at 9.538993 9.693247 9.779781 9.63112 9.57426 9.61172 9.650915 9.57942 9.489543 9.31409 9.233905 9.161644
1369721_at 4.776122 4.7859025 4.437174 4.6278863 4.513402 4.709031 4.7218795 4.553549 4.9092817 4.7951617 4.7863765 4.721912
1369722_a_at 8.4375725 8.427569 8.388687 8.328234 8.404095 8.174592 8.256979 8.239628 8.557572 8.273471 8.035238 8.279479
1369723_at 7.6601243 7.5126977 7.322771 7.5816283 7.609606 7.1626325 7.2598176 7.4571414 7.325084 7.21283 7.3397684 7.3536887
1369724_at 5.3509884 5.086991 5.3688483 5.332693 5.2406273 5.8016825 5.110237 5.2233553 5.31402 5.1458473 5.3018155 5.4873075
1369725_at 8.532911 8.405863 8.471992 8.262967 8.478825 8.358164 8.606039 8.522446 8.595581 8.12039 8.247694 8.006954
1369726_at 7.988258 8.345504 8.424921 8.507259 8.768779 8.600544 8.312581 8.592173 7.997546 8.799351 8.514722 8.772974
1369727_at 13.783351 13.735299 13.72912 13.5805435 13.701267 13.615894 13.669966 13.734751 13.6533575 13.77366 13.777949 13.6825905
1369728_at 5.0198855 5.5970936 5.245321 5.6456823 5.561821 4.9014378 5.334925 5.6464043 5.2901382 5.8734016 5.1006384 5.3814206
1369729_at 8.923786 8.999424 9.010538 8.422298 8.775124 8.663408 8.812677 8.677155 8.463472 8.93255 9.0355015 8.912125
1369730_a_at 4.437534 4.507708 4.712826 4.779283 4.4998856 4.78593 4.8783092 4.501766 4.7401004 4.526727 4.3918204 4.4781156
1369731_at 3.3086405 3.303874 3.572905 3.4621694 3.2495232 3.5257323 3.4545126 3.3641117 3.195586 3.3092651 3.2792869 3.446167
1369732_a_at 4.871299 4.9572706 4.6665154 4.794362 4.8384686 4.97666 4.616623 4.8007927 5.2506695 4.699911 4.7687244 4.7080336
1369733_at 8.304969 8.454014 8.356727 8.38335 8.34929 8.4350815 8.219454 8.359424 8.266234 8.257065 8.371563 8.362233
1369734_at 9.351769 9.022984 9.062742 9.40122 9.192665 8.976853 9.211021 9.210082 9.042154 8.766558 8.909238 8.821089
1369735_at 6.1774035 6.132954 6.200591 6.04555 6.040666 6.1638618 5.69896 5.8390255 6.1003327 5.91919 6.3691506 5.9237514
1369736_at 4.7044444 5.1269937 5.1753836 5.319369 5.022943 4.755454 5.137204 4.855524 5.3403254 4.915183 4.9415865 5.1260233
1369737_at 9.588996 9.477098 9.714755 9.341396 9.783236 9.615969 9.737136 9.426808 9.638535 9.179388 8.854664 8.851025
1369738_s_at 10.243642 10.135 10.51321 10.189377 10.424029 10.439664 10.373024 10.080741 10.667065 9.866796 9.840471 9.771824
1369739_at 4.091483 3.9777513 4.0234594 4.1758575 4.03432 4.2392626 4.066948 4.184226 4.0331435 3.939847 4.324292 4.1796107
1369740_at 4.6392713 4.5952735 5.002048 4.4277596 4.83394 4.7804832 4.652762 4.785794 5.2849855 4.8378134 4.860984 4.876641
1369741_at 5.588926 5.2759857 5.4877243 5.592177 5.18512 5.855333 5.607828 5.448039 5.419888 5.401188 5.597248 5.6218023
1369742_at 4.7233973 4.3924317 4.779031 4.565505 4.7050285 4.580452 4.843853 4.526322 4.918212 4.695527 4.4350333 5.0629272
1369743_a_at 8.695875 8.264354 8.466888 8.56053 8.44896 8.480999 8.307889 8.580244 8.750579 8.489377 8.362117 8.462545
1369744_at 3.8930147 3.8172436 4.062831 3.6974013 4.0273895 4.1557107 3.8124247 4.0191436 4.1950803 3.92605 4.138909 4.0382466
1369745_at 6.188914 6.008064 6.3431473 6.1327133 6.009108 6.083169 6.265775 6.213769 6.4501595 6.1335874 5.9615965 6.2485275
1369746_a_at 11.85322 11.955982 11.74843 11.8666525 11.80487 11.860342 11.716287 11.959825 11.679582 11.803578 11.594502 11.923809
1369747_at 6.8051944 6.355255 6.9984713 6.5860357 6.4230933 6.408866 7.323155 6.9607563 6.306199 6.9400916 6.6340885 6.874712
1369748_at 3.3796916 3.4443128 3.4552886 3.2199678 3.0852427 3.4957335 3.3737342 3.3629913 3.477319 3.628956 3.368183 3.483695
1369749_a_at 3.748356 3.7873054 4.27538 3.7040668 3.7860487 4.1647506 3.999796 3.9778936 3.9913862 3.7688098 3.9665663 3.9107337
1369750_at 4.039324 3.879339 3.5817032 3.5779445 3.629271 3.756334 3.8744695 3.7013135 3.8595836 3.7143571 3.6777978 4.0096035
1369751_at 4.437271 3.9487758 4.0499434 3.8058398 4.002596 4.2623367 4.258618 3.8480742 4.3073792 3.8544936 3.8092713 4.1156774
1369752_a_at 4.965906 4.7035913 4.951317 4.8671412 4.7840514 4.7227564 4.843186 4.777853 4.6860237 4.87417 5.4381075 4.8109612
1369753_at 4.0070777 4.0555916 4.071367 3.9944937 3.89829 4.295647 4.0484524 4.1583242 3.9398758 4.008628 4.147393 3.8830519
1369754_a_at 8.527338 8.567534 8.359865 8.521179 8.597556 8.166778 8.488391 8.547146 8.304338 8.590626 8.546057 8.519136
1369755_at 3.4732494 3.763894 3.7560203 3.5347714 3.6417649 3.981245 3.8291512 3.8993998 3.663075 3.730412 3.9452145 3.9437551
1369756_a_at 7.3291664 7.2729793 7.2992973 7.315593 7.3091683 7.319665 7.4830313 7.3806734 7.307793 7.721223 7.449718 7.3345804
1369757_at 5.5899973 5.2582693 5.6446877 5.4519997 5.9323354 5.9963455 5.738746 5.82351 5.8452597 5.774477 5.6918097 5.750179
1369758_at 8.775803 8.504854 8.226735 8.65995 8.798216 8.293064 8.951504 8.595917 8.009062 8.950614 8.924938 8.610153
1369759_at 5.149157 5.023654 5.490591 5.0428987 5.231712 5.016676 5.205518 5.183348 5.207998 5.610261 5.4979706 5.225775
1369760_a_at 3.7758908 3.943756 3.6430936 3.7541978 3.5608995 4.023575 3.7157528 3.7367063 3.878278 3.7115796 3.940462 4.1154766
1369761_at 3.8552084 3.6693943 3.8235185 4.0063066 3.6651251 3.9961035 3.5495007 3.703567 3.8850727 3.7382286 3.8648348 3.7133174
1369762_at 4.139763 3.9917405 4.2433615 4.081572 4.1045666 4.2587156 3.97808 3.9017494 4.398829 4.35204 4.130194 3.8747513
1369763_at 4.032687 3.9749758 3.8795261 4.187335 3.9528491 3.9195232 4.036301 3.959777 4.013048 3.8199987 3.8206778 4.104247
1369764_at 13.172588 13.303923 13.361528 13.217681 13.300581 13.177707 13.130995 13.270071 13.188867 13.317967 13.253359 13.314713
1369765_at 3.674642 3.809377 3.7362704 3.6790538 3.686155 3.6927297 3.5326939 4.164733 3.972729 3.8030605 3.6927826 3.5702963
1369766_at 5.2781096 5.3740535 4.9476914 5.192835 4.8666973 5.128467 5.3625097 5.173012 5.434675 5.555525 5.2935143 5.2191315
1369767_a_at 3.6804707 3.8992538 3.5982947 3.6866152 3.6022398 3.832142 3.6435466 3.7946618 3.9630866 3.8521187 3.8855696 3.9278905
1369768_at 6.286598 6.362339 6.2241683 6.4966283 6.2555676 6.1274157 6.346792 6.6989264 6.0666122 6.086399 6.3322425 6.1931453
1369769_at 4.7090025 4.609215 4.2792177 4.427921 4.5231204 4.912463 4.5511317 4.51437 4.650338 4.541514 4.636809 4.7774734
1369770_at 4.172447 4.3257 4.0041327 3.8736472 3.8441687 4.0967035 4.0758634 3.8782594 4.271864 4.034988 3.646557 3.840124
1369771_at 5.1543016 5.169033 5.004965 5.5744953 5.4041815 4.7748404 5.122225 5.069542 5.003719 5.2870197 4.8782034 4.9072433
1369772_at 6.9674745 6.944237 6.9471283 7.1335382 6.901238 7.0066514 6.9074316 6.627792 6.8766866 7.7311187 7.0559115 7.324566
1369773_at 3.5059333 3.7991476 3.82161 3.584994 3.6076493 3.693148 3.721539 3.588623 3.7524173 3.9028115 3.5956357 3.6608145
1369774_at 4.039324 4.067148 3.9638748 4.06457 4.1786146 4.9029465 4.345827 4.2109175 4.3547893 4.3227296 4.2741184 4.480766
1369775_at 8.145716 8.326445 8.305164 8.025038 8.322351 8.164886 8.257808 8.296389 8.473174 8.166326 8.3384695 8.394762
1369776_a_at 6.4974256 6.396592 6.4498687 6.3034997 6.3097544 6.667602 6.355616 6.277971 6.4891267 6.0642467 6.302164 6.534985
1369777_a_at 7.081081 7.303528 7.2370586 7.371443 7.2608185 6.8999844 7.3333116 6.915182 6.868875 7.2393622 7.288448 7.4751844
1369778_at 3.7890964 3.999154 3.6537542 3.6733203 3.803874 3.6063213 3.9374998 3.7739394 3.8103657 3.8445866 3.8575554 3.8600276
1369779_at 6.280934 5.983157 6.0849624 6.5645943 6.0457315 5.834707 6.022442 5.943374 5.8340073 5.9226375 6.02374 5.998252
1369780_at 5.964601 5.703137 5.8165984 5.4757533 5.7011085 6.305666 5.74925 5.7366767 6.0429277 5.8813043 5.789723 5.910933
1369781_at 3.7646432 3.879339 3.907125 3.8212075 3.8769526 4.0602403 3.68542 3.9945004 4.006805 3.6635342 3.8643515 4.0325055
1369782_a_at 6.0034714 5.832329 6.0970063 5.8948145 5.9505053 6.0088215 5.7949204 5.9698467 6.230668 5.939739 6.07689 5.6733017
1369783_a_at 4.8209877 5.5374665 4.710326 5.326435 4.727561 4.642849 5.360013 4.9907036 4.997035 5.2204275 5.921483 5.1872168
1369784_at 3.687595 3.7918503 3.6756432 3.594399 3.6254382 3.8491938 3.6853464 3.8318818 4.000004 3.52922 3.8568206 3.5044234
1369785_at 7.6617846 7.973518 7.6123953 8.072203 8.089337 7.7685885 7.829385 7.4349165 7.667569 8.192481 7.642886 7.8720236
1369786_at 5.669843 5.6194267 5.438816 5.426302 5.688477 5.923178 5.2693863 5.7385573 5.661326 5.27016 5.436635 5.5702095
1369787_at 3.5914123 3.9786768 3.979682 3.431538 3.702656 4.042615 4.3363094 3.8764133 3.766323 3.8548856 3.9221208 3.9713743
1369788_s_at 7.8065324 8.026866 6.7232075 6.9801407 7.2009034 6.7861824 7.933607 7.0960507 7.021494 7.5686746 7.0455837 7.421855
1369789_at 3.3173046 3.2725716 3.370429 3.199345 3.2219932 3.491622 3.289836 3.244516 3.3453126 3.3474665 3.460838 3.3353596
1369790_at 11.748746 12.1445 12.147874 11.804679 11.660715 12.142976 11.770035 11.398718 11.750731 11.48601 10.954285 11.318016
1369791_at 8.273699 8.437117 8.460196 8.433126 8.409161 8.211052 8.46173 8.313349 8.15333 8.186523 8.096001 8.316184
1369792_at 5.8281393 5.9136853 5.8556385 5.823172 5.843795 6.1094656 5.6237016 6.0347843 5.844688 6.2406964 5.7664886 6.3025036
1369793_a_at 3.9222903 3.941878 3.8610902 4.049944 4.004443 3.9965577 3.7366066 4.120557 4.2107134 4.1631308 3.9347754 3.8325474
1369794_a_at 4.799445 4.694536 4.9592495 4.784937 4.5981355 4.74802 4.9992805 4.4477406 5.0264263 4.9883356 4.7547646 5.123187
1369795_at 4.437765 4.334687 4.3563824 4.3506036 4.3452034 4.3056145 4.2942305 4.4758797 4.583622 4.370658 4.1962175 4.5488806
1369796_at 4.649338 4.40683 4.6742253 4.1596346 4.5022173 4.9003544 4.452485 4.368485 4.795363 4.6190734 4.4647546 4.6174793
1369797_at 4.156525 4.3514414 4.1640773 4.040759 4.13853 4.22008 4.2409654 4.1783943 4.291773 4.320542 4.567231 4.3411145
1369798_at 4.678879 4.5150824 4.5310574 4.0425854 4.3355875 4.543894 4.365443 4.550273 4.4711 4.612993 4.3984814 4.626035
1369799_at 10.769769 10.825796 10.602848 10.934373 10.689543 10.688836 10.842034 10.755029 10.749304 10.505217 10.667978 10.668223
1369800_at 3.8005376 3.6925273 3.8559875 4.0658846 4.2575173 3.8273237 4.302661 3.7722864 4.12926 3.8858528 4.0535717 3.9981346
1369801_at 4.2907114 4.695083 4.2682004 3.9256926 4.2234945 4.6919193 4.356723 4.7573266 4.3918405 4.433916 4.3124747 4.7959847
1369802_at 3.6763215 3.6783447 3.5570717 3.8032591 3.8917015 3.9438827 3.8233204 4.0141354 4.1985683 4.2372513 3.7721925 3.8344653
1369803_at 4.337682 4.4460487 4.502553 4.436772 4.1868095 5.0877495 4.621653 4.2367687 4.6218333 4.7760005 4.558263 4.7455983
1369804_a_at 4.486745 4.434147 4.408755 4.4691296 4.608841 4.55787 4.582842 4.4213924 4.8297453 4.7697864 4.947506 4.443856
1369805_at 3.9430172 3.7874918 4.0585113 3.8924847 3.7824924 3.9919064 3.955444 3.6707554 3.7717676 3.9431484 3.7461605 3.9279733
1369806_at 5.3751903 4.8371167 5.519069 5.156705 5.0637016 4.8832436 4.657157 5.1735125 4.900007 5.076686 5.1689405 4.86025
1369807_at 4.31113 4.318758 4.394652 4.2852116 4.2955503 4.3967357 4.5402584 4.671263 4.6107607 4.320487 4.2145295 4.502667
1369808_at 4.5115676 4.3838077 4.4675016 4.1583405 4.3114033 4.76529 4.4829144 4.312728 4.7044063 4.29006 4.54326 4.6102896
1369809_at 4.953641 4.8189583 4.7994514 4.779783 4.777041 5.1661315 4.83904 5.047541 4.8194494 5.0923243 5.27392 4.9657297
1369810_at 6.497987 6.8494816 6.23845 6.576523 6.476339 6.7417727 6.7334294 6.2948503 6.665407 6.51517 6.5022964 6.78704
1369811_at 4.575741 4.7212133 4.642358 4.418459 4.588134 4.54815 4.7454977 4.700528 4.652135 4.758583 4.9117756 4.6708164
1369812_at 5.6839275 5.661701 5.4842978 5.5877056 5.7474613 5.706374 5.4782076 5.371537 5.988805 5.3518233 5.331687 5.5433493
1369813_at 7.0391135 6.990367 6.8306637 6.9353766 6.8209143 7.061927 6.7135696 7.035328 7.3637695 6.909468 6.9219394 6.745553
1369814_at 4.349032 4.240143 4.4043303 4.3763294 4.4920654 4.8012147 4.388545 4.240672 4.583666 4.223539 4.448262 4.6104574
1369815_at 5.5361114 5.6503496 5.861312 5.398249 5.6589117 5.6394 5.432977 5.7197256 5.766697 5.4756117 5.6930766 5.810726
1369816_at 4.7331667 4.7316575 4.712826 4.902193 5.0491147 4.520039 4.695275 5.0429215 4.6391187 4.707857 4.773886 4.682809
1369817_at 4.0722723 4.2178607 4.1875863 3.8763406 3.8181243 4.2011275 4.008587 4.306615 4.365844 3.9867113 4.063764 4.159441
1369818_at 4.5767627 5.024204 4.573212 4.44765 4.567025 4.6897306 4.6434555 4.671263 4.763412 4.485961 4.6927366 5.0086007
1369819_at 4.748897 4.659147 4.583964 4.490164 4.6976433 5.1037855 4.901201 4.612954 4.883724 4.736575 4.477377 4.750482
1369820_at 4.021294 4.0493917 4.1695156 4.1227765 3.9977963 4.2677026 3.987566 4.4287972 4.3235416 3.8116932 4.1638694 4.5162344
1369821_a_at 4.8518314 5.0595727 5.3160467 4.613369 4.9521055 4.9847965 4.781624 4.903345 5.044233 4.736679 4.917818 4.7507453
1369822_at 4.2477107 4.144869 4.3954005 4.177311 4.312317 4.669117 3.7546551 4.0629616 4.1985683 4.2087293 4.38124 4.323525
1369823_at 4.751548 4.4131002 4.588665 4.4282618 4.173237 4.7779675 4.4589033 4.180758 4.3696175 4.8390293 4.8154144 4.3554926
1369824_at 4.99574 4.7340775 4.9652834 4.78601 4.550235 4.4558935 4.8194246 4.691842 4.703744 4.456151 4.743449 4.73528
1369825_at 4.77579 4.5518904 4.6512914 4.3772335 4.4891396 4.8559666 4.65337 4.4827685 4.955204 4.7251015 4.840176 4.847323
1369826_at 5.7707543 5.9125876 5.995988 6.1974545 6.2591 6.139476 5.7801657 5.361748 5.8738956 5.799449 5.761135 6.243423
1369827_at 5.3360624 5.0715227 5.0127773 5.0815916 4.9100294 5.2717714 5.237715 5.492092 4.9206786 5.473591 5.2020006 5.2343216
1369828_at 5.267296 5.086972 5.4373674 5.3446827 5.327758 5.5444384 5.2692547 5.3734035 5.703636 5.430638 5.5013485 5.56915
1369829_at 4.5244203 4.257038 4.550357 4.5310802 4.5528684 4.592711 4.7984295 4.551925 4.688973 4.5968084 4.737318 4.9371605
1369830_at 5.072334 4.708346 4.9428487 4.6693645 5.0688453 4.5339785 4.9281116 4.7437243 4.565552 4.8078823 4.898732 4.8809776
1369831_at 5.033161 5.066064 5.0744543 5.0779696 5.126413 5.4942217 5.0266075 5.014141 5.5032005 5.122731 5.4312 5.199166
1369832_at 5.271837 5.1754146 5.275408 4.9645557 5.380271 5.4980354 5.3254666 5.3519106 5.533034 5.373155 5.1072235 5.719285
1369833_at 4.2692738 4.166564 3.998351 4.3195653 4.164844 4.2831135 4.196496 4.3281355 3.9356709 3.9652069 4.0057154 4.472906
1369834_at 8.177361 8.081563 7.6993957 7.907845 7.655983 7.6517096 8.219305 8.334478 7.5114274 7.692611 8.000391 7.5144196
1369835_at 6.1241136 6.2346563 6.1635733 6.107891 5.8869567 6.2109833 6.371786 6.3486476 6.1564097 6.0212507 6.0526185 6.2130666
1369836_at 6.2051663 6.2779865 6.48609 5.9379134 6.7769394 6.740431 6.3480263 7.2707787 7.2100873 7.951084 5.1051216 6.0810885
1369837_at 12.431892 12.219663 12.618645 12.097178 12.202898 12.319147 12.167362 12.298966 12.504399 11.954702 11.961824 11.893387
1369838_at 4.213672 4.1197233 4.1695156 4.1414165 4.0680656 4.5708733 3.9284878 4.1647654 4.1507716 4.0821166 4.1638694 4.193267
1369839_at 4.336836 4.4110184 4.583915 4.3543196 4.274852 4.5499573 4.324812 4.231214 4.348274 4.4339256 4.48913 4.453188
1369840_at 10.040546 9.888887 9.165183 10.1186285 10.3113985 8.900962 9.558169 10.235866 7.598116 10.058496 9.842761 9.816038
1369841_at 3.4782438 3.7401948 3.8164568 3.7371538 3.5802598 3.6708496 3.61385 4.1592884 3.8975022 4.1461234 3.9898741 3.6660833
1369842_at 3.8205833 4.072543 3.8895802 3.9660685 3.9622343 3.7682328 3.8244264 3.6246502 3.5759368 3.7509527 3.814081 3.9080317
1369843_at 3.9628704 3.8843672 4.2572203 3.9354436 4.072219 4.428197 4.034624 4.1959743 4.3731823 4.3107214 4.239547 4.234351
1369844_at 3.9879737 3.964597 3.764194 3.721998 4.013908 4.09569 4.199424 4.179077 3.944558 3.616684 4.1495833 4.112177
1369845_at 5.049243 4.965837 5.2286015 4.9608855 5.1600637 5.268601 5.2282925 5.3506527 5.843452 5.338306 5.3761973 5.2787085
1369846_at 3.695194 3.7086992 3.7325454 3.4922247 3.5991426 3.7679744 3.3187385 3.7346785 3.3714623 3.5481803 3.5114832 3.468039
1369847_at 5.299936 5.1527843 5.0530834 5.17025 5.0432796 5.7008305 4.880809 5.2441287 5.157571 5.112678 5.603246 5.5958
1369848_at 3.4595513 3.7876637 3.5133274 3.4683845 3.4532888 3.7127707 3.4158156 3.586365 3.512682 3.5344293 3.6506479 3.600021
1369849_at 4.922179 4.8328075 5.0846605 4.9017143 5.083334 5.4917364 5.0829663 5.3579226 5.227397 4.969366 4.9185677 5.1087456
1369850_at 5.2564697 5.481861 5.523773 6.0064926 5.550291 5.620162 5.914116 6.257888 5.8987255 6.3930445 6.650834 6.342585
1369851_at 7.0670023 6.8295507 6.9162188 6.8133326 6.701855 7.093004 6.8436203 7.1806307 7.176391 6.886563 6.9283075 6.9875684
1369852_at 12.367641 12.185546 12.256615 12.202015 12.196407 12.156735 12.160975 12.171947 12.190659 11.968153 12.0931015 12.228808
1369853_at 4.706161 4.531668 4.5449653 4.6980977 4.5433884 4.768657 4.7628474 4.8647523 4.7448363 4.668703 4.4350333 4.675192
1369854_a_at 9.014558 8.815198 8.949383 9.228513 8.961843 8.725659 8.78231 9.114898 8.493947 8.825549 8.57459 8.615333
1369855_at 3.5047045 3.6613493 3.8207893 3.7860234 3.64622 3.6154904 3.5044484 4.1415024 3.868435 3.7489903 3.6400857 3.6349306
1369856_at 4.2477107 4.325802 4.238571 3.9706783 4.160661 4.2741094 4.117743 4.1060762 4.2825336 4.2564917 4.272062 4.3122654
1369857_a_at 5.789113 5.334694 5.5342 5.1936975 5.1632953 5.6145587 5.3945413 5.5559444 5.734341 5.403134 5.5274577 5.557703
1369858_at 4.152114 3.9225721 4.2596684 4.2403293 3.8255806 4.254782 4.29949 4.0271516 4.1294804 4.0093284 4.3710103 4.028647
1369859_at 4.6044755 4.3185935 4.072722 4.2579813 4.577791 4.4732547 4.518233 4.526837 4.469301 4.7414107 4.644883 4.64869
1369860_a_at 4.7850103 4.5975847 5.1000776 4.70477 4.578272 4.7479258 4.7443056 4.4972506 4.865921 4.6130733 4.869363 4.7123003
1369861_at 4.171809 4.272341 4.073806 3.8909957 4.1786885 4.5218353 4.320111 4.439096 4.1334934 4.3455753 4.048135 4.3047132
1369862_at 4.4979153 4.1898704 4.2436876 4.2072396 4.4184394 4.4574122 4.561973 4.6072435 4.315956 4.547849 4.508052 4.4068027
1369863_at 9.798473 8.966991 8.741419 8.508637 9.34067 9.590936 9.372874 9.655331 9.205142 9.429554 9.447628 9.779802
1369864_a_at 10.74135 11.161212 11.767198 9.9396105 10.990413 10.706005 11.440454 10.193176 9.933297 8.786434 7.29218 8.885892
1369865_at 3.8213725 3.8325539 3.743703 3.7980132 4.038471 4.308222 4.010079 4.118763 4.0814705 4.1553574 3.990645 4.149753
1369866_at 4.5139318 4.5649853 4.332229 4.516321 4.3855915 4.476065 4.7861876 4.384879 4.476961 4.438555 4.305706 4.524462
1369867_at 5.919636 5.9017744 5.4317474 5.1561728 5.200007 5.091899 5.422679 5.1133513 5.3310127 5.0991335 4.938091 5.039277
1369868_at 10.573774 10.137683 10.63826 10.626879 10.611266 10.270716 10.408016 10.593525 10.20044 10.15168 10.327405 10.350795
1369869_at 3.581806 3.606277 3.9185152 3.7865672 3.497035 3.9518616 3.5850925 3.7766452 3.6155841 3.9329178 3.7413619 3.8593893
1369870_at 7.03384 6.8644004 7.1682568 6.862133 7.0091577 7.2451963 7.0616455 7.0908465 7.0789213 6.9479995 7.0048494 6.9728355
1369871_at 3.6482491 3.6472082 3.5889916 3.7432816 3.7474775 3.6923025 3.6465778 3.789527 3.6535168 3.5267396 3.7177267 3.8748431
1369872_a_at 4.4915895 4.209854 4.298479 4.5040374 4.406147 4.5395236 4.324812 4.409997 4.2918863 4.329868 4.4566464 4.616381
1369873_at 4.5178766 4.469453 4.7458024 4.1694365 4.1868095 4.4175367 4.1995144 4.274182 4.6384544 4.7748694 4.49676 4.533462
1369874_at 4.3522406 4.2689195 4.2845674 4.5665226 4.2075396 4.586709 4.4713964 4.476798 4.708585 4.411999 4.5694857 4.839463
1369875_at 5.050846 5.09513 4.8805037 4.2302914 4.699107 5.1738157 4.659891 5.2351456 5.0781355 5.0367184 4.9864407 4.9924994
1369876_at 3.7382162 3.5642958 4.0041466 3.73267 4.0876126 3.6592345 3.3673275 4.029328 4.1084824 3.7192702 3.8666673 3.9537292
1369877_at 4.798779 4.809456 4.7178893 4.7024345 5.2079263 4.42881 4.564688 4.816797 4.99914 4.628967 4.632841 4.740868
1369878_at 3.9373286 3.7875812 3.757429 4.1331825 3.8856597 4.1916385 4.0938163 3.9845731 4.0184093 4.0714655 3.9855404 4.1133337
1369879_a_at 12.88145 12.923737 12.877957 12.945676 12.893861 12.90896 12.90628 12.8997 12.817775 12.747623 12.669817 12.804206
1369880_at 4.454691 4.385033 4.183716 4.194511 4.0246267 4.334741 4.2822533 4.0626793 4.0305414 4.5679893 4.3765154 4.4109163
1369881_at 4.119179 4.099096 4.243202 4.365652 4.0526276 4.324521 4.0580883 4.4673347 4.3792143 4.5585093 4.21507 4.4329376
1369882_at 4.4275002 4.2681465 4.4552774 4.271804 4.1360826 4.348988 4.5872555 4.562151 4.4512053 4.2720904 4.808716 4.7465734
1369883_at 3.6289957 3.4452405 3.3174944 3.3888552 3.4373093 3.7606947 3.6426864 3.418598 3.499544 3.41885 3.4662232 3.4462795
1369884_at 5.1208115 4.6302533 5.1581297 4.7345147 5.0432796 4.7860394 4.5361404 4.60126 5.08857 4.7241898 4.602872 4.8269186
1369885_at 4.99574 5.2040052 4.9668097 4.768741 4.9932756 5.225948 4.9287047 4.8176045 4.9960604 4.8564243 4.9276185 5.408014
1369886_a_at 5.855071 5.659701 5.8764606 5.9424734 5.6788025 6.031769 5.653472 5.885925 5.8978286 5.817132 6.1685023 5.6396165
1369887_at 4.6315527 4.378893 4.9085245 4.4771447 4.4889 4.4067707 4.610823 4.8052645 4.66754 4.5212984 4.716894 4.6060333
1369888_at 4.2591276 4.008025 4.029022 3.921546 4.042593 4.3499346 4.1359997 4.281047 4.3521776 3.9135437 4.2809405 4.540043
1369889_at 4.05989 3.946765 4.0197983 4.195392 3.7720566 3.9094353 4.011758 4.052306 4.026002 4.136632 4.188107 4.0298405
1369890_at 3.1168864 3.0604093 3.0509207 3.113987 3.167838 3.1325257 3.0032115 3.0241787 3.0402381 3.0642781 3.1219504 3.1328123
1369891_at 5.0466933 4.8863196 4.7792454 4.8171735 5.239037 4.92424 4.791622 4.9902587 5.0956426 4.968683 4.897507 5.11065
1369892_at 3.7429469 3.5642958 3.692703 3.518618 3.68662 3.6531498 3.6575248 4.0313296 3.7539022 3.7904117 3.6273804 3.5552847
1369893_at 4.438855 4.9394603 4.601754 4.621965 4.311983 4.8158946 4.471608 4.500771 4.891663 4.5214458 4.917586 4.7811155
1369894_at 3.309013 3.135556 3.2548842 3.4420977 3.3470771 3.4483488 3.319607 3.4668515 3.1319392 3.4288273 3.3992949 3.3642197
1369895_s_at 6.132295 6.1000133 5.697718 6.109286 6.096215 5.7603 5.8409863 5.948302 5.665289 6.1002226 5.4199495 5.8271985
1369896_s_at 7.543818 7.6437097 7.7001057 7.6977234 7.605853 7.496322 7.8523617 7.530127 7.4267116 7.496175 7.2359405 7.1551347
1369897_s_at 12.112891 12.211487 12.074998 12.13029 12.1426325 12.112237 12.17341 12.174781 12.06596 12.027941 12.026756 12.045084
1369898_a_at 4.67932 5.0616665 4.478658 4.9411616 4.9882126 4.8070107 4.581824 4.509805 5.2011266 4.865393 5.171889 4.91014
1369899_s_at 6.49649 6.568995 6.318501 6.514829 6.538759 6.1585627 6.1730247 6.1280065 6.4692407 6.594029 6.605784 6.4933734
1369900_at 4.092704 4.2237434 4.250576 3.8398395 4.0419445 4.028677 4.011758 4.035977 4.1838346 3.947924 4.339646 4.203073
1369901_at 4.2708654 4.3801556 4.3538823 4.427223 4.3707294 4.5949993 4.152045 4.349043 4.126841 4.199476 4.4884014 4.3863516
1369902_at 7.6163087 7.3563933 6.9005275 7.41167 7.3377643 7.0137753 7.487236 7.4889345 6.9936166 6.637542 6.550261 6.252834
1369903_at 3.9443738 3.938095 3.6660266 3.795741 4.081459 4.0604906 4.0069714 4.171171 3.9081004 3.8509226 4.2022667 4.085644
1369904_at 4.493287 4.4214544 4.523411 4.1272993 4.572392 4.811963 4.4609714 4.4373436 4.6595726 4.4483175 4.5975227 4.7976074
1369905_at 3.59107 3.459273 3.3698242 3.5488703 3.190482 3.6770818 3.5938082 3.474194 3.7564223 3.5380435 3.875068 3.5608175
1369906_s_at 11.972548 11.660231 12.051564 11.978211 11.950942 11.907351 11.979308 11.982553 11.997847 11.956366 11.991847 12.009696
1369907_at 5.717594 5.6832385 5.7270513 5.5678453 5.5866156 5.543341 5.593568 5.610944 5.30351 5.5607533 6.0256886 5.8446283
1369908_at 3.5128145 3.2813537 3.4539187 3.3614893 3.4859765 3.5581164 3.7952182 3.8342755 3.597598 3.3804789 3.4609516 3.8558533
1369909_s_at 10.712675 10.741807 10.565018 10.485401 10.544539 10.477371 10.767371 10.546188 10.829136 10.716351 10.804085 10.753392
1369910_at 4.1988344 3.96864 3.9498353 3.9466605 4.095967 4.0964108 4.026283 4.0271516 4.171342 4.444856 3.8825836 4.0119934
1369911_at 5.1444035 4.9725904 4.988069 4.64879 5.07622 5.322294 4.7569323 5.1426277 5.1649413 5.0430355 4.6514125 4.9834867
1369912_at 6.0127025 6.353833 6.1380963 5.9909725 6.540712 6.246104 6.220923 6.291295 6.6796894 6.2771583 6.176112 6.17132
1369913_at 4.157132 4.221818 4.0906157 4.085705 4.1622314 4.446617 4.1968346 4.609973 4.082411 4.342223 4.159416 4.6583
1369914_at 3.7836454 3.7923412 3.873495 3.9356787 3.7300305 4.3304577 4.0614166 3.6952217 3.7717676 4.0721273 3.9168057 3.9914584
1369915_at 6.4025927 6.731407 6.9244695 6.652808 6.5052752 7.06698 6.4480205 6.5230417 6.6983075 6.680236 6.6836095 6.7212224
1369916_at 4.9526443 4.914587 5.1927977 4.9701276 5.0115886 5.5183296 5.308665 5.0482683 5.2144055 5.0784154 5.1817107 5.5251493
1369917_at 4.815398 5.0220075 5.011685 4.7619987 4.8194723 5.1824536 4.951828 4.9484715 4.8786125 4.74185 5.0471706 5.474873
1369918_at 3.8922963 3.7919276 3.8941724 3.5725212 3.5828679 4.163006 4.0257483 4.048362 3.8882666 4.0858655 4.0210576 3.794095
1369919_at 4.7959394 4.9212832 4.6672134 4.8221507 4.8649106 4.6559477 4.6367235 4.742921 4.695173 4.7977886 5.103195 4.601546
1369920_at 4.5565343 4.3150835 4.4747844 4.4706774 4.5249643 4.726503 4.3545146 4.4836526 4.3515015 4.559584 4.553513 4.5923705
1369921_at 5.7805166 6.133462 5.7782264 6.4187894 6.296187 6.2510614 6.3896847 6.185275 6.5585785 6.5660725 6.1629906 6.8750954
1369922_at 8.520193 8.599905 8.275657 8.6314335 8.376474 8.4462185 8.577286 8.54293 8.550629 8.529526 8.480631 8.518243
1369923_at 5.4986935 5.8463984 5.583506 5.7485404 5.865028 5.912316 5.743693 5.7976685 6.134635 5.5733104 5.832246 5.8883686
1369924_at 6.101718 5.8268704 6.074032 5.85992 5.69646 5.6874037 5.8068647 6.0107965 6.1835885 5.6107273 6.038193 5.5741005
1369925_at 3.9279115 4.0222583 3.9609861 3.8924847 3.7217882 3.9214964 4.089826 3.9500768 3.7411313 3.9128165 3.951993 3.8527749
1369926_at 6.9251127 7.4734697 7.2132053 7.3542056 7.368026 7.1653275 7.298503 7.138419 7.3260484 7.1590137 7.7600408 7.3235574
1369927_at 11.538463 11.355049 11.267503 11.529021 11.616492 11.460387 11.679139 11.529751 11.412438 11.4166355 11.782246 11.701822
1369928_at 3.8245907 3.622812 3.5618608 3.435167 3.5946827 3.7471828 3.3785582 3.6293564 3.6664143 3.7985616 3.8461578 3.5493956
1369929_at 11.380225 11.468085 11.35345 11.317333 11.470648 11.33899 11.431787 11.470342 11.523487 11.470648 11.4410515 11.402328
1369930_at 11.86814 12.115799 12.016174 12.05897 12.087177 12.032569 12.078984 12.052497 12.16948 12.488033 12.358922 12.426737
1369931_at 7.194615 7.03987 7.45747 7.160209 7.2269354 7.189924 7.093081 7.2472005 7.4644833 7.2351375 7.31981 7.4295406
1369932_a_at 10.057043 10.0790825 9.849403 10.060347 10.109077 9.920561 10.279217 10.072665 10.045809 10.357778 10.200532 10.173052
1369933_at 11.334485 11.264086 11.196271 11.274081 11.328682 11.335561 11.336898 11.23857 11.214106 11.47304 11.302955 11.446083
1369934_at 12.025232 12.113387 12.324112 12.143635 12.130594 12.129227 12.098377 12.185895 12.308557 12.0717 12.446534 12.242538
1369935_at 7.7018557 7.8408356 8.141385 7.7063975 7.694948 7.9084387 7.8923078 7.758667 7.8537893 7.837063 7.838966 8.028545
1369936_at 10.444156 10.39288 10.713838 10.364914 10.473818 10.484213 10.587565 10.669018 10.554246 10.474522 10.828803 10.667468
1369937_at 11.160652 11.291787 11.342837 11.206471 11.268447 11.166179 11.179347 11.311914 11.111351 11.291034 11.554352 11.267665
1369938_at 7.463681 7.3391705 7.4581823 7.778262 7.396043 7.4185038 7.4088755 7.450529 7.182996 7.3988986 7.411452 7.3826694
1369939_at 12.084763 12.029966 12.091302 12.000774 12.110274 12.107077 12.251381 11.885465 12.090586 12.114192 12.109924 12.247343
1369940_at 10.74308 10.727909 10.790336 10.729202 10.739139 10.791378 10.850858 10.789106 10.742865 10.775546 10.968576 10.894384
1369941_at 10.549403 10.7443495 10.639806 10.788255 10.337912 10.332263 11.003626 10.836048 10.843827 11.319246 11.351027 11.324648
1369942_at 8.941037 9.331104 8.907173 8.96076 8.830684 8.882778 9.0255375 8.982643 8.83573 9.029387 8.80755 8.931825
1369943_at 10.359366 10.14353 10.040507 10.230827 10.362464 10.008256 10.2968645 10.298163 10.164717 10.337778 10.256982 10.411378
1369944_at 8.132069 8.174704 8.028084 8.083317 8.146482 8.145958 8.144848 8.109528 8.092152 8.026314 7.849963 8.220305
1369945_at 4.1499557 4.4912663 4.568061 4.4211273 4.3725023 4.400464 4.4599366 4.677848 4.4408402 4.3496647 4.773526 4.682506
1369946_at 6.344406 6.4169774 6.3957253 6.5707507 6.7032747 6.438441 6.485441 6.6467004 6.7062454 6.618857 6.1514955 6.6044164
1369947_at 5.710813 5.6234612 5.6947203 5.604949 5.6953354 5.9580708 5.826169 5.341832 5.695833 5.636935 5.743545 5.628763
1369948_at 7.434289 7.8340864 7.8116083 7.6378474 7.639694 7.9263363 7.6092815 7.734016 7.914504 7.9589324 8.370492 8.293773
1369949_at 6.884394 6.9051685 6.775454 6.754729 6.7834163 6.999018 6.720421 6.80652 7.138584 6.4728417 6.685481 6.7093177
1369950_at 9.433987 9.544312 9.410996 9.483923 9.473057 9.278601 9.421078 9.543132 9.511681 9.481966 9.459545 9.47372
1369951_at 4.030916 3.85183 3.8791175 3.899589 3.9238138 3.9916584 3.9441352 4.157232 3.8369396 4.3665795 3.8471744 4.2746463
1369952_at 12.24637 12.299426 12.339751 12.165493 12.236473 12.201489 12.289423 12.289019 12.183613 12.281835 12.381119 12.14023
1369953_a_at 4.0126944 4.739984 4.2089586 4.698592 4.593228 4.343853 4.3067284 5.029889 4.3370366 4.3322563 4.4163795 4.34806
1369954_at 12.98305 12.916666 13.048071 13.059284 13.092548 12.997076 13.016908 13.033518 12.814051 13.135758 13.01289 13.137629
1369955_at 6.3231683 6.3201714 6.3115835 6.6400113 6.3952923 6.262136 6.575819 6.3744273 6.525399 6.3418927 6.3156204 6.651614
1369956_at 9.669462 9.8080015 9.745407 9.806041 9.735575 9.632898 9.700369 9.649657 9.85018 9.519447 9.627338 9.753295
1369957_at 5.746871 5.8334436 5.4381022 5.808275 5.592302 6.095252 5.67948 6.090231 5.9914083 5.895875 6.9219394 6.1799746
1369958_at 7.742434 8.237986 8.230583 7.992615 8.134108 7.737227 7.6570516 7.786341 8.411526 7.89559 7.5050135 7.810331
1369959_at 12.275651 12.21928 11.604868 12.2613945 12.001048 11.862801 12.243872 12.114841 11.631743 12.156138 11.936601 12.107264
1369960_at 10.050175 10.043306 10.006812 10.168107 9.967033 10.015217 9.833886 10.151593 10.135043 9.723325 9.881337 9.928811
1369961_at 8.960148 9.116829 9.194663 9.167264 9.125675 9.177774 9.275379 9.304385 9.40619 9.189736 9.3063965 9.25225
1369962_at 8.236245 8.493002 8.647357 8.512448 8.404288 8.4148245 8.2749 8.387528 8.264694 8.88367 8.865207 8.619431
1369963_at 5.725414 5.5524807 4.790227 5.579713 5.4580517 5.354557 5.415228 5.117794 5.631401 5.412408 5.4898195 5.6696854
1369964_at 7.0292997 7.4122734 7.2426505 6.9982877 7.585956 6.959551 7.2690663 7.4528546 7.1729374 7.151939 7.025661 7.448374
1369965_at 8.095309 8.035639 8.020752 8.354923 7.8162003 7.573244 8.054318 8.005142 7.7862387 8.065727 8.218611 7.6130805
1369966_a_at 12.380033 12.335103 12.227954 12.453034 12.314968 12.157075 12.333094 12.454409 12.358843 12.488768 12.520923 12.395933
1369967_at 8.873369 8.708741 8.739078 8.90362 8.650177 8.670933 8.856861 8.885248 8.987126 8.69989 8.868172 8.752514
1369968_at 5.928758 6.1859155 5.780758 6.476182 5.8743343 5.504883 5.8855166 5.9840302 5.923487 5.8760176 5.6846275 5.9285874
1369969_at 9.096549 9.178971 9.058024 9.366586 9.277107 9.247785 9.433531 9.316571 9.060604 9.3788395 9.56452 9.483961
1369970_at 10.7455015 10.609925 10.580943 10.731185 10.877612 10.858903 10.549738 10.726975 10.75867 10.734197 10.6196165 10.860868
1369971_a_at 8.668938 8.717813 8.30251 8.707821 8.460818 8.1828575 8.467316 8.428055 8.337035 8.455592 8.251468 8.343374
1369972_at 6.6137 6.789298 6.761217 6.896544 6.929724 6.3040576 6.776752 6.575037 6.6159887 6.6471143 6.9095764 6.745553
1369973_at 11.3946 11.308458 11.33424 11.280613 11.42707 11.168387 11.565753 11.611233 11.566526 11.452715 11.411606 11.33831
1369974_at 6.681078 6.6359944 6.655788 6.471201 6.771033 6.718033 6.6227374 6.6248364 6.6506104 6.672077 6.8330536 6.5540724
1369975_at 8.648085 8.799412 8.913896 8.86671 8.6813755 8.514346 8.681181 8.671427 8.699821 8.637122 8.430885 8.63092
1369976_at 9.924958 10.161122 10.377796 10.2218 10.251664 10.477138 10.305464 10.270716 10.331063 10.409531 10.389995 10.304034
1369977_at 4.2493963 4.1141396 4.2502294 4.464082 4.0020995 4.3866787 4.3329625 4.1415772 4.4711 4.4403014 4.34782 4.161612
1369978_at 7.8053093 7.7197094 7.7258654 8.04174 8.031885 7.5731726 8.123404 7.895409 7.6145077 7.762687 7.859552 7.6560493
1369979_at 8.946133 9.338055 9.25769 9.133944 9.171664 8.967213 9.016126 9.256592 9.181721 9.117437 9.012907 9.061051
1369980_s_at 9.37492 9.366348 9.228962 9.44366 9.257261 8.867475 9.372162 9.272709 9.166704 9.121969 9.1211 9.194475
1369981_at 9.0051985 8.947119 8.963335 8.9155445 9.0279665 8.494909 8.919664 8.94259 8.719929 8.943698 8.897972 8.905458
1369982_at 9.509 9.432236 9.647822 9.582809 9.444405 9.514595 9.817078 9.604708 9.354358 9.45651 9.747357 9.557409
1369983_at 8.0591345 8.569043 8.259441 8.405121 8.613045 8.50839 8.103652 8.584145 8.959584 7.900382 7.8756104 7.463918
1369984_at 9.523687 9.500878 9.512078 9.427463 9.556323 9.544218 9.508321 9.508496 9.606986 9.660548 9.808709 9.666615
1369985_at 6.0793533 6.2760963 5.9980664 6.0150814 6.0643034 6.290888 6.282275 5.9703 6.221775 6.1490927 6.0739827 6.2761517
1369986_at 11.883169 11.9700365 11.809913 11.704008 11.82866 11.760591 11.887573 11.8010845 11.777156 11.782951 11.790473 11.736967
1369987_at 4.6833096 4.785595 4.7446537 4.532776 4.5015574 4.767953 4.8355484 4.6362705 5.004669 4.8967686 4.8313284 4.8108563
1369988_at 5.5017586 5.4581957 5.5709753 5.4455605 5.630496 5.6738005 5.339773 5.6088037 5.962837 5.7169037 5.6815634 6.022517
1369989_at 9.568905 9.813072 9.693025 9.820782 9.790804 9.6846895 9.792865 9.394564 9.663016 9.731764 9.866972 9.65939
1369990_at 10.720577 10.730238 10.594053 10.71694 10.595777 10.698562 10.692117 10.825846 10.760479 10.844161 10.971292 10.851947
1369991_at 10.168313 10.2517 10.25315 10.256236 10.164099 10.317751 9.998933 10.2870655 10.255114 10.233601 10.286479 10.078987
1369992_at 8.482062 8.796725 8.670696 8.696617 8.676453 8.431398 8.830575 8.694576 8.606341 9.09605 9.036476 9.032691
1369993_at 6.3419504 6.3374624 5.8273315 6.1631064 5.873245 5.7265 6.459994 6.032316 6.473742 6.1825333 6.0782375 6.1163635
1369994_at 7.588892 7.965486 7.49971 7.642163 7.7273526 7.5837173 7.8019323 7.6112146 7.314024 7.571488 7.20156 7.118471
1369995_at 8.534371 8.708236 8.561846 8.694041 8.574636 8.2678995 8.713914 8.325504 8.502272 8.551484 8.568144 8.551261
1369996_at 8.645691 8.671701 8.735352 8.888876 8.792347 8.794147 8.8542595 8.898542 8.890915 9.025191 8.966659 8.826034
1369997_at 8.597292 8.662051 8.591083 8.72748 8.70269 8.548614 8.597867 8.390208 8.410693 8.457637 8.38893 8.486076
1369998_at 8.598622 8.789434 8.664093 8.748559 8.837592 8.744786 8.7489395 8.418926 8.629847 8.5183735 8.458792 8.576266
1369999_a_at 4.071138 4.097679 3.925894 3.5712388 3.9757993 4.120283 4.130338 4.138438 3.9841118 3.6642992 4.143157 4.229401
1370000_at 9.92889 10.020369 9.925114 10.145404 9.905876 9.819099 10.078869 10.150992 10.377323 9.845829 10.287088 10.0495405
1370001_at 9.186582 9.355087 9.437119 9.318546 9.396955 9.396727 9.315038 9.351438 9.323927 9.239146 9.312173 9.295191
1370002_at 7.9183006 7.823026 7.72616 7.7070565 7.523307 7.6566358 7.728615 7.8156023 7.715646 7.784859 7.693212 7.7202606
1370003_at 11.879799 11.820629 11.921472 11.960759 11.75785 11.757407 11.893566 12.003982 11.844526 11.956551 11.990332 11.940212
1370004_at 9.695795 9.686489 9.5952 9.725526 9.691855 9.671421 9.773906 9.614616 9.561848 9.580023 9.4323845 9.565814
1370005_at 10.066311 9.822555 10.187207 10.013879 10.167003 9.972248 9.874149 10.132068 10.111393 10.0198965 10.133547 10.097155
1370006_at 11.247035 11.322796 11.267318 11.27513 11.202465 11.464748 11.323013 11.2464075 11.34037 11.262456 11.257411 11.267685
1370007_at 11.31358 11.506502 11.7374735 11.552637 11.499031 11.610367 11.237023 11.597913 11.282238 11.213599 11.864864 11.42894
1370008_at 5.858462 5.4752455 5.451268 5.5738373 6.0630136 5.537173 5.624435 5.7507014 5.836181 5.801237 6.005432 5.597802
1370009_at 14.206769 14.181493 14.20567 14.233663 14.1673 14.207964 14.181884 14.201955 14.213792 14.140334 14.123793 14.159872
1370010_at 12.159184 12.283708 12.16044 12.135034 12.199273 12.04779 12.1867485 12.0594 11.8239155 12.043527 11.994312 11.907111
1370011_at 6.121656 5.8354344 5.9357686 6.10527 6.005524 6.373549 5.8292747 6.0182114 5.944454 6.0138025 6.046985 5.9868903
1370012_at 6.464606 6.4498053 6.51912 6.5548215 6.1188955 6.5347867 6.6612144 6.83894 7.0180087 6.867515 6.940819 6.57539
1370013_at 3.4274058 3.5341527 3.5298083 3.2998085 3.5965128 3.5581164 3.6247613 3.32461 3.6518888 3.4537349 3.5789132 3.4811232
1370014_at 8.765578 8.905674 8.537312 8.752599 8.632324 8.494322 8.632998 8.651336 8.446981 8.554933 8.668049 8.358902
1370015_at 8.023543 7.9383545 8.054125 7.7744 8.02543 8.148427 8.141464 7.985952 8.216509 7.972053 7.92316 8.116186
1370016_at 3.692441 3.7878687 3.5704381 3.5693238 3.9248872 3.7383885 4.187145 3.5784314 3.7828317 3.6456413 3.6994627 3.7226722
1370017_at 7.576414 7.806658 8.04961 7.963211 7.809312 8.184753 7.954362 8.012602 7.9800205 8.091282 8.020439 8.176348
1370018_at 4.8279753 4.416107 4.8020926 4.7341743 4.7294836 4.9536114 4.709212 4.8295536 5.441637 4.6127605 5.509797 4.940282
1370019_at 12.93409 13.148053 13.134951 13.067941 12.886753 12.972716 13.219959 13.101557 13.117085 13.11377 13.0578 13.201321
1370020_at 10.273579 10.156994 10.121708 9.833796 10.013466 9.699504 10.2706375 10.096201 10.0078335 9.934008 9.837154 10.253902
1370021_at 3.9158983 3.5902112 3.7831306 3.4384391 3.6449013 3.5383828 3.524941 3.7312248 3.575462 3.708254 3.9263043 3.6588607
1370022_at 3.9373286 4.017814 4.2092137 4.090467 4.017181 4.3456817 3.8316207 4.086258 4.082814 4.174535 4.2433615 4.1896915
1370023_at 6.730156 7.0460014 7.1885996 6.5722756 6.766987 7.046899 6.658638 6.7691092 7.012363 6.5949545 6.672817 6.745553
1370024_at 10.7528 10.443983 10.752859 10.931731 9.954195 10.6441145 10.245699 10.823147 11.1642 10.267289 10.149487 10.774784
1370025_at 7.992891 7.8451924 7.971274 7.9583464 7.875736 7.8113413 7.977485 7.9985046 7.7783027 7.8021617 7.5353546 7.871585
1370026_at 6.8998685 6.82612 6.6583724 7.311854 6.859415 6.409778 6.910097 7.0718236 7.4799733 7.598584 7.9681373 7.7942305
1370027_a_at 14.240509 14.146259 14.19084 14.268592 14.253898 14.149018 14.141336 14.220275 14.136414 14.106527 14.108104 14.028941
1370028_at 4.7092443 4.563975 4.2285395 4.493917 4.3174 4.487362 4.470838 4.3500204 4.6107607 4.34416 4.417294 4.5327587
1370029_at 9.010162 9.246741 9.236682 9.243793 9.091739 9.027971 9.348326 9.210624 9.192003 9.164065 9.239309 9.280857
1370030_at 10.505497 10.210342 9.988312 10.307755 10.226525 10.05312 10.350483 10.232009 10.810521 11.023404 11.1576805 10.622422
1370031_at 8.13751 8.304787 8.209585 8.324312 8.240054 8.185175 8.12936 8.062408 8.302291 8.135805 8.299214 8.262147
1370032_at 7.576414 7.51545 7.8896303 7.5556746 7.5798154 7.6331644 7.911042 7.695968 7.8433175 7.573328 7.8761806 7.812827
1370033_at 3.8420525 3.7577455 4.0487213 3.9071786 3.898191 3.8287094 3.8660557 3.9501848 3.7423804 3.8482273 3.855677 4.069189
1370034_at 5.4271655 5.2046866 5.485027 5.060144 5.633699 5.2196712 5.7253027 5.6094627 6.7498803 6.0394235 5.9489574 6.0158525
1370035_at 9.007079 9.307556 9.176835 9.248633 9.253045 9.045526 9.214871 9.034191 9.001356 9.097098 8.944301 9.040834
1370036_at 10.370948 10.3533325 10.347522 10.437355 10.122277 9.953434 10.205163 10.272612 10.027605 9.906452 9.974518 10.053334
1370037_at 4.002166 3.5794678 4.0413556 3.9585629 3.8477967 4.1167274 4.1331706 3.8976684 4.1463275 4.0001736 4.082323 4.06583
1370038_at 6.1885605 6.3406363 6.208619 5.9933596 6.2961864 6.9595656 6.470333 6.3073335 6.7229433 6.4338655 6.383551 6.0047865
1370039_at 6.4962125 6.462647 6.400441 6.230989 6.1282887 6.4366198 6.2488027 6.228672 6.472368 6.2881303 6.4456234 6.275475
1370040_at 7.5242343 7.662603 7.5546594 7.6602483 7.5759277 7.5073667 7.508666 7.727349 7.3969173 7.543133 7.54856 7.7025394
1370041_at 3.7474625 4.0588317 3.591205 3.7575684 3.6297922 3.923846 3.5817137 3.8681245 4.0336304 3.7577658 3.6513646 4.097418
1370042_at 3.9313703 3.9162796 3.9628694 3.831483 3.8566628 4.013942 3.7746556 3.7762606 3.7182148 3.732491 3.7789886 3.8253067
1370043_at 10.468346 10.621113 10.4759445 10.530001 10.630699 10.241356 10.19919 10.4808 10.013582 10.52001 10.435449 10.272141
1370044_at 7.2105217 7.424026 7.10136 7.642678 7.391294 6.896937 7.2533627 7.5313406 7.021258 7.297582 7.0914135 7.1043687
1370045_at 8.794155 8.925929 8.821944 8.891394 8.893596 8.794659 8.772631 8.481776 8.95151 8.558202 8.447293 8.900102
1370046_at 6.326553 6.7891855 5.9719024 6.2150655 6.1202235 6.1661096 6.357224 6.0027537 6.575388 6.179574 5.9587393 6.3927336
1370047_at 10.0462055 10.353542 10.208277 10.3158045 10.327753 9.909615 10.132452 10.30222 10.077286 10.096174 9.799362 9.852667
1370048_at 4.6560636 4.4158106 4.2807655 4.548439 4.2522287 4.5699034 4.2695932 4.5016756 4.819189 4.602378 4.2981234 4.807361
1370049_at 5.7545877 5.6033416 5.499706 5.7877564 5.618192 5.8773417 5.799057 5.620443 5.815141 5.8202367 5.88841 5.787799
1370050_at 8.846181 9.222068 9.167282 9.122073 9.198099 8.912569 9.002087 9.012274 8.734448 9.034413 9.1371 8.633566
1370051_at 4.2895465 4.5395803 4.6678424 4.5519667 4.516085 4.6927285 4.9449387 4.5586934 4.759539 4.8376803 5.102517 5.096782
1370052_at 6.6714287 6.7263813 6.5592647 6.9632754 6.6936674 5.99736 6.9303036 6.6951685 6.379406 6.5667624 6.267886 6.5336437
1370053_at 3.6606221 3.641131 3.8796968 3.2949283 3.6457698 3.794836 3.95256 3.5654652 3.5407124 3.5985909 3.557645 3.7848754
1370054_at 7.7069774 7.645372 7.441492 7.707694 8.0087385 8.0147505 7.67396 7.6655602 7.895658 7.4257064 7.3488007 7.616295
1370055_at 6.493894 6.6158986 6.2181544 6.736402 6.3461633 6.6666346 6.4208665 6.1711454 6.306241 6.406138 6.541356 6.6222773
1370056_at 6.6005344 7.300042 7.040313 6.988526 8.092153 6.757468 6.5685883 8.008324 7.4595647 8.005312 6.4950795 7.0614386
1370057_at 10.031214 9.983498 9.768035 9.829683 9.6596365 9.887552 9.854022 9.769824 10.153921 9.502135 9.566336 9.763269
1370058_at 3.420294 3.3021662 3.3563123 3.6822324 3.4297426 3.5024333 3.5705512 3.2758756 3.5665505 3.319575 3.581386 3.404205
1370059_at 3.3099303 3.648833 3.4315667 3.5224602 3.7758787 3.673827 3.763523 3.3821547 3.6304216 3.3085456 3.7060115 3.712923
1370060_at 10.131112 9.981316 9.7858 9.954637 10.007815 9.975937 10.022931 9.933535 9.997841 9.825022 9.969655 9.89753
1370061_at 5.61047 5.7249765 5.655863 5.886395 5.814634 5.8525567 5.8256235 5.666952 5.692285 5.7670016 5.731516 5.730665
1370062_at 10.791284 10.842225 10.82923 10.781737 10.820764 10.675279 10.721279 10.581852 10.599855 10.8195915 10.851219 10.659987
1370063_at 7.647225 7.6255364 7.2235 7.903795 7.629509 7.141216 7.4648404 7.451444 7.4044247 7.182791 7.358394 7.2763333
1370064_at 8.181982 8.1416855 7.7924805 8.157957 8.033176 7.8584757 7.7626057 8.07341 8.172873 7.9518785 7.869838 7.9031415
1370065_at 13.684705 13.73965 13.746748 13.711308 13.749303 13.679112 13.634444 13.7038765 13.64907 13.590072 13.599367 13.68544
1370066_at 8.570694 8.738745 8.310251 8.569043 8.433302 8.375234 8.316548 8.349722 8.675841 8.891995 8.656595 8.328931
1370067_at 9.799029 9.030458 9.504868 9.599213 9.4915085 9.503098 10.89072 9.296367 9.356465 10.930253 10.689002 10.597495
1370068_at 4.011418 4.2824774 4.257161 3.8506844 4.1663494 4.178025 4.2252665 4.396908 4.2241178 4.457567 4.097405 4.5039773
1370069_at 4.747836 4.7240133 4.757824 4.874669 4.787122 4.8337297 5.0182457 4.797387 4.649106 5.2809305 4.832938 4.732936
1370070_at 7.4478664 7.564647 7.6319766 7.4657454 7.5313706 7.25857 7.3000703 7.450461 7.2028823 7.449019 7.3288956 7.213722
1370071_at 6.6768985 6.441619 6.2759724 6.811999 6.6002593 6.441943 6.6159773 6.5338564 6.558372 6.8006706 6.527261 6.5710835
1370072_at 4.9938107 4.399773 4.329235 4.890715 5.1197186 4.8085155 4.4587765 4.2733774 5.367127 4.4735603 4.6539993 4.160002
1370073_at 11.120356 11.208033 11.323976 11.207 11.167343 11.303077 11.098347 11.329997 11.306911 11.0742655 11.305264 11.253758
1370074_at 5.7870655 6.243332 5.9148736 6.1754146 5.814971 6.3490796 5.938368 6.1649837 6.0202603 6.068091 5.8732853 6.1440644
1370075_at 9.79036 9.862882 9.895899 9.687277 9.440652 9.498793 9.4501915 9.47731 9.730315 9.349771 9.321425 9.637146
1370076_at 3.7376008 3.736957 3.7875512 3.7140217 3.7382812 3.883571 3.6380005 3.5537963 3.924031 3.5849075 4.0810957 3.907597
1370077_at 5.817093 5.80702 5.5659027 5.537949 5.3975344 5.7986064 5.317086 5.7521305 5.674986 5.4343743 5.658523 5.2960367
1370078_at 6.0340204 5.7292867 6.2202024 5.957101 5.855011 6.213135 5.9271717 6.220796 6.2504826 6.4637623 6.1878753 6.0158525
1370079_at 4.9711127 4.8756275 4.7417736 4.5612793 4.6492853 5.0121655 4.5141277 4.8061953 6.448602 5.6706767 5.3579216 5.7648716
1370080_at 8.017586 7.895549 8.198679 7.949061 8.066298 8.12935 8.66868 8.361233 8.544162 9.073036 9.239922 8.954635
1370081_a_at 7.59622 7.7702923 7.6769614 7.6740804 7.6709623 7.5245953 8.051109 7.736925 7.476247 7.600649 7.48335 7.425039
1370082_at 6.3710394 6.363796 6.2764544 5.9384084 6.159239 6.1269507 6.199811 6.404299 6.2902145 6.342993 6.108997 6.15991
1370083_at 4.374444 4.515907 4.6483784 4.4797964 4.5947533 4.5822988 4.820972 4.392137 4.5672383 4.2510376 4.5627174 5.265098
1370084_at 5.4644556 5.4642706 6.021146 5.154977 6.0318236 6.169735 4.875764 5.401827 5.5089087 4.915183 5.9709616 5.6484785
1370085_at 7.6804285 7.729752 7.5406947 7.782246 7.8287997 7.6077914 7.6745896 7.5829573 7.28318 7.5155435 7.6286335 7.4287987
1370086_at 13.960997 13.975982 13.982862 13.975982 13.952527 13.935786 13.993182 13.986988 13.95363 13.966483 14.050344 13.977683
1370087_at 10.467558 10.519503 10.571314 10.579369 10.443705 10.501824 10.5945215 10.662158 10.595544 10.664145 10.7492485 10.663668
1370088_at 7.651686 7.3356757 7.1318336 7.613905 7.4014654 7.447458 7.5044346 7.377757 7.5820665 7.589402 7.7080135 7.418247
1370089_at 4.091483 3.8171532 3.8348923 4.107769 4.017206 4.0679374 4.341803 3.8358402 3.9917424 3.9128165 4.4350333 4.2103424
1370090_at 5.355563 5.4490933 5.609608 5.177072 5.619035 5.5110674 5.207819 6.067683 5.3524504 5.5801845 5.933831 5.488924
1370091_at 5.106125 4.85653 4.923167 4.855999 4.593269 5.014384 5.029669 4.9857507 4.882805 5.049653 5.3532104 4.7849283
1370092_at 4.7858224 4.2831373 4.563836 4.563422 4.4789276 4.8053803 4.753894 4.585736 4.606701 4.5685143 4.639826 4.682732
1370093_at 3.6768386 3.7790012 3.7778513 3.7204368 3.6770067 4.151001 3.8158362 3.904099 3.8199296 4.0926 3.9364452 3.9983733
1370094_at 3.8541296 4.1234913 3.9389307 3.9886677 4.0065475 4.1992598 4.315443 3.9818645 4.1629453 4.055475 4.143957 4.107252
1370095_at 5.9852247 5.629983 5.865183 5.5129714 5.644286 5.9792485 5.8316116 5.640504 5.752919 6.001984 5.7215276 6.2860923
1370096_at 4.8972626 5.539107 5.1307936 5.2118483 5.734983 5.2972784 5.231073 5.2514553 5.279055 5.39443 5.41864 5.224591
1370097_a_at 3.9417465 4.2707453 4.3753643 4.427223 4.396097 4.3334723 3.8362396 4.2599635 4.1339884 4.0213585 4.236539 4.157554
1370098_at 10.720329 11.223802 11.046232 10.748662 10.855114 10.975959 10.729496 10.756456 10.817823 10.224142 10.465767 10.347779
1370099_at 7.516839 7.6471224 7.240462 7.7948985 7.4800572 7.4106345 7.3134823 7.4323387 7.431165 7.4695544 7.380814 7.1782017
1370100_at 6.467757 6.671796 6.6378584 7.043578 6.9588804 6.487768 6.8494396 6.7719116 6.911045 6.7024884 6.5726376 6.700165
1370101_at 3.7033186 4.1382265 3.6104774 3.574754 3.6001146 3.4230533 3.502776 3.7664723 3.8850727 4.1403127 3.678051 3.8657155
1370102_at 6.82896 6.4930744 6.746729 6.9527802 6.6063523 6.905491 6.826213 6.7148695 6.7296324 6.8473563 6.779418 7.127144
1370103_at 4.9245977 4.8440685 4.799239 4.59067 4.928837 4.9742546 4.5364485 4.79632 4.729706 4.7414107 5.0182905 4.813282
1370104_at 4.49259 4.442648 4.601009 4.365843 4.2238445 4.7601933 4.63251 4.255885 4.567183 4.457765 4.488078 4.720149
1370105_at 5.081212 4.821228 5.2674093 5.053065 4.9033113 5.446202 4.8314643 5.2110634 5.0176163 4.855329 5.094395 4.922428
1370106_at 3.9712975 3.648583 3.8357582 3.8880877 4.006615 4.0421753 4.021555 4.023575 3.9094932 4.1940937 4.075178 3.797357
1370107_at 5.217319 4.589667 5.0253544 5.0370383 4.8910513 5.334362 5.012295 4.8487372 4.986844 4.907019 5.071396 4.996744
1370108_a_at 7.8746448 8.1893635 8.375099 7.998339 8.289267 7.7877846 7.798389 8.517185 7.8745537 7.7493534 8.470814 7.896624
1370109_s_at 12.944218 12.953736 13.016225 12.992775 12.977901 12.817774 13.004193 12.925721 12.822062 12.98806 12.927046 13.054639
1370110_at 4.553677 4.3524756 4.5228825 4.262444 4.2955503 4.424717 4.7585044 4.450976 4.540982 4.3863916 4.4699 4.405508
1370111_at 8.467438 8.053024 8.5952835 8.403934 7.07931 7.339655 8.106767 8.506012 6.8251066 7.392394 6.843577 6.759107
1370112_at 9.290991 9.369836 9.5323515 9.481943 9.417738 9.344607 9.434878 9.509839 9.2537365 9.409145 9.383261 9.139792
1370113_at 6.515166 6.199443 6.430043 6.2822556 6.3517766 6.434012 6.780555 6.9496784 6.305266 6.518959 6.6304 6.451636
1370114_a_at 8.130268 6.6919074 9.11173 6.5784636 6.6506867 6.830799 8.0788145 6.4982586 8.410598 7.6746073 8.648034 6.1929383
1370115_at 4.2733965 4.516493 4.3790507 4.3931966 4.460985 4.4605665 4.2171893 4.281047 4.540982 4.4730043 4.3423495 4.650296
1370116_at 3.9397156 3.8786592 3.7883985 3.784388 3.8527477 4.2469845 4.190576 3.962499 4.020252 3.9821086 4.191036 3.8720074
1370117_at 3.6151183 3.6774607 3.5169816 3.412403 3.589267 3.3856997 3.706179 3.4670508 3.585118 3.659556 4.099941 3.410712
1370118_at 6.2954874 5.972734 6.0369854 6.2854776 6.067972 6.0526233 6.3523035 6.05195 6.3351817 6.231295 6.1412845 6.4522915
1370119_at 7.6360226 7.966055 8.005098 7.6518526 8.235535 8.072317 7.9022913 7.9918127 8.099436 8.236372 7.999434 8.231836
1370120_at 4.2477107 4.1926646 3.6543486 4.0478363 3.5902827 3.8021402 3.9471993 3.8792036 4.163372 4.320542 3.9775696 4.165696
1370121_at 7.4953494 7.433056 7.264756 7.440647 7.5390444 7.3586087 7.5155544 7.4769635 7.4880447 7.495098 7.58424 7.6198177
1370122_at 4.101312 4.228102 3.9459803 3.9583137 3.9242148 4.0646486 4.183212 3.9365225 4.2340374 3.9291878 4.0019703 4.138414
1370123_a_at 7.1607056 7.2358756 7.2761507 6.9019213 7.1944833 6.944953 7.154709 7.037843 7.2599897 7.374462 7.1767845 7.4106216
1370124_at 6.4561524 6.637356 6.3976727 6.421395 6.4199347 6.603019 6.4939547 6.3549194 6.506506 6.4034443 6.568819 6.6180615
1370125_at 4.375157 4.251975 4.4091597 4.4895935 4.559005 4.361452 4.380957 4.295321 4.540982 4.611767 4.8427453 4.2065015
1370126_at 3.5045774 3.832595 3.4949615 3.6223955 3.7226164 3.5362165 3.4886162 3.432577 3.6489549 3.6561441 3.6044858 3.3601472
1370127_at 5.9980636 6.432598 6.1100097 5.8336506 6.0926957 6.0207686 6.472343 6.374893 6.0857573 6.2252703 6.2458463 6.150212
1370128_at 6.5500326 6.445279 6.6100802 6.160328 6.60985 6.4811587 6.421917 6.450774 6.9173164 6.442372 6.604899 6.650238
1370129_at 6.6996665 6.8242745 6.7508206 6.825106 6.9572244 6.8806343 6.761596 6.480199 6.4231734 6.4748116 6.2787538 6.5744042
1370130_at 9.465214 9.632746 9.291578 9.707794 9.640342 9.669746 9.417089 9.505693 9.630116 9.224018 9.555516 9.378989
1370131_at 5.837614 5.363673 5.4330173 5.2717466 5.3262243 5.208926 5.6656575 5.475919 5.3403254 5.6449213 5.494435 5.519936
1370132_at 4.033724 4.060895 4.0986958 4.1287136 4.1675043 3.9218554 4.3508396 4.505561 4.1451664 4.1642246 4.0348268 4.225332
1370133_at 5.8395143 5.8016105 5.993019 5.7755713 5.992445 6.032503 6.0641446 6.392958 6.007237 5.8803525 6.066423 5.808142
1370134_at 10.249529 10.344684 10.25307 10.3761425 10.298796 10.213769 10.0717535 10.312431 10.1369295 10.2192545 10.235868 10.022048
1370135_at 6.2124166 7.2014933 6.4016924 7.173781 7.0744205 6.46062 6.224801 6.316697 7.1144943 6.3370047 6.3108716 6.0264635
1370136_at 6.471677 6.4632235 6.675695 6.5837374 6.666899 6.5289307 6.5046887 6.9143834 6.4136224 6.9604583 6.6768093 6.6492434
1370137_at 5.082358 4.9201727 5.219898 5.010939 4.9814606 5.1843944 5.194228 5.169787 4.9242268 4.8820705 5.0538635 5.039277
1370138_at 4.5605783 4.6930237 4.786673 4.7341747 4.638109 4.8724194 4.7128267 4.6081934 4.8146133 4.6013184 4.496607 4.5651855
1370139_a_at 3.8619475 3.491628 3.5694976 3.7108455 3.6668754 3.7107208 3.6737523 3.7160401 3.7697637 3.510567 3.7461584 3.627317
1370140_a_at 4.6190166 4.7390437 4.617694 4.6129327 4.736848 4.9176593 4.7893662 4.569335 5.023346 4.471041 4.6114926 4.6850586
1370141_at 8.47594 8.856291 8.9366665 8.59508 8.659782 8.299627 8.909405 8.649018 8.662332 8.524087 8.435036 8.608535
1370142_at 5.3697624 5.253129 5.5698323 5.2863307 5.4482536 5.5491514 5.387283 5.4786887 5.6855006 5.448219 5.524141 5.789623
1370143_at 4.9122 5.0602202 5.297448 4.992799 5.226879 5.3251433 5.296911 5.4388375 5.6204796 5.3137546 5.211289 5.4639373
1370144_at 7.8845925 8.129267 8.45586 8.112654 7.813671 8.116648 7.8835044 7.8180494 8.146589 8.015911 7.7390575 7.6702385
1370145_at 3.9879737 3.9713817 4.204693 4.0742264 4.3447275 4.5353045 4.3178964 4.2699246 4.5409813 3.956469 4.2219615 4.1644115
1370146_at 3.2984624 3.590982 3.3876026 3.2595422 3.4419816 3.8799434 3.3273427 3.3478022 3.4138532 3.399213 3.5922906 3.3454626
1370147_at 7.758577 8.452959 8.142763 8.035702 7.5933156 7.657211 8.407705 8.165871 7.2852554 7.1189156 7.3441505 7.598012
1370148_at 14.14786 14.24115 14.323466 14.209867 14.256855 14.213987 14.19657 14.252717 14.301459 14.13228 14.20994 14.277591
1370149_at 11.327 11.402461 11.321655 11.336756 11.274582 11.295635 11.22395 11.347065 11.350067 11.048032 11.127923 11.02464
1370150_a_at 13.409535 13.365698 13.5788555 13.251849 13.4742365 13.438256 13.517219 13.160905 13.165651 13.199478 13.557293 13.258046
1370151_at 12.983979 13.175445 13.1947775 12.999103 13.160693 13.048913 13.181407 13.04769 12.8610735 12.900283 12.93578 12.953389
1370152_at 4.6579413 4.3942747 4.72723 4.8472548 4.4507627 4.6874866 4.4268494 4.6548724 4.778427 4.4504557 4.541234 4.6448336
1370153_at 5.5916095 5.8772774 5.901262 6.1264477 6.1370716 5.9595633 6.0732355 5.704512 5.8188825 6.1868763 5.7367373 5.982936
1370154_at 10.546361 10.5286875 11.289654 10.947314 11.065425 11.298188 9.541049 10.881051 10.8911915 10.984965 10.873295 11.376377
1370155_at 7.9694867 8.206072 7.592818 8.009966 7.8678885 7.568572 7.796819 7.7814403 7.531834 7.5790434 7.5674114 7.3871765
1370156_at 7.8472023 8.530701 7.1230955 7.4595 7.113424 7.355983 7.9385533 7.7437763 7.6154757 7.9710684 7.468042 7.0711074
1370157_at 3.6821995 3.7855444 3.781527 3.5181699 3.940467 3.793863 3.4988174 3.7023234 3.9208205 3.6770425 3.934566 3.8026142
1370158_at 6.483003 6.3738194 6.186297 6.463556 6.4749045 6.400513 6.3541527 6.7106338 6.3874283 6.4501557 6.4092975 6.471691
1370159_at 7.1401544 7.3575087 7.235555 7.023392 7.2630935 6.97622 7.239125 7.2103996 7.133843 7.054014 7.1222863 7.3166533
1370160_at 8.862602 9.0096445 8.988479 9.179749 9.089568 9.005991 9.004351 8.99977 9.21035 9.241652 9.307717 9.002191
1370161_at 9.646948 9.73993 9.692633 9.705259 9.850317 9.552704 9.123564 9.726599 9.761868 9.502001 9.558712 9.294325
1370162_at 6.982725 7.051944 7.286906 7.398651 7.072534 6.9595656 7.304129 6.991751 7.012402 7.377968 7.001319 7.1903076
1370163_at 9.337688 9.399804 9.795646 9.489238 9.325259 9.32926 9.322526 9.132819 9.0791645 9.50309 9.536234 9.407297
1370164_at 10.975282 10.958187 10.8739805 11.083955 11.02228 10.983898 11.027844 11.109248 11.104399 10.908979 10.934169 11.054053
1370165_at 3.7890964 3.7805667 3.70493 3.8423598 3.7372751 3.981226 3.732928 4.009986 3.865841 4.0821166 3.8124974 3.8000007
1370166_at 11.943542 11.941771 11.930029 11.845093 12.048337 11.8705 11.937329 11.775593 11.75799 11.6014 11.727461 11.682161
1370167_at 12.394803 12.451684 12.431795 12.376028 12.404607 12.26356 12.425328 12.45853 12.378287 12.226062 12.23096 12.25821
1370168_at 9.884298 10.160536 10.000301 10.283799 10.373895 9.745277 10.000254 10.334475 10.290475 10.294614 10.502121 10.2367935
1370169_at 9.387959 9.397297 9.244708 9.411441 9.33416 9.272341 9.585132 9.451152 9.320629 9.499595 9.617297 9.3296
1370170_at 10.388469 10.467807 10.544101 10.46543 10.332896 10.365652 10.433825 10.313316 10.309278 10.506686 10.328702 10.216129
1370171_at 8.2603855 8.174062 8.343307 8.261851 8.485774 8.317606 8.451398 8.105418 8.222526 8.281911 8.016645 8.252962
1370172_at 10.708016 10.57331 10.711451 10.807249 10.692051 10.68343 10.811622 10.767813 10.765715 10.906342 10.905124 10.906816
1370173_at 8.338734 8.105427 8.162098 8.418876 8.29188 7.8735733 8.309788 8.341795 8.02811 8.397949 8.555271 8.19948
1370174_at 5.9981074 5.7459536 6.044439 5.4998326 5.873371 5.8449407 6.0114 6.1608205 5.780764 5.7107472 5.8221774 5.904349
1370175_a_at 8.352555 8.375084 8.302605 8.419203 8.435848 8.457108 8.486935 8.263393 8.265167 8.417395 8.405572 8.317968
1370176_at 6.5051517 6.6028523 6.101269 6.54146 7.6446586 7.428093 6.5820456 6.500344 6.5924306 6.5667624 6.753692 6.6042953
1370177_at 5.3730173 5.35343 5.802678 5.1780214 5.631077 5.628867 5.4347 5.3013144 5.5767307 5.7649584 5.4720745 5.7615595
1370178_at 4.3279138 4.436484 4.4749775 4.4525776 4.328564 4.4387684 4.4333787 4.5314445 4.4958563 4.4572535 4.617506 4.4142756
1370179_at 10.162547 10.184419 10.262562 10.304821 10.417877 10.264694 10.147966 10.286776 10.38808 10.29323 10.449962 10.313276
1370180_at 11.263392 11.313708 11.55145 11.162664 11.334924 11.471437 11.236384 11.368067 11.451393 11.343567 11.327078 11.121223
1370181_at 7.3625007 7.538157 7.5776067 7.3380995 7.106074 6.995532 7.182707 7.2341695 7.307793 7.356317 7.3191085 7.2242827
1370182_at 4.6364803 4.4465275 4.961772 4.7587547 4.945494 5.2722282 4.816186 4.8951426 4.818635 4.7596264 4.674286 4.9976006
1370183_at 7.496291 7.5632505 7.6998887 7.735047 7.5696006 7.5338054 7.397455 7.5700536 7.621303 7.5023017 7.3298745 7.5188384
1370184_at 9.541025 9.579914 9.640572 9.662369 9.6772585 9.394423 9.831444 9.650072 9.688784 9.803993 10.0052 9.821621
1370185_at 4.542918 4.2932115 4.2436275 4.4817104 4.4188185 4.6183567 4.5577846 4.3996677 4.5239954 4.5806255 4.9631376 4.5653358
1370186_at 10.462271 10.295618 10.2465 10.207505 10.655647 9.895597 9.897624 10.519804 10.617088 10.27737 9.816856 10.341788
1370187_at 11.022892 11.189985 11.11697 11.109245 10.979612 11.000731 10.9361105 11.09116 11.131597 10.966826 10.736397 10.843541
1370188_at 10.211325 10.4055395 10.186124 10.34797 10.341184 10.325033 10.299518 10.268542 10.312683 10.275707 10.167498 10.175533
1370189_at 10.304511 10.17599 10.07191 10.281412 10.284448 10.290542 10.347044 10.219442 9.985913 10.150223 10.0874405 10.014153
1370190_at 11.741192 11.700801 11.569513 11.619731 11.60793 11.578924 11.651671 11.551765 11.465761 11.433157 11.304161 11.372627
1370191_at 8.321775 8.32399 8.633564 8.4743 8.619125 8.304756 8.51646 8.146567 8.127556 8.276018 8.414322 8.300417
1370192_at 8.510366 8.529762 8.614829 8.529296 8.62882 8.30632 8.508231 8.480902 8.184845 8.452309 8.440711 8.338911
1370193_at 11.013464 11.049172 11.326133 10.962465 10.869425 10.974178 11.128175 10.963533 11.100055 10.794111 10.685753 10.848598
1370194_at 8.045909 8.07027 8.067024 8.079794 8.177891 7.8778653 8.196316 8.120331 8.210457 8.187108 7.8978367 8.212025
1370195_at 8.022274 8.533647 8.446011 8.469505 8.409407 8.288404 8.194792 8.025995 8.051279 8.460794 8.297856 8.068167
1370196_at 6.4814944 6.687209 6.480996 6.398356 6.2968144 6.3297157 6.331946 6.383252 6.319907 6.4045515 6.2393847 6.4102592
1370197_a_at 6.4361086 6.2558055 6.7787504 6.874699 6.1379423 6.366519 6.5118966 6.739361 6.187336 6.5443196 6.620717 6.428136
1370198_at 3.3623135 3.306877 3.3651323 3.3531625 3.5245657 3.5548751 3.33448 3.251116 3.334264 3.391573 3.4392111 3.4359808
1370199_at 10.175891 10.120031 10.169082 10.175491 10.0052185 10.022209 10.123471 10.272328 10.059467 10.06477 10.149002 10.014879
1370200_at 11.742211 11.793296 11.894881 11.7201805 11.7394 11.845377 11.843461 11.791735 11.796702 11.68264 11.954724 11.79917
1370201_at 3.70979 3.7535932 3.8111916 3.7598212 3.530144 3.8870175 3.3728735 3.775304 3.8850727 3.7441957 3.9167025 3.764665
1370202_at 10.549116 10.233777 10.223477 10.322192 10.069021 9.705951 9.849661 10.491205 9.128713 9.674965 9.218897 9.453748
1370203_at 7.646508 7.526807 7.404002 7.3914022 7.7250314 7.5419874 7.4739537 7.902217 7.5804543 7.54285 7.610566 7.680836
1370204_at 8.676516 8.787116 8.595134 8.785164 8.58872 8.541234 8.77215 8.950057 8.941647 8.774973 8.745671 8.591754
1370205_at 4.039324 3.8645458 4.0944414 3.8928123 3.609714 3.958215 3.7812514 3.865679 3.8571205 3.9128165 4.0621367 3.7227564
1370206_at 4.2316213 4.552806 4.379388 4.149787 4.6334343 4.2865014 4.2461486 4.8489885 4.4826403 4.334116 4.5227356 4.4978037
1370207_at 11.325453 11.368146 11.312805 11.361369 11.241623 11.427865 11.223737 11.386865 11.429944 11.290746 11.295847 11.284872
1370208_at 8.270866 8.422843 8.284585 8.370141 8.293173 8.203445 8.3831005 8.363984 8.412877 8.335317 8.224383 8.380601
1370209_at 9.936422 10.374227 10.424814 9.669618 10.202668 10.0151 10.487822 10.182827 10.139618 9.686424 9.795453 10.065545
1370210_at 5.195223 5.033693 5.1771975 5.069939 5.1469007 5.314295 5.2881465 5.2910147 5.3547792 5.028976 5.3026786 5.2672086
1370211_at 6.2594013 6.0376287 6.222163 6.1861224 5.9996524 6.184819 6.292407 6.175696 6.3841405 6.2089305 6.3341484 6.333473
1370212_at 5.2777305 5.09416 5.5508356 5.591061 5.273403 5.516027 5.73758 5.004911 5.3822293 5.10765 5.448657 5.3693447
1370213_at 11.912303 11.925022 11.9667 11.852114 11.844256 12.083085 11.901239 11.998067 12.02359 11.880714 12.067202 12.071551
1370214_at 4.7648077 4.8734093 4.7647142 4.8502417 4.836416 4.915035 4.697674 5.0054746 4.7883816 4.5783534 4.851777 4.736087
1370215_at 9.943918 10.159979 10.222532 9.870355 10.402316 10.0879755 10.1371565 10.568982 10.606143 10.40027 10.239313 10.451217
1370216_at 4.7383995 4.3310866 4.3278775 4.4250994 4.210557 4.348401 4.380252 4.483707 4.284564 4.3006024 4.80747 4.424145
1370217_at 5.1838717 5.1675105 5.427733 5.4768486 5.207318 5.30612 5.1454573 5.395705 5.398706 5.622141 5.302529 5.3392415
1370218_at 6.032299 6.5373383 6.430043 6.476826 6.674137 6.2908683 6.129759 6.7245274 5.7642713 6.646647 6.4321847 6.745012
1370219_at 8.336702 8.487285 8.488522 8.164463 8.97715 8.3084135 8.2088375 8.746531 8.483808 8.750414 8.606971 8.780953
1370220_at 10.892251 10.55529 10.572243 9.593865 11.086505 9.880009 9.88025 11.16197 10.79717 11.293221 10.638745 11.18569
1370221_at 4.5691657 4.702399 4.308438 4.3542814 4.7468734 4.6255784 4.4498787 4.18402 4.566869 4.6576314 4.723235 4.1613054
1370222_at 4.9009924 4.6555696 4.9330893 4.2631807 4.7946215 4.9535484 4.7699103 4.540397 5.0660505 4.689863 4.915653 4.956405
1370223_at 8.021315 8.131287 7.960373 8.270247 8.16803 8.133472 8.152417 8.068366 8.220392 7.994436 8.076075 7.93832
1370224_at 9.56848 9.5852585 10.373985 9.690397 9.763425 9.818604 9.334288 9.989194 9.850987 9.554225 10.451167 9.731158
1370225_at 4.774378 4.8947687 5.367758 5.0391946 5.037937 5.0824146 4.9338923 4.686408 5.039035 4.669554 4.7711773 4.8241673
1370226_at 10.02479 10.315918 10.095406 10.128218 10.092906 10.075964 10.141269 10.134052 10.165558 10.288032 10.0584755 10.331291
1370227_at 3.358935 3.1207552 3.247629 3.239654 3.5344293 3.3791933 3.4204884 3.3615258 3.3490026 3.1224995 3.2138407 3.2853951
1370228_at 14.398455 14.378303 14.394035 14.384612 14.365935 14.374471 14.395235 14.345425 14.373727 14.396446 14.4218235 14.374734
1370229_at 5.099038 4.8371167 5.081909 5.008193 4.849165 5.469702 5.077114 5.054841 5.423512 5.069201 5.1024766 5.148141
1370230_at 11.090695 11.073552 11.082833 10.993901 11.045066 11.05645 11.119486 11.060086 11.211063 11.046433 11.105582 11.075255
1370231_at 7.244881 7.355065 7.3867774 7.216249 7.2371316 7.0608325 7.4276505 7.3467255 7.373873 7.193474 7.3495307 6.9147267
1370232_at 10.77915 10.923459 10.79641 10.986221 10.841142 10.739774 11.047897 11.034996 10.749481 10.435465 10.509603 10.563247
1370233_at 5.2673903 4.794452 5.0292835 5.0337996 4.8670354 5.1940804 4.98318 4.8468504 5.0066047 4.993313 4.960808 5.2173967
1370234_at 12.753252 12.857167 12.992605 12.880838 12.844584 12.722446 12.83149 12.848456 12.712315 12.61781 12.798276 12.570987
1370235_at 13.013071 12.701611 12.845685 12.786516 12.779081 12.872586 12.76554 12.782118 12.934206 12.833909 12.701722 12.884327
1370236_at 9.191385 9.109995 9.111795 9.183942 9.30857 8.862077 9.120417 9.292625 9.106916 9.118465 8.864833 8.897611
1370237_at 12.176363 12.090457 12.017952 12.120156 12.039161 12.064656 12.067407 11.996886 12.060257 11.861464 11.760515 11.921269
1370238_at 11.845409 11.767786 11.814697 11.741019 11.631518 11.803015 11.784395 11.729061 12.001075 11.827399 11.791515 11.825589
1370239_at 13.438149 13.554785 13.427337 13.557967 13.6804085 13.582667 13.535188 13.704338 14.277549 14.142003 14.036356 14.277549
1370240_x_at 13.4003525 13.542653 13.363808 13.482142 13.651133 13.6215725 13.530638 13.710919 14.306041 14.129682 14.053941 14.328612
1370241_at 13.818245 13.762322 13.7242775 13.93433 13.890538 13.797624 13.818043 13.871003 13.605528 13.714105 13.702298 13.725073
1370242_at 12.612905 12.548616 12.598877 12.667286 12.627507 12.639696 12.643023 12.792607 12.76109 12.674928 12.888447 12.705047
1370243_a_at 10.547774 10.675541 10.812592 10.710478 10.653427 10.739405 10.411549 10.588084 10.664253 10.7035055 10.23524 10.255089
1370244_at 12.367725 12.39604 12.3636 12.2896185 12.380689 12.296385 12.25193 12.391812 12.262005 12.406554 12.399331 12.418617
1370245_at 10.552129 10.608532 10.331959 10.323493 10.501999 10.591387 10.389247 10.482788 10.406373 10.186233 10.291823 10.433687
1370246_at 12.163725 12.015869 11.952927 12.222485 12.197329 11.987743 12.060842 11.9803 11.92238 12.100096 12.022058 12.024319
1370247_a_at 6.539443 6.556697 6.382419 6.608002 6.469509 6.457326 6.42601 6.4651513 6.282961 6.3740973 6.3152876 6.5726347
1370248_at 6.1639895 6.3561254 5.867899 6.376761 6.5445104 6.2510614 6.320472 6.272342 6.4814544 6.1002226 6.451772 6.105442
1370249_at 7.243848 7.3570876 6.936821 7.399651 7.0258203 8.017304 7.356297 7.6182213 7.5644765 7.245823 7.247778 7.1102085
1370250_at 9.203081 9.246594 9.28454 9.309826 9.266507 9.367135 9.48163 9.257702 9.4311285 9.184602 9.237676 9.074685
1370251_at 6.066472 6.416682 6.1457634 6.3187704 6.579941 6.368068 6.3727407 6.278076 6.370764 6.361046 6.477798 6.4639664
1370252_at 8.371282 8.858796 8.262191 8.487069 8.586923 8.502517 8.816435 8.596449 8.707468 8.595363 9.221222 8.717216
1370253_at 11.600048 11.592259 11.535775 11.601528 11.6247225 11.611798 11.72789 11.747095 11.704495 11.695754 11.828145 11.776364
1370254_at 3.6003895 3.6730275 3.6355653 3.5739913 3.47961 3.5863822 3.6990354 3.4214456 3.6155841 3.8895972 3.7510526 3.4708393
1370255_at 4.5751257 4.7623796 4.455925 4.532778 4.521865 4.62376 4.2401037 4.441184 4.567328 4.4158506 4.417203 4.569335
1370256_at 8.927689 9.103212 8.469587 8.289816 8.980892 8.228638 9.219243 8.872672 8.531302 7.6261296 8.08867 7.457966
1370257_at 4.4281836 4.271454 4.2096896 4.373266 3.9859762 4.33628 4.1296062 4.3330383 4.3291664 4.540944 4.435033 4.5453978
1370258_at 5.434397 5.7694235 5.0834513 5.535683 5.2942495 5.355624 5.186464 5.4242716 5.512799 5.618655 5.3843813 5.271773
1370259_a_at 7.3539257 7.721874 7.8020334 7.5602474 7.6545496 7.5320992 7.5695267 7.701523 7.542508 7.565343 7.512704 7.6291676
1370260_at 6.7207475 6.9205146 6.998522 6.9056797 7.143514 6.721785 6.948976 6.863373 7.0136666 6.842472 6.7602777 6.7992873
1370261_at 8.198784 8.34033 8.288297 8.320997 7.937032 8.274514 8.206318 8.132278 8.324082 8.29717 8.211929 8.169087
1370262_at 9.790398 9.870249 9.7470665 9.773268 9.647936 9.698551 9.878567 9.608141 9.49221 9.592451 9.48793 9.621859
1370263_at 5.8337436 5.5835614 5.656442 5.596298 5.6123533 5.7055764 5.6292953 5.7302055 5.7852006 5.724865 5.939543 5.70484
1370264_at 7.935852 7.6114926 7.6092677 7.737583 7.7141323 7.269429 7.8372164 7.647179 7.716485 7.383502 7.384103 7.5525265
1370265_at 6.4939284 6.3139625 6.3974934 6.214715 6.604689 6.0568404 6.153192 6.511144 6.355826 6.498728 6.230747 5.9573674
1370266_at 6.867037 6.9062476 7.0195794 7.21298 6.9993415 7.023721 6.9329166 6.858352 6.8990192 6.9968443 6.448755 7.1538806
1370267_at 6.7724733 6.965308 7.1610675 6.9619184 6.6671824 6.66466 7.2470336 7.039014 7.0929375 6.9516287 6.6711063 6.8948903
1370268_at 4.4217315 4.3810577 4.566334 4.3256435 4.295823 4.559059 4.4423876 4.4427342 4.5729833 4.404245 4.498743 4.4185524
1370269_at 5.3090415 4.681698 4.508267 4.5335617 5.1395645 5.359582 5.477932 4.8831506 5.75973 8.854502 8.985456 7.9697895
1370270_at 4.039324 3.950426 4.3403187 3.8525896 3.8363204 3.8945365 3.8946307 4.089376 3.8588955 4.025196 3.7239888 3.9854143
1370271_a_at 7.1389146 6.933935 7.3774524 7.070449 7.2697363 7.4154015 7.292806 7.429021 7.485426 7.2870336 7.3526454 7.2912025
1370272_x_at 5.768864 6.008064 5.93998 5.894668 6.1227865 6.0265775 5.9760623 6.2692437 6.156068 6.207667 6.362578 6.0077915
1370273_at 3.7071352 3.551164 3.4349134 3.7205822 3.399145 3.4770129 3.552831 3.4007068 3.9384687 3.633082 3.9620383 3.585732
1370274_at 13.015205 13.085081 13.095215 13.074796 12.963104 13.014531 12.856577 13.159867 13.047692 13.084245 13.013645 13.021969
1370275_at 12.7728405 12.773686 12.738129 12.711944 12.750775 12.774947 12.878118 12.696513 12.713275 12.627638 12.678562 12.754066
1370276_at 12.285976 12.1642065 12.116214 12.251612 12.240625 12.198258 12.15342 12.2318325 12.213792 12.299685 12.443936 12.414034
1370277_at 11.9720745 11.940306 11.985675 11.934374 11.906536 11.950196 12.039714 11.955379 11.8876705 12.049799 11.983864 11.98407
1370278_at 11.4361725 11.3397045 11.282615 11.283658 11.370893 11.306911 11.543677 11.353755 11.330081 11.3349695 11.4743595 11.424447
1370279_at 5.572468 5.5305367 5.562663 5.4700174 5.3172207 5.8038726 5.6163645 5.674504 5.5571632 5.479272 5.4156485 5.494852
1370280_at 10.571166 10.539536 10.494638 10.647104 10.704579 10.6425085 10.4623575 10.858711 10.6333275 10.947259 10.906744 10.972431
1370281_at 11.584399 10.959548 11.429945 10.784725 10.921804 10.389993 11.280108 10.7920265 10.328112 11.288113 11.604627 10.641987
1370282_at 6.701236 6.692058 6.845 6.4899464 6.4587946 6.851995 6.846069 6.835409 6.6958017 7.182659 7.4769726 7.1173983
1370283_at 12.243232 12.324228 12.617678 12.422088 12.391723 12.582026 12.281333 12.511788 12.287468 12.447469 12.571928 12.32667
1370284_at 12.2958555 12.286333 12.283172 12.145417 12.205229 12.239823 12.177129 12.219077 12.380973 12.1453085 12.195395 12.15117
1370285_at 6.4376683 6.030075 5.820574 6.2144465 5.954844 5.9556174 6.695356 6.150641 6.5869718 6.107531 6.141465 6.1275797
1370286_at 9.61883 9.8926 10.026733 9.027948 9.655758 9.539625 9.886499 9.390163 9.46399 9.732713 9.041764 9.405603
1370287_a_at 8.928588 9.28371 8.948666 9.097143 9.1376915 8.620228 9.192986 9.274321 8.817988 9.324629 9.192957 9.303466
1370288_a_at 8.39241 8.797579 8.377729 8.504375 8.581825 8.134562 8.50378 8.44141 8.168182 8.794409 8.641712 8.546104
1370289_x_at 3.8075514 3.7475715 3.5124443 3.7879207 3.5663502 3.764489 3.614258 3.8494709 3.6943614 3.663938 3.493865 3.7262185
1370290_at 8.151928 8.459537 8.549262 8.466026 8.715401 8.256532 8.607763 8.693399 8.320009 8.437764 8.368694 8.554888
1370291_at 5.471999 5.56189 5.181485 5.496532 5.345272 5.462597 5.5145664 5.324144 5.40274 5.5838084 5.4865065 5.3289924
1370292_a_at 3.925995 3.7222135 3.994446 3.9495227 3.723517 4.213805 3.87599 3.7951288 3.7049015 4.199476 3.993329 4.0711126
1370293_at 5.600263 5.7257957 5.73594 5.4293375 5.521426 5.589318 5.7339516 5.2760673 5.18708 5.7402496 5.2623086 5.457152
1370294_a_at 6.847023 7.7589235 6.327454 7.0123715 7.0744205 7.3019924 7.2812324 6.8516755 6.9284 6.5667624 6.4596395 6.8851986
1370295_at 8.756665 8.6746435 8.666312 8.90366 8.681499 8.54699 8.809346 8.828986 8.8995075 8.81671 8.965242 9.01164
1370296_at 13.565894 13.679897 13.625019 13.562522 13.560245 13.615766 13.556108 13.579737 13.566726 13.515602 13.449019 13.467953
1370297_at 6.2149086 6.383511 6.0113397 6.0648932 6.070342 6.527296 6.3893027 6.109273 6.5137396 6.1871057 6.2744555 6.297094
1370298_at 10.091349 9.751269 9.802247 10.186529 9.984457 10.034256 10.109445 9.658648 10.177115 10.144927 10.350889 10.074105
1370299_at 13.736548 13.731191 13.751554 13.776553 13.721489 13.780603 13.850245 13.750003 13.736118 13.758742 13.776602 13.708636
1370300_at 8.210648 8.456805 8.731953 8.153736 8.317782 8.644595 8.396334 7.9695926 8.31714 8.304577 8.331487 8.365169
1370301_at 7.326474 7.2766857 6.80775 7.3591905 7.1166964 6.9811034 6.8691144 7.150089 7.0595446 6.8049946 6.816434 6.8151236
1370302_at 8.22403 8.600467 7.9635477 8.487357 8.044018 8.243576 8.071868 8.020221 8.293263 8.344269 7.8912554 8.474018
1370303_at 6.5151024 6.579478 6.8104234 6.779104 6.762012 6.8451886 6.79261 6.528599 6.7167754 6.759321 6.451308 6.7498136
1370304_at 9.155032 9.092031 9.051406 9.08374 9.164429 9.046978 9.259388 8.976884 8.758269 9.300188 9.256122 9.095259
1370305_at 9.719264 9.758689 9.821104 9.788206 9.787725 9.825774 9.607696 9.804268 9.934513 9.770733 9.884172 9.855216
1370306_at 8.81564 8.669682 8.504377 8.5375185 8.708759 8.597271 8.764865 8.668939 8.560564 8.583823 8.710273 8.767862
1370307_at 7.1612873 7.121499 7.405117 7.155678 7.4404144 7.284742 7.329576 7.0069466 7.3555255 7.2152753 7.3174806 7.143644
1370308_at 7.823963 7.926293 7.705102 7.779007 7.78101 7.8880763 8.070174 7.9977283 7.9384956 7.734004 7.907194 7.654402
1370309_a_at 10.751879 10.917194 10.890568 10.882804 10.856536 10.835479 10.933144 10.62448 10.490136 10.8616085 10.718103 10.839978
1370310_at 13.002398 12.9951105 12.767129 12.936874 12.892711 12.786783 12.866011 12.815895 13.036317 12.771252 12.670094 12.741318
1370311_at 8.451841 8.786595 8.723408 8.859491 8.6633625 8.793315 8.619152 8.545703 8.63595 8.711885 8.636906 8.781454
1370312_at 4.197229 3.9403484 3.8012736 4.295972 4.1337824 4.029074 3.8679817 3.9329033 3.7880478 3.9344656 3.9628217 3.9084044
1370313_at 8.907347 8.960176 8.933721 8.8996315 8.829997 9.059443 8.882052 9.055468 8.98847 9.2303915 9.082888 9.140114
1370314_at 7.7258554 7.6562533 7.9072576 7.879487 7.61944 7.8682413 8.031983 7.6729054 7.520504 7.7833123 7.52035 7.508088
1370315_a_at 5.4893513 5.437942 5.675867 5.565168 5.5673094 5.6970854 5.6794133 5.456673 5.7416987 5.3929043 5.4481707 5.5648837
1370316_at 7.7376833 7.7408633 7.79575 7.856807 7.977357 7.800841 7.862995 7.734549 7.7651157 8.038067 8.090805 8.026081
1370317_at 6.8981285 6.7676034 7.033634 6.839369 6.9247556 6.9031134 6.9715376 6.9048862 6.790357 6.8979106 7.0617523 6.6588073
1370318_at 7.8029723 7.890688 7.762891 7.743017 7.587816 7.479134 7.7747493 7.9357324 7.9522448 7.9564824 8.0224 8.183388
1370319_at 9.404867 9.503196 9.389603 9.528348 9.386741 9.289516 9.87047 9.299957 9.28729 9.446562 9.217636 9.217019
1370320_at 10.580866 10.737221 10.479769 10.760614 10.559458 10.832881 10.741984 10.749977 10.905001 11.01718 11.10267 10.95606
1370321_at 10.551987 10.448193 10.377013 10.548878 10.351162 10.430813 10.470217 10.5173855 10.390256 10.433092 10.498684 10.4973135
1370322_at 9.87085 10.085721 9.976676 10.021348 10.034862 9.889836 9.860918 10.064113 10.034586 9.7905445 9.696597 9.81605
1370323_at 5.759513 5.8011494 6.1235476 6.029821 5.6297436 6.1210704 5.879649 6.1586986 5.8068833 6.2788944 6.4491053 6.4111204
1370324_at 7.195587 7.2420497 7.297835 7.1701493 7.076119 7.453275 7.1792555 7.193616 7.3657465 7.223638 7.260604 7.213513
1370325_at 9.71438 9.792077 9.772695 9.75528 9.927168 9.899136 9.846317 9.762745 9.588247 9.826002 9.785114 9.7017565
1370326_at 7.0587287 6.990367 7.2923713 7.142184 7.0923266 7.3738594 7.187709 7.078405 7.3972883 7.2341084 7.250189 7.0088
1370327_at 7.948643 7.9691463 7.9269767 7.8700223 7.949444 7.9838185 8.03667 7.8919215 8.035303 8.0063095 7.981897 7.9944615
1370328_at 5.5120177 5.590571 5.520765 5.6708083 5.813567 5.589318 5.4186325 5.417454 5.65249 5.8540587 5.4558554 5.9150043
1370329_at 9.161588 9.343978 9.265872 9.208597 8.99392 9.309245 9.202746 9.056538 9.279272 8.759248 8.778411 8.99982
1370330_at 7.0706286 7.363259 7.266053 7.404075 7.300094 7.2936816 7.4432507 7.166611 7.441149 6.9132094 7.115486 7.2403274
1370331_at 7.7858243 7.8885593 7.616206 7.8187046 8.010508 7.820852 7.6076436 7.71078 7.651569 7.719403 7.498276 7.5658255
1370332_at 4.9031935 4.9298964 4.8362017 5.1460505 4.886719 5.1391487 4.959652 4.845748 5.0634723 5.1058674 5.4587474 5.1820116
1370333_a_at 13.384385 13.360131 13.306255 13.352499 13.3976965 13.330711 13.16464 13.246523 13.235132 13.165399 13.216586 13.024326
1370334_at 8.901848 8.589804 8.354826 8.497395 8.310146 8.606697 8.8225765 8.5821 8.993349 8.311205 8.251545 8.494743
1370335_at 7.7321916 7.7096753 7.3140755 7.5319114 7.454696 7.259069 7.67884 7.6773744 7.506169 7.625858 7.2966027 7.4823403
1370336_at 11.23943 10.222382 8.921785 11.197963 10.12189 9.839412 11.006443 10.382445 10.400432 11.896603 11.059724 11.008143
1370337_at 8.117979 8.266987 8.18981 8.34267 8.172476 8.083474 8.199268 8.221685 8.124615 8.258543 8.179468 8.07266
1370338_at 3.547169 3.6570954 3.5249429 3.4849792 3.2842505 3.51404 3.3483446 3.4149697 3.69819 3.370316 3.3953881 3.6434128
1370339_at 10.115832 10.333392 10.171308 10.207021 10.275792 10.232406 10.287525 10.23335 10.175137 10.380802 10.180137 10.50814
1370340_x_at 9.333326 9.600332 9.361216 9.396801 9.458956 9.358907 9.493065 9.581862 9.420322 9.634239 9.583404 9.622672
1370341_at 3.565708 3.629048 3.6716814 3.5406246 3.4535768 3.817512 3.5499084 3.451087 3.740645 3.4082 3.5436027 3.6466396
1370342_at 3.5387168 3.4574108 3.565483 3.7455232 3.5991426 3.9789236 3.4349606 3.27794 3.8656113 3.703095 3.5873313 3.6652224
1370343_at 6.9473257 7.244068 7.0863314 7.024501 7.0615444 6.979458 7.265082 6.9540496 6.8579373 7.0018497 6.789779 6.728055
1370344_at 7.9981985 8.210351 8.116035 8.180021 8.206618 8.076428 8.077479 7.9232006 8.005133 8.07829 8.168814 8.209797
1370345_at 5.791732 6.9576354 5.6092424 6.5349464 6.781794 6.5329666 6.84113 6.414527 6.6494913 5.611287 5.5346527 6.881946
1370346_at 5.514256 6.18264 5.288879 5.728525 6.423545 6.143038 6.28677 5.7981586 5.8956485 5.0867033 4.7882366 5.9928102
1370347_at 4.933133 5.1590266 5.416321 5.117283 5.129965 5.1402206 5.1672397 5.213961 5.489997 5.2972236 5.118578 5.1454744
1370348_at 10.356026 10.497957 10.403806 10.6133795 10.520661 10.458517 10.585744 10.538972 10.556964 10.576432 10.455538 10.801844
1370349_a_at 13.94934 13.90738 13.938796 13.973337 13.920065 13.882113 13.92082 13.931582 13.96527 13.868451 13.918736 13.812574
1370350_x_at 11.123185 10.911545 10.293714 10.379801 10.488925 10.303112 11.254833 10.399448 10.0111265 10.393697 10.329951 9.464494
1370351_at 8.938706 9.028448 9.08337 8.838058 8.651878 8.751548 9.009898 8.93273 8.835909 9.046392 8.83913 8.999343
1370352_at 11.472992 11.658157 11.840523 11.712272 11.729142 11.745638 11.827165 11.630537 11.845284 11.917583 11.888344 11.868408
1370353_at 7.844253 7.9671497 7.9713483 7.9911785 7.949391 7.957455 7.9130135 7.928801 7.7220974 8.225822 8.0980625 8.101219
1370354_at 7.7149115 8.021045 7.8623233 8.132095 7.886374 7.635003 8.067682 7.528399 7.560614 7.5936475 7.6382756 7.883243
1370355_at 13.089539 12.696386 12.9325075 12.894488 12.843839 13.031476 12.934532 11.992551 11.918135 12.193055 12.174689 11.663747
1370356_at 7.107058 7.557101 7.631088 7.5888014 7.53706 7.487703 7.442772 7.4564996 7.39371 7.6835074 7.60004 7.166427
1370357_at 8.292522 8.564995 8.341713 8.276963 8.264104 8.26576 8.399175 8.311117 8.350042 8.585827 8.465025 8.442728
1370358_at 8.781872 8.856732 8.846449 8.732967 8.654696 8.7960415 8.905323 8.88502 8.87092 8.810672 8.847795 8.715679
1370359_at 12.595385 12.55942 12.654777 12.558478 12.658059 12.426389 12.6257 12.521774 12.527633 12.378638 12.526466 12.40187
1370360_at 8.954968 9.129598 9.172577 9.2575445 9.139593 8.700397 8.879417 8.894521 9.066834 9.094321 9.079175 8.979075
1370361_at 4.546805 4.437341 4.526142 4.5586576 4.5783873 4.89745 4.708429 4.5044 4.6691527 4.621984 4.816764 4.990499
1370362_at 7.46164 7.204169 7.058007 6.986321 6.96408 7.282286 7.133473 7.42999 7.277712 6.7623906 6.920889 7.1131206
1370363_at 11.734503 11.617269 11.687714 11.93512 12.432518 12.058118 12.180543 12.125719 12.541727 12.560806 12.845678 12.838546
1370364_at 7.282153 7.452183 7.4119024 7.6247406 7.483021 7.465491 7.3634267 7.2652745 7.4538717 7.3401423 7.2604113 7.2282686
1370365_at 8.674582 8.926693 8.647352 9.050585 8.749887 8.735363 8.928513 8.753773 8.793243 9.476627 9.2998 9.143813
1370366_at 10.302069 10.364605 10.137451 10.090071 10.159165 10.136673 10.240426 10.160174 10.114965 9.902581 10.028822 10.079416
1370367_at 4.455975 4.60861 4.615803 4.407039 4.4040723 4.831147 4.5198956 4.162279 4.2790403 4.61274 4.851777 4.6906157
1370368_at 7.130589 7.074382 7.1084757 7.0023804 6.9830008 6.8025455 7.167496 6.982052 6.8928795 6.8954587 6.940776 7.074059
1370369_at 6.3643994 6.2515516 6.0115237 6.3187704 6.344664 6.6024704 6.0067415 6.2926717 6.3506594 6.410604 6.298687 6.348839
1370370_at 8.036865 7.9853125 8.215194 7.9204655 7.9746704 8.37729 7.8465314 8.063713 7.9901576 7.914119 8.1454735 8.055975
1370371_a_at 8.863621 8.82562 8.737867 8.984574 8.752874 8.448707 8.537831 8.882169 8.493546 8.4463005 8.321807 8.506093
1370372_at 4.3000393 4.303113 4.831423 4.6129327 4.4778533 4.549957 4.4884286 4.2757583 4.56324 4.8286595 4.855556 5.0277395
1370373_at 5.817484 5.5272117 5.82711 5.6880383 5.8342447 6.136929 5.704662 6.320791 6.2846594 6.375756 6.1559215 6.2889447
1370374_at 8.834085 8.466562 8.10934 8.739731 8.605108 8.495112 8.473329 8.705131 8.509306 8.0741625 7.6802263 7.8073745
1370375_at 11.600075 11.751968 11.721779 11.6327715 11.560305 11.496624 12.083288 11.567766 11.247906 11.115953 10.874536 11.341891
1370376_a_at 8.526318 8.634085 8.595854 8.557041 8.830856 8.6184025 8.728508 9.071728 9.475246 9.494549 9.38146 9.483564
1370377_at 12.98783 12.788014 12.73977 12.809779 13.050068 12.801882 12.984169 12.998051 13.019787 12.934405 12.957579 13.007258
1370378_at 12.433316 12.355219 12.433851 12.41068 12.396687 12.40972 12.3911295 12.354142 12.281709 12.324201 12.398474 12.380776
1370379_at 5.325845 5.7284927 6.0000896 5.7086287 5.9863853 5.6433263 5.7096086 5.72841 5.6464543 5.7153535 5.9003134 5.6636033
1370380_s_at 7.1651254 7.629286 7.295495 7.519135 7.350667 7.064489 7.574017 7.4699345 7.6002717 6.9636316 7.2255654 7.429585
1370381_at 10.568847 10.565636 10.101467 10.6169 10.553644 10.224971 10.532537 10.457772 10.307456 10.448949 10.299843 10.383871
1370382_at 3.844882 3.324229 3.351902 3.1408236 3.1448495 3.7722614 3.2955282 3.3133912 3.2641268 3.3041468 3.2171955 3.4537146
1370383_s_at 8.491658 8.17745 7.8662663 8.013544 8.191966 8.352058 7.8084927 8.4760275 8.451881 8.349136 7.755861 7.5995183
1370384_a_at 7.88708 6.9108877 4.8896694 8.951823 8.506614 6.7077327 8.096456 9.0563 4.994671 9.026697 8.482374 7.545796
1370385_at 5.4464273 5.4717555 5.297975 5.6031165 5.4232 5.4942513 5.4155116 5.456449 5.7048645 5.6426744 5.771171 5.838123
1370386_at 7.990672 7.916324 7.916951 7.9390674 7.908893 7.847234 7.92962 7.7983484 7.574636 8.069599 7.94908 7.8738623
1370387_at 10.88455 11.253091 10.648979 10.20786 10.874147 10.394802 9.597435 11.590128 11.108039 9.664427 10.275388 9.6337185
1370388_at 4.2326856 4.2118287 4.2887297 3.790596 4.009966 4.431364 4.4298096 4.1749544 4.2995734 3.8623135 3.8454647 4.3218117
1370389_at 3.6284983 4.2438335 4.352204 4.032152 4.0415726 3.812977 3.9684484 3.789442 3.7777112 4.0255656 3.650041 3.8376904
1370390_at 4.972816 4.664093 4.7827663 4.948994 4.627036 4.9450464 4.8601704 4.7246127 4.9472547 4.9468365 4.910307 4.8471346
1370391_at 4.970627 5.040291 5.237852 4.793512 4.9185724 5.2302895 4.8879232 5.1133513 5.106975 5.163039 4.9447746 4.814984
1370392_at 5.397429 5.282996 5.2038145 4.9112134 5.228486 5.512249 5.293845 5.0138063 5.0072885 5.0257535 5.18482 5.0812955
1370393_at 5.528578 5.6789575 6.0643387 5.848008 6.0134454 5.130032 5.869157 5.885925 5.538072 5.8550305 5.702172 5.908562
1370394_at 6.7532096 6.833437 7.980084 6.4336634 6.787598 7.991012 5.5231595 7.14002 6.567682 6.1335874 5.829635 5.9114165
1370395_at 6.7000494 6.758396 6.983229 6.7780924 6.7762547 6.8867927 6.9454074 6.812281 6.7797513 7.0683513 6.9219394 6.7925773
1370396_x_at 14.025918 14.051416 14.06655 14.034287 14.066021 14.050771 14.009464 14.030756 14.071871 14.000687 14.005262 14.025918
1370397_at 12.009274 11.965226 11.821033 12.020146 12.156817 11.699802 11.931921 12.063057 12.198276 12.072139 11.782868 12.391232
1370398_at 6.2399015 6.0053935 6.0220194 5.941603 6.100185 5.7065344 6.5646725 6.252117 6.1517644 5.928484 6.093959 6.0844855
1370399_at 7.6133657 7.5379753 7.6018105 7.3405538 7.654345 7.682635 7.377392 7.239489 7.593891 7.180976 7.398726 7.0165434
1370400_at 5.41621 5.4435925 5.477346 5.318878 5.6123066 5.0559473 5.3560276 5.551885 5.468753 6.0152364 5.128794 5.4745245
1370401_at 3.9764085 3.9535367 3.9632587 3.8053336 3.5919929 3.950385 4.011311 4.075223 3.9386044 4.1848745 4.168269 3.9145324
1370402_at 7.4021826 7.4048305 7.2984834 7.633584 7.320851 7.550147 7.5348105 7.4642096 7.6802855 7.4172106 7.3543406 7.376484
1370403_at 4.7876987 4.775243 4.819831 4.7963805 4.771549 4.6245575 4.290593 4.800793 4.9013114 4.7376833 4.873229 4.8178864
1370404_at 3.741097 3.7474823 3.7804534 3.5704203 3.6319017 3.967176 3.6806412 3.9485393 3.7780406 4.0018854 3.6931086 3.8956468
1370405_at 3.6199238 3.6642997 3.5781555 3.976396 3.7732642 3.5207446 3.739777 3.576143 3.7958097 3.6890883 3.6193986 3.5863545
1370406_a_at 3.4753044 3.593675 3.7107406 3.6848838 3.7979488 3.6059985 4.1111383 3.6587923 3.6486495 3.5833738 3.9609177 3.6661515
1370407_at 8.127286 8.140683 7.8781824 8.028058 8.338189 7.9236403 8.56625 8.025775 7.858458 8.022424 8.1579685 7.9818487
1370408_at 4.525496 4.6352887 4.527392 5.0377865 4.363378 4.316926 4.7961597 4.719245 4.4315095 4.6249156 4.7602224 4.9811745
1370409_at 4.7732754 4.489361 4.408755 4.4246645 4.4031773 4.796514 4.645444 4.6254797 4.485769 4.705532 4.502353 4.6640935
1370410_at 3.9162633 3.7827992 4.0867796 3.6964617 3.7921586 4.3337727 4.235959 4.0495596 4.241105 4.1111183 4.2245526 4.1188993
1370411_at 5.7075233 5.9661846 5.4410434 5.489624 5.630493 5.994981 5.91268 5.6575794 5.725309 5.5838084 6.0666676 5.882109
1370412_at 4.581811 4.376455 4.1754436 3.973435 4.0946646 4.228202 4.3620334 4.153269 4.1858068 4.1502333 4.008271 3.9854143
1370413_at 6.886045 7.0099764 6.6542153 7.140912 7.048375 6.8821216 6.708642 6.6121283 6.64889 6.6298485 6.715482 6.591022
1370414_at 9.111589 9.312077 9.022966 9.357811 9.609747 8.821841 9.3398285 9.443032 8.663003 9.4573 9.028278 9.354653
1370415_at 5.7732596 5.848724 5.407487 5.420928 5.441703 5.8686013 5.52966 5.450618 5.739499 5.561356 5.6026974 5.9234424
1370416_at 5.0223265 4.756797 4.851984 4.7683325 4.8067517 4.790537 4.9671936 4.7961264 4.6107607 4.7173853 4.720247 4.855815
1370417_at 4.097778 4.4674783 4.531058 3.9561968 4.09767 4.2579174 4.250482 4.137932 4.280252 3.9870954 4.366865 3.8304732
1370418_s_at 5.2952447 5.2422695 5.347646 5.2494793 5.2829447 5.5133867 5.2412424 5.6588697 5.514817 5.474766 5.4326835 5.7380776
1370419_a_at 5.495751 5.6234617 5.5682287 5.48946 5.413787 5.6915007 5.729391 5.756399 5.450239 5.7386475 5.6024923 5.7860813
1370420_at 12.85354 12.351298 12.442997 12.685756 12.692969 12.139828 11.966527 12.7632065 10.9782505 11.590256 12.005849 11.666753
1370421_a_at 6.289566 5.814538 5.8461723 5.7248464 5.6963124 6.083169 6.1179457 6.0488815 6.3098235 5.935448 6.2873573 6.429829
1370422_at 6.5965 6.496494 6.705167 6.685903 6.877015 6.3663607 5.9801626 6.9931684 6.6351824 7.00097 6.579964 6.8012533
1370423_at 5.531143 5.9017806 5.694144 5.7430825 6.0379667 5.742429 5.363513 5.669798 5.8789625 6.1335874 6.1918874 6.2054944
1370424_at 3.9981384 3.8900366 3.9211085 3.8553905 4.0663643 4.086253 4.139327 3.9603062 4.408352 4.320542 3.7072139 4.2347813
1370425_at 12.707146 12.814142 12.931989 12.699944 12.874598 12.994122 12.428791 12.677621 13.0477085 12.477651 12.64178 11.793389
1370426_a_at 10.824058 11.018187 11.337501 10.950546 10.975155 11.125437 10.89142 10.665011 10.714146 10.86194 10.783355 10.682796
1370427_at 5.2846127 5.6379967 5.294052 5.1606674 5.2092733 5.171065 5.250965 5.1461363 5.064311 5.4367723 5.0765276 5.0877705
1370428_x_at 10.860235 12.249787 11.963218 12.03545 12.0569315 11.313689 11.869816 12.260261 11.8574 11.621499 11.731063 11.96534
1370429_at 9.066561 9.365153 9.688134 9.625999 9.687429 9.069216 9.5404625 9.834415 9.720396 9.302065 9.182857 9.487935
1370430_at 5.131255 5.0355163 5.1147633 5.3529053 5.1418533 4.9848237 5.365753 4.8299546 5.4149957 5.2177315 4.898658 5.205353
1370431_at 3.9802024 4.2152224 4.091547 4.228674 3.897832 4.1280184 4.3564243 4.152894 4.3333287 3.9827163 4.1319513 4.15098
1370432_at 3.5864074 3.736957 3.4537497 3.5803576 3.515838 3.6070642 3.3720412 3.6519406 3.5847912 3.1874177 3.6088147 3.8175921
1370433_at 8.894232 10.150855 9.500877 10.160676 9.714904 9.672143 9.951643 9.53651 9.445224 9.947318 9.859376 9.230512
1370434_a_at 3.5387478 3.6040351 3.8271973 3.5446427 3.564885 3.5587497 3.5126944 3.6708822 3.5316598 3.47407 3.4699368 3.5012755
1370435_a_at 7.4212217 7.294845 7.3102555 7.497296 7.3702083 7.129704 7.4618077 7.494281 7.2323804 7.234152 7.36148 7.208454
1370436_at 8.05407 6.2463465 6.826665 6.7454844 7.3310046 7.4711037 8.94334 7.203017 7.8280687 10.506967 10.026741 9.870264
1370437_at 5.697993 5.909619 6.562084 6.1474276 6.242238 6.4455557 6.200501 6.2544537 6.0446005 6.464307 6.114612 6.1443477
1370438_at 5.41349 5.597497 5.777191 5.6102314 5.5631866 5.771102 5.308665 5.1815014 5.941004 5.3429728 5.8468785 5.394141
1370439_a_at 3.3434129 3.2993345 3.5567229 3.1936872 3.3809052 3.3285315 3.4874594 3.3678534 3.2652388 3.3056586 3.3691583 3.1376195
1370440_at 7.332882 7.6114264 7.54926 7.363689 7.4431305 7.222247 7.559911 7.397425 7.572181 7.706978 7.3640194 7.519391
1370441_at 3.8661063 3.5236535 3.9784963 3.4062443 3.6721997 3.6215937 3.6826532 3.774529 3.6312406 3.578242 3.8323722 4.181097
1370442_at 3.3421643 3.345448 3.3907263 3.5125737 3.4034743 3.5701685 3.2067153 3.416434 3.453151 3.326994 3.4521768 3.388801
1370443_at 7.2921295 7.532291 7.5586524 7.411011 7.410778 7.532408 7.267204 7.4805923 7.381181 7.5412307 7.5122304 7.320033
1370444_at 4.6178856 4.4550643 4.6138153 4.6120315 4.5500283 4.586162 4.695367 4.4868774 4.9030995 4.6906433 4.317297 4.9048543
1370445_at 6.5207806 6.9427867 6.334247 6.368351 6.4141226 6.169735 6.0857325 6.8807797 6.890494 6.262065 6.6734114 6.4529767
1370446_at 6.9614816 6.965667 7.0237155 6.9798145 6.942104 7.0129347 6.9192233 7.248817 6.792369 7.091548 7.14524 6.97612
1370447_at 4.5529346 4.3927784 4.756949 4.624757 4.4522085 4.5577726 4.6313124 4.724881 4.7045937 4.8218737 4.631137 4.508363
1370448_at 4.465864 4.4603124 4.2126803 4.522788 4.281209 4.33628 4.4448647 4.07829 4.2438803 4.3286886 4.4817634 4.4383235
1370449_at 7.811617 7.9439087 7.977907 7.9498634 8.183628 7.5776277 7.9170227 7.917361 7.9835463 7.947546 7.830235 8.125301
1370450_at 4.387166 4.509512 4.5710573 4.6333303 4.515057 4.555605 4.387035 4.3237796 4.4348116 4.621984 4.4078407 4.743638
1370451_a_at 5.261136 4.932296 4.805585 4.8533363 4.6214743 4.7197366 4.4959974 4.9186616 4.9568806 5.0305977 4.883088 4.98717
1370452_at 3.7321424 3.7108762 3.642522 3.9449263 3.927466 3.8348887 3.7312455 3.8628943 3.7038336 4.1967363 3.8323267 4.104002
1370453_at 5.0859346 5.01834 4.9870234 4.7378116 4.7478123 5.138516 4.8119946 4.7558274 5.056108 4.9836006 4.87521 4.6940594
1370454_at 4.6844544 4.481429 4.398041 4.6786113 4.5975776 4.6413155 4.69215 4.1694717 4.4159837 4.694885 4.4567084 4.571786
1370455_a_at 3.3683689 3.2772784 3.3829057 3.46756 3.202352 3.2447708 3.251244 3.4601278 3.1434689 3.0957808 3.4004512 3.1698434
1370456_at 4.2782 3.8610175 4.02884 3.6339815 3.7025838 3.7072256 3.7655609 3.9986994 4.2655325 3.6609313 3.8426387 3.937261
1370457_at 4.231979 4.1801515 3.936972 3.9996152 4.0649495 4.145648 4.039007 3.783928 4.110745 4.099734 3.941565 3.989532
1370458_at 4.3140073 4.0810475 4.0078506 4.22929 4.268354 4.184732 3.8911605 3.8834283 4.031946 4.1323824 4.038567 4.2830963
1370459_at 4.151719 4.0746336 3.9770408 3.73267 3.77281 4.232731 4.085174 3.675229 4.145188 4.112262 4.2719774 4.5084667
1370460_at 7.7089815 7.951167 7.7371264 7.9429173 7.835631 7.571157 7.785159 7.7230954 7.7576222 8.017184 7.707658 7.724147
1370461_at 5.3484335 5.4688134 4.9478245 4.896642 5.4013996 4.896334 5.7710156 5.0610986 5.195656 5.0674667 4.990493 4.947582
1370462_at 4.6216116 5.105734 3.98557 4.427223 5.1395645 5.4453545 5.1224217 4.8107653 5.251631 4.2327576 4.3042755 4.7547574
1370463_x_at 7.267491 7.338639 5.9432545 5.7219296 5.6676335 7.1360636 5.8974633 5.7625833 5.9973183 5.850667 7.0185275 5.3159966
1370464_at 4.9009957 4.5996513 4.7743425 4.4895935 4.936777 4.373885 5.4214025 4.887187 4.4711 5.3665185 4.946011 4.9787884
1370465_at 5.386078 5.0196714 5.1201773 5.4408445 5.1219015 4.9447727 5.1241975 5.2292128 4.674085 5.535571 5.715972 5.5251493
1370466_at 3.8550103 4.250833 4.1695156 4.148837 3.7352946 3.984952 4.0621185 3.9429166 4.0143347 3.9595315 3.9252834 3.837198
1370467_at 4.5915804 4.20121 4.2583 4.135224 4.2786794 4.520485 4.5492115 4.571828 4.597168 4.6055183 4.5763226 4.7817163
1370468_at 3.2233763 3.2794368 3.6909132 3.3030713 3.3944325 3.19353 3.3593798 3.249755 3.4281478 3.5734627 3.4521794 3.2883127
1370469_at 5.6229467 5.519197 5.492022 5.439195 5.6806893 5.431107 5.624628 5.5917444 5.7190747 5.6077285 5.8651223 5.627783
1370470_at 3.8740335 3.8660994 3.7831306 4.0870543 3.7780519 3.897117 4.037504 4.0643473 3.9065776 3.800467 4.117496 3.7842317
1370471_at 3.837539 3.7268069 4.1031637 3.6822324 3.5939915 4.37161 3.6909118 3.8947237 3.7182148 4.019839 3.863332 3.998424
1370472_a_at 4.785946 4.6820097 4.5990133 4.6826587 4.8881226 5.0876036 4.6012163 4.578333 4.9881783 4.9120917 4.6036067 4.9026146
1370473_a_at 6.4602675 6.395843 6.259881 6.190501 6.2320814 6.240431 6.399343 6.272342 6.395181 6.3010235 6.1250443 6.0158525
1370474_at 5.8157535 5.789344 5.72255 5.8795724 6.028578 5.4388885 6.2780995 5.673061 5.659234 5.895407 5.749916 5.5626035
1370475_at 13.112431 13.132838 13.231228 13.201285 13.210489 13.039964 13.085246 13.167826 13.154699 13.047963 13.235824 13.102025
1370476_at 7.3380938 7.4918365 7.3335342 7.3810067 7.2573547 7.3368454 7.309137 7.384457 7.414213 7.4267855 7.4568796 7.1425266
1370477_at 3.6043546 3.7196765 3.8466907 3.6843896 3.6189232 3.3991663 3.4525256 3.3679473 3.9431927 3.7219706 3.5792186 3.3375196
1370478_at 5.4113135 5.7174535 5.605931 5.555047 5.515235 5.734396 5.448339 5.6468863 5.653842 5.8579187 5.7102633 5.938749
1370479_x_at 12.997271 12.633099 12.932432 12.9494705 12.847906 13.075235 12.7942505 12.765225 13.046596 12.645096 12.874892 12.793449
1370480_at 3.7784011 3.920167 3.9724522 3.7883651 3.7902555 3.7657404 3.9609582 3.896066 3.8376236 3.9006226 3.80941 3.7112796
1370481_at 5.0957747 5.071653 5.364109 5.3448725 4.928045 5.2482743 5.303759 5.4369226 5.333646 5.3482323 5.312552 5.369932
1370482_at 5.25492 5.426841 5.4665585 5.1552467 5.36759 5.5501986 5.476097 5.3686996 5.516373 5.6128845 5.237468 5.656927
1370483_at 3.8006446 3.8858726 3.7381124 3.7749941 4.072916 4.010213 3.9577274 4.2090416 3.8016922 4.1152687 3.5966473 3.6448128
1370484_at 5.0198474 4.994167 4.9386153 5.0243416 4.975121 5.4057302 5.140589 4.9791594 5.0846906 5.061239 5.3306365 5.143328
1370485_a_at 4.806344 5.167063 4.6732197 4.6873546 4.651027 4.5466204 5.5057774 4.9793563 4.754767 4.507569 4.652186 5.195284
1370486_a_at 5.2106085 5.0933647 5.047422 5.0953374 5.222065 5.5075636 5.647244 5.5752115 5.4120016 5.060339 5.652546 5.7790966
1370487_a_at 5.949597 6.0859127 6.252022 6.2482514 5.947932 6.184753 5.9528236 5.8379035 6.222934 5.788464 6.046577 6.011474
1370488_a_at 6.2775097 6.210751 6.3738103 6.4386377 6.1875663 6.353886 6.115237 5.8837523 5.590825 5.531009 5.2696385 5.7337303
1370489_a_at 4.1499395 4.0742216 4.2452264 4.2596827 4.1959987 4.3593187 4.006989 4.2784452 4.204038 4.2326727 3.9412713 4.061804
1370490_at 4.2577467 4.083533 4.146737 4.101154 4.3049817 4.40144 4.070831 4.151824 4.2813687 4.1403127 3.9731994 4.381738
1370491_a_at 5.417161 6.0706954 6.324052 5.5309725 6.061461 5.5817595 5.6163645 5.946572 4.9725566 5.9195094 5.728837 5.866002
1370492_a_at 4.3254147 4.3091326 4.468014 4.22688 4.734585 4.7031345 4.345293 4.59811 4.410778 4.2927656 4.399886 4.54218
1370493_a_at 3.6466606 4.1135187 3.8764246 3.4793928 4.2953606 3.4589236 3.4430315 4.1757755 4.092558 4.106022 3.8347008 3.9066303
1370494_at 4.395747 4.1276774 4.206462 4.129013 4.256706 4.5146008 4.1840105 4.0943213 4.513695 4.4580193 4.122203 4.427217
1370495_s_at 13.019183 13.29165 13.045166 13.271665 13.184541 13.252115 13.20662 13.170564 13.252463 13.166725 13.22761 13.257921
1370496_at 12.769835 12.740889 12.759488 12.895504 12.740244 12.9293375 12.789635 12.629297 12.687017 12.592125 12.562217 12.612204
1370497_at 4.0065413 3.7919261 4.05276 4.04438 3.8924634 4.0903683 3.9788644 4.1729083 4.019046 4.323746 4.036644 4.0420494
1370498_at 3.3616004 3.573698 3.277089 3.4668088 3.4717674 3.2464156 3.6117637 3.5280282 3.4816678 3.521873 3.497247 3.419749
1370499_at 4.160599 4.1795726 4.0791407 4.2823925 4.3689394 4.492136 4.261583 4.4598026 4.65487 3.9796927 3.9701858 3.8525977
1370500_a_at 3.6768382 3.736957 3.8295033 3.7249386 3.9150505 4.1279325 3.78492 3.7352045 3.4745204 3.4871356 3.6808388 3.8110375
1370501_at 9.281528 9.432643 9.451894 9.543333 9.569039 9.300971 9.402045 9.425758 9.373618 9.333441 9.260718 9.396644
1370502_at 4.1341014 4.177119 4.0802784 3.8689873 3.8663845 4.3486876 3.926327 4.3980746 4.001795 4.323964 4.249144 4.11355
1370503_s_at 4.377247 4.552493 4.5239983 4.5613785 4.2692046 4.291259 4.326195 4.923262 4.3394165 4.823737 4.835143 4.61741
1370504_a_at 5.8151364 5.623724 5.836369 5.855565 5.9225516 5.980367 5.919575 6.0109878 5.89404 5.8272257 5.909611 5.6253943
1370505_at 6.1313705 6.3880134 6.371156 6.75625 6.145098 6.216543 6.58834 6.3817043 6.1464014 6.3554363 6.0898147 6.254278
1370506_at 6.9206443 7.1335692 7.01999 7.1001616 6.8323545 6.723868 6.8563695 7.3019185 6.752529 7.019959 7.323466 6.7971263
1370507_at 6.133701 6.4295173 6.1374707 6.0737104 6.335174 6.1494813 6.0369563 6.24339 6.068409 6.1655607 6.149183 5.9922686
1370508_a_at 5.205432 5.161866 5.385023 4.9431796 4.8485613 5.2764897 5.0954814 4.896262 5.0325403 4.5970154 5.006664 5.144485
1370509_at 8.128685 7.7037363 8.033731 7.9138856 7.7329364 7.5035224 8.103088 7.4046984 7.0639668 7.5174956 7.6497917 7.450562
1370510_a_at 7.9020777 8.080036 8.16293 8.206456 8.120924 7.6390977 7.972901 8.007517 7.9734526 8.064655 7.8619027 7.781928
1370511_at 13.825789 13.937258 13.872521 13.873987 13.923471 13.81967 13.85204 13.870904 13.820498 13.852732 13.936763 13.832366
1370512_at 8.024788 8.201807 7.776353 8.099377 8.028389 7.4348216 8.097086 7.9523644 7.7009478 7.8600144 7.8895526 7.9274545
1370513_at 3.564881 3.7363286 3.4627953 3.452038 3.5773175 4.0202727 3.5730488 3.5382917 3.7940311 3.456506 3.6194072 3.6186855
1370514_a_at 3.5960574 3.4645705 3.7325454 3.4446645 3.5032897 3.636402 3.5356743 3.3993065 3.6539881 3.5141428 3.5414822 3.5913107
1370515_x_at 4.3049226 4.191004 4.2533793 4.157523 4.3131433 4.581211 4.1977053 4.408642 4.642511 4.307296 4.1760125 4.5057464
1370516_at 6.572846 6.4936857 6.264651 6.114515 6.2225986 6.2858567 6.5798335 6.3032565 6.442627 6.8033404 6.2311335 6.540716
1370517_at 3.6937075 3.5126324 3.534741 3.3671136 3.4801178 3.651105 3.543947 3.8313198 3.5887895 3.626319 3.7690766 3.814796
1370518_a_at 4.115658 3.7160096 3.975254 3.89888 3.8159676 4.1095047 3.821415 3.9156904 3.9282327 4.0486784 4.206565 3.9514556
1370519_at 4.4142647 4.372293 4.4032574 4.1298876 4.2506595 4.549957 4.4722395 4.540397 4.6618385 4.173503 4.803124 4.3770323
1370520_at 4.4447513 4.401829 3.9152527 4.286482 4.2723956 4.086072 4.1423197 4.363903 4.200676 4.1730447 4.118531 4.104002
1370521_at 6.6046586 6.821145 6.642007 6.670887 6.702298 6.6746535 6.7420197 6.813977 6.6926603 6.737269 6.605815 6.3355155
1370522_at 9.205516 9.113304 9.023477 9.249698 9.326333 8.918481 9.099452 9.244927 9.134923 8.93253 8.99097 9.0217905
1370523_a_at 7.762644 8.102665 7.983244 8.00576 8.04005 7.7279167 7.9435754 7.8677 7.632383 7.7954273 7.640513 7.8930435
1370524_at 9.124694 9.258998 9.20216 9.308197 9.242956 8.991785 9.23846 9.013538 9.122115 9.116617 8.785688 9.185155
1370525_at 8.247332 8.464035 8.417292 8.3854065 8.352167 8.432785 8.238508 8.043134 8.496595 8.266176 8.226675 8.5028
1370526_at 6.652277 6.6834764 6.7147694 6.8387103 6.479596 7.7987695 6.0420055 6.539307 6.1918707 6.6519217 7.5255685 6.048757
1370527_a_at 8.948545 9.049288 9.299944 8.989023 8.943768 9.301853 9.047806 9.038342 9.273463 8.949662 9.048141 9.083093
1370528_at 6.31178 6.444422 6.5463767 6.0986843 6.2621965 6.4802985 6.5380654 6.4332085 6.1941485 6.1740026 6.592202 6.2567434
1370529_a_at 7.6716003 7.468121 7.7317843 7.645459 7.8462996 7.6702275 7.865004 7.8847814 8.270073 7.8199835 7.995315 7.622368
1370530_a_at 8.281858 8.088441 8.319507 8.275583 8.39798 8.18855 8.48119 8.394108 8.739967 8.242327 8.518334 8.015626
1370531_a_at 5.663499 5.546283 5.746516 5.863842 5.857176 5.53298 5.624652 5.777378 6.0740466 5.8225317 6.1572347 5.4804583
1370532_at 5.4743357 5.5773363 5.72649 5.493781 5.7889304 5.7406125 5.2673683 5.560352 5.873599 5.694848 5.788424 5.5820436
1370533_at 4.1192317 4.085061 4.3186216 4.0679674 4.399414 4.3645267 4.4921503 4.427582 4.0941696 4.1950474 4.5793715 4.0220575
1370534_at 7.345274 7.6628695 7.183039 7.2516747 7.4613056 7.100459 7.314183 7.5956225 6.9444184 7.3128963 7.1318645 7.0422444
1370535_at 3.6883042 3.8797824 3.9455445 4.0482697 3.7869403 4.2133026 3.8396165 3.8132699 3.9000452 3.8936837 4.034912 4.0653276
1370536_at 5.1439867 5.206048 5.1922903 5.2873497 5.2956753 5.2609377 5.2809286 5.113352 5.1691246 5.8700705 5.214672 5.3464603
1370537_at 7.5720134 7.521253 7.2288876 7.648531 7.3207846 7.2767925 7.4791484 7.56323 7.4481034 7.8395524 8.008805 7.580838
1370538_at 7.531954 8.088441 7.5587764 7.808515 8.109526 7.7012997 7.8273478 7.583332 7.6471767 8.112236 8.605803 7.9256005
1370539_at 7.74899 7.907657 7.7850432 7.697936 7.751048 7.539742 7.686111 7.5683765 7.642322 7.761504 7.613041 7.577727
1370540_at 3.8872156 4.1507964 4.0538397 4.4959426 4.132652 4.1373186 4.051852 4.2564616 4.1904535 4.037186 3.9829507 4.1815553
1370541_at 5.9779444 6.199288 6.15856 6.610296 6.0970335 6.169735 6.4281034 6.440775 6.5411353 6.23093 5.583902 6.23488
1370542_a_at 6.956985 6.889512 6.476019 6.8087635 6.9992256 6.2231407 7.2957363 7.2696433 6.365262 6.9021063 7.0363064 6.57524
1370543_at 6.733443 6.994451 7.196234 7.0080748 6.8540735 6.5719604 6.6511354 6.792642 6.908894 6.8817077 6.8018603 6.7212224
1370544_at 6.0654016 6.158863 5.700077 5.9295774 5.8225117 5.7724633 6.2079835 6.1746087 5.385637 6.003785 5.601564 6.1070294
1370545_at 4.836025 4.786907 4.692765 4.6039495 4.6821284 4.6572294 4.7616343 4.409997 4.960438 4.8346295 4.510377 4.7711277
1370546_at 4.026806 3.7250142 3.8980749 3.8761308 3.7778616 4.077877 3.7088125 3.925838 4.0557685 4.2429686 3.8670957 4.2231727
1370547_at 13.944635 14.031241 14.007941 13.963501 13.9335985 13.8825 13.946877 13.955652 13.889336 13.88819 13.90145 13.86945
1370548_at 7.550786 7.817456 7.899501 7.5973334 7.5976987 7.568857 7.659352 8.052396 7.277928 6.762654 6.937089 7.1338725
1370549_at 5.851177 5.83667 6.022306 6.228572 6.000856 5.8130302 5.7876043 6.0353003 5.79517 6.0962553 6.039868 6.3883834
1370550_at 5.521303 5.681076 5.8281307 5.653098 5.59906 5.8299303 5.149752 6.0437326 5.631401 5.547378 5.5710893 5.608679
1370551_a_at 6.5315366 6.4827394 6.6561174 6.6287227 6.5779805 7.1153026 6.553962 6.5114427 6.8232894 6.572253 6.622431 6.830668
1370552_at 4.9089212 5.223839 5.2676544 5.5245285 5.1282196 5.3318996 5.060445 5.064392 4.9901953 5.4970245 5.2758217 5.2262897
1370553_at 7.9490175 7.576199 7.5311084 7.730016 7.7587323 7.2369537 7.746429 7.9918127 7.615236 7.427462 7.499117 7.2819853
1370554_at 9.503737 9.663712 9.640514 9.704491 9.651509 9.501438 9.65414 9.6891 9.606986 9.890536 9.928472 9.71439
1370555_at 3.8320913 4.303113 4.0562477 3.7728155 3.8489864 3.9297805 3.846064 4.078228 3.929079 3.82148 3.9519494 3.8488042
1370556_at 4.141533 4.5573015 3.974464 4.6448183 4.5385017 4.400776 4.431798 4.1597266 4.4157944 4.3367677 4.6303153 4.292574
1370557_a_at 3.7940161 3.7975268 4.0942726 3.6355777 4.101452 3.8248332 4.1828403 3.763275 4.163428 4.067663 3.8925233 4.0323877
1370558_a_at 3.2851448 3.1390336 3.1932607 3.2499077 3.3384821 3.2875216 3.2571418 3.2697937 3.319506 3.293763 3.2885416 3.181763
1370559_at 3.7318542 3.7127836 3.8496125 3.5847206 3.6171067 3.8434496 4.0157213 3.8315003 3.6910465 3.565847 3.8478448 3.6349373
1370560_at 4.259802 4.6615486 4.2488313 4.4950676 4.079334 4.418874 4.2430677 4.2492466 4.2285967 4.2598166 3.9420877 4.751806
1370561_at 4.0219426 3.9735363 4.2163606 3.9337587 4.142414 3.8356013 4.1489787 4.0963907 4.132171 4.1959486 4.1230927 3.6718829
1370562_at 4.545983 4.3209615 4.3183336 4.184451 4.2955503 4.7562075 4.611095 4.4918976 4.309579 4.5687747 4.4128923 4.6440554
1370563_at 11.721478 11.807997 11.769245 11.881088 12.150584 11.591251 11.838 11.703791 11.4052925 11.741731 11.815435 11.734551
1370564_at 4.259737 4.39195 4.1469264 4.029006 4.047337 4.0806885 4.0677037 4.281047 4.4132023 4.1403127 4.180855 4.184492
1370565_at 4.300805 4.104851 3.940008 3.8919184 3.8808165 4.274964 4.0145645 3.848572 4.318309 4.199476 4.3119426 4.276781
1370566_at 9.441672 10.3759165 9.308911 9.98244 9.074336 9.981104 10.216286 9.249404 10.653289 10.127315 10.048203 10.399447
1370567_at 6.898844 6.845025 6.771097 6.681673 6.639706 6.985497 6.4790487 6.6849113 6.686845 6.7704506 6.7459416 6.9420967
1370568_at 5.9924755 5.7023964 5.6092424 5.7219296 5.6577754 5.909703 5.561873 5.883346 5.8861566 5.8078694 6.1247835 6.117257
1370569_at 4.858164 4.809103 4.75169 4.843381 5.0696507 5.183279 4.62595 5.2061863 5.0517 4.799202 4.540333 5.040447
1370570_at 7.4579086 7.3948355 7.022366 7.668976 7.4016113 7.1373777 7.097869 7.307419 7.239793 7.2173753 7.035878 7.2052
1370571_at 4.9448504 4.8371167 4.9389133 4.912167 4.9274054 4.8085237 4.9511027 5.034612 4.8136554 4.5543604 4.902236 4.9346857
1370572_at 3.790133 3.736957 3.8820686 3.6069925 3.9590533 4.164299 3.9621036 3.644997 3.7828925 3.7149312 3.7760699 3.8176475
1370573_at 9.696411 9.692817 9.70142 9.721651 9.65797 9.282758 9.603086 9.7316675 9.335251 9.368559 9.470187 9.159513
1370574_a_at 6.296132 6.238966 6.234733 6.1215043 6.4618697 6.1267786 6.342951 6.3484597 6.6211276 6.451907 6.2379756 6.532644
1370575_a_at 8.756777 8.830068 8.915226 8.929531 8.880465 8.637392 9.091402 8.724346 8.570341 8.786201 8.878496 8.900059
1370576_at 5.6978097 5.3049054 5.5919957 5.6726995 5.4016376 5.7651334 5.583969 5.574914 5.699569 5.737727 5.568133 5.7648716
1370577_at 6.317853 6.375016 6.247137 6.803164 6.6171503 6.471341 6.808939 6.5429196 6.3220625 6.2690973 6.3105383 6.604499
1370578_at 6.84648 7.255983 7.1188054 7.289019 6.9829473 7.09462 6.9945655 7.126708 7.2333426 6.8564143 7.243276 7.1631627
1370579_at 8.83662 8.846344 8.880693 8.825876 8.7907505 8.909115 8.724939 8.727806 8.972401 8.8489895 8.843128 8.893061
1370580_a_at 13.203414 13.279544 13.081385 13.321231 13.223448 13.354927 13.370364 13.442878 13.269989 13.53186 13.4968 13.4133835
1370581_at 3.8996336 3.7761915 3.7601414 3.7272995 3.6528478 3.9426093 3.4896383 3.7106688 3.8876932 3.7111092 3.789282 3.8295975
1370582_a_at 3.3758013 3.180108 3.4177957 3.61582 3.556357 3.346185 3.2342439 3.4135852 3.3170943 3.6184638 3.4755492 3.3624678
1370583_s_at 6.293532 6.0533805 6.1808376 5.944663 5.976557 5.9818563 6.5595784 6.272342 5.647878 6.2796526 6.3928213 6.3877954
1370584_a_at 5.9577193 5.3230677 5.3003254 5.857904 5.8923597 5.258171 5.6253877 5.6831007 5.7281127 5.450024 5.5985627 5.7647552
1370585_a_at 6.7136674 6.4905143 6.823588 6.6115103 6.8815217 6.248384 6.6560774 6.7888784 6.733964 6.9142165 6.4731483 6.52132
1370586_a_at 5.697919 6.152808 5.7037954 6.10303 5.569912 5.7366905 5.7566156 6.0420575 5.8325796 5.77747 6.1514945 5.8885994
1370587_at 4.840065 4.5170503 4.743273 4.8520784 4.6400814 5.7159767 4.610633 4.7875004 4.84431 5.0642834 4.910178 5.2110167
1370588_a_at 3.9022732 3.8666809 4.0610943 3.981646 4.1868095 3.9036381 3.839047 3.966836 4.010655 3.9090395 4.00381 4.1338134
1370589_at 4.8199844 5.2473717 4.8459477 5.457713 5.4329762 5.2227364 4.989623 4.9380774 5.0075 5.223938 5.059486 5.1653185
1370590_at 7.1750317 6.899167 7.053977 7.197177 7.014435 7.113594 7.11677 7.1269846 7.3557415 7.1033473 6.998698 7.2087326
1370591_at 7.790975 7.5927644 7.3480434 7.5769415 7.762071 7.6253996 7.490707 7.6075783 7.4584055 7.3556595 7.344605 7.5214434
1370592_at 6.433825 6.8745904 6.6180587 6.558211 7.212383 6.4275346 7.1437464 7.0053725 6.9467998 7.6794558 7.8459587 7.3263693
1370593_at 13.271276 13.360496 11.943948 13.291221 13.397794 13.207347 13.292529 13.084653 13.213006 13.29149 12.753939 13.265477
1370594_at 4.314784 4.3254576 4.480444 4.4895935 4.005799 4.4606695 4.514267 4.470296 4.402073 4.259816 4.5317974 4.2338467
1370595_a_at 3.5549598 3.7272654 3.9133828 3.6822324 3.6591945 3.7704282 3.940257 3.6805265 3.7624972 3.9505773 3.7344303 3.8175921
1370596_a_at 4.158839 3.7827992 4.2265577 3.881797 4.085989 4.1781273 3.7922256 4.0177774 4.2421255 4.0230064 4.346018 4.048039
1370597_at 5.7776365 6.324168 6.3168926 6.5710554 4.9067736 6.3307734 6.077089 6.6042795 6.1307507 6.4793124 5.9258556 6.2243385
1370598_a_at 4.538194 4.4528446 4.3118443 4.2556014 4.2955503 4.895191 4.2678733 4.363648 4.568756 4.3735247 4.5832677 4.72621
1370599_a_at 7.498125 7.6712737 7.411374 7.6657786 7.687513 7.4694805 7.3945303 7.6619234 7.27677 6.8610296 6.757052 6.572878
1370600_at 5.285493 5.3799753 5.0049644 5.274785 5.269377 4.965396 5.3340797 5.119478 5.3322353 5.397451 5.3534107 5.220614
1370601_a_at 4.5987973 4.243779 4.5049853 4.7875857 4.2711077 4.487465 4.4485397 4.3059807 4.786892 4.558554 4.5746684 4.5526834
1370602_at 4.469999 4.3070316 4.3915386 3.887037 4.205037 4.633681 4.5452576 4.1534433 4.3299675 4.2997265 4.3285255 4.6135845
1370603_a_at 5.6777806 6.159388 5.8690724 6.011194 6.404968 5.4472947 5.8423357 6.179423 5.5305963 6.03237 5.6752806 6.084619
1370604_at 4.1186056 3.7950883 3.8856046 3.8655267 3.9293592 3.803116 3.7648456 3.966693 3.7114627 4.062544 3.6248739 3.9336226
1370605_s_at 6.753209 5.9009457 6.407061 5.7857823 6.1203012 6.140794 6.116486 6.1280065 5.5622425 5.6735973 5.9918203 5.5347686
1370606_at 6.549872 6.950639 6.3235755 6.748547 6.634195 6.038997 6.3915215 6.374789 5.622193 6.226285 5.9398475 5.9786468
1370607_a_at 4.300805 4.3271465 4.3848715 4.6734657 4.241912 4.5947747 4.4812784 4.411739 4.417099 4.353615 4.4266806 4.608178
1370608_at 3.4941604 3.5341089 3.7145243 3.3130631 3.4232593 3.6434925 3.7981746 3.6134353 3.5319123 3.5820494 3.708689 3.616247
1370609_a_at 10.195696 10.228886 10.345686 10.293647 10.203664 10.148155 10.358989 10.622366 10.297786 10.617194 10.663166 10.30203
1370610_at 4.455878 4.1952534 4.4886975 4.6129327 4.518344 4.2756925 4.503265 4.239743 4.431945 4.5517864 4.7604046 4.7810125
1370611_at 5.9601364 5.8527074 6.142565 5.903577 5.706958 6.160092 6.0470715 5.9286766 6.125192 5.8518977 5.7181454 5.925845
1370612_at 5.7597914 5.4805856 5.7366033 5.679403 5.5855885 5.9680243 5.388099 5.6088033 5.4701767 5.5846987 5.787369 5.7426643
1370613_s_at 12.18373 12.272633 12.101658 12.261619 12.470275 12.607374 12.646221 12.257598 12.529371 12.968534 13.061943 13.202322
1370614_s_at 5.2066817 5.29613 5.174931 5.213788 5.1004066 5.578546 4.8758435 5.32112 5.1439095 5.401015 5.306531 5.242805
1370615_at 4.7538767 5.035033 4.8247714 4.9693804 4.660473 4.7680407 4.9765034 5.1204586 4.9417467 5.8279357 5.6773915 4.956909
1370616_at 4.7924204 4.8088474 4.5225916 4.418543 4.3915653 4.829918 4.6811047 4.554512 5.0198574 4.7825837 4.6310163 4.9914074
1370617_at 4.579425 4.5217104 4.5352707 4.5446444 4.474804 4.988494 4.637785 4.509246 4.8005877 4.361033 4.495077 4.6708164
1370618_at 7.908579 7.936788 8.025203 8.112102 7.8077264 7.965488 7.9175363 7.881644 8.2157545 7.5556087 7.7430134 7.8630195
1370619_at 4.7310634 4.7811317 4.9130154 4.6664824 4.6931095 5.060194 4.8442197 4.8970532 4.6748295 4.8917894 4.8193045 5.3378305
1370620_at 4.450823 4.812695 4.546994 4.731838 4.488591 4.6877027 5.002044 4.4894285 4.873037 4.955225 4.606838 4.8388805
1370621_at 4.8364253 4.628599 4.7718306 4.410055 4.9315286 5.000045 5.09306 5.0108066 4.9762807 5.0539165 4.9930167 5.040074
1370622_at 4.106828 4.267659 4.3063383 4.109651 4.1868095 4.617461 4.2571564 4.5791345 4.378414 4.183091 4.5721283 4.5348063
1370623_at 6.4844694 6.8476253 6.711302 6.4422483 6.851716 6.366974 6.5368176 6.592269 6.734691 6.507419 6.466118 6.7525377
1370624_at 4.5701165 4.287325 4.306858 4.543889 4.670353 4.398859 4.3054876 4.103065 4.7745066 4.3781295 4.3659534 4.6345973
1370625_at 3.631768 3.7180007 3.7449098 3.9911463 3.7778616 3.6824293 3.8536186 3.7312589 4.297408 3.7494893 4.0774107 3.9279733
1370626_at 3.627048 3.4608984 3.3913105 3.416371 3.649525 3.4632215 3.33448 3.380525 3.3221354 3.4247365 3.540539 3.4675272
1370627_at 4.625398 4.507856 4.831423 4.3746405 4.555919 4.502935 4.5820065 4.32113 4.879246 4.327998 4.2229977 4.6481256
1370628_at 4.757429 5.0074153 5.238362 4.771874 4.904209 5.0108213 4.9208927 4.6128454 5.370406 4.9078913 4.685911 4.707795
1370629_at 3.7653043 3.8362687 3.7902775 4.111373 3.8804405 3.741094 4.148733 3.8659058 3.6505845 3.7253702 3.4731367 3.627925
1370630_a_at 6.848072 7.100475 6.9872046 6.8260727 6.7457933 6.7362046 6.657335 6.777098 6.59416 6.912001 6.668759 6.9517446
1370631_at 3.910262 4.0816584 3.8357582 3.985887 3.8865042 3.9371152 3.8808095 3.8310828 3.8763537 4.130715 3.8596869 4.084538
1370632_at 4.058076 3.9550385 4.0494137 4.219656 4.187381 4.0810966 3.855514 4.1034374 4.2484446 4.329365 4.314465 4.1627703
1370633_at 5.0355577 5.0677624 5.0247917 5.1434402 5.0384564 4.8698573 4.804699 5.157233 5.2130384 5.0660105 5.053653 5.0872965
1370634_x_at 6.513138 6.494034 6.4349504 6.184391 6.2770576 6.5853662 6.297933 6.547734 6.6606293 6.5103893 6.6089525 6.5605087
1370635_at 4.6271462 4.533956 4.531058 4.216078 4.250144 4.819688 4.3085656 4.4617395 4.782177 4.4586935 4.6035714 4.797115
1370636_at 4.273656 4.2491875 4.082323 4.2742014 4.1868095 4.18925 4.261583 4.2643204 4.1572437 4.3898516 4.513541 4.346058
1370637_at 4.039787 4.0320024 3.905761 4.2876506 3.9873917 4.392482 3.9655883 3.873272 4.3461256 4.060725 3.897564 4.212607
1370638_at 5.2726808 5.662613 4.955162 5.066898 4.854786 4.7565317 4.8106675 5.2147083 5.0713253 4.799202 5.166438 5.0940337
1370639_at 7.4752464 7.272082 7.3842497 7.307813 7.1155334 7.6681046 7.361953 7.460578 7.6218877 7.3329782 7.487412 7.35689
1370640_a_at 5.0460567 5.2902546 5.2660885 5.0797057 5.1416717 5.496355 5.1372204 5.2281704 5.662713 5.193054 5.5441446 5.2011724
1370641_s_at 6.505532 6.375883 6.5834293 6.6013255 6.3992486 6.5293255 6.8825717 6.661184 6.9284 6.9500546 6.8507824 6.8430862
1370642_s_at 7.2300954 7.1118755 6.867506 7.305892 6.9905243 6.335351 7.1182766 7.003619 6.4086523 6.375637 6.935764 6.7128406
1370643_a_at 4.971159 5.031296 5.059494 4.88045 5.2290096 5.3941116 4.9239264 5.5676765 4.966938 5.0909657 5.323271 4.841852
1370644_at 3.7818482 3.808406 3.4689753 3.6736145 3.8034341 3.9016967 4.157921 3.387668 3.849961 3.616851 3.827828 3.4819906
1370645_at 4.2733097 4.210946 4.2982206 3.73267 4.132652 4.6020145 4.1255684 4.213854 4.1193027 4.5340247 4.092197 4.3712344
1370646_at 6.363461 6.1531625 6.408825 6.288836 6.364039 6.776522 6.3157907 6.127719 6.606009 6.2591662 6.695772 6.4937606
[truncated: 3,480,669 more chars]
